# Supplementary material for: An untargeted multi-technique metabolomics approach to studying intracellular metabolites of HepG2 cells exposed to 2,3,7,8-tetrachlorodibenzo-p-dioxin
Source: BMC Genomics. 2011 May 20;12:251. doi: 10.1186/1471-2164-12-251 (PMC3141663; doi:10.1186/1471-2164-12-251)
Supplement: Additional file 2 — Metadata and NMR raw data: ZIP file containing: -All NMR raw data (in JCAMP-DX format ".dx") -The metadata on NMR (polars & apolars), LC-MS and GC-MS data sets (as Tab delimited files ".txt"). [file 1471-2164-12-251-S2.ZIP › TE/Ainhoa/SAFETY COPY D Disk/TRABAJO/ARTICLES/ARTICLE Metabolomics TCDD_ACCEPTED/JCAMP_DX_NMR_data_and_all_metadata/NMR_polar_TCDD_p30.5D.dx]

##TITLE=NMR_polar_TCDD_p30.5D
##JCAMPDX= 6.0         $$ Bruker NMR JCAMP-DX V2.0
##DATA TYPE= NMR FID
##DATA CLASS= NTUPLES
##ORIGIN= Bruker BioSpin GmbH
##OWNER= bruker
$$ 1.72 TOPSPIN		Version 2.1
$$ 2011-04-15 14:56:21.717 +0200  WUR\bruker@RIK1030
$$ Compression mode = fixed
##.OBSERVE FREQUENCY= 400.13188529
##.OBSERVE NUCLEUS= ^1H
##.DELAY= (6, 6)
##.ACQUISITION MODE= SIMULTANEOUS (DQD)
##.ACQUISITION SCHEME= undefined
##.AVERAGES= 1024
##.DIGITISER RES= 18
##SPECTROMETER/DATA SYSTEM= avance400
##.PULSE SEQUENCE= zgpr
##.SOLVENT NAME= D2O
##.SHIFT REFERENCE= INTERNAL, D2O, 1, 12.28285
##AUDIT TRAIL= $$ (NUMBER, WHEN, WHO, WHERE, PROCESS, VERSION, WHAT)
$$ ##TITLE= Audit trail, TOPSPIN		Version 1.3
$$ ##JCAMPDX= 5.01
$$ ##ORIGIN= Bruker BioSpin GmbH
$$ ##OWNER= bruker
$$ $$ D:\NMRautomation/data/WUR-bruker/nmr/AR180608.5D/1/audita.txt
$$ ##AUDIT TRAIL=  $$ (NUMBER, WHEN, WHO, WHERE, VERSION, WHAT)
(   1,<2008-07-02 06:45:20.561 +0200>,<WUR\bruker>,<RIK1030>,<TOPSPIN 1.3>,
      <created by zg, POWCHK disabled, PULCHK disabled
       configuration hash MD5:
       D1 93 94 B6 6B D6 3B BD 35 EA 0D 0D AE B0 63 FA
       data hash MD5: 16K
       28 2D 3B 6E 82 59 1E 16 AD 89 34 0B B0 EA 39 07>)
(   2,<2008-07-02 06:45:27.139 +0200>,<WUR\bruker>,<RIK1030>,<TOPSPIN 1.3>,
      <user comment:
       ICON-NMR User ID: WUR\bruker
       data hash MD5: 16K
       28 2D 3B 6E 82 59 1E 16 AD 89 34 0B B0 EA 39 07>)
(   3,<2011-04-15 14:56:18.889 +0200>,<WUR\bruker>,<RIK1030>,<proc1d>,<TOPSPIN 2.1>,
      <convdta from       1 "NMR_polar_TCDD_p30.5D" "Ainhoa_raw_data" "P:\NMR-data"
       data hash MD5: 16244
       8F 88 D0 1A 2F A9 09 13 1F 0D A0 63 C1 5E 2D 4B>)
$$ ##END=
$$ 
$$ $$ hash MD5
$$ $$ 4D E4 51 CC 38 7A 7E AD FB B2 3D 72 A6 68 41 45
##$RELAX= 
##$BRUKER FILE EXP=format.temp
$$ EDIT_PAR COMMAND FILE
$$ 
$$ DI_MODE         LONG
$$ ED_ENTRY        ACQU
$$ ORDER           FILE
$$ 
$$ 
$$ HEADER		"F2 - Acquisition Parameters"
$$ T_NAME		Date_
$$ 		TYPE	R64
$$ 		CLASS	ACQU
$$ 		SUBRANGE 0.0 50000000
$$ 		REL	"Date_=itodate(DATE)"
$$ 		INV_REL	"DATE=datetoi(Date_,DATE)"
$$ 		FORMAT	"%14.0f"
$$ 		TEXT	" "
$$ END
$$ T_NAME		Time
$$ 		TYPE	R32
$$ 		CLASS	ACQU
$$ 		SUBRANGE 0.0 1000000
$$ 		REL	"Time=itotime(DATE)"
$$ 		INV_REL	"DATE=timetoi(Time,DATE)"
$$ 		FORMAT	"%14.2f"
$$ 		TEXT	" "
$$ END
$$ NAME		INSTRUM
$$ 		TEXT	" "
$$ END
$$ NAME		PROBHD
$$ 		FORMAT	"%14.14s"
$$ 		TEXT	" "
$$ END
$$ NAME		PULPROG
$$ 		TEXT	" "
$$ END
$$ NAME		TD
$$ 		TEXT	" "
$$ END
$$ NAME		SOLVENT
$$ 		TEXT	" "
$$ END
$$ NAME		NS
$$ 		TEXT	" "
$$ END
$$ NAME		DS
$$ 		TEXT	" "
$$ END
$$ T_NAME		SWH
$$ 		TYPE	R32
$$ 		CLASS	ACQU
$$ 		SUBRANGE 0.0 1e8
$$ 		REL	"SWH=SW*SFO1"
$$ 		INV_REL "SW=SWH/SFO1"
$$ 		UNIT	"Hz"
$$ 		FORMAT	"%14.3f Hz"
$$ 		TEXT	" "
$$ END
$$ T_NAME          FIDRES
$$                 TYPE    R32
$$                 CLASS   ACQU
$$                 SUBRANGE 0.0 100000
$$                 REL     "FIDRES=SW*SFO1/TD"
$$                 INV_REL "TD = nextpow(SW*SFO1/FIDRES)"
$$ 		UNIT	"Hz"
$$ 		FORMAT	"%14.6f Hz"
$$ 		TEXT	" "
$$ END
$$ T_NAME          AQ
$$ 		TYPE	R32
$$ 		CLASS	ACQU
$$ 		SUBRANGE 0.0 1000
$$ 		REL	"AQ=aqcalc(SW,SFO1,TD,DIGTYP)"
$$ 		INV_REL	"TD=tdcalc(SW,SFO1,1.0e6*AQ,DIGTYP)"
$$ 		UNIT	"sec"
$$ 		FORMAT	"%14.7f sec"
$$ 		TEXT	" "
$$ END
$$ NAME		RG
$$ 		TEXT	" "
$$ END
$$ T_NAME          DW
$$ 		TYPE	R32
$$ 		CLASS	ACQU
$$ 		SUBRANGE 0.0 1000000
$$ 		REL	"DW=1/(2*SW*SFO1)"
$$ 		INV_REL	"SW=1000000/(2*(0.005+DW)*SFO1)"
$$ 		UNIT	"usec"
$$ 		FORMAT	"%14.3lf usec"
$$ 		TEXT	" "
$$ END
$$ NAME		DE
$$ 		FORMAT	"%14.2f usec"
$$ 		TEXT	" "
$$ END
$$ NAME		TE
$$ 		FORMAT	"%14.1f K"
$$ 		TEXT	" "
$$ END
$$ T_NAME		D1
$$ 		TYPE	R32
$$ 		CLASS	ACQU
$$ 		SUBRANGE 0.0 1e38
$$ 		REL	"D1=D[1]"
$$ 		INV_REL	"D[1]=D1"
$$ 		UNIT	"sec"
$$ 		FORMAT	"%14.8f sec"
$$ 		TEXT	" "
$$ END
$$ T_NAME		d12
$$ 		TYPE	R32
$$ 		SUBRANGE 0.0 1e8
$$ 		CLASS	ACQU
$$ 		REL	"d12=20u"
$$ 		INV_REL	"D[0]=d12"
$$ 		UNIT	"sec"
$$ 		TEXT	" "
$$ 		FORMAT	"%14.8f sec"
$$ 		NONEDIT
$$ END
$$ NAME		TD0
$$ 		TEXT	" "
$$ END
$$ HEADER		"======== CHANNEL f1 ========"
$$ NAME		NUC1
$$ 		NONEDIT
$$ 		TEXT	" "
$$ END
$$ T_NAME		P1
$$ 		TYPE	R32
$$ 		CLASS	ACQU
$$ 		SUBRANGE 0.0 1.0e10
$$ 		REL	"P1=P[1]"
$$ 		INV_REL	"P[1]=P1"
$$ 		UNIT	"usec"
$$ 		FORMAT	"%14.2f usec"
$$ 		TEXT	" "
$$ END
$$ T_NAME		PL1
$$ 		TYPE	R32
$$ 		CLASS	ACQU
$$ 		SUBRANGE -6.0 1e38
$$ 		REL	"PL1=PL[1]"
$$ 		INV_REL	"PL[1]=PL1"
$$ 		UNIT	"dB"
$$ 		FORMAT	"%14.2f dB"
$$ 		TEXT	" "
$$ END
$$ T_NAME		PL9
$$ 		TYPE	R32
$$ 		CLASS	ACQU
$$ 		SUBRANGE -6.0 1e38
$$ 		REL	"PL9=PL[9]"
$$ 		INV_REL	"PL[9]=PL9"
$$ 		UNIT	"dB"
$$ 		FORMAT	"%14.2f dB"
$$ 		TEXT	" "
$$ END
$$ NAME		SFO1
$$ 		FORMAT	"%14.7f MHz"
$$ 		TEXT	" "
$$ END
##$RELAX= 
##$BRUKER FILE EXP=scon
$$ ##TITLE= Parameter file, TOPSPIN		Version 1.3
$$ ##JCAMPDX= 5.0
$$ ##DATATYPE= Parameter Values
$$ ##ORIGIN= Bruker BioSpin GmbH
$$ ##OWNER= bruker
$$ $$ 2008-07-02 05:42:15.422 +0200  WUR\bruker@RIK1030
$$ $$ D:\NMRautomation/data/WUR-bruker/nmr/AR180608.5D/1/scon
$$ ##$BLKPA= (0..15)
3 3 3 3 3 3 3 3 3 3 3 3 3 3 3 3 
$$ ##$BLKTR= (0..15)
3 3 3 3 3 3 3 3 3 3 3 3 3 3 3 3 
$$ ##$DE1= 2
$$ ##$DE2= 2
$$ ##$DEADC= 4
$$ ##$DEPA= 2
$$ ##$DERX= 3
$$ ##$PHASP4= (0..15)
0.5 0.5 0.5 0.5 0.5 0.5 0.5 0.5 0.5 0.5 0.5 0.5 0.5 0.5 0.5 0.5 
$$ ##$PHASPR= (0..15)
3 3 3 3 3 3 3 3 3 3 3 3 3 3 3 3 
$$ ##$SHAPPR= (0..15)
1.6 1.6 1.6 1.6 1.6 1.6 1.6 1.6 1.6 1.6 1.6 1.6 1.6 1.6 1.6 1.6 
$$ ##END=
##$RELAX= 
##$BRUKER FILE EXP=prosol_History
$$ #*******************************************************************
$$ #
$$ # $Source: /sc/CvsTree/sc/gen/src/prg/scripts/tix/prosol/lib/lists/default,v $
$$ #
$$ # Copyright (c) 1999
$$ # BRUKER ANALYTIK GMBH
$$ # D-76287 Rheinstetten, Germany
$$ #
$$ # All Rights Reserved
$$ #
$$ #
$$ # $Id: default,v 1.11.6.4 2006/06/09 10:27:10 ber Exp $
$$ #
$$ #*******************************************************************
$$ #../conf/instr/spect/prosol/relations/default
$$ #avance-version (05/10/24)
$$ #
$$ #pulses
$$ #
$$ P[0]=P90[F1];				#  90 deg pulse F1
$$ P[1]=P90[F1];				#  90 deg pulse F1
$$ P[2]=P90[F1]*2;				# 180 deg pulse F1
$$ P[3]=P90[F2];				#  90 deg pulse F2
$$ P[4]=P90[F2]*2;				# 180 deg pulse F2
$$ P[5]=PTOC[F1]*0.66;			#  60 deg pulse F1, TOCSY 
$$ P[6]=PTOC[F1];				#  90 deg pulse F1, TOCSY
$$ P[7]=PTOC[F1]*2;			# 180 deg pulse F1, TOCSY
$$ P[8]=PSH3[F1];                          #  90 deg selective F1, WET
$$ P[9]=PTOC[F2];				#  90 deg pulse F2, TOCSY
$$ P[10]=PTOC[F2]*2;			# 180 deg pulse F2, TOCSY
$$ P[11]=PSH1[F1];				#  90 deg selective F1
$$ P[12]=PSH2[F1];				# 180 deg selective F1
$$ #
$$ P[14]=PSH3[F2];				# 180 deg inversion, adiabatic
$$ P[15]=TROE[F1];				# cw pulse F1, ROESY
$$ P[18]=PSH7[F1];				# off-resonance presat F1
$$ P[21]=P90[F3];				#  90 deg pulse F3
$$ P[22]=P90[F3]*2;			# 180 deg pulse F3
$$ P[23]=P90[F4];				#  90 deg pulse F4
$$ P[24]=PSH2[F2];				# 180 deg refocussing, adiabatic
$$ P[25]=PROE[F1]*2;			# 180 deg pulse, Shaka ROESY
$$ P[27]=P90[F1];				#  90 deg pulse F1, WATERGATE
$$ #
$$ P[29]=PSH8[F1];                         # flip back pulse
$$ P[31]=PSH15[F2];                        # 180 deg adiabatic, F2, 13C x-filter
$$ P[32]=PSH16[F1];                        # 180 deg adiabatic, F1, z-spoil
$$ #P[33]=PSH[F1];                         #  90 deg, F1, hadamard
$$ #P[34]=PSH[F1];                         # 180 deg, F1, hadamard
$$ #P[35]=PSH[F2];                         #  90 deg, F2, hadamard
$$ #P[36]=PSH[F2];                         # 180 deg, F2, hadamard
$$ #P[37]=PSH[F3];                         #  90 deg, F3, hadamard
$$ #P[38]=PSH[F3];                         # 180 deg, F3, hadamard
$$ #
$$ P[63]=PSH11[F2];                        # 180 deg adiabatic decoupling, F2, 13C
$$ #
$$ #decoupling pulses
$$ #
$$ PCPD[1]=PCPDP[F1];			# 90 deg pulse F1, dec.
$$ PCPD[2]=PCPDP[F2];			# 90 deg pulse F2, dec.
$$ PCPD[3]=PCPDP[F3];			# 90 deg pulse F3, dec.
$$ #
$$ #power levels
$$ #
$$ PL[1]=PL90[F1];				# high power, F1
$$ PL[2]=PL90[F2];				# high power, F2
$$ PL[3]=PL90[F3];				# high power, F3
$$ PL[4]=PL90[F4];				# high power, F4
$$ PL[9]=PLCW[F1];				# presat power, F1
$$ PL[10]=PLTOC[F1];			# TOCSY power, F1
$$ PL[11]=PLROE[F1];			# ROESY power, F1
$$ PL[12]=PLCPDP[F2];			# dec. power, F2
$$ PL[13]=PLCPD2[F2];			# dec. power 2, F2
$$ PL[14]=PLNOE[F2];			# low power cw, F2
$$ PL[15]=PLTOC[F2];			# TOCSY power, F2
$$ PL[16]=PLCPDP[F3];			# dec. power, F3
$$ PL[18]=PL90[F1];			# WATERGATE power, F1
$$ PL[19]=PLCPDP[F1];			# dec. power, F1
$$ PL[21]=PLCW[F2];			# 
$$ PL[23]=PLTOC[F3];			# TOCSY power, F3
$$ PL[24]=PLHD[F2];			# HD decoupling, F2
$$ PL[25]=PLSH8U[F2];			# Eretic, F2
$$ PL[27]=PLROE[F1];			# Shaka Spinlock
$$ PL[30]=PLCPDP[F2];			# dec. power, F2, 13C (=pl12)
$$ PL[31]=PLUSER2[F2];			# dec. power, F2, 13C, cw bilev
$$ #
$$ #shapes
$$ #
$$ SP[1]=PLSH1[F1];			#  90 deg selective F1
$$ SP[2]=PLSH2[F1];			# 180 deg selective F1
$$ SP[3]=PLSH3[F2];			# adiabatic 180 deg, F2, inversion
$$ SP[6]=PLSH7[F1];			# off-resonance presat F1
$$ SP[7]=PLSH2[F2];			# adiabatic 180 deg, F2, refocussing
$$ SP[11]=PLSH8[F1];                       # flip-back pulse, F1, H
$$ SP[14]=PLSH12[F2];			# adiab. bilev dec., F2, 13C
$$ SP[18]=PLSH15[F2];                      # adiabatic 180 deg, F2, 13C, x-filter
$$ SP[19]=PLSH3[F1] +0.87;                 #  90 deg, F1, wet
$$ SP[20]=PLSH3[F1] -1.04;                 #  90 deg, F1, wet
$$ SP[21]=PLSH3[F1] +2.27;                 #  90 deg, F1, wet
$$ SP[22]=PLSH3[F1] -5.05;                 #  90 deg, F1, wet
$$ #SP[23]=PLSH[F1];                       #  90 deg, F1, hadamard
$$ #SP[24]=PLSH[F1];                       # 180 deg, F1, hadamard
$$ #SP[25]=PLSH[F2];                       #  90 deg, F2, hadamard
$$ #SP[26]=PLSH[F2];                       # 180 deg, F2, hadamard
$$ #SP[27]=PLSH[F3];                       #  90 deg, F3, hadamard
$$ #SP[28]=PLSH[F3];                       # 180 deg, F3, hadamard
$$ SP[29]=PLSH16[F1];                      # adiabatic 180 deg, F1, z-spoil
$$ SP[31]=PLSH11[F2];			# adiab. dec., F2, 13C
$$ #
$$ SPNAM1=PNSH1[F1];			#
$$ SPNAM2=PNSH2[F1];			#
$$ SPNAM3=PNSH3[F2];			#
$$ SPNAM6=PNSH7[F1];			#
$$ SPNAM7=PNSH2[F2];			#
$$ SPNAM11=PNSH8[F1];                      #
$$ SPNAM14=PNSH12[F2];			#
$$ SPNAM15=PNSH8U[F2];			# Eretic, F2
$$ SPNAM18=PNSH15[F2];			#
$$ SPNAM19=PNSH3[F1];			#
$$ SPNAM20=PNSH3[F1];			#
$$ SPNAM21=PNSH3[F1];			#
$$ SPNAM22=PNSH3[F1];			#
$$ #SPNAM23=PNSH[];                        #
$$ #SPNAM24=PNSH[];                        #
$$ #SPNAM25=PNSH[];                        #
$$ #SPNAM26=PNSH[];                        #
$$ #SPNAM27=PNSH[];                        #
$$ #SPNAM28=PNSH[];                        #
$$ SPNAM29=PNSH16[F1];                     #
$$ SPNAM31=PNSH11[F2];			#
$$ #
$$ SPOAL[1]=PASH1[F1];			#
$$ SPOAL[2]=PASH2[F1];			#
$$ SPOAL[3]=PASH3[F2];			#
$$ SPOAL[6]=PASH7[F1];			#
$$ SPOAL[7]=PASH2[F2];			#
$$ SPOAL[11]=PASH8[F1];
$$ SPOAL[14]=PASH12[F2];			#
$$ SPOAL[18]=PASH15[F2];			#
$$ SPOAL[19]=PASH3[F1];			#
$$ SPOAL[20]=PASH3[F1];			#
$$ SPOAL[21]=PASH3[F1];			#
$$ SPOAL[22]=PASH3[F1];			#
$$ #SPOAL[23]=PASH[];			#
$$ #SPOAL[24]=PASH[];			#
$$ #SPOAL[25]=PASH[];			#
$$ #SPOAL[26]=PASH[];			#
$$ #SPOAL[27]=PASH[];			#
$$ #SPOAL[28]=PASH[];			#
$$ SPOAL[29]=PASH16[F1];                   #
$$ SPOAL[31]=PASH11[F2];			#
$$ #
$$ #global
$$ #
$$ D[9]=TTOC[F1];				#
$$ D[16]=D_grad;				#
$$ P[16]=P_grad1;				#
$$ P[17]=P_mlev;				#
$$ P[19]=P_grad2;				#
$$ P[20]=P_mlev;				#
$$ P[28]=P_hsqc;				#
$$ #
##$RELAX= 
##$BRUKER FILE EXP=pulseprogram
$$ # 1 "C:/Bruker/TOPSPIN/exp/stan/nmr/lists/pp/zgpr"
$$ ;zgpr
$$ ;avance-version (06/11/09)
$$ ;1D sequence with f1 presaturation
$$ ;
$$ ;$CLASS=HighRes
$$ ;$DIM=1D
$$ ;$TYPE=
$$ ;$SUBTYPE=
$$ ;$COMMENT=
$$ 
$$ 
$$ # 1 "C:/Bruker/TOPSPIN/exp/stan/nmr/lists/pp/Avance.incl" 1
$$ ;Avance2.incl
$$ ;   for 1
$$ ;
$$ ;avance-version (07/01/22)
$$ ;
$$ ;$CLASS=HighRes Incl
$$ ;$COMMENT=
$$ 
$$ 
$$ 
$$ 
$$ 
$$ 
$$ 
$$ 
$$ 
$$ 
$$ 
$$ 
$$ 
$$ 
$$ 
$$ 
$$ 
$$ 
$$ 
$$ 
$$ 
$$ 
$$ 
$$ 
$$ 
$$ 
$$ 
$$ 
$$ 
$$ 
$$ 
$$ 
$$ 
$$ 
$$ 
$$ 
$$ 
$$ 
$$ 
$$ 
$$ 
$$ 
$$ 
$$ 
$$ 
$$ 
$$ 
$$ 
$$ 
$$ 
$$ 
$$ 
$$ 
$$ 
$$ 
$$ 
$$ 
$$ 
$$ 
$$ 
$$ 
$$ 
$$ 
$$ 
$$ 
$$ 
$$ 
$$ 
$$ 
$$ 
$$ 
$$ 
$$ 
$$ 
$$ 
$$ 
$$ 
$$ 
$$ 
$$ 
$$ 
$$ 
$$ 
$$ 
$$ 
$$ 
$$ 
$$ 
$$ 
$$ 
$$ 
$$ 
$$ 
$$ 
$$ 
$$ 
$$ 
$$ 
$$ 
$$ 
$$ 
$$ 
$$ 
$$ 
$$ 
$$ 
$$ 
$$ 
$$ 
$$ 
$$ 
$$ 
$$ 
$$ 
$$ 
$$ 
$$ 
$$ 
$$ 
$$ 
$$ 
$$ 
$$ 
$$ 
$$ 
$$ 
$$ 
$$ 
$$ 
$$ 
$$ 
$$ 
$$ 
$$ ;$Id: Avance2.incl,v 1.10.6.7 2007/01/22 13:54:46 ber Exp $
$$ # 12 "C:/Bruker/TOPSPIN/exp/stan/nmr/lists/pp/zgpr" 2
$$ 
$$ 
$$ 
$$ "d12=20u"
$$ 
$$ 
$$ "acqt0=-p1*2/3.1416"
$$ 
$$ 
$$ # 1 "mc_line 21 file C:/Bruker/TOPSPIN/exp/stan/nmr/lists/pp/zgpr expanding definition part of mc command before ze"
$$ define delay MCWRK
$$ define delay MCREST
$$ "MCWRK = 0.500000*30m"
$$ "MCREST = 30m - 30m"
$$ # 21 "C:/Bruker/TOPSPIN/exp/stan/nmr/lists/pp/zgpr"
$$ 1 ze
$$ # 1 "mc_line 21 file C:/Bruker/TOPSPIN/exp/stan/nmr/lists/pp/zgpr expanding definition of mc command after ze"
$$ # 22 "C:/Bruker/TOPSPIN/exp/stan/nmr/lists/pp/zgpr"
$$ # 1 "mc_line 22 file C:/Bruker/TOPSPIN/exp/stan/nmr/lists/pp/zgpr expanding start label for mc command"
$$ 2 MCWRK  * 2
$$ LBLF0, MCREST
$$ # 23 "C:/Bruker/TOPSPIN/exp/stan/nmr/lists/pp/zgpr"
$$   d12 pl9:f1
$$   d1 cw:f1 ph29
$$   4u do:f1
$$   d12 pl1:f1
$$   p1 ph1
$$   go=2 ph31
$$ # 1 "mc_line 29 file C:/Bruker/TOPSPIN/exp/stan/nmr/lists/pp/zgpr expanding mc command in line"
$$   MCWRK wr #0
$$   MCWRK zd 
$$   lo to LBLF0 times td0
$$ 
$$ # 30 "C:/Bruker/TOPSPIN/exp/stan/nmr/lists/pp/zgpr"
$$ exit
$$ 
$$ 
$$ ph1=0 2 2 0 1 3 3 1
$$ ph29=0
$$ ph31=0 2 2 0 1 3 3 1
$$ 
$$ 
$$ ;pl1 : f1 channel - power level for pulse (default)
$$ ;pl9 : f1 channel - power level for presaturation
$$ ;p1 : f1 channel -  90 degree high power pulse
$$ ;d1 : relaxation delay; 1-5 * T1
$$ ;d12: delay for power switching                      [20 usec]
$$ ;NS: 1 * n, total number of scans: NS * TD0
$$ 
$$ 
$$ 
$$ ;$Id: zgpr,v 1.7.10.2 2006/11/10 11:04:15 ber Exp $
##$RELAX= 
##$BRUKER FILE EXP=uxnmr.par
$$ ##TITLE= Parameter file, TOPSPIN		Version 1.3
$$ ##JCAMPDX= 5.0
$$ ##DATATYPE= Parameter Values
$$ ##ORIGIN= Bruker BioSpin GmbH
$$ ##OWNER= Administrator
$$ $$ 2008-03-03 09:42:28.895 +0100  WUR\bruker@RIK1030
$$ $$ C:/Bruker/TOPSPIN/conf/instr/avance400/uxnmr.par
$$ ##$ACB= 0
$$ ##$ACBTAT= (0..15)
0 88 72 0 0 0 0 0 0 0 0 0 0 0 0 0 
$$ ##$ACBTBA= (0..15)
0 0 0 0 0 0 0 0 0 0 0 0 0 0 0 0 
$$ ##$ACBTCTL= (0..15)
0 0 0 0 0 0 0 0 0 0 0 0 0 0 0 0 
$$ ##$ACBTDI= (0..15)
0 102 102 0 0 0 0 0 0 0 0 0 0 0 0 0 
$$ ##$ACBTDM= (0..15)
0 10 10 0 0 0 0 0 0 0 0 0 0 0 0 0 
$$ ##$ACBTFHI= (0..15)
0 400 400 0 0 0 0 0 0 0 0 0 0 0 0 0 
$$ ##$ACBTFL= (0..15)
0 73 74 0 0 0 0 0 0 0 0 0 0 0 0 0 
$$ ##$ACBTFLO= (0..15)
0 14 14 0 0 0 0 0 0 0 0 0 0 0 0 0 
$$ ##$ACBTOUT= (0..15)
0 1 2 0 0 0 0 0 0 0 0 0 0 0 0 0 
$$ ##$ACBTPO= (0..15)
0 150000 60000 0 0 0 0 0 0 0 0 0 0 0 0 0 
$$ ##$ACBTPW= (0..15)
0 10 10 0 0 0 0 0 0 0 0 0 0 0 0 0 
$$ ##$ACBTSB= (0..15)
0 0 0 0 0 0 0 0 0 0 0 0 0 0 0 0 
$$ ##$ACBTY= <no>
$$ ##$AQSBDHW= (0..31)
255 255 1 4 4 255 255 255 0 0 255 255 255 255 255 255 255 255 255 0 255 
255 255 255 255 255 255 255 255 255 255 255 
$$ ##$AQSBDID= (0..31)
255 255 88 83 83 255 255 255 65 67 255 255 255 255 255 255 255 255 255 
66 255 255 255 255 255 255 255 255 255 255 255 255 
$$ ##$AQSBDNO= (0..31)
255 255 1 1 2 255 255 255 1 1 255 255 255 255 255 255 255 255 255 1 255 
255 255 255 255 255 255 255 255 255 255 255 
$$ ##$AQSBDTY= (0..31)
255 255 3 16 16 255 255 255 5 9 255 255 255 255 255 255 255 255 255 7 
255 255 255 255 255 255 255 255 255 255 255 255 
$$ ##$AQSBUAD= (0..31)
255 255 52 36 37 255 255 255 54 26 255 255 255 255 255 255 255 255 255 
32 255 255 255 255 255 255 255 255 255 255 255 255 
$$ ##$AQSECL= (0..31)
255 255 2 3 3 255 255 255 5 2 255 255 255 255 255 255 255 255 255 255 
255 255 255 255 255 255 255 255 255 255 255 255 
$$ ##$AQSECLS= (0..31)
255 255 3 2 2 255 255 255 0 0 255 255 255 255 255 255 255 255 255 255 
255 255 255 255 255 255 255 255 255 255 255 255 
$$ ##$ATT19F= (0..1)
0 0 
$$ ##$ATT1H= (0..1)
0 0 
$$ ##$ATT3H= (0..1)
0 0 
$$ ##$ATTX= (0..1)
0 0 
$$ ##$ATTY= (0..1)
0 0 
$$ ##$ATTZ= (0..1)
0 0 
$$ ##$BACSAIR= no
$$ ##$BACSCAP= 60
$$ ##$BACSDEL= 10
$$ ##$BACSFCM= no
$$ ##$BACSOPT= <>
$$ ##$BACSTY= <tty08>
$$ ##$BARPTY= <no>
$$ ##$BFREQ= 400.13
$$ ##$BIRDS= yes
$$ ##$BMPC= 0
$$ ##$BMPCTY= <no>
$$ ##$BPSUTY= <no>
$$ ##$BSMS= 1
$$ ##$BSMSTY= <tty02>
$$ ##$CFASMOD= (0..7)
1 1 1 1 1 1 1 1 
$$ ##$CFASMUL= (0..7)
1 1 1 1 1 1 1 1 
$$ ##$CNFTXDR= (0..7)
6 6 0 0 0 0 0 0 
$$ ##$COMDIG2= 0
$$ ##$CPDBTY= <no>
$$ ##$CRCOTY= <no>
$$ ##$DATSTAT= no
$$ ##$DIGI140= (0..7)
0 0 0 0 0 0 0 0 
$$ ##$DIGIB12= (0..7)
0 0 0 0 0 0 0 0 
$$ ##$DIGIB16= (0..7)
0 0 0 0 0 0 0 0 
$$ ##$DIGIFA= (0..7)
0 0 0 0 0 0 0 0 
$$ ##$DIGIHA= (0..7)
0 0 0 0 0 0 0 0 
$$ ##$DIGIHAF= (0..7)
0 0 0 0 0 0 0 0 
$$ ##$DIGIHRD= (0..7)
0 0 0 0 0 0 0 0 
$$ ##$DIGIIA= (0..7)
0 0 0 0 0 0 0 0 
$$ ##$DIGIO16= (0..7)
0 0 0 0 0 0 0 0 
$$ ##$DIGISA= (0..7)
1 0 0 0 0 0 0 0 
$$ ##$DIGISAF= (0..7)
0 0 0 0 0 0 0 0 
$$ ##$DIGISL= (0..7)
0 0 0 0 0 0 0 0 
$$ ##$DIGITYI= (0..7)
0 0 0 0 0 0 0 0 
$$ ##$DIGITYP= (0..7)
0 0 0 0 0 0 0 0 
$$ ##$DIGITZ= 0
$$ ##$DRU= no
$$ ##$FCUMEM= (0..7)
2093056 2093056 0 0 0 0 0 0 
$$ ##$FCUPAL= (0..7)
260 260 0 0 0 0 0 0 
$$ ##$FQMIX= 0
$$ ##$FUNCMOD= <>
$$ ##$GCUTYPE= 2
$$ ##$GTUTY= <no>
$$ ##$HFAC= 3
$$ ##$HPCU= 0
$$ ##$HPCUTY= <no>
$$ ##$HPTXLP= (0..3)
-1 -1 -1 -1 
$$ ##$HPTXPI= (0..3)
0 0 0 0 
$$ ##$HPTXPO= (0..3)
0 0 0 0 
$$ ##$HPTXTY= (0..3)
0 0 0 0 
$$ ##$IF451= 0
$$ ##$IFREQ= 1
$$ ##$INTFPR= 0
$$ ##$IPSO= no
$$ ##$LOCKTY= <tty03>
$$ ##$LOCSWID= 0
$$ ##$M2FAC= 0
$$ ##$MASTY= <no>
$$ ##$MEMPRM= 0
$$ ##$MHFAC= 0
$$ ##$MXFAC= 0
$$ ##$NAMPD1= <2H>
$$ ##$NAMPD10= <>
$$ ##$NAMPD11= <>
$$ ##$NAMPD12= <>
$$ ##$NAMPD13= <>
$$ ##$NAMPD14= <>
$$ ##$NAMPD15= <>
$$ ##$NAMPD16= <>
$$ ##$NAMPD2= <X-BB19F_2HS>
$$ ##$NAMPD3= <1H>
$$ ##$NAMPD4= <>
$$ ##$NAMPD5= <>
$$ ##$NAMPD6= <>
$$ ##$NAMPD7= <>
$$ ##$NAMPD8= <>
$$ ##$NAMPD9= <>
$$ ##$NFCU= 2
$$ ##$NMRCH= 0
$$ ##$NMRMEM= 0
$$ ##$NRCU= 1
$$ ##$NROUT= 1
$$ ##$PAMPF1= (0..15)
75 99 67 27 0 0 0 12 117 46 8 118 1 0 0 0 
$$ ##$PAMPF2= (0..15)
0 0 0 0 0 0 0 0 0 0 0 0 0 0 0 0 
$$ ##$PAMPF3= (0..15)
0 0 0 0 0 0 0 0 0 0 0 0 0 0 0 0 
$$ ##$PAMPF4= (0..15)
0 0 0 0 0 0 0 0 0 0 0 0 0 0 0 0 
$$ ##$PAMPF5= (0..15)
0 0 0 0 0 0 0 0 0 0 0 0 0 0 0 0 
$$ ##$PAMPF6= (0..15)
0 0 0 0 0 0 0 0 0 0 0 0 0 0 0 0 
$$ ##$PAMPF7= (0..15)
0 0 0 0 0 0 0 0 0 0 0 0 0 0 0 0 
$$ ##$PAMPF8= (0..15)
0 0 0 0 0 0 0 0 0 0 0 0 0 0 0 0 
$$ ##$PH4= 0
$$ ##$PHF4TY= <no>
$$ ##$POWCHK= no
$$ ##$PRAMD1= (0..7)
0 1048576 0 0 0 1048576 0 0 
$$ ##$PRAMD10= (0..7)
0 0 0 0 0 0 0 0 
$$ ##$PRAMD11= (0..7)
0 0 0 0 0 0 0 0 
$$ ##$PRAMD12= (0..7)
0 0 0 0 0 0 0 0 
$$ ##$PRAMD13= (0..7)
0 0 0 0 0 0 0 0 
$$ ##$PRAMD14= (0..7)
0 0 0 0 0 0 0 0 
$$ ##$PRAMD15= (0..7)
0 0 0 0 0 0 0 0 
$$ ##$PRAMD16= (0..7)
0 0 0 0 0 0 0 0 
$$ ##$PRAMD17= (0..7)
0 0 0 0 0 0 0 0 
$$ ##$PRAMD18= (0..7)
0 0 0 0 0 0 0 0 
$$ ##$PRAMD19= (0..7)
0 0 0 0 0 0 0 0 
$$ ##$PRAMD2= (0..7)
2147483644 2146435071 2147483647 134217727 2147483644 2146435071 2147483647 
134217727 
$$ ##$PRAMD20= (0..7)
0 0 0 0 0 0 0 0 
$$ ##$PRAMD21= (0..7)
0 0 0 0 0 0 0 0 
$$ ##$PRAMD3= (0..7)
2 0 0 0 2 0 0 0 
$$ ##$PRAMD4= (0..7)
2147483644 2146435071 2147483647 134217727 2147483644 2146435071 2147483647 
134217727 
$$ ##$PRAMD5= (0..7)
0 0 0 0 0 0 0 0 
$$ ##$PRAMD6= (0..7)
0 0 0 0 0 0 0 0 
$$ ##$PRAMD7= (0..7)
0 0 0 0 0 0 0 0 
$$ ##$PRAMD8= (0..7)
0 0 0 0 0 0 0 0 
$$ ##$PRAMD9= (0..7)
0 0 0 0 0 0 0 0 
$$ ##$PRAMLED= (0..1)
15 15 
$$ ##$PRAMP1= <tty01>
$$ ##$PRAMP2= <no>
$$ ##$PRAMP3= <no>
$$ ##$PRAMP4= <no>
$$ ##$PRAMP5= <no>
$$ ##$PRAMP6= <no>
$$ ##$PRAMP7= <no>
$$ ##$PRAMP8= <no>
$$ ##$PRAMPTP= 0
$$ ##$PREPTY= <no>
$$ ##$PRESHLD= 0
$$ ##$PTS160= -1
$$ ##$PTSA2X= (0..7)
0 0 0 0 0 0 0 0 
$$ ##$PTSF2X= (0..7)
0 0 0 0 0 0 0 0 
$$ ##$PTSFMX= (0..7)
429.9 429.9 0 0 0 0 0 0 
$$ ##$PULCHK= no
$$ ##$RCUCDS= (0..7)
8388608 0 0 0 0 0 0 0 
$$ ##$RCUCFS= (0..7)
4096 0 0 0 0 0 0 0 
$$ ##$RCUCSS= (0..7)
1048576 0 0 0 0 0 0 0 
$$ ##$RCUI2C1= (0..7)
78 0 0 0 0 0 0 0 
$$ ##$RCUI2C2= (0..7)
0 0 0 0 0 0 0 0 
$$ ##$RCUI2C3= (0..7)
0 0 0 0 0 0 0 0 
$$ ##$RCUI2C4= (0..7)
0 0 0 0 0 0 0 0 
$$ ##$RCUI2C5= (0..7)
0 0 0 0 0 0 0 0 
$$ ##$RCUI2C6= (0..7)
0 0 0 0 0 0 0 0 
$$ ##$RCUI2C7= (0..7)
0 0 0 0 0 0 0 0 
$$ ##$RCUI2C8= (0..7)
0 0 0 0 0 0 0 0 
$$ ##$RDCU= 0
$$ ##$RGTYPE= (0..7)
5 0 0 0 0 0 0 0 
$$ ##$RG_max= (0..7)
46341 0 0 0 0 0 0 0 
$$ ##$RG_min= (0..7)
1 0 0 0 0 0 0 0 
$$ ##$RG_tab1= (0..255)
1 1.1 1.3 1.4 1.6 1.8 2 2.2 2.5 2.8 3.2 3.6 4 4.5 5 5.7 6.3 7.1 8 9 10.1 
11.3 12.7 14.3 16 18 20.2 22.6 25.4 28.5 32 35.9 40.3 45.3 50.8 57 64 
71.8 80.6 90.5 101.6 114 128 143.7 161.3 181 203.2 228.1 256 287.4 322.5 
362 406.4 456.1 512 574.7 645.1 724.1 812.7 912.3 1024 1149.4 1290.2 1448.2 
1625.5 1824.6 2048 2298.8 2580.3 2896.3 3251 3649.1 4096 4597.6 5160.6 
5792.6 6502 7298.2 8192 9195.2 10321.3 11585.2 13004 14596.5 16384 18390.4 
20642.5 23170.5 26008 29193 32768 36780.8 41285.1 46341 -1 -1 -1 -1 -1 
-1 -1 -1 -1 -1 -1 -1 -1 -1 -1 -1 -1 -1 -1 -1 -1 -1 -1 -1 -1 -1 -1 -1 -1 
-1 -1 -1 -1 -1 -1 -1 -1 -1 -1 -1 -1 -1 -1 -1 -1 -1 -1 -1 -1 -1 -1 -1 -1 
-1 -1 -1 -1 -1 -1 -1 -1 -1 -1 -1 -1 -1 -1 -1 -1 -1 -1 -1 -1 -1 -1 -1 -1 
-1 -1 -1 -1 -1 -1 -1 -1 -1 -1 -1 -1 -1 -1 -1 -1 -1 -1 -1 -1 -1 -1 -1 -1 
-1 -1 -1 -1 -1 -1 -1 -1 -1 -1 -1 -1 -1 -1 -1 -1 -1 -1 -1 -1 -1 -1 -1 -1 
-1 -1 -1 -1 -1 -1 -1 -1 -1 -1 -1 -1 -1 -1 -1 -1 -1 -1 -1 -1 -1 -1 -1 -1 
-1 -1 -1 -1 -1 -1 -1 -1 -1 -1 -1 -1 -1 
$$ ##$RG_tab2= (0..255)
-1 -1 -1 -1 -1 -1 -1 -1 -1 -1 -1 -1 -1 -1 -1 -1 -1 -1 -1 -1 -1 -1 -1 -1 
-1 -1 -1 -1 -1 -1 -1 -1 -1 -1 -1 -1 -1 -1 -1 -1 -1 -1 -1 -1 -1 -1 -1 -1 
-1 -1 -1 -1 -1 -1 -1 -1 -1 -1 -1 -1 -1 -1 -1 -1 -1 -1 -1 -1 -1 -1 -1 -1 
-1 -1 -1 -1 -1 -1 -1 -1 -1 -1 -1 -1 -1 -1 -1 -1 -1 -1 -1 -1 -1 -1 -1 -1 
-1 -1 -1 -1 -1 -1 -1 -1 -1 -1 -1 -1 -1 -1 -1 -1 -1 -1 -1 -1 -1 -1 -1 -1 
-1 -1 -1 -1 -1 -1 -1 -1 -1 -1 -1 -1 -1 -1 -1 -1 -1 -1 -1 -1 -1 -1 -1 -1 
-1 -1 -1 -1 -1 -1 -1 -1 -1 -1 -1 -1 -1 -1 -1 -1 -1 -1 -1 -1 -1 -1 -1 -1 
-1 -1 -1 -1 -1 -1 -1 -1 -1 -1 -1 -1 -1 -1 -1 -1 -1 -1 -1 -1 -1 -1 -1 -1 
-1 -1 -1 -1 -1 -1 -1 -1 -1 -1 -1 -1 -1 -1 -1 -1 -1 -1 -1 -1 -1 -1 -1 -1 
-1 -1 -1 -1 -1 -1 -1 -1 -1 -1 -1 -1 -1 -1 -1 -1 -1 -1 -1 -1 -1 -1 -1 -1 
-1 -1 -1 -1 -1 -1 -1 -1 -1 -1 -1 -1 -1 -1 -1 -1 
$$ ##$RG_tab3= (0..255)
-1 -1 -1 -1 -1 -1 -1 -1 -1 -1 -1 -1 -1 -1 -1 -1 -1 -1 -1 -1 -1 -1 -1 -1 
-1 -1 -1 -1 -1 -1 -1 -1 -1 -1 -1 -1 -1 -1 -1 -1 -1 -1 -1 -1 -1 -1 -1 -1 
-1 -1 -1 -1 -1 -1 -1 -1 -1 -1 -1 -1 -1 -1 -1 -1 -1 -1 -1 -1 -1 -1 -1 -1 
-1 -1 -1 -1 -1 -1 -1 -1 -1 -1 -1 -1 -1 -1 -1 -1 -1 -1 -1 -1 -1 -1 -1 -1 
-1 -1 -1 -1 -1 -1 -1 -1 -1 -1 -1 -1 -1 -1 -1 -1 -1 -1 -1 -1 -1 -1 -1 -1 
-1 -1 -1 -1 -1 -1 -1 -1 -1 -1 -1 -1 -1 -1 -1 -1 -1 -1 -1 -1 -1 -1 -1 -1 
-1 -1 -1 -1 -1 -1 -1 -1 -1 -1 -1 -1 -1 -1 -1 -1 -1 -1 -1 -1 -1 -1 -1 -1 
-1 -1 -1 -1 -1 -1 -1 -1 -1 -1 -1 -1 -1 -1 -1 -1 -1 -1 -1 -1 -1 -1 -1 -1 
-1 -1 -1 -1 -1 -1 -1 -1 -1 -1 -1 -1 -1 -1 -1 -1 -1 -1 -1 -1 -1 -1 -1 -1 
-1 -1 -1 -1 -1 -1 -1 -1 -1 -1 -1 -1 -1 -1 -1 -1 -1 -1 -1 -1 -1 -1 -1 -1 
-1 -1 -1 -1 -1 -1 -1 -1 -1 -1 -1 -1 -1 -1 -1 -1 
$$ ##$RG_tab4= (0..255)
-1 -1 -1 -1 -1 -1 -1 -1 -1 -1 -1 -1 -1 -1 -1 -1 -1 -1 -1 -1 -1 -1 -1 -1 
-1 -1 -1 -1 -1 -1 -1 -1 -1 -1 -1 -1 -1 -1 -1 -1 -1 -1 -1 -1 -1 -1 -1 -1 
-1 -1 -1 -1 -1 -1 -1 -1 -1 -1 -1 -1 -1 -1 -1 -1 -1 -1 -1 -1 -1 -1 -1 -1 
-1 -1 -1 -1 -1 -1 -1 -1 -1 -1 -1 -1 -1 -1 -1 -1 -1 -1 -1 -1 -1 -1 -1 -1 
-1 -1 -1 -1 -1 -1 -1 -1 -1 -1 -1 -1 -1 -1 -1 -1 -1 -1 -1 -1 -1 -1 -1 -1 
-1 -1 -1 -1 -1 -1 -1 -1 -1 -1 -1 -1 -1 -1 -1 -1 -1 -1 -1 -1 -1 -1 -1 -1 
-1 -1 -1 -1 -1 -1 -1 -1 -1 -1 -1 -1 -1 -1 -1 -1 -1 -1 -1 -1 -1 -1 -1 -1 
-1 -1 -1 -1 -1 -1 -1 -1 -1 -1 -1 -1 -1 -1 -1 -1 -1 -1 -1 -1 -1 -1 -1 -1 
-1 -1 -1 -1 -1 -1 -1 -1 -1 -1 -1 -1 -1 -1 -1 -1 -1 -1 -1 -1 -1 -1 -1 -1 
-1 -1 -1 -1 -1 -1 -1 -1 -1 -1 -1 -1 -1 -1 -1 -1 -1 -1 -1 -1 -1 -1 -1 -1 
-1 -1 -1 -1 -1 -1 -1 -1 -1 -1 -1 -1 -1 -1 -1 -1 
$$ ##$RG_tab5= (0..255)
-1 -1 -1 -1 -1 -1 -1 -1 -1 -1 -1 -1 -1 -1 -1 -1 -1 -1 -1 -1 -1 -1 -1 -1 
-1 -1 -1 -1 -1 -1 -1 -1 -1 -1 -1 -1 -1 -1 -1 -1 -1 -1 -1 -1 -1 -1 -1 -1 
-1 -1 -1 -1 -1 -1 -1 -1 -1 -1 -1 -1 -1 -1 -1 -1 -1 -1 -1 -1 -1 -1 -1 -1 
-1 -1 -1 -1 -1 -1 -1 -1 -1 -1 -1 -1 -1 -1 -1 -1 -1 -1 -1 -1 -1 -1 -1 -1 
-1 -1 -1 -1 -1 -1 -1 -1 -1 -1 -1 -1 -1 -1 -1 -1 -1 -1 -1 -1 -1 -1 -1 -1 
-1 -1 -1 -1 -1 -1 -1 -1 -1 -1 -1 -1 -1 -1 -1 -1 -1 -1 -1 -1 -1 -1 -1 -1 
-1 -1 -1 -1 -1 -1 -1 -1 -1 -1 -1 -1 -1 -1 -1 -1 -1 -1 -1 -1 -1 -1 -1 -1 
-1 -1 -1 -1 -1 -1 -1 -1 -1 -1 -1 -1 -1 -1 -1 -1 -1 -1 -1 -1 -1 -1 -1 -1 
-1 -1 -1 -1 -1 -1 -1 -1 -1 -1 -1 -1 -1 -1 -1 -1 -1 -1 -1 -1 -1 -1 -1 -1 
-1 -1 -1 -1 -1 -1 -1 -1 -1 -1 -1 -1 -1 -1 -1 -1 -1 -1 -1 -1 -1 -1 -1 -1 
-1 -1 -1 -1 -1 -1 -1 -1 -1 -1 -1 -1 -1 -1 -1 -1 
$$ ##$RG_tab6= (0..255)
-1 -1 -1 -1 -1 -1 -1 -1 -1 -1 -1 -1 -1 -1 -1 -1 -1 -1 -1 -1 -1 -1 -1 -1 
-1 -1 -1 -1 -1 -1 -1 -1 -1 -1 -1 -1 -1 -1 -1 -1 -1 -1 -1 -1 -1 -1 -1 -1 
-1 -1 -1 -1 -1 -1 -1 -1 -1 -1 -1 -1 -1 -1 -1 -1 -1 -1 -1 -1 -1 -1 -1 -1 
-1 -1 -1 -1 -1 -1 -1 -1 -1 -1 -1 -1 -1 -1 -1 -1 -1 -1 -1 -1 -1 -1 -1 -1 
-1 -1 -1 -1 -1 -1 -1 -1 -1 -1 -1 -1 -1 -1 -1 -1 -1 -1 -1 -1 -1 -1 -1 -1 
-1 -1 -1 -1 -1 -1 -1 -1 -1 -1 -1 -1 -1 -1 -1 -1 -1 -1 -1 -1 -1 -1 -1 -1 
-1 -1 -1 -1 -1 -1 -1 -1 -1 -1 -1 -1 -1 -1 -1 -1 -1 -1 -1 -1 -1 -1 -1 -1 
-1 -1 -1 -1 -1 -1 -1 -1 -1 -1 -1 -1 -1 -1 -1 -1 -1 -1 -1 -1 -1 -1 -1 -1 
-1 -1 -1 -1 -1 -1 -1 -1 -1 -1 -1 -1 -1 -1 -1 -1 -1 -1 -1 -1 -1 -1 -1 -1 
-1 -1 -1 -1 -1 -1 -1 -1 -1 -1 -1 -1 -1 -1 -1 -1 -1 -1 -1 -1 -1 -1 -1 -1 
-1 -1 -1 -1 -1 -1 -1 -1 -1 -1 -1 -1 -1 -1 -1 -1 
$$ ##$RG_tab7= (0..255)
-1 -1 -1 -1 -1 -1 -1 -1 -1 -1 -1 -1 -1 -1 -1 -1 -1 -1 -1 -1 -1 -1 -1 -1 
-1 -1 -1 -1 -1 -1 -1 -1 -1 -1 -1 -1 -1 -1 -1 -1 -1 -1 -1 -1 -1 -1 -1 -1 
-1 -1 -1 -1 -1 -1 -1 -1 -1 -1 -1 -1 -1 -1 -1 -1 -1 -1 -1 -1 -1 -1 -1 -1 
-1 -1 -1 -1 -1 -1 -1 -1 -1 -1 -1 -1 -1 -1 -1 -1 -1 -1 -1 -1 -1 -1 -1 -1 
-1 -1 -1 -1 -1 -1 -1 -1 -1 -1 -1 -1 -1 -1 -1 -1 -1 -1 -1 -1 -1 -1 -1 -1 
-1 -1 -1 -1 -1 -1 -1 -1 -1 -1 -1 -1 -1 -1 -1 -1 -1 -1 -1 -1 -1 -1 -1 -1 
-1 -1 -1 -1 -1 -1 -1 -1 -1 -1 -1 -1 -1 -1 -1 -1 -1 -1 -1 -1 -1 -1 -1 -1 
-1 -1 -1 -1 -1 -1 -1 -1 -1 -1 -1 -1 -1 -1 -1 -1 -1 -1 -1 -1 -1 -1 -1 -1 
-1 -1 -1 -1 -1 -1 -1 -1 -1 -1 -1 -1 -1 -1 -1 -1 -1 -1 -1 -1 -1 -1 -1 -1 
-1 -1 -1 -1 -1 -1 -1 -1 -1 -1 -1 -1 -1 -1 -1 -1 -1 -1 -1 -1 -1 -1 -1 -1 
-1 -1 -1 -1 -1 -1 -1 -1 -1 -1 -1 -1 -1 -1 -1 -1 
$$ ##$RG_tab8= (0..255)
-1 -1 -1 -1 -1 -1 -1 -1 -1 -1 -1 -1 -1 -1 -1 -1 -1 -1 -1 -1 -1 -1 -1 -1 
-1 -1 -1 -1 -1 -1 -1 -1 -1 -1 -1 -1 -1 -1 -1 -1 -1 -1 -1 -1 -1 -1 -1 -1 
-1 -1 -1 -1 -1 -1 -1 -1 -1 -1 -1 -1 -1 -1 -1 -1 -1 -1 -1 -1 -1 -1 -1 -1 
-1 -1 -1 -1 -1 -1 -1 -1 -1 -1 -1 -1 -1 -1 -1 -1 -1 -1 -1 -1 -1 -1 -1 -1 
-1 -1 -1 -1 -1 -1 -1 -1 -1 -1 -1 -1 -1 -1 -1 -1 -1 -1 -1 -1 -1 -1 -1 -1 
-1 -1 -1 -1 -1 -1 -1 -1 -1 -1 -1 -1 -1 -1 -1 -1 -1 -1 -1 -1 -1 -1 -1 -1 
-1 -1 -1 -1 -1 -1 -1 -1 -1 -1 -1 -1 -1 -1 -1 -1 -1 -1 -1 -1 -1 -1 -1 -1 
-1 -1 -1 -1 -1 -1 -1 -1 -1 -1 -1 -1 -1 -1 -1 -1 -1 -1 -1 -1 -1 -1 -1 -1 
-1 -1 -1 -1 -1 -1 -1 -1 -1 -1 -1 -1 -1 -1 -1 -1 -1 -1 -1 -1 -1 -1 -1 -1 
-1 -1 -1 -1 -1 -1 -1 -1 -1 -1 -1 -1 -1 -1 -1 -1 -1 -1 -1 -1 -1 -1 -1 -1 
-1 -1 -1 -1 -1 -1 -1 -1 -1 -1 -1 -1 -1 -1 -1 -1 
$$ ##$ROUTER= 3
$$ ##$RX22TY= <tty10>
$$ ##$SCMTY= <no>
$$ ##$SPECTR= 5
$$ ##$SY2FLAG= 0
$$ ##$TFXNUM= 0
$$ ##$TRIPLO2= 0
$$ ##$VTUTY= <tty05>
$$ ##$WBREFAM= (0..15)
100 100 100 100 100 100 100 100 100 100 100 100 100 100 100 100 
$$ ##$WBREFPH= (0..15)
0 0 0 0 0 0 0 0 0 0 0 0 0 0 0 0 
$$ ##$XFAC= 2
$$ ##END=
##$RELAX= 
$$ Bruker specific parameters
$$ --------------------------
##$DU= <P:\NMR-data>
##$EXPNO= 1
##$NAME= <NMR_polar_TCDD_p30.5D>
##$PROCNO= 1
##$TYPE= <nmr>
##$USER= <Ainhoa_raw_data>
##$ACQT0= -4.83829889523336
##$AMP= (0..31)
100 100 100 100 100 100 100 100 100 100 100 100 100 100 100 100 100 100
100 100 100 100 100 100 100 100 100 100 100 100 100 100
##$ANAVPT= -1
##$AQSEQ= 0
##$AQ_mod= 3
##$AUNM= <au_zg>
##$AUTOPOS= <20 >
##$BF1= 400.13
##$BF2= 100.612769
##$BF3= 400.13
##$BF4= 400.13
##$BF5= 500.13
##$BF6= 500.13
##$BF7= 500.13
##$BF8= 500.13
##$BYTORDA= 0
##$CFDGTYP= 0
##$CFRGTYP= 5
##$CHEMSTR= <none>
##$CNST= (0..63)
1 1 145 1 1 1 1 1 1 1 1 1 1 1 1 1 1 1 1 1 1 1 1 1 1 1 1 1 1 1 1 1 1 1 1
1 1 1 1 1 1 1 1 1 1 1 1 1 1 1 1 1 1 1 1 1 1 1 1 1 1 1 1 1
##$CPDPRG= <>
##$CPDPRG1= <>
##$CPDPRG2= <>
##$CPDPRG3= <>
##$CPDPRG4= <mlev>
##$CPDPRG5= <mlev>
##$CPDPRG6= <mlev>
##$CPDPRG7= <mlev>
##$CPDPRG8= <mlev>
##$CPDPRGB= <>
##$CPDPRGT= <>
##$D= (0..63)
0 2 0 0 0 0 0 0 0 0.06 0 0 2e-005 0 0 0 0.0002 0 0 0 0 0 0 0 0 0 0 0 0
0 0 0 0 0 0 0 0 0 0 0 0 0 0 0 0 0 0 0 0 0 0 0 0 0 0 0 0 0 0 0 0 0 0 0
##$DATE= 1214973918
##$DBL= (0..7)
120 120 120 120 120 120 120 120
##$DBP= (0..7)
150 150 150 150 150 150 150 150
##$DBP07= 0
##$DBPNAM0= <>
##$DBPNAM1= <>
##$DBPNAM2= <>
##$DBPNAM3= <>
##$DBPNAM4= <>
##$DBPNAM5= <>
##$DBPNAM6= <>
##$DBPNAM7= <>
##$DBPOAL= (0..7)
0.5 0.5 0.5 0.5 0.5 0.5 0.5 0.5
##$DBPOFFS= (0..7)
0 0 0 0 0 0 0 0
##$DE= 6
##$DECBNUC= <off>
##$DECIM= 24
##$DECNUC= <off>
##$DECSTAT= 4
##$DIGMOD= 0
##$DIGTYP= 7
##$DL= (0..7)
0 120 120 120 120 120 120 120
##$DP= (0..7)
150 150 150 150 150 150 150 150
##$DP07= 0
##$DPNAME0= <>
##$DPNAME1= <>
##$DPNAME2= <>
##$DPNAME3= <>
##$DPNAME4= <>
##$DPNAME5= <>
##$DPNAME6= <>
##$DPNAME7= <>
##$DPOAL= (0..7)
0.5 0.5 0.5 0.5 0.5 0.5 0.5 0.5
##$DPOFFS= (0..7)
0 0 0 0 0 0 0 0
##$DQDMODE= 0
##$DR= 18
##$DS= 4
##$DSLIST= <SSSSSSSSSSSSSSS>
##$DSPFIRM= 0
##$DSPFVS= -1
##$DTYPA= 0
##$EXP= <AID_d2o>
##$F1LIST= <111111111111111>
##$F2LIST= <222222222222222>
##$F3LIST= <333333333333333>
##$FCUCHAN= (0..9)
0 2 1 0 0 0 0 0 0 0
##$FL1= 90
##$FL2= 90
##$FL3= 90
##$FL4= 90
##$FOV= 20
##$FQ1LIST= <freqlist>
##$FQ2LIST= <freqlist>
##$FQ3LIST= <freqlist>
##$FQ4LIST= <freqlist>
##$FQ5LIST= <freqlist>
##$FQ6LIST= <freqlist>
##$FQ7LIST= <freqlist>
##$FQ8LIST= <freqlist>
##$FRQLO3= 1882485.02994012
##$FRQLO3N= 0
##$FS= (0..7)
83 83 83 83 83 83 83 83
##$FTLPGN= 0
##$FW= 90000
##$FnMODE= 0
##$FnTYPE= 0
##$GP031= 0
##$GPNAM0= <sine.100>
##$GPNAM1= <sine.100>
##$GPNAM10= <sine.100>
##$GPNAM11= <sine.100>
##$GPNAM12= <sine.100>
##$GPNAM13= <sine.100>
##$GPNAM14= <sine.100>
##$GPNAM15= <sine.100>
##$GPNAM16= <sine.100>
##$GPNAM17= <sine.100>
##$GPNAM18= <sine.100>
##$GPNAM19= <sine.100>
##$GPNAM2= <sine.100>
##$GPNAM20= <sine.100>
##$GPNAM21= <sine.100>
##$GPNAM22= <sine.100>
##$GPNAM23= <sine.100>
##$GPNAM24= <sine.100>
##$GPNAM25= <sine.100>
##$GPNAM26= <sine.100>
##$GPNAM27= <sine.100>
##$GPNAM28= <sine.100>
##$GPNAM29= <sine.100>
##$GPNAM3= <sine.100>
##$GPNAM30= <sine.100>
##$GPNAM31= <sine.100>
##$GPNAM4= <sine.100>
##$GPNAM5= <sine.100>
##$GPNAM6= <sine.100>
##$GPNAM7= <sine.100>
##$GPNAM8= <sine.100>
##$GPNAM9= <sine.100>
##$GPX= (0..31)
0 0 0 0 0 0 0 0 0 0 0 0 0 0 0 0 0 0 0 0 0 0 0 0 0 0 0 0 0 0 0 0
##$GPY= (0..31)
0 0 0 0 0 0 0 0 0 0 0 0 0 0 0 0 0 0 0 0 0 0 0 0 0 0 0 0 0 0 0 0
##$GPZ= (0..31)
0 0 0 0 0 0 0 0 0 0 0 0 0 0 0 0 0 0 0 0 0 0 0 0 0 0 0 0 0 0 0 0
##$GRDPROG= <>
##$GRPDLY= -1
##$HDDUTY= 20
##$HDRATE= 20
##$HGAIN= (0..3)
0 0 0 0
##$HL1= 1
##$HL2= 35
##$HL3= 16
##$HL4= 17
##$HOLDER= 0
##$HPMOD= (0..7)
0 0 0 0 0 0 0 0
##$HPPRGN= 0
##$IN= (0..63)
0.001 0.001 0.001 0.001 0.001 0.001 0.001 0.001 0.001 0.001 0.001 0.001
0.001 0.001 0.001 0.001 0.001 0.001 0.001 0.001 0.001 0.001 0.001 0.001
0.001 0.001 0.001 0.001 0.001 0.001 0.001 0.001 0.001 0.001 0.001 0.001
0.001 0.001 0.001 0.001 0.001 0.001 0.001 0.001 0.001 0.001 0.001 0.001
0.001 0.001 0.001 0.001 0.001 0.001 0.001 0.001 0.001 0.001 0.001 0.001
0.001 0.001 0.001 0.001
##$INF= (0..7)
0 0 0 0 0 0 0 0
##$INP= (0..63)
0 0 0 0 0 0 0 0 0 0 0 0 0 0 0 0 0 0 0 0 0 0 0 0 0 0 0 0 0 0 0 0 0 0 0 0
0 0 0 0 0 0 0 0 0 0 0 0 0 0 0 0 0 0 0 0 0 0 0 0 0 0 0 0
##$INSTRUM= <avance400>
##$L= (0..31)
1 1 1 1 1 1 1 1 1 1 1 1 1 1 1 1 1 1 1 1 1 1 1 1 1 1 1 1 1 1 1 1
##$LFILTER= 200
##$LGAIN= -5
##$LINPSTP= 10
##$LOCKED= yes
##$LOCKFLD= 3193
##$LOCKGN= 97.3000030517578
##$LOCKPOW= -25
##$LOCKPPM= 4.69999980926514
##$LOCNUC= <2H>
##$LOCPHAS= 356
##$LOCSHFT= yes
##$LOCSW= 0
##$LTIME= 0.200000002980232
##$MASR= 4200
##$MASRLST= <masrlst>
##$NBL= 1
##$NC= -2
##$NLOGCH= 1
##$NS= 1024
##$NUC1= <1H>
##$NUC2= <13C>
##$NUC3= <off>
##$NUC4= <off>
##$NUC5= <off>
##$NUC6= <off>
##$NUC7= <off>
##$NUC8= <off>
##$NUCLEI= 0
##$NUCLEUS= <off>
##$O1= 1885.29
##$O2= 4979.85804243228
##$O3= 1900.52349393
##$O4= 1900.52349393
##$O5= 0
##$O6= 0
##$O7= 0
##$O8= 0
##$OBSCHAN= (0..9)
0 0 0 0 0 0 0 0 0 0
##$OVERFLW= 0
##$P= (0..63)
7.6 7.6 15.2 14.9 29.8 16.5 25 50 0 0 0 0 0 0 0 200000 1000 2500 0 600
2500 0 0 0 0 200 0 7.6 1000 0 0 0 0 0 0 0 0 0 0 0 0 0 0 0 0 0 0 0 0 0 0
0 0 0 0 0 0 0 0 0 0 0 0 0
##$PACOIL= (0..15)
0 0 0 0 0 0 0 0 0 0 0 0 0 0 0 0
##$PAPS= 2
##$PARMODE= 0
##$PCPD= (0..9)
100 100 70 100 100 100 100 100 100 100
##$PHCOR= (0..31)
0 0 0 0 0 0 0 0 0 0 0 0 0 0 0 0 0 0 0 0 0 0 0 0 0 0 0 0 0 0 0 0
##$PHLIST= <>
##$PHP= 1
##$PH_ref= 0
##$PL= (0..63)
120 0 -4 120 120 120 120 120 120 80 10.34 22.38 9 120 120 120 120 120 0
120 120 120 120 120 120 120 120 22.38 120 120 9 120 120 120 120 120 120
120 120 120 120 120 120 120 120 120 120 120 120 120 120 120 120 120 120
120 120 120 120 120 120 120 120 120
##$PLSTEP= 0.1
##$PLSTRT= -6
##$POWMOD= 0
##$PQPHASE= 0
##$PQSCALE= 0
##$PR= 1
##$PRECHAN= (0..15)
-1 1 2 -1 -1 -1 -1 -1 -1 -1 -1 -1 -1 -1 -1 -1
##$PRGAIN= 0
##$PROBHD= <5 mm PABBI 1H-BB Z-GRD Z811201/0006
>
##$PROSOL= no
##$PULPROG= <zgpr>
##$PW= 0
##$PYNM= <acqu.py>
##$QNP= 1
##$RD= 0
##$RECCHAN= (0..15)
-1 -1 -1 -1 -1 -1 -1 -1 -1 -1 -1 -1 -1 -1 -1 -1
##$RECPH= 0
##$RECPRE= (0..15)
-1 -1 -1 -1 -1 -1 -1 -1 -1 -1 -1 -1 -1 -1 -1 -1
##$RECPRFX= (0..15)
-1 -1 -1 -1 -1 -1 -1 -1 -1 -1 -1 -1 -1 -1 -1 -1
##$RECSEL= (0..15)
0 0 0 0 0 0 0 0 0 0 0 0 0 0 0 0
##$RG= 512
##$RO= 0
##$ROUTWD1= (0..23)
0 0 0 0 0 0 0 0 0 0 0 0 0 0 0 0 0 0 0 0 1 1 0 0
##$ROUTWD2= (0..23)
0 0 0 0 0 1 0 0 0 0 0 0 0 0 0 0 0 0 1 0 1 1 0 0
##$RSEL= (0..9)
0 1 2 0 0 0 0 0 0 0
##$S= (0..7)
83 4 83 83 83 83 83 83
##$SEOUT= 0
##$SFO1= 400.13188529
##$SFO2= 100.617748858042
##$SFO3= 400.131900523494
##$SFO4= 400.131900523494
##$SFO5= 500.13
##$SFO6= 500.13
##$SFO7= 500.13
##$SFO8= 500.13
##$SOLVENT= <D2O>
##$SP= (0..31)
1 120 120 120 0 0 120 120 0 0 0 120 0 0 120 0 150 150 120 120.87 118.96
122.27 114.95 150 150 150 150 150 150 120 120 120
##$SP07= 0
##$SPECTR= 0
##$SPNAM0= <gauss>
##$SPNAM1= <Gaus1.1000>
##$SPNAM10= <gauss>
##$SPNAM11= <Gaus1.1000>
##$SPNAM12= <gauss>
##$SPNAM13= <gauss>
##$SPNAM14= <Gaus1.1000>
##$SPNAM15= <Gaus1.1000>
##$SPNAM16= <gauss>
##$SPNAM17= <gauss>
##$SPNAM18= <Gaus1.1000>
##$SPNAM19= <Gaus1.1000>
##$SPNAM2= <Gaus1.1000>
##$SPNAM20= <Gaus1.1000>
##$SPNAM21= <Gaus1.1000>
##$SPNAM22= <Gaus1.1000>
##$SPNAM23= <gauss>
##$SPNAM24= <gauss>
##$SPNAM25= <gauss>
##$SPNAM26= <gauss>
##$SPNAM27= <gauss>
##$SPNAM28= <gauss>
##$SPNAM29= <Gaus1.1000>
##$SPNAM3= <Gaus1.1000>
##$SPNAM30= <Gaus1.1000>
##$SPNAM31= <Gaus1.1000>
##$SPNAM4= <gauss>
##$SPNAM5= <gauss>
##$SPNAM6= <Gaus1.1000>
##$SPNAM7= <Gaus1.1000>
##$SPNAM8= <gauss>
##$SPNAM9= <gauss>
##$SPOAL= (0..31)
0.5 0.5 0.5 0.5 0.5 0.5 0.5 0.5 0.5 0.5 0.5 0.5 0.5 0.5 0.5 0.5 0.5 0.5
0.5 0.5 0.5 0.5 0.5 0.5 0.5 0.5 0.5 0.5 0.5 0.5 0.5 0.5
##$SPOFFS= (0..31)
0 0 0 0 0 0 0 0 0 0 0 0 0 0 0 0 0 0 0 0 0 0 0 0 0 0 0 0 0 0 0 0
##$SUBNAM0= <"">
##$SUBNAM1= <"">
##$SUBNAM2= <"">
##$SUBNAM3= <"">
##$SUBNAM4= <"">
##$SUBNAM5= <"">
##$SUBNAM6= <"">
##$SUBNAM7= <"">
##$SUBNAM8= <"">
##$SUBNAM9= <"">
##$SW= 12.4709380669908
##$SWIBOX= (0..15)
0 1 2 0 0 0 0 0 0 0 0 0 0 0 0 0
##$SW_h= 4990.01996007984
##$SWfinal= 0
##$TD= 16244
##$TD0= 1
##$TE= 301.7
##$TE2= 300
##$TE3= 300
##$TEG= 300
##$TL= (0..7)
0 120 120 120 120 120 120 120
##$TP= (0..7)
150 150 150 150 150 150 150 150
##$TP07= 0
##$TPNAME0= <>
##$TPNAME1= <>
##$TPNAME2= <>
##$TPNAME3= <>
##$TPNAME4= <>
##$TPNAME5= <>
##$TPNAME6= <>
##$TPNAME7= <>
##$TPOAL= (0..7)
0.5 0.5 0.5 0.5 0.5 0.5 0.5 0.5
##$TPOFFS= (0..7)
0 0 0 0 0 0 0 0
##$TUNHIN= 0
##$TUNHOUT= 0
##$TUNXOUT= 0
##$USERA1= <user>
##$USERA2= <user>
##$USERA3= <user>
##$USERA4= <user>
##$USERA5= <user>
##$V9= 5
##$VALIST= <valist>
##$VCLIST= <CCCCCCCCCCCCCCC>
##$VD= 0
##$VDLIST= <DDDDDDDDDDDDDDD>
##$VPLIST= <PPPPPPPPPPPPPPP>
##$VTLIST= <TTTTTTTTTTTTTTT>
##$WBST= 1024
##$WBSW= 15.53612
##$XGAIN= (0..3)
0 0 0 0
##$XL= 0
##$YL= 0
##$YMAX_a= 30719090
##$YMIN_a= -25137466
##$ZGOPTNS= <>
##$ZL1= 120
##$ZL2= 120
##$ZL3= 120
##$ZL4= 120
##$ABSF1= 10
##$ABSF2= 0
##$ABSG= 5
##$ABSL= 3
##$ALPHA= 0
##$AQORDER= 0
##$ASSFAC= 0
##$ASSFACI= 0
##$ASSFACX= 0
##$ASSWID= 0
##$AUNMP= <proc_1H_AID>
##$AXLEFT= 0
##$AXNAME= <>
##$AXNUC= <off>
##$AXRIGHT= 0
##$AXTYPE= 0
##$AXUNIT= <>
##$AZFE= 0.1
##$AZFW= 0.1
##$BCFW= 1
##$BC_mod= 2
##$BYTORDP= 0
##$COROFFS= 0
##$CY= 12.5
##$DATMOD= 1
##$DC= 2
##$DFILT= <>
##$DTYPP= 0
##$F1P= 9.9967504570787
##$F2P= -9.53364507338961e-007
##$FCOR= 1
##$FTSIZE= 65536
##$FT_mod= 4
##$GAMMA= 1
##$GB= 0
##$INTBC= 1
##$INTSCL= 1
##$ISEN= 128
##$LB= 1
##$LEV0= 0
##$LPBIN= 0
##$MAXI= 10000
##$MC2= 0
##$MEAN= 0
##$ME_mod= 0
##$MI= 0.02
##$NCOEF= 0
##$NC_proc= 0
##$NLEV= 6
##$NOISF1= 8.174992
##$NOISF2= 6.675002
##$NSP= 1
##$NTH_PI= 0
##$NZP= 0
##$OFFSET= 12.28285
##$PC= 1
##$PHC0= -2.631975
##$PHC1= -12.14217
##$PH_mod= 0
##$PKNL= yes
##$PPARMOD= 0
##$PPDIAG= 0
##$PPIPTYP= 0
##$PPMPNUM= 100
##$PPRESOL= 1
##$PSCAL= 0
##$PSIGN= 0
##$PYNMP= <proc.py>
##$REVERSE= no
##$SF= 400.129461838569
##$SI= 65536
##$SIGF1= 5.6
##$SIGF2= 5.2
##$SINO= 400
##$SIOLD= 65536
##$SPECTYP= <>
##$SREGLST= <1H.D2O>
##$SSB= 2
##$STSI= 0
##$STSR= 0
##$SW_p= 4990.01996007983
##$SYMM= 0
##$S_DEV= 0
##$TDeff= 16244
##$TDoff= 0
##$TI= <>
##$TILT= no
##$TM1= 0
##$TM2= 0
##$TOPLEV= 0
##$USERP1= <user>
##$USERP2= <user>
##$USERP3= <user>
##$USERP4= <user>
##$USERP5= <user>
##$WDW= 4
##$XDIM= 8192
##$YMAX_p= 0
##$YMIN_p= 0
##$CURPLOT= <\\rik006s\net8_hp>
##$CURPRIN= <$\\rik006s\net8_hp>
##$DFORMAT= <normdp>
##$LAYOUT= <+/1d_h.xwp>
##$LFORMAT= <normlp>
##$PFORMAT= <normpl>
##$SURQMSG= 1
$$ End of Bruker specific parameters
$$ ---------------------------------
##NTUPLES= NMR FID
##VAR_NAME=  TIME,          FID/REAL,        FID/IMAG
##SYMBOL=    X,             R,               I
##VAR_TYPE=  INDEPENDENT,   DEPENDENT,       DEPENDENT
##VAR_FORM=  AFFN,          ASDF,            ASDF
##VAR_DIM=   8122,          8122,            8122
##UNITS=     SECONDS,       ARBITRARY UNITS, ARBITRARY UNITS
##FACTOR=    0.0002004,     1,               1
##FIRST=     0,             22484537,        -4453769
##LAST=      1.6274484,     2807057,         1699812
##MIN=       0,             -25137466,       -25137466
##MAX=       1.6274484,     28892607,        28892607
$$ Real data points
##PAGE= N=1
##DATA TABLE= (X++(R..R)), XYDATA
0 22484537
1 28892607
2 20007396
3 23637816
4 26470962
5 26690131
6 20851892
7 21826187
8 26755180
9 27909150
10 25086128
11 22351951
12 23929696
13 28776652
14 25680455
15 22574506
16 23393288
17 26436823
18 27173048
19 22623602
20 20636462
21 25743604
22 27371832
23 25719409
24 22297646
25 23676511
26 28009857
27 25760696
28 21539121
29 22592122
30 25190624
31 27477083
32 23859881
33 21441312
34 24912793
35 26995579
36 25396815
37 22073365
38 21597366
39 26716096
40 26192194
41 22326613
42 22152839
43 24608242
44 26880868
45 23964991
46 20483550
47 24008662
48 26451901
49 25402199
50 22079677
51 21147087
52 25914279
53 26625995
54 22079604
55 20903498
56 23035093
57 27011626
58 25033186
59 19938512
60 21939378
61 25995393
62 26056090
63 22663698
64 19715867
65 24193431
66 26454656
67 23034831
68 20814726
69 21845804
70 25113324
71 24858939
72 20317507
73 21519840
74 24792331
75 25218197
76 22646457
77 19429290
78 22870994
79 26438939
80 23126426
81 20178902
82 20550165
83 24768048
84 25797970
85 20208692
86 19352210
87 23188531
88 24794567
89 22927642
90 19040238
91 21522244
92 25770620
93 23385129
94 20117208
95 19496827
96 22816845
97 25357703
98 20882324
99 18825805
100 21755308
101 24080941
102 23466821
103 19300684
104 20014847
105 24755260
106 23434208
107 19916529
108 18538602
109 21379349
110 24564565
111 20489498
112 17516220
113 20783286
114 24082072
115 24148166
116 19167677
117 17881133
118 22756138
119 23295584
120 20139782
121 17764137
122 19528130
123 24196273
124 21994373
125 17897281
126 19153253
127 22045109
128 23305283
129 19452422
130 17210521
131 21687777
132 22860516
133 19872229
134 17144126
135 18064464
136 22983306
137 22180024
138 17811361
139 18362069
140 21188385
141 23162978
142 19452065
143 15341673
144 19221565
145 22462139
146 20595429
147 17295780
148 16717882
149 21659635
150 22056267
151 17221552
152 16722082
153 19548738
154 22440825
155 20186870
156 15321675
157 17739745
158 21278985
159 20389350
160 17301330
161 15409301
162 19706866
163 22086595
164 17924959
165 15996249
166 17631600
167 21046794
168 20271783
169 14895461
170 15929636
171 20201083
172 20275125
173 17221165
174 14211928
175 17828738
176 21505210
177 18110105
178 15433226
179 16218875
180 19413677
181 20217791
182 15340649
183 14738714
184 18275514
185 19165436
186 17374194
187 14204859
188 16389984
189 20563816
190 17961869
191 14670959
192 14719814
193 17928263
194 19874026
195 15309782
196 13508262
197 17251461
198 19062755
199 17580063
200 13563437
201 14370830
202 19094756
203 17830806
204 14411455
205 13694238
206 16329262
207 19428947
208 15760636
209 12591420
210 15401561
211 17895086
212 17506560
213 13506346
214 12724552
215 17441469
216 17385795
217 14145305
218 12934916
219 14862710
220 18417061
221 15901088
222 12116410
223 14105221
224 16509918
225 16658685
226 13008571
227 11248571
228 16097234
229 17559532
230 14239728
231 12029316
232 13232839
233 17510122
234 15889359
235 11015071
236 12192404
237 15378566
238 16544746
239 13350122
240 10203300
241 14162642
242 16685723
243 14150297
244 11613664
245 11652623
246 15840914
247 15918880
248 10899956
249 10686030
250 13616664
251 15770624
252 13583616
253  9429671
254 12321270
255 15978130
256 14114656
257 10966409
258  9855853
259 13958961
260 15693437
261 11230937
262 10024754
263 12396935
264 14667486
265 13376607
266  8807005
267 10402256
268 14550519
269 13843657
270 10928528
271  8914380
272 12246043
273 15204264
274 11073820
275  8554051
276 10429319
277 13531734
278 13661358
279  8875476
280  8842273
281 13128400
282 13319187
283 10615548
284  7800801
285 10284114
286 14401147
287 11349767
288  7858211
289  8780531
290 11969332
291 13501242
292  9016651
293  7325345
294 11378615
295 12844427
296 10830505
297  7274795
298  8147608
299 12800870
300 11215936
301  7545232
302  7737665
303 10597997
304 12923936
305  9080387
306  6118448
307  9521916
308 11667568
309 10434590
310  6829466
311  6570648
312 11591031
313 11492040
314  7442857
315  6396538
316  8583276
317 11844255
318  9134515
319  5207239
320  7794455
321 10632835
322 10271840
323  6801540
324  5128549
325  9814508
326 11072410
327  7325206
328  5441647
329  6808362
330 10535457
331  9225897
332  4679455
333  6067093
334  9203127
335  9992862
336  7219660
337  4260092
338  7740000
339 10014523
340  6965939
341  4727459
342  5329179
343  9143355
344  9134079
345  4519262
346  4834375
347  7850909
348  9023752
349  6851153
350  3260492
351  5919227
352  9164767
353  6904209
354  4231489
355  3919629
356  7599347
357  8994805
358  4438936
359  3513799
360  6366032
361  8132408
362  6583806
363  2458096
364  4098172
365  8211738
366  6906674
367  3984931
368  2702356
369  5834766
370  8490939
371  4501951
372  2270663
373  4547538
374  6926137
375  6604202
376  2357626
377  2555734
378  6805720
379  6435583
380  3592340
381  1675296
382  4019851
383  7530046
384  4402777
385  1413868
386  3221399
387  5924310
388  6399731
389  2068014
390   796953
391  5180064
392  5986545
393  3369657
394   828419
395  2363782
396  6667698
397  4583500
398   732824
399  1665868
400  4479006
401  5966799
402  2157398
403  -454373
404  3361217
405  5242448
406  3313604
407   314360
408   557138
409  5343911
410  4957801
411   681426
412   211577
413  2544899
414  4959510
415  2179964
416 -1379148
417  1721593
418  4424992
419  3252092
420   214552
421  -776672
422  3516171
423  4235468
424   176420
425  -876155
426  1173592
427  4282184
428  2567153
429 -1939516
430  -143933
431  3140267
432  2923387
433    23878
434 -2179767
435  1661206
436  3892446
437   282303
438 -1758286
439  -452803
440  3014334
441  2641264
442 -2214069
443 -1694078
444  1810384
445  2399771
446  -141013
447 -3318818
448  -379857
449  3214450
450   621031
451 -2112808
452 -1925117
453  1391625
454  2354950
455 -2373763
456 -3261512
457   203361
458  1749043
459    71786
460 -3651119
461 -2017687
462  2067428
463   409121
464 -2616338
465 -3280339
466  -400898
467  1881675
468 -2094679
469 -4213862
470 -1426932
471   686526
472   -12454
473 -3840308
474 -3487458
475   841035
476     -671
477 -3256374
478 -4461985
479 -1895959
480  1292740
481 -2005882
482 -5073254
483 -2793657
484  -277939
485  -240104
486 -4156597
487 -5276293
488  -942291
489  -197903
490 -2882297
491 -4976517
492 -3773060
493    48699
494 -1721440
495 -5410770
496 -4370647
497 -1957027
498  -938544
499 -4103217
500 -6177303
501 -2273907
502  -794950
503 -3216110
504 -5476863
505 -4914091
506 -1107370
507 -2111110
508 -6172598
509 -5564667
510 -2988527
511 -1407684
512 -4085412
513 -7171065
514 -3924444
515 -1423662
516 -3267677
517 -6059809
518 -6649272
519 -2572713
520 -1935976
521 -6221023
522 -6995117
523 -4569929
524 -1998487
525 -3641975
526 -7718465
527 -5747315
528 -2647927
529 -3673317
530 -6337888
531 -7759699
532 -4152002
533 -2231309
534 -6056340
535 -7639480
536 -5779086
537 -3035168
538 -3905239
539 -8428302
540 -7377788
541 -3542387
542 -3718790
543 -6429329
544 -8776181
545 -5845628
546 -2754102
547 -5848184
548 -8291589
549 -7289990
550 -4455132
551 -3915027
552 -8225089
553 -8745736
554 -5173303
555 -4328240
556 -6291324
557 -9187279
558 -7340869
559 -3612082
560 -6075621
561 -9232815
562 -8681449
563 -5514431
564 -3997194
565 -8223206
566 -9831302
567 -6208153
568 -4704362
569 -6498458
570 -10040358
571 -9279157
572 -4837300
573 -5787169
574 -9076114
575 -9724872
576 -7292059
577 -4473510
578 -7593168
579 -10674920
580 -8219989
581 -5863950
582 -6254820
583 -9818436
584 -10691979
585 -6333365
586 -6026516
587 -9204033
588 -10356363
589 -8441820
590 -5356807
591 -7811820
592 -11425320
593 -9336187
594 -6733371
595 -6687773
596 -10008322
597 -11763697
598 -7494103
599 -5945205
600 -9171713
601 -11587844
602 -10584957
603 -6389192
604 -7020790
605 -11467304
606 -11046586
607 -8189286
608 -6790634
609 -9402743
610 -12595377
611 -9510442
612 -6931897
613 -9057149
614 -11506506
615 -11655805
616 -7977663
617 -7322455
618 -11365731
619 -11768106
620 -9306802
621 -7551357
622 -9425122
623 -13239868
624 -11051830
625 -7648581
626 -9157326
627 -11791976
628 -12536409
629 -9092574
630 -7437283
631 -11308997
632 -12666384
633 -10647318
634 -8530375
635 -9300397
636 -13356169
637 -12593313
638 -8926131
639 -9172213
640 -11416665
641 -13100102
642 -10651014
643 -8126428
644 -11376641
645 -13465531
646 -11826856
647 -9472948
648 -9493427
649 -13427696
650 -13372276
651 -9531330
652 -9581743
653 -12010193
654 -14003200
655 -11899820
656 -8575949
657 -11154499
658 -14017550
659 -13080542
660 -10567535
661 -9375633
662 -13105670
663 -14720167
664 -11173089
665 -9846872
666 -11645912
667 -14473450
668 -13586700
669 -9527296
670 -10878459
671 -14146832
672 -13816924
673 -11427934
674 -9759228
675 -13133424
676 -15668889
677 -12415612
678 -10431553
679 -11734162
680 -14680958
681 -14643102
682 -10259048
683 -10537571
684 -14414923
685 -15202581
686 -13000249
687 -10144752
688 -12464915
689 -16109292
690 -13848449
691 -11080075
692 -11375108
693 -14409771
694 -15988594
695 -12005221
696 -10647251
697 -13972921
698 -15619028
699 -14330244
700 -11222147
701 -12271167
702 -16184332
703 -14870769
704 -11961474
705 -11686417
706 -14346230
707 -16608474
708 -13114932
709 -10896372
710 -14076538
711 -16279178
712 -15276660
713 -11743813
714 -11836944
715 -16272133
716 -16142207
717 -13029974
718 -11859371
719 -13962818
720 -17326619
721 -14994644
722 -11536569
723 -13324560
724 -15978740
725 -16455000
726 -13340330
727 -11843522
728 -15779670
729 -17005591
730 -14398795
731 -12494616
732 -13574892
733 -17247190
734 -16051422
735 -12235114
736 -13415023
737 -16210186
738 -17143080
739 -14474563
740 -12297581
741 -15708292
742 -17503914
743 -15250156
744 -13161360
745 -13363858
746 -17050096
747 -17222597
748 -13358308
749 -13354242
750 -15996846
751 -17876234
752 -15870747
753 -12486945
754 -15003960
755 -17871023
756 -16286516
757 -13819438
758 -13278197
759 -16929720
760 -18250094
761 -14448632
762 -13568388
763 -15880538
764 -18040934
765 -16738583
766 -12876338
767 -14521356
768 -18184310
769 -17466861
770 -14820330
771 -13240687
772 -16370611
773 -18975643
774 -15735076
775 -13721573
776 -15311219
777 -18015153
778 -18137931
779 -14135452
780 -14150630
781 -17683690
782 -18048326
783 -16076014
784 -13916836
785 -15866963
786 -18987699
787 -16649347
788 -14295298
789 -15308878
790 -17879321
791 -18779619
792 -15079954
793 -14162931
794 -17711879
795 -18601223
796 -16705593
797 -14229168
798 -15659927
799 -19399271
800 -17749516
801 -14832386
802 -15260495
803 -17691484
804 -19405593
805 -16187610
806 -14077728
807 -17085868
808 -18856658
809 -17750378
810 -14929464
811 -15059237
812 -19162136
813 -18897528
814 -15800606
815 -15269026
816 -17261194
817 -19706903
818 -17234681
819 -14276442
820 -16763116
821 -19041967
822 -18472801
823 -15725389
824 -15063924
825 -19029334
826 -19527270
827 -16346476
828 -15268267
829 -16854293
830 -19854275
831 -18362820
832 -14743297
833 -16352226
834 -19154049
835 -19410794
836 -16652206
837 -14618546
838 -18232095
839 -20142978
840 -17346264
841 -15451336
842 -16383168
843 -19870302
844 -19573012
845 -15402919
846 -15844787
847 -18818086
848 -19852013
849 -17574917
850 -14675524
851 -17494865
852 -20390253
853 -18308307
854 -16015780
855 -16074707
856 -19444544
857 -20422648
858 -16382093
859 -15595633
860 -18247640
861 -19978219
862 -18578395
863 -15136455
864 -16891488
865 -20488914
866 -19277380
867 -16728852
868 -15836994
869 -18670308
870 -20737034
871 -17262162
872 -15597971
873 -17859295
874 -20128870
875 -19672774
876 -15967209
877 -16392952
878 -20201823
879 -19871882
880 -17304911
881 -15751869
882 -18053618
883 -20997018
884 -18193495
885 -15712315
886 -17434685
887 -19912270
888 -20319902
889 -16710246
890 -15845224
891 -19543153
892 -20339880
893 -18246853
894 -15974233
895 -17184366
896 -20884918
897 -19405589
898 -16365962
899 -17031473
900 -19384340
901 -20741165
902 -17641448
903 -15614899
904 -18847421
905 -20390148
906 -18878105
907 -16507050
908 -16897925
909 -20697781
910 -20076253
911 -16712539
912 -16718087
913 -18814564
914 -20760608
915 -18428532
916 -15725950
917 -18380034
918 -20527331
919 -19549014
920 -17029780
921 -16349922
922 -20101693
923 -20681033
924 -17278395
925 -16434149
926 -18236321
927 -20863972
928 -19388061
929 -15890295
930 -17674881
931 -20328476
932 -20017348
933 -17609163
934 -16025704
935 -19356447
936 -21028718
937 -18074516
938 -16690422
939 -17912165
940 -20618468
941 -20053534
942 -16269211
943 -17084411
944 -19914897
945 -20153189
946 -18086936
947 -15955951
948 -18769514
949 -21333075
950 -18787347
951 -16765336
952 -17424836
953 -20204174
954 -20613802
955 -16740343
956 -16548596
957 -19541778
958 -20523788
959 -18836950
960 -15969300
961 -17822498
962 -21215142
963 -19454054
964 -16872961
965 -16775846
966 -19567495
967 -21125530
968 -17472549
969 -16081398
970 -18837760
971 -20530066
972 -19629062
973 -16381056
974 -16948731
975 -20629582
976 -19912681
977 -17328635
978 -16499259
979 -18791671
980 -21348914
981 -18435101
982 -16047493
983 -18115330
984 -20174048
985 -19982529
986 -16716998
987 -16225634
988 -20064887
989 -20383038
990 -17862860
991 -16347517
992 -18001223
993 -21229016
994 -19148141
995 -15994051
996 -17445701
997 -19825595
998 -20396307
999 -17303019
1000 -15732109
1001 -19375176
1002 -20706940
1003 -18471430
1004 -16341373
1005 -17041569
1006 -20691560
1007 -19814108
1008 -16152548
1009 -16653378
1010 -19151691
1011 -20686221
1012 -18214268
1013 -15554213
1014 -18448447
1015 -20573843
1016 -18910969
1017 -16467232
1018 -16210593
1019 -19882130
1020 -20356625
1021 -16799789
1022 -16393709
1023 -18499304
1024 -20505712
1025 -18807702
1026 -15457097
1027 -17395835
1028 -20090708
1029 -19202418
1030 -16900491
1031 -15821344
1032 -19063946
1033 -20611256
1034 -17348181
1035 -16129967
1036 -17755537
1037 -20080770
1038 -19309670
1039 -15583610
1040 -16579468
1041 -19650076
1042 -19449038
1043 -17289369
1044 -15500762
1045 -18175278
1046 -20696017
1047 -17918026
1048 -15837981
1049 -16764782
1050 -19328006
1051 -19750814
1052 -16069921
1053 -15821831
1054 -18958301
1055 -19648174
1056 -17952098
1057 -15453383
1058 -17043115
1059 -20143770
1060 -18275140
1061 -15937664
1062 -16315133
1063 -18672650
1064 -19923029
1065 -16588735
1066 -15381493
1067 -18155538
1068 -19286185
1069 -18088424
1070 -15466424
1071 -16237335
1072 -19738377
1073 -18634886
1074 -16014037
1075 -15859102
1076 -18064946
1077 -20028951
1078 -16998536
1079 -14786366
1080 -17305355
1081 -19069574
1082 -18362481
1083 -15464598
1084 -15239810
1085 -19022667
1086 -19040256
1087 -16336711
1088 -15409507
1089 -17047309
1090 -19697902
1091 -17518769
1092 -14453040
1093 -16268089
1094 -18546589
1095 -18618184
1096 -15925776
1097 -14728356
1098 -18275542
1099 -19093398
1100 -16457245
1101 -15013718
1102 -16061450
1103 -19084453
1104 -18029018
1105 -14638955
1106 -15642524
1107 -17955795
1108 -18593083
1109 -16201401
1110 -14093480
1111 -17194703
1112 -19022597
1113 -16769156
1114 -14816307
1115 -15192024
1116 -18446843
1117 -18470255
1118 -14762692
1119 -14801252
1120 -17194008
1121 -18498206
1122 -16584840
1123 -13587350
1124 -15928236
1125 -18648175
1126 -17085278
1127 -14890682
1128 -14487320
1129 -17495651
1130 -18569086
1131 -15015930
1132 -14110060
1133 -16195093
1134 -18067143
1135 -17053271
1136 -13585155
1137 -14804786
1138 -18093955
1139 -17394782
1140 -15074613
1141 -13750064
1142 -16300633
1143 -18501321
1144 -15467622
1145 -13611602
1146 -15206871
1147 -17507783
1148 -17489154
1149 -13879261
1150 -13885519
1151 -17221708
1152 -17255493
1153 -15136025
1154 -13289860
1155 -15181283
1156 -18126538
1157 -15825876
1158 -13441372
1159 -14477305
1160 -16808834
1161 -17559928
1162 -14046930
1163 -12917019
1164 -16188776
1165 -17112211
1166 -15354726
1167 -12938140
1168 -13955101
1169 -17593100
1170 -16348592
1171 -13384028
1172 -13496882
1173 -15670412
1174 -17376505
1175 -14466572
1176 -12269755
1177 -15025152
1178 -16708908
1179 -15706619
1180 -13178301
1181 -13026570
1182 -16520309
1183 -16253391
1184 -13361734
1185 -12939353
1186 -14642900
1187 -16781535
1188 -14714863
1189 -12028428
1190 -14218403
1191 -16217550
1192 -15640707
1193 -13171893
1194 -12199122
1195 -15551339
1196 -16266977
1197 -13403056
1198 -12305355
1199 -13653808
1200 -16397422
1201 -15255296
1202 -11793966
1203 -13019207
1204 -15476534
1205 -15578914
1206 -13241840
1207 -11326508
1208 -14314084
1209 -16101159
1210 -13662967
1211 -12075179
1212 -12760620
1213 -15517334
1214 -15361209
1215 -11743752
1216 -11987000
1217 -14363197
1218 -15129846
1219 -13468645
1220 -10986646
1221 -13147205
1222 -15701244
1223 -13861276
1224 -11854683
1225 -11815186
1226 -14472746
1227 -15297140
1228 -11735708
1229 -11078583
1230 -13461077
1231 -14778289
1232 -13616538
1233 -10669536
1234 -12025416
1235 -15138873
1236 -13930285
1237 -11642218
1238 -10915957
1239 -13242898
1240 -15021962
1241 -11989623
1242 -10591332
1243 -12616034
1244 -14194130
1245 -13623273
1246 -10492309
1247 -10859874
1248 -14190722
1249 -13703336
1250 -11461422
1251 -10329268
1252 -12297281
1253 -14822005
1254 -12226389
1255 -9909948
1256 -11484077
1257 -13506396
1258 -13733263
1259 -10515090
1260 -9690570
1261 -13036311
1262 -13554680
1263 -11536109
1264 -9848611
1265 -11089211
1266 -14169719
1267 -12410324
1268 -9531767
1269 -10532106
1270 -12621554
1271 -13385557
1272 -10506274
1273 -8935487
1274 -12147970
1275 -13344735
1276 -11509142
1277 -9400657
1278 -9833498
1279 -13261642
1280 -12626993
1281 -9300283
1282 -9322550
1283 -11487714
1284 -13357459
1285 -11083234
1286 -8175903
1287 -10628467
1288 -12900498
1289 -11754713
1290 -9161798
1291 -8426531
1292 -11935761
1293 -12725762
1294 -9554696
1295 -8685857
1296 -10257373
1297 -12510599
1298 -11307381
1299 -8007113
1300 -9386080
1301 -11812339
1302 -11479564
1303 -9367751
1304 -7823916
1305 -10611767
1306 -12274091
1307 -9619670
1308 -8252352
1309 -9240376
1310 -11579684
1311 -11235651
1312 -7710928
1313 -8211012
1314 -10866194
1315 -11137625
1316 -9343643
1317 -7305181
1318 -9560853
1319 -11907909
1320 -9547362
1321 -7567553
1322 -8109627
1323 -10592259
1324 -11140554
1325 -7634315
1326 -7301074
1327 -10021275
1328 -10811571
1329 -9314515
1330 -6734029
1331 -8152081
1332 -11154644
1333 -9572111
1334 -7305129
1335 -7197690
1336 -9490011
1337 -10994943
1338 -7876106
1339 -6487404
1340 -8775020
1341 -10058127
1342 -9227984
1343 -6401021
1344 -6820041
1345 -10184276
1346 -9554026
1347 -7128503
1348 -6389925
1349 -8373576
1350 -10641354
1351 -7989026
1352 -5694984
1353 -7561993
1354 -9275075
1355 -9031634
1356 -6303146
1357 -5822302
1358 -9160914
1359 -9361797
1360 -7140794
1361 -5900306
1362 -7046282
1363 -9653523
1364 -7945261
1365 -5204172
1366 -6460326
1367 -8443395
1368 -8936723
1369 -6354748
1370 -4779352
1371 -7889119
1372 -9109991
1373 -7066576
1374 -5240657
1375 -5770957
1376 -8835741
1377 -8103275
1378 -4863022
1379 -5365844
1380 -7431808
1381 -8535675
1382 -6511514
1383 -4189352
1384 -6591493
1385 -8314591
1386 -6763925
1387 -4911479
1388 -4728999
1389 -7696618
1390 -8034843
1391 -4884503
1392 -4634805
1393 -6453362
1394 -7876209
1395 -6356574
1396 -3466072
1397 -5285295
1398 -7685318
1399 -6618863
1400 -4596549
1401 -3833588
1402 -6693332
1403 -7903524
1404 -4665471
1405 -3535673
1406 -5197121
1407 -7208003
1408 -6495995
1409 -3159125
1410 -4061654
1411 -6921471
1412 -6590821
1413 -4528468
1414 -2926147
1415 -5199010
1416 -7363721
1417 -4721051
1418 -2982271
1419 -4121893
1420 -6210537
1421 -6339713
1422 -3100116
1423 -3012808
1424 -5817324
1425 -6099978
1426 -4407131
1427 -2306436
1428 -3791941
1429 -6662593
1430 -4790507
1431 -2452101
1432 -3029995
1433 -5352142
1434 -6335900
1435 -3001329
1436 -1799681
1437 -4638234
1438 -5658661
1439 -4270634
1440 -1824789
1441 -2552343
1442 -5862867
1443 -4869493
1444 -2223904
1445 -1988888
1446 -3920248
1447 -5792325
1448 -3236114
1449 -1071213
1450 -3250979
1451 -4902839
1452 -4351906
1453 -1777877
1454 -1322376
1455 -4661068
1456 -4777028
1457 -2104914
1458 -1137627
1459 -2609710
1460 -5097334
1461 -3326088
1462  -507807
1463 -2089072
1464 -4108945
1465 -4081922
1466 -1663928
1467  -309356
1468 -3331899
1469 -4333546
1470 -2031500
1471  -669961
1472 -1484387
1473 -4152680
1474 -3360547
1475  -248270
1476 -1023746
1477 -3052632
1478 -3534079
1479 -1519819
1480   471741
1481 -2074295
1482 -3823920
1483 -1883428
1484  -237948
1485  -512521
1486 -3241517
1487 -3316519
1488    54473
1489   146949
1490 -1951771
1491 -3056628
1492 -1559711
1493  1121956
1494  -722321
1495 -3233019
1496 -1919506
1497    17865
1498   494273
1499 -1973407
1500 -2933339
1501   205628
1502  1009152
1503  -839127
1504 -2280107
1505 -1551373
1506  1232944
1507   324949
1508 -2267528
1509 -1483943
1510   376939
1511  1351172
1512  -688118
1513 -2510889
1514   107452
1515  1610146
1516   114911
1517 -1619363
1518 -1386981
1519  1734272
1520  1669054
1521 -1360725
1522 -1274226
1523   678104
1524  2145144
1525   461827
1526 -2094952
1527    28396
1528  2201884
1529  1231243
1530  -621085
1531 -1166913
1532  1731547
1533  2714116
1534  -117510
1535  -862070
1536   603133
1537  2507035
1538  1760172
1539 -1181388
1540    14337
1541  2650170
1542  2345024
1543   500347
1544  -760401
1545  1748157
1546  3501359
1547   856067
1548  -478745
1549   813517
1550  2955983
1551  2886450
1552  -197692
1553   195088
1554  2993202
1555  3226863
1556  1525464
1557  -309648
1558  1620776
1559  4204712
1560  2141056
1561   180102
1562   936156
1563  3269627
1564  4047854
1565   938312
1566   277048
1567  3034284
1568  3967009
1569  2648752
1570   361957
1571  1424120
1572  4559363
1573  3487507
1574  1251258
1575  1261962
1576  3296736
1577  4910769
1578  2227368
1579   519796
1580  2908055
1581  4508545
1582  3813583
1583  1341893
1584  1499668
1585  4843320
1586  4543763
1587  2136237
1588  1546800
1589  3162748
1590  5378356
1591  3529076
1592  1275401
1593  3030929
1594  4885633
1595  4883219
1596  2545429
1597  1646232
1598  4709244
1599  5393099
1600  3232195
1601  2075522
1602  3171826
1603  5901148
1604  4848217
1605  2011145
1606  3086636
1607  5228453
1608  5753420
1609  3581716
1610  1886339
1611  4648898
1612  6150408
1613  4332511
1614  2817383
1615  3241545
1616  6064602
1617  6085170
1618  3126960
1619  3237954
1620  5136230
1621  6264133
1622  4792461
1623  2496486
1624  4531440
1625  6696621
1626  5456650
1627  3783958
1628  3542028
1629  6081235
1630  6821103
1631  3949925
1632  3550604
1633  5404735
1634  6802732
1635  5868173
1636  3303704
1637  4657787
1638  7149294
1639  6323120
1640  4546976
1641  3792687
1642  6115004
1643  7676091
1644  5009378
1645  3841895
1646  5488442
1647  7323144
1648  7018976
1649  4131020
1650  4566232
1651  7336329
1652  7137390
1653  5448180
1654  4200007
1655  6004975
1656  8316589
1657  6309847
1658  4562428
1659  5606146
1660  7477665
1661  7902250
1662  5085139
1663  4581296
1664  7333610
1665  7865868
1666  6463581
1667  4851958
1668  6030509
1669  8782037
1670  7384684
1671  5210927
1672  5758385
1673  7597985
1674  8602564
1675  6087979
1676  4864925
1677  7471150
1678  8600405
1679  7481852
1680  5541750
1681  5937351
1682  8959435
1683  8422964
1684  5957267
1685  5850346
1686  7604368
1687  9350111
1688  7328503
1689  5209594
1690  7369066
1691  9127829
1692  8486935
1693  6313048
1694  5840183
1695  8868983
1696  9278271
1697  6882917
1698  6272525
1699  7666120
1700  9816905
1701  8559855
1702  5875589
1703  7230089
1704  9281670
1705  9225359
1706  7236805
1707  6036294
1708  8850586
1709 10151924
1710  7914523
1711  6718558
1712  7630994
1713 10038687
1714  9567855
1715  6552715
1716  7184768
1717  9439667
1718  9931348
1719  8283823
1720  6486651
1721  8743765
1722 10728065
1723  8905304
1724  7254827
1725  7563824
1726 10012398
1727 10485480
1728  7452146
1729  7206501
1730  9478672
1731 10605805
1732  9376015
1733  6974083
1734  8463061
1735 11080694
1736  9893478
1737  7938167
1738  7587169
1739  9845110
1740 11284585
1741  8671283
1742  7558867
1743  9349586
1744 10823124
1745 10333744
1746  7718017
1747  8222651
1748 11030612
1749 10692334
1750  8913114
1751  8047129
1752  9776594
1753 11798722
1754  9659020
1755  7964110
1756  9354492
1757 11034962
1758 11079522
1759  8475512
1760  8198229
1761 11122976
1762 11456579
1763  9762060
1764  8446640
1765  9618021
1766 12116970
1767 10663407
1768  8395243
1769  9170596
1770 11040874
1771 11904373
1772  9597206
1773  8343162
1774 10950603
1775 11983119
1776 10609737
1777  8983745
1778  9412205
1779 12076376
1780 11480868
1781  9155053
1782  9464696
1783 11082553
1784 12326146
1785 10534124
1786  8670438
1787 10804136
1788 12260384
1789 11232788
1790  9487833
1791  9402093
1792 12194019
1793 12368582
1794  9864294
1795  9634759
1796 11169462
1797 12745895
1798 11387168
1799  8985394
1800 10574229
1801 12512318
1802 11917995
1803 10209126
1804  9512397
1805 12091493
1806 13068872
1807 10666900
1808  9822480
1809 11006958
1810 12884191
1811 12258576
1812  9533647
1813 10434087
1814 12741195
1815 12736036
1816 11020855
1817  9588566
1818 11752789
1819 13519985
1820 11456462
1821 10042834
1822 10819514
1823 12956656
1824 13185566
1825 10377295
1826 10369000
1827 12648441
1828 13185209
1829 11847179
1830  9929890
1831 11400546
1832 13719472
1833 12254764
1834 10572029
1835 10859028
1836 12878278
1837 13790910
1838 11162864
1839 10406104
1840 12511856
1841 13484664
1842 12505687
1843 10278108
1844 11104115
1845 13929265
1846 13179661
1847 11133307
1848 10801693
1849 12696548
1850 14357631
1851 11983602
1852 10329596
1853 12155335
1854 13737390
1855 13394150
1856 11012432
1857 10917947
1858 13836850
1859 13904020
1860 11916068
1861 10975790
1862 12268595
1863 14400917
1864 12844041
1865 10769165
1866 12018555
1867 13730031
1868 13994248
1869 11816905
1870 10868140
1871 13566543
1872 14337149
1873 12480865
1874 11147258
1875 12022894
1876 14571331
1877 13722866
1878 11195743
1879 11872810
1880 13742472
1881 14480455
1882 12529689
1883 10796089
1884 13078074
1885 14593364
1886 13235114
1887 11679707
1888 11890098
1889 14467727
1890 14475692
1891 11819749
1892 11719541
1893 13377295
1894 14615222
1895 13335062
1896 11126595
1897 12753974
1898 14733138
1899 13916605
1900 12266096
1901 11738894
1902 14094887
1903 14982163
1904 12500895
1905 11740289
1906 13099557
1907 14692371
1908 14074418
1909 11614786
1910 12531435
1911 14755260
1912 14414712
1913 12814083
1914 11752803
1915 13691049
1916 15187322
1917 13072097
1918 11934261
1919 13017462
1920 14729180
1921 14658824
1922 12113317
1923 12303512
1924 14596421
1925 14711573
1926 13242448
1927 11771611
1928 13277121
1929 15489892
1930 13912495
1931 12188736
1932 12757442
1933 14644292
1934 15279552
1935 12644270
1936 11922587
1937 14251498
1938 15036421
1939 13904366
1940 12110351
1941 12967899
1942 15454980
1943 14503600
1944 12610160
1945 12672037
1946 14248261
1947 15430057
1948 13331980
1949 12016224
1950 13965423
1951 15127289
1952 14437027
1953 12513289
1954 12649232
1955 15280997
1956 14959590
1957 12851354
1958 12472533
1959 13968189
1960 15679048
1961 14004440
1962 12082364
1963 13678956
1964 15206392
1965 14861067
1966 12884120
1967 12276823
1968 14863768
1969 15365597
1970 13370958
1971 12544404
1972 13621546
1973 15689098
1974 14676959
1975 12269451
1976 13264449
1977 15046799
1978 15179038
1979 13329029
1980 12085555
1981 14441803
1982 15677146
1983 13966214
1984 12724664
1985 13246733
1986 15480879
1987 15278480
1988 12612631
1989 12800309
1990 14635320
1991 15422409
1992 13998238
1993 12098311
1994 13934180
1995 15834473
1996 14520607
1997 12876890
1998 12831591
1999 15087954
2000 15651877
2001 13023797
2002 12588953
2003 14369208
2004 15538148
2005 14552847
2006 12290946
2007 13384375
2008 15607075
2009 14904731
2010 13238297
2011 12571031
2012 14512992
2013 15988859
2014 13771959
2015 12506375
2016 13815062
2017 15425222
2018 15150725
2019 12589862
2020 12820633
2021 15284700
2022 15188446
2023 13638504
2024 12616914
2025 14087254
2026 15934405
2027 14190252
2028 12633745
2029 13521104
2030 15006929
2031 15230696
2032 12959598
2033 12591196
2034 14954410
2035 15368723
2036 13999335
2037 12635048
2038 13603447
2039 15847108
2040 14599672
2041 12555848
2042 13059195
2043 14770464
2044 15590271
2045 13412918
2046 12227829
2047 14483746
2048 15530296
2049 14421010
2050 12693479
2051 12940336
2052 15430919
2053 15073931
2054 12897807
2055 12749298
2056 14235343
2057 15681785
2058 14050798
2059 12152024
2060 13850411
2061 15338165
2062 14693131
2063 12920521
2064 12529222
2065 14942623
2066 15322484
2067 13286118
2068 12694382
2069 13755739
2070 15427879
2071 14490661
2072 12237817
2073 13226480
2074 14933732
2075 14920262
2076 13363674
2077 12302446
2078 14407349
2079 15486739
2080 13595015
2081 12504873
2082 13232617
2083 15126676
2084 14749629
2085 12329101
2086 12923766
2087 14783904
2088 14950137
2089 13521273
2090 12130627
2091 13866002
2092 15370538
2093 13802320
2094 12463546
2095 12774821
2096 14713368
2097 15143489
2098 12696266
2099 12416034
2100 14261017
2101 15050835
2102 13915567
2103 11900654
2104 13044162
2105 15128163
2106 14092135
2107 12537246
2108 12472130
2109 14273499
2110 15199322
2111 12945841
2112 12160916
2113 13795256
2114 14763750
2115 14018149
2116 11938175
2117 12515600
2118 14847598
2119 14342451
2120 12690441
2121 12144456
2122 13702266
2123 15251208
2124 13266333
2125 11711480
2126 13057849
2127 14548883
2128 14387620
2129 12136009
2130 11882354
2131 14361577
2132 14572607
2133 12930927
2134 11870924
2135 12904746
2136 14915819
2137 13668014
2138 11727009
2139 12494672
2140 14049253
2141 14543000
2142 12534334
2143 11468602
2144 13664716
2145 14470752
2146 13059815
2147 11713387
2148 12312959
2149 14590349
2150 13965495
2151 11786196
2152 12084585
2153 13546611
2154 14396360
2155 12751225
2156 11114685
2157 12904913
2158 14263333
2159 13348286
2160 11807854
2161 11696133
2162 14032890
2163 14246485
2164 11924030
2165 11491090
2166 12868878
2167 14248988
2168 13014831
2169 10851599
2170 12236788
2171 14054570
2172 13469354
2173 11864144
2174 11264647
2175 13360467
2176 14167187
2177 12052113
2178 11190992
2179 12154645
2180 13759558
2181 13359854
2182 10998137
2183 11512486
2184 13484824
2185 13565300
2186 12054340
2187 10751945
2188 12467021
2189 14029603
2190 12328232
2191 11037751
2192 11655553
2193 13321866
2194 13433570
2195 11082773
2196 11008773
2197 12854104
2198 13207854
2199 12091554
2200 10638559
2201 11809224
2202 13693475
2203 12478826
2204 10949427
2205 11097409
2206 12693709
2207 13398629
2208 11169583
2209 10384452
2210 12223698
2211 13113373
2212 12270737
2213 10476218
2214 11060990
2215 13283899
2216 12621052
2217 10920591
2218 10603285
2219 11893059
2220 13141018
2221 11409722
2222 10107272
2223 11567901
2224 12760422
2225 12420960
2226 10533971
2227 10353740
2228 12600270
2229 12531808
2230 10785560
2231 10153843
2232 11292027
2233 12922559
2234 11544410
2235  9828105
2236 10997342
2237 12354636
2238 12293988
2239 10499574
2240  9722046
2241 11824717
2242 12393254
2243 10845105
2244  9842722
2245 10549817
2246 12563549
2247 11866103
2248  9661235
2249 10187795
2250 11746170
2251 12215579
2252 10525071
2253  9125191
2254 11065336
2255 12272873
2256 10928909
2257  9646339
2258  9898586
2259 11914676
2260 11814374
2261  9575332
2262  9576129
2263 10981974
2264 11849154
2265 10739677
2266  8993463
2267 10334646
2268 11899168
2269 10984194
2270  9494877
2271  9143510
2272 11110587
2273 11767422
2274  9600096
2275  9053874
2276 10371919
2277 11530919
2278 10739670
2279  8677373
2280  9552450
2281 11389823
2282 10829923
2283  9341178
2284  8649200
2285 10361932
2286 11607202
2287  9718793
2288  8629808
2289  9627443
2290 11076712
2291 10874548
2292  8526592
2293  8576713
2294 10689291
2295 10806999
2296  9392272
2297  8191484
2298  9507769
2299 11323691
2300  9864895
2301  8310882
2302  8836630
2303 10301815
2304 10742079
2305  8594626
2306  7933741
2307  9865533
2308 10551792
2309  9550090
2310  7987684
2311  8589357
2312 10725369
2313  9907742
2314  8071456
2315  8140040
2316  9585905
2317 10554388
2318  8653031
2319  7430756
2320  9163398
2321 10169453
2322  9400516
2323  7759367
2324  7808797
2325  9990530
2326  9809624
2327  8008894
2328  7618461
2329  8785359
2330 10239703
2331  8870419
2332  7036965
2333  8226487
2334  9617716
2335  9335474
2336  7582433
2337  6976328
2338  9181466
2339  9733046
2340  8018222
2341  7239591
2342  8028821
2343  9633885
2344  8805889
2345  6777223
2346  7507947
2347  8933169
2348  9045498
2349  7664168
2350  6590715
2351  8351766
2352  9363456
2353  7947026
2354  6863845
2355  7196155
2356  8924658
2357  8741478
2358  6563871
2359  6788172
2360  8334726
2361  8797300
2362  7595074
2363  6145807
2364  7572351
2365  8938656
2366  7729902
2367  6463928
2368  6473021
2369  8218205
2370  8677334
2371  6552532
2372  6159453
2373  7549275
2374  8409901
2375  7601198
2376  5725701
2377  6557349
2378  8345977
2379  7661170
2380  6260449
2381  5853520
2382  7431806
2383  8463472
2384  6508495
2385  5588117
2386  6777744
2387  7816232
2388  7417200
2389  5510724
2390  5783373
2391  7723859
2392  7525643
2393  6166406
2394  5340867
2395  6527676
2396  8036204
2397  6468247
2398  5050974
2399  5947522
2400  7232213
2401  7283735
2402  5310268
2403  4993472
2404  7061161
2405  7334499
2406  5999524
2407  4842092
2408  5635831
2409  7464138
2410  6402828
2411  4694611
2412  5228538
2413  6591261
2414  7149402
2415  5341539
2416  4304508
2417  6123377
2418  6917903
2419  5844203
2420  4405707
2421  4709717
2422  6853652
2423  6457824
2424  4497040
2425  4521353
2426  5825037
2427  6803878
2428  5325494
2429  3744024
2430  5165098
2431  6340989
2432  5705557
2433  4285963
2434  4023795
2435  6029322
2436  6273531
2437  4385307
2438  3887697
2439  4915630
2440  6209093
2441  5230939
2442  3277991
2443  4322656
2444  5884944
2445  5590685
2446  4095944
2447  3306341
2448  5197725
2449  6037068
2450  4252418
2451  3291033
2452  3969001
2453  5582691
2454  5315735
2455  3151879
2456  3457047
2457  5081180
2458  5341539
2459  4090630
2460  2701048
2461  4063840
2462  5513828
2463  4215601
2464  3004438
2465  3258195
2466  4825014
2467  5146050
2468  3026688
2469  2747448
2470  4299607
2471  4843891
2472  3882519
2473  2286328
2474  3193565
2475  4941841
2476  4068683
2477  2735750
2478  2627916
2479  4024386
2480  4861874
2481  2917039
2482  2029755
2483  3393176
2484  4329610
2485  3803938
2486  2035146
2487  2370993
2488  4349973
2489  3938894
2490  2478084
2491  1965660
2492  3120844
2493  4396449
2494  2832758
2495  1558054
2496  2643299
2497  3742896
2498  3602102
2499  1863809
2500  1594769
2501  3539234
2502  3615370
2503  2223837
2504  1387933
2505  2212995
2506  3859974
2507  2825818
2508  1205098
2509  1903549
2510  3081398
2511  3311609
2512  1721302
2513   898191
2514  2659528
2515  3189628
2516  2020419
2517  1057639
2518  1482756
2519  3222053
2520  2672910
2521   865162
2522  1173952
2523  2374081
2524  2927333
2525  1517818
2526   238753
2527  1866167
2528  2915880
2529  1904103
2530   662478
2531   687770
2532  2541479
2533  2525365
2534   524798
2535   338674
2536  1517509
2537  2526243
2538  1571793
2539  -192825
2540   881203
2541  2344599
2542  1795169
2543   461021
2544  -102003
2545  1574373
2546  2242116
2547   457558
2548  -176485
2549   735087
2550  1948446
2551  1476343
2552  -485387
2553    73635
2554  1691065
2555  1434522
2556   113354
2557  -764210
2558   761897
2559  1971378
2560   362881
2561  -669550
2562    10249
2563  1345742
2564  1335450
2565  -759837
2566  -843444
2567   879787
2568  1166543
2569    74994
2570 -1199545
2571  -166886
2572  1479033
2573   336352
2574 -1035098
2575  -801718
2576   506774
2577  1054550
2578  -903804
2579 -1569233
2580    99276
2581   830228
2582    -2563
2583 -1577739
2584 -1071201
2585   851588
2586   192804
2587 -1349213
2588 -1508791
2589  -334741
2590   695714
2591  -863840
2592 -2048215
2593  -741288
2594   243746
2595  -157011
2596 -1766459
2597 -1920750
2598    10498
2599   -57836
2600 -1553354
2601 -2056183
2602 -1125415
2603   261311
2604  -880726
2605 -2473365
2606 -1543309
2607  -383731
2608  -451544
2609 -2009971
2610 -2652539
2611  -768442
2612  -249595
2613 -1677661
2614 -2548736
2615 -1973204
2616  -318999
2617  -918417
2618 -2839986
2619 -2417900
2620 -1142668
2621  -743005
2622 -2018441
2623 -3191876
2624 -1655930
2625  -670445
2626 -1746313
2627 -2821760
2628 -2748138
2629 -1150836
2630 -1150825
2631 -3008032
2632 -3022135
2633 -1830281
2634 -1158352
2635 -2101736
2636 -3640394
2637 -2501781
2638 -1144117
2639 -2000309
2640 -3221931
2641 -3428373
2642 -1813433
2643 -1295930
2644 -3184337
2645 -3613267
2646 -2486547
2647 -1613008
2648 -2246978
2649 -4006954
2650 -3358559
2651 -1779353
2652 -2202760
2653 -3371831
2654 -3978887
2655 -2633275
2656 -1596602
2657 -3202200
2658 -4125955
2659 -3289957
2660 -2234592
2661 -2380679
2662 -4218055
2663 -4155899
2664 -2442924
2665 -2424616
2666 -3520928
2667 -4427581
2668 -3426760
2669 -2039875
2670 -3374055
2671 -4605528
2672 -3998623
2673 -2877095
2674 -2629543
2675 -4336054
2676 -4724988
2677 -3079458
2678 -2731484
2679 -3688991
2680 -4868789
2681 -4308217
2682 -2615494
2683 -3418521
2684 -4884598
2685 -4650368
2686 -3497946
2687 -2835674
2688 -4399958
2689 -5356141
2690 -3827228
2691 -3101775
2692 -3876050
2693 -5232754
2694 -5078468
2695 -3162952
2696 -3432010
2697 -5097376
2698 -5288227
2699 -4221634
2700 -3131548
2701 -4396281
2702 -5897336
2703 -4742580
2704 -3607190
2705 -3934264
2706 -5331521
2707 -5769524
2708 -3924336
2709 -3575209
2710 -5155933
2711 -5759728
2712 -5018397
2713 -3714011
2714 -4448778
2715 -6192801
2716 -5464682
2717 -4164856
2718 -4140615
2719 -5374948
2720 -6289366
2721 -4706188
2722 -3855299
2723 -5282748
2724 -6233566
2725 -5765364
2726 -4202845
2727 -4407750
2728 -6384341
2729 -6155844
2730 -4720848
2731 -4378500
2732 -5485239
2733 -6805785
2734 -5565231
2735 -4274902
2736 -5334013
2737 -6420749
2738 -6382162
2739 -4921509
2740 -4494692
2741 -6322096
2742 -6699350
2743 -5511248
2744 -4874632
2745 -5548208
2746 -7085194
2747 -6367245
2748 -4764463
2749 -5383914
2750 -6583468
2751 -6896539
2752 -5594508
2753 -4737528
2754 -6462447
2755 -7249543
2756 -6125890
2757 -5256181
2758 -5630842
2759 -7255629
2760 -7018894
2761 -5324047
2762 -5555981
2763 -6722896
2764 -7378155
2765 -6398472
2766 -5100342
2767 -6398287
2768 -7603449
2769 -6794724
2770 -5717649
2771 -5648618
2772 -7312549
2773 -7674779
2774 -5971342
2775 -5754465
2776 -6860951
2777 -7796035
2778 -7140122
2779 -5510336
2780 -6319496
2781 -7818673
2782 -7390093
2783 -6277755
2784 -5810159
2785 -7299045
2786 -8218798
2787 -6722227
2788 -6065805
2789 -6887079
2790 -7960880
2791 -7766267
2792 -6044121
2793 -6342314
2794 -7948871
2795 -7905021
2796 -6932975
2797 -6206688
2798 -7353657
2799 -8550410
2800 -7284811
2801 -6382727
2802 -6976315
2803 -8051369
2804 -8265902
2805 -6648025
2806 -6476294
2807 -8108259
2808 -8422967
2809 -7528141
2810 -6481836
2811 -7296241
2812 -8904205
2813 -7946790
2814 -6660976
2815 -7024382
2816 -8217904
2817 -8820526
2818 -7300287
2819 -6647787
2820 -8156554
2821 -8742613
2822 -8077222
2823 -6920926
2824 -7236878
2825 -8968835
2826 -8578313
2827 -7269781
2828 -7257596
2829 -8236088
2830 -9197551
2831 -7976157
2832 -6840846
2833 -8072784
2834 -9022888
2835 -8611530
2836 -7329282
2837 -7254613
2838 -9127130
2839 -9209478
2840 -7752068
2841 -7412827
2842 -8265801
2843 -9463884
2844 -8559795
2845 -7085620
2846 -8014587
2847 -9206525
2848 -9185188
2849 -7959034
2850 -7314988
2851 -9036091
2852 -9701806
2853 -8361632
2854 -7596214
2855 -8130730
2856 -9601260
2857 -9242821
2858 -7535357
2859 -7979776
2860 -9330028
2861 -9688742
2862 -8610733
2863 -7469061
2864 -8831100
2865 -9941798
2866 -8900540
2867 -7924908
2868 -8115274
2869 -9656015
2870 -9892592
2871 -8138337
2872 -8043180
2873 -9278179
2874 -9920707
2875 -9185355
2876 -7769559
2877 -8686095
2878 -10114573
2879 -9418836
2880 -8382844
2881 -8265868
2882 -9647168
2883 -10289399
2884 -8636250
2885 -8149603
2886 -9242129
2887 -10060378
2888 -9676936
2889 -8139602
2890 -8593124
2891 -10251265
2892 -9987439
2893 -8874471
2894 -8310886
2895 -9466794
2896 -10644550
2897 -9261286
2898 -8271902
2899 -9135117
2900 -10198431
2901 -10206549
2902 -8658706
2903 -8585835
2904 -10223534
2905 -10295558
2906 -9301545
2907 -8546804
2908 -9311240
2909 -10717428
2910 -9806075
2911 -8664830
2912 -9210110
2913 -10213925
2914 -10603303
2915 -9190944
2916 -8563936
2917 -10069758
2918 -10576423
2919 -9748506
2920 -8746121
2921 -9171110
2922 -10863456
2923 -10386851
2924 -8969109
2925 -9202591
2926 -10226109
2927 -10885027
2928 -9647666
2929 -8622708
2930 -9949590
2931 -10765353
2932 -10185631
2933 -9131233
2934 -9124969
2935 -10812931
2936 -10854383
2937 -9366230
2938 -9138299
2939 -10032262
2940 -11057900
2941 -10212095
2942 -8811904
2943 -9793093
2944 -10915670
2945 -10634911
2946 -9536847
2947 -9069927
2948 -10619406
2949 -11122988
2950 -9781692
2951 -9298426
2952 -9936931
2953 -11101155
2954 -10722445
2955 -9163994
2956 -9722159
2957 -10922655
2958 -10888997
2959 -9901450
2960 -9126676
2961 -10459604
2962 -11364585
2963 -10155264
2964 -9455700
2965 -9943568
2966 -11170341
2967 -11109175
2968 -9422231
2969 -9573209
2970 -10875356
2971 -11113230
2972 -10292946
2973 -9236367
2974 -10247072
2975 -11551070
2976 -10659860
2977 -9679705
2978 -9795265
2979 -11011799
2980 -11457145
2981 -9798678
2982 -9417832
2983 -10714219
2984 -11319014
2985 -10748937
2986 -9470541
2987 -10085681
2988 -11595911
2989 -11011286
2990 -9898124
2991 -9729538
2992 -10810318
2993 -11665638
2994 -10260698
2995 -9470881
2996 -10566580
2997 -11390393
2998 -11131769
2999 -9745422
3000 -9821297
3001 -11464634
3002 -11321592
3003 -10151269
3004 -9667232
3005 -10575744
3006 -11863231
3007 -10773852
3008 -9552421
3009 -10375892
3010 -11401752
3011 -11439576
3012 -10016634
3013 -9589566
3014 -11252527
3015 -11610155
3016 -10570518
3017 -9802127
3018 -10333874
3019 -11828884
3020 -11243754
3021 -9748369
3022 -10117077
3023 -11194595
3024 -11679213
3025 -10451224
3026 -9522370
3027 -10952370
3028 -11765700
3029 -10957678
3030 -9984333
3031 -10087036
3032 -11602334
3033 -11517571
3034 -10009866
3035 -10031280
3036 -10997943
3037 -11744280
3038 -10901443
3039 -9648388
3040 -10696326
3041 -11744521
3042 -11189408
3043 -10173108
3044 -9905768
3045 -11359968
3046 -11756545
3047 -10291516
3048 -9980494
3049 -10824071
3050 -11769971
3051 -11248096
3052 -9748919
3053 -10387541
3054 -11618997
3055 -11362962
3056 -10404990
3057 -9837262
3058 -11088799
3059 -11930851
3060 -10680920
3061 -10023513
3062 -10575723
3063 -11598562
3064 -11514708
3065 -9950395
3066 -10111398
3067 -11445903
3068 -11523155
3069 -10690286
3070 -9843329
3071 -10800113
3072 -11946993
3073 -10922913
3074 -10028382
3075 -10374249
3076 -11390421
3077 -11663569
3078 -10190597
3079 -9967302
3080 -11275047
3081 -11624574
3082 -10931274
3083 -9891501
3084 -10458485
3085 -11850548
3086 -11155514
3087 -10065983
3088 -10155401
3089 -11191636
3090 -11884167
3091 -10514208
3092 -9797548
3093 -10998481
3094 -11638075
3095 -11130941
3096 -9921088
3097 -10097050
3098 -11657474
3099 -11412790
3100 -10256934
3101 -10049149
3102 -10905221
3103 -11894961
3104 -10819269
3105 -9701415
3106 -10584667
3107 -11451412
3108 -11304958
3109 -10113073
3110 -9840903
3111 -11399349
3112 -11589348
3113 -10457371
3114 -9984312
3115 -10583335
3116 -11742225
3117 -11017842
3118 -9692619
3119 -10330541
3120 -11312985
3121 -11395231
3122 -10307987
3123 -9694665
3124 -11114819
3125 -11654416
3126 -10579184
3127 -9864164
3128 -10218816
3129 -11534242
3130 -11250711
3131 -9743089
3132 -10038414
3133 -11114638
3134 -11507797
3135 -10533312
3136 -9469210
3137 -10638723
3138 -11608908
3139 -10760184
3140 -9859517
3141 -9890540
3142 -11262321
3143 -11491052
3144 -9953527
3145 -9775445
3146 -10754527
3147 -11414080
3148 -10768658
3149 -9416685
3150 -10153191
3151 -11409066
3152 -10949196
3153 -9993373
3154 -9674697
3155 -10886534
3156 -11546176
3157 -10130949
3158 -9563338
3159 -10370414
3160 -11208614
3161 -10925977
3162 -9471615
3163 -9765613
3164 -11187822
3165 -11066454
3166 -10107703
3167 -9466009
3168 -10425397
3169 -11473068
3170 -10325214
3171 -9413893
3172 -9988502
3173 -10964427
3174 -11090576
3175 -9647575
3176 -9450157
3177 -10843090
3178 -11046151
3179 -10187172
3180 -9290561
3181 -9945849
3182 -11278824
3183 -10520034
3184 -9409720
3185 -9688367
3186 -10627138
3187 -11107995
3188 -9816840
3189 -9157880
3190 -10379868
3191 -10913375
3192 -10291838
3193 -9267057
3194 -9529195
3195 -11004594
3196 -10669897
3197 -9452755
3198 -9431750
3199 -10239553
3200 -10967032
3201 -9916892
3202 -8932802
3203 -9961167
3204 -10735506
3205 -10348688
3206 -9314094
3207 -9192669
3208 -10647808
3209 -10681971
3210 -9437210
3211 -9157188
3212 -9817920
3213 -10767015
3214 -10072153
3215 -8812958
3216 -9539328
3217 -10506480
3218 -10423805
3219 -9397266
3220 -8823664
3221 -10140249
3222 -10628772
3223 -9504488
3224 -8941699
3225 -9395797
3226 -10487654
3227 -10202741
3228 -8814174
3229 -9157497
3230 -10146361
3231 -10279341
3232 -9427776
3233 -8597994
3234 -9662307
3235 -10466117
3236 -9533552
3237 -8842666
3238 -9063711
3239 -10167583
3240 -10222834
3241 -8770495
3242 -8758174
3243 -9770740
3244 -10133427
3245 -9446430
3246 -8375012
3247 -9197464
3248 -10338389
3249 -9612989
3250 -8707962
3251 -8657999
3252 -9751453
3253 -10192804
3254 -8768556
3255 -8347366
3256 -9343606
3257 -9971063
3258 -9534220
3259 -8265608
3260 -8689015
3261 -10026218
3262 -9643422
3263 -8628582
3264 -8273754
3265 -9234720
3266 -10063971
3267 -8853515
3268 -8095225
3269 -8914515
3270 -9699601
3271 -9538457
3272 -8226852
3273 -8189601
3274 -9568982
3275 -9552118
3276 -8589887
3277 -7997243
3278 -8714010
3279 -9881283
3280 -8984021
3281 -7900497
3282 -8424367
3283 -9307239
3284 -9476755
3285 -8202088
3286 -7721071
3287 -9056927
3288 -9423899
3289 -8603124
3290 -7818945
3291 -8231317
3292 -9548631
3293 -9015048
3294 -7749944
3295 -7966910
3296 -8846327
3297 -9311792
3298 -8262403
3299 -7398000
3300 -8527608
3301 -9238009
3302 -8648543
3303 -7690673
3304 -7646290
3305 -9028718
3306 -9020441
3307 -7705241
3308 -7550703
3309 -8319612
3310 -9089833
3311 -8362294
3312 -7201310
3313 -8010374
3314 -8891463
3315 -8526871
3316 -7572140
3317 -7225674
3318 -8494227
3319 -8869479
3320 -7669811
3321 -7287104
3322 -7909863
3323 -8782936
3324 -8346079
3325 -6988854
3326 -7457103
3327 -8489607
3328 -8398725
3329 -7493965
3330 -6818204
3331 -7940157
3332 -8764675
3333 -7696664
3334 -6971187
3335 -7360184
3336 -8384971
3337 -8347724
3338 -6882158
3339 -6884386
3340 -7987058
3341 -8230402
3342 -7518781
3343 -6582679
3344 -7351569
3345 -8430744
3346 -7665316
3347 -6774599
3348 -6861958
3349 -7826765
3350 -8180952
3351 -6850507
3352 -6500796
3353 -7508356
3354 -7945957
3355 -7446729
3356 -6410579
3357 -6816911
3358 -7980931
3359 -7508657
3360 -6601762
3361 -6490466
3362 -7308087
3363 -7954664
3364 -6839829
3365 -6160303
3366 -7012191
3367 -7608642
3368 -7303425
3369 -6189521
3370 -6256472
3371 -7555223
3372 -7399904
3373 -6422315
3374 -6109085
3375 -6818819
3376 -7688853
3377 -6756417
3378 -5797402
3379 -6485172
3380 -7226580
3381 -7163633
3382 -6068461
3383 -5765297
3384 -7041921
3385 -7262991
3386 -6359349
3387 -5788983
3388 -6193685
3389 -7280008
3390 -6738396
3391 -5532485
3392 -5918191
3393 -6765794
3394 -7009720
3395 -6012113
3396 -5325796
3397 -6482936
3398 -7024218
3399 -6211182
3400 -5444204
3401 -5629456
3402 -6819037
3403 -6639056
3404 -5364116
3405 -5455092
3406 -6296292
3407 -6745990
3408 -5939065
3409 -4961054
3410 -5859251
3411 -6681075
3412 -6068597
3413 -5220322
3414 -5106029
3415 -6314615
3416 -6576637
3417 -5260538
3418 -4969588
3419 -5727793
3420 -6411424
3421 -5862508
3422 -4624240
3423 -5192348
3424 -6270413
3425 -5972838
3426 -5106607
3427 -4675003
3428 -5707479
3429 -6340530
3430 -5180217
3431 -4566894
3432 -5127339
3433 -5952300
3434 -5759374
3435 -4463348
3436 -4662424
3437 -5811197
3438 -5769701
3439 -4952716
3440 -4284127
3441 -5069612
3442 -5966447
3443 -5038530
3444 -4243471
3445 -4605326
3446 -5489647
3447 -5642569
3448 -4355904
3449 -4118487
3450 -5249586
3451 -5523220
3452 -4818524
3453 -3890912
3454 -4381367
3455 -5568273
3456 -4985139
3457 -3989582
3458 -4079267
3459 -4962430
3460 -5459727
3461 -4278429
3462 -3630682
3463 -4595937
3464 -5125061
3465 -4670567
3466 -3700187
3467 -3814322
3468 -5045631
3469 -4855862
3470 -3868163
3471 -3655539
3472 -4303645
3473 -5074416
3474 -4216694
3475 -3250457
3476 -3965240
3477 -4687772
3478 -4507004
3479 -3532859
3480 -3295723
3481 -4533983
3482 -4649299
3483 -3640783
3484 -3215602
3485 -3729878
3486 -4653546
3487 -4082791
3488 -2958814
3489 -3437739
3490 -4259863
3491 -4296999
3492 -3375706
3493 -2796212
3494 -3893950
3495 -4346288
3496 -3452450
3497 -2852984
3498 -3148246
3499 -4175362
3500 -3981293
3501 -2747930
3502 -2916839
3503 -3743220
3504 -3984446
3505 -3203188
3506 -2360801
3507 -3248603
3508 -3990149
3509 -3303524
3510 -2605572
3511 -2651071
3512 -3645721
3513 -3795587
3514 -2554788
3515 -2392173
3516 -3171018
3517 -3607931
3518 -3043899
3519 -2032291
3520 -2674584
3521 -3620850
3522 -3128175
3523 -2334274
3524 -2175367
3525 -3077528
3526 -3483698
3527 -2344861
3528 -1926750
3529 -2624748
3530 -3222136
3531 -2915469
3532 -1788672
3533 -2057141
3534 -3152059
3535 -2936628
3536 -2089876
3537 -1649550
3538 -2426613
3539 -3220487
3540 -2252760
3541 -1514903
3542 -2048879
3543 -2811939
3544 -2784025
3545 -1575115
3546 -1447050
3547 -2592898
3548 -2663390
3549 -1908664
3550 -1273264
3551 -1813055
3552 -2808011
3553 -2150085
3554 -1242057
3555 -1503743
3556 -2227395
3557 -2491052
3558 -1412911
3559  -916424
3560 -1959957
3561 -2357586
3562 -1751984
3563  -975794
3564 -1244610
3565 -2377338
3566 -1992900
3567  -910205
3568  -970534
3569 -1711235
3570 -2202080
3571 -1267348
3572  -452224
3573 -1368481
3574 -2030801
3575 -1607153
3576  -695836
3577  -610353
3578 -1798562
3579 -1811778
3580  -706375
3581  -455607
3582 -1104726
3583 -1866424
3584 -1233846
3585  -162341
3586  -752117
3587 -1556846
3588 -1357113
3589  -484496
3590   -71091
3591 -1154277
3592 -1536416
3593  -571482
3594  -106863
3595  -522500
3596 -1396784
3597 -1109420
3598    85748
3599  -161226
3600 -1023653
3601 -1086516
3602  -304449
3603   364084
3604  -563002
3605 -1271532
3606  -425540
3607   243725
3608    19607
3609  -864906
3610  -883664
3611   324231
3612   376397
3613  -479747
3614  -777204
3615  -191956
3616   680139
3617    80975
3618  -837576
3619  -271381
3620   524049
3621   598510
3622  -270593
3623  -661421
3624   459375
3625   853122
3626    62247
3627  -439781
3628   -61358
3629   966569
3630   703790
3631  -344403
3632   -52095
3633   762381
3634  1026725
3635   312920
3636  -328092
3637   582455
3638  1217302
3639   611970
3640    30490
3641   154349
3642  1177830
3643  1266314
3644   187132
3645   188529
3646   957257
3647  1386494
3648   843905
3649    15807
3650   746628
3651  1600233
3652  1169553
3653   502617
3654   436363
3655  1404609
3656  1757085
3657   692958
3658   403040
3659  1127382
3660  1747778
3661  1447787
3662   447625
3663   873878
3664  1904091
3665  1709818
3666   997447
3667   682183
3668  1513190
3669  2162011
3670  1265264
3671   766584
3672  1327127
3673  2028313
3674  1996025
3675   979784
3676  1068179
3677  2093760
3678  2123362
3679  1492040
3680  1002438
3681  1644306
3682  2529755
3683  1850009
3684  1150995
3685  1543220
3686  2305507
3687  2507796
3688  1478544
3689  1222207
3690  2274091
3691  2592142
3692  2022440
3693  1371589
3694  1795933
3695  2859353
3696  2458812
3697  1603139
3698  1730630
3699  2459418
3700  2924691
3701  2062198
3702  1477918
3703  2387412
3704  2972463
3705  2611307
3706  1830925
3707  1902228
3708  3057890
3709  2992228
3710  2063809
3711  1955803
3712  2613185
3713  3310946
3714  2666399
3715  1832500
3716  2541290
3717  3267434
3718  3091069
3719  2309605
3720  2088293
3721  3176658
3722  3439267
3723  2564691
3724  2257622
3725  2771243
3726  3628392
3727  3271754
3728  2241481
3729  2649164
3730  3499784
3731  3555897
3732  2798617
3733  2301636
3734  3307757
3735  3885206
3736  3120273
3737  2607356
3738  2929134
3739  3838838
3740  3797882
3741  2704572
3742  2787170
3743  3630025
3744  3943984
3745  3385051
3746  2641020
3747  3374574
3748  4228823
3749  3668760
3750  3007263
3751  3058630
3752  3959692
3753  4252696
3754  3216025
3755  3026883
3756  3803426
3757  4270822
3758  3921878
3759  3054913
3760  3478227
3761  4434740
3762  4124120
3763  3452245
3764  3284530
3765  4060956
3766  4619448
3767  3753686
3768  3317773
3769  3964787
3770  4556041
3771  4396573
3772  3449768
3773  3568026
3774  4617805
3775  4572033
3776  3878907
3777  3565332
3778  4198728
3779  4989904
3780  4297891
3781  3618564
3782  4075586
3783  4726422
3784  4834694
3785  3933667
3786  3707986
3787  4722987
3788  4985145
3789  4402199
3790  3890584
3791  4298457
3792  5226817
3793  4791905
3794  3960864
3795  4227467
3796  4894304
3797  5188511
3798  4417329
3799  3965404
3800  4874944
3801  5313899
3802  4828401
3803  4230827
3804  4400427
3805  5404081
3806  5245025
3807  4331662
3808  4395403
3809  5072649
3810  5558288
3811  4923288
3812  4206550
3813  4965211
3814  5606288
3815  5257149
3816  4578627
3817  4505899
3818  5538837
3819  5705051
3820  4792125
3821  4638233
3822  5189073
3823  5814469
3824  5408182
3825  4514970
3826  4999215
3827  5780381
3828  5676738
3829  5024998
3830  4700765
3831  5621427
3832  6082483
3833  5253408
3834  4874495
3835  5283546
3836  6002936
3837  5840940
3838  4877735
3839  5110853
3840  5948794
3841  6030246
3842  5461515
3843  4931456
3844  5664279
3845  6353440
3846  5679613
3847  5135554
3848  5381250
3849  6149249
3850  6279350
3851  5296877
3852  5230609
3853  6096088
3854  6371498
3855  5882413
3856  5164479
3857  5673113
3858  6585188
3859  6129400
3860  5432572
3861  5492210
3862  6260290
3863  6679060
3864  5769741
3865  5369981
3866  6129344
3867  6606646
3868  6323339
3869  5490206
3870  5671865
3871  6716295
3872  6586265
3873  5855295
3874  5669381
3875  6294653
3876  6948341
3877  6200210
3878  5555820
3879  6164871
3880  6762101
3881  6685262
3882  5876584
3883  5787041
3884  6810464
3885  6915908
3886  6222483
3887  5855870
3888  6302651
3889  7127557
3890  6636517
3891  5819203
3892  6223009
3893  6910956
3894  7060160
3895  6291441
3896  5884053
3897  6822520
3898  7202506
3899  6601813
3900  6072150
3901  6325646
3902  7244411
3903  7071974
3904  6165073
3905  6306854
3906  6973147
3907  7321150
3908  6713413
3909  6079489
3910  6798222
3911  7372038
3912  6947094
3913  6391854
3914  6400559
3915  7303965
3916  7434493
3917  6533990
3918  6429131
3919  7002000
3920  7469574
3921  7059746
3922  6295733
3923  6815139
3924  7534557
3925  7284711
3926  6705343
3927  6518792
3928  7323818
3929  7697050
3930  6845841
3931  6548579
3932  7047632
3933  7640455
3934  7446729
3935  6564527
3936  6822946
3937  7664640
3938  7594285
3939  7010629
3940  6610808
3941  7287665
3942  7907149
3943  7214421
3944  6729999
3945  7082191
3946  7726585
3947  7778670
3948  6887013
3949  6853643
3950  7673749
3951  7808104
3952  7337674
3953  6779010
3954  7253266
3955  8057964
3956  7572718
3957  6957306
3958  7142771
3959  7792865
3960  8037077
3961  7161265
3962  6893027
3963  7695835
3964  7994569
3965  7606902
3966  6990861
3967  7276729
3968  8174175
3969  7882694
3970  7174407
3971  7186615
3972  7775965
3973  8236230
3974  7493705
3975  6971480
3976  7678887
3977  8159668
3978  7923078
3979  7222432
3980  7220928
3981  8201402
3982  8184534
3983  7411520
3984  7223797
3985  7746137
3986  8406952
3987  7872660
3988  7122059
3989  7632063
3990  8237358
3991  8173440
3992  7489817
3993  7206256
3994  8120721
3995  8395681
3996  7714546
3997  7359422
3998  7693855
3999  8473304
4000  8217164
4001  7338762
4002  7579522
4003  8235821
4004  8358622
4005  7756973
4006  7264037
4007  8038670
4008  8547920
4009  8008356
4010  7539604
4011  7676011
4012  8476708
4013  8478712
4014  7547390
4015  7538428
4016  8192339
4017  8531817
4018  8056476
4019  7370402
4020  7963381
4021  8664744
4022  8261141
4023  7687595
4024  7627833
4025  8397389
4026  8679071
4027  7802487
4028  7566937
4029  8155877
4030  8630589
4031  8361650
4032  7553033
4033  7848616
4034  8659183
4035  8467868
4036  7887829
4037  7629017
4038  8291973
4039  8826145
4040  8077424
4041  7626990
4042  8095559
4043  8643901
4044  8572346
4045  7704613
4046  7768466
4047  8625671
4048  8634583
4049  8082399
4050  7690963
4051  8200722
4052  8916742
4053  8354575
4054  7720281
4055  8012892
4056  8593497
4057  8750106
4058  7935034
4059  7688160
4060  8511796
4061  8788457
4062  8358998
4063  7807005
4064  8043255
4065  8880148
4066  8568904
4067  7854560
4068  7945103
4069  8486257
4070  8854746
4071  8202936
4072  7733651
4073  8421407
4074  8817010
4075  8506772
4076  7925314
4077  7947685
4078  8771820
4079  8710721
4080  7998735
4081  7958046
4082  8434346
4083  8918643
4084  8419931
4085  7778605
4086  8312146
4087  8808313
4088  8605547
4089  8030394
4090  7882163
4091  8680114
4092  8858438
4093  8159408
4094  7958527
4095  8330627
4096  8924503
4097  8605470
4098  7804776
4099  8148599
4100  8769288
4101  8745128
4102  8168473
4103  7814290
4104  8577108
4105  8984039
4106  8317662
4107  7935631
4108  8190898
4109  8849476
4110  8756831
4111  7901915
4112  8021721
4113  8681399
4114  8834410
4115  8376559
4116  7807603
4117  8378901
4118  8982728
4119  8470911
4120  7958929
4121  8054040
4122  8719603
4123  8895660
4124  8051621
4125  7925326
4126  8577464
4127  8859572
4128  8485389
4129  7814484
4130  8187051
4131  8934689
4132  8579087
4133  8017033
4134  7974920
4135  8610508
4136  8994995
4137  8203275
4138  7833121
4139  8408835
4140  8821057
4141  8619077
4142  7832224
4143  7957796
4144  8825568
4145  8746812
4146  8149316
4147  7892771
4148  8396872
4149  8997346
4150  8371580
4151  7797398
4152  8175215
4153  8679695
4154  8726133
4155  7991777
4156  7822565
4157  8638493
4158  8780362
4159  8252517
4160  7846814
4161  8161998
4162  8895474
4163  8496128
4164  7792529
4165  8035132
4166  8574448
4167  8768445
4168  8102839
4169  7702787
4170  8449730
4171  8775587
4172  8316986
4173  7821569
4174  7939008
4175  8732040
4176  8618405
4177  7870976
4178  7897766
4179  8375370
4180  8751986
4181  8241639
4182  7604618
4183  8178203
4184  8677277
4185  8389243
4186  7849848
4187  7775037
4188  8581658
4189  8687041
4190  7911507
4191  7758959
4192  8185534
4193  8649118
4194  8292355
4195  7567461
4196  7955264
4197  8564663
4198  8442939
4199  7926250
4200  7646780
4201  8315032
4202  8655603
4203  7962137
4204  7643070
4205  7953843
4206  8495034
4207  8385020
4208  7586619
4209  7750847
4210  8420883
4211  8428629
4212  7948449
4213  7506508
4214  8061022
4215  8574526
4216  7990213
4217  7563249
4218  7762474
4219  8327953
4220  8413305
4221  7624066
4222  7550574
4223  8196204
4224  8360401
4225  7976932
4226  7406390
4227  7757723
4228  8458835
4229  8079871
4230  7545183
4231  7569337
4232  8099236
4233  8377176
4234  7673368
4235  7382081
4236  7930709
4237  8213426
4238  7984552
4239  7394665
4240  7527638
4241  8275635
4242  8090872
4243  7511946
4244  7397837
4245  7841083
4246  8283595
4247  7675627
4248  7206564
4249  7709432
4250  8113286
4251  7973948
4252  7328975
4253  7282833
4254  8071772
4255  8034690
4256  7440483
4257  7226186
4258  7588296
4259  8162136
4260  7730188
4261  7099748
4262  7448570
4263  7922767
4264  7960183
4265  7329297
4266  7013540
4267  7756646
4268  7993017
4269  7448226
4270  7065141
4271  7297927
4272  8010054
4273  7778105
4274  7015315
4275  7176066
4276  7682681
4277  7850147
4278  7310789
4279  6827405
4280  7449307
4281  7869670
4282  7444454
4283  7002439
4284  7040309
4285  7733872
4286  7751279
4287  6956144
4288  6910821
4289  7407763
4290  7728647
4291  7327914
4292  6670099
4293  7137173
4294  7720314
4295  7422264
4296  6899013
4297  6746838
4298  7416717
4299  7677238
4300  6933946
4301  6702654
4302  7114508
4303  7546279
4304  7348041
4305  6593347
4306  6788538
4307  7447245
4308  7358290
4309  6855667
4310  6514271
4311  7061315
4312  7547401
4313  6942487
4314  6528068
4315  6820120
4316  7293448
4317  7278264
4318  6524875
4319  6491545
4320  7139272
4321  7208028
4322  6804350
4323  6379552
4324  6737595
4325  7351381
4326  6926379
4327  6398796
4328  6518306
4329  6990400
4330  7176323
4331  6459617
4332  6210328
4333  6844130
4334  7064408
4335  6746305
4336  6229369
4337  6421023
4338  7109692
4339  6833137
4340  6237676
4341  6248426
4342  6684543
4343  7013312
4344  6436399
4345  6008339
4346  6533378
4347  6865451
4348  6662266
4349  6104289
4350  6049858
4351  6791797
4352  6757090
4353  6150941
4354  5986452
4355  6349452
4356  6842216
4357  6395477
4358  5805625
4359  6207529
4360  6619786
4361  6515471
4362  5978099
4363  5778414
4364  6465703
4365  6596734
4366  6047185
4367  5807027
4368  6048951
4369  6576528
4370  6314259
4371  5618750
4372  5844034
4373  6340730
4374  6377095
4375  5889933
4376  5498842
4377  6124117
4378  6471178
4379  5943684
4380  5568744
4381  5691694
4382  6270027
4383  6223251
4384  5482750
4385  5522444
4386  6015100
4387  6196935
4388  5837300
4389  5296203
4390  5714950
4391  6203103
4392  5837436
4393  5403029
4394  5353575
4395  5913877
4396  6092201
4397  5393093
4398  5243751
4399  5692429
4400  5976352
4401  5707710
4402  5091606
4403  5350598
4404  5940241
4405  5686576
4406  5232376
4407  5093236
4408  5565502
4409  5925956
4410  5290495
4411  4953993
4412  5336632
4413  5706662
4414  5575959
4415  4893925
4416  4958910
4417  5637377
4418  5570365
4419  5092756
4420  4811735
4421  5200808
4422  5724316
4423  5189940
4424  4688636
4425  4961418
4426  5400962
4427  5445762
4428  4774868
4429  4613088
4430  5272663
4431  5397258
4432  4969113
4433  4562599
4434  4771410
4435  5406177
4436  5088475
4437  4490990
4438  4602567
4439  5058821
4440  5286789
4441  4674378
4442  4293115
4443  4882353
4444  5143766
4445  4792480
4446  4333418
4447  4401683
4448  5068119
4449  4959724
4450  4342388
4451  4312560
4452  4689405
4453  5026137
4454  4575033
4455  4019753
4456  4453358
4457  4857724
4458  4654702
4459  4166586
4460  4044000
4461  4714091
4462  4818802
4463  4178490
4464  3992604
4465  4296372
4466  4739287
4467  4448220
4468  3773816
4469  4071170
4470  4555183
4471  4494277
4472  4041538
4473  3724629
4474  4271668
4475  4574306
4476  4037233
4477  3722739
4478  3888621
4479  4379668
4480  4322348
4481  3623856
4482  3703546
4483  4208770
4484  4268716
4485  3873171
4486  3430454
4487  3859199
4488  4295990
4489  3854149
4490  3478003
4491  3571092
4492  4041623
4493  4152368
4494  3452038
4495  3340421
4496  3819752
4497  4006652
4498  3707263
4499  3164940
4500  3437119
4501  4021598
4502  3728831
4503  3269721
4504  3213625
4505  3666698
4506  3922954
4507  3285897
4508  3008904
4509  3423907
4510  3702774
4511  3533743
4512  2959586
4513  3062249
4514  3684587
4515  3538284
4516  3074769
4517  2892276
4518  3248119
4519  3646244
4520  3140005
4521  2713695
4522  3044203
4523  3396917
4524  3348943
4525  2773186
4526  2687110
4527  3319379
4528  3317745
4529  2839911
4530  2574144
4531  2841990
4532  3355481
4533  2990785
4534  2470362
4535  2692169
4536  3060470
4537  3134273
4538  2595104
4539  2294623
4540  2873363
4541  3074145
4542  2676417
4543  2309299
4544  2446903
4545  3033029
4546  2859692
4547  2232890
4548  2306515
4549  2688630
4550  2865210
4551  2413691
4552  1980734
4553  2453936
4554  2806411
4555  2498498
4556  2090889
4557  2056959
4558  2640631
4559  2648260
4560  2028015
4561  1938730
4562  2267456
4563  2585767
4564  2286801
4565  1712817
4566  2046388
4567  2496179
4568  2302240
4569  1854735
4570  1680864
4571  2225583
4572  2421937
4573  1821943
4574  1604188
4575  1903004
4576  2289210
4577  2126703
4578  1470328
4579  1631101
4580  2147893
4581  2079107
4582  1649466
4583  1324357
4584  1795207
4585  2193922
4586  1677314
4587  1316148
4588  1496820
4589  1931668
4590  1944690
4591  1263924
4592  1214252
4593  1744347
4594  1830316
4595  1483948
4596  1050841
4597  1354759
4598  1888693
4599  1514703
4600  1063522
4601  1118640
4602  1516299
4603  1697393
4604  1083199
4605   863821
4606  1341919
4607  1563467
4608  1312219
4609   816260
4610   946924
4611  1527485
4612  1317431
4613   817057
4614   757574
4615  1129550
4616  1443196
4617   926543
4618   552631
4619   954410
4620  1252082
4621  1110339
4622   590176
4623   514445
4624  1121006
4625  1114278
4626   619279
4627   437623
4628   715683
4629  1158472
4630   804243
4631   267865
4632   531626
4633   884897
4634   873533
4635   392532
4636   145857
4637   710453
4638   872017
4639   445481
4640   173166
4641   327681
4642   802518
4643   596257
4644    24371
4645   161375
4646   514323
4647   607999
4648   205341
4649  -147362
4650   325967
4651   622102
4652   234754
4653  -119608
4654   -76224
4655   440386
4656   408711
4657  -215593
4658  -211402
4659   168826
4660   367476
4661    42588
4662  -429037
4663   -92952
4664   305392
4665    29071
4666  -367173
4667  -445574
4668    43334
4669   203068
4670  -389615
4671  -536229
4672  -207141
4673    60757
4674  -143029
4675  -713496
4676  -513175
4677   -36826
4678  -191936
4679  -577676
4680  -754641
4681  -340330
4682   -38374
4683  -558718
4684  -851125
4685  -588156
4686  -272620
4687  -346349
4688  -942204
4689  -907159
4690  -386894
4691  -402153
4692  -770249
4693 -1054344
4694  -745414
4695  -321319
4696  -744930
4697 -1150230
4698  -966792
4699  -617187
4700  -561144
4701 -1117644
4702 -1259993
4703  -740057
4704  -626727
4705  -964572
4706 -1342659
4707 -1178287
4708  -647475
4709  -894165
4710 -1384392
4711 -1344697
4712  -986126
4713  -768105
4714 -1258032
4715 -1599834
4716 -1159289
4717  -913061
4718 -1144766
4719 -1583633
4720 -1574380
4721 -1007019
4722 -1075175
4723 -1571888
4724 -1649477
4725 -1337811
4726 -1043304
4727 -1435291
4728 -1891673
4729 -1539555
4730 -1212186
4731 -1367920
4732 -1789302
4733 -1910309
4734 -1357091
4735 -1269896
4736 -1771572
4737 -1967279
4738 -1738925
4739 -1333649
4740 -1578004
4741 -2155135
4742 -1945515
4743 -1527771
4744 -1530164
4745 -1945621
4746 -2238615
4747 -1758828
4748 -1508112
4749 -1947374
4750 -2237921
4751 -2120159
4752 -1672004
4753 -1734656
4754 -2330292
4755 -2269421
4756 -1868880
4757 -1779503
4758 -2116444
4759 -2522528
4760 -2168716
4761 -1791431
4762 -2120075
4763 -2470238
4764 -2451835
4765 -2013807
4766 -1912894
4767 -2484624
4768 -2605949
4769 -2227495
4770 -2049822
4771 -2280461
4772 -2764987
4773 -2548038
4774 -2071672
4775 -2278135
4776 -2652799
4777 -2749926
4778 -2372289
4779 -2133397
4780 -2651280
4781 -2903725
4782 -2596014
4783 -2338347
4784 -2449232
4785 -2942658
4786 -2886026
4787 -2385616
4788 -2457471
4789 -2838548
4790 -3040707
4791 -2749172
4792 -2385916
4793 -2803631
4794 -3149035
4795 -2929781
4796 -2619530
4797 -2610900
4798 -3098123
4799 -3218107
4800 -2730986
4801 -2688669
4802 -3021481
4803 -3300400
4804 -3105863
4805 -2668105
4806 -2939564
4807 -3379510
4808 -3240137
4809 -2913519
4810 -2829103
4811 -3285384
4812 -3518791
4813 -3067091
4814 -2908875
4815 -3211284
4816 -3525174
4817 -3414176
4818 -2932488
4819 -3082768
4820 -3566249
4821 -3539409
4822 -3234297
4823 -3026817
4824 -3424552
4825 -3803216
4826 -3419401
4827 -3110089
4828 -3335539
4829 -3713090
4830 -3754233
4831 -3247090
4832 -3230334
4833 -3743172
4834 -3842848
4835 -3570282
4836 -3272898
4837 -3533748
4838 -4007441
4839 -3744993
4840 -3374266
4841 -3505773
4842 -3872572
4843 -4046731
4844 -3599592
4845 -3414978
4846 -3889050
4847 -4083218
4848 -3869799
4849 -3520521
4850 -3649735
4851 -4189478
4852 -4071084
4853 -3655834
4854 -3670789
4855 -4017281
4856 -4312654
4857 -3921971
4858 -3609767
4859 -3994824
4860 -4298710
4861 -4173946
4862 -3800724
4863 -3767874
4864 -4328087
4865 -4384427
4866 -3967832
4867 -3865874
4868 -4135262
4869 -4518902
4870 -4261269
4871 -3819133
4872 -4098445
4873 -4470966
4874 -4473644
4875 -4101021
4876 -3937477
4877 -4435902
4878 -4644930
4879 -4267061
4880 -4056513
4881 -4233599
4882 -4675037
4883 -4567069
4884 -4086805
4885 -4232147
4886 -4627783
4887 -4727982
4888 -4419439
4889 -4111619
4890 -4527622
4891 -4860135
4892 -4550476
4893 -4272466
4894 -4367673
4895 -4827919
4896 -4872714
4897 -4357811
4898 -4374925
4899 -4750710
4900 -4930417
4901 -4691149
4902 -4309091
4903 -4606843
4904 -5033410
4905 -4841471
4906 -4532453
4907 -4493896
4908 -4920120
4909 -5131977
4910 -4663117
4911 -4511434
4912 -4835513
4913 -5099366
4914 -4991204
4915 -4538398
4916 -4697762
4917 -5176095
4918 -5097336
4919 -4787612
4920 -4659982
4921 -5005765
4922 -5320482
4923 -4928229
4924 -4683853
4925 -4960947
4926 -5248418
4927 -5231556
4928 -4799911
4929 -4816494
4930 -5289629
4931 -5314140
4932 -5031490
4933 -4821029
4934 -5069660
4935 -5483046
4936 -5202469
4937 -4871724
4938 -5049990
4939 -5389173
4940 -5471670
4941 -5047895
4942 -4904997
4943 -5373108
4944 -5510566
4945 -5266780
4946 -5007006
4947 -5153139
4948 -5626936
4949 -5476918
4950 -5088093
4951 -5158909
4952 -5471178
4953 -5663408
4954 -5302412
4955 -5026132
4956 -5431740
4957 -5674073
4958 -5499555
4959 -5201858
4960 -5246080
4961 -5732973
4962 -5711341
4963 -5293759
4964 -5260846
4965 -5550032
4966 -5806271
4967 -5555289
4968 -5195658
4969 -5512835
4970 -5829421
4971 -5723145
4972 -5407776
4973 -5330223
4974 -5789917
4975 -5909014
4976 -5493427
4977 -5376212
4978 -5623752
4979 -5972376
4980 -5805570
4981 -5351825
4982 -5565713
4983 -5955600
4984 -5926837
4985 -5596918
4986 -5406185
4987 -5833804
4988 -6088422
4989 -5735316
4990 -5511534
4991 -5679548
4992 -6054375
4993 -6035665
4994 -5559373
4995 -5593268
4996 -5981469
4997 -6080441
4998 -5831308
4999 -5535350
5000 -5846732
5001 -6223405
5002 -5952093
5003 -5664633
5004 -5743142
5005 -6103638
5006 -6205673
5007 -5738961
5008 -5665449
5009 -6046539
5010 -6214650
5011 -6032343
5012 -5679603
5013 -5875718
5014 -6312913
5015 -6151391
5016 -5818064
5017 -5782787
5018 -6116460
5019 -6358007
5020 -5968049
5021 -5746150
5022 -6072720
5023 -6332999
5024 -6240247
5025 -5826808
5026 -5882667
5027 -6346948
5028 -6321894
5029 -5995934
5030 -5858402
5031 -6133641
5032 -6481175
5033 -6179661
5034 -5865641
5035 -6084605
5036 -6390483
5037 -6397806
5038 -5999017
5039 -5902018
5040 -6361940
5041 -6478638
5042 -6181489
5043 -5962606
5044 -6148441
5045 -6560543
5046 -6368835
5047 -5976901
5048 -6106309
5049 -6410734
5050 -6513527
5051 -6187323
5052 -5964366
5053 -6369973
5054 -6575947
5055 -6333940
5056 -6082069
5057 -6156758
5058 -6572071
5059 -6519078
5060 -6101152
5061 -6126574
5062 -6440895
5063 -6637038
5064 -6353718
5065 -6026829
5066 -6368319
5067 -6651897
5068 -6477732
5069 -6171802
5070 -6145546
5071 -6578964
5072 -6658044
5073 -6253171
5074 -6175771
5075 -6431503
5076 -6689449
5077 -6522175
5078 -6135971
5079 -6316170
5080 -6657610
5081 -6585228
5082 -6311754
5083 -6195391
5084 -6560136
5085 -6769276
5086 -6395677
5087 -6234479
5088 -6426923
5089 -6711757
5090 -6635896
5091 -6211786
5092 -6307746
5093 -6686057
5094 -6682360
5095 -6423382
5096 -6225883
5097 -6537215
5098 -6828185
5099 -6530468
5100 -6288893
5101 -6394651
5102 -6711146
5103 -6755141
5104 -6332209
5105 -6284645
5106 -6673513
5107 -6777945
5108 -6560482
5109 -6271773
5110 -6471527
5111 -6843528
5112 -6630938
5113 -6338345
5114 -6388165
5115 -6681814
5116 -6842267
5117 -6463739
5118 -6301229
5119 -6643675
5120 -6806330
5121 -6650839
5122 -6321063
5123 -6403987
5124 -6843792
5125 -6745516
5126 -6408733
5127 -6377641
5128 -6666549
5129 -6898142
5130 -6565644
5131 -6288214
5132 -6577369
5133 -6826676
5134 -6726342
5135 -6386148
5136 -6369460
5137 -6812895
5138 -6836902
5139 -6507041
5140 -6380209
5141 -6598385
5142 -6904457
5143 -6665978
5144 -6311585
5145 -6500732
5146 -6808213
5147 -6813721
5148 -6475531
5149 -6318951
5150 -6745337
5151 -6904316
5152 -6582275
5153 -6374019
5154 -6503812
5155 -6872076
5156 -6767949
5157 -6359354
5158 -6450978
5159 -6757591
5160 -6854869
5161 -6582035
5162 -6304499
5163 -6629472
5164 -6887348
5165 -6653018
5166 -6399771
5167 -6428290
5168 -6806392
5169 -6844101
5170 -6432297
5171 -6403762
5172 -6680392
5173 -6858106
5174 -6640549
5175 -6306313
5176 -6524052
5177 -6857694
5178 -6709502
5179 -6441255
5180 -6383007
5181 -6726070
5182 -6871329
5183 -6477400
5184 -6341385
5185 -6580407
5186 -6811499
5187 -6701821
5188 -6312193
5189 -6421884
5190 -6794375
5191 -6767195
5192 -6477107
5193 -6315595
5194 -6596234
5195 -6867597
5196 -6545758
5197 -6301514
5198 -6480325
5199 -6749963
5200 -6755473
5201 -6365159
5202 -6350614
5203 -6708003
5204 -6750243
5205 -6508263
5206 -6282495
5207 -6477682
5208 -6812840
5209 -6577016
5210 -6290930
5211 -6404590
5212 -6673222
5213 -6750102
5214 -6374693
5215 -6252755
5216 -6593498
5217 -6717784
5218 -6513803
5219 -6244959
5220 -6361765
5221 -6756178
5222 -6622634
5223 -6279242
5224 -6301831
5225 -6560543
5226 -6726089
5227 -6404428
5228 -6171685
5229 -6463340
5230 -6662062
5231 -6538050
5232 -6244765
5233 -6241542
5234 -6630210
5235 -6622923
5236 -6276999
5237 -6215925
5238 -6430114
5239 -6660832
5240 -6426598
5241 -6114729
5242 -6341616
5243 -6589795
5244 -6521292
5245 -6245804
5246 -6134521
5247 -6501966
5248 -6596719
5249 -6259764
5250 -6127418
5251 -6293816
5252 -6587126
5253 -6454527
5254 -6072330
5255 -6199151
5256 -6483018
5257 -6487654
5258 -6218549
5259 -6022962
5260 -6347879
5261 -6548329
5262 -6265515
5263 -6059353
5264 -6162714
5265 -6474319
5266 -6450121
5267 -6030983
5268 -6050978
5269 -6349760
5270 -6427615
5271 -6209168
5272 -5925326
5273 -6178005
5274 -6473927
5275 -6264285
5276 -5994264
5277 -6006258
5278 -6322034
5279 -6404832
5280 -6003717
5281 -5913307
5282 -6196170
5283 -6357683
5284 -6202031
5285 -5868015
5286 -6007675
5287 -6347022
5288 -6228762
5289 -5946894
5290 -5870139
5291 -6149047
5292 -6331863
5293 -5991829
5294 -5805762
5295 -6037572
5296 -6246719
5297 -6168668
5298 -5796673
5299 -5830686
5300 -6201946
5301 -6168645
5302 -5883018
5303 -5739996
5304 -5971734
5305 -6252140
5306 -5978743
5307 -5694434
5308 -5861840
5309 -6106486
5310 -6109823
5311 -5754507
5312 -5653458
5313 -6019638
5314 -6090887
5315 -5850929
5316 -5640422
5317 -5767803
5318 -6110505
5319 -5950121
5320 -5612960
5321 -5681544
5322 -5914348
5323 -6018292
5324 -5712808
5325 -5510789
5326 -5827960
5327 -5986421
5328 -5790796
5329 -5543874
5330 -5585614
5331 -5935810
5332 -5880030
5333 -5524899
5334 -5508861
5335 -5737609
5336 -5914479
5337 -5680083
5338 -5382314
5339 -5619192
5340 -5859653
5341 -5720358
5342 -5455485
5343 -5388860
5344 -5732639
5345 -5797672
5346 -5463108
5347 -5359029
5348 -5549159
5349 -5769544
5350 -5621259
5351 -5270496
5352 -5406701
5353 -5667011
5354 -5627955
5355 -5360764
5356 -5224793
5357 -5520820
5358 -5683420
5359 -5398514
5360 -5227761
5361 -5343804
5362 -5597183
5363 -5530853
5364 -5151540
5365 -5204273
5366 -5488703
5367 -5504740
5368 -5278509
5369 -5072850
5370 -5321169
5371 -5554793
5372 -5293873
5373 -5081287
5374 -5140988
5375 -5400945
5376 -5422940
5377 -5052374
5378 -5009418
5379 -5301556
5380 -5372403
5381 -5194934
5382 -4927858
5383 -5078974
5384 -5385461
5385 -5199919
5386 -4931168
5387 -4939794
5388 -5190572
5389 -5319659
5390 -4967844
5391 -4823962
5392 -5085519
5393 -5233982
5394 -5091433
5395 -4772298
5396 -4831856
5397 -5180527
5398 -5109919
5399 -4831868
5400 -4745050
5401 -4949937
5402 -5168653
5403 -4888572
5404 -4638143
5405 -4839908
5406 -5015032
5407 -4973223
5408 -4667381
5409 -4620103
5410 -4959189
5411 -4969406
5412 -4711126
5413 -4568389
5414 -4723611
5415 -4989526
5416 -4768613
5417 -4475148
5418 -4597516
5419 -4840111
5420 -4856824
5421 -4547620
5422 -4409214
5423 -4726384
5424 -4837194
5425 -4586086
5426 -4381891
5427 -4468377
5428 -4774904
5429 -4675686
5430 -4329575
5431 -4363192
5432 -4608890
5433 -4708591
5434 -4450297
5435 -4203730
5436 -4461898
5437 -4658824
5438 -4462918
5439 -4222170
5440 -4229310
5441 -4532262
5442 -4548666
5443 -4198893
5444 -4150010
5445 -4362131
5446 -4521954
5447 -4332586
5448 -4012671
5449 -4189095
5450 -4459105
5451 -4338042
5452 -4072506
5453 -3997012
5454 -4303226
5455 -4409207
5456 -4072472
5457 -3941141
5458 -4101133
5459 -4309606
5460 -4192897
5461 -3849266
5462 -3932399
5463 -4231735
5464 -4181438
5465 -3946810
5466 -3785047
5467 -4026535
5468 -4227043
5469 -3943310
5470 -3735380
5471 -3838557
5472 -4086476
5473 -4077629
5474 -3714149
5475 -3671829
5476 -3973717
5477 -4013984
5478 -3806538
5479 -3576226
5480 -3736279
5481 -4012261
5482 -3814789
5483 -3562419
5484 -3606803
5485 -3823022
5486 -3905399
5487 -3587458
5488 -3443836
5489 -3689151
5490 -3803890
5491 -3657378
5492 -3397689
5493 -3468511
5494 -3786366
5495 -3673440
5496 -3384315
5497 -3369174
5498 -3559471
5499 -3709490
5500 -3426563
5501 -3213963
5502 -3427959
5503 -3592915
5504 -3501903
5505 -3229351
5506 -3207124
5507 -3526068
5508 -3509978
5509 -3223370
5510 -3119475
5511 -3289873
5512 -3496202
5513 -3293373
5514 -3003625
5515 -3169457
5516 -3358154
5517 -3335895
5518 -3061763
5519 -2947542
5520 -3248758
5521 -3316039
5522 -3053130
5523 -2907620
5524 -3024942
5525 -3262038
5526 -3145911
5527 -2829316
5528 -2910601
5529 -3113655
5530 -3133987
5531 -2890004
5532 -2700173
5533 -2968489
5534 -3114467
5535 -2881145
5536 -2697063
5537 -2755563
5538 -3016961
5539 -2986037
5540 -2626974
5541 -2630956
5542 -2849180
5543 -2926168
5544 -2731760
5545 -2474950
5546 -2681063
5547 -2907889
5548 -2720734
5549 -2509213
5550 -2483739
5551 -2743399
5552 -2793639
5553 -2460845
5554 -2380419
5555 -2571770
5556 -2713243
5557 -2583019
5558 -2273973
5559 -2387149
5560 -2656155
5561 -2562740
5562 -2313266
5563 -2215824
5564 -2450209
5565 -2602453
5566 -2305095
5567 -2129227
5568 -2296765
5569 -2464908
5570 -2410627
5571 -2088368
5572 -2096336
5573 -2380372
5574 -2354656
5575 -2133936
5576 -1971101
5577 -2148072
5578 -2385538
5579 -2150932
5580 -1911435
5581 -2016528
5582 -2211096
5583 -2224899
5584 -1900937
5585 -1800104
5586 -2105452
5587 -2166870
5588 -1973497
5589 -1745268
5590 -1854472
5591 -2144413
5592 -1996846
5593 -1702732
5594 -1733872
5595 -1925718
5596 -2028771
5597 -1742022
5598 -1558099
5599 -1808410
5600 -1939603
5601 -1798030
5602 -1552017
5603 -1561934
5604 -1861491
5605 -1800393
5606 -1510393
5607 -1470879
5608 -1654712
5609 -1799512
5610 -1580395
5611 -1334402
5612 -1518633
5613 -1697405
5614 -1595775
5615 -1351593
5616 -1278734
5617 -1570569
5618 -1616447
5619 -1329815
5620 -1226908
5621 -1370636
5622 -1568338
5623 -1420150
5624 -1104947
5625 -1220746
5626 -1430625
5627 -1396460
5628 -1158314
5629 -1021953
5630 -1279844
5631 -1403794
5632 -1146923
5633 -1003590
5634 -1075521
5635 -1295497
5636 -1241943
5637  -906911
5638  -921460
5639 -1153356
5640 -1183168
5641  -996149
5642  -783491
5643  -976729
5644 -1171409
5645  -968182
5646  -777285
5647  -782633
5648 -1015547
5649 -1042334
5650  -719106
5651  -667549
5652  -888272
5653  -967921
5654  -817404
5655  -557145
5656  -672946
5657  -919655
5658  -779314
5659  -560246
5660  -530870
5661  -736781
5662  -843331
5663  -547871
5664  -417696
5665  -597577
5666  -721589
5667  -623484
5668  -337907
5669  -371111
5670  -653820
5671  -592366
5672  -363677
5673  -272436
5674  -444003
5675  -627668
5676  -371284
5677  -167619
5678  -302668
5679  -468539
5680  -434746
5681  -152805
5682  -106002
5683  -392822
5684  -391045
5685  -187402
5686   -34303
5687  -151631
5688  -369468
5689  -196502
5690    58364
5691   -29157
5692  -203144
5693  -227560
5694    37377
5695   156881
5696  -114860
5697  -183050
5698    18675
5699   203048
5700   145030
5701  -112491
5702   -21521
5703   263449
5704   249738
5705    58240
5706   -35078
5707   202193
5708   416285
5709   197713
5710    45155
5711   197916
5712   413749
5713   428392
5714   152406
5715   144819
5716   443295
5717   507832
5718   343884
5719   198362
5720   364674
5721   640826
5722   494841
5723   299248
5724   381615
5725   596079
5726   693869
5727   437663
5728   346316
5729   619764
5730   753200
5731   638558
5732   446181
5733   529730
5734   847296
5735   784178
5736   546445
5737   565589
5738   767448
5739   941180
5740   726699
5741   570349
5742   807201
5743   976233
5744   915499
5745   712345
5746   705931
5747  1027921
5748  1055941
5749   814481
5750   768711
5751   955069
5752  1177867
5753  1026437
5754   791111
5755   972221
5756  1181648
5757  1169410
5758   959708
5759   885633
5760  1192614
5761  1315535
5762  1100196
5763  1002558
5764  1127503
5765  1371711
5766  1305404
5767  1034727
5768  1150010
5769  1361271
5770  1412351
5771  1248597
5772  1113824
5773  1357917
5774  1535523
5775  1373880
5776  1233118
5777  1305345
5778  1559129
5779  1572840
5780  1294144
5781  1321859
5782  1551948
5783  1650190
5784  1528427
5785  1331868
5786  1520673
5787  1748634
5788  1636235
5789  1469897
5790  1477617
5791  1720285
5792  1833831
5793  1569341
5794  1511468
5795  1725897
5796  1873963
5797  1791081
5798  1563057
5799  1672974
5800  1938760
5801  1888150
5802  1718222
5803  1672094
5804  1894324
5805  2067819
5806  1846971
5807  1726292
5808  1889083
5809  2059688
5810  2032322
5811  1801534
5812  1839475
5813  2125299
5814  2134848
5815  1968878
5816  1881167
5817  2051679
5818  2275493
5819  2107771
5820  1924011
5821  2055375
5822  2251589
5823  2283331
5824  2058717
5825  2006296
5826  2296317
5827  2363878
5828  2212760
5829  2089253
5830  2193537
5831  2460648
5832  2362017
5833  2133220
5834  2221979
5835  2422475
5836  2523049
5837  2310776
5838  2189507
5839  2434481
5840  2575816
5841  2448944
5842  2296427
5843  2346254
5844  2635865
5845  2620512
5846  2383933
5847  2395705
5848  2578177
5849  2728935
5850  2566291
5851  2373127
5852  2580391
5853  2768144
5854  2701395
5855  2527767
5856  2505011
5857  2791339
5858  2853531
5859  2624850
5860  2575453
5861  2729065
5862  2905886
5863  2811527
5864  2565174
5865  2724858
5866  2948374
5867  2931970
5868  2769981
5869  2665448
5870  2918802
5871  3072443
5872  2855495
5873  2739284
5874  2859606
5875  3078453
5876  3071444
5877  2805318
5878  2853152
5879  3090661
5880  3145159
5881  3005214
5882  2835874
5883  3031774
5884  3242795
5885  3099015
5886  2948760
5887  3003499
5888  3223810
5889  3302472
5890  3039999
5891  3017271
5892  3230619
5893  3331525
5894  3221025
5895  3027637
5896  3159785
5897  3413522
5898  3332734
5899  3152472
5900  3157415
5901  3357022
5902  3498147
5903  3256720
5904  3153039
5905  3359658
5906  3501081
5907  3452622
5908  3226480
5909  3279038
5910  3570078
5911  3548259
5912  3366813
5913  3297859
5914  3477211
5915  3667052
5916  3501524
5917  3316394
5918  3474463
5919  3655417
5920  3659792
5921  3447242
5922  3414051
5923  3683739
5924  3730831
5925  3557256
5926  3469787
5927  3593473
5928  3815473
5929  3703876
5930  3495836
5931  3603539
5932  3794837
5933  3850463
5934  3644704
5935  3547073
5936  3796222
5937  3911772
5938  3757819
5939  3627706
5940  3707949
5941  3960190
5942  3921596
5943  3684950
5944  3723980
5945  3904359
5946  4005841
5947  3842453
5948  3693381
5949  3898943
5950  4064063
5951  3959398
5952  3812804
5953  3817796
5954  4067959
5955  4099093
5956  3868276
5957  3839902
5958  4014425
5959  4159922
5960  4054749
5961  3845371
5962  3997093
5963  4201852
5964  4142902
5965  3977424
5966  3933273
5967  4153673
5968  4270294
5969  4056140
5970  3979188
5971  4114367
5972  4293036
5973  4248116
5974  4008163
5975  4090972
5976  4319268
5977  4304131
5978  4142117
5979  4046289
5980  4251808
5981  4423050
5982  4232192
5983  4113592
5984  4224827
5985  4406395
5986  4417906
5987  4163631
5988  4167141
5989  4407902
5990  4458001
5991  4322495
5992  4178500
5993  4325538
5994  4561508
5995  4432057
5996  4252315
5997  4295861
5998  4494253
5999  4571997
6000  4347317
6001  4265639
6002  4491107
6003  4595733
6004  4500010
6005  4326956
6006  4401792
6007  4650411
6008  4585949
6009  4395691
6010  4393512
6011  4565768
6012  4700691
6013  4511709
6014  4373920
6015  4571811
6016  4705396
6017  4657636
6018  4460836
6019  4460315
6020  4722495
6021  4739848
6022  4541189
6023  4485275
6024  4635949
6025  4824350
6026  4691393
6027  4495684
6028  4621263
6029  4796273
6030  4791265
6031  4600395
6032  4531747
6033  4781278
6034  4870579
6035  4692539
6036  4596312
6037  4694715
6038  4907955
6039  4846302
6040  4603360
6041  4677453
6042  4861645
6043  4919594
6044  4758631
6045  4613335
6046  4834322
6047  4985425
6048  4844698
6049  4708028
6050  4743664
6051  4962398
6052  4974513
6053  4731931
6054  4741951
6055  4915180
6056  5022127
6057  4906097
6058  4717872
6059  4860293
6060  5059209
6061  4962891
6062  4812527
6063  4801038
6064  5023308
6065  5093491
6066  4870228
6067  4810236
6068  4966408
6069  5101033
6070  5028018
6071  4814109
6072  4896343
6073  5121712
6074  5073774
6075  4919646
6076  4860792
6077  5048189
6078  5189388
6079  4996772
6080  4886341
6081  5004505
6082  5162701
6083  5141522
6084  4920700
6085  4933396
6086  5175779
6087  5170283
6088  5036040
6089  4933210
6090  5068953
6091  5251916
6092  5105572
6093  4954779
6094  5040994
6095  5206481
6096  5237661
6097  5021515
6098  4980217
6099  5208631
6100  5257439
6101  5131730
6102  4992649
6103  5089231
6104  5313902
6105  5208265
6106  5020664
6107  5070389
6108  5229609
6109  5323416
6110  5126721
6111  5008169
6112  5196617
6113  5319141
6114  5220026
6115  5058096
6116  5089580
6117  5334363
6118  5323658
6119  5122829
6120  5099651
6121  5244178
6122  5393071
6123  5230718
6124  5053094
6125  5205781
6126  5359889
6127  5310562
6128  5136118
6129  5102976
6130  5350439
6131  5387651
6132  5193707
6133  5130565
6134  5243832
6135  5408280
6136  5321338
6137  5092478
6138  5215241
6139  5378619
6140  5379409
6141  5225277
6142  5122238
6143  5334763
6144  5445447
6145  5265056
6146  5163664
6147  5228649
6148  5433924
6149  5397319
6150  5159947
6151  5206710
6152  5389141
6153  5435360
6154  5282214
6155  5143021
6156  5312546
6157  5472928
6158  5329225
6159  5188219
6160  5219163
6161  5426595
6162  5461547
6163  5218820
6164  5196530
6165  5369959
6166  5460085
6167  5360144
6168  5164936
6169  5274658
6170  5483051
6171  5398696
6172  5244512
6173  5225219
6174  5400499
6175  5500442
6176  5287255
6177  5192343
6178  5339534
6179  5466879
6180  5414126
6181  5193481
6182  5241884
6183  5476121
6184  5446563
6185  5274437
6186  5202426
6187  5355925
6188  5518407
6189  5338193
6190  5187327
6191  5306560
6192  5454682
6193  5458853
6194  5244153
6195  5219801
6196  5429440
6197  5469433
6198  5320557
6199  5209349
6200  5309381
6201  5504724
6202  5402563
6203  5202506
6204  5278510
6205  5419572
6206  5472783
6207  5284776
6208  5183152
6209  5378836
6210  5470020
6211  5346905
6212  5213030
6213  5252811
6214  5479705
6215  5424741
6216  5217232
6217  5244110
6218  5379851
6219  5461415
6220  5314849
6221  5160978
6222  5333271
6223  5459393
6224  5375000
6225  5223364
6226  5207127
6227  5429660
6228  5444514
6229  5234310
6230  5194853
6231  5320228
6232  5448282
6233  5335726
6234  5141470
6235  5274248
6236  5428329
6237  5372504
6238  5214116
6239  5156685
6240  5347307
6241  5436796
6242  5241745
6243  5159616
6244  5262053
6245  5408521
6246  5363036
6247  5134452
6248  5195880
6249  5368998
6250  5368020
6251  5218775
6252  5110953
6253  5273020
6254  5413814
6255  5250894
6256  5130332
6257  5200100
6258  5350921
6259  5345589
6260  5127989
6261  5118786
6262  5300977
6263  5350800
6264  5211186
6265  5076653
6266  5194790
6267  5373537
6268  5256249
6269  5093084
6270  5119940
6271  5286003
6272  5341997
6273  5116256
6274  5050152
6275  5223299
6276  5309578
6277  5215902
6278  5040604
6279  5091922
6280  5304665
6281  5234506
6282  5069981
6283  5036305
6284  5183316
6285  5304898
6286  5116112
6287  4988341
6288  5123859
6289  5245500
6290  5200123
6291  5004629
6292  4992828
6293  5210536
6294  5207457
6295  5030423
6296  4971778
6297  5085112
6298  5245449
6299  5105260
6300  4926480
6301  5029085
6302  5170805
6303  5157984
6304  4972247
6305  4900284
6306  5110170
6307  5170695
6308  5013424
6309  4897927
6310  4985245
6311  5162070
6312  5087682
6313  4874556
6314  4916503
6315  5061075
6316  5108538
6317  4952087
6318  4810456
6319  4988790
6320  5106290
6321  4977878
6322  4846951
6323  4860793
6324  5053750
6325  5038793
6326  4828485
6327  4811310
6328  4957695
6329  5037812
6330  4919424
6331  4747594
6332  4864987
6333  5018930
6334  4926887
6335  4786017
6336  4751185
6337  4928585
6338  4985129
6339  4776772
6340  4722455
6341  4829613
6342  4945793
6343  4871219
6344  4667199
6345  4729518
6346  4908074
6347  4869011
6348  4726632
6349  4636864
6350  4798564
6351  4916181
6352  4729503
6353  4620298
6354  4711653
6355  4837306
6356  4817909
6357  4595022
6358  4598650
6359  4788522
6360  4795611
6361  4657354
6362  4544424
6363  4658484
6364  4813393
6365  4676247
6366  4520176
6367  4572409
6368  4713549
6369  4741257
6370  4533404
6371  4480032
6372  4659475
6373  4705304
6374  4593572
6375  4448036
6376  4509105
6377  4694811
6378  4601890
6379  4431041
6380  4445130
6381  4577107
6382  4647097
6383  4455258
6384  4356840
6385  4511693
6386  4597111
6387  4506366
6388  4349462
6389  4366012
6390  4563559
6391  4535148
6392  4352067
6393  4318926
6394  4438254
6395  4543853
6396  4404444
6397  4230557
6398  4353945
6399  4469683
6400  4422733
6401  4267486
6402  4219070
6403  4408176
6404  4442691
6405  4267408
6406  4196475
6407  4270629
6408  4410586
6409  4317805
6410  4122467
6411  4202057
6412  4339608
6413  4329577
6414  4175234
6415  4070302
6416  4255118
6417  4327641
6418  4169500
6419  4059490
6420  4114401
6421  4271522
6422  4231078
6423  4020745
6424  4053810
6425  4188595
6426  4224367
6427  4088415
6428  3939118
6429  4072889
6430  4200969
6431  4080735
6432  3949261
6433  3951412
6434  4124543
6435  4146086
6436  3924740
6437  3884786
6438  4022460
6439  4092373
6440  3981669
6441  3807455
6442  3886342
6443  4064500
6444  3992362
6445  3831137
6446  3798905
6447  3940840
6448  4020013
6449  3825252
6450  3728353
6451  3843333
6452  3947854
6453  3893368
6454  3690620
6455  3715844
6456  3898892
6457  3873375
6458  3716500
6459  3635630
6460  3760288
6461  3881315
6462  3712388
6463  3579945
6464  3668264
6465  3792163
6466  3779539
6467  3570816
6468  3536059
6469  3724156
6470  3735200
6471  3597578
6472  3483451
6473  3568789
6474  3734894
6475  3624687
6476  3448561
6477  3491182
6478  3619064
6479  3654412
6480  3457876
6481  3363256
6482  3525953
6483  3596308
6484  3488263
6485  3342519
6486  3376344
6487  3552497
6488  3514384
6489  3320270
6490  3318170
6491  3426165
6492  3502269
6493  3353765
6494  3211349
6495  3332052
6496  3433554
6497  3366161
6498  3216714
6499  3195118
6500  3372433
6501  3367792
6502  3193204
6503  3136788
6504  3233117
6505  3344611
6506  3238211
6507  3059878
6508  3147168
6509  3277981
6510  3227708
6511  3075868
6512  3011920
6513  3170196
6514  3232785
6515  3060848
6516  2972551
6517  3041586
6518  3176177
6519  3111137
6520  2911389
6521  2942309
6522  3083814
6523  3081826
6524  2950030
6525  2831552
6526  2971788
6527  3077675
6528  2939511
6529  2809673
6530  2851436
6531  2991324
6532  2970665
6533  2765923
6534  2753450
6535  2889427
6536  2917012
6537  2807214
6538  2662071
6539  2759326
6540  2911590
6541  2796271
6542  2647348
6543  2654581
6544  2779940
6545  2808878
6546  2623161
6547  2556663
6548  2697444
6549  2755918
6550  2668299
6551  2513494
6552  2549794
6553  2709011
6554  2644852
6555  2498151
6556  2448144
6557  2578139
6558  2667228
6559  2488708
6560  2375934
6561  2478280
6562  2584020
6563  2532066
6564  2337774
6565  2330402
6566  2514957
6567  2497290
6568  2343095
6569  2271845
6570  2362400
6571  2487519
6572  2361872
6573  2197859
6574  2280373
6575  2378170
6576  2363547
6577  2200388
6578  2130753
6579  2305413
6580  2338846
6581  2210026
6582  2091426
6583  2136679
6584  2296137
6585  2220642
6586  2021715
6587  2047526
6588  2177332
6589  2212125
6590  2059035
6591  1935275
6592  2083934
6593  2164233
6594  2056616
6595  1915784
6596  1909928
6597  2081354
6598  2073663
6599  1873931
6600  1850941
6601  1957620
6602  2038997
6603  1916036
6604  1756430
6605  1852691
6606  1968770
6607  1900503
6608  1748480
6609  1707139
6610  1866514
6611  1901756
6612  1722713
6613  1662223
6614  1744250
6615  1843515
6616  1765645
6617  1577172
6618  1624157
6619  1768637
6620  1737676
6621  1591896
6622  1504721
6623  1651932
6624  1740610
6625  1573330
6626  1462016
6627  1521674
6628  1639306
6629  1611504
6630  1406266
6631  1415324
6632  1557656
6633  1566722
6634  1440255
6635  1324380
6636  1419857
6637  1547332
6638  1423808
6639  1288726
6640  1308602
6641  1419051
6642  1449871
6643  1248867
6644  1208530
6645  1336342
6646  1380386
6647  1283059
6648  1138773
6649  1187682
6650  1345565
6651  1261811
6652  1108024
6653  1097906
6654  1216124
6655  1277511
6656  1114812
6657  1004037
6658  1113026
6659  1192740
6660  1110146
6661   960257
6662   972018
6663  1127832
6664  1098201
6665   938015
6666   896947
6667   986036
6668  1084568
6669   944729
6670   806335
6671   897089
6672   997858
6673   951578
6674   796724
6675   746621
6676   922313
6677   939292
6678   779006
6679   694607
6680   762327
6681   887723
6682   798318
6683   623928
6684   675629
6685   782379
6686   785758
6687   645952
6688   545488
6689   690830
6690   752112
6691   615039
6692   507915
6693   541091
6694   677170
6695   628732
6696   449007
6697   454150
6698   577490
6699   602827
6700   472817
6701   351590
6702   460991
6703   555956
6704   452782
6705   327715
6706   320145
6707   472583
6708   477987
6709   282269
6710   248078
6711   354642
6712   424821
6713   313880
6714   148789
6715   231925
6716   373174
6717   301805
6718   157338
6719   112622
6720   247225
6721   307973
6722   132263
6723    35589
6724   125708
6725   214417
6726   158259
6727   -23472
6728     2835
6729   155360
6730   125790
6731    -4154
6732   -96464
6733      602
6734   116186
6735   -23310
6736  -144122
6737   -96579
6738    19183
6739    12665
6740  -179824
6741  -212385
6742   -62527
6743   -46380
6744  -171011
6745  -282817
6746  -218688
6747   -75771
6748  -177552
6749  -326091
6750  -310046
6751  -201254
6752  -156703
6753  -341769
6754  -426552
6755  -296516
6756  -228470
6757  -325921
6758  -464043
6759  -436709
6760  -282828
6761  -334206
6762  -491954
6763  -520796
6764  -413571
6765  -348019
6766  -482711
6767  -625043
6768  -515812
6769  -421305
6770  -479556
6771  -620513
6772  -651512
6773  -491660
6774  -492455
6775  -652445
6776  -706778
6777  -637229
6778  -540892
6779  -633346
6780  -788877
6781  -722883
6782  -623398
6783  -650073
6784  -783337
6785  -852766
6786  -709174
6787  -673195
6788  -809684
6789  -895967
6790  -847065
6791  -726778
6792  -776236
6793  -959356
6794  -937136
6795  -823554
6796  -820318
6797  -945482
6798 -1043486
6799  -927138
6800  -843400
6801  -960571
6802 -1063917
6803 -1054760
6804  -935119
6805  -940163
6806 -1120590
6807 -1147252
6808 -1031285
6809  -992161
6810 -1088388
6811 -1221998
6812 -1145573
6813 -1025126
6814 -1106963
6815 -1238122
6816 -1251191
6817 -1140421
6818 -1108431
6819 -1274990
6820 -1332005
6821 -1229178
6822 -1160364
6823 -1239932
6824 -1388496
6825 -1356800
6826 -1214082
6827 -1264667
6828 -1401271
6829 -1452455
6830 -1347230
6831 -1268814
6832 -1420184
6833 -1514141
6834 -1433889
6835 -1346053
6836 -1381707
6837 -1548664
6838 -1582304
6839 -1405385
6840 -1417800
6841 -1552703
6842 -1630315
6843 -1546523
6844 -1439565
6845 -1545150
6846 -1687856
6847 -1639290
6848 -1539861
6849 -1540551
6850 -1694278
6851 -1761927
6852 -1620112
6853 -1581561
6854 -1682431
6855 -1801483
6856 -1755657
6857 -1618641
6858 -1691311
6859 -1846918
6860 -1831307
6861 -1730456
6862 -1691391
6863 -1830330
6864 -1932012
6865 -1811519
6866 -1745133
6867 -1829603
6868 -1956575
6869 -1951987
6870 -1802965
6871 -1828969
6872 -1990877
6873 -2022721
6874 -1919825
6875 -1848048
6876 -1951559
6877 -2098594
6878 -2014323
6879 -1911976
6880 -1970197
6881 -2104336
6882 -2140111
6883 -2000329
6884 -1962261
6885 -2118762
6886 -2191812
6887 -2120109
6888 -2016937
6889 -2083347
6890 -2257248
6891 -2214526
6892 -2090162
6893 -2112182
6894 -2227866
6895 -2315874
6896 -2182839
6897 -2109508
6898 -2240466
6899 -2345447
6900 -2301861
6901 -2185399
6902 -2209890
6903 -2393750
6904 -2391263
6905 -2265075
6906 -2241183
6907 -2355695
6908 -2467899
6909 -2387539
6910 -2268032
6911 -2370454
6912 -2486535
6913 -2485637
6914 -2373972
6915 -2342128
6916 -2514310
6917 -2558385
6918 -2438572
6919 -2397781
6920 -2473804
6921 -2618563
6922 -2577365
6923 -2431169
6924 -2495179
6925 -2624060
6926 -2639462
6927 -2545815
6928 -2478431
6929 -2628620
6930 -2718513
6931 -2621266
6932 -2555620
6933 -2601188
6934 -2740507
6935 -2742737
6936 -2602804
6937 -2626354
6938 -2739294
6939 -2788784
6940 -2717886
6941 -2621360
6942 -2751058
6943 -2855395
6944 -2792749
6945 -2714232
6946 -2724416
6947 -2861296
6948 -2901356
6949 -2757116
6950 -2743615
6951 -2862445
6952 -2938716
6953 -2892972
6954 -2769598
6955 -2845870
6956 -2984446
6957 -2951804
6958 -2856462
6959 -2834517
6960 -2963106
6961 -3055120
6962 -2923937
6963 -2868334
6964 -2979535
6965 -3071145
6966 -3051425
6967 -2913194
6968 -2947196
6969 -3104227
6970 -3101260
6971 -3008334
6972 -2958574
6973 -3073430
6974 -3195575
6975 -3086056
6976 -3000545
6977 -3079287
6978 -3186857
6979 -3197427
6980 -3061650
6981 -3050576
6982 -3209349
6983 -3252832
6984 -3163622
6985 -3089787
6986 -3166474
6987 -3315378
6988 -3239147
6989 -3130288
6990 -3176187
6991 -3283084
6992 -3340329
6993 -3224601
6994 -3159237
6995 -3308958
6996 -3379227
6997 -3305104
6998 -3215889
6999 -3253708
7000 -3412228
7001 -3396450
7002 -3269241
7003 -3273269
7004 -3378639
7005 -3471178
7006 -3372811
7007 -3271148
7008 -3386982
7009 -3493846
7010 -3447125
7011 -3349732
7012 -3340053
7013 -3507343
7014 -3530404
7015 -3413995
7016 -3372247
7017 -3471955
7018 -3584312
7019 -3514087
7020 -3390007
7021 -3467854
7022 -3592554
7023 -3580650
7024 -3473863
7025 -3428316
7026 -3585377
7027 -3660609
7028 -3539341
7029 -3482588
7030 -3543225
7031 -3673616
7032 -3651065
7033 -3500037
7034 -3540034
7035 -3678336
7036 -3705311
7037 -3615767
7038 -3530838
7039 -3658320
7040 -3759728
7041 -3674749
7042 -3580870
7043 -3623041
7044 -3746047
7045 -3773523
7046 -3627638
7047 -3622609
7048 -3753820
7049 -3802843
7050 -3741740
7051 -3632565
7052 -3709560
7053 -3848922
7054 -3789875
7055 -3691713
7056 -3694723
7057 -3820563
7058 -3876676
7059 -3757995
7060 -3706158
7061 -3813808
7062 -3898971
7063 -3845442
7064 -3734116
7065 -3774564
7066 -3928944
7067 -3906928
7068 -3813425
7069 -3778648
7070 -3888328
7071 -3980452
7072 -3862911
7073 -3785428
7074 -3870567
7075 -3971768
7076 -3967948
7077 -3840209
7078 -3824726
7079 -3979340
7080 -4011616
7081 -3916452
7082 -3845000
7083 -3930662
7084 -4056836
7085 -3983061
7086 -3865107
7087 -3934434
7088 -4030415
7089 -4062937
7090 -3940028
7091 -3899921
7092 -4026711
7093 -4089527
7094 -4004256
7095 -3937084
7096 -3979125
7097 -4109828
7098 -4085968
7099 -3960330
7100 -3986074
7101 -4097821
7102 -4133312
7103 -4035787
7104 -3955586
7105 -4085532
7106 -4160840
7107 -4091189
7108 -4005186
7109 -4028488
7110 -4165648
7111 -4179144
7112 -4042387
7113 -4036088
7114 -4135777
7115 -4204620
7116 -4131738
7117 -4026097
7118 -4110931
7119 -4220690
7120 -4182779
7121 -4091413
7122 -4066902
7123 -4207461
7124 -4254847
7125 -4123528
7126 -4088070
7127 -4163863
7128 -4260222
7129 -4219749
7130 -4084984
7131 -4138445
7132 -4265682
7133 -4263194
7134 -4168221
7135 -4113106
7136 -4226464
7137 -4316514
7138 -4204656
7139 -4139289
7140 -4196461
7141 -4298608
7142 -4303747
7143 -4152410
7144 -4163167
7145 -4299963
7146 -4324284
7147 -4243181
7148 -4150962
7149 -4245581
7150 -4359712
7151 -4286318
7152 -4184744
7153 -4220857
7154 -4327855
7155 -4368040
7156 -4226156
7157 -4187834
7158 -4320747
7159 -4371136
7160 -4306672
7161 -4203560
7162 -4256707
7163 -4398912
7164 -4359978
7165 -4249037
7166 -4235573
7167 -4336699
7168 -4415196
7169 -4297931
7170 -4221144
7171 -4319785
7172 -4406290
7173 -4373110
7174 -4260049
7175 -4261461
7176 -4416530
7177 -4411272
7178 -4300715
7179 -4264291
7180 -4340910
7181 -4444281
7182 -4358736
7183 -4258007
7184 -4321705
7185 -4424455
7186 -4425050
7187 -4305226
7188 -4267198
7189 -4410795
7190 -4446505
7191 -4348575
7192 -4274357
7193 -4339542
7194 -4466450
7195 -4412011
7196 -4286585
7197 -4331933
7198 -4418092
7199 -4452272
7200 -4355528
7201 -4278739
7202 -4395492
7203 -4475080
7204 -4389624
7205 -4313320
7206 -4338859
7207 -4467604
7208 -4451182
7209 -4317230
7210 -4316965
7211 -4419000
7212 -4465560
7213 -4393780
7214 -4297141
7215 -4384590
7216 -4480708
7217 -4425419
7218 -4336434
7219 -4333029
7220 -4444521
7221 -4489246
7222 -4346779
7223 -4312586
7224 -4403578
7225 -4485024
7226 -4435254
7227 -4302516
7228 -4361183
7229 -4479994
7230 -4446555
7231 -4354257
7232 -4313450
7233 -4428812
7234 -4501903
7235 -4377462
7236 -4315424
7237 -4387830
7238 -4470107
7239 -4454423
7240 -4323866
7241 -4340128
7242 -4455470
7243 -4467935
7244 -4373479
7245 -4305479
7246 -4403720
7247 -4500706
7248 -4395528
7249 -4320061
7250 -4357710
7251 -4452497
7252 -4462546
7253 -4331313
7254 -4306900
7255 -4433749
7256 -4459949
7257 -4393224
7258 -4308256
7259 -4361018
7260 -4482427
7261 -4414744
7262 -4310681
7263 -4324068
7264 -4411117
7265 -4465532
7266 -4346701
7267 -4283195
7268 -4396280
7269 -4461413
7270 -4401072
7271 -4300057
7272 -4313582
7273 -4451694
7274 -4425692
7275 -4306126
7276 -4286322
7277 -4388958
7278 -4449206
7279 -4358978
7280 -4248642
7281 -4346653
7282 -4422949
7283 -4397457
7284 -4278306
7285 -4267053
7286 -4402377
7287 -4416589
7288 -4303549
7289 -4268514
7290 -4324433
7291 -4424882
7292 -4362014
7293 -4241609
7294 -4282986
7295 -4385791
7296 -4382584
7297 -4273564
7298 -4225149
7299 -4349331
7300 -4404229
7301 -4302281
7302 -4234220
7303 -4276270
7304 -4380465
7305 -4354818
7306 -4210925
7307 -4233843
7308 -4336344
7309 -4360644
7310 -4265229
7311 -4192524
7312 -4283034
7313 -4362743
7314 -4290833
7315 -4195577
7316 -4203732
7317 -4327981
7318 -4324380
7319 -4192061
7320 -4180060
7321 -4282712
7322 -4328981
7323 -4258000
7324 -4146923
7325 -4203731
7326 -4319210
7327 -4258744
7328 -4168702
7329 -4157921
7330 -4247880
7331 -4306810
7332 -4182396
7333 -4119825
7334 -4201574
7335 -4267775
7336 -4232554
7337 -4107567
7338 -4127909
7339 -4252060
7340 -4232182
7341 -4134006
7342 -4092327
7343 -4177291
7344 -4260109
7345 -4153469
7346 -4067979
7347 -4123825
7348 -4202488
7349 -4200243
7350 -4080947
7351 -4053378
7352 -4171085
7353 -4194567
7354 -4106495
7355 -4039242
7356 -4088675
7357 -4196916
7358 -4119723
7359 -4022583
7360 -4045247
7361 -4133789
7362 -4152426
7363 -4039139
7364 -3986737
7365 -4094684
7366 -4131952
7367 -4060659
7368 -3968054
7369 -4006072
7370 -4111946
7371 -4078642
7372 -3959846
7373 -3971554
7374 -4043866
7375 -4093559
7376 -3996798
7377 -3907036
7378 -3996061
7379 -4064470
7380 -4003841
7381 -3911923
7382 -3907084
7383 -4037870
7384 -4027326
7385 -3902894
7386 -3886613
7387 -3950100
7388 -4021914
7389 -3947346
7390 -3836018
7391 -3896385
7392 -3985680
7393 -3956980
7394 -3853799
7395 -3820705
7396 -3931100
7397 -3970301
7398 -3851193
7399 -3799384
7400 -3853793
7401 -3935591
7402 -3892886
7403 -3756442
7404 -3802372
7405 -3891367
7406 -3890310
7407 -3805369
7408 -3728383
7409 -3819488
7410 -3887511
7411 -3806562
7412 -3713524
7413 -3746716
7414 -3834856
7415 -3829521
7416 -3697349
7417 -3697261
7418 -3794347
7419 -3806413
7420 -3731732
7421 -3634462
7422 -3699027
7423 -3804488
7424 -3734233
7425 -3649183
7426 -3639873
7427 -3738311
7428 -3758044
7429 -3625409
7430 -3585227
7431 -3672949
7432 -3723198
7433 -3671438
7434 -3558545
7435 -3593793
7436 -3702804
7437 -3666323
7438 -3560851
7439 -3536805
7440 -3608293
7441 -3675055
7442 -3561019
7443 -3486727
7444 -3557267
7445 -3629389
7446 -3591918
7447 -3477110
7448 -3464928
7449 -3593642
7450 -3571346
7451 -3485485
7452 -3433768
7453 -3484549
7454 -3576311
7455 -3492940
7456 -3391993
7457 -3441590
7458 -3517079
7459 -3511528
7460 -3395534
7461 -3346606
7462 -3463828
7463 -3493887
7464 -3399051
7465 -3320451
7466 -3358816
7467 -3471147
7468 -3415637
7469 -3289350
7470 -3319075
7471 -3391781
7472 -3415381
7473 -3309534
7474 -3231526
7475 -3331275
7476 -3380167
7477 -3311830
7478 -3223542
7479 -3227524
7480 -3339854
7481 -3332733
7482 -3194290
7483 -3181119
7484 -3248732
7485 -3307620
7486 -3232177
7487 -3130432
7488 -3193072
7489 -3266383
7490 -3219371
7491 -3128265
7492 -3096751
7493 -3209981
7494 -3221045
7495 -3102719
7496 -3065493
7497 -3120555
7498 -3184612
7499 -3136501
7500 -3011977
7501 -3060215
7502 -3133642
7503 -3116590
7504 -3024977
7505 -2970039
7506 -3058164
7507 -3120761
7508 -3005810
7509 -2944638
7510 -2985188
7511 -3065377
7512 -3033231
7513 -2906904
7514 -2900175
7515 -3004642
7516 -3006578
7517 -2916616
7518 -2847319
7519 -2914447
7520 -3001451
7521 -2913290
7522 -2819580
7523 -2841561
7524 -2914065
7525 -2930516
7526 -2795527
7527 -2765315
7528 -2862390
7529 -2886788
7530 -2818390
7531 -2724152
7532 -2761342
7533 -2867031
7534 -2808331
7535 -2707489
7536 -2701161
7537 -2769557
7538 -2806752
7539 -2693068
7540 -2631612
7541 -2716705
7542 -2760646
7543 -2710202
7544 -2607562
7545 -2608715
7546 -2707682
7547 -2695306
7548 -2580943
7549 -2554878
7550 -2615181
7551 -2694572
7552 -2589162
7553 -2505902
7554 -2554030
7555 -2620842
7556 -2597658
7557 -2480695
7558 -2445485
7559 -2570873
7560 -2573286
7561 -2479814
7562 -2425367
7563 -2473070
7564 -2550534
7565 -2494084
7566 -2365564
7567 -2406106
7568 -2487181
7569 -2476776
7570 -2362324
7571 -2307082
7572 -2404973
7573 -2452339
7574 -2354970
7575 -2286411
7576 -2306454
7577 -2396441
7578 -2369065
7579 -2233501
7580 -2236560
7581 -2325749
7582 -2344861
7583 -2260449
7584 -2169664
7585 -2241640
7586 -2317623
7587 -2238364
7588 -2147758
7589 -2146522
7590 -2236862
7591 -2251785
7592 -2118057
7593 -2092151
7594 -2162260
7595 -2201598
7596 -2137506
7597 -2027865
7598 -2073448
7599 -2169378
7600 -2116362
7601 -2028191
7602 -1991332
7603 -2077533
7604 -2121326
7605 -2000049
7606 -1940146
7607 -2000883
7608 -2051174
7609 -2023306
7610 -1887928
7611 -1901440
7612 -1999343
7613 -1994587
7614 -1899334
7615 -1845475
7616 -1900003
7617 -1978515
7618 -1882005
7619 -1795992
7620 -1833028
7621 -1896985
7622 -1891468
7623 -1772501
7624 -1742348
7625 -1846934
7626 -1855266
7627 -1759400
7628 -1693076
7629 -1741932
7630 -1820349
7631 -1755060
7632 -1652338
7633 -1666966
7634 -1726881
7635 -1755175
7636 -1643813
7637 -1578826
7638 -1672406
7639 -1715134
7640 -1636311
7641 -1547112
7642 -1557145
7643 -1665473
7644 -1628408
7645 -1513630
7646 -1509455
7647 -1564635
7648 -1607615
7649 -1517883
7650 -1428760
7651 -1503119
7652 -1546283
7653 -1500911
7654 -1410883
7655 -1395304
7656 -1491130
7657 -1496339
7658 -1379510
7659 -1352049
7660 -1393832
7661 -1455952
7662 -1385214
7663 -1274491
7664 -1318501
7665 -1391822
7666 -1367071
7667 -1276063
7668 -1228085
7669 -1319229
7670 -1351770
7671 -1251725
7672 -1180869
7673 -1224471
7674 -1284282
7675 -1255974
7676 -1125005
7677 -1148555
7678 -1232758
7679 -1233674
7680 -1144551
7681 -1062120
7682 -1141702
7683 -1198421
7684 -1108557
7685 -1046266
7686 -1044934
7687 -1131938
7688 -1115817
7689 -1004285
7690  -972655
7691 -1056867
7692 -1078400
7693  -997805
7694  -913315
7695  -965455
7696 -1044786
7697  -983291
7698  -893772
7699  -877175
7700  -963607
7701  -980570
7702  -865509
7703  -819648
7704  -878254
7705  -918630
7706  -865038
7707  -764452
7708  -775427
7709  -873779
7710  -837826
7711  -739941
7712  -717690
7713  -788421
7714  -818985
7715  -724118
7716  -655212
7717  -703901
7718  -755590
7719  -733698
7720  -615287
7721  -607621
7722  -702052
7723  -704478
7724  -605646
7725  -548795
7726  -590891
7727  -669736
7728  -594253
7729  -501880
7730  -525871
7731  -598772
7732  -594697
7733  -489568
7734  -433738
7735  -525445
7736  -536750
7737  -468520
7738  -403543
7739  -427009
7740  -505176
7741  -468385
7742  -356981
7743  -366757
7744  -414751
7745  -450077
7746  -348488
7747  -271563
7748  -346054
7749  -395868
7750  -329511
7751  -255677
7752  -244289
7753  -337367
7754  -325075
7755  -213137
7756  -175704
7757  -240611
7758  -283020
7759  -224546
7760  -116239
7761  -168805
7762  -238335
7763  -200977
7764  -103650
7765   -67248
7766  -164879
7767  -185582
7768   -68165
7769   -24248
7770   -64197
7771  -130719
7772   -84297
7773    25424
7774     7592
7775   -74083
7776   -57042
7777    32881
7778    93503
7779    18367
7780   -36835
7781    56952
7782   128029
7783    97419
7784    32145
7785    49345
7786   171392
7787   176446
7788   101155
7789    90584
7790   170223
7791   245322
7792   195305
7793   117517
7794   195089
7795   276931
7796   269652
7797   199528
7798   196686
7799   302885
7800   352510
7801   273424
7802   246913
7803   301981
7804   390938
7805   367978
7806   286689
7807   331522
7808   419965
7809   434560
7810   382237
7811   338876
7812   446886
7813   495016
7814   438661
7815   396598
7816   439723
7817   536526
7818   546425
7819   441356
7820   470174
7821   556961
7822   597230
7823   532138
7824   490956
7825   567937
7826   655740
7827   606512
7828   557104
7829   575896
7830   675203
7831   713842
7832   620636
7833   606851
7834   691953
7835   752176
7836   714230
7837   637849
7838   697181
7839   803233
7840   781399
7841   709312
7842   715955
7843   802293
7844   870398
7845   781856
7846   746972
7847   814898
7848   902691
7849   879472
7850   804200
7851   826219
7852   947520
7853   942885
7854   877992
7855   851132
7856   927741
7857  1008943
7858   960312
7859   890868
7860   955629
7861  1030814
7862  1047090
7863   955690
7864   957294
7865  1066093
7866  1105543
7867  1033256
7868  1006123
7869  1058338
7870  1164904
7871  1123566
7872  1048488
7873  1086508
7874  1168185
7875  1201107
7876  1122221
7877  1086102
7878  1192648
7879  1241587
7880  1197381
7881  1151095
7882  1180737
7883  1288955
7884  1291184
7885  1198697
7886  1214288
7887  1280985
7888  1349823
7889  1285535
7890  1226362
7891  1303977
7892  1392323
7893  1362523
7894  1310141
7895  1294532
7896  1424183
7897  1443453
7898  1363731
7899  1340309
7900  1415954
7901  1484069
7902  1452029
7903  1375974
7904  1442284
7905  1511266
7906  1519435
7907  1443982
7908  1430480
7909  1522597
7910  1579181
7911  1507183
7912  1482991
7913  1529743
7914  1620283
7915  1608300
7916  1524484
7917  1545152
7918  1644867
7919  1644474
7920  1611729
7921  1547892
7922  1644047
7923  1719688
7924  1674828
7925  1607214
7926  1651071
7927  1731138
7928  1756437
7929  1663530
7930  1667081
7931  1744164
7932  1789998
7933  1753979
7934  1699738
7935  1745524
7936  1850165
7937  1814186
7938  1764369
7939  1764992
7940  1849421
7941  1897164
7942  1813126
7943  1790438
7944  1875800
7945  1922242
7946  1907857
7947  1828966
7948  1871495
7949  1960367
7950  1960662
7951  1886504
7952  1893206
7953  1948552
7954  2034383
7955  1958658
7956  1909500
7957  1979507
7958  2054686
7959  2043068
7960  1968028
7961  1959225
7962  2079375
7963  2086411
7964  2029569
7965  2007938
7966  2067199
7967  2145560
7968  2114694
7969  2037466
7970  2089887
7971  2155022
7972  2170277
7973  2102026
7974  2093218
7975  2177420
7976  2220152
7977  2172079
7978  2139447
7979  2162924
7980  2260076
7981  2239342
7982  2165149
7983  2184810
7984  2264148
7985  2299433
7986  2256075
7987  2187397
7988  2287921
7989  2329755
7990  2302633
7991  2242705
7992  2272539
7993  2363948
7994  2380537
7995  2286813
7996  2294252
7997  2355666
7998  2418914
7999  2370704
8000  2315856
8001  2366240
8002  2454178
8003  2425497
8004  2375133
8005  2354372
8006  2456466
8007  2499032
8008  2420126
8009  2391448
8010  2457939
8011  2523169
8012  2510753
8013  2416729
8014  2455549
8015  2538768
8016  2555307
8017  2482195
8018  2474126
8019  2535410
8020  2620818
8021  2537737
8022  2507696
8023  2536840
8024  2626209
8025  2614969
8026  2547661
8027  2533607
8028  2649841
8029  2654113
8030  2618998
8031  2552412
8032  2636478
8033  2708622
8034  2674270
8035  2602301
8036  2640724
8037  2704610
8038  2738023
8039  2655475
8040  2650921
8041  2718692
8042  2774957
8043  2740901
8044  2675273
8045  2699528
8046  2804970
8047  2770696
8048  2725806
8049  2715227
8050  2800134
8051  2835763
8052  2786869
8053  2719662
8054  2809692
8055  2849771
8056  2848819
8057  2767798
8058  2792236
8059  2874055
8060  2905429
8061  2811977
8062  2817012
8063  2856576
8064  2941474
8065  2879952
8066  2828820
8067  2866470
8068  2945874
8069  2933145
8070  2889074
8071  2853893
8072  2969626
8073  2980150
8074  2938301
8075  2889372
8076  2945774
8077  3001947
8078  3000609
8079  2901515
8080  2956878
8081  3007060
8082  3048763
8083  2971640
8084  2947470
8085  3000431
8086  3077677
8087  3001874
8088  2984656
8089  2991041
8090  3102329
8091  3082450
8092  3026627
8093  3006091
8094  3094480
8095  3113107
8096  3090237
8097  2997585
8098  3095982
8099  3126829
8100  3130575
8101  3050432
8102  3090726
8103  3139084
8104  3193687
8105  3081798
8106  3109507
8107  3123499
8108  3220995
8109  3139947
8110  3118200
8111  3107085
8112  3248079
8113  3158030
8114  3195766
8115  3095404
8116  3259648
8117  3187527
8118  3260062
8119  3035313
8120  3372363
8121  2807057
$$ Imaginary data points
##PAGE= N=2
##DATA TABLE= (X++(I..I)), XYDATA
0 -4453769
1 -11620895
2 -6779222
3 -2404956
4 -3091439
5 -7318182
6 -7041258
7 -1188089
8 -1301206
9 -5384332
10 -7278790
11 -5411483
12 -1387121
13 -4172645
14 -8442864
15 -6265107
16 -3722562
17 -3752424
18 -7450728
19 -9034784
20 -3642698
21 -1934065
22 -5482531
23 -8014798
24 -7058312
25 -3114592
26 -5176246
27 -9881427
28 -7803976
29 -4575043
30 -3856558
31 -6842304
32 -9665966
33 -5922422
34 -3925135
35 -6793998
36 -9301723
37 -9120317
38 -4765006
39 -4750025
40 -9584247
41 -9119039
42 -6307827
43 -5182688
44 -7657132
45 -11013916
46 -7584211
47 -4610578
48 -7261427
49 -9964889
50 -10338494
51 -6274383
52 -5342329
53 -10443807
54 -11106255
55 -7815608
56 -5467021
57 -7273308
58 -12263096
59 -10159924
60 -5601784
61 -6930530
62 -10505237
63 -12288788
64 -8484612
65 -5534831
66 -10096460
67 -12092613
68 -10053422
69 -7614101
70 -7912894
71 -12107058
72 -11265493
73 -7235304
74 -8076446
75 -10827499
76 -12884565
77 -10106126
78 -6444994
79 -10311247
80 -13527615
81 -11651755
82 -8292362
83 -7666167
84 -12921578
85 -13989395
86 -9032832
87 -8185612
88 -10761474
89 -13639307
90 -11818799
91 -7425611
92 -10262294
93 -14162776
94 -13124783
95 -10144981
96 -8354421
97 -12511081
98 -14881491
99 -10881330
100 -9128743
101 -10708672
102 -13908226
103 -13755190
104 -9082550
105 -10444936
106 -14807775
107 -14714165
108 -11801508
109 -9224899
110 -12730000
111 -15942823
112 -11784553
113 -9008906
114 -10721144
115 -14948106
116 -16206867
117 -11023917
118 -10214697
119 -14440880
120 -15628668
121 -13410983
122 -9633086
123 -11678371
124 -16491079
125 -14442134
126 -11251963
127 -11405717
128 -14555711
129 -16757157
130 -12508296
131 -10878817
132 -14851932
133 -16524124
134 -14783802
135 -10776573
136 -11477839
137 -16603180
138 -15746371
139 -12418272
140 -12015963
141 -15149236
142 -18569093
143 -14574678
144 -10769892
145 -13906660
146 -16880946
147 -16575919
148 -12532296
149 -11802786
150 -17082383
151 -17355473
152 -13568455
153 -12094059
154 -14476393
155 -18848730
156 -16420158
157 -12063968
158 -14149441
159 -17186200
160 -17774106
161 -14201460
162 -11798603
163 -16442241
164 -18501471
165 -15632625
166 -13345718
167 -14311063
168 -19022658
169 -18134389
170 -13026831
171 -13909772
172 -17385323
173 -18971431
174 -15800230
175 -12108517
176 -15994234
177 -19243224
178 -17088611
179 -14520935
180 -14243276
181 -18534852
182 -19399025
183 -14863539
184 -14451037
185 -16886410
186 -18874429
187 -17248668
188 -13263621
189 -15993324
190 -19911216
191 -18409239
192 -15440704
193 -14228830
194 -18268568
195 -20337626
196 -15794440
197 -14432212
198 -17067697
199 -19833926
200 -19122360
201 -14514509
202 -15628438
203 -19875019
204 -19361464
205 -16589731
206 -14505947
207 -17778295
208 -21268798
209 -17655656
210 -15118425
211 -16847205
212 -19864059
213 -20428171
214 -15856841
215 -15448953
216 -19645868
217 -20045507
218 -17734685
219 -15222995
220 -17456444
221 -21628894
222 -19037856
223 -16079352
224 -17204522
225 -19922449
226 -21114033
227 -16714309
228 -15070279
229 -19457334
230 -21095554
231 -19163251
232 -15894653
233 -17103460
234 -22152913
235 -20515871
236 -16444522
237 -16700946
238 -19650084
239 -22113004
240 -18412594
241 -15418996
242 -19010199
243 -21322952
244 -20247067
245 -17049798
246 -16845947
247 -21862673
248 -21823256
249 -17752635
250 -16785517
251 -18978789
252 -22401102
253 -19894560
254 -15798428
255 -18574721
256 -21834547
257 -21586779
258 -18110217
259 -16318407
260 -20963322
261 -22375194
262 -18811356
263 -17472058
264 -19069830
265 -22661806
266 -21263409
267 -16555461
268 -18120057
269 -21522683
270 -22174378
271 -19357642
272 -16569338
273 -20600399
274 -23393097
275 -20156182
276 -17589647
277 -18185493
278 -22270318
279 -22590433
280 -17705366
281 -17944196
282 -21460150
283 -22814835
284 -20519810
285 -16779016
286 -19701335
287 -23635845
288 -21398393
289 -18320381
290 -17759440
291 -21641717
292 -23600928
293 -18997709
294 -17663526
295 -20827957
296 -23175241
297 -22043237
298 -17696029
299 -18977339
300 -23276960
301 -22098058
302 -19109180
303 -17941295
304 -21233165
305 -24291210
306 -20331991
307 -17896237
308 -20406465
309 -23016925
310 -22797333
311 -18323461
312 -18212832
313 -22990066
314 -23235581
315 -20376328
316 -18128252
317 -20401918
318 -24431584
319 -21468089
320 -18080018
321 -19844369
322 -22750418
323 -23591102
324 -19435757
325 -17938312
326 -22458061
327 -23764685
328 -21440028
329 -18660406
330 -19636316
331 -24182403
332 -22623372
333 -18597597
334 -19175000
335 -21994782
336 -24159966
337 -21015949
338 -18283860
339 -21908805
340 -23794285
341 -22009796
342 -19151836
343 -19059545
344 -23587416
345 -23430434
346 -19461465
347 -19317661
348 -21723878
349 -24353115
350 -21953723
351 -18218609
352 -21074029
353 -23847959
354 -22717532
355 -19782829
356 -18664573
357 -23000143
358 -24181571
359 -20313195
360 -19308594
361 -21242797
362 -24289309
363 -22900095
364 -18372761
365 -20111378
366 -23629939
367 -23509703
368 -20693112
369 -18449399
370 -22217768
371 -24755958
372 -21347564
373 -19348701
374 -20456482
375 -23739943
376 -23773153
377 -19204351
378 -19695795
379 -23300569
380 -23884636
381 -21498363
382 -18515878
383 -21341869
384 -24754702
385 -21962227
386 -19396671
387 -20012715
388 -23487568
389 -24658737
390 -19927717
391 -19015641
392 -22621769
393 -24028459
394 -22197794
395 -18592221
396 -20398494
397 -24718200
398 -22927638
399 -19863558
400 -19519816
401 -22667866
402 -25137466
403 -20995828
404 -18687572
405 -21764512
406 -23959824
407 -23024276
408 -18968582
409 -19319383
410 -24179180
411 -23904744
412 -20843258
413 -19465108
414 -21634668
415 -24946401
416 -21810104
417 -18537963
418 -20914506
419 -23584692
420 -23730200
421 -19970823
422 -18959969
423 -23512757
424 -24070300
425 -21040538
426 -19144489
427 -20722221
428 -24861696
429 -23026809
430 -18938789
431 -20168079
432 -23018353
433 -24160685
434 -20812541
435 -18341207
436 -22392902
437 -24311677
438 -21815422
439 -19292422
440 -19805290
441 -24234431
442 -23820041
443 -19385248
444 -19588735
445 -22440873
446 -24387655
447 -21650024
448 -17919737
449 -21041883
450 -24129644
451 -22601233
452 -19886666
453 -19250901
454 -23401210
455 -24359664
456 -19973651
457 -18988563
458 -21349860
459 -24021158
460 -22578681
461 -18314376
462 -20174666
463 -23788453
464 -23121302
465 -20374063
466 -18639378
467 -22162078
468 -24471659
469 -20769494
470 -18896065
471 -20488133
472 -23348330
473 -23149370
474 -18807106
475 -19525623
476 -23421923
477 -23391240
478 -20631207
479 -18138265
480 -21139400
481 -24515886
482 -21307750
483 -18717933
484 -19896874
485 -22918317
486 -23748587
487 -19351545
488 -18454780
489 -22084571
490 -23270943
491 -21604604
492 -18451832
493 -19833228
494 -23921452
495 -22166415
496 -19195783
497 -19258543
498 -21763192
499 -23570610
500 -19822668
501 -18012619
502 -21394670
503 -23043477
504 -21803008
505 -18688664
506 -19271131
507 -23527976
508 -22385501
509 -19049717
510 -18687813
511 -21006120
512 -23600545
513 -20513573
514 -17562974
515 -20407923
516 -22860263
517 -22382999
518 -18900144
519 -18033296
520 -22550786
521 -22952660
522 -19478451
523 -18010395
524 -19727388
525 -23263123
526 -21501273
527 -17752379
528 -19463925
529 -22113723
530 -22365082
531 -19257665
532 -17252743
533 -21288418
534 -22886736
535 -19885961
536 -18009500
537 -19119663
538 -22834409
539 -21924948
540 -17507126
541 -18302879
542 -21382496
543 -22524339
544 -19826355
545 -16706230
546 -19991480
547 -22790501
548 -20479798
549 -18060189
550 -18090557
551 -21747584
552 -22318471
553 -18041884
554 -17603813
555 -20250450
556 -22050027
557 -20394736
558 -16744667
559 -19056982
560 -22555877
561 -20745716
562 -17744124
563 -17016887
564 -20733655
565 -22508464
566 -18272812
567 -16947047
568 -19639945
569 -21980710
570 -20961245
571 -16609993
572 -17435353
573 -21461101
574 -21035464
575 -18334450
576 -16431550
577 -19174856
578 -22411729
579 -19266299
580 -16688737
581 -18209688
582 -20893192
583 -21348256
584 -17162021
585 -16519308
586 -20388615
587 -20792573
588 -18482317
589 -16299504
590 -18317914
591 -22008084
592 -19438417
593 -16287395
594 -17439516
595 -20135750
596 -21235227
597 -17261209
598 -15509920
599 -19527046
600 -21217754
601 -19206162
602 -15834073
603 -16344524
604 -20968207
605 -20224966
606 -16514314
607 -16237154
608 -18689424
609 -21202702
610 -18309390
611 -15165258
612 -17972858
613 -20260632
614 -19286981
615 -16195394
616 -15496324
617 -19695264
618 -20087479
619 -16666270
620 -15870348
621 -17833639
622 -20668002
623 -18556438
624 -14712876
625 -16770178
626 -19531756
627 -19175370
628 -16247153
629 -14713391
630 -18625152
631 -20140085
632 -16962814
633 -15447030
634 -16620860
635 -19741773
636 -18997291
637 -14820852
638 -15507110
639 -18259374
640 -18923608
641 -16837691
642 -14395617
643 -17426958
644 -19801095
645 -17021316
646 -14970818
647 -15618411
648 -18760993
649 -18822016
650 -14575289
651 -14811393
652 -17917313
653 -18741929
654 -16650858
655 -13667922
656 -16126222
657 -19372545
658 -17258591
659 -14731609
660 -14481978
661 -17496467
662 -19068179
663 -15129245
664 -13789235
665 -16409257
666 -18216869
667 -17180122
668 -13480925
669 -14463716
670 -18327263
671 -17270460
672 -14613100
673 -13830557
674 -16591609
675 -18941099
676 -15211458
677 -12938841
678 -15352020
679 -17480426
680 -16967789
681 -13217061
682 -13349019
683 -17687003
684 -17637282
685 -14712882
686 -12778471
687 -14739227
688 -18319250
689 -15804570
690 -12430234
691 -13887753
692 -16626612
693 -17374226
694 -13699217
695 -12139234
696 -16056629
697 -17213913
698 -14962888
699 -12670829
700 -13489900
701 -17179864
702 -15846914
703 -12274521
704 -12963442
705 -15507842
706 -16928020
707 -13802349
708 -11336811
709 -14974216
710 -16940948
711 -14766374
712 -11989680
713 -12209445
714 -16406906
715 -16240946
716 -12219841
717 -11879324
718 -14298633
719 -16639778
720 -14403824
721 -10665326
722 -12964291
723 -15890033
724 -15154154
725 -12448877
726 -11090145
727 -14723951
728 -16123950
729 -12543435
730 -11125104
731 -12788543
732 -15588885
733 -14533936
734 -10518370
735 -11961743
736 -15157441
737 -14820150
738 -12329479
739 -10420920
740 -13429034
741 -15520166
742 -12359061
743 -10511747
744 -11641392
745 -14544562
746 -14686126
747 -10556781
748 -10642735
749 -13924380
750 -14543659
751 -12421350
752 -9522445
753 -11678216
754 -14951896
755 -12621629
756 -10087496
757 -10520677
758 -13500827
759 -14667815
760 -10592044
761 -9516053
762 -12663337
763 -13840022
764 -12185365
765 -9040133
766 -10413499
767 -14334732
768 -12875806
769 -9824511
770 -9324922
771 -11995313
772 -14395153
773 -10944846
774 -8530544
775 -11099440
776 -13204614
777 -12590806
778 -9067431
779 -8858700
780 -12863519
781 -12731589
782 -9987405
783 -8783659
784 -10447240
785 -13312931
786 -11011238
787 -8150777
788 -10017293
789 -12225805
790 -12264884
791 -9027931
792 -7881211
793 -11745011
794 -12385312
795 -9600467
796 -8055833
797 -9406495
798 -12700698
799 -11075820
800 -7530671
801 -8721565
802 -11167764
803 -11865264
804 -8996160
805 -6776445
806 -10170736
807 -11916892
808 -9727514
809 -7657739
810 -7981031
811 -11547298
812 -11363018
813 -7500907
814 -7464276
815 -9754341
816 -11285484
817 -9104362
818 -5997397
819 -8754190
820 -11356581
821 -9586906
822 -7275964
823 -7006831
824 -10364069
825 -10920462
826 -7046342
827 -6422033
828 -8621841
829 -10621307
830 -9281541
831 -5619861
832 -7295161
833 -10529956
834 -9565403
835 -6910166
836 -5513597
837 -8677381
838 -10786074
839 -7293446
840 -5549314
841 -7314291
842 -9872884
843 -9411663
844 -5228691
845 -5638660
846 -9269279
847 -9269402
848 -6848823
849 -4715607
850 -7183985
851 -10291063
852 -7557066
853 -5000320
854 -5994576
855 -8644898
856 -9297156
857 -5246667
858 -4338041
859 -7867527
860 -8821075
861 -6925647
862 -4264127
863 -5692516
864 -9365706
865 -7606361
866 -4540095
867 -4694945
868 -7114963
869 -8854576
870 -5505318
871 -3507897
872 -6583620
873 -8291471
874 -6985368
875 -3900540
876 -4108944
877 -8082756
878 -7419413
879 -4155385
880 -3647862
881 -5808816
882 -8235162
883 -5578528
884 -2696809
885 -5162202
886 -7421054
887 -6796222
888 -3705052
889 -2758866
890 -6645892
891 -7291446
892 -4240245
893 -2870192
894 -4241369
895 -7353262
896 -6008515
897 -2387313
898 -3616320
899 -6069129
900 -6406788
901 -3721420
902 -1690675
903 -5096809
904 -6810637
905 -4201075
906 -2433816
907 -3149504
908 -6229032
909 -5703768
910 -1864886
911 -2361660
912 -4893049
913 -5846278
914 -3805384
915 -1092308
916 -3704574
917 -6157031
918 -4040403
919 -1821753
920 -1788374
921 -4933232
922 -5627047
923 -1744078
924 -1203903
925 -3683195
926 -5276776
927 -3844129
928  -450772
929 -2119589
930 -5294694
931 -3960506
932 -1577379
933  -769296
934 -3552077
935 -5298377
936 -1851306
937  -420389
938 -2426410
939 -4289915
940 -3592872
941   -36840
942  -710688
943 -4180140
944 -3583599
945 -1258218
946    -9243
947 -2318438
948 -4822710
949 -1841401
950   404358
951 -1152136
952 -3278023
953 -3387265
954   187928
955   601539
956 -3060439
957 -3371835
958 -1075417
959   897902
960  -688687
961 -4016207
962 -1919132
963  1103122
964   185966
965 -2213789
966 -3234605
967   116672
968  1792277
969 -1650574
970 -2955064
971 -1107442
972  1400382
973   903801
974 -2777864
975 -1938641
976  1291735
977  1171198
978  -973167
979 -2772251
980   -98245
981  2663315
982   -15554
983 -2038316
984  -902066
985  1687168
986  2122381
987 -1653610
988 -1915140
989  1480961
990  2200925
991   382361
992 -2035577
993  -184756
994  3281400
995  1341841
996 -1242334
997  -736635
998  1887049
999  3300096
1000  -229272
1001 -1682571
1002  1544361
1003  3130917
1004  1852347
1005 -1042675
1006  -294092
1007  3645912
1008  2765049
1009  -193860
1010  -590386
1011  1707723
1012  4159646
1013  1424259
1014 -1014595
1015  1580053
1016  3745141
1017  3174573
1018   133739
1019  -337790
1020  3563137
1021  3827175
1022  1090710
1023   130310
1024  1825324
1025  4808684
1026  3049478
1027  -151233
1028  1525651
1029  3932052
1030  4137968
1031  1392824
1032   -70948
1033  3541752
1034  4848913
1035  2383339
1036   931678
1037  1949608
1038  5156841
1039  4380418
1040   809003
1041  1643184
1042  4177224
1043  5067900
1044  2793081
1045   439494
1046  3485682
1047  5815070
1048  3848825
1049  1802746
1050  1860099
1051  5098303
1052  5589873
1053  1986312
1054  1792147
1055  4202219
1056  5821144
1057  4420846
1058  1416601
1059  3341736
1060  6156886
1061  4865854
1062  2799329
1063  2232523
1064  5162155
1065  6663110
1066  3382495
1067  2397253
1068  4435104
1069  6258658
1070  5499880
1071  2247983
1072  3358286
1073  6578424
1074  5899206
1075  3787935
1076  2712731
1077  5305136
1078  7667624
1079  4736400
1080  2882508
1081  4543655
1082  6794830
1083  6821349
1084  3242569
1085  3186767
1086  6726710
1087  7004934
1088  5032994
1089  3305444
1090  5200394
1091  8297283
1092  6090458
1093  3560671
1094  4518018
1095  6783437
1096  7774347
1097  4611619
1098  3531777
1099  6920382
1100  7963820
1101  6275604
1102  3982580
1103  4958087
1104  8527644
1105  7297978
1106  4484185
1107  4919519
1108  7068958
1109  8658578
1110  5937351
1111  3877431
1112  6835201
1113  8598929
1114  7420839
1115  4894370
1116  4921031
1117  8744124
1118  8626430
1119  5528691
1120  5198718
1121  7157476
1122  9472394
1123  7429644
1124  4402931
1125  6597681
1126  8966899
1127  8494916
1128  6048893
1129  5102689
1130  8699595
1131  9678933
1132  6703771
1133  5605746
1134  7002659
1135  9777765
1136  8814652
1137  5249412
1138  6432374
1139  9226505
1140  9596241
1141  7350297
1142  5331649
1143  8395197
1144 10525125
1145  7981343
1146  6177944
1147  6918509
1148  9914411
1149 10092630
1150  6475441
1151  6683478
1152  9382285
1153 10271940
1154  8513924
1155  5890008
1156  8129793
1157 10980081
1158  9100438
1159  6973913
1160  7087954
1161 10051479
1162 11246429
1163  7643888
1164  6807449
1165  9377959
1166 10912412
1167  9779078
1168  6570582
1169  7768281
1170 11297752
1171 10434598
1172  8100378
1173  7266246
1174  9763284
1175 12023182
1176  8984645
1177  7122503
1178  9130775
1179 11109850
1180 10960615
1181  7818314
1182  7885647
1183 11344251
1184 11205302
1185  9069852
1186  7834260
1187  9593207
1188 12272845
1189  9987453
1190  7704803
1191  9311747
1192 11396006
1193 11857559
1194  8897604
1195  7964054
1196 11358651
1197 12097215
1198 10067221
1199  8205496
1200  9292414
1201 12728068
1202 11459132
1203  8494938
1204  9316773
1205 11536618
1206 12725173
1207 10087766
1208  8054475
1209 11018866
1210 12604305
1211 11115554
1212  9085853
1213  9351558
1214 12854540
1215 12624747
1216  9480500
1217  9503306
1218 11349286
1219 13033286
1220 11220802
1221  8578869
1222 10826666
1223 13022893
1224 12185923
1225 10072116
1226  9383771
1227 12751077
1228 13582319
1229 10360008
1230  9577719
1231 11276127
1232 13477552
1233 12329857
1234  9112101
1235 10683917
1236 13388748
1237 13096224
1238 11036372
1239  9531498
1240 12349686
1241 14085528
1242 11332644
1243 10084869
1244 11363569
1245 13740415
1246 13439125
1247 10006663
1248 10645093
1249 13447316
1250 13635402
1251 11798246
1252  9783900
1253 12142303
1254 14798939
1255 12507363
1256 10517990
1257 11190696
1258 13782101
1259 14548787
1260 11028572
1261 10467808
1262 13261817
1263 14180496
1264 12822126
1265 10336604
1266 11844889
1267 15093977
1268 13508773
1269 11183955
1270 11321236
1271 13669899
1272 15114677
1273 11906827
1274 10553595
1275 13269478
1276 14778594
1277 13880607
1278 11026309
1279 11483922
1280 15146320
1281 14594402
1282 11887355
1283 11084586
1284 13197775
1285 15839403
1286 13363120
1287 10798617
1288 12837489
1289 15070935
1290 15035456
1291 11973444
1292 11025729
1293 14632045
1294 15344052
1295 13022526
1296 11611579
1297 12822965
1298 15868181
1299 14538473
1300 11562532
1301 12676297
1302 14777287
1303 15481371
1304 13115079
1305 11323603
1306 14298515
1307 15733274
1308 13920201
1309 12247243
1310 12707326
1311 15875200
1312 15457932
1313 12145029
1314 12516655
1315 14639585
1316 15829302
1317 13932259
1318 11602893
1319 14175401
1320 16276824
1321 14734275
1322 12729448
1323 12494700
1324 15620633
1325 16211126
1326 12864480
1327 12505651
1328 14598505
1329 16318212
1330 14993373
1331 11970950
1332 13707363
1333 16333748
1334 15442741
1335 13435135
1336 12436403
1337 15209896
1338 16883954
1339 13969549
1340 12795057
1341 14344756
1342 16358638
1343 15880027
1344 12559417
1345 13237182
1346 16212722
1347 16068118
1348 14145745
1349 12539301
1350 14832431
1351 17406986
1352 14950578
1353 13033050
1354 14086787
1355 16231341
1356 16542015
1357 13260922
1358 13029131
1359 16021141
1360 16528718
1361 15076808
1362 13128137
1363 14445475
1364 17347606
1365 15669067
1366 13380765
1367 13817602
1368 15967400
1369 17259558
1370 14252464
1371 12847456
1372 15662527
1373 16987926
1374 15868597
1375 13426099
1376 13921895
1377 17331193
1378 16535385
1379 13889971
1380 13710312
1381 15600425
1382 17553019
1383 15256738
1384 13146642
1385 15377255
1386 16979723
1387 16377492
1388 14004017
1389 13563114
1390 16885530
1391 17084657
1392 14584826
1393 13938087
1394 15420670
1395 17766219
1396 16080429
1397 13249238
1398 14920302
1399 16988116
1400 16875592
1401 14558303
1402 13365455
1403 16682531
1404 17817791
1405 15254641
1406 13848788
1407 14843752
1408 17662798
1409 16921188
1410 13598744
1411 14457602
1412 16857268
1413 17495343
1414 15473430
1415 13378350
1416 16038037
1417 17961422
1418 15927755
1419 14234497
1420 14538269
1421 17273893
1422 17552654
1423 14309380
1424 14319558
1425 16550062
1426 17708076
1427 16269004
1428 13526887
1429 15366142
1430 18016993
1431 16544674
1432 14484515
1433 14184273
1434 16978396
1435 18295083
1436 15032276
1437 14022419
1438 16109904
1439 17803978
1440 16941007
1441 13763104
1442 14726268
1443 17910256
1444 17255333
1445 15127753
1446 14080308
1447 16238978
1448 18424905
1449 15899251
1450 14098339
1451 15468133
1452 17437524
1453 17675298
1454 14537483
1455 14208604
1456 17467061
1457 17798246
1458 15810321
1459 14069948
1460 15573042
1461 18437887
1462 16552935
1463 14189842
1464 15129987
1465 17164337
1466 18061163
1467 15253350
1468 13962699
1469 16854510
1470 17824964
1471 16336565
1472 14369506
1473 15003492
1474 18137917
1475 17240637
1476 14652292
1477 14950262
1478 16774933
1479 18182097
1480 15830689
1481 13755541
1482 16260548
1483 17826703
1484 16726681
1485 14655429
1486 14612161
1487 17886578
1488 17874713
1489 15038123
1490 14620846
1491 16198983
1492 18191117
1493 16557291
1494 13743592
1495 15533095
1496 17692139
1497 17280290
1498 15208940
1499 14279987
1500 17298990
1501 18155164
1502 15450804
1503 14512095
1504 15644214
1505 17803373
1506 17081838
1507 14211309
1508 15246537
1509 17391290
1510 17433695
1511 15671228
1512 14011336
1513 16475523
1514 18203779
1515 15935469
1516 14504729
1517 15256527
1518 17693353
1519 17682897
1520 14377304
1521 14601328
1522 17068345
1523 17636570
1524 15992743
1525 13767761
1526 15747014
1527 18250762
1528 16488045
1529 14658004
1530 14822469
1531 17124914
1532 18047335
1533 14949217
1534 14149375
1535 16325513
1536 17515733
1537 16633012
1538 14019157
1539 15009681
1540 18022202
1541 17021206
1542 14851175
1543 14363754
1544 16405931
1545 18054652
1546 15314047
1547 13854973
1548 15897811
1549 17466195
1550 17043345
1551 14283459
1552 14386582
1553 17577223
1554 17281432
1555 15029969
1556 14028405
1557 15733954
1558 18113382
1559 15943639
1560 13689872
1561 15240034
1562 17156607
1563 17357701
1564 14593328
1565 13688677
1566 16855098
1567 17497367
1568 15427784
1569 13871709
1570 14912779
1571 17857484
1572 16663881
1573 13875346
1574 14607902
1575 16530122
1576 17418925
1577 15065191
1578 13194030
1579 15944935
1580 17483592
1581 15939423
1582 14008588
1583 14224643
1584 17305884
1585 17034393
1586 13977168
1587 14001201
1588 15854654
1589 17323545
1590 15662290
1591 13225192
1592 15252709
1593 17208878
1594 16240079
1595 14262212
1596 13566492
1597 16359711
1598 17183196
1599 14383900
1600 13662262
1601 15194723
1602 17159853
1603 16200731
1604 13164040
1605 14380306
1606 16818976
1607 16372503
1608 14364188
1609 13059613
1610 15595093
1611 17307444
1612 14809335
1613 13470517
1614 14502662
1615 16610378
1616 16562349
1617 13407380
1618 13525656
1619 15963957
1620 16316002
1621 14836939
1622 12957491
1623 14708762
1624 17096244
1625 15212641
1626 13380864
1627 13852087
1628 15864120
1629 16503003
1630 13590289
1631 13088450
1632 15540821
1633 16238545
1634 15012124
1635 12887007
1636 13942802
1637 16669795
1638 15356304
1639 13242415
1640 13289814
1641 15223691
1642 16552362
1643 13859304
1644 12517455
1645 14819113
1646 16099186
1647 15260036
1648 12824128
1649 13015103
1650 16038118
1651 15555018
1652 13325035
1653 12846324
1654 14461602
1655 16430365
1656 14366707
1657 12277302
1658 13956613
1659 15490491
1660 15263515
1661 12943829
1662 12260615
1663 15245458
1664 15692370
1665 13588489
1666 12580059
1667 13707513
1668 16059044
1669 14633626
1670 11976976
1671 13151193
1672 14963522
1673 15204554
1674 13106614
1675 11813559
1676 14543551
1677 15636382
1678 13698445
1679 12253273
1680 12774233
1681 15384300
1682 14901890
1683 11948001
1684 12344745
1685 14324913
1686 15240425
1687 13454067
1688 11288190
1689 13513832
1690 15420196
1691 13867666
1692 12019723
1693 11904522
1694 14585610
1695 15090134
1696 12170611
1697 11830562
1698 13632370
1699 14924263
1700 13704624
1701 11028747
1702 12428168
1703 14818420
1704 13938939
1705 12080681
1706 11352435
1707 13751381
1708 15150932
1709 12385458
1710 11208024
1711 12732012
1712 14416270
1713 13851844
1714 10919242
1715 11526702
1716 14239194
1717 13973672
1718 12183405
1719 10926905
1720 12788200
1721 14805082
1722 12532972
1723 10752972
1724 11804897
1725 13731261
1726 13993517
1727 11064131
1728 10696537
1729 13501017
1730 13958509
1731 12299994
1732 10462661
1733 11688075
1734 14341798
1735 12796072
1736 10512096
1737 10977953
1738 12932701
1739 14008692
1740 11408063
1741 10040202
1742 12406755
1743 13490585
1744 12414102
1745 10362533
1746 10667038
1747 13564961
1748 13009460
1749 10656768
1750 10458408
1751 12037116
1752 13594772
1753 11531928
1754  9550203
1755 11503145
1756 12963401
1757 12307457
1758 10252046
1759  9893862
1760 12793562
1761 13040988
1762 10645918
1763  9837583
1764 11069218
1765 13120478
1766 11720933
1767  9096109
1768 10455457
1769 12420722
1770 12397812
1771 10398658
1772  9157805
1773 11710270
1774 12758707
1775 10650541
1776  9421594
1777 10089642
1778 12333333
1779 11891817
1780  9152058
1781  9749679
1782 11646317
1783 12023418
1784 10375446
1785  8635604
1786 10677600
1787 12316799
1788 10571975
1789  9122075
1790  9429800
1791 11687198
1792 11919818
1793  9025158
1794  8921236
1795 10879180
1796 11669622
1797 10322455
1798  8093076
1799  9633000
1800 11865028
1801 10563614
1802  8869376
1803  8710001
1804 10808081
1805 11764179
1806  9032379
1807  8186369
1808  9956763
1809 11152740
1810 10385571
1811  7884140
1812  8640098
1813 11281312
1814 10597864
1815  8667258
1816  7873012
1817  9688574
1818 11433991
1819  9109609
1820  7546499
1821  9004808
1822 10622122
1823 10500148
1824  7858025
1825  7668500
1826 10327231
1827 10359701
1828  8574182
1829  7332536
1830  8593053
1831 10851059
1832  9238263
1833  7245608
1834  8183782
1835  9846847
1836 10301583
1837  7828091
1838  6796017
1839  9340755
1840 10013100
1841  8463383
1842  6913013
1843  7669219
1844 10343089
1845  9407737
1846  6903009
1847  7192629
1848  8936231
1849 10033541
1850  7855739
1851  5986668
1852  8275375
1853  9768324
1854  8629687
1855  6691350
1856  6624266
1857  9387871
1858  9367045
1859  6775815
1860  6383941
1861  7823049
1862  9435748
1863  8041107
1864  5687605
1865  7254005
1866  9069006
1867  8461327
1868  6569238
1869  5789318
1870  8326058
1871  9119235
1872  6668163
1873  5759328
1874  6930490
1875  8879362
1876  8104018
1877  5335058
1878  6197236
1879  8349138
1880  8248902
1881  6404986
1882  4974331
1883  7149077
1884  8785296
1885  6787450
1886  5409441
1887  6035687
1888  8021301
1889  8045216
1890  5160026
1891  5136462
1892  7299673
1893  7851635
1894  6471833
1895  4577217
1896  6076493
1897  8240592
1898  6771697
1899  5067731
1900  5124369
1901  6978141
1902  7795565
1903  5177847
1904  4378167
1905  6314859
1906  7354914
1907  6515388
1908  4311471
1909  5005630
1910  7480662
1911  6615879
1912  4703192
1913  4308952
1914  5952767
1915  7356038
1916  5149485
1917  3853167
1918  5521791
1919  6733226
1920  6269666
1921  4047267
1922  4018318
1923  6565410
1924  6342050
1925  4475151
1926  3670200
1927  5027953
1928  7020602
1929  5307504
1930  3262633
1931  4437722
1932  6025111
1933  6124153
1934  3819664
1935  2951818
1936  5573260
1937  6199016
1938  4434486
1939  3177824
1940  3986840
1941  6257131
1942  5220461
1943  2904258
1944  3528602
1945  5073425
1946  5656744
1947  3822244
1948  2375896
1949  4542284
1950  5686365
1951  4258273
1952  2787351
1953  3011422
1954  5359530
1955  5062267
1956  2528508
1957  2644501
1958  4276508
1959  5346674
1960  3842883
1961  1766797
1962  3471763
1963  5158338
1964  4051287
1965  2330746
1966  2036028
1967  4414251
1968  4929158
1969  2474493
1970  1964132
1971  3356473
1972  4730974
1973  3779305
1974  1315316
1975  2347927
1976  4427589
1977  3848094
1978  2117794
1979  1268389
1980  3415821
1981  4717303
1982  2455598
1983  1325995
1984  2351230
1985  3951626
1986  3681932
1987  1033874
1988  1231838
1989  3509846
1990  3675872
1991  2142707
1992   646651
1993  2260098
1994  4261683
1995  2430559
1996   709472
1997  1315490
1998  3116299
1999  3525909
2000   914473
2001   409041
2002  2665959
2003  3293801
2004  2005093
2005   158699
2006  1086558
2007  3475258
2008  2377474
2009   427704
2010   457450
2011  2122300
2012  3314005
2013  1062785
2014  -380343
2015  1460226
2016  2709212
2017  1987540
2018  -153385
2019   -59012
2020  2587891
2021  2298761
2022   248447
2023  -203797
2024  1150418
2025  2690555
2026   943945
2027  -886045
2028   539300
2029  1866148
2030  1587597
2031  -258947
2032  -735521
2033  1711544
2034  1977920
2035    40208
2036  -812831
2037   159421
2038  2038546
2039   845818
2040 -1452780
2041  -432632
2042  1312401
2043  1463043
2044  -447601
2045 -1635786
2046   678608
2047  1710251
2048   -83858
2049 -1432473
2050  -933980
2051  1242640
2052   926090
2053 -1602189
2054 -1353597
2055   369398
2056  1108478
2057  -379024
2058 -2250882
2059  -543923
2060  1113385
2061  -192641
2062 -1748285
2063 -1800710
2064   344192
2065   779568
2066 -1689999
2067 -2075140
2068  -584953
2069   418398
2070  -496552
2071 -2628500
2072 -1630890
2073   358921
2074  -274741
2075 -1822797
2076 -2523011
2077  -722032
2078   424117
2079 -1821498
2080 -2829360
2081 -1537603
2082  -183479
2083  -616464
2084 -2904671
2085 -2450117
2086  -290317
2087  -671403
2088 -2247322
2089 -3159628
2090 -1643709
2091   -69402
2092 -1953564
2093 -3347181
2094 -2356151
2095  -868458
2096  -719804
2097 -3036146
2098 -3451801
2099 -1261085
2100  -921075
2101 -2346305
2102 -3853632
2103 -2832307
2104  -609664
2105 -1845049
2106 -3710748
2107 -3161527
2108 -1614082
2109 -1055128
2110 -3211447
2111 -4157469
2112 -2130251
2113 -1460697
2114 -2619990
2115 -4143777
2116 -3647704
2117 -1301881
2118 -1928583
2119 -4000729
2120 -3985734
2121 -2523638
2122 -1406497
2123 -3281845
2124 -4994800
2125 -3168923
2126 -1794982
2127 -2582808
2128 -4417507
2129 -4616146
2130 -2166970
2131 -2029794
2132 -4160983
2133 -4729278
2134 -3591215
2135 -1980197
2136 -3110368
2137 -5294440
2138 -4170854
2139 -2503616
2140 -2712021
2141 -4477146
2142 -5424256
2143 -3237835
2144 -2359012
2145 -4299448
2146 -5244880
2147 -4393660
2148 -2564590
2149 -3142321
2150 -5588779
2151 -5053937
2152 -3292431
2153 -3108421
2154 -4607850
2155 -6016442
2156 -4237123
2157 -2728957
2158 -4234669
2159 -5579398
2160 -5328158
2161 -3411872
2162 -3170481
2163 -5750574
2164 -6019609
2165 -4176365
2166 -3402482
2167 -4619565
2168 -6538443
2169 -5191932
2170 -3178188
2171 -4313600
2172 -5934047
2173 -6073482
2174 -4307448
2175 -3490557
2176 -5815523
2177 -6648093
2178 -5066167
2179 -3932206
2180 -4543217
2181 -6660566
2182 -6206246
2183 -3975074
2184 -4383464
2185 -6047041
2186 -6810997
2187 -5337720
2188 -3764378
2189 -5641007
2190 -7106720
2191 -5898335
2192 -4546653
2193 -4740198
2194 -6864362
2195 -7014215
2196 -4796120
2197 -4774873
2198 -6211851
2199 -7117927
2200 -6117852
2201 -4329103
2202 -5659320
2203 -7445536
2204 -6701330
2205 -5285662
2206 -4942158
2207 -6928360
2208 -7774964
2209 -5590067
2210 -4908330
2211 -6259468
2212 -7572715
2213 -7025780
2214 -4912747
2215 -5642482
2216 -7717881
2217 -7484434
2218 -6143465
2219 -5272581
2220 -6793638
2221 -8211259
2222 -6467582
2223 -5338340
2224 -6297974
2225 -7807196
2226 -7914333
2227 -5782874
2228 -5788149
2229 -7895676
2230 -8067316
2231 -6761116
2232 -5576894
2233 -6808259
2234 -8668037
2235 -7279503
2236 -5808701
2237 -6544276
2238 -8096325
2239 -8597594
2240 -6586256
2241 -5943713
2242 -7878196
2243 -8511838
2244 -7515859
2245 -6036491
2246 -6649237
2247 -8977406
2248 -8333153
2249 -6460038
2250 -6583860
2251 -8173571
2252 -9267723
2253 -7367054
2254 -6036755
2255 -7858384
2256 -8979157
2257 -8272592
2258 -6707231
2259 -6783981
2260 -9077328
2261 -8997797
2262 -7173117
2263 -6831252
2264 -8013771
2265 -9477493
2266 -8249137
2267 -6534004
2268 -7876444
2269 -9337339
2270 -9092457
2271 -7443933
2272 -6809203
2273 -9023169
2274 -9629718
2275 -7839382
2276 -7124455
2277 -8111571
2278 -9844217
2279 -9060340
2280 -6999274
2281 -7909450
2282 -9517482
2283 -9584117
2284 -8093004
2285 -6984085
2286 -8912651
2287 -10132934
2288 -8635520
2289 -7504749
2290 -8058026
2291 -10055821
2292 -10014799
2293 -7644915
2294 -7770334
2295 -9490545
2296 -10112053
2297 -8893629
2298 -7282066
2299 -8757761
2300 -10553860
2301 -9488947
2302 -8106260
2303 -8086750
2304 -9947275
2305 -10605726
2306 -8404988
2307 -7846083
2308 -9364041
2309 -10428494
2310 -9780087
2311 -7845375
2312 -8632612
2313 -10712636
2314 -10170018
2315 -8665068
2316 -8169088
2317 -9830903
2318 -11081609
2319 -9140826
2320 -8103817
2321 -9436493
2322 -10695241
2323 -10432742
2324 -8434117
2325 -8568777
2326 -10704167
2327 -10688376
2328 -9307190
2329 -8400158
2330 -9621549
2331 -11448479
2332 -10081293
2333 -8500856
2334 -9350369
2335 -10820585
2336 -11086899
2337 -9041338
2338 -8434771
2339 -10562004
2340 -11133267
2341 -9971293
2342 -8855342
2343 -9575720
2344 -11551076
2345 -10732941
2346 -8989651
2347 -9372961
2348 -10686793
2349 -11429322
2350 -9832948
2351 -8714809
2352 -10497573
2353 -11487324
2354 -10633261
2355 -9317853
2356 -9481041
2357 -11547867
2358 -11308944
2359 -9410320
2360 -9421755
2361 -10706055
2362 -11779474
2363 -10506723
2364 -8989762
2365 -10491309
2366 -11763047
2367 -11127390
2368 -9714885
2369 -9392298
2370 -11430915
2371 -11877787
2372 -10064536
2373 -9564446
2374 -10598089
2375 -12045524
2376 -11304508
2377 -9318046
2378 -10229147
2379 -11823466
2380 -11616608
2381 -10239527
2382 -9430112
2383 -11287623
2384 -12325262
2385 -10681163
2386 -9834621
2387 -10544526
2388 -12049095
2389 -11830386
2390 -9746667
2391 -10096779
2392 -11803210
2393 -12046964
2394 -10904459
2395 -9667390
2396 -11089223
2397 -12629208
2398 -11297349
2399 -10044965
2400 -10411169
2401 -12048259
2402 -12368350
2403 -10203816
2404 -9990543
2405 -11786877
2406 -12432607
2407 -11479008
2408 -9915830
2409 -10856641
2410 -12711160
2411 -11780157
2412 -10365614
2413 -10344961
2414 -11889257
2415 -12870986
2416 -10954153
2417 -10058846
2418 -11588212
2419 -12613272
2420 -12025342
2421 -10182355
2422 -10513810
2423 -12691719
2424 -12374446
2425 -10829805
2426 -10387239
2427 -11697416
2428 -13141334
2429 -11622981
2430 -10226863
2431 -11349114
2432 -12555926
2433 -12461411
2434 -10723733
2435 -10404395
2436 -12536081
2437 -12804283
2438 -11374113
2439 -10547351
2440 -11449185
2441 -13200118
2442 -12149585
2443 -10353517
2444 -11108309
2445 -12554049
2446 -12925915
2447 -11222837
2448 -10312998
2449 -12337441
2450 -13193317
2451 -11915109
2452 -10713676
2453 -11085094
2454 -13055629
2455 -12758085
2456 -10812813
2457 -10968312
2458 -12319517
2459 -13234073
2460 -11973741
2461 -10401468
2462 -11867934
2463 -13184990
2464 -12341627
2465 -11039247
2466 -10932220
2467 -12878142
2468 -13192374
2469 -11274722
2470 -11016430
2471 -12178729
2472 -13271406
2473 -12433401
2474 -10588463
2475 -11569553
2476 -13144634
2477 -12699461
2478 -11424584
2479 -10867587
2480 -12628125
2481 -13543360
2482 -11761163
2483 -10969482
2484 -11850190
2485 -13170904
2486 -12886096
2487 -10884764
2488 -11309566
2489 -13090016
2490 -13075899
2491 -11864463
2492 -10892672
2493 -12272282
2494 -13639580
2495 -12182406
2496 -11087558
2497 -11685569
2498 -13052050
2499 -13259326
2500 -11296349
2501 -11151572
2502 -12915776
2503 -13264289
2504 -12235363
2505 -10937978
2506 -11857149
2507 -13589612
2508 -12603906
2509 -11289234
2510 -11541082
2511 -12841612
2512 -13528801
2513 -11774600
2514 -11070245
2515 -12616703
2516 -13266297
2517 -12536284
2518 -11136586
2519 -11583381
2520 -13504733
2521 -12956758
2522 -11491489
2523 -11444574
2524 -12646889
2525 -13669272
2526 -12086048
2527 -10862677
2528 -12291797
2529 -13357034
2530 -12926586
2531 -11378831
2532 -11308178
2533 -13393878
2534 -13387510
2535 -11752467
2536 -11220993
2537 -12187464
2538 -13671196
2539 -12613819
2540 -10959474
2541 -11905963
2542 -13191368
2543 -13260362
2544 -11812111
2545 -11045479
2546 -12899233
2547 -13514232
2548 -12093143
2549 -11239726
2550 -11848101
2551 -13530084
2552 -13021168
2553 -11132856
2554 -11682791
2555 -13067788
2556 -13363252
2557 -12018524
2558 -10825412
2559 -12470452
2560 -13617093
2561 -12406499
2562 -11309780
2563 -11563388
2564 -13355303
2565 -13418104
2566 -11369173
2567 -11302244
2568 -12647254
2569 -13393346
2570 -12441318
2571 -10836069
2572 -11977057
2573 -13559999
2574 -12785473
2575 -11515930
2576 -11283298
2577 -12959793
2578 -13600784
2579 -11612582
2580 -11040615
2581 -12277473
2582 -13341642
2583 -12806060
2584 -10969249
2585 -11563043
2586 -13361363
2587 -13024352
2588 -11732069
2589 -11037287
2590 -12405796
2591 -13614502
2592 -12009516
2593 -11005416
2594 -11900008
2595 -13109671
2596 -13106906
2597 -11238242
2598 -11183921
2599 -12957528
2600 -13048401
2601 -11926465
2602 -10928597
2603 -11914939
2604 -13543441
2605 -12389227
2606 -11033538
2607 -11590723
2608 -12846342
2609 -13223641
2610 -11405876
2611 -10794299
2612 -12551730
2613 -13136466
2614 -12193784
2615 -10918470
2616 -11433493
2617 -13354554
2618 -12731673
2619 -11106112
2620 -11185663
2621 -12339287
2622 -13220452
2623 -11779230
2624 -10610181
2625 -12048751
2626 -12994295
2627 -12447532
2628 -11122584
2629 -11034691
2630 -12893523
2631 -12822372
2632 -11223050
2633 -10976817
2634 -11940982
2635 -13103138
2636 -12062335
2637 -10523242
2638 -11629292
2639 -12815923
2640 -12498083
2641 -11138435
2642 -10619227
2643 -12467163
2644 -12941171
2645 -11351108
2646 -10774299
2647 -11570056
2648 -12953402
2649 -12311758
2650 -10505413
2651 -11148141
2652 -12446861
2653 -12486824
2654 -11331802
2655 -10377830
2656 -11913409
2657 -12918859
2658 -11631705
2659 -10712188
2660 -11084322
2661 -12565424
2662 -12504489
2663 -10552157
2664 -10666251
2665 -12056181
2666 -12444032
2667 -11495773
2668 -10253723
2669 -11462397
2670 -12802546
2671 -11711285
2672 -10593692
2673 -10685383
2674 -12074874
2675 -12482143
2676 -10646604
2677 -10357477
2678 -11694758
2679 -12362266
2680 -11692409
2681 -10154699
2682 -10824946
2683 -12456085
2684 -11812611
2685 -10575313
2686 -10291371
2687 -11599260
2688 -12535110
2689 -10851160
2690 -10030587
2691 -11241646
2692 -12167464
2693 -11761228
2694 -10044801
2695 -10215375
2696 -12095791
2697 -11934109
2698 -10630105
2699 -9968601
2700 -11042505
2701 -12471693
2702 -11142082
2703 -9755226
2704 -10579055
2705 -11736823
2706 -11857981
2707 -10191643
2708 -9738917
2709 -11557751
2710 -11918923
2711 -10794014
2712 -9844760
2713 -10440136
2714 -12075624
2715 -11252135
2716 -9663533
2717 -10090327
2718 -11254777
2719 -11795821
2720 -10367818
2721 -9392093
2722 -11015623
2723 -11800045
2724 -10828859
2725 -9607163
2726 -9808624
2727 -11676562
2728 -11409850
2729 -9617388
2730 -9658269
2731 -10833887
2732 -11689376
2733 -10525446
2734 -9090020
2735 -10337793
2736 -11447482
2737 -10838429
2738 -9637528
2739 -9301139
2740 -11022178
2741 -11431892
2742 -9828584
2743 -9404935
2744 -10232610
2745 -11314840
2746 -10648595
2747 -8915200
2748 -9678833
2749 -11045458
2750 -10803979
2751 -9643401
2752 -8947896
2753 -10505212
2754 -11344436
2755 -9780866
2756 -9032703
2757 -9692645
2758 -10915798
2759 -10681790
2760 -8862023
2761 -9154899
2762 -10595300
2763 -10711061
2764 -9700124
2765 -8613716
2766 -9752539
2767 -11037073
2768 -9865671
2769 -8793444
2770 -9100394
2771 -10419693
2772 -10739024
2773 -8910199
2774 -8634527
2775 -10088275
2776 -10541505
2777 -9694985
2778 -8318870
2779 -9031789
2780 -10662793
2781 -9903936
2782 -8675777
2783 -8624880
2784 -9834436
2785 -10656636
2786 -9031987
2787 -8195085
2788 -9399358
2789 -10155491
2790 -9691994
2791 -8216185
2792 -8420891
2793 -10180042
2794 -9863552
2795 -8629975
2796 -8289817
2797 -9202573
2798 -10267665
2799 -8974365
2800 -7838875
2801 -8847749
2802 -9743176
2803 -9595080
2804 -8210716
2805 -7936302
2806 -9676249
2807 -9779650
2808 -8515208
2809 -7862940
2810 -8573453
2811 -9974600
2812 -9030776
2813 -7483999
2814 -8230350
2815 -9372556
2816 -9537136
2817 -8159659
2818 -7405473
2819 -9015623
2820 -9550697
2821 -8396198
2822 -7578552
2823 -7937754
2824 -9453076
2825 -9089725
2826 -7444142
2827 -7713458
2828 -8758251
2829 -9228187
2830 -8150703
2831 -6950403
2832 -8266399
2833 -9251601
2834 -8352889
2835 -7325595
2836 -7367378
2837 -8989160
2838 -9074500
2839 -7253421
2840 -7099910
2841 -8175465
2842 -8902936
2843 -8077322
2844 -6603211
2845 -7601975
2846 -8924594
2847 -8335608
2848 -7203985
2849 -6782677
2850 -8252893
2851 -8926386
2852 -7251910
2853 -6579588
2854 -7447623
2855 -8526585
2856 -8167403
2857 -6431471
2858 -6876851
2859 -8435654
2860 -8259225
2861 -7084928
2862 -6237913
2863 -7438750
2864 -8606918
2865 -7252498
2866 -6281777
2867 -6862762
2868 -8027039
2869 -8151606
2870 -6384546
2871 -6177326
2872 -7712604
2873 -7985177
2874 -7015515
2875 -5894057
2876 -6694834
2877 -8203637
2878 -7236383
2879 -6041614
2880 -6339478
2881 -7416446
2882 -7875327
2883 -6268150
2884 -5639246
2885 -7067375
2886 -7612675
2887 -6912763
2888 -5680116
2889 -6017353
2890 -7718286
2891 -7224390
2892 -5817347
2893 -5694821
2894 -6689535
2895 -7624328
2896 -6286156
2897 -5125994
2898 -6327959
2899 -7245879
2900 -6855979
2901 -5517771
2902 -5350890
2903 -7048441
2904 -7005096
2905 -5619016
2906 -5267626
2907 -6025179
2908 -7159706
2909 -6302103
2910 -4918768
2911 -5706658
2912 -6691327
2913 -6602936
2914 -5374897
2915 -4710037
2916 -6273323
2917 -6772758
2918 -5510503
2919 -4844718
2920 -5379254
2921 -6734886
2922 -6274782
2923 -4608272
2924 -5027564
2925 -6129626
2926 -6308649
2927 -5221487
2928 -4204703
2929 -5551891
2930 -6469504
2931 -5431701
2932 -4549873
2933 -4727777
2934 -6116949
2935 -6134928
2936 -4392995
2937 -4330141
2938 -5459209
2939 -6003204
2940 -5205109
2941 -3854383
2942 -4806110
2943 -6076226
2944 -5322520
2945 -4255182
2946 -4066530
2947 -5366624
2948 -5911369
2949 -4314849
2950 -3864147
2951 -4823652
2952 -5556381
2953 -5121231
2954 -3631045
2955 -4078929
2956 -5476122
2957 -5065543
2958 -4020262
2959 -3557528
2960 -4679022
2961 -5610875
2962 -4182108
2963 -3401572
2964 -4254177
2965 -5087694
2966 -4880939
2967 -3312618
2968 -3374632
2969 -4912630
2970 -4836742
2971 -3812732
2972 -3112879
2973 -3968861
2974 -5246172
2975 -4138690
2976 -2974979
2977 -3504051
2978 -4452245
2979 -4672769
2980 -3165535
2981 -2699255
2982 -4230499
2983 -4637319
2984 -3732302
2985 -2741576
2986 -3227390
2987 -4718154
2988 -3983450
2989 -2590920
2990 -2870097
2991 -3844030
2992 -4382179
2993 -3104148
2994 -2212323
2995 -3532725
2996 -4217182
2997 -3546309
2998 -2446742
2999 -2451547
3000 -4052458
3001 -3872582
3002 -2361567
3003 -2258249
3004 -3205052
3005 -4112557
3006 -3093279
3007 -1726354
3008 -2740960
3009 -3762318
3010 -3343320
3011 -2142895
3012 -1759166
3013 -3370775
3014 -3748891
3015 -2284463
3016 -1775813
3017 -2458524
3018 -3607068
3019 -3017710
3020 -1374775
3021 -1934301
3022 -3151366
3023 -3149627
3024 -2052686
3025 -1211245
3026 -2579330
3027 -3456595
3028 -2203546
3029 -1347043
3030 -1705634
3031 -2929474
3032 -2879160
3033 -1211827
3034 -1318055
3035 -2530207
3036 -2811403
3037 -1954511
3038  -823164
3039 -1775822
3040 -2940887
3041 -1993242
3042 -1016877
3043 -1077433
3044 -2269959
3045 -2671139
3046 -1064750
3047  -742233
3048 -1904226
3049 -2417885
3050 -1780141
3051  -440384
3052  -987436
3053 -2392478
3054 -1823461
3055  -765318
3056  -561532
3057 -1599908
3058 -2383090
3059  -996484
3060  -228490
3061 -1148118
3062 -1859663
3063 -1599948
3064  -219971
3065  -292173
3066 -1792419
3067 -1621203
3068  -566978
3069   -78799
3070  -858466
3071 -1943716
3072  -852764
3073   226981
3074  -500641
3075 -1334160
3076 -1342032
3077   -44490
3078   281459
3079 -1184640
3080 -1343769
3081  -339766
3082   377483
3083  -121217
3084 -1430799
3085  -714468
3086   593956
3087   132914
3088  -832017
3089 -1140634
3090    97243
3091   896057
3092  -437434
3093 -1004870
3094  -122707
3095   781259
3096   582556
3097  -889236
3098  -650111
3099   819376
3100   728659
3101  -170344
3102  -763408
3103   231500
3104  1414224
3105   353344
3106  -560615
3107     8802
3108   976059
3109  1164606
3110  -245339
3111  -471534
3112   997329
3113  1294627
3114   517753
3115  -281947
3116   374488
3117  1752086
3118   989718
3119  -104846
3120   251963
3121  1205774
3122  1692245
3123   442511
3124  -140499
3125  1239919
3126  1826203
3127  1180069
3128   192162
3129   471652
3130  2010185
3131  1687638
3132   397099
3133   462409
3134  1438142
3135  2264414
3136  1221228
3137   168788
3138  1303135
3139  2213443
3140  1810449
3141   733367
3142   580865
3143  2169300
3144  2365774
3145  1097136
3146   802306
3147  1572271
3148  2653319
3149  2014820
3150   635623
3151  1343514
3152  2432652
3153  2391625
3154  1407075
3155   852868
3156  2282757
3157  2941446
3158  1787214
3159  1186540
3160  1695143
3161  2897238
3162  2671894
3163  1158176
3164  1495977
3165  2690565
3166  2956688
3167  2117184
3168  1201032
3169  2336468
3170  3375418
3171  2456389
3172  1621208
3173  1810616
3174  3065421
3175  3326978
3176  1834680
3177  1743172
3178  2899220
3179  3437804
3180  2794413
3181  1598994
3182  2351247
3183  3679808
3184  3097666
3185  2157058
3186  2051647
3187  3213476
3188  3885870
3189  2549043
3190  2048350
3191  3011439
3192  3730006
3193  3413634
3194  2138083
3195  2435229
3196  3892646
3197  3710745
3198  2774257
3199  2404357
3200  3341893
3201  4324990
3202  3204147
3203  2368313
3204  3156112
3205  3990546
3206  3976017
3207  2735410
3208  2658686
3209  4114415
3210  4238004
3211  3345430
3212  2744887
3213  3407567
3214  4636764
3215  3876986
3216  2762537
3217  3289219
3218  4226397
3219  4569102
3220  3433608
3221  2869602
3222  4199341
3223  4684537
3224  3954851
3225  3164664
3226  3465862
3227  4850952
3228  4523211
3229  3314440
3230  3541329
3231  4427446
3232  4972277
3233  4053223
3234  3187944
3235  4291310
3236  5006565
3237  4466577
3238  3659928
3239  3670468
3240  5058817
3241  5129862
3242  3844041
3243  3771851
3244  4577156
3245  5336332
3246  4646358
3247  3484536
3248  4362063
3249  5388834
3250  5062079
3251  4164588
3252  3851491
3253  5183969
3254  5668078
3255  4398487
3256  3967400
3257  4668667
3258  5643764
3259  5302983
3260  3932742
3261  4445553
3262  5657021
3263  5610442
3264  4728124
3265  4084081
3266  5192532
3267  6067303
3268  4985198
3269  4305952
3270  4795907
3271  5871459
3272  5910638
3273  4489482
3274  4565697
3275  5783781
3276  6011033
3277  5273940
3278  4353919
3279  5188541
3280  6411101
3281  5656333
3282  4746363
3283  4927827
3284  6004746
3285  6448518
3286  5068021
3287  4680929
3288  5844646
3289  6357488
3290  5825382
3291  4780987
3292  5255387
3293  6648674
3294  6222096
3295  5216074
3296  5110868
3297  6043743
3298  6830565
3299  5696853
3300  4905288
3301  5873271
3302  6656017
3303  6461721
3304  5302524
3305  5262571
3306  6713720
3307  6746206
3308  5743986
3309  5320090
3310  6020482
3311  7116273
3312  6323000
3313  5279159
3314  5994508
3315  6865220
3316  6904761
3317  5817080
3318  5408380
3319  6749344
3320  7082684
3321  6205248
3322  5652745
3323  6112591
3324  7357640
3325  6928841
3326  5671944
3327  6060041
3328  7002133
3329  7323186
3330  6339942
3331  5525118
3332  6745215
3333  7496484
3334  6763026
3335  6005031
3336  6150993
3337  7480494
3338  7502545
3339  6155287
3340  6109050
3341  6996200
3342  7620155
3343  6933587
3344  5851302
3345  6733281
3346  7738165
3347  7272886
3348  6448743
3349  6255643
3350  7455163
3351  7855291
3352  6637642
3353  6336142
3354  7073630
3355  7826754
3356  7461836
3357  6288862
3358  6783604
3359  7875935
3360  7648241
3361  6866872
3362  6449327
3363  7447389
3364  8193332
3365  7144704
3366  6586840
3367  7172063
3368  8004733
3369  7926310
3370  6635740
3371  6789096
3372  7991212
3373  8016050
3374  7266127
3375  6651184
3376  7476567
3377  8488167
3378  7609755
3379  6820402
3380  7226038
3381  8095852
3382  8319914
3383  7082631
3384  6840171
3385  8011339
3386  8361902
3387  7777856
3388  6958608
3389  7428092
3390  8645883
3391  8124200
3392  7130590
3393  7242809
3394  8109534
3395  8682802
3396  7576300
3397  6950549
3398  8041270
3399  8644455
3400  8202283
3401  7244326
3402  7374515
3403  8706108
3404  8524689
3405  7487189
3406  7370609
3407  8134820
3408  8952319
3409  8089583
3410  7151301
3411  8001349
3412  8798566
3413  8587458
3414  7569895
3415  7351279
3416  8713977
3417  8962628
3418  7920159
3419  7511933
3420  8101967
3421  9128679
3422  8591241
3423  7368873
3424  7894505
3425  8840486
3426  8941782
3427  8023944
3428  7438638
3429  8638872
3430  9256357
3431  8354739
3432  7725328
3433  8042197
3434  9145622
3435  8990945
3436  7693612
3437  7902543
3438  8877309
3439  9209125
3440  8475303
3441  7624324
3442  8554640
3443  9416998
3444  8699447
3445  7941001
3446  8001816
3447  9122668
3448  9384714
3449  8114836
3450  7928021
3451  8859207
3452  9443500
3453  8930936
3454  7783506
3455  8345854
3456  9501877
3457  9093749
3458  8218107
3459  7998357
3460  9063899
3461  9718890
3462  8573840
3463  8043992
3464  8764033
3465  9467292
3466  9267080
3467  8103360
3468  8263576
3469  9459534
3470  9410535
3471  8652458
3472  8150862
3473  8904956
3474  9852895
3475  8989068
3476  8181883
3477  8675724
3478  9463028
3479  9565010
3480  8442676
3481  8256890
3482  9455444
3483  9668012
3484  8948330
3485  8279971
3486  8782139
3487  9899096
3488  9318462
3489  8348703
3490  8641399
3491  9448403
3492  9832406
3493  8818672
3494  8264987
3495  9350696
3496  9821503
3497  9255726
3498  8448141
3499  8643299
3500  9868243
3501  9653877
3502  8616894
3503  8663633
3504  9408272
3505  9997637
3506  9174333
3507  8323509
3508  9171690
3509  9859988
3510  9520738
3511  8708903
3512  8591124
3513  9818403
3514  9942535
3515  8903570
3516  8672654
3517  9292257
3518 10037795
3519  9477630
3520  8420523
3521  9057219
3522  9909380
3523  9745987
3524  8956660
3525  8608090
3526  9700775
3527 10122706
3528  9139147
3529  8698635
3530  9155584
3531 10027385
3532  9799540
3533  8631469
3534  8936346
3535  9892584
3536 10002103
3537  9241318
3538  8539419
3539  9456575
3540 10254960
3541  9431093
3542  8757123
3543  9016185
3544 10003208
3545 10104267
3546  8878343
3547  8814967
3548  9759631
3549 10085883
3550  9501119
3551  8626725
3552  9234469
3553 10257375
3554  9723697
3555  8959674
3556  8956088
3557  9835835
3558 10280312
3559  9133355
3560  8725786
3561  9576979
3562 10101546
3563  9737810
3564  8746176
3565  9072095
3566 10246107
3567  9969724
3568  9088906
3569  8869228
3570  9673281
3571 10398078
3572  9401046
3573  8666478
3574  9394927
3575 10124432
3576 10001724
3577  8947179
3578  8868786
3579 10085111
3580 10138901
3581  9290574
3582  8799476
3583  9378432
3584 10384478
3585  9725720
3586  8774822
3587  9238046
3588 10013769
3589 10164723
3590  9181269
3591  8718457
3592  9816550
3593 10200250
3594  9500073
3595  8855574
3596  9156310
3597 10281581
3598  9990046
3599  8916348
3600  9078158
3601  9848494
3602 10225653
3603  9369303
3604  8633761
3605  9582845
3606 10243690
3607  9709440
3608  8970860
3609  8996181
3610 10103565
3611 10142852
3612  9031902
3613  8915436
3614  9609375
3615 10198451
3616  9645839
3617  8670779
3618  9321424
3619 10164345
3620  9883750
3621  9107970
3622  8796212
3623  9816472
3624 10230416
3625  9208092
3626  8800899
3627  9375798
3628 10140063
3629  9873047
3630  8757204
3631  9076917
3632 10007626
3633  9939800
3634  9232274
3635  8710957
3636  9520783
3637 10213123
3638  9383628
3639  8819487
3640  9180032
3641  9966446
3642  9993862
3643  8860081
3644  8861563
3645  9790237
3646  9929035
3647  9346358
3648  8668548
3649  9292295
3650 10203594
3651  9540902
3652  8803933
3653  8987950
3654  9756693
3655 10022919
3656  8924490
3657  8632596
3658  9559817
3659  9953673
3660  9500002
3661  8669311
3662  8987249
3663 10059189
3664  9688602
3665  8822433
3666  8752903
3667  9477865
3668 10027955
3669  9101953
3670  8509049
3671  9307597
3672  9853250
3673  9582330
3674  8712987
3675  8719630
3676  9795718
3677  9699352
3678  8876259
3679  8634719
3680  9208391
3681  9973858
3682  9282191
3683  8430598
3684  9028494
3685  9722384
3686  9624247
3687  8706065
3688  8438381
3689  9541307
3690  9780489
3691  8948651
3692  8525013
3693  8929207
3694  9842122
3695  9414118
3696  8367086
3697  8690620
3698  9446815
3699  9615978
3700  8836620
3701  8239187
3702  9198749
3703  9752987
3704  9078729
3705  8442968
3706  8581847
3707  9569336
3708  9514866
3709  8400622
3710  8414644
3711  9177498
3712  9579866
3713  8952761
3714  8121679
3715  8831403
3716  9586971
3717  9101167
3718  8390522
3719  8293173
3720  9239865
3721  9524277
3722  8461692
3723  8224232
3724  8904359
3725  9461099
3726  9040304
3727  8013996
3728  8433813
3729  9375544
3730  9120916
3731  8375185
3732  8054168
3733  8916563
3734  9501152
3735  8559550
3736  8024520
3737  8548467
3738  9227598
3739  9081236
3740  7988717
3741  8066495
3742  9069651
3743  9112446
3744  8438127
3745  7884345
3746  8508251
3747  9349434
3748  8624488
3749  7875702
3750  8178386
3751  8904227
3752  9074374
3753  8049608
3754  7796918
3755  8754857
3756  9000322
3757  8465640
3758  7785966
3759  8110453
3760  9060318
3761  8631594
3762  7814644
3763  7903256
3764  8574677
3765  8985194
3766  8123296
3767  7586491
3768  8388049
3769  8821280
3770  8419398
3771  7642365
3772  7731239
3773  8780544
3774  8633446
3775  7751481
3776  7647568
3777  8241107
3778  8840890
3779  8145242
3780  7336817
3781  7969053
3782  8578365
3783  8388758
3784  7609099
3785  7401813
3786  8411703
3787  8611760
3788  7776408
3789  7426354
3790  7826431
3791  8573901
3792  8150769
3793  7193881
3794  7581162
3795  8291305
3796  8304303
3797  7597652
3798  7150816
3799  8038678
3800  8450441
3801  7689049
3802  7220652
3803  7481112
3804  8277472
3805  8123928
3806  7100240
3807  7233652
3808  7996355
3809  8190502
3810  7563236
3811  6873198
3812  7594798
3813  8282930
3814  7648114
3815  7018293
3816  7103636
3817  7945274
3818  8100738
3819  7044745
3820  6905581
3821  7610868
3822  7968234
3823  7512211
3824  6668886
3825  7135310
3826  7977815
3827  7610579
3828  6937035
3829  6795146
3830  7533012
3831  7959027
3832  7012256
3833  6594153
3834  7210189
3835  7697704
3836  7461932
3837  6538260
3838  6725678
3839  7677023
3840  7517160
3841  6833412
3842  6495350
3843  7102949
3844  7747646
3845  6963713
3846  6343448
3847  6811193
3848  7410459
3849  7393357
3850  6455829
3851  6321085
3852  7295584
3853  7389274
3854  6713130
3855  6209268
3856  6635042
3857  7497896
3858  6951052
3859  6131086
3860  6396730
3861  7059920
3862  7280919
3863  6382703
3864  5923912
3865  6817696
3866  7190012
3867  6638168
3868  5988690
3869  6164964
3870  7141005
3871  6939215
3872  6013218
3873  6000683
3874  6606678
3875  7048572
3876  6341970
3877  5612304
3878  6336367
3879  6914333
3880  6564411
3881  5861162
3882  5774793
3883  6739321
3884  6790871
3885  5863972
3886  5668172
3887  6175001
3888  6764457
3889  6296615
3890  5403723
3891  5878927
3892  6599966
3893  6440955
3894  5724138
3895  5366492
3896  6231927
3897  6614459
3898  5761368
3899  5348754
3900  5732402
3901  6444772
3902  6243667
3903  5247858
3904  5434139
3905  6180780
3906  6240005
3907  5618948
3908  5047126
3909  5717631
3910  6330538
3911  5684639
3912  5145483
3913  5321550
3914  6022830
3915  6104154
3916  5118999
3917  5014208
3918  5722521
3919  5955362
3920  5508347
3921  4806855
3922  5261452
3923  6035236
3924  5557132
3925  4933653
3926  4929466
3927  5580556
3928  5878883
3929  4983249
3930  4650392
3931  5320731
3932  5694068
3933  5391814
3934  4584480
3935  4785571
3936  5672858
3937  5420830
3938  4708471
3939  4517410
3940  5102166
3941  5649893
3942  4896494
3943  4335737
3944  4865424
3945  5365361
3946  5246590
3947  4426722
3948  4306688
3949  5214916
3950  5228535
3951  4561993
3952  4201150
3953  4614993
3954  5329047
3955  4805469
3956  4065316
3957  4428900
3958  4967364
3959  4998842
3960  4225966
3961  3891877
3962  4767896
3963  5004080
3964  4385214
3965  3926481
3966  4194146
3967  4994204
3968  4655039
3969  3780924
3970  3962155
3971  4545798
3972  4767200
3973  4089788
3974  3521709
3975  4280354
3976  4750527
3977  4236526
3978  3649206
3979  3698028
3980  4560864
3981  4524939
3982  3579043
3983  3530031
3984  4117626
3985  4529052
3986  3999759
3987  3207122
3988  3754755
3989  4400599
3990  4066100
3991  3430349
3992  3240748
3993  4062838
3994  4336774
3995  3460201
3996  3160046
3997  3641834
3998  4166415
3999  3882421
4000  2966607
4001  3225909
4002  3956058
4003  3855298
4004  3261029
4005  2868836
4006  3550962
4007  4085048
4008  3343531
4009  2849620
4010  3163738
4011  3755648
4012  3688170
4013  2740561
4014  2741358
4015  3543500
4016  3631692
4017  3110800
4018  2544728
4019  3035577
4020  3765011
4021  3190372
4022  2530109
4023  2668330
4024  3299321
4025  3501098
4026  2595664
4027  2340851
4028  3084180
4029  3348045
4030  2945554
4031  2266468
4032  2481967
4033  3327410
4034  3016624
4035  2302946
4036  2262435
4037  2826116
4038  3259164
4039  2481491
4040  1954898
4041  2586186
4042  3011367
4043  2736843
4044  2006250
4045  2004986
4046  2910496
4047  2830372
4048  2089634
4049  1888030
4050  2350558
4051  2939563
4052  2332579
4053  1603430
4054  2067467
4055  2604588
4056  2534059
4057  1828632
4058  1552134
4059  2412865
4060  2620712
4061  1958830
4062  1544351
4063  1808131
4064  2506037
4065  2200932
4066  1354708
4067  1582336
4068  2173383
4069  2288851
4070  1701452
4071  1199633
4072  1887641
4073  2283135
4074  1736250
4075  1249908
4076  1329393
4077  2050278
4078  2002863
4079  1157292
4080  1201528
4081  1754729
4082  1979887
4083  1502113
4084   856128
4085  1386756
4086  1915940
4087  1493954
4088   990643
4089   930781
4090  1602889
4091  1798111
4092   958180
4093   791186
4094  1295919
4095  1645322
4096  1306917
4097   527334
4098   855838
4099  1566515
4100  1302813
4101   744405
4102   519955
4103  1163684
4104  1570037
4105   765940
4106   365517
4107   807396
4108  1275100
4109  1126212
4110   296308
4111   396186
4112  1169303
4113  1095232
4114   537682
4115   149254
4116   619879
4117  1215224
4118   604095
4119    49934
4120   334892
4121   874355
4122   949340
4123   126575
4124   -60180
4125   716680
4126   818145
4127   315603
4128  -194473
4129   127508
4130   869445
4131   453253
4132  -238611
4133   -75913
4134   465256
4135   703895
4136   -80662
4137  -512941
4138   209667
4139   522441
4140   120252
4141  -488010
4142  -365077
4143   474429
4144   335479
4145  -439654
4146  -523331
4147   -42004
4148   396861
4149  -204004
4150  -862588
4151  -324165
4152   169110
4153   -21022
4154  -650732
4155  -817216
4156   -13823
4157    89764
4158  -633656
4159  -882007
4160  -542262
4161    35519
4162  -339747
4163 -1127255
4164  -775090
4165  -194828
4166  -250768
4167  -854777
4168 -1225531
4169  -503685
4170  -178174
4171  -831026
4172 -1224104
4173 -1010938
4174  -360874
4175  -470679
4176 -1331261
4177 -1233379
4178  -643046
4179  -524528
4180 -1019543
4181 -1592624
4182 -1046106
4183  -476041
4184  -976037
4185 -1481893
4186 -1423037
4187  -779892
4188  -675943
4189 -1540337
4190 -1671543
4191 -1105984
4192  -845847
4193 -1203484
4194 -1869622
4195 -1507166
4196  -821251
4197 -1163148
4198 -1689845
4199 -1821995
4200 -1275804
4201  -949610
4202 -1704787
4203 -2034907
4204 -1547892
4205 -1164313
4206 -1350166
4207 -2083612
4208 -1962306
4209 -1206526
4210 -1365746
4211 -1953162
4212 -2205958
4213 -1741165
4214 -1237924
4215 -1861716
4216 -2349383
4217 -1959461
4218 -1516584
4219 -1541792
4220 -2279279
4221 -2407495
4222 -1650923
4223 -1610695
4224 -2131602
4225 -2529740
4226 -2206971
4227 -1536878
4228 -1962786
4229 -2603247
4230 -2394289
4231 -1934247
4232 -1788372
4233 -2441335
4234 -2785891
4235 -2114275
4236 -1891476
4237 -2302353
4238 -2740247
4239 -2609754
4240 -1927804
4241 -2137906
4242 -2835709
4243 -2774101
4244 -2340195
4245 -2059031
4246 -2592838
4247 -3127045
4248 -2539041
4249 -2143360
4250 -2492818
4251 -3009141
4252 -3042636
4253 -2312127
4254 -2333378
4255 -3077154
4256 -3149312
4257 -2719138
4258 -2322367
4259 -2717727
4260 -3391956
4261 -2989678
4262 -2473688
4263 -2671722
4264 -3209762
4265 -3465093
4266 -2774289
4267 -2492883
4268 -3201406
4269 -3481976
4270 -3142634
4271 -2617539
4272 -2839628
4273 -3650580
4274 -3448608
4275 -2837642
4276 -2886688
4277 -3387767
4278 -3776689
4279 -3194572
4280 -2729598
4281 -3330244
4282 -3745096
4283 -3539070
4284 -3004433
4285 -3009918
4286 -3820168
4287 -3850644
4288 -3215818
4289 -3095972
4290 -3513700
4291 -4061370
4292 -3648600
4293 -3008827
4294 -3459426
4295 -4013912
4296 -3955439
4297 -3397036
4298 -3178576
4299 -3948923
4300 -4197698
4301 -3617758
4302 -3335085
4303 -3621782
4304 -4274250
4305 -4108818
4306 -3372896
4307 -3591338
4308 -4175877
4309 -4290671
4310 -3828506
4311 -3389871
4312 -4012625
4313 -4478157
4314 -4032618
4315 -3656601
4316 -3790559
4317 -4432515
4318 -4507852
4319 -3756232
4320 -3762567
4321 -4296661
4322 -4537032
4323 -4213867
4324 -3669096
4325 -4112937
4326 -4732851
4327 -4431910
4328 -4011592
4329 -3959946
4330 -4556036
4331 -4830843
4332 -4129077
4333 -3933256
4334 -4426603
4335 -4800203
4336 -4597502
4337 -3980451
4338 -4251951
4339 -4943482
4340 -4771809
4341 -4313986
4342 -4147620
4343 -4653980
4344 -5097799
4345 -4518546
4346 -4167901
4347 -4574126
4348 -5019394
4349 -4990760
4350 -4325916
4351 -4334617
4352 -5073068
4353 -5100417
4354 -4658206
4355 -4354625
4356 -4738415
4357 -5341689
4358 -4911143
4359 -4428323
4360 -4721253
4361 -5186958
4362 -5295977
4363 -4677476
4364 -4491092
4365 -5184931
4366 -5360468
4367 -4978615
4368 -4625707
4369 -4861899
4370 -5543287
4371 -5277614
4372 -4700169
4373 -4836078
4374 -5299620
4375 -5573177
4376 -5025688
4377 -4635602
4378 -5282343
4379 -5644860
4380 -5332721
4381 -4889633
4382 -4946245
4383 -5667679
4384 -5634680
4385 -4991888
4386 -4971232
4387 -5387478
4388 -5791867
4389 -5431960
4390 -4890697
4391 -5339349
4392 -5809375
4393 -5657829
4394 -5195435
4395 -5052863
4396 -5736662
4397 -5907966
4398 -5318215
4399 -5160428
4400 -5514134
4401 -5985650
4402 -5760010
4403 -5134506
4404 -5440378
4405 -5963417
4406 -5905450
4407 -5478990
4408 -5206893
4409 -5820689
4410 -6178120
4411 -5640486
4412 -5363665
4413 -5601949
4414 -6136044
4415 -6099370
4416 -5372422
4417 -5477466
4418 -6072809
4419 -6182858
4420 -5791943
4421 -5366998
4422 -5866151
4423 -6405767
4424 -5971814
4425 -5552032
4426 -5681779
4427 -6219228
4428 -6375694
4429 -5683871
4430 -5579002
4431 -6146830
4432 -6397260
4433 -6132350
4434 -5580692
4435 -5858086
4436 -6536185
4437 -6286699
4438 -5781128
4439 -5750033
4440 -6275065
4441 -6637465
4442 -6020924
4443 -5712025
4444 -6215338
4445 -6559922
4446 -6393447
4447 -5809651
4448 -5895789
4449 -6609135
4450 -6532092
4451 -6056001
4452 -5912543
4453 -6307681
4454 -6813946
4455 -6336616
4456 -5870854
4457 -6231829
4458 -6662234
4459 -6657019
4460 -6069550
4461 -5941168
4462 -6667966
4463 -6813633
4464 -6342375
4465 -6058652
4466 -6327519
4467 -6923245
4468 -6632083
4469 -6045997
4470 -6267151
4471 -6711664
4472 -6885663
4473 -6389579
4474 -6067092
4475 -6651412
4476 -6964386
4477 -6614705
4478 -6242816
4479 -6326751
4480 -6974957
4481 -6899230
4482 -6273577
4483 -6343248
4484 -6775390
4485 -7051905
4486 -6668480
4487 -6182976
4488 -6671910
4489 -7085499
4490 -6810749
4491 -6418709
4492 -6389960
4493 -7013030
4494 -7137752
4495 -6518314
4496 -6422528
4497 -6795868
4498 -7173779
4499 -6914021
4500 -6309317
4501 -6636435
4502 -7171978
4503 -7048430
4504 -6628791
4505 -6441784
4506 -7028427
4507 -7327803
4508 -6757175
4509 -6519586
4510 -6809291
4511 -7221332
4512 -7140056
4513 -6510814
4514 -6661837
4515 -7219615
4516 -7234077
4517 -6868894
4518 -6537818
4519 -6986454
4520 -7438819
4521 -6975041
4522 -6619656
4523 -6819538
4524 -7264472
4525 -7333331
4526 -6706422
4527 -6684111
4528 -7266579
4529 -7363312
4530 -7042250
4531 -6636384
4532 -6942883
4533 -7509997
4534 -7185551
4535 -6749917
4536 -6856213
4537 -7285694
4538 -7518255
4539 -6941596
4540 -6697167
4541 -7213036
4542 -7458912
4543 -7230640
4544 -6751491
4545 -6886288
4546 -7560326
4547 -7408856
4548 -6909868
4549 -6871019
4550 -7277684
4551 -7631218
4552 -7143229
4553 -6738156
4554 -7173180
4555 -7506322
4556 -7415406
4557 -6930775
4558 -6884080
4559 -7530118
4560 -7574741
4561 -7083893
4562 -6905004
4563 -7193977
4564 -7684766
4565 -7352932
4566 -6824464
4567 -7135692
4568 -7555196
4569 -7566228
4570 -7095596
4571 -6865563
4572 -7477706
4573 -7690108
4574 -7207030
4575 -6949049
4576 -7158173
4577 -7708090
4578 -7550850
4579 -6938657
4580 -7090019
4581 -7547964
4582 -7678183
4583 -7257816
4584 -6851649
4585 -7376804
4586 -7771680
4587 -7402304
4588 -7031621
4589 -7091943
4590 -7680511
4591 -7732636
4592 -7075925
4593 -7046660
4594 -7481068
4595 -7729759
4596 -7432140
4597 -6923372
4598 -7275464
4599 -7781049
4600 -7553034
4601 -7162426
4602 -7061333
4603 -7578096
4604 -7818681
4605 -7207670
4606 -7030001
4607 -7401779
4608 -7743918
4609 -7593867
4610 -7013343
4611 -7199526
4612 -7768337
4613 -7657628
4614 -7251805
4615 -7044164
4616 -7468348
4617 -7853738
4618 -7362019
4619 -7047595
4620 -7323435
4621 -7717006
4622 -7719413
4623 -7132479
4624 -7102439
4625 -7669055
4626 -7715804
4627 -7362920
4628 -7037313
4629 -7338685
4630 -7876741
4631 -7534003
4632 -7095726
4633 -7245320
4634 -7646865
4635 -7787220
4636 -7234328
4637 -7039486
4638 -7564303
4639 -7723916
4640 -7474496
4641 -7108117
4642 -7249326
4643 -7806038
4644 -7630105
4645 -7160002
4646 -7185253
4647 -7545750
4648 -7790936
4649 -7337872
4650 -6997920
4651 -7466481
4652 -7758063
4653 -7553314
4654 -7140587
4655 -7132373
4656 -7740726
4657 -7697605
4658 -7185133
4659 -7099482
4660 -7428434
4661 -7798440
4662 -7465703
4663 -6997597
4664 -7350402
4665 -7712701
4666 -7605444
4667 -7178141
4668 -7030690
4669 -7589591
4670 -7737983
4671 -7254249
4672 -7081290
4673 -7317274
4674 -7760929
4675 -7565912
4676 -6994316
4677 -7195817
4678 -7624830
4679 -7614881
4680 -7235441
4681 -6954462
4682 -7453439
4683 -7747102
4684 -7329672
4685 -7057448
4686 -7190166
4687 -7651867
4688 -7615476
4689 -7010949
4690 -7055479
4691 -7497423
4692 -7606749
4693 -7297202
4694 -6920365
4695 -7289754
4696 -7721676
4697 -7384234
4698 -7019576
4699 -7056115
4700 -7508999
4701 -7632461
4702 -7053868
4703 -6943225
4704 -7367022
4705 -7602653
4706 -7369593
4707 -6876659
4708 -7093520
4709 -7620053
4710 -7429268
4711 -7014216
4712 -6911843
4713 -7325086
4714 -7644328
4715 -7133182
4716 -6843099
4717 -7199762
4718 -7507013
4719 -7406848
4720 -6873754
4721 -6899015
4722 -7459247
4723 -7413332
4724 -7041185
4725 -6845368
4726 -7164323
4727 -7578573
4728 -7169496
4729 -6777506
4730 -7039489
4731 -7376786
4732 -7385553
4733 -6869089
4734 -6741759
4735 -7313027
4736 -7416902
4737 -7051772
4738 -6758628
4739 -6956125
4740 -7476574
4741 -7216137
4742 -6709826
4743 -6828600
4744 -7215402
4745 -7384548
4746 -6921091
4747 -6619185
4748 -7104545
4749 -7357471
4750 -7060320
4751 -6694348
4752 -6751948
4753 -7279922
4754 -7219592
4755 -6695211
4756 -6701479
4757 -7030247
4758 -7289499
4759 -6954524
4760 -6511755
4761 -6887029
4762 -7218161
4763 -7032228
4764 -6647312
4765 -6569308
4766 -7094928
4767 -7191564
4768 -6697298
4769 -6560162
4770 -6835727
4771 -7167291
4772 -6948217
4773 -6415711
4774 -6653503
4775 -7066341
4776 -6989171
4777 -6624953
4778 -6425239
4779 -6881695
4780 -7133369
4781 -6676751
4782 -6442865
4783 -6614710
4784 -6992435
4785 -6908993
4786 -6369159
4787 -6446165
4788 -6879169
4789 -6929366
4790 -6612580
4791 -6292025
4792 -6643179
4793 -7000402
4794 -6631434
4795 -6314943
4796 -6409345
4797 -6783782
4798 -6874708
4799 -6347039
4800 -6269188
4801 -6681800
4802 -6813457
4803 -6557784
4804 -6164440
4805 -6382827
4806 -6844214
4807 -6586017
4808 -6216574
4809 -6234562
4810 -6595616
4811 -6789396
4812 -6289000
4813 -6077014
4814 -6469604
4815 -6664563
4816 -6472244
4817 -6054363
4818 -6149245
4819 -6669236
4820 -6536464
4821 -6133107
4822 -6043021
4823 -6360093
4824 -6673278
4825 -6246912
4826 -5881168
4827 -6201549
4828 -6495476
4829 -6426492
4830 -5966879
4831 -5902450
4832 -6443417
4833 -6466065
4834 -6054456
4835 -5859940
4836 -6092605
4837 -6480065
4838 -6191165
4839 -5753528
4840 -5976073
4841 -6301502
4842 -6327520
4843 -5911197
4844 -5695802
4845 -6173542
4846 -6332758
4847 -5967950
4848 -5695461
4849 -5814712
4850 -6287043
4851 -6146181
4852 -5636413
4853 -5715631
4854 -6072039
4855 -6206564
4856 -5842882
4857 -5477220
4858 -5894497
4859 -6183916
4860 -5894528
4861 -5554425
4862 -5575875
4863 -6053661
4864 -6076125
4865 -5546169
4866 -5492050
4867 -5792998
4868 -6026993
4869 -5771568
4870 -5311729
4871 -5581037
4872 -5990176
4873 -5811921
4874 -5445171
4875 -5332112
4876 -5758222
4877 -5947075
4878 -5456227
4879 -5268979
4880 -5526201
4881 -5823153
4882 -5696833
4883 -5190306
4884 -5318649
4885 -5747336
4886 -5693978
4887 -5344951
4888 -5095009
4889 -5449964
4890 -5774972
4891 -5361447
4892 -5079217
4893 -5261179
4894 -5603293
4895 -5592643
4896 -5061312
4897 -5034863
4898 -5488383
4899 -5527812
4900 -5211304
4901 -4906617
4902 -5154057
4903 -5579272
4904 -5282351
4905 -4904857
4906 -4987272
4907 -5316946
4908 -5451921
4909 -4964113
4910 -4761825
4911 -5167846
4912 -5335684
4913 -5118926
4914 -4741950
4915 -4856941
4916 -5329231
4917 -5180997
4918 -4756808
4919 -4735080
4920 -5018774
4921 -5251007
4922 -4858132
4923 -4552173
4924 -4894658
4925 -5125046
4926 -4984400
4927 -4604291
4928 -4569534
4929 -5043901
4930 -5025282
4931 -4606499
4932 -4492577
4933 -4723958
4934 -5040376
4935 -4756128
4936 -4350424
4937 -4594071
4938 -4884103
4939 -4825997
4940 -4440495
4941 -4284515
4942 -4740732
4943 -4860571
4944 -4472716
4945 -4278802
4946 -4438573
4947 -4800355
4948 -4636123
4949 -4155046
4950 -4282989
4951 -4600098
4952 -4644186
4953 -4303770
4954 -4023324
4955 -4415454
4956 -4661764
4957 -4341178
4958 -4079697
4959 -4151388
4960 -4535133
4961 -4489966
4962 -3989170
4963 -3985041
4964 -4316865
4965 -4428847
4966 -4172743
4967 -3818530
4968 -4105981
4969 -4428254
4970 -4192248
4971 -3869074
4972 -3840429
4973 -4223065
4974 -4324465
4975 -3823544
4976 -3706390
4977 -4033392
4978 -4228598
4979 -4027134
4980 -3592262
4981 -3770412
4982 -4176642
4983 -4007995
4984 -3659515
4985 -3550139
4986 -3906747
4987 -4136660
4988 -3700176
4989 -3448546
4990 -3702645
4991 -3957532
4992 -3878522
4993 -3411789
4994 -3423205
4995 -3863407
4996 -3851612
4997 -3527540
4998 -3309337
4999 -3563536
5000 -3912126
5001 -3580197
5002 -3224416
5003 -3379982
5004 -3680723
5005 -3689866
5006 -3233363
5007 -3125272
5008 -3563941
5009 -3636327
5010 -3350408
5011 -3074439
5012 -3218198
5013 -3625638
5014 -3419437
5015 -2999235
5016 -3053785
5017 -3355943
5018 -3508168
5019 -3113320
5020 -2853785
5021 -3217783
5022 -3427540
5023 -3200272
5024 -2846278
5025 -2870092
5026 -3321151
5027 -3254000
5028 -2821025
5029 -2765062
5030 -3028312
5031 -3272188
5032 -2964353
5033 -2589578
5034 -2859301
5035 -3139421
5036 -3004062
5037 -2653938
5038 -2556888
5039 -2987959
5040 -3071658
5041 -2661967
5042 -2502785
5043 -2691412
5044 -3012564
5045 -2811724
5046 -2355057
5047 -2525472
5048 -2836149
5049 -2799697
5050 -2481179
5051 -2279726
5052 -2654799
5053 -2845950
5054 -2479471
5055 -2258897
5056 -2368880
5057 -2691951
5058 -2624160
5059 -2149368
5060 -2206842
5061 -2558703
5062 -2601986
5063 -2303169
5064 -2000224
5065 -2291852
5066 -2589424
5067 -2294612
5068 -1997007
5069 -2041101
5070 -2389159
5071 -2449980
5072 -1976057
5073 -1893698
5074 -2214825
5075 -2338252
5076 -2138633
5077 -1766803
5078 -1921060
5079 -2290529
5080 -2113791
5081 -1802517
5082 -1757386
5083 -2053265
5084 -2229028
5085 -1816868
5086 -1605870
5087 -1874633
5088 -2061035
5089 -1922217
5090 -1536069
5091 -1589534
5092 -2005563
5093 -1910659
5094 -1592873
5095 -1473222
5096 -1719843
5097 -1974577
5098 -1633243
5099 -1326045
5100 -1537187
5101 -1791157
5102 -1747617
5103 -1349027
5104 -1262522
5105 -1684120
5106 -1714181
5107 -1395862
5108 -1185187
5109 -1353244
5110 -1691846
5111 -1460683
5112 -1087205
5113 -1215828
5114 -1486703
5115 -1533860
5116 -1161798
5117  -967796
5118 -1331246
5119 -1468170
5120 -1197045
5121  -930970
5122 -1025849
5123 -1400199
5124 -1283260
5125  -871665
5126  -902573
5127 -1171675
5128 -1297259
5129  -971572
5130  -663837
5131  -989381
5132 -1221174
5133 -1005212
5134  -709990
5135  -705130
5136 -1093396
5137 -1095388
5138  -665840
5139  -589274
5140  -823325
5141 -1027877
5142  -800554
5143  -414375
5144  -627989
5145  -947965
5146  -821574
5147  -506259
5148  -383178
5149  -741199
5150  -887590
5151  -469983
5152  -297487
5153  -483932
5154  -755124
5155  -639521
5156  -200164
5157  -291833
5158  -633354
5159  -602919
5160  -303000
5161   -76408
5162  -369569
5163  -623888
5164  -312528
5165   -59325
5166  -158429
5167  -440235
5168  -454229
5169    -6402
5170    39075
5171  -301738
5172  -362908
5173  -114339
5174   178568
5175   -31778
5176  -371607
5177  -125459
5178   185164
5179   149405
5180  -127759
5181  -230640
5182   177430
5183   338482
5184    34147
5185  -116533
5186    61855
5187   412137
5188   328838
5189   -67450
5190    51356
5191   395985
5192   464728
5193   226273
5194     1811
5195   350506
5196   620369
5197   368197
5198   156041
5199   250330
5200   592145
5201   638113
5202   258917
5203   280237
5204   598801
5205   737294
5206   549645
5207   275695
5208   506572
5209   845931
5210   681099
5211   448330
5212   461303
5213   815005
5214   954495
5215   575422
5216   482003
5217   802355
5218  1000320
5219   860253
5220   543785
5221   687236
5222  1075827
5223  1008552
5224   751374
5225   692101
5226   986354
5227  1233004
5228   921438
5229   724159
5230   963382
5231  1210760
5232  1187598
5233   846450
5234   877444
5235  1286236
5236  1304645
5237  1058851
5238   924229
5239  1161203
5240  1470046
5241  1245337
5242   979094
5243  1152807
5244  1437009
5245  1487203
5246  1170573
5247  1085533
5248  1468173
5249  1585147
5250  1356094
5251  1174625
5252  1319768
5253  1698596
5254  1581150
5255  1256649
5256  1356030
5257  1634180
5258  1775682
5259  1490547
5260  1281286
5261  1637303
5262  1840469
5263  1665152
5264  1443412
5265  1503829
5266  1908325
5267  1895033
5268  1545692
5269  1549399
5270  1813247
5271  2019996
5272  1803826
5273  1518556
5274  1792185
5275  2077348
5276  1975965
5277  1732445
5278  1691642
5279  2079451
5280  2190602
5281  1842469
5282  1753312
5283  1980359
5284  2246735
5285  2126945
5286  1782586
5287  1956462
5288  2279921
5289  2262686
5290  2020986
5291  1894723
5292  2226202
5293  2434192
5294  2148323
5295  1984722
5296  2147697
5297  2465711
5298  2441268
5299  2063116
5300  2121747
5301  2469719
5302  2534338
5303  2306408
5304  2091888
5305  2372508
5306  2682428
5307  2465765
5308  2242575
5309  2323350
5310  2641317
5311  2729206
5312  2356697
5313  2289184
5314  2623763
5315  2771667
5316  2617166
5317  2350390
5318  2507871
5319  2888371
5320  2765253
5321  2513155
5322  2508694
5323  2788204
5324  2972045
5325  2658685
5326  2491869
5327  2785625
5328  2991904
5329  2902957
5330  2613166
5331  2673803
5332  3064304
5333  3035317
5334  2767381
5335  2688007
5336  2932046
5337  3193093
5338  2965188
5339  2715643
5340  2929259
5341  3186298
5342  3188627
5343  2883821
5344  2809953
5345  3204647
5346  3284324
5347  3039782
5348  2904707
5349  3073092
5350  3390615
5351  3259638
5352  2956178
5353  3089661
5354  3344288
5355  3414624
5356  3149959
5357  2991352
5358  3342048
5359  3519732
5360  3318307
5361  3140891
5362  3222198
5363  3568421
5364  3531346
5365  3202817
5366  3232871
5367  3492803
5368  3636853
5369  3421567
5370  3199286
5371  3488746
5372  3727061
5373  3572511
5374  3356348
5375  3374787
5376  3708410
5377  3761348
5378  3438592
5379  3416574
5380  3640004
5381  3838146
5382  3694579
5383  3410185
5384  3606571
5385  3908913
5386  3812656
5387  3573588
5388  3520243
5389  3847690
5390  4010807
5391  3701426
5392  3582180
5393  3789943
5394  4032031
5395  3969709
5396  3623445
5397  3715685
5398  4043906
5399  4046737
5400  3834249
5401  3691864
5402  3949276
5403  4208098
5404  3962155
5405  3768622
5406  3914934
5407  4161440
5408  4191729
5409  3869921
5410  3844612
5411  4178623
5412  4252638
5413  4075669
5414  3877368
5415  4065970
5416  4384724
5417  4206729
5418  3957787
5419  4028360
5420  4291797
5421  4408288
5422  4099868
5423  3981052
5424  4289250
5425  4458326
5426  4310972
5427  4065664
5428  4144228
5429  4514897
5430  4442263
5431  4164276
5432  4154809
5433  4401528
5434  4607479
5435  4356837
5436  4140180
5437  4403920
5438  4602446
5439  4531921
5440  4258071
5441  4264771
5442  4625305
5443  4660323
5444  4377587
5445  4308369
5446  4504495
5447  4764123
5448  4590595
5449  4298712
5450  4485581
5451  4734623
5452  4734137
5453  4474916
5454  4362440
5455  4728420
5456  4858132
5457  4597388
5458  4460621
5459  4597605
5460  4890314
5461  4803830
5462  4475795
5463  4569174
5464  4842000
5465  4916308
5466  4687072
5467  4510970
5468  4789366
5469  5011020
5470  4815821
5471  4623014
5472  4672247
5473  4987378
5474  5017439
5475  4675068
5476  4671057
5477  4925144
5478  5072738
5479  4907720
5480  4655948
5481  4846328
5482  5133783
5483  5003965
5484  4797680
5485  4782444
5486  5054964
5487  5188738
5488  4890244
5489  4793030
5490  5010181
5491  5180508
5492  5097098
5493  4811535
5494  4921205
5495  5230930
5496  5188570
5497  4968407
5498  4875997
5499  5140280
5500  5347910
5501  5072091
5502  4901338
5503  5080646
5504  5284314
5505  5285786
5506  4969059
5507  4980543
5508  5314148
5509  5340920
5510  5147077
5511  4993930
5512  5174932
5513  5448653
5514  5258431
5515  5023598
5516  5138773
5517  5372680
5518  5429170
5519  5162218
5520  5066354
5521  5373181
5522  5463168
5523  5297785
5524  5109660
5525  5230543
5526  5540287
5527  5418649
5528  5169912
5529  5221555
5530  5441082
5531  5565210
5532  5317420
5533  5147033
5534  5413074
5535  5570218
5536  5445604
5537  5240404
5538  5274645
5539  5608643
5540  5595650
5541  5305634
5542  5285786
5543  5495296
5544  5667006
5545  5464502
5546  5229061
5547  5450268
5548  5662965
5549  5600186
5550  5378532
5551  5330103
5552  5646839
5553  5727040
5554  5441899
5555  5350099
5556  5508412
5557  5751085
5558  5637588
5559  5332013
5560  5473232
5561  5734257
5562  5733117
5563  5507619
5564  5373008
5565  5649756
5566  5823717
5567  5582379
5568  5432986
5569  5539755
5570  5806734
5571  5785080
5572  5467530
5573  5502211
5574  5770353
5575  5822605
5576  5639685
5577  5430961
5578  5653471
5579  5901250
5580  5719530
5581  5521305
5582  5564762
5583  5833409
5584  5905399
5585  5575250
5586  5507087
5587  5777151
5588  5900567
5589  5767617
5590  5509177
5591  5653691
5592  5958248
5593  5851496
5594  5620596
5595  5591258
5596  5829543
5597  5983447
5598  5703778
5599  5554181
5600  5770533
5601  5953296
5602  5884474
5603  5612392
5604  5653505
5605  5967529
5606  5941980
5607  5720476
5608  5621474
5609  5814765
5610  6036319
5611  5818677
5612  5615243
5613  5786324
5614  5972451
5615  5979599
5616  5704933
5617  5649317
5618  5955752
5619  6014369
5620  5810168
5621  5657773
5622  5791936
5623  6079666
5624  5939550
5625  5673861
5626  5767949
5627  5974448
5628  6053039
5629  5799736
5630  5640391
5631  5927021
5632  6065661
5633  5905094
5634  5723582
5635  5779049
5636  6067893
5637  6028778
5638  5738367
5639  5748216
5640  5945706
5641  6082630
5642  5896421
5643  5680146
5644  5896528
5645  6095540
5646  5977413
5647  5780397
5648  5752147
5649  6041042
5650  6091266
5651  5808867
5652  5749661
5653  5927207
5654  6100533
5655  5983501
5656  5708290
5657  5855040
5658  6082177
5659  6022345
5660  5826627
5661  5734634
5662  5999473
5663  6130692
5664  5870820
5665  5760433
5666  5894592
5667  6101139
5668  6046245
5669  5745298
5670  5808727
5671  6061037
5672  6062122
5673  5873580
5674  5735721
5675  5943175
5676  6156581
5677  5946930
5678  5775390
5679  5852434
5680  6056377
5681  6088170
5682  5779293
5683  5756029
5684  6017700
5685  6082730
5686  5924835
5687  5741394
5688  5882364
5689  6138131
5690  5974271
5691  5775626
5692  5804805
5693  6009431
5694  6097912
5695  5817812
5696  5725588
5697  5974621
5698  6082337
5699  5970599
5700  5736133
5701  5795053
5702  6089793
5703  6010951
5704  5780809
5705  5751025
5706  5945005
5707  6115874
5708  5882636
5709  5690055
5710  5891249
5711  6051729
5712  5995497
5713  5732313
5714  5722502
5715  6028099
5716  6030423
5717  5806594
5718  5713097
5719  5864317
5720  6085463
5721  5919972
5722  5664885
5723  5797030
5724  5978164
5725  5996401
5726  5762633
5727  5653760
5728  5943816
5729  6043562
5730  5820803
5731  5674769
5732  5765608
5733  6026181
5734  5943685
5735  5639611
5736  5706805
5737  5911125
5738  5989672
5739  5781082
5740  5599609
5741  5835720
5742  5992322
5743  5830567
5744  5649059
5745  5666564
5746  5937134
5747  5946177
5748  5651125
5749  5634742
5750  5825744
5751  5948423
5752  5804740
5753  5541349
5754  5715380
5755  5935691
5756  5826949
5757  5629426
5758  5597006
5759  5835284
5760  5924680
5761  5656918
5762  5555916
5763  5718076
5764  5871229
5765  5800336
5766  5513470
5767  5592087
5768  5851409
5769  5806419
5770  5619472
5771  5514547
5772  5710815
5773  5880327
5774  5638687
5775  5494279
5776  5613510
5777  5789592
5778  5764155
5779  5480735
5780  5487006
5781  5746839
5782  5757926
5783  5589388
5784  5440843
5785  5579393
5786  5801141
5787  5632908
5788  5424437
5789  5483323
5790  5681366
5791  5736474
5792  5468865
5793  5375124
5794  5622477
5795  5702231
5796  5555294
5797  5362606
5798  5436322
5799  5707320
5800  5603472
5801  5380291
5802  5385363
5803  5551457
5804  5664644
5805  5444842
5806  5278561
5807  5476348
5808  5597869
5809  5515204
5810  5305382
5811  5301337
5812  5579205
5813  5560133
5814  5324079
5815  5267838
5816  5412985
5817  5578892
5818  5404033
5819  5178314
5820  5335078
5821  5507601
5822  5451479
5823  5253142
5824  5179004
5825  5446361
5826  5494964
5827  5268502
5828  5156022
5829  5268220
5830  5469115
5831  5369822
5832  5101555
5833  5185998
5834  5391772
5835  5397935
5836  5181324
5837  5053990
5838  5283167
5839  5402130
5840  5191420
5841  5053485
5842  5120135
5843  5336810
5844  5305410
5845  5028673
5846  5047460
5847  5239555
5848  5291363
5849  5125347
5850  4925588
5851  5099000
5852  5297777
5853  5142169
5854  4952468
5855  4965501
5856  5198538
5857  5245043
5858  4938199
5859  4886249
5860  5077117
5861  5178521
5862  5058651
5863  4825156
5864  4940494
5865  5165579
5866  5059373
5867  4869656
5868  4812179
5869  5018185
5870  5142112
5871  4886942
5872  4744661
5873  4899993
5874  5054868
5875  5005009
5876  4729208
5877  4749959
5878  5008168
5879  4979566
5880  4786153
5881  4659631
5882  4817699
5883  5004878
5884  4804157
5885  4626132
5886  4731692
5887  4896110
5888  4896848
5889  4640659
5890  4576363
5891  4812916
5892  4864436
5893  4692329
5894  4535718
5895  4635130
5896  4862259
5897  4734004
5898  4501022
5899  4556507
5900  4718461
5901  4781741
5902  4535467
5903  4409410
5904  4634871
5905  4740596
5906  4596725
5907  4422637
5908  4445672
5909  4694570
5910  4645339
5911  4387670
5912  4367182
5913  4522762
5914  4654114
5915  4470124
5916  4258521
5917  4439799
5918  4580007
5919  4493252
5920  4301344
5921  4250200
5922  4498754
5923  4529031
5924  4277706
5925  4215536
5926  4339647
5927  4495745
5928  4371637
5929  4125093
5930  4237156
5931  4408947
5932  4365098
5933  4179234
5934  4074216
5935  4289884
5936  4387512
5937  4166980
5938  4047366
5939  4146190
5940  4321377
5941  4256996
5942  3992237
5943  4028258
5944  4218030
5945  4228063
5946  4059478
5947  3898226
5948  4083120
5949  4238162
5950  4058681
5951  3904632
5952  3942064
5953  4115422
5954  4129692
5955  3852456
5956  3828682
5957  4024626
5958  4083417
5959  3942800
5960  3741388
5961  3857339
5962  4061467
5963  3936106
5964  3743934
5965  3734915
5966  3906957
5967  3992737
5968  3743157
5969  3648889
5970  3817850
5971  3909557
5972  3818823
5973  3592944
5974  3630886
5975  3865550
5976  3794851
5977  3602091
5978  3546779
5979  3701834
5980  3835175
5981  3625835
5982  3454919
5983  3602747
5984  3735383
5985  3667825
5986  3432565
5987  3416937
5988  3662664
5989  3661944
5990  3466085
5991  3354239
5992  3465012
5993  3655376
5994  3504712
5995  3271831
5996  3360292
5997  3523866
5998  3530008
5999  3315382
6000  3196248
6001  3437198
6002  3502711
6003  3325508
6004  3184094
6005  3236625
6006  3448993
6007  3355111
6008  3110098
6009  3146866
6010  3302886
6011  3364830
6012  3164888
6013  3013995
6014  3204728
6015  3311918
6016  3172591
6017  2999968
6018  2996515
6019  3238133
6020  3221169
6021  2956848
6022  2930036
6023  3076589
6024  3192523
6025  3041769
6026  2809827
6027  2940585
6028  3115686
6029  3031558
6030  2838030
6031  2786046
6032  2994905
6033  3063468
6034  2821696
6035  2721069
6036  2839374
6037  2982618
6038  2894305
6039  2636404
6040  2702076
6041  2906382
6042  2871037
6043  2700035
6044  2573685
6045  2751958
6046  2881142
6047  2677559
6048  2530892
6049  2594404
6050  2750733
6051  2734971
6052  2471333
6053  2471499
6054  2675845
6055  2695903
6056  2543279
6057  2377789
6058  2490116
6059  2679785
6060  2522496
6061  2344687
6062  2370657
6063  2522492
6064  2575667
6065  2334857
6066  2244319
6067  2436413
6068  2494170
6069  2374120
6070  2170430
6071  2243545
6072  2464922
6073  2362936
6074  2169576
6075  2155461
6076  2290783
6077  2392976
6078  2174279
6079  2027584
6080  2177054
6081  2288456
6082  2208333
6083  1998874
6084  2002931
6085  2232839
6086  2193506
6087  1995570
6088  1933890
6089  2045267
6090  2182522
6091  2019136
6092  1822942
6093  1942467
6094  2073887
6095  2030175
6096  1832463
6097  1774884
6098  1988220
6099  2008625
6100  1815254
6101  1713110
6102  1789538
6103  1964512
6104  1857450
6105  1629303
6106  1696312
6107  1844447
6108  1857822
6109  1662449
6110  1526615
6111  1724724
6112  1827246
6113  1655881
6114  1512492
6115  1537691
6116  1737553
6117  1711292
6118  1449748
6119  1456843
6120  1597018
6121  1649318
6122  1498043
6123  1305233
6124  1462026
6125  1610770
6126  1481244
6127  1323500
6128  1299730
6129  1503271
6130  1526307
6131  1273610
6132  1214977
6133  1355982
6134  1443275
6135  1339696
6136  1117267
6137  1207862
6138  1403437
6139  1312008
6140  1131023
6141  1068882
6142  1233489
6143  1347017
6144  1106409
6145   981740
6146  1109785
6147  1237170
6148  1169961
6149   934312
6150   951022
6151  1157784
6152  1126372
6153   958271
6154   834432
6155   975445
6156  1136565
6157   954383
6158   775870
6159   859688
6160  1000015
6161   991415
6162   756945
6163   699098
6164   903400
6165   934259
6166   781675
6167   633868
6168   715445
6169   914265
6170   793889
6171   590748
6172   607828
6173   749258
6174   808481
6175   588353
6176   464847
6177   648285
6178   730645
6179   619919
6180   438687
6181   456620
6182   678875
6183   616120
6184   394932
6185   367547
6186   497766
6187   608822
6188   432541
6189   246297
6190   401274
6191   520664
6192   448657
6193   251627
6194   207907
6195   433382
6196   432211
6197   226311
6198   149561
6199   242653
6200   389378
6201   277573
6202    58062
6203   137687
6204   277428
6205   263302
6206    84388
6207   -20692
6208   169781
6209   249448
6210    51479
6211   -55942
6212    -4375
6213   161309
6214    90728
6215  -143020
6216  -106260
6217    46316
6218    63926
6219   -99254
6220  -238858
6221   -88366
6222    39913
6223  -110891
6224  -259884
6225  -240464
6226   -88084
6227   -71926
6228  -315679
6229  -353199
6230  -189022
6231  -138720
6232  -261112
6233  -439451
6234  -340181
6235  -184405
6236  -286586
6237  -453293
6238  -484452
6239  -329233
6240  -259635
6241  -474179
6242  -569323
6243  -439068
6244  -357254
6245  -430184
6246  -637147
6247  -595898
6248  -400318
6249  -474322
6250  -639454
6251  -705254
6252  -573839
6253  -444814
6254  -648368
6255  -772421
6256  -675832
6257  -565748
6258  -606341
6259  -816659
6260  -834679
6261  -645772
6262  -647313
6263  -812544
6264  -919453
6265  -819355
6266  -654437
6267  -797342
6268  -994404
6269  -929241
6270  -796461
6271  -774760
6272  -989523
6273 -1077560
6274  -886053
6275  -824217
6276  -972988
6277 -1110359
6278 -1071702
6279  -879950
6280  -965757
6281 -1169509
6282 -1161804
6283 -1018182
6284  -957899
6285 -1130628
6286 -1289340
6287 -1134381
6288 -1028585
6289 -1137632
6290 -1300857
6291 -1310414
6292 -1101488
6293 -1120371
6294 -1339932
6295 -1370358
6296 -1249633
6297 -1159809
6298 -1294631
6299 -1488696
6300 -1368889
6301 -1239067
6302 -1300606
6303 -1464288
6304 -1524441
6305 -1335049
6306 -1288650
6307 -1505376
6308 -1585889
6309 -1490753
6310 -1359818
6311 -1428488
6312 -1677462
6313 -1609413
6314 -1444720
6315 -1466212
6316 -1627052
6317 -1729024
6318 -1573421
6319 -1462060
6320 -1654663
6321 -1771702
6322 -1728601
6323 -1578545
6324 -1607049
6325 -1824517
6326 -1834368
6327 -1663095
6328 -1639799
6329 -1773890
6330 -1930639
6331 -1822432
6332 -1665618
6333 -1790705
6334 -1952460
6335 -1942661
6336 -1795530
6337 -1750686
6338 -1969236
6339 -2048155
6340 -1891866
6341 -1830822
6342 -1940861
6343 -2115292
6344 -2049395
6345 -1873395
6346 -1950836
6347 -2113325
6348 -2149529
6349 -2016369
6350 -1917113
6351 -2115015
6352 -2252516
6353 -2117860
6354 -2022084
6355 -2078186
6356 -2274459
6357 -2269783
6358 -2065526
6359 -2097104
6360 -2263823
6361 -2337622
6362 -2242155
6363 -2106000
6364 -2255387
6365 -2423311
6366 -2330919
6367 -2220015
6368 -2219269
6369 -2410014
6370 -2474034
6371 -2278058
6372 -2257960
6373 -2409376
6374 -2518701
6375 -2452484
6376 -2296865
6377 -2393484
6378 -2588565
6379 -2538947
6380 -2400659
6381 -2384474
6382 -2547288
6383 -2664371
6384 -2503326
6385 -2423543
6386 -2564745
6387 -2682197
6388 -2651945
6389 -2476096
6390 -2514336
6391 -2729421
6392 -2730358
6393 -2594662
6394 -2543306
6395 -2688268
6396 -2842216
6397 -2711810
6398 -2582400
6399 -2687940
6400 -2832263
6401 -2845662
6402 -2679257
6403 -2663327
6404 -2864806
6405 -2916371
6406 -2811734
6407 -2710196
6408 -2805875
6409 -3002655
6410 -2911313
6411 -2756841
6412 -2819868
6413 -2969510
6414 -3030347
6415 -2880473
6416 -2804560
6417 -2996575
6418 -3098369
6419 -2988976
6420 -2871662
6421 -2922077
6422 -3133220
6423 -3108135
6424 -2943415
6425 -2959733
6426 -3096943
6427 -3212667
6428 -3074151
6429 -2953061
6430 -3091722
6431 -3232466
6432 -3188715
6433 -3045999
6434 -3036324
6435 -3255874
6436 -3303250
6437 -3117135
6438 -3098396
6439 -3215971
6440 -3364106
6441 -3263260
6442 -3102545
6443 -3198884
6444 -3370654
6445 -3359658
6446 -3230184
6447 -3171044
6448 -3363083
6449 -3467303
6450 -3318512
6451 -3230895
6452 -3318035
6453 -3483763
6454 -3455707
6455 -3264554
6456 -3311683
6457 -3485381
6458 -3532711
6459 -3407140
6460 -3303387
6461 -3464962
6462 -3605507
6463 -3481650
6464 -3374462
6465 -3426741
6466 -3598373
6467 -3624533
6468 -3442798
6469 -3425501
6470 -3602225
6471 -3659947
6472 -3581008
6473 -3445765
6474 -3551361
6475 -3740940
6476 -3660369
6477 -3530460
6478 -3537472
6479 -3705459
6480 -3797086
6481 -3620142
6482 -3540673
6483 -3693105
6484 -3795369
6485 -3749500
6486 -3587745
6487 -3637918
6488 -3845368
6489 -3820569
6490 -3687342
6491 -3662836
6492 -3784618
6493 -3918541
6494 -3771151
6495 -3665010
6496 -3783171
6497 -3906536
6498 -3907124
6499 -3745982
6500 -3737151
6501 -3940466
6502 -3964290
6503 -3846083
6504 -3769685
6505 -3869470
6506 -4025851
6507 -3936826
6508 -3792912
6509 -3873918
6510 -4016273
6511 -4049415
6512 -3896035
6513 -3827336
6514 -4013659
6515 -4089255
6516 -3986916
6517 -3888779
6518 -3939199
6519 -4124115
6520 -4092608
6521 -3927376
6522 -3964249
6523 -4100736
6524 -4160129
6525 -4044019
6526 -3931711
6527 -4082881
6528 -4192981
6529 -4119075
6530 -4003220
6531 -4028358
6532 -4218702
6533 -4228041
6534 -4057745
6535 -4045362
6536 -4178188
6537 -4270348
6538 -4178933
6539 -4035972
6540 -4158432
6541 -4302581
6542 -4256748
6543 -4127577
6544 -4101206
6545 -4290445
6546 -4355995
6547 -4167800
6548 -4124429
6549 -4240164
6550 -4369873
6551 -4306825
6552 -4149913
6553 -4217867
6554 -4388713
6555 -4372024
6556 -4254105
6557 -4182280
6558 -4327235
6559 -4451597
6560 -4316596
6561 -4215576
6562 -4296194
6563 -4438470
6564 -4445190
6565 -4257005
6566 -4269455
6567 -4439639
6568 -4467442
6569 -4366933
6570 -4260881
6571 -4376936
6572 -4536851
6573 -4440226
6574 -4319669
6575 -4360571
6576 -4501516
6577 -4546966
6578 -4372570
6579 -4314076
6580 -4485566
6581 -4564420
6582 -4476434
6583 -4348066
6584 -4425593
6585 -4606090
6586 -4546476
6587 -4400700
6588 -4402821
6589 -4544058
6590 -4639527
6591 -4477578
6592 -4371725
6593 -4523331
6594 -4638045
6595 -4585103
6596 -4437140
6597 -4443775
6598 -4647456
6599 -4652929
6600 -4498564
6601 -4457412
6602 -4569000
6603 -4713254
6604 -4601529
6605 -4446392
6606 -4555543
6607 -4690635
6608 -4680808
6609 -4530790
6610 -4489053
6611 -4678005
6612 -4722445
6613 -4594265
6614 -4526722
6615 -4601497
6616 -4760022
6617 -4694479
6618 -4526377
6619 -4581332
6620 -4716249
6621 -4754663
6622 -4626142
6623 -4525222
6624 -4692491
6625 -4798650
6626 -4688602
6627 -4578364
6628 -4624643
6629 -4786452
6630 -4784315
6631 -4595503
6632 -4606493
6633 -4743067
6634 -4805574
6635 -4707357
6636 -4577179
6637 -4699395
6638 -4833549
6639 -4758013
6640 -4650830
6641 -4635649
6642 -4800242
6643 -4844414
6644 -4683213
6645 -4636398
6646 -4763815
6647 -4847991
6648 -4791777
6649 -4627956
6650 -4709107
6651 -4867168
6652 -4828179
6653 -4694492
6654 -4660518
6655 -4801088
6656 -4905370
6657 -4752622
6658 -4668112
6659 -4766430
6660 -4869848
6661 -4846006
6662 -4676363
6663 -4697644
6664 -4878492
6665 -4867333
6666 -4767901
6667 -4686345
6668 -4795992
6669 -4929486
6670 -4814531
6671 -4691672
6672 -4761594
6673 -4890275
6674 -4893571
6675 -4735050
6676 -4706631
6677 -4871736
6678 -4920115
6679 -4815372
6680 -4704717
6681 -4785599
6682 -4947626
6683 -4868904
6684 -4731100
6685 -4751606
6686 -4881502
6687 -4937355
6688 -4789091
6689 -4703954
6690 -4857006
6691 -4931992
6692 -4859299
6693 -4738884
6694 -4764761
6695 -4936185
6696 -4910646
6697 -4759940
6698 -4751688
6699 -4867005
6700 -4956546
6701 -4831576
6702 -4703302
6703 -4834137
6704 -4943465
6705 -4889354
6706 -4763728
6707 -4749200
6708 -4925919
6709 -4942718
6710 -4797818
6711 -4740831
6712 -4844960
6713 -4965402
6714 -4877403
6715 -4715587
6716 -4792554
6717 -4929346
6718 -4923621
6719 -4786886
6720 -4732770
6721 -4889874
6722 -4961355
6723 -4822086
6724 -4740901
6725 -4804565
6726 -4939893
6727 -4903429
6728 -4732568
6729 -4764219
6730 -4904124
6731 -4923467
6732 -4821765
6733 -4705155
6734 -4842350
6735 -4959139
6736 -4841471
6737 -4727835
6738 -4757887
6739 -4909722
6740 -4924790
6741 -4751832
6742 -4729976
6743 -4854174
6744 -4926828
6745 -4839260
6746 -4697064
6747 -4770285
6748 -4926467
6749 -4858637
6750 -4734992
6751 -4718186
6752 -4856665
6753 -4925958
6754 -4760950
6755 -4687111
6756 -4802989
6757 -4894943
6758 -4840019
6759 -4684298
6760 -4716249
6761 -4894992
6762 -4866110
6763 -4735607
6764 -4688161
6765 -4796670
6766 -4909642
6767 -4774952
6768 -4670309
6769 -4744771
6770 -4860922
6771 -4847614
6772 -4688312
6773 -4663375
6774 -4843004
6775 -4851075
6776 -4733706
6777 -4657177
6778 -4729885
6779 -4858033
6780 -4775450
6781 -4639164
6782 -4687973
6783 -4794938
6784 -4822790
6785 -4674094
6786 -4613846
6787 -4755612
6788 -4814666
6789 -4723123
6790 -4617980
6791 -4654802
6792 -4810965
6793 -4772112
6794 -4603763
6795 -4619609
6796 -4735839
6797 -4790252
6798 -4660700
6799 -4559760
6800 -4681866
6801 -4773141
6802 -4696351
6803 -4588284
6804 -4581430
6805 -4739308
6806 -4741053
6807 -4579302
6808 -4561918
6809 -4647512
6810 -4737110
6811 -4660718
6812 -4510838
6813 -4594057
6814 -4712903
6815 -4673715
6816 -4556036
6817 -4508947
6818 -4657814
6819 -4698894
6820 -4558944
6821 -4492664
6822 -4565579
6823 -4677167
6824 -4625577
6825 -4454182
6826 -4507921
6827 -4647533
6828 -4629278
6829 -4503369
6830 -4429402
6831 -4554010
6832 -4654761
6833 -4520664
6834 -4428040
6835 -4475224
6836 -4604987
6837 -4595905
6838 -4417691
6839 -4410997
6840 -4552691
6841 -4577027
6842 -4470004
6843 -4352840
6844 -4460454
6845 -4584651
6846 -4497449
6847 -4372680
6848 -4384873
6849 -4502912
6850 -4540248
6851 -4370121
6852 -4305105
6853 -4444887
6854 -4506067
6855 -4428002
6856 -4300995
6857 -4354823
6858 -4499434
6859 -4440529
6860 -4307825
6861 -4287743
6862 -4400034
6863 -4469096
6864 -4322928
6865 -4230935
6866 -4343562
6867 -4417706
6868 -4379572
6869 -4234569
6870 -4232877
6871 -4391562
6872 -4383965
6873 -4251052
6874 -4190367
6875 -4278569
6876 -4397083
6877 -4284196
6878 -4150651
6879 -4224618
6880 -4327886
6881 -4316527
6882 -4165696
6883 -4126973
6884 -4276823
6885 -4306450
6886 -4190700
6887 -4102939
6888 -4161471
6889 -4290123
6890 -4227778
6891 -4069119
6892 -4101232
6893 -4208317
6894 -4238761
6895 -4109933
6896 -4015886
6897 -4145916
6898 -4218907
6899 -4131472
6900 -4017492
6901 -4037544
6902 -4175620
6903 -4157905
6904 -3985473
6905 -3975544
6906 -4091126
6907 -4149239
6908 -4043921
6909 -3913194
6910 -4011948
6911 -4117088
6912 -4062904
6913 -3930805
6914 -3903437
6915 -4042923
6916 -4072858
6917 -3915219
6918 -3866331
6919 -3958357
6920 -4042679
6921 -3973149
6922 -3820028
6923 -3871006
6924 -3995908
6925 -3956753
6926 -3847347
6927 -3786533
6928 -3903255
6929 -3974269
6930 -3846709
6931 -3753389
6932 -3819679
6933 -3914250
6934 -3891983
6935 -3723368
6936 -3727056
6937 -3863461
6938 -3860333
6939 -3756287
6940 -3667991
6941 -3765216
6942 -3870393
6943 -3758302
6944 -3648085
6945 -3681791
6946 -3773592
6947 -3790331
6948 -3632476
6949 -3586692
6950 -3723579
6951 -3755623
6952 -3670356
6953 -3558705
6954 -3608473
6955 -3740204
6956 -3663355
6957 -3535699
6958 -3542855
6959 -3629942
6960 -3685509
6961 -3541992
6962 -3462093
6963 -3572572
6964 -3635954
6965 -3568208
6966 -3438210
6967 -3449450
6968 -3606955
6969 -3571810
6970 -3431354
6971 -3403724
6972 -3485935
6973 -3569898
6974 -3454397
6975 -3319940
6976 -3416526
6977 -3500967
6978 -3459297
6979 -3330458
6980 -3299340
6981 -3454412
6982 -3455449
6983 -3321019
6984 -3262327
6985 -3331958
6986 -3433132
6987 -3356908
6988 -3202661
6989 -3250736
6990 -3360814
6991 -3344423
6992 -3229168
6993 -3147724
6994 -3286975
6995 -3345165
6996 -3222543
6997 -3125666
6998 -3161671
6999 -3285776
7000 -3245956
7001 -3079979
7002 -3094895
7003 -3199274
7004 -3237259
7005 -3111912
7006 -3005521
7007 -3121097
7008 -3204168
7009 -3101194
7010 -3001126
7011 -2994754
7012 -3126283
7013 -3130042
7014 -2977980
7015 -2951918
7016 -3034068
7017 -3096019
7018 -3009930
7019 -2864734
7020 -2932807
7021 -3048301
7022 -2990684
7023 -2870231
7024 -2848182
7025 -2955797
7026 -3006443
7027 -2854180
7028 -2780707
7029 -2865688
7030 -2941105
7031 -2886416
7032 -2737168
7033 -2752907
7034 -2895317
7035 -2866331
7036 -2748283
7037 -2687032
7038 -2769548
7039 -2862950
7040 -2738407
7041 -2621118
7042 -2685619
7043 -2773885
7044 -2767249
7045 -2617312
7046 -2586067
7047 -2717753
7048 -2731497
7049 -2625969
7050 -2530831
7051 -2592503
7052 -2707762
7053 -2614432
7054 -2490735
7055 -2512844
7056 -2605768
7057 -2630244
7058 -2489327
7059 -2417192
7060 -2531499
7061 -2576211
7062 -2491206
7063 -2388857
7064 -2402842
7065 -2534228
7066 -2490673
7067 -2350657
7068 -2343899
7069 -2429377
7070 -2488969
7071 -2364608
7072 -2254674
7073 -2346966
7074 -2421951
7075 -2358743
7076 -2241657
7077 -2233239
7078 -2363005
7079 -2362291
7080 -2212585
7081 -2167288
7082 -2241976
7083 -2316565
7084 -2234703
7085 -2094831
7086 -2160431
7087 -2251763
7088 -2223314
7089 -2100851
7090 -2062451
7091 -2170662
7092 -2203351
7093 -2078291
7094 -2008792
7095 -2057473
7096 -2148017
7097 -2105333
7098 -1947187
7099 -1983160
7100 -2075880
7101 -2067714
7102 -1965289
7103 -1873545
7104 -1977868
7105 -2056620
7106 -1937111
7107 -1850622
7108 -1876996
7109 -1981040
7110 -1969060
7111 -1813776
7112 -1794873
7113 -1888252
7114 -1914689
7115 -1820972
7116 -1708316
7117 -1780228
7118 -1885336
7119 -1806714
7120 -1697719
7121 -1685966
7122 -1784274
7123 -1807611
7124 -1659599
7125 -1605813
7126 -1700485
7127 -1744017
7128 -1690818
7129 -1548888
7130 -1588752
7131 -1707918
7132 -1664134
7133 -1545351
7134 -1509688
7135 -1588011
7136 -1654990
7137 -1521277
7138 -1440495
7139 -1502405
7140 -1579936
7141 -1547603
7142 -1403484
7143 -1388685
7144 -1529001
7145 -1509817
7146 -1384562
7147 -1313810
7148 -1389853
7149 -1496836
7150 -1385816
7151 -1257692
7152 -1311756
7153 -1388806
7154 -1385139
7155 -1247530
7156 -1192158
7157 -1328914
7158 -1357851
7159 -1243842
7160 -1156630
7161 -1194067
7162 -1316109
7163 -1253079
7164 -1113181
7165 -1110344
7166 -1204068
7167 -1229745
7168 -1108739
7169 -1019156
7170 -1125145
7171 -1185499
7172 -1101180
7173  -999510
7174 -1004082
7175 -1115557
7176 -1099198
7177  -950388
7178  -932132
7179 -1002003
7180 -1058896
7181  -972966
7182  -841560
7183  -924002
7184 -1006667
7185  -949244
7186  -838532
7187  -798265
7188  -925305
7189  -950517
7190  -804631
7191  -750099
7192  -821814
7193  -892928
7194  -828031
7195  -680194
7196  -722910
7197  -822114
7198  -794826
7199  -681486
7200  -610487
7201  -714949
7202  -788997
7203  -657526
7204  -584499
7205  -613982
7206  -706298
7207  -686960
7208  -531744
7209  -519939
7210  -632383
7211  -626845
7212  -538804
7213  -442391
7214  -521987
7215  -617407
7216  -507792
7217  -409033
7218  -414652
7219  -507094
7220  -528487
7221  -364454
7222  -336340
7223  -436421
7224  -465029
7225  -396682
7226  -287309
7227  -307686
7228  -425494
7229  -357750
7230  -239872
7231  -223065
7232  -314461
7233  -366366
7234  -230375
7235  -149635
7236  -237084
7237  -290530
7238  -235338
7239  -114368
7240  -112324
7241  -231110
7242  -213630
7243   -93885
7244   -50627
7245  -122573
7246  -192460
7247   -93444
7248    28225
7249   -39128
7250  -103032
7251   -87081
7252    41266
7253    78304
7254   -44884
7255   -54721
7256    56530
7257   124202
7258    73148
7259   -17802
7260    62651
7261   189226
7262   153480
7263    82874
7264    70257
7265   184007
7266   259775
7267   153234
7268   101519
7269   213169
7270   281967
7271   281982
7272   166751
7273   197401
7274   342887
7275   350888
7276   256629
7277   233454
7278   328814
7279   438367
7280   359148
7281   272542
7282   357328
7283   464100
7284   476213
7285   363594
7286   340937
7287   491434
7288   528233
7289   453419
7290   391813
7291   476395
7292   607833
7293   551470
7294   449020
7295   502705
7296   598527
7297   645460
7298   541981
7299   495193
7300   634676
7301   706226
7302   647436
7303   574270
7304   615424
7305   757635
7306   739837
7307   627753
7308   641226
7309   746255
7310   830791
7311   738041
7312   663344
7313   774940
7314   876887
7315   834132
7316   748328
7317   758088
7318   900106
7319   937447
7320   818600
7321   807209
7322   893126
7323   998115
7324   940520
7325   838024
7326   913669
7327  1029953
7328  1015813
7329   940263
7330   902598
7331  1033212
7332  1112709
7333  1007665
7334   972789
7335  1037997
7336  1140928
7337  1132811
7338  1007432
7339  1052207
7340  1165946
7341  1187160
7342  1116896
7343  1058452
7344  1170192
7345  1278068
7346  1195011
7347  1130860
7348  1174061
7349  1275080
7350  1300787
7351  1190941
7352  1183910
7353  1316460
7354  1356371
7355  1307661
7356  1228365
7357  1307387
7358  1427002
7359  1381046
7360  1306999
7361  1312177
7362  1420815
7363  1477353
7364  1370589
7365  1343285
7366  1443225
7367  1514634
7368  1477879
7369  1386973
7370  1430389
7371  1560897
7372  1554355
7373  1467572
7374  1452621
7375  1558053
7376  1648438
7377  1560233
7378  1484498
7379  1582273
7380  1657458
7381  1652380
7382  1553092
7383  1564990
7384  1704776
7385  1720835
7386  1636429
7387  1606620
7388  1688189
7389  1801586
7390  1730453
7391  1637638
7392  1709750
7393  1803009
7394  1818670
7395  1732996
7396  1700000
7397  1835174
7398  1882612
7399  1808142
7400  1760522
7401  1814728
7402  1931382
7403  1905366
7404  1793336
7405  1828624
7406  1937900
7407  1975663
7408  1899421
7409  1839237
7410  1950242
7411  2040663
7412  1972863
7413  1912369
7414  1925697
7415  2062513
7416  2066463
7417  1962634
7418  1962092
7419  2063281
7420  2128891
7421  2068315
7422  1977895
7423  2066133
7424  2167382
7425  2139949
7426  2061764
7427  2055587
7428  2185650
7429  2228456
7430  2113486
7431  2101929
7432  2180043
7433  2268142
7434  2237607
7435  2119949
7436  2181294
7437  2301294
7438  2296018
7439  2216858
7440  2179315
7441  2288533
7442  2376732
7443  2286819
7444  2224330
7445  2291766
7446  2381854
7447  2395568
7448  2279251
7449  2297276
7450  2420604
7451  2441592
7452  2377013
7453  2318389
7454  2389501
7455  2504732
7456  2443302
7457  2357698
7458  2398547
7459  2504820
7460  2539320
7461  2428078
7462  2401099
7463  2525876
7464  2569769
7465  2514919
7466  2435014
7467  2485676
7468  2626952
7469  2589391
7470  2505658
7471  2516163
7472  2617079
7473  2679371
7474  2585759
7475  2518081
7476  2622024
7477  2695254
7478  2669162
7479  2589407
7480  2604125
7481  2739594
7482  2736534
7483  2646449
7484  2621460
7485  2707998
7486  2797975
7487  2737131
7488  2648127
7489  2719717
7490  2809173
7491  2812897
7492  2720743
7493  2697425
7494  2832061
7495  2860856
7496  2780756
7497  2747055
7498  2807012
7499  2904447
7500  2870024
7501  2771464
7502  2816048
7503  2914416
7504  2932386
7505  2862828
7506  2806233
7507  2920402
7508  2985538
7509  2924664
7510  2858383
7511  2891054
7512  3011413
7513  3011822
7514  2898273
7515  2915345
7516  3005689
7517  3057730
7518  2987591
7519  2916711
7520  3004508
7521  3098198
7522  3047527
7523  2985407
7524  2981223
7525  3101087
7526  3141716
7527  3022928
7528  3000077
7529  3089938
7530  3156895
7531  3124127
7532  3017690
7533  3081469
7534  3187444
7535  3169739
7536  3093479
7537  3077814
7538  3184278
7539  3241819
7540  3139519
7541  3100791
7542  3181617
7543  3254932
7544  3236716
7545  3139442
7546  3160217
7547  3279169
7548  3281543
7549  3204697
7550  3160191
7551  3247986
7552  3342819
7553  3263348
7554  3184322
7555  3254684
7556  3342293
7557  3358132
7558  3243164
7559  3237096
7560  3357350
7561  3373119
7562  3322590
7563  3257438
7564  3313777
7565  3435067
7566  3379123
7567  3302566
7568  3324824
7569  3411467
7570  3445988
7571  3352207
7572  3308124
7573  3413535
7574  3472197
7575  3429499
7576  3354319
7577  3377295
7578  3493333
7579  3491401
7580  3392213
7581  3395003
7582  3472058
7583  3546535
7584  3460638
7585  3394892
7586  3477435
7587  3558568
7588  3527526
7589  3449837
7590  3438222
7591  3565341
7592  3587888
7593  3482205
7594  3464622
7595  3525776
7596  3612831
7597  3567599
7598  3466365
7599  3530384
7600  3624760
7601  3615988
7602  3536835
7603  3491496
7604  3606882
7605  3669736
7606  3585752
7607  3534184
7608  3576265
7609  3676900
7610  3667094
7611  3552203
7612  3571719
7613  3671751
7614  3694298
7615  3632960
7616  3562001
7617  3652447
7618  3739415
7619  3669907
7620  3606783
7621  3635509
7622  3732945
7623  3748416
7624  3643467
7625  3628330
7626  3727108
7627  3767854
7628  3712544
7629  3624322
7630  3690643
7631  3799954
7632  3750029
7633  3672921
7634  3680931
7635  3771307
7636  3817063
7637  3717035
7638  3673087
7639  3764811
7640  3820361
7641  3802978
7642  3699305
7643  3724402
7644  3838231
7645  3826471
7646  3751237
7647  3727149
7648  3799237
7649  3877847
7650  3794492
7651  3728401
7652  3787866
7653  3859628
7654  3858012
7655  3764495
7656  3752410
7657  3869592
7658  3875304
7659  3815882
7660  3767992
7661  3831126
7662  3920374
7663  3867900
7664  3773016
7665  3824788
7666  3893318
7667  3922456
7668  3826901
7669  3792217
7670  3902006
7671  3936174
7672  3873978
7673  3814101
7674  3847638
7675  3961847
7676  3926931
7677  3828842
7678  3843115
7679  3921606
7680  3971867
7681  3894856
7682  3821512
7683  3912021
7684  3983124
7685  3936425
7686  3852773
7687  3860587
7688  3980726
7689  3968989
7690  3877732
7691  3870295
7692  3935220
7693  4007828
7694  3940947
7695  3863690
7696  3912976
7697  4003804
7698  3984962
7699  3898849
7700  3879968
7701  3981250
7702  4023249
7703  3924664
7704  3890234
7705  3952724
7706  4021065
7707  3996613
7708  3883959
7709  3921760
7710  4012528
7711  4016121
7712  3943969
7713  3898343
7714  3991866
7715  4047419
7716  3962787
7717  3908712
7718  3947356
7719  4027038
7720  4026314
7721  3919317
7722  3922899
7723  4022098
7724  4045894
7725  3980905
7726  3905334
7727  3968154
7728  4064229
7729  4013793
7730  3932588
7731  3948171
7732  4035221
7733  4064151
7734  3964420
7735  3928008
7736  4019975
7737  4058504
7738  4007787
7739  3928942
7740  3958259
7741  4071928
7742  4032003
7743  3956133
7744  3951235
7745  4030065
7746  4089679
7747  3992981
7748  3916805
7749  4005738
7750  4062268
7751  4033148
7752  3942788
7753  3946523
7754  4058444
7755  4059702
7756  3963308
7757  3940878
7758  3997488
7759  4079084
7760  4013189
7761  3925189
7762  3969520
7763  4048819
7764  4057982
7765  3964112
7766  3930222
7767  4035683
7768  4067230
7769  3987289
7770  3932931
7771  3973455
7772  4074524
7773  4041119
7774  3937198
7775  3967952
7776  4041472
7777  4055578
7778  3973428
7779  3911360
7780  3999701
7781  4062666
7782  3996896
7783  3931901
7784  3950193
7785  4042035
7786  4042992
7787  3939518
7788  3927161
7789  4006294
7790  4045140
7791  3987462
7792  3900038
7793  3970017
7794  4048411
7795  4002126
7796  3927122
7797  3918706
7798  4016633
7799  4038585
7800  3932648
7801  3905383
7802  3960656
7803  4019018
7804  3986917
7805  3895060
7806  3923578
7807  4007231
7808  3992058
7809  3928743
7810  3893111
7811  3971412
7812  4026684
7813  3922165
7814  3878891
7815  3923764
7816  3999053
7817  3985847
7818  3871212
7819  3878796
7820  3974490
7821  3977529
7822  3908291
7823  3861488
7824  3924302
7825  3996386
7826  3924392
7827  3853104
7828  3886822
7829  3948845
7830  3960153
7831  3859368
7832  3836371
7833  3932734
7834  3952865
7835  3894860
7836  3822085
7837  3865990
7838  3961571
7839  3918215
7840  3828589
7841  3843957
7842  3904031
7843  3938509
7844  3838533
7845  3797987
7846  3870432
7847  3913867
7848  3883215
7849  3809133
7850  3808931
7851  3909327
7852  3893490
7853  3790307
7854  3778561
7855  3839463
7856  3900938
7857  3829726
7858  3745709
7859  3809967
7860  3870226
7861  3847448
7862  3769107
7863  3745214
7864  3841035
7865  3851055
7866  3760551
7867  3732035
7868  3768191
7869  3854531
7870  3800581
7871  3706439
7872  3740841
7873  3814975
7874  3803952
7875  3727248
7876  3672244
7877  3768554
7878  3814825
7879  3731937
7880  3674996
7881  3708234
7882  3794142
7883  3764458
7884  3652417
7885  3666181
7886  3735670
7887  3752764
7888  3692883
7889  3623598
7890  3689617
7891  3751110
7892  3698459
7893  3624643
7894  3621518
7895  3712793
7896  3720492
7897  3617170
7898  3598274
7899  3661699
7900  3691787
7901  3653446
7902  3565729
7903  3615831
7904  3690653
7905  3643251
7906  3574627
7907  3555941
7908  3626503
7909  3663622
7910  3570235
7911  3523707
7912  3580961
7913  3639215
7914  3610573
7915  3508367
7916  3518477
7917  3607683
7918  3587240
7919  3523580
7920  3486923
7921  3547216
7922  3597374
7923  3525472
7924  3453640
7925  3489995
7926  3553989
7927  3547963
7928  3448470
7929  3437279
7930  3516058
7931  3536646
7932  3464103
7933  3405934
7934  3438658
7935  3515874
7936  3471697
7937  3390022
7938  3406034
7939  3467580
7940  3482086
7941  3398676
7942  3346766
7943  3426471
7944  3459838
7945  3407525
7946  3336189
7947  3352580
7948  3433787
7949  3406265
7950  3317328
7951  3319877
7952  3370421
7953  3403556
7954  3331498
7955  3262219
7956  3327356
7957  3375082
7958  3333262
7959  3257552
7960  3249745
7961  3340985
7962  3336783
7963  3240714
7964  3219364
7965  3270002
7966  3322886
7967  3271451
7968  3180002
7969  3222023
7970  3278546
7971  3264545
7972  3184795
7973  3151214
7974  3237978
7975  3259525
7976  3172801
7977  3134330
7978  3170639
7979  3224995
7980  3188933
7981  3098032
7982  3110980
7983  3177863
7984  3173618
7985  3114311
7986  3051223
7987  3118335
7988  3177484
7989  3095230
7990  3035448
7991  3059037
7992  3116857
7993  3110716
7994  3009803
7995  3005177
7996  3077143
7997  3087389
7998  3035850
7999  2961475
8000  2993669
8001  3082564
8002  3018657
8003  2945242
8004  2934904
8005  3011931
8006  3036766
8007  2928377
8008  2894358
8009  2961089
8010  2993276
8011  2953083
8012  2846261
8013  2873416
8014  2957286
8015  2933895
8016  2852151
8017  2827345
8018  2880817
8019  2936506
8020  2838469
8021  2783433
8022  2832407
8023  2881684
8024  2858299
8025  2771719
8026  2757476
8027  2851926
8028  2845402
8029  2761398
8030  2727542
8031  2762794
8032  2827889
8033  2754674
8034  2677739
8035  2715447
8036  2760416
8037  2772067
8038  2671157
8039  2631137
8040  2717328
8041  2742926
8042  2676535
8043  2611200
8044  2628794
8045  2706659
8046  2668079
8047  2575076
8048  2582194
8049  2644216
8050  2653595
8051  2583816
8052  2517853
8053  2584586
8054  2632987
8055  2570513
8056  2498787
8057  2509897
8058  2577344
8059  2572325
8060  2473299
8061  2466664
8062  2509563
8063  2547795
8064  2488764
8065  2402299
8066  2451346
8067  2516565
8068  2470777
8069  2402635
8070  2377384
8071  2448730
8072  2466450
8073  2376043
8074  2330600
8075  2379397
8076  2428712
8077  2388548
8078  2290247
8079  2309299
8080  2379408
8081  2364433
8082  2287432
8083  2248742
8084  2309095
8085  2350441
8086  2264953
8087  2211990
8088  2253071
8089  2298649
8090  2287895
8091  2177752
8092  2174381
8093  2253008
8094  2245627
8095  2184570
8096  2131096
8097  2161099
8098  2225021
8099  2167775
8100  2104572
8101  2101723
8102  2167864
8103  2166086
8104  2075419
8105  2034519
8106  2114638
8107  2119282
8108  2079293
8109  1988256
8110  2032535
8111  2091172
8112  2070279
8113  1969009
8114  1991464
8115  2005746
8116  2069971
8117  1938181
8118  1944301
8119  1913679
8120  2094581
8121  1699812
##END NTUPLES=NMR FID
##END=
