# Supplementary material for: An untargeted multi-technique metabolomics approach to studying intracellular metabolites of HepG2 cells exposed to 2,3,7,8-tetrachlorodibenzo-p-dioxin
Source: BMC Genomics. 2011 May 20;12:251. doi: 10.1186/1471-2164-12-251 (PMC3141663; doi:10.1186/1471-2164-12-251)
Supplement: Additional file 2 — Metadata and NMR raw data: ZIP file containing: -All NMR raw data (in JCAMP-DX format ".dx") -The metadata on NMR (polars & apolars), LC-MS and GC-MS data sets (as Tab delimited files ".txt"). [file 1471-2164-12-251-S2.ZIP › TE/Ainhoa/SAFETY COPY D Disk/TRABAJO/ARTICLES/ARTICLE Metabolomics TCDD_ACCEPTED/JCAMP_DX_NMR_data_and_all_metadata/Metadata_GCMS_apolars.txt]

MIBBI	Additional information	Data filename	GCMS_apolar_Ctrol_p7_1.CDF	GCMS_apolar_Ctrol_p7_2.CDF	GCMS_apolar_Ctrol_p7_3.CDF	GCMS_apolar_Ctrol_p7_5.CDF	GCMS_apolar_TCDD_p7_1.CDF	GCMS_apolar_TCDD_p7_2.CDF	GCMS_apolar_TCDD_p7_3.CDF	GCMS_apolar_TCDD_p7_4.CDF	GCMS_apolar_TCDD_p7_5.CDF	GCMS_apolar_Ctrol_p11a_1.CDF	GCMS_apolar_Ctrol_p11a_2.CDF	GCMS_apolar_Ctrol_p11a_4.CDF	GCMS_apolar_Ctrol_p11a_5.CDF	GCMS_apolar_TCDD_p11a_1.CDF	GCMS_apolar_TCDD_p11a_2.CDF	GCMS_apolar_TCDD_p11a_3.CDF	GCMS_apolar_TCDD_p11a_4.CDF	GCMS_apolar_TCDD_p11a_5.CDF	GCMS_apolar_Ctrol_p11b_1.CDF	GCMS_apolar_Ctrol_p11b_2.CDF	GCMS_apolar_Ctrol_p11b_3.CDF	GCMS_apolar_Ctrol_p11b_4.CDF	GCMS_apolar_Ctrol_p11b_5.CDF	GCMS_apolar_TCDD_p11b_1.CDF	GCMS_apolar_TCDD_p11b_2.CDF	GCMS_apolar_TCDD_p11b_3.CDF	GCMS_apolar_TCDD_p11b_4.CDF	GCMS_apolar_TCDD_p11b_5.CDF	GCMS_apolar_Ctrol_p17_1.CDF	GCMS_apolar_Ctrol_p17_3.CDF	GCMS_apolar_Ctrol_p17_4.CDF	GCMS_apolar_Ctrol_p17_5.CDF	GCMS_apolar_TCDD_p17_1.CDF	GCMS_apolar_TCDD_p17_2.CDF	GCMS_apolar_TCDD_p17_3.CDF	GCMS_apolar_TCDD_p17_4.CDF	GCMS_apolar_TCDD_p17_5D.CDF	GCMS_apolar_Ctrol_p30_1.CDF	GCMS_apolar_Ctrol_p30_3.CDF	GCMS_apolar_Ctrol_p30_4.CDF	GCMS_apolar_Ctrol_p30_5.CDF	GCMS_apolar_TCDD_p30_1.CDF	GCMS_apolar_TCDD_p30_2.CDF	GCMS_apolar_TCDD_p30_3.CDF	GCMS_apolar_TCDD_p30_4.CDF	GCMS_apolar_TCDD_p30_5.CDF
		Sample short description	apolar fraction HepG2 p30 exposed TCDD measured by GCMS replicate_5	apolar fraction HepG2 p7 exposed DMSO measured by GCMS_replicate_1	apolar fraction HepG2 p7 exposed DMSO measured by GCMS_replicate_2	apolar fraction HepG2 p7 exposed DMSO measured by GCMS_replicate_3	apolar fraction HepG2 p7 exposed DMSO measured by GCMS_replicate_4	apolar fraction HepG2 p7 exposed DMSO measured by GCMS_replicate_5	apolar fraction HepG2 p7 exposed TCDD measured by GCMS replicate_1	apolar fraction HepG2 p7 exposed TCDD measured by GCMS replicate_2	apolar fraction HepG2 p7 exposed TCDD measured by GCMS replicate_3	apolar fraction HepG2 p7 exposed TCDD measured by GCMS replicate_4	apolar fraction HepG2 p7 exposed TCDD measured by GCMS replicate_5	apolar fraction HepG2 p11a exposed DMSO measured by GCMS_replicate_1	apolar fraction HepG2 p11a exposed DMSO measured by GCMS_replicate_2	apolar fraction HepG2 p11a exposed DMSO measured by GCMS_replicate_3	apolar fraction HepG2 p11a exposed DMSO measured by GCMS_replicate_4	apolar fraction HepG2 p11a exposed DMSO measured by GCMS_replicate_5	apolar fraction HepG2 p11a exposed TCDD measured by GCMS replicate_1	apolar fraction HepG2 p11a exposed TCDD measured by GCMS replicate_2	apolar fraction HepG2 p11a exposed TCDD measured by GCMS replicate_3	apolar fraction HepG2 p11a exposed TCDD measured by GCMS replicate_4	apolar fraction HepG2 p11a exposed TCDD measured by GCMS replicate_5	apolar fraction HepG2 p11b exposed DMSO measured by GCMS_replicate_1	apolar fraction HepG2 p11b exposed DMSO measured by GCMS_replicate_2	apolar fraction HepG2 p11b exposed DMSO measured by GCMS_replicate_3	apolar fraction HepG2 p11b exposed DMSO measured by GCMS_replicate_4	apolar fraction HepG2 p11b exposed DMSO measured by GCMS_replicate_5	apolar fraction HepG2 p11b exposed TCDD measured by GCMS replicate_1	apolar fraction HepG2 p11b exposed TCDD measured by GCMS replicate_2	apolar fraction HepG2 p11b exposed TCDD measured by GCMS replicate_3	apolar fraction HepG2 p11b exposed TCDD measured by GCMS replicate_4	apolar fraction HepG2 p11b exposed TCDD measured by GCMS replicate_5	apolar fraction HepG2 p17 exposed DMSO measured by GCMS_replicate_1	apolar fraction HepG2 p17 exposed DMSO measured by GCMS_replicate_2	apolar fraction HepG2 p17 exposed DMSO measured by GCMS_replicate_3	apolar fraction HepG2 p17 exposed DMSO measured by GCMS_replicate_4	apolar fraction HepG2 p17 exposed DMSO measured by GCMS_replicate_5	apolar fraction HepG2 p17 exposed TCDD measured by GCMS replicate_1	apolar fraction HepG2 p30 exposed DMSO measured by GCMS_replicate_1	apolar fraction HepG2 p30 exposed DMSO measured by GCMS_replicate_2	apolar fraction HepG2 p30 exposed DMSO measured by GCMS_replicate_3	apolar fraction HepG2 p30 exposed DMSO measured by GCMS_replicate_4	apolar fraction HepG2 p30 exposed DMSO measured by GCMS_replicate_5	apolar fraction HepG2 p30 exposed TCDD measured by GCMS replicate_1	apolar fraction HepG2 p30 exposed TCDD measured by GCMS replicate_2	apolar fraction HepG2 p30 exposed TCDD measured by GCMS replicate_3	apolar fraction HepG2 p30 exposed TCDD measured by GCMS replicate_4
1		Investigation
1.1.		Project name or identifier	Metabolomics profiling of TCDD effect on HepG2 cells	Metabolomics profiling of TCDD effect on HepG2 cells	Metabolomics profiling of TCDD effect on HepG2 cells	Metabolomics profiling of TCDD effect on HepG2 cells	Metabolomics profiling of TCDD effect on HepG2 cells	Metabolomics profiling of TCDD effect on HepG2 cells	Metabolomics profiling of TCDD effect on HepG2 cells	Metabolomics profiling of TCDD effect on HepG2 cells	Metabolomics profiling of TCDD effect on HepG2 cells	Metabolomics profiling of TCDD effect on HepG2 cells	Metabolomics profiling of TCDD effect on HepG2 cells	Metabolomics profiling of TCDD effect on HepG2 cells	Metabolomics profiling of TCDD effect on HepG2 cells	Metabolomics profiling of TCDD effect on HepG2 cells	Metabolomics profiling of TCDD effect on HepG2 cells	Metabolomics profiling of TCDD effect on HepG2 cells	Metabolomics profiling of TCDD effect on HepG2 cells	Metabolomics profiling of TCDD effect on HepG2 cells	Metabolomics profiling of TCDD effect on HepG2 cells	Metabolomics profiling of TCDD effect on HepG2 cells	Metabolomics profiling of TCDD effect on HepG2 cells	Metabolomics profiling of TCDD effect on HepG2 cells	Metabolomics profiling of TCDD effect on HepG2 cells	Metabolomics profiling of TCDD effect on HepG2 cells	Metabolomics profiling of TCDD effect on HepG2 cells	Metabolomics profiling of TCDD effect on HepG2 cells	Metabolomics profiling of TCDD effect on HepG2 cells	Metabolomics profiling of TCDD effect on HepG2 cells	Metabolomics profiling of TCDD effect on HepG2 cells	Metabolomics profiling of TCDD effect on HepG2 cells	Metabolomics profiling of TCDD effect on HepG2 cells	Metabolomics profiling of TCDD effect on HepG2 cells	Metabolomics profiling of TCDD effect on HepG2 cells	Metabolomics profiling of TCDD effect on HepG2 cells	Metabolomics profiling of TCDD effect on HepG2 cells	Metabolomics profiling of TCDD effect on HepG2 cells	Metabolomics profiling of TCDD effect on HepG2 cells	Metabolomics profiling of TCDD effect on HepG2 cells	Metabolomics profiling of TCDD effect on HepG2 cells	Metabolomics profiling of TCDD effect on HepG2 cells	Metabolomics profiling of TCDD effect on HepG2 cells	Metabolomics profiling of TCDD effect on HepG2 cells	Metabolomics profiling of TCDD effect on HepG2 cells	Metabolomics profiling of TCDD effect on HepG2 cells	Metabolomics profiling of TCDD effect on HepG2 cells	Metabolomics profiling of TCDD effect on HepG2 cells
2		Study overview
2.1.		Purpose	Study of the effect of TCDD on HepG2 cells using metabolomics. Possibilities and limitations of metabolomics on this type of studies.	Study of the effect of TCDD on HepG2 cells using metabolomics. Possibilities and limitations of metabolomics on this type of studies.	Study of the effect of TCDD on HepG2 cells using metabolomics. Possibilities and limitations of metabolomics on this type of studies.	Study of the effect of TCDD on HepG2 cells using metabolomics. Possibilities and limitations of metabolomics on this type of studies.	Study of the effect of TCDD on HepG2 cells using metabolomics. Possibilities and limitations of metabolomics on this type of studies.	Study of the effect of TCDD on HepG2 cells using metabolomics. Possibilities and limitations of metabolomics on this type of studies.	Study of the effect of TCDD on HepG2 cells using metabolomics. Possibilities and limitations of metabolomics on this type of studies.	Study of the effect of TCDD on HepG2 cells using metabolomics. Possibilities and limitations of metabolomics on this type of studies.	Study of the effect of TCDD on HepG2 cells using metabolomics. Possibilities and limitations of metabolomics on this type of studies.	Study of the effect of TCDD on HepG2 cells using metabolomics. Possibilities and limitations of metabolomics on this type of studies.	Study of the effect of TCDD on HepG2 cells using metabolomics. Possibilities and limitations of metabolomics on this type of studies.	Study of the effect of TCDD on HepG2 cells using metabolomics. Possibilities and limitations of metabolomics on this type of studies.	Study of the effect of TCDD on HepG2 cells using metabolomics. Possibilities and limitations of metabolomics on this type of studies.	Study of the effect of TCDD on HepG2 cells using metabolomics. Possibilities and limitations of metabolomics on this type of studies.	Study of the effect of TCDD on HepG2 cells using metabolomics. Possibilities and limitations of metabolomics on this type of studies.	Study of the effect of TCDD on HepG2 cells using metabolomics. Possibilities and limitations of metabolomics on this type of studies.	Study of the effect of TCDD on HepG2 cells using metabolomics. Possibilities and limitations of metabolomics on this type of studies.	Study of the effect of TCDD on HepG2 cells using metabolomics. Possibilities and limitations of metabolomics on this type of studies.	Study of the effect of TCDD on HepG2 cells using metabolomics. Possibilities and limitations of metabolomics on this type of studies.	Study of the effect of TCDD on HepG2 cells using metabolomics. Possibilities and limitations of metabolomics on this type of studies.	Study of the effect of TCDD on HepG2 cells using metabolomics. Possibilities and limitations of metabolomics on this type of studies.	Study of the effect of TCDD on HepG2 cells using metabolomics. Possibilities and limitations of metabolomics on this type of studies.	Study of the effect of TCDD on HepG2 cells using metabolomics. Possibilities and limitations of metabolomics on this type of studies.	Study of the effect of TCDD on HepG2 cells using metabolomics. Possibilities and limitations of metabolomics on this type of studies.	Study of the effect of TCDD on HepG2 cells using metabolomics. Possibilities and limitations of metabolomics on this type of studies.	Study of the effect of TCDD on HepG2 cells using metabolomics. Possibilities and limitations of metabolomics on this type of studies.	Study of the effect of TCDD on HepG2 cells using metabolomics. Possibilities and limitations of metabolomics on this type of studies.	Study of the effect of TCDD on HepG2 cells using metabolomics. Possibilities and limitations of metabolomics on this type of studies.	Study of the effect of TCDD on HepG2 cells using metabolomics. Possibilities and limitations of metabolomics on this type of studies.	Study of the effect of TCDD on HepG2 cells using metabolomics. Possibilities and limitations of metabolomics on this type of studies.	Study of the effect of TCDD on HepG2 cells using metabolomics. Possibilities and limitations of metabolomics on this type of studies.	Study of the effect of TCDD on HepG2 cells using metabolomics. Possibilities and limitations of metabolomics on this type of studies.	Study of the effect of TCDD on HepG2 cells using metabolomics. Possibilities and limitations of metabolomics on this type of studies.	Study of the effect of TCDD on HepG2 cells using metabolomics. Possibilities and limitations of metabolomics on this type of studies.	Study of the effect of TCDD on HepG2 cells using metabolomics. Possibilities and limitations of metabolomics on this type of studies.	Study of the effect of TCDD on HepG2 cells using metabolomics. Possibilities and limitations of metabolomics on this type of studies.	Study of the effect of TCDD on HepG2 cells using metabolomics. Possibilities and limitations of metabolomics on this type of studies.	Study of the effect of TCDD on HepG2 cells using metabolomics. Possibilities and limitations of metabolomics on this type of studies.	Study of the effect of TCDD on HepG2 cells using metabolomics. Possibilities and limitations of metabolomics on this type of studies.	Study of the effect of TCDD on HepG2 cells using metabolomics. Possibilities and limitations of metabolomics on this type of studies.	Study of the effect of TCDD on HepG2 cells using metabolomics. Possibilities and limitations of metabolomics on this type of studies.	Study of the effect of TCDD on HepG2 cells using metabolomics. Possibilities and limitations of metabolomics on this type of studies.	Study of the effect of TCDD on HepG2 cells using metabolomics. Possibilities and limitations of metabolomics on this type of studies.	Study of the effect of TCDD on HepG2 cells using metabolomics. Possibilities and limitations of metabolomics on this type of studies.	Study of the effect of TCDD on HepG2 cells using metabolomics. Possibilities and limitations of metabolomics on this type of studies.	Study of the effect of TCDD on HepG2 cells using metabolomics. Possibilities and limitations of metabolomics on this type of studies.
2.2.		Keywords	metabolomics; in vitro; HepG2; TCDD	metabolomics; in vitro; HepG2; TCDD	metabolomics; in vitro; HepG2; TCDD	metabolomics; in vitro; HepG2; TCDD	metabolomics; in vitro; HepG2; TCDD	metabolomics; in vitro; HepG2; TCDD	metabolomics; in vitro; HepG2; TCDD	metabolomics; in vitro; HepG2; TCDD	metabolomics; in vitro; HepG2; TCDD	metabolomics; in vitro; HepG2; TCDD	metabolomics; in vitro; HepG2; TCDD	metabolomics; in vitro; HepG2; TCDD	metabolomics; in vitro; HepG2; TCDD	metabolomics; in vitro; HepG2; TCDD	metabolomics; in vitro; HepG2; TCDD	metabolomics; in vitro; HepG2; TCDD	metabolomics; in vitro; HepG2; TCDD	metabolomics; in vitro; HepG2; TCDD	metabolomics; in vitro; HepG2; TCDD	metabolomics; in vitro; HepG2; TCDD	metabolomics; in vitro; HepG2; TCDD	metabolomics; in vitro; HepG2; TCDD	metabolomics; in vitro; HepG2; TCDD	metabolomics; in vitro; HepG2; TCDD	metabolomics; in vitro; HepG2; TCDD	metabolomics; in vitro; HepG2; TCDD	metabolomics; in vitro; HepG2; TCDD	metabolomics; in vitro; HepG2; TCDD	metabolomics; in vitro; HepG2; TCDD	metabolomics; in vitro; HepG2; TCDD	metabolomics; in vitro; HepG2; TCDD	metabolomics; in vitro; HepG2; TCDD	metabolomics; in vitro; HepG2; TCDD	metabolomics; in vitro; HepG2; TCDD	metabolomics; in vitro; HepG2; TCDD	metabolomics; in vitro; HepG2; TCDD	metabolomics; in vitro; HepG2; TCDD	metabolomics; in vitro; HepG2; TCDD	metabolomics; in vitro; HepG2; TCDD	metabolomics; in vitro; HepG2; TCDD	metabolomics; in vitro; HepG2; TCDD	metabolomics; in vitro; HepG2; TCDD	metabolomics; in vitro; HepG2; TCDD	metabolomics; in vitro; HepG2; TCDD	metabolomics; in vitro; HepG2; TCDD	metabolomics; in vitro; HepG2; TCDD
2.3.		Organization
2.3.1.		Name	NTC-Netherlands Toxicogenomics Centre	NTC-Netherlands Toxicogenomics Centre	NTC-Netherlands Toxicogenomics Centre	NTC-Netherlands Toxicogenomics Centre	NTC-Netherlands Toxicogenomics Centre	NTC-Netherlands Toxicogenomics Centre	NTC-Netherlands Toxicogenomics Centre	NTC-Netherlands Toxicogenomics Centre	NTC-Netherlands Toxicogenomics Centre	NTC-Netherlands Toxicogenomics Centre	NTC-Netherlands Toxicogenomics Centre	NTC-Netherlands Toxicogenomics Centre	NTC-Netherlands Toxicogenomics Centre	NTC-Netherlands Toxicogenomics Centre	NTC-Netherlands Toxicogenomics Centre	NTC-Netherlands Toxicogenomics Centre	NTC-Netherlands Toxicogenomics Centre	NTC-Netherlands Toxicogenomics Centre	NTC-Netherlands Toxicogenomics Centre	NTC-Netherlands Toxicogenomics Centre	NTC-Netherlands Toxicogenomics Centre	NTC-Netherlands Toxicogenomics Centre	NTC-Netherlands Toxicogenomics Centre	NTC-Netherlands Toxicogenomics Centre	NTC-Netherlands Toxicogenomics Centre	NTC-Netherlands Toxicogenomics Centre	NTC-Netherlands Toxicogenomics Centre	NTC-Netherlands Toxicogenomics Centre	NTC-Netherlands Toxicogenomics Centre	NTC-Netherlands Toxicogenomics Centre	NTC-Netherlands Toxicogenomics Centre	NTC-Netherlands Toxicogenomics Centre	NTC-Netherlands Toxicogenomics Centre	NTC-Netherlands Toxicogenomics Centre	NTC-Netherlands Toxicogenomics Centre	NTC-Netherlands Toxicogenomics Centre	NTC-Netherlands Toxicogenomics Centre	NTC-Netherlands Toxicogenomics Centre	NTC-Netherlands Toxicogenomics Centre	NTC-Netherlands Toxicogenomics Centre	NTC-Netherlands Toxicogenomics Centre	NTC-Netherlands Toxicogenomics Centre	NTC-Netherlands Toxicogenomics Centre	NTC-Netherlands Toxicogenomics Centre	NTC-Netherlands Toxicogenomics Centre	NTC-Netherlands Toxicogenomics Centre
2.4.		Person or responsible role
2.4.1.		Name	Ainhoa Ruiz - Aracama	Ainhoa Ruiz - Aracama	Ainhoa Ruiz - Aracama	Ainhoa Ruiz - Aracama	Ainhoa Ruiz - Aracama	Ainhoa Ruiz - Aracama	Ainhoa Ruiz - Aracama	Ainhoa Ruiz - Aracama	Ainhoa Ruiz - Aracama	Ainhoa Ruiz - Aracama	Ainhoa Ruiz - Aracama	Ainhoa Ruiz - Aracama	Ainhoa Ruiz - Aracama	Ainhoa Ruiz - Aracama	Ainhoa Ruiz - Aracama	Ainhoa Ruiz - Aracama	Ainhoa Ruiz - Aracama	Ainhoa Ruiz - Aracama	Ainhoa Ruiz - Aracama	Ainhoa Ruiz - Aracama	Ainhoa Ruiz - Aracama	Ainhoa Ruiz - Aracama	Ainhoa Ruiz - Aracama	Ainhoa Ruiz - Aracama	Ainhoa Ruiz - Aracama	Ainhoa Ruiz - Aracama	Ainhoa Ruiz - Aracama	Ainhoa Ruiz - Aracama	Ainhoa Ruiz - Aracama	Ainhoa Ruiz - Aracama	Ainhoa Ruiz - Aracama	Ainhoa Ruiz - Aracama	Ainhoa Ruiz - Aracama	Ainhoa Ruiz - Aracama	Ainhoa Ruiz - Aracama	Ainhoa Ruiz - Aracama	Ainhoa Ruiz - Aracama	Ainhoa Ruiz - Aracama	Ainhoa Ruiz - Aracama	Ainhoa Ruiz - Aracama	Ainhoa Ruiz - Aracama	Ainhoa Ruiz - Aracama	Ainhoa Ruiz - Aracama	Ainhoa Ruiz - Aracama	Ainhoa Ruiz - Aracama	Ainhoa Ruiz - Aracama
2.4.2.		Affiliation	RIKILT-Institute of Food Safety (Wageningen)	RIKILT-Institute of Food Safety (Wageningen)	RIKILT-Institute of Food Safety (Wageningen)	RIKILT-Institute of Food Safety (Wageningen)	RIKILT-Institute of Food Safety (Wageningen)	RIKILT-Institute of Food Safety (Wageningen)	RIKILT-Institute of Food Safety (Wageningen)	RIKILT-Institute of Food Safety (Wageningen)	RIKILT-Institute of Food Safety (Wageningen)	RIKILT-Institute of Food Safety (Wageningen)	RIKILT-Institute of Food Safety (Wageningen)	RIKILT-Institute of Food Safety (Wageningen)	RIKILT-Institute of Food Safety (Wageningen)	RIKILT-Institute of Food Safety (Wageningen)	RIKILT-Institute of Food Safety (Wageningen)	RIKILT-Institute of Food Safety (Wageningen)	RIKILT-Institute of Food Safety (Wageningen)	RIKILT-Institute of Food Safety (Wageningen)	RIKILT-Institute of Food Safety (Wageningen)	RIKILT-Institute of Food Safety (Wageningen)	RIKILT-Institute of Food Safety (Wageningen)	RIKILT-Institute of Food Safety (Wageningen)	RIKILT-Institute of Food Safety (Wageningen)	RIKILT-Institute of Food Safety (Wageningen)	RIKILT-Institute of Food Safety (Wageningen)	RIKILT-Institute of Food Safety (Wageningen)	RIKILT-Institute of Food Safety (Wageningen)	RIKILT-Institute of Food Safety (Wageningen)	RIKILT-Institute of Food Safety (Wageningen)	RIKILT-Institute of Food Safety (Wageningen)	RIKILT-Institute of Food Safety (Wageningen)	RIKILT-Institute of Food Safety (Wageningen)	RIKILT-Institute of Food Safety (Wageningen)	RIKILT-Institute of Food Safety (Wageningen)	RIKILT-Institute of Food Safety (Wageningen)	RIKILT-Institute of Food Safety (Wageningen)	RIKILT-Institute of Food Safety (Wageningen)	RIKILT-Institute of Food Safety (Wageningen)	RIKILT-Institute of Food Safety (Wageningen)	RIKILT-Institute of Food Safety (Wageningen)	RIKILT-Institute of Food Safety (Wageningen)	RIKILT-Institute of Food Safety (Wageningen)	RIKILT-Institute of Food Safety (Wageningen)	RIKILT-Institute of Food Safety (Wageningen)	RIKILT-Institute of Food Safety (Wageningen)	RIKILT-Institute of Food Safety (Wageningen)
3		Study design
3.1.		Design description	Controls (n=5) measured at T=48, exposed to TCDD (2nM) (n=5) measured at T=48	Controls (n=5) measured at T=48, exposed to TCDD (2nM) (n=5) measured at T=48	Controls (n=5) measured at T=48, exposed to TCDD (2nM) (n=5) measured at T=48	Controls (n=5) measured at T=48, exposed to TCDD (2nM) (n=5) measured at T=48	Controls (n=5) measured at T=48, exposed to TCDD (2nM) (n=5) measured at T=48	Controls (n=5) measured at T=48, exposed to TCDD (2nM) (n=5) measured at T=48	Controls (n=5) measured at T=48, exposed to TCDD (2nM) (n=5) measured at T=48	Controls (n=5) measured at T=48, exposed to TCDD (2nM) (n=5) measured at T=48	Controls (n=5) measured at T=48, exposed to TCDD (2nM) (n=5) measured at T=48	Controls (n=5) measured at T=48, exposed to TCDD (2nM) (n=5) measured at T=48	Controls (n=5) measured at T=48, exposed to TCDD (2nM) (n=5) measured at T=48	Controls (n=5) measured at T=48, exposed to TCDD (2nM) (n=5) measured at T=48	Controls (n=5) measured at T=48, exposed to TCDD (2nM) (n=5) measured at T=48	Controls (n=5) measured at T=48, exposed to TCDD (2nM) (n=5) measured at T=48	Controls (n=5) measured at T=48, exposed to TCDD (2nM) (n=5) measured at T=48	Controls (n=5) measured at T=48, exposed to TCDD (2nM) (n=5) measured at T=48	Controls (n=5) measured at T=48, exposed to TCDD (2nM) (n=5) measured at T=48	Controls (n=5) measured at T=48, exposed to TCDD (2nM) (n=5) measured at T=48	Controls (n=5) measured at T=48, exposed to TCDD (2nM) (n=5) measured at T=48	Controls (n=5) measured at T=48, exposed to TCDD (2nM) (n=5) measured at T=48	Controls (n=5) measured at T=48, exposed to TCDD (2nM) (n=5) measured at T=48	Controls (n=5) measured at T=48, exposed to TCDD (2nM) (n=5) measured at T=48	Controls (n=5) measured at T=48, exposed to TCDD (2nM) (n=5) measured at T=48	Controls (n=5) measured at T=48, exposed to TCDD (2nM) (n=5) measured at T=48	Controls (n=5) measured at T=48, exposed to TCDD (2nM) (n=5) measured at T=48	Controls (n=5) measured at T=48, exposed to TCDD (2nM) (n=5) measured at T=48	Controls (n=5) measured at T=48, exposed to TCDD (2nM) (n=5) measured at T=48	Controls (n=5) measured at T=48, exposed to TCDD (2nM) (n=5) measured at T=48	Controls (n=5) measured at T=48, exposed to TCDD (2nM) (n=5) measured at T=48	Controls (n=5) measured at T=48, exposed to TCDD (2nM) (n=5) measured at T=48	Controls (n=5) measured at T=48, exposed to TCDD (2nM) (n=5) measured at T=48	Controls (n=5) measured at T=48, exposed to TCDD (2nM) (n=5) measured at T=48	Controls (n=5) measured at T=48, exposed to TCDD (2nM) (n=5) measured at T=48	Controls (n=5) measured at T=48, exposed to TCDD (2nM) (n=5) measured at T=48	Controls (n=5) measured at T=48, exposed to TCDD (2nM) (n=5) measured at T=48	Controls (n=5) measured at T=48, exposed to TCDD (2nM) (n=5) measured at T=48	Controls (n=5) measured at T=48, exposed to TCDD (2nM) (n=5) measured at T=48	Controls (n=5) measured at T=48, exposed to TCDD (2nM) (n=5) measured at T=48	Controls (n=5) measured at T=48, exposed to TCDD (2nM) (n=5) measured at T=48	Controls (n=5) measured at T=48, exposed to TCDD (2nM) (n=5) measured at T=48	Controls (n=5) measured at T=48, exposed to TCDD (2nM) (n=5) measured at T=48	Controls (n=5) measured at T=48, exposed to TCDD (2nM) (n=5) measured at T=48	Controls (n=5) measured at T=48, exposed to TCDD (2nM) (n=5) measured at T=48	Controls (n=5) measured at T=48, exposed to TCDD (2nM) (n=5) measured at T=48	Controls (n=5) measured at T=48, exposed to TCDD (2nM) (n=5) measured at T=48	Controls (n=5) measured at T=48, exposed to TCDD (2nM) (n=5) measured at T=48
3.2.		Factors	Two Factors: treatment + passage number (7,11,17 & 30)	Two Factors: treatment + passage number (7,11,17 & 30)	Two Factors: treatment + passage number (7,11,17 & 30)	Two Factors: treatment + passage number (7,11,17 & 30)	Two Factors: treatment + passage number (7,11,17 & 30)	Two Factors: treatment + passage number (7,11,17 & 30)	Two Factors: treatment + passage number (7,11,17 & 30)	Two Factors: treatment + passage number (7,11,17 & 30)	Two Factors: treatment + passage number (7,11,17 & 30)	Two Factors: treatment + passage number (7,11,17 & 30)	Two Factors: treatment + passage number (7,11,17 & 30)	Two Factors: treatment + passage number (7,11,17 & 30)	Two Factors: treatment + passage number (7,11,17 & 30)	Two Factors: treatment + passage number (7,11,17 & 30)	Two Factors: treatment + passage number (7,11,17 & 30)	Two Factors: treatment + passage number (7,11,17 & 30)	Two Factors: treatment + passage number (7,11,17 & 30)	Two Factors: treatment + passage number (7,11,17 & 30)	Two Factors: treatment + passage number (7,11,17 & 30)	Two Factors: treatment + passage number (7,11,17 & 30)	Two Factors: treatment + passage number (7,11,17 & 30)	Two Factors: treatment + passage number (7,11,17 & 30)	Two Factors: treatment + passage number (7,11,17 & 30)	Two Factors: treatment + passage number (7,11,17 & 30)	Two Factors: treatment + passage number (7,11,17 & 30)	Two Factors: treatment + passage number (7,11,17 & 30)	Two Factors: treatment + passage number (7,11,17 & 30)	Two Factors: treatment + passage number (7,11,17 & 30)	Two Factors: treatment + passage number (7,11,17 & 30)	Two Factors: treatment + passage number (7,11,17 & 30)	Two Factors: treatment + passage number (7,11,17 & 30)	Two Factors: treatment + passage number (7,11,17 & 30)	Two Factors: treatment + passage number (7,11,17 & 30)	Two Factors: treatment + passage number (7,11,17 & 30)	Two Factors: treatment + passage number (7,11,17 & 30)	Two Factors: treatment + passage number (7,11,17 & 30)	Two Factors: treatment + passage number (7,11,17 & 30)	Two Factors: treatment + passage number (7,11,17 & 30)	Two Factors: treatment + passage number (7,11,17 & 30)	Two Factors: treatment + passage number (7,11,17 & 30)	Two Factors: treatment + passage number (7,11,17 & 30)	Two Factors: treatment + passage number (7,11,17 & 30)	Two Factors: treatment + passage number (7,11,17 & 30)	Two Factors: treatment + passage number (7,11,17 & 30)	Two Factors: treatment + passage number (7,11,17 & 30)	Two Factors: treatment + passage number (7,11,17 & 30)
	3.3	Treatment	control vs treated (2 nM TCDD)	control vs treated (2 nM TCDD)	control vs treated (2 nM TCDD)	control vs treated (2 nM TCDD)	control vs treated (2 nM TCDD)	control vs treated (2 nM TCDD)	control vs treated (2 nM TCDD)	control vs treated (2 nM TCDD)	control vs treated (2 nM TCDD)	control vs treated (2 nM TCDD)	control vs treated (2 nM TCDD)	control vs treated (2 nM TCDD)	control vs treated (2 nM TCDD)	control vs treated (2 nM TCDD)	control vs treated (2 nM TCDD)	control vs treated (2 nM TCDD)	control vs treated (2 nM TCDD)	control vs treated (2 nM TCDD)	control vs treated (2 nM TCDD)	control vs treated (2 nM TCDD)	control vs treated (2 nM TCDD)	control vs treated (2 nM TCDD)	control vs treated (2 nM TCDD)	control vs treated (2 nM TCDD)	control vs treated (2 nM TCDD)	control vs treated (2 nM TCDD)	control vs treated (2 nM TCDD)	control vs treated (2 nM TCDD)	control vs treated (2 nM TCDD)	control vs treated (2 nM TCDD)	control vs treated (2 nM TCDD)	control vs treated (2 nM TCDD)	control vs treated (2 nM TCDD)	control vs treated (2 nM TCDD)	control vs treated (2 nM TCDD)	control vs treated (2 nM TCDD)	control vs treated (2 nM TCDD)	control vs treated (2 nM TCDD)	control vs treated (2 nM TCDD)	control vs treated (2 nM TCDD)	control vs treated (2 nM TCDD)	control vs treated (2 nM TCDD)	control vs treated (2 nM TCDD)	control vs treated (2 nM TCDD)	control vs treated (2 nM TCDD)	control vs treated (2 nM TCDD)
	3.4	StudyType	Single Dose Toxicity	Single Dose Toxicity	Single Dose Toxicity	Single Dose Toxicity	Single Dose Toxicity	Single Dose Toxicity	Single Dose Toxicity	Single Dose Toxicity	Single Dose Toxicity	Single Dose Toxicity	Single Dose Toxicity	Single Dose Toxicity	Single Dose Toxicity	Single Dose Toxicity	Single Dose Toxicity	Single Dose Toxicity	Single Dose Toxicity	Single Dose Toxicity	Single Dose Toxicity	Single Dose Toxicity	Single Dose Toxicity	Single Dose Toxicity	Single Dose Toxicity	Single Dose Toxicity	Single Dose Toxicity	Single Dose Toxicity	Single Dose Toxicity	Single Dose Toxicity	Single Dose Toxicity	Single Dose Toxicity	Single Dose Toxicity	Single Dose Toxicity	Single Dose Toxicity	Single Dose Toxicity	Single Dose Toxicity	Single Dose Toxicity	Single Dose Toxicity	Single Dose Toxicity	Single Dose Toxicity	Single Dose Toxicity	Single Dose Toxicity	Single Dose Toxicity	Single Dose Toxicity	Single Dose Toxicity	Single Dose Toxicity	Single Dose Toxicity
	3.5	Dose Frequency	once	once	once	once	once	once	once	once	once	once	once	once	once	once	once	once	once	once	once	once	once	once	once	once	once	once	once	once	once	once	once	once	once	once	once	once	once	once	once	once	once	once	once	once	once	once
	3.6	Vehicle	0.5 % DMSO in medium (v/v)	0.5 % DMSO in medium (v/v)	0.5 % DMSO in medium (v/v)	0.5 % DMSO in medium (v/v)	0.5 % DMSO in medium (v/v)	0.5 % DMSO in medium (v/v)	0.5 % DMSO in medium (v/v)	0.5 % DMSO in medium (v/v)	0.5 % DMSO in medium (v/v)	0.5 % DMSO in medium (v/v)	0.5 % DMSO in medium (v/v)	0.5 % DMSO in medium (v/v)	0.5 % DMSO in medium (v/v)	0.5 % DMSO in medium (v/v)	0.5 % DMSO in medium (v/v)	0.5 % DMSO in medium (v/v)	0.5 % DMSO in medium (v/v)	0.5 % DMSO in medium (v/v)	0.5 % DMSO in medium (v/v)	0.5 % DMSO in medium (v/v)	0.5 % DMSO in medium (v/v)	0.5 % DMSO in medium (v/v)	0.5 % DMSO in medium (v/v)	0.5 % DMSO in medium (v/v)	0.5 % DMSO in medium (v/v)	0.5 % DMSO in medium (v/v)	0.5 % DMSO in medium (v/v)	0.5 % DMSO in medium (v/v)	0.5 % DMSO in medium (v/v)	0.5 % DMSO in medium (v/v)	0.5 % DMSO in medium (v/v)	0.5 % DMSO in medium (v/v)	0.5 % DMSO in medium (v/v)	0.5 % DMSO in medium (v/v)	0.5 % DMSO in medium (v/v)	0.5 % DMSO in medium (v/v)	0.5 % DMSO in medium (v/v)	0.5 % DMSO in medium (v/v)	0.5 % DMSO in medium (v/v)	0.5 % DMSO in medium (v/v)	0.5 % DMSO in medium (v/v)	0.5 % DMSO in medium (v/v)	0.5 % DMSO in medium (v/v)	0.5 % DMSO in medium (v/v)	0.5 % DMSO in medium (v/v)	0.5 % DMSO in medium (v/v)
	3.7	Dose Duration	48 h	48 h	48 h	48 h	48 h	48 h	48 h	48 h	48 h	48 h	48 h	48 h	48 h	48 h	48 h	48 h	48 h	48 h	48 h	48 h	48 h	48 h	48 h	48 h	48 h	48 h	48 h	48 h	48 h	48 h	48 h	48 h	48 h	48 h	48 h	48 h	48 h	48 h	48 h	48 h	48 h	48 h	48 h	48 h	48 h	48 h
4		Organism
4.1.		Binomial systematic name (genus and species)	Homo sapiens	Homo sapiens	Homo sapiens	Homo sapiens	Homo sapiens	Homo sapiens	Homo sapiens	Homo sapiens	Homo sapiens	Homo sapiens	Homo sapiens	Homo sapiens	Homo sapiens	Homo sapiens	Homo sapiens	Homo sapiens	Homo sapiens	Homo sapiens	Homo sapiens	Homo sapiens	Homo sapiens	Homo sapiens	Homo sapiens	Homo sapiens	Homo sapiens	Homo sapiens	Homo sapiens	Homo sapiens	Homo sapiens	Homo sapiens	Homo sapiens	Homo sapiens	Homo sapiens	Homo sapiens	Homo sapiens	Homo sapiens	Homo sapiens	Homo sapiens	Homo sapiens	Homo sapiens	Homo sapiens	Homo sapiens	Homo sapiens	Homo sapiens	Homo sapiens	Homo sapiens
4.2.		Authority	[taxonomy ncbi]:9606	[taxonomy ncbi]:9606	[taxonomy ncbi]:9606	[taxonomy ncbi]:9606	[taxonomy ncbi]:9606	[taxonomy ncbi]:9606	[taxonomy ncbi]:9606	[taxonomy ncbi]:9606	[taxonomy ncbi]:9606	[taxonomy ncbi]:9606	[taxonomy ncbi]:9606	[taxonomy ncbi]:9606	[taxonomy ncbi]:9606	[taxonomy ncbi]:9606	[taxonomy ncbi]:9606	[taxonomy ncbi]:9606	[taxonomy ncbi]:9606	[taxonomy ncbi]:9606	[taxonomy ncbi]:9606	[taxonomy ncbi]:9606	[taxonomy ncbi]:9606	[taxonomy ncbi]:9606	[taxonomy ncbi]:9606	[taxonomy ncbi]:9606	[taxonomy ncbi]:9606	[taxonomy ncbi]:9606	[taxonomy ncbi]:9606	[taxonomy ncbi]:9606	[taxonomy ncbi]:9606	[taxonomy ncbi]:9606	[taxonomy ncbi]:9606	[taxonomy ncbi]:9606	[taxonomy ncbi]:9606	[taxonomy ncbi]:9606	[taxonomy ncbi]:9606	[taxonomy ncbi]:9606	[taxonomy ncbi]:9606	[taxonomy ncbi]:9606	[taxonomy ncbi]:9606	[taxonomy ncbi]:9606	[taxonomy ncbi]:9606	[taxonomy ncbi]:9606	[taxonomy ncbi]:9606	[taxonomy ncbi]:9606	[taxonomy ncbi]:9606	[taxonomy ncbi]:9606
	4.3	Organ	Liver	Liver	Liver	Liver	Liver	Liver	Liver	Liver	Liver	Liver	Liver	Liver	Liver	Liver	Liver	Liver	Liver	Liver	Liver	Liver	Liver	Liver	Liver	Liver	Liver	Liver	Liver	Liver	Liver	Liver	Liver	Liver	Liver	Liver	Liver	Liver	Liver	Liver	Liver	Liver	Liver	Liver	Liver	Liver	Liver	Liver
	4.4	Cell type	HepG2 cell	HepG2 cell	HepG2 cell	HepG2 cell	HepG2 cell	HepG2 cell	HepG2 cell	HepG2 cell	HepG2 cell	HepG2 cell	HepG2 cell	HepG2 cell	HepG2 cell	HepG2 cell	HepG2 cell	HepG2 cell	HepG2 cell	HepG2 cell	HepG2 cell	HepG2 cell	HepG2 cell	HepG2 cell	HepG2 cell	HepG2 cell	HepG2 cell	HepG2 cell	HepG2 cell	HepG2 cell	HepG2 cell	HepG2 cell	HepG2 cell	HepG2 cell	HepG2 cell	HepG2 cell	HepG2 cell	HepG2 cell	HepG2 cell	HepG2 cell	HepG2 cell	HepG2 cell	HepG2 cell	HepG2 cell	HepG2 cell	HepG2 cell	HepG2 cell	HepG2 cell
	4.5	Biosource	ATCC	ATCC	ATCC	ATCC	ATCC	ATCC	ATCC	ATCC	ATCC	ATCC	ATCC	ATCC	ATCC	ATCC	ATCC	ATCC	ATCC	ATCC	ATCC	ATCC	ATCC	ATCC	ATCC	ATCC	ATCC	ATCC	ATCC	ATCC	ATCC	ATCC	ATCC	ATCC	ATCC	ATCC	ATCC	ATCC	ATCC	ATCC	ATCC	ATCC	ATCC	ATCC	ATCC	ATCC	ATCC	ATCC
	5	Biological sample
	5.1.	Passage number	passage 7	passage 7	passage 7	passage 7	passage 7	passage 7	passage 7	passage 7	passage 7	passage 11a	passage 11a	passage 11a	passage 11a	passage 11a	passage 11a	passage 11a	passage 11a	passage 11a	passage 11b	passage 11b	passage 11b	passage 11b	passage 11b	passage 11b	passage 11b	passage 11b	passage 11b	passage 11b	passage 17	passage 17	passage 17	passage 17	passage 17	passage 17	passage 17	passage 17	passage 17	passage 30	passage 30	passage 30	passage 30	passage 30	passage 30	passage 30	passage 30	passage 30
	5.2.	Biological replicate	1	2	3	5	1	2	3	4	5	1	2	3	5	1	2	3	4	5	1	2	3	4	5	1	2	3	4	5	1	3	4	5	1	2	3	4	5	1	3	4	5	1	2	3	4	5
	6	Sample treatment
	6.1	Compound	Untreated	Untreated	Untreated	Untreated	Tetrachlorodibenzodioxin	Tetrachlorodibenzodioxin	Tetrachlorodibenzodioxin	Tetrachlorodibenzodioxin	Tetrachlorodibenzodioxin	Untreated	Untreated	Untreated	Untreated	Tetrachlorodibenzodioxin	Tetrachlorodibenzodioxin	Tetrachlorodibenzodioxin	Tetrachlorodibenzodioxin	Tetrachlorodibenzodioxin	Untreated	Untreated	Untreated	Untreated	Untreated	Tetrachlorodibenzodioxin	Tetrachlorodibenzodioxin	Tetrachlorodibenzodioxin	Tetrachlorodibenzodioxin	Tetrachlorodibenzodioxin	Untreated	Untreated	Untreated	Untreated	Tetrachlorodibenzodioxin	Tetrachlorodibenzodioxin	Tetrachlorodibenzodioxin	Tetrachlorodibenzodioxin	Tetrachlorodibenzodioxin	Untreated	Untreated	Untreated	Untreated	Tetrachlorodibenzodioxin	Tetrachlorodibenzodioxin	Tetrachlorodibenzodioxin	Tetrachlorodibenzodioxin	Tetrachlorodibenzodioxin
	6.2	CAS					17460-01-6	17460-01-6	17460-01-6	17460-01-6	17460-01-6					17460-01-6	17460-01-6	17460-01-6	17460-01-6	17460-01-6						17460-01-6	17460-01-6	17460-01-6	17460-01-6	17460-01-6					17460-01-6	17460-01-6	17460-01-6	17460-01-6	17460-01-6					17460-01-6	17460-01-6	17460-01-6	17460-01-6	17460-01-6
	6.3	Compound Class	non-carcinogen	non-carcinogen	non-carcinogen	non-carcinogen	Carcinogen	Carcinogen	Carcinogen	Carcinogen	Carcinogen	non-carcinogen	non-carcinogen	non-carcinogen	non-carcinogen	Carcinogen	Carcinogen	Carcinogen	Carcinogen	Carcinogen	non-carcinogen	non-carcinogen	non-carcinogen	non-carcinogen	non-carcinogen	Carcinogen	Carcinogen	Carcinogen	Carcinogen	Carcinogen	non-carcinogen	non-carcinogen	non-carcinogen	non-carcinogen	Carcinogen	Carcinogen	Carcinogen	Carcinogen	Carcinogen	non-carcinogen	non-carcinogen	non-carcinogen	non-carcinogen	Carcinogen	Carcinogen	Carcinogen	Carcinogen	Carcinogen
7		Sample description
7.1.		Sample description	Apolar fraction containing apolar metabolites extracted following protocol (see manuscript)	Apolar fraction containing apolar metabolites extracted following protocol (see manuscript)	Apolar fraction containing apolar metabolites extracted following protocol (see manuscript)	Apolar fraction containing apolar metabolites extracted following protocol (see manuscript)	Apolar fraction containing apolar metabolites extracted following protocol (see manuscript)	Apolar fraction containing apolar metabolites extracted following protocol (see manuscript)	Apolar fraction containing apolar metabolites extracted following protocol (see manuscript)	Apolar fraction containing apolar metabolites extracted following protocol (see manuscript)	Apolar fraction containing apolar metabolites extracted following protocol (see manuscript)	Apolar fraction containing apolar metabolites extracted following protocol (see manuscript)	Apolar fraction containing apolar metabolites extracted following protocol (see manuscript)	Apolar fraction containing apolar metabolites extracted following protocol (see manuscript)	Apolar fraction containing apolar metabolites extracted following protocol (see manuscript)	Apolar fraction containing apolar metabolites extracted following protocol (see manuscript)	Apolar fraction containing apolar metabolites extracted following protocol (see manuscript)	Apolar fraction containing apolar metabolites extracted following protocol (see manuscript)	Apolar fraction containing apolar metabolites extracted following protocol (see manuscript)	Apolar fraction containing apolar metabolites extracted following protocol (see manuscript)	Apolar fraction containing apolar metabolites extracted following protocol (see manuscript)	Apolar fraction containing apolar metabolites extracted following protocol (see manuscript)	Apolar fraction containing apolar metabolites extracted following protocol (see manuscript)	Apolar fraction containing apolar metabolites extracted following protocol (see manuscript)	Apolar fraction containing apolar metabolites extracted following protocol (see manuscript)	Apolar fraction containing apolar metabolites extracted following protocol (see manuscript)	Apolar fraction containing apolar metabolites extracted following protocol (see manuscript)	Apolar fraction containing apolar metabolites extracted following protocol (see manuscript)	Apolar fraction containing apolar metabolites extracted following protocol (see manuscript)	Apolar fraction containing apolar metabolites extracted following protocol (see manuscript)	Apolar fraction containing apolar metabolites extracted following protocol (see manuscript)	Apolar fraction containing apolar metabolites extracted following protocol (see manuscript)	Apolar fraction containing apolar metabolites extracted following protocol (see manuscript)	Apolar fraction containing apolar metabolites extracted following protocol (see manuscript)	Apolar fraction containing apolar metabolites extracted following protocol (see manuscript)	Apolar fraction containing apolar metabolites extracted following protocol (see manuscript)	Apolar fraction containing apolar metabolites extracted following protocol (see manuscript)	Apolar fraction containing apolar metabolites extracted following protocol (see manuscript)	Apolar fraction containing apolar metabolites extracted following protocol (see manuscript)	Apolar fraction containing apolar metabolites extracted following protocol (see manuscript)	Apolar fraction containing apolar metabolites extracted following protocol (see manuscript)	Apolar fraction containing apolar metabolites extracted following protocol (see manuscript)	Apolar fraction containing apolar metabolites extracted following protocol (see manuscript)	Apolar fraction containing apolar metabolites extracted following protocol (see manuscript)	Apolar fraction containing apolar metabolites extracted following protocol (see manuscript)	Apolar fraction containing apolar metabolites extracted following protocol (see manuscript)	Apolar fraction containing apolar metabolites extracted following protocol (see manuscript)	Apolar fraction containing apolar metabolites extracted following protocol (see manuscript)
8		Sampling event
	8.1	Exposure date and time	11-6-2008 at 8:00 am	11-6-2008 at 8:00 am	11-6-2008 at 8:00 am	11-6-2008 at 8:00 am	11-6-2008 at 8:00 am	11-6-2008 at 8:00 am	11-6-2008 at 8:00 am	11-6-2008 at 8:00 am	11-6-2008 at 8:00 am	7-7-2008 at 8:00 am	7-7-2008 at 8:00 am	7-7-2008 at 8:00 am	7-7-2008 at 8:00 am	7-7-2008 at 8:00 am	7-7-2008 at 8:00 am	7-7-2008 at 8:00 am	7-7-2008 at 8:00 am	7-7-2008 at 8:00 am	13-10-2008 at 8:00	13-10-2008 at 8:00	13-10-2008 at 8:00	13-10-2008 at 8:00	13-10-2008 at 8:00	13-10-2008 at 8:00	13-10-2008 at 8:00	13-10-2008 at 8:00	13-10-2008 at 8:00	13-10-2008 at 8:00	21-7-2008 at 8:00 am	21-7-2008 at 8:00 am	21-7-2008 at 8:00 am	21-7-2008 at 8:00 am	21-7-2008 at 8:00 am	21-7-2008 at 8:00 am	21-7-2008 at 8:00 am	21-7-2008 at 8:00 am	21-7-2008 at 8:00 am	11-6-2008 at 8:00 am	11-6-2008 at 8:00 am	11-6-2008 at 8:00 am	11-6-2008 at 8:00 am	11-6-2008 at 8:00 am	11-6-2008 at 8:00 am	11-6-2008 at 8:00 am	11-6-2008 at 8:00 am	11-6-2008 at 8:00 am
	8.2	Harvesting date and time	13-6-2008 at 8:00 am	13-6-2008 at 8:00 am	13-6-2008 at 8:00 am	13-6-2008 at 8:00 am	13-6-2008 at 8:00 am	13-6-2008 at 8:00 am	13-6-2008 at 8:00 am	13-6-2008 at 8:00 am	13-6-2008 at 8:00 am	9-7-2008 at 8:00 am	9-7-2008 at 8:00 am	9-7-2008 at 8:00 am	9-7-2008 at 8:00 am	9-7-2008 at 8:00 am	9-7-2008 at 8:00 am	9-7-2008 at 8:00 am	9-7-2008 at 8:00 am	9-7-2008 at 8:00 am	15-10-2008 at 8:00	15-10-2008 at 8:00	15-10-2008 at 8:00	15-10-2008 at 8:00	15-10-2008 at 8:00	15-10-2008 at 8:00	15-10-2008 at 8:00	15-10-2008 at 8:00	15-10-2008 at 8:00	15-10-2008 at 8:00	23-7-2008 at 8:00 am	23-7-2008 at 8:00 am	23-7-2008 at 8:00 am	23-7-2008 at 8:00 am	23-7-2008 at 8:00 am	23-7-2008 at 8:00 am	23-7-2008 at 8:00 am	23-7-2008 at 8:00 am	23-7-2008 at 8:00 am	13-6-2008 at 8:00 am	13-6-2008 at 8:00 am	13-6-2008 at 8:00 am	13-6-2008 at 8:00 am	13-6-2008 at 8:00 am	13-6-2008 at 8:00 am	13-6-2008 at 8:00 am	13-6-2008 at 8:00 am	13-6-2008 at 8:00 am
	8.3	Quenching metabolism	Ice-cold washing	Ice-cold washing	Ice-cold washing	Ice-cold washing	Ice-cold washing	Ice-cold washing	Ice-cold washing	Ice-cold washing	Ice-cold washing	Ice-cold washing	Ice-cold washing	Ice-cold washing	Ice-cold washing	Ice-cold washing	Ice-cold washing	Ice-cold washing	Ice-cold washing	Ice-cold washing	Ice-cold washing	Ice-cold washing	Ice-cold washing	Ice-cold washing	Ice-cold washing	Ice-cold washing	Ice-cold washing	Ice-cold washing	Ice-cold washing	Ice-cold washing	Ice-cold washing	Ice-cold washing	Ice-cold washing	Ice-cold washing	Ice-cold washing	Ice-cold washing	Ice-cold washing	Ice-cold washing	Ice-cold washing	Ice-cold washing	Ice-cold washing	Ice-cold washing	Ice-cold washing	Ice-cold washing	Ice-cold washing	Ice-cold washing	Ice-cold washing	Ice-cold washing
	8.4	Extracellular metabolites	Removed by washing (4 times with NaCl 0.9% and once with Ammonium acetate 1.2%)	Removed by washing (4 times with NaCl 0.9% and once with Ammonium acetate 1.2%)	Removed by washing (4 times with NaCl 0.9% and once with Ammonium acetate 1.2%)	Removed by washing (4 times with NaCl 0.9% and once with Ammonium acetate 1.2%)	Removed by washing (4 times with NaCl 0.9% and once with Ammonium acetate 1.2%)	Removed by washing (4 times with NaCl 0.9% and once with Ammonium acetate 1.2%)	Removed by washing (4 times with NaCl 0.9% and once with Ammonium acetate 1.2%)	Removed by washing (4 times with NaCl 0.9% and once with Ammonium acetate 1.2%)	Removed by washing (4 times with NaCl 0.9% and once with Ammonium acetate 1.2%)	Removed by washing (4 times with NaCl 0.9% and once with Ammonium acetate 1.2%)	Removed by washing (4 times with NaCl 0.9% and once with Ammonium acetate 1.2%)	Removed by washing (4 times with NaCl 0.9% and once with Ammonium acetate 1.2%)	Removed by washing (4 times with NaCl 0.9% and once with Ammonium acetate 1.2%)	Removed by washing (4 times with NaCl 0.9% and once with Ammonium acetate 1.2%)	Removed by washing (4 times with NaCl 0.9% and once with Ammonium acetate 1.2%)	Removed by washing (4 times with NaCl 0.9% and once with Ammonium acetate 1.2%)	Removed by washing (4 times with NaCl 0.9% and once with Ammonium acetate 1.2%)	Removed by washing (4 times with NaCl 0.9% and once with Ammonium acetate 1.2%)	Removed by washing (4 times with NaCl 0.9% and once with Ammonium acetate 1.2%)	Removed by washing (4 times with NaCl 0.9% and once with Ammonium acetate 1.2%)	Removed by washing (4 times with NaCl 0.9% and once with Ammonium acetate 1.2%)	Removed by washing (4 times with NaCl 0.9% and once with Ammonium acetate 1.2%)	Removed by washing (4 times with NaCl 0.9% and once with Ammonium acetate 1.2%)	Removed by washing (4 times with NaCl 0.9% and once with Ammonium acetate 1.2%)	Removed by washing (4 times with NaCl 0.9% and once with Ammonium acetate 1.2%)	Removed by washing (4 times with NaCl 0.9% and once with Ammonium acetate 1.2%)	Removed by washing (4 times with NaCl 0.9% and once with Ammonium acetate 1.2%)	Removed by washing (4 times with NaCl 0.9% and once with Ammonium acetate 1.2%)	Removed by washing (4 times with NaCl 0.9% and once with Ammonium acetate 1.2%)	Removed by washing (4 times with NaCl 0.9% and once with Ammonium acetate 1.2%)	Removed by washing (4 times with NaCl 0.9% and once with Ammonium acetate 1.2%)	Removed by washing (4 times with NaCl 0.9% and once with Ammonium acetate 1.2%)	Removed by washing (4 times with NaCl 0.9% and once with Ammonium acetate 1.2%)	Removed by washing (4 times with NaCl 0.9% and once with Ammonium acetate 1.2%)	Removed by washing (4 times with NaCl 0.9% and once with Ammonium acetate 1.2%)	Removed by washing (4 times with NaCl 0.9% and once with Ammonium acetate 1.2%)	Removed by washing (4 times with NaCl 0.9% and once with Ammonium acetate 1.2%)	Removed by washing (4 times with NaCl 0.9% and once with Ammonium acetate 1.2%)	Removed by washing (4 times with NaCl 0.9% and once with Ammonium acetate 1.2%)	Removed by washing (4 times with NaCl 0.9% and once with Ammonium acetate 1.2%)	Removed by washing (4 times with NaCl 0.9% and once with Ammonium acetate 1.2%)	Removed by washing (4 times with NaCl 0.9% and once with Ammonium acetate 1.2%)	Removed by washing (4 times with NaCl 0.9% and once with Ammonium acetate 1.2%)	Removed by washing (4 times with NaCl 0.9% and once with Ammonium acetate 1.2%)	Removed by washing (4 times with NaCl 0.9% and once with Ammonium acetate 1.2%)	Removed by washing (4 times with NaCl 0.9% and once with Ammonium acetate 1.2%)
	8.5	Extraction of metabolites	By cell disruption with MilliQ water and ultrasonication	By cell disruption with MilliQ water and ultrasonication	By cell disruption with MilliQ water and ultrasonication	By cell disruption with MilliQ water and ultrasonication	By cell disruption with MilliQ water and ultrasonication	By cell disruption with MilliQ water and ultrasonication	By cell disruption with MilliQ water and ultrasonication	By cell disruption with MilliQ water and ultrasonication	By cell disruption with MilliQ water and ultrasonication	By cell disruption with MilliQ water and ultrasonication	By cell disruption with MilliQ water and ultrasonication	By cell disruption with MilliQ water and ultrasonication	By cell disruption with MilliQ water and ultrasonication	By cell disruption with MilliQ water and ultrasonication	By cell disruption with MilliQ water and ultrasonication	By cell disruption with MilliQ water and ultrasonication	By cell disruption with MilliQ water and ultrasonication	By cell disruption with MilliQ water and ultrasonication	By cell disruption with MilliQ water and ultrasonication	By cell disruption with MilliQ water and ultrasonication	By cell disruption with MilliQ water and ultrasonication	By cell disruption with MilliQ water and ultrasonication	By cell disruption with MilliQ water and ultrasonication	By cell disruption with MilliQ water and ultrasonication	By cell disruption with MilliQ water and ultrasonication	By cell disruption with MilliQ water and ultrasonication	By cell disruption with MilliQ water and ultrasonication	By cell disruption with MilliQ water and ultrasonication	By cell disruption with MilliQ water and ultrasonication	By cell disruption with MilliQ water and ultrasonication	By cell disruption with MilliQ water and ultrasonication	By cell disruption with MilliQ water and ultrasonication	By cell disruption with MilliQ water and ultrasonication	By cell disruption with MilliQ water and ultrasonication	By cell disruption with MilliQ water and ultrasonication	By cell disruption with MilliQ water and ultrasonication	By cell disruption with MilliQ water and ultrasonication	By cell disruption with MilliQ water and ultrasonication	By cell disruption with MilliQ water and ultrasonication	By cell disruption with MilliQ water and ultrasonication	By cell disruption with MilliQ water and ultrasonication	By cell disruption with MilliQ water and ultrasonication	By cell disruption with MilliQ water and ultrasonication	By cell disruption with MilliQ water and ultrasonication	By cell disruption with MilliQ water and ultrasonication	By cell disruption with MilliQ water and ultrasonication
	8.6	Separation of fractions	Centrifugation	Centrifugation	Centrifugation	Centrifugation	Centrifugation	Centrifugation	Centrifugation	Centrifugation	Centrifugation	Centrifugation	Centrifugation	Centrifugation	Centrifugation	Centrifugation	Centrifugation	Centrifugation	Centrifugation	Centrifugation	Centrifugation	Centrifugation	Centrifugation	Centrifugation	Centrifugation	Centrifugation	Centrifugation	Centrifugation	Centrifugation	Centrifugation	Centrifugation	Centrifugation	Centrifugation	Centrifugation	Centrifugation	Centrifugation	Centrifugation	Centrifugation	Centrifugation	Centrifugation	Centrifugation	Centrifugation	Centrifugation	Centrifugation	Centrifugation	Centrifugation	Centrifugation	Centrifugation
	8.7	Storage temperature	-20°C	-20°C	-20°C	-20°C	-20°C	-20°C	-20°C	-20°C	-20°C	-20°C	-20°C	-20°C	-20°C	-20°C	-20°C	-20°C	-20°C	-20°C	-20°C	-20°C	-20°C	-20°C	-20°C	-20°C	-20°C	-20°C	-20°C	-20°C	-20°C	-20°C	-20°C	-20°C	-20°C	-20°C	-20°C	-20°C	-20°C	-20°C	-20°C	-20°C	-20°C	-20°C	-20°C	-20°C	-20°C	-20°C
9		Analytical technique
	9.1	LCMS
	9.1.1	Date of measurement
	9.1.2	LC system
	9.1.3	Column
	9.1.4	Mobile phase
	9.1.5	Gradient
	9.1.6	Flow
	9.1.7	Injection volume
	9.1.8	MS system
	9.1.9	Ionization
	9.2	GC-MS
	9.2.1	Derivatisation of sample	BF3 methanolysis method (miniature scale protocol; see manuscript)	BF3 methanolysis method (miniature scale protocol; see manuscript)	BF3 methanolysis method (miniature scale protocol; see manuscript)	BF3 methanolysis method (miniature scale protocol; see manuscript)	BF3 methanolysis method (miniature scale protocol; see manuscript)	BF3 methanolysis method (miniature scale protocol; see manuscript)	BF3 methanolysis method (miniature scale protocol; see manuscript)	BF3 methanolysis method (miniature scale protocol; see manuscript)	BF3 methanolysis method (miniature scale protocol; see manuscript)	BF3 methanolysis method (miniature scale protocol; see manuscript)	BF3 methanolysis method (miniature scale protocol; see manuscript)	BF3 methanolysis method (miniature scale protocol; see manuscript)	BF3 methanolysis method (miniature scale protocol; see manuscript)	BF3 methanolysis method (miniature scale protocol; see manuscript)	BF3 methanolysis method (miniature scale protocol; see manuscript)	BF3 methanolysis method (miniature scale protocol; see manuscript)	BF3 methanolysis method (miniature scale protocol; see manuscript)	BF3 methanolysis method (miniature scale protocol; see manuscript)	BF3 methanolysis method (miniature scale protocol; see manuscript)	BF3 methanolysis method (miniature scale protocol; see manuscript)	BF3 methanolysis method (miniature scale protocol; see manuscript)	BF3 methanolysis method (miniature scale protocol; see manuscript)	BF3 methanolysis method (miniature scale protocol; see manuscript)	BF3 methanolysis method (miniature scale protocol; see manuscript)	BF3 methanolysis method (miniature scale protocol; see manuscript)	BF3 methanolysis method (miniature scale protocol; see manuscript)	BF3 methanolysis method (miniature scale protocol; see manuscript)	BF3 methanolysis method (miniature scale protocol; see manuscript)	BF3 methanolysis method (miniature scale protocol; see manuscript)	BF3 methanolysis method (miniature scale protocol; see manuscript)	BF3 methanolysis method (miniature scale protocol; see manuscript)	BF3 methanolysis method (miniature scale protocol; see manuscript)	BF3 methanolysis method (miniature scale protocol; see manuscript)	BF3 methanolysis method (miniature scale protocol; see manuscript)	BF3 methanolysis method (miniature scale protocol; see manuscript)	BF3 methanolysis method (miniature scale protocol; see manuscript)	BF3 methanolysis method (miniature scale protocol; see manuscript)	BF3 methanolysis method (miniature scale protocol; see manuscript)	BF3 methanolysis method (miniature scale protocol; see manuscript)	BF3 methanolysis method (miniature scale protocol; see manuscript)	BF3 methanolysis method (miniature scale protocol; see manuscript)	BF3 methanolysis method (miniature scale protocol; see manuscript)	BF3 methanolysis method (miniature scale protocol; see manuscript)	BF3 methanolysis method (miniature scale protocol; see manuscript)	BF3 methanolysis method (miniature scale protocol; see manuscript)	BF3 methanolysis method (miniature scale protocol; see manuscript)
	9.2.2	Date of measurement	2-25-2009	2-25-2009	2-25-2009	2-25-2009	2-25-2009	2-25-2009	2-25-2009	2-25-2009	2-25-2009	2-25-2009	2-25-2009	2-25-2009	2-25-2009	2-25-2009	2-25-2009	2-25-2009	2-25-2009	2-25-2009	2-25-2009	2-25-2009	2-25-2009	2-25-2009	2-25-2009	2-25-2009	2-25-2009	2-25-2009	2-25-2009	2-25-2009	2-25-2009	2-25-2009	2-25-2009	2-25-2009	2-25-2009	2-25-2009	2-25-2009	2-25-2009	2-25-2009	2-25-2009	2-25-2009	2-25-2009	2-25-2009	2-25-2009	2-25-2009	2-25-2009	2-25-2009	2-25-2009
	9.2.3	GC system	Trace GC 2000 series (Thermo Finnigan)	Trace GC 2000 series (Thermo Finnigan)	Trace GC 2000 series (Thermo Finnigan)	Trace GC 2000 series (Thermo Finnigan)	Trace GC 2000 series (Thermo Finnigan)	Trace GC 2000 series (Thermo Finnigan)	Trace GC 2000 series (Thermo Finnigan)	Trace GC 2000 series (Thermo Finnigan)	Trace GC 2000 series (Thermo Finnigan)	Trace GC 2000 series (Thermo Finnigan)	Trace GC 2000 series (Thermo Finnigan)	Trace GC 2000 series (Thermo Finnigan)	Trace GC 2000 series (Thermo Finnigan)	Trace GC 2000 series (Thermo Finnigan)	Trace GC 2000 series (Thermo Finnigan)	Trace GC 2000 series (Thermo Finnigan)	Trace GC 2000 series (Thermo Finnigan)	Trace GC 2000 series (Thermo Finnigan)	Trace GC 2000 series (Thermo Finnigan)	Trace GC 2000 series (Thermo Finnigan)	Trace GC 2000 series (Thermo Finnigan)	Trace GC 2000 series (Thermo Finnigan)	Trace GC 2000 series (Thermo Finnigan)	Trace GC 2000 series (Thermo Finnigan)	Trace GC 2000 series (Thermo Finnigan)	Trace GC 2000 series (Thermo Finnigan)	Trace GC 2000 series (Thermo Finnigan)	Trace GC 2000 series (Thermo Finnigan)	Trace GC 2000 series (Thermo Finnigan)	Trace GC 2000 series (Thermo Finnigan)	Trace GC 2000 series (Thermo Finnigan)	Trace GC 2000 series (Thermo Finnigan)	Trace GC 2000 series (Thermo Finnigan)	Trace GC 2000 series (Thermo Finnigan)	Trace GC 2000 series (Thermo Finnigan)	Trace GC 2000 series (Thermo Finnigan)	Trace GC 2000 series (Thermo Finnigan)	Trace GC 2000 series (Thermo Finnigan)	Trace GC 2000 series (Thermo Finnigan)	Trace GC 2000 series (Thermo Finnigan)	Trace GC 2000 series (Thermo Finnigan)	Trace GC 2000 series (Thermo Finnigan)	Trace GC 2000 series (Thermo Finnigan)	Trace GC 2000 series (Thermo Finnigan)	Trace GC 2000 series (Thermo Finnigan)	Trace GC 2000 series (Thermo Finnigan)
	9.2.4	Column	RTX-5 columm (10 m, internal diameter 0.18 mm; stationary phase film 0.20 m)	RTX-5 columm (10 m, internal diameter 0.18 mm; stationary phase film 0.20 m)	RTX-5 columm (10 m, internal diameter 0.18 mm; stationary phase film 0.20 m)	RTX-5 columm (10 m, internal diameter 0.18 mm; stationary phase film 0.20 m)	RTX-5 columm (10 m, internal diameter 0.18 mm; stationary phase film 0.20 m)	RTX-5 columm (10 m, internal diameter 0.18 mm; stationary phase film 0.20 m)	RTX-5 columm (10 m, internal diameter 0.18 mm; stationary phase film 0.20 m)	RTX-5 columm (10 m, internal diameter 0.18 mm; stationary phase film 0.20 m)	RTX-5 columm (10 m, internal diameter 0.18 mm; stationary phase film 0.20 m)	RTX-5 columm (10 m, internal diameter 0.18 mm; stationary phase film 0.20 m)	RTX-5 columm (10 m, internal diameter 0.18 mm; stationary phase film 0.20 m)	RTX-5 columm (10 m, internal diameter 0.18 mm; stationary phase film 0.20 m)	RTX-5 columm (10 m, internal diameter 0.18 mm; stationary phase film 0.20 m)	RTX-5 columm (10 m, internal diameter 0.18 mm; stationary phase film 0.20 m)	RTX-5 columm (10 m, internal diameter 0.18 mm; stationary phase film 0.20 m)	RTX-5 columm (10 m, internal diameter 0.18 mm; stationary phase film 0.20 m)	RTX-5 columm (10 m, internal diameter 0.18 mm; stationary phase film 0.20 m)	RTX-5 columm (10 m, internal diameter 0.18 mm; stationary phase film 0.20 m)	RTX-5 columm (10 m, internal diameter 0.18 mm; stationary phase film 0.20 m)	RTX-5 columm (10 m, internal diameter 0.18 mm; stationary phase film 0.20 m)	RTX-5 columm (10 m, internal diameter 0.18 mm; stationary phase film 0.20 m)	RTX-5 columm (10 m, internal diameter 0.18 mm; stationary phase film 0.20 m)	RTX-5 columm (10 m, internal diameter 0.18 mm; stationary phase film 0.20 m)	RTX-5 columm (10 m, internal diameter 0.18 mm; stationary phase film 0.20 m)	RTX-5 columm (10 m, internal diameter 0.18 mm; stationary phase film 0.20 m)	RTX-5 columm (10 m, internal diameter 0.18 mm; stationary phase film 0.20 m)	RTX-5 columm (10 m, internal diameter 0.18 mm; stationary phase film 0.20 m)	RTX-5 columm (10 m, internal diameter 0.18 mm; stationary phase film 0.20 m)	RTX-5 columm (10 m, internal diameter 0.18 mm; stationary phase film 0.20 m)	RTX-5 columm (10 m, internal diameter 0.18 mm; stationary phase film 0.20 m)	RTX-5 columm (10 m, internal diameter 0.18 mm; stationary phase film 0.20 m)	RTX-5 columm (10 m, internal diameter 0.18 mm; stationary phase film 0.20 m)	RTX-5 columm (10 m, internal diameter 0.18 mm; stationary phase film 0.20 m)	RTX-5 columm (10 m, internal diameter 0.18 mm; stationary phase film 0.20 m)	RTX-5 columm (10 m, internal diameter 0.18 mm; stationary phase film 0.20 m)	RTX-5 columm (10 m, internal diameter 0.18 mm; stationary phase film 0.20 m)	RTX-5 columm (10 m, internal diameter 0.18 mm; stationary phase film 0.20 m)	RTX-5 columm (10 m, internal diameter 0.18 mm; stationary phase film 0.20 m)	RTX-5 columm (10 m, internal diameter 0.18 mm; stationary phase film 0.20 m)	RTX-5 columm (10 m, internal diameter 0.18 mm; stationary phase film 0.20 m)	RTX-5 columm (10 m, internal diameter 0.18 mm; stationary phase film 0.20 m)	RTX-5 columm (10 m, internal diameter 0.18 mm; stationary phase film 0.20 m)	RTX-5 columm (10 m, internal diameter 0.18 mm; stationary phase film 0.20 m)	RTX-5 columm (10 m, internal diameter 0.18 mm; stationary phase film 0.20 m)	RTX-5 columm (10 m, internal diameter 0.18 mm; stationary phase film 0.20 m)	RTX-5 columm (10 m, internal diameter 0.18 mm; stationary phase film 0.20 m)
	9.2.5	Mobile phase	Helium	Helium	Helium	Helium	Helium	Helium	Helium	Helium	Helium	Helium	Helium	Helium	Helium	Helium	Helium	Helium	Helium	Helium	Helium	Helium	Helium	Helium	Helium	Helium	Helium	Helium	Helium	Helium	Helium	Helium	Helium	Helium	Helium	Helium	Helium	Helium	Helium	Helium	Helium	Helium	Helium	Helium	Helium	Helium	Helium	Helium
	9.2.6	Gradient	2 min at 80°C; increase temp at 5.5°/min till 185°C; increase temp 3.5°C till 290°C and kept constant fro 12 min	2 min at 80°C; increase temp at 5.5°/min till 185°C; increase temp 3.5°C till 290°C and kept constant fro 12 min	2 min at 80°C; increase temp at 5.5°/min till 185°C; increase temp 3.5°C till 290°C and kept constant fro 12 min	2 min at 80°C; increase temp at 5.5°/min till 185°C; increase temp 3.5°C till 290°C and kept constant fro 12 min	2 min at 80°C; increase temp at 5.5°/min till 185°C; increase temp 3.5°C till 290°C and kept constant fro 12 min	2 min at 80°C; increase temp at 5.5°/min till 185°C; increase temp 3.5°C till 290°C and kept constant fro 12 min	2 min at 80°C; increase temp at 5.5°/min till 185°C; increase temp 3.5°C till 290°C and kept constant fro 12 min	2 min at 80°C; increase temp at 5.5°/min till 185°C; increase temp 3.5°C till 290°C and kept constant fro 12 min	2 min at 80°C; increase temp at 5.5°/min till 185°C; increase temp 3.5°C till 290°C and kept constant fro 12 min	2 min at 80°C; increase temp at 5.5°/min till 185°C; increase temp 3.5°C till 290°C and kept constant fro 12 min	2 min at 80°C; increase temp at 5.5°/min till 185°C; increase temp 3.5°C till 290°C and kept constant fro 12 min	2 min at 80°C; increase temp at 5.5°/min till 185°C; increase temp 3.5°C till 290°C and kept constant fro 12 min	2 min at 80°C; increase temp at 5.5°/min till 185°C; increase temp 3.5°C till 290°C and kept constant fro 12 min	2 min at 80°C; increase temp at 5.5°/min till 185°C; increase temp 3.5°C till 290°C and kept constant fro 12 min	2 min at 80°C; increase temp at 5.5°/min till 185°C; increase temp 3.5°C till 290°C and kept constant fro 12 min	2 min at 80°C; increase temp at 5.5°/min till 185°C; increase temp 3.5°C till 290°C and kept constant fro 12 min	2 min at 80°C; increase temp at 5.5°/min till 185°C; increase temp 3.5°C till 290°C and kept constant fro 12 min	2 min at 80°C; increase temp at 5.5°/min till 185°C; increase temp 3.5°C till 290°C and kept constant fro 12 min	2 min at 80°C; increase temp at 5.5°/min till 185°C; increase temp 3.5°C till 290°C and kept constant fro 12 min	2 min at 80°C; increase temp at 5.5°/min till 185°C; increase temp 3.5°C till 290°C and kept constant fro 12 min	2 min at 80°C; increase temp at 5.5°/min till 185°C; increase temp 3.5°C till 290°C and kept constant fro 12 min	2 min at 80°C; increase temp at 5.5°/min till 185°C; increase temp 3.5°C till 290°C and kept constant fro 12 min	2 min at 80°C; increase temp at 5.5°/min till 185°C; increase temp 3.5°C till 290°C and kept constant fro 12 min	2 min at 80°C; increase temp at 5.5°/min till 185°C; increase temp 3.5°C till 290°C and kept constant fro 12 min	2 min at 80°C; increase temp at 5.5°/min till 185°C; increase temp 3.5°C till 290°C and kept constant fro 12 min	2 min at 80°C; increase temp at 5.5°/min till 185°C; increase temp 3.5°C till 290°C and kept constant fro 12 min	2 min at 80°C; increase temp at 5.5°/min till 185°C; increase temp 3.5°C till 290°C and kept constant fro 12 min	2 min at 80°C; increase temp at 5.5°/min till 185°C; increase temp 3.5°C till 290°C and kept constant fro 12 min	2 min at 80°C; increase temp at 5.5°/min till 185°C; increase temp 3.5°C till 290°C and kept constant fro 12 min	2 min at 80°C; increase temp at 5.5°/min till 185°C; increase temp 3.5°C till 290°C and kept constant fro 12 min	2 min at 80°C; increase temp at 5.5°/min till 185°C; increase temp 3.5°C till 290°C and kept constant fro 12 min	2 min at 80°C; increase temp at 5.5°/min till 185°C; increase temp 3.5°C till 290°C and kept constant fro 12 min	2 min at 80°C; increase temp at 5.5°/min till 185°C; increase temp 3.5°C till 290°C and kept constant fro 12 min	2 min at 80°C; increase temp at 5.5°/min till 185°C; increase temp 3.5°C till 290°C and kept constant fro 12 min	2 min at 80°C; increase temp at 5.5°/min till 185°C; increase temp 3.5°C till 290°C and kept constant fro 12 min	2 min at 80°C; increase temp at 5.5°/min till 185°C; increase temp 3.5°C till 290°C and kept constant fro 12 min	2 min at 80°C; increase temp at 5.5°/min till 185°C; increase temp 3.5°C till 290°C and kept constant fro 12 min	2 min at 80°C; increase temp at 5.5°/min till 185°C; increase temp 3.5°C till 290°C and kept constant fro 12 min	2 min at 80°C; increase temp at 5.5°/min till 185°C; increase temp 3.5°C till 290°C and kept constant fro 12 min	2 min at 80°C; increase temp at 5.5°/min till 185°C; increase temp 3.5°C till 290°C and kept constant fro 12 min	2 min at 80°C; increase temp at 5.5°/min till 185°C; increase temp 3.5°C till 290°C and kept constant fro 12 min	2 min at 80°C; increase temp at 5.5°/min till 185°C; increase temp 3.5°C till 290°C and kept constant fro 12 min	2 min at 80°C; increase temp at 5.5°/min till 185°C; increase temp 3.5°C till 290°C and kept constant fro 12 min	2 min at 80°C; increase temp at 5.5°/min till 185°C; increase temp 3.5°C till 290°C and kept constant fro 12 min	2 min at 80°C; increase temp at 5.5°/min till 185°C; increase temp 3.5°C till 290°C and kept constant fro 12 min	2 min at 80°C; increase temp at 5.5°/min till 185°C; increase temp 3.5°C till 290°C and kept constant fro 12 min
	9.2.7	Ionization	Electron impact (EI)	Electron impact (EI)	Electron impact (EI)	Electron impact (EI)	Electron impact (EI)	Electron impact (EI)	Electron impact (EI)	Electron impact (EI)	Electron impact (EI)	Electron impact (EI)	Electron impact (EI)	Electron impact (EI)	Electron impact (EI)	Electron impact (EI)	Electron impact (EI)	Electron impact (EI)	Electron impact (EI)	Electron impact (EI)	Electron impact (EI)	Electron impact (EI)	Electron impact (EI)	Electron impact (EI)	Electron impact (EI)	Electron impact (EI)	Electron impact (EI)	Electron impact (EI)	Electron impact (EI)	Electron impact (EI)	Electron impact (EI)	Electron impact (EI)	Electron impact (EI)	Electron impact (EI)	Electron impact (EI)	Electron impact (EI)	Electron impact (EI)	Electron impact (EI)	Electron impact (EI)	Electron impact (EI)	Electron impact (EI)	Electron impact (EI)	Electron impact (EI)	Electron impact (EI)	Electron impact (EI)	Electron impact (EI)	Electron impact (EI)	Electron impact (EI)
	9.2.8	Injection volume	2 µl	2 µl	2 µl	2 µl	2 µl	2 µl	2 µl	2 µl	2 µl	2 µl	2 µl	2 µl	2 µl	2 µl	2 µl	2 µl	2 µl	2 µl	2 µl	2 µl	2 µl	2 µl	2 µl	2 µl	2 µl	2 µl	2 µl	2 µl	2 µl	2 µl	2 µl	2 µl	2 µl	2 µl	2 µl	2 µl	2 µl	2 µl	2 µl	2 µl	2 µl	2 µl	2 µl	2 µl	2 µl	2 µl
	9.2.9	MS system	Trace MS Plus mass spectrometer (Thermo Finnigan)	Trace MS Plus mass spectrometer (Thermo Finnigan)	Trace MS Plus mass spectrometer (Thermo Finnigan)	Trace MS Plus mass spectrometer (Thermo Finnigan)	Trace MS Plus mass spectrometer (Thermo Finnigan)	Trace MS Plus mass spectrometer (Thermo Finnigan)	Trace MS Plus mass spectrometer (Thermo Finnigan)	Trace MS Plus mass spectrometer (Thermo Finnigan)	Trace MS Plus mass spectrometer (Thermo Finnigan)	Trace MS Plus mass spectrometer (Thermo Finnigan)	Trace MS Plus mass spectrometer (Thermo Finnigan)	Trace MS Plus mass spectrometer (Thermo Finnigan)	Trace MS Plus mass spectrometer (Thermo Finnigan)	Trace MS Plus mass spectrometer (Thermo Finnigan)	Trace MS Plus mass spectrometer (Thermo Finnigan)	Trace MS Plus mass spectrometer (Thermo Finnigan)	Trace MS Plus mass spectrometer (Thermo Finnigan)	Trace MS Plus mass spectrometer (Thermo Finnigan)	Trace MS Plus mass spectrometer (Thermo Finnigan)	Trace MS Plus mass spectrometer (Thermo Finnigan)	Trace MS Plus mass spectrometer (Thermo Finnigan)	Trace MS Plus mass spectrometer (Thermo Finnigan)	Trace MS Plus mass spectrometer (Thermo Finnigan)	Trace MS Plus mass spectrometer (Thermo Finnigan)	Trace MS Plus mass spectrometer (Thermo Finnigan)	Trace MS Plus mass spectrometer (Thermo Finnigan)	Trace MS Plus mass spectrometer (Thermo Finnigan)	Trace MS Plus mass spectrometer (Thermo Finnigan)	Trace MS Plus mass spectrometer (Thermo Finnigan)	Trace MS Plus mass spectrometer (Thermo Finnigan)	Trace MS Plus mass spectrometer (Thermo Finnigan)	Trace MS Plus mass spectrometer (Thermo Finnigan)	Trace MS Plus mass spectrometer (Thermo Finnigan)	Trace MS Plus mass spectrometer (Thermo Finnigan)	Trace MS Plus mass spectrometer (Thermo Finnigan)	Trace MS Plus mass spectrometer (Thermo Finnigan)	Trace MS Plus mass spectrometer (Thermo Finnigan)	Trace MS Plus mass spectrometer (Thermo Finnigan)	Trace MS Plus mass spectrometer (Thermo Finnigan)	Trace MS Plus mass spectrometer (Thermo Finnigan)	Trace MS Plus mass spectrometer (Thermo Finnigan)	Trace MS Plus mass spectrometer (Thermo Finnigan)	Trace MS Plus mass spectrometer (Thermo Finnigan)	Trace MS Plus mass spectrometer (Thermo Finnigan)	Trace MS Plus mass spectrometer (Thermo Finnigan)	Trace MS Plus mass spectrometer (Thermo Finnigan)
	9.3	1H NMR
	9.3.1	Date of measurement
	9.3.2	Solvent
	9.3.3	Instrument
	9.3.4	Temperature
	9.3.5	probe
	9.3.6	number of scans
10		Data processing
	10.1	LCMS data processing
	10.1.1	LCMS pre-processing and alignment
	10.1.2	LCMS data normalization
	10.2	GCMS data processing	metAlign	metAlign	metAlign	metAlign	metAlign	metAlign	metAlign	metAlign	metAlign	metAlign	metAlign	metAlign	metAlign	metAlign	metAlign	metAlign	metAlign	metAlign	metAlign	metAlign	metAlign	metAlign	metAlign	metAlign	metAlign	metAlign	metAlign	metAlign	metAlign	metAlign	metAlign	metAlign	metAlign	metAlign	metAlign	metAlign	metAlign	metAlign	metAlign	metAlign	metAlign	metAlign	metAlign	metAlign	metAlign	metAlign
	10.2.1	GCMS pre-processing and alignment	on docosahexaenoic methyl ester signal	on docosahexaenoic methyl ester signal	on docosahexaenoic methyl ester signal	on docosahexaenoic methyl ester signal	on docosahexaenoic methyl ester signal	on docosahexaenoic methyl ester signal	on docosahexaenoic methyl ester signal	on docosahexaenoic methyl ester signal	on docosahexaenoic methyl ester signal	on docosahexaenoic methyl ester signal	on docosahexaenoic methyl ester signal	on docosahexaenoic methyl ester signal	on docosahexaenoic methyl ester signal	on docosahexaenoic methyl ester signal	on docosahexaenoic methyl ester signal	on docosahexaenoic methyl ester signal	on docosahexaenoic methyl ester signal	on docosahexaenoic methyl ester signal	on docosahexaenoic methyl ester signal	on docosahexaenoic methyl ester signal	on docosahexaenoic methyl ester signal	on docosahexaenoic methyl ester signal	on docosahexaenoic methyl ester signal	on docosahexaenoic methyl ester signal	on docosahexaenoic methyl ester signal	on docosahexaenoic methyl ester signal	on docosahexaenoic methyl ester signal	on docosahexaenoic methyl ester signal	on docosahexaenoic methyl ester signal	on docosahexaenoic methyl ester signal	on docosahexaenoic methyl ester signal	on docosahexaenoic methyl ester signal	on docosahexaenoic methyl ester signal	on docosahexaenoic methyl ester signal	on docosahexaenoic methyl ester signal	on docosahexaenoic methyl ester signal	on docosahexaenoic methyl ester signal	on docosahexaenoic methyl ester signal	on docosahexaenoic methyl ester signal	on docosahexaenoic methyl ester signal	on docosahexaenoic methyl ester signal	on docosahexaenoic methyl ester signal	on docosahexaenoic methyl ester signal	on docosahexaenoic methyl ester signal	on docosahexaenoic methyl ester signal	on docosahexaenoic methyl ester signal
	10.2.2	GCMS data normalization
	10.3	1H NMR data processing
	10.3.1	1H NMR pre-processing and alignment
	10.3.2	1H NMR data normalization
