# Supplementary material for: An untargeted multi-technique metabolomics approach to studying intracellular metabolites of HepG2 cells exposed to 2,3,7,8-tetrachlorodibenzo-p-dioxin
Source: BMC Genomics. 2011 May 20;12:251. doi: 10.1186/1471-2164-12-251 (PMC3141663; doi:10.1186/1471-2164-12-251)
Supplement: Additional file 2 — Metadata and NMR raw data: ZIP file containing: -All NMR raw data (in JCAMP-DX format ".dx") -The metadata on NMR (polars & apolars), LC-MS and GC-MS data sets (as Tab delimited files ".txt"). [file 1471-2164-12-251-S2.ZIP › TE/Ainhoa/SAFETY COPY D Disk/TRABAJO/ARTICLES/ARTICLE Metabolomics TCDD_ACCEPTED/JCAMP_DX_NMR_data_and_all_metadata/Metadata_NMR_polars.txt]

MIBBI	Additional information	Data filename	NMR_polar_Ctrol_p7.1D.dx	NMR_polar_Ctrol_p7.2D.dx	NMR_polar_Ctrol_p7.3D.dx	NMR_polar_Ctrol_p7.5D.dx	NMR_polar_TCDD_p7.1D.dx	NMR_polar_TCDD_p7.2D.dx	NMR_polar_TCDD_p7.3D.dx	NMR_polar_TCDD_p7.4D.dx	NMR_polar_TCDD_p7.5D.dx	NMR_polar_Ctrol_p11a.1D.dx	NMR_polar_Ctrol_p11a.2D.dx	NMR_polar_Ctrol_p11a.3D.dx	NMR_polar_Ctrol_p11a.4D.dx	NMR_polar_Ctrol_p11a.5D.dx	NMR_polar_TCDD_p11a.1D.dx	NMR_polar_TCDD_p11a.2D.dx	NMR_polar_TCDD_p11a.3D.dx	NMR_polar_TCDD_p11a.4D.dx	NMR_polar_TCDD_p11a.5D.dx	NMR_polar_Ctrol_p11b.1D.dx	NMR_polar_Ctrol_p11b.2D.dx	NMR_polar_Ctrol_p11b.3D.dx	NMR_polar_Ctrol_p11b.4D.dx	NMR_polar_Ctrol_p11b.5D.dx	NMR_polar_TCDD_p11b.1D.dx	NMR_polar_TCDD_p11b.2D.dx	NMR_polar_TCDD_p11b.3D.dx	NMR_polar_TCDD_p11b.4D.dx	NMR_polar_TCDD_p11b.5D.dx	NMR_polar_Ctrol_p17.1D.dx	NMR_polar_Ctrol_p17.2D.dx	NMR_polar_Ctrol_p17.3D.dx	NMR_polar_Ctrol_p17.4D.dx	NMR_polar_Ctrol_p17.5D.dx	NMR_polar_TCDD_p17.1D.dx	NMR_polar_TCDD_p17.2D.dx	NMR_polar_TCDD_p17.3D.dx	NMR_polar_TCDD_p17.4D.dx	NMR_polar_TCDD_p17.5D.dx	NMR_polar_Ctrol_p30.1D.dx	NMR_polar_Ctrol_p30.2D.dx	NMR_polar_Ctrol_p30.3D.dx	NMR_polar_Ctrol_p30.4D.dx	NMR_polar_Ctrol_p30.5D.dx	NMR_polar_TCDD_p30.1D.dx	NMR_polar_TCDD_p30.2D.dx	NMR_polar_TCDD_p30.3D.dx
		Sample short description	polar fraction HepG2 p7 exposed DMSO measured by NMR_replicate_1	polar fraction HepG2 p7 exposed DMSO measured by NMR_replicate_2	polar fraction HepG2 p7 exposed DMSO measured by NMR_replicate_3	polar fraction HepG2 p7 exposed DMSO measured by NMR_replicate_5	polar fraction HepG2 p7 exposed TCDD measured by NMR replicate_1	polar fraction HepG2 p7 exposed TCDD measured by NMR replicate_2	polar fraction HepG2 p7 exposed TCDD measured by NMR replicate_3	polar fraction HepG2 p7 exposed TCDD measured by NMR replicate_4	polar fraction HepG2 p7 exposed TCDD measured by NMR replicate_5	polar fraction HepG2 p11a exposed DMSO measured by NMR_replicate_1	polar fraction HepG2 p11a exposed DMSO measured by NMR_replicate_2	polar fraction HepG2 p11a exposed DMSO measured by NMR_replicate_3	polar fraction HepG2 p11a exposed DMSO measured by NMR_replicate_4	polar fraction HepG2 p11a exposed DMSO measured by NMR_replicate_5	polar fraction HepG2 p11a exposed TCDD measured by NMR replicate_1	polar fraction HepG2 p11a exposed TCDD measured by NMR replicate_2	polar fraction HepG2 p11a exposed TCDD measured by NMR replicate_3	polar fraction HepG2 p11a exposed TCDD measured by NMR replicate_4	polar fraction HepG2 p11a exposed TCDD measured by NMR replicate_5	polar fraction HepG2 p11b exposed DMSO measured by NMR_replicate_1	polar fraction HepG2 p11b exposed DMSO measured by NMR_replicate_2	polar fraction HepG2 p11b exposed DMSO measured by NMR_replicate_3	polar fraction HepG2 p11b exposed DMSO measured by NMR_replicate_4	polar fraction HepG2 p11b exposed DMSO measured by NMR_replicate_5	polar fraction HepG2 p11b exposed TCDD measured by NMR replicate_1	polar fraction HepG2 p11b exposed TCDD measured by NMR replicate_2	polar fraction HepG2 p11b exposed TCDD measured by NMR replicate_3	polar fraction HepG2 p11b exposed TCDD measured by NMR replicate_4	polar fraction HepG2 p11b exposed TCDD measured by NMR replicate_5	polar fraction HepG2 p17 exposed DMSO measured by NMR_replicate_1	polar fraction HepG2 p17 exposed DMSO measured by NMR_replicate_2	polar fraction HepG2 p17 exposed DMSO measured by NMR_replicate_3	polar fraction HepG2 p17 exposed DMSO measured by NMR_replicate_4	polar fraction HepG2 p17 exposed DMSO measured by NMR_replicate_5	polar fraction HepG2 p17 exposed TCDD measured by NMR replicate_1	polar fraction HepG2 p17 exposed TCDD measured by NMR replicate_2	polar fraction HepG2 p17 exposed TCDD measured by NMR replicate_3	polar fraction HepG2 p17 exposed TCDD measured by NMR replicate_4	polar fraction HepG2 p17 exposed TCDD measured by NMR replicate_5	polar fraction HepG2 p30 exposed DMSO measured by NMR_replicate_1	polar fraction HepG2 p30 exposed DMSO measured by NMR_replicate_2	polar fraction HepG2 p30 exposed DMSO measured by NMR_replicate_3	polar fraction HepG2 p30 exposed DMSO measured by NMR_replicate_4	polar fraction HepG2 p30 exposed DMSO measured by NMR_replicate_5	polar fraction HepG2 p30 exposed TCDD measured by NMR replicate_1	polar fraction HepG2 p30 exposed TCDD measured by NMR replicate_2	polar fraction HepG2 p30 exposed TCDD measured by NMR replicate_3
1		Investigation
1.1.		Project name or identifier	Metabolomics profiling of TCDD effect on HepG2 cells	Metabolomics profiling of TCDD effect on HepG2 cells	Metabolomics profiling of TCDD effect on HepG2 cells	Metabolomics profiling of TCDD effect on HepG2 cells	Metabolomics profiling of TCDD effect on HepG2 cells	Metabolomics profiling of TCDD effect on HepG2 cells	Metabolomics profiling of TCDD effect on HepG2 cells	Metabolomics profiling of TCDD effect on HepG2 cells	Metabolomics profiling of TCDD effect on HepG2 cells	Metabolomics profiling of TCDD effect on HepG2 cells	Metabolomics profiling of TCDD effect on HepG2 cells	Metabolomics profiling of TCDD effect on HepG2 cells	Metabolomics profiling of TCDD effect on HepG2 cells	Metabolomics profiling of TCDD effect on HepG2 cells	Metabolomics profiling of TCDD effect on HepG2 cells	Metabolomics profiling of TCDD effect on HepG2 cells	Metabolomics profiling of TCDD effect on HepG2 cells	Metabolomics profiling of TCDD effect on HepG2 cells	Metabolomics profiling of TCDD effect on HepG2 cells	Metabolomics profiling of TCDD effect on HepG2 cells	Metabolomics profiling of TCDD effect on HepG2 cells	Metabolomics profiling of TCDD effect on HepG2 cells	Metabolomics profiling of TCDD effect on HepG2 cells	Metabolomics profiling of TCDD effect on HepG2 cells	Metabolomics profiling of TCDD effect on HepG2 cells	Metabolomics profiling of TCDD effect on HepG2 cells	Metabolomics profiling of TCDD effect on HepG2 cells	Metabolomics profiling of TCDD effect on HepG2 cells	Metabolomics profiling of TCDD effect on HepG2 cells	Metabolomics profiling of TCDD effect on HepG2 cells	Metabolomics profiling of TCDD effect on HepG2 cells	Metabolomics profiling of TCDD effect on HepG2 cells	Metabolomics profiling of TCDD effect on HepG2 cells	Metabolomics profiling of TCDD effect on HepG2 cells	Metabolomics profiling of TCDD effect on HepG2 cells	Metabolomics profiling of TCDD effect on HepG2 cells	Metabolomics profiling of TCDD effect on HepG2 cells	Metabolomics profiling of TCDD effect on HepG2 cells	Metabolomics profiling of TCDD effect on HepG2 cells	Metabolomics profiling of TCDD effect on HepG2 cells	Metabolomics profiling of TCDD effect on HepG2 cells	Metabolomics profiling of TCDD effect on HepG2 cells	Metabolomics profiling of TCDD effect on HepG2 cells	Metabolomics profiling of TCDD effect on HepG2 cells	Metabolomics profiling of TCDD effect on HepG2 cells	Metabolomics profiling of TCDD effect on HepG2 cells	Metabolomics profiling of TCDD effect on HepG2 cells
2		Study overview
2.1.		Purpose	Study of the effect of TCDD on HepG2 cells using metabolomics. Possibilities and limitations of metabolomics on this type of studies.	Study of the effect of TCDD on HepG2 cells using metabolomics. Possibilities and limitations of metabolomics on this type of studies.	Study of the effect of TCDD on HepG2 cells using metabolomics. Possibilities and limitations of metabolomics on this type of studies.	Study of the effect of TCDD on HepG2 cells using metabolomics. Possibilities and limitations of metabolomics on this type of studies.	Study of the effect of TCDD on HepG2 cells using metabolomics. Possibilities and limitations of metabolomics on this type of studies.	Study of the effect of TCDD on HepG2 cells using metabolomics. Possibilities and limitations of metabolomics on this type of studies.	Study of the effect of TCDD on HepG2 cells using metabolomics. Possibilities and limitations of metabolomics on this type of studies.	Study of the effect of TCDD on HepG2 cells using metabolomics. Possibilities and limitations of metabolomics on this type of studies.	Study of the effect of TCDD on HepG2 cells using metabolomics. Possibilities and limitations of metabolomics on this type of studies.	Study of the effect of TCDD on HepG2 cells using metabolomics. Possibilities and limitations of metabolomics on this type of studies.	Study of the effect of TCDD on HepG2 cells using metabolomics. Possibilities and limitations of metabolomics on this type of studies.	Study of the effect of TCDD on HepG2 cells using metabolomics. Possibilities and limitations of metabolomics on this type of studies.	Study of the effect of TCDD on HepG2 cells using metabolomics. Possibilities and limitations of metabolomics on this type of studies.	Study of the effect of TCDD on HepG2 cells using metabolomics. Possibilities and limitations of metabolomics on this type of studies.	Study of the effect of TCDD on HepG2 cells using metabolomics. Possibilities and limitations of metabolomics on this type of studies.	Study of the effect of TCDD on HepG2 cells using metabolomics. Possibilities and limitations of metabolomics on this type of studies.	Study of the effect of TCDD on HepG2 cells using metabolomics. Possibilities and limitations of metabolomics on this type of studies.	Study of the effect of TCDD on HepG2 cells using metabolomics. Possibilities and limitations of metabolomics on this type of studies.	Study of the effect of TCDD on HepG2 cells using metabolomics. Possibilities and limitations of metabolomics on this type of studies.	Study of the effect of TCDD on HepG2 cells using metabolomics. Possibilities and limitations of metabolomics on this type of studies.	Study of the effect of TCDD on HepG2 cells using metabolomics. Possibilities and limitations of metabolomics on this type of studies.	Study of the effect of TCDD on HepG2 cells using metabolomics. Possibilities and limitations of metabolomics on this type of studies.	Study of the effect of TCDD on HepG2 cells using metabolomics. Possibilities and limitations of metabolomics on this type of studies.	Study of the effect of TCDD on HepG2 cells using metabolomics. Possibilities and limitations of metabolomics on this type of studies.	Study of the effect of TCDD on HepG2 cells using metabolomics. Possibilities and limitations of metabolomics on this type of studies.	Study of the effect of TCDD on HepG2 cells using metabolomics. Possibilities and limitations of metabolomics on this type of studies.	Study of the effect of TCDD on HepG2 cells using metabolomics. Possibilities and limitations of metabolomics on this type of studies.	Study of the effect of TCDD on HepG2 cells using metabolomics. Possibilities and limitations of metabolomics on this type of studies.	Study of the effect of TCDD on HepG2 cells using metabolomics. Possibilities and limitations of metabolomics on this type of studies.	Study of the effect of TCDD on HepG2 cells using metabolomics. Possibilities and limitations of metabolomics on this type of studies.	Study of the effect of TCDD on HepG2 cells using metabolomics. Possibilities and limitations of metabolomics on this type of studies.	Study of the effect of TCDD on HepG2 cells using metabolomics. Possibilities and limitations of metabolomics on this type of studies.	Study of the effect of TCDD on HepG2 cells using metabolomics. Possibilities and limitations of metabolomics on this type of studies.	Study of the effect of TCDD on HepG2 cells using metabolomics. Possibilities and limitations of metabolomics on this type of studies.	Study of the effect of TCDD on HepG2 cells using metabolomics. Possibilities and limitations of metabolomics on this type of studies.	Study of the effect of TCDD on HepG2 cells using metabolomics. Possibilities and limitations of metabolomics on this type of studies.	Study of the effect of TCDD on HepG2 cells using metabolomics. Possibilities and limitations of metabolomics on this type of studies.	Study of the effect of TCDD on HepG2 cells using metabolomics. Possibilities and limitations of metabolomics on this type of studies.	Study of the effect of TCDD on HepG2 cells using metabolomics. Possibilities and limitations of metabolomics on this type of studies.	Study of the effect of TCDD on HepG2 cells using metabolomics. Possibilities and limitations of metabolomics on this type of studies.	Study of the effect of TCDD on HepG2 cells using metabolomics. Possibilities and limitations of metabolomics on this type of studies.	Study of the effect of TCDD on HepG2 cells using metabolomics. Possibilities and limitations of metabolomics on this type of studies.	Study of the effect of TCDD on HepG2 cells using metabolomics. Possibilities and limitations of metabolomics on this type of studies.	Study of the effect of TCDD on HepG2 cells using metabolomics. Possibilities and limitations of metabolomics on this type of studies.	Study of the effect of TCDD on HepG2 cells using metabolomics. Possibilities and limitations of metabolomics on this type of studies.	Study of the effect of TCDD on HepG2 cells using metabolomics. Possibilities and limitations of metabolomics on this type of studies.	Study of the effect of TCDD on HepG2 cells using metabolomics. Possibilities and limitations of metabolomics on this type of studies.
2.2.		Keywords	metabolomics; in vitro; HepG2; TCDD	metabolomics; in vitro; HepG2; TCDD	metabolomics; in vitro; HepG2; TCDD	metabolomics; in vitro; HepG2; TCDD	metabolomics; in vitro; HepG2; TCDD	metabolomics; in vitro; HepG2; TCDD	metabolomics; in vitro; HepG2; TCDD	metabolomics; in vitro; HepG2; TCDD	metabolomics; in vitro; HepG2; TCDD	metabolomics; in vitro; HepG2; TCDD	metabolomics; in vitro; HepG2; TCDD	metabolomics; in vitro; HepG2; TCDD	metabolomics; in vitro; HepG2; TCDD	metabolomics; in vitro; HepG2; TCDD	metabolomics; in vitro; HepG2; TCDD	metabolomics; in vitro; HepG2; TCDD	metabolomics; in vitro; HepG2; TCDD	metabolomics; in vitro; HepG2; TCDD	metabolomics; in vitro; HepG2; TCDD	metabolomics; in vitro; HepG2; TCDD	metabolomics; in vitro; HepG2; TCDD	metabolomics; in vitro; HepG2; TCDD	metabolomics; in vitro; HepG2; TCDD	metabolomics; in vitro; HepG2; TCDD	metabolomics; in vitro; HepG2; TCDD	metabolomics; in vitro; HepG2; TCDD	metabolomics; in vitro; HepG2; TCDD	metabolomics; in vitro; HepG2; TCDD	metabolomics; in vitro; HepG2; TCDD	metabolomics; in vitro; HepG2; TCDD	metabolomics; in vitro; HepG2; TCDD	metabolomics; in vitro; HepG2; TCDD	metabolomics; in vitro; HepG2; TCDD	metabolomics; in vitro; HepG2; TCDD	metabolomics; in vitro; HepG2; TCDD	metabolomics; in vitro; HepG2; TCDD	metabolomics; in vitro; HepG2; TCDD	metabolomics; in vitro; HepG2; TCDD	metabolomics; in vitro; HepG2; TCDD	metabolomics; in vitro; HepG2; TCDD	metabolomics; in vitro; HepG2; TCDD	metabolomics; in vitro; HepG2; TCDD	metabolomics; in vitro; HepG2; TCDD	metabolomics; in vitro; HepG2; TCDD	metabolomics; in vitro; HepG2; TCDD	metabolomics; in vitro; HepG2; TCDD	metabolomics; in vitro; HepG2; TCDD
2.3.		Organization
2.3.1.		Name	NTC-Netherlands Toxicogenomics Centre	NTC-Netherlands Toxicogenomics Centre	NTC-Netherlands Toxicogenomics Centre	NTC-Netherlands Toxicogenomics Centre	NTC-Netherlands Toxicogenomics Centre	NTC-Netherlands Toxicogenomics Centre	NTC-Netherlands Toxicogenomics Centre	NTC-Netherlands Toxicogenomics Centre	NTC-Netherlands Toxicogenomics Centre	NTC-Netherlands Toxicogenomics Centre	NTC-Netherlands Toxicogenomics Centre	NTC-Netherlands Toxicogenomics Centre	NTC-Netherlands Toxicogenomics Centre	NTC-Netherlands Toxicogenomics Centre	NTC-Netherlands Toxicogenomics Centre	NTC-Netherlands Toxicogenomics Centre	NTC-Netherlands Toxicogenomics Centre	NTC-Netherlands Toxicogenomics Centre	NTC-Netherlands Toxicogenomics Centre	NTC-Netherlands Toxicogenomics Centre	NTC-Netherlands Toxicogenomics Centre	NTC-Netherlands Toxicogenomics Centre	NTC-Netherlands Toxicogenomics Centre	NTC-Netherlands Toxicogenomics Centre	NTC-Netherlands Toxicogenomics Centre	NTC-Netherlands Toxicogenomics Centre	NTC-Netherlands Toxicogenomics Centre	NTC-Netherlands Toxicogenomics Centre	NTC-Netherlands Toxicogenomics Centre	NTC-Netherlands Toxicogenomics Centre	NTC-Netherlands Toxicogenomics Centre	NTC-Netherlands Toxicogenomics Centre	NTC-Netherlands Toxicogenomics Centre	NTC-Netherlands Toxicogenomics Centre	NTC-Netherlands Toxicogenomics Centre	NTC-Netherlands Toxicogenomics Centre	NTC-Netherlands Toxicogenomics Centre	NTC-Netherlands Toxicogenomics Centre	NTC-Netherlands Toxicogenomics Centre	NTC-Netherlands Toxicogenomics Centre	NTC-Netherlands Toxicogenomics Centre	NTC-Netherlands Toxicogenomics Centre	NTC-Netherlands Toxicogenomics Centre	NTC-Netherlands Toxicogenomics Centre	NTC-Netherlands Toxicogenomics Centre	NTC-Netherlands Toxicogenomics Centre	NTC-Netherlands Toxicogenomics Centre
2.4.		Person or responsible role
2.4.1.		Name	Ainhoa Ruiz - Aracama	Ainhoa Ruiz - Aracama	Ainhoa Ruiz - Aracama	Ainhoa Ruiz - Aracama	Ainhoa Ruiz - Aracama	Ainhoa Ruiz - Aracama	Ainhoa Ruiz - Aracama	Ainhoa Ruiz - Aracama	Ainhoa Ruiz - Aracama	Ainhoa Ruiz - Aracama	Ainhoa Ruiz - Aracama	Ainhoa Ruiz - Aracama	Ainhoa Ruiz - Aracama	Ainhoa Ruiz - Aracama	Ainhoa Ruiz - Aracama	Ainhoa Ruiz - Aracama	Ainhoa Ruiz - Aracama	Ainhoa Ruiz - Aracama	Ainhoa Ruiz - Aracama	Ainhoa Ruiz - Aracama	Ainhoa Ruiz - Aracama	Ainhoa Ruiz - Aracama	Ainhoa Ruiz - Aracama	Ainhoa Ruiz - Aracama	Ainhoa Ruiz - Aracama	Ainhoa Ruiz - Aracama	Ainhoa Ruiz - Aracama	Ainhoa Ruiz - Aracama	Ainhoa Ruiz - Aracama	Ainhoa Ruiz - Aracama	Ainhoa Ruiz - Aracama	Ainhoa Ruiz - Aracama	Ainhoa Ruiz - Aracama	Ainhoa Ruiz - Aracama	Ainhoa Ruiz - Aracama	Ainhoa Ruiz - Aracama	Ainhoa Ruiz - Aracama	Ainhoa Ruiz - Aracama	Ainhoa Ruiz - Aracama	Ainhoa Ruiz - Aracama	Ainhoa Ruiz - Aracama	Ainhoa Ruiz - Aracama	Ainhoa Ruiz - Aracama	Ainhoa Ruiz - Aracama	Ainhoa Ruiz - Aracama	Ainhoa Ruiz - Aracama	Ainhoa Ruiz - Aracama
2.4.2.		Affiliation	RIKILT-Institute of Food Safety (Wageningen)	RIKILT-Institute of Food Safety (Wageningen)	RIKILT-Institute of Food Safety (Wageningen)	RIKILT-Institute of Food Safety (Wageningen)	RIKILT-Institute of Food Safety (Wageningen)	RIKILT-Institute of Food Safety (Wageningen)	RIKILT-Institute of Food Safety (Wageningen)	RIKILT-Institute of Food Safety (Wageningen)	RIKILT-Institute of Food Safety (Wageningen)	RIKILT-Institute of Food Safety (Wageningen)	RIKILT-Institute of Food Safety (Wageningen)	RIKILT-Institute of Food Safety (Wageningen)	RIKILT-Institute of Food Safety (Wageningen)	RIKILT-Institute of Food Safety (Wageningen)	RIKILT-Institute of Food Safety (Wageningen)	RIKILT-Institute of Food Safety (Wageningen)	RIKILT-Institute of Food Safety (Wageningen)	RIKILT-Institute of Food Safety (Wageningen)	RIKILT-Institute of Food Safety (Wageningen)	RIKILT-Institute of Food Safety (Wageningen)	RIKILT-Institute of Food Safety (Wageningen)	RIKILT-Institute of Food Safety (Wageningen)	RIKILT-Institute of Food Safety (Wageningen)	RIKILT-Institute of Food Safety (Wageningen)	RIKILT-Institute of Food Safety (Wageningen)	RIKILT-Institute of Food Safety (Wageningen)	RIKILT-Institute of Food Safety (Wageningen)	RIKILT-Institute of Food Safety (Wageningen)	RIKILT-Institute of Food Safety (Wageningen)	RIKILT-Institute of Food Safety (Wageningen)	RIKILT-Institute of Food Safety (Wageningen)	RIKILT-Institute of Food Safety (Wageningen)	RIKILT-Institute of Food Safety (Wageningen)	RIKILT-Institute of Food Safety (Wageningen)	RIKILT-Institute of Food Safety (Wageningen)	RIKILT-Institute of Food Safety (Wageningen)	RIKILT-Institute of Food Safety (Wageningen)	RIKILT-Institute of Food Safety (Wageningen)	RIKILT-Institute of Food Safety (Wageningen)	RIKILT-Institute of Food Safety (Wageningen)	RIKILT-Institute of Food Safety (Wageningen)	RIKILT-Institute of Food Safety (Wageningen)	RIKILT-Institute of Food Safety (Wageningen)	RIKILT-Institute of Food Safety (Wageningen)	RIKILT-Institute of Food Safety (Wageningen)	RIKILT-Institute of Food Safety (Wageningen)	RIKILT-Institute of Food Safety (Wageningen)
3		Study design
3.1.		Design description	Controls (n=5) measured at T=48, exposed to TCDD (2nM) (n=5) measured at T=48	Controls (n=5) measured at T=48, exposed to TCDD (2nM) (n=5) measured at T=48	Controls (n=5) measured at T=48, exposed to TCDD (2nM) (n=5) measured at T=48	Controls (n=5) measured at T=48, exposed to TCDD (2nM) (n=5) measured at T=48	Controls (n=5) measured at T=48, exposed to TCDD (2nM) (n=5) measured at T=48	Controls (n=5) measured at T=48, exposed to TCDD (2nM) (n=5) measured at T=48	Controls (n=5) measured at T=48, exposed to TCDD (2nM) (n=5) measured at T=48	Controls (n=5) measured at T=48, exposed to TCDD (2nM) (n=5) measured at T=48	Controls (n=5) measured at T=48, exposed to TCDD (2nM) (n=5) measured at T=48	Controls (n=5) measured at T=48, exposed to TCDD (2nM) (n=5) measured at T=48	Controls (n=5) measured at T=48, exposed to TCDD (2nM) (n=5) measured at T=48	Controls (n=5) measured at T=48, exposed to TCDD (2nM) (n=5) measured at T=48	Controls (n=5) measured at T=48, exposed to TCDD (2nM) (n=5) measured at T=48	Controls (n=5) measured at T=48, exposed to TCDD (2nM) (n=5) measured at T=48	Controls (n=5) measured at T=48, exposed to TCDD (2nM) (n=5) measured at T=48	Controls (n=5) measured at T=48, exposed to TCDD (2nM) (n=5) measured at T=48	Controls (n=5) measured at T=48, exposed to TCDD (2nM) (n=5) measured at T=48	Controls (n=5) measured at T=48, exposed to TCDD (2nM) (n=5) measured at T=48	Controls (n=5) measured at T=48, exposed to TCDD (2nM) (n=5) measured at T=48	Controls (n=5) measured at T=48, exposed to TCDD (2nM) (n=5) measured at T=48	Controls (n=5) measured at T=48, exposed to TCDD (2nM) (n=5) measured at T=48	Controls (n=5) measured at T=48, exposed to TCDD (2nM) (n=5) measured at T=48	Controls (n=5) measured at T=48, exposed to TCDD (2nM) (n=5) measured at T=48	Controls (n=5) measured at T=48, exposed to TCDD (2nM) (n=5) measured at T=48	Controls (n=5) measured at T=48, exposed to TCDD (2nM) (n=5) measured at T=48	Controls (n=5) measured at T=48, exposed to TCDD (2nM) (n=5) measured at T=48	Controls (n=5) measured at T=48, exposed to TCDD (2nM) (n=5) measured at T=48	Controls (n=5) measured at T=48, exposed to TCDD (2nM) (n=5) measured at T=48	Controls (n=5) measured at T=48, exposed to TCDD (2nM) (n=5) measured at T=48	Controls (n=5) measured at T=48, exposed to TCDD (2nM) (n=5) measured at T=48	Controls (n=5) measured at T=48, exposed to TCDD (2nM) (n=5) measured at T=48	Controls (n=5) measured at T=48, exposed to TCDD (2nM) (n=5) measured at T=48	Controls (n=5) measured at T=48, exposed to TCDD (2nM) (n=5) measured at T=48	Controls (n=5) measured at T=48, exposed to TCDD (2nM) (n=5) measured at T=48	Controls (n=5) measured at T=48, exposed to TCDD (2nM) (n=5) measured at T=48	Controls (n=5) measured at T=48, exposed to TCDD (2nM) (n=5) measured at T=48	Controls (n=5) measured at T=48, exposed to TCDD (2nM) (n=5) measured at T=48	Controls (n=5) measured at T=48, exposed to TCDD (2nM) (n=5) measured at T=48	Controls (n=5) measured at T=48, exposed to TCDD (2nM) (n=5) measured at T=48	Controls (n=5) measured at T=48, exposed to TCDD (2nM) (n=5) measured at T=48	Controls (n=5) measured at T=48, exposed to TCDD (2nM) (n=5) measured at T=48	Controls (n=5) measured at T=48, exposed to TCDD (2nM) (n=5) measured at T=48	Controls (n=5) measured at T=48, exposed to TCDD (2nM) (n=5) measured at T=48	Controls (n=5) measured at T=48, exposed to TCDD (2nM) (n=5) measured at T=48	Controls (n=5) measured at T=48, exposed to TCDD (2nM) (n=5) measured at T=48	Controls (n=5) measured at T=48, exposed to TCDD (2nM) (n=5) measured at T=48	Controls (n=5) measured at T=48, exposed to TCDD (2nM) (n=5) measured at T=48
3.2.		Factors	Two Factors: treatment + passage number (7,11,17 & 30)	Two Factors: treatment + passage number (7,11,17 & 30)	Two Factors: treatment + passage number (7,11,17 & 30)	Two Factors: treatment + passage number (7,11,17 & 30)	Two Factors: treatment + passage number (7,11,17 & 30)	Two Factors: treatment + passage number (7,11,17 & 30)	Two Factors: treatment + passage number (7,11,17 & 30)	Two Factors: treatment + passage number (7,11,17 & 30)	Two Factors: treatment + passage number (7,11,17 & 30)	Two Factors: treatment + passage number (7,11,17 & 30)	Two Factors: treatment + passage number (7,11,17 & 30)	Two Factors: treatment + passage number (7,11,17 & 30)	Two Factors: treatment + passage number (7,11,17 & 30)	Two Factors: treatment + passage number (7,11,17 & 30)	Two Factors: treatment + passage number (7,11,17 & 30)	Two Factors: treatment + passage number (7,11,17 & 30)	Two Factors: treatment + passage number (7,11,17 & 30)	Two Factors: treatment + passage number (7,11,17 & 30)	Two Factors: treatment + passage number (7,11,17 & 30)	Two Factors: treatment + passage number (7,11,17 & 30)	Two Factors: treatment + passage number (7,11,17 & 30)	Two Factors: treatment + passage number (7,11,17 & 30)	Two Factors: treatment + passage number (7,11,17 & 30)	Two Factors: treatment + passage number (7,11,17 & 30)	Two Factors: treatment + passage number (7,11,17 & 30)	Two Factors: treatment + passage number (7,11,17 & 30)	Two Factors: treatment + passage number (7,11,17 & 30)	Two Factors: treatment + passage number (7,11,17 & 30)	Two Factors: treatment + passage number (7,11,17 & 30)	Two Factors: treatment + passage number (7,11,17 & 30)	Two Factors: treatment + passage number (7,11,17 & 30)	Two Factors: treatment + passage number (7,11,17 & 30)	Two Factors: treatment + passage number (7,11,17 & 30)	Two Factors: treatment + passage number (7,11,17 & 30)	Two Factors: treatment + passage number (7,11,17 & 30)	Two Factors: treatment + passage number (7,11,17 & 30)	Two Factors: treatment + passage number (7,11,17 & 30)	Two Factors: treatment + passage number (7,11,17 & 30)	Two Factors: treatment + passage number (7,11,17 & 30)	Two Factors: treatment + passage number (7,11,17 & 30)	Two Factors: treatment + passage number (7,11,17 & 30)	Two Factors: treatment + passage number (7,11,17 & 30)	Two Factors: treatment + passage number (7,11,17 & 30)	Two Factors: treatment + passage number (7,11,17 & 30)	Two Factors: treatment + passage number (7,11,17 & 30)	Two Factors: treatment + passage number (7,11,17 & 30)	Two Factors: treatment + passage number (7,11,17 & 30)
	3.3	Treatment	control vs treated (2 nM TCDD)	control vs treated (2 nM TCDD)	control vs treated (2 nM TCDD)	control vs treated (2 nM TCDD)	control vs treated (2 nM TCDD)	control vs treated (2 nM TCDD)	control vs treated (2 nM TCDD)	control vs treated (2 nM TCDD)	control vs treated (2 nM TCDD)	control vs treated (2 nM TCDD)	control vs treated (2 nM TCDD)	control vs treated (2 nM TCDD)	control vs treated (2 nM TCDD)	control vs treated (2 nM TCDD)	control vs treated (2 nM TCDD)	control vs treated (2 nM TCDD)	control vs treated (2 nM TCDD)	control vs treated (2 nM TCDD)	control vs treated (2 nM TCDD)	control vs treated (2 nM TCDD)	control vs treated (2 nM TCDD)	control vs treated (2 nM TCDD)	control vs treated (2 nM TCDD)	control vs treated (2 nM TCDD)	control vs treated (2 nM TCDD)	control vs treated (2 nM TCDD)	control vs treated (2 nM TCDD)	control vs treated (2 nM TCDD)	control vs treated (2 nM TCDD)	control vs treated (2 nM TCDD)	control vs treated (2 nM TCDD)	control vs treated (2 nM TCDD)	control vs treated (2 nM TCDD)	control vs treated (2 nM TCDD)	control vs treated (2 nM TCDD)	control vs treated (2 nM TCDD)	control vs treated (2 nM TCDD)	control vs treated (2 nM TCDD)	control vs treated (2 nM TCDD)	control vs treated (2 nM TCDD)	control vs treated (2 nM TCDD)	control vs treated (2 nM TCDD)	control vs treated (2 nM TCDD)	control vs treated (2 nM TCDD)	control vs treated (2 nM TCDD)	control vs treated (2 nM TCDD)	control vs treated (2 nM TCDD)
	3.4	StudyType	Single Dose Toxicity	Single Dose Toxicity	Single Dose Toxicity	Single Dose Toxicity	Single Dose Toxicity	Single Dose Toxicity	Single Dose Toxicity	Single Dose Toxicity	Single Dose Toxicity	Single Dose Toxicity	Single Dose Toxicity	Single Dose Toxicity	Single Dose Toxicity	Single Dose Toxicity	Single Dose Toxicity	Single Dose Toxicity	Single Dose Toxicity	Single Dose Toxicity	Single Dose Toxicity	Single Dose Toxicity	Single Dose Toxicity	Single Dose Toxicity	Single Dose Toxicity	Single Dose Toxicity	Single Dose Toxicity	Single Dose Toxicity	Single Dose Toxicity	Single Dose Toxicity	Single Dose Toxicity	Single Dose Toxicity	Single Dose Toxicity	Single Dose Toxicity	Single Dose Toxicity	Single Dose Toxicity	Single Dose Toxicity	Single Dose Toxicity	Single Dose Toxicity	Single Dose Toxicity	Single Dose Toxicity	Single Dose Toxicity	Single Dose Toxicity	Single Dose Toxicity	Single Dose Toxicity	Single Dose Toxicity	Single Dose Toxicity	Single Dose Toxicity	Single Dose Toxicity
	3.5	Dose Frequency	once	once	once	once	once	once	once	once	once	once	once	once	once	once	once	once	once	once	once	once	once	once	once	once	once	once	once	once	once	once	once	once	once	once	once	once	once	once	once	once	once	once	once	once	once	once	once
	3.6	Vehicle	0.5 % DMSO in medium (v/v)	0.5 % DMSO in medium (v/v)	0.5 % DMSO in medium (v/v)	0.5 % DMSO in medium (v/v)	0.5 % DMSO in medium (v/v)	0.5 % DMSO in medium (v/v)	0.5 % DMSO in medium (v/v)	0.5 % DMSO in medium (v/v)	0.5 % DMSO in medium (v/v)	0.5 % DMSO in medium (v/v)	0.5 % DMSO in medium (v/v)	0.5 % DMSO in medium (v/v)	0.5 % DMSO in medium (v/v)	0.5 % DMSO in medium (v/v)	0.5 % DMSO in medium (v/v)	0.5 % DMSO in medium (v/v)	0.5 % DMSO in medium (v/v)	0.5 % DMSO in medium (v/v)	0.5 % DMSO in medium (v/v)	0.5 % DMSO in medium (v/v)	0.5 % DMSO in medium (v/v)	0.5 % DMSO in medium (v/v)	0.5 % DMSO in medium (v/v)	0.5 % DMSO in medium (v/v)	0.5 % DMSO in medium (v/v)	0.5 % DMSO in medium (v/v)	0.5 % DMSO in medium (v/v)	0.5 % DMSO in medium (v/v)	0.5 % DMSO in medium (v/v)	0.5 % DMSO in medium (v/v)	0.5 % DMSO in medium (v/v)	0.5 % DMSO in medium (v/v)	0.5 % DMSO in medium (v/v)	0.5 % DMSO in medium (v/v)	0.5 % DMSO in medium (v/v)	0.5 % DMSO in medium (v/v)	0.5 % DMSO in medium (v/v)	0.5 % DMSO in medium (v/v)	0.5 % DMSO in medium (v/v)	0.5 % DMSO in medium (v/v)	0.5 % DMSO in medium (v/v)	0.5 % DMSO in medium (v/v)	0.5 % DMSO in medium (v/v)	0.5 % DMSO in medium (v/v)	0.5 % DMSO in medium (v/v)	0.5 % DMSO in medium (v/v)	0.5 % DMSO in medium (v/v)
	3.7	Dose Duration	48 h	48 h	48 h	48 h	48 h	48 h	48 h	48 h	48 h	48 h	48 h	48 h	48 h	48 h	48 h	48 h	48 h	48 h	48 h	48 h	48 h	48 h	48 h	48 h	48 h	48 h	48 h	48 h	48 h	48 h	48 h	48 h	48 h	48 h	48 h	48 h	48 h	48 h	48 h	48 h	48 h	48 h	48 h	48 h	48 h	48 h	48 h
4		Organism
4.1.		Binomial systematic name (genus and species)	Homo sapiens	Homo sapiens	Homo sapiens	Homo sapiens	Homo sapiens	Homo sapiens	Homo sapiens	Homo sapiens	Homo sapiens	Homo sapiens	Homo sapiens	Homo sapiens	Homo sapiens	Homo sapiens	Homo sapiens	Homo sapiens	Homo sapiens	Homo sapiens	Homo sapiens	Homo sapiens	Homo sapiens	Homo sapiens	Homo sapiens	Homo sapiens	Homo sapiens	Homo sapiens	Homo sapiens	Homo sapiens	Homo sapiens	Homo sapiens	Homo sapiens	Homo sapiens	Homo sapiens	Homo sapiens	Homo sapiens	Homo sapiens	Homo sapiens	Homo sapiens	Homo sapiens	Homo sapiens	Homo sapiens	Homo sapiens	Homo sapiens	Homo sapiens	Homo sapiens	Homo sapiens	Homo sapiens
4.2.		Authority	[taxonomy ncbi]:9606	[taxonomy ncbi]:9606	[taxonomy ncbi]:9606	[taxonomy ncbi]:9606	[taxonomy ncbi]:9606	[taxonomy ncbi]:9606	[taxonomy ncbi]:9606	[taxonomy ncbi]:9606	[taxonomy ncbi]:9606	[taxonomy ncbi]:9606	[taxonomy ncbi]:9606	[taxonomy ncbi]:9606	[taxonomy ncbi]:9606	[taxonomy ncbi]:9606	[taxonomy ncbi]:9606	[taxonomy ncbi]:9606	[taxonomy ncbi]:9606	[taxonomy ncbi]:9606	[taxonomy ncbi]:9606	[taxonomy ncbi]:9606	[taxonomy ncbi]:9606	[taxonomy ncbi]:9606	[taxonomy ncbi]:9606	[taxonomy ncbi]:9606	[taxonomy ncbi]:9606	[taxonomy ncbi]:9606	[taxonomy ncbi]:9606	[taxonomy ncbi]:9606	[taxonomy ncbi]:9606	[taxonomy ncbi]:9606	[taxonomy ncbi]:9606	[taxonomy ncbi]:9606	[taxonomy ncbi]:9606	[taxonomy ncbi]:9606	[taxonomy ncbi]:9606	[taxonomy ncbi]:9606	[taxonomy ncbi]:9606	[taxonomy ncbi]:9606	[taxonomy ncbi]:9606	[taxonomy ncbi]:9606	[taxonomy ncbi]:9606	[taxonomy ncbi]:9606	[taxonomy ncbi]:9606	[taxonomy ncbi]:9606	[taxonomy ncbi]:9606	[taxonomy ncbi]:9606	[taxonomy ncbi]:9606
	4.3	Organ	Liver	Liver	Liver	Liver	Liver	Liver	Liver	Liver	Liver	Liver	Liver	Liver	Liver	Liver	Liver	Liver	Liver	Liver	Liver	Liver	Liver	Liver	Liver	Liver	Liver	Liver	Liver	Liver	Liver	Liver	Liver	Liver	Liver	Liver	Liver	Liver	Liver	Liver	Liver	Liver	Liver	Liver	Liver	Liver	Liver	Liver	Liver
	4.4	Cell type	HepG2 cell	HepG2 cell	HepG2 cell	HepG2 cell	HepG2 cell	HepG2 cell	HepG2 cell	HepG2 cell	HepG2 cell	HepG2 cell	HepG2 cell	HepG2 cell	HepG2 cell	HepG2 cell	HepG2 cell	HepG2 cell	HepG2 cell	HepG2 cell	HepG2 cell	HepG2 cell	HepG2 cell	HepG2 cell	HepG2 cell	HepG2 cell	HepG2 cell	HepG2 cell	HepG2 cell	HepG2 cell	HepG2 cell	HepG2 cell	HepG2 cell	HepG2 cell	HepG2 cell	HepG2 cell	HepG2 cell	HepG2 cell	HepG2 cell	HepG2 cell	HepG2 cell	HepG2 cell	HepG2 cell	HepG2 cell	HepG2 cell	HepG2 cell	HepG2 cell	HepG2 cell	HepG2 cell
	4.5	Biosource	ATCC	ATCC	ATCC	ATCC	ATCC	ATCC	ATCC	ATCC	ATCC	ATCC	ATCC	ATCC	ATCC	ATCC	ATCC	ATCC	ATCC	ATCC	ATCC	ATCC	ATCC	ATCC	ATCC	ATCC	ATCC	ATCC	ATCC	ATCC	ATCC	ATCC	ATCC	ATCC	ATCC	ATCC	ATCC	ATCC	ATCC	ATCC	ATCC	ATCC	ATCC	ATCC	ATCC	ATCC	ATCC	ATCC	ATCC
	5	Biological sample
	5.1.	Passage number	passage 7	passage 7	passage 7	passage 7	passage 7	passage 7	passage 7	passage 7	passage 7	passage 11a	passage 11a	passage 11a	passage 11a	passage 11a	passage 11a	passage 11a	passage 11a	passage 11a	passage 11a	passage 11b	passage 11b	passage 11b	passage 11b	passage 11b	passage 11b	passage 11b	passage 11b	passage 11b	passage 11b	passage 17	passage 17	passage 17	passage 17	passage 17	passage 17	passage 17	passage 17	passage 17	passage 17	passage 30	passage 30	passage 30	passage 30	passage 30	passage 30	passage 30	passage 30
	5.2.	Biological replicate	1	2	3	5	1	2	3	4	5	1	2	3	4	5	1	2	3	4	5	1	2	3	4	5	1	2	3	4	5	1	2	3	4	5	1	2	3	4	5	1	2	3	4	5	1	2	3
	6	Sample treatment
	6.1	Compound	Untreated	Untreated	Untreated	Untreated	Tetrachlorodibenzodioxin	Tetrachlorodibenzodioxin	Tetrachlorodibenzodioxin	Tetrachlorodibenzodioxin	Tetrachlorodibenzodioxin	Untreated	Untreated	Untreated	Untreated	Untreated	Tetrachlorodibenzodioxin	Tetrachlorodibenzodioxin	Tetrachlorodibenzodioxin	Tetrachlorodibenzodioxin	Tetrachlorodibenzodioxin	Untreated	Untreated	Untreated	Untreated	Untreated	Tetrachlorodibenzodioxin	Tetrachlorodibenzodioxin	Tetrachlorodibenzodioxin	Tetrachlorodibenzodioxin	Tetrachlorodibenzodioxin	Untreated	Untreated	Untreated	Untreated	Untreated	Tetrachlorodibenzodioxin	Tetrachlorodibenzodioxin	Tetrachlorodibenzodioxin	Tetrachlorodibenzodioxin	Tetrachlorodibenzodioxin	Untreated	Untreated	Untreated	Untreated	Untreated	Tetrachlorodibenzodioxin	Tetrachlorodibenzodioxin	Tetrachlorodibenzodioxin
	6.2	CAS					17460-01-6	17460-01-6	17460-01-6	17460-01-6	17460-01-6						17460-01-6	17460-01-6	17460-01-6	17460-01-6	17460-01-6						17460-01-6	17460-01-6	17460-01-6	17460-01-6	17460-01-6						17460-01-6	17460-01-6	17460-01-6	17460-01-6	17460-01-6						17460-01-6	17460-01-6	17460-01-6
	6.3	Compound Class	non-carcinogen	non-carcinogen	non-carcinogen	non-carcinogen	Carcinogen	Carcinogen	Carcinogen	Carcinogen	Carcinogen	non-carcinogen	non-carcinogen	non-carcinogen	non-carcinogen	non-carcinogen	Carcinogen	Carcinogen	Carcinogen	Carcinogen	Carcinogen	non-carcinogen	non-carcinogen	non-carcinogen	non-carcinogen	non-carcinogen	Carcinogen	Carcinogen	Carcinogen	Carcinogen	Carcinogen	non-carcinogen	non-carcinogen	non-carcinogen	non-carcinogen	non-carcinogen	Carcinogen	Carcinogen	Carcinogen	Carcinogen	Carcinogen	non-carcinogen	non-carcinogen	non-carcinogen	non-carcinogen	non-carcinogen	Carcinogen	Carcinogen	Carcinogen
7		Sample description
7.1.		Sample description	Polar fraction containing polar metabolites extracted following protocol (see manuscript)	Polar fraction containing polar metabolites extracted following protocol (see manuscript)	Polar fraction containing polar metabolites extracted following protocol (see manuscript)	Polar fraction containing polar metabolites extracted following protocol (see manuscript)	Polar fraction containing polar metabolites extracted following protocol (see manuscript)	Polar fraction containing polar metabolites extracted following protocol (see manuscript)	Polar fraction containing polar metabolites extracted following protocol (see manuscript)	Polar fraction containing polar metabolites extracted following protocol (see manuscript)	Polar fraction containing polar metabolites extracted following protocol (see manuscript)	Polar fraction containing polar metabolites extracted following protocol (see manuscript)	Polar fraction containing polar metabolites extracted following protocol (see manuscript)	Polar fraction containing polar metabolites extracted following protocol (see manuscript)	Polar fraction containing polar metabolites extracted following protocol (see manuscript)	Polar fraction containing polar metabolites extracted following protocol (see manuscript)	Polar fraction containing polar metabolites extracted following protocol (see manuscript)	Polar fraction containing polar metabolites extracted following protocol (see manuscript)	Polar fraction containing polar metabolites extracted following protocol (see manuscript)	Polar fraction containing polar metabolites extracted following protocol (see manuscript)	Polar fraction containing polar metabolites extracted following protocol (see manuscript)	Polar fraction containing polar metabolites extracted following protocol (see manuscript)	Polar fraction containing polar metabolites extracted following protocol (see manuscript)	Polar fraction containing polar metabolites extracted following protocol (see manuscript)	Polar fraction containing polar metabolites extracted following protocol (see manuscript)	Polar fraction containing polar metabolites extracted following protocol (see manuscript)	Polar fraction containing polar metabolites extracted following protocol (see manuscript)	Polar fraction containing polar metabolites extracted following protocol (see manuscript)	Polar fraction containing polar metabolites extracted following protocol (see manuscript)	Polar fraction containing polar metabolites extracted following protocol (see manuscript)	Polar fraction containing polar metabolites extracted following protocol (see manuscript)	Polar fraction containing polar metabolites extracted following protocol (see manuscript)	Polar fraction containing polar metabolites extracted following protocol (see manuscript)	Polar fraction containing polar metabolites extracted following protocol (see manuscript)	Polar fraction containing polar metabolites extracted following protocol (see manuscript)	Polar fraction containing polar metabolites extracted following protocol (see manuscript)	Polar fraction containing polar metabolites extracted following protocol (see manuscript)	Polar fraction containing polar metabolites extracted following protocol (see manuscript)	Polar fraction containing polar metabolites extracted following protocol (see manuscript)	Polar fraction containing polar metabolites extracted following protocol (see manuscript)	Polar fraction containing polar metabolites extracted following protocol (see manuscript)	Polar fraction containing polar metabolites extracted following protocol (see manuscript)	Polar fraction containing polar metabolites extracted following protocol (see manuscript)	Polar fraction containing polar metabolites extracted following protocol (see manuscript)	Polar fraction containing polar metabolites extracted following protocol (see manuscript)	Polar fraction containing polar metabolites extracted following protocol (see manuscript)	Polar fraction containing polar metabolites extracted following protocol (see manuscript)	Polar fraction containing polar metabolites extracted following protocol (see manuscript)	Polar fraction containing polar metabolites extracted following protocol (see manuscript)
8		Sampling event
	8.1	Exposure date and time	11-6-2008 at 8:00 am	11-6-2008 at 8:00 am	11-6-2008 at 8:00 am	11-6-2008 at 8:00 am	11-6-2008 at 8:00 am	11-6-2008 at 8:00 am	11-6-2008 at 8:00 am	11-6-2008 at 8:00 am	11-6-2008 at 8:00 am	7-7-2008 at 8:00 am	7-7-2008 at 8:00 am	7-7-2008 at 8:00 am	7-7-2008 at 8:00 am	7-7-2008 at 8:00 am	7-7-2008 at 8:00 am	7-7-2008 at 8:00 am	7-7-2008 at 8:00 am	7-7-2008 at 8:00 am	7-7-2008 at 8:00 am	13-10-2008 at 8:00	13-10-2008 at 8:00	13-10-2008 at 8:00	13-10-2008 at 8:00	13-10-2008 at 8:00	13-10-2008 at 8:00	13-10-2008 at 8:00	13-10-2008 at 8:00	13-10-2008 at 8:00	13-10-2008 at 8:00	21-7-2008 at 8:00 am	21-7-2008 at 8:00 am	21-7-2008 at 8:00 am	21-7-2008 at 8:00 am	21-7-2008 at 8:00 am	21-7-2008 at 8:00 am	21-7-2008 at 8:00 am	21-7-2008 at 8:00 am	21-7-2008 at 8:00 am	21-7-2008 at 8:00 am	11-6-2008 at 8:00 am	11-6-2008 at 8:00 am	11-6-2008 at 8:00 am	11-6-2008 at 8:00 am	11-6-2008 at 8:00 am	11-6-2008 at 8:00 am	11-6-2008 at 8:00 am	11-6-2008 at 8:00 am
	8.2	Harvesting date and time	13-6-2008 at 8:00 am	13-6-2008 at 8:00 am	13-6-2008 at 8:00 am	13-6-2008 at 8:00 am	13-6-2008 at 8:00 am	13-6-2008 at 8:00 am	13-6-2008 at 8:00 am	13-6-2008 at 8:00 am	13-6-2008 at 8:00 am	9-7-2008 at 8:00 am	9-7-2008 at 8:00 am	9-7-2008 at 8:00 am	9-7-2008 at 8:00 am	9-7-2008 at 8:00 am	9-7-2008 at 8:00 am	9-7-2008 at 8:00 am	9-7-2008 at 8:00 am	9-7-2008 at 8:00 am	9-7-2008 at 8:00 am	15-10-2008 at 8:00	15-10-2008 at 8:00	15-10-2008 at 8:00	15-10-2008 at 8:00	15-10-2008 at 8:00	15-10-2008 at 8:00	15-10-2008 at 8:00	15-10-2008 at 8:00	15-10-2008 at 8:00	15-10-2008 at 8:00	23-7-2008 at 8:00 am	23-7-2008 at 8:00 am	23-7-2008 at 8:00 am	23-7-2008 at 8:00 am	23-7-2008 at 8:00 am	23-7-2008 at 8:00 am	23-7-2008 at 8:00 am	23-7-2008 at 8:00 am	23-7-2008 at 8:00 am	23-7-2008 at 8:00 am	13-6-2008 at 8:00 am	13-6-2008 at 8:00 am	13-6-2008 at 8:00 am	13-6-2008 at 8:00 am	13-6-2008 at 8:00 am	13-6-2008 at 8:00 am	13-6-2008 at 8:00 am	13-6-2008 at 8:00 am
	8.3	Quenching metabolism	Ice-cold washing	Ice-cold washing	Ice-cold washing	Ice-cold washing	Ice-cold washing	Ice-cold washing	Ice-cold washing	Ice-cold washing	Ice-cold washing	Ice-cold washing	Ice-cold washing	Ice-cold washing	Ice-cold washing	Ice-cold washing	Ice-cold washing	Ice-cold washing	Ice-cold washing	Ice-cold washing	Ice-cold washing	Ice-cold washing	Ice-cold washing	Ice-cold washing	Ice-cold washing	Ice-cold washing	Ice-cold washing	Ice-cold washing	Ice-cold washing	Ice-cold washing	Ice-cold washing	Ice-cold washing	Ice-cold washing	Ice-cold washing	Ice-cold washing	Ice-cold washing	Ice-cold washing	Ice-cold washing	Ice-cold washing	Ice-cold washing	Ice-cold washing	Ice-cold washing	Ice-cold washing	Ice-cold washing	Ice-cold washing	Ice-cold washing	Ice-cold washing	Ice-cold washing	Ice-cold washing
	8.4	Extracellular metabolites	Removed by washing (4 times with NaCl 0.9% and once with Ammonium acetate 1.2%)	Removed by washing (4 times with NaCl 0.9% and once with Ammonium acetate 1.2%)	Removed by washing (4 times with NaCl 0.9% and once with Ammonium acetate 1.2%)	Removed by washing (4 times with NaCl 0.9% and once with Ammonium acetate 1.2%)	Removed by washing (4 times with NaCl 0.9% and once with Ammonium acetate 1.2%)	Removed by washing (4 times with NaCl 0.9% and once with Ammonium acetate 1.2%)	Removed by washing (4 times with NaCl 0.9% and once with Ammonium acetate 1.2%)	Removed by washing (4 times with NaCl 0.9% and once with Ammonium acetate 1.2%)	Removed by washing (4 times with NaCl 0.9% and once with Ammonium acetate 1.2%)	Removed by washing (4 times with NaCl 0.9% and once with Ammonium acetate 1.2%)	Removed by washing (4 times with NaCl 0.9% and once with Ammonium acetate 1.2%)	Removed by washing (4 times with NaCl 0.9% and once with Ammonium acetate 1.2%)	Removed by washing (4 times with NaCl 0.9% and once with Ammonium acetate 1.2%)	Removed by washing (4 times with NaCl 0.9% and once with Ammonium acetate 1.2%)	Removed by washing (4 times with NaCl 0.9% and once with Ammonium acetate 1.2%)	Removed by washing (4 times with NaCl 0.9% and once with Ammonium acetate 1.2%)	Removed by washing (4 times with NaCl 0.9% and once with Ammonium acetate 1.2%)	Removed by washing (4 times with NaCl 0.9% and once with Ammonium acetate 1.2%)	Removed by washing (4 times with NaCl 0.9% and once with Ammonium acetate 1.2%)	Removed by washing (4 times with NaCl 0.9% and once with Ammonium acetate 1.2%)	Removed by washing (4 times with NaCl 0.9% and once with Ammonium acetate 1.2%)	Removed by washing (4 times with NaCl 0.9% and once with Ammonium acetate 1.2%)	Removed by washing (4 times with NaCl 0.9% and once with Ammonium acetate 1.2%)	Removed by washing (4 times with NaCl 0.9% and once with Ammonium acetate 1.2%)	Removed by washing (4 times with NaCl 0.9% and once with Ammonium acetate 1.2%)	Removed by washing (4 times with NaCl 0.9% and once with Ammonium acetate 1.2%)	Removed by washing (4 times with NaCl 0.9% and once with Ammonium acetate 1.2%)	Removed by washing (4 times with NaCl 0.9% and once with Ammonium acetate 1.2%)	Removed by washing (4 times with NaCl 0.9% and once with Ammonium acetate 1.2%)	Removed by washing (4 times with NaCl 0.9% and once with Ammonium acetate 1.2%)	Removed by washing (4 times with NaCl 0.9% and once with Ammonium acetate 1.2%)	Removed by washing (4 times with NaCl 0.9% and once with Ammonium acetate 1.2%)	Removed by washing (4 times with NaCl 0.9% and once with Ammonium acetate 1.2%)	Removed by washing (4 times with NaCl 0.9% and once with Ammonium acetate 1.2%)	Removed by washing (4 times with NaCl 0.9% and once with Ammonium acetate 1.2%)	Removed by washing (4 times with NaCl 0.9% and once with Ammonium acetate 1.2%)	Removed by washing (4 times with NaCl 0.9% and once with Ammonium acetate 1.2%)	Removed by washing (4 times with NaCl 0.9% and once with Ammonium acetate 1.2%)	Removed by washing (4 times with NaCl 0.9% and once with Ammonium acetate 1.2%)	Removed by washing (4 times with NaCl 0.9% and once with Ammonium acetate 1.2%)	Removed by washing (4 times with NaCl 0.9% and once with Ammonium acetate 1.2%)	Removed by washing (4 times with NaCl 0.9% and once with Ammonium acetate 1.2%)	Removed by washing (4 times with NaCl 0.9% and once with Ammonium acetate 1.2%)	Removed by washing (4 times with NaCl 0.9% and once with Ammonium acetate 1.2%)	Removed by washing (4 times with NaCl 0.9% and once with Ammonium acetate 1.2%)	Removed by washing (4 times with NaCl 0.9% and once with Ammonium acetate 1.2%)	Removed by washing (4 times with NaCl 0.9% and once with Ammonium acetate 1.2%)
	8.5	Extraction of metabolites	By cell disruption with MilliQ water and ultrasonication	By cell disruption with MilliQ water and ultrasonication	By cell disruption with MilliQ water and ultrasonication	By cell disruption with MilliQ water and ultrasonication	By cell disruption with MilliQ water and ultrasonication	By cell disruption with MilliQ water and ultrasonication	By cell disruption with MilliQ water and ultrasonication	By cell disruption with MilliQ water and ultrasonication	By cell disruption with MilliQ water and ultrasonication	By cell disruption with MilliQ water and ultrasonication	By cell disruption with MilliQ water and ultrasonication	By cell disruption with MilliQ water and ultrasonication	By cell disruption with MilliQ water and ultrasonication	By cell disruption with MilliQ water and ultrasonication	By cell disruption with MilliQ water and ultrasonication	By cell disruption with MilliQ water and ultrasonication	By cell disruption with MilliQ water and ultrasonication	By cell disruption with MilliQ water and ultrasonication	By cell disruption with MilliQ water and ultrasonication	By cell disruption with MilliQ water and ultrasonication	By cell disruption with MilliQ water and ultrasonication	By cell disruption with MilliQ water and ultrasonication	By cell disruption with MilliQ water and ultrasonication	By cell disruption with MilliQ water and ultrasonication	By cell disruption with MilliQ water and ultrasonication	By cell disruption with MilliQ water and ultrasonication	By cell disruption with MilliQ water and ultrasonication	By cell disruption with MilliQ water and ultrasonication	By cell disruption with MilliQ water and ultrasonication	By cell disruption with MilliQ water and ultrasonication	By cell disruption with MilliQ water and ultrasonication	By cell disruption with MilliQ water and ultrasonication	By cell disruption with MilliQ water and ultrasonication	By cell disruption with MilliQ water and ultrasonication	By cell disruption with MilliQ water and ultrasonication	By cell disruption with MilliQ water and ultrasonication	By cell disruption with MilliQ water and ultrasonication	By cell disruption with MilliQ water and ultrasonication	By cell disruption with MilliQ water and ultrasonication	By cell disruption with MilliQ water and ultrasonication	By cell disruption with MilliQ water and ultrasonication	By cell disruption with MilliQ water and ultrasonication	By cell disruption with MilliQ water and ultrasonication	By cell disruption with MilliQ water and ultrasonication	By cell disruption with MilliQ water and ultrasonication	By cell disruption with MilliQ water and ultrasonication	By cell disruption with MilliQ water and ultrasonication
	8.6	Separation of fractions	Centrifugation	Centrifugation	Centrifugation	Centrifugation	Centrifugation	Centrifugation	Centrifugation	Centrifugation	Centrifugation	Centrifugation	Centrifugation	Centrifugation	Centrifugation	Centrifugation	Centrifugation	Centrifugation	Centrifugation	Centrifugation	Centrifugation	Centrifugation	Centrifugation	Centrifugation	Centrifugation	Centrifugation	Centrifugation	Centrifugation	Centrifugation	Centrifugation	Centrifugation	Centrifugation	Centrifugation	Centrifugation	Centrifugation	Centrifugation	Centrifugation	Centrifugation	Centrifugation	Centrifugation	Centrifugation	Centrifugation	Centrifugation	Centrifugation	Centrifugation	Centrifugation	Centrifugation	Centrifugation	Centrifugation
	8.7	Storage temperature	-20°C	-20°C	-20°C	-20°C	-20°C	-20°C	-20°C	-20°C	-20°C	-20°C	-20°C	-20°C	-20°C	-20°C	-20°C	-20°C	-20°C	-20°C	-20°C	-20°C	-20°C	-20°C	-20°C	-20°C	-20°C	-20°C	-20°C	-20°C	-20°C	-20°C	-20°C	-20°C	-20°C	-20°C	-20°C	-20°C	-20°C	-20°C	-20°C	-20°C	-20°C	-20°C	-20°C	-20°C	-20°C	-20°C	-20°C
9		Analytical technique
	9.1	LCMS
	9.1.1	Date of measurement
	9.1.2	LC system
	9.1.3	Column
	9.1.4	Mobile phase
	9.1.5	Gradient
	9.1.6	Flow
	9.1.7	Injection volume
	9.1.8	MS system
	9.1.9	Ionization
	9.2	GC-MS
	9.2.1	Derivatisation of sample
	9.2.2	Date of measurement
	9.2.3	GC system
	9.2.4	Column
	9.2.5	Mobile phase
	9.2.6	Gradient
	9.2.7	Ionization
	9.2.8	Injection volume
	9.2.9	MS system
	9.3	1H NMR
	9.3.1	Date of measurement	7-1-2008	7-1-2008	7-1-2008	7-1-2008	7-1-2008	7-1-2008	7-1-2008	7-1-2008	7-1-2008	7-28-2008	7-28-2008	7-28-2008	7-28-2008	7-28-2008	7-28-2008	7-28-2008	7-28-2008	7-28-2008	7-28-2008	12-9-2008	12-9-2008	12-9-2008	12-9-2008	12-9-2008	12-9-2008	12-9-2008	12-9-2008	12-9-2008	12-9-2008	7-29-2008	7-29-2008	7-29-2008	7-29-2008	7-29-2008	7-29-2008	7-29-2008	7-29-2008	7-29-2008	7-29-2008	6-30-2008	6-30-2008	6-30-2008	6-30-2008	6-30-2008	6-30-2008	6-30-2008	6-30-2008
	9.3.2	Solvent	1 M phosphate buffer (pH 7) in 99.95% D2O	1 M phosphate buffer (pH 7) in 99.95% D2O	1 M phosphate buffer (pH 7) in 99.95% D2O	1 M phosphate buffer (pH 7) in 99.95% D2O	1 M phosphate buffer (pH 7) in 99.95% D2O	1 M phosphate buffer (pH 7) in 99.95% D2O	1 M phosphate buffer (pH 7) in 99.95% D2O	1 M phosphate buffer (pH 7) in 99.95% D2O	1 M phosphate buffer (pH 7) in 99.95% D2O	1 M phosphate buffer (pH 7) in 99.95% D2O	1 M phosphate buffer (pH 7) in 99.95% D2O	1 M phosphate buffer (pH 7) in 99.95% D2O	1 M phosphate buffer (pH 7) in 99.95% D2O	1 M phosphate buffer (pH 7) in 99.95% D2O	1 M phosphate buffer (pH 7) in 99.95% D2O	1 M phosphate buffer (pH 7) in 99.95% D2O	1 M phosphate buffer (pH 7) in 99.95% D2O	1 M phosphate buffer (pH 7) in 99.95% D2O	1 M phosphate buffer (pH 7) in 99.95% D2O	1 M phosphate buffer (pH 7) in 99.95% D2O	1 M phosphate buffer (pH 7) in 99.95% D2O	1 M phosphate buffer (pH 7) in 99.95% D2O	1 M phosphate buffer (pH 7) in 99.95% D2O	1 M phosphate buffer (pH 7) in 99.95% D2O	1 M phosphate buffer (pH 7) in 99.95% D2O	1 M phosphate buffer (pH 7) in 99.95% D2O	1 M phosphate buffer (pH 7) in 99.95% D2O	1 M phosphate buffer (pH 7) in 99.95% D2O	1 M phosphate buffer (pH 7) in 99.95% D2O	1 M phosphate buffer (pH 7) in 99.95% D2O	1 M phosphate buffer (pH 7) in 99.95% D2O	1 M phosphate buffer (pH 7) in 99.95% D2O	1 M phosphate buffer (pH 7) in 99.95% D2O	1 M phosphate buffer (pH 7) in 99.95% D2O	1 M phosphate buffer (pH 7) in 99.95% D2O	1 M phosphate buffer (pH 7) in 99.95% D2O	1 M phosphate buffer (pH 7) in 99.95% D2O	1 M phosphate buffer (pH 7) in 99.95% D2O	1 M phosphate buffer (pH 7) in 99.95% D2O	1 M phosphate buffer (pH 7) in 99.95% D2O	1 M phosphate buffer (pH 7) in 99.95% D2O	1 M phosphate buffer (pH 7) in 99.95% D2O	1 M phosphate buffer (pH 7) in 99.95% D2O	1 M phosphate buffer (pH 7) in 99.95% D2O	1 M phosphate buffer (pH 7) in 99.95% D2O	1 M phosphate buffer (pH 7) in 99.95% D2O	1 M phosphate buffer (pH 7) in 99.95% D2O
	9.3.3	Instrument	Bruker 400 MHz	Bruker 400 MHz	Bruker 400 MHz	Bruker 400 MHz	Bruker 400 MHz	Bruker 400 MHz	Bruker 400 MHz	Bruker 400 MHz	Bruker 400 MHz	Bruker 400 MHz	Bruker 400 MHz	Bruker 400 MHz	Bruker 400 MHz	Bruker 400 MHz	Bruker 400 MHz	Bruker 400 MHz	Bruker 400 MHz	Bruker 400 MHz	Bruker 400 MHz	Bruker 400 MHz	Bruker 400 MHz	Bruker 400 MHz	Bruker 400 MHz	Bruker 400 MHz	Bruker 400 MHz	Bruker 400 MHz	Bruker 400 MHz	Bruker 400 MHz	Bruker 400 MHz	Bruker 400 MHz	Bruker 400 MHz	Bruker 400 MHz	Bruker 400 MHz	Bruker 400 MHz	Bruker 400 MHz	Bruker 400 MHz	Bruker 400 MHz	Bruker 400 MHz	Bruker 400 MHz	Bruker 400 MHz	Bruker 400 MHz	Bruker 400 MHz	Bruker 400 MHz	Bruker 400 MHz	Bruker 400 MHz	Bruker 400 MHz	Bruker 400 MHz
	9.3.4	Temperature	300 K	300 K	300 K	300 K	300 K	300 K	300 K	300 K	300 K	300 K	300 K	300 K	300 K	300 K	300 K	300 K	300 K	300 K	300 K	300 K	300 K	300 K	300 K	300 K	300 K	300 K	300 K	300 K	300 K	300 K	300 K	300 K	300 K	300 K	300 K	300 K	300 K	300 K	300 K	300 K	300 K	300 K	300 K	300 K	300 K	300 K	300 K
	9.3.5	probe	5.0-mm	5.0-mm	5.0-mm	5.0-mm	5.0-mm	5.0-mm	5.0-mm	5.0-mm	5.0-mm	5.0-mm	5.0-mm	5.0-mm	5.0-mm	5.0-mm	5.0-mm	5.0-mm	5.0-mm	5.0-mm	5.0-mm	5.0-mm	5.0-mm	5.0-mm	5.0-mm	5.0-mm	5.0-mm	5.0-mm	5.0-mm	5.0-mm	5.0-mm	5.0-mm	5.0-mm	5.0-mm	5.0-mm	5.0-mm	5.0-mm	5.0-mm	5.0-mm	5.0-mm	5.0-mm	5.0-mm	5.0-mm	5.0-mm	5.0-mm	5.0-mm	5.0-mm	5.0-mm	5.0-mm
	9.3.6	number of scans	1024	1024	1024	1024	1024	1024	1024	1024	1024	1024	1024	1024	1024	1024	1024	1024	1024	1024	1024	1024	1024	1024	1024	1024	1024	1024	1024	1024	1024	1024	1024	1024	1024	1024	1024	1024	1024	1024	1024	1024	1024	1024	1024	1024	1024	1024	1024
10		Data processing
	10.1	LCMS data processing
	10.1.1	LCMS pre-processing and alignment
	10.1.2	LCMS data normalization
	10.2	GCMS data processing
	10.2.1	GCMS pre-processing and alignment
	10.2.2	GCMS data normalization
	10.3	1H NMR data processing
	10.3.1	1H NMR pre-processing and alignment	In house developed software	In house developed software	In house developed software	In house developed software	In house developed software	In house developed software	In house developed software	In house developed software	In house developed software	In house developed software	In house developed software	In house developed software	In house developed software	In house developed software	In house developed software	In house developed software	In house developed software	In house developed software	In house developed software	In house developed software	In house developed software	In house developed software	In house developed software	In house developed software	In house developed software	In house developed software	In house developed software	In house developed software	In house developed software	In house developed software	In house developed software	In house developed software	In house developed software	In house developed software	In house developed software	In house developed software	In house developed software	In house developed software	In house developed software	In house developed software	In house developed software	In house developed software	In house developed software	In house developed software	In house developed software	In house developed software	In house developed software
	10.3.2	1H NMR data normalization	phospholipids signal (from apolar NMR analysis)	phospholipids signal (from apolar NMR analysis)	phospholipids signal (from apolar NMR analysis)	phospholipids signal (from apolar NMR analysis)	phospholipids signal (from apolar NMR analysis)	phospholipids signal (from apolar NMR analysis)	phospholipids signal (from apolar NMR analysis)	phospholipids signal (from apolar NMR analysis)	phospholipids signal (from apolar NMR analysis)	phospholipids signal (from apolar NMR analysis)	phospholipids signal (from apolar NMR analysis)	phospholipids signal (from apolar NMR analysis)	phospholipids signal (from apolar NMR analysis)	phospholipids signal (from apolar NMR analysis)	phospholipids signal (from apolar NMR analysis)	phospholipids signal (from apolar NMR analysis)	phospholipids signal (from apolar NMR analysis)	phospholipids signal (from apolar NMR analysis)	phospholipids signal (from apolar NMR analysis)	phospholipids signal (from apolar NMR analysis)	phospholipids signal (from apolar NMR analysis)	phospholipids signal (from apolar NMR analysis)	phospholipids signal (from apolar NMR analysis)	phospholipids signal (from apolar NMR analysis)	phospholipids signal (from apolar NMR analysis)	phospholipids signal (from apolar NMR analysis)	phospholipids signal (from apolar NMR analysis)	phospholipids signal (from apolar NMR analysis)	phospholipids signal (from apolar NMR analysis)	phospholipids signal (from apolar NMR analysis)	phospholipids signal (from apolar NMR analysis)	phospholipids signal (from apolar NMR analysis)	phospholipids signal (from apolar NMR analysis)	phospholipids signal (from apolar NMR analysis)	phospholipids signal (from apolar NMR analysis)	phospholipids signal (from apolar NMR analysis)	phospholipids signal (from apolar NMR analysis)	phospholipids signal (from apolar NMR analysis)	phospholipids signal (from apolar NMR analysis)	phospholipids signal (from apolar NMR analysis)	phospholipids signal (from apolar NMR analysis)	phospholipids signal (from apolar NMR analysis)	phospholipids signal (from apolar NMR analysis)	phospholipids signal (from apolar NMR analysis)	phospholipids signal (from apolar NMR analysis)	phospholipids signal (from apolar NMR analysis)	phospholipids signal (from apolar NMR analysis)
[truncated: 2 more columns]
