# Supplementary material for: An untargeted multi-technique metabolomics approach to studying intracellular metabolites of HepG2 cells exposed to 2,3,7,8-tetrachlorodibenzo-p-dioxin
Source: BMC Genomics. 2011 May 20;12:251. doi: 10.1186/1471-2164-12-251 (PMC3141663; doi:10.1186/1471-2164-12-251)
Supplement: Additional file 2 — Metadata and NMR raw data: ZIP file containing: -All NMR raw data (in JCAMP-DX format ".dx") -The metadata on NMR (polars & apolars), LC-MS and GC-MS data sets (as Tab delimited files ".txt"). [file 1471-2164-12-251-S2.ZIP › TE/Ainhoa/SAFETY COPY D Disk/TRABAJO/ARTICLES/ARTICLE Metabolomics TCDD_ACCEPTED/JCAMP_DX_NMR_data_and_all_metadata/NMR_apolar_Ctrol_p7.1C.dx]

##TITLE=
##JCAMPDX= 6.0         $$ Bruker NMR JCAMP-DX V2.0
##DATA TYPE= NMR FID
##DATA CLASS= NTUPLES
##ORIGIN= Bruker BioSpin GmbH
##OWNER= bruker
$$ 1.72 TOPSPIN		Version 2.1
$$ 2011-04-15 14:44:19.930 +0200  WUR\bruker@RIK1030
$$ Compression mode = fixed
##.OBSERVE FREQUENCY= 400.1319223
##.OBSERVE NUCLEUS= ^1H
##.DELAY= (6, 6)
##.ACQUISITION MODE= SIMULTANEOUS (DQD)
##.ACQUISITION SCHEME= undefined
##.AVERAGES= 128
##.DIGITISER RES= 18
##SPECTROMETER/DATA SYSTEM= avance400
##.PULSE SEQUENCE= zg
##.SOLVENT NAME= CDCl3
##.SHIFT REFERENCE= INTERNAL, CDCl3, 1, 11.01498
##AUDIT TRAIL= $$ (NUMBER, WHEN, WHO, WHERE, PROCESS, VERSION, WHAT)
$$ ##TITLE= Audit trail, TOPSPIN		Version 1.3
$$ ##JCAMPDX= 5.01
$$ ##ORIGIN= Bruker BioSpin GmbH
$$ ##OWNER= bruker
$$ $$ P:/NMR-data/data/Ainhoa_raw_data/nmr/AR190608.1C/1/audita.txt
$$ ##AUDIT TRAIL=  $$ (NUMBER, WHEN, WHO, WHERE, VERSION, WHAT)
(   1,<2008-06-19 11:32:33.142 +0200>,<WUR\bruker>,<RIK1030>,<TOPSPIN 1.3>,
      <created by zg, POWCHK disabled, PULCHK disabled
       configuration hash MD5:
       D1 93 94 B6 6B D6 3B BD 35 EA 0D 0D AE B0 63 FA
       data hash MD5: 16K
       9D 8E CC 9F 64 AE 9B FE B7 BD 75 99 A5 A1 4B AF>)
(   2,<2011-04-15 14:44:17.555 +0200>,<WUR\bruker>,<RIK1030>,<proc1d>,<TOPSPIN 2.1>,
      <convdta from       1 "NMR_apolar_Ctrol_p7.1C" "Ainhoa_raw_data" "P:\NMR-data"
       data hash MD5: 16244
       30 C6 45 2D 17 C5 D6 41 F1 53 78 1F E5 23 05 36>)
$$ ##END=
$$ 
$$ $$ hash MD5
$$ $$ 37 63 83 68 6E 0D E0 9E 80 1E 72 E1 AB 9C 38 C1
##$RELAX= 
##$BRUKER FILE EXP=format.temp
$$ EDIT_PAR COMMAND FILE
$$ 
$$ DI_MODE         LONG
$$ ED_ENTRY        ACQU
$$ ORDER           FILE
$$ 
$$ 
$$ HEADER		"F2 - Acquisition Parameters"
$$ T_NAME		Date_
$$ 		TYPE	R64
$$ 		CLASS	ACQU
$$ 		SUBRANGE 0.0 50000000
$$ 		REL	"Date_=itodate(DATE)"
$$ 		INV_REL	"DATE=datetoi(Date_,DATE)"
$$ 		FORMAT	"%14.0f"
$$ 		TEXT	" "
$$ END
$$ T_NAME		Time
$$ 		TYPE	R32
$$ 		CLASS	ACQU
$$ 		SUBRANGE 0.0 1000000
$$ 		REL	"Time=itotime(DATE)"
$$ 		INV_REL	"DATE=timetoi(Time,DATE)"
$$ 		FORMAT	"%14.2f"
$$ 		TEXT	" "
$$ END
$$ NAME		INSTRUM
$$ 		TEXT	" "
$$ END
$$ NAME		PROBHD
$$ 		FORMAT	"%14.14s"
$$ 		TEXT	" "
$$ END
$$ NAME		PULPROG
$$ 		TEXT	" "
$$ END
$$ NAME		TD
$$ 		TEXT	" "
$$ END
$$ NAME		SOLVENT
$$ 		TEXT	" "
$$ END
$$ NAME		NS
$$ 		TEXT	" "
$$ END
$$ NAME		DS
$$ 		TEXT	" "
$$ END
$$ T_NAME		SWH
$$ 		TYPE	R32
$$ 		CLASS	ACQU
$$ 		SUBRANGE 0.0 1e8
$$ 		REL	"SWH=SW*SFO1"
$$ 		INV_REL "SW=SWH/SFO1"
$$ 		UNIT	"Hz"
$$ 		FORMAT	"%14.3f Hz"
$$ 		TEXT	" "
$$ END
$$ T_NAME          FIDRES
$$                 TYPE    R32
$$                 CLASS   ACQU
$$                 SUBRANGE 0.0 100000
$$                 REL     "FIDRES=SW*SFO1/TD"
$$                 INV_REL "TD = nextpow(SW*SFO1/FIDRES)"
$$ 		UNIT	"Hz"
$$ 		FORMAT	"%14.6f Hz"
$$ 		TEXT	" "
$$ END
$$ T_NAME          AQ
$$ 		TYPE	R32
$$ 		CLASS	ACQU
$$ 		SUBRANGE 0.0 1000
$$ 		REL	"AQ=aqcalc(SW,SFO1,TD,DIGTYP)"
$$ 		INV_REL	"TD=tdcalc(SW,SFO1,1.0e6*AQ,DIGTYP)"
$$ 		UNIT	"sec"
$$ 		FORMAT	"%14.7f sec"
$$ 		TEXT	" "
$$ END
$$ NAME		RG
$$ 		TEXT	" "
$$ END
$$ T_NAME          DW
$$ 		TYPE	R32
$$ 		CLASS	ACQU
$$ 		SUBRANGE 0.0 1000000
$$ 		REL	"DW=1/(2*SW*SFO1)"
$$ 		INV_REL	"SW=1000000/(2*(0.005+DW)*SFO1)"
$$ 		UNIT	"usec"
$$ 		FORMAT	"%14.3lf usec"
$$ 		TEXT	" "
$$ END
$$ NAME		DE
$$ 		FORMAT	"%14.2f usec"
$$ 		TEXT	" "
$$ END
$$ NAME		TE
$$ 		FORMAT	"%14.1f K"
$$ 		TEXT	" "
$$ END
$$ T_NAME		D1
$$ 		TYPE	R32
$$ 		CLASS	ACQU
$$ 		SUBRANGE 0.0 1e38
$$ 		REL	"D1=D[1]"
$$ 		INV_REL	"D[1]=D1"
$$ 		UNIT	"sec"
$$ 		FORMAT	"%14.8f sec"
$$ 		TEXT	" "
$$ END
$$ NAME		TD0
$$ 		TEXT	" "
$$ END
$$ HEADER		"======== CHANNEL f1 ========"
$$ NAME		NUC1
$$ 		NONEDIT
$$ 		TEXT	" "
$$ END
$$ T_NAME		P1
$$ 		TYPE	R32
$$ 		CLASS	ACQU
$$ 		SUBRANGE 0.0 1.0e10
$$ 		REL	"P1=P[1]"
$$ 		INV_REL	"P[1]=P1"
$$ 		UNIT	"usec"
$$ 		FORMAT	"%14.2f usec"
$$ 		TEXT	" "
$$ END
$$ T_NAME		PL1
$$ 		TYPE	R32
$$ 		CLASS	ACQU
$$ 		SUBRANGE -6.0 1e38
$$ 		REL	"PL1=PL[1]"
$$ 		INV_REL	"PL[1]=PL1"
$$ 		UNIT	"dB"
$$ 		FORMAT	"%14.2f dB"
$$ 		TEXT	" "
$$ END
$$ NAME		SFO1
$$ 		FORMAT	"%14.7f MHz"
$$ 		TEXT	" "
$$ END
##$RELAX= 
##$BRUKER FILE EXP=scon
$$ ##TITLE= Parameter file, TOPSPIN		Version 1.3
$$ ##JCAMPDX= 5.0
$$ ##DATATYPE= Parameter Values
$$ ##ORIGIN= Bruker BioSpin GmbH
$$ ##OWNER= bruker
$$ $$ 2008-06-19 11:24:17.836 +0200  WUR\bruker@RIK1030
$$ $$ P:/NMR-data/data/Ainhoa_raw_data/nmr/AR190608.1C/1/scon
$$ ##$BLKPA= (0..15)
3 3 3 3 3 3 3 3 3 3 3 3 3 3 3 3 
$$ ##$BLKTR= (0..15)
3 3 3 3 3 3 3 3 3 3 3 3 3 3 3 3 
$$ ##$DE1= 2
$$ ##$DE2= 2
$$ ##$DEADC= 4
$$ ##$DEPA= 2
$$ ##$DERX= 3
$$ ##$PHASP4= (0..15)
0.5 0.5 0.5 0.5 0.5 0.5 0.5 0.5 0.5 0.5 0.5 0.5 0.5 0.5 0.5 0.5 
$$ ##$PHASPR= (0..15)
3 3 3 3 3 3 3 3 3 3 3 3 3 3 3 3 
$$ ##$SHAPPR= (0..15)
1.6 1.6 1.6 1.6 1.6 1.6 1.6 1.6 1.6 1.6 1.6 1.6 1.6 1.6 1.6 1.6 
$$ ##END=
##$RELAX= 
##$BRUKER FILE EXP=pulseprogram
$$ # 1 "C:/Bruker/TOPSPIN/exp/stan/nmr/lists/pp/zg"
$$ ;zg
$$ ;avance-version (06/11/09)
$$ ;1D sequence
$$ ;
$$ ;$CLASS=HighRes
$$ ;$DIM=1D
$$ ;$TYPE=
$$ ;$SUBTYPE=
$$ ;$COMMENT=
$$ 
$$ 
$$ # 1 "C:/Bruker/TOPSPIN/exp/stan/nmr/lists/pp/Avance.incl" 1
$$ ;Avance2.incl
$$ ;   for 1
$$ ;
$$ ;avance-version (07/01/22)
$$ ;
$$ ;$CLASS=HighRes Incl
$$ ;$COMMENT=
$$ 
$$ 
$$ 
$$ 
$$ 
$$ 
$$ 
$$ 
$$ 
$$ 
$$ 
$$ 
$$ 
$$ 
$$ 
$$ 
$$ 
$$ 
$$ 
$$ 
$$ 
$$ 
$$ 
$$ 
$$ 
$$ 
$$ 
$$ 
$$ 
$$ 
$$ 
$$ 
$$ 
$$ 
$$ 
$$ 
$$ 
$$ 
$$ 
$$ 
$$ 
$$ 
$$ 
$$ 
$$ 
$$ 
$$ 
$$ 
$$ 
$$ 
$$ 
$$ 
$$ 
$$ 
$$ 
$$ 
$$ 
$$ 
$$ 
$$ 
$$ 
$$ 
$$ 
$$ 
$$ 
$$ 
$$ 
$$ 
$$ 
$$ 
$$ 
$$ 
$$ 
$$ 
$$ 
$$ 
$$ 
$$ 
$$ 
$$ 
$$ 
$$ 
$$ 
$$ 
$$ 
$$ 
$$ 
$$ 
$$ 
$$ 
$$ 
$$ 
$$ 
$$ 
$$ 
$$ 
$$ 
$$ 
$$ 
$$ 
$$ 
$$ 
$$ 
$$ 
$$ 
$$ 
$$ 
$$ 
$$ 
$$ 
$$ 
$$ 
$$ 
$$ 
$$ 
$$ 
$$ 
$$ 
$$ 
$$ 
$$ 
$$ 
$$ 
$$ 
$$ 
$$ 
$$ 
$$ 
$$ 
$$ 
$$ 
$$ 
$$ 
$$ ;$Id: Avance2.incl,v 1.10.6.7 2007/01/22 13:54:46 ber Exp $
$$ # 12 "C:/Bruker/TOPSPIN/exp/stan/nmr/lists/pp/zg" 2
$$ 
$$ 
$$ 
$$ "acqt0=-p1*2/3.1416"
$$ 
$$ 
$$ # 1 "mc_line 18 file C:/Bruker/TOPSPIN/exp/stan/nmr/lists/pp/zg expanding definition part of mc command before ze"
$$ define delay MCWRK
$$ define delay MCREST
$$ "MCWRK = 0.500000*30m"
$$ "MCREST = 30m - 30m"
$$ # 18 "C:/Bruker/TOPSPIN/exp/stan/nmr/lists/pp/zg"
$$ 1 ze
$$ # 1 "mc_line 18 file C:/Bruker/TOPSPIN/exp/stan/nmr/lists/pp/zg expanding definition of mc command after ze"
$$ # 19 "C:/Bruker/TOPSPIN/exp/stan/nmr/lists/pp/zg"
$$ # 1 "mc_line 19 file C:/Bruker/TOPSPIN/exp/stan/nmr/lists/pp/zg expanding start label for mc command"
$$ 2 MCWRK  * 2
$$ LBLF0, MCREST
$$ # 20 "C:/Bruker/TOPSPIN/exp/stan/nmr/lists/pp/zg"
$$   d1
$$   p1 ph1
$$   go=2 ph31
$$ # 1 "mc_line 23 file C:/Bruker/TOPSPIN/exp/stan/nmr/lists/pp/zg expanding mc command in line"
$$   MCWRK wr #0
$$   MCWRK zd 
$$   lo to LBLF0 times td0
$$ 
$$ # 24 "C:/Bruker/TOPSPIN/exp/stan/nmr/lists/pp/zg"
$$ exit
$$ 
$$ 
$$ ph1=0 2 2 0 1 3 3 1
$$ ph31=0 2 2 0 1 3 3 1
$$ 
$$ 
$$ ;pl1 : f1 channel - power level for pulse (default)
$$ ;p1 : f1 channel -  high power pulse
$$ ;d1 : relaxation delay; 1-5 * T1
$$ ;NS: 1 * n, total number of scans: NS * TD0
$$ 
$$ 
$$ 
$$ ;$Id: zg,v 1.7.10.2 2006/11/10 11:04:15 ber Exp $
##$RELAX= 
##$BRUKER FILE EXP=uxnmr.par
$$ ##TITLE= Parameter file, TOPSPIN		Version 1.3
$$ ##JCAMPDX= 5.0
$$ ##DATATYPE= Parameter Values
$$ ##ORIGIN= Bruker BioSpin GmbH
$$ ##OWNER= Administrator
$$ $$ 2008-03-03 09:42:28.895 +0100  WUR\bruker@RIK1030
$$ $$ C:/Bruker/TOPSPIN/conf/instr/avance400/uxnmr.par
$$ ##$ACB= 0
$$ ##$ACBTAT= (0..15)
0 88 72 0 0 0 0 0 0 0 0 0 0 0 0 0 
$$ ##$ACBTBA= (0..15)
0 0 0 0 0 0 0 0 0 0 0 0 0 0 0 0 
$$ ##$ACBTCTL= (0..15)
0 0 0 0 0 0 0 0 0 0 0 0 0 0 0 0 
$$ ##$ACBTDI= (0..15)
0 102 102 0 0 0 0 0 0 0 0 0 0 0 0 0 
$$ ##$ACBTDM= (0..15)
0 10 10 0 0 0 0 0 0 0 0 0 0 0 0 0 
$$ ##$ACBTFHI= (0..15)
0 400 400 0 0 0 0 0 0 0 0 0 0 0 0 0 
$$ ##$ACBTFL= (0..15)
0 73 74 0 0 0 0 0 0 0 0 0 0 0 0 0 
$$ ##$ACBTFLO= (0..15)
0 14 14 0 0 0 0 0 0 0 0 0 0 0 0 0 
$$ ##$ACBTOUT= (0..15)
0 1 2 0 0 0 0 0 0 0 0 0 0 0 0 0 
$$ ##$ACBTPO= (0..15)
0 150000 60000 0 0 0 0 0 0 0 0 0 0 0 0 0 
$$ ##$ACBTPW= (0..15)
0 10 10 0 0 0 0 0 0 0 0 0 0 0 0 0 
$$ ##$ACBTSB= (0..15)
0 0 0 0 0 0 0 0 0 0 0 0 0 0 0 0 
$$ ##$ACBTY= <no>
$$ ##$AQSBDHW= (0..31)
255 255 1 4 4 255 255 255 0 0 255 255 255 255 255 255 255 255 255 0 255 
255 255 255 255 255 255 255 255 255 255 255 
$$ ##$AQSBDID= (0..31)
255 255 88 83 83 255 255 255 65 67 255 255 255 255 255 255 255 255 255 
66 255 255 255 255 255 255 255 255 255 255 255 255 
$$ ##$AQSBDNO= (0..31)
255 255 1 1 2 255 255 255 1 1 255 255 255 255 255 255 255 255 255 1 255 
255 255 255 255 255 255 255 255 255 255 255 
$$ ##$AQSBDTY= (0..31)
255 255 3 16 16 255 255 255 5 9 255 255 255 255 255 255 255 255 255 7 
255 255 255 255 255 255 255 255 255 255 255 255 
$$ ##$AQSBUAD= (0..31)
255 255 52 36 37 255 255 255 54 26 255 255 255 255 255 255 255 255 255 
32 255 255 255 255 255 255 255 255 255 255 255 255 
$$ ##$AQSECL= (0..31)
255 255 2 3 3 255 255 255 5 2 255 255 255 255 255 255 255 255 255 255 
255 255 255 255 255 255 255 255 255 255 255 255 
$$ ##$AQSECLS= (0..31)
255 255 3 2 2 255 255 255 0 0 255 255 255 255 255 255 255 255 255 255 
255 255 255 255 255 255 255 255 255 255 255 255 
$$ ##$ATT19F= (0..1)
0 0 
$$ ##$ATT1H= (0..1)
0 0 
$$ ##$ATT3H= (0..1)
0 0 
$$ ##$ATTX= (0..1)
0 0 
$$ ##$ATTY= (0..1)
0 0 
$$ ##$ATTZ= (0..1)
0 0 
$$ ##$BACSAIR= no
$$ ##$BACSCAP= 60
$$ ##$BACSDEL= 10
$$ ##$BACSFCM= no
$$ ##$BACSOPT= <>
$$ ##$BACSTY= <tty08>
$$ ##$BARPTY= <no>
$$ ##$BFREQ= 400.13
$$ ##$BIRDS= yes
$$ ##$BMPC= 0
$$ ##$BMPCTY= <no>
$$ ##$BPSUTY= <no>
$$ ##$BSMS= 1
$$ ##$BSMSTY= <tty02>
$$ ##$CFASMOD= (0..7)
1 1 1 1 1 1 1 1 
$$ ##$CFASMUL= (0..7)
1 1 1 1 1 1 1 1 
$$ ##$CNFTXDR= (0..7)
6 6 0 0 0 0 0 0 
$$ ##$COMDIG2= 0
$$ ##$CPDBTY= <no>
$$ ##$CRCOTY= <no>
$$ ##$DATSTAT= no
$$ ##$DIGI140= (0..7)
0 0 0 0 0 0 0 0 
$$ ##$DIGIB12= (0..7)
0 0 0 0 0 0 0 0 
$$ ##$DIGIB16= (0..7)
0 0 0 0 0 0 0 0 
$$ ##$DIGIFA= (0..7)
0 0 0 0 0 0 0 0 
$$ ##$DIGIHA= (0..7)
0 0 0 0 0 0 0 0 
$$ ##$DIGIHAF= (0..7)
0 0 0 0 0 0 0 0 
$$ ##$DIGIHRD= (0..7)
0 0 0 0 0 0 0 0 
$$ ##$DIGIIA= (0..7)
0 0 0 0 0 0 0 0 
$$ ##$DIGIO16= (0..7)
0 0 0 0 0 0 0 0 
$$ ##$DIGISA= (0..7)
1 0 0 0 0 0 0 0 
$$ ##$DIGISAF= (0..7)
0 0 0 0 0 0 0 0 
$$ ##$DIGISL= (0..7)
0 0 0 0 0 0 0 0 
$$ ##$DIGITYI= (0..7)
0 0 0 0 0 0 0 0 
$$ ##$DIGITYP= (0..7)
0 0 0 0 0 0 0 0 
$$ ##$DIGITZ= 0
$$ ##$DRU= no
$$ ##$FCUMEM= (0..7)
2093056 2093056 0 0 0 0 0 0 
$$ ##$FCUPAL= (0..7)
260 260 0 0 0 0 0 0 
$$ ##$FQMIX= 0
$$ ##$FUNCMOD= <>
$$ ##$GCUTYPE= 2
$$ ##$GTUTY= <no>
$$ ##$HFAC= 3
$$ ##$HPCU= 0
$$ ##$HPCUTY= <no>
$$ ##$HPTXLP= (0..3)
-1 -1 -1 -1 
$$ ##$HPTXPI= (0..3)
0 0 0 0 
$$ ##$HPTXPO= (0..3)
0 0 0 0 
$$ ##$HPTXTY= (0..3)
0 0 0 0 
$$ ##$IF451= 0
$$ ##$IFREQ= 1
$$ ##$INTFPR= 0
$$ ##$IPSO= no
$$ ##$LOCKTY= <tty03>
$$ ##$LOCSWID= 0
$$ ##$M2FAC= 0
$$ ##$MASTY= <no>
$$ ##$MEMPRM= 0
$$ ##$MHFAC= 0
$$ ##$MXFAC= 0
$$ ##$NAMPD1= <2H>
$$ ##$NAMPD10= <>
$$ ##$NAMPD11= <>
$$ ##$NAMPD12= <>
$$ ##$NAMPD13= <>
$$ ##$NAMPD14= <>
$$ ##$NAMPD15= <>
$$ ##$NAMPD16= <>
$$ ##$NAMPD2= <X-BB19F_2HS>
$$ ##$NAMPD3= <1H>
$$ ##$NAMPD4= <>
$$ ##$NAMPD5= <>
$$ ##$NAMPD6= <>
$$ ##$NAMPD7= <>
$$ ##$NAMPD8= <>
$$ ##$NAMPD9= <>
$$ ##$NFCU= 2
$$ ##$NMRCH= 0
$$ ##$NMRMEM= 0
$$ ##$NRCU= 1
$$ ##$NROUT= 1
$$ ##$PAMPF1= (0..15)
75 99 67 27 0 0 0 12 117 46 8 118 1 0 0 0 
$$ ##$PAMPF2= (0..15)
0 0 0 0 0 0 0 0 0 0 0 0 0 0 0 0 
$$ ##$PAMPF3= (0..15)
0 0 0 0 0 0 0 0 0 0 0 0 0 0 0 0 
$$ ##$PAMPF4= (0..15)
0 0 0 0 0 0 0 0 0 0 0 0 0 0 0 0 
$$ ##$PAMPF5= (0..15)
0 0 0 0 0 0 0 0 0 0 0 0 0 0 0 0 
$$ ##$PAMPF6= (0..15)
0 0 0 0 0 0 0 0 0 0 0 0 0 0 0 0 
$$ ##$PAMPF7= (0..15)
0 0 0 0 0 0 0 0 0 0 0 0 0 0 0 0 
$$ ##$PAMPF8= (0..15)
0 0 0 0 0 0 0 0 0 0 0 0 0 0 0 0 
$$ ##$PH4= 0
$$ ##$PHF4TY= <no>
$$ ##$POWCHK= no
$$ ##$PRAMD1= (0..7)
0 1048576 0 0 0 1048576 0 0 
$$ ##$PRAMD10= (0..7)
0 0 0 0 0 0 0 0 
$$ ##$PRAMD11= (0..7)
0 0 0 0 0 0 0 0 
$$ ##$PRAMD12= (0..7)
0 0 0 0 0 0 0 0 
$$ ##$PRAMD13= (0..7)
0 0 0 0 0 0 0 0 
$$ ##$PRAMD14= (0..7)
0 0 0 0 0 0 0 0 
$$ ##$PRAMD15= (0..7)
0 0 0 0 0 0 0 0 
$$ ##$PRAMD16= (0..7)
0 0 0 0 0 0 0 0 
$$ ##$PRAMD17= (0..7)
0 0 0 0 0 0 0 0 
$$ ##$PRAMD18= (0..7)
0 0 0 0 0 0 0 0 
$$ ##$PRAMD19= (0..7)
0 0 0 0 0 0 0 0 
$$ ##$PRAMD2= (0..7)
2147483644 2146435071 2147483647 134217727 2147483644 2146435071 2147483647 
134217727 
$$ ##$PRAMD20= (0..7)
0 0 0 0 0 0 0 0 
$$ ##$PRAMD21= (0..7)
0 0 0 0 0 0 0 0 
$$ ##$PRAMD3= (0..7)
2 0 0 0 2 0 0 0 
$$ ##$PRAMD4= (0..7)
2147483644 2146435071 2147483647 134217727 2147483644 2146435071 2147483647 
134217727 
$$ ##$PRAMD5= (0..7)
0 0 0 0 0 0 0 0 
$$ ##$PRAMD6= (0..7)
0 0 0 0 0 0 0 0 
$$ ##$PRAMD7= (0..7)
0 0 0 0 0 0 0 0 
$$ ##$PRAMD8= (0..7)
0 0 0 0 0 0 0 0 
$$ ##$PRAMD9= (0..7)
0 0 0 0 0 0 0 0 
$$ ##$PRAMLED= (0..1)
15 15 
$$ ##$PRAMP1= <tty01>
$$ ##$PRAMP2= <no>
$$ ##$PRAMP3= <no>
$$ ##$PRAMP4= <no>
$$ ##$PRAMP5= <no>
$$ ##$PRAMP6= <no>
$$ ##$PRAMP7= <no>
$$ ##$PRAMP8= <no>
$$ ##$PRAMPTP= 0
$$ ##$PREPTY= <no>
$$ ##$PRESHLD= 0
$$ ##$PTS160= -1
$$ ##$PTSA2X= (0..7)
0 0 0 0 0 0 0 0 
$$ ##$PTSF2X= (0..7)
0 0 0 0 0 0 0 0 
$$ ##$PTSFMX= (0..7)
429.9 429.9 0 0 0 0 0 0 
$$ ##$PULCHK= no
$$ ##$RCUCDS= (0..7)
8388608 0 0 0 0 0 0 0 
$$ ##$RCUCFS= (0..7)
4096 0 0 0 0 0 0 0 
$$ ##$RCUCSS= (0..7)
1048576 0 0 0 0 0 0 0 
$$ ##$RCUI2C1= (0..7)
78 0 0 0 0 0 0 0 
$$ ##$RCUI2C2= (0..7)
0 0 0 0 0 0 0 0 
$$ ##$RCUI2C3= (0..7)
0 0 0 0 0 0 0 0 
$$ ##$RCUI2C4= (0..7)
0 0 0 0 0 0 0 0 
$$ ##$RCUI2C5= (0..7)
0 0 0 0 0 0 0 0 
$$ ##$RCUI2C6= (0..7)
0 0 0 0 0 0 0 0 
$$ ##$RCUI2C7= (0..7)
0 0 0 0 0 0 0 0 
$$ ##$RCUI2C8= (0..7)
0 0 0 0 0 0 0 0 
$$ ##$RDCU= 0
$$ ##$RGTYPE= (0..7)
5 0 0 0 0 0 0 0 
$$ ##$RG_max= (0..7)
46341 0 0 0 0 0 0 0 
$$ ##$RG_min= (0..7)
1 0 0 0 0 0 0 0 
$$ ##$RG_tab1= (0..255)
1 1.1 1.3 1.4 1.6 1.8 2 2.2 2.5 2.8 3.2 3.6 4 4.5 5 5.7 6.3 7.1 8 9 10.1 
11.3 12.7 14.3 16 18 20.2 22.6 25.4 28.5 32 35.9 40.3 45.3 50.8 57 64 
71.8 80.6 90.5 101.6 114 128 143.7 161.3 181 203.2 228.1 256 287.4 322.5 
362 406.4 456.1 512 574.7 645.1 724.1 812.7 912.3 1024 1149.4 1290.2 1448.2 
1625.5 1824.6 2048 2298.8 2580.3 2896.3 3251 3649.1 4096 4597.6 5160.6 
5792.6 6502 7298.2 8192 9195.2 10321.3 11585.2 13004 14596.5 16384 18390.4 
20642.5 23170.5 26008 29193 32768 36780.8 41285.1 46341 -1 -1 -1 -1 -1 
-1 -1 -1 -1 -1 -1 -1 -1 -1 -1 -1 -1 -1 -1 -1 -1 -1 -1 -1 -1 -1 -1 -1 -1 
-1 -1 -1 -1 -1 -1 -1 -1 -1 -1 -1 -1 -1 -1 -1 -1 -1 -1 -1 -1 -1 -1 -1 -1 
-1 -1 -1 -1 -1 -1 -1 -1 -1 -1 -1 -1 -1 -1 -1 -1 -1 -1 -1 -1 -1 -1 -1 -1 
-1 -1 -1 -1 -1 -1 -1 -1 -1 -1 -1 -1 -1 -1 -1 -1 -1 -1 -1 -1 -1 -1 -1 -1 
-1 -1 -1 -1 -1 -1 -1 -1 -1 -1 -1 -1 -1 -1 -1 -1 -1 -1 -1 -1 -1 -1 -1 -1 
-1 -1 -1 -1 -1 -1 -1 -1 -1 -1 -1 -1 -1 -1 -1 -1 -1 -1 -1 -1 -1 -1 -1 -1 
-1 -1 -1 -1 -1 -1 -1 -1 -1 -1 -1 -1 -1 
$$ ##$RG_tab2= (0..255)
-1 -1 -1 -1 -1 -1 -1 -1 -1 -1 -1 -1 -1 -1 -1 -1 -1 -1 -1 -1 -1 -1 -1 -1 
-1 -1 -1 -1 -1 -1 -1 -1 -1 -1 -1 -1 -1 -1 -1 -1 -1 -1 -1 -1 -1 -1 -1 -1 
-1 -1 -1 -1 -1 -1 -1 -1 -1 -1 -1 -1 -1 -1 -1 -1 -1 -1 -1 -1 -1 -1 -1 -1 
-1 -1 -1 -1 -1 -1 -1 -1 -1 -1 -1 -1 -1 -1 -1 -1 -1 -1 -1 -1 -1 -1 -1 -1 
-1 -1 -1 -1 -1 -1 -1 -1 -1 -1 -1 -1 -1 -1 -1 -1 -1 -1 -1 -1 -1 -1 -1 -1 
-1 -1 -1 -1 -1 -1 -1 -1 -1 -1 -1 -1 -1 -1 -1 -1 -1 -1 -1 -1 -1 -1 -1 -1 
-1 -1 -1 -1 -1 -1 -1 -1 -1 -1 -1 -1 -1 -1 -1 -1 -1 -1 -1 -1 -1 -1 -1 -1 
-1 -1 -1 -1 -1 -1 -1 -1 -1 -1 -1 -1 -1 -1 -1 -1 -1 -1 -1 -1 -1 -1 -1 -1 
-1 -1 -1 -1 -1 -1 -1 -1 -1 -1 -1 -1 -1 -1 -1 -1 -1 -1 -1 -1 -1 -1 -1 -1 
-1 -1 -1 -1 -1 -1 -1 -1 -1 -1 -1 -1 -1 -1 -1 -1 -1 -1 -1 -1 -1 -1 -1 -1 
-1 -1 -1 -1 -1 -1 -1 -1 -1 -1 -1 -1 -1 -1 -1 -1 
$$ ##$RG_tab3= (0..255)
-1 -1 -1 -1 -1 -1 -1 -1 -1 -1 -1 -1 -1 -1 -1 -1 -1 -1 -1 -1 -1 -1 -1 -1 
-1 -1 -1 -1 -1 -1 -1 -1 -1 -1 -1 -1 -1 -1 -1 -1 -1 -1 -1 -1 -1 -1 -1 -1 
-1 -1 -1 -1 -1 -1 -1 -1 -1 -1 -1 -1 -1 -1 -1 -1 -1 -1 -1 -1 -1 -1 -1 -1 
-1 -1 -1 -1 -1 -1 -1 -1 -1 -1 -1 -1 -1 -1 -1 -1 -1 -1 -1 -1 -1 -1 -1 -1 
-1 -1 -1 -1 -1 -1 -1 -1 -1 -1 -1 -1 -1 -1 -1 -1 -1 -1 -1 -1 -1 -1 -1 -1 
-1 -1 -1 -1 -1 -1 -1 -1 -1 -1 -1 -1 -1 -1 -1 -1 -1 -1 -1 -1 -1 -1 -1 -1 
-1 -1 -1 -1 -1 -1 -1 -1 -1 -1 -1 -1 -1 -1 -1 -1 -1 -1 -1 -1 -1 -1 -1 -1 
-1 -1 -1 -1 -1 -1 -1 -1 -1 -1 -1 -1 -1 -1 -1 -1 -1 -1 -1 -1 -1 -1 -1 -1 
-1 -1 -1 -1 -1 -1 -1 -1 -1 -1 -1 -1 -1 -1 -1 -1 -1 -1 -1 -1 -1 -1 -1 -1 
-1 -1 -1 -1 -1 -1 -1 -1 -1 -1 -1 -1 -1 -1 -1 -1 -1 -1 -1 -1 -1 -1 -1 -1 
-1 -1 -1 -1 -1 -1 -1 -1 -1 -1 -1 -1 -1 -1 -1 -1 
$$ ##$RG_tab4= (0..255)
-1 -1 -1 -1 -1 -1 -1 -1 -1 -1 -1 -1 -1 -1 -1 -1 -1 -1 -1 -1 -1 -1 -1 -1 
-1 -1 -1 -1 -1 -1 -1 -1 -1 -1 -1 -1 -1 -1 -1 -1 -1 -1 -1 -1 -1 -1 -1 -1 
-1 -1 -1 -1 -1 -1 -1 -1 -1 -1 -1 -1 -1 -1 -1 -1 -1 -1 -1 -1 -1 -1 -1 -1 
-1 -1 -1 -1 -1 -1 -1 -1 -1 -1 -1 -1 -1 -1 -1 -1 -1 -1 -1 -1 -1 -1 -1 -1 
-1 -1 -1 -1 -1 -1 -1 -1 -1 -1 -1 -1 -1 -1 -1 -1 -1 -1 -1 -1 -1 -1 -1 -1 
-1 -1 -1 -1 -1 -1 -1 -1 -1 -1 -1 -1 -1 -1 -1 -1 -1 -1 -1 -1 -1 -1 -1 -1 
-1 -1 -1 -1 -1 -1 -1 -1 -1 -1 -1 -1 -1 -1 -1 -1 -1 -1 -1 -1 -1 -1 -1 -1 
-1 -1 -1 -1 -1 -1 -1 -1 -1 -1 -1 -1 -1 -1 -1 -1 -1 -1 -1 -1 -1 -1 -1 -1 
-1 -1 -1 -1 -1 -1 -1 -1 -1 -1 -1 -1 -1 -1 -1 -1 -1 -1 -1 -1 -1 -1 -1 -1 
-1 -1 -1 -1 -1 -1 -1 -1 -1 -1 -1 -1 -1 -1 -1 -1 -1 -1 -1 -1 -1 -1 -1 -1 
-1 -1 -1 -1 -1 -1 -1 -1 -1 -1 -1 -1 -1 -1 -1 -1 
$$ ##$RG_tab5= (0..255)
-1 -1 -1 -1 -1 -1 -1 -1 -1 -1 -1 -1 -1 -1 -1 -1 -1 -1 -1 -1 -1 -1 -1 -1 
-1 -1 -1 -1 -1 -1 -1 -1 -1 -1 -1 -1 -1 -1 -1 -1 -1 -1 -1 -1 -1 -1 -1 -1 
-1 -1 -1 -1 -1 -1 -1 -1 -1 -1 -1 -1 -1 -1 -1 -1 -1 -1 -1 -1 -1 -1 -1 -1 
-1 -1 -1 -1 -1 -1 -1 -1 -1 -1 -1 -1 -1 -1 -1 -1 -1 -1 -1 -1 -1 -1 -1 -1 
-1 -1 -1 -1 -1 -1 -1 -1 -1 -1 -1 -1 -1 -1 -1 -1 -1 -1 -1 -1 -1 -1 -1 -1 
-1 -1 -1 -1 -1 -1 -1 -1 -1 -1 -1 -1 -1 -1 -1 -1 -1 -1 -1 -1 -1 -1 -1 -1 
-1 -1 -1 -1 -1 -1 -1 -1 -1 -1 -1 -1 -1 -1 -1 -1 -1 -1 -1 -1 -1 -1 -1 -1 
-1 -1 -1 -1 -1 -1 -1 -1 -1 -1 -1 -1 -1 -1 -1 -1 -1 -1 -1 -1 -1 -1 -1 -1 
-1 -1 -1 -1 -1 -1 -1 -1 -1 -1 -1 -1 -1 -1 -1 -1 -1 -1 -1 -1 -1 -1 -1 -1 
-1 -1 -1 -1 -1 -1 -1 -1 -1 -1 -1 -1 -1 -1 -1 -1 -1 -1 -1 -1 -1 -1 -1 -1 
-1 -1 -1 -1 -1 -1 -1 -1 -1 -1 -1 -1 -1 -1 -1 -1 
$$ ##$RG_tab6= (0..255)
-1 -1 -1 -1 -1 -1 -1 -1 -1 -1 -1 -1 -1 -1 -1 -1 -1 -1 -1 -1 -1 -1 -1 -1 
-1 -1 -1 -1 -1 -1 -1 -1 -1 -1 -1 -1 -1 -1 -1 -1 -1 -1 -1 -1 -1 -1 -1 -1 
-1 -1 -1 -1 -1 -1 -1 -1 -1 -1 -1 -1 -1 -1 -1 -1 -1 -1 -1 -1 -1 -1 -1 -1 
-1 -1 -1 -1 -1 -1 -1 -1 -1 -1 -1 -1 -1 -1 -1 -1 -1 -1 -1 -1 -1 -1 -1 -1 
-1 -1 -1 -1 -1 -1 -1 -1 -1 -1 -1 -1 -1 -1 -1 -1 -1 -1 -1 -1 -1 -1 -1 -1 
-1 -1 -1 -1 -1 -1 -1 -1 -1 -1 -1 -1 -1 -1 -1 -1 -1 -1 -1 -1 -1 -1 -1 -1 
-1 -1 -1 -1 -1 -1 -1 -1 -1 -1 -1 -1 -1 -1 -1 -1 -1 -1 -1 -1 -1 -1 -1 -1 
-1 -1 -1 -1 -1 -1 -1 -1 -1 -1 -1 -1 -1 -1 -1 -1 -1 -1 -1 -1 -1 -1 -1 -1 
-1 -1 -1 -1 -1 -1 -1 -1 -1 -1 -1 -1 -1 -1 -1 -1 -1 -1 -1 -1 -1 -1 -1 -1 
-1 -1 -1 -1 -1 -1 -1 -1 -1 -1 -1 -1 -1 -1 -1 -1 -1 -1 -1 -1 -1 -1 -1 -1 
-1 -1 -1 -1 -1 -1 -1 -1 -1 -1 -1 -1 -1 -1 -1 -1 
$$ ##$RG_tab7= (0..255)
-1 -1 -1 -1 -1 -1 -1 -1 -1 -1 -1 -1 -1 -1 -1 -1 -1 -1 -1 -1 -1 -1 -1 -1 
-1 -1 -1 -1 -1 -1 -1 -1 -1 -1 -1 -1 -1 -1 -1 -1 -1 -1 -1 -1 -1 -1 -1 -1 
-1 -1 -1 -1 -1 -1 -1 -1 -1 -1 -1 -1 -1 -1 -1 -1 -1 -1 -1 -1 -1 -1 -1 -1 
-1 -1 -1 -1 -1 -1 -1 -1 -1 -1 -1 -1 -1 -1 -1 -1 -1 -1 -1 -1 -1 -1 -1 -1 
-1 -1 -1 -1 -1 -1 -1 -1 -1 -1 -1 -1 -1 -1 -1 -1 -1 -1 -1 -1 -1 -1 -1 -1 
-1 -1 -1 -1 -1 -1 -1 -1 -1 -1 -1 -1 -1 -1 -1 -1 -1 -1 -1 -1 -1 -1 -1 -1 
-1 -1 -1 -1 -1 -1 -1 -1 -1 -1 -1 -1 -1 -1 -1 -1 -1 -1 -1 -1 -1 -1 -1 -1 
-1 -1 -1 -1 -1 -1 -1 -1 -1 -1 -1 -1 -1 -1 -1 -1 -1 -1 -1 -1 -1 -1 -1 -1 
-1 -1 -1 -1 -1 -1 -1 -1 -1 -1 -1 -1 -1 -1 -1 -1 -1 -1 -1 -1 -1 -1 -1 -1 
-1 -1 -1 -1 -1 -1 -1 -1 -1 -1 -1 -1 -1 -1 -1 -1 -1 -1 -1 -1 -1 -1 -1 -1 
-1 -1 -1 -1 -1 -1 -1 -1 -1 -1 -1 -1 -1 -1 -1 -1 
$$ ##$RG_tab8= (0..255)
-1 -1 -1 -1 -1 -1 -1 -1 -1 -1 -1 -1 -1 -1 -1 -1 -1 -1 -1 -1 -1 -1 -1 -1 
-1 -1 -1 -1 -1 -1 -1 -1 -1 -1 -1 -1 -1 -1 -1 -1 -1 -1 -1 -1 -1 -1 -1 -1 
-1 -1 -1 -1 -1 -1 -1 -1 -1 -1 -1 -1 -1 -1 -1 -1 -1 -1 -1 -1 -1 -1 -1 -1 
-1 -1 -1 -1 -1 -1 -1 -1 -1 -1 -1 -1 -1 -1 -1 -1 -1 -1 -1 -1 -1 -1 -1 -1 
-1 -1 -1 -1 -1 -1 -1 -1 -1 -1 -1 -1 -1 -1 -1 -1 -1 -1 -1 -1 -1 -1 -1 -1 
-1 -1 -1 -1 -1 -1 -1 -1 -1 -1 -1 -1 -1 -1 -1 -1 -1 -1 -1 -1 -1 -1 -1 -1 
-1 -1 -1 -1 -1 -1 -1 -1 -1 -1 -1 -1 -1 -1 -1 -1 -1 -1 -1 -1 -1 -1 -1 -1 
-1 -1 -1 -1 -1 -1 -1 -1 -1 -1 -1 -1 -1 -1 -1 -1 -1 -1 -1 -1 -1 -1 -1 -1 
-1 -1 -1 -1 -1 -1 -1 -1 -1 -1 -1 -1 -1 -1 -1 -1 -1 -1 -1 -1 -1 -1 -1 -1 
-1 -1 -1 -1 -1 -1 -1 -1 -1 -1 -1 -1 -1 -1 -1 -1 -1 -1 -1 -1 -1 -1 -1 -1 
-1 -1 -1 -1 -1 -1 -1 -1 -1 -1 -1 -1 -1 -1 -1 -1 
$$ ##$ROUTER= 3
$$ ##$RX22TY= <tty10>
$$ ##$SCMTY= <no>
$$ ##$SPECTR= 5
$$ ##$SY2FLAG= 0
$$ ##$TFXNUM= 0
$$ ##$TRIPLO2= 0
$$ ##$VTUTY= <tty05>
$$ ##$WBREFAM= (0..15)
100 100 100 100 100 100 100 100 100 100 100 100 100 100 100 100 
$$ ##$WBREFPH= (0..15)
0 0 0 0 0 0 0 0 0 0 0 0 0 0 0 0 
$$ ##$XFAC= 2
$$ ##END=
##$RELAX= 
$$ Bruker specific parameters
$$ --------------------------
##$DU= <P:\NMR-data>
##$EXPNO= 1
##$NAME= <NMR_apolar_Ctrol_p7.1C>
##$PROCNO= 1
##$TYPE= <nmr>
##$USER= <Ainhoa_raw_data>
##$ACQT0= -4.83829889523336
##$AMP= (0..31)
100 100 100 100 100 100 100 100 100 100 100 100 100 100 100 100 100 100
100 100 100 100 100 100 100 100 100 100 100 100 100 100
##$ANAVPT= -1
##$AQSEQ= 0
##$AQ_mod= 3
##$AUNM= <au_zg>
##$AUTOPOS= <22 >
##$BF1= 400.13
##$BF2= 100.612769
##$BF3= 400.13
##$BF4= 400.13
##$BF5= 500.13
##$BF6= 500.13
##$BF7= 500.13
##$BF8= 500.13
##$BYTORDA= 0
##$CFDGTYP= 0
##$CFRGTYP= 5
##$CHEMSTR= <none>
##$CNST= (0..63)
1 1 145 1 1 1 1 1 1 1 1 1 1 1 1 1 1 1 1 1 1 1 1 1 1 1 1 1 1 1 1 1 1 1 1
1 1 1 1 1 1 1 1 1 1 1 1 1 1 1 1 1 1 1 1 1 1 1 1 1 1 1 1 1
##$CPDPRG= <>
##$CPDPRG1= <>
##$CPDPRG2= <>
##$CPDPRG3= <>
##$CPDPRG4= <mlev>
##$CPDPRG5= <mlev>
##$CPDPRG6= <mlev>
##$CPDPRG7= <mlev>
##$CPDPRG8= <mlev>
##$CPDPRGB= <>
##$CPDPRGT= <>
##$D= (0..63)
0 2 0 0 0 0 0 0 0 0.06 0 0 2e-005 0 0 0 0.0002 0 0 0 0 0 0 0 0 0 0 0 0
0 0 0 0 0 0 0 0 0 0 0 0 0 0 0 0 0 0 0 0 0 0 0 0 0 0 0 0 0 0 0 0 0 0 0
##$DATE= 1213867948
##$DBL= (0..7)
120 120 120 120 120 120 120 120
##$DBP= (0..7)
150 150 150 150 150 150 150 150
##$DBP07= 0
##$DBPNAM0= <>
##$DBPNAM1= <>
##$DBPNAM2= <>
##$DBPNAM3= <>
##$DBPNAM4= <>
##$DBPNAM5= <>
##$DBPNAM6= <>
##$DBPNAM7= <>
##$DBPOAL= (0..7)
0.5 0.5 0.5 0.5 0.5 0.5 0.5 0.5
##$DBPOFFS= (0..7)
0 0 0 0 0 0 0 0
##$DE= 6
##$DECBNUC= <off>
##$DECIM= 24
##$DECNUC= <off>
##$DECSTAT= 4
##$DIGMOD= 0
##$DIGTYP= 7
##$DL= (0..7)
0 120 120 120 120 120 120 120
##$DP= (0..7)
150 150 150 150 150 150 150 150
##$DP07= 0
##$DPNAME0= <>
##$DPNAME1= <>
##$DPNAME2= <>
##$DPNAME3= <>
##$DPNAME4= <>
##$DPNAME5= <>
##$DPNAME6= <>
##$DPNAME7= <>
##$DPOAL= (0..7)
0.5 0.5 0.5 0.5 0.5 0.5 0.5 0.5
##$DPOFFS= (0..7)
0 0 0 0 0 0 0 0
##$DQDMODE= 0
##$DR= 18
##$DS= 4
##$DSLIST= <SSSSSSSSSSSSSSS>
##$DSPFIRM= 0
##$DSPFVS= -1
##$DTYPA= 0
##$EXP= <AID_chl>
##$F1LIST= <111111111111111>
##$F2LIST= <222222222222222>
##$F3LIST= <333333333333333>
##$FCUCHAN= (0..9)
0 2 1 0 0 0 0 0 0 0
##$FL1= 90
##$FL2= 90
##$FL3= 90
##$FL4= 90
##$FOV= 20
##$FQ1LIST= <freqlist>
##$FQ2LIST= <freqlist>
##$FQ3LIST= <freqlist>
##$FQ4LIST= <freqlist>
##$FQ5LIST= <freqlist>
##$FQ6LIST= <freqlist>
##$FQ7LIST= <freqlist>
##$FQ8LIST= <freqlist>
##$FRQLO3= 1882485.02994012
##$FRQLO3N= 0
##$FS= (0..7)
83 83 83 83 83 83 83 83
##$FTLPGN= 0
##$FW= 90000
##$FnMODE= 0
##$FnTYPE= 0
##$GP031= 0
##$GPNAM0= <sine.100>
##$GPNAM1= <sine.100>
##$GPNAM10= <sine.100>
##$GPNAM11= <sine.100>
##$GPNAM12= <sine.100>
##$GPNAM13= <sine.100>
##$GPNAM14= <sine.100>
##$GPNAM15= <sine.100>
##$GPNAM16= <sine.100>
##$GPNAM17= <sine.100>
##$GPNAM18= <sine.100>
##$GPNAM19= <sine.100>
##$GPNAM2= <sine.100>
##$GPNAM20= <sine.100>
##$GPNAM21= <sine.100>
##$GPNAM22= <sine.100>
##$GPNAM23= <sine.100>
##$GPNAM24= <sine.100>
##$GPNAM25= <sine.100>
##$GPNAM26= <sine.100>
##$GPNAM27= <sine.100>
##$GPNAM28= <sine.100>
##$GPNAM29= <sine.100>
##$GPNAM3= <sine.100>
##$GPNAM30= <sine.100>
##$GPNAM31= <sine.100>
##$GPNAM4= <sine.100>
##$GPNAM5= <sine.100>
##$GPNAM6= <sine.100>
##$GPNAM7= <sine.100>
##$GPNAM8= <sine.100>
##$GPNAM9= <sine.100>
##$GPX= (0..31)
0 0 0 0 0 0 0 0 0 0 0 0 0 0 0 0 0 0 0 0 0 0 0 0 0 0 0 0 0 0 0 0
##$GPY= (0..31)
0 0 0 0 0 0 0 0 0 0 0 0 0 0 0 0 0 0 0 0 0 0 0 0 0 0 0 0 0 0 0 0
##$GPZ= (0..31)
0 0 0 0 0 0 0 0 0 0 0 0 0 0 0 0 0 0 0 0 0 0 0 0 0 0 0 0 0 0 0 0
##$GRDPROG= <>
##$GRPDLY= -1
##$HDDUTY= 20
##$HDRATE= 20
##$HGAIN= (0..3)
0 0 0 0
##$HL1= 1
##$HL2= 35
##$HL3= 16
##$HL4= 17
##$HOLDER= 0
##$HPMOD= (0..7)
0 0 0 0 0 0 0 0
##$HPPRGN= 0
##$IN= (0..63)
0.001 0.001 0.001 0.001 0.001 0.001 0.001 0.001 0.001 0.001 0.001 0.001
0.001 0.001 0.001 0.001 0.001 0.001 0.001 0.001 0.001 0.001 0.001 0.001
0.001 0.001 0.001 0.001 0.001 0.001 0.001 0.001 0.001 0.001 0.001 0.001
0.001 0.001 0.001 0.001 0.001 0.001 0.001 0.001 0.001 0.001 0.001 0.001
0.001 0.001 0.001 0.001 0.001 0.001 0.001 0.001 0.001 0.001 0.001 0.001
0.001 0.001 0.001 0.001
##$INF= (0..7)
0 0 0 0 0 0 0 0
##$INP= (0..63)
0 0 0 0 0 0 0 0 0 0 0 0 0 0 0 0 0 0 0 0 0 0 0 0 0 0 0 0 0 0 0 0 0 0 0 0
0 0 0 0 0 0 0 0 0 0 0 0 0 0 0 0 0 0 0 0 0 0 0 0 0 0 0 0
##$INSTRUM= <avance400>
##$L= (0..31)
1 1 1 1 1 1 1 1 1 1 1 1 1 1 1 1 1 1 1 1 1 1 1 1 1 1 1 1 1 1 1 1
##$LFILTER= 100
##$LGAIN= -15
##$LINPSTP= 10
##$LOCKED= yes
##$LOCKFLD= 3193
##$LOCKGN= 119.099998474121
##$LOCKPOW= -35
##$LOCKPPM= 7.23999977111816
##$LOCNUC= <2H>
##$LOCPHAS= 356
##$LOCSHFT= yes
##$LOCSW= 0
##$LTIME= 0.200000002980232
##$MASR= 4200
##$MASRLST= <masrlst>
##$NBL= 1
##$NC= -2
##$NLOGCH= 1
##$NS= 128
##$NUC1= <1H>
##$NUC2= <13C>
##$NUC3= <off>
##$NUC4= <off>
##$NUC5= <off>
##$NUC6= <off>
##$NUC7= <off>
##$NUC8= <off>
##$NUCLEI= 0
##$NUCLEUS= <off>
##$O1= 1922.3
##$O2= 4979.85804243228
##$O3= 1900.52349393
##$O4= 1900.52349393
##$O5= 0
##$O6= 0
##$O7= 0
##$O8= 0
##$OBSCHAN= (0..9)
0 0 0 0 0 0 0 0 0 0
##$OVERFLW= 0
##$P= (0..63)
7.6 7.6 15.2 14.9 29.8 16.5 25 50 0 0 0 0 0 0 0 200000 1000 2500 0 600
2500 0 0 0 0 200 0 7.6 1000 0 0 0 0 0 0 0 0 0 0 0 0 0 0 0 0 0 0 0 0 0 0
0 0 0 0 0 0 0 0 0 0 0 0 0
##$PACOIL= (0..15)
0 0 0 0 0 0 0 0 0 0 0 0 0 0 0 0
##$PAPS= 2
##$PARMODE= 0
##$PCPD= (0..9)
100 100 70 100 100 100 100 100 100 100
##$PHCOR= (0..31)
0 0 0 0 0 0 0 0 0 0 0 0 0 0 0 0 0 0 0 0 0 0 0 0 0 0 0 0 0 0 0 0
##$PHLIST= <>
##$PHP= 1
##$PH_ref= 0
##$PL= (0..63)
120 0 -4 120 120 120 120 120 120 60 10.34 22.38 9 120 120 120 120 120 0
120 120 120 120 120 120 120 120 22.38 120 120 9 120 120 120 120 120 120
120 120 120 120 120 120 120 120 120 120 120 120 120 120 120 120 120 120
120 120 120 120 120 120 120 120 120
##$PLSTEP= 0.1
##$PLSTRT= -6
##$POWMOD= 0
##$PQPHASE= 0
##$PQSCALE= 0
##$PR= 1
##$PRECHAN= (0..15)
-1 1 2 -1 -1 -1 -1 -1 -1 -1 -1 -1 -1 -1 -1 -1
##$PRGAIN= 0
##$PROBHD= <5 mm PABBI 1H-BB Z-GRD Z811201/0006
>
##$PROSOL= no
##$PULPROG= <zg>
##$PW= 0
##$PYNM= <acqu.py>
##$QNP= 1
##$RD= 0
##$RECCHAN= (0..15)
-1 -1 -1 -1 -1 -1 -1 -1 -1 -1 -1 -1 -1 -1 -1 -1
##$RECPH= 0
##$RECPRE= (0..15)
-1 -1 -1 -1 -1 -1 -1 -1 -1 -1 -1 -1 -1 -1 -1 -1
##$RECPRFX= (0..15)
-1 -1 -1 -1 -1 -1 -1 -1 -1 -1 -1 -1 -1 -1 -1 -1
##$RECSEL= (0..15)
0 0 0 0 0 0 0 0 0 0 0 0 0 0 0 0
##$RG= 228.1
##$RO= 0
##$ROUTWD1= (0..23)
0 0 0 0 0 0 0 0 0 0 0 0 0 0 0 0 0 0 0 0 1 1 0 0
##$ROUTWD2= (0..23)
0 0 0 0 0 1 0 0 0 0 0 0 0 0 0 0 0 0 1 0 1 1 0 0
##$RSEL= (0..9)
0 1 2 0 0 0 0 0 0 0
##$S= (0..7)
83 4 83 83 83 83 83 83
##$SEOUT= 0
##$SFO1= 400.1319223
##$SFO2= 100.617748858042
##$SFO3= 400.131900523494
##$SFO4= 400.131900523494
##$SFO5= 500.13
##$SFO6= 500.13
##$SFO7= 500.13
##$SFO8= 500.13
##$SOLVENT= <CDCl3>
##$SP= (0..31)
1 120 120 120 0 0 120 120 0 0 0 120 0 0 120 0 150 150 120 120.87 118.96
122.27 114.95 150 150 150 150 150 150 120 120 120
##$SP07= 0
##$SPECTR= 0
##$SPNAM0= <gauss>
##$SPNAM1= <Gaus1.1000>
##$SPNAM10= <gauss>
##$SPNAM11= <Gaus1.1000>
##$SPNAM12= <gauss>
##$SPNAM13= <gauss>
##$SPNAM14= <Gaus1.1000>
##$SPNAM15= <Gaus1.1000>
##$SPNAM16= <gauss>
##$SPNAM17= <gauss>
##$SPNAM18= <Gaus1.1000>
##$SPNAM19= <Gaus1.1000>
##$SPNAM2= <Gaus1.1000>
##$SPNAM20= <Gaus1.1000>
##$SPNAM21= <Gaus1.1000>
##$SPNAM22= <Gaus1.1000>
##$SPNAM23= <gauss>
##$SPNAM24= <gauss>
##$SPNAM25= <gauss>
##$SPNAM26= <gauss>
##$SPNAM27= <gauss>
##$SPNAM28= <gauss>
##$SPNAM29= <Gaus1.1000>
##$SPNAM3= <Gaus1.1000>
##$SPNAM30= <Gaus1.1000>
##$SPNAM31= <Gaus1.1000>
##$SPNAM4= <gauss>
##$SPNAM5= <gauss>
##$SPNAM6= <Gaus1.1000>
##$SPNAM7= <Gaus1.1000>
##$SPNAM8= <gauss>
##$SPNAM9= <gauss>
##$SPOAL= (0..31)
0.5 0.5 0.5 0.5 0.5 0.5 0.5 0.5 0.5 0.5 0.5 0.5 0.5 0.5 0.5 0.5 0.5 0.5
0.5 0.5 0.5 0.5 0.5 0.5 0.5 0.5 0.5 0.5 0.5 0.5 0.5 0.5
##$SPOFFS= (0..31)
0 0 0 0 0 0 0 0 0 0 0 0 0 0 0 0 0 0 0 0 0 0 0 0 0 0 0 0 0 0 0 0
##$SUBNAM0= <"">
##$SUBNAM1= <"">
##$SUBNAM2= <"">
##$SUBNAM3= <"">
##$SUBNAM4= <"">
##$SUBNAM5= <"">
##$SUBNAM6= <"">
##$SUBNAM7= <"">
##$SUBNAM8= <"">
##$SUBNAM9= <"">
##$SW= 12.4709369134976
##$SWIBOX= (0..15)
0 1 2 0 0 0 0 0 0 0 0 0 0 0 0 0
##$SW_h= 4990.01996007984
##$SWfinal= 0
##$TD= 16244
##$TD0= 1
##$TE= 301.7
##$TE2= 300
##$TE3= 300
##$TEG= 300
##$TL= (0..7)
0 120 120 120 120 120 120 120
##$TP= (0..7)
150 150 150 150 150 150 150 150
##$TP07= 0
##$TPNAME0= <>
##$TPNAME1= <>
##$TPNAME2= <>
##$TPNAME3= <>
##$TPNAME4= <>
##$TPNAME5= <>
##$TPNAME6= <>
##$TPNAME7= <>
##$TPOAL= (0..7)
0.5 0.5 0.5 0.5 0.5 0.5 0.5 0.5
##$TPOFFS= (0..7)
0 0 0 0 0 0 0 0
##$TUNHIN= 0
##$TUNHOUT= 0
##$TUNXOUT= 0
##$USERA1= <user>
##$USERA2= <user>
##$USERA3= <user>
##$USERA4= <user>
##$USERA5= <user>
##$V9= 5
##$VALIST= <valist>
##$VCLIST= <CCCCCCCCCCCCCCC>
##$VD= 0
##$VDLIST= <DDDDDDDDDDDDDDD>
##$VPLIST= <PPPPPPPPPPPPPPP>
##$VTLIST= <TTTTTTTTTTTTTTT>
##$WBST= 1024
##$WBSW= 15.53612
##$XGAIN= (0..3)
0 0 0 0
##$XL= 0
##$YL= 0
##$YMAX_a= 2223563
##$YMIN_a= -2566893
##$ZGOPTNS= <>
##$ZL1= 120
##$ZL2= 120
##$ZL3= 120
##$ZL4= 120
##$ABSF1= 10
##$ABSF2= 0
##$ABSG= 5
##$ABSL= 3
##$ALPHA= 0
##$AQORDER= 0
##$ASSFAC= 0
##$ASSFACI= 0
##$ASSFACX= 0
##$ASSWID= 0
##$AUNMP= <proc_1H_AID>
##$AXLEFT= 0
##$AXNAME= <>
##$AXNUC= <off>
##$AXRIGHT= 0
##$AXTYPE= 0
##$AXUNIT= <>
##$AZFE= 0.1
##$AZFW= 0.1
##$BCFW= 1
##$BC_mod= 2
##$BYTORDP= 0
##$COROFFS= 0
##$CY= 12.5
##$DATMOD= 1
##$DC= 2
##$DFILT= <>
##$DTYPP= 0
##$F1P= 0.955900672455615
##$F2P= 0.785951699928314
##$FCOR= 1
##$FTSIZE= 65536
##$FT_mod= 4
##$GAMMA= 1
##$GB= 0
##$INTBC= 1
##$INTSCL= 1
##$ISEN= 128
##$LB= 1
##$LEV0= 0
##$LPBIN= 0
##$MAXI= 10000
##$MC2= 0
##$MEAN= 0
##$ME_mod= 0
##$MI= 0.02
##$NCOEF= 0
##$NC_proc= 0
##$NLEV= 6
##$NOISF1= 8.174992
##$NOISF2= 6.675002
##$NSP= 1
##$NTH_PI= 0
##$NZP= 0
##$OFFSET= 11.01498
##$PC= 1
##$PHC0= -19.16015
##$PHC1= -10.00055
##$PH_mod= 0
##$PKNL= yes
##$PPARMOD= 0
##$PPDIAG= 0
##$PPIPTYP= 0
##$PPMPNUM= 100
##$PPRESOL= 1
##$PSCAL= 0
##$PSIGN= 0
##$PYNMP= <proc.py>
##$REVERSE= no
##$SF= 400.130009885034
##$SI= 131072
##$SIGF1= 5.6
##$SIGF2= 5.2
##$SINO= 400
##$SIOLD= 131072
##$SPECTYP= <>
##$SREGLST= <1H.CDCl3>
##$SSB= 2
##$STSI= 0
##$STSR= 0
##$SW_p= 4990.01996007982
##$SYMM= 0
##$S_DEV= 0
##$TDeff= 16244
##$TDoff= 0
##$TI= <>
##$TILT= no
##$TM1= 0
##$TM2= 0
##$TOPLEV= 0
##$USERP1= <user>
##$USERP2= <user>
##$USERP3= <user>
##$USERP4= <user>
##$USERP5= <user>
##$WDW= 4
##$XDIM= 8192
##$YMAX_p= 0
##$YMIN_p= 0
##$CURPLOT= <\\rik006s\net8_hp>
##$CURPRIN= <$noprint>
##$DFORMAT= <normdp>
##$LAYOUT= <+/1d_h.xwp>
##$LFORMAT= <normlp>
##$PFORMAT= <normpl>
##$SURQMSG= 1
$$ End of Bruker specific parameters
$$ ---------------------------------
##NTUPLES= NMR FID
##VAR_NAME=  TIME,          FID/REAL,        FID/IMAG
##SYMBOL=    X,             R,               I
##VAR_TYPE=  INDEPENDENT,   DEPENDENT,       DEPENDENT
##VAR_FORM=  AFFN,          ASDF,            ASDF
##VAR_DIM=   8122,          8122,            8122
##UNITS=     SECONDS,       ARBITRARY UNITS, ARBITRARY UNITS
##FACTOR=    0.0002004,     1,               1
##FIRST=     0,             2117366,         -1632546
##LAST=      1.6274484,     22637,           -5195
##MIN=       0,             -2425663,        -2425663
##MAX=       1.6274484,     2187424,         2187424
$$ Real data points
##PAGE= N=1
##DATA TABLE= (X++(R..R)), XYDATA
0  2117366
1  -872962
2 -2289044
3  1833856
4  1115664
5 -1579266
6    19613
7  1397873
8 -1092435
9 -1256210
10  1210531
11   746685
12 -1592011
13  -822245
14   946395
15   315585
16  -868173
17    26153
18   582628
19  -445750
20  -317528
21  1134100
22   269953
23 -1196338
24   151172
25  1440317
26  -161761
27  -707813
28   589844
29   -42514
30 -1009985
31   846686
32  1058812
33 -1676012
34 -1246756
35  1822295
36   812417
37 -1845325
38  -551317
39  1267621
40  -134006
41  -690461
42   724815
43   252715
44 -1056136
45   265110
46  1525089
47  -201266
48 -1601373
49   214223
50  1568143
51  -161631
52 -1204779
53   328677
54   569876
55  -768442
56  -108843
57   909862
58  -623266
59 -1076224
60  1001437
61   871204
62 -1038196
63  -267735
64   825133
65  -341553
66  -361410
67   949332
68    50927
69 -1106585
70   316339
71  1244004
72  -277732
73 -1029604
74    67836
75   555568
76      113
77  -122855
78    20977
79  -366032
80  -367669
81   631855
82   568438
83  -986947
84  -839130
85  1050950
86   847503
87  -823147
88  -418609
89   683199
90    10488
91  -256256
92   617569
93   -14085
94  -936309
95   344561
96  1069176
97  -456300
98  -901308
99   335386
100   294707
101  -413881
102   124686
103   259287
104  -609499
105  -235104
106   754488
107   224056
108  -633394
109  -236174
110   379086
111   298238
112    29113
113   -44482
114  -143391
115  -145192
116   252810
117   453300
118  -271468
119  -788871
120   125403
121   837625
122  -106949
123  -695658
124    -2510
125   123725
126   -89439
127   366809
128    58214
129  -749128
130    25067
131  1018739
132   106377
133  -787582
134   -50731
135   488982
136    75030
137   -11765
138    69594
139  -243481
140  -208044
141   328298
142   307141
143  -433737
144  -578169
145   202636
146   439840
147  -129061
148  -230708
149    14535
150  -134464
151     1281
152   485506
153    84344
154  -626582
155   -25110
156   769188
157   198778
158  -417739
159   -96229
160    56802
161    -8962
162   302691
163   136247
164  -641106
165  -364243
166   679824
167   359099
168  -680511
169  -427793
170   285860
171   201213
172    29264
173    51486
174  -200878
175  -210873
176   357231
177   494087
178  -199924
179  -527863
180    81476
181   565027
182   143878
183  -358409
184  -148151
185    63752
186   -70089
187   161362
188   179545
189  -498323
190  -376027
191   551906
192   362105
193  -453086
194  -267214
195   143889
196    -1673
197   174596
198   324285
199  -311911
200  -424597
201   459325
202   573523
203  -284296
204  -518634
205    53316
206   321446
207    93378
208   -43821
209  -154534
210  -322942
211    33152
212   516500
213    25808
214  -677246
215  -183203
216   601016
217   253712
218  -339311
219  -144818
220    46101
221    -5937
222   260809
223   252066
224  -341332
225  -362606
226   388005
227   500612
228  -257548
229  -467271
230    26007
231   147416
232    33525
233   117958
234  -130789
235  -421450
236    72077
237   560238
238    18530
239  -553678
240  -125653
241   382223
242   217538
243   -27638
244   -93581
245  -178219
246   -36057
247   366800
248   287348
249  -420526
250  -484543
251   389782
252   520650
253  -276589
254  -390984
255    35494
256   -13961
257    39436
258   315258
259  -149691
260  -578483
261   188010
262   683902
263   -88865
264  -514143
265      -67
266   261814
267   122014
268    96240
269   -29710
270  -291741
271   -81171
272   432941
273   222715
274  -481646
275  -383981
276   303165
277   337576
278  -116808
279  -189319
280  -110338
281  -125654
282   193226
283   365368
284  -230360
285  -509028
286   178914
287   569637
288    27284
289  -381755
290  -101848
291   153274
292   105796
293   163227
294    20936
295  -403617
296  -161907
297   527539
298   264248
299  -527711
300  -348247
301   297637
302   206121
303   -48968
304     5209
305  -194975
306  -240416
307   311994
308   398568
309  -290715
310  -481892
311   165581
312   476749
313    37229
314  -255262
315  -106200
316   -15298
317   102648
318   287964
319   -23424
320  -482684
321   -96703
322   539602
323   197359
324  -424962
325  -230684
326   121826
327   117219
328   143865
329    34194
330  -304052
331  -202625
332   337742
333   374790
334  -248258
335  -454326
336    88340
337   374200
338    73212
339  -132035
340  -128996
341  -152051
342    90438
343   395884
344   -25031
345  -547428
346   -71623
347   504758
348   165378
349  -269446
350  -184700
351   -19062
352    95706
353   234120
354    73961
355  -334920
356  -243296
357   365649
358   401923
359  -253359
360  -422477
361    67621
362   251140
363    56860
364     6067
365  -138129
366  -301492
367   150091
368   480673
369  -112780
370  -515262
371   -18793
372   367293
373   153252
374   -95897
375  -156401
376  -141330
377    81304
378   328176
379    75701
380  -383983
381  -231601
382   329372
383   347659
384  -167850
385  -325723
386   -43528
387   109984
388   166523
389   120020
390  -242318
391  -322946
392   205214
393   437495
394   -58176
395  -416418
396   -97599
397   274329
398   198213
399    -7625
400  -134995
401  -207416
402    26132
403   375137
404   122540
405  -450606
406  -269239
407   355895
408   269186
409  -159444
410  -164319
411  -111714
412   -46256
413   271120
414   204650
415  -318769
416  -329088
417   243414
418   401809
419   -43957
420  -303607
421  -111251
422   123846
423   206758
424   131519
425  -131870
426  -315765
427    18414
428   444648
429   102687
430  -452223
431  -212033
432   231826
433   181518
434    31132
435   -97334
436  -271413
437   -59767
438   360130
439   194150
440  -344284
441  -308005
442   195441
443   342042
444    34721
445  -215994
446  -163905
447    36267
448   204799
449   208960
450  -130020
451  -387338
452    38110
453   461587
454    76604
455  -366870
456  -177957
457   116769
458   146889
459   122629
460   -50068
461  -324347
462  -105498
463   393933
464   228390
465  -343777
466  -313165
467   173189
468   282201
469    44762
470   -82181
471  -171014
472  -150962
473   244964
474   353248
475  -219925
476  -438964
477   100690
478   394987
479    74295
480  -217281
481  -187188
482   -34301
483   163226
484   234952
485   -53410
486  -356552
487  -114349
488   382945
489   290129
490  -303353
491  -340310
492   153682
493   218572
494    41731
495    33750
496  -200420
497  -272603
498   275339
499   413313
500  -257917
501  -448910
502   115937
503   320472
504    58663
505   -76686
506  -170185
507  -168508
508   164871
509   329461
510   -47245
511  -399013
512  -118484
513   386557
514   264100
515  -238858
516  -270733
517    19247
518   126365
519   162035
520    82202
521  -270285
522  -303339
523   281841
524   444499
525  -197925
526  -446240
527    39082
528   287806
529   105255
530   -18525
531  -132679
532  -241114
533    79510
534   443540
535    16104
536  -513072
537  -121739
538   397729
539   193567
540  -146927
541  -184252
542  -131722
543    60154
544   295447
545    92593
546  -345996
547  -244242
548   270317
549   374369
550   -80664
551  -377135
552   -79824
553   242210
554   146126
555    26477
556   -99794
557  -302709
558    24352
559   502827
560    65204
561  -536818
562  -155504
563   355472
564   155367
565   -65351
566   -85138
567  -240503
568   -42020
569   409632
570   168913
571  -404922
572  -282649
573   262859
574   358824
575   -31356
576  -286529
577  -151829
578    93153
579   234937
580   145494
581  -198560
582  -343257
583    83342
584   451720
585    63919
586  -425162
587  -190736
588   218811
589   197912
590    38860
591  -105727
592  -249597
593   -48337
594   365182
595   224130
596  -368461
597  -337164
598   250780
599   318492
600   -37798
601  -142877
602  -146957
603   -76716
604   249745
605   276155
606  -240948
607  -398249
608   117135
609   380354
610    59170
611  -247064
612  -230639
613    27725
614   255848
615   164963
616  -129271
617  -290058
618   -65961
619   363940
620   266530
621  -318202
622  -360773
623   169578
624   301503
625    27683
626   -96882
627  -181805
628  -151460
629   260840
630   324508
631  -263307
632  -404485
633   127144
634   335549
635    50270
636  -160711
637  -162525
638   -54209
639   165944
640   250316
641   -67950
642  -355476
643   -59222
644   359947
645   197653
646  -235981
647  -244485
648    36974
649   157743
650   153849
651     9667
652  -278349
653  -188027
654   278992
655   312374
656  -182425
657  -369676
658    13626
659   299692
660   129900
661   -92150
662  -177621
663  -147203
664   146922
665   341722
666   -52232
667  -429988
668   -68321
669   387524
670   168500
671  -194032
672  -183463
673   -60029
674   108211
675   239075
676    -1795
677  -308182
678  -141244
679   260402
680   270582
681  -131675
682  -308154
683   -13548
684   214714
685   120556
686   -20668
687  -138414
688  -189835
689    87691
690   350818
691    -7480
692  -399045
693   -77618
694   287421
695   146060
696   -55151
697  -146343
698  -172255
699    56848
700   301495
701    66478
702  -344077
703  -206929
704   274264
705   295402
706  -108077
707  -266136
708   -66123
709   131106
710   185301
711    84875
712  -205227
713  -261979
714   176008
715   370844
716   -68391
717  -349397
718   -84679
719   195968
720   162053
721   -16779
722  -161725
723  -176529
724    43536
725   280259
726    81676
727  -301092
728  -199126
729   230207
730   266363
731   -52162
732  -165125
733   -84507
734    14238
735   213307
736   173829
737  -238333
738  -292960
739   151795
740   311243
741   -24575
742  -282865
743  -153739
744    93079
745   184275
746    88277
747  -144609
748  -250879
749    37397
750   363482
751   134734
752  -332173
753  -209818
754   244878
755   238616
756   -10040
757  -104089
758  -177295
759   -45055
760   278914
761   160468
762  -295737
763  -285205
764   143111
765   262681
766    -9880
767  -194740
768  -151663
769    16437
770   194957
771   161587
772  -111799
773  -258584
774    23459
775   349396
776   137800
777  -257087
778  -192720
779    90369
780   177965
781   101939
782   -89663
783  -253581
784   -92062
785   261065
786   216108
787  -235345
788  -331804
789    90970
790   308454
791    67701
792  -156455
793  -142562
794   -37844
795   174857
796   273042
797  -112119
798  -392950
799    40483
800   385437
801    61383
802  -234772
803  -152609
804   -15093
805   129520
806   199156
807   -55794
808  -310443
809   -72241
810   301446
811   203377
812  -173920
813  -259168
814    25921
815   236566
816   119424
817   -67262
818  -172431
819  -143520
820   150293
821   290772
822   -98925
823  -378836
824   -45351
825   305197
826   145417
827  -139302
828  -180626
829   -75363
830   130111
831   269232
832     9287
833  -325397
834  -128447
835   318265
836   266073
837  -175620
838  -266319
839     2800
840   151600
841   152959
842     9293
843  -265040
844  -203526
845   212622
846   277581
847  -124705
848  -324380
849   -43095
850   234702
851   174765
852   -45612
853  -174111
854  -109159
855   106106
856   257880
857    65190
858  -305261
859  -195838
860   285278
861   260863
862  -136757
863  -196610
864   -69401
865    35504
866   206506
867   113011
868  -285116
869  -259058
870   223457
871   305150
872   -84720
873  -263876
874  -103584
875   133123
876   225907
877    31661
878  -219998
879  -177241
880   120864
881   301855
882    56735
883  -296714
884  -174619
885   225586
886   259954
887   -52201
888  -205156
889  -107068
890    54371
891   206363
892   121572
893  -242903
894  -277916
895   160717
896   308925
897   -65637
898  -282160
899   -89696
900    76660
901   127864
902   141660
903  -118650
904  -301093
905    95531
906   395285
907    39913
908  -274946
909  -107006
910   121474
911   185523
912   116546
913  -137896
914  -267650
915    31923
916   286028
917    74805
918  -247710
919  -252612
920    62582
921   282334
922    45388
923  -245375
924  -159536
925    61727
926   190407
927   158637
928  -119532
929  -277235
930    68836
931   372465
932    76791
933  -259008
934  -135455
935    76705
936   152997
937   126742
938  -115421
939  -281867
940   -29277
941   274922
942   131224
943  -240594
944  -251797
945    71450
946   225394
947    93978
948  -108244
949  -189734
950   -33142
951   229476
952   220522
953  -131439
954  -299334
955    27732
956   308281
957   113263
958  -185064
959  -194481
960    -1379
961   160920
962   160244
963   -59628
964  -297427
965   -94925
966   319971
967   189229
968  -239082
969  -214952
970    66809
971   163794
972   136637
973   -16425
974  -251356
975  -121525
976   271583
977   214515
978  -194120
979  -256014
980      909
981   198370
982   162494
983   -99041
984  -233981
985   -47623
986   178080
987   190563
988   -35819
989  -263507
990  -106814
991   268893
992   233710
993  -154900
994  -233482
995     3841
996   130318
997   156409
998    34243
999  -257806
1000  -194927
1001   234351
1002   269103
1003  -146702
1004  -294802
1005   -19402
1006   184714
1007   138140
1008     1454
1009  -178010
1010  -169680
1011   164084
1012   305956
1013   -45511
1014  -307668
1015   -64178
1016   235010
1017   164933
1018   -59367
1019  -180189
1020  -136293
1021   105443
1022   235479
1023    -4876
1024  -266444
1025  -159833
1026   171333
1027   256000
1028   -54645
1029  -266740
1030   -80060
1031   159642
1032   175079
1033    33037
1034  -165968
1035  -193692
1036   117255
1037   323479
1038     4407
1039  -302997
1040   -96970
1041   182557
1042   169692
1043     4837
1044  -176504
1045  -183114
1046    59334
1047   241378
1048    68817
1049  -255190
1050  -216970
1051   164922
1052   274245
1053   -19081
1054  -220788
1055  -105535
1056    80582
1057   181371
1058   120649
1059  -169209
1060  -268500
1061   121094
1062   330172
1063    -6831
1064  -263903
1065  -119206
1066   100410
1067   165301
1068    62582
1069  -147920
1070  -227461
1071    31980
1072   286424
1073    88095
1074  -248771
1075  -187294
1076   130736
1077   232542
1078    45359
1079  -142394
1080  -164620
1081    10324
1082   239669
1083   148244
1084  -202191
1085  -245337
1086    77088
1087   264811
1088    71866
1089  -216642
1090  -191166
1091    59596
1092   185994
1093    97650
1094  -111371
1095  -229784
1096   -22168
1097   284317
1098   165353
1099  -231467
1100  -221964
1101   115495
1102   197523
1103    72225
1104   -67035
1105  -205042
1106   -67056
1107   249411
1108   186808
1109  -194635
1110  -271370
1111    47374
1112   240550
1113    83010
1114  -145619
1115  -188302
1116   -22671
1117   189470
1118   174949
1119   -95424
1120  -261878
1121   -23017
1122   285288
1123   145075
1124  -178802
1125  -188376
1126    11438
1127   170730
1128   158308
1129   -64776
1130  -235307
1131   -72434
1132   221891
1133   197940
1134  -137829
1135  -268654
1136   -22808
1137   216378
1138   140879
1139  -101411
1140  -199085
1141   -70293
1142   157390
1143   224374
1144   -59011
1145  -292215
1146   -54227
1147   249672
1148   163103
1149  -106578
1150  -200126
1151   -50337
1152   151860
1153   186069
1154   -17219
1155  -241991
1156  -126570
1157   207375
1158   228479
1159  -106799
1160  -263245
1161   -35773
1162   174685
1163   132010
1164   -10098
1165  -184783
1166  -176186
1167   162994
1168   283467
1169   -77960
1170  -282361
1171   -42500
1172   193578
1173   160459
1174   -18897
1175  -180133
1176  -140441
1177   132681
1178   245188
1179   -17623
1180  -251311
1181  -124945
1182   163839
1183   227358
1184   -36794
1185  -232484
1186  -102558
1187   122750
1188   191416
1189    28072
1190  -209716
1191  -174936
1192   127955
1193   261641
1194      177
1195  -257872
1196  -115868
1197   162373
1198   189144
1199     5797
1200  -165175
1201  -152932
1202    71081
1203   246966
1204    64526
1205  -258024
1206  -169562
1207   184818
1208   207968
1209   -23696
1210  -149582
1211  -137858
1212    39642
1213   228348
1214    82403
1215  -231392
1216  -201157
1217   128246
1218   233353
1219     7416
1220  -197324
1221  -153521
1222    76647
1223   208798
1224    65182
1225  -164243
1226  -192763
1227    57597
1228   274143
1229    79365
1230  -234386
1231  -156232
1232   116915
1233   192080
1234    57844
1235  -132021
1236  -189970
1237    11631
1238   238946
1239   104688
1240  -213825
1241  -207140
1242    74369
1243   213850
1244    62819
1245  -172869
1246  -176498
1247    42445
1248   188844
1249   117559
1250  -119137
1251  -220369
1252    29246
1253   268760
1254   110511
1255  -188847
1256  -180306
1257    69814
1258   186970
1259    89290
1260  -101956
1261  -209230
1262   -26911
1263   230908
1264   139090
1265  -183137
1266  -237653
1267    49507
1268   217464
1269    67352
1270  -116596
1271  -167013
1272   -48184
1273   201930
1274   191946
1275  -140151
1276  -246888
1277    41125
1278   242018
1279   104990
1280  -119096
1281  -176579
1282   -29784
1283   187502
1284   163671
1285  -112273
1286  -225719
1287   -34732
1288   195141
1289   161741
1290  -133088
1291  -246558
1292    -2863
1293   190685
1294   112087
1295   -77177
1296  -186918
1297   -75843
1298   180812
1299   214478
1300   -95268
1301  -255962
1302    -4446
1303   224730
1304   135559
1305   -80655
1306  -184019
1307   -60531
1308   161916
1309   181266
1310   -52568
1311  -251093
1312   -94708
1313   218808
1314   180777
1315  -126625
1316  -220477
1317   -34437
1318   148008
1319   153653
1320   -20017
1321  -211547
1322  -126610
1323   196297
1324   231021
1325   -90690
1326  -231477
1327   -35834
1328   171363
1329   164347
1330   -24096
1331  -185188
1332  -122590
1333   134859
1334   230639
1335   -36757
1336  -259192
1337   -88119
1338   172208
1339   172330
1340   -36741
1341  -193774
1342  -115982
1343   119767
1344   208377
1345    -3719
1346  -223275
1347  -120857
1348   140196
1349   214770
1350    -3313
1351  -237299
1352  -112293
1353   167720
1354   171902
1355   -10295
1356  -150284
1357  -150996
1358    77014
1359   259241
1360    31802
1361  -271182
1362  -128114
1363   179521
1364   163379
1365   -10769
1366  -137788
1367  -165381
1368    54818
1369   251400
1370    45891
1371  -238081
1372  -152227
1373   129571
1374   208257
1375    17988
1376  -176435
1377  -143715
1378    75862
1379   210308
1380    64681
1381  -169086
1382  -174368
1383    70773
1384   242230
1385    57231
1386  -209175
1387  -153368
1388    87935
1389   180951
1390    54791
1391  -143433
1392  -178772
1393    19538
1394   221731
1395   109168
1396  -198698
1397  -198883
1398    97927
1399   213057
1400    47934
1401  -136901
1402  -161805
1403    12385
1404   203944
1405   126524
1406  -161444
1407  -213234
1408    60673
1409   221323
1410    77126
1411  -149154
1412  -190205
1413    27641
1414   201322
1415    88613
1416  -123407
1417  -185374
1418   -17856
1419   217000
1420   149946
1421  -167507
1422  -220958
1423    61196
1424   198687
1425    64115
1426   -82954
1427  -165902
1428   -70189
1429   206548
1430   188497
1431  -161277
1432  -227145
1433    45735
1434   191200
1435    94736
1436   -87129
1437  -181906
1438   -46565
1439   190745
1440   161971
1441  -113561
1442  -207708
1443   -14155
1444   181839
1445   145615
1446   -99106
1447  -221271
1448   -25522
1449   186368
1450   132559
1451   -79875
1452  -190362
1453   -56728
1454   171671
1455   188188
1456   -82419
1457  -249759
1458   -24236
1459   219258
1460   120122
1461   -88127
1462  -157852
1463   -72671
1464   135913
1465   204170
1466   -52246
1467  -263924
1468   -55512
1469   215062
1470   126231
1471   -90166
1472  -162180
1473   -81196
1474   128504
1475   199546
1476   -39317
1477  -220386
1478   -73833
1479   163777
1480   176785
1481   -44293
1482  -209141
1483   -84127
1484   163713
1485   175038
1486   -46505
1487  -179978
1488   -96550
1489   113219
1490   207987
1491   -19497
1492  -251371
1493   -88145
1494   174823
1495   156651
1496   -38146
1497  -168922
1498  -108036
1499   108714
1500   210891
1501     7220
1502  -227841
1503  -114188
1504   164676
1505   192582
1506   -25907
1507  -192875
1508  -102705
1509   121465
1510   183056
1511    13372
1512  -192542
1513  -151540
1514   119046
1515   214166
1516   -12522
1517  -216813
1518  -120045
1519   130071
1520   183553
1521     1691
1522  -159111
1523  -127661
1524    75079
1525   213430
1526    54844
1527  -202177
1528  -156468
1529   134217
1530   212014
1531    -4791
1532  -161818
1533  -121603
1534    38741
1535   194722
1536    79530
1537  -210101
1538  -187638
1539   109576
1540   212197
1541    18574
1542  -174037
1543  -138017
1544    70197
1545   209707
1546    71682
1547  -174001
1548  -162879
1549    80077
1550   213626
1551    67739
1552  -180672
1553  -174073
1554    87109
1555   200791
1556    41295
1557  -154997
1558  -167587
1559    28673
1560   196582
1561    92530
1562  -163890
1563  -197181
1564    64623
1565   228794
1566    65381
1567  -154152
1568  -152521
1569    38980
1570   182568
1571   102354
1572  -115540
1573  -204114
1574     8511
1575   236815
1576    92673
1577  -177950
1578  -169356
1579    34405
1580   166303
1581   101605
1582  -107338
1583  -198125
1584    -7226
1585   219810
1586   128840
1587  -143955
1588  -189662
1589    24379
1590   200953
1591   111647
1592  -127399
1593  -186801
1594    -6868
1595   175538
1596   136753
1597  -110692
1598  -226484
1599    -5986
1600   215286
1601   115082
1602  -130902
1603  -182558
1604    -1211
1605   169989
1606   136659
1607   -72661
1608  -203079
1609   -36671
1610   198800
1611   152767
1612  -107918
1613  -215096
1614   -19740
1615   178627
1616   114662
1617   -77296
1618  -182833
1619   -76037
1620   162212
1621   182767
1622   -79113
1623  -223611
1624   -35043
1625   192992
1626   144629
1627   -71168
1628  -177208
1629   -60906
1630   153736
1631   177502
1632   -54082
1633  -213660
1634   -78499
1635   170341
1636   173640
1637   -86679
1638  -211952
1639   -49023
1640   142990
1641   154201
1642   -26761
1643  -196072
1644   -98229
1645   163768
1646   200709
1647   -53376
1648  -212469
1649   -60442
1650   149996
1651   166286
1652   -24457
1653  -193951
1654   -99276
1655   132785
1656   181793
1657   -19267
1658  -209640
1659  -114474
1660   148526
1661   186526
1662   -33267
1663  -187654
1664   -92581
1665   117359
1666   181763
1667    15192
1668  -187996
1669  -134771
1670   126857
1671   203115
1672   -16676
1673  -198344
1674  -113723
1675   114176
1676   179331
1677     6715
1678  -169468
1679  -133849
1680    91079
1681   215573
1682    24527
1683  -208798
1684  -125398
1685   126922
1686   186609
1687     9697
1688  -162615
1689  -134160
1690    72434
1691   206012
1692    38144
1693  -204534
1694  -150756
1695   101213
1696   192136
1697    23472
1698  -178960
1699  -134036
1700    84810
1701   189469
1702    59864
1703  -152749
1704  -162178
1705    73087
1706   217859
1707    52657
1708  -179693
1709  -150174
1710    77116
1711   179557
1712    53585
1713  -148795
1714  -174809
1715    41390
1716   196096
1717    69255
1718  -157735
1719  -173886
1720    60197
1721   212763
1722    65041
1723  -142984
1724  -142249
1725    39292
1726   185345
1727    99314
1728  -136438
1729  -195529
1730    37017
1731   213786
1732    63128
1733  -157872
1734  -155332
1735    16835
1736   169641
1737   104944
1738  -132564
1739  -192145
1740    20753
1741   204933
1742   106985
1743  -133431
1744  -172933
1745    34358
1746   194204
1747   101812
1748  -116137
1749  -172608
1750    -5699
1751   169787
1752   122650
1753  -117947
1754  -209564
1755     2142
1756   190821
1757   100102
1758  -116079
1759  -174693
1760    -9844
1761   164639
1762   130593
1763   -75383
1764  -193943
1765   -24393
1766   203356
1767   135665
1768  -109241
1769  -178560
1770   -13411
1771   154570
1772   120594
1773   -73433
1774  -199224
1775   -56271
1776   178012
1777   140079
1778  -100056
1779  -187466
1780   -32472
1781   163076
1782   144739
1783   -76193
1784  -181842
1785   -33482
1786   158725
1787   155653
1788   -51169
1789  -194411
1790   -61448
1791   174311
1792   155290
1793   -91578
1794  -188185
1795   -43363
1796   123629
1797   147657
1798   -29390
1799  -205163
1800   -82462
1801   166089
1802   165826
1803   -63319
1804  -185727
1805   -54985
1806   136409
1807   155328
1808   -21433
1809  -178297
1810   -88687
1811   137449
1812   172842
1813   -30140
1814  -196960
1815   -88403
1816   141473
1817   155967
1818   -36438
1819  -171885
1820   -90133
1821   113966
1822   172143
1823    -6352
1824  -182132
1825  -109042
1826   131228
1827   187811
1828   -29096
1829  -185853
1830   -84283
1831   113501
1832   162720
1833     5857
1834  -169088
1835  -128219
1836   108436
1837   200189
1838   -13320
1839  -195802
1840   -95031
1841   106150
1842   166950
1843    18101
1844  -169113
1845  -124916
1846    94845
1847   186382
1848    21963
1849  -176261
1850  -131253
1851    96915
1852   191534
1853    16869
1854  -174728
1855  -115047
1856    83119
1857   164539
1858    49857
1859  -153776
1860  -161957
1861    81622
1862   204462
1863    24842
1864  -169215
1865  -124029
1866    74079
1867   171786
1868    54594
1869  -142819
1870  -160812
1871    59828
1872   201422
1873    50355
1874  -163981
1875  -149850
1876    68539
1877   188115
1878    50844
1879  -141570
1880  -149500
1881    37534
1882   191192
1883    79238
1884  -154420
1885  -167215
1886    52010
1887   198256
1888    66025
1889  -148249
1890  -151254
1891    38003
1892   177594
1893    85605
1894  -127964
1895  -176063
1896    19071
1897   196314
1898    94472
1899  -151831
1900  -168632
1901    43174
1902   170380
1903    86630
1904  -105893
1905  -175118
1906      233
1907   187342
1908   108613
1909  -125147
1910  -180011
1911    18328
1912   183128
1913    98113
1914  -109069
1915  -172130
1916    -1814
1917   169256
1918   112432
1919   -99642
1920  -192268
1921   -12806
1922   193033
1923   110359
1924  -116232
1925  -168771
1926   -11480
1927   161076
1928   126274
1929   -84875
1930  -189137
1931   -26910
1932   181816
1933   132095
1934   -98702
1935  -179403
1936   -22218
1937   165490
1938   129975
1939   -84933
1940  -179016
1941   -39762
1942   151529
1943   149274
1944   -71837
1945  -197879
1946   -35686
1947   166376
1948   132631
1949   -75290
1950  -175170
1951   -44376
1952   137804
1953   146130
1954   -45747
1955  -189454
1956   -58848
1957   155202
1958   150820
1959   -60611
1960  -184492
1961   -48331
1962   139313
1963   133914
1964   -33886
1965  -169907
1966   -85319
1967   139837
1968   167798
1969   -47727
1970  -189750
1971   -65824
1972   136872
1973   143584
1974   -33910
1975  -173608
1976   -92050
1977   125030
1978   169918
1979   -26741
1980  -180088
1981   -86506
1982   130609
1983   172154
1984   -27569
1985  -172988
1986   -79997
1987   112562
1988   164098
1989     -333
1990  -169994
1991  -105442
1992   110560
1993   174990
1994   -13441
1995  -180614
1996   -97754
1997    99848
1998   157344
1999     3438
2000  -163237
2001  -110199
2002    87321
2003   174381
2004    21523
2005  -172277
2006  -112886
2007   111877
2008   168609
2009    11306
2010  -144206
2011  -111344
2012    75158
2013   175460
2014    37369
2015  -167897
2016  -137729
2017    88224
2018   170332
2019    14505
2020  -156303
2021  -128453
2022    71300
2023   172403
2024    37873
2025  -145362
2026  -139078
2027    62325
2028   193662
2029    45254
2030  -161777
2031  -130182
2032    76921
2033   174181
2034    46502
2035  -129565
2036  -141334
2037    39615
2038   186965
2039    62540
2040  -157759
2041  -144360
2042    50419
2043   166387
2044    60029
2045  -133131
2046  -149058
2047    35119
2048   170509
2049    75515
2050  -130108
2051  -157066
2052    33202
2053   176256
2054    80223
2055  -129849
2056  -156114
2057    37603
2058   169672
2059    78486
2060  -110270
2061  -158797
2062    10843
2063   176282
2064   100516
2065  -123915
2066  -175742
2067    31481
2068   176763
2069    72468
2070  -103122
2071  -152969
2072   -15472
2073   168010
2074   121086
2075  -117263
2076  -184184
2077    18080
2078   177491
2079    87553
2080   -90960
2081  -155548
2082   -23859
2083   168635
2084   126275
2085  -101995
2086  -171699
2087    -9780
2088   158720
2089   123683
2090   -83092
2091  -177886
2092   -19021
2093   164921
2094   114082
2095   -84897
2096  -161673
2097   -37217
2098   137680
2099   143403
2100   -71984
2101  -192600
2102   -26020
2103   162042
2104   117740
2105   -68039
2106  -162534
2107   -48677
2108   135040
2109   147445
2110   -53244
2111  -189142
2112   -45713
2113   160700
2114   134925
2115   -57832
2116  -168366
2117   -54732
2118   135225
2119   143773
2120   -41406
2121  -181044
2122   -76761
2123   140467
2124   153615
2125   -49589
2126  -182807
2127   -70962
2128   133859
2129   144041
2130   -40155
2131  -160920
2132   -82563
2133   114017
2134   173631
2135   -17726
2136  -184743
2137   -76732
2138   136805
2139   153747
2140   -26099
2141  -154330
2142   -88886
2143    99421
2144   168592
2145    -8630
2146  -180258
2147   -92615
2148   103596
2149   154216
2150    -2536
2151  -171130
2152  -107255
2153   108424
2154   161726
2155    -2815
2156  -152882
2157   -97966
2158    84821
2159   176327
2160    30072
2161  -176357
2162  -114606
2163   117055
2164   159716
2165     3813
2166  -140112
2167  -121085
2168    65250
2169   179666
2170    34650
2171  -173961
2172  -132303
2173    95383
2174   165626
2175    12655
2176  -141278
2177  -123584
2178    60045
2179   177256
2180    47679
2181  -147496
2182  -132192
2183    68074
2184   180293
2185    40407
2186  -147330
2187  -129005
2188    57748
2189   168735
2190    47116
2191  -135417
2192  -133507
2193    39775
2194   169255
2195    66407
2196  -143056
2197  -147876
2198    52900
2199   168645
2200    54022
2201  -127222
2202  -136940
2203    32553
2204   162710
2205    78581
2206  -127589
2207  -155129
2208    36071
2209   169468
2210    76268
2211  -119040
2212  -156269
2213    31955
2214   171033
2215    74545
2216  -108853
2217  -151561
2218     6609
2219   169244
2220    98597
2221  -120039
2222  -168285
2223    29523
2224   163183
2225    69782
2226   -89152
2227  -148374
2228   -24529
2229   168065
2230   115704
2231  -118449
2232  -164387
2233    16438
2234   154185
2235    90830
2236   -78201
2237  -157007
2238   -24237
2239   165289
2240   112535
2241  -100195
2242  -151278
2243   -12553
2244   135805
2245   120716
2246   -74800
2247  -178451
2248   -18683
2249   159863
2250   104529
2251   -81015
2252  -148531
2253   -33882
2254   130715
2255   139562
2256   -64778
2257  -186788
2258   -21352
2259   159002
2260   106809
2261   -60538
2262  -149571
2263   -56044
2264   133311
2265   149912
2266   -60692
2267  -185388
2268   -34013
2269   146083
2270   115240
2271   -45829
2272  -156017
2273   -69205
2274   135483
2275   147040
2276   -54569
2277  -164490
2278   -54562
2279   121021
2280   142954
2281   -30900
2282  -172398
2283   -67690
2284   135456
2285   133156
2286   -42334
2287  -141368
2288   -75798
2289    97907
2290   167206
2291   -23082
2292  -182853
2293   -62851
2294   123048
2295   126386
2296   -17423
2297  -142335
2298   -97133
2299    98274
2300   171909
2301   -18352
2302  -173842
2303   -67236
2304   101566
2305   137210
2306    12393
2307  -157207
2308  -110975
2309   111755
2310   163242
2311   -13609
2312  -150085
2313   -87483
2314    78087
2315   159292
2316    25434
2317  -171895
2318  -115117
2319   113673
2320   145358
2321    -6706
2322  -124844
2323  -108787
2324    54112
2325   177897
2326    35891
2327  -171904
2328  -112245
2329   104108
2330   141753
2331     9917
2332  -113404
2333  -121872
2334    45255
2335   183807
2336    38787
2337  -161718
2338  -105894
2339    73062
2340   139491
2341    41076
2342  -124125
2343  -142618
2344    51846
2345   178040
2346    31090
2347  -140936
2348  -104841
2349    40562
2350   147542
2351    76346
2352  -134437
2353  -153474
2354    68940
2355   168167
2356    37168
2357  -111800
2358  -120382
2359    20483
2360   162009
2361    88773
2362  -137795
2363  -155522
2364    55781
2365   152802
2366    47987
2367  -103378
2368  -144498
2369    10467
2370   165442
2371    75049
2372  -121783
2373  -142771
2374    24228
2375   150015
2376    82716
2377   -96001
2378  -153705
2379    20147
2380   171566
2381    75268
2382   -98254
2383  -129278
2384    -3573
2385   145383
2386   104552
2387  -106045
2388  -165156
2389    11238
2390   151263
2391    73987
2392   -89589
2393  -139875
2394   -26632
2395   144395
2396   120068
2397  -101023
2398  -162690
2399     9267
2400   144081
2401    97406
2402   -63773
2403  -153077
2404   -25518
2405   159199
2406   118372
2407   -91273
2408  -155403
2409   -12515
2410   125225
2411   115327
2412   -59161
2413  -179271
2414   -32573
2415   158585
2416   102823
2417   -75637
2418  -140157
2419   -42159
2420   120400
2421   139094
2422   -52173
2423  -177966
2424   -31086
2425   150665
2426   103459
2427   -52383
2428  -135106
2429   -62910
2430   118139
2431   143534
2432   -53674
2433  -167085
2434   -42111
2435   126858
2436   121206
2437   -34486
2438  -147682
2439   -66645
2440   122938
2441   144637
2442   -45043
2443  -156556
2444   -57709
2445   104626
2446   138269
2447   -23076
2448  -165930
2449   -74405
2450   117349
2451   136328
2452   -29761
2453  -151575
2454   -75022
2455    98935
2456   154414
2457    -5890
2458  -163687
2459   -73807
2460   117317
2461   141111
2462    -6241
2463  -143723
2464   -92294
2465    94698
2466   152306
2467    -5571
2468  -157822
2469   -92525
2470    90171
2471   141490
2472     1527
2473  -151565
2474  -106651
2475    93592
2476   150401
2477      507
2478  -129785
2479   -96023
2480    71759
2481   165995
2482    28141
2483  -149946
2484  -102300
2485    93192
2486   145112
2487    11734
2488  -122394
2489  -114443
2490    49443
2491   168062
2492    30225
2493  -159805
2494  -109975
2495    71481
2496   141180
2497    32503
2498  -127104
2499  -127137
2500    53005
2501   169950
2502    40523
2503  -139158
2504  -110762
2505    54616
2506   149545
2507    59797
2508  -126763
2509  -138973
2510    56859
2511   162972
2512    41334
2513  -119979
2514  -122163
2515    32911
2516   152478
2517    70056
2518  -126266
2519  -148037
2520    46845
2521   153971
2522    44244
2523  -107833
2524  -131672
2525    15426
2526   154338
2527    76717
2528  -115382
2529  -142141
2530    32808
2531   153879
2532    64631
2533   -96705
2534  -133412
2535    11624
2536   158805
2537    83482
2538  -104646
2539  -137273
2540    10766
2541   146478
2542    87621
2543  -103238
2544  -155234
2545     4733
2546   148974
2547    78279
2548   -97603
2549  -142736
2550    -8774
2551   142878
2552   108813
2553   -91809
2554  -155167
2555     7857
2556   148308
2557    95821
2558   -72170
2559  -144307
2560   -14682
2561   145281
2562   109169
2563   -80926
2564  -155682
2565   -15741
2566   130396
2567    99842
2568   -68683
2569  -160386
2570   -27652
2571   142463
2572   102154
2573   -67509
2574  -141937
2575   -32625
2576   127168
2577   120231
2578   -54998
2579  -158467
2580   -30261
2581   142596
2582   107715
2583   -57133
2584  -135636
2585   -47998
2586   113310
2587   131116
2588   -52432
2589  -164787
2590   -45810
2591   128727
2592   114341
2593   -46486
2594  -139591
2595   -57254
2596   111838
2597   142442
2598   -38644
2599  -162560
2600   -51505
2601   116853
2602   125526
2603   -29082
2604  -150357
2605   -67476
2606   110940
2607   137794
2608   -31366
2609  -153004
2610   -64006
2611   100723
2612   132006
2613   -10359
2614  -151575
2615   -77881
2616   111718
2617   137537
2618   -19843
2619  -139797
2620   -74771
2621    89837
2622   136017
2623    -2998
2624  -148218
2625   -89800
2626   100062
2627   140161
2628   -12190
2629  -138850
2630   -85624
2631    81745
2632   142882
2633     5055
2634  -140433
2635   -93895
2636    86178
2637   151417
2638     8157
2639  -137224
2640   -92917
2641    78388
2642   149268
2643    12748
2644  -138700
2645  -102234
2646    67688
2647   149964
2648    27024
2649  -140274
2650  -109866
2651    70186
2652   149436
2653    22524
2654  -135069
2655  -106970
2656    55855
2657   146002
2658    41994
2659  -131956
2660  -117838
2661    66120
2662   149192
2663    34027
2664  -120688
2665  -114555
2666    48815
2667   148143
2668    45574
2669  -124845
2670  -122852
2671    51588
2672   143582
2673    45223
2674  -112781
2675  -129346
2676    34771
2677   153416
2678    47626
2679  -117071
2680  -119494
2681    31403
2682   142872
2683    65878
2684  -104474
2685  -138056
2686    28387
2687   160319
2688    56994
2689  -109832
2690  -121670
2691    15512
2692   140298
2693    83420
2694  -102276
2695  -147127
2696    18390
2697   150915
2698    67507
2699  -100774
2700  -128967
2701     1673
2702   137124
2703    93957
2704   -93867
2705  -144268
2706    13004
2707   140856
2708    81282
2709   -78954
2710  -138231
2711    -7236
2712   141184
2713    92917
2714   -88001
2715  -139496
2716    -1102
2717   126058
2718    90122
2719   -64937
2720  -153041
2721   -21536
2722   145371
2723    91552
2724   -79947
2725  -131969
2726   -16018
2727   121106
2728   106155
2729   -55089
2730  -151600
2731   -27962
2732   138081
2733   100790
2734   -64554
2735  -135284
2736   -38497
2737   120348
2738   118676
2739   -57689
2740  -149973
2741   -35828
2742   118981
2743   111202
2744   -46345
2745  -145726
2746   -53081
2747   122784
2748   125761
2749   -54445
2750  -141022
2751   -36630
2752   102676
2753   121888
2754   -24489
2755  -153177
2756   -58385
2757   121811
2758   118580
2759   -42314
2760  -134056
2761   -50800
2762    90251
2763   128055
2764   -15969
2765  -155348
2766   -63384
2767   112512
2768   114655
2769   -23969
2770  -127510
2771   -72712
2772    93261
2773   139362
2774   -16646
2775  -147803
2776   -62878
2777    96935
2778   116694
2779      179
2780  -129098
2781   -94933
2782    95093
2783   147560
2784   -22940
2785  -138327
2786   -65694
2787    71947
2788   126402
2789    17820
2790  -137603
2791  -104338
2792    93040
2793   146135
2794   -12684
2795  -124592
2796   -74663
2797    57192
2798   140257
2799    29530
2800  -142159
2801   -97699
2802    85785
2803   130422
2804     7763
2805  -112856
2806   -97458
2807    51393
2808   148989
2809    24450
2810  -143578
2811   -90259
2812    69238
2813   116963
2814    31665
2815  -106182
2816  -118142
2817    56691
2818   154607
2819    22965
2820  -125381
2821   -88972
2822    48618
2823   123570
2824    51012
2825  -109886
2826  -131498
2827    55091
2828   150851
2829    23448
2830  -109466
2831  -101604
2832    24660
2833   135619
2834    62044
2835  -119964
2836  -126992
2837    48814
2838   139919
2839    42032
2840   -90844
2841  -117225
2842    13543
2843   154997
2844    64403
2845  -121935
2846  -112476
2847    34067
2848   118605
2849    65594
2850   -82269
2851  -139287
2852    10966
2853   154794
2854    58033
2855  -111966
2856  -107758
2857    16358
2858   112457
2859    87228
2860   -80654
2861  -146759
2862    20254
2863   149047
2864    57322
2865   -84728
2866  -110828
2867    -7973
2868   122754
2869    96831
2870   -86927
2871  -145538
2872    15706
2873   129045
2874    64719
2875   -61526
2876  -129030
2877   -28053
2878   138909
2879    98925
2880   -91837
2881  -132527
2882     4241
2883   113895
2884    88334
2885   -45184
2886  -144425
2887   -33465
2888   146055
2889    95635
2890   -82543
2891  -120909
2892   -19331
2893   100538
2894   110022
2895   -44809
2896  -153705
2897   -29081
2898   134587
2899    92002
2900   -60563
2901  -120125
2902   -39163
2903   102383
2904   123557
2905   -49599
2906  -150845
2907   -21633
2908   114265
2909    92726
2910   -32703
2911  -128107
2912   -57150
2913   112722
2914   123866
2915   -50144
2916  -138841
2917   -28982
2918    94654
2919   104213
2920   -12759
2921  -142293
2922   -70198
2923   118757
2924   118151
2925   -43980
2926  -123857
2927   -51029
2928    82277
2929   125577
2930    -6194
2931  -147826
2932   -69807
2933   109339
2934   114789
2935   -24351
2936  -118297
2937   -76018
2938    80026
2939   140832
2940   -13357
2941  -142580
2942   -60191
2943    86689
2944   113621
2945     3779
2946  -118683
2947   -91809
2948    82251
2949   144492
2950   -15090
2951  -131776
2952   -61037
2953    66529
2954   117477
2955    21628
2956  -129337
2957   -98331
2958    82822
2959   131670
2960    -3395
2961  -116281
2962   -76716
2963    54225
2964   131871
2965    31067
2966  -133908
2967   -95493
2968    79181
2969   122926
2970    14652
2971  -104615
2972  -102404
2973    50336
2974   144632
2975    26907
2976  -127231
2977   -92437
2978    56831
2979   118182
2980    38563
2981  -102570
2982  -123280
2983    49404
2984   152295
2985    22313
2986  -115085
2987   -89937
2988    36033
2989   124152
2990    56365
2991  -104970
2992  -122349
2993    45069
2994   142382
2995    33358
2996  -100083
2997  -100385
2998    20804
2999   134064
3000    60909
3001  -114534
3002  -115712
3003    40966
3004   122489
3005    51063
3006   -84107
3007  -118620
3008    13998
3009   142478
3010    62219
3011  -107351
3012  -109529
3013    27459
3014   111778
3015    69270
3016   -77355
3017  -135708
3018    13716
3019   143781
3020    58037
3021   -91692
3022  -110025
3023     4059
3024   115562
3025    86265
3026   -75936
3027  -140874
3028     8917
3029   135420
3030    65505
3031   -70667
3032  -118166
3033   -17132
3034   125999
3035    91085
3036   -83752
3037  -130573
3038     1439
3039   115444
3040    79135
3041   -53974
3042  -129010
3043   -27469
3044   133170
3045    93188
3046   -80064
3047  -117670
3048    -7701
3049   100956
3050    95272
3051   -46290
3052  -138760
3053   -25757
3054   126218
3055    91557
3056   -65274
3057  -119173
3058   -28239
3059    97512
3060   107507
3061   -45540
3062  -143200
3063   -26665
3064   114677
3065    91068
3066   -41228
3067  -122474
3068   -47991
3069   106252
3070   116074
3071   -44553
3072  -137046
3073   -30526
3074    99614
3075    97845
3076   -18106
3077  -128849
3078   -67165
3079   108478
3080   117294
3081   -44250
3082  -125330
3083   -45217
3084    85401
3085   111809
3086   -10214
3087  -133484
3088   -66071
3089   104271
3090   114674
3091   -28824
3092  -115868
3093   -60036
3094    77725
3095   126310
3096    -9871
3097  -134808
3098   -59320
3099    90085
3100   109658
3101    -9526
3102  -114937
3103   -75650
3104    74189
3105   131286
3106    -8913
3107  -132046
3108   -60964
3109    74027
3110   111292
3111    11493
3112  -118894
3113   -88891
3114    75717
3115   131003
3116     1322
3117  -121139
3118   -74510
3119    64048
3120   119158
3121    22959
3122  -118764
3123   -96039
3124    69428
3125   126963
3126    11394
3127  -110200
3128   -88443
3129    52681
3130   128866
3131    26520
3132  -116156
3133   -92528
3134    56898
3135   122600
3136    25425
3137  -102227
3138  -102108
3139    44186
3140   136700
3141    27785
3142  -111557
3143   -91829
3144    44539
3145   120554
3146    37112
3147  -103587
3148  -106572
3149    40270
3150   132466
3151    34600
3152  -103213
3153   -94718
3154    31557
3155   122439
3156    51589
3157   -99689
3158  -108379
3159    34983
3160   123392
3161    48353
3162   -92147
3163  -108638
3164    21690
3165   127917
3166    58206
3167   -97235
3168  -114856
3169    23197
3170   118804
3171    59848
3172   -82230
3173  -122067
3174    13771
3175   129576
3176    62712
3177   -85963
3178  -114870
3179    11719
3180   119924
3181    67951
3182   -75768
3183  -121209
3184     3817
3185   126640
3186    68410
3187   -76741
3188  -114974
3189      471
3190   117718
3191    74834
3192   -73340
3193  -119708
3194    -4826
3195   117879
3196    76937
3197   -68741
3198  -120314
3199    -9094
3200   116390
3201    83011
3202   -66891
3203  -119667
3204   -13613
3205   110225
3206    89000
3207   -58389
3208  -124783
3209   -17367
3210   112407
3211    91231
3212   -54778
3213  -124302
3214   -23536
3215   107704
3216    94235
3217   -48206
3218  -128418
3219   -28512
3220   105447
3221    96794
3222   -41527
3223  -129817
3224   -37687
3225   105684
3226    98129
3227   -42114
3228  -122352
3229   -37907
3230   100127
3231   105222
3232   -30854
3233  -127440
3234   -43820
3235   105279
3236   103014
3237   -35078
3238  -118616
3239   -49706
3240    90392
3241   109026
3242   -28107
3243  -126029
3244   -52103
3245    91434
3246   104993
3247   -26358
3248  -121240
3249   -57502
3250    86766
3251   116940
3252   -19373
3253  -122743
3254   -56919
3255    81541
3256   114558
3257    -7010
3258  -123306
3259   -67501
3260    81295
3261   117338
3262    -7225
3263  -119435
3264   -67896
3265    72851
3266   117651
3267     4930
3268  -123717
3269   -76873
3270    75617
3271   118426
3272     3963
3273  -113917
3274   -78385
3275    66922
3276   120193
3277    11615
3278  -116186
3279   -84533
3280    64709
3281   118003
3282    11670
3283  -111463
3284   -86680
3285    61088
3286   125377
3287    15322
3288  -106420
3289   -81266
3290    52512
3291   122919
3292    26078
3293  -107334
3294   -92029
3295    54297
3296   122410
3297    20316
3298  -102854
3299   -90821
3300    36592
3301   120626
3302    33635
3303  -110990
3304   -97465
3305    42222
3306   118617
3307    37520
3308   -94382
3309   -97899
3310    35232
3311   127985
3312    47521
3313   -95720
3314   -98022
3315    33053
3316   117114
3317    52126
3318   -90986
3319  -111965
3320    25406
3321   120072
3322    46551
3323   -89457
3324  -107405
3325    15063
3326   114450
3327    58011
3328   -84827
3329  -112294
3330    22101
3331   122822
3332    54711
3333   -75262
3334  -104119
3335    10522
3336   119619
3337    63994
3338   -79400
3339  -110232
3340     8752
3341   115705
3342    61809
3343   -73745
3344  -112740
3345    -1010
3346   115777
3347    67860
3348   -72495
3349  -110267
3350    -3990
3351   110236
3352    78547
3353   -63751
3354  -115799
3355    -6042
3356   111120
3357    76046
3358   -62678
3359  -113999
3360   -15192
3361   104068
3362    88003
3363   -57201
3364  -121602
3365   -12687
3366   107743
3367    82879
3368   -47903
3369  -116340
3370   -23584
3371   107555
3372    89010
3373   -50784
3374  -118840
3375   -22910
3376    96679
3377    86891
3378   -41102
3379  -124687
3380   -34281
3381   103145
3382    84494
3383   -45218
3384  -111499
3385   -34686
3386    92916
3387    99549
3388   -32444
3389  -118812
3390   -32619
3391   103445
3392    92870
3393   -32631
3394  -107130
3395   -44979
3396    85917
3397   105585
3398   -32187
3399  -122717
3400   -44727
3401    84059
3402    94820
3403   -23484
3404  -117569
3405   -57615
3406    82102
3407   110107
3408   -20028
3409  -116393
3410   -47728
3411    78572
3412   107264
3413    -4856
3414  -115382
3415   -60512
3416    81623
3417   107736
3418   -12330
3419  -111979
3420   -61035
3421    66482
3422   108236
3423      117
3424  -119315
3425   -69106
3426    76604
3427   103563
3428    -5088
3429  -104950
3430   -70984
3431    65384
3432   117228
3433     5573
3434  -111893
3435   -70036
3436    67591
3437   110336
3438     8054
3439  -104426
3440   -79277
3441    60361
3442   117301
3443     7362
3444  -103688
3445   -75496
3446    48281
3447   115583
3448    22307
3449  -106373
3450   -84876
3451    53823
3452   114859
3453    17888
3454   -98056
3455   -83368
3456    38728
3457   118399
3458    32166
3459  -106598
3460   -91036
3461    46281
3462   111931
3463    31994
3464   -92194
3465   -92658
3466    36973
3467   120168
3468    38770
3469   -96505
3470   -91809
3471    36796
3472   110196
3473    41056
3474   -89013
3475  -102654
3476    32042
3477   117166
3478    36512
3479   -88107
3480   -95420
3481    23401
3482   111367
3483    49765
3484   -85216
3485  -105579
3486    26956
3487   120153
3488    44887
3489   -76100
3490   -95824
3491    10753
3492   114729
3493    60893
3494   -80853
3495  -108718
3496    13574
3497   111553
3498    54898
3499   -72323
3500  -104419
3501      305
3502   111515
3503    67715
3504   -75943
3505  -107350
3506     2722
3507   106214
3508    70508
3509   -64590
3510  -110899
3511     -780
3512   111020
3513    69634
3514   -64605
3515  -107749
3516    -7258
3517   101564
3518    76659
3519   -59294
3520  -115508
3521    -6402
3522   106914
3523    73728
3524   -53801
3525  -111144
3526   -16056
3527   101510
3528    78660
3529   -52839
3530  -112930
3531   -17257
3532   100920
3533    81338
3534   -46375
3535  -112561
3536   -24250
3537   100015
3538    81717
3539   -44986
3540  -110019
3541   -29757
3542    93881
3543    90617
3544   -38681
3545  -114353
3546   -32310
3547    95822
3548    90101
3549   -36529
3550  -108836
3551   -39048
3552    85050
3553    98580
3554   -29456
3555  -115961
3556   -38803
3557    87664
3558    94081
3559   -25548
3560  -109383
3561   -46968
3562    80055
3563   100750
3564   -22071
3565  -113781
3566   -46108
3567    79971
3568    96694
3569   -13801
3570  -114017
3571   -54712
3572    80016
3573    99993
3574   -14411
3575  -107802
3576   -54577
3577    72791
3578   101536
3579    -6570
3580  -111235
3581   -61890
3582    74640
3583   102623
3584    -8469
3585  -104016
3586   -63752
3587    66930
3588   107222
3589      873
3590  -106807
3591   -70113
3592    64542
3593   108281
3594     1740
3595  -102789
3596   -71972
3597    57216
3598   110969
3599    10053
3600  -101968
3601   -73428
3602    54716
3603   111737
3604    12856
3605  -101290
3606   -76846
3607    50482
3608   108848
3609    19151
3610   -99188
3611   -79352
3612    46765
3613   110388
3614    23794
3615   -99901
3616   -81389
3617    45855
3618   109585
3619    26192
3620   -94119
3621   -84616
3622    42759
3623   109613
3624    30530
3625   -91023
3626   -88283
3627    40220
3628   110388
3629    30717
3630   -89116
3631   -91218
3632    34053
3633   112447
3634    36972
3635   -84977
3636   -93916
3637    26987
3638   109232
3639    41810
3640   -82889
3641   -96022
3642    23183
3643   110856
3644    43131
3645   -80538
3646   -95736
3647    16805
3648   108591
3649    53278
3650   -78334
3651   -99505
3652    13175
3653   110133
3654    53876
3655   -74580
3656   -96453
3657     9757
3658   104602
3659    59602
3660   -70805
3661  -104030
3662     5867
3663   107614
3664    61578
3665   -70217
3666  -102294
3667     3611
3668   100677
3669    64878
3670   -63380
3671  -107956
3672      -29
3673   103893
3674    64341
3675   -59354
3676  -105176
3677    -5091
3678   102573
3679    71778
3680   -56126
3681  -108819
3682    -7170
3683    99836
3684    68721
3685   -49197
3686  -105626
3687   -20490
3688   102147
3689    77676
3690   -52195
3691  -106125
3692   -18556
3693    92019
3694    77599
3695   -40010
3696  -109165
3697   -29897
3698    95096
3699    85658
3700   -45399
3701  -103882
3702   -27319
3703    85878
3704    86221
3705   -33247
3706  -110702
3707   -32199
3708    88530
3709    89238
3710   -32966
3711  -105364
3712   -35034
3713    82382
3714    91448
3715   -28067
3716  -113075
3717   -36800
3718    82214
3719    85807
3720   -22956
3721  -105980
3722   -46804
3723    80863
3724    95597
3725   -22522
3726  -109847
3727   -43459
3728    76831
3729    89548
3730   -10860
3731  -103949
3732   -55883
3733    77290
3734    99938
3735   -15114
3736  -102423
3737   -52924
3738    66654
3739    97964
3740    -3566
3741  -104003
3742   -60824
3743    69791
3744    99062
3745    -5028
3746   -95857
3747   -63529
3748    58027
3749   107202
3750      217
3751  -106802
3752   -61075
3753    60528
3754    96605
3755     7776
3756   -92511
3757   -70834
3758    51731
3759   109843
3760     7565
3761  -102892
3762   -62971
3763    51150
3764    96512
3765    18173
3766   -94214
3767   -77577
3768    52183
3769   107461
3770    12465
3771   -95360
3772   -70800
3773    41211
3774    99559
3775    27381
3776   -93711
3777   -84483
3778    47289
3779   104286
3780    20237
3781   -82582
3782   -81539
3783    31578
3784   107081
3785    33944
3786   -90230
3787   -84964
3788    39368
3789   101079
3790    30640
3791   -74000
3792   -89439
3793    19202
3794   112407
3795    35927
3796   -87917
3797   -84417
3798    26077
3799    97671
3800    43050
3801   -72025
3802   -95561
3803    16616
3804   109593
3805    41507
3806   -79380
3807   -84925
3808    12801
3809    98502
3810    54906
3811   -73059
3812   -96933
3813    19627
3814   102722
3815    46414
3816   -66968
3817   -91439
3818     4137
3819    99274
3820    60358
3821   -70730
3822   -99203
3823    12974
3824    95518
3825    54390
3826   -56320
3827  -101252
3828    -3859
3829   102292
3830    63638
3831   -62895
3832   -97668
3833     -423
3834    91611
3835    65154
3836   -46902
3837  -103507
3838   -12676
3839   100016
3840    65491
3841   -53376
3842   -95315
3843   -14882
3844    88480
3845    75475
3846   -46529
3847  -104899
3848   -13668
3849    92270
3850    69050
3851   -45738
3852   -96358
3853   -27541
3854    87023
3855    84472
3856   -45098
3857  -104305
3858   -15659
3859    85808
3860    74605
3861   -32693
3862  -101301
3863   -31522
3864    86387
3865    86713
3866   -39095
3867  -102342
3868   -23415
3869    76969
3870    80840
3871   -23525
3872  -107154
3873   -36949
3874    84084
3875    83185
3876   -29161
3877   -96912
3878   -37527
3879    72765
3880    89258
3881   -16020
3882  -105381
3883   -41218
3884    78143
3885    83179
3886   -14825
3887   -94313
3888   -50329
3889    69914
3890    94914
3891   -14333
3892  -101478
3893   -46696
3894    67232
3895    87653
3896    -9052
3897   -94312
3898   -58615
3899    64650
3900    99380
3901   -10369
3902   -97361
3903   -51458
3904    59860
3905    92814
3906      193
3907   -97688
3908   -60477
3909    60468
3910    95457
3911    -1266
3912   -93298
3913   -57413
3914    52344
3915    97560
3916     8598
3917   -98304
3918   -62629
3919    55415
3920    92730
3921    10119
3922   -86112
3923   -69830
3924    45791
3925   103140
3926    14112
3927   -92540
3928   -66627
3929    45423
3930    92527
3931    21037
3932   -83437
3933   -79137
3934    41537
3935   101727
3936    19386
3937   -83925
3938   -71740
3939    34836
3940    95840
3941    28061
3942   -81915
3943   -82001
3944    36504
3945   101158
3946    24503
3947   -76077
3948   -78124
3949    24302
3950   101381
3951    33988
3952   -83973
3953   -79810
3954    28606
3955    97077
3956    34310
3957   -72969
3958   -84220
3959    19036
3960   102338
3961    40101
3962   -79839
3963   -81110
3964    21381
3965    92394
3966    45332
3967   -68164
3968   -89274
3969    16424
3970    99503
3971    45929
3972   -70236
3973   -86965
3974    11766
3975    89841
3976    52483
3977   -62937
3978   -94706
3979    11178
3980    95632
3981    49526
3982   -56865
3983   -90268
3984     -818
3985    92791
3986    57897
3987   -58307
3988   -94772
3989     4002
3990    90360
3991    55058
3992   -48552
3993   -93270
3994   -10313
3995    95339
3996    62296
3997   -55886
3998   -92638
3999    -6544
4000    87439
4001    65595
4002   -45295
4003   -96964
4004   -12730
4005    91214
4006    65757
4007   -48610
4008   -92645
4009   -15230
4010    84435
4011    74040
4012   -44615
4013  -100597
4014   -14538
4015    84713
4016    68525
4017   -37247
4018   -95711
4019   -24788
4020    79559
4021    78075
4022   -35636
4023   -99629
4024   -21240
4025    78937
4026    75891
4027   -25039
4028   -95475
4029   -34839
4030    77843
4031    81543
4032   -28995
4033   -96825
4034   -31316
4035    73028
4036    79427
4037   -19052
4038   -97653
4039   -42323
4040    76419
4041    82699
4042   -22874
4043   -91673
4044   -41055
4045    66642
4046    87895
4047   -13910
4048   -97352
4049   -42249
4050    71080
4051    84702
4052   -15897
4053   -90636
4054   -50410
4055    61023
4056    93629
4057   -11511
4058   -98138
4059   -45906
4060    62252
4061    87281
4062    -4077
4063   -91492
4064   -57012
4065    57756
4066    95294
4067    -1829
4068   -94765
4069   -51087
4070    53998
4071    88444
4072     7240
4073   -90696
4074   -63546
4075    52128
4076    91581
4077     6717
4078   -87538
4079   -61764
4080    45562
4081    93022
4082    15153
4083   -87538
4084   -67557
4085    49359
4086    90711
4087    14191
4088   -79127
4089   -68359
4090    39019
4091    96779
4092    18340
4093   -85076
4094   -71028
4095    41235
4096    91583
4097    17899
4098   -78835
4099   -75175
4100    31960
4101    98980
4102    23192
4103   -82429
4104   -71662
4105    30793
4106    95159
4107    30839
4108   -77285
4109   -78739
4110    28339
4111    98409
4112    30560
4113   -75318
4114   -75358
4115    21463
4116    92245
4117    40845
4118   -74503
4119   -85033
4120    22231
4121    91793
4122    36809
4123   -66449
4124   -81384
4125    13076
4126    93790
4127    46406
4128   -67472
4129   -85594
4130    16943
4131    89179
4132    44527
4133   -58397
4134   -88419
4135     6720
4136    93898
4137    46973
4138   -62082
4139   -87123
4140     4647
4141    87957
4142    50177
4143   -55052
4144   -91294
4145      968
4146    93425
4147    52510
4148   -54949
4149   -83699
4150    -3374
4151    88594
4152    60422
4153   -52316
4154   -93123
4155    -3367
4156    88928
4157    57990
4158   -48782
4159   -88284
4160   -12561
4161    83450
4162    67309
4163   -47880
4164   -94443
4165    -9623
4166    81282
4167    65141
4168   -39334
4169   -90699
4170   -17558
4171    81551
4172    70180
4173   -38946
4174   -92120
4175   -18532
4176    75087
4177    69315
4178   -28841
4179   -96306
4180   -25227
4181    81285
4182    69930
4183   -31862
4184   -90951
4185   -29261
4186    71831
4187    75777
4188   -25190
4189   -96519
4190   -29509
4191    78093
4192    73945
4193   -23703
4194   -87505
4195   -36798
4196    71150
4197    82994
4198   -23554
4199   -93177
4200   -34699
4201    69266
4202    79276
4203   -17736
4204   -91583
4205   -43445
4206    66088
4207    84985
4208   -18554
4209   -91162
4210   -41318
4211    59224
4212    83658
4213    -8049
4214   -91221
4215   -47779
4216    62255
4217    85219
4218    -7784
4219   -86188
4220   -47028
4221    53050
4222    86891
4223     3469
4224   -90423
4225   -52484
4226    56879
4227    83023
4228      -48
4229   -83491
4230   -58019
4231    46796
4232    87419
4233     4903
4234   -88209
4235   -58291
4236    50891
4237    84839
4238     8882
4239   -80496
4240   -64329
4241    47333
4242    92430
4243     8421
4244   -81720
4245   -61021
4246    40775
4247    88952
4248    17026
4249   -80797
4250   -69746
4251    40727
4252    92210
4253    12385
4254   -78060
4255   -65393
4256    30951
4257    90355
4258    25373
4259   -78531
4260   -70668
4261    33603
4262    90333
4263    25806
4264   -71626
4265   -70271
4266    24917
4267    91104
4268    32011
4269   -74206
4270   -73486
4271    25548
4272    84625
4273    33148
4274   -66907
4275   -78280
4276    19591
4277    90333
4278    35861
4279   -67553
4280   -75816
4281    18697
4282    86630
4283    41191
4284   -61693
4285   -83730
4286    17164
4287    92496
4288    38332
4289   -62651
4290   -78892
4291     7966
4292    87149
4293    46450
4294   -60363
4295   -85660
4296     9374
4297    88872
4298    42162
4299   -54548
4300   -80572
4301      673
4302    88174
4303    54379
4304   -55630
4305   -83075
4306     1979
4307    82958
4308    52478
4309   -49094
4310   -85354
4311    -8331
4312    83906
4313    56129
4314   -51833
4315   -82911
4316    -7325
4317    76665
4318    61974
4319   -41522
4320   -90827
4321   -10088
4322    80406
4323    60554
4324   -40830
4325   -84046
4326   -13959
4327    76165
4328    66822
4329   -35682
4330   -90613
4331   -16017
4332    78102
4333    62054
4334   -35079
4335   -87330
4336   -22788
4337    75141
4338    68660
4339   -32005
4340   -90783
4341   -21372
4342    74343
4343    68270
4344   -27817
4345   -87246
4346   -30230
4347    73649
4348    72309
4349   -27417
4350   -85518
4351   -29366
4352    67765
4353    74543
4354   -21216
4355   -89075
4356   -35298
4357    68297
4358    75373
4359   -20772
4360   -83409
4361   -35747
4362    59685
4363    79266
4364   -13446
4365   -89978
4366   -39286
4367    62205
4368    75771
4369   -11150
4370   -82400
4371   -42380
4372    56812
4373    80561
4374    -7075
4375   -86415
4376   -42845
4377    55259
4378    76895
4379    -2883
4380   -84748
4381   -50792
4382    55375
4383    83321
4384    -3069
4385   -84004
4386   -49684
4387    51980
4388    80057
4389     3911
4390   -81373
4391   -56634
4392    51390
4393    85567
4394     2297
4395   -77130
4396   -55787
4397    43510
4398    85709
4399     9338
4400   -79363
4401   -59618
4402    42769
4403    86177
4404     9587
4405   -73934
4406   -61304
4407    33718
4408    86947
4409    15545
4410   -75677
4411   -62138
4412    34589
4413    82809
4414    19228
4415   -70530
4416   -64651
4417    30297
4418    86228
4419    23500
4420   -73734
4421   -64733
4422    28317
4423    81321
4424    27125
4425   -69151
4426   -71857
4427    27975
4428    86238
4429    28469
4430   -68299
4431   -70403
4432    22782
4433    84647
4434    33640
4435   -65107
4436   -75217
4437    23341
4438    87053
4439    32964
4440   -61433
4441   -74720
4442    15798
4443    85021
4444    36810
4445   -62627
4446   -76534
4447    12372
4448    83483
4449    39661
4450   -56288
4451   -77474
4452     7671
4453    84281
4454    43182
4455   -56967
4456   -76360
4457     5969
4458    80214
4459    48308
4460   -52061
4461   -78992
4462      203
4463    82443
4464    50426
4465   -51950
4466   -77786
4467     -566
4468    76564
4469    53685
4470   -47414
4471   -82387
4472    -2502
4473    78193
4474    52681
4475   -44444
4476   -81467
4477    -7354
4478    75792
4479    57394
4480   -42973
4481   -85191
4482    -6959
4483    76348
4484    56968
4485   -37197
4486   -84307
4487   -15278
4488    77770
4489    60492
4490   -38898
4491   -82768
4492   -15983
4493    71283
4494    61146
4495   -31722
4496   -85531
4497   -22234
4498    74085
4499    63032
4500   -32446
4501   -81711
4502   -23999
4503    66314
4504    67436
4505   -25090
4506   -82386
4507   -26837
4508    67597
4509    68695
4510   -24822
4511   -80356
4512   -30411
4513    62361
4514    71429
4515   -20256
4516   -84918
4517   -30529
4518    61475
4519    70458
4520   -15347
4521   -82546
4522   -36626
4523    60140
4524    75542
4525   -14135
4526   -84211
4527   -34588
4528    57618
4529    75297
4530    -8576
4531   -83199
4532   -43304
4533    57208
4534    76155
4535    -8939
4536   -80210
4537   -43659
4538    53024
4539    77768
4540    -2751
4541   -81449
4542   -48030
4543    53363
4544    76889
4545    -2297
4546   -76166
4547   -49463
4548    45931
4549    80718
4550     1324
4551   -77997
4552   -50513
4553    44205
4554    77722
4555     5674
4556   -73699
4557   -56067
4558    39671
4559    82747
4560     6483
4561   -74335
4562   -51898
4563    37590
4564    80452
4565    14426
4566   -72792
4567   -57785
4568    36612
4569    81862
4570    13359
4571   -72388
4572   -58197
4573    32022
4574    81122
4575    20777
4576   -73626
4577   -64119
4578    33726
4579    80958
4580    19091
4581   -67537
4582   -66653
4583    27286
4584    84952
4585    26207
4586   -68705
4587   -65674
4588    27549
4589    79143
4590    26910
4591   -59955
4592   -71375
4593    20960
4594    85958
4595    28435
4596   -62263
4597   -67776
4598    17045
4599    78451
4600    34557
4601   -58859
4602   -75240
4603    13238
4604    81666
4605    32694
4606   -55731
4607   -68603
4608     8058
4609    79017
4610    42095
4611   -56324
4612   -75628
4613     9898
4614    78649
4615    40170
4616   -50020
4617   -71920
4618     1719
4619    79983
4620    48527
4621   -53927
4622   -76010
4623     5472
4624    73411
4625    46617
4626   -45696
4627   -79748
4628    -3234
4629    78245
4630    50334
4631   -47855
4632   -76580
4633    -2215
4634    71292
4635    51927
4636   -39415
4637   -81559
4638    -7846
4639    77680
4640    51207
4641   -38902
4642   -75557
4643   -11845
4644    69966
4645    58487
4646   -35235
4647   -80394
4648   -13371
4649    70430
4650    54711
4651   -31431
4652   -75257
4653   -20921
4654    67305
4655    61844
4656   -33092
4657   -78924
4658   -18014
4659    63884
4660    59949
4661   -23899
4662   -78292
4663   -26678
4664    66692
4665    66995
4666   -27592
4667   -77117
4668   -24447
4669    59251
4670    66885
4671   -17804
4672   -82397
4673   -29745
4674    63286
4675    67492
4676   -19792
4677   -77399
4678   -32071
4679    56253
4680    70317
4681   -14420
4682   -83432
4683   -32506
4684    59102
4685    66655
4686    -9336
4687   -75723
4688   -39269
4689    54979
4690    74136
4691   -10944
4692   -79432
4693   -36287
4694    53272
4695    69793
4696    -2770
4697   -73856
4698   -44736
4699    50681
4700    72803
4701    -6840
4702   -73047
4703   -43181
4704    43497
4705    74288
4706     1491
4707   -73895
4708   -48674
4709    44843
4710    75274
4711       -3
4712   -70273
4713   -48196
4714    37661
4715    78325
4716     9239
4717   -73698
4718   -49801
4719    40231
4720    74153
4721    10178
4722   -69482
4723   -56463
4724    33765
4725    79935
4726    12167
4727   -73505
4728   -54333
4729    34939
4730    73142
4731    17599
4732   -66816
4733   -62212
4734    31653
4735    78569
4736    15320
4737   -66121
4738   -57744
4739    26210
4740    74858
4741    23237
4742   -63685
4743   -64299
4744    27127
4745    76375
4746    21079
4747   -59115
4748   -61882
4749    18809
4750    78052
4751    28987
4752   -60939
4753   -62768
4754    20455
4755    75862
4756    26705
4757   -55483
4758   -67277
4759    13016
4760    78508
4761    31892
4762   -59410
4763   -65349
4764    12842
4765    74523
4766    36462
4767   -53424
4768   -71740
4769     9688
4770    77259
4771    37783
4772   -53078
4773   -68602
4774     8239
4775    73017
4776    42644
4777   -51065
4778   -74564
4779     5913
4780    72108
4781    39801
4782   -46634
4783   -71412
4784     -182
4785    72012
4786    46513
4787   -43809
4788   -74227
4789      616
4790    70938
4791    44891
4792   -37961
4793   -73429
4794    -6667
4795    72340
4796    50903
4797   -39062
4798   -72652
4799    -6380
4800    67469
4801    50518
4802   -35135
4803   -74813
4804   -12262
4805    69747
4806    52537
4807   -35935
4808   -71543
4809   -13392
4810    64730
4811    58580
4812   -30901
4813   -76424
4814   -15304
4815    65262
4816    55897
4817   -27950
4818   -74281
4819   -21110
4820    63422
4821    61888
4822   -26864
4823   -77488
4824   -19924
4825    62024
4826    60785
4827   -20393
4828   -75534
4829   -25465
4830    60560
4831    62842
4832   -19375
4833   -74897
4834   -25487
4835    56133
4836    62077
4837   -14992
4838   -74632
4839   -31643
4840    56286
4841    64956
4842   -14287
4843   -72746
4844   -33143
4845    52237
4846    65094
4847   -10968
4848   -73264
4849   -35421
4850    53024
4851    66445
4852    -8350
4853   -69414
4854   -38988
4855    47997
4856    70291
4857    -6296
4858   -71916
4859   -38184
4860    46487
4861    69096
4862    -2291
4863   -71308
4864   -43714
4865    43898
4866    73402
4867     -826
4868   -71763
4869   -43152
4870    40570
4871    71818
4872     6208
4873   -70792
4874   -47269
4875    40408
4876    72481
4877     6047
4878   -68918
4879   -47635
4880    34520
4881    71869
4882    11396
4883   -67847
4884   -49918
4885    36984
4886    70867
4887    10490
4888   -62842
4889   -52638
4890    28544
4891    73200
4892    14388
4893   -63390
4894   -55544
4895    31077
4896    72184
4897    16937
4898   -57971
4899   -58188
4900    24314
4901    75237
4902    18983
4903   -61506
4904   -57636
4905    22752
4906    72730
4907    23407
4908   -57727
4909   -61502
4910    18803
4911    75555
4912    24664
4913   -58263
4914   -59914
4915    16117
4916    74315
4917    31808
4918   -56214
4919   -63558
4920    15251
4921    74188
4922    29734
4923   -53466
4924   -62795
4925    11421
4926    71155
4927    36763
4928   -52255
4929   -66640
4930    11044
4931    68695
4932    34852
4933   -47644
4934   -66262
4935     5218
4936    71348
4937    38006
4938   -46670
4939   -66033
4940     5600
4941    69355
4942    39797
4943   -40562
4944   -68633
4945    -1090
4946    68756
4947    40331
4948   -41936
4949   -68324
4950    -3548
4951    66409
4952    45964
4953   -38943
4954   -70809
4955    -4919
4956    68684
4957    47110
4958   -37379
4959   -69323
4960   -10228
4961    66011
4962    50878
4963   -36249
4964   -71862
4965    -9912
4966    66354
4967    49835
4968   -31468
4969   -70790
4970   -16175
4971    63055
4972    54340
4973   -30373
4974   -71618
4975   -14419
4976    60304
4977    54539
4978   -25140
4979   -72826
4980   -18672
4981    60271
4982    54656
4983   -24699
4984   -71668
4985   -19558
4986    56515
4987    58170
4988   -18996
4989   -73867
4990   -23039
4991    58804
4992    55289
4993   -19191
4994   -68516
4995   -28971
4996    54277
4997    63196
4998   -16033
4999   -71690
5000   -28219
5001    53608
5002    59872
5003   -12742
5004   -69550
5005   -36086
5006    51284
5007    65570
5008   -12578
5009   -70122
5010   -34047
5011    47322
5012    64605
5013    -6481
5014   -69539
5015   -37957
5016    47529
5017    66577
5018    -7751
5019   -66643
5020   -36676
5021    40922
5022    67164
5023     -279
5024   -70277
5025   -41813
5026    42737
5027    66151
5028      -37
5029   -64051
5030   -42354
5031    37181
5032    67813
5033     5704
5034   -65366
5035   -43772
5036    38739
5037    65388
5038     8436
5039   -61431
5040   -49340
5041    34944
5042    70591
5043     8732
5044   -62746
5045   -47528
5046    32182
5047    67194
5048    12831
5049   -61635
5050   -53947
5051    30906
5052    71525
5053    11088
5054   -59212
5055   -52220
5056    23708
5057    71351
5058    18884
5059   -60899
5060   -56225
5061    26326
5062    70498
5063    17657
5064   -55586
5065   -56705
5066    18036
5067    70618
5068    23637
5069   -59527
5070   -56488
5071    18554
5072    66902
5073    26022
5074   -51831
5075   -58668
5076    15974
5077    70924
5078    27227
5079   -52784
5080   -58430
5081    14159
5082    64472
5083    33071
5084   -48602
5085   -64379
5086    12349
5087    68296
5088    30315
5089   -46792
5090   -61181
5091     7255
5092    66074
5093    36733
5094   -46326
5095   -65512
5096     7730
5097    68008
5098    35581
5099   -41671
5100   -65606
5101      809
5102    69361
5103    40711
5104   -44113
5105   -67034
5106     -825
5107    64442
5108    42355
5109   -36849
5110   -67709
5111    -5058
5112    69177
5113    43977
5114   -39434
5115   -63617
5116    -5426
5117    60839
5118    48202
5119   -34249
5120   -69379
5121    -7797
5122    64019
5123    44732
5124   -33165
5125   -64745
5126   -12669
5127    57612
5128    51311
5129   -30036
5130   -69093
5131    -9098
5132    58659
5133    48450
5134   -23893
5135   -68154
5136   -18298
5137    58235
5138    53564
5139   -25367
5140   -69203
5141   -15457
5142    55300
5143    54782
5144   -18410
5145   -70603
5146   -24949
5147    57016
5148    54879
5149   -21646
5150   -66275
5151   -25215
5152    51536
5153    59827
5154   -14938
5155   -69875
5156   -26204
5157    54590
5158    57188
5159   -14602
5160   -64563
5161   -32213
5162    46951
5163    62932
5164   -13228
5165   -68364
5166   -29056
5167    47284
5168    57932
5169    -7555
5170   -65126
5171   -34696
5172    44791
5173    64948
5174    -7886
5175   -64330
5176   -31809
5177    40618
5178    61072
5179     -800
5180   -65207
5181   -38708
5182    43379
5183    61736
5184    -3123
5185   -61809
5186   -38067
5187    36469
5188    64487
5189     5390
5190   -65178
5191   -42048
5192    40334
5193    63611
5194     4224
5195   -58842
5196   -47174
5197    34127
5198    67818
5199     7368
5200   -62694
5201   -46363
5202    32461
5203    64279
5204    10070
5205   -57630
5206   -49781
5207    29355
5208    69468
5209    10206
5210   -57782
5211   -46590
5212    25189
5213    66109
5214    15999
5215   -56734
5216   -52187
5217    25209
5218    67437
5219    14561
5220   -54669
5221   -49290
5222    17903
5223    65306
5224    21947
5225   -57186
5226   -54025
5227    21529
5228    64835
5229    21388
5230   -49935
5231   -54136
5232    16472
5233    66008
5234    26361
5235   -52845
5236   -54955
5237    16612
5238    62189
5239    28412
5240   -47006
5241   -60644
5242    13132
5243    68327
5244    27049
5245   -46777
5246   -58767
5247     9075
5248    64321
5249    35364
5250   -45003
5251   -64036
5252     8159
5253    65835
5254    30668
5255   -41338
5256   -59640
5257     1130
5258    64356
5259    36373
5260   -42487
5261   -61034
5262     3994
5263    61651
5264    36817
5265   -36440
5266   -61084
5267    -2936
5268    63419
5269    39492
5270   -40045
5271   -60122
5272    -2178
5273    56928
5274    42890
5275   -34425
5276   -63883
5277    -5328
5278    60474
5279    42007
5280   -32814
5281   -61550
5282    -8938
5283    56480
5284    48311
5285   -28946
5286   -65863
5287    -9118
5288    58352
5289    45244
5290   -26364
5291   -63628
5292   -17184
5293    57400
5294    49611
5295   -25302
5296   -66567
5297   -14109
5298    55011
5299    49457
5300   -19542
5301   -65070
5302   -21758
5303    55752
5304    51770
5305   -21822
5306   -63649
5307   -21251
5308    49143
5309    53972
5310   -16677
5311   -64784
5312   -23131
5313    52140
5314    52707
5315   -17155
5316   -61432
5317   -26069
5318    45351
5319    57242
5320   -12718
5321   -65241
5322   -26180
5323    46758
5324    55618
5325    -9152
5326   -62725
5327   -29881
5328    43763
5329    58984
5330    -8243
5331   -64088
5332   -27978
5333    42403
5334    58796
5335    -1945
5336   -63714
5337   -34969
5338    42374
5339    60078
5340    -3709
5341   -61035
5342   -36133
5343    37474
5344    60926
5345     2530
5346   -64344
5347   -39662
5348    38854
5349    60348
5350     1408
5351   -58355
5352   -42360
5353    33734
5354    63828
5355     3884
5356   -60538
5357   -40832
5358    32623
5359    60592
5360     6636
5361   -55955
5362   -45218
5363    30506
5364    64564
5365     7920
5366   -56845
5367   -42106
5368    25364
5369    62378
5370    14549
5371   -56176
5372   -46719
5373    26257
5374    63828
5375    12315
5376   -52071
5377   -46986
5378    20253
5379    63373
5380    18789
5381   -53991
5382   -50483
5383    21664
5384    61776
5385    18537
5386   -49499
5387   -51559
5388    18109
5389    63888
5390    23227
5391   -50194
5392   -52611
5393    17076
5394    59909
5395    23616
5396   -46383
5397   -55813
5398    13621
5399    64068
5400    25541
5401   -45762
5402   -54003
5403    10731
5404    61088
5405    29484
5406   -43685
5407   -58364
5408     8661
5409    62622
5410    27653
5411   -41952
5412   -55548
5413     4139
5414    61192
5415    32909
5416   -42294
5417   -57924
5418     5145
5419    59599
5420    33678
5421   -39498
5422   -57811
5423       74
5424    60402
5425    37028
5426   -37752
5427   -57695
5428    -1151
5429    56663
5430    39645
5431   -33042
5432   -62267
5433    -3931
5434    57982
5435    40266
5436   -33011
5437   -61469
5438    -6870
5439    54500
5440    43357
5441   -28436
5442   -63477
5443    -7688
5444    56555
5445    42284
5446   -25593
5447   -61419
5448   -13455
5449    54928
5450    45372
5451   -26763
5452   -62830
5453   -12886
5454    53783
5455    45291
5456   -21876
5457   -60349
5458   -17930
5459    52088
5460    46996
5461   -23659
5462   -59684
5463   -17285
5464    49580
5465    50592
5466   -20193
5467   -60778
5468   -20854
5469    49512
5470    51181
5471   -18016
5472   -59081
5473   -21878
5474    46224
5475    54367
5476   -13989
5477   -62205
5478   -24143
5479    44077
5480    52956
5481   -11604
5482   -60785
5483   -27942
5484    42743
5485    55506
5486    -9158
5487   -61084
5488   -27751
5489    40997
5490    56266
5491    -3993
5492   -60740
5493   -33024
5494    40539
5495    55655
5496    -4187
5497   -57571
5498   -33892
5499    36574
5500    56695
5501     -360
5502   -58240
5503   -35482
5504    37703
5505    56381
5506     -361
5507   -55241
5508   -37920
5509    33755
5510    58913
5511     2465
5512   -55162
5513   -37480
5514    33596
5515    58823
5516     4631
5517   -54379
5518   -40180
5519    29235
5520    60207
5521     6225
5522   -54831
5523   -40782
5524    27286
5525    59598
5526     8984
5527   -53871
5528   -44900
5529    26319
5530    60351
5531    13550
5532   -51860
5533   -45766
5534    22114
5535    58536
5536    16848
5537   -52168
5538   -47238
5539    22819
5540    59975
5541    16210
5542   -48591
5543   -48212
5544    19658
5545    60269
5546    19722
5547   -47059
5548   -50587
5549    17953
5550    58348
5551    21173
5552   -45314
5553   -50229
5554    15498
5555    61283
5556    21189
5557   -43788
5558   -50767
5559    11989
5560    58929
5561    24167
5562   -43829
5563   -52600
5564     9781
5565    59562
5566    25019
5567   -41549
5568   -52004
5569     5969
5570    57688
5571    30560
5572   -41342
5573   -54142
5574     4808
5575    57249
5576    33409
5577   -37943
5578   -55117
5579     2074
5580    57380
5581    33320
5582   -36671
5583   -56606
5584     1106
5585    54947
5586    36135
5587   -32914
5588   -58502
5589    -2005
5590    54882
5591    36324
5592   -30471
5593   -57265
5594    -4788
5595    53617
5596    38869
5597   -29305
5598   -59439
5599    -6171
5600    54069
5601    38995
5602   -26838
5603   -57777
5604    -9677
5605    52671
5606    40445
5607   -26118
5608   -58348
5609   -10719
5610    51504
5611    43304
5612   -24081
5613   -57639
5614   -14735
5615    49476
5616    45683
5617   -22420
5618   -56802
5619   -15025
5620    48227
5621    47524
5622   -20002
5623   -58598
5624   -16891
5625    47288
5626    48229
5627   -16591
5628   -57501
5629   -20816
5630    44427
5631    50247
5632   -14244
5633   -58851
5634   -21802
5635    43394
5636    50108
5637   -11312
5638   -59061
5639   -23901
5640    42497
5641    49798
5642   -10563
5643   -58223
5644   -27030
5645    42159
5646    51743
5647    -6199
5648   -57184
5649   -28194
5650    40040
5651    52622
5652    -5863
5653   -56394
5654   -30492
5655    38106
5656    52329
5657    -4966
5658   -55524
5659   -31538
5660    35280
5661    54412
5662    -3122
5663   -55219
5664   -33881
5665    33789
5666    56339
5667      982
5668   -53533
5669   -34708
5670    31306
5671    56657
5672     3554
5673   -54303
5674   -37669
5675    29484
5676    55597
5677     5855
5678   -53216
5679   -38952
5680    27305
5681    57165
5682     9379
5683   -52907
5684   -39138
5685    24988
5686    55495
5687    11256
5688   -50810
5689   -42343
5690    24732
5691    57244
5692    11704
5693   -49327
5694   -43202
5695    22989
5696    55637
5697    12656
5698   -47902
5699   -45560
5700    20588
5701    56615
5702    14408
5703   -44107
5704   -45646
5705    18284
5706    57459
5707    16236
5708   -45317
5709   -46597
5710    16156
5711    57616
5712    20304
5713   -43316
5714   -49047
5715    12266
5716    57468
5717    21411
5718   -43305
5719   -47667
5720     9804
5721    56759
5722    25593
5723   -41402
5724   -51076
5725     7363
5726    54619
5727    27554
5728   -38634
5729   -51319
5730     6098
5731    54402
5732    29984
5733   -37929
5734   -52211
5735     4283
5736    53829
5737    31678
5738   -34935
5739   -54071
5740     2288
5741    53819
5742    32576
5743   -35485
5744   -53374
5745     1091
5746    53244
5747    32160
5748   -31793
5749   -53576
5750    -2091
5751    52722
5752    33702
5753   -31003
5754   -54285
5755    -4374
5756    50275
5757    37127
5758   -27477
5759   -53682
5760    -7073
5761    52164
5762    36928
5763   -25414
5764   -54386
5765   -10672
5766    49119
5767    41634
5768   -24391
5769   -54287
5770   -11710
5771    49126
5772    41803
5773   -20922
5774   -55343
5775   -15708
5776    48001
5777    44218
5778   -21410
5779   -55193
5780   -13977
5781    44843
5782    44306
5783   -16162
5784   -55661
5785   -16881
5786    43780
5787    45268
5788   -16994
5789   -54631
5790   -17370
5791    42946
5792    46458
5793   -12249
5794   -54599
5795   -19937
5796    42548
5797    45311
5798   -10888
5799   -54870
5800   -23040
5801    41606
5802    47173
5803    -9401
5804   -55078
5805   -24415
5806    38644
5807    49039
5808    -7104
5809   -53994
5810   -28769
5811    37652
5812    50745
5813    -5521
5814   -52600
5815   -29275
5816    33727
5817    52034
5818    -2992
5819   -53422
5820   -32079
5821    33756
5822    52614
5823    -2342
5824   -50810
5825   -31776
5826    30897
5827    54007
5828     1736
5829   -53214
5830   -33404
5831    29812
5832    51902
5833     3856
5834   -48990
5835   -34909
5836    27337
5837    54013
5838     4813
5839   -50985
5840   -35011
5841    26546
5842    52231
5843    10085
5844   -48685
5845   -39466
5846    26229
5847    54095
5848     7984
5849   -47583
5850   -38749
5851    23457
5852    52900
5853    12765
5854   -47331
5855   -42729
5856    21075
5857    53997
5858    13577
5859   -44927
5860   -43123
5861    15725
5862    54971
5863    16154
5864   -45220
5865   -43267
5866    14328
5867    53577
5868    18436
5869   -40679
5870   -44847
5871    13060
5872    55721
5873    20450
5874   -42385
5875   -44531
5876    10046
5877    51534
5878    23089
5879   -39576
5880   -47815
5881    10711
5882    53074
5883    23670
5884   -38393
5885   -45914
5886     6324
5887    51430
5888    27132
5889   -38438
5890   -49278
5891     7837
5892    52479
5893    26923
5894   -33613
5895   -48536
5896     4076
5897    52297
5898    27852
5899   -35329
5900   -49606
5901     4069
5902    49294
5903    28964
5904   -30207
5905   -51650
5906    -1605
5907    52638
5908    31560
5909   -30729
5910   -51479
5911    -3448
5912    48339
5913    35222
5914   -27292
5915   -53616
5916    -4115
5917    50636
5918    34541
5919   -25392
5920   -51233
5921    -8671
5922    47494
5923    38233
5924   -24582
5925   -53204
5926    -8196
5927    46069
5928    37844
5929   -22559
5930   -51404
5931   -11580
5932    44969
5933    42272
5934   -22629
5935   -54082
5936   -10828
5937    42162
5938    38954
5939   -17246
5940   -52564
5941   -14199
5942    43825
5943    41388
5944   -17774
5945   -53634
5946   -16226
5947    41858
5948    43499
5949   -12915
5950   -53920
5951   -18989
5952    42074
5953    43572
5954   -13365
5955   -50780
5956   -21360
5957    39379
5958    46959
5959    -9190
5960   -52060
5961   -22718
5962    37615
5963    46272
5964    -6853
5965   -50746
5966   -26912
5967    36426
5968    48567
5969    -7653
5970   -51090
5971   -24662
5972    33165
5973    48789
5974    -3319
5975   -50248
5976   -29151
5977    34136
5978    48040
5979    -4233
5980   -49717
5981   -28643
5982    30762
5983    50641
5984      390
5985   -51108
5986   -29686
5987    31168
5988    47990
5989     1937
5990   -47996
5991   -32569
5992    27850
5993    51137
5994     3970
5995   -49371
5996   -33109
5997    27028
5998    48575
5999     7367
6000   -47268
6001   -38376
6002    26073
6003    51602
6004     7459
6005   -45530
6006   -36709
6007    21630
6008    51789
6009    11692
6010   -44136
6011   -41281
6012    21280
6013    52690
6014    10377
6015   -42333
6016   -39715
6017    17111
6018    52498
6019    15628
6020   -43692
6021   -40732
6022    17118
6023    51068
6024    15112
6025   -40164
6026   -41555
6027    13360
6028    52493
6029    16895
6030   -40946
6031   -41413
6032    13930
6033    51322
6034    19051
6035   -38914
6036   -44387
6037    11347
6038    51874
6039    21016
6040   -38161
6041   -44499
6042     9585
6043    49616
6044    24445
6045   -36904
6046   -47967
6047     8586
6048    49929
6049    24150
6050   -31993
6051   -46555
6052     3548
6053    48967
6054    27206
6055   -31906
6056   -47512
6057     3720
6058    48287
6059    29209
6060   -29335
6061   -49454
6062     -695
6063    50287
6064    29280
6065   -28842
6066   -47965
6067    -1562
6068    46731
6069    30859
6070   -27960
6071   -50028
6072    -3327
6073    47692
6074    32555
6075   -26893
6076   -48172
6077    -6287
6078    46178
6079    33778
6080   -25612
6081   -50225
6082    -5694
6083    45355
6084    34549
6085   -22003
6086   -50643
6087    -8239
6088    44097
6089    38062
6090   -22548
6091   -50320
6092    -9169
6093    42878
6094    38529
6095   -16501
6096   -51867
6097   -12879
6098    43157
6099    38785
6100   -17545
6101   -49501
6102   -15075
6103    38229
6104    40732
6105   -13062
6106   -51046
6107   -17224
6108    39881
6109    41584
6110   -12288
6111   -50212
6112   -20263
6113    37226
6114    44367
6115   -10607
6116   -50955
6117   -20446
6118    37748
6119    42633
6120    -8527
6121   -50151
6122   -22713
6123    35819
6124    45600
6125    -9141
6126   -47954
6127   -21997
6128    32808
6129    44769
6130    -5348
6131   -48413
6132   -24701
6133    33497
6134    45686
6135    -5041
6136   -48623
6137   -25162
6138    30280
6139    47182
6140     -479
6141   -49959
6142   -28387
6143    29910
6144    45205
6145      753
6146   -46052
6147   -31806
6148    27684
6149    48977
6150     1929
6151   -46011
6152   -31201
6153    26051
6154    46942
6155     5395
6156   -45694
6157   -35390
6158    25480
6159    49789
6160     6529
6161   -43144
6162   -34130
6163    21596
6164    48436
6165     8993
6166   -42291
6167   -36401
6168    20997
6169    49447
6170     7932
6171   -41449
6172   -37242
6173    18353
6174    50586
6175    12183
6176   -43352
6177   -37304
6178    18355
6179    47690
6180    14102
6181   -40313
6182   -38369
6183    14751
6184    50549
6185    16076
6186   -41352
6187   -38819
6188    14483
6189    48070
6190    17035
6191   -37412
6192   -42406
6193    12305
6194    49594
6195    17930
6196   -35868
6197   -42046
6198     7749
6199    46858
6200    22291
6201   -34340
6202   -46178
6203     7383
6204    47111
6205    22635
6206   -33181
6207   -44114
6208     5038
6209    48829
6210    24654
6211   -32129
6212   -45391
6213     5035
6214    47209
6215    26322
6216   -29142
6217   -46127
6218     1444
6219    48265
6220    26719
6221   -29781
6222   -45658
6223     -443
6224    46407
6225    28404
6226   -28958
6227   -47943
6228    -1268
6229    46408
6230    30634
6231   -26623
6232   -45084
6233    -4449
6234    44483
6235    32751
6236   -25486
6237   -47877
6238    -4940
6239    43863
6240    32739
6241   -22599
6242   -48583
6243    -7981
6244    42709
6245    34696
6246   -21127
6247   -47039
6248    -7459
6249    40653
6250    35444
6251   -15870
6252   -48538
6253   -10872
6254    40980
6255    37358
6256   -16984
6257   -47462
6258   -14140
6259    39630
6260    38122
6261   -13937
6262   -48858
6263   -14588
6264    39746
6265    36633
6266   -14237
6267   -45768
6268   -17201
6269    37927
6270    40766
6271   -13507
6272   -48004
6273   -16982
6274    37211
6275    41504
6276   -10930
6277   -46645
6278   -20326
6279    35055
6280    43305
6281    -8912
6282   -47380
6283   -20000
6284    34631
6285    42187
6286    -7012
6287   -46662
6288   -22855
6289    31824
6290    43297
6291    -3951
6292   -46771
6293   -23734
6294    29686
6295    44341
6296     -664
6297   -47026
6298   -25930
6299    30030
6300    44800
6301       51
6302   -45630
6303   -29125
6304    28305
6305    46745
6306     1669
6307   -44528
6308   -29235
6309    25482
6310    44778
6311     2386
6312   -43897
6313   -31913
6314    25372
6315    46103
6316     3235
6317   -43305
6318   -30761
6319    22658
6320    46256
6321     6266
6322   -42762
6323   -33574
6324    22960
6325    46388
6326     6424
6327   -40568
6328   -32825
6329    19536
6330    46947
6331    10229
6332   -42566
6333   -34730
6334    17332
6335    46812
6336    12292
6337   -38434
6338   -37179
6339    14951
6340    45701
6341    13779
6342   -36446
6343   -37025
6344    14757
6345    44774
6346    16601
6347   -35302
6348   -38796
6349    12804
6350    46922
6351    17393
6352   -35522
6353   -39320
6354    11124
6355    45707
6356    20122
6357   -32947
6358   -42215
6359     8921
6360    46581
6361    19560
6362   -32083
6363   -40999
6364     7840
6365    46075
6366    21233
6367   -32493
6368   -43074
6369     6331
6370    45737
6371    21700
6372   -30720
6373   -43000
6374     3076
6375    46057
6376    24367
6377   -30232
6378   -43571
6379     1618
6380    44350
6381    26406
6382   -27578
6383   -44541
6384     -479
6385    44902
6386    27072
6387   -26951
6388   -43799
6389    -3260
6390    43108
6391    30916
6392   -25483
6393   -45756
6394    -3714
6395    42349
6396    30813
6397   -20963
6398   -45171
6399    -7023
6400    41730
6401    31824
6402   -20792
6403   -45295
6404    -6538
6405    39763
6406    33084
6407   -18579
6408   -46136
6409    -9664
6410    40840
6411    32942
6412   -18340
6413   -45131
6414   -10658
6415    39648
6416    34770
6417   -15548
6418   -47248
6419   -12955
6420    38478
6421    37448
6422   -15534
6423   -45258
6424   -14904
6425    36756
6426    37466
6427   -12907
6428   -46692
6429   -15008
6430    34234
6431    37785
6432   -11969
6433   -44541
6434   -18282
6435    32196
6436    39336
6437    -9017
6438   -45310
6439   -18775
6440    33076
6441    39607
6442    -7138
6443   -44577
6444   -20825
6445    29928
6446    41888
6447    -5093
6448   -45283
6449   -20919
6450    29560
6451    41210
6452    -3058
6453   -43775
6454   -25492
6455    29199
6456    41826
6457    -2616
6458   -42634
6459   -26575
6460    27991
6461    42672
6462      189
6463   -43101
6464   -26436
6465    26571
6466    43439
6467      569
6468   -42603
6469   -27931
6470    25135
6471    44900
6472     1983
6473   -42363
6474   -29947
6475    22446
6476    44585
6477     5410
6478   -41682
6479   -30265
6480    20554
6481    44322
6482     6725
6483   -40096
6484   -31444
6485    19183
6486    43918
6487    10261
6488   -39235
6489   -33164
6490    17500
6491    43273
6492    10474
6493   -39209
6494   -34145
6495    16487
6496    44544
6497    12902
6498   -37282
6499   -35954
6500    16383
6501    43222
6502    13439
6503   -36068
6504   -36266
6505    13539
6506    43903
6507    15665
6508   -35831
6509   -37075
6510    12963
6511    43705
6512    16641
6513   -33610
6514   -40134
6515    10269
6516    45950
6517    17201
6518   -32950
6519   -38187
6520     8918
6521    44611
6522    18383
6523   -31578
6524   -40791
6525     5857
6526    44629
6527    21188
6528   -30378
6529   -39654
6530     3607
6531    42455
6532    23728
6533   -28079
6534   -40886
6535     2562
6536    44116
6537    24603
6538   -26348
6539   -41446
6540     1248
6541    41079
6542    26147
6543   -25803
6544   -41818
6545      280
6546    40146
6547    25994
6548   -24451
6549   -42116
6550    -2420
6551    41245
6552    28850
6553   -23333
6554   -44585
6555    -3118
6556    38539
6557    28158
6558   -20378
6559   -44373
6560    -5808
6561    40720
6562    29903
6563   -20532
6564   -44445
6565    -6693
6566    38798
6567    32368
6568   -19248
6569   -43980
6570    -8473
6571    38983
6572    32036
6573   -16875
6574   -43103
6575   -10021
6576    37581
6577    35609
6578   -16470
6579   -42702
6580   -12174
6581    35695
6582    34376
6583   -14497
6584   -42986
6585   -13234
6586    34045
6587    36992
6588   -10354
6589   -42392
6590   -14991
6591    32252
6592    36089
6593   -10768
6594   -43757
6595   -17521
6596    31336
6597    38117
6598    -9133
6599   -42996
6600   -17341
6601    30724
6602    38348
6603    -5611
6604   -43298
6605   -20070
6606    29659
6607    38720
6608    -5746
6609   -42473
6610   -22535
6611    28975
6612    39614
6613    -3354
6614   -41690
6615   -22547
6616    29089
6617    38713
6618    -1136
6619   -40030
6620   -25289
6621    25177
6622    40803
6623     -840
6624   -40403
6625   -24900
6626    24205
6627    41483
6628      955
6629   -38624
6630   -27995
6631    22841
6632    42147
6633     2504
6634   -38689
6635   -27252
6636    19254
6637    41883
6638     5969
6639   -39218
6640   -29750
6641    19777
6642    42111
6643     7508
6644   -38154
6645   -31356
6646    17743
6647    42367
6648     8793
6649   -38552
6650   -32112
6651    16220
6652    41937
6653    10424
6654   -36299
6655   -33531
6656    16355
6657    43016
6658    10791
6659   -35229
6660   -34582
6661    14754
6662    41553
6663    12516
6664   -32331
6665   -34655
6666    12154
6667    43222
6668    13520
6669   -31717
6670   -35236
6671    10727
6672    42363
6673    17263
6674   -31017
6675   -37038
6676     9172
6677    42163
6678    16928
6679   -30348
6680   -36077
6681     7151
6682    41168
6683    20297
6684   -28089
6685   -37718
6686     6070
6687    41382
6688    20269
6689   -27722
6690   -38709
6691     4424
6692    40719
6693    23030
6694   -26639
6695   -39602
6696     4021
6697    40852
6698    24007
6699   -25311
6700   -39874
6701      683
6702    41509
6703    23703
6704   -25355
6705   -41449
6706    -2208
6707    39382
6708    24247
6709   -22015
6710   -42308
6711    -1908
6712    38178
6713    26298
6714   -21227
6715   -39640
6716    -4505
6717    38322
6718    27854
6719   -19331
6720   -40479
6721    -5431
6722    37374
6723    29736
6724   -17468
6725   -40587
6726    -9612
6727    36952
6728    31271
6729   -18260
6730   -40016
6731    -8503
6732    34965
6733    33464
6734   -15335
6735   -42250
6736   -10486
6737    34620
6738    32613
6739   -14650
6740   -40985
6741   -11273
6742    33226
6743    35256
6744   -12919
6745   -42113
6746   -12770
6747    33067
6748    33656
6749    -9980
6750   -41125
6751   -14732
6752    32082
6753    35281
6754    -9471
6755   -42279
6756   -16069
6757    31186
6758    35597
6759    -7600
6760   -39925
6761   -18597
6762    30668
6763    37224
6764    -6846
6765   -40441
6766   -19394
6767    29275
6768    35340
6769    -4063
6770   -39898
6771   -22044
6772    26828
6773    38228
6774    -4017
6775   -37652
6776   -23130
6777    24197
6778    39546
6779     -856
6780   -39138
6781   -24144
6782    23731
6783    38925
6784      506
6785   -37560
6786   -24446
6787    22673
6788    39367
6789     1677
6790   -36722
6791   -25086
6792    21113
6793    40073
6794     3832
6795   -38927
6796   -27158
6797    20149
6798    41069
6799     4578
6800   -37919
6801   -27799
6802    19635
6803    39736
6804     7904
6805   -36504
6806   -29738
6807    17967
6808    39485
6809     9609
6810   -34207
6811   -31628
6812    16267
6813    40352
6814     9703
6815   -33625
6816   -32248
6817    15041
6818    40101
6819    11717
6820   -32496
6821   -33003
6822    12167
6823    40726
6824    11510
6825   -33100
6826   -32157
6827     9469
6828    39694
6829    14302
6830   -29952
6831   -33922
6832     8652
6833    40592
6834    14397
6835   -30512
6836   -33679
6837     6407
6838    38666
6839    18380
6840   -30681
6841   -36124
6842     7565
6843    39406
6844    18168
6845   -28001
6846   -36667
6847     4837
6848    38557
6849    20866
6850   -27058
6851   -37106
6852     5229
6853    38829
6854    21816
6855   -23227
6856   -37357
6857     2448
6858    38260
6859    22008
6860   -24806
6861   -38567
6862      503
6863    38430
6864    23154
6865   -22581
6866   -39760
6867    -1861
6868    38022
6869    24050
6870   -21311
6871   -37698
6872    -2941
6873    36219
6874    27244
6875   -19770
6876   -38529
6877    -4534
6878    36480
6879    26703
6880   -18861
6881   -39456
6882    -8232
6883    36506
6884    28843
6885   -17506
6886   -38644
6887    -6400
6888    34642
6889    30045
6890   -15934
6891   -39548
6892    -9331
6893    34571
6894    30834
6895   -15792
6896   -40053
6897   -10020
6898    33069
6899    31994
6900   -12656
6901   -41398
6902   -12237
6903    31757
6904    31598
6905   -11324
6906   -38876
6907   -13858
6908    30623
6909    33274
6910    -9255
6911   -39640
6912   -14936
6913    30102
6914    32898
6915    -8059
6916   -38582
6917   -17537
6918    27874
6919    35469
6920    -8078
6921   -38573
6922   -17075
6923    28026
6924    35236
6925    -4848
6926   -37996
6927   -20740
6928    26160
6929    36650
6930    -5354
6931   -38773
6932   -19322
6933    24266
6934    37485
6935    -2360
6936   -37873
6937   -21482
6938    23470
6939    37479
6940     -281
6941   -36984
6942   -22065
6943    21679
6944    37943
6945     1564
6946   -38438
6947   -23947
6948    21380
6949    38424
6950     1275
6951   -36221
6952   -24954
6953    20411
6954    37875
6955     4412
6956   -34900
6957   -26172
6958    19473
6959    36900
6960     6432
6961   -34824
6962   -27879
6963    17725
6964    39805
6965     6911
6966   -33143
6967   -27276
6968    16379
6969    38187
6970     8719
6971   -32159
6972   -28757
6973    15062
6974    38017
6975     8909
6976   -31986
6977   -30156
6978    11947
6979    40474
6980    10671
6981   -31004
6982   -32325
6983    11560
6984    39115
6985    12785
6986   -32016
6987   -31977
6988    10132
6989    39350
6990    14632
6991   -31351
6992   -32773
6993     8674
6994    38192
6995    14371
6996   -29923
6997   -31976
6998     7634
6999    39572
7000    16508
7001   -29366
7002   -33998
7003     6842
7004    36805
7005    18728
7006   -26257
7007   -35595
7008     4323
7009    37475
7010    19217
7011   -24585
7012   -35036
7013     3104
7014    37113
7015    21206
7016   -22504
7017   -36931
7018     1713
7019    36946
7020    21317
7021   -22890
7022   -35367
7023    -1920
7024    36883
7025    23182
7026   -22901
7027   -36452
7028    -2994
7029    35427
7030    24001
7031   -19678
7032   -36796
7033    -3382
7034    33975
7035    26593
7036   -19469
7037   -36564
7038    -4258
7039    33839
7040    26329
7041   -17218
7042   -37431
7043    -6844
7044    33485
7045    27942
7046   -16922
7047   -38297
7048    -6133
7049    32441
7050    28048
7051   -14072
7052   -38609
7053    -8346
7054    32438
7055    28990
7056   -12362
7057   -36601
7058    -9591
7059    30789
7060    28991
7061   -11035
7062   -36582
7063   -12994
7064    30167
7065    31085
7066   -10056
7067   -36562
7068   -13744
7069    29180
7070    31788
7071    -8584
7072   -36817
7073   -14949
7074    27579
7075    32768
7076    -7227
7077   -36301
7078   -16724
7079    26933
7080    33586
7081    -7540
7082   -37720
7083   -17128
7084    26794
7085    33696
7086    -4557
7087   -36666
7088   -18773
7089    24962
7090    34357
7091    -3065
7092   -37040
7093   -19111
7094    23292
7095    35677
7096    -1564
7097   -36825
7098   -21148
7099    22782
7100    35809
7101      792
7102   -34976
7103   -21704
7104    20722
7105    35005
7106       81
7107   -35834
7108   -24422
7109    20832
7110    36375
7111     4610
7112   -33199
7113   -24718
7114    20604
7115    35145
7116     4365
7117   -32601
7118   -24646
7119    16952
7120    35969
7121     5800
7122   -33046
7123   -26393
7124    16058
7125    38239
7126     5088
7127   -31818
7128   -28220
7129    13704
7130    36544
7131     9220
7132   -32790
7133   -28854
7134    14924
7135    38131
7136    10198
7137   -30959
7138   -29084
7139    12021
7140    38692
7141    12550
7142   -29865
7143   -28477
7144     9883
7145    36064
7146    12010
7147   -29205
7148   -30709
7149     9384
7150    36214
7151    13759
7152   -27752
7153   -30447
7154     6773
7155    36448
7156    15634
7157   -26584
7158   -32470
7159     8520
7160    36246
7161    15571
7162   -25412
7163   -32811
7164     5425
7165    35217
7166    17946
7167   -23953
7168   -34421
7169     3795
7170    35602
7171    18731
7172   -23583
7173   -34307
7174     2361
7175    34798
7176    19795
7177   -21968
7178   -34502
7179      817
7180    34797
7181    22468
7182   -21656
7183   -35501
7184     -744
7185    35075
7186    22340
7187   -20898
7188   -34701
7189    -1389
7190    33557
7191    24017
7192   -19674
7193   -35114
7194    -3239
7195    32766
7196    24056
7197   -18298
7198   -34917
7199    -4948
7200    32522
7201    24662
7202   -16460
7203   -36487
7204    -5098
7205    30547
7206    25867
7207   -13028
7208   -35849
7209    -8300
7210    30997
7211    27259
7212   -12902
7213   -35688
7214    -8878
7215    29560
7216    27858
7217   -11683
7218   -36131
7219   -10448
7220    29683
7221    28537
7222   -11172
7223   -35473
7224   -11082
7225    28574
7226    29822
7227    -9762
7228   -35734
7229   -13551
7230    27930
7231    30028
7232    -9103
7233   -34707
7234   -14416
7235    25762
7236    32057
7237    -6802
7238   -36132
7239   -15552
7240    24823
7241    30649
7242    -6235
7243   -35202
7244   -16377
7245    24453
7246    32070
7247    -4203
7248   -35025
7249   -16579
7250    22031
7251    33267
7252    -2268
7253   -35155
7254   -18797
7255    22203
7256    33395
7257    -2067
7258   -34839
7259   -18853
7260    20828
7261    33375
7262     1582
7263   -35203
7264   -21530
7265    20992
7266    33177
7267      653
7268   -32385
7269   -23008
7270    18946
7271    34887
7272     3178
7273   -33236
7274   -23938
7275    17763
7276    36155
7277     4471
7278   -31844
7279   -25142
7280    16818
7281    36412
7282     4742
7283   -31955
7284   -25117
7285    15388
7286    36515
7287     6764
7288   -31700
7289   -26152
7290    13639
7291    35335
7292     8026
7293   -29926
7294   -26024
7295    11314
7296    33758
7297     9901
7298   -29303
7299   -28228
7300    12016
7301    35692
7302    10081
7303   -27344
7304   -28635
7305     9410
7306    34500
7307    13228
7308   -27863
7309   -29049
7310     9602
7311    33911
7312    13809
7313   -24965
7314   -31104
7315     8272
7316    34924
7317    14159
7318   -24748
7319   -30970
7320     6122
7321    34387
7322    16920
7323   -24283
7324   -32857
7325     4278
7326    36348
7327    17818
7328   -22544
7329   -31746
7330     2358
7331    33640
7332    18048
7333   -21753
7334   -33707
7335     1898
7336    34394
7337    18295
7338   -20559
7339   -31435
7340    -1029
7341    33038
7342    20988
7343   -20680
7344   -32721
7345     -352
7346    32162
7347    20867
7348   -19036
7349   -33155
7350    -3338
7351    31312
7352    22835
7353   -17701
7354   -33180
7355    -2229
7356    30444
7357    23366
7358   -14942
7359   -33835
7360    -4559
7361    31082
7362    24297
7363   -14990
7364   -34701
7365    -7112
7366    29923
7367    24814
7368   -14453
7369   -35988
7370    -7669
7371    30815
7372    25953
7373   -12598
7374   -34288
7375    -9566
7376    28602
7377    28077
7378   -12165
7379   -34590
7380    -9517
7381    28385
7382    29204
7383    -9844
7384   -34226
7385   -13261
7386    27505
7387    29486
7388    -9718
7389   -32668
7390   -13185
7391    24783
7392    30148
7393    -6086
7394   -34630
7395   -14718
7396    24445
7397    29947
7398    -5576
7399   -34092
7400   -13854
7401    23281
7402    30154
7403    -4027
7404   -33282
7405   -16190
7406    22334
7407    29529
7408    -4142
7409   -33714
7410   -18069
7411    22387
7412    32620
7413    -1988
7414   -33536
7415   -18260
7416    21595
7417    30143
7418     -497
7419   -32636
7420   -21386
7421    19337
7422    32640
7423      262
7424   -31986
7425   -21499
7426    19399
7427    31979
7428     1779
7429   -31454
7430   -22249
7431    18470
7432    33034
7433     2637
7434   -32020
7435   -21714
7436    15058
7437    34054
7438     4586
7439   -31107
7440   -22731
7441    15851
7442    31749
7443     5261
7444   -29072
7445   -24929
7446    13468
7447    32998
7448     7884
7449   -29319
7450   -24422
7451    13108
7452    32723
7453     8830
7454   -27395
7455   -25954
7456    11414
7457    33045
7458     9948
7459   -27986
7460   -26367
7461    11052
7462    33359
7463    11431
7464   -26570
7465   -29163
7466    10131
7467    34196
7468    12070
7469   -26000
7470   -28851
7471     7760
7472    33553
7473    13269
7474   -25808
7475   -28882
7476     6199
7477    33694
7478    13229
7479   -23274
7480   -30781
7481     4696
7482    33314
7483    15644
7484   -24603
7485   -29701
7486     3366
7487    32224
7488    16727
7489   -21508
7490   -31052
7491     1842
7492    32494
7493    17170
7494   -21171
7495   -29215
7496     2118
7497    30924
7498    19590
7499   -19247
7500   -32597
7501      887
7502    31465
7503    19526
7504   -18946
7505   -31896
7506    -1959
7507    29605
7508    21646
7509   -18624
7510   -33979
7511    -1953
7512    30813
7513    21928
7514   -15358
7515   -32466
7516    -5917
7517    30433
7518    23113
7519   -15354
7520   -33442
7521    -4995
7522    29352
7523    23587
7524   -13503
7525   -32382
7526    -8754
7527    28768
7528    24025
7529   -13869
7530   -31931
7531    -7938
7532    27886
7533    25829
7534   -12136
7535   -31691
7536    -9072
7537    26862
7538    24961
7539   -11558
7540   -32291
7541    -9857
7542    25719
7543    26932
7544   -10178
7545   -33018
7546   -10439
7547    24964
7548    27001
7549    -7444
7550   -32524
7551   -12107
7552    23901
7553    27959
7554    -6197
7555   -32906
7556   -12027
7557    24155
7558    28885
7559    -4459
7560   -34012
7561   -15390
7562    24158
7563    29802
7564    -5989
7565   -32250
7566   -16013
7567    22321
7568    29901
7569    -2725
7570   -31581
7571   -16800
7572    22148
7573    29673
7574    -2744
7575   -31583
7576   -17692
7577    18706
7578    31426
7579    -1771
7580   -29188
7581   -18095
7582    18969
7583    30969
7584     -198
7585   -30488
7586   -20945
7587    16475
7588    30585
7589     2041
7590   -30346
7591   -20025
7592    15847
7593    30974
7594     3059
7595   -29790
7596   -21791
7597    15796
7598    32618
7599     4276
7600   -29637
7601   -22586
7602    14072
7603    31263
7604     6317
7605   -28064
7606   -23488
7607    14024
7608    31363
7609     8064
7610   -26978
7611   -25320
7612    12084
7613    32714
7614     9104
7615   -27831
7616   -25050
7617    10909
7618    31345
7619     8744
7620   -24992
7621   -27533
7622    10121
7623    31498
7624    10661
7625   -25539
7626   -26049
7627     8260
7628    30733
7629    12046
7630   -23788
7631   -27324
7632     7579
7633    32151
7634    11963
7635   -23671
7636   -28441
7637     5287
7638    31877
7639    14811
7640   -22441
7641   -28243
7642     4959
7643    31293
7644    14878
7645   -22117
7646   -27681
7647     3602
7648    32300
7649    17558
7650   -21474
7651   -29128
7652     3139
7653    30516
7654    18390
7655   -19758
7656   -28946
7657     1184
7658    31880
7659    19012
7660   -19781
7661   -30587
7662      928
7663    29720
7664    20210
7665   -17648
7666   -30523
7667    -1553
7668    29921
7669    19811
7670   -16158
7671   -30741
7672    -3555
7673    30088
7674    21236
7675   -14496
7676   -29889
7677    -2500
7678    28359
7679    21147
7680   -14134
7681   -30656
7682    -5794
7683    27379
7684    21804
7685   -14063
7686   -30281
7687    -6585
7688    26761
7689    23546
7690   -11150
7691   -31644
7692    -8269
7693    27226
7694    24898
7695   -11932
7696   -30024
7697   -10447
7698    25833
7699    24019
7700   -10221
7701   -32362
7702   -10246
7703    25863
7704    25873
7705    -8011
7706   -31871
7707   -10846
7708    21397
7709    27001
7710    -7800
7711   -31759
7712   -12248
7713    23013
7714    27352
7715    -5420
7716   -30087
7717   -13657
7718    23212
7719    27346
7720    -4373
7721   -31384
7722   -14424
7723    21789
7724    27297
7725    -5103
7726   -28601
7727   -16208
7728    21356
7729    27449
7730    -1708
7731   -29351
7732   -16556
7733    19377
7734    28995
7735    -1927
7736   -29713
7737   -18672
7738    17394
7739    28970
7740     -690
7741   -30416
7742   -18994
7743    16307
7744    29849
7745      915
7746   -29440
7747   -19382
7748    16248
7749    30499
7750     3579
7751   -30328
7752   -19981
7753    16568
7754    30526
7755     4638
7756   -28136
7757   -21441
7758    13827
7759    29822
7760     5384
7761   -27662
7762   -23507
7763    14202
7764    30011
7765     6014
7766   -27786
7767   -23580
7768    11508
7769    29887
7770     7948
7771   -26145
7772   -24735
7773    12691
7774    28861
7775     7370
7776   -25320
7777   -23951
7778     9992
7779    30944
7780     9212
7781   -23788
7782   -25032
7783    10141
7784    29549
7785     9133
7786   -23501
7787   -26902
7788     8418
7789    31026
7790    12606
7791   -24478
7792   -25665
7793     7256
7794    30019
7795    12756
7796   -22200
7797   -27362
7798     5768
7799    29298
7800    14053
7801   -23045
7802   -27549
7803     3847
7804    29516
7805    13975
7806   -22391
7807   -28464
7808     3823
7809    29501
7810    15391
7811   -19843
7812   -27980
7813     2011
7814    28917
7815    17733
7816   -18718
7817   -28983
7818     -139
7819    29472
7820    16782
7821   -17261
7822   -28727
7823    -1441
7824    28102
7825    18481
7826   -16887
7827   -28008
7828    -1133
7829    28012
7830    19086
7831   -15534
7832   -28360
7833    -3204
7834    27997
7835    19624
7836   -14989
7837   -28726
7838    -4374
7839    27231
7840    22160
7841   -13975
7842   -29411
7843    -5387
7844    26284
7845    23358
7846   -13292
7847   -29281
7848    -6245
7849    25081
7850    22531
7851   -13103
7852   -29811
7853    -7513
7854    24709
7855    23326
7856    -9681
7857   -29679
7858    -8193
7859    23920
7860    24385
7861    -8598
7862   -29006
7863   -10452
7864    23655
7865    23529
7866    -7643
7867   -29817
7868   -11321
7869    22788
7870    24630
7871    -6402
7872   -28710
7873   -12053
7874    21991
7875    25603
7876    -5481
7877   -29012
7878   -13146
7879    21594
7880    26278
7881    -4958
7882   -29058
7883   -14943
7884    20017
7885    26793
7886    -4367
7887   -29042
7888   -14620
7889    19137
7890    26999
7891    -2063
7892   -28997
7893   -16918
7894    17431
7895    28280
7896    -1002
7897   -29327
7898   -17663
7899    17723
7900    28222
7901      647
7902   -27431
7903   -17926
7904    16849
7905    27744
7906     2676
7907   -27721
7908   -17380
7909    15693
7910    28638
7911     3508
7912   -27127
7913   -19640
7914    15323
7915    28493
7916     3408
7917   -27055
7918   -20647
7919    14730
7920    28681
7921     4761
7922   -25357
7923   -21782
7924    13251
7925    28513
7926     6456
7927   -25617
7928   -22205
7929    10713
7930    29843
7931     7946
7932   -24434
7933   -23218
7934     9316
7935    29278
7936     8484
7937   -23780
7938   -23818
7939     8429
7940    29115
7941     9685
7942   -22899
7943   -24167
7944     7984
7945    27576
7946    11729
7947   -22665
7948   -23856
7949     6479
7950    28610
7951    12939
7952   -20764
7953   -26207
7954     5276
7955    29263
7956    12645
7957   -22337
7958   -25829
7959     4355
7960    28858
7961    14137
7962   -19391
7963   -26250
7964     3940
7965    27548
7966    13596
7967   -18620
7968   -26500
7969     3458
7970    27958
7971    14237
7972   -17198
7973   -27241
7974      502
7975    28987
7976    16353
7977   -17764
7978   -27090
7979      -63
7980    28436
7981    17521
7982   -17051
7983   -28299
7984    -1200
7985    27510
7986    17919
7987   -15691
7988   -28020
7989    -3458
7990    26407
7991    20300
7992   -13721
7993   -29040
7994    -3330
7995    26186
7996    19552
7997   -12999
7998   -28378
7999    -5623
8000    25126
8001    20694
8002   -12681
8003   -28912
8004    -5519
8005    25130
8006    20511
8007   -12403
8008   -28007
8009    -6842
8010    24027
8011    21376
8012   -10444
8013   -28911
8014    -5918
8015    23725
8016    23004
8017    -8298
8018   -29587
8019    -9968
8020    23187
8021    22856
8022    -8328
8023   -28904
8024    -9182
8025    21737
8026    24196
8027    -7256
8028   -28648
8029   -11308
8030    22037
8031    24021
8032    -6523
8033   -27562
8034   -11941
8035    19809
8036    25729
8037    -5237
8038   -27309
8039   -13158
8040    20291
8041    25162
8042    -3249
8043   -27659
8044   -14439
8045    19067
8046    27175
8047    -3554
8048   -27179
8049   -15467
8050    18164
8051    25673
8052     -529
8053   -27331
8054   -14189
8055    17611
8056    25878
8057      415
8058   -26469
8059   -16553
8060    16833
8061    26484
8062     1110
8063   -27068
8064   -16159
8065    16036
8066    26750
8067      713
8068   -26264
8069   -19233
8070    15820
8071    27298
8072     2372
8073   -25883
8074   -18575
8075    13282
8076    27906
8077     3380
8078   -23875
8079   -20083
8080    12550
8081    28536
8082     5942
8083   -23344
8084   -20820
8085    11056
8086    28337
8087     6795
8088   -23592
8089   -22168
8090    10240
8091    27705
8092     6441
8093   -22674
8094   -22008
8095     8750
8096    28215
8097     7342
8098   -22883
8099   -22578
8100     8455
8101    29218
8102     9780
8103   -21640
8104   -23127
8105     6024
8106    27288
8107    10639
8108   -21844
8109   -22480
8110     7353
8111    25587
8112    12348
8113   -20807
8114   -24135
8115     5617
8116    28248
8117    11449
8118   -19784
8119   -26209
8120     4363
8121    22637
$$ Imaginary data points
##PAGE= N=2
##DATA TABLE= (X++(I..I)), XYDATA
0 -1632546
1 -2425480
2  2061659
3  1500557
4 -2425663
5  -751267
6  2187424
7   218585
8 -1287685
9   600002
10   792095
11  -815962
12   -57735
13  1196250
14  -167223
15 -1336422
16   236587
17  1256632
18  -452645
19 -1331511
20   285089
21   654257
22  -595619
23  -140273
24   671159
25  -511843
26  -592858
27  1154491
28   462667
29 -1375902
30   167172
31  1614807
32  -493888
33 -1107473
34  1128482
35   579488
36 -1528357
37   -88160
38  1508270
39  -607399
40 -1592443
41   706815
42  1079658
43  -918889
44  -694981
45   791180
46   134389
47  -789273
48   412722
49  1068780
50  -554990
51  -940402
52  1085760
53  1131279
54 -1122248
55  -836996
56  1186840
57   452182
58  -923160
59   123600
60   351271
61  -910786
62     -244
63  1018014
64  -757956
65 -1235866
66   905504
67   939644
68  -803360
69  -368106
70   721771
71    10878
72  -320925
73   527488
74   334764
75  -536432
76   -84448
77   716387
78    97594
79  -816717
80  -208562
81   530553
82  -217388
83  -559627
84   392263
85   152952
86  -872935
87    25695
88  1072146
89  -283895
90 -1073461
91   512541
92   954686
93  -350357
94  -203061
95   476249
96  -243921
97  -241379
98   807380
99   132666
100 -1067875
101   -63432
102   987217
103   -93621
104  -813856
105   -73963
106   152860
107  -117328
108   110646
109    34007
110  -413658
111  -143364
112   542411
113   383777
114  -377172
115  -388767
116   369887
117   493259
118   -99206
119  -118766
120   205927
121  -135988
122  -149736
123   478279
124    12252
125  -808881
126   -15499
127   655677
128  -165178
129  -425440
130   154778
131  -112827
132  -318347
133   424421
134   355539
135  -606297
136  -317128
137   691494
138   466107
139  -368015
140  -361933
141   137290
142   259240
143   117735
144    63269
145  -196869
146  -372983
147   206770
148   579156
149  -253432
150  -777811
151    53776
152   586199
153   -19398
154  -280928
155    14695
156  -108747
157   -41654
158   459950
159    90023
160  -610934
161   -82777
162   656720
163   146618
164  -391289
165    -5704
166    90550
167  -204745
168   177826
169   334136
170  -403601
171  -464897
172   389219
173   452723
174  -275444
175  -423691
176     9349
177   183235
178   123493
179    89539
180   -95137
181  -278425
182    29388
183   525161
184   205438
185  -605569
186  -310026
187   595066
188   338146
189  -315388
190  -143915
191   -51850
192  -141124
193   300067
194   270695
195  -566210
196  -434026
197   549268
198   409214
199  -366263
200  -249917
201    72866
202    -2336
203   138177
204   256763
205  -169451
206  -385853
207   190856
208   567618
209   -46622
210  -515233
211   -42055
212   308251
213    45881
214   -23774
215    23459
216  -290119
217  -218965
218   437492
219   300948
220  -537969
221  -396491
222   413752
223   378426
224  -134791
225  -186976
226   -65741
227   -63267
228   202935
229   348836
230  -227978
231  -523961
232   226573
233   609315
234   -68166
235  -460579
236   -84045
237   138868
238    89285
239   137175
240   -77402
241  -417940
242   -48207
243   511396
244   175411
245  -478766
246  -296757
247   322920
248   305901
249   -85714
250   -57535
251   -49602
252  -204786
253   200200
254   462519
255  -284602
256  -601557
257   257675
258   551370
259  -159341
260  -303797
261    16945
262  -105008
263     9808
264   377518
265   -48393
266  -550039
267   -25010
268   576570
269   180885
270  -416481
271  -236831
272   194994
273   194255
274   103702
275    28621
276  -254841
277  -221351
278   351143
279   397546
280  -362641
281  -522546
282   192063
283   385557
284   -33811
285  -153727
286  -119096
287  -155581
288   124733
289   383830
290   -42499
291  -528324
292   -60597
293   584022
294   208968
295  -372425
296  -160805
297   117784
298    49119
299   164811
300   143849
301  -377351
302  -331034
303   439991
304   386630
305  -417048
306  -416606
307   142437
308   221266
309    51583
310     6861
311  -149668
312  -227223
313   177067
314   467342
315   -57683
316  -511510
317   -23661
318   482624
319   165629
320  -206149
321  -127701
322   -90848
323   -11542
324   311099
325   100466
326  -505218
327  -271291
328   424381
329   312269
330  -267848
331  -338906
332     -561
333   173431
334   169720
335    87544
336  -192586
337  -282789
338   218983
339   510161
340   -65232
341  -509603
342   -32478
343   382695
344   114087
345   -84012
346   -96832
347  -242796
348   -12871
349   392324
350    66070
351  -492523
352  -237454
353   365926
354   310492
355  -167153
356  -242992
357   -40401
358    63166
359   197689
360   197339
361  -227265
362  -377435
363   235855
364   530032
365  -109865
366  -444687
367   -18942
368   178828
369    98528
370   111815
371  -140739
372  -366249
373    53919
374   455142
375    59866
376  -454527
377  -220900
378   279511
379   280957
380   -18323
381  -180475
382  -168007
383    14570
384   298949
385   218525
386  -308742
387  -376822
388   245321
389   427804
390   -61524
391  -301809
392  -122921
393    58770
394   182275
395   157791
396  -159105
397  -359301
398    39723
399   448999
400   103784
401  -409183
402  -220831
403   215665
404   206637
405    33823
406   -51982
407  -242769
408  -122918
409   396222
410   277757
411  -402350
412  -343560
413   244100
414   311019
415     5062
416  -151443
417  -188377
418   -63183
419   249600
420   262974
421  -207075
422  -402116
423    70084
424   436396
425    98598
426  -328867
427  -198821
428    80574
429   139022
430   182323
431   -29816
432  -388602
433   -91526
434   453867
435   202850
436  -349411
437  -272685
438   117016
439   225906
440   126850
441   -58549
442  -254538
443  -106363
444   291026
445   287801
446  -186749
447  -399818
448    35936
449   394772
450   101565
451  -220817
452  -161902
453   -63017
454   112309
455   283215
456   -37402
457  -436328
458   -97206
459   431567
460   206817
461  -290678
462  -235118
463    44494
464   147242
465   190765
466    39604
467  -294253
468  -206967
469   327166
470   370305
471  -244312
472  -399477
473    84356
474   261890
475    88256
476   -16855
477  -185885
478  -219569
479   164460
480   362400
481   -78157
482  -430011
483   -84344
484   354419
485   213824
486  -168392
487  -227246
488   -32691
489    99181
490   194812
491   118723
492  -299328
493  -313451
494   340235
495   406641
496  -259500
497  -346845
498    79514
499   139161
500    93620
501   120325
502  -183605
503  -324980
504   191668
505   421787
506  -108064
507  -404319
508   -61633
509   263765
510   188281
511   -58282
512  -172494
513  -138256
514    35256
515   285230
516   134026
517  -358467
518  -282321
519   319521
520   360264
521  -168696
522  -276219
523     3055
524    71048
525   121522
526   172631
527  -175012
528  -363890
529   136525
530   453937
531   -47688
532  -432001
533   -63762
534   244842
535    94968
536    26678
537   -50089
538  -257420
539   -19080
540   392339
541   116344
542  -381275
543  -204314
544   256070
545   254278
546   -35761
547  -181620
548  -135825
549    28868
550   186963
551   137479
552  -167359
553  -341021
554    75460
555   455266
556    10007
557  -409820
558   -60700
559   191975
560    49745
561    94331
562    13399
563  -324897
564   -67193
565   465028
566   133189
567  -423000
568  -168162
569   223813
570   155821
571    19162
572   -87511
573  -199074
574   -58399
575   239796
576   198871
577  -212507
578  -321144
579   106482
580   355845
581    42431
582  -238143
583  -119778
584    49056
585   112840
586   170224
587   -36368
588  -329563
589   -56014
590   394623
591   157832
592  -331422
593  -232883
594   144356
595   163767
596    37041
597   -18076
598  -201957
599  -156555
600   303026
601   294559
602  -277859
603  -338564
604   157958
605   283542
606    30104
607  -103125
608  -154311
609   -92895
610   197791
611   236410
612  -142492
613  -314168
614   -15429
615   300701
616   170863
617  -226510
618  -244063
619    60863
620   149863
621   100302
622    26994
623  -218173
624  -193335
625   290501
626   336478
627  -237191
628  -338538
629   104593
630   205402
631    72252
632    14322
633  -189171
634  -209656
635   200166
636   329041
637  -129131
638  -398273
639   -32675
640   320852
641   149524
642  -146846
643  -190593
644   -65936
645   130996
646   253207
647    19414
648  -335334
649  -151897
650   350658
651   269085
652  -209116
653  -268698
654     4598
655   155994
656   143648
657     8153
658  -214859
659  -215393
660   168741
661   341938
662   -94110
663  -386675
664   -37407
665   267993
666   135112
667   -31536
668  -108258
669  -176181
670    56055
671   354695
672    61910
673  -382357
674  -162610
675   273441
676   246003
677   -67203
678  -245368
679  -142739
680    98636
681   222573
682    72190
683  -253367
684  -282759
685   169162
686   402259
687   -36442
688  -384559
689   -77961
690   240832
691   163884
692    42524
693  -128189
694  -257739
695    82023
696   390075
697    17731
698  -388012
699  -160002
700   228236
701   204467
702   -37483
703  -167634
704  -164302
705     9469
706   255437
707   155234
708  -252275
709  -291668
710   176098
711   363910
712    -5782
713  -245591
714  -110708
715    45273
716   184384
717   174524
718  -160246
719  -332678
720    33003
721   369680
722   106348
723  -326986
724  -240746
725   140066
726   242354
727    69995
728  -132776
729  -225804
730   -29418
731   320845
732   222151
733  -292815
734  -315789
735   181573
736   304997
737     7950
738  -174103
739  -181708
740   -28918
741   216438
742   187637
743  -174246
744  -320970
745    39639
746   348095
747   106539
748  -251988
749  -190919
750    75283
751   165870
752   132891
753   -18465
754  -269551
755  -125341
756   344381
757   245316
758  -275846
759  -283289
760    80722
761   207528
762   115292
763   -65710
764  -251798
765  -131027
766   255836
767   277223
768  -165726
769  -348780
770    10501
771   328599
772   160496
773  -179403
774  -214564
775   -21573
776   162847
777   215932
778   -48883
779  -332660
780   -85718
781   329248
782   208873
783  -214709
784  -262644
785    37092
786   196147
787   119511
788   -33387
789  -202976
790  -154539
791   192050
792   298497
793  -120039
794  -371370
795    -4556
796   283259
797    89137
798   -70278
799  -119306
800  -169181
801   101657
802   345976
803    -9588
804  -371441
805   -84699
806   309895
807   200887
808  -114122
809  -213990
810   -95541
811   128854
812   221788
813      162
814  -279120
815  -205857
816   195456
817   315465
818  -111863
819  -354879
820   -31777
821   234185
822   148503
823    -5874
824  -143054
825  -158568
826   124196
827   327047
828     8004
829  -342678
830  -108461
831   254380
832   173448
833   -94863
834  -183230
835  -115579
836    34713
837   202505
838    88497
839  -282379
840  -245389
841   218933
842   290664
843   -70364
844  -220514
845   -73971
846   112998
847   218838
848   115709
849  -170344
850  -231656
851   107564
852   325693
853    32998
854  -330101
855  -203238
856   188700
857   212464
858   -52784
859  -160712
860  -156262
861   -16801
862   280751
863   157865
864  -316207
865  -242252
866   249457
867   281298
868   -40828
869  -154142
870  -104409
871    18255
872   226309
873   139116
874  -226770
875  -251026
876    97924
877   267402
878    47636
879  -242125
880  -188748
881   103126
882   202058
883    65262
884  -120688
885  -199607
886   -10812
887   278791
888   187911
889  -232933
890  -273413
891   142332
892   280692
893    18563
894  -160754
895  -165132
896   -55001
897   183627
898   217527
899  -173400
900  -363226
901    77732
902   373118
903    35835
904  -220787
905  -109936
906     3144
907   154461
908   219106
909  -100536
910  -322490
911    15803
912   325220
913    96548
914  -214292
915  -202712
916     2743
917   195783
918   136278
919  -140228
920  -221703
921   -36640
922   191560
923   210987
924  -108184
925  -306888
926    16685
927   314046
928   120441
929  -145139
930  -147062
931   -45404
932   133580
933   242690
934   -57507
935  -348708
936   -52831
937   302424
938   143325
939  -177010
940  -222153
941   -31097
942   161940
943   174639
944   -37514
945  -257836
946  -113821
947   251347
948   250905
949  -126809
950  -280693
951   -11109
952   233677
953   148754
954   -61592
955  -184222
956  -118222
957   145908
958   257012
959   -42341
960  -318387
961  -105971
962   264226
963   183737
964  -145084
965  -187310
966   -54763
967    80103
968   222924
969    59683
970  -296169
971  -169784
972   273766
973   242844
974  -133632
975  -214145
976   -45955
977   110949
978   210774
979    41624
980  -253636
981  -158944
982   177984
983   238405
984   -25849
985  -276672
986  -151168
987   193862
988   220018
989   -66053
990  -209687
991  -107185
992    77370
993   227429
994    90940
995  -273320
996  -214634
997   241114
998   273502
999   -88675
1000  -199405
1001   -73347
1002    67266
1003   192648
1004   108728
1005  -207297
1006  -252067
1007   142896
1008   313910
1009   -36971
1010  -276718
1011  -102880
1012   114363
1013   167077
1014    67103
1015  -154634
1016  -226636
1017    69094
1018   316148
1019    59047
1020  -269909
1021  -155651
1022   148828
1023   233136
1024    35917
1025  -192157
1026  -160513
1027    63777
1028   207929
1029   101614
1030  -197120
1031  -262027
1032    87158
1033   300500
1034    24784
1035  -253177
1036  -132463
1037    85828
1038   166507
1039   124839
1040  -118672
1041  -266027
1042    38922
1043   315819
1044    97542
1045  -235069
1046  -196524
1047   104446
1048   230667
1049    62188
1050  -138714
1051  -182671
1052   -24388
1053   213444
1054   169118
1055  -188255
1056  -297475
1057    75131
1058   296022
1059    38026
1060  -174831
1061  -130782
1062   -16311
1063   170509
1064   199988
1065  -120519
1066  -292210
1067    15899
1068   306526
1069   116842
1070  -206550
1071  -188128
1072    38671
1073   179833
1074   133828
1075   -94772
1076  -247334
1077   -57188
1078   250846
1079   179745
1080  -191161
1081  -256924
1082    46154
1083   216839
1084   113441
1085   -97293
1086  -201719
1087   -46232
1088   194957
1089   192673
1090   -79447
1091  -272051
1092   -50292
1093   272950
1094   172935
1095  -164283
1096  -215033
1097     -727
1098   145635
1099   151171
1100   -13871
1101  -259385
1102  -134567
1103   271484
1104   223238
1105  -176982
1106  -236916
1107     5914
1108   169149
1109   144334
1110   -35796
1111  -209894
1112  -119708
1113   189648
1114   242325
1115   -85663
1116  -280971
1117   -55054
1118   226303
1119   162911
1120   -96865
1121  -193241
1122   -82245
1123   122650
1124   230618
1125    -8516
1126  -282730
1127  -103117
1128   236083
1129   210726
1130   -89800
1131  -229874
1132   -68309
1133   147999
1134   177919
1135   -10496
1136  -218450
1137  -145991
1138   149885
1139   245777
1140   -34893
1141  -281095
1142   -97188
1143   191146
1144   171285
1145   -21795
1146  -169526
1147  -143394
1148   112403
1149   261461
1150    25257
1151  -259554
1152  -146216
1153   190611
1154   227846
1155   -50733
1156  -215233
1157  -109416
1158    94709
1159   187132
1160    47004
1161  -216424
1162  -216706
1163   147521
1164   289351
1165   -53118
1166  -251329
1167   -65623
1168   113947
1169   171925
1170    84061
1171  -166144
1172  -205197
1173   118418
1174   288878
1175    13693
1176  -248789
1177  -135290
1178   118281
1179   201778
1180    35787
1181  -195781
1182  -176493
1183    68246
1184   214498
1185    74836
1186  -211878
1187  -216241
1188   108285
1189   256322
1190    32376
1191  -198277
1192  -143499
1193    81942
1194   205082
1195   100108
1196  -141334
1197  -220007
1198    48465
1199   281684
1200    84763
1201  -234065
1202  -190540
1203    99932
1204   195526
1205    51792
1206  -121060
1207  -209907
1208   -21937
1209   267191
1210   129095
1211  -243136
1212  -215729
1213   100675
1214   220078
1215    66484
1216  -132983
1217  -182586
1218     5300
1219   236010
1220   146818
1221  -162574
1222  -225065
1223    38235
1224   255047
1225   112094
1226  -182143
1227  -191358
1228    30334
1229   171844
1230   132578
1231   -97412
1232  -260123
1233   -36036
1234   260321
1235   143095
1236  -186224
1237  -218577
1238    28513
1239   192860
1240   134407
1241   -87485
1242  -223407
1243   -38985
1244   223562
1245   180322
1246  -109677
1247  -253396
1248   -14900
1249   255078
1250   139657
1251  -137911
1252  -197682
1253   -31521
1254   165487
1255   168215
1256   -69291
1257  -261014
1258   -77131
1259   245793
1260   178215
1261  -150264
1262  -223434
1263   -15116
1264   174347
1265   153098
1266   -50277
1267  -214666
1268  -106691
1269   205704
1270   238343
1271  -114074
1272  -259009
1273    -8154
1274   189658
1275   141429
1276   -37450
1277  -201470
1278  -122436
1279   162966
1280   230755
1281   -66721
1282  -262977
1283   -74818
1284   179308
1285   185124
1286   -50415
1287  -232393
1288   -93245
1289   155027
1290   183381
1291    -4095
1292  -213456
1293  -146847
1294   177701
1295   253514
1296   -55066
1297  -246444
1298   -65911
1299   162698
1300   167766
1301     7047
1302  -185106
1303  -161091
1304   132599
1305   247449
1306   -23912
1307  -254624
1308  -123457
1309   162840
1310   197290
1311   -39273
1312  -189816
1313  -116465
1314    85444
1315   216541
1316    51093
1317  -227250
1318  -171837
1319   162857
1320   242737
1321   -28301
1322  -200876
1323   -97512
1324    82135
1325   196965
1326    77056
1327  -194952
1328  -196411
1329   111025
1330   252069
1331    12290
1332  -232267
1333  -134667
1334   102470
1335   180928
1336    56812
1337  -163141
1338  -195405
1339    68259
1340   247392
1341    57723
1342  -215595
1343  -170599
1344   100216
1345   213926
1346    54582
1347  -177808
1348  -172293
1349    80602
1350   211266
1351    71158
1352  -144938
1353  -202412
1354    46920
1355   278478
1356    71807
1357  -233732
1358  -152096
1359    97324
1360   164390
1361    70329
1362  -110790
1363  -227156
1364     -706
1365   279174
1366    87743
1367  -232723
1368  -165440
1369    79735
1370   181304
1371    95154
1372  -119138
1373  -197065
1374    13546
1375   235235
1376   131707
1377  -160933
1378  -208544
1379    41864
1380   231020
1381   103827
1382  -159335
1383  -192393
1384    16735
1385   177806
1386   123354
1387  -120353
1388  -243362
1389   -11354
1390   242176
1391   126954
1392  -171519
1393  -205597
1394    45191
1395   200875
1396   108016
1397   -86773
1398  -198956
1399   -38832
1400   231760
1401   169057
1402  -153786
1403  -231522
1404    26018
1405   209164
1406   105293
1407  -108866
1408  -204975
1409   -47922
1410   197481
1411   152977
1412  -119334
1413  -223646
1414   -36486
1415   214774
1416   172252
1417  -130670
1418  -215886
1419     5709
1420   179162
1421   133322
1422   -46075
1423  -207493
1424  -102553
1425   214906
1426   219452
1427  -144282
1428  -238714
1429    11083
1430   156240
1431   127394
1432   -26156
1433  -216459
1434  -117220
1435   195918
1436   208973
1437   -95418
1438  -232651
1439   -43190
1440   176622
1441   174078
1442   -47452
1443  -226022
1444   -80720
1445   179674
1446   178973
1447   -50971
1448  -213425
1449   -98452
1450   174178
1451   207098
1452   -66099
1453  -238819
1454   -71201
1455   168617
1456   155390
1457   -31641
1458  -176298
1459  -131580
1460   131506
1461   248860
1462   -29947
1463  -259581
1464   -79162
1465   177455
1466   154951
1467   -22232
1468  -160104
1469  -145223
1470    96354
1471   253851
1472    -1188
1473  -255308
1474  -107974
1475   149798
1476   184283
1477    -1284
1478  -198831
1479  -140549
1480   118158
1481   210105
1482    14600
1483  -192253
1484  -139530
1485   105231
1486   231487
1487    27044
1488  -230765
1489  -131337
1490   132241
1491   174895
1492    24795
1493  -156002
1494  -174675
1495    75180
1496   246996
1497    37439
1498  -229338
1499  -146262
1500   120834
1501   192152
1502    26749
1503  -157211
1504  -161115
1505    65158
1506   224547
1507    69641
1508  -185007
1509  -178087
1510    87022
1511   226143
1512    38241
1513  -180247
1514  -151605
1515    51478
1516   195670
1517    84984
1518  -151064
1519  -192203
1520    36646
1521   235062
1522    91731
1523  -192354
1524  -179884
1525    75993
1526   200310
1527    67874
1528  -127831
1529  -172065
1530     -322
1531   215520
1532   129760
1533  -188749
1534  -209587
1535    77033
1536   195363
1537    62971
1538  -114881
1539  -173039
1540    -4744
1541   206398
1542   132474
1543  -146037
1544  -202948
1545    32648
1546   203673
1547   104073
1548  -128060
1549  -196555
1550     9416
1551   196415
1552   110774
1553  -107545
1554  -200593
1555   -28224
1556   207645
1557   141465
1558  -137793
1559  -209584
1560    11304
1561   198213
1562   114697
1563   -96525
1564  -176541
1565   -40572
1566   176807
1567   164317
1568   -97241
1569  -226903
1570   -25521
1571   212179
1572   133142
1573  -116770
1574  -174359
1575   -30535
1576   143356
1577   166969
1578   -55823
1579  -232005
1580   -52512
1581   207389
1582   154215
1583  -102716
1584  -191371
1585   -32384
1586   151153
1587   151402
1588   -55951
1589  -211778
1590   -72147
1591   163398
1592   172092
1593   -65702
1594  -221055
1595   -53049
1596   185689
1597   152087
1598   -55742
1599  -176874
1600   -78956
1601   141134
1602   190873
1603   -30720
1604  -225465
1605   -89808
1606   175975
1607   172454
1608   -66599
1609  -200433
1610   -84404
1611   128395
1612   165406
1613   -18694
1614  -192998
1615  -119938
1616   145957
1617   218336
1618   -34734
1619  -207669
1620   -65427
1621   142790
1622   167429
1623     -346
1624  -171974
1625  -125969
1626   110790
1627   206058
1628   -13990
1629  -221021
1630  -113685
1631   122773
1632   173655
1633   -15893
1634  -188462
1635  -112910
1636    99132
1637   189350
1638    40114
1639  -184532
1640  -139348
1641   139735
1642   216870
1643    -1731
1644  -182412
1645  -108460
1646    93007
1647   178017
1648    36513
1649  -185048
1650  -166609
1651    94054
1652   201731
1653    14251
1654  -192196
1655  -146868
1656    95221
1657   195358
1658    30750
1659  -154438
1660  -136592
1661    67795
1662   210146
1663    70873
1664  -170658
1665  -162187
1666    87514
1667   204183
1668    31941
1669  -166800
1670  -147169
1671    40595
1672   181359
1673    70684
1674  -159272
1675  -175987
1676    52489
1677   213115
1678    69735
1679  -169896
1680  -146938
1681    67990
1682   180718
1683    81065
1684  -122130
1685  -177865
1686    26219
1687   213566
1688    91025
1689  -171341
1690  -178206
1691    49812
1692   174979
1693    76953
1694  -127206
1695  -184073
1696    15376
1697   198937
1698   110052
1699  -129558
1700  -189920
1701    30164
1702   212822
1703    95042
1704  -132639
1705  -166616
1706    12357
1707   175717
1708   115108
1709  -105940
1710  -201043
1711   -12288
1712   198312
1713   110140
1714  -129600
1715  -184926
1716    -2310
1717   181167
1718   120762
1719   -97321
1720  -174528
1721   -24563
1722   176433
1723   151392
1724  -101761
1725  -209722
1726   -10035
1727   189400
1728   113658
1729   -97786
1730  -171972
1731   -42599
1732   154976
1733   162870
1734   -86297
1735  -221066
1736   -24093
1737   186054
1738   132543
1739   -83178
1740  -183814
1741   -36981
1742   163447
1743   151062
1744   -62124
1745  -200144
1746   -63829
1747   165971
1748   164051
1749   -75084
1750  -212334
1751   -47430
1752   168466
1753   142271
1754   -52170
1755  -178561
1756   -79610
1757   144787
1758   178756
1759   -44241
1760  -208052
1761   -72613
1762   168217
1763   162451
1764   -56783
1765  -176938
1766   -78272
1767   116677
1768   172678
1769   -19743
1770  -205979
1771  -101918
1772   153775
1773   179271
1774   -43651
1775  -179118
1776   -80538
1777   118478
1778   183326
1779    -5062
1780  -197224
1781  -103438
1782   127860
1783   185691
1784    -8105
1785  -200350
1786  -111139
1787   133921
1788   180329
1789   -20961
1790  -180711
1791  -108720
1792    94368
1793   188869
1794    30829
1795  -200697
1796  -130358
1797   140605
1798   188357
1799    -9005
1800  -163845
1801  -118072
1802    79654
1803   188643
1804    37390
1805  -183492
1806  -148864
1807   100732
1808   196854
1809    15127
1810  -175320
1811  -132539
1812    83579
1813   183390
1814    37818
1815  -153513
1816  -146033
1817    66070
1818   208024
1819    52427
1820  -173421
1821  -149097
1822    80513
1823   191581
1824    37356
1825  -158709
1826  -143717
1827    48867
1828   184540
1829    76190
1830  -160734
1831  -175635
1832    66636
1833   210921
1834    52030
1835  -159893
1836  -137603
1837    49450
1838   178290
1839    94982
1840  -138000
1841  -184539
1842    48819
1843   202604
1844    70856
1845  -149026
1846  -169590
1847    33938
1848   182858
1849    79660
1850  -130483
1851  -168638
1852    17268
1853   179027
1854   107864
1855  -120387
1856  -192847
1857    27118
1858   204884
1859    80519
1860  -120939
1861  -151371
1862    -1026
1863   169565
1864   123239
1865  -109329
1866  -195584
1867       96
1868   189812
1869    98256
1870  -121212
1871  -170605
1872    -6925
1873   166241
1874   119936
1875   -95010
1876  -182828
1877   -18701
1878   182106
1879   133962
1880  -109540
1881  -183882
1882    -2387
1883   166951
1884   119327
1885   -83293
1886  -178906
1887   -34901
1888   160153
1889   140074
1890   -83677
1891  -200965
1892   -34269
1893   172339
1894   128204
1895   -86416
1896  -177080
1897   -31749
1898   142723
1899   140399
1900   -42866
1901  -189514
1902   -61309
1903   171827
1904   148883
1905   -73721
1906  -177503
1907   -46148
1908   141352
1909   141057
1910   -43396
1911  -180416
1912   -74670
1913   139259
1914   156461
1915   -50026
1916  -189328
1917   -70360
1918   147357
1919   154591
1920   -45717
1921  -164512
1922   -72346
1923   121961
1924   175122
1925   -22387
1926  -193576
1927   -79718
1928   144268
1929   162634
1930   -35336
1931  -174209
1932   -83414
1933   112236
1934   167649
1935   -16093
1936  -188657
1937  -102205
1938   117106
1939   173403
1940   -13059
1941  -188724
1942   -91597
1943   122662
1944   162301
1945      509
1946  -160634
1947  -112120
1948    97699
1949   184671
1950    11596
1951  -181339
1952  -115477
1953   113059
1954   172741
1955     2597
1956  -160073
1957  -118556
1958    82333
1959   172716
1960    28733
1961  -164548
1962  -141820
1963    95358
1964   197740
1965    11843
1966  -167107
1967  -114356
1968    77375
1969   173514
1970    40896
1971  -157249
1972  -148904
1973    74642
1974   196087
1975    33486
1976  -167678
1977  -133215
1978    73557
1979   183523
1980    46688
1981  -154037
1982  -140767
1983    58004
1984   184310
1985    67169
1986  -156782
1987  -156934
1988    65930
1989   186797
1990    50511
1991  -150498
1992  -148067
1993    43772
1994   173977
1995    74840
1996  -136102
1997  -166299
1998    43728
1999   191046
2000    77114
2001  -139835
2002  -157312
2003    45579
2004   177076
2005    77075
2006  -111284
2007  -164299
2008    14702
2009   192254
2010    94137
2011  -139602
2012  -172404
2013    27805
2014   171141
2015    75367
2016  -114921
2017  -169047
2018    -2332
2019   179991
2020   106283
2021  -118827
2022  -173390
2023     9484
2024   186227
2025   104679
2026  -118274
2027  -161661
2028     7650
2029   164317
2030   116538
2031   -90653
2032  -182002
2033   -17048
2034   181780
2035   119362
2036  -115663
2037  -176275
2038    -6795
2039   151116
2040   118399
2041   -80166
2042  -184527
2043   -26100
2044   167406
2045   127590
2046   -85263
2047  -179623
2048   -23549
2049   160189
2050   124987
2051   -71938
2052  -172564
2053   -32780
2054   152757
2055   132891
2056   -57075
2057  -177622
2058   -52494
2059   157953
2060   140985
2061   -73984
2062  -180273
2063   -41949
2064   142578
2065   128698
2066   -47131
2067  -171447
2068   -78647
2069   144513
2070   165214
2071   -69564
2072  -188407
2073   -40077
2074   137371
2075   134043
2076   -26316
2077  -164197
2078   -86454
2079   137887
2080   173876
2081   -49728
2082  -183943
2083   -57321
2084   122801
2085   149618
2086   -21573
2087  -179632
2088   -82693
2089   125107
2090   149721
2091   -25815
2092  -167595
2093   -93948
2094   108371
2095   169077
2096   -15365
2097  -183589
2098   -77573
2099   121758
2100   143828
2101      261
2102  -149002
2103  -111213
2104    99873
2105   177051
2106    -3270
2107  -175937
2108   -94297
2109   111136
2110   154949
2111     2815
2112  -149109
2113  -115341
2114    85372
2115   177144
2116     9241
2117  -171623
2118  -113740
2119    98196
2120   170524
2121     7265
2122  -156488
2123  -109951
2124    79472
2125   168926
2126    27549
2127  -150244
2128  -124627
2129    75444
2130   185999
2131    31710
2132  -163860
2133  -110925
2134    84733
2135   157193
2136    36396
2137  -132902
2138  -134610
2139    51287
2140   178873
2141    44957
2142  -161249
2143  -128776
2144    66219
2145   154991
2146    47625
2147  -133898
2148  -143718
2149    56898
2150   170083
2151    50059
2152  -124874
2153  -135957
2154    43612
2155   178048
2156    68794
2157  -140177
2158  -143753
2159    58549
2160   157631
2161    52857
2162  -108131
2163  -153734
2164    12794
2165   185704
2166    75605
2167  -149140
2168  -147528
2169    44084
2170   155683
2171    67724
2172  -105380
2173  -154817
2174     5638
2175   180485
2176    96447
2177  -127407
2178  -153782
2179    28982
2180   165030
2181    84762
2182  -108225
2183  -153152
2184     5884
2185   156334
2186    99529
2187  -101408
2188  -163332
2189     -406
2190   161545
2191   101637
2192  -104880
2193  -164415
2194     6974
2195   152844
2196    94441
2197   -82633
2198  -159317
2199   -17643
2200   157563
2201   117018
2202   -90235
2203  -171097
2204    -6915
2205   158056
2206   107279
2207   -75524
2208  -162033
2209   -25548
2210   155911
2211   118478
2212   -74462
2213  -165770
2214   -38826
2215   152342
2216   129740
2217   -83414
2218  -173518
2219   -26359
2220   140474
2221   116251
2222   -52103
2223  -165591
2224   -64979
2225   153346
2226   151346
2227   -83236
2228  -170023
2229   -21692
2230   126360
2231   126828
2232   -29435
2233  -168086
2234   -69053
2235   143161
2236   146234
2237   -61099
2238  -164373
2239   -51106
2240   111833
2241   141383
2242   -29704
2243  -182448
2244   -64800
2245   132714
2246   132064
2247   -31415
2248  -150860
2249   -79870
2250   111765
2251   164123
2252   -24287
2253  -181026
2254   -65179
2255   131388
2256   132181
2257   -14518
2258  -145692
2259  -102205
2260   107386
2261   174573
2262   -25670
2263  -179460
2264   -75308
2265   109107
2266   137632
2267       26
2268  -149400
2269  -114693
2270   100205
2271   177503
2272   -12964
2273  -163067
2274   -85903
2275    89261
2276   158494
2277    16357
2278  -158790
2279  -106692
2280    96407
2281   156898
2282     7026
2283  -140198
2284  -112519
2285    68263
2286   176817
2287    24421
2288  -170514
2289   -99046
2290    88114
2291   138042
2292    33037
2293  -128039
2294  -137337
2295    66081
2296   183799
2297    24526
2298  -156474
2299  -103310
2300    67438
2301   144789
2302    54473
2303  -134671
2304  -149144
2305    70506
2306   175060
2307    24032
2308  -132058
2309  -120596
2310    39756
2311   167758
2312    66018
2313  -145423
2314  -143425
2315    67431
2316   158295
2317    41877
2318  -105714
2319  -138342
2320    16042
2321   186856
2322    74341
2323  -154056
2324  -132659
2325    56084
2326   140007
2327    59081
2328   -93357
2329  -154440
2330     3329
2331   187595
2332    80896
2333  -143606
2334  -128944
2335    38844
2336   134300
2337    86124
2338   -89566
2339  -166123
2340    12041
2341   173660
2342    74804
2343  -114474
2344  -132721
2345     4188
2346   141935
2347   109691
2348  -102129
2349  -176869
2350    20893
2351   159772
2352    70302
2353   -81331
2354  -144056
2355   -26487
2356   160959
2357   122561
2358  -107640
2359  -166948
2360    14357
2361   145917
2362    86537
2363   -64568
2364  -157655
2365   -39041
2366   162721
2367   119056
2368   -96236
2369  -156662
2370   -14745
2371   135920
2372   115235
2373   -65598
2374  -165396
2375   -30372
2376   150927
2377   114369
2378   -68217
2379  -145882
2380   -41618
2381   129266
2382   137081
2383   -68716
2384  -172838
2385   -26217
2386   131099
2387   108834
2388   -44974
2389  -151210
2390   -61623
2391   129178
2392   145738
2393   -60639
2394  -168083
2395   -30559
2396   121619
2397   117746
2398   -21012
2399  -157796
2400   -74630
2401   136768
2402   142490
2403   -50737
2404  -154320
2405   -57000
2406   104513
2407   137312
2408   -17535
2409  -173099
2410   -78196
2411   131662
2412   132535
2413   -33185
2414  -136612
2415   -85667
2416    95050
2417   165079
2418   -16715
2419  -175990
2420   -68766
2421   115935
2422   129044
2423    -9573
2424  -130992
2425  -101885
2426    87050
2427   171204
2428   -12830
2429  -165284
2430   -71987
2431    93903
2432   134997
2433    12574
2434  -140103
2435  -105493
2436    88975
2437   159345
2438    -2155
2439  -151141
2440   -91549
2441    73858
2442   146269
2443    21722
2444  -150093
2445  -109392
2446    87898
2447   148509
2448    16784
2449  -131952
2450  -108952
2451    68557
2452   163557
2453    33352
2454  -144785
2455  -109053
2456    79485
2457   149432
2458    30772
2459  -126482
2460  -129498
2461    51651
2462   163108
2463    29388
2464  -142171
2465  -120571
2466    53538
2467   149959
2468    44611
2469  -124142
2470  -127341
2471    53804
2472   161280
2473    45268
2474  -114665
2475  -116184
2476    37998
2477   164662
2478    63980
2479  -129614
2480  -124234
2481    46006
2482   137501
2483    51345
2484  -106038
2485  -140832
2486    12111
2487   162051
2488    66896
2489  -133592
2490  -126534
2491    40168
2492   134212
2493    75139
2494   -91183
2495  -147632
2496    18372
2497   166833
2498    75783
2499  -108369
2500  -130694
2501    17307
2502   139053
2503    87536
2504   -98005
2505  -160313
2506    11609
2507   152696
2508    70936
2509   -90569
2510  -139023
2511    -9248
2512   146564
2513   101020
2514   -93490
2515  -151221
2516     9005
2517   144160
2518    81075
2519   -72235
2520  -138909
2521   -26334
2522   145599
2523   110162
2524   -89474
2525  -149580
2526    -5185
2527   130875
2528    93755
2529   -64321
2530  -143987
2531   -32172
2532   136759
2533   116467
2534   -72806
2535  -145780
2536   -19282
2537   125348
2538   114867
2539   -60307
2540  -155973
2541   -31690
2542   127633
2543   108410
2544   -54035
2545  -149413
2546   -45912
2547   124568
2548   129703
2549   -53544
2550  -159116
2551   -34289
2552   125753
2553   114924
2554   -32016
2555  -147107
2556   -60650
2557   126112
2558   133950
2559   -44346
2560  -152905
2561   -53594
2562   111340
2563   122715
2564   -29608
2565  -152466
2566   -69842
2567   115393
2568   128933
2569   -32573
2570  -137962
2571   -68215
2572   100481
2573   142034
2574   -21557
2575  -153571
2576   -65625
2577   105831
2578   128247
2579   -15166
2580  -133148
2581   -82297
2582    87817
2583   150602
2584   -10636
2585  -159026
2586   -72658
2587    93996
2588   127343
2589    -1410
2590  -135002
2591   -94114
2592    81204
2593   154935
2594     3624
2595  -153819
2596   -85287
2597    86893
2598   133270
2599    16002
2600  -134580
2601  -104027
2602    81815
2603   153373
2604    12992
2605  -136460
2606   -97836
2607    70476
2608   143603
2609    26801
2610  -133013
2611  -112800
2612    74385
2613   146767
2614    16819
2615  -122527
2616  -108084
2617    50441
2618   148116
2619    36228
2620  -132191
2621  -114516
2622    62045
2623   148674
2624    32281
2625  -113540
2626  -107441
2627    42315
2628   150746
2629    49414
2630  -122581
2631  -117463
2632    47302
2633   145796
2634    45975
2635  -117626
2636  -120140
2637    34537
2638   142381
2639    57636
2640  -117074
2641  -129474
2642    32175
2643   144266
2644    64389
2645  -110441
2646  -127743
2647    35710
2648   146008
2649    65608
2650   -98223
2651  -131114
2652    18056
2653   143424
2654    74466
2655  -101872
2656  -139913
2657    21613
2658   140640
2659    65314
2660   -90085
2661  -135819
2662     1043
2663   142652
2664    80749
2665   -93603
2666  -136417
2667     9053
2668   138931
2669    80784
2670   -78207
2671  -134837
2672    -3745
2673   141622
2674    85276
2675   -84857
2676  -130044
2677    -9535
2678   127862
2679    97580
2680   -77407
2681  -147061
2682    -9486
2683   136686
2684    87871
2685   -75931
2686  -132282
2687   -23000
2688   123538
2689   113577
2690   -64573
2691  -152381
2692   -14175
2693   133452
2694    95593
2695   -58708
2696  -136740
2697   -35650
2698   119581
2699   118666
2700   -58571
2701  -154939
2702   -25009
2703   123555
2704   101223
2705   -44182
2706  -144271
2707   -46579
2708   122680
2709   117242
2710   -50096
2711  -140859
2712   -37900
2713   110631
2714   114573
2715   -33380
2716  -145498
2717   -54879
2718   124380
2719   114643
2720   -47926
2721  -130626
2722   -52259
2723    95172
2724   129251
2725   -27159
2726  -151786
2727   -59242
2728   113386
2729   119851
2730   -33409
2731  -130678
2732   -66625
2733    92857
2734   137726
2735   -18972
2736  -148041
2737   -60375
2738    98431
2739   126020
2740   -10061
2741  -140811
2742   -79976
2743    95256
2744   135575
2745   -15870
2746  -138351
2747   -72675
2748    78870
2749   133488
2750    10110
2751  -147465
2752   -90153
2753    98685
2754   132202
2755    -6017
2756  -122194
2757   -85151
2758    69298
2759   144763
2760    17113
2761  -143001
2762   -91296
2763    88637
2764   127461
2765     4764
2766  -115840
2767  -103016
2768    61590
2769   149813
2770    13986
2771  -135465
2772   -89764
2773    64115
2774   129278
2775    28572
2776  -118130
2777  -115799
2778    62693
2779   155597
2780    17341
2781  -122706
2782   -88422
2783    40397
2784   134974
2785    55287
2786  -126217
2787  -128251
2788    62415
2789   146389
2790    24028
2791  -111138
2792  -104101
2793    23864
2794   142656
2795    67493
2796  -127414
2797  -126898
2798    57389
2799   134763
2800    43108
2801   -91630
2802  -122250
2803    19789
2804   153065
2805    63466
2806  -118622
2807  -116827
2808    36221
2809   123205
2810    62880
2811   -87135
2812  -142887
2813    18098
2814   155510
2815    53240
2816  -102408
2817  -109450
2818     9190
2819   123951
2820    84698
2821   -88611
2822  -146606
2823    20374
2824   149072
2825    57652
2826   -84268
2827  -113527
2828   -12461
2829   130355
2830   102411
2831   -93394
2832  -144000
2833    11203
2834   128888
2835    76162
2836   -64995
2837  -133794
2838   -24709
2839   139379
2840   100602
2841   -90620
2842  -133552
2843    -2977
2844   110822
2845    98957
2846   -51380
2847  -155066
2848   -21925
2849   145101
2850    90041
2851   -75052
2852  -120592
2853   -24908
2854   101491
2855   116273
2856   -46134
2857  -161224
2858   -20985
2859   135211
2860    83530
2861   -52181
2862  -119178
2863   -49406
2864   108445
2865   124075
2866   -55385
2867  -151838
2868   -23678
2869   115559
2870    93888
2871   -27925
2872  -128039
2873   -65577
2874   118398
2875   128601
2876   -56650
2877  -135534
2878   -36085
2879    89421
2880   114524
2881   -13373
2882  -145870
2883   -69463
2884   119765
2885   119511
2886   -45009
2887  -122811
2888   -55914
2889    75915
2890   136053
2891    -4275
2892  -157978
2893   -64213
2894   111276
2895   112250
2896   -21044
2897  -118529
2898   -77505
2899    77071
2900   141187
2901    -7994
2902  -149880
2903   -61381
2904    91126
2905   109111
2906     5220
2907  -121032
2908   -95674
2909    85388
2910   141516
2911   -14470
2912  -128932
2913   -66520
2914    68503
2915   123454
2916    25131
2917  -128796
2918  -102758
2919    87627
2920   134449
2921    -8347
2922  -112775
2923   -84149
2924    48389
2925   141199
2926    31751
2927  -138132
2928  -100436
2929    77072
2930   126178
2931    13446
2932  -105577
2933  -103597
2934    44392
2935   151709
2936    31935
2937  -132674
2938   -90617
2939    57526
2940   122629
2941    43800
2942  -108261
2943  -121001
2944    48800
2945   147357
2946    25235
2947  -118228
2948   -91017
2949    35230
2950   123603
2951    62002
2952  -112479
2953  -126857
2954    54301
2955   136412
2956    30858
2957   -93855
2958  -104198
2959    20618
2960   136568
2961    67354
2962  -110103
2963  -121169
2964    43579
2965   125690
2966    46105
2967   -81172
2968  -124124
2969     9253
2970   145213
2971    62966
2972  -107678
2973  -114038
2974    18090
2975   118767
2976    72280
2977   -81434
2978  -137119
2979     9788
2980   147602
2981    61946
2982   -89848
2983  -106329
2984    -3547
2985   118063
2986    95926
2987   -82309
2988  -144929
2989    10898
2990   133374
2991    66421
2992   -74392
2993  -116244
2994   -16109
2995   121947
2996    97174
2997   -82818
2998  -135148
2999     4459
3000   114639
3001    79590
3002   -52780
3003  -133152
3004   -21979
3005   132732
3006    92389
3007   -73280
3008  -120351
3009   -12900
3010   101793
3011    95328
3012   -45099
3013  -147250
3014   -28471
3015   132506
3016    85799
3017   -58876
3018  -115419
3019   -37550
3020   100857
3021   116923
3022   -45345
3023  -146741
3024   -30216
3025   120195
3026    93828
3027   -40016
3028  -119518
3029   -54435
3030   103523
3031   122108
3032   -47507
3033  -137454
3034   -35968
3035    95118
3036   105358
3037   -19621
3038  -134775
3039   -61628
3040   110346
3041   118558
3042   -41548
3043  -122574
3044   -44712
3045    80099
3046   118939
3047    -6615
3048  -142657
3049   -62440
3050   106762
3051   108581
3052   -27235
3053  -116756
3054   -64056
3055    75105
3056   125943
3057    -7118
3058  -141277
3059   -63342
3060    94218
3061   108186
3062    -4367
3063  -113777
3064   -83154
3065    80440
3066   134191
3067    -9010
3068  -128510
3069   -67209
3070    72183
3071   119074
3072    14295
3073  -121437
3074   -97637
3075    80278
3076   134215
3077    -9796
3078  -117444
3079   -76110
3080    52634
3081   128432
3082    29924
3083  -127255
3084   -95409
3085    75562
3086   128504
3087     7672
3088  -106209
3089   -87948
3090    44094
3091   135329
3092    30376
3093  -125995
3094   -89546
3095    61449
3096   117768
3097    27991
3098  -103870
3099  -104353
3100    46021
3101   136458
3102    28861
3103  -116133
3104   -90608
3105    45133
3106   117707
3107    45849
3108   -99203
3109  -116395
3110    45211
3111   135571
3112    32168
3113  -101362
3114   -98624
3115    27721
3116   125333
3117    56809
3118   -99367
3119  -119346
3120    35417
3121   131557
3122    42200
3123   -88881
3124  -109602
3125    15316
3126   132930
3127    63723
3128   -96700
3129  -115052
3130    21961
3131   124402
3132    60733
3133   -84222
3134  -120097
3135    10183
3136   133042
3137    63922
3138   -89739
3139  -110366
3140     9043
3141   115640
3142    74515
3143   -77669
3144  -127180
3145     6180
3146   125244
3147    68025
3148   -77379
3149  -113941
3150    -1148
3151   115278
3152    83846
3153   -73044
3154  -128871
3155      567
3156   117809
3157    75298
3158   -63105
3159  -124929
3160   -14772
3161   119159
3162    87131
3163   -65246
3164  -125564
3165   -14329
3166   111525
3167    86476
3168   -53461
3169  -128469
3170   -24276
3171   119134
3172    91757
3173   -56075
3174  -120314
3175   -29588
3176   106677
3177    99885
3178   -46258
3179  -130543
3180   -33484
3181   110847
3182    97207
3183   -47313
3184  -120743
3185   -38086
3186   100315
3187   105154
3188   -39857
3189  -128575
3190   -37241
3191   100725
3192   101960
3193   -35769
3194  -123180
3195   -42026
3196    95232
3197   105487
3198   -31303
3199  -125250
3200   -46928
3201    89585
3202   108076
3203   -23356
3204  -125950
3205   -50146
3206    93858
3207   108111
3208   -17923
3209  -121400
3210   -58827
3211    86148
3212   111905
3213   -13747
3214  -123863
3215   -64642
3216    84241
3217   113833
3218    -9027
3219  -120146
3220   -70790
3221    79148
3222   113893
3223    -7949
3224  -115093
3225   -70693
3226    73217
3227   122062
3228     2476
3229  -117412
3230   -72358
3231    74728
3232   116866
3233      365
3234  -110725
3235   -77734
3236    60876
3237   123738
3238     7197
3239  -120267
3240   -76117
3241    62583
3242   114908
3243    12328
3244  -109409
3245   -84139
3246    58093
3247   122658
3248    18182
3249  -110921
3250   -81072
3251    54814
3252   118763
3253    26877
3254  -106525
3255   -91729
3256    53152
3257   119957
3258    27127
3259  -102000
3260   -95069
3261    42833
3262   122104
3263    34545
3264  -104115
3265  -100172
3266    44823
3267   119609
3268    33872
3269   -94115
3270  -100477
3271    32410
3272   125768
3273    42667
3274   -96944
3275  -102085
3276    31936
3277   121404
3278    43166
3279   -90561
3280  -103973
3281    24870
3282   124097
3283    48423
3284   -87125
3285  -101401
3286    21832
3287   120206
3288    55080
3289   -90082
3290  -108176
3291    20750
3292   116110
3293    52270
3294   -81541
3295  -107396
3296     7958
3297   116834
3298    65511
3299   -86414
3300  -113107
3301    14300
3302   113858
3303    64468
3304   -69268
3305  -113479
3306     4200
3307   121917
3308    72850
3309   -73799
3310  -115601
3311     1233
3312   109288
3313    73732
3314   -64148
3315  -124844
3316    -7626
3317   115699
3318    71427
3319   -64638
3320  -115669
3321   -16782
3322   110933
3323    85002
3324   -60913
3325  -121184
3326   -10745
3327   113343
3328    82004
3329   -51657
3330  -113703
3331   -23725
3332   108613
3333    91864
3334   -57431
3335  -121811
3336   -22320
3337   102630
3338    86366
3339   -48058
3340  -118053
3341   -29303
3342   101907
3343    95444
3344   -46671
3345  -119583
3346   -28566
3347    97233
3348   100391
3349   -36448
3350  -124043
3351   -35217
3352    97434
3353    95556
3354   -33011
3355  -120891
3356   -46361
3357    90548
3358   104368
3359   -29646
3360  -124819
3361   -42007
3362    93047
3363   100932
3364   -18598
3365  -115728
3366   -56298
3367    88563
3368   108875
3369   -22455
3370  -118739
3371   -55638
3372    80885
3373   105103
3374   -13013
3375  -121446
3376   -64525
3377    81574
3378   106382
3379   -16148
3380  -111014
3381   -63933
3382    74072
3383   118957
3384    -3973
3385  -117551
3386   -59802
3387    79123
3388   109058
3389    -2031
3390  -108034
3391   -74402
3392    63355
3393   120296
3394    -1104
3395  -120893
3396   -70001
3397    62136
3398   105278
3399    11277
3400  -109295
3401   -82846
3402    60667
3403   119835
3404    13570
3405  -107182
3406   -75392
3407    56801
3408   115792
3409    27726
3410  -104495
3411   -89944
3412    55243
3413   117219
3414    18616
3415   -99544
3416   -89625
3417    40917
3418   117778
3419    30481
3420  -103611
3421   -96128
3422    46266
3423   114519
3424    26232
3425   -90142
3426   -92921
3427    34095
3428   125718
3429    37613
3430   -97101
3431   -89955
3432    36887
3433   114310
3434    39880
3435   -89330
3436   -99365
3437    27861
3438   119731
3439    41284
3440   -92155
3441   -95177
3442    21297
3443   115754
3444    53829
3445   -89000
3446  -104254
3447    25245
3448   112764
3449    51033
3450   -75848
3451  -103256
3452    10532
3453   114206
3454    62503
3455   -82759
3456  -108640
3457    16024
3458   108312
3459    60484
3460   -65752
3461  -110800
3462     3484
3463   116937
3464    64528
3465   -72190
3466  -106715
3467     3374
3468   106005
3469    68804
3470   -62957
3471  -114869
3472    -4135
3473   113021
3474    66299
3475   -65069
3476  -106540
3477   -10698
3478   106229
3479    76781
3480   -62083
3481  -115367
3482    -7819
3483   108467
3484    72719
3485   -53934
3486  -106262
3487   -21759
3488   101743
3489    88348
3490   -58182
3491  -116867
3492   -15064
3493    96121
3494    80349
3495   -44456
3496  -111588
3497   -29479
3498    97023
3499    92177
3500   -45158
3501  -116681
3502   -25625
3503    90987
3504    90514
3505   -32950
3506  -116810
3507   -34661
3508    95677
3509    91014
3510   -31927
3511  -113608
3512   -41342
3513    86182
3514    97101
3515   -27973
3516  -118904
3517   -40462
3518    90429
3519    93375
3520   -22936
3521  -109344
3522   -49315
3523    85379
3524   101001
3525   -23926
3526  -112801
3527   -48703
3528    81804
3529    99395
3530   -18211
3531  -110047
3532   -54562
3533    77879
3534   102800
3535   -16762
3536  -109780
3537   -57114
3538    72030
3539   108523
3540    -7432
3541  -111050
3542   -58401
3543    72062
3544   105576
3545    -2769
3546  -106092
3547   -66431
3548    60700
3549   109885
3550     4518
3551  -110977
3552   -66862
3553    63388
3554   104641
3555     8045
3556  -102952
3557   -75313
3558    57247
3559   112117
3560    10778
3561  -104663
3562   -72597
3563    56865
3564   106850
3565    18689
3566   -99097
3567   -82641
3568    54226
3569   110678
3570    14659
3571   -98911
3572   -81672
3573    45556
3574   110717
3575    23138
3576   -97585
3577   -84918
3578    47072
3579   111456
3580    22525
3581   -91098
3582   -84863
3583    34880
3584   114626
3585    32170
3586   -94350
3587   -87165
3588    36790
3589   110888
3590    34260
3591   -87317
3592   -90724
3593    26249
3594   111220
3595    42575
3596   -86594
3597   -92230
3598    24979
3599   108756
3600    46654
3601   -82452
3602   -95758
3603    20473
3604   107304
3605    51543
3606   -78563
3607   -99916
3608    17411
3609   110114
3610    52651
3611   -76717
3612  -101046
3613    11887
3614   104587
3615    53505
3616   -71979
3617  -103294
3618     8792
3619   106599
3620    57035
3621   -68665
3622  -103417
3623     4926
3624   106814
3625    59366
3626   -65053
3627  -101952
3628      269
3629   105480
3630    66213
3631   -62871
3632  -103092
3633    -5129
3634   101511
3635    67900
3636   -60130
3637  -106001
3638   -11038
3639    99361
3640    71493
3641   -55225
3642  -103518
3643   -15153
3644    96223
3645    78765
3646   -51169
3647  -108887
3648   -16064
3649    95980
3650    81010
3651   -44468
3652  -106402
3653   -21892
3654    91313
3655    84692
3656   -41374
3657  -112227
3658   -26143
3659    92308
3660    80466
3661   -38114
3662  -107399
3663   -31636
3664    86883
3665    86324
3666   -31314
3667  -110955
3668   -33462
3669    90347
3670    85310
3671   -30147
3672  -104781
3673   -38097
3674    85299
3675    91808
3676   -27810
3677  -106370
3678   -40112
3679    81168
3680    89593
3681   -22187
3682  -105418
3683   -49934
3684    80652
3685    97970
3686   -23668
3687  -104142
3688   -45605
3689    70472
3690    97995
3691   -10580
3692  -107485
3693   -56143
3694    74093
3695    99774
3696   -12765
3697  -101759
3698   -53230
3699    61975
3700   101661
3701      401
3702  -107923
3703   -60650
3704    66811
3705    98880
3706    -1209
3707   -99041
3708   -62597
3709    61568
3710   101915
3711     4639
3712  -103889
3713   -65208
3714    60890
3715    97163
3716     8020
3717   -97423
3718   -73874
3719    57566
3720   107423
3721     7147
3722   -97396
3723   -68430
3724    51003
3725   100502
3726    16378
3727   -94362
3728   -80028
3729    51237
3730   108196
3731    13916
3732   -90579
3733   -72794
3734    38646
3735   107826
3736    26933
3737   -93843
3738   -83403
3739    40416
3740   104354
3741    24347
3742   -84351
3743   -83648
3744    29672
3745   109867
3746    32211
3747   -91801
3748   -81719
3749    32174
3750    99733
3751    40038
3752   -77893
3753   -93036
3754    27159
3755   110960
3756    38350
3757   -83621
3758   -83850
3759    23278
3760    96848
3761    48042
3762   -77075
3763   -99773
3764    23589
3765   108865
3766    39478
3767   -74517
3768   -90150
3769    12833
3770   100061
3771    53145
3772   -72468
3773   -99484
3774    16821
3775   104693
3776    47192
3777   -63972
3778   -93468
3779     1431
3780   105693
3781    59806
3782   -71229
3783   -98357
3784     6756
3785    95301
3786    58586
3787   -55588
3788   -99460
3789    -8987
3790   105020
3791    64420
3792   -66198
3793   -95050
3794    -3893
3795    87905
3796    70537
3797   -48345
3798  -107113
3799   -10804
3800   102198
3801    69783
3802   -54852
3803   -96305
3804   -13629
3805    87037
3806    78784
3807   -47205
3808  -109146
3809   -11185
3810    94311
3811    68182
3812   -40642
3813  -100916
3814   -26473
3815    91358
3816    82114
3817   -45495
3818  -107271
3819   -18390
3820    87717
3821    74324
3822   -32208
3823  -104635
3824   -34318
3825    92795
3826    83861
3827   -38334
3828   -99046
3829   -30992
3830    78463
3831    85134
3832   -24301
3833  -104652
3834   -40670
3835    84963
3836    87221
3837   -29126
3838   -96491
3839   -41583
3840    71717
3841    94728
3842   -18381
3843  -105857
3844   -41640
3845    75489
3846    87709
3847   -14380
3848   -97529
3849   -52068
3850    68457
3851    98442
3852   -16265
3853  -104838
3854   -43062
3855    66710
3856    89704
3857    -1753
3858  -100215
3859   -58680
3860    68853
3861    98390
3862   -10334
3863   -97652
3864   -51485
3865    59808
3866    95148
3867     5494
3868  -100471
3869   -65641
3870    66378
3871    94994
3872    -2932
3873   -91463
3874   -64909
3875    50931
3876   100753
3877    10798
3878   -98107
3879   -66405
3880    55868
3881    95874
3882    11523
3883   -87129
3884   -74088
3885    44875
3886   106608
3887    13763
3888   -91772
3889   -68422
3890    41770
3891    97446
3892    22518
3893   -87304
3894   -79678
3895    39591
3896   105867
3897    21940
3898   -87822
3899   -71804
3900    32950
3901    99209
3902    33108
3903   -87023
3904   -83346
3905    36768
3906   101114
3907    28339
3908   -81547
3909   -81095
3910    28584
3911   102056
3912    37163
3913   -83432
3914   -85753
3915    31085
3916    97019
3917    36533
3918   -73548
3919   -92063
3920    21347
3921   105517
3922    40273
3923   -76687
3924   -86879
3925    19562
3926    95498
3927    47125
3928   -67189
3929   -97182
3930    11755
3931   103791
3932    44692
3933   -68282
3934   -84935
3935     4908
3936    96970
3937    57648
3938   -65688
3939   -95575
3940     7490
3941    98586
3942    53154
3943   -59362
3944   -91254
3945    -3307
3946    95811
3947    62478
3948   -64482
3949   -95769
3950     1443
3951    90398
3952    61356
3953   -51420
3954   -98740
3955    -6854
3956    96628
3957    65459
3958   -55930
3959   -95689
3960    -7105
3961    87304
3962    68763
3963   -45277
3964  -104032
3965   -11455
3966    93544
3967    67065
3968   -46854
3969   -95573
3970   -18570
3971    84197
3972    74671
3973   -40376
3974  -102591
3975   -21398
3976    88135
3977    72399
3978   -35344
3979   -96077
3980   -31170
3981    82821
3982    81384
3983   -34864
3984   -98290
3985   -27500
3986    78386
3987    78402
3988   -26174
3989   -97952
3990   -37819
3991    79068
3992    84749
3993   -31442
3994   -97647
3995   -33934
3996    69669
3997    86065
3998   -18508
3999  -101091
4000   -40267
4001    76049
4002    85899
4003   -20411
4004   -96975
4005   -42421
4006    67321
4007    89452
4008   -13811
4009  -102242
4010   -43008
4011    68716
4012    85063
4013    -9153
4014   -95322
4015   -54919
4016    64172
4017    92523
4018    -9998
4019   -96113
4020   -49575
4021    60460
4022    89703
4023     2314
4024   -91345
4025   -60197
4026    60627
4027    96245
4028    -3031
4029   -90171
4030   -58362
4031    50706
4032    92658
4033     7124
4034   -90090
4035   -66219
4036    51882
4037    94624
4038     5231
4039   -86116
4040   -62940
4041    42949
4042    97763
4043    14885
4044   -89001
4045   -65222
4046    46671
4047    93866
4048    14907
4049   -84020
4050   -70975
4051    38100
4052    99938
4053    19581
4054   -90070
4055   -69050
4056    39965
4057    90672
4058    25852
4059   -79800
4060   -78367
4061    35169
4062    99030
4063    23486
4064   -81313
4065   -72957
4066    32122
4067    92919
4068    33087
4069   -75153
4070   -82781
4071    27694
4072    95713
4073    30115
4074   -72012
4075   -81592
4076    19762
4077    96742
4078    38313
4079   -71772
4080   -82668
4081    21362
4082    93699
4083    38658
4084   -64301
4085   -84196
4086    10802
4087    98260
4088    45929
4089   -69328
4090   -82329
4091    14432
4092    90824
4093    46774
4094   -62140
4095   -88528
4096     5391
4097    95480
4098    49761
4099   -65472
4100   -84785
4101     7139
4102    88805
4103    55710
4104   -58162
4105   -91987
4106     3091
4107    92468
4108    53932
4109   -55366
4110   -88789
4111    -2762
4112    86322
4113    61630
4114   -53674
4115   -96343
4116    -2096
4117    86953
4118    57356
4119   -44752
4120   -90399
4121   -14004
4122    87195
4123    67179
4124   -46243
4125   -91865
4126   -11908
4127    81286
4128    64059
4129   -37568
4130   -93608
4131   -21961
4132    84242
4133    69216
4134   -40377
4135   -90348
4136   -19668
4137    77497
4138    72756
4139   -33003
4140   -94868
4141   -23913
4142    80882
4143    73330
4144   -33759
4145   -91168
4146   -28993
4147    74417
4148    79573
4149   -29899
4150   -98348
4151   -28433
4152    73344
4153    75724
4154   -24295
4155   -90983
4156   -35753
4157    71402
4158    84283
4159   -21547
4160   -97313
4161   -34273
4162    69840
4163    77610
4164   -13116
4165   -92298
4166   -43569
4167    65960
4168    83275
4169   -14212
4170   -92400
4171   -44027
4172    59247
4173    80940
4174    -6464
4175   -92169
4176   -51052
4177    64337
4178    83854
4179    -6448
4180   -84078
4181   -49993
4182    55024
4183    89301
4184    -1480
4185   -89129
4186   -52780
4187    56439
4188    84824
4189     -514
4190   -83759
4191   -58876
4192    49443
4193    92780
4194     1129
4195   -89256
4196   -55153
4197    47616
4198    87649
4199    10326
4200   -83824
4201   -61629
4202    47714
4203    93996
4204    10311
4205   -83539
4206   -60076
4207    39686
4208    88235
4209    19147
4210   -83006
4211   -67653
4212    41975
4213    89059
4214    17723
4215   -75998
4216   -69134
4217    32394
4218    89667
4219    25072
4220   -77959
4221   -71013
4222    36381
4223    87970
4224    24808
4225   -68915
4226   -73784
4227    23941
4228    93076
4229    27391
4230   -74482
4231   -74457
4232    25992
4233    88139
4234    32009
4235   -66241
4236   -79281
4237    20957
4238    94914
4239    33445
4240   -68667
4241   -74524
4242    16426
4243    90182
4244    41905
4245   -66351
4246   -82043
4247    16750
4248    91798
4249    38219
4250   -64534
4251   -79037
4252     7293
4253    88813
4254    49006
4255   -64560
4256   -84004
4257    11246
4258    85896
4259    46896
4260   -53689
4261   -84095
4262     2715
4263    86820
4264    52327
4265   -55724
4266   -84730
4267     2572
4268    82539
4269    54344
4270   -47575
4271   -88313
4272    -5551
4273    87153
4274    53798
4275   -49448
4276   -85907
4277    -6936
4278    78869
4279    59499
4280   -43667
4281   -90490
4282    -9414
4283    84276
4284    56231
4285   -43606
4286   -84909
4287   -16551
4288    80568
4289    67778
4290   -41248
4291   -89365
4292   -12440
4293    79452
4294    63390
4295   -35963
4296   -85628
4297   -23326
4298    76317
4299    72102
4300   -37918
4301   -89459
4302   -20125
4303    72457
4304    70077
4305   -26860
4306   -90695
4307   -30367
4308    73300
4309    72291
4310   -28217
4311   -86822
4312   -27510
4313    65940
4314    75993
4315   -17846
4316   -91595
4317   -32291
4318    69921
4319    71554
4320   -18346
4321   -83286
4322   -38942
4323    62205
4324    78729
4325   -14836
4326   -90227
4327   -39818
4328    64752
4329    74783
4330   -12739
4331   -83587
4332   -45620
4333    61030
4334    82938
4335    -9870
4336   -85327
4337   -42817
4338    58299
4339    81979
4340    -5818
4341   -84952
4342   -50979
4343    54044
4344    85680
4345    -4986
4346   -82914
4347   -48215
4348    48553
4349    84371
4350     2220
4351   -84781
4352   -54179
4353    49636
4354    84818
4355     2650
4356   -78681
4357   -54790
4358    42255
4359    86382
4360    12755
4361   -83068
4362   -58840
4363    44287
4364    81259
4365    13022
4366   -74541
4367   -62276
4368    36929
4369    86406
4370    15982
4371   -78597
4372   -64042
4373    35971
4374    82273
4375    19695
4376   -73075
4377   -69869
4378    34100
4379    89025
4380    19587
4381   -72088
4382   -66702
4383    29965
4384    87288
4385    26230
4386   -70893
4387   -72495
4388    28398
4389    89207
4390    24517
4391   -67862
4392   -70274
4393    20345
4394    87803
4395    32536
4396   -69044
4397   -74361
4398    21226
4399    85937
4400    33972
4401   -63931
4402   -74094
4403    14177
4404    85763
4405    39303
4406   -64513
4407   -75736
4408    14718
4409    81535
4410    40606
4411   -55752
4412   -78866
4413     9137
4414    84240
4415    44064
4416   -56224
4417   -78272
4418     6508
4419    78639
4420    46637
4421   -51175
4422   -82037
4423     2982
4424    83150
4425    47124
4426   -48681
4427   -80937
4428     -868
4429    80051
4430    51758
4431   -48098
4432   -85190
4433    -4081
4434    81592
4435    51492
4436   -44845
4437   -81834
4438   -10255
4439    80534
4440    57787
4441   -44915
4442   -83566
4443    -9694
4444    76901
4445    59319
4446   -38174
4447   -83478
4448   -16184
4449    75500
4450    62221
4451   -37876
4452   -83588
4453   -15819
4454    70064
4455    64377
4456   -32593
4457   -85457
4458   -20044
4459    71243
4460    64821
4461   -30506
4462   -83625
4463   -22770
4464    66959
4465    68187
4466   -23659
4467   -85933
4468   -25830
4469    67962
4470    67351
4471   -21532
4472   -83220
4473   -30964
4474    64248
4475    71432
4476   -21646
4477   -85949
4478   -32894
4479    64166
4480    70962
4481   -16332
4482   -82680
4483   -37834
4484    63345
4485    75234
4486   -17045
4487   -82495
4488   -37396
4489    57110
4490    77613
4491    -9563
4492   -83432
4493   -41659
4494    57576
4495    77445
4496    -9451
4497   -80165
4498   -45972
4499    48132
4500    78464
4501    -3192
4502   -82245
4503   -45621
4504    50821
4505    77174
4506      178
4507   -76778
4508   -47244
4509    45659
4510    81382
4511     4808
4512   -78308
4513   -49990
4514    45094
4515    76745
4516     8175
4517   -76893
4518   -55992
4519    42657
4520    81042
4521     8488
4522   -75724
4523   -55878
4524    39652
4525    79847
4526    14601
4527   -73283
4528   -61568
4529    39491
4530    81960
4531    13618
4532   -69397
4533   -61789
4534    32147
4535    84498
4536    20029
4537   -70447
4538   -65006
4539    33143
4540    82338
4541    20142
4542   -67796
4543   -66375
4544    23736
4545    84642
4546    22850
4547   -67364
4548   -63854
4549    23697
4550    80697
4551    29353
4552   -63564
4553   -69245
4554    20223
4555    83928
4556    30992
4557   -62029
4558   -65594
4559    17418
4560    78271
4561    37358
4562   -58435
4563   -74042
4564    15166
4565    79170
4566    34411
4567   -55462
4568   -73011
4569    10211
4570    77904
4571    41795
4572   -55525
4573   -76401
4574    11073
4575    79152
4576    40594
4577   -50105
4578   -74922
4579     4152
4580    82653
4581    45640
4582   -50925
4583   -76072
4584     2045
4585    76417
4586    45526
4587   -45210
4588   -80076
4589    -2748
4590    79559
4591    47207
4592   -46395
4593   -72989
4594    -5405
4595    72632
4596    54528
4597   -40493
4598   -80492
4599    -7582
4600    75748
4601    52530
4602   -39541
4603   -74397
4604   -13262
4605    69415
4606    60819
4607   -37159
4608   -80625
4609   -10853
4610    67960
4611    55453
4612   -30427
4613   -79137
4614   -18961
4615    69862
4616    63302
4617   -33334
4618   -80889
4619   -16281
4620    63986
4621    60518
4622   -23559
4623   -83262
4624   -25422
4625    68479
4626    63962
4627   -25537
4628   -78704
4629   -26947
4630    61387
4631    67389
4632   -19188
4633   -82926
4634   -30995
4635    65078
4636    64849
4637   -18819
4638   -75006
4639   -34137
4640    58147
4641    72257
4642   -16654
4643   -80016
4644   -32768
4645    57293
4646    67236
4647   -12686
4648   -75050
4649   -41316
4650    52535
4651    74419
4652   -12503
4653   -79049
4654   -36325
4655    48134
4656    70246
4657    -2314
4658   -76421
4659   -43657
4660    53104
4661    75561
4662    -5632
4663   -75806
4664   -42195
4665    43692
4666    74126
4667     4294
4668   -78911
4669   -48844
4670    49213
4671    74097
4672     1023
4673   -73015
4674   -52015
4675    40737
4676    79174
4677     6430
4678   -76852
4679   -52119
4680    42330
4681    74890
4682     9548
4683   -68072
4684   -56845
4685    36875
4686    81641
4687    10670
4688   -70538
4689   -53429
4690    31758
4691    75929
4692    17604
4693   -67000
4694   -61811
4695    32302
4696    77579
4697    14872
4698   -66500
4699   -56486
4700    25401
4701    76866
4702    24496
4703   -67068
4704   -61896
4705    26937
4706    77605
4707    23158
4708   -61431
4709   -63181
4710    19334
4711    79155
4712    29831
4713   -64410
4714   -64357
4715    22036
4716    74536
4717    30580
4718   -57928
4719   -70556
4720    14959
4721    79868
4722    31066
4723   -59880
4724   -67838
4725    14524
4726    74600
4727    37338
4728   -52243
4729   -74705
4730     9760
4731    79573
4732    34416
4733   -52514
4734   -69354
4735     5355
4736    75807
4737    42015
4738   -49751
4739   -73932
4740     4527
4741    75456
4742    40163
4743   -45430
4744   -69572
4745    -1094
4746    74160
4747    47604
4748   -46971
4749   -71724
4750     -837
4751    69904
4752    47321
4753   -38826
4754   -74952
4755    -8407
4756    72734
4757    52127
4758   -41918
4759   -73123
4760    -5727
4761    65686
4762    55021
4763   -34551
4764   -79896
4765   -12055
4766    70671
4767    53890
4768   -35002
4769   -74544
4770   -15127
4771    66576
4772    58178
4773   -30152
4774   -80464
4775   -16356
4776    66941
4777    54841
4778   -27694
4779   -75894
4780   -23164
4781    64585
4782    61507
4783   -26789
4784   -75952
4785   -21157
4786    61365
4787    61320
4788   -19028
4789   -75785
4790   -28784
4791    61670
4792    64344
4793   -22062
4794   -74503
4795   -27225
4796    55024
4797    64745
4798   -14923
4799   -76497
4800   -33505
4801    56378
4802    65215
4803   -14975
4804   -72059
4805   -32792
4806    50548
4807    69724
4808   -10801
4809   -77750
4810   -36611
4811    50968
4812    68379
4813    -7578
4814   -73275
4815   -40110
4816    50093
4817    71993
4818    -4592
4819   -75539
4820   -39687
4821    47292
4822    68370
4823     -169
4824   -72533
4825   -46816
4826    46542
4827    73480
4828     -183
4829   -70273
4830   -44953
4831    41968
4832    69391
4833     5201
4834   -68988
4835   -50226
4836    40788
4837    72882
4838     4567
4839   -65755
4840   -49182
4841    34652
4842    73887
4843    10465
4844   -67253
4845   -52336
4846    33468
4847    74088
4848    12343
4849   -62514
4850   -54148
4851    29924
4852    76407
4853    15832
4854   -66887
4855   -53722
4856    28127
4857    74416
4858    21025
4859   -62023
4860   -60276
4861    26794
4862    76437
4863    20400
4864   -63362
4865   -59603
4866    23807
4867    73284
4868    26876
4869   -61011
4870   -63408
4871    21606
4872    75021
4873    26698
4874   -57959
4875   -63727
4876    16689
4877    74197
4878    30030
4879   -55847
4880   -64438
4881    16954
4882    72402
4883    30869
4884   -49543
4885   -66074
4886     9236
4887    74186
4888    33742
4889   -51469
4890   -65410
4891     8426
4892    71129
4893    36007
4894   -47310
4895   -68220
4896     4198
4897    72409
4898    38181
4899   -48025
4900   -67632
4901     1713
4902    68823
4903    42880
4904   -43579
4905   -70292
4906       28
4907    70132
4908    44714
4909   -43311
4910   -69608
4911    -3238
4912    68099
4913    50142
4914   -39775
4915   -72902
4916    -3813
4917    68396
4918    48181
4919   -36104
4920   -72140
4921   -10450
4922    66636
4923    52418
4924   -36130
4925   -73644
4926    -8403
4927    63624
4928    51111
4929   -28559
4930   -73202
4931   -16191
4932    65375
4933    54022
4934   -30079
4935   -70535
4936   -15583
4937    60080
4938    54958
4939   -23674
4940   -72204
4941   -20872
4942    60800
4943    55958
4944   -25639
4945   -69996
4946   -24078
4947    56615
4948    60890
4949   -20000
4950   -72835
4951   -23632
4952    57366
4953    61309
4954   -17452
4955   -70389
4956   -27055
4957    53539
4958    66008
4959   -16329
4960   -72901
4961   -28302
4962    52750
4963    63770
4964   -11433
4965   -73152
4966   -34832
4967    51636
4968    65229
4969    -9502
4970   -71510
4971   -33683
4972    48391
4973    65340
4974    -3054
4975   -70900
4976   -38217
4977    47725
4978    64758
4979    -4176
4980   -67390
4981   -39283
4982    42646
4983    66409
4984      -51
4985   -67926
4986   -42180
4987    42959
4988    65924
4989      488
4990   -63231
4991   -44985
4992    37506
4993    71333
4994     4855
4995   -66070
4996   -44631
4997    37111
4998    68592
4999     7552
5000   -63694
5001   -50004
5002    33089
5003    73523
5004     9192
5005   -64903
5006   -49333
5007    30409
5008    70039
5009    15663
5010   -64402
5011   -53281
5012    29529
5013    71925
5014    15994
5015   -59914
5016   -52221
5017    25779
5018    71644
5019    21396
5020   -63276
5021   -57009
5022    26852
5023    67798
5024    19440
5025   -55226
5026   -57837
5027    18895
5028    72219
5029    24774
5030   -55968
5031   -57854
5032    20724
5033    67910
5034    26012
5035   -49594
5036   -60822
5037    16162
5038    72918
5039    27197
5040   -52946
5041   -59683
5042    10892
5043    68404
5044    30913
5045   -50173
5046   -64373
5047    10211
5048    71621
5049    31471
5050   -46965
5051   -61682
5052     5784
5053    69833
5054    38937
5055   -48261
5056   -65082
5057     5987
5058    67192
5059    37944
5060   -42844
5061   -64906
5062      133
5063    68121
5064    42023
5065   -44248
5066   -66419
5067     1606
5068    63499
5069    43163
5070   -36793
5071   -68978
5072    -4198
5073    65471
5074    43656
5075   -37809
5076   -65325
5077    -6079
5078    61485
5079    46370
5080   -33572
5081   -70645
5082    -7259
5083    65022
5084    45055
5085   -30134
5086   -66798
5087   -14132
5088    61550
5089    51784
5090   -31718
5091   -69244
5092   -13175
5093    61386
5094    48989
5095   -24225
5096   -67297
5097   -19501
5098    60483
5099    55540
5100   -27718
5101   -68268
5102   -17573
5103    54796
5104    55103
5105   -20091
5106   -69251
5107   -21977
5108    56400
5109    58351
5110   -21481
5111   -66518
5112   -24852
5113    50749
5114    60834
5115   -15834
5116   -71960
5117   -26133
5118    53612
5119    57121
5120   -13253
5121   -66089
5122   -30728
5123    48207
5124    61184
5125   -11977
5126   -69622
5127   -28593
5128    48942
5129    57403
5130    -5822
5131   -65039
5132   -37027
5133    47459
5134    62788
5135    -7893
5136   -65301
5137   -34113
5138    42339
5139    61386
5140     -146
5141   -65472
5142   -40647
5143    43962
5144    64905
5145    -3268
5146   -62902
5147   -40140
5148    35700
5149    68800
5150     3006
5151   -66291
5152   -42708
5153    39128
5154    65634
5155     3714
5156   -61626
5157   -46221
5158    32008
5159    70843
5160     6749
5161   -64624
5162   -43260
5163    31033
5164    65326
5165    12380
5166   -60324
5167   -50061
5168    30276
5169    68513
5170    11411
5171   -58682
5172   -46198
5173    26440
5174    63843
5175    18650
5176   -57077
5177   -54058
5178    27247
5179    65874
5180    14628
5181   -53103
5182   -51680
5183    20236
5184    67398
5185    22916
5186   -55924
5187   -55491
5188    22582
5189    65540
5190    20286
5191   -48358
5192   -57141
5193    14813
5194    71150
5195    24161
5196   -53337
5197   -56071
5198    15414
5199    66028
5200    28812
5201   -47671
5202   -60845
5203    10611
5204    70070
5205    29392
5206   -48439
5207   -57381
5208     7885
5209    63880
5210    35419
5211   -45449
5212   -62043
5213     9364
5214    64892
5215    33462
5216   -42580
5217   -59675
5218     2227
5219    62629
5220    38588
5221   -42476
5222   -62642
5223     5599
5224    59795
5225    36843
5226   -37293
5227   -64648
5228    -2669
5229    64684
5230    40615
5231   -36771
5232   -63870
5233    -2141
5234    61645
5235    40844
5236   -32315
5237   -66495
5238    -6602
5239    63010
5240    43172
5241   -31066
5242   -63794
5243   -11434
5244    58326
5245    48900
5246   -31056
5247   -67032
5248   -11433
5249    59572
5250    47419
5251   -27380
5252   -64568
5253   -17339
5254    56809
5255    54988
5256   -28119
5257   -65990
5258   -13991
5259    53747
5260    51767
5261   -20861
5262   -66157
5263   -19028
5264    54512
5265    54347
5266   -21951
5267   -64273
5268   -19266
5269    48562
5270    55453
5271   -15725
5272   -66371
5273   -22613
5274    52227
5275    52448
5276   -14680
5277   -62800
5278   -26810
5279    47619
5280    57208
5281   -13161
5282   -66318
5283   -27786
5284    48455
5285    54834
5286    -8770
5287   -62883
5288   -34641
5289    45437
5290    60452
5291    -8315
5292   -63487
5293   -32272
5294    43399
5295    60124
5296    -3136
5297   -61577
5298   -36756
5299    41594
5300    62644
5301    -4722
5302   -62008
5303   -36259
5304    36665
5305    63360
5306     -472
5307   -62196
5308   -38597
5309    36803
5310    61839
5311     3104
5312   -59174
5313   -41635
5314    32496
5315    63853
5316     6362
5317   -60462
5318   -40977
5319    34042
5320    60167
5321     9999
5322   -56940
5323   -45690
5324    30249
5325    63761
5326     7989
5327   -57973
5328   -44370
5329    27718
5330    61656
5331    15716
5332   -56159
5333   -50251
5334    26601
5335    62975
5336    13429
5337   -52764
5338   -50369
5339    22669
5340    64991
5341    19690
5342   -53334
5343   -52631
5344    21813
5345    64023
5346    18957
5347   -50483
5348   -54647
5349    15526
5350    66391
5351    22538
5352   -50617
5353   -53637
5354    14776
5355    61125
5356    24612
5357   -46745
5358   -55953
5359    12708
5360    64433
5361    26220
5362   -45986
5363   -52313
5364     9650
5365    60845
5366    29937
5367   -43623
5368   -57589
5369    10232
5370    62146
5371    29645
5372   -40897
5373   -55799
5374     5183
5375    62281
5376    34830
5377   -41817
5378   -59861
5379     6229
5380    59984
5381    33207
5382   -37297
5383   -61435
5384     -596
5385    62300
5386    37624
5387   -36243
5388   -60435
5389    -1854
5390    57635
5391    40533
5392   -31427
5393   -62869
5394    -5566
5395    60543
5396    39958
5397   -32439
5398   -58214
5399    -9128
5400    56918
5401    45016
5402   -30991
5403   -63361
5404    -7737
5405    57123
5406    42678
5407   -28474
5408   -61552
5409   -12251
5410    52541
5411    48338
5412   -27925
5413   -62363
5414   -11131
5415    51895
5416    45675
5417   -22350
5418   -61927
5419   -15914
5420    52274
5421    49336
5422   -23058
5423   -61079
5424   -16340
5425    47731
5426    49774
5427   -17066
5428   -64189
5429   -21034
5430    49899
5431    51461
5432   -16166
5433   -60573
5434   -23697
5435    46974
5436    53440
5437   -12358
5438   -63395
5439   -25811
5440    46716
5441    54071
5442    -9519
5443   -59384
5444   -29042
5445    45267
5446    57628
5447    -9345
5448   -60233
5449   -28787
5450    40961
5451    55704
5452    -6268
5453   -58141
5454   -33008
5455    40168
5456    58554
5457    -5664
5458   -58575
5459   -32069
5460    36704
5461    57702
5462       -2
5463   -59505
5464   -35218
5465    37352
5466    57716
5467     -362
5468   -57251
5469   -35962
5470    34296
5471    58548
5472     3559
5473   -58757
5474   -37483
5475    32147
5476    57452
5477     8048
5478   -55386
5479   -43509
5480    30175
5481    61517
5482     8080
5483   -55434
5484   -43754
5485    28699
5486    60843
5487    12069
5488   -53395
5489   -47143
5490    26197
5491    61474
5492    11721
5493   -52605
5494   -47144
5495    22698
5496    61665
5497    15689
5498   -49950
5499   -46527
5500    21387
5501    60863
5502    14999
5503   -48493
5504   -49144
5505    17707
5506    62686
5507    19238
5508   -49070
5509   -48026
5510    16683
5511    58698
5512    22435
5513   -47072
5514   -51296
5515    13546
5516    60486
5517    23412
5518   -45319
5519   -51149
5520    13189
5521    59122
5522    26098
5523   -44168
5524   -54927
5525     9441
5526    58336
5527    27964
5528   -41001
5529   -55608
5530     7635
5531    58678
5532    31940
5533   -39279
5534   -57314
5535     4420
5536    58383
5537    31238
5538   -36789
5539   -56751
5540     1538
5541    58832
5542    34526
5543   -35495
5544   -55888
5545      228
5546    57427
5547    36107
5548   -33990
5549   -57152
5550    -2921
5551    56269
5552    36830
5553   -32246
5554   -55587
5555    -5111
5556    54084
5557    40749
5558   -31409
5559   -57745
5560    -6079
5561    52187
5562    39206
5563   -27701
5564   -56955
5565   -10123
5566    51404
5567    43000
5568   -25782
5569   -58254
5570   -10371
5571    50464
5572    43003
5573   -22778
5574   -59751
5575   -13805
5576    51136
5577    45878
5578   -23697
5579   -60343
5580   -16503
5581    48849
5582    47226
5583   -18101
5584   -59970
5585   -19231
5586    48494
5587    47749
5588   -15358
5589   -58530
5590   -21887
5591    47111
5592    49115
5593   -14975
5594   -58831
5595   -22450
5596    44563
5597    49212
5598   -12298
5599   -57880
5600   -26736
5601    42159
5602    51455
5603   -11949
5604   -58230
5605   -24996
5606    41254
5607    52706
5608    -7420
5609   -56041
5610   -28141
5611    39519
5612    54500
5613    -6054
5614   -56295
5615   -29153
5616    36848
5617    54791
5618    -3193
5619   -57698
5620   -32365
5621    35394
5622    56069
5623     -434
5624   -56281
5625   -35505
5626    33976
5627    56159
5628     1806
5629   -57119
5630   -36697
5631    32821
5632    55839
5633     4159
5634   -54210
5635   -38654
5636    30215
5637    56746
5638     6317
5639   -52242
5640   -41204
5641    28693
5642    58075
5643     7553
5644   -50248
5645   -41328
5646    25224
5647    57576
5648    10376
5649   -51079
5650   -43452
5651    23192
5652    58174
5653    11876
5654   -48555
5655   -43011
5656    21391
5657    58341
5658    14119
5659   -49075
5660   -44578
5661    18846
5662    58033
5663    17844
5664   -47316
5665   -46189
5666    17051
5667    58822
5668    20072
5669   -45970
5670   -48792
5671    15756
5672    57734
5673    20890
5674   -45057
5675   -49708
5676    11507
5677    57470
5678    24515
5679   -42891
5680   -50808
5681    11782
5682    57127
5683    26849
5684   -39065
5685   -52909
5686     8698
5687    55891
5688    26826
5689   -38425
5690   -50483
5691     5369
5692    54909
5693    28647
5694   -36443
5695   -52547
5696     3000
5697    55858
5698    30605
5699   -34354
5700   -52613
5701      821
5702    55541
5703    32995
5704   -35284
5705   -53089
5706     -825
5707    54440
5708    34479
5709   -31943
5710   -53865
5711    -3051
5712    54533
5713    37512
5714   -30808
5715   -53681
5716    -5275
5717    50157
5718    39993
5719   -28941
5720   -56194
5721    -6480
5722    50425
5723    40605
5724   -24989
5725   -57051
5726   -10161
5727    48782
5728    43113
5729   -23033
5730   -57924
5731   -11287
5732    48967
5733    42539
5734   -21013
5735   -56663
5736   -14189
5737    49015
5738    44015
5739   -20253
5740   -57054
5741   -16243
5742    46920
5743    45269
5744   -16637
5745   -56575
5746   -18101
5747    46494
5748    45828
5749   -16517
5750   -55265
5751   -18915
5752    41450
5753    48280
5754   -14448
5755   -56551
5756   -21090
5757    42604
5758    48009
5759   -12365
5760   -54868
5761   -22552
5762    38992
5763    51590
5764    -9075
5765   -56057
5766   -25316
5767    37806
5768    49411
5769    -6237
5770   -54560
5771   -28165
5772    36811
5773    51781
5774    -5219
5775   -54287
5776   -28913
5777    33302
5778    51404
5779    -1190
5780   -54448
5781   -32515
5782    34248
5783    51738
5784       76
5785   -51881
5786   -33888
5787    32632
5788    52491
5789     2254
5790   -52732
5791   -35251
5792    31168
5793    53099
5794     3636
5795   -50313
5796   -38206
5797    28389
5798    54072
5799     5284
5800   -49732
5801   -36744
5802    25891
5803    54510
5804     8017
5805   -49542
5806   -39941
5807    25423
5808    54912
5809    10119
5810   -47650
5811   -38730
5812    20597
5813    56079
5814    15129
5815   -48346
5816   -42244
5817    19831
5818    55425
5819    14884
5820   -45278
5821   -42638
5822    16416
5823    54475
5824    17599
5825   -44585
5826   -44997
5827    16967
5828    54220
5829    19055
5830   -41185
5831   -46934
5832    13291
5833    54852
5834    20814
5835   -41249
5836   -46860
5837    12679
5838    52276
5839    22864
5840   -39930
5841   -50162
5842    11054
5843    54806
5844    22212
5845   -37597
5846   -46950
5847     7926
5848    54137
5849    27529
5850   -38338
5851   -49412
5852     5926
5853    53655
5854    26715
5855   -33594
5856   -49934
5857     2028
5858    52454
5859    31248
5860   -34611
5861   -49660
5862     1125
5863    50594
5864    33455
5865   -30769
5866   -53233
5867    -2753
5868    51257
5869    35374
5870   -31256
5871   -51366
5872    -3452
5873    49263
5874    36584
5875   -27643
5876   -55350
5877    -4585
5878    49144
5879    35513
5880   -26151
5881   -52574
5882    -8154
5883    47526
5884    38660
5885   -24983
5886   -54052
5887    -7090
5888    47204
5889    37500
5890   -19878
5891   -51791
5892   -13094
5893    48449
5894    39361
5895   -22115
5896   -52192
5897   -12395
5898    44786
5899    40438
5900   -16619
5901   -54069
5902   -16036
5903    45506
5904    42892
5905   -17286
5906   -51665
5907   -17833
5908    40283
5909    45804
5910   -13830
5911   -53864
5912   -17662
5913    42470
5914    44515
5915   -11866
5916   -52082
5917   -22374
5918    37062
5919    49284
5920    -9787
5921   -54696
5922   -22510
5923    38048
5924    46139
5925    -5804
5926   -52485
5927   -28585
5928    37191
5929    48831
5930    -6917
5931   -51948
5932   -25586
5933    33965
5934    48086
5935    -3250
5936   -51109
5937   -29556
5938    33608
5939    49165
5940    -4007
5941   -49504
5942   -29798
5943    32005
5944    49858
5945      838
5946   -50803
5947   -32637
5948    31323
5949    49470
5950      430
5951   -48370
5952   -34912
5953    26451
5954    53690
5955     3771
5956   -48659
5957   -33488
5958    25922
5959    51117
5960     6565
5961   -47321
5962   -38349
5963    24047
5964    53015
5965     7753
5966   -47921
5967   -36715
5968    19711
5969    52375
5970    13245
5971   -46411
5972   -38573
5973    21189
5974    51681
5975    11664
5976   -42546
5977   -39918
5978    17448
5979    52464
5980    15365
5981   -43777
5982   -41079
5983    17667
5984    51146
5985    16047
5986   -41605
5987   -45050
5988    15300
5989    54379
5990    16792
5991   -40905
5992   -42167
5993    12707
5994    50921
5995    20092
5996   -39017
5997   -45019
5998    11712
5999    52157
6000    20189
6001   -36476
6002   -44628
6003     7132
6004    51732
6005    23840
6006   -37017
6007   -48086
6008     5586
6009    50606
6010    25112
6011   -33154
6012   -46086
6013     3338
6014    51022
6015    29169
6016   -34667
6017   -47946
6018     2923
6019    48955
6020    28993
6021   -29900
6022   -49421
6023      520
6024    50028
6025    30395
6026   -30511
6027   -48517
6028      -61
6029    47134
6030    32407
6031   -27482
6032   -51983
6033    -2134
6034    49274
6035    32309
6036   -26513
6037   -49168
6038    -5160
6039    46103
6040    35859
6041   -25302
6042   -50700
6043    -6318
6044    46577
6045    35303
6046   -21755
6047   -50925
6048   -11029
6049    46018
6050    39035
6051   -22289
6052   -51172
6053   -12504
6054    42517
6055    39782
6056   -15864
6057   -50375
6058   -15920
6059    42723
6060    41250
6061   -17914
6062   -50364
6063   -15554
6064    39098
6065    43254
6066   -13412
6067   -50742
6068   -16353
6069    38868
6070    41215
6071   -13093
6072   -49569
6073   -20232
6074    36676
6075    44249
6076   -12632
6077   -51086
6078   -19886
6079    36816
6080    43858
6081    -7535
6082   -50700
6083   -22475
6084    37488
6085    45759
6086    -7404
6087   -51192
6088   -22821
6089    33758
6090    45359
6091    -4894
6092   -50316
6093   -26835
6094    34621
6095    45700
6096    -3801
6097   -46960
6098   -27457
6099    30484
6100    48275
6101      345
6102   -48966
6103   -30613
6104    29124
6105    48323
6106     -237
6107   -45721
6108   -31723
6109    26938
6110    50674
6111     2062
6112   -46417
6113   -31419
6114    24689
6115    47864
6116     5642
6117   -44454
6118   -34811
6119    24488
6120    49855
6121     6663
6122   -47054
6123   -32964
6124    22756
6125    49084
6126     8684
6127   -44478
6128   -37272
6129    22943
6130    49009
6131     9258
6132   -42758
6133   -37364
6134    18875
6135    50380
6136    12485
6137   -42450
6138   -38984
6139    18515
6140    48450
6141    14729
6142   -39454
6143   -41135
6144    15852
6145    49891
6146    13939
6147   -39487
6148   -41577
6149    12481
6150    48651
6151    19467
6152   -36028
6153   -43142
6154    10752
6155    49952
6156    19834
6157   -36444
6158   -42175
6159     6837
6160    49408
6161    22671
6162   -36305
6163   -44460
6164     9288
6165    48998
6166    22603
6167   -32905
6168   -44473
6169     6070
6170    47699
6171    25674
6172   -33967
6173   -44231
6174     4546
6175    46578
6176    26521
6177   -30123
6178   -45508
6179     2566
6180    47433
6181    27694
6182   -29995
6183   -47226
6184      196
6185    46285
6186    28809
6187   -26393
6188   -48417
6189     -833
6190    46106
6191    29097
6192   -24947
6193   -46899
6194    -4929
6195    44507
6196    32225
6197   -24097
6198   -48389
6199    -5406
6200    43955
6201    32340
6202   -22996
6203   -46144
6204    -9549
6205    42656
6206    36118
6207   -22983
6208   -47732
6209    -9731
6210    41871
6211    37173
6212   -18972
6213   -47965
6214   -12298
6215    41095
6216    37520
6217   -18765
6218   -48464
6219   -13453
6220    39564
6221    39917
6222   -15831
6223   -48932
6224   -13573
6225    38498
6226    38446
6227   -13090
6228   -48170
6229   -15947
6230    37366
6231    43085
6232   -13246
6233   -49707
6234   -15883
6235    36161
6236    41212
6237    -9938
6238   -48396
6239   -21415
6240    35943
6241    42168
6242    -8687
6243   -46969
6244   -21841
6245    34289
6246    42998
6247    -5252
6248   -47412
6249   -24719
6250    32123
6251    44019
6252    -4905
6253   -45929
6254   -26329
6255    29844
6256    46037
6257    -1314
6258   -46722
6259   -26613
6260    29839
6261    45102
6262    -1939
6263   -45270
6264   -28842
6265    26618
6266    47586
6267      493
6268   -45503
6269   -27758
6270    25812
6271    45799
6272     4579
6273   -43771
6274   -31375
6275    25506
6276    46841
6277     4896
6278   -44115
6279   -32127
6280    22740
6281    46010
6282     8293
6283   -42912
6284   -34548
6285    22634
6286    46924
6287     8540
6288   -41311
6289   -35699
6290    18030
6291    46032
6292    11063
6293   -40047
6294   -36607
6295    17496
6296    46680
6297    10813
6298   -38366
6299   -37611
6300    15333
6301    49836
6302    14131
6303   -36762
6304   -37901
6305    13880
6306    48187
6307    15595
6308   -36251
6309   -38733
6310    11315
6311    47840
6312    16834
6313   -34344
6314   -38284
6315     9761
6316    46481
6317    20005
6318   -36007
6319   -40781
6320     9377
6321    46370
6322    19943
6323   -33258
6324   -41963
6325     8204
6326    45907
6327    22510
6328   -32755
6329   -41970
6330     6125
6331    45086
6332    24251
6333   -29622
6334   -43875
6335     3377
6336    46021
6337    25636
6338   -29457
6339   -43154
6340      885
6341    42662
6342    26432
6343   -25922
6344   -44880
6345     -652
6346    44081
6347    27888
6348   -25413
6349   -43912
6350    -2998
6351    43518
6352    30967
6353   -24596
6354   -45927
6355    -4560
6356    42983
6357    30223
6358   -24205
6359   -44609
6360    -7160
6361    42355
6362    33417
6363   -21618
6364   -44865
6365    -7239
6366    40357
6367    33384
6368   -19529
6369   -44630
6370    -9955
6371    40865
6372    35294
6373   -17135
6374   -44604
6375    -9693
6376    38768
6377    36541
6378   -16105
6379   -46719
6380   -12627
6381    36298
6382    35507
6383   -13484
6384   -46605
6385   -15367
6386    35533
6387    38136
6388   -12245
6389   -45291
6390   -15679
6391    35887
6392    38164
6393    -9684
6394   -44636
6395   -19180
6396    35774
6397    40099
6398    -9086
6399   -43880
6400   -19064
6401    32315
6402    39904
6403    -6586
6404   -44876
6405   -21989
6406    32318
6407    41277
6408    -5772
6409   -44802
6410   -22620
6411    29367
6412    42496
6413    -4196
6414   -44095
6415   -23715
6416    29591
6417    43013
6418    -2298
6419   -42995
6420   -25670
6421    27498
6422    42662
6423    -1824
6424   -44951
6425   -26613
6426    25399
6427    42550
6428     2749
6429   -42507
6430   -28703
6431    24242
6432    43067
6433     3607
6434   -41521
6435   -29430
6436    23068
6437    43105
6438     5720
6439   -41678
6440   -32853
6441    20672
6442    42421
6443     6941
6444   -40399
6445   -31479
6446    19092
6447    43925
6448     8667
6449   -38077
6450   -34861
6451    17966
6452    44175
6453    10441
6454   -37255
6455   -34817
6456    17201
6457    46674
6458    11772
6459   -36904
6460   -35472
6461    15578
6462    45987
6463    12944
6464   -36892
6465   -35772
6466    12592
6467    46264
6468    15654
6469   -36029
6470   -37171
6471    11180
6472    44727
6473    16781
6474   -35200
6475   -37871
6476     9619
6477    42383
6478    17775
6479   -32727
6480   -39265
6481     8371
6482    44453
6483    21444
6484   -30526
6485   -39514
6486     6783
6487    42471
6488    22651
6489   -29263
6490   -40836
6491     3691
6492    43039
6493    24325
6494   -28487
6495   -40688
6496     2583
6497    42881
6498    25704
6499   -26579
6500   -43400
6501      561
6502    42563
6503    25724
6504   -25823
6505   -42448
6506     -436
6507    43430
6508    27386
6509   -24702
6510   -44355
6511    -2820
6512    42573
6513    28504
6514   -23624
6515   -42267
6516    -4209
6517    42014
6518    29620
6519   -23012
6520   -43224
6521    -5282
6522    39593
6523    31207
6524   -20083
6525   -44570
6526    -7795
6527    37722
6528    32608
6529   -18076
6530   -44934
6531    -9985
6532    36169
6533    34752
6534   -16013
6535   -43241
6536   -11345
6537    36965
6538    34787
6539   -14567
6540   -43645
6541   -13522
6542    35394
6543    34693
6544   -12853
6545   -45050
6546   -14570
6547    36407
6548    37574
6549   -11016
6550   -43856
6551   -16211
6552    33767
6553    36177
6554    -9678
6555   -43625
6556   -18438
6557    33816
6558    38554
6559    -9189
6560   -43556
6561   -18662
6562    32003
6563    39868
6564    -8301
6565   -43738
6566   -20487
6567    31427
6568    39731
6569    -5321
6570   -43446
6571   -22149
6572    27546
6573    41126
6574    -2354
6575   -43084
6576   -24478
6577    27922
6578    39918
6579     -509
6580   -42275
6581   -24864
6582    25123
6583    41670
6584      846
6585   -39620
6586   -26194
6587    24490
6588    41534
6589     3666
6590   -40907
6591   -27590
6592    23674
6593    41339
6594     4098
6595   -39603
6596   -28254
6597    20773
6598    41820
6599     5261
6600   -39051
6601   -31169
6602    19262
6603    43242
6604     4889
6605   -38301
6606   -31216
6607    19063
6608    43502
6609     8275
6610   -38021
6611   -32123
6612    16963
6613    43264
6614     9600
6615   -34940
6616   -33781
6617    14067
6618    44200
6619    11968
6620   -36225
6621   -33394
6622    13870
6623    43917
6624    14936
6625   -33740
6626   -36309
6627    11497
6628    43041
6629    15116
6630   -33823
6631   -36133
6632     9203
6633    41770
6634    17861
6635   -31712
6636   -37126
6637     9176
6638    41140
6639    18266
6640   -30249
6641   -38190
6642     6603
6643    43227
6644    20241
6645   -29381
6646   -39061
6647     6506
6648    41732
6649    19434
6650   -28221
6651   -39880
6652     3023
6653    42758
6654    22045
6655   -27561
6656   -39871
6657     2160
6658    40354
6659    24860
6660   -25821
6661   -40127
6662      187
6663    42153
6664    24806
6665   -26137
6666   -40677
6667     -991
6668    38436
6669    27819
6670   -23617
6671   -41493
6672    -1389
6673    38689
6674    27186
6675   -21642
6676   -40294
6677    -5063
6678    37159
6679    29052
6680   -21130
6681   -40918
6682    -6398
6683    36833
6684    30615
6685   -17391
6686   -42380
6687    -7254
6688    37104
6689    32202
6690   -16106
6691   -41866
6692    -9173
6693    35643
6694    30500
6695   -14353
6696   -42634
6697   -11323
6698    36832
6699    32406
6700   -14373
6701   -41456
6702   -12347
6703    35537
6704    34715
6705   -12805
6706   -41466
6707   -14222
6708    33860
6709    34187
6710   -10218
6711   -40049
6712   -17286
6713    30671
6714    36942
6715    -9911
6716   -41052
6717   -15998
6718    29611
6719    37146
6720    -6249
6721   -39686
6722   -18621
6723    28837
6724    37080
6725    -5829
6726   -39093
6727   -18102
6728    26694
6729    39254
6730    -4349
6731   -41313
6732   -20128
6733    26496
6734    38786
6735    -1768
6736   -40272
6737   -21830
6738    24390
6739    40043
6740    -1021
6741   -40965
6742   -23899
6743    26805
6744    37734
6745     1987
6746   -39167
6747   -26103
6748    23815
6749    40972
6750     3068
6751   -38577
6752   -27105
6753    22434
6754    39334
6755     2481
6756   -38642
6757   -26948
6758    21262
6759    41199
6760     4777
6761   -37184
6762   -28074
6763    17939
6764    41012
6765     7400
6766   -36568
6767   -29936
6768    17609
6769    41289
6770     7026
6771   -34847
6772   -31785
6773    14538
6774    41576
6775    10334
6776   -34178
6777   -30888
6778    13885
6779    40398
6780    12015
6781   -33501
6782   -32962
6783    11368
6784    40083
6785    15737
6786   -32992
6787   -33071
6788    10427
6789    39544
6790    15415
6791   -32240
6792   -35529
6793     9523
6794    40012
6795    15351
6796   -30476
6797   -34532
6798     7629
6799    40229
6800    17603
6801   -30020
6802   -37307
6803     7493
6804    40045
6805    17526
6806   -27439
6807   -36964
6808     3487
6809    40480
6810    18867
6811   -27207
6812   -37540
6813     2242
6814    39476
6815    20659
6816   -24949
6817   -37358
6818       45
6819    39781
6820    24184
6821   -23291
6822   -37154
6823      400
6824    36712
6825    25763
6826   -23054
6827   -38030
6828    -1386
6829    38538
6830    26824
6831   -20821
6832   -38472
6833    -3334
6834    35414
6835    26051
6836   -20961
6837   -39938
6838    -4519
6839    37814
6840    26953
6841   -18964
6842   -39685
6843    -6975
6844    35889
6845    30497
6846   -17885
6847   -40866
6848    -7054
6849    35805
6850    29342
6851   -14860
6852   -41045
6853    -9477
6854    35298
6855    30320
6856   -15310
6857   -38991
6858   -10278
6859    34198
6860    32563
6861   -13257
6862   -40671
6863   -13180
6864    32654
6865    32760
6866   -11422
6867   -38013
6868   -13673
6869    30895
6870    34945
6871   -10540
6872   -40476
6873   -15111
6874    29645
6875    33112
6876    -8212
6877   -38609
6878   -16877
6879    29384
6880    34035
6881    -6695
6882   -40220
6883   -16717
6884    26116
6885    34799
6886    -5021
6887   -39973
6888   -20295
6889    27159
6890    36731
6891    -2667
6892   -38775
6893   -20689
6894    25075
6895    36413
6896    -1533
6897   -38408
6898   -22100
6899    25426
6900    36684
6901     -199
6902   -38578
6903   -24621
6904    21386
6905    37709
6906     1777
6907   -37626
6908   -25292
6909    22191
6910    38534
6911     1805
6912   -37070
6913   -27022
6914    19383
6915    39185
6916     2579
6917   -36541
6918   -26855
6919    18674
6920    38604
6921     5906
6922   -35250
6923   -28052
6924    15901
6925    39268
6926     6881
6927   -33787
6928   -28143
6929    15360
6930    37784
6931     8680
6932   -34700
6933   -30114
6934    14922
6935    40482
6936     9430
6937   -33624
6938   -30569
6939    13679
6940    39465
6941    13876
6942   -32463
6943   -32770
6944    12168
6945    38941
6946    13867
6947   -31078
6948   -33820
6949    11166
6950    39020
6951    15186
6952   -28854
6953   -33783
6954     8535
6955    39242
6956    15666
6957   -27845
6958   -33846
6959     5874
6960    38341
6961    16521
6962   -28742
6963   -32739
6964     4155
6965    37295
6966    18936
6967   -26311
6968   -34919
6969     3930
6970    36993
6971    19574
6972   -25343
6973   -33856
6974     1610
6975    37089
6976    21300
6977   -24324
6978   -36602
6979      946
6980    36234
6981    22602
6982   -23012
6983   -36258
6984    -1117
6985    37009
6986    24460
6987   -22008
6988   -37927
6989    -1138
6990    35113
6991    24855
6992   -20175
6993   -38418
6994    -3365
6995    35708
6996    24999
6997   -20318
6998   -38264
6999    -4701
7000    33954
7001    26038
7002   -17705
7003   -38056
7004    -6357
7005    33039
7006    26405
7007   -15307
7008   -36561
7009    -7897
7010    32093
7011    30009
7012   -15035
7013   -37484
7014    -9931
7015    31266
7016    28569
7017   -12145
7018   -36877
7019   -12996
7020    30693
7021    29826
7022   -12699
7023   -37677
7024   -12855
7025    30241
7026    31736
7027    -9909
7028   -37045
7029   -13027
7030    28934
7031    33202
7032    -9763
7033   -38101
7034   -14906
7035    27225
7036    33287
7037    -6394
7038   -38226
7039   -17065
7040    27989
7041    33871
7042    -6096
7043   -36808
7044   -17135
7045    26604
7046    33946
7047    -3687
7048   -38122
7049   -18744
7050    25512
7051    33742
7052    -2846
7053   -35917
7054   -21110
7055    23035
7056    33914
7057    -1712
7058   -36033
7059   -22022
7060    22805
7061    35370
7062     -804
7063   -34694
7064   -22909
7065    20036
7066    35584
7067     1482
7068   -34475
7069   -24650
7070    20011
7071    35634
7072     2904
7073   -34339
7074   -25168
7075    19644
7076    37177
7077     4767
7078   -34776
7079   -25038
7080    17580
7081    36904
7082     5727
7083   -33981
7084   -25950
7085    17141
7086    37733
7087     9200
7088   -31545
7089   -28221
7090    14541
7091    38176
7092     8261
7093   -32498
7094   -28478
7095    13873
7096    37253
7097    10378
7098   -29807
7099   -29532
7100    12288
7101    37327
7102    10530
7103   -29760
7104   -30573
7105    10877
7106    36664
7107    12522
7108   -27774
7109   -32382
7110     8914
7111    35920
7112    13078
7113   -25903
7114   -32408
7115     7009
7116    36163
7117    16172
7118   -26301
7119   -32007
7120     5483
7121    37264
7122    16742
7123   -24587
7124   -33161
7125     6159
7126    36807
7127    17544
7128   -25970
7129   -33415
7130     2714
7131    35325
7132    19918
7133   -23340
7134   -35588
7135     2135
7136    36649
7137    21223
7138   -23868
7139   -35015
7140     1450
7141    34758
7142    21789
7143   -20978
7144   -35878
7145      334
7146    34145
7147    22386
7148   -20404
7149   -35056
7150    -1942
7151    33399
7152    23481
7153   -17087
7154   -36562
7155    -2848
7156    33434
7157    24367
7158   -17171
7159   -35396
7160    -6528
7161    33425
7162    25984
7163   -16040
7164   -35958
7165    -6554
7166    32534
7167    27860
7168   -15483
7169   -35802
7170    -8795
7171    31196
7172    28272
7173   -14657
7174   -36840
7175    -9279
7176    29970
7177    28777
7178   -12688
7179   -36194
7180   -10824
7181    29707
7182    29565
7183   -11924
7184   -35823
7185   -10945
7186    27887
7187    31269
7188    -9978
7189   -36654
7190   -12801
7191    26773
7192    31058
7193    -7460
7194   -36744
7195   -14905
7196    26652
7197    32049
7198    -6401
7199   -35803
7200   -16848
7201    25951
7202    31633
7203    -3495
7204   -34716
7205   -18390
7206    25017
7207    32310
7208    -3429
7209   -33270
7210   -19238
7211    22397
7212    33075
7213    -1917
7214   -35076
7215   -20236
7216    22860
7217    34307
7218     -996
7219   -34092
7220   -21697
7221    20670
7222    35467
7223     1404
7224   -34506
7225   -21586
7226    21267
7227    34595
7228     2171
7229   -32695
7230   -24161
7231    18301
7232    36713
7233     3408
7234   -35029
7235   -22898
7236    17223
7237    34584
7238     5995
7239   -31896
7240   -25640
7241    16132
7242    34960
7243     6130
7244   -32250
7245   -24263
7246    13646
7247    34021
7248     6286
7249   -31446
7250   -27154
7251    14342
7252    34190
7253     8246
7254   -28620
7255   -26345
7256    12067
7257    36836
7258     9376
7259   -29442
7260   -28250
7261    11472
7262    34363
7263    10079
7264   -28154
7265   -27910
7266     8540
7267    36845
7268    12186
7269   -27885
7270   -29514
7271     8444
7272    34948
7273    14286
7274   -26726
7275   -30701
7276     7367
7277    36315
7278    16192
7279   -26217
7280   -32470
7281     4238
7282    34838
7283    18128
7284   -25408
7285   -32302
7286     3508
7287    35956
7288    18561
7289   -23819
7290   -32157
7291     1994
7292    32775
7293    19093
7294   -22803
7295   -32957
7296     1570
7297    34026
7298    20251
7299   -20139
7300   -33632
7301     -418
7302    33360
7303    21296
7304   -18430
7305   -32196
7306     -532
7307    31707
7308    22049
7309   -18246
7310   -34547
7311    -2272
7312    31955
7313    23648
7314   -18253
7315   -32861
7316    -4053
7317    32406
7318    24371
7319   -15844
7320   -35478
7321    -6102
7322    32803
7323    25766
7324   -16274
7325   -35407
7326    -7812
7327    28839
7328    25633
7329   -14833
7330   -35005
7331    -7877
7332    29930
7333    27350
7334   -13255
7335   -34123
7336    -9153
7337    28766
7338    28659
7339   -12443
7340   -34602
7341   -10098
7342    26749
7343    28317
7344    -9373
7345   -34016
7346   -12334
7347    26937
7348    27584
7349    -7986
7350   -34630
7351   -11141
7352    24831
7353    29622
7354    -6622
7355   -34476
7356   -14094
7357    25506
7358    29702
7359    -5649
7360   -34022
7361   -15315
7362    23115
7363    31531
7364    -5017
7365   -34385
7366   -16200
7367    23108
7368    31593
7369    -3079
7370   -33460
7371   -18554
7372    22277
7373    33260
7374    -3033
7375   -33315
7376   -18770
7377    20728
7378    33211
7379     -110
7380   -32717
7381   -20223
7382    19746
7383    33873
7384     -272
7385   -32163
7386   -20675
7387    19550
7388    33514
7389     4329
7390   -32582
7391   -22542
7392    17971
7393    33437
7394     4555
7395   -30108
7396   -23475
7397    16362
7398    33618
7399     5948
7400   -31618
7401   -24243
7402    16973
7403    33935
7404     6649
7405   -28875
7406   -24997
7407    14473
7408    34081
7409     6612
7410   -29263
7411   -25601
7412    12067
7413    34154
7414     9185
7415   -28010
7416   -28345
7417    12338
7418    35393
7419     8676
7420   -28708
7421   -25885
7422     9699
7423    33954
7424    11166
7425   -25615
7426   -29035
7427     8762
7428    33640
7429    12682
7430   -26278
7431   -28580
7432     7265
7433    32038
7434    13903
7435   -24665
7436   -30883
7437     7316
7438    32199
7439    14169
7440   -25160
7441   -29412
7442     4748
7443    33428
7444    16682
7445   -24325
7446   -31097
7447     4037
7448    31451
7449    17068
7450   -21942
7451   -30686
7452     3251
7453    33699
7454    17039
7455   -19698
7456   -31489
7457      736
7458    31149
7459    18305
7460   -19616
7461   -32243
7462     -496
7463    32723
7464    19628
7465   -17833
7466   -33113
7467    -1826
7468    31702
7469    22181
7470   -17597
7471   -33043
7472    -2206
7473    30720
7474    21004
7475   -17414
7476   -32666
7477    -4204
7478    30808
7479    24750
7480   -16428
7481   -31380
7482    -5779
7483    28719
7484    22654
7485   -14357
7486   -33409
7487    -6055
7488    27698
7489    24715
7490   -13986
7491   -31674
7492    -9201
7493    26961
7494    24877
7495   -11647
7496   -32896
7497    -7469
7498    27731
7499    24470
7500   -10986
7501   -33171
7502   -10773
7503    27197
7504    27775
7505    -9243
7506   -33246
7507   -10462
7508    25970
7509    26031
7510    -7655
7511   -33573
7512   -14167
7513    25650
7514    28514
7515    -7542
7516   -32539
7517   -13646
7518    24550
7519    30735
7520    -5263
7521   -33111
7522   -16108
7523    24018
7524    29834
7525    -5320
7526   -32194
7527   -15767
7528    20353
7529    29456
7530    -3043
7531   -33091
7532   -18272
7533    20591
7534    28895
7535    -1676
7536   -31049
7537   -16716
7538    19776
7539    31267
7540     -706
7541   -31463
7542   -18412
7543    18407
7544    31082
7545     1265
7546   -29962
7547   -20177
7548    17598
7549    30771
7550     2027
7551   -29663
7552   -22027
7553    17111
7554    31112
7555     5681
7556   -30279
7557   -23375
7558    14949
7559    33048
7560     3564
7561   -28532
7562   -24192
7563    13892
7564    32230
7565     6810
7566   -28259
7567   -23906
7568    13163
7569    33771
7570     7077
7571   -26575
7572   -24783
7573    10483
7574    32884
7575     8954
7576   -27755
7577   -25141
7578    11776
7579    32640
7580    10226
7581   -26527
7582   -26756
7583     9598
7584    32361
7585    10368
7586   -26260
7587   -25916
7588     7233
7589    31193
7590    12279
7591   -24962
7592   -28094
7593     6805
7594    30654
7595    13412
7596   -24579
7597   -26600
7598     4626
7599    32445
7600    15008
7601   -22287
7602   -30716
7603     5388
7604    31818
7605    15391
7606   -20707
7607   -28847
7608     2564
7609    31323
7610    16715
7611   -21429
7612   -30295
7613     2774
7614    30967
7615    18087
7616   -19640
7617   -31638
7618     -442
7619    31511
7620    17470
7621   -18656
7622   -30115
7623     -678
7624    30077
7625    21377
7626   -17418
7627   -29738
7628    -2316
7629    29661
7630    20285
7631   -17216
7632   -30734
7633    -3301
7634    27159
7635    22827
7636   -16051
7637   -31119
7638    -5188
7639    27338
7640    22654
7641   -12783
7642   -32568
7643    -6890
7644    27894
7645    23286
7646   -14045
7647   -31242
7648    -6735
7649    27180
7650    25304
7651   -11467
7652   -32725
7653    -8459
7654    26357
7655    25596
7656   -10471
7657   -31393
7658   -10039
7659    26034
7660    25544
7661    -8435
7662   -31911
7663   -10599
7664    24455
7665    26479
7666    -8876
7667   -30867
7668   -12610
7669    24521
7670    26830
7671    -6936
7672   -32085
7673   -11586
7674    23192
7675    27449
7676    -5533
7677   -30024
7678   -15416
7679    23002
7680    27749
7681    -5318
7682   -31804
7683   -12690
7684    22142
7685    26995
7686    -3419
7687   -30248
7688   -15598
7689    21163
7690    28924
7691    -1229
7692   -30295
7693   -14935
7694    19450
7695    28789
7696    -1759
7697   -29178
7698   -17092
7699    19415
7700    28905
7701      140
7702   -30423
7703   -19199
7704    18180
7705    30172
7706      691
7707   -28785
7708   -19663
7709    18051
7710    29970
7711     3654
7712   -28493
7713   -20710
7714    15840
7715    31336
7716     3134
7717   -27893
7718   -20713
7719    13957
7720    30488
7721     3417
7722   -28386
7723   -21487
7724    13212
7725    31006
7726     5030
7727   -26209
7728   -23064
7729    12160
7730    30310
7731     8535
7732   -27033
7733   -22660
7734    10459
7735    30821
7736     8789
7737   -25413
7738   -24983
7739     8354
7740    30395
7741     9644
7742   -26083
7743   -24375
7744     8711
7745    29035
7746    10598
7747   -23495
7748   -26937
7749     6717
7750    28970
7751    12094
7752   -22972
7753   -27588
7754     6086
7755    31243
7756    12256
7757   -21587
7758   -28076
7759     7102
7760    30598
7761    14724
7762   -22214
7763   -27350
7764     2725
7765    30379
7766    15736
7767   -19732
7768   -29925
7769     2154
7770    28839
7771    16584
7772   -20226
7773   -26749
7774     1091
7775    30625
7776    16589
7777   -19768
7778   -28000
7779      711
7780    28891
7781    17321
7782   -17678
7783   -28273
7784     -408
7785    28637
7786    18844
7787   -15543
7788   -28975
7789    -1321
7790    26645
7791    20442
7792   -15946
7793   -29426
7794    -4640
7795    27865
7796    20679
7797   -14332
7798   -30350
7799    -4780
7800    27526
7801    22220
7802   -14144
7803   -29656
7804    -5871
7805    27954
7806    21729
7807   -11068
7808   -30694
7809    -7343
7810    25370
7811    25182
7812   -12234
7813   -30200
7814    -8627
7815    25373
7816    22160
7817   -10533
7818   -31172
7819    -8586
7820    23741
7821    24835
7822    -9484
7823   -29226
7824   -10438
7825    24865
7826    23441
7827    -7488
7828   -29495
7829   -10377
7830    22802
7831    26781
7832    -7655
7833   -29253
7834   -11422
7835    22163
7836    24774
7837    -3505
7838   -30191
7839   -11971
7840    19545
7841    26568
7842    -4747
7843   -28460
7844   -15257
7845    21160
7846    29057
7847     -706
7848   -29336
7849   -14271
7850    19241
7851    28142
7852    -1474
7853   -28994
7854   -17836
7855    19346
7856    27266
7857     -780
7858   -29264
7859   -17609
7860    16919
7861    27527
7862      492
7863   -26871
7864   -18728
7865    17624
7866    29563
7867     2625
7868   -27951
7869   -18618
7870    15540
7871    28439
7872     2150
7873   -26005
7874   -20188
7875    14508
7876    28396
7877     3723
7878   -27073
7879   -20858
7880    12326
7881    30488
7882     4163
7883   -25311
7884   -21641
7885    14076
7886    28780
7887     6129
7888   -25032
7889   -21594
7890    10688
7891    30025
7892     6993
7893   -24720
7894   -23725
7895    10431
7896    29946
7897     9125
7898   -25773
7899   -24802
7900     7738
7901    30426
7902     9400
7903   -22296
7904   -24664
7905     9023
7906    28516
7907    12427
7908   -22329
7909   -24643
7910     7108
7911    29179
7912     9891
7913   -19945
7914   -25952
7915     6145
7916    28978
7917    13221
7918   -22103
7919   -24906
7920     4571
7921    28458
7922    11844
7923   -19610
7924   -26976
7925     3642
7926    28158
7927    15176
7928   -20837
7929   -25616
7930     1440
7931    29351
7932    15203
7933   -17829
7934   -27371
7935     1921
7936    27564
7937    18494
7938   -18471
7939   -26220
7940     -497
7941    26936
7942    16087
7943   -15315
7944   -29792
7945    -1759
7946    26059
7947    18556
7948   -15260
7949   -27984
7950    -3054
7951    27647
7952    19190
7953   -13186
7954   -30064
7955    -2226
7956    25391
7957    19713
7958   -12879
7959   -27628
7960    -5248
7961    26230
7962    20424
7963   -12438
7964   -28516
7965    -4203
7966    25408
7967    21432
7968   -13031
7969   -27480
7970    -5998
7971    24320
7972    21360
7973   -10478
7974   -28123
7975    -7921
7976    23611
7977    23194
7978    -9660
7979   -27655
7980    -9999
7981    23449
7982    22203
7983    -7667
7984   -29480
7985    -9959
7986    22241
7987    26137
7988    -8998
7989   -27868
7990   -11038
7991    22625
7992    24860
7993    -4390
7994   -29091
7995   -11484
7996    19470
7997    26618
7998    -5904
7999   -28275
8000   -14545
8001    21430
8002    25003
8003    -2605
8004   -30022
8005   -13404
8006    19619
8007    26105
8008    -3391
8009   -26779
8010   -15258
8011    18930
8012    25216
8013    -1369
8014   -28305
8015   -15504
8016    17390
8017    27069
8018    -1489
8019   -25913
8020   -17749
8021    17181
8022    26691
8023      166
8024   -26843
8025   -17224
8026    14413
8027    28579
8028     1427
8029   -26264
8030   -19628
8031    15342
8032    27738
8033     3560
8034   -26541
8035   -18768
8036    13028
8037    29130
8038     3717
8039   -24202
8040   -21141
8041    12949
8042    27010
8043     6074
8044   -26765
8045   -18177
8046    10389
8047    29247
8048     6487
8049   -22975
8050   -22867
8051    11287
8052    26223
8053     7917
8054   -24591
8055   -21430
8056     9476
8057    29344
8058     7337
8059   -22439
8060   -24095
8061     9199
8062    26508
8063    10193
8064   -23871
8065   -23099
8066     7270
8067    29121
8068     8545
8069   -19483
8070   -26372
8071     7888
8072    27306
8073    13329
8074   -21634
8075   -22730
8076     4517
8077    28591
8078    11879
8079   -19050
8080   -27039
8081     4624
8082    26330
8083    14646
8084   -20002
8085   -23386
8086      117
8087    28689
8088    13846
8089   -16228
8090   -27368
8091     3743
8092    25543
8093    17961
8094   -18230
8095   -26522
8096    -1445
8097    27445
8098    15268
8099   -15259
8100   -27847
8101      987
8102    24342
8103    18278
8104   -16949
8105   -25572
8106    -3887
8107    27681
8108    15279
8109   -13809
8110   -27726
8111    -1404
8112    24221
8113    19452
8114   -13804
8115   -25301
8116    -5836
8117    26479
8118    16458
8119   -11363
8120   -29240
8121    -5195
##END NTUPLES=NMR FID
##END=
