# Supplementary material for: An untargeted multi-technique metabolomics approach to studying intracellular metabolites of HepG2 cells exposed to 2,3,7,8-tetrachlorodibenzo-p-dioxin
Source: BMC Genomics. 2011 May 20;12:251. doi: 10.1186/1471-2164-12-251 (PMC3141663; doi:10.1186/1471-2164-12-251)
Supplement: Additional file 2 — Metadata and NMR raw data: ZIP file containing: -All NMR raw data (in JCAMP-DX format ".dx") -The metadata on NMR (polars & apolars), LC-MS and GC-MS data sets (as Tab delimited files ".txt"). [file 1471-2164-12-251-S2.ZIP › TE/Ainhoa/SAFETY COPY D Disk/TRABAJO/ARTICLES/ARTICLE Metabolomics TCDD_ACCEPTED/JCAMP_DX_NMR_data_and_all_metadata/NMR_apolar_Ctrol_p7.2C.dx]

##TITLE=
##JCAMPDX= 6.0         $$ Bruker NMR JCAMP-DX V2.0
##DATA TYPE= NMR FID
##DATA CLASS= NTUPLES
##ORIGIN= Bruker BioSpin GmbH
##OWNER= bruker
$$ 1.72 TOPSPIN		Version 2.1
$$ 2011-04-15 14:44:27.383 +0200  WUR\bruker@RIK1030
$$ Compression mode = fixed
##.OBSERVE FREQUENCY= 400.1319223
##.OBSERVE NUCLEUS= ^1H
##.DELAY= (6, 6)
##.ACQUISITION MODE= SIMULTANEOUS (DQD)
##.ACQUISITION SCHEME= undefined
##.AVERAGES= 128
##.DIGITISER RES= 18
##SPECTROMETER/DATA SYSTEM= avance400
##.PULSE SEQUENCE= zg
##.SOLVENT NAME= CDCl3
##.SHIFT REFERENCE= INTERNAL, CDCl3, 1, 11.01498
##AUDIT TRAIL= $$ (NUMBER, WHEN, WHO, WHERE, PROCESS, VERSION, WHAT)
$$ ##TITLE= Audit trail, TOPSPIN		Version 1.3
$$ ##JCAMPDX= 5.01
$$ ##ORIGIN= Bruker BioSpin GmbH
$$ ##OWNER= bruker
$$ $$ P:/NMR-data/data/Ainhoa_raw_data/nmr/AR190608.2C/1/audita.txt
$$ ##AUDIT TRAIL=  $$ (NUMBER, WHEN, WHO, WHERE, VERSION, WHAT)
(   1,<2008-06-19 11:57:17.686 +0200>,<WUR\bruker>,<RIK1030>,<TOPSPIN 1.3>,
      <created by zg, POWCHK disabled, PULCHK disabled
       configuration hash MD5:
       D1 93 94 B6 6B D6 3B BD 35 EA 0D 0D AE B0 63 FA
       data hash MD5: 16K
       12 BB B8 B8 A9 41 9D 78 16 67 A7 E6 F1 BB 1B 42>)
(   2,<2011-04-15 14:44:25.680 +0200>,<WUR\bruker>,<RIK1030>,<proc1d>,<TOPSPIN 2.1>,
      <convdta from       1 "NMR_apolar_Ctrol_p7.2C" "Ainhoa_raw_data" "P:\NMR-data"
       data hash MD5: 16244
       BA 5E E0 9A C7 08 84 B7 B4 B7 E7 77 7D D7 75 8D>)
$$ ##END=
$$ 
$$ $$ hash MD5
$$ $$ FE D1 E0 0F DD C1 4E 7A 30 7F A6 AC 20 B2 15 16
##$RELAX= 
##$BRUKER FILE EXP=format.temp
$$ EDIT_PAR COMMAND FILE
$$ 
$$ DI_MODE         LONG
$$ ED_ENTRY        ACQU
$$ ORDER           FILE
$$ 
$$ 
$$ HEADER		"F2 - Acquisition Parameters"
$$ T_NAME		Date_
$$ 		TYPE	R64
$$ 		CLASS	ACQU
$$ 		SUBRANGE 0.0 50000000
$$ 		REL	"Date_=itodate(DATE)"
$$ 		INV_REL	"DATE=datetoi(Date_,DATE)"
$$ 		FORMAT	"%14.0f"
$$ 		TEXT	" "
$$ END
$$ T_NAME		Time
$$ 		TYPE	R32
$$ 		CLASS	ACQU
$$ 		SUBRANGE 0.0 1000000
$$ 		REL	"Time=itotime(DATE)"
$$ 		INV_REL	"DATE=timetoi(Time,DATE)"
$$ 		FORMAT	"%14.2f"
$$ 		TEXT	" "
$$ END
$$ NAME		INSTRUM
$$ 		TEXT	" "
$$ END
$$ NAME		PROBHD
$$ 		FORMAT	"%14.14s"
$$ 		TEXT	" "
$$ END
$$ NAME		PULPROG
$$ 		TEXT	" "
$$ END
$$ NAME		TD
$$ 		TEXT	" "
$$ END
$$ NAME		SOLVENT
$$ 		TEXT	" "
$$ END
$$ NAME		NS
$$ 		TEXT	" "
$$ END
$$ NAME		DS
$$ 		TEXT	" "
$$ END
$$ T_NAME		SWH
$$ 		TYPE	R32
$$ 		CLASS	ACQU
$$ 		SUBRANGE 0.0 1e8
$$ 		REL	"SWH=SW*SFO1"
$$ 		INV_REL "SW=SWH/SFO1"
$$ 		UNIT	"Hz"
$$ 		FORMAT	"%14.3f Hz"
$$ 		TEXT	" "
$$ END
$$ T_NAME          FIDRES
$$                 TYPE    R32
$$                 CLASS   ACQU
$$                 SUBRANGE 0.0 100000
$$                 REL     "FIDRES=SW*SFO1/TD"
$$                 INV_REL "TD = nextpow(SW*SFO1/FIDRES)"
$$ 		UNIT	"Hz"
$$ 		FORMAT	"%14.6f Hz"
$$ 		TEXT	" "
$$ END
$$ T_NAME          AQ
$$ 		TYPE	R32
$$ 		CLASS	ACQU
$$ 		SUBRANGE 0.0 1000
$$ 		REL	"AQ=aqcalc(SW,SFO1,TD,DIGTYP)"
$$ 		INV_REL	"TD=tdcalc(SW,SFO1,1.0e6*AQ,DIGTYP)"
$$ 		UNIT	"sec"
$$ 		FORMAT	"%14.7f sec"
$$ 		TEXT	" "
$$ END
$$ NAME		RG
$$ 		TEXT	" "
$$ END
$$ T_NAME          DW
$$ 		TYPE	R32
$$ 		CLASS	ACQU
$$ 		SUBRANGE 0.0 1000000
$$ 		REL	"DW=1/(2*SW*SFO1)"
$$ 		INV_REL	"SW=1000000/(2*(0.005+DW)*SFO1)"
$$ 		UNIT	"usec"
$$ 		FORMAT	"%14.3lf usec"
$$ 		TEXT	" "
$$ END
$$ NAME		DE
$$ 		FORMAT	"%14.2f usec"
$$ 		TEXT	" "
$$ END
$$ NAME		TE
$$ 		FORMAT	"%14.1f K"
$$ 		TEXT	" "
$$ END
$$ T_NAME		D1
$$ 		TYPE	R32
$$ 		CLASS	ACQU
$$ 		SUBRANGE 0.0 1e38
$$ 		REL	"D1=D[1]"
$$ 		INV_REL	"D[1]=D1"
$$ 		UNIT	"sec"
$$ 		FORMAT	"%14.8f sec"
$$ 		TEXT	" "
$$ END
$$ NAME		TD0
$$ 		TEXT	" "
$$ END
$$ HEADER		"======== CHANNEL f1 ========"
$$ NAME		NUC1
$$ 		NONEDIT
$$ 		TEXT	" "
$$ END
$$ T_NAME		P1
$$ 		TYPE	R32
$$ 		CLASS	ACQU
$$ 		SUBRANGE 0.0 1.0e10
$$ 		REL	"P1=P[1]"
$$ 		INV_REL	"P[1]=P1"
$$ 		UNIT	"usec"
$$ 		FORMAT	"%14.2f usec"
$$ 		TEXT	" "
$$ END
$$ T_NAME		PL1
$$ 		TYPE	R32
$$ 		CLASS	ACQU
$$ 		SUBRANGE -6.0 1e38
$$ 		REL	"PL1=PL[1]"
$$ 		INV_REL	"PL[1]=PL1"
$$ 		UNIT	"dB"
$$ 		FORMAT	"%14.2f dB"
$$ 		TEXT	" "
$$ END
$$ NAME		SFO1
$$ 		FORMAT	"%14.7f MHz"
$$ 		TEXT	" "
$$ END
##$RELAX= 
##$BRUKER FILE EXP=scon
$$ ##TITLE= Parameter file, TOPSPIN		Version 1.3
$$ ##JCAMPDX= 5.0
$$ ##DATATYPE= Parameter Values
$$ ##ORIGIN= Bruker BioSpin GmbH
$$ ##OWNER= bruker
$$ $$ 2008-06-19 11:49:02.348 +0200  WUR\bruker@RIK1030
$$ $$ P:/NMR-data/data/Ainhoa_raw_data/nmr/AR190608.2C/1/scon
$$ ##$BLKPA= (0..15)
3 3 3 3 3 3 3 3 3 3 3 3 3 3 3 3 
$$ ##$BLKTR= (0..15)
3 3 3 3 3 3 3 3 3 3 3 3 3 3 3 3 
$$ ##$DE1= 2
$$ ##$DE2= 2
$$ ##$DEADC= 4
$$ ##$DEPA= 2
$$ ##$DERX= 3
$$ ##$PHASP4= (0..15)
0.5 0.5 0.5 0.5 0.5 0.5 0.5 0.5 0.5 0.5 0.5 0.5 0.5 0.5 0.5 0.5 
$$ ##$PHASPR= (0..15)
3 3 3 3 3 3 3 3 3 3 3 3 3 3 3 3 
$$ ##$SHAPPR= (0..15)
1.6 1.6 1.6 1.6 1.6 1.6 1.6 1.6 1.6 1.6 1.6 1.6 1.6 1.6 1.6 1.6 
$$ ##END=
##$RELAX= 
##$BRUKER FILE EXP=pulseprogram
$$ # 1 "C:/Bruker/TOPSPIN/exp/stan/nmr/lists/pp/zg"
$$ ;zg
$$ ;avance-version (06/11/09)
$$ ;1D sequence
$$ ;
$$ ;$CLASS=HighRes
$$ ;$DIM=1D
$$ ;$TYPE=
$$ ;$SUBTYPE=
$$ ;$COMMENT=
$$ 
$$ 
$$ # 1 "C:/Bruker/TOPSPIN/exp/stan/nmr/lists/pp/Avance.incl" 1
$$ ;Avance2.incl
$$ ;   for 1
$$ ;
$$ ;avance-version (07/01/22)
$$ ;
$$ ;$CLASS=HighRes Incl
$$ ;$COMMENT=
$$ 
$$ 
$$ 
$$ 
$$ 
$$ 
$$ 
$$ 
$$ 
$$ 
$$ 
$$ 
$$ 
$$ 
$$ 
$$ 
$$ 
$$ 
$$ 
$$ 
$$ 
$$ 
$$ 
$$ 
$$ 
$$ 
$$ 
$$ 
$$ 
$$ 
$$ 
$$ 
$$ 
$$ 
$$ 
$$ 
$$ 
$$ 
$$ 
$$ 
$$ 
$$ 
$$ 
$$ 
$$ 
$$ 
$$ 
$$ 
$$ 
$$ 
$$ 
$$ 
$$ 
$$ 
$$ 
$$ 
$$ 
$$ 
$$ 
$$ 
$$ 
$$ 
$$ 
$$ 
$$ 
$$ 
$$ 
$$ 
$$ 
$$ 
$$ 
$$ 
$$ 
$$ 
$$ 
$$ 
$$ 
$$ 
$$ 
$$ 
$$ 
$$ 
$$ 
$$ 
$$ 
$$ 
$$ 
$$ 
$$ 
$$ 
$$ 
$$ 
$$ 
$$ 
$$ 
$$ 
$$ 
$$ 
$$ 
$$ 
$$ 
$$ 
$$ 
$$ 
$$ 
$$ 
$$ 
$$ 
$$ 
$$ 
$$ 
$$ 
$$ 
$$ 
$$ 
$$ 
$$ 
$$ 
$$ 
$$ 
$$ 
$$ 
$$ 
$$ 
$$ 
$$ 
$$ 
$$ 
$$ 
$$ 
$$ 
$$ 
$$ 
$$ ;$Id: Avance2.incl,v 1.10.6.7 2007/01/22 13:54:46 ber Exp $
$$ # 12 "C:/Bruker/TOPSPIN/exp/stan/nmr/lists/pp/zg" 2
$$ 
$$ 
$$ 
$$ "acqt0=-p1*2/3.1416"
$$ 
$$ 
$$ # 1 "mc_line 18 file C:/Bruker/TOPSPIN/exp/stan/nmr/lists/pp/zg expanding definition part of mc command before ze"
$$ define delay MCWRK
$$ define delay MCREST
$$ "MCWRK = 0.500000*30m"
$$ "MCREST = 30m - 30m"
$$ # 18 "C:/Bruker/TOPSPIN/exp/stan/nmr/lists/pp/zg"
$$ 1 ze
$$ # 1 "mc_line 18 file C:/Bruker/TOPSPIN/exp/stan/nmr/lists/pp/zg expanding definition of mc command after ze"
$$ # 19 "C:/Bruker/TOPSPIN/exp/stan/nmr/lists/pp/zg"
$$ # 1 "mc_line 19 file C:/Bruker/TOPSPIN/exp/stan/nmr/lists/pp/zg expanding start label for mc command"
$$ 2 MCWRK  * 2
$$ LBLF0, MCREST
$$ # 20 "C:/Bruker/TOPSPIN/exp/stan/nmr/lists/pp/zg"
$$   d1
$$   p1 ph1
$$   go=2 ph31
$$ # 1 "mc_line 23 file C:/Bruker/TOPSPIN/exp/stan/nmr/lists/pp/zg expanding mc command in line"
$$   MCWRK wr #0
$$   MCWRK zd 
$$   lo to LBLF0 times td0
$$ 
$$ # 24 "C:/Bruker/TOPSPIN/exp/stan/nmr/lists/pp/zg"
$$ exit
$$ 
$$ 
$$ ph1=0 2 2 0 1 3 3 1
$$ ph31=0 2 2 0 1 3 3 1
$$ 
$$ 
$$ ;pl1 : f1 channel - power level for pulse (default)
$$ ;p1 : f1 channel -  high power pulse
$$ ;d1 : relaxation delay; 1-5 * T1
$$ ;NS: 1 * n, total number of scans: NS * TD0
$$ 
$$ 
$$ 
$$ ;$Id: zg,v 1.7.10.2 2006/11/10 11:04:15 ber Exp $
##$RELAX= 
##$BRUKER FILE EXP=uxnmr.par
$$ ##TITLE= Parameter file, TOPSPIN		Version 1.3
$$ ##JCAMPDX= 5.0
$$ ##DATATYPE= Parameter Values
$$ ##ORIGIN= Bruker BioSpin GmbH
$$ ##OWNER= Administrator
$$ $$ 2008-03-03 09:42:28.895 +0100  WUR\bruker@RIK1030
$$ $$ C:/Bruker/TOPSPIN/conf/instr/avance400/uxnmr.par
$$ ##$ACB= 0
$$ ##$ACBTAT= (0..15)
0 88 72 0 0 0 0 0 0 0 0 0 0 0 0 0 
$$ ##$ACBTBA= (0..15)
0 0 0 0 0 0 0 0 0 0 0 0 0 0 0 0 
$$ ##$ACBTCTL= (0..15)
0 0 0 0 0 0 0 0 0 0 0 0 0 0 0 0 
$$ ##$ACBTDI= (0..15)
0 102 102 0 0 0 0 0 0 0 0 0 0 0 0 0 
$$ ##$ACBTDM= (0..15)
0 10 10 0 0 0 0 0 0 0 0 0 0 0 0 0 
$$ ##$ACBTFHI= (0..15)
0 400 400 0 0 0 0 0 0 0 0 0 0 0 0 0 
$$ ##$ACBTFL= (0..15)
0 73 74 0 0 0 0 0 0 0 0 0 0 0 0 0 
$$ ##$ACBTFLO= (0..15)
0 14 14 0 0 0 0 0 0 0 0 0 0 0 0 0 
$$ ##$ACBTOUT= (0..15)
0 1 2 0 0 0 0 0 0 0 0 0 0 0 0 0 
$$ ##$ACBTPO= (0..15)
0 150000 60000 0 0 0 0 0 0 0 0 0 0 0 0 0 
$$ ##$ACBTPW= (0..15)
0 10 10 0 0 0 0 0 0 0 0 0 0 0 0 0 
$$ ##$ACBTSB= (0..15)
0 0 0 0 0 0 0 0 0 0 0 0 0 0 0 0 
$$ ##$ACBTY= <no>
$$ ##$AQSBDHW= (0..31)
255 255 1 4 4 255 255 255 0 0 255 255 255 255 255 255 255 255 255 0 255 
255 255 255 255 255 255 255 255 255 255 255 
$$ ##$AQSBDID= (0..31)
255 255 88 83 83 255 255 255 65 67 255 255 255 255 255 255 255 255 255 
66 255 255 255 255 255 255 255 255 255 255 255 255 
$$ ##$AQSBDNO= (0..31)
255 255 1 1 2 255 255 255 1 1 255 255 255 255 255 255 255 255 255 1 255 
255 255 255 255 255 255 255 255 255 255 255 
$$ ##$AQSBDTY= (0..31)
255 255 3 16 16 255 255 255 5 9 255 255 255 255 255 255 255 255 255 7 
255 255 255 255 255 255 255 255 255 255 255 255 
$$ ##$AQSBUAD= (0..31)
255 255 52 36 37 255 255 255 54 26 255 255 255 255 255 255 255 255 255 
32 255 255 255 255 255 255 255 255 255 255 255 255 
$$ ##$AQSECL= (0..31)
255 255 2 3 3 255 255 255 5 2 255 255 255 255 255 255 255 255 255 255 
255 255 255 255 255 255 255 255 255 255 255 255 
$$ ##$AQSECLS= (0..31)
255 255 3 2 2 255 255 255 0 0 255 255 255 255 255 255 255 255 255 255 
255 255 255 255 255 255 255 255 255 255 255 255 
$$ ##$ATT19F= (0..1)
0 0 
$$ ##$ATT1H= (0..1)
0 0 
$$ ##$ATT3H= (0..1)
0 0 
$$ ##$ATTX= (0..1)
0 0 
$$ ##$ATTY= (0..1)
0 0 
$$ ##$ATTZ= (0..1)
0 0 
$$ ##$BACSAIR= no
$$ ##$BACSCAP= 60
$$ ##$BACSDEL= 10
$$ ##$BACSFCM= no
$$ ##$BACSOPT= <>
$$ ##$BACSTY= <tty08>
$$ ##$BARPTY= <no>
$$ ##$BFREQ= 400.13
$$ ##$BIRDS= yes
$$ ##$BMPC= 0
$$ ##$BMPCTY= <no>
$$ ##$BPSUTY= <no>
$$ ##$BSMS= 1
$$ ##$BSMSTY= <tty02>
$$ ##$CFASMOD= (0..7)
1 1 1 1 1 1 1 1 
$$ ##$CFASMUL= (0..7)
1 1 1 1 1 1 1 1 
$$ ##$CNFTXDR= (0..7)
6 6 0 0 0 0 0 0 
$$ ##$COMDIG2= 0
$$ ##$CPDBTY= <no>
$$ ##$CRCOTY= <no>
$$ ##$DATSTAT= no
$$ ##$DIGI140= (0..7)
0 0 0 0 0 0 0 0 
$$ ##$DIGIB12= (0..7)
0 0 0 0 0 0 0 0 
$$ ##$DIGIB16= (0..7)
0 0 0 0 0 0 0 0 
$$ ##$DIGIFA= (0..7)
0 0 0 0 0 0 0 0 
$$ ##$DIGIHA= (0..7)
0 0 0 0 0 0 0 0 
$$ ##$DIGIHAF= (0..7)
0 0 0 0 0 0 0 0 
$$ ##$DIGIHRD= (0..7)
0 0 0 0 0 0 0 0 
$$ ##$DIGIIA= (0..7)
0 0 0 0 0 0 0 0 
$$ ##$DIGIO16= (0..7)
0 0 0 0 0 0 0 0 
$$ ##$DIGISA= (0..7)
1 0 0 0 0 0 0 0 
$$ ##$DIGISAF= (0..7)
0 0 0 0 0 0 0 0 
$$ ##$DIGISL= (0..7)
0 0 0 0 0 0 0 0 
$$ ##$DIGITYI= (0..7)
0 0 0 0 0 0 0 0 
$$ ##$DIGITYP= (0..7)
0 0 0 0 0 0 0 0 
$$ ##$DIGITZ= 0
$$ ##$DRU= no
$$ ##$FCUMEM= (0..7)
2093056 2093056 0 0 0 0 0 0 
$$ ##$FCUPAL= (0..7)
260 260 0 0 0 0 0 0 
$$ ##$FQMIX= 0
$$ ##$FUNCMOD= <>
$$ ##$GCUTYPE= 2
$$ ##$GTUTY= <no>
$$ ##$HFAC= 3
$$ ##$HPCU= 0
$$ ##$HPCUTY= <no>
$$ ##$HPTXLP= (0..3)
-1 -1 -1 -1 
$$ ##$HPTXPI= (0..3)
0 0 0 0 
$$ ##$HPTXPO= (0..3)
0 0 0 0 
$$ ##$HPTXTY= (0..3)
0 0 0 0 
$$ ##$IF451= 0
$$ ##$IFREQ= 1
$$ ##$INTFPR= 0
$$ ##$IPSO= no
$$ ##$LOCKTY= <tty03>
$$ ##$LOCSWID= 0
$$ ##$M2FAC= 0
$$ ##$MASTY= <no>
$$ ##$MEMPRM= 0
$$ ##$MHFAC= 0
$$ ##$MXFAC= 0
$$ ##$NAMPD1= <2H>
$$ ##$NAMPD10= <>
$$ ##$NAMPD11= <>
$$ ##$NAMPD12= <>
$$ ##$NAMPD13= <>
$$ ##$NAMPD14= <>
$$ ##$NAMPD15= <>
$$ ##$NAMPD16= <>
$$ ##$NAMPD2= <X-BB19F_2HS>
$$ ##$NAMPD3= <1H>
$$ ##$NAMPD4= <>
$$ ##$NAMPD5= <>
$$ ##$NAMPD6= <>
$$ ##$NAMPD7= <>
$$ ##$NAMPD8= <>
$$ ##$NAMPD9= <>
$$ ##$NFCU= 2
$$ ##$NMRCH= 0
$$ ##$NMRMEM= 0
$$ ##$NRCU= 1
$$ ##$NROUT= 1
$$ ##$PAMPF1= (0..15)
75 99 67 27 0 0 0 12 117 46 8 118 1 0 0 0 
$$ ##$PAMPF2= (0..15)
0 0 0 0 0 0 0 0 0 0 0 0 0 0 0 0 
$$ ##$PAMPF3= (0..15)
0 0 0 0 0 0 0 0 0 0 0 0 0 0 0 0 
$$ ##$PAMPF4= (0..15)
0 0 0 0 0 0 0 0 0 0 0 0 0 0 0 0 
$$ ##$PAMPF5= (0..15)
0 0 0 0 0 0 0 0 0 0 0 0 0 0 0 0 
$$ ##$PAMPF6= (0..15)
0 0 0 0 0 0 0 0 0 0 0 0 0 0 0 0 
$$ ##$PAMPF7= (0..15)
0 0 0 0 0 0 0 0 0 0 0 0 0 0 0 0 
$$ ##$PAMPF8= (0..15)
0 0 0 0 0 0 0 0 0 0 0 0 0 0 0 0 
$$ ##$PH4= 0
$$ ##$PHF4TY= <no>
$$ ##$POWCHK= no
$$ ##$PRAMD1= (0..7)
0 1048576 0 0 0 1048576 0 0 
$$ ##$PRAMD10= (0..7)
0 0 0 0 0 0 0 0 
$$ ##$PRAMD11= (0..7)
0 0 0 0 0 0 0 0 
$$ ##$PRAMD12= (0..7)
0 0 0 0 0 0 0 0 
$$ ##$PRAMD13= (0..7)
0 0 0 0 0 0 0 0 
$$ ##$PRAMD14= (0..7)
0 0 0 0 0 0 0 0 
$$ ##$PRAMD15= (0..7)
0 0 0 0 0 0 0 0 
$$ ##$PRAMD16= (0..7)
0 0 0 0 0 0 0 0 
$$ ##$PRAMD17= (0..7)
0 0 0 0 0 0 0 0 
$$ ##$PRAMD18= (0..7)
0 0 0 0 0 0 0 0 
$$ ##$PRAMD19= (0..7)
0 0 0 0 0 0 0 0 
$$ ##$PRAMD2= (0..7)
2147483644 2146435071 2147483647 134217727 2147483644 2146435071 2147483647 
134217727 
$$ ##$PRAMD20= (0..7)
0 0 0 0 0 0 0 0 
$$ ##$PRAMD21= (0..7)
0 0 0 0 0 0 0 0 
$$ ##$PRAMD3= (0..7)
2 0 0 0 2 0 0 0 
$$ ##$PRAMD4= (0..7)
2147483644 2146435071 2147483647 134217727 2147483644 2146435071 2147483647 
134217727 
$$ ##$PRAMD5= (0..7)
0 0 0 0 0 0 0 0 
$$ ##$PRAMD6= (0..7)
0 0 0 0 0 0 0 0 
$$ ##$PRAMD7= (0..7)
0 0 0 0 0 0 0 0 
$$ ##$PRAMD8= (0..7)
0 0 0 0 0 0 0 0 
$$ ##$PRAMD9= (0..7)
0 0 0 0 0 0 0 0 
$$ ##$PRAMLED= (0..1)
15 15 
$$ ##$PRAMP1= <tty01>
$$ ##$PRAMP2= <no>
$$ ##$PRAMP3= <no>
$$ ##$PRAMP4= <no>
$$ ##$PRAMP5= <no>
$$ ##$PRAMP6= <no>
$$ ##$PRAMP7= <no>
$$ ##$PRAMP8= <no>
$$ ##$PRAMPTP= 0
$$ ##$PREPTY= <no>
$$ ##$PRESHLD= 0
$$ ##$PTS160= -1
$$ ##$PTSA2X= (0..7)
0 0 0 0 0 0 0 0 
$$ ##$PTSF2X= (0..7)
0 0 0 0 0 0 0 0 
$$ ##$PTSFMX= (0..7)
429.9 429.9 0 0 0 0 0 0 
$$ ##$PULCHK= no
$$ ##$RCUCDS= (0..7)
8388608 0 0 0 0 0 0 0 
$$ ##$RCUCFS= (0..7)
4096 0 0 0 0 0 0 0 
$$ ##$RCUCSS= (0..7)
1048576 0 0 0 0 0 0 0 
$$ ##$RCUI2C1= (0..7)
78 0 0 0 0 0 0 0 
$$ ##$RCUI2C2= (0..7)
0 0 0 0 0 0 0 0 
$$ ##$RCUI2C3= (0..7)
0 0 0 0 0 0 0 0 
$$ ##$RCUI2C4= (0..7)
0 0 0 0 0 0 0 0 
$$ ##$RCUI2C5= (0..7)
0 0 0 0 0 0 0 0 
$$ ##$RCUI2C6= (0..7)
0 0 0 0 0 0 0 0 
$$ ##$RCUI2C7= (0..7)
0 0 0 0 0 0 0 0 
$$ ##$RCUI2C8= (0..7)
0 0 0 0 0 0 0 0 
$$ ##$RDCU= 0
$$ ##$RGTYPE= (0..7)
5 0 0 0 0 0 0 0 
$$ ##$RG_max= (0..7)
46341 0 0 0 0 0 0 0 
$$ ##$RG_min= (0..7)
1 0 0 0 0 0 0 0 
$$ ##$RG_tab1= (0..255)
1 1.1 1.3 1.4 1.6 1.8 2 2.2 2.5 2.8 3.2 3.6 4 4.5 5 5.7 6.3 7.1 8 9 10.1 
11.3 12.7 14.3 16 18 20.2 22.6 25.4 28.5 32 35.9 40.3 45.3 50.8 57 64 
71.8 80.6 90.5 101.6 114 128 143.7 161.3 181 203.2 228.1 256 287.4 322.5 
362 406.4 456.1 512 574.7 645.1 724.1 812.7 912.3 1024 1149.4 1290.2 1448.2 
1625.5 1824.6 2048 2298.8 2580.3 2896.3 3251 3649.1 4096 4597.6 5160.6 
5792.6 6502 7298.2 8192 9195.2 10321.3 11585.2 13004 14596.5 16384 18390.4 
20642.5 23170.5 26008 29193 32768 36780.8 41285.1 46341 -1 -1 -1 -1 -1 
-1 -1 -1 -1 -1 -1 -1 -1 -1 -1 -1 -1 -1 -1 -1 -1 -1 -1 -1 -1 -1 -1 -1 -1 
-1 -1 -1 -1 -1 -1 -1 -1 -1 -1 -1 -1 -1 -1 -1 -1 -1 -1 -1 -1 -1 -1 -1 -1 
-1 -1 -1 -1 -1 -1 -1 -1 -1 -1 -1 -1 -1 -1 -1 -1 -1 -1 -1 -1 -1 -1 -1 -1 
-1 -1 -1 -1 -1 -1 -1 -1 -1 -1 -1 -1 -1 -1 -1 -1 -1 -1 -1 -1 -1 -1 -1 -1 
-1 -1 -1 -1 -1 -1 -1 -1 -1 -1 -1 -1 -1 -1 -1 -1 -1 -1 -1 -1 -1 -1 -1 -1 
-1 -1 -1 -1 -1 -1 -1 -1 -1 -1 -1 -1 -1 -1 -1 -1 -1 -1 -1 -1 -1 -1 -1 -1 
-1 -1 -1 -1 -1 -1 -1 -1 -1 -1 -1 -1 -1 
$$ ##$RG_tab2= (0..255)
-1 -1 -1 -1 -1 -1 -1 -1 -1 -1 -1 -1 -1 -1 -1 -1 -1 -1 -1 -1 -1 -1 -1 -1 
-1 -1 -1 -1 -1 -1 -1 -1 -1 -1 -1 -1 -1 -1 -1 -1 -1 -1 -1 -1 -1 -1 -1 -1 
-1 -1 -1 -1 -1 -1 -1 -1 -1 -1 -1 -1 -1 -1 -1 -1 -1 -1 -1 -1 -1 -1 -1 -1 
-1 -1 -1 -1 -1 -1 -1 -1 -1 -1 -1 -1 -1 -1 -1 -1 -1 -1 -1 -1 -1 -1 -1 -1 
-1 -1 -1 -1 -1 -1 -1 -1 -1 -1 -1 -1 -1 -1 -1 -1 -1 -1 -1 -1 -1 -1 -1 -1 
-1 -1 -1 -1 -1 -1 -1 -1 -1 -1 -1 -1 -1 -1 -1 -1 -1 -1 -1 -1 -1 -1 -1 -1 
-1 -1 -1 -1 -1 -1 -1 -1 -1 -1 -1 -1 -1 -1 -1 -1 -1 -1 -1 -1 -1 -1 -1 -1 
-1 -1 -1 -1 -1 -1 -1 -1 -1 -1 -1 -1 -1 -1 -1 -1 -1 -1 -1 -1 -1 -1 -1 -1 
-1 -1 -1 -1 -1 -1 -1 -1 -1 -1 -1 -1 -1 -1 -1 -1 -1 -1 -1 -1 -1 -1 -1 -1 
-1 -1 -1 -1 -1 -1 -1 -1 -1 -1 -1 -1 -1 -1 -1 -1 -1 -1 -1 -1 -1 -1 -1 -1 
-1 -1 -1 -1 -1 -1 -1 -1 -1 -1 -1 -1 -1 -1 -1 -1 
$$ ##$RG_tab3= (0..255)
-1 -1 -1 -1 -1 -1 -1 -1 -1 -1 -1 -1 -1 -1 -1 -1 -1 -1 -1 -1 -1 -1 -1 -1 
-1 -1 -1 -1 -1 -1 -1 -1 -1 -1 -1 -1 -1 -1 -1 -1 -1 -1 -1 -1 -1 -1 -1 -1 
-1 -1 -1 -1 -1 -1 -1 -1 -1 -1 -1 -1 -1 -1 -1 -1 -1 -1 -1 -1 -1 -1 -1 -1 
-1 -1 -1 -1 -1 -1 -1 -1 -1 -1 -1 -1 -1 -1 -1 -1 -1 -1 -1 -1 -1 -1 -1 -1 
-1 -1 -1 -1 -1 -1 -1 -1 -1 -1 -1 -1 -1 -1 -1 -1 -1 -1 -1 -1 -1 -1 -1 -1 
-1 -1 -1 -1 -1 -1 -1 -1 -1 -1 -1 -1 -1 -1 -1 -1 -1 -1 -1 -1 -1 -1 -1 -1 
-1 -1 -1 -1 -1 -1 -1 -1 -1 -1 -1 -1 -1 -1 -1 -1 -1 -1 -1 -1 -1 -1 -1 -1 
-1 -1 -1 -1 -1 -1 -1 -1 -1 -1 -1 -1 -1 -1 -1 -1 -1 -1 -1 -1 -1 -1 -1 -1 
-1 -1 -1 -1 -1 -1 -1 -1 -1 -1 -1 -1 -1 -1 -1 -1 -1 -1 -1 -1 -1 -1 -1 -1 
-1 -1 -1 -1 -1 -1 -1 -1 -1 -1 -1 -1 -1 -1 -1 -1 -1 -1 -1 -1 -1 -1 -1 -1 
-1 -1 -1 -1 -1 -1 -1 -1 -1 -1 -1 -1 -1 -1 -1 -1 
$$ ##$RG_tab4= (0..255)
-1 -1 -1 -1 -1 -1 -1 -1 -1 -1 -1 -1 -1 -1 -1 -1 -1 -1 -1 -1 -1 -1 -1 -1 
-1 -1 -1 -1 -1 -1 -1 -1 -1 -1 -1 -1 -1 -1 -1 -1 -1 -1 -1 -1 -1 -1 -1 -1 
-1 -1 -1 -1 -1 -1 -1 -1 -1 -1 -1 -1 -1 -1 -1 -1 -1 -1 -1 -1 -1 -1 -1 -1 
-1 -1 -1 -1 -1 -1 -1 -1 -1 -1 -1 -1 -1 -1 -1 -1 -1 -1 -1 -1 -1 -1 -1 -1 
-1 -1 -1 -1 -1 -1 -1 -1 -1 -1 -1 -1 -1 -1 -1 -1 -1 -1 -1 -1 -1 -1 -1 -1 
-1 -1 -1 -1 -1 -1 -1 -1 -1 -1 -1 -1 -1 -1 -1 -1 -1 -1 -1 -1 -1 -1 -1 -1 
-1 -1 -1 -1 -1 -1 -1 -1 -1 -1 -1 -1 -1 -1 -1 -1 -1 -1 -1 -1 -1 -1 -1 -1 
-1 -1 -1 -1 -1 -1 -1 -1 -1 -1 -1 -1 -1 -1 -1 -1 -1 -1 -1 -1 -1 -1 -1 -1 
-1 -1 -1 -1 -1 -1 -1 -1 -1 -1 -1 -1 -1 -1 -1 -1 -1 -1 -1 -1 -1 -1 -1 -1 
-1 -1 -1 -1 -1 -1 -1 -1 -1 -1 -1 -1 -1 -1 -1 -1 -1 -1 -1 -1 -1 -1 -1 -1 
-1 -1 -1 -1 -1 -1 -1 -1 -1 -1 -1 -1 -1 -1 -1 -1 
$$ ##$RG_tab5= (0..255)
-1 -1 -1 -1 -1 -1 -1 -1 -1 -1 -1 -1 -1 -1 -1 -1 -1 -1 -1 -1 -1 -1 -1 -1 
-1 -1 -1 -1 -1 -1 -1 -1 -1 -1 -1 -1 -1 -1 -1 -1 -1 -1 -1 -1 -1 -1 -1 -1 
-1 -1 -1 -1 -1 -1 -1 -1 -1 -1 -1 -1 -1 -1 -1 -1 -1 -1 -1 -1 -1 -1 -1 -1 
-1 -1 -1 -1 -1 -1 -1 -1 -1 -1 -1 -1 -1 -1 -1 -1 -1 -1 -1 -1 -1 -1 -1 -1 
-1 -1 -1 -1 -1 -1 -1 -1 -1 -1 -1 -1 -1 -1 -1 -1 -1 -1 -1 -1 -1 -1 -1 -1 
-1 -1 -1 -1 -1 -1 -1 -1 -1 -1 -1 -1 -1 -1 -1 -1 -1 -1 -1 -1 -1 -1 -1 -1 
-1 -1 -1 -1 -1 -1 -1 -1 -1 -1 -1 -1 -1 -1 -1 -1 -1 -1 -1 -1 -1 -1 -1 -1 
-1 -1 -1 -1 -1 -1 -1 -1 -1 -1 -1 -1 -1 -1 -1 -1 -1 -1 -1 -1 -1 -1 -1 -1 
-1 -1 -1 -1 -1 -1 -1 -1 -1 -1 -1 -1 -1 -1 -1 -1 -1 -1 -1 -1 -1 -1 -1 -1 
-1 -1 -1 -1 -1 -1 -1 -1 -1 -1 -1 -1 -1 -1 -1 -1 -1 -1 -1 -1 -1 -1 -1 -1 
-1 -1 -1 -1 -1 -1 -1 -1 -1 -1 -1 -1 -1 -1 -1 -1 
$$ ##$RG_tab6= (0..255)
-1 -1 -1 -1 -1 -1 -1 -1 -1 -1 -1 -1 -1 -1 -1 -1 -1 -1 -1 -1 -1 -1 -1 -1 
-1 -1 -1 -1 -1 -1 -1 -1 -1 -1 -1 -1 -1 -1 -1 -1 -1 -1 -1 -1 -1 -1 -1 -1 
-1 -1 -1 -1 -1 -1 -1 -1 -1 -1 -1 -1 -1 -1 -1 -1 -1 -1 -1 -1 -1 -1 -1 -1 
-1 -1 -1 -1 -1 -1 -1 -1 -1 -1 -1 -1 -1 -1 -1 -1 -1 -1 -1 -1 -1 -1 -1 -1 
-1 -1 -1 -1 -1 -1 -1 -1 -1 -1 -1 -1 -1 -1 -1 -1 -1 -1 -1 -1 -1 -1 -1 -1 
-1 -1 -1 -1 -1 -1 -1 -1 -1 -1 -1 -1 -1 -1 -1 -1 -1 -1 -1 -1 -1 -1 -1 -1 
-1 -1 -1 -1 -1 -1 -1 -1 -1 -1 -1 -1 -1 -1 -1 -1 -1 -1 -1 -1 -1 -1 -1 -1 
-1 -1 -1 -1 -1 -1 -1 -1 -1 -1 -1 -1 -1 -1 -1 -1 -1 -1 -1 -1 -1 -1 -1 -1 
-1 -1 -1 -1 -1 -1 -1 -1 -1 -1 -1 -1 -1 -1 -1 -1 -1 -1 -1 -1 -1 -1 -1 -1 
-1 -1 -1 -1 -1 -1 -1 -1 -1 -1 -1 -1 -1 -1 -1 -1 -1 -1 -1 -1 -1 -1 -1 -1 
-1 -1 -1 -1 -1 -1 -1 -1 -1 -1 -1 -1 -1 -1 -1 -1 
$$ ##$RG_tab7= (0..255)
-1 -1 -1 -1 -1 -1 -1 -1 -1 -1 -1 -1 -1 -1 -1 -1 -1 -1 -1 -1 -1 -1 -1 -1 
-1 -1 -1 -1 -1 -1 -1 -1 -1 -1 -1 -1 -1 -1 -1 -1 -1 -1 -1 -1 -1 -1 -1 -1 
-1 -1 -1 -1 -1 -1 -1 -1 -1 -1 -1 -1 -1 -1 -1 -1 -1 -1 -1 -1 -1 -1 -1 -1 
-1 -1 -1 -1 -1 -1 -1 -1 -1 -1 -1 -1 -1 -1 -1 -1 -1 -1 -1 -1 -1 -1 -1 -1 
-1 -1 -1 -1 -1 -1 -1 -1 -1 -1 -1 -1 -1 -1 -1 -1 -1 -1 -1 -1 -1 -1 -1 -1 
-1 -1 -1 -1 -1 -1 -1 -1 -1 -1 -1 -1 -1 -1 -1 -1 -1 -1 -1 -1 -1 -1 -1 -1 
-1 -1 -1 -1 -1 -1 -1 -1 -1 -1 -1 -1 -1 -1 -1 -1 -1 -1 -1 -1 -1 -1 -1 -1 
-1 -1 -1 -1 -1 -1 -1 -1 -1 -1 -1 -1 -1 -1 -1 -1 -1 -1 -1 -1 -1 -1 -1 -1 
-1 -1 -1 -1 -1 -1 -1 -1 -1 -1 -1 -1 -1 -1 -1 -1 -1 -1 -1 -1 -1 -1 -1 -1 
-1 -1 -1 -1 -1 -1 -1 -1 -1 -1 -1 -1 -1 -1 -1 -1 -1 -1 -1 -1 -1 -1 -1 -1 
-1 -1 -1 -1 -1 -1 -1 -1 -1 -1 -1 -1 -1 -1 -1 -1 
$$ ##$RG_tab8= (0..255)
-1 -1 -1 -1 -1 -1 -1 -1 -1 -1 -1 -1 -1 -1 -1 -1 -1 -1 -1 -1 -1 -1 -1 -1 
-1 -1 -1 -1 -1 -1 -1 -1 -1 -1 -1 -1 -1 -1 -1 -1 -1 -1 -1 -1 -1 -1 -1 -1 
-1 -1 -1 -1 -1 -1 -1 -1 -1 -1 -1 -1 -1 -1 -1 -1 -1 -1 -1 -1 -1 -1 -1 -1 
-1 -1 -1 -1 -1 -1 -1 -1 -1 -1 -1 -1 -1 -1 -1 -1 -1 -1 -1 -1 -1 -1 -1 -1 
-1 -1 -1 -1 -1 -1 -1 -1 -1 -1 -1 -1 -1 -1 -1 -1 -1 -1 -1 -1 -1 -1 -1 -1 
-1 -1 -1 -1 -1 -1 -1 -1 -1 -1 -1 -1 -1 -1 -1 -1 -1 -1 -1 -1 -1 -1 -1 -1 
-1 -1 -1 -1 -1 -1 -1 -1 -1 -1 -1 -1 -1 -1 -1 -1 -1 -1 -1 -1 -1 -1 -1 -1 
-1 -1 -1 -1 -1 -1 -1 -1 -1 -1 -1 -1 -1 -1 -1 -1 -1 -1 -1 -1 -1 -1 -1 -1 
-1 -1 -1 -1 -1 -1 -1 -1 -1 -1 -1 -1 -1 -1 -1 -1 -1 -1 -1 -1 -1 -1 -1 -1 
-1 -1 -1 -1 -1 -1 -1 -1 -1 -1 -1 -1 -1 -1 -1 -1 -1 -1 -1 -1 -1 -1 -1 -1 
-1 -1 -1 -1 -1 -1 -1 -1 -1 -1 -1 -1 -1 -1 -1 -1 
$$ ##$ROUTER= 3
$$ ##$RX22TY= <tty10>
$$ ##$SCMTY= <no>
$$ ##$SPECTR= 5
$$ ##$SY2FLAG= 0
$$ ##$TFXNUM= 0
$$ ##$TRIPLO2= 0
$$ ##$VTUTY= <tty05>
$$ ##$WBREFAM= (0..15)
100 100 100 100 100 100 100 100 100 100 100 100 100 100 100 100 
$$ ##$WBREFPH= (0..15)
0 0 0 0 0 0 0 0 0 0 0 0 0 0 0 0 
$$ ##$XFAC= 2
$$ ##END=
##$RELAX= 
$$ Bruker specific parameters
$$ --------------------------
##$DU= <P:\NMR-data>
##$EXPNO= 1
##$NAME= <NMR_apolar_Ctrol_p7.2C>
##$PROCNO= 1
##$TYPE= <nmr>
##$USER= <Ainhoa_raw_data>
##$ACQT0= -4.83829889523336
##$AMP= (0..31)
100 100 100 100 100 100 100 100 100 100 100 100 100 100 100 100 100 100
100 100 100 100 100 100 100 100 100 100 100 100 100 100
##$ANAVPT= -1
##$AQSEQ= 0
##$AQ_mod= 3
##$AUNM= <au_zg>
##$AUTOPOS= <22 >
##$BF1= 400.13
##$BF2= 100.612769
##$BF3= 400.13
##$BF4= 400.13
##$BF5= 500.13
##$BF6= 500.13
##$BF7= 500.13
##$BF8= 500.13
##$BYTORDA= 0
##$CFDGTYP= 0
##$CFRGTYP= 5
##$CHEMSTR= <none>
##$CNST= (0..63)
1 1 145 1 1 1 1 1 1 1 1 1 1 1 1 1 1 1 1 1 1 1 1 1 1 1 1 1 1 1 1 1 1 1 1
1 1 1 1 1 1 1 1 1 1 1 1 1 1 1 1 1 1 1 1 1 1 1 1 1 1 1 1 1
##$CPDPRG= <>
##$CPDPRG1= <>
##$CPDPRG2= <>
##$CPDPRG3= <>
##$CPDPRG4= <mlev>
##$CPDPRG5= <mlev>
##$CPDPRG6= <mlev>
##$CPDPRG7= <mlev>
##$CPDPRG8= <mlev>
##$CPDPRGB= <>
##$CPDPRGT= <>
##$D= (0..63)
0 2 0 0 0 0 0 0 0 0.06 0 0 2e-005 0 0 0 0.0002 0 0 0 0 0 0 0 0 0 0 0 0
0 0 0 0 0 0 0 0 0 0 0 0 0 0 0 0 0 0 0 0 0 0 0 0 0 0 0 0 0 0 0 0 0 0 0
##$DATE= 1213869432
##$DBL= (0..7)
120 120 120 120 120 120 120 120
##$DBP= (0..7)
150 150 150 150 150 150 150 150
##$DBP07= 0
##$DBPNAM0= <>
##$DBPNAM1= <>
##$DBPNAM2= <>
##$DBPNAM3= <>
##$DBPNAM4= <>
##$DBPNAM5= <>
##$DBPNAM6= <>
##$DBPNAM7= <>
##$DBPOAL= (0..7)
0.5 0.5 0.5 0.5 0.5 0.5 0.5 0.5
##$DBPOFFS= (0..7)
0 0 0 0 0 0 0 0
##$DE= 6
##$DECBNUC= <off>
##$DECIM= 24
##$DECNUC= <off>
##$DECSTAT= 4
##$DIGMOD= 0
##$DIGTYP= 7
##$DL= (0..7)
0 120 120 120 120 120 120 120
##$DP= (0..7)
150 150 150 150 150 150 150 150
##$DP07= 0
##$DPNAME0= <>
##$DPNAME1= <>
##$DPNAME2= <>
##$DPNAME3= <>
##$DPNAME4= <>
##$DPNAME5= <>
##$DPNAME6= <>
##$DPNAME7= <>
##$DPOAL= (0..7)
0.5 0.5 0.5 0.5 0.5 0.5 0.5 0.5
##$DPOFFS= (0..7)
0 0 0 0 0 0 0 0
##$DQDMODE= 0
##$DR= 18
##$DS= 4
##$DSLIST= <SSSSSSSSSSSSSSS>
##$DSPFIRM= 0
##$DSPFVS= -1
##$DTYPA= 0
##$EXP= <AID_chl>
##$F1LIST= <111111111111111>
##$F2LIST= <222222222222222>
##$F3LIST= <333333333333333>
##$FCUCHAN= (0..9)
0 2 1 0 0 0 0 0 0 0
##$FL1= 90
##$FL2= 90
##$FL3= 90
##$FL4= 90
##$FOV= 20
##$FQ1LIST= <freqlist>
##$FQ2LIST= <freqlist>
##$FQ3LIST= <freqlist>
##$FQ4LIST= <freqlist>
##$FQ5LIST= <freqlist>
##$FQ6LIST= <freqlist>
##$FQ7LIST= <freqlist>
##$FQ8LIST= <freqlist>
##$FRQLO3= 1882485.02994012
##$FRQLO3N= 0
##$FS= (0..7)
83 83 83 83 83 83 83 83
##$FTLPGN= 0
##$FW= 90000
##$FnMODE= 0
##$FnTYPE= 0
##$GP031= 0
##$GPNAM0= <sine.100>
##$GPNAM1= <sine.100>
##$GPNAM10= <sine.100>
##$GPNAM11= <sine.100>
##$GPNAM12= <sine.100>
##$GPNAM13= <sine.100>
##$GPNAM14= <sine.100>
##$GPNAM15= <sine.100>
##$GPNAM16= <sine.100>
##$GPNAM17= <sine.100>
##$GPNAM18= <sine.100>
##$GPNAM19= <sine.100>
##$GPNAM2= <sine.100>
##$GPNAM20= <sine.100>
##$GPNAM21= <sine.100>
##$GPNAM22= <sine.100>
##$GPNAM23= <sine.100>
##$GPNAM24= <sine.100>
##$GPNAM25= <sine.100>
##$GPNAM26= <sine.100>
##$GPNAM27= <sine.100>
##$GPNAM28= <sine.100>
##$GPNAM29= <sine.100>
##$GPNAM3= <sine.100>
##$GPNAM30= <sine.100>
##$GPNAM31= <sine.100>
##$GPNAM4= <sine.100>
##$GPNAM5= <sine.100>
##$GPNAM6= <sine.100>
##$GPNAM7= <sine.100>
##$GPNAM8= <sine.100>
##$GPNAM9= <sine.100>
##$GPX= (0..31)
0 0 0 0 0 0 0 0 0 0 0 0 0 0 0 0 0 0 0 0 0 0 0 0 0 0 0 0 0 0 0 0
##$GPY= (0..31)
0 0 0 0 0 0 0 0 0 0 0 0 0 0 0 0 0 0 0 0 0 0 0 0 0 0 0 0 0 0 0 0
##$GPZ= (0..31)
0 0 0 0 0 0 0 0 0 0 0 0 0 0 0 0 0 0 0 0 0 0 0 0 0 0 0 0 0 0 0 0
##$GRDPROG= <>
##$GRPDLY= -1
##$HDDUTY= 20
##$HDRATE= 20
##$HGAIN= (0..3)
0 0 0 0
##$HL1= 1
##$HL2= 35
##$HL3= 16
##$HL4= 17
##$HOLDER= 0
##$HPMOD= (0..7)
0 0 0 0 0 0 0 0
##$HPPRGN= 0
##$IN= (0..63)
0.001 0.001 0.001 0.001 0.001 0.001 0.001 0.001 0.001 0.001 0.001 0.001
0.001 0.001 0.001 0.001 0.001 0.001 0.001 0.001 0.001 0.001 0.001 0.001
0.001 0.001 0.001 0.001 0.001 0.001 0.001 0.001 0.001 0.001 0.001 0.001
0.001 0.001 0.001 0.001 0.001 0.001 0.001 0.001 0.001 0.001 0.001 0.001
0.001 0.001 0.001 0.001 0.001 0.001 0.001 0.001 0.001 0.001 0.001 0.001
0.001 0.001 0.001 0.001
##$INF= (0..7)
0 0 0 0 0 0 0 0
##$INP= (0..63)
0 0 0 0 0 0 0 0 0 0 0 0 0 0 0 0 0 0 0 0 0 0 0 0 0 0 0 0 0 0 0 0 0 0 0 0
0 0 0 0 0 0 0 0 0 0 0 0 0 0 0 0 0 0 0 0 0 0 0 0 0 0 0 0
##$INSTRUM= <avance400>
##$L= (0..31)
1 1 1 1 1 1 1 1 1 1 1 1 1 1 1 1 1 1 1 1 1 1 1 1 1 1 1 1 1 1 1 1
##$LFILTER= 100
##$LGAIN= -15
##$LINPSTP= 10
##$LOCKED= yes
##$LOCKFLD= 3193
##$LOCKGN= 118.699996948242
##$LOCKPOW= -35
##$LOCKPPM= 7.23999977111816
##$LOCNUC= <2H>
##$LOCPHAS= 356
##$LOCSHFT= yes
##$LOCSW= 0
##$LTIME= 0.200000002980232
##$MASR= 4200
##$MASRLST= <masrlst>
##$NBL= 1
##$NC= -2
##$NLOGCH= 1
##$NS= 128
##$NUC1= <1H>
##$NUC2= <13C>
##$NUC3= <off>
##$NUC4= <off>
##$NUC5= <off>
##$NUC6= <off>
##$NUC7= <off>
##$NUC8= <off>
##$NUCLEI= 0
##$NUCLEUS= <off>
##$O1= 1922.3
##$O2= 4979.85804243228
##$O3= 1900.52349393
##$O4= 1900.52349393
##$O5= 0
##$O6= 0
##$O7= 0
##$O8= 0
##$OBSCHAN= (0..9)
0 0 0 0 0 0 0 0 0 0
##$OVERFLW= 0
##$P= (0..63)
7.6 7.6 15.2 14.9 29.8 16.5 25 50 0 0 0 0 0 0 0 200000 1000 2500 0 600
2500 0 0 0 0 200 0 7.6 1000 0 0 0 0 0 0 0 0 0 0 0 0 0 0 0 0 0 0 0 0 0 0
0 0 0 0 0 0 0 0 0 0 0 0 0
##$PACOIL= (0..15)
0 0 0 0 0 0 0 0 0 0 0 0 0 0 0 0
##$PAPS= 2
##$PARMODE= 0
##$PCPD= (0..9)
100 100 70 100 100 100 100 100 100 100
##$PHCOR= (0..31)
0 0 0 0 0 0 0 0 0 0 0 0 0 0 0 0 0 0 0 0 0 0 0 0 0 0 0 0 0 0 0 0
##$PHLIST= <>
##$PHP= 1
##$PH_ref= 0
##$PL= (0..63)
120 0 -4 120 120 120 120 120 120 60 10.34 22.38 9 120 120 120 120 120 0
120 120 120 120 120 120 120 120 22.38 120 120 9 120 120 120 120 120 120
120 120 120 120 120 120 120 120 120 120 120 120 120 120 120 120 120 120
120 120 120 120 120 120 120 120 120
##$PLSTEP= 0.1
##$PLSTRT= -6
##$POWMOD= 0
##$PQPHASE= 0
##$PQSCALE= 0
##$PR= 1
##$PRECHAN= (0..15)
-1 1 2 -1 -1 -1 -1 -1 -1 -1 -1 -1 -1 -1 -1 -1
##$PRGAIN= 0
##$PROBHD= <5 mm PABBI 1H-BB Z-GRD Z811201/0006
>
##$PROSOL= no
##$PULPROG= <zg>
##$PW= 0
##$PYNM= <acqu.py>
##$QNP= 1
##$RD= 0
##$RECCHAN= (0..15)
-1 -1 -1 -1 -1 -1 -1 -1 -1 -1 -1 -1 -1 -1 -1 -1
##$RECPH= 0
##$RECPRE= (0..15)
-1 -1 -1 -1 -1 -1 -1 -1 -1 -1 -1 -1 -1 -1 -1 -1
##$RECPRFX= (0..15)
-1 -1 -1 -1 -1 -1 -1 -1 -1 -1 -1 -1 -1 -1 -1 -1
##$RECSEL= (0..15)
0 0 0 0 0 0 0 0 0 0 0 0 0 0 0 0
##$RG= 203.2
##$RO= 0
##$ROUTWD1= (0..23)
0 0 0 0 0 0 0 0 0 0 0 0 0 0 0 0 0 0 0 0 1 1 0 0
##$ROUTWD2= (0..23)
0 0 0 0 0 1 0 0 0 0 0 0 0 0 0 0 0 0 1 0 1 1 0 0
##$RSEL= (0..9)
0 1 2 0 0 0 0 0 0 0
##$S= (0..7)
83 4 83 83 83 83 83 83
##$SEOUT= 0
##$SFO1= 400.1319223
##$SFO2= 100.617748858042
##$SFO3= 400.131900523494
##$SFO4= 400.131900523494
##$SFO5= 500.13
##$SFO6= 500.13
##$SFO7= 500.13
##$SFO8= 500.13
##$SOLVENT= <CDCl3>
##$SP= (0..31)
1 120 120 120 0 0 120 120 0 0 0 120 0 0 120 0 150 150 120 120.87 118.96
122.27 114.95 150 150 150 150 150 150 120 120 120
##$SP07= 0
##$SPECTR= 0
##$SPNAM0= <gauss>
##$SPNAM1= <Gaus1.1000>
##$SPNAM10= <gauss>
##$SPNAM11= <Gaus1.1000>
##$SPNAM12= <gauss>
##$SPNAM13= <gauss>
##$SPNAM14= <Gaus1.1000>
##$SPNAM15= <Gaus1.1000>
##$SPNAM16= <gauss>
##$SPNAM17= <gauss>
##$SPNAM18= <Gaus1.1000>
##$SPNAM19= <Gaus1.1000>
##$SPNAM2= <Gaus1.1000>
##$SPNAM20= <Gaus1.1000>
##$SPNAM21= <Gaus1.1000>
##$SPNAM22= <Gaus1.1000>
##$SPNAM23= <gauss>
##$SPNAM24= <gauss>
##$SPNAM25= <gauss>
##$SPNAM26= <gauss>
##$SPNAM27= <gauss>
##$SPNAM28= <gauss>
##$SPNAM29= <Gaus1.1000>
##$SPNAM3= <Gaus1.1000>
##$SPNAM30= <Gaus1.1000>
##$SPNAM31= <Gaus1.1000>
##$SPNAM4= <gauss>
##$SPNAM5= <gauss>
##$SPNAM6= <Gaus1.1000>
##$SPNAM7= <Gaus1.1000>
##$SPNAM8= <gauss>
##$SPNAM9= <gauss>
##$SPOAL= (0..31)
0.5 0.5 0.5 0.5 0.5 0.5 0.5 0.5 0.5 0.5 0.5 0.5 0.5 0.5 0.5 0.5 0.5 0.5
0.5 0.5 0.5 0.5 0.5 0.5 0.5 0.5 0.5 0.5 0.5 0.5 0.5 0.5
##$SPOFFS= (0..31)
0 0 0 0 0 0 0 0 0 0 0 0 0 0 0 0 0 0 0 0 0 0 0 0 0 0 0 0 0 0 0 0
##$SUBNAM0= <"">
##$SUBNAM1= <"">
##$SUBNAM2= <"">
##$SUBNAM3= <"">
##$SUBNAM4= <"">
##$SUBNAM5= <"">
##$SUBNAM6= <"">
##$SUBNAM7= <"">
##$SUBNAM8= <"">
##$SUBNAM9= <"">
##$SW= 12.4709369134976
##$SWIBOX= (0..15)
0 1 2 0 0 0 0 0 0 0 0 0 0 0 0 0
##$SW_h= 4990.01996007984
##$SWfinal= 0
##$TD= 16244
##$TD0= 1
##$TE= 301.7
##$TE2= 300
##$TE3= 300
##$TEG= 300
##$TL= (0..7)
0 120 120 120 120 120 120 120
##$TP= (0..7)
150 150 150 150 150 150 150 150
##$TP07= 0
##$TPNAME0= <>
##$TPNAME1= <>
##$TPNAME2= <>
##$TPNAME3= <>
##$TPNAME4= <>
##$TPNAME5= <>
##$TPNAME6= <>
##$TPNAME7= <>
##$TPOAL= (0..7)
0.5 0.5 0.5 0.5 0.5 0.5 0.5 0.5
##$TPOFFS= (0..7)
0 0 0 0 0 0 0 0
##$TUNHIN= 0
##$TUNHOUT= 0
##$TUNXOUT= 0
##$USERA1= <user>
##$USERA2= <user>
##$USERA3= <user>
##$USERA4= <user>
##$USERA5= <user>
##$V9= 5
##$VALIST= <valist>
##$VCLIST= <CCCCCCCCCCCCCCC>
##$VD= 0
##$VDLIST= <DDDDDDDDDDDDDDD>
##$VPLIST= <PPPPPPPPPPPPPPP>
##$VTLIST= <TTTTTTTTTTTTTTT>
##$WBST= 1024
##$WBSW= 15.53612
##$XGAIN= (0..3)
0 0 0 0
##$XL= 0
##$YL= 0
##$YMAX_a= 3130501
##$YMIN_a= -2419303
##$ZGOPTNS= <>
##$ZL1= 120
##$ZL2= 120
##$ZL3= 120
##$ZL4= 120
##$ABSF1= 10
##$ABSF2= 0
##$ABSG= 5
##$ABSL= 3
##$ALPHA= 0
##$AQORDER= 0
##$ASSFAC= 0
##$ASSFACI= 0
##$ASSFACX= 0
##$ASSWID= 0
##$AUNMP= <proc_1H_AID>
##$AXLEFT= 0
##$AXNAME= <>
##$AXNUC= <off>
##$AXRIGHT= 0
##$AXTYPE= 0
##$AXUNIT= <>
##$AZFE= 0.1
##$AZFW= 0.1
##$BCFW= 1
##$BC_mod= 2
##$BYTORDP= 0
##$COROFFS= 0
##$CY= 12.5
##$DATMOD= 1
##$DC= 2
##$DFILT= <>
##$DTYPP= 0
##$F1P= 9.9967504570787
##$F2P= -9.53364507338961e-007
##$FCOR= 1
##$FTSIZE= 65536
##$FT_mod= 4
##$GAMMA= 1
##$GB= 0
##$INTBC= 1
##$INTSCL= 1
##$ISEN= 128
##$LB= 1
##$LEV0= 0
##$LPBIN= 0
##$MAXI= 10000
##$MC2= 0
##$MEAN= 0
##$ME_mod= 0
##$MI= 0.02
##$NCOEF= 0
##$NC_proc= 0
##$NLEV= 6
##$NOISF1= 8.174992
##$NOISF2= 6.675002
##$NSP= 1
##$NTH_PI= 0
##$NZP= 0
##$OFFSET= 11.01498
##$PC= 1
##$PHC0= -157.0602
##$PHC1= -10.00055
##$PH_mod= 0
##$PKNL= yes
##$PPARMOD= 0
##$PPDIAG= 0
##$PPIPTYP= 0
##$PPMPNUM= 100
##$PPRESOL= 1
##$PSCAL= 0
##$PSIGN= 0
##$PYNMP= <proc.py>
##$REVERSE= no
##$SF= 400.130009885034
##$SI= 131072
##$SIGF1= 5.6
##$SIGF2= 5.2
##$SINO= 400
##$SIOLD= 131072
##$SPECTYP= <>
##$SREGLST= <1H.CDCl3>
##$SSB= 2
##$STSI= 0
##$STSR= 0
##$SW_p= 4990.01996007982
##$SYMM= 0
##$S_DEV= 0
##$TDeff= 16244
##$TDoff= 0
##$TI= <>
##$TILT= no
##$TM1= 0
##$TM2= 0
##$TOPLEV= 0
##$USERP1= <user>
##$USERP2= <user>
##$USERP3= <user>
##$USERP4= <user>
##$USERP5= <user>
##$WDW= 4
##$XDIM= 8192
##$YMAX_p= 0
##$YMIN_p= 0
##$CURPLOT= <\\rik006s\net8_hp>
##$CURPRIN= <$\\rik006s\net8_hp>
##$DFORMAT= <normdp>
##$LAYOUT= <+/1d_h.xwp>
##$LFORMAT= <normlp>
##$PFORMAT= <normpl>
##$SURQMSG= 1
$$ End of Bruker specific parameters
$$ ---------------------------------
##NTUPLES= NMR FID
##VAR_NAME=  TIME,          FID/REAL,        FID/IMAG
##SYMBOL=    X,             R,               I
##VAR_TYPE=  INDEPENDENT,   DEPENDENT,       DEPENDENT
##VAR_FORM=  AFFN,          ASDF,            ASDF
##VAR_DIM=   8122,          8122,            8122
##UNITS=     SECONDS,       ARBITRARY UNITS, ARBITRARY UNITS
##FACTOR=    0.0002004,     1,               1
##FIRST=     0,             -2550895,        -148467
##LAST=      1.6274484,     -22031,          -11470
##MIN=       0,             -2550895,        -2550895
##MAX=       1.6274484,     2967992,         2967992
$$ Real data points
##PAGE= N=1
##DATA TABLE= (X++(R..R)), XYDATA
0 -2550895
1  -979003
2  2967992
3  -374195
4 -2402564
5   722758
6  1454661
7  -949588
8  -114226
9  1359634
10  -263688
11 -1075518
12  1049029
13  1359462
14  -758610
15 -1038062
16   807751
17   722385
18  -781081
19  -489997
20   481670
21  -413089
22  -643426
23   760464
24   341216
25 -1361745
26  -228147
27  1240130
28  -239529
29  -858000
30   984302
31   470207
32 -1228711
33   441220
34  1757804
35  -890257
36 -1658109
37  1264263
38  1399472
39 -1334995
40  -916231
41  1024740
42   154904
43  -890011
44   310893
45   447906
46  -996787
47  -468808
48  1392222
49   601824
50 -1434779
51  -507195
52  1528238
53   471674
54 -1133092
55    60557
56   876377
57  -406944
58  -191519
59   855785
60  -463248
61 -1175154
62   723786
63   765605
64 -1106053
65  -445881
66   916059
67  -183801
68  -640151
69   653560
70   307608
71  -939185
72   -31034
73  1108778
74   153993
75  -759405
76    15309
77   566005
78   -79175
79  -305649
80   259498
81   -55175
82  -657662
83   273104
84   934359
85  -587129
86 -1220819
87   576116
88  1002888
89  -691559
90  -686833
91   573072
92   176423
93  -291944
94   510389
95   131698
96  -873300
97   132532
98  1108578
99  -167352
100  -825166
101   314949
102   478763
103  -323070
104   -62834
105   174424
106  -442118
107  -265584
108   514196
109   173795
110  -533456
111  -232923
112   344091
113   178820
114  -186272
115   -48627
116   146125
117   -78065
118    35862
119   541806
120   114601
121  -711707
122   -49321
123   800432
124    -8147
125  -605025
126   113453
127   178732
128  -238881
129   213114
130   158223
131  -744514
132  -318522
133   771564
134   258382
135  -673494
136  -216603
137   419430
138   194270
139   -75626
140   -39400
141  -110006
142   -54246
143   355511
144   414008
145  -247428
146  -476276
147   229179
148   454068
149  -222175
150  -333112
151   121041
152   -13181
153  -161756
154   268644
155    75110
156  -602793
157  -186864
158   564545
159    98104
160  -426286
161    36169
162   232275
163  -100184
164   160412
165   330571
166  -361608
167  -410968
168   542183
169   511857
170  -422899
171  -401281
172   230217
173   195196
174   -71781
175   -86608
176  -200848
177  -225851
178   176751
179   378683
180   -97880
181  -517576
182   -69875
183   523897
184   178412
185  -378894
186   -65097
187   254058
188    27630
189   131230
190   208927
191  -388155
192  -336601
193   495542
194   309713
195  -467296
196  -183583
197   261644
198   -60651
199   -79736
200   193002
201  -208964
202  -430672
203   234818
204   522508
205  -137772
206  -439838
207    86304
208   350325
209    20103
210   -81411
211    24734
212  -140914
213   -48189
214   424186
215   167921
216  -566643
217  -294038
218   477231
219   236987
220  -356718
221  -183750
222    99264
223     7109
224   107466
225   161800
226  -283261
227  -379419
228   305614
229   498817
230  -184871
231  -365128
232   178540
233   244970
234   -35569
235    42002
236   -22065
237  -313429
238     8613
239   460747
240    30390
241  -508074
242  -141928
243   326740
244   102836
245  -197982
246   -79941
247    -9637
248   -71715
249   190850
250   323496
251  -263106
252  -481373
253   300345
254   532811
255  -221110
256  -318317
257   197922
258    86135
259   -61258
260   229817
261   -73537
262  -525940
263    51983
264   565730
265   -54807
266  -504246
267   -38611
268   273003
269    42535
270   -58189
271   -18158
272  -158654
273   -69847
274   377331
275   289999
276  -362848
277  -341464
278   323817
279   316043
280  -196983
281  -165136
282    50794
283   -56415
284    71556
285   265935
286  -154704
287  -486435
288    49188
289   484191
290     6794
291  -412895
292   -45988
293   243924
294    41355
295    23146
296    74257
297  -255394
298  -184455
299   448931
300   322268
301  -434741
302  -301212
303   317540
304   171756
305  -161464
306   -40070
307   -69638
308  -168826
309   189088
310   343038
311  -197401
312  -449413
313   103400
314   431671
315   -10573
316  -281433
317    -8715
318    94250
319    36253
320   198954
321    36459
322  -420417
323  -149209
324   477110
325   192339
326  -398641
327  -194419
328   191257
329   100936
330    -8781
331   -15351
332  -180828
333  -168605
334   245438
335   357035
336  -165870
337  -404889
338   106633
339   378186
340    -8674
341  -183493
342    -9947
343   -43967
344    35100
345   307934
346     9331
347  -474342
348  -115155
349   408476
350   127520
351  -289727
352  -146712
353    82504
354    77001
355    91336
356    48912
357  -236433
358  -243263
359   274849
360   404684
361  -195327
362  -373965
363   152413
364   280717
365   -37077
366   -37987
367   -47885
368  -220241
369    91097
370   411580
371   -62926
372  -468240
373   -48023
374   331505
375    85058
376  -180413
377  -127391
378   -30437
379    71085
380   212007
381    70093
382  -300281
383  -223655
384   292491
385   321115
386  -169833
387  -251404
388    71506
389   140789
390    76342
391    51893
392  -167664
393  -258535
394   132450
395   363579
396   -43062
397  -380856
398   -79031
399   256906
400    98926
401  -115368
402   -90653
403  -101525
404    -2429
405   307539
406   164192
407  -380140
408  -237270
409   350603
410   241406
411  -187136
412  -126736
413    12878
414    10702
415   172625
416   146094
417  -256099
418  -301045
419   173616
420   336003
421   -66984
422  -304375
423   -54115
424   158593
425    81208
426    14185
427   -80856
428  -242814
429    -2845
430   403951
431   117307
432  -380387
433  -140721
434   260373
435   128327
436   -46695
437   -58652
438  -142397
439   -25972
440   287663
441   171207
442  -273605
443  -277251
444   157010
445   288542
446   -36861
447  -228776
448   -62979
449    69077
450    94972
451   126804
452   -90372
453  -335662
454     6452
455   407955
456    78544
457  -334589
458  -105089
459   177523
460    96112
461    28663
462   -23460
463  -204794
464   -84282
465   324406
466   236600
467  -295237
468  -291449
469   189569
470   230692
471   -74745
472   -95180
473   -62399
474  -104158
475   153345
476   290885
477  -165618
478  -394584
479    68135
480   348836
481    36723
482  -213188
483  -101013
484    54198
485   104678
486   115180
487   -15892
488  -257894
489  -149916
490   320324
491   284725
492  -295034
493  -297862
494   203079
495   172058
496   -71853
497    20869
498   -81221
499  -222049
500   205413
501   381646
502  -195885
503  -397453
504   103749
505   280407
506     3466
507  -115520
508   -83522
509   -60923
510    89128
511   218906
512     1111
513  -331575
514  -152694
515   328494
516   242070
517  -241772
518  -210320
519   121666
520   104633
521    32363
522    80359
523  -149293
524  -270604
525   191547
526   404081
527  -141688
528  -405939
529    53288
530   268359
531    -8936
532   -79969
533   -22709
534  -157082
535      926
536   357915
537    65716
538  -423370
539  -125795
540   346018
541   150106
542  -150500
543  -100388
544   -22364
545    43666
546   176965
547    70461
548  -237371
549  -236307
550   157641
551   327766
552   -64911
553  -350814
554   -12618
555   233418
556    13582
557   -34978
558     9297
559  -217136
560   -50561
561   425828
562   117920
563  -445208
564  -112767
565   330724
566    83926
567  -105880
568   -13067
569  -110742
570   -65500
571   252290
572   156895
573  -289153
574  -274471
575   172295
576   290995
577   -44793
578  -226552
579   -52167
580    95812
581   102813
582    95889
583   -86082
584  -274476
585    16112
586   387447
587    94809
588  -341184
589  -135230
590   214971
591   111992
592   -51098
593   -47269
594  -134906
595   -89636
596   258051
597   222743
598  -292674
599  -298353
600   220565
601   246300
602  -102047
603  -107888
604   -22426
605   -49274
606   142179
607   217228
608  -151877
609  -300324
610    77079
611   290089
612    57072
613  -192576
614  -149228
615    61045
616   137742
617    45952
618   -61965
619  -184093
620  -111807
621   257163
622   270363
623  -248007
624  -308941
625   178115
626   228378
627   -56108
628   -53844
629   -71931
630  -120065
631   189246
632   289407
633  -191264
634  -352309
635   101542
636   292082
637    -6340
638  -180089
639   -81174
640    13084
641    85306
642   139554
643   -42276
644  -266548
645   -61747
646   302931
647   156766
648  -220696
649  -155930
650   110159
651   107649
652    36955
653     1304
654  -144806
655  -132215
656   184599
657   254810
658  -137799
659  -318336
660    26775
661   241091
662    27014
663  -113618
664   -66316
665   -76528
666    65158
667   272141
668      597
669  -367679
670   -67651
671   342870
672   132842
673  -186496
674  -128943
675    17718
676   102819
677   135942
678   -27649
679  -234518
680  -121256
681   209910
682   234280
683  -144804
684  -293554
685    46679
686   233180
687    18152
688   -81197
689   -44793
690   -94125
691    70097
692   285221
693   -23921
694  -339872
695   -29105
696   264400
697    60709
698  -115665
699   -70357
700   -54811
701    29225
702   188839
703    54181
704  -265023
705  -186057
706   221960
707   252520
708  -123028
709  -229451
710    12301
711   124196
712    91648
713    40771
714  -150896
715  -209616
716   142691
717   324194
718   -48180
719  -320224
720   -54898
721   226724
722   122765
723   -85505
724  -124511
725   -73914
726    57840
727   213396
728    62776
729  -282211
730  -180968
731   241943
732   203120
733  -148531
734  -151297
735     4667
736    29096
737   117893
738   102597
739  -180700
740  -216704
741   152049
742   286725
743   -23941
744  -228461
745   -61674
746   137764
747   115500
748    11353
749   -92026
750  -179201
751   -12333
752   290289
753   116245
754  -331734
755  -209407
756   220787
757   173017
758   -75823
759   -99648
760   -96895
761    -7178
762   239768
763   153931
764  -239887
765  -228127
766   180339
767   276540
768   -26228
769  -200719
770   -75192
771    78795
772   112721
773    52122
774  -119383
775  -232897
776     3581
777   283437
778    75969
779  -256980
780  -136320
781   140373
782   140553
783    19490
784   -51573
785  -120173
786   -39599
787   207129
788   197954
789  -177432
790  -290729
791    89477
792   268083
793   -20822
794  -176038
795   -70005
796   -31277
797    88195
798   219960
799   -89412
800  -356078
801    38351
802   368849
803    59816
804  -213837
805   -86024
806    58494
807   116141
808   126866
809   -63246
810  -236127
811   -56824
812   233768
813   155387
814  -196018
815  -262893
816    59349
817   204965
818    12594
819   -98110
820   -72608
821   -53201
822   121162
823   248979
824   -43201
825  -294624
826    -3038
827   288464
828    91736
829  -151809
830  -109804
831   -20959
832    52249
833   137959
834      -59
835  -280535
836  -161120
837   244534
838   210289
839  -187349
840  -220069
841    52338
842   142421
843   107377
844    29009
845  -151705
846  -116768
847   214347
848   278209
849   -86204
850  -283197
851   -33492
852   217212
853   102378
854  -133509
855  -150957
856   -48605
857    41506
858   156414
859    46092
860  -279539
861  -176048
862   265257
863   205165
864  -159779
865  -128874
866    40571
867    52834
868   141428
869   106732
870  -193953
871  -187112
872   191441
873   247762
874   -73112
875  -224482
876   -70715
877   124878
878   141164
879   -22940
880  -161677
881  -133505
882    62098
883   219918
884    47338
885  -269408
886  -172213
887   213349
888   222015
889   -85428
890  -162555
891   -29258
892    60177
893   145643
894   100056
895  -189561
896  -235584
897   166093
898   315000
899   -70671
900  -245716
901     3026
902   106150
903    58857
904    76769
905  -101483
906  -261322
907    57036
908   307058
909   -12919
910  -271521
911   -84031
912   104146
913   115129
914    50736
915  -116866
916  -169204
917    57673
918   226546
919    90169
920  -162122
921  -196154
922    95276
923   279230
924    27904
925  -210539
926   -85010
927    71531
928   109679
929    98350
930  -117765
931  -281785
932    32031
933   311195
934    27891
935  -257563
936  -103188
937    99224
938   124585
939    73155
940   -78237
941  -185222
942     5444
943   260930
944   135560
945  -199337
946  -198046
947   100143
948   199304
949    24004
950  -120946
951  -129937
952   -25715
953   150369
954   155955
955  -124931
956  -266517
957    16987
958   269301
959    83525
960  -188173
961  -132523
962    53418
963   112826
964   108825
965   -24507
966  -234977
967   -78734
968   293281
969   164804
970  -236189
971  -182336
972    88702
973   118211
974    69916
975   -20653
976  -193197
977   -77317
978   245166
979   184254
980  -151799
981  -212966
982    14708
983   194955
984   115781
985  -126290
986  -180531
987    -5501
988   126317
989   117302
990   -35137
991  -236048
992  -110877
993   246266
994   188085
995  -179744
996  -180409
997    57142
998   106867
999    97839
1000    37491
1001  -178835
1002  -145471
1003   216038
1004   257173
1005  -129398
1006  -256778
1007    17616
1008   165824
1009    65310
1010   -41606
1011  -142471
1012  -141241
1013   108720
1014   241553
1015   -56932
1016  -290328
1017   -45305
1018   221176
1019   129278
1020   -70147
1021  -134330
1022   -52984
1023   119241
1024   182282
1025     4461
1026  -195953
1027  -125785
1028   159449
1029   225655
1030   -74068
1031  -250286
1032   -41358
1033   141628
1034    85751
1035   -10983
1036  -130761
1037  -170665
1038    86699
1039   269098
1040   -19401
1041  -274206
1042   -68377
1043   186438
1044   146442
1045   -20424
1046  -119014
1047   -85029
1048    75494
1049   194791
1050    65269
1051  -209019
1052  -191746
1053   146101
1054   234708
1055   -68252
1056  -210457
1057   -46856
1058    69889
1059   106068
1060    82647
1061  -143344
1062  -228733
1063   104928
1064   291179
1065   -10337
1066  -237014
1067   -66571
1068   137513
1069   136335
1070    32522
1071  -105862
1072  -154079
1073    36535
1074   233050
1075    64555
1076  -239097
1077  -173199
1078   129396
1079   171619
1080   -21128
1081  -134813
1082  -114571
1083    17951
1084   178758
1085   104467
1086  -159390
1087  -198264
1088    77392
1089   251873
1090    63562
1091  -193633
1092  -126543
1093   101002
1094   146062
1095    44504
1096   -84578
1097  -181873
1098   -33891
1099   244939
1100   126207
1101  -243130
1102  -189162
1103   122980
1104   148385
1105    12023
1106   -70934
1107  -141319
1108   -38118
1109   206475
1110   159496
1111  -159617
1112  -215232
1113    71522
1114   230136
1115    56457
1116  -141974
1117  -128984
1118    15892
1119   130258
1120   116079
1121   -89230
1122  -235729
1123   -16203
1124   251572
1125   103070
1126  -179709
1127  -152237
1128    43395
1129   138548
1130    88457
1131   -67892
1132  -176196
1133   -44775
1134   189359
1135   165432
1136  -115435
1137  -221631
1138    11444
1139   205951
1140    85690
1141  -106155
1142  -134186
1143   -40580
1144   124792
1145   176086
1146   -60754
1147  -247588
1148   -33349
1149   227435
1150   125863
1151  -124787
1152  -160874
1153    -6518
1154   124209
1155   114360
1156   -33178
1157  -188430
1158  -100757
1159   178508
1160   200571
1161  -118479
1162  -229255
1163    21728
1164   157323
1165    69831
1166   -15188
1167  -124062
1168  -125924
1169   144211
1170   239347
1171   -78345
1172  -246829
1173   -16942
1174   173140
1175   103327
1176   -46329
1177  -147710
1178   -88138
1179   113316
1180   172019
1181   -27464
1182  -207034
1183  -104243
1184   152613
1185   181816
1186   -61272
1187  -190917
1188   -48258
1189   119583
1190   135872
1191    10161
1192  -149752
1193  -125590
1194   117884
1195   222978
1196   -15078
1197  -227683
1198   -82262
1199   155778
1200   133609
1201   -37859
1202  -126718
1203  -101018
1204    51320
1205   198227
1206    39613
1207  -245819
1208  -136870
1209   174468
1210   152248
1211   -61263
1212  -124080
1213   -76231
1214    51510
1215   181138
1216    63556
1217  -180977
1218  -137415
1219   133226
1220   206477
1221     -428
1222  -173239
1223   -94287
1224    96979
1225   143237
1226    23992
1227  -127654
1228  -159376
1229    38385
1230   222959
1231    37960
1232  -230996
1233  -129064
1234   118878
1235   139726
1236    11377
1237  -107154
1238  -131451
1239    35493
1240   207808
1241    81841
1242  -168021
1243  -149463
1244    96657
1245   208060
1246    36563
1247  -159520
1248  -110263
1249    62732
1250   134032
1251    55617
1252  -116830
1253  -188591
1254    18277
1255   217177
1256    61338
1257  -199577
1258  -144310
1259    85248
1260   145417
1261    38452
1262   -91730
1263  -139430
1264     2348
1265   201078
1266   126321
1267  -161962
1268  -184896
1269    94169
1270   195353
1271    24233
1272  -101060
1273  -111294
1274   -25156
1275   154536
1276   139535
1277  -145724
1278  -223644
1279    42889
1280   198427
1281    52404
1282  -129553
1283  -147163
1284     3161
1285   158697
1286   102544
1287   -99999
1288  -166919
1289   -11665
1290   189501
1291   146813
1292  -126845
1293  -193867
1294    51565
1295   185415
1296    64706
1297   -76272
1298  -131910
1299   -48210
1300   154308
1301   160264
1302  -117626
1303  -229039
1304     4998
1305   187641
1306    80292
1307  -114438
1308  -151440
1309   -17556
1310   128746
1311   128032
1312   -46817
1313  -198794
1314   -57089
1315   212958
1316   162100
1317  -126705
1318  -175405
1319    20433
1320   136312
1321   103052
1322   -24547
1323  -172936
1324   -95910
1325   172399
1326   185492
1327  -108709
1328  -223070
1329   -17614
1330   155341
1331    99507
1332   -52236
1333  -147129
1334   -85357
1335   125328
1336   194142
1337   -46418
1338  -225996
1339   -50875
1340   177002
1341   134954
1342   -57450
1343  -158035
1344   -68456
1345   125227
1346   163149
1347   -30901
1348  -178829
1349   -83056
1350   128450
1351   189110
1352   -27596
1353  -225694
1354   -64912
1355   171482
1356   114455
1357   -46826
1358  -114995
1359  -108780
1360    65018
1361   221617
1362     2701
1363  -257523
1364   -81295
1365   176362
1366   118412
1367   -34360
1368  -112552
1369  -108742
1370    69318
1371   208246
1372    26669
1373  -203894
1374  -112813
1375   137489
1376   180177
1377   -11885
1378  -166822
1379   -95611
1380    89887
1381   150182
1382    19584
1383  -151539
1384  -148119
1385    71380
1386   205213
1387    14787
1388  -204118
1389  -110302
1390   115952
1391   148989
1392     7570
1393  -114236
1394  -111392
1395    39788
1396   191237
1397    75333
1398  -185510
1399  -153174
1400   117447
1401   175955
1402    -1512
1403  -127603
1404  -106502
1405    27919
1406   163081
1407    72365
1408  -162040
1409  -164336
1410    67991
1411   182908
1412    45856
1413  -147911
1414  -139353
1415    69636
1416   168257
1417    38281
1418  -103391
1419  -126671
1420    -3991
1421   186494
1422   121103
1423  -174382
1424  -180420
1425   103939
1426   164746
1427    10233
1428   -72899
1429  -118037
1430   -42518
1431   175624
1432   136242
1433  -164249
1434  -188113
1435    69607
1436   167076
1437    48887
1438   -92629
1439  -139082
1440    -5677
1441   165081
1442   100754
1443  -115491
1444  -157381
1445    11971
1446   166147
1447   105883
1448  -106119
1449  -169015
1450    19348
1451   163407
1452    72830
1453   -91399
1454  -136609
1455   -32283
1456   135627
1457   144889
1458   -91073
1459  -217113
1460     8263
1461   197576
1462    68228
1463  -100883
1464  -110505
1465   -37997
1466   108488
1467   165878
1468   -58451
1469  -225916
1470   -10470
1471   202797
1472    88647
1473   -94049
1474  -129672
1475   -41694
1476   116956
1477   136134
1478   -63054
1479  -180610
1480   -39614
1481   142730
1482   135621
1483   -56139
1484  -184311
1485   -42094
1486   158774
1487   112096
1488   -61669
1489  -129259
1490   -61798
1491   105100
1492   178297
1493   -32888
1494  -213422
1495   -44683
1496   169916
1497   110320
1498   -60748
1499  -133885
1500   -69604
1501    92859
1502   158945
1503   -17351
1504  -194469
1505   -83685
1506   147962
1507   154540
1508   -50806
1509  -168635
1510   -58688
1511   110136
1512   139332
1513    -2785
1514  -153232
1515  -102526
1516   117814
1517   187573
1518   -17323
1519  -193607
1520   -82932
1521   134242
1522   140342
1523   -33036
1524  -138555
1525   -86476
1526    64095
1527   161617
1528    29944
1529  -193284
1530  -128416
1531   137341
1532   163297
1533   -38949
1534  -129069
1535   -70634
1536    51114
1537   165087
1538    64010
1539  -169528
1540  -136120
1541   118643
1542   178611
1543    -4870
1544  -155107
1545  -111592
1546    67884
1547   160951
1548    25469
1549  -156424
1550  -131160
1551    64864
1552   177938
1553    40411
1554  -173110
1555  -134938
1556   100690
1557   174894
1558    19862
1559  -125237
1560  -106507
1561    47835
1562   170875
1563    71529
1564  -147451
1565  -165020
1566    63672
1567   190104
1568    28715
1569  -160667
1570  -118954
1571    51479
1572   134833
1573    66597
1574  -101489
1575  -169573
1576    25154
1577   212419
1578    70448
1579  -159944
1580  -124017
1581    63238
1582   143627
1583    66827
1584   -94838
1585  -159428
1586     2308
1587   175845
1588    85386
1589  -141444
1590  -171063
1591    31815
1592   177796
1593    69565
1594  -116429
1595  -132679
1596    14217
1597   152725
1598   114645
1599   -94526
1600  -184425
1601    15718
1602   200143
1603    84450
1604  -130043
1605  -147565
1606    11413
1607   135736
1608    84580
1609   -89330
1610  -169978
1611   -29338
1612   163675
1613   125141
1614  -106196
1615  -175838
1616    21175
1617   171735
1618    89473
1619   -64305
1620  -128181
1621   -38049
1622   141623
1623   147198
1624   -81299
1625  -198388
1626   -19860
1627   158681
1628    94354
1629   -89641
1630  -158428
1631   -40043
1632   123261
1633   123870
1634   -50137
1635  -172820
1636   -52125
1637   171141
1638   156572
1639   -79973
1640  -163888
1641    -6157
1642   135625
1643   115140
1644   -33226
1645  -163249
1646   -80825
1647   139714
1648   150882
1649   -76138
1650  -189231
1651   -47492
1652   130857
1653   123138
1654   -44970
1655  -157177
1656   -60426
1657   118989
1658   152966
1659   -15693
1660  -169723
1661   -74809
1662   147532
1663   156207
1664   -46771
1665  -159117
1666   -61983
1667    95107
1668   134096
1669    -7097
1670  -165829
1671  -104045
1672   114415
1673   167127
1674   -22468
1675  -173992
1676   -74041
1677   118148
1678   139263
1679   -10824
1680  -136062
1681   -99631
1682    82573
1683   179489
1684     8530
1685  -190750
1686   -97494
1687   124970
1688   142277
1689   -17400
1690  -139613
1691  -101837
1692    72734
1693   172249
1694    24869
1695  -167413
1696  -110402
1697   108748
1698   174335
1699     2892
1700  -158985
1701   -97422
1702    79489
1703   142966
1704    25894
1705  -139036
1706  -134630
1707    65810
1708   182952
1709    24734
1710  -165521
1711  -112696
1712    80047
1713   154708
1714    36860
1715  -125454
1716  -120411
1717    59316
1718   171253
1719    54597
1720  -141297
1721  -146056
1722    63368
1723   173433
1724    23224
1725  -147162
1726  -114097
1727    37245
1728   142305
1729    73460
1730  -124443
1731  -161877
1732    59119
1733   193548
1734    41818
1735  -136035
1736  -114063
1737    43131
1738   153601
1739    75917
1740  -114259
1741  -154643
1742    25227
1743   170226
1744    68998
1745  -143984
1746  -160931
1747    37641
1748   162843
1749    55429
1750  -110770
1751  -128765
1752    14959
1753   158344
1754   104967
1755  -104556
1756  -164071
1757    26833
1758   180054
1759    76990
1760  -114229
1761  -136479
1762     9513
1763   131885
1764    88678
1765   -86362
1766  -176247
1767   -20816
1768   170871
1769    97203
1770  -120225
1771  -147796
1772    15730
1773   141115
1774   103214
1775   -62176
1776  -157626
1777   -16934
1778   171414
1779   115283
1780   -94607
1781  -162751
1782   -12686
1783   153457
1784   104308
1785   -95604
1786  -160614
1787   -20399
1788   125584
1789   108692
1790   -59535
1791  -177694
1792   -41937
1793   177460
1794   127995
1795   -93254
1796  -141520
1797    -7800
1798   120443
1799   122978
1800   -34710
1801  -174656
1802   -58820
1803   156376
1804   133506
1805   -78414
1806  -166221
1807   -35844
1808   122442
1809   115630
1810   -44838
1811  -156739
1812   -62777
1813   123947
1814   149464
1815   -38909
1816  -172780
1817   -52128
1818   144344
1819   135087
1820   -45799
1821  -153023
1822   -57818
1823   109060
1824   135987
1825   -22420
1826  -168579
1827   -88675
1828   126274
1829   157771
1830   -47083
1831  -173026
1832   -52693
1833   114149
1834   127429
1835    -5704
1836  -147463
1837  -100944
1838   116742
1839   175810
1840   -26900
1841  -173787
1842   -68424
1843   109555
1844   139130
1845    -7276
1846  -152987
1847   -97385
1848    92238
1849   155232
1850     4747
1851  -160019
1852  -110473
1853   102986
1854   172005
1855   -11037
1856  -159860
1857   -77583
1858    82614
1859   139344
1860    34642
1861  -142112
1862  -130817
1863    88355
1864   181387
1865     1970
1866  -162314
1867   -97481
1868    76829
1869   143644
1870    30004
1871  -137914
1872  -127078
1873    66414
1874   176501
1875    36399
1876  -157451
1877  -122582
1878    83117
1879   162859
1880    26816
1881  -131044
1882  -118401
1883    50081
1884   167613
1885    57892
1886  -144573
1887  -144919
1888    63037
1889   176897
1890    38913
1891  -147641
1892  -127940
1893    49874
1894   150986
1895    59563
1896  -111849
1897  -149043
1898    28384
1899   187729
1900    74385
1901  -147847
1902  -138703
1903    53024
1904   152267
1905    63163
1906  -102432
1907  -147750
1908    11341
1909   170112
1910    84789
1911  -126935
1912  -159668
1913    23492
1914   166265
1915    74406
1916  -115988
1917  -145627
1918    15632
1919   153978
1920    99980
1921   -95297
1922  -170656
1923     7852
1924   184081
1925    89930
1926  -115601
1927  -145848
1928     8689
1929   147588
1930   102475
1931   -89201
1932  -171973
1933   -13991
1934   165422
1935   104759
1936  -102911
1937  -169694
1938    -6106
1939   160915
1940   102189
1941   -86002
1942  -153632
1943   -24352
1944   144829
1945   129293
1946   -74049
1947  -181053
1948   -21757
1949   165939
1950   115374
1951   -82823
1952  -154603
1953   -28777
1954   132709
1955   125993
1956   -57695
1957  -175276
1958   -51443
1959   151296
1960   138146
1961   -77395
1962  -173141
1963   -25823
1964   135552
1965   117416
1966   -42723
1967  -158679
1968   -67674
1969   137851
1970   153261
1971   -58292
1972  -176606
1973   -42784
1974   138233
1975   134927
1976   -38279
1977  -159364
1978   -63909
1979   124688
1980   146602
1981   -33092
1982  -174672
1983   -78616
1984   131172
1985   150316
1986   -43787
1987  -168220
1988   -68027
1989   107127
1990   139982
1991   -14124
1992  -162040
1993   -93121
1994   116487
1995   163695
1996   -18268
1997  -164192
1998   -75183
1999   113792
2000   148316
2001    -9456
2002  -144973
2003   -90595
2004    87304
2005   161169
2006     7500
2007  -172132
2008  -102919
2009   107946
2010   144697
2011   -13878
2012  -144875
2013  -100672
2014    69212
2015   158322
2016    24402
2017  -157716
2018  -110107
2019    98457
2020   167154
2021    12854
2022  -146525
2023  -102825
2024    79119
2025   152254
2026    26469
2027  -135273
2028  -125302
2029    64187
2030   174596
2031    29558
2032  -161970
2033  -119314
2034    75545
2035   146299
2036    27155
2037  -125138
2038  -126999
2039    48599
2040   171088
2041    49272
2042  -139685
2043  -121969
2044    62127
2045   157683
2046    45158
2047  -123574
2048  -123879
2049    42303
2050   154352
2051    60529
2052  -116745
2053  -135468
2054    37881
2055   164560
2056    63717
2057  -126761
2058  -135408
2059    39616
2060   149509
2061    56800
2062  -105346
2063  -135454
2064    11459
2065   156888
2066    87834
2067  -125688
2068  -156889
2069    42060
2070   158415
2071    53835
2072   -93929
2073  -125527
2074    -3946
2075   153550
2076   108991
2077  -112253
2078  -160899
2079    30906
2080   154651
2081    66686
2082   -87033
2083  -139471
2084   -10447
2085   148294
2086    95336
2087   -97594
2088  -149050
2089    -5294
2090   137422
2091    97337
2092   -85889
2093  -159877
2094    -4226
2095   149515
2096    86581
2097   -76557
2098  -129064
2099   -24489
2100   129609
2101   124052
2102   -72066
2103  -166504
2104    -9949
2105   148632
2106    93252
2107   -70147
2108  -134175
2109   -33542
2110   120139
2111   123571
2112   -59950
2113  -171758
2114   -35990
2115   140980
2116   106957
2117   -70365
2118  -145952
2119   -34069
2120   121077
2121   121535
2122   -40995
2123  -153078
2124   -47981
2125   132244
2126   135456
2127   -46435
2128  -158504
2129   -39356
2130   133212
2131   117760
2132   -43454
2133  -135840
2134   -62203
2135    99367
2136   140502
2137   -32732
2138  -173628
2139   -62103
2140   123116
2141   115985
2142   -38444
2143  -135109
2144   -69477
2145    97622
2146   144452
2147   -17996
2148  -148269
2149   -63223
2150   106575
2151   140191
2152    -7275
2153  -148652
2154   -76549
2155   108601
2156   131895
2157   -21637
2158  -134639
2159   -85361
2160    69936
2161   147312
2162     2530
2163  -170752
2164   -89763
2165   110868
2166   129313
2167   -12728
2168  -120944
2169   -89597
2170    66740
2171   158607
2172    23362
2173  -154692
2174   -97437
2175   101723
2176   145203
2177      437
2178  -128385
2179   -93325
2180    63474
2181   143259
2182    23853
2183  -138611
2184  -113258
2185    68933
2186   150861
2187    21824
2188  -135401
2189  -104164
2190    66974
2191   142679
2192    23186
2193  -118964
2194  -105209
2195    47168
2196   147252
2197    47195
2198  -128312
2199  -120294
2200    62084
2201   149484
2202    31056
2203  -115445
2204  -108240
2205    39367
2206   145601
2207    54298
2208  -118576
2209  -122711
2210    43856
2211   148205
2212    52540
2213  -121168
2214  -128579
2215    43172
2216   144209
2217    44961
2218  -101775
2219  -122278
2220    12894
2221   150900
2222    78786
2223  -126015
2224  -137631
2225    51448
2226   140196
2227    47746
2228   -76260
2229  -121097
2230    -4046
2231   155026
2232    90504
2233  -116375
2234  -136832
2235    30521
2236   129368
2237    63741
2238   -79607
2239  -139147
2240    -4800
2241   145870
2242    75765
2243   -97287
2244  -123709
2245     1850
2246   123282
2247    95175
2248   -77658
2249  -152290
2250     5665
2251   148692
2252    73285
2253   -78452
2254  -115817
2255   -18500
2256   120500
2257   113306
2258   -75670
2259  -162338
2260    -1073
2261   139579
2262    73676
2263   -66057
2264  -124331
2265   -38654
2266   119574
2267   123705
2268   -71644
2269  -159619
2270    -8097
2271   128989
2272    89334
2273   -49301
2274  -134756
2275   -41625
2276   126710
2277   115383
2278   -62122
2279  -136878
2280   -32515
2281   107508
2282   116753
2283   -40836
2284  -158104
2285   -37895
2286   130832
2287    94909
2288   -47620
2289  -117846
2290   -59095
2291    95000
2292   140779
2293   -40567
2294  -163263
2295   -32703
2296   120039
2297    96804
2298   -23500
2299  -122969
2300   -76471
2301   103621
2302   142826
2303   -43384
2304  -149842
2305   -42007
2306    92775
2307   113968
2308    -4047
2309  -143681
2310   -81909
2311   113340
2312   132061
2313   -33697
2314  -125915
2315   -63303
2316    72751
2317   140300
2318     9465
2319  -161100
2320   -77700
2321   119206
2322   117135
2323   -22787
2324  -105661
2325   -83620
2326    52939
2327   154034
2328    14402
2329  -166827
2330   -79157
2331   107230
2332   109428
2333    -4545
2334   -99556
2335  -100342
2336    53104
2337   159871
2338    11222
2339  -149117
2340   -74916
2341    77542
2342   116411
2343    29212
2344  -112165
2345  -115747
2346    71556
2347   153816
2348     1826
2349  -123725
2350   -79774
2351    40130
2352   130877
2353    52534
2354  -133984
2355  -124866
2356    78941
2357   137526
2358     6127
2359  -103527
2360   -99356
2361    22530
2362   145730
2363    61786
2364  -134429
2365  -118120
2366    69333
2367   134704
2368    34815
2369   -94802
2370  -113715
2371    29424
2372   151324
2373    53744
2374  -114589
2375  -111138
2376    34719
2377   128743
2378    58994
2379  -104172
2380  -137033
2381    30490
2382   139887
2383    38184
2384   -97665
2385  -108559
2386     6174
2387   131832
2388    85943
2389   -99459
2390  -135087
2391    39683
2392   141322
2393    51555
2394   -75745
2395  -112134
2396    -8139
2397   139425
2398    92966
2399  -105387
2400  -137831
2401    22234
2402   120931
2403    64238
2404   -72802
2405  -141337
2406   -16614
2407   144599
2408    83005
2409   -95384
2410  -120241
2411     2220
2412   115988
2413   102516
2414   -61415
2415  -154571
2416    -3700
2417   149966
2418    75200
2419   -74705
2420  -111331
2421   -28394
2422   106743
2423   116363
2424   -65667
2425  -160740
2426    -8450
2427   132191
2428    74173
2429   -54971
2430  -115036
2431   -40992
2432   114985
2433   120004
2434   -59415
2435  -145374
2436   -20901
2437   113047
2438    91599
2439   -43683
2440  -135630
2441   -48667
2442   116845
2443   112927
2444   -51406
2445  -131554
2446   -35488
2447   102595
2448   118545
2449   -28793
2450  -142035
2451   -45244
2452   120617
2453   113235
2454   -36590
2455  -124620
2456   -57276
2457    89341
2458   126388
2459   -30669
2460  -156793
2461   -60033
2462   101032
2463   106172
2464   -25801
2465  -129762
2466   -70346
2467    94118
2468   134068
2469   -15306
2470  -131107
2471   -56650
2472    93631
2473   131048
2474     1651
2475  -131770
2476   -71710
2477    99121
2478   119665
2479   -17531
2480  -119848
2481   -83782
2482    56650
2483   132138
2484     2284
2485  -153476
2486   -81457
2487    91378
2488   112111
2489    -1262
2490  -101343
2491   -90048
2492    61347
2493   154277
2494    20042
2495  -137241
2496   -75877
2497    81778
2498   124700
2499    22285
2500  -111363
2501  -106538
2502    59275
2503   142226
2504    11612
2505  -130449
2506   -92919
2507    47805
2508   126320
2509    38627
2510  -122020
2511  -114919
2512    62747
2513   140217
2514    20891
2515  -106924
2516   -94337
2517    35157
2518   136061
2519    56576
2520  -117494
2521  -114638
2522    60631
2523   135528
2524    30318
2525   -93886
2526  -103005
2527    21117
2528   135164
2529    59266
2530  -112101
2531  -119295
2532    39620
2533   127319
2534    44786
2535   -95552
2536  -120083
2537    17121
2538   133604
2539    54186
2540   -99243
2541  -116184
2542    15926
2543   131408
2544    75734
2545   -91219
2546  -126385
2547    27141
2548   139859
2549    62147
2550   -79805
2551  -115354
2552    -2673
2553   129459
2554    85686
2555   -94978
2556  -135658
2557    12088
2558   122871
2559    64973
2560   -76889
2561  -130593
2562   -12610
2563   128234
2564    86365
2565   -78844
2566  -123446
2567     1058
2568   121758
2569    91068
2570   -60865
2571  -132614
2572    -9358
2573   128369
2574    81230
2575   -67670
2576  -119676
2577   -23431
2578   107742
2579    99931
2580   -59801
2581  -145496
2582   -19215
2583   122841
2584    80540
2585   -58382
2586  -114866
2587   -34072
2588   105685
2589   115899
2590   -45204
2591  -141691
2592   -24234
2593   120748
2594    89289
2595   -47573
2596  -121261
2597   -47860
2598   100178
2599   116422
2600   -42379
2601  -138863
2602   -34732
2603   106594
2604   103839
2605   -31400
2606  -129595
2607   -52096
2608   105569
2609   114889
2610   -36241
2611  -124876
2612   -44678
2613    89139
2614   111004
2615   -20514
2616  -135646
2617   -62480
2618    98245
2619   108327
2620   -31677
2621  -119247
2622   -53719
2623    81100
2624   118079
2625    -5276
2626  -126826
2627   -63491
2628    95280
2629   118386
2630   -15627
2631  -119518
2632   -62272
2633    77044
2634   118883
2635    -3661
2636  -125398
2637   -77482
2638    76204
2639   117341
2640    -6998
2641  -127414
2642   -78318
2643    75390
2644   123903
2645     2503
2646  -116219
2647   -76078
2648    68025
2649   126503
2650    15899
2651  -121585
2652   -86705
2653    74903
2654   128113
2655     7487
2656  -112537
2657   -81638
2658    53163
2659   122956
2660    22771
2661  -123465
2662   -96124
2663    62724
2664   121152
2665    14587
2666  -105806
2667   -89283
2668    49650
2669   130005
2670    30026
2671  -111560
2672   -90101
2673    54660
2674   120759
2675    33287
2676   -99539
2677  -101592
2678    47241
2679   133230
2680    27609
2681  -107688
2682   -92760
2683    34893
2684   116369
2685    47128
2686  -101454
2687  -118512
2688    41860
2689   137165
2690    33096
2691  -101262
2692   -93724
2693    24459
2694   120845
2695    64148
2696   -94414
2697  -120299
2698    35729
2699   135250
2700    44287
2701   -90885
2702  -102727
2703    12797
2704   122879
2705    65171
2706   -96671
2707  -120627
2708    23033
2709   119295
2710    55293
2711   -78421
2712  -116165
2713     4322
2714   129754
2715    66432
2716   -89410
2717  -108769
2718    14683
2719   110457
2720    74239
2721   -64780
2722  -127850
2723     -128
2724   133653
2725    66750
2726   -83395
2727  -108962
2728    -4845
2729   103790
2730    83118
2731   -64000
2732  -133873
2733    -5589
2734   124379
2735    74246
2736   -64823
2737  -115000
2738   -17818
2739   115363
2740    94977
2741   -62961
2742  -125492
2743   -12012
2744   109289
2745    88437
2746   -47093
2747  -130312
2748   -32504
2749   120680
2750    93953
2751   -66592
2752  -119445
2753   -21861
2754    92324
2755    98524
2756   -33321
2757  -137153
2758   -36125
2759   121963
2760    92819
2761   -52257
2762  -109146
2763   -34382
2764    86112
2765   110656
2766   -28791
2767  -138532
2768   -36122
2769   107186
2770    89095
2771   -32200
2772  -112900
2773   -59366
2774    90071
2775   119788
2776   -36104
2777  -133355
2778   -35563
2779    87396
2780    95445
2781    -5373
2782  -119835
2783   -75084
2784   101570
2785   125783
2786   -37896
2787  -119299
2788   -41645
2789    67565
2790   110021
2791    10955
2792  -132865
2793   -82839
2794   100882
2795   116426
2796   -29272
2797  -109474
2798   -62986
2799    56477
2800   125076
2801    10489
2802  -136019
2803   -72563
2804    89881
2805   108756
2806    -3469
2807  -100396
2808   -83215
2809    59488
2810   137701
2811     3331
2812  -129074
2813   -62627
2814    69001
2815    99501
2816    20877
2817  -104007
2818  -104086
2819    62063
2820   136220
2821    -2196
2822  -116464
2823   -65704
2824    45230
2825   108840
2826    42252
2827  -108999
2828  -110344
2829    68934
2830   132506
2831     7230
2832   -98162
2833   -81390
2834    30534
2835   127692
2836    46998
2837  -120117
2838  -103280
2839    58700
2840   111936
2841    24580
2842   -85672
2843  -109493
2844    23632
2845   144130
2846    40032
2847  -117640
2848   -84178
2849    42865
2850   101296
2851    55797
2852   -76539
2853  -126001
2854    29593
2855   147945
2856    33540
2857  -103558
2858   -81768
2859    16593
2860   101071
2861    70090
2862   -87711
2863  -133226
2864    31390
2865   129375
2866    33275
2867   -80184
2868   -93724
2869    -2252
2870   118692
2871    82039
2872   -94758
2873  -120620
2874    31557
2875   111929
2876    52102
2877   -56063
2878  -116163
2879   -13768
2880   135538
2881    77810
2882   -98280
2883  -109324
2884    13233
2885    95124
2886    75491
2887   -50857
2888  -138244
2889   -14644
2890   142011
2891    70499
2892   -83999
2893   -98641
2894    -6636
2895    94039
2896    95995
2897   -52944
2898  -141171
2899    -7511
2900   126716
2901    66202
2902   -58353
2903  -102388
2904   -32952
2905   101787
2906   105448
2907   -65119
2908  -133257
2909    -4672
2910   101952
2911    74732
2912   -32224
2913  -117523
2914   -45189
2915   116853
2916   105115
2917   -65449
2918  -117432
2919   -14467
2920    83382
2921    93412
2922   -18170
2923  -136852
2924   -49065
2925   120628
2926    95405
2927   -53699
2928  -107282
2929   -39148
2930    75802
2931   112466
2932   -19472
2933  -141731
2934   -43340
2935   109915
2936    92780
2937   -26694
2938  -106022
2939   -63854
2940    83405
2941   124799
2942   -29766
2943  -133019
2944   -37668
2945    83137
2946    92283
2947    -1265
2948  -114140
2949   -80952
2950    91544
2951   124545
2952   -33220
2953  -117956
2954   -43602
2955    64558
2956   105562
2957    14692
2958  -122821
2959   -77625
2960    93510
2961   113371
2962   -18979
2963  -101473
2964   -64219
2965    52481
2966   122437
2967    12992
2968  -130063
2969   -73804
2970    79994
2971   102866
2972     4184
2973   -99689
2974   -90087
2975    55611
2976   135254
2977     7180
2978  -120614
2979   -65395
2980    57726
2981   104323
2982    34809
2983  -100513
2984  -107703
2985    61244
2986   136923
2987     4593
2988  -108565
2989   -71405
2990    37774
2991   110683
2992    43724
2993  -106658
2994  -106496
2995    57479
2996   120762
2997    14715
2998   -89801
2999   -88816
3000    26540
3001   126123
3002    44926
3003  -110126
3004   -92362
3005    49885
3006   106995
3007    36228
3008   -78097
3009  -109276
3010    21761
3011   136714
3012    40520
3013  -106823
3014   -85614
3015    30304
3016   100465
3017    59690
3018   -76790
3019  -123285
3020    24490
3021   135730
3022    38427
3023   -90469
3024   -88530
3025     9228
3026   106418
3027    73494
3028   -82747
3029  -125015
3030    22929
3031   119221
3032    48024
3033   -69514
3034  -104608
3035    -5407
3036   122700
3037    76752
3038   -87685
3039  -109316
3040    17124
3041   100173
3042    63360
3043   -52648
3044  -121063
3045   -12792
3046   128997
3047    69133
3048   -84903
3049  -100461
3050     1491
3051    91841
3052    78764
3053   -51322
3054  -128717
3055   -10679
3056   124165
3057    68583
3058   -63785
3059   -98142
3060   -17590
3061    97785
3062    95122
3063   -54968
3064  -127588
3065    -9394
3066   107025
3067    71722
3068   -43614
3069  -110234
3070   -37769
3071   104904
3072   100506
3073   -58909
3074  -120814
3075   -15549
3076    89581
3077    83306
3078   -23388
3079  -120674
3080   -45859
3081   112756
3082   100237
3083   -52256
3084  -108699
3085   -26889
3086    78122
3087    95708
3088   -18443
3089  -128633
3090   -46157
3091   105205
3092    91845
3093   -36842
3094  -103178
3095   -46723
3096    76490
3097   109432
3098   -23970
3099  -127291
3100   -40888
3101    90159
3102    88780
3103   -15577
3104  -103729
3105   -62557
3106    80659
3107   116162
3108   -24448
3109  -119910
3110   -44329
3111    72367
3112    95472
3113      284
3114  -110914
3115   -73192
3116    80021
3117   114986
3118   -15747
3119  -111069
3120   -56721
3121    61577
3122   107971
3123    10353
3124  -114297
3125   -75192
3126    75556
3127   111366
3128     -802
3129  -103034
3130   -72229
3131    55081
3132   114562
3133    10263
3134  -113907
3135   -72554
3136    62038
3137   105057
3138    15222
3139   -97977
3140   -86123
3141    53303
3142   120420
3143    12927
3144  -106072
3145   -72178
3146    50774
3147   107241
3148    28526
3149   -95933
3150   -90115
3151    49791
3152   119244
3153    16588
3154   -98043
3155   -80796
3156    36697
3157   111792
3158    33802
3159   -98192
3160   -93607
3161    42052
3162   113086
3163    31689
3164   -87885
3165   -92764
3166    29415
3167   117334
3168    41490
3169   -91757
3170   -90825
3171    31907
3172   107845
3173    46183
3174   -81416
3175  -104200
3176    22368
3177   118553
3178    44289
3179   -88223
3180   -95375
3181    19589
3182   107066
3183    53901
3184   -76336
3185  -106493
3186    15783
3187   114207
3188    51617
3189   -78515
3190   -98564
3191    11993
3192   108597
3193    58124
3194   -71747
3195  -104942
3196     7627
3197   109430
3198    58787
3199   -70222
3200  -105751
3201     3491
3202   109072
3203    64109
3204   -67744
3205  -104532
3206      383
3207   104553
3208    68543
3209   -62452
3210  -111116
3211    -7144
3212   105833
3213    71947
3214   -59764
3215  -107817
3216   -10872
3217   100940
3218    76325
3219   -54538
3220  -110487
3221   -15049
3222   100056
3223    81810
3224   -47177
3225  -110843
3226   -18355
3227   103748
3228    82092
3229   -47852
3230  -107713
3231   -24673
3232    90768
3233    85621
3234   -41050
3235  -118933
3236   -27649
3237    98079
3238    81355
3239   -42658
3240  -106052
3241   -32816
3242    88465
3243    92321
3244   -34318
3245  -113424
3246   -31729
3247    93071
3248    91421
3249   -28259
3250  -107464
3251   -41003
3252    88182
3253    95164
3254   -29415
3255  -111379
3256   -43411
3257    79089
3258    96592
3259   -20162
3260  -114850
3261   -50858
3262    83598
3263    97828
3264   -20603
3265  -106556
3266   -52025
3267    71975
3268   104710
3269    -9382
3270  -111451
3271   -57135
3272    78155
3273   101583
3274    -9426
3275  -105972
3276   -60464
3277    68422
3278   105999
3279    -3090
3280  -107378
3281   -61195
3282    68092
3283   106053
3284     1100
3285  -106790
3286   -69074
3287    65718
3288   104571
3289    -2477
3290  -104110
3291   -69325
3292    54938
3293   106384
3294    10419
3295  -105884
3296   -74436
3297    62412
3298   105900
3299     8354
3300   -92833
3301   -72642
3302    49618
3303   115337
3304    22749
3305  -100442
3306   -78074
3307    52934
3308   105632
3309    20445
3310   -94286
3311   -88715
3312    38889
3313   111695
3314    22537
3315   -99035
3316   -83304
3317    35797
3318   105450
3319    36243
3320   -90682
3321   -92255
3322    40492
3323   114277
3324    32758
3325   -82369
3326   -83143
3327    28263
3328   110415
3329    45332
3330   -89140
3331   -97635
3332    30477
3333   106873
3334    34043
3335   -81818
3336   -93232
3337    17477
3338   108292
3339    46422
3340   -83137
3341   -95558
3342    21550
3343   106283
3344    48770
3345   -73835
3346   -97426
3347    15269
3348   109497
3349    51824
3350   -72016
3351   -95965
3352     6493
3353   103194
3354    61558
3355   -70284
3356  -105765
3357     7976
3358   107219
3359    59147
3360   -60864
3361   -97314
3362    -4755
3363   102245
3364    71422
3365   -65115
3366  -107897
3367    -2025
3368    98574
3369    63552
3370   -55002
3371  -106627
3372   -14108
3373   101087
3374    70883
3375   -58030
3376  -102680
3377   -10074
3378    93239
3379    79586
3380   -42919
3381  -106702
3382   -10241
3383   105804
3384    71964
3385   -48456
3386   -97169
3387   -24097
3388    86196
3389    84130
3390   -47404
3391  -118060
3392   -21601
3393    91469
3394    68978
3395   -41383
3396  -100659
3397   -36325
3398    86259
3399    93082
3400   -35584
3401  -105876
3402   -22296
3403    89697
3404    86121
3405   -21983
3406  -102908
3407   -41818
3408    85687
3409    92298
3410   -32450
3411  -107067
3412   -41368
3413    71060
3414    89003
3415   -20028
3416  -112203
3417   -49216
3418    81516
3419    91373
3420   -22988
3421   -97902
3422   -46916
3423    69041
3424   102258
3425    -9376
3426  -107870
3427   -46502
3428    79232
3429    91665
3430   -12042
3431   -97623
3432   -56758
3433    63973
3434    99366
3435   -10144
3436  -107393
3437   -56335
3438    64496
3439    95309
3440     -773
3441   -99912
3442   -63993
3443    66612
3444   101181
3445    -4077
3446   -96089
3447   -61916
3448    51671
3449   103498
3450    12110
3451  -102850
3452   -70045
3453    61516
3454   100472
3455     5598
3456   -87955
3457   -71711
3458    44389
3459   109950
3460    18948
3461   -98710
3462   -71679
3463    52419
3464    99000
3465    18370
3466   -88502
3467   -82653
3468    39085
3469   108244
3470    18915
3471   -95900
3472   -74394
3473    40544
3474   101096
3475    30596
3476   -87702
3477   -86740
3478    42188
3479   108624
3480    23796
3481   -83576
3482   -75056
3483    29196
3484   103327
3485    41153
3486   -87391
3487   -93147
3488    35466
3489   103373
3490    26891
3491   -78320
3492   -84755
3493    17167
3494   105351
3495    47948
3496   -82349
3497   -94525
3498    26300
3499   103258
3500    41897
3501   -69859
3502   -93303
3503    12714
3504   108019
3505    52134
3506   -73613
3507   -91761
3508    11095
3509    98773
3510    56244
3511   -68586
3512  -102815
3513     8030
3514   105346
3515    52518
3516   -66211
3517   -93591
3518     1732
3519    98612
3520    64832
3521   -64141
3522  -103012
3523     3865
3524   100084
3525    58380
3526   -58674
3527   -97469
3528    -5018
3529    98663
3530    67043
3531   -58960
3532  -100353
3533    -6371
3534    94338
3535    68401
3536   -51196
3537  -103570
3538   -10355
3539    98052
3540    70456
3541   -49727
3542   -99719
3543   -17529
3544    87899
3545    77541
3546   -44276
3547  -108002
3548   -19532
3549    94484
3550    75290
3551   -41006
3552   -97624
3553   -28259
3554    83338
3555    85563
3556   -34765
3557  -109351
3558   -27394
3559    86861
3560    80389
3561   -31263
3562  -100285
3563   -35948
3564    82477
3565    88830
3566   -32208
3567  -105760
3568   -33541
3569    78348
3570    84776
3571   -22153
3572  -103083
3573   -40829
3574    82099
3575    88279
3576   -24988
3577   -99481
3578   -40775
3579    70321
3580    90824
3581   -13625
3582  -105306
3583   -46991
3584    78046
3585    89305
3586   -16111
3587   -96807
3588   -50615
3589    65855
3590    95803
3591    -8165
3592  -102295
3593   -55604
3594    66696
3595    95811
3596    -4214
3597   -96472
3598   -58308
3599    59755
3600    97925
3601     -127
3602   -97240
3603   -62211
3604    57867
3605    99328
3606     4838
3607   -95909
3608   -64514
3609    55287
3610   100082
3611     6498
3612   -95193
3613   -67556
3614    49830
3615   100612
3616    10672
3617   -93877
3618   -69827
3619    50296
3620    99880
3621    13005
3622   -89867
3623   -71000
3624    44423
3625   101073
3626    21078
3627   -90269
3628   -73335
3629    44336
3630   101099
3631    21138
3632   -85585
3633   -77879
3634    36407
3635   101586
3636    24888
3637   -84768
3638   -79908
3639    33540
3640   100654
3641    31760
3642   -82167
3643   -84244
3644    31420
3645   103175
3646    32329
3647   -76526
3648   -81682
3649    23881
3650   102499
3651    43476
3652   -76203
3653   -90583
3654    23114
3655   103810
3656    38315
3657   -75822
3658   -87116
3659    15483
3660    97016
3661    46723
3662   -70664
3663   -93838
3664    15337
3665   101677
3666    45084
3667   -69988
3668   -88428
3669    11985
3670    98335
3671    54676
3672   -66375
3673   -93574
3674    11074
3675    99448
3676    52517
3677   -61964
3678   -93339
3679      735
3680    96823
3681    58526
3682   -64213
3683   -96307
3684     1905
3685    92371
3686    58451
3687   -52014
3688   -99417
3689    -8503
3690    98012
3691    65344
3692   -57111
3693   -93455
3694    -6067
3695    87659
3696    68836
3697   -42249
3698  -101235
3699   -16693
3700    94442
3701    69280
3702   -49310
3703   -96887
3704   -17367
3705    84370
3706    74335
3707   -40426
3708  -101828
3709   -19966
3710    88484
3711    72126
3712   -38947
3713   -97835
3714   -26020
3715    82918
3716    80818
3717   -38626
3718  -100860
3719   -21276
3720    82952
3721    76108
3722   -28410
3723   -97821
3724   -35252
3725    82925
3726    86075
3727   -33133
3728   -99594
3729   -28421
3730    73918
3731    80239
3732   -18606
3733  -100317
3734   -44549
3735    76860
3736    85839
3737   -25375
3738   -96155
3739   -40208
3740    67199
3741    89777
3742   -12396
3743  -102314
3744   -45187
3745    71175
3746    83694
3747   -11679
3748   -90831
3749   -53606
3750    62788
3751    98128
3752    -8555
3753   -99843
3754   -45989
3755    63533
3756    84860
3757     -778
3758   -89764
3759   -63885
3760    60842
3761    99630
3762    -6968
3763   -96365
3764   -51331
3765    54807
3766    87365
3767     7903
3768   -94507
3769   -66429
3770    58720
3771    96760
3772     1016
3773   -87121
3774   -57914
3775    45380
3776    95739
3777    17186
3778   -92620
3779   -68751
3780    53902
3781    93774
3782     9967
3783   -80876
3784   -69801
3785    35693
3786   100692
3787    20833
3788   -92234
3789   -70499
3790    44152
3791    87951
3792    22372
3793   -74676
3794   -80081
3795    30757
3796   105825
3797    25816
3798   -84101
3799   -69743
3800    33419
3801    90208
3802    34089
3803   -74337
3804   -85397
3805    29385
3806   101685
3807    26770
3808   -76416
3809   -74743
3810    20468
3811    93710
3812    41883
3813   -78793
3814   -86993
3815    27455
3816    95493
3817    32788
3818   -66413
3819   -81619
3820    12955
3821    99409
3822    46809
3823   -75117
3824   -84997
3825    20336
3826    89340
3827    43968
3828   -59314
3829   -90869
3830     6009
3831   100437
3832    48735
3833   -68042
3834   -85843
3835     7180
3836    85975
3837    55259
3838   -55155
3839   -96261
3840     1914
3841    95175
3842    51784
3843   -55600
3844   -86710
3845    -6144
3846    87393
3847    65098
3848   -54272
3849   -96800
3850     -641
3851    91692
3852    56190
3853   -46311
3854   -88831
3855   -16744
3856    89896
3857    69948
3858   -54145
3859   -95922
3860    -5515
3861    82178
3862    62323
3863   -36926
3864   -96975
3865   -21697
3866    89753
3867    70257
3868   -48056
3869   -92285
3870   -15652
3871    75857
3872    73476
3873   -32150
3874  -100073
3875   -23594
3876    87870
3877    72052
3878   -35497
3879   -89760
3880   -29218
3881    72754
3882    81099
3883   -27698
3884  -100633
3885   -27803
3886    77553
3887    72974
3888   -22189
3889   -91802
3890   -41999
3891    72237
3892    86603
3893   -24409
3894   -96526
3895   -33171
3896    68738
3897    78000
3898   -13149
3899   -94224
3900   -47679
3901    69801
3902    86680
3903   -19434
3904   -91288
3905   -40337
3906    61540
3907    85334
3908    -7155
3909   -95465
3910   -48590
3911    67303
3912    84939
3913   -11553
3914   -87959
3915   -50733
3916    57220
3917    91132
3918    -3108
3919   -96034
3920   -48973
3921    59299
3922    83576
3923      328
3924   -84930
3925   -62151
3926    51230
3927    96247
3928      894
3929   -90706
3930   -53207
3931    49587
3932    86258
3933    12742
3934   -84324
3935   -68139
3936    49000
3937    92939
3938     6757
3939   -80955
3940   -61168
3941    38497
3942    92200
3943    20141
3944   -86546
3945   -68828
3946    44797
3947    89840
3948    14890
3949   -76626
3950   -70053
3951    32688
3952    97464
3953    22974
3954   -83469
3955   -68076
3956    37255
3957    87405
3958    24018
3959   -71681
3960   -77250
3961    27686
3962    98827
3963    25941
3964   -78727
3965   -71143
3966    27014
3967    87061
3968    34213
3969   -70313
3970   -81275
3971    23961
3972    94465
3973    31939
3974   -68994
3975   -75524
3976    16823
3977    89431
3978    43471
3979   -66732
3980   -83501
3981    18531
3982    87989
3983    37910
3984   -58939
3985   -81017
3986     7560
3987    91395
3988    48959
3989   -65305
3990   -82057
3991    12442
3992    83689
3993    45642
3994   -53190
3995   -86842
3996     1630
3997    93285
3998    50276
3999   -59394
4000   -82266
4001     2768
4002    82255
4003    54138
4004   -51541
4005   -91385
4006    -1294
4007    89388
4008    52028
4009   -52077
4010   -83914
4011    -7567
4012    82789
4013    62072
4014   -51089
4015   -91205
4016    -3274
4017    83054
4018    56567
4019   -40498
4020   -85737
4021   -17797
4022    84010
4023    68146
4024   -44783
4025   -90421
4026   -11950
4027    75074
4028    62760
4029   -32087
4030   -90181
4031   -24881
4032    79975
4033    69266
4034   -37477
4035   -87735
4036   -19952
4037    70594
4038    71019
4039   -25851
4040   -92272
4041   -27474
4042    77885
4043    70655
4044   -28925
4045   -86226
4046   -31127
4047    66940
4048    76853
4049   -24928
4050   -95531
4051   -30309
4052    72225
4053    69897
4054   -20128
4055   -84433
4056   -38897
4057    66838
4058    83858
4059   -21351
4060   -92444
4061   -32910
4062    64559
4063    75571
4064    -9848
4065   -86516
4066   -46821
4067    63226
4068    83787
4069   -15355
4070   -88191
4071   -42386
4072    54888
4073    80804
4074    -1864
4075   -86949
4076   -49332
4077    58874
4078    83210
4079    -3391
4080   -81349
4081   -52051
4082    48384
4083    86265
4084     3003
4085   -89415
4086   -54405
4087    51952
4088    81976
4089     2620
4090   -79149
4091   -59267
4092    43448
4093    89916
4094     7838
4095   -85340
4096   -57016
4097    47554
4098    85957
4099    13392
4100   -75877
4101   -62851
4102    42180
4103    91743
4104    11326
4105   -81387
4106   -61804
4107    35537
4108    85735
4109    20372
4110   -78346
4111   -70306
4112    36484
4113    89158
4114    17152
4115   -72874
4116   -66212
4117    26768
4118    89670
4119    29958
4120   -74237
4121   -71426
4122    32081
4123    85175
4124    25784
4125   -66402
4126   -72800
4127    17289
4128    88989
4129    33684
4130   -71489
4131   -73410
4132    23352
4133    83506
4134    35763
4135   -62570
4136   -78420
4137    16885
4138    90797
4139    38219
4140   -64099
4141   -74431
4142    14869
4143    84472
4144    43545
4145   -59226
4146   -83859
4147    10811
4148    86836
4149    38587
4150   -59311
4151   -78823
4152     4246
4153    83918
4154    51170
4155   -56964
4156   -83521
4157     8037
4158    85758
4159    46022
4160   -49811
4161   -79136
4162    -3582
4163    85111
4164    55752
4165   -52292
4166   -84282
4167    -1890
4168    77886
4169    52754
4170   -43787
4171   -85474
4172   -11304
4173    79793
4174    57528
4175   -44821
4176   -80325
4177    -9631
4178    74728
4179    62715
4180   -35386
4181   -86709
4182   -13091
4183    80557
4184    59463
4185   -37473
4186   -81923
4187   -19412
4188    71422
4189    67269
4190   -34789
4191   -90791
4192   -18393
4193    73413
4194    60513
4195   -30190
4196   -83439
4197   -26545
4198    72106
4199    73064
4200   -29678
4201   -86414
4202   -22000
4203    68133
4204    67786
4205   -21138
4206   -86405
4207   -32449
4208    69908
4209    73144
4210   -23782
4211   -83596
4212   -31503
4213    60245
4214    74168
4215   -15191
4216   -87779
4217   -37446
4218    63919
4219    72187
4220   -15732
4221   -79627
4222   -39121
4223    54261
4224    80043
4225    -8617
4226   -87206
4227   -40660
4228    58816
4229    74719
4230    -6723
4231   -77337
4232   -46638
4233    53012
4234    84494
4235    -4382
4236   -85507
4237   -44377
4238    51933
4239    76474
4240     1132
4241   -79995
4242   -54335
4243    51225
4244    82886
4245    -2962
4246   -79784
4247   -49488
4248    43525
4249    81267
4250     9681
4251   -82177
4252   -57160
4253    48313
4254    83105
4255     5426
4256   -73133
4257   -56106
4258    35870
4259    84880
4260    13544
4261   -79172
4262   -59458
4263    40159
4264    80168
4265    14752
4266   -68941
4267   -63732
4268    31008
4269    86042
4270    19208
4271   -74817
4272   -61447
4273    31243
4274    79769
4275    24555
4276   -67857
4277   -69319
4278    27634
4279    85867
4280    21927
4281   -68886
4282   -65260
4283    22170
4284    80396
4285    31581
4286   -68142
4287   -72436
4288    25906
4289    85484
4290    27109
4291   -61078
4292   -67918
4293    16306
4294    84996
4295    38816
4296   -65050
4297   -74953
4298    20040
4299    80792
4300    33686
4301   -57347
4302   -75893
4303     7821
4304    84087
4305    40773
4306   -60361
4307   -74550
4308    10550
4309    77866
4310    43787
4311   -50051
4312   -78577
4313     5107
4314    84054
4315    45628
4316   -52102
4317   -73006
4318     1465
4319    74910
4320    51595
4321   -47193
4322   -82969
4323    -1779
4324    78824
4325    46103
4326   -47551
4327   -77152
4328    -8059
4329    75134
4330    56597
4331   -44045
4332   -83582
4333    -3822
4334    77690
4335    53776
4336   -37764
4337   -79108
4338   -13290
4339    75334
4340    60440
4341   -39815
4342   -82553
4343   -11396
4344    71399
4345    58552
4346   -33003
4347   -84439
4348   -20125
4349    72657
4350    61237
4351   -35197
4352   -79273
4353   -19883
4354    67617
4355    66211
4356   -24273
4357   -83344
4358   -23684
4359    71595
4360    63388
4361   -26905
4362   -77711
4363   -27461
4364    61453
4365    70014
4366   -20786
4367   -83816
4368   -29166
4369    63209
4370    65903
4371   -18238
4372   -79941
4373   -35521
4374    59174
4375    72692
4376   -17505
4377   -81074
4378   -31718
4379    57563
4380    71175
4381    -9959
4382   -80390
4383   -40438
4384    58409
4385    73962
4386   -12815
4387   -79391
4388   -37419
4389    51713
4390    74466
4391    -4411
4392   -81586
4393   -45066
4394    54335
4395    75091
4396    -6343
4397   -76924
4398   -44704
4399    47060
4400    77536
4401     3064
4402   -77543
4403   -49425
4404    48655
4405    75480
4406     2947
4407   -71933
4408   -52244
4409    40494
4410    79632
4411     7345
4412   -73732
4413   -51877
4414    39234
4415    76095
4416    10167
4417   -71392
4418   -58183
4419    37250
4420    80558
4421    11821
4422   -70746
4423   -54921
4424    34171
4425    77976
4426    18273
4427   -69740
4428   -62432
4429    33916
4430    80160
4431    16422
4432   -67910
4433   -59801
4434    28356
4435    80821
4436    23874
4437   -69239
4438   -66242
4439    28609
4440    79362
4441    23349
4442   -63075
4443   -65976
4444    23154
4445    81986
4446    29615
4447   -63386
4448   -66951
4449    21221
4450    77325
4451    30466
4452   -57911
4453   -70281
4454    15848
4455    79826
4456    32332
4457   -58589
4458   -67081
4459    11705
4460    75850
4461    36893
4462   -53936
4463   -74001
4464     9806
4465    79192
4466    38103
4467   -52672
4468   -70351
4469     6574
4470    75573
4471    43212
4472   -50781
4473   -75188
4474     5755
4475    75912
4476    42596
4477   -47335
4478   -73103
4479     -581
4480    76985
4481    48128
4482   -47930
4483   -76526
4484     -517
4485    73701
4486    48501
4487   -42324
4488   -78283
4489    -5613
4490    76245
4491    52297
4492   -43253
4493   -74864
4494    -7239
4495    69736
4496    54729
4497   -35818
4498   -80210
4499   -12344
4500    72932
4501    54972
4502   -35647
4503   -74254
4504   -14436
4505    65416
4506    59304
4507   -31046
4508   -79780
4509   -16952
4510    66658
4511    58180
4512   -28545
4513   -76136
4514   -22539
4515    64111
4516    63048
4517   -27740
4518   -77749
4519   -22722
4520    62339
4521    62448
4522   -20938
4523   -77737
4524   -28468
4525    63147
4526    67090
4527   -23536
4528   -77639
4529   -26689
4530    59057
4531    66749
4532   -14532
4533   -79594
4534   -32895
4535    60968
4536    68768
4537   -16923
4538   -75737
4539   -34170
4540    52253
4541    69705
4542    -9621
4543   -78970
4544   -36392
4545    54267
4546    68807
4547    -7390
4548   -73543
4549   -41761
4550    49662
4551    73574
4552    -6268
4553   -75311
4554   -39089
4555    48245
4556    69528
4557     1561
4558   -71674
4559   -48211
4560    46237
4561    74902
4562    -2148
4563   -71701
4564   -44784
4565    39656
4566    74063
4567     7183
4568   -72510
4569   -51126
4570    41919
4571    74492
4572     4185
4573   -70219
4574   -50572
4575    35409
4576    77218
4577    12946
4578   -73115
4579   -52727
4580    38516
4581    76523
4582    12377
4583   -66137
4584   -58109
4585    31418
4586    79405
4587    14898
4588   -69792
4589   -55575
4590    30884
4591    72449
4592    19926
4593   -62969
4594   -63250
4595    25824
4596    78303
4597    18478
4598   -63451
4599   -56784
4600    23778
4601    74352
4602    28281
4603   -59121
4604   -65351
4605    23485
4606    76087
4607    22965
4608   -57185
4609   -60871
4610    15324
4611    76332
4612    31929
4613   -59524
4614   -65883
4615    18979
4616    72898
4617    29735
4618   -52313
4619   -69023
4620     8928
4621    78464
4622    35526
4623   -56869
4624   -65735
4625    12492
4626    72379
4627    38066
4628   -47695
4629   -73410
4630     6332
4631    79254
4632    39631
4633   -52682
4634   -67193
4635     3814
4636    69868
4637    45634
4638   -44745
4639   -74680
4640     2972
4641    73140
4642    41262
4643   -43416
4644   -69722
4645    -4813
4646    70253
4647    50676
4648   -42147
4649   -74286
4650    -1773
4651    67597
4652    46735
4653   -34623
4654   -71189
4655   -12013
4656    70896
4657    53640
4658   -40281
4659   -72100
4660    -7576
4661    63628
4662    53043
4663   -28172
4664   -76593
4665   -17759
4666    68592
4667    55635
4668   -35065
4669   -71913
4670   -15113
4671    60253
4672    59405
4673   -25970
4674   -79275
4675   -19838
4676    66383
4677    56155
4678   -25433
4679   -71651
4680   -24335
4681    59548
4682    66194
4683   -22224
4684   -77151
4685   -22145
4686    59653
4687    58944
4688   -16528
4689   -72943
4690   -31921
4691    56425
4692    66749
4693   -18787
4694   -74200
4695   -28691
4696    51180
4697    62033
4698    -9484
4699   -75540
4700   -36310
4701    55415
4702    67415
4703   -13256
4704   -69196
4705   -33287
4706    46437
4707    67932
4708    -5020
4709   -74838
4710   -38667
4711    51133
4712    66938
4713    -6513
4714   -67874
4715   -42206
4716    42386
4717    73723
4718    -1927
4719   -75851
4720   -41077
4721    45681
4722    67515
4723     2118
4724   -68181
4725   -48672
4726    40931
4727    75706
4728     2405
4729   -71400
4730   -44774
4731    38901
4732    69733
4733    10888
4734   -67341
4735   -53091
4736    38573
4737    74765
4738     7362
4739   -64539
4740   -48469
4741    29903
4742    71465
4743    15779
4744   -65163
4745   -55418
4746    33797
4747    71465
4748    13276
4749   -59393
4750   -55771
4751    24572
4752    73987
4753    19771
4754   -63910
4755   -54628
4756    27278
4757    69516
4758    21341
4759   -55847
4760   -60507
4761    21832
4762    76895
4763    22088
4764   -59603
4765   -57566
4766    19669
4767    70031
4768    29032
4769   -55726
4770   -66122
4771    16867
4772    75058
4773    27016
4774   -55651
4775   -62123
4776    11213
4777    71584
4778    34455
4779   -52412
4780   -64409
4781    14258
4782    72008
4783    32710
4784   -46798
4785   -65134
4786     5329
4787    71543
4788    37755
4789   -50107
4790   -65836
4791     8659
4792    67570
4793    36730
4794   -41621
4795   -68937
4796     -105
4797    70708
4798    40217
4799   -45027
4800   -64984
4801     2115
4802    66223
4803    44261
4804   -38618
4805   -70646
4806    -2308
4807    69195
4808    42559
4809   -39277
4810   -67954
4811    -6931
4812    65570
4813    49100
4814   -37098
4815   -73264
4816    -6495
4817    65383
4818    47790
4819   -32709
4820   -70287
4821   -14704
4822    64917
4823    54339
4824   -33007
4825   -71150
4826   -11920
4827    60202
4828    52586
4829   -26944
4830   -72695
4831   -19965
4832    62203
4833    56158
4834   -27516
4835   -69881
4836   -18459
4837    56752
4838    55865
4839   -20331
4840   -72327
4841   -22603
4842    58800
4843    57127
4844   -21466
4845   -69207
4846   -24793
4847    53362
4848    60979
4849   -17836
4850   -72921
4851   -25970
4852    54112
4853    59062
4854   -14907
4855   -69382
4856   -32417
4857    52217
4858    65585
4859   -12915
4860   -72240
4861   -30710
4862    51762
4863    62142
4864    -7729
4865   -70064
4866   -37051
4867    49423
4868    67059
4869    -8861
4870   -69641
4871   -35774
4872    43994
4873    66709
4874    -2024
4875   -69972
4876   -40467
4877    44907
4878    66778
4879    -2479
4880   -66057
4881   -40600
4882    39542
4883    68267
4884     2395
4885   -68455
4886   -42654
4887    39495
4888    65502
4889     4525
4890   -62596
4891   -46253
4892    34626
4893    71115
4894     7958
4895   -64642
4896   -45649
4897    33920
4898    66622
4899    10696
4900   -59708
4901   -50611
4902    31208
4903    71588
4904    12315
4905   -61776
4906   -50558
4907    27625
4908    69177
4909    17470
4910   -60111
4911   -56071
4912    27836
4913    71957
4914    16930
4915   -57670
4916   -54165
4917    21846
4918    70748
4919    22738
4920   -59445
4921   -58277
4922    22185
4923    68399
4924    21469
4925   -52827
4926   -58266
4927    16848
4928    71363
4929    27391
4930   -55268
4931   -58412
4932    16999
4933    67138
4934    27904
4935   -49028
4936   -61465
4937    11565
4938    68786
4939    29680
4940   -50212
4941   -60812
4942     9926
4943    65332
4944    33598
4945   -46110
4946   -63999
4947     7617
4948    69026
4949    33618
4950   -42938
4951   -61939
4952     2915
4953    65805
4954    39933
4955   -43643
4956   -66489
4957     3838
4958    66557
4959    38315
4960   -39533
4961   -64374
4962    -4173
4963    65859
4964    44749
4965   -42064
4966   -67519
4967    -2957
4968    63103
4969    43934
4970   -34843
4971   -66524
4972    -6916
4973    64940
4974    46975
4975   -36079
4976   -67758
4977    -8041
4978    59910
4979    48989
4980   -29830
4981   -68633
4982   -11430
4983    61253
4984    47539
4985   -29953
4986   -64395
4987   -15339
4988    56172
4989    53575
4990   -26186
4991   -70200
4992   -15138
4993    59251
4994    50655
4995   -23387
4996   -65736
4997   -21347
4998    54881
4999    57778
5000   -22866
5001   -68672
5002   -19928
5003    54502
5004    54754
5005   -16085
5006   -67149
5007   -27154
5008    54232
5009    59217
5010   -18281
5011   -67909
5012   -24700
5013    49642
5014    58957
5015   -12433
5016   -69518
5017   -31291
5018    50574
5019    58577
5020   -13579
5021   -64665
5022   -31125
5023    43940
5024    63131
5025    -6254
5026   -67980
5027   -31793
5028    47053
5029    60367
5030    -4667
5031   -61937
5032   -37480
5033    40196
5034    64439
5035    -3703
5036   -66666
5037   -36206
5038    39418
5039    60467
5040     1267
5041   -63714
5042   -43342
5043    39059
5044    65600
5045        4
5046   -62301
5047   -38815
5048    34988
5049    65133
5050     8106
5051   -63447
5052   -45612
5053    37282
5054    64701
5055     5379
5056   -59702
5057   -46512
5058    28724
5059    67759
5060    12605
5061   -62581
5062   -48369
5063    30490
5064    64986
5065    11993
5066   -56161
5067   -51084
5068    25896
5069    70388
5070    15725
5071   -58087
5072   -48841
5073    23769
5074    64657
5075    17766
5076   -53532
5077   -55296
5078    21323
5079    67218
5080    16849
5081   -53402
5082   -51142
5083    17990
5084    64637
5085    26148
5086   -51823
5087   -56396
5088    20182
5089    65009
5090    22811
5091   -47767
5092   -55591
5093    12004
5094    66544
5095    29438
5096   -51009
5097   -60270
5098    14114
5099    62920
5100    28711
5101   -43813
5102   -61210
5103     6647
5104    68046
5105    34636
5106   -47208
5107   -58269
5108     8142
5109    62886
5110    35335
5111   -39982
5112   -64682
5113     3880
5114    66827
5115    34037
5116   -41423
5117   -58828
5118    -1050
5119    59256
5120    41042
5121   -39764
5122   -66433
5123      811
5124    62536
5125    38096
5126   -34773
5127   -59905
5128    -6329
5129    61329
5130    44930
5131   -36821
5132   -64405
5133    -3315
5134    57466
5135    41891
5136   -28532
5137   -63837
5138   -11604
5139    60879
5140    46261
5141   -32860
5142   -63420
5143   -10242
5144    54098
5145    47984
5146   -23851
5147   -67960
5148   -13813
5149    59420
5150    48042
5151   -25346
5152   -63336
5153   -17901
5154    52313
5155    54879
5156   -22093
5157   -69838
5158   -17772
5159    54688
5160    48979
5161   -18011
5162   -62432
5163   -25192
5164    50662
5165    58052
5166   -19461
5167   -66629
5168   -20875
5169    48976
5170    52459
5171   -10133
5172   -62852
5173   -29562
5174    49989
5175    57287
5176   -14684
5177   -62069
5178   -26051
5179    42193
5180    56721
5181    -5975
5182   -64489
5183   -31216
5184    47720
5185    56695
5186    -8740
5187   -59202
5188   -33192
5189    38168
5190    62337
5191    -2624
5192   -65835
5193   -34314
5194    42697
5195    58225
5196    -1182
5197   -58957
5198   -40858
5199    36938
5200    64806
5201     -465
5202   -64117
5203   -37384
5204    36226
5205    59767
5206     5635
5207   -59404
5208   -44482
5209    35258
5210    65471
5211     2908
5212   -59063
5213   -40903
5214    29960
5215    62242
5216    10560
5217   -58257
5218   -45469
5219    31949
5220    61714
5221     7507
5222   -53118
5223   -45254
5224    23782
5225    64747
5226    14956
5227   -56623
5228   -46765
5229    26720
5230    60018
5231    14813
5232   -50740
5233   -50655
5234    20488
5235    66026
5236    16602
5237   -55025
5238   -47866
5239    19638
5240    62116
5241    22795
5242   -50192
5243   -56418
5244    18954
5245    65459
5246    20683
5247   -48816
5248   -52044
5249    13437
5250    62894
5251    29375
5252   -48918
5253   -58096
5254    15783
5255    63346
5256    24512
5257   -44343
5258   -55371
5259     7323
5260    64667
5261    30832
5262   -45869
5263   -55899
5264     9017
5265    59040
5266    29850
5267   -39457
5268   -58362
5269     3843
5270    63737
5271    31930
5272   -40730
5273   -55821
5274     2660
5275    57379
5276    36405
5277   -36379
5278   -62382
5279     1674
5280    60392
5281    33754
5282   -35873
5283   -57750
5284    -4524
5285    57577
5286    42739
5287   -34035
5288   -63756
5289    -3520
5290    58121
5291    39027
5292   -29147
5293   -61070
5294    -9726
5295    57886
5296    45708
5297   -30303
5298   -63100
5299    -9050
5300    53609
5301    44661
5302   -25231
5303   -63084
5304   -13227
5305    56852
5306    46060
5307   -25853
5308   -59810
5309   -15123
5310    50839
5311    48540
5312   -21477
5313   -63856
5314   -14899
5315    53110
5316    46446
5317   -19633
5318   -59961
5319   -20915
5320    47979
5321    51858
5322   -18739
5323   -63465
5324   -18961
5325    48225
5326    50325
5327   -14017
5328   -61076
5329   -25959
5330    47037
5331    53663
5332   -15539
5333   -61410
5334   -23911
5335    42128
5336    54221
5337    -7492
5338   -63565
5339   -29164
5340    46142
5341    55342
5342    -9220
5343   -59206
5344   -30623
5345    39928
5346    58010
5347    -3237
5348   -63729
5349   -31592
5350    42146
5351    56000
5352    -2629
5353   -58108
5354   -36567
5355    36616
5356    59920
5357    -2531
5358   -60321
5359   -33394
5360    35005
5361    55972
5362     2530
5363   -56512
5364   -39670
5365    35826
5366    59538
5367     1684
5368   -55097
5369   -37995
5370    30333
5371    58170
5372     8637
5373   -55949
5374   -42685
5375    31322
5376    58128
5377     6264
5378   -52470
5379   -42801
5380    23858
5381    61376
5382    11942
5383   -56314
5384   -45065
5385    25565
5386    59494
5387    13189
5388   -49750
5389   -48118
5390    21711
5391    62511
5392    15528
5393   -52443
5394   -46236
5395    19999
5396    58460
5397    20042
5398   -49323
5399   -52082
5400    18306
5401    61995
5402    18542
5403   -47483
5404   -47741
5405    13856
5406    60222
5407    25249
5408   -46077
5409   -52303
5410    15890
5411    59724
5412    21255
5413   -42462
5414   -51774
5415     9632
5416    59913
5417    27253
5418   -44401
5419   -52668
5420    10109
5421    56884
5422    28473
5423   -40684
5424   -55628
5425     5215
5426    60553
5427    29896
5428   -40869
5429   -53237
5430     4554
5431    56343
5432    34312
5433   -36851
5434   -57838
5435     1484
5436    58383
5437    33420
5438   -35251
5439   -55791
5440    -1970
5441    55580
5442    39543
5443   -34243
5444   -59762
5445    -2154
5446    55534
5447    36578
5448   -30015
5449   -57068
5450    -7523
5451    55062
5452    41838
5453   -29839
5454   -59007
5455    -5795
5456    53252
5457    40137
5458   -24841
5459   -58560
5460   -10743
5461    53213
5462    43050
5463   -27132
5464   -57402
5465   -11746
5466    49980
5467    44369
5468   -23648
5469   -60567
5470   -14311
5471    51708
5472    43965
5473   -21107
5474   -57246
5475   -17171
5476    48510
5477    49060
5478   -19076
5479   -60565
5480   -17730
5481    47606
5482    48191
5483   -14507
5484   -58030
5485   -22665
5486    45129
5487    51891
5488   -15757
5489   -59270
5490   -23364
5491    42939
5492    51999
5493   -10221
5494   -59998
5495   -26649
5496    42364
5497    52743
5498    -9058
5499   -57618
5500   -26444
5501    39085
5502    53466
5503    -6270
5504   -58588
5505   -29297
5506    39665
5507    52594
5508    -5428
5509   -55399
5510   -32563
5511    36251
5512    54943
5513    -3910
5514   -56525
5515   -30726
5516    35418
5517    53698
5518      671
5519   -54228
5520   -35162
5521    33075
5522    56497
5523     1366
5524   -54734
5525   -36431
5526    29378
5527    56648
5528     5043
5529   -54772
5530   -40203
5531    29681
5532    56949
5533     6078
5534   -51521
5535   -40379
5536    25642
5537    60017
5538    10597
5539   -52469
5540   -41999
5541    25752
5542    58355
5543    11225
5544   -48723
5545   -43841
5546    21232
5547    57956
5548    13416
5549   -49042
5550   -43458
5551    21477
5552    56963
5553    15886
5554   -48363
5555   -45893
5556    18716
5557    58210
5558    17600
5559   -46181
5560   -45554
5561    17453
5562    58572
5563    21340
5564   -45419
5565   -48910
5566    14284
5567    56833
5568    21418
5569   -43877
5570   -50548
5571    10569
5572    57021
5573    23894
5574   -42187
5575   -51720
5576     9511
5577    58137
5578    26755
5579   -40466
5580   -52003
5581     7002
5582    57333
5583    29442
5584   -39080
5585   -52010
5586     5508
5587    55795
5588    31054
5589   -36969
5590   -53658
5591     3028
5592    55117
5593    31569
5594   -35002
5595   -53895
5596      262
5597    54220
5598    34398
5599   -34154
5600   -54543
5601     -482
5602    53063
5603    34882
5604   -30107
5605   -54888
5606    -2764
5607    54019
5608    37150
5609   -29793
5610   -54863
5611    -5230
5612    51664
5613    38070
5614   -27313
5615   -56136
5616    -8222
5617    50593
5618    39283
5619   -25506
5620   -55829
5621   -10224
5622    50181
5623    41632
5624   -24658
5625   -56425
5626   -12374
5627    49450
5628    43211
5629   -21128
5630   -56233
5631   -15001
5632    48029
5633    46084
5634   -19620
5635   -56847
5636   -17155
5637    45140
5638    45963
5639   -16068
5640   -57257
5641   -17828
5642    44331
5643    46973
5644   -14390
5645   -56511
5646   -20793
5647    43635
5648    47189
5649   -13659
5650   -56796
5651   -21892
5652    41662
5653    49089
5654   -10926
5655   -55981
5656   -25310
5657    41050
5658    49708
5659    -9173
5660   -54567
5661   -25661
5662    39167
5663    50675
5664    -6787
5665   -54932
5666   -28753
5667    37810
5668    52018
5669    -4747
5670   -54237
5671   -30851
5672    34996
5673    53664
5674    -1433
5675   -53956
5676   -32807
5677    32933
5678    53744
5679     1044
5680   -51945
5681   -35639
5682    30672
5683    55115
5684     3989
5685   -52036
5686   -36097
5687    28661
5688    54091
5689     5806
5690   -51110
5691   -37254
5692    27642
5693    53802
5694     5433
5695   -50582
5696   -37773
5697    26057
5698    54221
5699     8912
5700   -49814
5701   -40181
5702    24427
5703    53987
5704    10661
5705   -47668
5706   -40097
5707    21341
5708    55300
5709    13064
5710   -48278
5711   -42818
5712    20037
5713    54221
5714    15348
5715   -44569
5716   -45339
5717    16383
5718    56207
5719    16256
5720   -43429
5721   -45330
5722    14230
5723    55667
5724    20821
5725   -42508
5726   -47696
5727    12735
5728    55452
5729    22598
5730   -41136
5731   -48014
5732     9956
5733    54222
5734    24537
5735   -40482
5736   -48910
5737     9617
5738    53235
5739    25419
5740   -37188
5741   -49338
5742     6636
5743    54421
5744    26631
5745   -36386
5746   -50005
5747     4080
5748    51498
5749    28759
5750   -34978
5751   -51329
5752     2862
5753    53780
5754    29876
5755   -33749
5756   -50548
5757       70
5758    51151
5759    32878
5760   -31375
5761   -53566
5762     -459
5763    51262
5764    32623
5765   -29468
5766   -52007
5767    -5295
5768    49860
5769    36780
5770   -27623
5771   -53781
5772    -6669
5773    48116
5774    37523
5775   -23448
5776   -54190
5777   -10802
5778    49407
5779    40159
5780   -24286
5781   -52257
5782   -10280
5783    46289
5784    41341
5785   -20080
5786   -54816
5787   -12338
5788    47081
5789    40971
5790   -20175
5791   -53549
5792   -13942
5793    44033
5794    42790
5795   -18747
5796   -54943
5797   -15669
5798    43810
5799    42026
5800   -15448
5801   -52963
5802   -19423
5803    41919
5804    46046
5805   -14684
5806   -53050
5807   -19246
5808    40104
5809    46643
5810    -9786
5811   -53625
5812   -24352
5813    38824
5814    46901
5815   -10258
5816   -52724
5817   -23954
5818    35623
5819    48988
5820    -5200
5821   -53135
5822   -25892
5823    37728
5824    48090
5825    -5272
5826   -50638
5827   -28840
5828    32423
5829    51313
5830    -3065
5831   -52109
5832   -29443
5833    32474
5834    48890
5835      320
5836   -50229
5837   -32633
5838    31456
5839    52479
5840    -1269
5841   -50601
5842   -30757
5843    28650
5844    50087
5845     4954
5846   -48854
5847   -35976
5848    29298
5849    51539
5850     3325
5851   -47493
5852   -35663
5853    24478
5854    53333
5855     8099
5856   -47968
5857   -39408
5858    25311
5859    51472
5860     9468
5861   -45279
5862   -39728
5863    20899
5864    54482
5865    12037
5866   -45969
5867   -39350
5868    20203
5869    51460
5870    15321
5871   -43503
5872   -43331
5873    16360
5874    53620
5875    14775
5876   -43175
5877   -41448
5878    14929
5879    52194
5880    19740
5881   -42142
5882   -45042
5883    14522
5884    53021
5885    18840
5886   -38534
5887   -43262
5888    11730
5889    53283
5890    20553
5891   -41271
5892   -46373
5893    11630
5894    49577
5895    21202
5896   -35878
5897   -45996
5898     6410
5899    53231
5900    25650
5901   -37145
5902   -45531
5903     6691
5904    48640
5905    27830
5906   -34001
5907   -50741
5908     3588
5909    51940
5910    27341
5911   -32615
5912   -47602
5913      339
5914    48731
5915    32053
5916   -30436
5917   -52321
5918     -815
5919    49698
5920    29961
5921   -27162
5922   -49963
5923    -4851
5924    48323
5925    35601
5926   -28767
5927   -51444
5928    -2885
5929    46650
5930    34211
5931   -23684
5932   -49995
5933    -8198
5934    48097
5935    35224
5936   -26570
5937   -50653
5938    -6318
5939    44328
5940    36452
5941   -20269
5942   -52990
5943   -10347
5944    46992
5945    38479
5946   -21697
5947   -50677
5948   -11876
5949    41889
5950    41145
5951   -18546
5952   -53345
5953   -13924
5954    43654
5955    40732
5956   -14917
5957   -49741
5958   -16982
5959    40619
5960    44868
5961   -14124
5962   -51255
5963   -16883
5964    38343
5965    43373
5966   -10180
5967   -51212
5968   -22850
5969    39460
5970    45130
5971   -11561
5972   -49983
5973   -22384
5974    35445
5975    46056
5976    -7089
5977   -51983
5978   -24129
5979    36185
5980    44541
5981    -6040
5982   -48115
5983   -25502
5984    33215
5985    48286
5986    -5119
5987   -50347
5988   -25693
5989    33117
5990    45439
5991    -2136
5992   -48283
5993   -29770
5994    30060
5995    48782
5996    -1592
5997   -49520
5998   -28689
5999    27871
6000    47901
6001     4050
6002   -48244
6003   -34002
6004    28221
6005    49958
6006     3948
6007   -45677
6008   -32408
6009    23695
6010    49712
6011     7972
6012   -45887
6013   -36099
6014    24809
6015    48727
6016     6855
6017   -44041
6018   -36575
6019    19854
6020    51520
6021    10566
6022   -44766
6023   -37443
6024    21024
6025    49345
6026    10967
6027   -42155
6028   -39597
6029    18022
6030    51076
6031    11953
6032   -43356
6033   -37605
6034    16255
6035    49100
6036    15238
6037   -40142
6038   -43451
6039    15338
6040    51041
6041    16342
6042   -40360
6043   -40362
6044    11900
6045    49935
6046    19851
6047   -38842
6048   -44141
6049    10776
6050    48080
6051    20583
6052   -34896
6053   -44836
6054     7712
6055    50196
6056    23231
6057   -35528
6058   -43838
6059     5726
6060    47815
6061    25567
6062   -32573
6063   -47307
6064     4803
6065    50627
6066    25175
6067   -31810
6068   -44767
6069     3126
6070    48177
6071    29812
6072   -31675
6073   -48740
6074     1488
6075    47854
6076    28981
6077   -28682
6078   -45612
6079    -2172
6080    46729
6081    30169
6082   -29124
6083   -47283
6084    -3105
6085    44809
6086    31621
6087   -24659
6088   -48413
6089    -5230
6090    46248
6091    33491
6092   -24488
6093   -46692
6094    -5932
6095    43272
6096    35137
6097   -21376
6098   -49832
6099    -9078
6100    44345
6101    35742
6102   -21008
6103   -48091
6104   -11393
6105    41202
6106    38838
6107   -16748
6108   -49935
6109   -12975
6110    41876
6111    37669
6112   -14983
6113   -47761
6114   -15515
6115    40593
6116    40646
6117   -14879
6118   -48870
6119   -15188
6120    37887
6121    40249
6122   -11831
6123   -49510
6124   -18923
6125    38672
6126    41537
6127   -13209
6128   -48094
6129   -19524
6130    35556
6131    44166
6132    -8421
6133   -48881
6134   -21636
6135    36519
6136    42417
6137    -7700
6138   -46742
6139   -24141
6140    32850
6141    45366
6142    -5281
6143   -48507
6144   -24382
6145    32247
6146    44084
6147    -2612
6148   -45908
6149   -28224
6150    30087
6151    46603
6152    -2623
6153   -46246
6154   -26898
6155    27401
6156    46657
6157     2138
6158   -46208
6159   -30725
6160    27860
6161    47429
6162     1760
6163   -43669
6164   -31523
6165    24773
6166    48313
6167     4983
6168   -44855
6169   -33711
6170    25380
6171    48024
6172     5548
6173   -42348
6174   -33297
6175    21265
6176    49057
6177     8053
6178   -44420
6179   -33958
6180    21607
6181    46230
6182     9334
6183   -41202
6184   -36749
6185    18301
6186    49265
6187    10067
6188   -41659
6189   -36018
6190    16729
6191    47897
6192    14697
6193   -39492
6194   -39905
6195    14885
6196    48551
6197    14621
6198   -37691
6199   -39744
6200    10494
6201    48109
6202    18796
6203   -37303
6204   -41136
6205    11623
6206    46945
6207    19354
6208   -34881
6209   -43005
6210     8468
6211    48054
6212    20869
6213   -35206
6214   -42155
6215     6771
6216    45858
6217    21774
6218   -32973
6219   -43765
6220     6080
6221    47851
6222    22659
6223   -31399
6224   -43101
6225     4334
6226    46788
6227    25194
6228   -31239
6229   -44845
6230     2432
6231    45151
6232    26401
6233   -29171
6234   -43748
6235    -1239
6236    45306
6237    28824
6238   -29171
6239   -45762
6240     -645
6241    43332
6242    30499
6243   -24259
6244   -46266
6245    -5368
6246    43135
6247    31745
6248   -24506
6249   -45220
6250    -5494
6251    41435
6252    33768
6253   -20629
6254   -48741
6255    -7618
6256    42525
6257    33957
6258   -20962
6259   -45480
6260   -10320
6261    40135
6262    36902
6263   -18321
6264   -47562
6265   -10255
6266    41006
6267    35500
6268   -16822
6269   -46437
6270   -14067
6271    39282
6272    38401
6273   -17090
6274   -47551
6275   -13199
6276    38056
6277    37634
6278   -12744
6279   -47029
6280   -16852
6281    37354
6282    39511
6283   -11908
6284   -47085
6285   -17093
6286    34813
6287    40837
6288    -9202
6289   -46972
6290   -20261
6291    35102
6292    41610
6293    -7848
6294   -45852
6295   -21205
6296    31042
6297    42382
6298    -6494
6299   -46473
6300   -23515
6301    30673
6302    42195
6303    -2681
6304   -44813
6305   -24521
6306    29501
6307    44558
6308    -2261
6309   -44816
6310   -25240
6311    27889
6312    43698
6313      592
6314   -44652
6315   -28453
6316    27631
6317    43791
6318      271
6319   -43569
6320   -28036
6321    24921
6322    45160
6323     2873
6324   -44372
6325   -28889
6326    25837
6327    44920
6328     4091
6329   -41684
6330   -32001
6331    21454
6332    46405
6333     7033
6334   -41489
6335   -32198
6336    21143
6337    45268
6338     9355
6339   -38918
6340   -36248
6341    18380
6342    47013
6343    10308
6344   -38512
6345   -33948
6346    16501
6347    44541
6348    13011
6349   -37324
6350   -37826
6351    16186
6352    46088
6353    13381
6354   -37302
6355   -37886
6356    13234
6357    45542
6358    17563
6359   -36742
6360   -38945
6361    12858
6362    46163
6363    16152
6364   -34947
6365   -38418
6366    10172
6367    46758
6368    18773
6369   -33823
6370   -40079
6371     8869
6372    44371
6373    19480
6374   -33038
6375   -40438
6376     6561
6377    46412
6378    20754
6379   -31710
6380   -40139
6381     4880
6382    45087
6383    24411
6384   -29801
6385   -42656
6386     2958
6387    44874
6388    23852
6389   -27582
6390   -41526
6391     -607
6392    43622
6393    27295
6394   -25983
6395   -43201
6396    -1416
6397    41747
6398    27125
6399   -23964
6400   -43634
6401    -3471
6402    42451
6403    29262
6404   -24101
6405   -44128
6406    -3840
6407    40912
6408    31802
6409   -20760
6410   -44603
6411    -5463
6412    40801
6413    30334
6414   -21441
6415   -43803
6416    -8018
6417    39441
6418    32889
6419   -18984
6420   -44999
6421    -9057
6422    39882
6423    34105
6424   -17178
6425   -43974
6426   -11339
6427    38098
6428    35688
6429   -15530
6430   -45042
6431   -12083
6432    37190
6433    35403
6434   -13795
6435   -44683
6436   -15735
6437    35426
6438    37358
6439   -12273
6440   -45355
6441   -15602
6442    32853
6443    37966
6444    -8189
6445   -43611
6446   -18002
6447    33404
6448    39183
6449    -8395
6450   -43383
6451   -19018
6452    31399
6453    40110
6454    -6194
6455   -45379
6456   -20918
6457    32018
6458    39215
6459    -4772
6460   -43988
6461   -22241
6462    28926
6463    41609
6464    -4020
6465   -43925
6466   -24260
6467    28498
6468    41178
6469     -696
6470   -42384
6471   -25631
6472    27374
6473    42810
6474      102
6475   -40682
6476   -27053
6477    25408
6478    43063
6479     1770
6480   -40558
6481   -27735
6482    24211
6483    42657
6484     3966
6485   -40472
6486   -29900
6487    20731
6488    43893
6489     6926
6490   -40096
6491   -31427
6492    20717
6493    43649
6494     6176
6495   -38580
6496   -31109
6497    18320
6498    44258
6499     9076
6500   -38378
6501   -32894
6502    17565
6503    43645
6504     9960
6505   -37822
6506   -34082
6507    16748
6508    43977
6509    10868
6510   -36831
6511   -33915
6512    14163
6513    44334
6514    13705
6515   -34680
6516   -37700
6517    13310
6518    44739
6519    15035
6520   -34485
6521   -37193
6522    10890
6523    44358
6524    17258
6525   -33713
6526   -39852
6527     9855
6528    43519
6529    18229
6530   -31504
6531   -38827
6532     6680
6533    43484
6534    20101
6535   -30830
6536   -38927
6537     5265
6538    42643
6539    20388
6540   -29357
6541   -39968
6542     2681
6543    42566
6544    23927
6545   -27809
6546   -39909
6547     3139
6548    41382
6549    24180
6550   -25349
6551   -41125
6552     -823
6553    40625
6554    25856
6555   -25465
6556   -40934
6557     -366
6558    40833
6559    26164
6560   -23647
6561   -42235
6562    -1942
6563    40724
6564    27408
6565   -23699
6566   -42331
6567    -4837
6568    38692
6569    30025
6570   -20956
6571   -43417
6572    -5622
6573    39411
6574    30312
6575   -18332
6576   -42078
6577    -8731
6578    37432
6579    31855
6580   -16285
6581   -42267
6582    -8930
6583    36643
6584    33160
6585   -14919
6586   -42303
6587   -11066
6588    34769
6589    34736
6590   -14991
6591   -42211
6592   -12708
6593    34803
6594    33940
6595   -12541
6596   -43699
6597   -14456
6598    34121
6599    35536
6600   -10763
6601   -41919
6602   -15359
6603    31943
6604    37529
6605    -9571
6606   -44009
6607   -17117
6608    31964
6609    36532
6610    -8399
6611   -41762
6612   -18932
6613    30553
6614    38384
6615    -6291
6616   -43085
6617   -19254
6618    29449
6619    38005
6620    -3316
6621   -41727
6622   -22283
6623    28726
6624    39564
6625    -3302
6626   -41620
6627   -22330
6628    25581
6629    40174
6630      226
6631   -40487
6632   -25021
6633    24858
6634    40158
6635      176
6636   -39238
6637   -25527
6638    23221
6639    41122
6640     2854
6641   -39138
6642   -26015
6643    22761
6644    40687
6645     4119
6646   -37470
6647   -27735
6648    20281
6649    42328
6650     4753
6651   -38988
6652   -28857
6653    19478
6654    40820
6655     6661
6656   -37758
6657   -31020
6658    18900
6659    42294
6660     8000
6661   -36485
6662   -31695
6663    16782
6664    40967
6665    11054
6666   -34970
6667   -34026
6668    14743
6669    41921
6670    10613
6671   -34395
6672   -33141
6673    13205
6674    42213
6675    13460
6676   -34042
6677   -35523
6678    10874
6679    40689
6680    13477
6681   -30176
6682   -35201
6683     9666
6684    42253
6685    17371
6686   -31431
6687   -36062
6688     8151
6689    39540
6690    18108
6691   -28336
6692   -37937
6693     5709
6694    42833
6695    19323
6696   -30037
6697   -36700
6698     5518
6699    39453
6700    20515
6701   -28528
6702   -38630
6703     5055
6704    40618
6705    20286
6706   -26241
6707   -38490
6708     2138
6709    40146
6710    24260
6711   -25853
6712   -40451
6713      767
6714    39729
6715    25398
6716   -21848
6717   -39609
6718    -1643
6719    39372
6720    26169
6721   -22744
6722   -39566
6723    -2339
6724    36920
6725    27143
6726   -19563
6727   -40302
6728    -5902
6729    37094
6730    27599
6731   -18328
6732   -40049
6733    -5883
6734    35677
6735    29140
6736   -17100
6737   -41282
6738    -6901
6739    36889
6740    30377
6741   -15480
6742   -40261
6743    -9882
6744    34403
6745    32890
6746   -15582
6747   -42054
6748   -10092
6749    34533
6750    32406
6751   -12926
6752   -41159
6753   -13013
6754    33927
6755    34493
6756   -13109
6757   -41620
6758   -12641
6759    31562
6760    33995
6761    -9451
6762   -41872
6763   -16370
6764    31427
6765    35084
6766    -9871
6767   -40105
6768   -17172
6769    28417
6770    36074
6771    -6679
6772   -40706
6773   -17903
6774    27978
6775    35641
6776    -4416
6777   -38337
6778   -20640
6779    25635
6780    37233
6781    -4645
6782   -40110
6783   -20256
6784    26026
6785    36617
6786    -3396
6787   -38664
6788   -24109
6789    25371
6790    38462
6791    -1153
6792   -38652
6793   -22993
6794    23336
6795    39926
6796     1035
6797   -38788
6798   -26056
6799    22866
6800    38648
6801     1308
6802   -37829
6803   -25557
6804    20075
6805    39840
6806     4537
6807   -37806
6808   -26843
6809    20528
6810    38936
6811     5756
6812   -34440
6813   -28849
6814    18480
6815    41182
6816     7278
6817   -35824
6818   -28814
6819    16616
6820    38218
6821     8754
6822   -34041
6823   -31545
6824    13853
6825    40700
6826     9325
6827   -33235
6828   -30361
6829    11889
6830    40124
6831    13796
6832   -32441
6833   -33579
6834    11770
6835    39980
6836    12009
6837   -30252
6838   -32024
6839     9047
6840    40066
6841    13874
6842   -32092
6843   -34257
6844     9649
6845    38918
6846    15625
6847   -28992
6848   -35341
6849     7315
6850    40094
6851    16958
6852   -29416
6853   -35162
6854     7209
6855    38327
6856    19633
6857   -26518
6858   -37038
6859     3581
6860    39546
6861    20440
6862   -26390
6863   -35812
6864     2508
6865    37681
6866    21234
6867   -24233
6868   -37047
6869     1344
6870    37805
6871    22072
6872   -23714
6873   -36845
6874     -664
6875    36068
6876    25457
6877   -21860
6878   -39098
6879     -707
6880    36096
6881    25069
6882   -20327
6883   -38072
6884    -3758
6885    37001
6886    26462
6887   -19470
6888   -38418
6889    -4073
6890    34902
6891    26663
6892   -17647
6893   -39233
6894    -7189
6895    35597
6896    28049
6897   -17310
6898   -39166
6899    -7956
6900    34165
6901    30749
6902   -15579
6903   -40189
6904    -9173
6905    33577
6906    29043
6907   -13626
6908   -38829
6909   -11025
6910    30482
6911    31907
6912   -12877
6913   -39215
6914   -11955
6915    31504
6916    31211
6917    -9105
6918   -38540
6919   -14571
6920    29138
6921    32951
6922    -9545
6923   -39487
6924   -14044
6925    28636
6926    32526
6927    -6082
6928   -38558
6929   -17012
6930    27872
6931    34338
6932    -6625
6933   -38507
6934   -17790
6935    26488
6936    35326
6937    -4072
6938   -39126
6939   -19651
6940    25789
6941    35887
6942    -3994
6943   -36745
6944   -21738
6945    25125
6946    37992
6947    -1509
6948   -39408
6949   -21739
6950    24386
6951    36089
6952     -285
6953   -36383
6954   -24070
6955    22144
6956    38468
6957      893
6958   -36098
6959   -23457
6960    21137
6961    36482
6962     3058
6963   -35686
6964   -25555
6965    19236
6966    37959
6967     5123
6968   -34913
6969   -26199
6970    17786
6971    37394
6972     7171
6973   -33537
6974   -27058
6975    16608
6976    37720
6977     7647
6978   -33746
6979   -27917
6980    15277
6981    38712
6982     9394
6983   -33746
6984   -29744
6985    14000
6986    38170
6987     9685
6988   -32180
6989   -30342
6990    12123
6991    39120
6992    11188
6993   -31459
6994   -31283
6995    11537
6996    38037
6997    13796
6998   -29362
6999   -32584
7000     8925
7001    39707
7002    14822
7003   -28420
7004   -31773
7005     6964
7006    37294
7007    16867
7008   -28398
7009   -33856
7010     6658
7011    37824
7012    16840
7013   -26133
7014   -33397
7015     4783
7016    36506
7017    19555
7018   -26303
7019   -34584
7020     2814
7021    36589
7022    19431
7023   -24139
7024   -35148
7025      672
7026    35662
7027    21633
7028   -23958
7029   -36311
7030      611
7031    35207
7032    21615
7033   -20666
7034   -36717
7035    -1049
7036    36682
7037    23575
7038   -21015
7039   -35888
7040    -1974
7041    34583
7042    24540
7043   -19586
7044   -38641
7045    -4456
7046    34653
7047    24118
7048   -19515
7049   -36461
7050    -6253
7051    32727
7052    27886
7053   -17580
7054   -37615
7055    -6662
7056    32939
7057    27607
7058   -15023
7059   -36410
7060    -8649
7061    31413
7062    28191
7063   -12537
7064   -37579
7065    -8534
7066    29356
7067    28602
7068   -11730
7069   -37485
7070   -11292
7071    30388
7072    29951
7073   -10944
7074   -37313
7075   -13517
7076    28919
7077    31655
7078    -9298
7079   -37906
7080   -14566
7081    29002
7082    31683
7083    -8058
7084   -37121
7085   -15444
7086    27516
7087    34464
7088    -7100
7089   -37598
7090   -16550
7091    27639
7092    32050
7093    -5376
7094   -37236
7095   -18076
7096    25154
7097    33654
7098    -4438
7099   -35228
7100   -18756
7101    23664
7102    34163
7103    -2015
7104   -36317
7105   -20753
7106    23334
7107    34831
7108     -810
7109   -35727
7110   -22045
7111    20466
7112    34922
7113     1807
7114   -34472
7115   -23377
7116    20724
7117    34788
7118     1630
7119   -32835
7120   -24329
7121    19023
7122    35507
7123     4042
7124   -34436
7125   -24404
7126    18723
7127    35948
7128     3914
7129   -31783
7130   -25535
7131    17218
7132    37377
7133     5272
7134   -33756
7135   -26150
7136    15921
7137    36215
7138     8139
7139   -31988
7140   -28176
7141    14374
7142    36876
7143     8301
7144   -30584
7145   -28343
7146    12548
7147    38118
7148    10212
7149   -29683
7150   -29709
7151    12276
7152    36979
7153    11691
7154   -28955
7155   -28883
7156     9584
7157    36246
7158    12959
7159   -28694
7160   -31360
7161     8900
7162    36086
7163    14193
7164   -26536
7165   -31444
7166     7102
7167    35603
7168    14931
7169   -26892
7170   -32083
7171     5655
7172    35159
7173    17057
7174   -24340
7175   -33332
7176     4406
7177    35725
7178    18363
7179   -24302
7180   -32897
7181     1827
7182    33818
7183    19735
7184   -23672
7185   -34121
7186     1741
7187    36145
7188    20032
7189   -21355
7190   -34131
7191      203
7192    34248
7193    22710
7194   -20923
7195   -34681
7196    -1207
7197    33188
7198    22986
7199   -18392
7200   -35396
7201    -3551
7202    32938
7203    24221
7204   -18902
7205   -35254
7206    -4771
7207    32054
7208    24776
7209   -16421
7210   -35536
7211    -5782
7212    32233
7213    25695
7214   -16537
7215   -34334
7216    -6488
7217    30717
7218    27387
7219   -14093
7220   -35924
7221    -7993
7222    30376
7223    26678
7224   -13396
7225   -36519
7226    -9771
7227    29400
7228    29374
7229   -11186
7230   -38058
7231   -10005
7232    29528
7233    28315
7234   -10764
7235   -35009
7236   -13572
7237    27314
7238    30757
7239    -9188
7240   -35890
7241   -13141
7242    26633
7243    30040
7244    -7643
7245   -34217
7246   -15615
7247    26052
7248    30275
7249    -6480
7250   -34993
7251   -16042
7252    24232
7253    31587
7254    -3993
7255   -35348
7256   -17665
7257    23217
7258    31672
7259    -4139
7260   -34016
7261   -18058
7262    22035
7263    33087
7264    -2266
7265   -34639
7266   -19164
7267    22783
7268    32763
7269     -187
7270   -33904
7271   -22447
7272    21292
7273    33474
7274     1415
7275   -33656
7276   -22362
7277    19520
7278    34571
7279     2837
7280   -33951
7281   -23260
7282    18233
7283    35087
7284     3582
7285   -32150
7286   -23091
7287    16968
7288    34656
7289     5636
7290   -32774
7291   -24986
7292    16420
7293    34318
7294     6478
7295   -29682
7296   -25684
7297    14157
7298    35372
7299     7465
7300   -29186
7301   -26192
7302    13838
7303    34228
7304     8841
7305   -28452
7306   -27562
7307    11072
7308    35452
7309    10581
7310   -28521
7311   -27651
7312     9337
7313    33458
7314    12183
7315   -27258
7316   -30436
7317     9671
7318    35051
7319    12797
7320   -27588
7321   -29111
7322     7094
7323    34750
7324    14481
7325   -25440
7326   -30565
7327     6968
7328    34241
7329    14318
7330   -24569
7331   -30901
7332     3921
7333    34995
7334    17103
7335   -23438
7336   -31890
7337     3802
7338    33514
7339    17071
7340   -21269
7341   -31045
7342     2068
7343    33018
7344    18690
7345   -21453
7346   -32137
7347     1151
7348    31909
7349    19852
7350   -19158
7351   -32730
7352     -371
7353    33766
7354    19904
7355   -18767
7356   -32482
7357    -1843
7358    31855
7359    23345
7360   -18510
7361   -34322
7362    -3221
7363    32466
7364    22417
7365   -16068
7366   -34442
7367    -4413
7368    30496
7369    24983
7370   -16945
7371   -34635
7372    -6225
7373    31489
7374    25202
7375   -13717
7376   -34002
7377    -7271
7378    30061
7379    26678
7380   -13792
7381   -33605
7382    -8193
7383    28019
7384    26055
7385   -11023
7386   -34638
7387   -10344
7388    28614
7389    26872
7390   -11775
7391   -33079
7392   -10740
7393    26728
7394    28541
7395    -8676
7396   -34385
7397   -11945
7398    26492
7399    28054
7400    -8504
7401   -31934
7402   -13809
7403    24979
7404    30510
7405    -6677
7406   -34341
7407   -13731
7408    24113
7409    29836
7410    -4718
7411   -33489
7412   -17895
7413    24050
7414    31147
7415    -4510
7416   -33303
7417   -16889
7418    21202
7419    31880
7420    -1627
7421   -34065
7422   -19789
7423    21719
7424    32183
7425    -1323
7426   -32556
7427   -18576
7428    19897
7429    32340
7430      225
7431   -32620
7432   -20819
7433    19788
7434    31661
7435     1428
7436   -31208
7437   -21442
7438    16487
7439    32891
7440     2530
7441   -31421
7442   -21612
7443    17000
7444    31467
7445     5056
7446   -29236
7447   -23409
7448    14881
7449    34093
7450     5038
7451   -29485
7452   -23232
7453    13316
7454    32726
7455     7275
7456   -29469
7457   -25272
7458    13013
7459    32914
7460     7239
7461   -28118
7462   -25308
7463    11030
7464    32703
7465    10231
7466   -27996
7467   -27020
7468    11922
7469    33603
7470     9666
7471   -26236
7472   -27743
7473     8777
7474    34711
7475    12566
7476   -26996
7477   -27489
7478     9278
7479    32333
7480    12125
7481   -24027
7482   -28842
7483     6629
7484    33671
7485    13271
7486   -24079
7487   -27533
7488     5999
7489    31722
7490    15269
7491   -22493
7492   -30714
7493     5054
7494    32864
7495    14790
7496   -22144
7497   -29856
7498     1939
7499    31460
7500    17184
7501   -20768
7502   -31845
7503     1302
7504    31389
7505    18471
7506   -19654
7507   -30819
7508      192
7509    30937
7510    19696
7511   -19776
7512   -31772
7513      436
7514    30272
7515    20486
7516   -17725
7517   -32105
7518    -2925
7519    30955
7520    21973
7521   -16700
7522   -31663
7523    -3893
7524    29201
7525    24274
7526   -14914
7527   -33012
7528    -4749
7529    30659
7530    23402
7531   -14301
7532   -31929
7533    -6491
7534    28068
7535    24548
7536   -13916
7537   -33447
7538    -7301
7539    27750
7540    23115
7541   -11575
7542   -31685
7543    -9599
7544    27158
7545    26119
7546   -12683
7547   -32680
7548    -9357
7549    27157
7550    25600
7551    -9085
7552   -32042
7553   -10625
7554    25899
7555    27763
7556    -9449
7557   -31657
7558   -12008
7559    24056
7560    27890
7561    -5877
7562   -33678
7563   -13456
7564    24629
7565    28502
7566    -7566
7567   -32375
7568   -15119
7569    23010
7570    29636
7571    -4594
7572   -32921
7573   -14791
7574    21979
7575    29867
7576    -3796
7577   -31555
7578   -17407
7579    20427
7580    29960
7581    -1646
7582   -32028
7583   -16524
7584    18701
7585    29691
7586      462
7587   -29704
7588   -20223
7589    19855
7590    30271
7591       31
7592   -29642
7593   -18927
7594    16546
7595    31057
7596     1484
7597   -30538
7598   -21103
7599    17063
7600    31293
7601     2002
7602   -29025
7603   -21224
7604    14185
7605    32352
7606     5335
7607   -29822
7608   -23477
7609    15283
7610    32499
7611     5611
7612   -28961
7613   -23523
7614    12257
7615    32255
7616     6250
7617   -28614
7618   -24040
7619    12359
7620    31383
7621     9089
7622   -27713
7623   -25294
7624    10542
7625    31714
7626     8412
7627   -26110
7628   -25259
7629     9247
7630    31774
7631    10726
7632   -25602
7633   -25183
7634     8409
7635    32298
7636    10434
7637   -23298
7638   -26240
7639     7280
7640    31928
7641    13909
7642   -23499
7643   -27081
7644     7375
7645    31728
7646    12706
7647   -23055
7648   -29143
7649     4405
7650    31955
7651    15302
7652   -23009
7653   -27884
7654     3724
7655    31445
7656    16730
7657   -21331
7658   -29632
7659     2634
7660    30934
7661    16969
7662   -19587
7663   -29348
7664      450
7665    29653
7666    19316
7667   -19123
7668   -30851
7669      166
7670    29045
7671    19451
7672   -17498
7673   -29538
7674    -2231
7675    29862
7676    21751
7677   -16272
7678   -30071
7679     -566
7680    27923
7681    20670
7682   -15533
7683   -30350
7684    -3587
7685    28808
7686    20956
7687   -14499
7688   -31198
7689    -4984
7690    26232
7691    21834
7692   -12815
7693   -30735
7694    -6622
7695    28442
7696    22688
7697   -11219
7698   -31572
7699    -7286
7700    26215
7701    25533
7702   -11748
7703   -31563
7704    -8188
7705    26382
7706    24690
7707    -8958
7708   -30455
7709    -9647
7710    24152
7711    26566
7712    -9150
7713   -31620
7714   -10849
7715    24768
7716    25701
7717    -6558
7718   -31038
7719   -11344
7720    24273
7721    27036
7722    -6612
7723   -30021
7724   -12234
7725    22591
7726    26160
7727    -4267
7728   -30219
7729   -13585
7730    21498
7731    27489
7732    -5483
7733   -29377
7734   -15371
7735    20412
7736    28503
7737    -2524
7738   -30496
7739   -16143
7740    20309
7741    28542
7742    -2177
7743   -28636
7744   -17703
7745    19258
7746    29453
7747       -4
7748   -30355
7749   -18281
7750    17515
7751    30073
7752     1695
7753   -28560
7754   -20319
7755    17885
7756    29822
7757     2159
7758   -28423
7759   -19976
7760    15732
7761    30643
7762     3059
7763   -27838
7764   -21242
7765    15820
7766    29893
7767     4341
7768   -27324
7769   -21487
7770    13782
7771    30279
7772     5204
7773   -27867
7774   -22323
7775    13159
7776    29386
7777     7157
7778   -25379
7779   -22152
7780    10115
7781    31411
7782     8195
7783   -24633
7784   -23446
7785    10909
7786    29865
7787     9715
7788   -24189
7789   -24366
7790     8269
7791    30944
7792     8714
7793   -24451
7794   -26331
7795     7727
7796    29594
7797    11787
7798   -23390
7799   -26002
7800     5573
7801    30737
7802    12921
7803   -22112
7804   -26767
7805     5047
7806    29597
7807    14895
7808   -21810
7809   -26661
7810     4600
7811    31462
7812    14214
7813   -19983
7814   -27722
7815     3223
7816    28903
7817    16671
7818   -20651
7819   -28767
7820     1701
7821    28747
7822    15961
7823   -18186
7824   -28568
7825      476
7826    28546
7827    16855
7828   -18216
7829   -27828
7830     -634
7831    27751
7832    19501
7833   -16337
7834   -28839
7835    -1117
7836    28085
7837    18501
7838   -16683
7839   -29501
7840    -3455
7841    27973
7842    20705
7843   -14563
7844   -30102
7845    -4097
7846    26282
7847    21693
7848   -13446
7849   -28670
7850    -6359
7851    26936
7852    22205
7853   -12412
7854   -31238
7855    -6097
7856    25260
7857    23773
7858   -11319
7859   -30225
7860    -8404
7861    25435
7862    23195
7863    -9994
7864   -30388
7865    -7889
7866    22582
7867    24406
7868    -8722
7869   -29811
7870    -9859
7871    23646
7872    23446
7873    -8205
7874   -29124
7875   -10083
7876    22111
7877    25385
7878    -7017
7879   -29164
7880   -12143
7881    22553
7882    24737
7883    -5604
7884   -29112
7885   -12681
7886    21263
7887    26645
7888    -6051
7889   -28784
7890   -14447
7891    20742
7892    25684
7893    -1747
7894   -29614
7895   -15974
7896    19656
7897    28798
7898    -3195
7899   -28368
7900   -16612
7901    19182
7902    27729
7903      -87
7904   -29016
7905   -15958
7906    16716
7907    29568
7908    -1005
7909   -27701
7910   -17873
7911    16016
7912    27765
7913     1677
7914   -27951
7915   -17526
7916    15400
7917    28611
7918     1620
7919   -26127
7920   -19793
7921    13606
7922    27832
7923     3726
7924   -27072
7925   -19059
7926    13698
7927    28011
7928     4368
7929   -25053
7930   -21933
7931    12505
7932    28935
7933     6386
7934   -26249
7935   -21453
7936    10836
7937    29385
7938     6911
7939   -24173
7940   -24155
7941    10394
7942    29199
7943     8766
7944   -23988
7945   -22135
7946     8141
7947    30810
7948    10300
7949   -24944
7950   -24715
7951     8411
7952    28066
7953    11799
7954   -22978
7955   -23940
7956     5976
7957    30602
7958    11020
7959   -21315
7960   -25302
7961     6603
7962    27906
7963    12755
7964   -21583
7965   -24153
7966     4521
7967    29139
7968    12188
7969   -20757
7970   -26619
7971     4364
7972    26535
7973    15045
7974   -20145
7975   -26448
7976     2501
7977    28325
7978    15053
7979   -18442
7980   -27217
7981     1361
7982    28572
7983    17800
7984   -18584
7985   -27281
7986     -603
7987    29017
7988    16177
7989   -16237
7990   -28526
7991    -2025
7992    26867
7993    19492
7994   -16617
7995   -26752
7996    -1758
7997    27059
7998    18095
7999   -14329
8000   -28174
8001    -2177
8002    26513
8003    20155
8004   -13912
8005   -27441
8006    -4166
8007    25767
8008    20698
8009   -11745
8010   -29119
8011    -3913
8012    24686
8013    21799
8014   -12976
8015   -27102
8016    -7289
8017    24481
8018    22002
8019    -9859
8020   -30614
8021    -7405
8022    23861
8023    22756
8024   -10244
8025   -26707
8026   -10169
8027    24237
8028    22511
8029    -8388
8030   -30139
8031    -8042
8032    20781
8033    24589
8034    -7663
8035   -28057
8036   -13211
8037    22798
8038    23846
8039    -6126
8040   -28938
8041   -11305
8042    19441
8043    25195
8044    -5237
8045   -27074
8046   -13478
8047    21345
8048    25027
8049    -2895
8050   -28236
8051   -12016
8052    18196
8053    26398
8054    -4205
8055   -27403
8056   -15568
8057    18605
8058    25599
8059    -1289
8060   -28472
8061   -14891
8062    16351
8063    27389
8064    -1965
8065   -26679
8066   -17448
8067    17467
8068    26110
8069     1805
8070   -27372
8071   -16136
8072    16779
8073    28172
8074     -266
8075   -25065
8076   -18757
8077    15593
8078    26618
8079     4545
8080   -27898
8081   -18463
8082    12627
8083    28324
8084     2813
8085   -24137
8086   -21515
8087    13418
8088    27438
8089     7615
8090   -25223
8091   -19415
8092    11098
8093    28977
8094     6312
8095   -23121
8096   -23124
8097    10460
8098    26878
8099     7927
8100   -24844
8101   -20053
8102     8844
8103    29033
8104     7377
8105   -21760
8106   -23914
8107     9970
8108    26272
8109     9264
8110   -24022
8111   -21138
8112     7285
8113    29082
8114     7509
8115   -20932
8116   -24932
8117     8369
8118    25310
8119    12694
8120   -22959
8121   -22031
$$ Imaginary data points
##PAGE= N=2
##DATA TABLE= (X++(I..I)), XYDATA
0  -148467
1  2447569
2    57496
3 -2398593
4   948671
5  1650090
6 -1518131
7 -1069483
8  1601222
9   342829
10 -1354170
11   173817
12  1134431
13  -388819
14  -585881
15   790772
16   473930
17  -912709
18   -89871
19  1192948
20    -7621
21 -1130432
22   318685
23   814318
24  -705141
25  -536482
26   655768
27  -386543
28  -803855
29  1022404
30   559755
31 -1721460
32  -300423
33  1931084
34   -84454
35 -1694444
36   688377
37  1396387
38  -823919
39  -516640
40  1289836
41    54999
42 -1255240
43   425444
44  1170904
45  -737184
46 -1065787
47   765321
48   740874
49 -1010627
50  -666193
51   860952
52    83306
53 -1081095
54   334747
55  1101702
56  -701977
57  -857097
58  1024550
59   504774
60  -896897
61   194128
62   708444
63  -617019
64   -27166
65  1136396
66  -403147
67 -1270990
68   588945
69   915094
70  -830873
71  -741090
72   549765
73   233995
74  -446775
75    27222
76   188091
77  -428926
78  -157092
79   822270
80   399892
81  -790901
82  -160024
83  1092338
84   198526
85  -896335
86   139454
87   658407
88  -533882
89  -374308
90   750965
91  -108844
92 -1036816
93   206109
94   683128
95  -578866
96  -470038
97   533719
98   -10578
99  -380141
100   555837
101   337585
102  -733854
103   -68754
104   911634
105   134799
106  -539246
107    58131
108   323108
109     5476
110    31156
111     4468
112  -376777
113  -289532
114   331177
115   365417
116  -432768
117  -620151
118   298378
119   548849
120  -345056
121  -412877
122   310535
123   112369
124  -123005
125   464483
126   154799
127  -655912
128    50485
129   752775
130  -154293
131  -560900
132   228832
133   225491
134  -278913
135    53958
136   188915
137  -411277
138  -356431
139   350638
140   329257
141  -272939
142  -285045
143   196024
144   235544
145   -19901
146    33591
147   -16717
148  -264045
149   134642
150   617140
151   -45904
152  -694145
153    10540
154   559389
155   -85409
156  -403614
157     4184
158   -31586
159   -89818
160   355531
161   119683
162  -630951
163  -192359
164   678808
165   192266
166  -511714
167   -21084
168   361791
169    -9404
170    23163
171   215508
172  -220927
173  -332012
174   283258
175   376139
176  -223960
177  -369523
178    56213
179   216089
180   -33678
181  -148852
182   -56210
183  -125448
184   -78878
185   350771
186   247126
187  -478243
188  -301537
189   506066
190   264101
191  -315189
192   -35761
193   113476
194   -95874
195   274236
196   338212
197  -479335
198  -479825
199   456357
200   405553
201  -377606
202  -315309
203   158109
204   106736
205   -10161
206    77979
207  -125520
208  -347964
209    96250
210   526111
211     8351
212  -509467
213   -11172
214   428786
215    28716
216  -185353
217    60061
218   -55561
219  -143091
220   302023
221   271997
222  -414643
223  -386628
224   300917
225   291169
226  -224774
227  -189456
228    68352
229    -6769
230    92395
231   289469
232  -148423
233  -491811
234   135944
235   566723
236   -39027
237  -417653
238    10877
239   225103
240    43417
241    46060
242   -34683
243  -309530
244   -99674
245   419080
246   227060
247  -448032
248  -353156
249   335838
250   281950
251  -250246
252  -133976
253   101710
254  -101359
255   113215
256   433100
257  -172649
258  -559203
259   215297
260   530693
261  -172707
262  -312531
263   116373
264    40084
265   -44143
266   212707
267    -8614
268  -450697
269  -109853
270   457689
271   174444
272  -396509
273  -206195
274   240597
275   135950
276   -55830
277    16650
278  -123132
279  -195486
280   298842
281   444046
282  -249723
283  -465008
284   193504
285   389468
286   -90072
287  -216652
288   -18494
289   -40331
290    19530
291   259500
292     7466
293  -484987
294  -161713
295   485398
296   178824
297  -411459
298  -134401
299   238275
300    41284
301    38325
302   148433
303  -233779
304  -273816
305   389575
306   421243
307  -292426
308  -358106
309   183158
310   241794
311   -62738
312   -98525
313   -82786
314  -178354
315    54908
316   351429
317   -34676
318  -505047
319   -78526
320   429998
321    80019
322  -269000
323   -27378
324    66545
325     7515
326   240086
327   157556
328  -348361
329  -241991
330   367216
331   337512
332  -222794
333  -299613
334    74791
335   173209
336    15942
337   -21018
338  -137556
339  -272961
340    84287
341   430036
342   -40788
343  -486191
344   -26291
345   367920
346    52996
347  -137085
348   -25814
349   -78014
350    24101
351   326769
352   123016
353  -377849
354  -238092
355   314867
356   274521
357  -212200
358  -238327
359    67326
360    79259
361    49506
362   129747
363  -155856
364  -376320
365   147096
366   472270
367   -97890
368  -395063
369    49109
370   225480
371    34550
372    24844
373   -62326
374  -238663
375    25280
376   378609
377   100352
378  -373853
379  -213989
380   245869
381   217173
382  -111110
383  -163748
384   -59269
385    12178
386   201696
387   194917
388  -246801
389  -346816
390   186739
391   374463
392   -67752
393  -274058
394   -35412
395   122178
396   110564
397    76066
398  -109444
399  -282630
400    -4871
401   388666
402   124352
403  -368684
404  -171964
405   258155
406   133822
407   -73878
408   -24600
409  -137984
410  -113792
411   312337
412   264952
413  -321960
414  -319510
415   206062
416   264574
417   -56913
418  -160610
419   -93877
420    -9186
421   159312
422   190528
423  -142889
424  -366580
425    15406
426   406471
427    89384
428  -309435
429   -96835
430   152060
431    90621
432   103674
433    -4221
434  -302226
435   -89769
436   397658
437   201907
438  -304030
439  -226508
440   135325
441   175273
442    19929
443  -101604
444  -172265
445   -79407
446   191818
447   246198
448  -146741
449  -379648
450    27257
451   363196
452    49846
453  -221972
454   -63992
455    38002
456    79092
457   212109
458     4093
459  -357420
460  -101967
461   388660
462   198682
463  -272722
464  -199807
465   103640
466   111571
467    48213
468     6296
469  -216676
470  -216126
471   259122
472   353424
473  -217458
474  -372519
475   106572
476   253501
477     9179
478   -67453
479   -94303
480  -121730
481   132562
482   305911
483   -36904
484  -372085
485   -97564
486   330907
487   187817
488  -224799
489  -184584
490    80833
491    69371
492    76629
493   109217
494  -234156
495  -302309
496   298386
497   396184
498  -245887
499  -318033
500   141852
501   150924
502     -670
503    50163
504  -120536
505  -238049
506   152958
507   368549
508   -60958
509  -375537
510   -70565
511   280802
512   137454
513  -146846
514  -129286
515   -22325
516    32404
517   198134
518   137364
519  -302830
520  -296271
521   292252
522   350596
523  -202767
524  -280335
525    86220
526   122377
527    31549
528    88693
529  -107563
530  -306171
531   101022
532   446691
533   -28734
534  -434579
535   -26905
536   289322
537    42227
538   -76675
539   -38798
540  -156421
541    -5406
542   326684
543   101822
544  -354515
545  -204772
546   237429
547   235550
548   -93911
549  -209451
550   -30422
551   108052
552   109320
553    95514
554  -108219
555  -321379
556    51581
557   458516
558     5282
559  -433656
560   -19609
561   265221
562     9624
563    -6945
564     9242
565  -265127
566   -60168
567   424707
568   133987
569  -403987
570  -183626
571   254174
572   185537
573   -62479
574  -129803
575   -94241
576    18620
577   196645
578   157592
579  -196965
580  -320235
581    98282
582   356980
583    -8689
584  -290367
585   -54804
586   135509
587    82388
588    77239
589   -43028
590  -270720
591   -53605
592   375154
593   174457
594  -331278
595  -204503
596   219975
597   160418
598   -50840
599   -45610
600  -140908
601  -131922
602   255745
603   277036
604  -268145
605  -345408
606   154993
607   280905
608    -6593
609  -147896
610  -122915
611    -3572
612   195438
613   171613
614  -127661
615  -284242
616   -24276
617   322764
618   179406
619  -264326
620  -222193
621   154031
622   155023
623    -7496
624   -19288
625  -176649
626  -182596
627   265101
628   308643
629  -247592
630  -310554
631   145633
632   205246
633    -3284
634   -37632
635  -107232
636  -131392
637   159932
638   297110
639   -80807
640  -356963
641   -37924
642   308306
643   127636
644  -181366
645  -159991
646    -9508
647    92644
648   179860
649    12829
650  -314779
651  -171271
652   308284
653   275626
654  -189094
655  -267221
656    51907
657   190648
658    87731
659   -22246
660  -152921
661  -164985
662   158711
663   341922
664   -73107
665  -384832
666   -22178
667   280931
668    55137
669  -118917
670   -84909
671  -109691
672    37370
673   270812
674    45158
675  -318633
676  -150611
677   238409
678   225599
679   -75567
680  -191640
681   -39223
682   114611
683   143373
684    68068
685  -155196
686  -259157
687   101293
688   374378
689   -25253
690  -374340
691   -69912
692   197628
693    84052
694    -1357
695  -101385
696  -218123
697    58648
698   368539
699    65935
700  -344573
701  -147704
702   245860
703   202194
704   -70205
705  -147352
706   -75493
707    31504
708   176736
709   122037
710  -224120
711  -288361
712   136819
713   303788
714   -50458
715  -234400
716   -51206
717    81719
718   116247
719   107028
720   -82775
721  -230871
722    16948
723   323130
724   131350
725  -263359
726  -199036
727   144101
728   172213
729   -11737
730   -99438
731  -166178
732   -80902
733   238036
734   207811
735  -259936
736  -303885
737   157856
738   281861
739     3198
740  -141093
741   -89227
742    27764
743   182304
744   162375
745  -124159
746  -276949
747    18567
748   315031
749    88355
750  -276137
751  -160524
752   111456
753    85951
754    18649
755   -25002
756  -209307
757  -115015
758   285512
759   219178
760  -226009
761  -216471
762   122202
763   184866
764    62393
765   -33378
766  -136036
767   -85127
768   174977
769   223558
770  -115192
771  -322212
772   -35086
773   272310
774   102283
775  -187309
776  -156951
777     7973
778   111937
779   155719
780   -24942
781  -269983
782   -89907
783   299586
784   219437
785  -193326
786  -238683
787    78878
788   193786
789    47369
790   -58291
791  -127271
792  -120942
793   143994
794   279571
795  -110479
796  -350111
797    34305
798   267335
799    14565
800  -103058
801   -54589
802   -99260
803    55162
804   256039
805   -12425
806  -324394
807   -86336
808   257231
809   161341
810  -116797
811  -179903
812   -29433
813   123541
814   145070
815    21790
816  -175151
817  -170150
818   174779
819   321871
820   -73746
821  -324606
822   -16352
823   221730
824    76262
825   -71733
826  -125438
827  -136444
828    73427
829   260631
830    -8107
831  -330984
832  -108608
833   267420
834   168148
835  -128971
836  -131774
837    -2940
838    65911
839   167134
840    91132
841  -218581
842  -191076
843   209477
844   254639
845   -98246
846  -220250
847   -44658
848    84526
849   101079
850    18889
851  -148314
852  -180121
853    62908
854   278346
855    71931
856  -282106
857  -157782
858   229830
859   190386
860   -76946
861  -101824
862   -80852
863   -13593
864   234422
865   150058
866  -294599
867  -247287
868   216499
869   231089
870   -89310
871  -167711
872   -73073
873    47999
874   179151
875    85956
876  -174218
877  -185556
878    99270
879   258697
880    36167
881  -239937
882  -142029
883   135221
884   146859
885   -19444
886  -108343
887  -133471
888   -25816
889   204171
890   146966
891  -221901
892  -245207
893   146804
894   254969
895   -10303
896  -117315
897   -40584
898      709
899   140112
900   208417
901  -122470
902  -331975
903    62239
904   318171
905   -13532
906  -233182
907   -90034
908     8694
909    89826
910   139613
911  -107425
912  -276948
913    28356
914   291700
915    97652
916  -166421
917  -151451
918    71934
919   222705
920    88535
921  -119534
922  -121247
923      438
924   140298
925   158659
926  -118776
927  -303582
928     2290
929   251809
930    19170
931  -181656
932   -96132
933   -17856
934    84498
935   181953
936   -39945
937  -266617
938   -20773
939   290244
940   147870
941  -146521
942  -150844
943    36957
944   144132
945   111723
946   -39089
947  -200276
948  -106002
949   186430
950   199203
951  -142225
952  -274879
953      417
954   199518
955    76224
956   -94622
957  -132171
958   -57636
959   115316
960   204918
961   -16934
962  -267710
963   -69577
964   276038
965   151473
966  -158523
967  -128245
968     6603
969    51158
970   139337
971    37772
972  -256205
973  -146755
974   246058
975   192830
976  -141734
977  -173314
978   -10690
979   101906
980   141768
981    -3504
982  -187355
983   -97233
984   142800
985   201502
986    -6803
987  -233552
988  -112146
989   204228
990   178462
991   -98650
992  -150673
993   -42424
994    45151
995   168500
996    76813
997  -249683
998  -193855
999   221590
1000   230273
1001  -114070
1002  -179571
1003   -11991
1004    72640
1005   120035
1006    72859
1007  -161453
1008  -205587
1009   130867
1010   277427
1011   -44310
1012  -250124
1013   -51726
1014   131197
1015   103380
1016    18753
1017  -114658
1018  -170828
1019    57669
1020   247635
1021    35357
1022  -234845
1023  -138500
1024   140458
1025   199996
1026   -10935
1027  -168389
1028   -83139
1029    75626
1030   150640
1031    84698
1032  -144069
1033  -219311
1034    88535
1035   279129
1036    -7433
1037  -238300
1038   -79994
1039    85225
1040   103283
1041    66252
1042  -102515
1043  -204597
1044    29861
1045   259465
1046    83900
1047  -216936
1048  -172534
1049   116460
1050   195063
1051     6903
1052  -123871
1053   -99354
1054     2099
1055   167477
1056   158258
1057  -157316
1058  -261735
1059    94729
1060   260394
1061    -9710
1062  -171731
1063   -77750
1064    13457
1065   116140
1066   137597
1067   -92644
1068  -239724
1069    15426
1070   267078
1071    87523
1072  -195990
1073  -148198
1074    67500
1075   144290
1076    71615
1077   -71286
1078  -176537
1079   -41363
1080   222120
1081   156867
1082  -175459
1083  -218339
1084    57227
1085   195431
1086    64596
1087  -114198
1088  -142296
1089    -8252
1090   142003
1091   137535
1092   -67881
1093  -232092
1094   -48069
1095   245252
1096   136519
1097  -178175
1098  -160807
1099    48954
1100   104395
1101    94523
1102    -5625
1103  -211643
1104  -108655
1105   237638
1106   189861
1107  -164835
1108  -202460
1109    39628
1110   157167
1111    89210
1112   -47196
1113  -152886
1114   -76662
1115   149819
1116   191451
1117   -74228
1118  -250595
1119   -35380
1120   217601
1121   112781
1122  -109444
1123  -137165
1124   -43138
1125    93244
1126   164394
1127   -22657
1128  -244251
1129   -97350
1130   202842
1131   177584
1132   -95251
1133  -191337
1134   -21424
1135   150495
1136   133874
1137   -20560
1138  -154906
1139  -104021
1140   134105
1141   224531
1142   -38833
1143  -249274
1144   -56349
1145   178708
1146   115389
1147   -53869
1148  -144255
1149  -106676
1150    78213
1151   191334
1152     5986
1153  -234807
1154  -128609
1155   177411
1156   201166
1157   -60986
1158  -175938
1159   -33040
1160   106400
1161   142753
1162    57361
1163  -160027
1164  -180582
1165   151762
1166   260467
1167   -71424
1168  -233751
1169   -41326
1170    96784
1171    99369
1172    27211
1173  -155488
1174  -181596
1175    94184
1176   234258
1177    -3103
1178  -216280
1179  -108297
1180   127325
1181   183045
1182     9952
1183  -153290
1184  -101734
1185    81130
1186   187661
1187    68294
1188  -174740
1189  -176980
1190   108468
1191   225579
1192    -1886
1193  -199625
1194  -111713
1195    74445
1196   137491
1197    44777
1198  -131381
1199  -180805
1200    39971
1201   244123
1202    70572
1203  -219588
1204  -140875
1205   126422
1206   152414
1207    23408
1208   -85683
1209  -150600
1210    -1112
1211   240184
1212   117288
1213  -211118
1214  -177615
1215   109416
1216   186896
1217    30962
1218  -131118
1219  -147135
1220    17406
1221   178749
1222    96557
1223  -143162
1224  -204028
1225    31939
1226   232767
1227    73105
1228  -182660
1229  -138195
1230    55985
1231   135884
1232    95913
1233   -71152
1234  -201305
1235   -13574
1236   242878
1237   123489
1238  -167015
1239  -170538
1240    45525
1241   167781
1242    90926
1243   -92865
1244  -169582
1245   -24314
1246   164080
1247   137218
1248  -109696
1249  -234766
1250   -14143
1251   220704
1252    99628
1253  -142285
1254  -152029
1255     4438
1256   132867
1257   130473
1258   -53134
1259  -211542
1260   -50389
1261   226019
1262   158146
1263  -136310
1264  -185250
1265    23190
1266   153323
1267    97572
1268   -41283
1269  -168733
1270   -94570
1271   175010
1272   196529
1273  -124158
1274  -237605
1275     4125
1276   159937
1277    86868
1278   -47002
1279  -154580
1280   -89780
1281   142526
1282   187331
1283   -59554
1284  -208506
1285   -52638
1286   170468
1287   167506
1288   -58696
1289  -181079
1290   -35432
1291   134695
1292   132478
1293    -3377
1294  -170124
1295  -129425
1296   145976
1297   209542
1298   -77837
1299  -226704
1300   -43885
1301   128056
1302   110802
1303   -16829
1304  -155778
1305  -120391
1306   113054
1307   205321
1308   -12004
1309  -214171
1310   -87085
1311   173875
1312   169298
1313   -47421
1314  -143004
1315   -60964
1316    76051
1317   163627
1318    42801
1319  -197143
1320  -152777
1321   148634
1322   196191
1323   -59290
1324  -179918
1325   -68227
1326    68582
1327   131815
1328    43197
1329  -154438
1330  -159618
1331    99799
1332   226551
1333     3904
1334  -195047
1335   -84368
1336   109188
1337   142426
1338    33932
1339  -121944
1340  -143318
1341    64754
1342   209878
1343    39933
1344  -181453
1345  -129982
1346    87845
1347   179660
1348    27775
1349  -169453
1350  -125531
1351    76043
1352   141551
1353    39497
1354  -116497
1355  -178022
1356    32682
1357   244929
1358    48723
1359  -217759
1360  -102931
1361   109220
1362   118950
1363    54799
1364   -71955
1365  -177430
1366    18961
1367   249865
1368    71826
1369  -198995
1370  -130616
1371    79894
1372   144308
1373    48863
1374  -112442
1375  -158821
1376     5941
1377   173163
1378    89033
1379  -143041
1380  -187764
1381    35303
1382   201720
1383    69390
1384  -139524
1385  -130405
1386    37060
1387   149535
1388   107752
1389   -78474
1390  -182641
1391    -5183
1392   218392
1393   115401
1394  -163531
1395  -177175
1396    47014
1397   150261
1398    62099
1399   -83156
1400  -166524
1401   -41355
1402   189068
1403   140659
1404  -145576
1405  -196764
1406    37975
1407   179523
1408    90146
1409   -87201
1410  -157333
1411    -9379
1412   175245
1413   124054
1414   -87317
1415  -184114
1416   -37302
1417   189282
1418   143075
1419  -137315
1420  -191916
1421    25298
1422   135312
1423    81221
1424   -28180
1425  -171045
1426  -100102
1427   195136
1428   189454
1429  -140415
1430  -198031
1431    29260
1432   134099
1433    98301
1434   -19074
1435  -170804
1436   -90950
1437   169435
1438   170942
1439   -91364
1440  -199293
1441   -39585
1442   148067
1443   144138
1444   -54971
1445  -190597
1446   -52937
1447   153225
1448   144179
1449   -45013
1450  -181923
1451   -83686
1452   152753
1453   186539
1454   -67314
1455  -213905
1456   -34041
1457   157095
1458   111221
1459   -37071
1460  -140680
1461  -111593
1462   106330
1463   212585
1464   -37441
1465  -239614
1466   -48425
1467   167219
1468   113852
1469   -23947
1470  -120719
1471  -113709
1472    89291
1473   211197
1474    -7718
1475  -213674
1476   -85838
1477   133772
1478   160719
1479    -8253
1480  -173567
1481  -105545
1482   112116
1483   158937
1484    -7107
1485  -159607
1486  -124718
1487    88623
1488   208073
1489     4892
1490  -208506
1491   -84670
1492   129276
1493   137472
1494    11953
1495  -123754
1496  -138735
1497    72464
1498   214914
1499    20413
1500  -206304
1501  -112355
1502   117330
1503   156783
1504     3104
1505  -145487
1506  -123558
1507    57527
1508   174528
1509    45618
1510  -165720
1511  -146069
1512    94654
1513   199275
1514    23151
1515  -155831
1516  -106862
1517    69371
1518   152464
1519    51795
1520  -122261
1521  -153885
1522    33045
1523   198484
1524    68825
1525  -181557
1526  -156495
1527    83410
1528   158281
1529    25995
1530  -104637
1531  -133862
1532     2336
1533   196682
1534   112384
1535  -170416
1536  -165015
1537    96014
1538   175302
1539    34116
1540  -107721
1541  -135648
1542     7036
1543   170881
1544    85500
1545  -142124
1546  -167317
1547    35708
1548   174233
1549    71794
1550  -132128
1551  -154080
1552    34622
1553   159597
1554    76979
1555   -89107
1556  -149987
1557    -3849
1558   187563
1559   119221
1560  -128599
1561  -175370
1562    30610
1563   165618
1564    69864
1565  -101021
1566  -144789
1567   -18770
1568   140391
1569   124194
1570   -87585
1571  -199066
1572    -8384
1573   195984
1574    93095
1575  -118350
1576  -132402
1577    -1397
1578   120930
1579   127564
1580   -54908
1581  -194319
1582   -34413
1583   187281
1584   116698
1585  -111064
1586  -161987
1587    -8865
1588   142252
1589   110937
1590   -61763
1591  -157842
1592   -39892
1593   147165
1594   145476
1595   -74867
1596  -195584
1597   -23736
1598   164537
1599   101805
1600   -75075
1601  -143886
1602   -52233
1603   114080
1604   146370
1605   -43439
1606  -194074
1607   -60350
1608   161928
1609   147478
1610   -64050
1611  -163046
1612   -31886
1613   129547
1614   129249
1615   -19987
1616  -157347
1617   -94740
1618   129102
1619   172672
1620   -63130
1621  -202235
1622   -49730
1623   125583
1624   114042
1625   -26688
1626  -147508
1627   -90825
1628   111203
1629   174159
1630   -15964
1631  -178846
1632   -71198
1633   142412
1634   158449
1635   -32466
1636  -151170
1637   -65556
1638    88582
1639   140892
1640     7103
1641  -179497
1642  -127101
1643   119215
1644   168351
1645   -40675
1646  -170056
1647   -73102
1648    93006
1649   149956
1650    22122
1651  -149308
1652  -108401
1653   105087
1654   183731
1655    14160
1656  -167501
1657  -104924
1658   103045
1659   154902
1660    -5111
1661  -148041
1662  -112104
1663    54494
1664   157349
1665    34248
1666  -167934
1667  -133467
1668    97586
1669   177724
1670    16350
1671  -137462
1672   -95958
1673    72712
1674   159371
1675    49144
1676  -132488
1677  -140565
1678    56735
1679   185832
1680    33573
1681  -172842
1682  -122108
1683    71469
1684   135736
1685    33558
1686  -113469
1687  -143298
1688    33725
1689   192700
1690    65733
1691  -152520
1692  -124035
1693    77987
1694   166723
1695    52244
1696  -114203
1697  -133446
1698    25638
1699   156899
1700    70866
1701  -134170
1702  -170480
1703    29998
1704   178389
1705    53839
1706  -136976
1707  -131436
1708    29011
1709   145986
1710    88222
1711   -93044
1712  -153806
1713    21899
1714   183892
1715    91627
1716  -113976
1717  -149621
1718    20195
1719   154526
1720    70585
1721  -104494
1722  -146806
1723   -16342
1724   141567
1725   111484
1726  -104727
1727  -182194
1728    16072
1729   174758
1730    75113
1731   -89957
1732  -127007
1733   -15331
1734   144293
1735   131137
1736   -82298
1737  -177595
1738    -3467
1739   166871
1740    95789
1741   -99046
1742  -159306
1743   -19337
1744   133815
1745   102810
1746   -67671
1747  -158129
1748   -39252
1749   151614
1750   139659
1751   -76377
1752  -174407
1753   -13819
1754   150548
1755   107504
1756   -57350
1757  -143953
1758   -49527
1759   124092
1760   141598
1761   -51088
1762  -185672
1763   -52341
1764   150291
1765   118352
1766   -70417
1767  -145169
1768   -43250
1769   106284
1770   140189
1771   -17913
1772  -172304
1773   -68137
1774   149058
1775   139299
1776   -55971
1777  -153105
1778   -55915
1779   108789
1780   137939
1781   -27170
1782  -161620
1783   -74484
1784   109749
1785   145976
1786   -20547
1787  -174912
1788   -81742
1789   134212
1790   143787
1791   -36666
1792  -136498
1793   -68977
1794    78979
1795   157186
1796    12301
1797  -181814
1798  -101038
1799   129419
1800   147018
1801   -28535
1802  -139502
1803   -78712
1804    73939
1805   149273
1806    20210
1807  -156511
1808  -111995
1809    95846
1810   165232
1811     1571
1812  -155127
1813   -92493
1814    87754
1815   142616
1816    16270
1817  -131511
1818  -113764
1819    63022
1820   163006
1821    29705
1822  -154117
1823  -117346
1824    86823
1825   161179
1826    15255
1827  -132181
1828   -97945
1829    54871
1830   147835
1831    53513
1832  -135298
1833  -145383
1834    70045
1835   177569
1836    17295
1837  -143828
1838  -104166
1839    45088
1840   138790
1841    61192
1842  -121728
1843  -143677
1844    50848
1845   172368
1846    50517
1847  -129446
1848  -125483
1849    51748
1850   159016
1851    49684
1852  -114873
1853  -119250
1854    21697
1855   141573
1856    82590
1857  -117481
1858  -161329
1859    38866
1860   165623
1861    44214
1862  -112900
1863  -115647
1864     8864
1865   135555
1866    92689
1867   -96745
1868  -153172
1869    23209
1870   167620
1871    73787
1872  -107737
1873  -131425
1874    16428
1875   136673
1876    77684
1877   -86272
1878  -148491
1879    -8816
1880   153119
1881    94975
1882  -107562
1883  -151085
1884    13810
1885   144398
1886    79272
1887   -82133
1888  -134683
1889   -11236
1890   136127
1891   108614
1892   -72723
1893  -158166
1894    -9850
1895   158896
1896    95654
1897   -93533
1898  -134452
1899    -7874
1900   109944
1901    99732
1902   -50438
1903  -158928
1904   -39133
1905   146998
1906   109295
1907   -79284
1908  -142236
1909   -16450
1910   120664
1911   103322
1912   -48305
1913  -138135
1914   -38752
1915   123420
1916   123414
1917   -49575
1918  -156662
1919   -36119
1920   134168
1921   102817
1922   -58326
1923  -132775
1924   -48752
1925    98870
1926   128054
1927   -36506
1928  -164175
1929   -50876
1930   129432
1931   116425
1932   -48137
1933  -137654
1934   -47826
1935   106853
1936   126123
1937   -23004
1938  -139164
1939   -63935
1940   107030
1941   138460
1942   -31664
1943  -157665
1944   -56934
1945   107178
1946   112476
1947   -22621
1948  -126420
1949   -75363
1950    82193
1951   139060
1952    -7662
1953  -152231
1954   -75827
1955   103789
1956   128710
1957   -17631
1958  -127486
1959   -67943
1960    75068
1961   127589
1962    15980
1963  -135341
1964  -102891
1965    91244
1966   149162
1967   -13916
1968  -139433
1969   -71006
1970    75426
1971   129381
1972    21448
1973  -126244
1974  -100937
1975    78572
1976   150244
1977     8775
1978  -140384
1979   -94821
1980    74720
1981   137454
1982     9715
1983  -126440
1984   -95719
1985    54534
1986   138353
1987    34167
1988  -133607
1989  -113761
1990    71522
1991   150041
1992    21356
1993  -119546
1994   -92754
1995    53442
1996   137102
1997    44292
1998  -112574
1999  -118277
2000    44627
2001   148683
2002    40008
2003  -131605
2004  -115861
2005    51634
2006   126438
2007    35729
2008   -99876
2009  -123014
2010    20468
2011   151860
2012    62122
2013  -124474
2014  -117749
2015    56428
2016   143433
2017    50540
2018   -93941
2019  -117868
2020    24050
2021   144221
2022    67094
2023  -107065
2024  -138678
2025    24362
2026   152855
2027    57327
2028  -116940
2029  -124673
2030    22085
2031   123192
2032    68400
2033   -87049
2034  -144638
2035     3472
2036   158112
2037    81231
2038  -104322
2039  -125438
2040    19539
2041   134164
2042    82994
2043   -78527
2044  -138289
2045    -4038
2046   140425
2047    90275
2048   -87924
2049  -144445
2050     -525
2051   139182
2052    84089
2053   -85025
2054  -137288
2055   -10207
2056   123668
2057    92088
2058   -67694
2059  -145672
2060   -22116
2061   141812
2062   105694
2063   -81767
2064  -145686
2065    -2890
2066   127349
2067    89825
2068   -47423
2069  -135219
2070   -47062
2071   138156
2072   131775
2073   -78595
2074  -158901
2075    -8866
2076   120948
2077    88968
2078   -42277
2079  -141769
2080   -61317
2081   126603
2082   130042
2083   -64509
2084  -152961
2085   -32858
2086   115981
2087   116532
2088   -40164
2089  -150629
2090   -45804
2091   120721
2092   117316
2093   -32518
2094  -132192
2095   -61151
2096   108520
2097   142509
2098   -37730
2099  -160423
2100   -45901
2101   111963
2102   106925
2103   -21431
2104  -129766
2105   -79196
2106    95004
2107   147115
2108   -25731
2109  -161808
2110   -63162
2111   108011
2112   118061
2113   -18945
2114  -130002
2115   -79872
2116    86873
2117   147398
2118    -2081
2119  -150899
2120   -80709
2121   105577
2122   141808
2123   -11655
2124  -139327
2125   -77809
2126    86501
2127   135072
2128     5247
2129  -133553
2130  -100585
2131    73476
2132   153238
2133     2190
2134  -158921
2135   -87669
2136    85387
2137   124353
2138     9913
2139  -115712
2140  -103928
2141    60927
2142   160106
2143    23678
2144  -139208
2145   -89971
2146    75751
2147   140003
2148    30565
2149  -123170
2150  -107517
2151    63315
2152   139353
2153    22831
2154  -121271
2155  -116700
2156    40263
2157   151320
2158    38004
2159  -144785
2160  -109966
2161    67777
2162   130217
2163    35372
2164   -94953
2165  -123161
2166    31032
2167   169853
2168    56819
2169  -137370
2170  -113326
2171    62864
2172   136273
2173    44930
2174   -95481
2175  -124781
2176    17455
2177   151191
2178    63972
2179  -124756
2180  -133175
2181    37294
2182   144283
2183    53304
2184  -104597
2185  -122580
2186    20594
2187   138996
2188    70225
2189   -95045
2190  -132012
2191    12431
2192   147040
2193    78967
2194  -102774
2195  -134186
2196    24927
2197   137470
2198    68205
2199   -82357
2200  -130803
2201    -6317
2202   139254
2203    90388
2204   -94872
2205  -145604
2206     7888
2207   136903
2208    80087
2209   -83819
2210  -141416
2211    -7141
2212   135028
2213    88824
2214   -74239
2215  -142496
2216   -18371
2217   144635
2218   106948
2219   -86979
2220  -144978
2221     2881
2222   124653
2223    89176
2224   -45458
2225  -143463
2226   -46995
2227   147144
2228   120284
2229   -91581
2230  -146352
2231    -7578
2232   108113
2233    95229
2234   -39490
2235  -150188
2236   -50024
2237   134968
2238   115705
2239   -63026
2240  -133845
2241   -32779
2242   111198
2243   125111
2244   -39348
2245  -154841
2246   -37766
2247   125663
2248   105079
2249   -39457
2250  -129752
2251   -63750
2252   103762
2253   141112
2254   -41849
2255  -167387
2256   -42779
2257   114849
2258   102272
2259   -22779
2260  -129882
2261   -82002
2262   105327
2263   154601
2264   -35548
2265  -159152
2266   -45009
2267   105247
2268   112157
2269    -5030
2270  -133619
2271   -91045
2272   102633
2273   146196
2274   -26456
2275  -144518
2276   -68250
2277    84420
2278   134626
2279    -1278
2280  -149857
2281   -80299
2282    97683
2283   124080
2284    -3698
2285  -118776
2286   -96910
2287    70034
2288   159462
2289      -75
2290  -155913
2291   -69391
2292    85283
2293   114016
2294    22956
2295  -112939
2296  -116675
2297    70982
2298   163400
2299     -439
2300  -141865
2301   -78242
2302    61008
2303   127897
2304    41883
2305  -129306
2306  -120660
2307    78033
2308   150270
2309     9739
2310  -118139
2311   -99147
2312    41373
2313   150172
2314    46254
2315  -142671
2316  -111744
2317    76552
2318   129572
2319    26606
2320   -93034
2321  -120888
2322    22492
2323   169177
2324    51654
2325  -149059
2326  -104213
2327    67135
2328   114881
2329    43742
2330   -78579
2331  -134572
2332    15762
2333   170424
2334    50815
2335  -135688
2336  -103531
2337    39066
2338   114401
2339    68883
2340   -87145
2341  -144076
2342    29429
2343   157997
2344    47199
2345  -102722
2346  -105782
2347     6824
2348   132576
2349    92931
2350  -105317
2351  -145852
2352    39092
2353   136530
2354    49203
2355   -75529
2356  -127301
2357   -20626
2358   145769
2359    96401
2360  -114436
2361  -139456
2362    30744
2363   125513
2364    69712
2365   -60162
2366  -135981
2367   -17653
2368   151310
2369    95067
2370   -92158
2371  -127602
2372     2098
2373   123221
2374    92972
2375   -70405
2376  -149081
2377   -13968
2378   129779
2379    77666
2380   -71432
2381  -130150
2382   -32492
2383   123459
2384   114820
2385   -72667
2386  -144838
2387    -1285
2388   123629
2389    86716
2390   -40464
2391  -126777
2392   -46509
2393   128328
2394   123912
2395   -73196
2396  -144095
2397   -13011
2398   106668
2399    92014
2400   -33534
2401  -147343
2402   -59323
2403   126633
2404   113706
2405   -63375
2406  -131649
2407   -35720
2408    99462
2409   124481
2410   -26085
2411  -156328
2412   -44656
2413   127877
2414   103206
2415   -36299
2416  -116351
2417   -66853
2418    91970
2419   145249
2420   -32449
2421  -161392
2422   -41605
2423   108352
2424    95025
2425   -15804
2426  -118885
2427   -85068
2428    92752
2429   145642
2430   -28218
2431  -147486
2432   -50726
2433    89912
2434   109345
2435    -3329
2436  -129892
2437   -85230
2438    92034
2439   136565
2440   -13922
2441  -128340
2442   -67141
2443    79143
2444   133637
2445     7934
2446  -137686
2447   -82295
2448    89722
2449   126118
2450     -758
2451  -122608
2452   -92072
2453    64752
2454   139624
2455     5210
2456  -146456
2457   -88042
2458    76268
2459   122661
2460    15624
2461  -114252
2462  -100197
2463    67408
2464   151977
2465    21519
2466  -125424
2467   -86949
2468    65887
2469   134247
2470    30750
2471  -120154
2472  -105682
2473    59434
2474   129750
2475    18875
2476  -112254
2477  -109633
2478    34598
2479   141330
2480    35697
2481  -131593
2482   -98417
2483    61271
2484   122886
2485    41350
2486   -85597
2487  -114690
2488    33744
2489   159473
2490    45175
2491  -127298
2492   -98763
2493    44934
2494   115558
2495    51898
2496   -94200
2497  -131978
2498    25012
2499   147760
2500    44859
2501  -111554
2502  -109717
2503    24565
2504   129700
2505    71159
2506   -96719
2507  -129023
2508    34858
2509   139636
2510    50988
2511   -88187
2512  -117572
2513     1443
2514   133486
2515    77718
2516  -104298
2517  -132015
2518    26990
2519   127260
2520    59169
2521   -71331
2522  -118473
2523    -7513
2524   138020
2525    87533
2526   -92691
2527  -126593
2528    17447
2529   122745
2530    70214
2531   -69103
2532  -129369
2533   -15976
2534   127281
2535    80630
2536   -84675
2537  -129687
2538    -9118
2539   120037
2540    91099
2541   -69000
2542  -132096
2543    -3068
2544   128619
2545    89088
2546   -55509
2547  -124582
2548   -26777
2549   123770
2550   106849
2551   -71750
2552  -143362
2553   -14073
2554   111459
2555    84372
2556   -50309
2557  -138842
2558   -45127
2559   117975
2560   105846
2561   -60310
2562  -132514
2563   -24654
2564   112845
2565   109422
2566   -35681
2567  -133695
2568   -36198
2569   118600
2570   104247
2571   -42910
2572  -125308
2573   -49342
2574    98639
2575   117472
2576   -39764
2577  -145674
2578   -44291
2579   104923
2580    96809
2581   -32971
2582  -121769
2583   -64227
2584    92980
2585   134840
2586   -24835
2587  -142503
2588   -43860
2589   105038
2590   108336
2591   -15611
2592  -120401
2593   -75419
2594    87252
2595   136346
2596   -18143
2597  -142367
2598   -59987
2599    89427
2600   115691
2601    -4837
2602  -129593
2603   -84516
2604    84193
2605   131405
2606    -9745
2607  -128827
2608   -73012
2609    75988
2610   130161
2611    10301
2612  -133011
2613   -84464
2614    83285
2615   126810
2616      292
2617  -116834
2618   -84512
2619    62105
2620   135818
2621    18431
2622  -130399
2623   -91819
2624    73296
2625   126113
2626     8795
2627  -114605
2628   -94871
2629    51362
2630   133426
2631    28337
2632  -121548
2633   -98933
2634    60867
2635   134086
2636    27013
2637  -113648
2638  -100134
2639    50746
2640   136061
2641    37953
2642  -109602
2643  -105567
2644    44791
2645   136958
2646    42794
2647  -116265
2648  -114807
2649    43009
2650   132413
2651    40341
2652  -101193
2653  -109774
2654    28464
2655   138090
2656    58741
2657  -107276
2658  -116251
2659    38599
2660   130495
2661    49971
2662   -88982
2663  -114641
2664    17472
2665   135621
2666    63927
2667   -99679
2668  -118615
2669    20847
2670   122280
2671    61537
2672   -85114
2673  -125368
2674    11509
2675   135017
2676    65791
2677   -84591
2678  -114192
2679     3660
2680   121864
2681    84715
2682   -79604
2683  -133559
2684     7986
2685   132726
2686    67025
2687   -77004
2688  -116406
2689   -15449
2690   115078
2691    93934
2692   -76545
2693  -141958
2694     -284
2695   127515
2696    75584
2697   -62362
2698  -118523
2699   -23694
2700   119224
2701   104099
2702   -66932
2703  -135782
2704    -9293
2705   115856
2706    87485
2707   -49243
2708  -130751
2709   -33274
2710   118307
2711    97206
2712   -61626
2713  -127151
2714   -26572
2715   100353
2716   101192
2717   -39298
2718  -139947
2719   -34895
2720   121316
2721    96039
2722   -47904
2723  -114248
2724   -39758
2725    94535
2726   117220
2727   -31575
2728  -141555
2729   -40732
2730   110557
2731    99334
2732   -34579
2733  -121675
2734   -57616
2735    93271
2736   119846
2737   -33533
2738  -137027
2739   -48797
2740    93938
2741   111507
2742   -15692
2743  -129213
2744   -63502
2745   101086
2746   119508
2747   -24996
2748  -119071
2749   -57483
2750    75645
2751   123155
2752    -2224
2753  -138966
2754   -70209
2755    97536
2756   110224
2757   -18772
2758  -109376
2759   -74438
2760    61591
2761   130887
2762     3007
2763  -138471
2764   -68854
2765    88763
2766   109093
2767     1737
2768  -105044
2769   -85705
2770    66887
2771   137095
2772      428
2773  -126662
2774   -67329
2775    63998
2776   110709
2777    22568
2778  -116497
2779  -104631
2780    71453
2781   132782
2782    -4206
2783  -111236
2784   -74133
2785    38737
2786   125092
2787    46477
2788  -122494
2789  -106614
2790    76760
2791   127714
2792     8179
2793   -93735
2794   -87195
2795    27429
2796   134295
2797    47335
2798  -125679
2799  -101279
2800    59443
2801   112796
2802    27209
2803   -88663
2804  -109399
2805    25396
2806   139959
2807    40559
2808  -113540
2809   -89043
2810    39478
2811   109571
2812    58037
2813   -83879
2814  -124707
2815    34832
2816   141572
2817    32342
2818   -96805
2819   -88601
2820    12928
2821   109775
2822    73781
2823   -95093
2824  -130983
2825    35791
2826   128276
2827    35454
2828   -78503
2829   -99087
2830    -5223
2831   125402
2832    83314
2833   -96324
2834  -119992
2835    27550
2836   113527
2837    57923
2838   -61311
2839  -122669
2840   -11860
2841   136861
2842    74032
2843   -93064
2844  -105627
2845     5261
2846    97198
2847    85495
2848   -56432
2849  -142916
2850    -5742
2851   137990
2852    62616
2853   -74775
2854   -94494
2855   -16350
2856    94950
2857   104820
2858   -57962
2859  -144878
2860     -300
2861   122112
2862    61513
2863   -50321
2864  -102662
2865   -38540
2866   105538
2867   109527
2868   -66476
2869  -133373
2870    -4430
2871    98554
2872    74849
2873   -28752
2874  -122590
2875   -49036
2876   120539
2877   104692
2878   -63084
2879  -113736
2880   -20017
2881    80993
2882   101318
2883   -18707
2884  -141823
2885   -48800
2886   122744
2887    92210
2888   -50265
2889  -101247
2890   -45935
2891    71979
2892   120600
2893   -19744
2894  -145780
2895   -42534
2896   109321
2897    88510
2898   -25495
2899  -100298
2900   -64774
2901    81428
2902   128296
2903   -25691
2904  -132631
2905   -37410
2906    82296
2907    91474
2908     -647
2909  -113563
2910   -77693
2911    92160
2912   120639
2913   -31160
2914  -113921
2915   -48051
2916    57615
2917   107733
2918    14297
2919  -127974
2920   -77799
2921    95950
2922   110787
2923   -16740
2924   -93693
2925   -67812
2926    48824
2927   129180
2928    16291
2929  -134288
2930   -73568
2931    83479
2932   103593
2933     5326
2934   -95401
2935   -92366
2936    50631
2937   134072
2938     6374
2939  -122867
2940   -68931
2941    54774
2942   104758
2943    33598
2944  -100304
2945  -104371
2946    63182
2947   133931
2948     3405
2949  -101729
2950   -69629
2951    33097
2952   112616
2953    47323
2954  -111330
2955  -104923
2956    63334
2957   116360
2958    10702
2959   -87269
2960   -87507
2961    19813
2962   125251
2963    47925
2964  -114491
2965   -96244
2966    52849
2967   105556
2968    33797
2969   -76296
2970  -107573
2971    22374
2972   134813
2973    41349
2974  -101835
2975   -87863
2976    25587
2977   104580
2978    62887
2979   -81535
2980  -124269
2981    27918
2982   132198
2983    33624
2984   -85004
2985   -88346
2986     1458
2987   108864
2988    79359
2989   -85580
2990  -123291
2991    28424
2992   120934
2993    43120
2994   -68178
2995  -101249
2996    -6889
2997   120338
2998    75544
2999   -86847
3000  -110168
3001    16966
3002   100877
3003    63133
3004   -56134
3005  -121652
3006   -10052
3007   126454
3008    67498
3009   -80018
3010   -97307
3011     -727
3012    92834
3013    86655
3014   -50485
3015  -133532
3016    -5596
3017   123398
3018    61105
3019   -62371
3020   -97250
3021   -25743
3022    93414
3023   101155
3024   -55277
3025  -135001
3026    -7881
3027   109229
3028    70358
3029   -41559
3030  -108876
3031   -39702
3032   107183
3033   103164
3034   -54579
3035  -115470
3036   -16643
3037    87714
3038    87832
3039   -26845
3040  -126562
3041   -45238
3042   111689
3043    92576
3044   -52794
3045  -103381
3046   -33036
3047    73679
3048   103319
3049   -20234
3050  -132908
3051   -42153
3052   107547
3053    89264
3054   -32900
3055   -96514
3056   -48330
3057    76338
3058   115687
3059   -21842
3060  -130029
3061   -40620
3062    88177
3063    87533
3064   -13878
3065  -107662
3066   -67994
3067    79823
3068   117026
3069   -23421
3070  -117884
3071   -47224
3072    67625
3073   101359
3074     8446
3075  -116805
3076   -75152
3077    88769
3078   115955
3079   -18473
3080  -101568
3081   -58783
3082    52235
3083   114039
3084    14713
3085  -124500
3086   -77649
3087    80645
3088   104836
3089    -5708
3090   -95976
3091   -74503
3092    50499
3093   123715
3094    11714
3095  -119220
3096   -68459
3097    65886
3098   102382
3099    17101
3100   -93482
3101   -89278
3102    55126
3103   125837
3104     7918
3105  -108938
3106   -70020
3107    45358
3108   104006
3109    33925
3110  -100738
3111   -98197
3112    55079
3113   121613
3114    14119
3115   -96013
3116   -79176
3117    31395
3118   112974
3119    44471
3120  -100534
3121  -100194
3122    46547
3123   115556
3124    29525
3125   -85735
3126   -94535
3127    24153
3128   120001
3129    45228
3130   -97374
3131   -97788
3132    32691
3133   110695
3134    45616
3135   -81962
3136  -105201
3137    22208
3138   121913
3139    43377
3140   -88987
3141   -92871
3142    18667
3143   106670
3144    58856
3145   -78911
3146  -110080
3147    20277
3148   117974
3149    47840
3150   -77505
3151   -97869
3152     5559
3153   107381
3154    67296
3155   -76322
3156  -109820
3157    12988
3158   109382
3159    60791
3160   -66220
3161  -108820
3162    -2931
3163   112896
3164    70848
3165   -70368
3166  -108295
3167      158
3168   103921
3169    74109
3170   -58784
3171  -117506
3172    -8586
3173   111618
3174    71622
3175   -61492
3176  -106163
3177   -14790
3178    99046
3179    85275
3180   -51818
3181  -119266
3182   -15832
3183   106588
3184    77109
3185   -52520
3186  -109586
3187   -23282
3188    96906
3189    87085
3190   -46373
3191  -116083
3192   -23028
3193    98900
3194    84758
3195   -43815
3196  -111468
3197   -28774
3198    95716
3199    89460
3200   -38874
3201  -112827
3202   -31874
3203    90954
3204    92907
3205   -34688
3206  -117317
3207   -40094
3208    90527
3209    91338
3210   -30825
3211  -113116
3212   -43647
3213    84627
3214    99231
3215   -22832
3216  -115415
3217   -46495
3218    84005
3219   102602
3220   -18207
3221  -111372
3222   -49005
3223    84357
3224   102114
3225   -15990
3226  -108860
3227   -58086
3228    72860
3229   103849
3230   -12550
3231  -117855
3232   -58807
3233    76244
3234    98937
3235    -8937
3236  -102663
3237   -62772
3238    67712
3239   112256
3240    -2920
3241  -109218
3242   -59001
3243    71187
3244   104741
3245     3157
3246  -101349
3247   -69372
3248    64099
3249   109335
3250     1465
3251  -106009
3252   -70767
3253    55254
3254   106961
3255    11116
3256  -105227
3257   -76506
3258    57160
3259   108530
3260    12532
3261   -96753
3262   -78627
3263    47556
3264   113674
3265    22438
3266  -101727
3267   -81117
3268    51304
3269   109100
3270    23899
3271   -92440
3272   -86608
3273    39047
3274   113366
3275    29434
3276   -95131
3277   -84639
3278    40160
3279   111104
3280    32070
3281   -89016
3282   -90070
3283    33998
3284   108915
3285    29864
3286   -88710
3287   -91436
3288    25129
3289   109986
3290    41122
3291   -89409
3292   -92653
3293    31850
3294   107003
3295    40131
3296   -75458
3297   -92300
3298    19381
3299   114889
3300    52397
3301   -83150
3302   -94492
3303    23232
3304   103652
3305    49092
3306   -73608
3307  -106430
3308     7214
3309   108969
3310    51475
3311   -77883
3312  -100624
3313     6196
3314   102214
3315    64268
3316   -67386
3317  -105558
3318     9274
3319   110821
3320    61263
3321   -60050
3322   -98496
3323    -3412
3324   106458
3325    72445
3326   -65148
3327  -109174
3328      -75
3329    98454
3330    60077
3331   -57031
3332  -104665
3333   -13105
3334   101806
3335    74321
3336   -60253
3337  -105310
3338    -6561
3339    97777
3340    73659
3341   -48631
3342  -106461
3343   -16322
3344    99850
3345    77558
3346   -49070
3347  -105700
3348   -20390
3349    93744
3350    83648
3351   -45288
3352  -112435
3353   -21392
3354    95489
3355    80377
3356   -37094
3357  -105693
3358   -32983
3359    89953
3360    90728
3361   -39248
3362  -113389
3363   -30973
3364    85623
3365    83711
3366   -29662
3367  -109918
3368   -43444
3369    88275
3370    93957
3371   -30880
3372  -106533
3373   -36764
3374    81311
3375    97045
3376   -18877
3377  -110113
3378   -40514
3379    88211
3380    91595
3381   -21589
3382  -102293
3383   -53570
3384    70312
3385   101571
3386   -21545
3387  -118061
3388   -48716
3389    75726
3390    88338
3391   -11793
3392   -99264
3393   -61665
3394    72166
3395   110415
3396    -8666
3397  -106552
3398   -48102
3399    70755
3400   100051
3401     4851
3402  -100196
3403   -69115
3404    65357
3405   105019
3406    -6091
3407  -105775
3408   -65805
3409    52584
3410   101910
3411    10116
3412  -106238
3413   -72290
3414    62030
3415   105063
3416     8397
3417   -91588
3418   -71785
3419    48945
3420   112281
3421    19921
3422  -102076
3423   -72958
3424    54768
3425   100941
3426    17536
3427   -89602
3428   -83262
3429    40885
3430   111700
3431    20053
3432   -99989
3433   -77415
3434    44315
3435   103266
3436    28869
3437   -87883
3438   -85633
3439    40423
3440   110044
3441    25028
3442   -86833
3443   -84353
3444    27465
3445   108835
3446    38401
3447   -91473
3448   -90155
3449    33585
3450   104144
3451    35551
3452   -75260
3453   -92328
3454    16455
3455   114242
3456    48017
3457   -85154
3458   -88955
3459    25555
3460    99773
3461    47493
3462   -69872
3463  -101543
3464    11158
3465   107777
3466    47065
3467   -78003
3468   -93391
3469    11936
3470    99756
3471    57887
3472   -66610
3473  -101316
3474    12075
3475   105862
3476    51857
3477   -64082
3478   -92958
3479      330
3480   101880
3481    67156
3482   -66802
3483  -104927
3484     6460
3485    97785
3486    53408
3487   -56091
3488   -98500
3489   -13861
3490    99466
3491    74525
3492   -62604
3493  -103491
3494      254
3495    95125
3496    66106
3497   -46440
3498  -102765
3499   -18364
3500    98330
3501    75347
3502   -52138
3503  -100462
3504   -15069
3505    87979
3506    77458
3507   -42414
3508  -108922
3509   -22616
3510    91861
3511    75563
3512   -40351
3513   -99178
3514   -28208
3515    85131
3516    87390
3517   -37495
3518  -108162
3519   -25359
3520    86011
3521    76398
3522   -31364
3523  -101917
3524   -35787
3525    84130
3526    86999
3527   -32570
3528  -103977
3529   -32391
3530    80067
3531    84774
3532   -24296
3533  -105625
3534   -40403
3535    81170
3536    87162
3537   -23095
3538   -99477
3539   -44308
3540    73158
3541    92902
3542   -18300
3543  -106027
3544   -45261
3545    74017
3546    89201
3547   -12119
3548   -95560
3549   -54881
3550    67163
3551   101170
3552    -9167
3553  -104783
3554   -51414
3555    65786
3556    91982
3557    -2501
3558   -95044
3559   -61418
3560    60819
3561   101318
3562    -2440
3563  -100123
3564   -58673
3565    56630
3566    94998
3567     5807
3568   -97275
3569   -65585
3570    60313
3571    99345
3572     3475
3573   -93003
3574   -63990
3575    50079
3576   100292
3577    11505
3578   -97673
3579   -68957
3580    54948
3581    97710
3582    11372
3583   -86288
3584   -73541
3585    42827
3586   104512
3587    17990
3588   -93132
3589   -73440
3590    45091
3591    99913
3592    22264
3593   -83799
3594   -76659
3595    36059
3596   103544
3597    26549
3598   -86362
3599   -80030
3600    32568
3601    99617
3602    30340
3603   -83257
3604   -82669
3605    28776
3606   100686
3607    34991
3608   -78421
3609   -85815
3610    25061
3611   101310
3612    38461
3613   -78778
3614   -86296
3615    25858
3616   100719
3617    41762
3618   -72456
3619   -87602
3620    17460
3621   100789
3622    44065
3623   -75158
3624   -90480
3625    17310
3626    98238
3627    45752
3628   -69792
3629   -92310
3630    10098
3631    98573
3632    49317
3633   -66854
3634   -92180
3635     7861
3636    97482
3637    56237
3638   -61133
3639   -93591
3640     4686
3641    96997
3642    56410
3643   -57903
3644   -94320
3645    -4897
3646    92770
3647    64431
3648   -57023
3649   -98974
3650    -4105
3651    91903
3652    61504
3653   -50344
3654   -94797
3655   -13791
3656    89302
3657    71503
3658   -47501
3659  -100046
3660   -11549
3661    90894
3662    68672
3663   -44940
3664   -95516
3665   -19288
3666    85726
3667    74358
3668   -41668
3669  -102407
3670   -18148
3671    86076
3672    71356
3673   -38411
3674   -97049
3675   -26335
3676    83998
3677    77842
3678   -37996
3679   -98499
3680   -25659
3681    78983
3682    78072
3683   -27308
3684  -100109
3685   -35969
3686    82450
3687    81301
3688   -30418
3689   -95861
3690   -34575
3691    69650
3692    86235
3693   -16333
3694  -101332
3695   -41320
3696    77054
3697    84320
3698   -20922
3699   -92833
3700   -41962
3701    64482
3702    90401
3703   -11212
3704   -99678
3705   -47212
3706    68316
3707    86371
3708   -12697
3709   -94633
3710   -51373
3711    62661
3712    91766
3713    -8717
3714   -95554
3715   -48598
3716    63006
3717    90163
3718      127
3719   -91631
3720   -57661
3721    62109
3722    96139
3723    -5646
3724   -92298
3725   -52883
3726    52881
3727    89987
3728     7140
3729   -93387
3730   -67564
3731    55652
3732    94203
3733     1010
3734   -86830
3735   -63163
3736    43297
3737    96788
3738    16318
3739   -89868
3740   -67740
3741    48858
3742    94593
3743    15614
3744   -80187
3745   -73113
3746    38431
3747   102356
3748    18657
3749   -88044
3750   -66886
3751    36164
3752    89206
3753    28215
3754   -79141
3755   -83137
3756    34913
3757   103388
3758    19914
3759   -82835
3760   -69312
3761    27412
3762    92967
3763    39016
3764   -78671
3765   -86454
3766    33200
3767    99807
3768    26502
3769   -72436
3770   -74928
3771    18690
3772    97559
3773    42820
3774   -77522
3775   -86974
3776    26596
3777    93333
3778    33992
3779   -65333
3780   -85225
3781    10457
3782    99093
3783    46090
3784   -73528
3785   -84741
3786    16153
3787    88059
3788    48172
3789   -56227
3790   -94416
3791     4745
3792   102490
3793    49905
3794   -66161
3795   -81647
3796     4650
3797    83959
3798    59435
3799   -53510
3800   -99662
3801      187
3802    96341
3803    51852
3804   -56436
3805   -85121
3806    -7973
3807    86548
3808    67287
3809   -55524
3810   -97853
3811      -58
3812    88973
3813    56011
3814   -43469
3815   -90506
3816   -15657
3817    91305
3818    70398
3819   -52320
3820   -93339
3821    -8153
3822    79276
3823    65453
3824   -34958
3825   -97956
3826   -20730
3827    90698
3828    69712
3829   -44095
3830   -89775
3831   -20048
3832    74044
3833    74733
3834   -30624
3835  -100377
3836   -25808
3837    83580
3838    71590
3839   -32090
3840   -88502
3841   -32749
3842    72476
3843    82064
3844   -27601
3845   -98255
3846   -27691
3847    75315
3848    74519
3849   -18542
3850   -90045
3851   -41309
3852    73947
3853    87550
3854   -26488
3855   -95388
3856   -31739
3857    64401
3858    78099
3859   -10874
3860   -95337
3861   -47644
3862    72602
3863    84103
3864   -21397
3865   -89670
3866   -39747
3867    58738
3868    86465
3869    -3457
3870   -97081
3871   -48203
3872    69831
3873    83253
3874    -8709
3875   -84789
3876   -53235
3877    53238
3878    92245
3879     -861
3880   -95568
3881   -53006
3882    55973
3883    82936
3884     3884
3885   -83145
3886   -63222
3887    50073
3888    93805
3889     2616
3890   -87710
3891   -53930
3892    46647
3893    87152
3894    15236
3895   -84079
3896   -68298
3897    47195
3898    93795
3899     6224
3900   -81606
3901   -61940
3902    36822
3903    91047
3904    19841
3905   -85410
3906   -69278
3907    44330
3908    90307
3909    14912
3910   -77363
3911   -70045
3912    32357
3913    96233
3914    23128
3915   -81861
3916   -68655
3917    35838
3918    89473
3919    27231
3920   -72369
3921   -79241
3922    28175
3923    97210
3924    26204
3925   -76970
3926   -70819
3927    25073
3928    87874
3929    38842
3930   -68752
3931   -84578
3932    23134
3933    95193
3934    32164
3935   -67519
3936   -76440
3937    11486
3938    91053
3939    46629
3940   -68038
3941   -84830
3942    18097
3943    89014
3944    39581
3945   -58733
3946   -83816
3947     6460
3948    94519
3949    48457
3950   -65989
3951   -82264
3952    11727
3953    84260
3954    49522
3955   -54588
3956   -90565
3957     2480
3958    94262
3959    49569
3960   -59520
3961   -82710
3962     2078
3963    82745
3964    59216
3965   -51477
3966   -93527
3967    -1535
3968    90816
3969    54679
3970   -50087
3971   -85573
3972    -8615
3973    81778
3974    65688
3975   -46884
3976   -93374
3977    -8223
3978    82740
3979    60521
3980   -38730
3981   -89652
3982   -19585
3983    83210
3984    69701
3985   -42945
3986   -90255
3987   -14872
3988    74371
3989    66861
3990   -30219
3991   -93513
3992   -26801
3993    83972
3994    71798
3995   -37377
3996   -86378
3997   -24136
3998    70883
3999    75120
4000   -27370
4001   -96792
4002   -29536
4003    77295
4004    72841
4005   -28297
4006   -87633
4007   -33794
4008    70555
4009    80854
4010   -23901
4011   -95079
4012   -31205
4013    68713
4014    75852
4015   -15487
4016   -88221
4017   -43154
4018    69347
4019    84028
4020   -19552
4021   -89679
4022   -38096
4023    59289
4024    78785
4025    -5772
4026   -90491
4027   -50036
4028    64072
4029    84601
4030   -10918
4031   -84984
4032   -45496
4033    52263
4034    85379
4035     1068
4036   -89961
4037   -53177
4038    58724
4039    84885
4040    -2680
4041   -81697
4042   -55301
4043    46161
4044    89523
4045     3926
4046   -89614
4047   -54986
4048    51735
4049    82943
4050     8384
4051   -79236
4052   -61478
4053    46495
4054    93725
4055     6954
4056   -86668
4057   -55798
4058    42366
4059    83742
4060    16661
4061   -78738
4062   -68849
4063    41711
4064    92193
4065    11460
4066   -79568
4067   -63480
4068    32191
4069    85412
4070    24477
4071   -77485
4072   -70704
4073    35924
4074    89692
4075    22983
4076   -69836
4077   -69997
4078    24758
4079    91226
4080    28514
4081   -74446
4082   -72431
4083    29350
4084    84368
4085    29357
4086   -65443
4087   -77427
4088    18762
4089    92153
4090    33471
4091   -70934
4092   -72348
4093    21594
4094    84230
4095    38337
4096   -59964
4097   -79725
4098    16204
4099    92274
4100    37433
4101   -66660
4102   -77254
4103    11255
4104    83737
4105    44249
4106   -61438
4107   -83028
4108    12709
4109    87854
4110    42372
4111   -56407
4112   -79125
4113     1981
4114    86554
4115    51085
4116   -57711
4117   -83051
4118     7995
4119    81687
4120    48493
4121   -47225
4122   -84458
4123    -5371
4124    84713
4125    54671
4126   -52291
4127   -83262
4128    -2083
4129    76603
4130    56541
4131   -40399
4132   -88051
4133   -10677
4134    83411
4135    57046
4136   -45065
4137   -82442
4138   -11847
4139    76195
4140    63622
4141   -39140
4142   -89346
4143   -12977
4144    78899
4145    59162
4146   -38210
4147   -84960
4148   -20123
4149    77405
4150    70572
4151   -35126
4152   -89134
4153   -15583
4154    76078
4155    64869
4156   -29628
4157   -87011
4158   -28620
4159    72545
4160    72003
4161   -31072
4162   -89372
4163   -23995
4164    67322
4165    67619
4166   -20902
4167   -87999
4168   -33889
4169    69364
4170    74833
4171   -21109
4172   -82922
4173   -30641
4174    62762
4175    76797
4176   -13845
4177   -89352
4178   -37229
4179    64342
4180    72415
4181   -15657
4182   -82651
4183   -43809
4184    57484
4185    81670
4186   -11813
4187   -90330
4188   -39046
4189    60339
4190    76053
4191    -5503
4192   -81132
4193   -49918
4194    58229
4195    86115
4196    -7066
4197   -86106
4198   -44643
4199    51823
4200    78108
4201     -434
4202   -84817
4203   -55361
4204    52284
4205    84291
4206    -1201
4207   -80158
4208   -52102
4209    44630
4210    84885
4211     8769
4212   -82233
4213   -57407
4214    47880
4215    81531
4216     7801
4217   -74193
4218   -59927
4219    36188
4220    87223
4221    13343
4222   -82058
4223   -61756
4224    38809
4225    79515
4226    16593
4227   -69811
4228   -65132
4229    33953
4230    91889
4231    19763
4232   -74980
4233   -61650
4234    32708
4235    81984
4236    25041
4237   -69838
4238   -71072
4239    29487
4240    88137
4241    21030
4242   -71372
4243   -67577
4244    21846
4245    84383
4246    30549
4247   -70849
4248   -73138
4249    27036
4250    86560
4251    29515
4252   -61715
4253   -71662
4254    16856
4255    88336
4256    39381
4257   -65969
4258   -73940
4259    18940
4260    79945
4261    36431
4262   -56688
4263   -78134
4264     8801
4265    85765
4266    39830
4267   -61462
4268   -74792
4269     9488
4270    79372
4271    45920
4272   -50969
4273   -81319
4274     5513
4275    84759
4276    45204
4277   -51865
4278   -75795
4279      485
4280    78854
4281    52491
4282   -50463
4283   -83411
4284     1738
4285    79802
4286    47429
4287   -45131
4288   -79351
4289    -9272
4290    78543
4291    57074
4292   -49111
4293   -84245
4294    -3609
4295    75960
4296    52998
4297   -37838
4298   -82267
4299   -14383
4300    79611
4301    60445
4302   -41699
4303   -82737
4304   -11165
4305    70556
4306    61276
4307   -31152
4308   -85936
4309   -17673
4310    76027
4311    60448
4312   -34058
4313   -79397
4314   -22302
4315    64945
4316    67715
4317   -28421
4318   -88759
4319   -22163
4320    69612
4321    64097
4322   -25000
4323   -79796
4324   -30319
4325    63728
4326    72915
4327   -23522
4328   -85620
4329   -26069
4330    65612
4331    68222
4332   -17346
4333   -81516
4334   -36469
4335    62201
4336    74152
4337   -21080
4338   -84015
4339   -33343
4340    58607
4341    72432
4342   -10940
4343   -82838
4344   -40647
4345    60258
4346    75336
4347   -13402
4348   -79543
4349   -40324
4350    52794
4351    78201
4352    -4498
4353   -84256
4354   -43444
4355    55954
4356    74870
4357    -5437
4358   -75964
4359   -47359
4360    46277
4361    80679
4362     1486
4363   -80998
4364   -46308
4365    48137
4366    76343
4367     4744
4368   -73865
4369   -54757
4370    42922
4371    80668
4372     5807
4373   -76529
4374   -51910
4375    41041
4376    78787
4377    13354
4378   -74400
4379   -59779
4380    40762
4381    80834
4382     9859
4383   -72777
4384   -57610
4385    34255
4386    82351
4387    18617
4388   -73609
4389   -62384
4390    36331
4391    81753
4392    15971
4393   -68671
4394   -62599
4395    27293
4396    83400
4397    23337
4398   -71178
4399   -65341
4400    28556
4401    80514
4402    23991
4403   -63521
4404   -67172
4405    21610
4406    84043
4407    29544
4408   -64556
4409   -67035
4410    21130
4411    78596
4412    33017
4413   -59691
4414   -71847
4415    16070
4416    82248
4417    32539
4418   -58785
4419   -68970
4420    12559
4421    77783
4422    39654
4423   -56308
4424   -76120
4425    12082
4426    79928
4427    37903
4428   -53307
4429   -72786
4430     6847
4431    80656
4432    44862
4433   -53602
4434   -76861
4435     7288
4436    77782
4437    43095
4438   -49781
4439   -76411
4440      311
4441    80493
4442    49017
4443   -49717
4444   -77146
4445     -807
4446    75549
4447    50352
4448   -43113
4449   -78190
4450    -4495
4451    75899
4452    53272
4453   -41500
4454   -75483
4455    -8862
4456    70149
4457    55972
4458   -37529
4459   -80675
4460   -11038
4461    71828
4462    55138
4463   -36340
4464   -76936
4465   -14687
4466    67248
4467    59828
4468   -32638
4469   -82122
4470   -16980
4471    68627
4472    59417
4473   -28913
4474   -78979
4475   -21111
4476    68125
4477    64192
4478   -28220
4479   -81213
4480   -21089
4481    64806
4482    63363
4483   -22987
4484   -82227
4485   -28091
4486    65489
4487    65801
4488   -23452
4489   -79433
4490   -29521
4491    59773
4492    69617
4493   -16501
4494   -81880
4495   -31417
4496    61803
4497    69220
4498   -15874
4499   -75188
4500   -34256
4501    53832
4502    72505
4503   -11768
4504   -79916
4505   -38018
4506    54355
4507    69081
4508    -9233
4509   -75315
4510   -40853
4511    49506
4512    73782
4513    -5945
4514   -77111
4515   -41777
4516    48342
4517    72122
4518     -173
4519   -74937
4520   -46021
4521    48791
4522    76532
4523    -1223
4524   -73845
4525   -46265
4526    42580
4527    75018
4528     5280
4529   -75611
4530   -51979
4531    44377
4532    76077
4533     3880
4534   -71342
4535   -52295
4536    36609
4537    78031
4538    11032
4539   -73361
4540   -54533
4541    39980
4542    77159
4543    13605
4544   -67331
4545   -57494
4546    33098
4547    80011
4548    14364
4549   -67975
4550   -56822
4551    28832
4552    76011
4553    22186
4554   -64190
4555   -63480
4556    28552
4557    79372
4558    18600
4559   -63497
4560   -59395
4561    21774
4562    75250
4563    28532
4564   -62675
4565   -64766
4566    25092
4567    78140
4568    24853
4569   -58514
4570   -63753
4571    16371
4572    78876
4573    32167
4574   -61003
4575   -67396
4576    18344
4577    75650
4578    31914
4579   -54637
4580   -70618
4581    10713
4582    79519
4583    35619
4584   -56943
4585   -68190
4586    10204
4587    73676
4588    41258
4589   -50160
4590   -73944
4591     6195
4592    77949
4593    37860
4594   -50841
4595   -67847
4596     2286
4597    72732
4598    47405
4599   -45198
4600   -75144
4601     1978
4602    74486
4603    41471
4604   -41709
4605   -70509
4606    -6463
4607    70446
4608    51148
4609   -43173
4610   -74095
4611    -2277
4612    67918
4613    49194
4614   -35851
4615   -75751
4616   -12174
4617    71546
4618    53802
4619   -39695
4620   -73627
4621    -9024
4622    65903
4623    57377
4624   -30102
4625   -79356
4626   -15281
4627    72023
4628    56459
4629   -33168
4630   -72033
4631   -19001
4632    61570
4633    61811
4634   -26188
4635   -80967
4636   -19163
4637    63703
4638    56162
4639   -25596
4640   -73565
4641   -26220
4642    59925
4643    65268
4644   -22696
4645   -77010
4646   -22760
4647    58230
4648    60706
4649   -14994
4650   -72386
4651   -32990
4652    59639
4653    66685
4654   -18547
4655   -72732
4656   -27859
4657    50377
4658    64823
4659    -8588
4660   -76989
4661   -36868
4662    55748
4663    67952
4664   -14237
4665   -70134
4666   -35741
4667    46303
4668    71098
4669    -3915
4670   -77410
4671   -38582
4672    52375
4673    68852
4674    -4387
4675   -69518
4676   -43433
4677    45255
4678    76302
4679    -1231
4680   -75154
4681   -41965
4682    44600
4683    67598
4684     3974
4685   -69234
4686   -50398
4687    42053
4688    75087
4689     1272
4690   -69653
4691   -45764
4692    35630
4693    70339
4694    11510
4695   -68683
4696   -53548
4697    39829
4698    73180
4699     7554
4700   -63365
4701   -50872
4702    29307
4703    73606
4704    15862
4705   -68370
4706   -54725
4707    33525
4708    71811
4709    15277
4710   -59679
4711   -56902
4712    24452
4713    76591
4714    19925
4715   -65979
4716   -56447
4717    26372
4718    71641
4719    22646
4720   -58750
4721   -63274
4722    22652
4723    77992
4724    22149
4725   -61671
4726   -58651
4727    19263
4728    71046
4729    30407
4730   -57104
4731   -66739
4732    18838
4733    76325
4734    27418
4735   -53620
4736   -61519
4737    11313
4738    71936
4739    35508
4740   -53430
4741   -67177
4742    13392
4743    71296
4744    32838
4745   -47047
4746   -66548
4747     6250
4748    72960
4749    37284
4750   -50249
4751   -65405
4752     7329
4753    68212
4754    40436
4755   -42540
4756   -69612
4757     1821
4758    73482
4759    41244
4760   -44950
4761   -67313
4762    -1146
4763    65460
4764    46365
4765   -40738
4766   -74903
4767    -1770
4768    71374
4769    44316
4770   -39659
4771   -70569
4772    -8629
4773    66872
4774    52789
4775   -37391
4776   -73915
4777    -5873
4778    66492
4779    49346
4780   -31378
4781   -72799
4782   -15116
4783    65344
4784    54678
4785   -33928
4786   -71693
4787   -13471
4788    59715
4789    53539
4790   -24964
4791   -74086
4792   -20163
4793    62800
4794    55767
4795   -27813
4796   -69133
4797   -19140
4798    56538
4799    58748
4800   -20098
4801   -73821
4802   -23264
4803    59370
4804    57280
4805   -21091
4806   -70138
4807   -27674
4808    53244
4809    62608
4810   -16653
4811   -74028
4812   -26466
4813    53949
4814    60581
4815   -12952
4816   -71248
4817   -33955
4818    53992
4819    67204
4820   -13458
4821   -73603
4822   -31568
4823    48574
4824    63851
4825    -5915
4826   -72280
4827   -38404
4828    49454
4829    65802
4830    -8622
4831   -68861
4832   -36270
4833    44171
4834    66584
4835     -289
4836   -69069
4837   -41181
4838    43439
4839    66542
4840     -338
4841   -65119
4842   -42187
4843    38031
4844    69854
4845     3245
4846   -67561
4847   -43267
4848    38668
4849    67033
4850     6490
4851   -63276
4852   -48181
4853    35253
4854    72572
4855     6507
4856   -65332
4857   -46316
4858    33185
4859    67538
4860    13340
4861   -63603
4862   -53560
4863    31868
4864    72178
4865    11705
4866   -61987
4867   -50934
4868    27562
4869    70619
4870    18677
4871   -61503
4872   -56609
4873    27938
4874    70063
4875    18638
4876   -57509
4877   -56064
4878    21250
4879    71588
4880    22841
4881   -58356
4882   -57480
4883    20612
4884    67384
4885    23430
4886   -51941
4887   -60082
4888    15358
4889    71345
4890    26705
4891   -54611
4892   -57333
4893    16305
4894    66031
4895    30426
4896   -49025
4897   -62429
4898    11553
4899    71097
4900    29797
4901   -50482
4902   -60384
4903     8706
4904    67853
4905    35385
4906   -46922
4907   -66485
4908     7395
4909    68568
4910    34856
4911   -44517
4912   -64399
4913     2454
4914    68253
4915    40564
4916   -45287
4917   -66779
4918     2744
4919    66323
4920    39911
4921   -38603
4922   -67149
4923    -3678
4924    67893
4925    44268
4926   -40683
4927   -67300
4928    -2724
4929    62342
4930    44102
4931   -33232
4932   -68006
4933    -8119
4934    64856
4935    46187
4936   -34362
4937   -66338
4938    -8912
4939    59365
4940    49400
4941   -30218
4942   -69313
4943   -11731
4944    61794
4945    48746
4946   -27666
4947   -65432
4948   -15374
4949    58608
4950    53712
4951   -27605
4952   -69794
4953   -16345
4954    58293
4955    52388
4956   -21858
4957   -68723
4958   -22523
4959    56911
4960    57855
4961   -23740
4962   -70083
4963   -20786
4964    53628
4965    57459
4966   -15789
4967   -69585
4968   -26616
4969    54501
4970    59060
4971   -17204
4972   -69160
4973   -27142
4974    48820
4975    60175
4976   -11095
4977   -70339
4978   -30111
4979    50972
4980    59907
4981   -10964
4982   -65147
4983   -33433
4984    45151
4985    62716
4986    -7063
4987   -67848
4988   -33159
4989    45846
4990    59602
4991    -3371
4992   -63436
4993   -39458
4994    41533
4995    65880
4996    -4502
4997   -66796
4998   -36192
4999    39891
5000    63805
5001     3771
5002   -63423
5003   -44574
5004    40708
5005    67643
5006     1152
5007   -63412
5008   -42310
5009    33560
5010    67447
5011     8323
5012   -64431
5013   -47322
5014    35983
5015    66277
5016     6924
5017   -58771
5018   -48231
5019    28838
5020    68677
5021    13299
5022   -60864
5023   -47972
5024    32070
5025    66010
5026    14547
5027   -55146
5028   -51892
5029    24639
5030    69864
5031    15913
5032   -58328
5033   -50710
5034    23349
5035    63352
5036    20424
5037   -52816
5038   -55923
5039    20744
5040    68131
5041    18855
5042   -53288
5043   -52313
5044    17824
5045    67764
5046    27127
5047   -52473
5048   -58480
5049    19238
5050    67217
5051    23376
5052   -49668
5053   -58696
5054     9827
5055    68287
5056    31819
5057   -49855
5058   -59687
5059    12194
5060    65937
5061    31032
5062   -44339
5063   -62532
5064     6422
5065    70058
5066    35327
5067   -46771
5068   -59562
5069     6278
5070    62029
5071    36097
5072   -41090
5073   -65033
5074     2444
5075    64861
5076    35168
5077   -40349
5078   -59618
5079    -1373
5080    62001
5081    42003
5082   -37742
5083   -65232
5084     2086
5085    61282
5086    37582
5087   -33283
5088   -62448
5089    -7938
5090    61286
5091    46629
5092   -35809
5093   -66196
5094    -5044
5095    57917
5096    43214
5097   -28981
5098   -66799
5099   -13300
5100    61665
5101    48517
5102   -31116
5103   -63122
5104   -11706
5105    55169
5106    50893
5107   -23963
5108   -69223
5109   -15847
5110    59940
5111    49784
5112   -26031
5113   -63274
5114   -19698
5115    51873
5116    55089
5117   -21987
5118   -69217
5119   -17783
5120    55390
5121    50330
5122   -17077
5123   -61811
5124   -24979
5125    51699
5126    57830
5127   -18622
5128   -66901
5129   -22169
5130    47523
5131    52999
5132   -11854
5133   -64382
5134   -29414
5135    50329
5136    57739
5137   -14862
5138   -62930
5139   -27960
5140    42809
5141    58930
5142    -5549
5143   -66369
5144   -32186
5145    47709
5146    59252
5147    -6962
5148   -60710
5149   -35122
5150    39864
5151    63863
5152    -3585
5153   -67230
5154   -35075
5155    41330
5156    58766
5157     -287
5158   -59793
5159   -41975
5160    38578
5161    65248
5162     -181
5163   -63507
5164   -36085
5165    34129
5166    59851
5167     6556
5168   -59315
5169   -45104
5170    35238
5171    64299
5172     2410
5173   -58740
5174   -41009
5175    28380
5176    63337
5177    10746
5178   -60143
5179   -45730
5180    33286
5181    62105
5182     9062
5183   -51389
5184   -46773
5185    23552
5186    65497
5187    15456
5188   -58573
5189   -47787
5190    27406
5191    60775
5192    16656
5193   -50920
5194   -53613
5195    20386
5196    68158
5197    17683
5198   -54947
5199   -49391
5200    18885
5201    62265
5202    24872
5203   -50220
5204   -56474
5205    17910
5206    66217
5207    21108
5208   -49632
5209   -52875
5210    11734
5211    62530
5212    29169
5213   -47943
5214   -56872
5215    14396
5216    62414
5217    25252
5218   -43441
5219   -55447
5220     6752
5221    64515
5222    31320
5223   -46778
5224   -55679
5225    10071
5226    59227
5227    30563
5228   -39248
5229   -60571
5230     2966
5231    62054
5232    33458
5233   -42023
5234   -55987
5235     2155
5236    57840
5237    38337
5238   -35886
5239   -62300
5240     1010
5241    61290
5242    36347
5243   -35343
5244   -59183
5245    -6171
5246    58926
5247    43518
5248   -35357
5249   -64122
5250    -2986
5251    57349
5252    39607
5253   -28769
5254   -61532
5255   -12115
5256    59372
5257    46401
5258   -31651
5259   -61346
5260    -8026
5261    53473
5262    44123
5263   -23403
5264   -63791
5265   -14769
5266    56647
5267    45621
5268   -27244
5269   -60963
5270   -13087
5271    50726
5272    50612
5273   -21463
5274   -64381
5275   -15896
5276    52634
5277    46554
5278   -19634
5279   -59726
5280   -20616
5281    48567
5282    53092
5283   -18398
5284   -64449
5285   -19440
5286    48532
5287    49705
5288   -12775
5289   -61533
5290   -26803
5291    48051
5292    55202
5293   -14046
5294   -62274
5295   -25823
5296    43554
5297    54573
5298    -7568
5299   -63454
5300   -30829
5301    46065
5302    56934
5303    -8533
5304   -60234
5305   -31168
5306    39970
5307    58923
5308    -4321
5309   -63222
5310   -31870
5311    40849
5312    56028
5313    -3689
5314   -57270
5315   -36287
5316    37116
5317    60560
5318    -1904
5319   -60198
5320   -33746
5321    35158
5322    56804
5323     2512
5324   -57836
5325   -39676
5326    34872
5327    59213
5328     1932
5329   -56089
5330   -37884
5331    29499
5332    59477
5333     9349
5334   -57336
5335   -43976
5336    31069
5337    60330
5338     7873
5339   -52808
5340   -44609
5341    25400
5342    62778
5343    12971
5344   -55906
5345   -45558
5346    27196
5347    59662
5348    14665
5349   -50178
5350   -49308
5351    20194
5352    63809
5353    14952
5354   -53245
5355   -46280
5356    19949
5357    58385
5358    21100
5359   -48108
5360   -51686
5361    19017
5362    62385
5363    18763
5364   -47794
5365   -48362
5366    14099
5367    60100
5368    24377
5369   -46801
5370   -52347
5371    15506
5372    60765
5373    22677
5374   -43121
5375   -52462
5376     9023
5377    60817
5378    29406
5379   -45263
5380   -54171
5381    10618
5382    57945
5383    29074
5384   -39189
5385   -56062
5386     4740
5387    61849
5388    31560
5389   -41569
5390   -55247
5391     4169
5392    57218
5393    34952
5394   -36470
5395   -60475
5396     1659
5397    58578
5398    34375
5399   -35760
5400   -56496
5401    -2506
5402    56438
5403    39707
5404   -34573
5405   -60361
5406    -1371
5407    55684
5408    36954
5409   -29521
5410   -58354
5411    -8200
5412    55821
5413    41025
5414   -32470
5415   -57381
5416    -5244
5417    52106
5418    41845
5419   -26171
5420   -59632
5421   -10504
5422    54243
5423    43463
5424   -26700
5425   -57848
5426   -11025
5427    49751
5428    46876
5429   -21914
5430   -61420
5431   -15100
5432    52149
5433    45362
5434   -19541
5435   -58577
5436   -19970
5437    48487
5438    50960
5439   -18798
5440   -61313
5441   -18893
5442    47369
5443    48349
5444   -14815
5445   -60461
5446   -24595
5447    46313
5448    52300
5449   -15027
5450   -60359
5451   -21654
5452    44122
5453    50830
5454    -9386
5455   -58886
5456   -27258
5457    43570
5458    53801
5459   -11270
5460   -57336
5461   -26323
5462    38536
5463    53643
5464    -6242
5465   -59262
5466   -29914
5467    39221
5468    53759
5469    -6026
5470   -54953
5471   -31542
5472    36059
5473    56485
5474    -2580
5475   -58224
5476   -32909
5477    35253
5478    54723
5479      805
5480   -54707
5481   -37723
5482    32752
5483    58743
5484     2301
5485   -55242
5486   -36962
5487    30475
5488    56780
5489     6151
5490   -54167
5491   -40722
5492    30887
5493    58392
5494     7108
5495   -52324
5496   -40399
5497    25599
5498    59022
5499    10598
5500   -52657
5501   -42650
5502    26160
5503    56307
5504    11204
5505   -49539
5506   -44294
5507    22844
5508    59212
5509    13223
5510   -50139
5511   -43160
5512    22196
5513    56916
5514    17570
5515   -46506
5516   -47271
5517    18340
5518    60115
5519    17082
5520   -46492
5521   -47489
5522    15877
5523    58191
5524    21002
5525   -45605
5526   -50317
5527    13969
5528    58301
5529    22329
5530   -43028
5531   -50369
5532    10818
5533    57984
5534    26471
5535   -44377
5536   -51685
5537     9914
5538    57376
5539    27269
5540   -39518
5541   -53599
5542     5189
5543    57354
5544    28319
5545   -40745
5546   -53120
5547     5000
5548    55377
5549    30508
5550   -36684
5551   -54602
5552     3044
5553    55919
5554    30745
5555   -35795
5556   -54247
5557      976
5558    55232
5559    33873
5560   -33834
5561   -54378
5562     -397
5563    52860
5564    35630
5565   -31464
5566   -55488
5567    -5352
5568    52938
5569    36843
5570   -29503
5571   -54997
5572    -5889
5573    52071
5574    40537
5575   -27467
5576   -57341
5577    -8918
5578    51901
5579    41660
5580   -24823
5581   -56729
5582   -11271
5583    50264
5584    43694
5585   -22559
5586   -58503
5587   -13449
5588    49083
5589    42877
5590   -20166
5591   -57480
5592   -16074
5593    47692
5594    46463
5595   -18406
5596   -57589
5597   -16818
5598    45643
5599    45407
5600   -16140
5601   -57338
5602   -19705
5603    45541
5604    47378
5605   -15862
5606   -57018
5607   -19966
5608    43399
5609    47891
5610   -12589
5611   -56360
5612   -22944
5613    41600
5614    49329
5615    -9905
5616   -55373
5617   -25926
5618    39716
5619    51574
5620    -7061
5621   -56172
5622   -26676
5623    37876
5624    51665
5625    -5133
5626   -54983
5627   -30294
5628    36109
5629    53502
5630    -3109
5631   -54318
5632   -30805
5633    34312
5634    53772
5635       63
5636   -54013
5637   -33802
5638    32931
5639    54731
5640     1237
5641   -53957
5642   -34705
5643    30820
5644    54807
5645     3225
5646   -52616
5647   -35991
5648    29679
5649    55119
5650     5745
5651   -52454
5652   -37483
5653    27497
5654    54408
5655     5856
5656   -50274
5657   -38681
5658    24489
5659    55299
5660     9445
5661   -48405
5662   -40367
5663    24230
5664    55200
5665    11563
5666   -47326
5667   -42891
5668    20521
5669    55655
5670    13524
5671   -47828
5672   -44335
5673    18460
5674    56361
5675    16696
5676   -44816
5677   -44931
5678    16293
5679    56880
5680    18679
5681   -44131
5682   -46806
5683    14649
5684    55582
5685    22124
5686   -42456
5687   -48293
5688    12139
5689    55046
5690    22633
5691   -42395
5692   -47451
5693     9601
5694    55378
5695    25068
5696   -40584
5697   -48950
5698     9600
5699    54165
5700    25941
5701   -38204
5702   -49282
5703     5744
5704    54212
5705    26607
5706   -37169
5707   -49512
5708     4012
5709    52475
5710    29532
5711   -34692
5712   -52180
5713     1775
5714    52833
5715    30233
5716   -32745
5717   -52932
5718     -609
5719    52407
5720    33565
5721   -31343
5722   -53887
5723    -2807
5724    51622
5725    35665
5726   -28457
5727   -53390
5728    -5600
5729    51552
5730    37988
5731   -27902
5732   -54966
5733    -6660
5734    49059
5735    38739
5736   -23835
5737   -54644
5738    -9703
5739    49100
5740    39837
5741   -23178
5742   -52668
5743    -9925
5744    45862
5745    41294
5746   -21428
5747   -55409
5748   -12772
5749    47432
5750    41157
5751   -19595
5752   -52965
5753   -15539
5754    44173
5755    42915
5756   -16843
5757   -54665
5758   -15990
5759    44067
5760    43179
5761   -14643
5762   -53977
5763   -21652
5764    42398
5765    46001
5766   -13273
5767   -54454
5768   -20594
5769    40122
5770    47314
5771    -9659
5772   -53828
5773   -24495
5774    40749
5775    49042
5776    -9019
5777   -52365
5778   -24586
5779    36385
5780    50382
5781    -4870
5782   -54986
5783   -26719
5784    36716
5785    48812
5786    -6669
5787   -52980
5788   -28837
5789    33221
5790    50334
5791    -2470
5792   -52402
5793   -29836
5794    33267
5795    49673
5796      213
5797   -51062
5798   -31927
5799    32010
5800    52102
5801      206
5802   -49433
5803   -32478
5804    29931
5805    51802
5806     5074
5807   -49886
5808   -35033
5809    28748
5810    52652
5811     4184
5812   -48317
5813   -37799
5814    23512
5815    53231
5816    10212
5817   -49554
5818   -38830
5819    24277
5820    51815
5821    10608
5822   -45239
5823   -40064
5824    20511
5825    54721
5826    12443
5827   -46186
5828   -40951
5829    19222
5830    50973
5831    15543
5832   -44424
5833   -42674
5834    18610
5835    55135
5836    14054
5837   -43612
5838   -41096
5839    14824
5840    52170
5841    19946
5842   -42018
5843   -46317
5844    15469
5845    53027
5846    17646
5847   -39793
5848   -44330
5849    11151
5850    52234
5851    22353
5852   -39926
5853   -46286
5854    10970
5855    51882
5856    23151
5857   -35917
5858   -48264
5859     5525
5860    53748
5861    26745
5862   -35802
5863   -48170
5864     6530
5865    50445
5866    28504
5867   -33347
5868   -51647
5869     2042
5870    51892
5871    28285
5872   -32090
5873   -49005
5874      393
5875    50058
5876    32819
5877   -30588
5878   -51589
5879     -207
5880    50347
5881    31378
5882   -28832
5883   -50097
5884    -3640
5885    48787
5886    34695
5887   -28813
5888   -52497
5889    -4167
5890    46650
5891    33636
5892   -24482
5893   -52905
5894    -7463
5895    48901
5896    36580
5897   -26125
5898   -50153
5899    -7660
5900    44926
5901    38959
5902   -20018
5903   -53186
5904   -11340
5905    47425
5906    38306
5907   -21095
5908   -50350
5909   -14150
5910    41757
5911    43321
5912   -17506
5913   -54178
5914   -14493
5915    43677
5916    41159
5917   -14827
5918   -50350
5919   -18497
5920    40377
5921    46156
5922   -15409
5923   -52820
5924   -17668
5925    38369
5926    42929
5927    -9977
5928   -52134
5929   -23149
5930    39956
5931    45795
5932   -12019
5933   -51229
5934   -20349
5935    36150
5936    47326
5937    -5853
5938   -52176
5939   -24582
5940    36518
5941    45339
5942    -7357
5943   -49786
5944   -25568
5945    32549
5946    48437
5947    -4933
5948   -52026
5949   -27385
5950    33327
5951    46652
5952    -1158
5953   -48812
5954   -30428
5955    30277
5956    50883
5957     -510
5958   -49438
5959   -30391
5960    28656
5961    48681
5962     4106
5963   -47979
5964   -34682
5965    27717
5966    50620
5967     3575
5968   -46702
5969   -34083
5970    24079
5971    50473
5972     8050
5973   -47488
5974   -36738
5975    25369
5976    50254
5977     7926
5978   -44041
5979   -36875
5980    21203
5981    52265
5982    10591
5983   -45456
5984   -36269
5985    21989
5986    49844
5987    12463
5988   -41946
5989   -41266
5990    19269
5991    52350
5992    12627
5993   -42566
5994   -39721
5995    16478
5996    50379
5997    17955
5998   -40315
5999   -44153
6000    16075
6001    50926
6002    16286
6003   -38603
6004   -41918
6005    10606
6006    51746
6007    21868
6008   -39066
6009   -44602
6010    11798
6011    51184
6012    20788
6013   -35053
6014   -44386
6015     6668
6016    49942
6017    24357
6018   -36277
6019   -44379
6020     6598
6021    47967
6022    25549
6023   -32596
6024   -46622
6025     4369
6026    51289
6027    25802
6028   -33346
6029   -45304
6030     2493
6031    47280
6032    29109
6033   -31534
6034   -48212
6035     1930
6036    48529
6037    27865
6038   -29205
6039   -47464
6040    -1358
6041    47884
6042    31842
6043   -28803
6044   -48403
6045    -2172
6046    45388
6047    31748
6048   -23821
6049   -49255
6050    -7029
6051    45766
6052    34113
6053   -24022
6054   -48828
6055    -7143
6056    42969
6057    36663
6058   -21440
6059   -51315
6060   -10625
6061    44865
6062    36946
6063   -18720
6064   -48515
6065   -13333
6066    41497
6067    39316
6068   -19654
6069   -50893
6070   -11881
6071    41951
6072    37819
6073   -17209
6074   -48239
6075   -15825
6076    41034
6077    42493
6078   -15851
6079   -50351
6080   -15210
6081    38192
6082    40801
6083   -12542
6084   -49642
6085   -19058
6086    39264
6087    43196
6088   -12622
6089   -49382
6090   -19737
6091    34767
6092    43297
6093    -8749
6094   -50476
6095   -22077
6096    36406
6097    43411
6098    -6598
6099   -47315
6100   -24072
6101    32071
6102    45919
6103    -4345
6104   -49785
6105   -24964
6106    31739
6107    44447
6108    -1674
6109   -47455
6110   -28109
6111    29573
6112    48346
6113    -2042
6114   -47753
6115   -27624
6116    27805
6117    45855
6118     2722
6119   -47004
6120   -30811
6121    27557
6122    47695
6123     1640
6124   -44395
6125   -31720
6126    24919
6127    47788
6128     4827
6129   -45873
6130   -31503
6131    24654
6132    46612
6133     5894
6134   -43259
6135   -34656
6136    21730
6137    48909
6138     8046
6139   -43756
6140   -34808
6141    21386
6142    47033
6143    11085
6144   -41038
6145   -37780
6146    19239
6147    49473
6148    11963
6149   -40198
6150   -36601
6151    15221
6152    48805
6153    15385
6154   -40146
6155   -41092
6156    15375
6157    49681
6158    15757
6159   -36639
6160   -40519
6161    10560
6162    48797
6163    19590
6164   -38908
6165   -41902
6166    12735
6167    48423
6168    17926
6169   -35308
6170   -42518
6171     8345
6172    49362
6173    20328
6174   -35753
6175   -41884
6176     8295
6177    46495
6178    22339
6179   -33738
6180   -44023
6181     5827
6182    47975
6183    22565
6184   -32574
6185   -43458
6186     4575
6187    45924
6188    26581
6189   -30826
6190   -46244
6191     3368
6192    46543
6193    25973
6194   -28551
6195   -45392
6196    -1191
6197    45145
6198    30718
6199   -27673
6200   -46550
6201    -2174
6202    44339
6203    30554
6204   -24301
6205   -47095
6206    -4217
6207    44583
6208    33081
6209   -23857
6210   -46047
6211    -5086
6212    41914
6213    33583
6214   -21631
6215   -48192
6216    -8414
6217    42768
6218    33994
6219   -20473
6220   -46544
6221    -9660
6222    41891
6223    35403
6224   -19005
6225   -48506
6226    -9372
6227    40907
6228    35857
6229   -16586
6230   -46585
6231   -13567
6232    40415
6233    38676
6234   -16111
6235   -48789
6236   -13753
6237    37305
6238    38376
6239   -11982
6240   -46996
6241   -17469
6242    37712
6243    40085
6244   -12709
6245   -46365
6246   -17988
6247    33570
6248    41035
6249    -8607
6250   -47343
6251   -20157
6252    35608
6253    40934
6254    -7354
6255   -45064
6256   -22490
6257    32470
6258    43678
6259    -5883
6260   -47167
6261   -22794
6262    31978
6263    41871
6264    -4263
6265   -45570
6266   -25890
6267    30812
6268    44764
6269    -3185
6270   -45800
6271   -25643
6272    28625
6273    44445
6274     -704
6275   -44749
6276   -28066
6277    27946
6278    45545
6279     -430
6280   -43934
6281   -29852
6282    24361
6283    45966
6284     3717
6285   -44030
6286   -30504
6287    24837
6288    45409
6289     4807
6290   -41553
6291   -31859
6292    22244
6293    46245
6294     7917
6295   -41842
6296   -32542
6297    19628
6298    45474
6299     8887
6300   -39382
6301   -34878
6302    18878
6303    45485
6304    10456
6305   -39342
6306   -35082
6307    16745
6308    45199
6309    12569
6310   -38272
6311   -37168
6312    15685
6313    46839
6314    12725
6315   -36795
6316   -36932
6317    13852
6318    46976
6319    14647
6320   -38086
6321   -39010
6322    13428
6323    45614
6324    16863
6325   -34382
6326   -40296
6327     9713
6328    46519
6329    18681
6330   -35849
6331   -39798
6332     8117
6333    43262
6334    22394
6335   -32221
6336   -42365
6337     6218
6338    45707
6339    21573
6340   -30858
6341   -41181
6342     4817
6343    44525
6344    24912
6345   -28596
6346   -43107
6347     2801
6348    43984
6349    23337
6350   -27228
6351   -43223
6352     -371
6353    43206
6354    27799
6355   -27293
6356   -45030
6357      445
6358    43277
6359    28102
6360   -25397
6361   -44630
6362    -2378
6363    43487
6364    30662
6365   -23988
6366   -44369
6367    -3969
6368    41585
6369    29511
6370   -22548
6371   -46302
6372    -6097
6373    41063
6374    32295
6375   -21862
6376   -44519
6377    -7622
6378    40451
6379    33869
6380   -19428
6381   -45638
6382    -8508
6383    40015
6384    34295
6385   -16415
6386   -44682
6387   -11984
6388    37844
6389    35428
6390   -15870
6391   -46436
6392   -13782
6393    36152
6394    36113
6395   -13627
6396   -45748
6397   -15617
6398    36548
6399    37796
6400   -12087
6401   -44205
6402   -16300
6403    34631
6404    38786
6405    -9034
6406   -45481
6407   -18336
6408    34085
6409    39061
6410    -8328
6411   -44858
6412   -20810
6413    30593
6414    40129
6415    -7774
6416   -45755
6417   -21402
6418    31806
6419    40424
6420    -5517
6421   -44192
6422   -23410
6423    29129
6424    41482
6425    -4205
6426   -44341
6427   -24509
6428    28330
6429    41552
6430    -1693
6431   -43072
6432   -25993
6433    25725
6434    42408
6435     -250
6436   -41623
6437   -27589
6438    24312
6439    43339
6440     2197
6441   -42402
6442   -28623
6443    24020
6444    43025
6445     3942
6446   -40262
6447   -29682
6448    21415
6449    44086
6450     5969
6451   -41352
6452   -31122
6453    21822
6454    43206
6455     6696
6456   -39081
6457   -33444
6458    18467
6459    45226
6460     8476
6461   -39417
6462   -32504
6463    18582
6464    44565
6465     9489
6466   -37117
6467   -34664
6468    16524
6469    45238
6470    10522
6471   -36855
6472   -35148
6473    14397
6474    46065
6475    14185
6476   -36304
6477   -36805
6478    12939
6479    44698
6480    15174
6481   -35574
6482   -37040
6483     9706
6484    43790
6485    17429
6486   -32719
6487   -38116
6488     8953
6489    42712
6490    18978
6491   -30612
6492   -39192
6493     6376
6494    43433
6495    20872
6496   -31162
6497   -39963
6498     5982
6499    42982
6500    22273
6501   -29577
6502   -38998
6503     3509
6504    43204
6505    22573
6506   -27897
6507   -41059
6508     3799
6509    42635
6510    24761
6511   -27078
6512   -42751
6513      934
6514    42494
6515    25618
6516   -25760
6517   -41953
6518    -1361
6519    41563
6520    27989
6521   -23605
6522   -42216
6523    -2647
6524    40366
6525    28066
6526   -21508
6527   -42606
6528    -5311
6529    39687
6530    30672
6531   -20648
6532   -41382
6533    -7015
6534    38343
6535    31723
6536   -18109
6537   -42771
6538    -8831
6539    37462
6540    32788
6541   -17739
6542   -43101
6543    -9988
6544    35486
6545    33151
6546   -15823
6547   -44430
6548   -12101
6549    36344
6550    33910
6551   -15441
6552   -43796
6553   -12628
6554    34407
6555    35022
6556   -12994
6557   -44958
6558   -14138
6559    34578
6560    35868
6561   -12166
6562   -43330
6563   -16539
6564    33281
6565    36953
6566    -9620
6567   -43716
6568   -16366
6569    32337
6570    37030
6571    -7715
6572   -42772
6573   -19758
6574    31327
6575    38805
6576    -6250
6577   -41298
6578   -20713
6579    28773
6580    39765
6581    -3477
6582   -42188
6583   -21615
6584    26882
6585    39812
6586    -1976
6587   -41289
6588   -23453
6589    25021
6590    40394
6591     -292
6592   -41858
6593   -25200
6594    25940
6595    40165
6596     1150
6597   -41096
6598   -25764
6599    24504
6600    42174
6601     2463
6602   -39891
6603   -27568
6604    23261
6605    41736
6606     3475
6607   -39119
6608   -29125
6609    22147
6610    43083
6611     5510
6612   -38404
6613   -29958
6614    19519
6615    41416
6616     7702
6617   -38812
6618   -31810
6619    18982
6620    43128
6621     8027
6622   -35885
6623   -30991
6624    16105
6625    42911
6626    11572
6627   -35277
6628   -33989
6629    15017
6630    41966
6631    12492
6632   -33786
6633   -33560
6634    12472
6635    42770
6636    14763
6637   -35437
6638   -34922
6639    10355
6640    41983
6641    15207
6642   -31941
6643   -36094
6644     9408
6645    42828
6646    16649
6647   -32382
6648   -35836
6649     8330
6650    40521
6651    18206
6652   -29511
6653   -37615
6654     6531
6655    42624
6656    19254
6657   -29943
6658   -37174
6659     5192
6660    40540
6661    21387
6662   -27902
6663   -39636
6664     3975
6665    40915
6666    21511
6667   -26920
6668   -38649
6669     1514
6670    41270
6671    24250
6672   -25823
6673   -39560
6674      690
6675    38992
6676    24573
6677   -23092
6678   -39776
6679    -3386
6680    39270
6681    27547
6682   -21659
6683   -39785
6684    -3542
6685    38023
6686    28662
6687   -20363
6688   -41762
6689    -5566
6690    39216
6691    29199
6692   -19235
6693   -40366
6694    -6214
6695    36171
6696    30787
6697   -17579
6698   -42175
6699    -7251
6700    36728
6701    30420
6702   -16253
6703   -41628
6704    -9648
6705    35044
6706    33613
6707   -15504
6708   -41446
6709   -11003
6710    34407
6711    33618
6712   -12895
6713   -41660
6714   -14476
6715    33750
6716    34631
6717   -12355
6718   -41457
6719   -14399
6720    31414
6721    35399
6722    -9495
6723   -41700
6724   -15161
6725    31112
6726    35832
6727    -8255
6728   -40049
6729   -17780
6730    28356
6731    36579
6732    -6216
6733   -41058
6734   -18907
6735    29721
6736    36477
6737    -4709
6738   -40598
6739   -21951
6740    26923
6741    37968
6742    -4430
6743   -41430
6744   -21038
6745    25027
6746    36822
6747    -1644
6748   -39265
6749   -24106
6750    26168
6751    38979
6752     -329
6753   -39875
6754   -23136
6755    23093
6756    39589
6757     2636
6758   -38278
6759   -26292
6760    22953
6761    39158
6762      812
6763   -36589
6764   -26328
6765    19106
6766    39829
6767     4635
6768   -37996
6769   -28133
6770    19443
6771    38886
6772     6583
6773   -35395
6774   -29096
6775    17302
6776    40853
6777     7142
6778   -35429
6779   -30118
6780    15894
6781    40069
6782    10088
6783   -33559
6784   -30456
6785    14988
6786    40340
6787    10334
6788   -33877
6789   -31182
6790    13659
6791    40787
6792    12761
6793   -34224
6794   -32892
6795    11986
6796    40050
6797    12609
6798   -31651
6799   -34367
6800    10079
6801    41611
6802    15672
6803   -31494
6804   -33890
6805     9851
6806    40193
6807    16630
6808   -29198
6809   -36467
6810     7427
6811    41502
6812    18200
6813   -28264
6814   -35514
6815     5932
6816    38311
6817    19945
6818   -26545
6819   -37552
6820     4109
6821    40338
6822    19573
6823   -25878
6824   -35646
6825     1752
6826    37380
6827    22730
6828   -24315
6829   -38187
6830     2178
6831    37734
6832    23054
6833   -23787
6834   -37527
6835    -1259
6836    37698
6837    26096
6838   -23856
6839   -39130
6840    -2374
6841    36809
6842    26304
6843   -21151
6844   -39333
6845    -3849
6846    37870
6847    27277
6848   -20273
6849   -39583
6850    -5108
6851    34664
6852    28460
6853   -18519
6854   -40160
6855    -7061
6856    35991
6857    28454
6858   -16698
6859   -39473
6860    -9268
6861    33396
6862    29783
6863   -14714
6864   -39991
6865   -10046
6866    34181
6867    31461
6868   -12738
6869   -39258
6870   -12180
6871    31567
6872    33231
6873   -11100
6874   -38307
6875   -13104
6876    30319
6877    31219
6878   -10248
6879   -38984
6880   -15508
6881    30329
6882    33655
6883    -9720
6884   -38569
6885   -15090
6886    28931
6887    34524
6888    -6928
6889   -38545
6890   -17415
6891    28872
6892    35777
6893    -7441
6894   -38597
6895   -18223
6896    26812
6897    36265
6898    -4401
6899   -40200
6900   -19728
6901    25500
6902    35290
6903    -3135
6904   -37600
6905   -22000
6906    24918
6907    37322
6908    -2608
6909   -37362
6910   -21451
6911    23564
6912    35686
6913     2264
6914   -35749
6915   -24546
6916    22503
6917    37605
6918     2002
6919   -35387
6920   -23080
6921    20217
6922    36448
6923     3848
6924   -34586
6925   -27401
6926    19830
6927    38187
6928     3892
6929   -34373
6930   -26314
6931    17264
6932    38140
6933     5904
6934   -34531
6935   -27684
6936    17423
6937    38927
6938     7665
6939   -33281
6940   -29410
6941    14361
6942    39180
6943    10042
6944   -34311
6945   -31033
6946    14801
6947    38566
6948    10372
6949   -31130
6950   -32070
6951    11953
6952    38987
6953    12224
6954   -31509
6955   -31296
6956    11302
6957    38498
6958    14431
6959   -29931
6960   -32909
6961     8895
6962    38304
6963    14174
6964   -28565
6965   -33207
6966     7538
6967    37176
6968    16562
6969   -28107
6970   -34002
6971     6975
6972    37245
6973    17896
6974   -25569
6975   -34666
6976     3895
6977    37732
6978    18290
6979   -25630
6980   -35300
6981     3999
6982    37825
6983    19264
6984   -23956
6985   -35408
6986     1866
6987    37906
6988    21123
6989   -24304
6990   -35712
6991      775
6992    35961
6993    22371
6994   -20842
6995   -37253
6996     -532
6997    35883
6998    23653
6999   -20848
7000   -36066
7001    -3279
7002    34994
7003    25301
7004   -19066
7005   -38489
7006    -3459
7007    34106
7008    25981
7009   -17506
7010   -36748
7011    -6672
7012    33333
7013    27234
7014   -17095
7015   -38048
7016    -6792
7017    32283
7018    27417
7019   -14143
7020   -37144
7021   -10093
7022    32277
7023    29350
7024   -15062
7025   -36600
7026    -9298
7027    31408
7028    29484
7029   -12749
7030   -38351
7031   -11464
7032    31405
7033    30245
7034   -12029
7035   -38396
7036   -11063
7037    29483
7038    32542
7039    -9294
7040   -38201
7041   -14046
7042    29348
7043    32584
7044    -8104
7045   -36742
7046   -16273
7047    26644
7048    35084
7049    -6410
7050   -37859
7051   -16625
7052    27438
7053    33158
7054    -4934
7055   -36134
7056   -17750
7057    25341
7058    34139
7059    -4187
7060   -36415
7061   -18230
7062    23466
7063    34440
7064    -2200
7065   -35477
7066   -21601
7067    22575
7068    34461
7069     -847
7070   -34270
7071   -21530
7072    21813
7073    35522
7074     1528
7075   -36947
7076   -23038
7077    20515
7078    36517
7079     1307
7080   -34256
7081   -24220
7082    19877
7083    38167
7084     4007
7085   -34488
7086   -24826
7087    18011
7088    36092
7089     4958
7090   -33642
7091   -26794
7092    17499
7093    37181
7094     6018
7095   -32028
7096   -27045
7097    15901
7098    37052
7099     7580
7100   -31845
7101   -28524
7102    14736
7103    36264
7104     9705
7105   -30172
7106   -28394
7107    11283
7108    35788
7109    11255
7110   -30384
7111   -28958
7112    11677
7113    35933
7114    10699
7115   -27699
7116   -30043
7117     8938
7118    37366
7119    12967
7120   -28620
7121   -31275
7122     9119
7123    36623
7124    15222
7125   -26282
7126   -32320
7127     6197
7128    37936
7129    15838
7130   -26984
7131   -32029
7132     6071
7133    35712
7134    18729
7135   -26411
7136   -35244
7137     5023
7138    36756
7139    18138
7140   -24178
7141   -33903
7142     3452
7143    35481
7144    20438
7145   -23653
7146   -34821
7147     1195
7148    34533
7149    20244
7150   -21153
7151   -34366
7152    -1690
7153    34957
7154    22371
7155   -21396
7156   -34031
7157    -1061
7158    33473
7159    22868
7160   -18285
7161   -34961
7162    -3459
7163    32754
7164    24142
7165   -17938
7166   -34321
7167    -4771
7168    32287
7169    24773
7170   -15993
7171   -35341
7172    -5671
7173    32570
7174    26921
7175   -16200
7176   -35881
7177    -7916
7178    30520
7179    27666
7180   -13260
7181   -37192
7182    -7484
7183    31450
7184    27957
7185   -12327
7186   -36074
7187   -11064
7188    29701
7189    28352
7190   -12464
7191   -37586
7192   -10457
7193    29428
7194    29056
7195   -10044
7196   -36014
7197   -13545
7198    28601
7199    31390
7200    -8795
7201   -34355
7202   -13146
7203    25168
7204    31087
7205    -7190
7206   -36048
7207   -15048
7208    26478
7209    31073
7210    -5783
7211   -34949
7212   -16758
7213    24132
7214    33014
7215    -4490
7216   -35276
7217   -18579
7218    24798
7219    32302
7220    -3055
7221   -33915
7222   -19140
7223    22103
7224    34973
7225    -1574
7226   -34642
7227   -19244
7228    22580
7229    33317
7230      906
7231   -34212
7232   -22090
7233    20683
7234    35378
7235      663
7236   -34168
7237   -22397
7238    19162
7239    34403
7240     4113
7241   -32917
7242   -23688
7243    17884
7244    34163
7245     4014
7246   -30853
7247   -24725
7248    15949
7249    34386
7250     5787
7251   -31501
7252   -26262
7253    14235
7254    34787
7255     6439
7256   -30111
7257   -26285
7258    13731
7259    35494
7260     8392
7261   -30726
7262   -26940
7263    13211
7264    34497
7265     9392
7266   -29484
7267   -28762
7268    12006
7269    35145
7270    10792
7271   -29093
7272   -28813
7273    10112
7274    35005
7275    13511
7276   -28091
7277   -29895
7278     9467
7279    36277
7280    13272
7281   -26437
7282   -29525
7283     6963
7284    36233
7285    14352
7286   -25123
7287   -31107
7288     8015
7289    35033
7290    14727
7291   -23315
7292   -31421
7293     4152
7294    34537
7295    16719
7296   -24734
7297   -31827
7298     4313
7299    32103
7300    17930
7301   -21947
7302   -31772
7303     1055
7304    33855
7305    17930
7306   -21440
7307   -32088
7308      984
7309    32391
7310    19920
7311   -19240
7312   -34026
7313     -683
7314    33585
7315    21663
7316   -18475
7317   -32654
7318    -2221
7319    32855
7320    23439
7321   -18234
7322   -34443
7323    -3153
7324    33133
7325    22234
7326   -16498
7327   -34537
7328    -5732
7329    30940
7330    25268
7331   -16266
7332   -34998
7333    -5609
7334    30737
7335    24271
7336   -14894
7337   -34976
7338    -7444
7339    28980
7340    26123
7341   -13504
7342   -33983
7343    -7744
7344    29034
7345    26920
7346   -12608
7347   -35218
7348   -10965
7349    28666
7350    26744
7351   -10689
7352   -34079
7353   -11567
7354    27375
7355    27998
7356    -8266
7357   -35066
7358   -11419
7359    25901
7360    29344
7361    -7212
7362   -34554
7363   -14724
7364    24493
7365    30139
7366    -6505
7367   -34155
7368   -13932
7369    24482
7370    31805
7371    -4313
7372   -33734
7373   -16914
7374    23391
7375    32498
7376    -4515
7377   -33537
7378   -17288
7379    21472
7380    31551
7381    -2412
7382   -33588
7383   -18733
7384    21240
7385    32067
7386    -1502
7387   -32819
7388   -19601
7389    19369
7390    32497
7391     -159
7392   -32839
7393   -20000
7394    19507
7395    32198
7396     1951
7397   -31667
7398   -21027
7399    17546
7400    33144
7401     3117
7402   -30911
7403   -21050
7404    17322
7405    33127
7406     4326
7407   -31452
7408   -23923
7409    15444
7410    33935
7411     5416
7412   -29970
7413   -25693
7414    13408
7415    33099
7416     7606
7417   -30377
7418   -27169
7419    13726
7420    34860
7421     7269
7422   -27617
7423   -26226
7424    11862
7425    34744
7426    10301
7427   -28379
7428   -28533
7429    11540
7430    33582
7431     9627
7432   -25769
7433   -28135
7434     8724
7435    34387
7436    13047
7437   -26849
7438   -26848
7439     8888
7440    32601
7441    13559
7442   -24563
7443   -29259
7444     6922
7445    33254
7446    13239
7447   -25054
7448   -28787
7449     5246
7450    31964
7451    15363
7452   -21973
7453   -30635
7454     4847
7455    32812
7456    15177
7457   -21665
7458   -31295
7459     2271
7460    33009
7461    18400
7462   -21250
7463   -31616
7464     2225
7465    32095
7466    18558
7467   -20492
7468   -31424
7469     -736
7470    32071
7471    18928
7472   -19896
7473   -33040
7474     -673
7475    29816
7476    19961
7477   -17410
7478   -32383
7479    -3073
7480    31527
7481    21560
7482   -17459
7483   -31820
7484    -3606
7485    29931
7486    23546
7487   -16041
7488   -32667
7489    -5572
7490    29351
7491    22688
7492   -14435
7493   -31913
7494    -6880
7495    27644
7496    24859
7497   -13557
7498   -33684
7499    -7028
7500    28771
7501    24272
7502   -11598
7503   -33220
7504    -9710
7505    27724
7506    27120
7507   -10909
7508   -33628
7509   -10817
7510    26352
7511    26095
7512    -8864
7513   -33760
7514   -11936
7515    25840
7516    28063
7517    -9017
7518   -32296
7519   -12906
7520    24508
7521    28508
7522    -6935
7523   -34288
7524   -13572
7525    24910
7526    28543
7527    -5415
7528   -31117
7529   -15195
7530    23596
7531    29032
7532    -4091
7533   -32328
7534   -15997
7535    22928
7536    28322
7537    -3722
7538   -29528
7539   -16935
7540    21031
7541    30492
7542    -2241
7543   -31488
7544   -16156
7545    19595
7546    30849
7547     -265
7548   -30159
7549   -19977
7550    19437
7551    31418
7552     -477
7553   -30298
7554   -19538
7555    17838
7556    32093
7557     2968
7558   -31200
7559   -21504
7560    17719
7561    31164
7562     3678
7563   -29660
7564   -22448
7565    14891
7566    32553
7567     4663
7568   -29840
7569   -23416
7570    15027
7571    31333
7572     6495
7573   -28437
7574   -24056
7575    12799
7576    32691
7577     7096
7578   -28566
7579   -24109
7580    11187
7581    32137
7582     8190
7583   -26606
7584   -26136
7585    11515
7586    32884
7587     7755
7588   -25898
7589   -24730
7590    10776
7591    31961
7592    11942
7593   -25148
7594   -27744
7595     8875
7596    31830
7597    11846
7598   -24132
7599   -27886
7600     7128
7601    32384
7602    13419
7603   -24325
7604   -27111
7605     6260
7606    31399
7607    13807
7608   -22145
7609   -29117
7610     4193
7611    32020
7612    16210
7613   -22660
7614   -28906
7615     2887
7616    31137
7617    16845
7618   -19720
7619   -30951
7620     3172
7621    31778
7622    17561
7623   -20196
7624   -30188
7625       54
7626    29426
7627    19048
7628   -18596
7629   -30794
7630      626
7631    30274
7632    18956
7633   -18161
7634   -29637
7635    -2516
7636    29684
7637    20736
7638   -16953
7639   -31164
7640    -1405
7641    28767
7642    21334
7643   -15377
7644   -30660
7645    -4721
7646    29498
7647    21958
7648   -13975
7649   -31453
7650    -4915
7651    26468
7652    24267
7653   -13024
7654   -31456
7655    -6661
7656    28126
7657    23469
7658   -12788
7659   -30995
7660    -7015
7661    26365
7662    24674
7663   -11408
7664   -31538
7665    -9227
7666    25672
7667    24082
7668    -9490
7669   -31670
7670   -10401
7671    25500
7672    26252
7673    -9582
7674   -31765
7675   -10711
7676    24769
7677    25990
7678    -7716
7679   -31639
7680   -11970
7681    23567
7682    27096
7683    -7423
7684   -30111
7685   -12680
7686    22248
7687    27873
7688    -4518
7689   -31327
7690   -14501
7691    21715
7692    28799
7693    -5137
7694   -29303
7695   -16542
7696    20031
7697    29419
7698    -2029
7699   -31816
7700   -16779
7701    20502
7702    29016
7703    -1561
7704   -29795
7705   -18650
7706    18497
7707    30305
7708      742
7709   -30310
7710   -18189
7711    16983
7712    29777
7713      506
7714   -29606
7715   -19353
7716    16549
7717    30179
7718     2257
7719   -28946
7720   -19306
7721    14965
7722    30091
7723     3617
7724   -28157
7725   -21973
7726    15560
7727    30124
7728     4691
7729   -27900
7730   -21417
7731    12137
7732    30507
7733     6086
7734   -27057
7735   -22288
7736    11316
7737    30310
7738     7476
7739   -26044
7740   -22961
7741     9823
7742    32582
7743     8775
7744   -25678
7745   -24763
7746    10255
7747    30354
7748    10221
7749   -25253
7750   -25523
7751     8587
7752    31220
7753     9478
7754   -24282
7755   -25859
7756     6958
7757    30260
7758    13186
7759   -24465
7760   -26841
7761     6400
7762    31323
7763    12153
7764   -22256
7765   -26423
7766     5249
7767    30814
7768    15047
7769   -21759
7770   -26686
7771     4523
7772    30535
7773    15522
7774   -19291
7775   -28504
7776     2180
7777    28904
7778    15462
7779   -19010
7780   -27519
7781     2383
7782    28687
7783    16354
7784   -18066
7785   -28986
7786      717
7787    28724
7788    17656
7789   -17975
7790   -28590
7791    -1625
7792    28371
7793    19072
7794   -17048
7795   -30161
7796    -1727
7797    29508
7798    19748
7799   -16268
7800   -29313
7801    -3760
7802    27369
7803    20116
7804   -15003
7805   -29911
7806    -3080
7807    26816
7808    21984
7809   -13089
7810   -29570
7811    -5276
7812    26931
7813    22347
7814   -12766
7815   -30801
7816    -5928
7817    26014
7818    21996
7819   -12214
7820   -30117
7821    -9034
7822    25857
7823    23145
7824   -10507
7825   -30371
7826    -8313
7827    24678
7828    24241
7829    -9183
7830   -29487
7831   -10600
7832    25154
7833    24129
7834    -7453
7835   -30464
7836   -10939
7837    22661
7838    26628
7839    -6675
7840   -29855
7841   -11973
7842    22333
7843    24913
7844    -5291
7845   -30220
7846   -13244
7847    20346
7848    26908
7849    -4400
7850   -29227
7851   -14171
7852    20613
7853    26419
7854    -3095
7855   -30273
7856   -15184
7857    19574
7858    28409
7859    -2685
7860   -28739
7861   -16471
7862    18970
7863    28446
7864     -622
7865   -29277
7866   -16865
7867    18231
7868    27724
7869     -560
7870   -27535
7871   -17544
7872    16562
7873    29108
7874     1658
7875   -28551
7876   -19181
7877    15878
7878    28625
7879     1573
7880   -26473
7881   -20241
7882    14979
7883    29121
7884     2944
7885   -27644
7886   -20326
7887    14167
7888    29039
7889     4080
7890   -26400
7891   -22533
7892    13258
7893    29094
7894     6491
7895   -26186
7896   -21442
7897    11549
7898    30634
7899     7354
7900   -25208
7901   -24122
7902    11071
7903    28970
7904     9128
7905   -24234
7906   -23805
7907     8527
7908    30234
7909     9496
7910   -22978
7911   -25187
7912     8581
7913    28921
7914    10307
7915   -21848
7916   -25659
7917     7075
7918    29624
7919    10685
7920   -22202
7921   -24872
7922     6623
7923    28268
7924    13730
7925   -21306
7926   -25443
7927     4408
7928    29462
7929    12367
7930   -20762
7931   -26419
7932     3476
7933    28602
7934    14443
7935   -19619
7936   -26642
7937     2505
7938    28360
7939    14869
7940   -18106
7941   -27255
7942      984
7943    28142
7944    17628
7945   -17894
7946   -27265
7947     -183
7948    27918
7949    16721
7950   -16427
7951   -28677
7952    -1691
7953    27294
7954    19618
7955   -17072
7956   -26989
7957    -2085
7958    26307
7959    18868
7960   -13372
7961   -28821
7962    -4203
7963    26421
7964    19591
7965   -14385
7966   -28400
7967    -4792
7968    25802
7969    20574
7970   -13248
7971   -29963
7972    -5276
7973    24876
7974    21279
7975   -12776
7976   -27847
7977    -7666
7978    24454
7979    21880
7980   -10653
7981   -28809
7982    -7542
7983    23758
7984    22944
7985    -9868
7986   -27614
7987    -9889
7988    24049
7989    23359
7990    -7284
7991   -28886
7992    -8493
7993    21452
7994    25101
7995    -7579
7996   -28200
7997   -11976
7998    22625
7999    24870
8000    -5616
8001   -28917
8002   -11828
8003    20276
8004    25234
8005    -4475
8006   -28192
8007   -13898
8008    21409
8009    24292
8010    -3707
8011   -28053
8012   -13921
8013    18431
8014    27290
8015    -2717
8016   -28525
8017   -14735
8018    18650
8019    25807
8020    -1592
8021   -27979
8022   -15632
8023    17204
8024    27508
8025    -1496
8026   -27466
8027   -17602
8028    17507
8029    26226
8030     1391
8031   -26941
8032   -17202
8033    15609
8034    28529
8035     1020
8036   -25974
8037   -19488
8038    14593
8039    27742
8040     4057
8041   -26624
8042   -18854
8043    13876
8044    28533
8045     3760
8046   -25049
8047   -21349
8048    12450
8049    28614
8050     6719
8051   -24940
8052   -20085
8053    11618
8054    28274
8055     5979
8056   -23120
8057   -22260
8058    11599
8059    27155
8060     8259
8061   -24550
8062   -20266
8063     8268
8064    28371
8065     6808
8066   -22105
8067   -23847
8068    10608
8069    27395
8070     9480
8071   -23102
8072   -23055
8073     6686
8074    29480
8075     9862
8076   -21714
8077   -25385
8078     6925
8079    26726
8080    12046
8081   -21756
8082   -24174
8083     3271
8084    29207
8085    11560
8086   -18775
8087   -25154
8088     5461
8089    26174
8090    15504
8091   -19958
8092   -24879
8093     1929
8094    28873
8095    12523
8096   -18243
8097   -26858
8098     1795
8099    26356
8100    17013
8101   -17925
8102   -24760
8103      797
8104    27354
8105    15054
8106   -15434
8107   -26484
8108     1027
8109    24421
8110    18151
8111   -17428
8112   -25135
8113    -1906
8114    27436
8115    15641
8116   -14095
8117   -28703
8118    -2533
8119    24779
8120    18378
8121   -11470
##END NTUPLES=NMR FID
##END=
