# Supplementary material for: An untargeted multi-technique metabolomics approach to studying intracellular metabolites of HepG2 cells exposed to 2,3,7,8-tetrachlorodibenzo-p-dioxin
Source: BMC Genomics. 2011 May 20;12:251. doi: 10.1186/1471-2164-12-251 (PMC3141663; doi:10.1186/1471-2164-12-251)
Supplement: Additional file 2 — Metadata and NMR raw data: ZIP file containing: -All NMR raw data (in JCAMP-DX format ".dx") -The metadata on NMR (polars & apolars), LC-MS and GC-MS data sets (as Tab delimited files ".txt"). [file 1471-2164-12-251-S2.ZIP › TE/Ainhoa/SAFETY COPY D Disk/TRABAJO/ARTICLES/ARTICLE Metabolomics TCDD_ACCEPTED/JCAMP_DX_NMR_data_and_all_metadata/NMR_apolar_Ctrol_p7.3C.dx]

##TITLE=
##JCAMPDX= 6.0         $$ Bruker NMR JCAMP-DX V2.0
##DATA TYPE= NMR FID
##DATA CLASS= NTUPLES
##ORIGIN= Bruker BioSpin GmbH
##OWNER= bruker
$$ 1.72 TOPSPIN		Version 2.1
$$ 2011-04-15 14:44:40.430 +0200  WUR\bruker@RIK1030
$$ Compression mode = fixed
##.OBSERVE FREQUENCY= 400.1319223
##.OBSERVE NUCLEUS= ^1H
##.DELAY= (6, 6)
##.ACQUISITION MODE= SIMULTANEOUS (DQD)
##.ACQUISITION SCHEME= undefined
##.AVERAGES= 128
##.DIGITISER RES= 18
##SPECTROMETER/DATA SYSTEM= avance400
##.PULSE SEQUENCE= zg
##.SOLVENT NAME= CDCl3
##.SHIFT REFERENCE= INTERNAL, CDCl3, 1, 11.01498
##AUDIT TRAIL= $$ (NUMBER, WHEN, WHO, WHERE, PROCESS, VERSION, WHAT)
$$ ##TITLE= Audit trail, TOPSPIN		Version 1.3
$$ ##JCAMPDX= 5.01
$$ ##ORIGIN= Bruker BioSpin GmbH
$$ ##OWNER= bruker
$$ $$ P:/NMR-data/data/Ainhoa_raw_data/nmr/AR190608.3C/1/audita.txt
$$ ##AUDIT TRAIL=  $$ (NUMBER, WHEN, WHO, WHERE, VERSION, WHAT)
(   1,<2008-06-19 12:23:07.025 +0200>,<WUR\bruker>,<RIK1030>,<TOPSPIN 1.3>,
      <created by zg, POWCHK disabled, PULCHK disabled
       configuration hash MD5:
       D1 93 94 B6 6B D6 3B BD 35 EA 0D 0D AE B0 63 FA
       data hash MD5: 16K
       F9 39 F5 CB F3 C0 F6 83 60 29 3C F8 8C D7 12 0B>)
(   2,<2011-04-15 14:44:37.930 +0200>,<WUR\bruker>,<RIK1030>,<proc1d>,<TOPSPIN 2.1>,
      <convdta from       1 "NMR_apolar_Ctrol_p7.3C" "Ainhoa_raw_data" "P:\NMR-data"
       data hash MD5: 16244
       67 A9 AB 95 B9 2A 9E E4 5A 8E 01 28 07 AA 6C 75>)
$$ ##END=
$$ 
$$ $$ hash MD5
$$ $$ A2 42 C1 5E 08 65 B0 F7 CB 62 A0 09 A6 D4 6A 57
##$RELAX= 
##$BRUKER FILE EXP=format.temp
$$ EDIT_PAR COMMAND FILE
$$ 
$$ DI_MODE         LONG
$$ ED_ENTRY        ACQU
$$ ORDER           FILE
$$ 
$$ 
$$ HEADER		"F2 - Acquisition Parameters"
$$ T_NAME		Date_
$$ 		TYPE	R64
$$ 		CLASS	ACQU
$$ 		SUBRANGE 0.0 50000000
$$ 		REL	"Date_=itodate(DATE)"
$$ 		INV_REL	"DATE=datetoi(Date_,DATE)"
$$ 		FORMAT	"%14.0f"
$$ 		TEXT	" "
$$ END
$$ T_NAME		Time
$$ 		TYPE	R32
$$ 		CLASS	ACQU
$$ 		SUBRANGE 0.0 1000000
$$ 		REL	"Time=itotime(DATE)"
$$ 		INV_REL	"DATE=timetoi(Time,DATE)"
$$ 		FORMAT	"%14.2f"
$$ 		TEXT	" "
$$ END
$$ NAME		INSTRUM
$$ 		TEXT	" "
$$ END
$$ NAME		PROBHD
$$ 		FORMAT	"%14.14s"
$$ 		TEXT	" "
$$ END
$$ NAME		PULPROG
$$ 		TEXT	" "
$$ END
$$ NAME		TD
$$ 		TEXT	" "
$$ END
$$ NAME		SOLVENT
$$ 		TEXT	" "
$$ END
$$ NAME		NS
$$ 		TEXT	" "
$$ END
$$ NAME		DS
$$ 		TEXT	" "
$$ END
$$ T_NAME		SWH
$$ 		TYPE	R32
$$ 		CLASS	ACQU
$$ 		SUBRANGE 0.0 1e8
$$ 		REL	"SWH=SW*SFO1"
$$ 		INV_REL "SW=SWH/SFO1"
$$ 		UNIT	"Hz"
$$ 		FORMAT	"%14.3f Hz"
$$ 		TEXT	" "
$$ END
$$ T_NAME          FIDRES
$$                 TYPE    R32
$$                 CLASS   ACQU
$$                 SUBRANGE 0.0 100000
$$                 REL     "FIDRES=SW*SFO1/TD"
$$                 INV_REL "TD = nextpow(SW*SFO1/FIDRES)"
$$ 		UNIT	"Hz"
$$ 		FORMAT	"%14.6f Hz"
$$ 		TEXT	" "
$$ END
$$ T_NAME          AQ
$$ 		TYPE	R32
$$ 		CLASS	ACQU
$$ 		SUBRANGE 0.0 1000
$$ 		REL	"AQ=aqcalc(SW,SFO1,TD,DIGTYP)"
$$ 		INV_REL	"TD=tdcalc(SW,SFO1,1.0e6*AQ,DIGTYP)"
$$ 		UNIT	"sec"
$$ 		FORMAT	"%14.7f sec"
$$ 		TEXT	" "
$$ END
$$ NAME		RG
$$ 		TEXT	" "
$$ END
$$ T_NAME          DW
$$ 		TYPE	R32
$$ 		CLASS	ACQU
$$ 		SUBRANGE 0.0 1000000
$$ 		REL	"DW=1/(2*SW*SFO1)"
$$ 		INV_REL	"SW=1000000/(2*(0.005+DW)*SFO1)"
$$ 		UNIT	"usec"
$$ 		FORMAT	"%14.3lf usec"
$$ 		TEXT	" "
$$ END
$$ NAME		DE
$$ 		FORMAT	"%14.2f usec"
$$ 		TEXT	" "
$$ END
$$ NAME		TE
$$ 		FORMAT	"%14.1f K"
$$ 		TEXT	" "
$$ END
$$ T_NAME		D1
$$ 		TYPE	R32
$$ 		CLASS	ACQU
$$ 		SUBRANGE 0.0 1e38
$$ 		REL	"D1=D[1]"
$$ 		INV_REL	"D[1]=D1"
$$ 		UNIT	"sec"
$$ 		FORMAT	"%14.8f sec"
$$ 		TEXT	" "
$$ END
$$ NAME		TD0
$$ 		TEXT	" "
$$ END
$$ HEADER		"======== CHANNEL f1 ========"
$$ NAME		NUC1
$$ 		NONEDIT
$$ 		TEXT	" "
$$ END
$$ T_NAME		P1
$$ 		TYPE	R32
$$ 		CLASS	ACQU
$$ 		SUBRANGE 0.0 1.0e10
$$ 		REL	"P1=P[1]"
$$ 		INV_REL	"P[1]=P1"
$$ 		UNIT	"usec"
$$ 		FORMAT	"%14.2f usec"
$$ 		TEXT	" "
$$ END
$$ T_NAME		PL1
$$ 		TYPE	R32
$$ 		CLASS	ACQU
$$ 		SUBRANGE -6.0 1e38
$$ 		REL	"PL1=PL[1]"
$$ 		INV_REL	"PL[1]=PL1"
$$ 		UNIT	"dB"
$$ 		FORMAT	"%14.2f dB"
$$ 		TEXT	" "
$$ END
$$ NAME		SFO1
$$ 		FORMAT	"%14.7f MHz"
$$ 		TEXT	" "
$$ END
##$RELAX= 
##$BRUKER FILE EXP=scon
$$ ##TITLE= Parameter file, TOPSPIN		Version 1.3
$$ ##JCAMPDX= 5.0
$$ ##DATATYPE= Parameter Values
$$ ##ORIGIN= Bruker BioSpin GmbH
$$ ##OWNER= bruker
$$ $$ 2008-06-19 12:14:52.016 +0200  WUR\bruker@RIK1030
$$ $$ P:/NMR-data/data/Ainhoa_raw_data/nmr/AR190608.3C/1/scon
$$ ##$BLKPA= (0..15)
3 3 3 3 3 3 3 3 3 3 3 3 3 3 3 3 
$$ ##$BLKTR= (0..15)
3 3 3 3 3 3 3 3 3 3 3 3 3 3 3 3 
$$ ##$DE1= 2
$$ ##$DE2= 2
$$ ##$DEADC= 4
$$ ##$DEPA= 2
$$ ##$DERX= 3
$$ ##$PHASP4= (0..15)
0.5 0.5 0.5 0.5 0.5 0.5 0.5 0.5 0.5 0.5 0.5 0.5 0.5 0.5 0.5 0.5 
$$ ##$PHASPR= (0..15)
3 3 3 3 3 3 3 3 3 3 3 3 3 3 3 3 
$$ ##$SHAPPR= (0..15)
1.6 1.6 1.6 1.6 1.6 1.6 1.6 1.6 1.6 1.6 1.6 1.6 1.6 1.6 1.6 1.6 
$$ ##END=
##$RELAX= 
##$BRUKER FILE EXP=pulseprogram
$$ # 1 "C:/Bruker/TOPSPIN/exp/stan/nmr/lists/pp/zg"
$$ ;zg
$$ ;avance-version (06/11/09)
$$ ;1D sequence
$$ ;
$$ ;$CLASS=HighRes
$$ ;$DIM=1D
$$ ;$TYPE=
$$ ;$SUBTYPE=
$$ ;$COMMENT=
$$ 
$$ 
$$ # 1 "C:/Bruker/TOPSPIN/exp/stan/nmr/lists/pp/Avance.incl" 1
$$ ;Avance2.incl
$$ ;   for 1
$$ ;
$$ ;avance-version (07/01/22)
$$ ;
$$ ;$CLASS=HighRes Incl
$$ ;$COMMENT=
$$ 
$$ 
$$ 
$$ 
$$ 
$$ 
$$ 
$$ 
$$ 
$$ 
$$ 
$$ 
$$ 
$$ 
$$ 
$$ 
$$ 
$$ 
$$ 
$$ 
$$ 
$$ 
$$ 
$$ 
$$ 
$$ 
$$ 
$$ 
$$ 
$$ 
$$ 
$$ 
$$ 
$$ 
$$ 
$$ 
$$ 
$$ 
$$ 
$$ 
$$ 
$$ 
$$ 
$$ 
$$ 
$$ 
$$ 
$$ 
$$ 
$$ 
$$ 
$$ 
$$ 
$$ 
$$ 
$$ 
$$ 
$$ 
$$ 
$$ 
$$ 
$$ 
$$ 
$$ 
$$ 
$$ 
$$ 
$$ 
$$ 
$$ 
$$ 
$$ 
$$ 
$$ 
$$ 
$$ 
$$ 
$$ 
$$ 
$$ 
$$ 
$$ 
$$ 
$$ 
$$ 
$$ 
$$ 
$$ 
$$ 
$$ 
$$ 
$$ 
$$ 
$$ 
$$ 
$$ 
$$ 
$$ 
$$ 
$$ 
$$ 
$$ 
$$ 
$$ 
$$ 
$$ 
$$ 
$$ 
$$ 
$$ 
$$ 
$$ 
$$ 
$$ 
$$ 
$$ 
$$ 
$$ 
$$ 
$$ 
$$ 
$$ 
$$ 
$$ 
$$ 
$$ 
$$ 
$$ 
$$ 
$$ 
$$ 
$$ 
$$ 
$$ ;$Id: Avance2.incl,v 1.10.6.7 2007/01/22 13:54:46 ber Exp $
$$ # 12 "C:/Bruker/TOPSPIN/exp/stan/nmr/lists/pp/zg" 2
$$ 
$$ 
$$ 
$$ "acqt0=-p1*2/3.1416"
$$ 
$$ 
$$ # 1 "mc_line 18 file C:/Bruker/TOPSPIN/exp/stan/nmr/lists/pp/zg expanding definition part of mc command before ze"
$$ define delay MCWRK
$$ define delay MCREST
$$ "MCWRK = 0.500000*30m"
$$ "MCREST = 30m - 30m"
$$ # 18 "C:/Bruker/TOPSPIN/exp/stan/nmr/lists/pp/zg"
$$ 1 ze
$$ # 1 "mc_line 18 file C:/Bruker/TOPSPIN/exp/stan/nmr/lists/pp/zg expanding definition of mc command after ze"
$$ # 19 "C:/Bruker/TOPSPIN/exp/stan/nmr/lists/pp/zg"
$$ # 1 "mc_line 19 file C:/Bruker/TOPSPIN/exp/stan/nmr/lists/pp/zg expanding start label for mc command"
$$ 2 MCWRK  * 2
$$ LBLF0, MCREST
$$ # 20 "C:/Bruker/TOPSPIN/exp/stan/nmr/lists/pp/zg"
$$   d1
$$   p1 ph1
$$   go=2 ph31
$$ # 1 "mc_line 23 file C:/Bruker/TOPSPIN/exp/stan/nmr/lists/pp/zg expanding mc command in line"
$$   MCWRK wr #0
$$   MCWRK zd 
$$   lo to LBLF0 times td0
$$ 
$$ # 24 "C:/Bruker/TOPSPIN/exp/stan/nmr/lists/pp/zg"
$$ exit
$$ 
$$ 
$$ ph1=0 2 2 0 1 3 3 1
$$ ph31=0 2 2 0 1 3 3 1
$$ 
$$ 
$$ ;pl1 : f1 channel - power level for pulse (default)
$$ ;p1 : f1 channel -  high power pulse
$$ ;d1 : relaxation delay; 1-5 * T1
$$ ;NS: 1 * n, total number of scans: NS * TD0
$$ 
$$ 
$$ 
$$ ;$Id: zg,v 1.7.10.2 2006/11/10 11:04:15 ber Exp $
##$RELAX= 
##$BRUKER FILE EXP=uxnmr.par
$$ ##TITLE= Parameter file, TOPSPIN		Version 1.3
$$ ##JCAMPDX= 5.0
$$ ##DATATYPE= Parameter Values
$$ ##ORIGIN= Bruker BioSpin GmbH
$$ ##OWNER= Administrator
$$ $$ 2008-03-03 09:42:28.895 +0100  WUR\bruker@RIK1030
$$ $$ C:/Bruker/TOPSPIN/conf/instr/avance400/uxnmr.par
$$ ##$ACB= 0
$$ ##$ACBTAT= (0..15)
0 88 72 0 0 0 0 0 0 0 0 0 0 0 0 0 
$$ ##$ACBTBA= (0..15)
0 0 0 0 0 0 0 0 0 0 0 0 0 0 0 0 
$$ ##$ACBTCTL= (0..15)
0 0 0 0 0 0 0 0 0 0 0 0 0 0 0 0 
$$ ##$ACBTDI= (0..15)
0 102 102 0 0 0 0 0 0 0 0 0 0 0 0 0 
$$ ##$ACBTDM= (0..15)
0 10 10 0 0 0 0 0 0 0 0 0 0 0 0 0 
$$ ##$ACBTFHI= (0..15)
0 400 400 0 0 0 0 0 0 0 0 0 0 0 0 0 
$$ ##$ACBTFL= (0..15)
0 73 74 0 0 0 0 0 0 0 0 0 0 0 0 0 
$$ ##$ACBTFLO= (0..15)
0 14 14 0 0 0 0 0 0 0 0 0 0 0 0 0 
$$ ##$ACBTOUT= (0..15)
0 1 2 0 0 0 0 0 0 0 0 0 0 0 0 0 
$$ ##$ACBTPO= (0..15)
0 150000 60000 0 0 0 0 0 0 0 0 0 0 0 0 0 
$$ ##$ACBTPW= (0..15)
0 10 10 0 0 0 0 0 0 0 0 0 0 0 0 0 
$$ ##$ACBTSB= (0..15)
0 0 0 0 0 0 0 0 0 0 0 0 0 0 0 0 
$$ ##$ACBTY= <no>
$$ ##$AQSBDHW= (0..31)
255 255 1 4 4 255 255 255 0 0 255 255 255 255 255 255 255 255 255 0 255 
255 255 255 255 255 255 255 255 255 255 255 
$$ ##$AQSBDID= (0..31)
255 255 88 83 83 255 255 255 65 67 255 255 255 255 255 255 255 255 255 
66 255 255 255 255 255 255 255 255 255 255 255 255 
$$ ##$AQSBDNO= (0..31)
255 255 1 1 2 255 255 255 1 1 255 255 255 255 255 255 255 255 255 1 255 
255 255 255 255 255 255 255 255 255 255 255 
$$ ##$AQSBDTY= (0..31)
255 255 3 16 16 255 255 255 5 9 255 255 255 255 255 255 255 255 255 7 
255 255 255 255 255 255 255 255 255 255 255 255 
$$ ##$AQSBUAD= (0..31)
255 255 52 36 37 255 255 255 54 26 255 255 255 255 255 255 255 255 255 
32 255 255 255 255 255 255 255 255 255 255 255 255 
$$ ##$AQSECL= (0..31)
255 255 2 3 3 255 255 255 5 2 255 255 255 255 255 255 255 255 255 255 
255 255 255 255 255 255 255 255 255 255 255 255 
$$ ##$AQSECLS= (0..31)
255 255 3 2 2 255 255 255 0 0 255 255 255 255 255 255 255 255 255 255 
255 255 255 255 255 255 255 255 255 255 255 255 
$$ ##$ATT19F= (0..1)
0 0 
$$ ##$ATT1H= (0..1)
0 0 
$$ ##$ATT3H= (0..1)
0 0 
$$ ##$ATTX= (0..1)
0 0 
$$ ##$ATTY= (0..1)
0 0 
$$ ##$ATTZ= (0..1)
0 0 
$$ ##$BACSAIR= no
$$ ##$BACSCAP= 60
$$ ##$BACSDEL= 10
$$ ##$BACSFCM= no
$$ ##$BACSOPT= <>
$$ ##$BACSTY= <tty08>
$$ ##$BARPTY= <no>
$$ ##$BFREQ= 400.13
$$ ##$BIRDS= yes
$$ ##$BMPC= 0
$$ ##$BMPCTY= <no>
$$ ##$BPSUTY= <no>
$$ ##$BSMS= 1
$$ ##$BSMSTY= <tty02>
$$ ##$CFASMOD= (0..7)
1 1 1 1 1 1 1 1 
$$ ##$CFASMUL= (0..7)
1 1 1 1 1 1 1 1 
$$ ##$CNFTXDR= (0..7)
6 6 0 0 0 0 0 0 
$$ ##$COMDIG2= 0
$$ ##$CPDBTY= <no>
$$ ##$CRCOTY= <no>
$$ ##$DATSTAT= no
$$ ##$DIGI140= (0..7)
0 0 0 0 0 0 0 0 
$$ ##$DIGIB12= (0..7)
0 0 0 0 0 0 0 0 
$$ ##$DIGIB16= (0..7)
0 0 0 0 0 0 0 0 
$$ ##$DIGIFA= (0..7)
0 0 0 0 0 0 0 0 
$$ ##$DIGIHA= (0..7)
0 0 0 0 0 0 0 0 
$$ ##$DIGIHAF= (0..7)
0 0 0 0 0 0 0 0 
$$ ##$DIGIHRD= (0..7)
0 0 0 0 0 0 0 0 
$$ ##$DIGIIA= (0..7)
0 0 0 0 0 0 0 0 
$$ ##$DIGIO16= (0..7)
0 0 0 0 0 0 0 0 
$$ ##$DIGISA= (0..7)
1 0 0 0 0 0 0 0 
$$ ##$DIGISAF= (0..7)
0 0 0 0 0 0 0 0 
$$ ##$DIGISL= (0..7)
0 0 0 0 0 0 0 0 
$$ ##$DIGITYI= (0..7)
0 0 0 0 0 0 0 0 
$$ ##$DIGITYP= (0..7)
0 0 0 0 0 0 0 0 
$$ ##$DIGITZ= 0
$$ ##$DRU= no
$$ ##$FCUMEM= (0..7)
2093056 2093056 0 0 0 0 0 0 
$$ ##$FCUPAL= (0..7)
260 260 0 0 0 0 0 0 
$$ ##$FQMIX= 0
$$ ##$FUNCMOD= <>
$$ ##$GCUTYPE= 2
$$ ##$GTUTY= <no>
$$ ##$HFAC= 3
$$ ##$HPCU= 0
$$ ##$HPCUTY= <no>
$$ ##$HPTXLP= (0..3)
-1 -1 -1 -1 
$$ ##$HPTXPI= (0..3)
0 0 0 0 
$$ ##$HPTXPO= (0..3)
0 0 0 0 
$$ ##$HPTXTY= (0..3)
0 0 0 0 
$$ ##$IF451= 0
$$ ##$IFREQ= 1
$$ ##$INTFPR= 0
$$ ##$IPSO= no
$$ ##$LOCKTY= <tty03>
$$ ##$LOCSWID= 0
$$ ##$M2FAC= 0
$$ ##$MASTY= <no>
$$ ##$MEMPRM= 0
$$ ##$MHFAC= 0
$$ ##$MXFAC= 0
$$ ##$NAMPD1= <2H>
$$ ##$NAMPD10= <>
$$ ##$NAMPD11= <>
$$ ##$NAMPD12= <>
$$ ##$NAMPD13= <>
$$ ##$NAMPD14= <>
$$ ##$NAMPD15= <>
$$ ##$NAMPD16= <>
$$ ##$NAMPD2= <X-BB19F_2HS>
$$ ##$NAMPD3= <1H>
$$ ##$NAMPD4= <>
$$ ##$NAMPD5= <>
$$ ##$NAMPD6= <>
$$ ##$NAMPD7= <>
$$ ##$NAMPD8= <>
$$ ##$NAMPD9= <>
$$ ##$NFCU= 2
$$ ##$NMRCH= 0
$$ ##$NMRMEM= 0
$$ ##$NRCU= 1
$$ ##$NROUT= 1
$$ ##$PAMPF1= (0..15)
75 99 67 27 0 0 0 12 117 46 8 118 1 0 0 0 
$$ ##$PAMPF2= (0..15)
0 0 0 0 0 0 0 0 0 0 0 0 0 0 0 0 
$$ ##$PAMPF3= (0..15)
0 0 0 0 0 0 0 0 0 0 0 0 0 0 0 0 
$$ ##$PAMPF4= (0..15)
0 0 0 0 0 0 0 0 0 0 0 0 0 0 0 0 
$$ ##$PAMPF5= (0..15)
0 0 0 0 0 0 0 0 0 0 0 0 0 0 0 0 
$$ ##$PAMPF6= (0..15)
0 0 0 0 0 0 0 0 0 0 0 0 0 0 0 0 
$$ ##$PAMPF7= (0..15)
0 0 0 0 0 0 0 0 0 0 0 0 0 0 0 0 
$$ ##$PAMPF8= (0..15)
0 0 0 0 0 0 0 0 0 0 0 0 0 0 0 0 
$$ ##$PH4= 0
$$ ##$PHF4TY= <no>
$$ ##$POWCHK= no
$$ ##$PRAMD1= (0..7)
0 1048576 0 0 0 1048576 0 0 
$$ ##$PRAMD10= (0..7)
0 0 0 0 0 0 0 0 
$$ ##$PRAMD11= (0..7)
0 0 0 0 0 0 0 0 
$$ ##$PRAMD12= (0..7)
0 0 0 0 0 0 0 0 
$$ ##$PRAMD13= (0..7)
0 0 0 0 0 0 0 0 
$$ ##$PRAMD14= (0..7)
0 0 0 0 0 0 0 0 
$$ ##$PRAMD15= (0..7)
0 0 0 0 0 0 0 0 
$$ ##$PRAMD16= (0..7)
0 0 0 0 0 0 0 0 
$$ ##$PRAMD17= (0..7)
0 0 0 0 0 0 0 0 
$$ ##$PRAMD18= (0..7)
0 0 0 0 0 0 0 0 
$$ ##$PRAMD19= (0..7)
0 0 0 0 0 0 0 0 
$$ ##$PRAMD2= (0..7)
2147483644 2146435071 2147483647 134217727 2147483644 2146435071 2147483647 
134217727 
$$ ##$PRAMD20= (0..7)
0 0 0 0 0 0 0 0 
$$ ##$PRAMD21= (0..7)
0 0 0 0 0 0 0 0 
$$ ##$PRAMD3= (0..7)
2 0 0 0 2 0 0 0 
$$ ##$PRAMD4= (0..7)
2147483644 2146435071 2147483647 134217727 2147483644 2146435071 2147483647 
134217727 
$$ ##$PRAMD5= (0..7)
0 0 0 0 0 0 0 0 
$$ ##$PRAMD6= (0..7)
0 0 0 0 0 0 0 0 
$$ ##$PRAMD7= (0..7)
0 0 0 0 0 0 0 0 
$$ ##$PRAMD8= (0..7)
0 0 0 0 0 0 0 0 
$$ ##$PRAMD9= (0..7)
0 0 0 0 0 0 0 0 
$$ ##$PRAMLED= (0..1)
15 15 
$$ ##$PRAMP1= <tty01>
$$ ##$PRAMP2= <no>
$$ ##$PRAMP3= <no>
$$ ##$PRAMP4= <no>
$$ ##$PRAMP5= <no>
$$ ##$PRAMP6= <no>
$$ ##$PRAMP7= <no>
$$ ##$PRAMP8= <no>
$$ ##$PRAMPTP= 0
$$ ##$PREPTY= <no>
$$ ##$PRESHLD= 0
$$ ##$PTS160= -1
$$ ##$PTSA2X= (0..7)
0 0 0 0 0 0 0 0 
$$ ##$PTSF2X= (0..7)
0 0 0 0 0 0 0 0 
$$ ##$PTSFMX= (0..7)
429.9 429.9 0 0 0 0 0 0 
$$ ##$PULCHK= no
$$ ##$RCUCDS= (0..7)
8388608 0 0 0 0 0 0 0 
$$ ##$RCUCFS= (0..7)
4096 0 0 0 0 0 0 0 
$$ ##$RCUCSS= (0..7)
1048576 0 0 0 0 0 0 0 
$$ ##$RCUI2C1= (0..7)
78 0 0 0 0 0 0 0 
$$ ##$RCUI2C2= (0..7)
0 0 0 0 0 0 0 0 
$$ ##$RCUI2C3= (0..7)
0 0 0 0 0 0 0 0 
$$ ##$RCUI2C4= (0..7)
0 0 0 0 0 0 0 0 
$$ ##$RCUI2C5= (0..7)
0 0 0 0 0 0 0 0 
$$ ##$RCUI2C6= (0..7)
0 0 0 0 0 0 0 0 
$$ ##$RCUI2C7= (0..7)
0 0 0 0 0 0 0 0 
$$ ##$RCUI2C8= (0..7)
0 0 0 0 0 0 0 0 
$$ ##$RDCU= 0
$$ ##$RGTYPE= (0..7)
5 0 0 0 0 0 0 0 
$$ ##$RG_max= (0..7)
46341 0 0 0 0 0 0 0 
$$ ##$RG_min= (0..7)
1 0 0 0 0 0 0 0 
$$ ##$RG_tab1= (0..255)
1 1.1 1.3 1.4 1.6 1.8 2 2.2 2.5 2.8 3.2 3.6 4 4.5 5 5.7 6.3 7.1 8 9 10.1 
11.3 12.7 14.3 16 18 20.2 22.6 25.4 28.5 32 35.9 40.3 45.3 50.8 57 64 
71.8 80.6 90.5 101.6 114 128 143.7 161.3 181 203.2 228.1 256 287.4 322.5 
362 406.4 456.1 512 574.7 645.1 724.1 812.7 912.3 1024 1149.4 1290.2 1448.2 
1625.5 1824.6 2048 2298.8 2580.3 2896.3 3251 3649.1 4096 4597.6 5160.6 
5792.6 6502 7298.2 8192 9195.2 10321.3 11585.2 13004 14596.5 16384 18390.4 
20642.5 23170.5 26008 29193 32768 36780.8 41285.1 46341 -1 -1 -1 -1 -1 
-1 -1 -1 -1 -1 -1 -1 -1 -1 -1 -1 -1 -1 -1 -1 -1 -1 -1 -1 -1 -1 -1 -1 -1 
-1 -1 -1 -1 -1 -1 -1 -1 -1 -1 -1 -1 -1 -1 -1 -1 -1 -1 -1 -1 -1 -1 -1 -1 
-1 -1 -1 -1 -1 -1 -1 -1 -1 -1 -1 -1 -1 -1 -1 -1 -1 -1 -1 -1 -1 -1 -1 -1 
-1 -1 -1 -1 -1 -1 -1 -1 -1 -1 -1 -1 -1 -1 -1 -1 -1 -1 -1 -1 -1 -1 -1 -1 
-1 -1 -1 -1 -1 -1 -1 -1 -1 -1 -1 -1 -1 -1 -1 -1 -1 -1 -1 -1 -1 -1 -1 -1 
-1 -1 -1 -1 -1 -1 -1 -1 -1 -1 -1 -1 -1 -1 -1 -1 -1 -1 -1 -1 -1 -1 -1 -1 
-1 -1 -1 -1 -1 -1 -1 -1 -1 -1 -1 -1 -1 
$$ ##$RG_tab2= (0..255)
-1 -1 -1 -1 -1 -1 -1 -1 -1 -1 -1 -1 -1 -1 -1 -1 -1 -1 -1 -1 -1 -1 -1 -1 
-1 -1 -1 -1 -1 -1 -1 -1 -1 -1 -1 -1 -1 -1 -1 -1 -1 -1 -1 -1 -1 -1 -1 -1 
-1 -1 -1 -1 -1 -1 -1 -1 -1 -1 -1 -1 -1 -1 -1 -1 -1 -1 -1 -1 -1 -1 -1 -1 
-1 -1 -1 -1 -1 -1 -1 -1 -1 -1 -1 -1 -1 -1 -1 -1 -1 -1 -1 -1 -1 -1 -1 -1 
-1 -1 -1 -1 -1 -1 -1 -1 -1 -1 -1 -1 -1 -1 -1 -1 -1 -1 -1 -1 -1 -1 -1 -1 
-1 -1 -1 -1 -1 -1 -1 -1 -1 -1 -1 -1 -1 -1 -1 -1 -1 -1 -1 -1 -1 -1 -1 -1 
-1 -1 -1 -1 -1 -1 -1 -1 -1 -1 -1 -1 -1 -1 -1 -1 -1 -1 -1 -1 -1 -1 -1 -1 
-1 -1 -1 -1 -1 -1 -1 -1 -1 -1 -1 -1 -1 -1 -1 -1 -1 -1 -1 -1 -1 -1 -1 -1 
-1 -1 -1 -1 -1 -1 -1 -1 -1 -1 -1 -1 -1 -1 -1 -1 -1 -1 -1 -1 -1 -1 -1 -1 
-1 -1 -1 -1 -1 -1 -1 -1 -1 -1 -1 -1 -1 -1 -1 -1 -1 -1 -1 -1 -1 -1 -1 -1 
-1 -1 -1 -1 -1 -1 -1 -1 -1 -1 -1 -1 -1 -1 -1 -1 
$$ ##$RG_tab3= (0..255)
-1 -1 -1 -1 -1 -1 -1 -1 -1 -1 -1 -1 -1 -1 -1 -1 -1 -1 -1 -1 -1 -1 -1 -1 
-1 -1 -1 -1 -1 -1 -1 -1 -1 -1 -1 -1 -1 -1 -1 -1 -1 -1 -1 -1 -1 -1 -1 -1 
-1 -1 -1 -1 -1 -1 -1 -1 -1 -1 -1 -1 -1 -1 -1 -1 -1 -1 -1 -1 -1 -1 -1 -1 
-1 -1 -1 -1 -1 -1 -1 -1 -1 -1 -1 -1 -1 -1 -1 -1 -1 -1 -1 -1 -1 -1 -1 -1 
-1 -1 -1 -1 -1 -1 -1 -1 -1 -1 -1 -1 -1 -1 -1 -1 -1 -1 -1 -1 -1 -1 -1 -1 
-1 -1 -1 -1 -1 -1 -1 -1 -1 -1 -1 -1 -1 -1 -1 -1 -1 -1 -1 -1 -1 -1 -1 -1 
-1 -1 -1 -1 -1 -1 -1 -1 -1 -1 -1 -1 -1 -1 -1 -1 -1 -1 -1 -1 -1 -1 -1 -1 
-1 -1 -1 -1 -1 -1 -1 -1 -1 -1 -1 -1 -1 -1 -1 -1 -1 -1 -1 -1 -1 -1 -1 -1 
-1 -1 -1 -1 -1 -1 -1 -1 -1 -1 -1 -1 -1 -1 -1 -1 -1 -1 -1 -1 -1 -1 -1 -1 
-1 -1 -1 -1 -1 -1 -1 -1 -1 -1 -1 -1 -1 -1 -1 -1 -1 -1 -1 -1 -1 -1 -1 -1 
-1 -1 -1 -1 -1 -1 -1 -1 -1 -1 -1 -1 -1 -1 -1 -1 
$$ ##$RG_tab4= (0..255)
-1 -1 -1 -1 -1 -1 -1 -1 -1 -1 -1 -1 -1 -1 -1 -1 -1 -1 -1 -1 -1 -1 -1 -1 
-1 -1 -1 -1 -1 -1 -1 -1 -1 -1 -1 -1 -1 -1 -1 -1 -1 -1 -1 -1 -1 -1 -1 -1 
-1 -1 -1 -1 -1 -1 -1 -1 -1 -1 -1 -1 -1 -1 -1 -1 -1 -1 -1 -1 -1 -1 -1 -1 
-1 -1 -1 -1 -1 -1 -1 -1 -1 -1 -1 -1 -1 -1 -1 -1 -1 -1 -1 -1 -1 -1 -1 -1 
-1 -1 -1 -1 -1 -1 -1 -1 -1 -1 -1 -1 -1 -1 -1 -1 -1 -1 -1 -1 -1 -1 -1 -1 
-1 -1 -1 -1 -1 -1 -1 -1 -1 -1 -1 -1 -1 -1 -1 -1 -1 -1 -1 -1 -1 -1 -1 -1 
-1 -1 -1 -1 -1 -1 -1 -1 -1 -1 -1 -1 -1 -1 -1 -1 -1 -1 -1 -1 -1 -1 -1 -1 
-1 -1 -1 -1 -1 -1 -1 -1 -1 -1 -1 -1 -1 -1 -1 -1 -1 -1 -1 -1 -1 -1 -1 -1 
-1 -1 -1 -1 -1 -1 -1 -1 -1 -1 -1 -1 -1 -1 -1 -1 -1 -1 -1 -1 -1 -1 -1 -1 
-1 -1 -1 -1 -1 -1 -1 -1 -1 -1 -1 -1 -1 -1 -1 -1 -1 -1 -1 -1 -1 -1 -1 -1 
-1 -1 -1 -1 -1 -1 -1 -1 -1 -1 -1 -1 -1 -1 -1 -1 
$$ ##$RG_tab5= (0..255)
-1 -1 -1 -1 -1 -1 -1 -1 -1 -1 -1 -1 -1 -1 -1 -1 -1 -1 -1 -1 -1 -1 -1 -1 
-1 -1 -1 -1 -1 -1 -1 -1 -1 -1 -1 -1 -1 -1 -1 -1 -1 -1 -1 -1 -1 -1 -1 -1 
-1 -1 -1 -1 -1 -1 -1 -1 -1 -1 -1 -1 -1 -1 -1 -1 -1 -1 -1 -1 -1 -1 -1 -1 
-1 -1 -1 -1 -1 -1 -1 -1 -1 -1 -1 -1 -1 -1 -1 -1 -1 -1 -1 -1 -1 -1 -1 -1 
-1 -1 -1 -1 -1 -1 -1 -1 -1 -1 -1 -1 -1 -1 -1 -1 -1 -1 -1 -1 -1 -1 -1 -1 
-1 -1 -1 -1 -1 -1 -1 -1 -1 -1 -1 -1 -1 -1 -1 -1 -1 -1 -1 -1 -1 -1 -1 -1 
-1 -1 -1 -1 -1 -1 -1 -1 -1 -1 -1 -1 -1 -1 -1 -1 -1 -1 -1 -1 -1 -1 -1 -1 
-1 -1 -1 -1 -1 -1 -1 -1 -1 -1 -1 -1 -1 -1 -1 -1 -1 -1 -1 -1 -1 -1 -1 -1 
-1 -1 -1 -1 -1 -1 -1 -1 -1 -1 -1 -1 -1 -1 -1 -1 -1 -1 -1 -1 -1 -1 -1 -1 
-1 -1 -1 -1 -1 -1 -1 -1 -1 -1 -1 -1 -1 -1 -1 -1 -1 -1 -1 -1 -1 -1 -1 -1 
-1 -1 -1 -1 -1 -1 -1 -1 -1 -1 -1 -1 -1 -1 -1 -1 
$$ ##$RG_tab6= (0..255)
-1 -1 -1 -1 -1 -1 -1 -1 -1 -1 -1 -1 -1 -1 -1 -1 -1 -1 -1 -1 -1 -1 -1 -1 
-1 -1 -1 -1 -1 -1 -1 -1 -1 -1 -1 -1 -1 -1 -1 -1 -1 -1 -1 -1 -1 -1 -1 -1 
-1 -1 -1 -1 -1 -1 -1 -1 -1 -1 -1 -1 -1 -1 -1 -1 -1 -1 -1 -1 -1 -1 -1 -1 
-1 -1 -1 -1 -1 -1 -1 -1 -1 -1 -1 -1 -1 -1 -1 -1 -1 -1 -1 -1 -1 -1 -1 -1 
-1 -1 -1 -1 -1 -1 -1 -1 -1 -1 -1 -1 -1 -1 -1 -1 -1 -1 -1 -1 -1 -1 -1 -1 
-1 -1 -1 -1 -1 -1 -1 -1 -1 -1 -1 -1 -1 -1 -1 -1 -1 -1 -1 -1 -1 -1 -1 -1 
-1 -1 -1 -1 -1 -1 -1 -1 -1 -1 -1 -1 -1 -1 -1 -1 -1 -1 -1 -1 -1 -1 -1 -1 
-1 -1 -1 -1 -1 -1 -1 -1 -1 -1 -1 -1 -1 -1 -1 -1 -1 -1 -1 -1 -1 -1 -1 -1 
-1 -1 -1 -1 -1 -1 -1 -1 -1 -1 -1 -1 -1 -1 -1 -1 -1 -1 -1 -1 -1 -1 -1 -1 
-1 -1 -1 -1 -1 -1 -1 -1 -1 -1 -1 -1 -1 -1 -1 -1 -1 -1 -1 -1 -1 -1 -1 -1 
-1 -1 -1 -1 -1 -1 -1 -1 -1 -1 -1 -1 -1 -1 -1 -1 
$$ ##$RG_tab7= (0..255)
-1 -1 -1 -1 -1 -1 -1 -1 -1 -1 -1 -1 -1 -1 -1 -1 -1 -1 -1 -1 -1 -1 -1 -1 
-1 -1 -1 -1 -1 -1 -1 -1 -1 -1 -1 -1 -1 -1 -1 -1 -1 -1 -1 -1 -1 -1 -1 -1 
-1 -1 -1 -1 -1 -1 -1 -1 -1 -1 -1 -1 -1 -1 -1 -1 -1 -1 -1 -1 -1 -1 -1 -1 
-1 -1 -1 -1 -1 -1 -1 -1 -1 -1 -1 -1 -1 -1 -1 -1 -1 -1 -1 -1 -1 -1 -1 -1 
-1 -1 -1 -1 -1 -1 -1 -1 -1 -1 -1 -1 -1 -1 -1 -1 -1 -1 -1 -1 -1 -1 -1 -1 
-1 -1 -1 -1 -1 -1 -1 -1 -1 -1 -1 -1 -1 -1 -1 -1 -1 -1 -1 -1 -1 -1 -1 -1 
-1 -1 -1 -1 -1 -1 -1 -1 -1 -1 -1 -1 -1 -1 -1 -1 -1 -1 -1 -1 -1 -1 -1 -1 
-1 -1 -1 -1 -1 -1 -1 -1 -1 -1 -1 -1 -1 -1 -1 -1 -1 -1 -1 -1 -1 -1 -1 -1 
-1 -1 -1 -1 -1 -1 -1 -1 -1 -1 -1 -1 -1 -1 -1 -1 -1 -1 -1 -1 -1 -1 -1 -1 
-1 -1 -1 -1 -1 -1 -1 -1 -1 -1 -1 -1 -1 -1 -1 -1 -1 -1 -1 -1 -1 -1 -1 -1 
-1 -1 -1 -1 -1 -1 -1 -1 -1 -1 -1 -1 -1 -1 -1 -1 
$$ ##$RG_tab8= (0..255)
-1 -1 -1 -1 -1 -1 -1 -1 -1 -1 -1 -1 -1 -1 -1 -1 -1 -1 -1 -1 -1 -1 -1 -1 
-1 -1 -1 -1 -1 -1 -1 -1 -1 -1 -1 -1 -1 -1 -1 -1 -1 -1 -1 -1 -1 -1 -1 -1 
-1 -1 -1 -1 -1 -1 -1 -1 -1 -1 -1 -1 -1 -1 -1 -1 -1 -1 -1 -1 -1 -1 -1 -1 
-1 -1 -1 -1 -1 -1 -1 -1 -1 -1 -1 -1 -1 -1 -1 -1 -1 -1 -1 -1 -1 -1 -1 -1 
-1 -1 -1 -1 -1 -1 -1 -1 -1 -1 -1 -1 -1 -1 -1 -1 -1 -1 -1 -1 -1 -1 -1 -1 
-1 -1 -1 -1 -1 -1 -1 -1 -1 -1 -1 -1 -1 -1 -1 -1 -1 -1 -1 -1 -1 -1 -1 -1 
-1 -1 -1 -1 -1 -1 -1 -1 -1 -1 -1 -1 -1 -1 -1 -1 -1 -1 -1 -1 -1 -1 -1 -1 
-1 -1 -1 -1 -1 -1 -1 -1 -1 -1 -1 -1 -1 -1 -1 -1 -1 -1 -1 -1 -1 -1 -1 -1 
-1 -1 -1 -1 -1 -1 -1 -1 -1 -1 -1 -1 -1 -1 -1 -1 -1 -1 -1 -1 -1 -1 -1 -1 
-1 -1 -1 -1 -1 -1 -1 -1 -1 -1 -1 -1 -1 -1 -1 -1 -1 -1 -1 -1 -1 -1 -1 -1 
-1 -1 -1 -1 -1 -1 -1 -1 -1 -1 -1 -1 -1 -1 -1 -1 
$$ ##$ROUTER= 3
$$ ##$RX22TY= <tty10>
$$ ##$SCMTY= <no>
$$ ##$SPECTR= 5
$$ ##$SY2FLAG= 0
$$ ##$TFXNUM= 0
$$ ##$TRIPLO2= 0
$$ ##$VTUTY= <tty05>
$$ ##$WBREFAM= (0..15)
100 100 100 100 100 100 100 100 100 100 100 100 100 100 100 100 
$$ ##$WBREFPH= (0..15)
0 0 0 0 0 0 0 0 0 0 0 0 0 0 0 0 
$$ ##$XFAC= 2
$$ ##END=
##$RELAX= 
$$ Bruker specific parameters
$$ --------------------------
##$DU= <P:\NMR-data>
##$EXPNO= 1
##$NAME= <NMR_apolar_Ctrol_p7.3C>
##$PROCNO= 1
##$TYPE= <nmr>
##$USER= <Ainhoa_raw_data>
##$ACQT0= -4.83829889523336
##$AMP= (0..31)
100 100 100 100 100 100 100 100 100 100 100 100 100 100 100 100 100 100
100 100 100 100 100 100 100 100 100 100 100 100 100 100
##$ANAVPT= -1
##$AQSEQ= 0
##$AQ_mod= 3
##$AUNM= <au_zg>
##$AUTOPOS= <22 >
##$BF1= 400.13
##$BF2= 100.612769
##$BF3= 400.13
##$BF4= 400.13
##$BF5= 500.13
##$BF6= 500.13
##$BF7= 500.13
##$BF8= 500.13
##$BYTORDA= 0
##$CFDGTYP= 0
##$CFRGTYP= 5
##$CHEMSTR= <none>
##$CNST= (0..63)
1 1 145 1 1 1 1 1 1 1 1 1 1 1 1 1 1 1 1 1 1 1 1 1 1 1 1 1 1 1 1 1 1 1 1
1 1 1 1 1 1 1 1 1 1 1 1 1 1 1 1 1 1 1 1 1 1 1 1 1 1 1 1 1
##$CPDPRG= <>
##$CPDPRG1= <>
##$CPDPRG2= <>
##$CPDPRG3= <>
##$CPDPRG4= <mlev>
##$CPDPRG5= <mlev>
##$CPDPRG6= <mlev>
##$CPDPRG7= <mlev>
##$CPDPRG8= <mlev>
##$CPDPRGB= <>
##$CPDPRGT= <>
##$D= (0..63)
0 2 0 0 0 0 0 0 0 0.06 0 0 2e-005 0 0 0 0.0002 0 0 0 0 0 0 0 0 0 0 0 0
0 0 0 0 0 0 0 0 0 0 0 0 0 0 0 0 0 0 0 0 0 0 0 0 0 0 0 0 0 0 0 0 0 0 0
##$DATE= 1213870982
##$DBL= (0..7)
120 120 120 120 120 120 120 120
##$DBP= (0..7)
150 150 150 150 150 150 150 150
##$DBP07= 0
##$DBPNAM0= <>
##$DBPNAM1= <>
##$DBPNAM2= <>
##$DBPNAM3= <>
##$DBPNAM4= <>
##$DBPNAM5= <>
##$DBPNAM6= <>
##$DBPNAM7= <>
##$DBPOAL= (0..7)
0.5 0.5 0.5 0.5 0.5 0.5 0.5 0.5
##$DBPOFFS= (0..7)
0 0 0 0 0 0 0 0
##$DE= 6
##$DECBNUC= <off>
##$DECIM= 24
##$DECNUC= <off>
##$DECSTAT= 4
##$DIGMOD= 0
##$DIGTYP= 7
##$DL= (0..7)
0 120 120 120 120 120 120 120
##$DP= (0..7)
150 150 150 150 150 150 150 150
##$DP07= 0
##$DPNAME0= <>
##$DPNAME1= <>
##$DPNAME2= <>
##$DPNAME3= <>
##$DPNAME4= <>
##$DPNAME5= <>
##$DPNAME6= <>
##$DPNAME7= <>
##$DPOAL= (0..7)
0.5 0.5 0.5 0.5 0.5 0.5 0.5 0.5
##$DPOFFS= (0..7)
0 0 0 0 0 0 0 0
##$DQDMODE= 0
##$DR= 18
##$DS= 4
##$DSLIST= <SSSSSSSSSSSSSSS>
##$DSPFIRM= 0
##$DSPFVS= -1
##$DTYPA= 0
##$EXP= <AID_chl>
##$F1LIST= <111111111111111>
##$F2LIST= <222222222222222>
##$F3LIST= <333333333333333>
##$FCUCHAN= (0..9)
0 2 1 0 0 0 0 0 0 0
##$FL1= 90
##$FL2= 90
##$FL3= 90
##$FL4= 90
##$FOV= 20
##$FQ1LIST= <freqlist>
##$FQ2LIST= <freqlist>
##$FQ3LIST= <freqlist>
##$FQ4LIST= <freqlist>
##$FQ5LIST= <freqlist>
##$FQ6LIST= <freqlist>
##$FQ7LIST= <freqlist>
##$FQ8LIST= <freqlist>
##$FRQLO3= 1882485.02994012
##$FRQLO3N= 0
##$FS= (0..7)
83 83 83 83 83 83 83 83
##$FTLPGN= 0
##$FW= 90000
##$FnMODE= 0
##$FnTYPE= 0
##$GP031= 0
##$GPNAM0= <sine.100>
##$GPNAM1= <sine.100>
##$GPNAM10= <sine.100>
##$GPNAM11= <sine.100>
##$GPNAM12= <sine.100>
##$GPNAM13= <sine.100>
##$GPNAM14= <sine.100>
##$GPNAM15= <sine.100>
##$GPNAM16= <sine.100>
##$GPNAM17= <sine.100>
##$GPNAM18= <sine.100>
##$GPNAM19= <sine.100>
##$GPNAM2= <sine.100>
##$GPNAM20= <sine.100>
##$GPNAM21= <sine.100>
##$GPNAM22= <sine.100>
##$GPNAM23= <sine.100>
##$GPNAM24= <sine.100>
##$GPNAM25= <sine.100>
##$GPNAM26= <sine.100>
##$GPNAM27= <sine.100>
##$GPNAM28= <sine.100>
##$GPNAM29= <sine.100>
##$GPNAM3= <sine.100>
##$GPNAM30= <sine.100>
##$GPNAM31= <sine.100>
##$GPNAM4= <sine.100>
##$GPNAM5= <sine.100>
##$GPNAM6= <sine.100>
##$GPNAM7= <sine.100>
##$GPNAM8= <sine.100>
##$GPNAM9= <sine.100>
##$GPX= (0..31)
0 0 0 0 0 0 0 0 0 0 0 0 0 0 0 0 0 0 0 0 0 0 0 0 0 0 0 0 0 0 0 0
##$GPY= (0..31)
0 0 0 0 0 0 0 0 0 0 0 0 0 0 0 0 0 0 0 0 0 0 0 0 0 0 0 0 0 0 0 0
##$GPZ= (0..31)
0 0 0 0 0 0 0 0 0 0 0 0 0 0 0 0 0 0 0 0 0 0 0 0 0 0 0 0 0 0 0 0
##$GRDPROG= <>
##$GRPDLY= -1
##$HDDUTY= 20
##$HDRATE= 20
##$HGAIN= (0..3)
0 0 0 0
##$HL1= 1
##$HL2= 35
##$HL3= 16
##$HL4= 17
##$HOLDER= 0
##$HPMOD= (0..7)
0 0 0 0 0 0 0 0
##$HPPRGN= 0
##$IN= (0..63)
0.001 0.001 0.001 0.001 0.001 0.001 0.001 0.001 0.001 0.001 0.001 0.001
0.001 0.001 0.001 0.001 0.001 0.001 0.001 0.001 0.001 0.001 0.001 0.001
0.001 0.001 0.001 0.001 0.001 0.001 0.001 0.001 0.001 0.001 0.001 0.001
0.001 0.001 0.001 0.001 0.001 0.001 0.001 0.001 0.001 0.001 0.001 0.001
0.001 0.001 0.001 0.001 0.001 0.001 0.001 0.001 0.001 0.001 0.001 0.001
0.001 0.001 0.001 0.001
##$INF= (0..7)
0 0 0 0 0 0 0 0
##$INP= (0..63)
0 0 0 0 0 0 0 0 0 0 0 0 0 0 0 0 0 0 0 0 0 0 0 0 0 0 0 0 0 0 0 0 0 0 0 0
0 0 0 0 0 0 0 0 0 0 0 0 0 0 0 0 0 0 0 0 0 0 0 0 0 0 0 0
##$INSTRUM= <avance400>
##$L= (0..31)
1 1 1 1 1 1 1 1 1 1 1 1 1 1 1 1 1 1 1 1 1 1 1 1 1 1 1 1 1 1 1 1
##$LFILTER= 100
##$LGAIN= -15
##$LINPSTP= 10
##$LOCKED= yes
##$LOCKFLD= 3193
##$LOCKGN= 119.099998474121
##$LOCKPOW= -35
##$LOCKPPM= 7.23999977111816
##$LOCNUC= <2H>
##$LOCPHAS= 356
##$LOCSHFT= yes
##$LOCSW= 0
##$LTIME= 0.200000002980232
##$MASR= 4200
##$MASRLST= <masrlst>
##$NBL= 1
##$NC= -2
##$NLOGCH= 1
##$NS= 128
##$NUC1= <1H>
##$NUC2= <13C>
##$NUC3= <off>
##$NUC4= <off>
##$NUC5= <off>
##$NUC6= <off>
##$NUC7= <off>
##$NUC8= <off>
##$NUCLEI= 0
##$NUCLEUS= <off>
##$O1= 1922.3
##$O2= 4979.85804243228
##$O3= 1900.52349393
##$O4= 1900.52349393
##$O5= 0
##$O6= 0
##$O7= 0
##$O8= 0
##$OBSCHAN= (0..9)
0 0 0 0 0 0 0 0 0 0
##$OVERFLW= 0
##$P= (0..63)
7.6 7.6 15.2 14.9 29.8 16.5 25 50 0 0 0 0 0 0 0 200000 1000 2500 0 600
2500 0 0 0 0 200 0 7.6 1000 0 0 0 0 0 0 0 0 0 0 0 0 0 0 0 0 0 0 0 0 0 0
0 0 0 0 0 0 0 0 0 0 0 0 0
##$PACOIL= (0..15)
0 0 0 0 0 0 0 0 0 0 0 0 0 0 0 0
##$PAPS= 2
##$PARMODE= 0
##$PCPD= (0..9)
100 100 70 100 100 100 100 100 100 100
##$PHCOR= (0..31)
0 0 0 0 0 0 0 0 0 0 0 0 0 0 0 0 0 0 0 0 0 0 0 0 0 0 0 0 0 0 0 0
##$PHLIST= <>
##$PHP= 1
##$PH_ref= 0
##$PL= (0..63)
120 0 -4 120 120 120 120 120 120 60 10.34 22.38 9 120 120 120 120 120 0
120 120 120 120 120 120 120 120 22.38 120 120 9 120 120 120 120 120 120
120 120 120 120 120 120 120 120 120 120 120 120 120 120 120 120 120 120
120 120 120 120 120 120 120 120 120
##$PLSTEP= 0.1
##$PLSTRT= -6
##$POWMOD= 0
##$PQPHASE= 0
##$PQSCALE= 0
##$PR= 1
##$PRECHAN= (0..15)
-1 1 2 -1 -1 -1 -1 -1 -1 -1 -1 -1 -1 -1 -1 -1
##$PRGAIN= 0
##$PROBHD= <5 mm PABBI 1H-BB Z-GRD Z811201/0006
>
##$PROSOL= no
##$PULPROG= <zg>
##$PW= 0
##$PYNM= <acqu.py>
##$QNP= 1
##$RD= 0
##$RECCHAN= (0..15)
-1 -1 -1 -1 -1 -1 -1 -1 -1 -1 -1 -1 -1 -1 -1 -1
##$RECPH= 0
##$RECPRE= (0..15)
-1 -1 -1 -1 -1 -1 -1 -1 -1 -1 -1 -1 -1 -1 -1 -1
##$RECPRFX= (0..15)
-1 -1 -1 -1 -1 -1 -1 -1 -1 -1 -1 -1 -1 -1 -1 -1
##$RECSEL= (0..15)
0 0 0 0 0 0 0 0 0 0 0 0 0 0 0 0
##$RG= 181
##$RO= 0
##$ROUTWD1= (0..23)
0 0 0 0 0 0 0 0 0 0 0 0 0 0 0 0 0 0 0 0 1 1 0 0
##$ROUTWD2= (0..23)
0 0 0 0 0 1 0 0 0 0 0 0 0 0 0 0 0 0 1 0 1 1 0 0
##$RSEL= (0..9)
0 1 2 0 0 0 0 0 0 0
##$S= (0..7)
83 4 83 83 83 83 83 83
##$SEOUT= 0
##$SFO1= 400.1319223
##$SFO2= 100.617748858042
##$SFO3= 400.131900523494
##$SFO4= 400.131900523494
##$SFO5= 500.13
##$SFO6= 500.13
##$SFO7= 500.13
##$SFO8= 500.13
##$SOLVENT= <CDCl3>
##$SP= (0..31)
1 120 120 120 0 0 120 120 0 0 0 120 0 0 120 0 150 150 120 120.87 118.96
122.27 114.95 150 150 150 150 150 150 120 120 120
##$SP07= 0
##$SPECTR= 0
##$SPNAM0= <gauss>
##$SPNAM1= <Gaus1.1000>
##$SPNAM10= <gauss>
##$SPNAM11= <Gaus1.1000>
##$SPNAM12= <gauss>
##$SPNAM13= <gauss>
##$SPNAM14= <Gaus1.1000>
##$SPNAM15= <Gaus1.1000>
##$SPNAM16= <gauss>
##$SPNAM17= <gauss>
##$SPNAM18= <Gaus1.1000>
##$SPNAM19= <Gaus1.1000>
##$SPNAM2= <Gaus1.1000>
##$SPNAM20= <Gaus1.1000>
##$SPNAM21= <Gaus1.1000>
##$SPNAM22= <Gaus1.1000>
##$SPNAM23= <gauss>
##$SPNAM24= <gauss>
##$SPNAM25= <gauss>
##$SPNAM26= <gauss>
##$SPNAM27= <gauss>
##$SPNAM28= <gauss>
##$SPNAM29= <Gaus1.1000>
##$SPNAM3= <Gaus1.1000>
##$SPNAM30= <Gaus1.1000>
##$SPNAM31= <Gaus1.1000>
##$SPNAM4= <gauss>
##$SPNAM5= <gauss>
##$SPNAM6= <Gaus1.1000>
##$SPNAM7= <Gaus1.1000>
##$SPNAM8= <gauss>
##$SPNAM9= <gauss>
##$SPOAL= (0..31)
0.5 0.5 0.5 0.5 0.5 0.5 0.5 0.5 0.5 0.5 0.5 0.5 0.5 0.5 0.5 0.5 0.5 0.5
0.5 0.5 0.5 0.5 0.5 0.5 0.5 0.5 0.5 0.5 0.5 0.5 0.5 0.5
##$SPOFFS= (0..31)
0 0 0 0 0 0 0 0 0 0 0 0 0 0 0 0 0 0 0 0 0 0 0 0 0 0 0 0 0 0 0 0
##$SUBNAM0= <"">
##$SUBNAM1= <"">
##$SUBNAM2= <"">
##$SUBNAM3= <"">
##$SUBNAM4= <"">
##$SUBNAM5= <"">
##$SUBNAM6= <"">
##$SUBNAM7= <"">
##$SUBNAM8= <"">
##$SUBNAM9= <"">
##$SW= 12.4709369134976
##$SWIBOX= (0..15)
0 1 2 0 0 0 0 0 0 0 0 0 0 0 0 0
##$SW_h= 4990.01996007984
##$SWfinal= 0
##$TD= 16244
##$TD0= 1
##$TE= 301.7
##$TE2= 300
##$TE3= 300
##$TEG= 300
##$TL= (0..7)
0 120 120 120 120 120 120 120
##$TP= (0..7)
150 150 150 150 150 150 150 150
##$TP07= 0
##$TPNAME0= <>
##$TPNAME1= <>
##$TPNAME2= <>
##$TPNAME3= <>
##$TPNAME4= <>
##$TPNAME5= <>
##$TPNAME6= <>
##$TPNAME7= <>
##$TPOAL= (0..7)
0.5 0.5 0.5 0.5 0.5 0.5 0.5 0.5
##$TPOFFS= (0..7)
0 0 0 0 0 0 0 0
##$TUNHIN= 0
##$TUNHOUT= 0
##$TUNXOUT= 0
##$USERA1= <user>
##$USERA2= <user>
##$USERA3= <user>
##$USERA4= <user>
##$USERA5= <user>
##$V9= 5
##$VALIST= <valist>
##$VCLIST= <CCCCCCCCCCCCCCC>
##$VD= 0
##$VDLIST= <DDDDDDDDDDDDDDD>
##$VPLIST= <PPPPPPPPPPPPPPP>
##$VTLIST= <TTTTTTTTTTTTTTT>
##$WBST= 1024
##$WBSW= 15.53612
##$XGAIN= (0..3)
0 0 0 0
##$XL= 0
##$YL= 0
##$YMAX_a= 3139471
##$YMIN_a= -2383259
##$ZGOPTNS= <>
##$ZL1= 120
##$ZL2= 120
##$ZL3= 120
##$ZL4= 120
##$ABSF1= 10
##$ABSF2= 0
##$ABSG= 5
##$ABSL= 3
##$ALPHA= 0
##$AQORDER= 0
##$ASSFAC= 0
##$ASSFACI= 0
##$ASSFACX= 0
##$ASSWID= 0
##$AUNMP= <proc_1H_AID>
##$AXLEFT= 0
##$AXNAME= <>
##$AXNUC= <off>
##$AXRIGHT= 0
##$AXTYPE= 0
##$AXUNIT= <>
##$AZFE= 0.1
##$AZFW= 0.1
##$BCFW= 1
##$BC_mod= 2
##$BYTORDP= 0
##$COROFFS= 0
##$CY= 12.5
##$DATMOD= 1
##$DC= 2
##$DFILT= <>
##$DTYPP= 0
##$F1P= 9.9967504570787
##$F2P= -9.53364507338961e-007
##$FCOR= 1
##$FTSIZE= 65536
##$FT_mod= 4
##$GAMMA= 1
##$GB= 0
##$INTBC= 1
##$INTSCL= 1
##$ISEN= 128
##$LB= 1
##$LEV0= 0
##$LPBIN= 0
##$MAXI= 10000
##$MC2= 0
##$MEAN= 0
##$ME_mod= 0
##$MI= 0.02
##$NCOEF= 0
##$NC_proc= 0
##$NLEV= 6
##$NOISF1= 8.174992
##$NOISF2= 6.675002
##$NSP= 1
##$NTH_PI= 0
##$NZP= 0
##$OFFSET= 11.01498
##$PC= 1
##$PHC0= -159.1602
##$PHC1= -10.00055
##$PH_mod= 0
##$PKNL= yes
##$PPARMOD= 0
##$PPDIAG= 0
##$PPIPTYP= 0
##$PPMPNUM= 100
##$PPRESOL= 1
##$PSCAL= 0
##$PSIGN= 0
##$PYNMP= <proc.py>
##$REVERSE= no
##$SF= 400.130009885034
##$SI= 131072
##$SIGF1= 5.6
##$SIGF2= 5.2
##$SINO= 400
##$SIOLD= 131072
##$SPECTYP= <>
##$SREGLST= <1H.CDCl3>
##$SSB= 2
##$STSI= 0
##$STSR= 0
##$SW_p= 4990.01996007982
##$SYMM= 0
##$S_DEV= 0
##$TDeff= 16244
##$TDoff= 0
##$TI= <>
##$TILT= no
##$TM1= 0
##$TM2= 0
##$TOPLEV= 0
##$USERP1= <user>
##$USERP2= <user>
##$USERP3= <user>
##$USERP4= <user>
##$USERP5= <user>
##$WDW= 4
##$XDIM= 8192
##$YMAX_p= 0
##$YMIN_p= 0
##$CURPLOT= <\\rik006s\net8_hp>
##$CURPRIN= <$\\rik006s\net8_hp>
##$DFORMAT= <normdp>
##$LAYOUT= <+/1d_h.xwp>
##$LFORMAT= <normlp>
##$PFORMAT= <normpl>
##$SURQMSG= 1
$$ End of Bruker specific parameters
$$ ---------------------------------
##NTUPLES= NMR FID
##VAR_NAME=  TIME,          FID/REAL,        FID/IMAG
##SYMBOL=    X,             R,               I
##VAR_TYPE=  INDEPENDENT,   DEPENDENT,       DEPENDENT
##VAR_FORM=  AFFN,          ASDF,            ASDF
##VAR_DIM=   8122,          8122,            8122
##UNITS=     SECONDS,       ARBITRARY UNITS, ARBITRARY UNITS
##FACTOR=    0.0002004,     1,               1
##FIRST=     0,             -2542301,        -56706
##LAST=      1.6274484,     -13315,          -16549
##MIN=       0,             -2542301,        -2542301
##MAX=       1.6274484,     2976820,         2976820
$$ Real data points
##PAGE= N=1
##DATA TABLE= (X++(R..R)), XYDATA
0 -2542301
1  -873067
2  2976820
3  -431244
4 -2374190
5   744880
6  1442683
7  -942016
8  -126552
9  1334482
10  -237351
11 -1065621
12   985516
13  1337418
14  -694322
15 -1032645
16   728530
17   723729
18  -684755
19  -482914
20   398837
21  -391983
22  -547062
23   720781
24   252842
25 -1292210
26  -157109
27  1141578
28  -276062
29  -733102
30   983178
31   326791
32 -1202997
33   559223
34  1690258
35  -991612
36 -1575371
37  1334044
38  1324565
39 -1359676
40  -842712
41  1029701
42    98697
43  -882414
44   347070
45   433652
46 -1020112
47  -455426
48  1395981
49   575653
50 -1445084
51  -490870
52  1518445
53   457975
54 -1105326
55    68770
56   849578
57  -392659
58  -175503
59   815514
60  -450227
61 -1108530
62   691411
63   711589
64 -1027321
65  -398071
66   816199
67  -218870
68  -558411
69   643220
70   223176
71  -919007
72    28721
73  1071638
74   105014
75  -720366
76    44588
77   520293
78   -90642
79  -235551
80   285401
81   -97476
82  -639900
83   332114
84   908680
85  -632133
86 -1183071
87   596902
88   954149
89  -701138
90  -650659
91   554036
92   135009
93  -289699
94   503630
95   114458
96  -852358
97   141211
98  1076879
99  -145440
100  -775877
101   283463
102   441385
103  -274257
104   -30685
105   141713
106  -428799
107  -212476
108   496617
109   134857
110  -510685
111  -218143
112   295008
113   150823
114  -145906
115   -23710
116    99823
117  -104624
118    75928
119   543616
120    56035
121  -712588
122     -941
123   792299
124   -28119
125  -568736
126   131244
127   148330
128  -238844
129   236442
130   154115
131  -746016
132  -303484
133   772917
134   253980
135  -672772
136  -228679
137   397834
138   194848
139   -63095
140   -42291
141  -115883
142   -38694
143   361470
144   388091
145  -257405
146  -459713
147   216010
148   426919
149  -189030
150  -290729
151    93029
152   -43596
153  -127873
154   285704
155    37371
156  -613028
157  -154627
158   575613
159    87806
160  -415612
161    38803
162   206598
163  -109872
164   174272
165   330025
166  -374035
167  -402806
168   558103
169   512797
170  -431053
171  -418168
172   217493
173   204927
174   -57240
175   -86561
176  -200305
177  -218075
178   179126
179   372068
180  -106131
181  -520359
182   -68665
183   524315
184   190354
185  -356035
186   -73780
187   220570
188    28278
189   148686
190   190647
191  -404465
192  -317957
193   510062
194   310109
195  -457070
196  -187358
197   231783
198   -67082
199   -57327
200   200023
201  -216237
202  -427796
203   249806
204   528814
205  -143417
206  -453979
207    70553
208   349355
209    39211
210   -68004
211    13232
212  -150019
213   -39467
214   419515
215   153620
216  -563704
217  -294811
218   471656
219   257194
220  -330251
221  -198321
222    70596
223     7909
224   115920
225   155033
226  -284322
227  -369545
228   311061
229   505718
230  -171898
231  -370732
232   146774
233   229401
234   -15682
235    57487
236   -31273
237  -317476
238    14626
239   462799
240    28994
241  -515546
242  -158732
243   319730
244   123851
245  -169947
246   -81445
247   -30022
248   -74409
249   198484
250   316719
251  -272239
252  -475124
253   299576
254   536939
255  -191217
256  -316570
257   153734
258    72790
259   -36133
260   226535
261   -86524
262  -510573
263    60167
264   555750
265   -41280
266  -494058
267   -70638
268   248739
269    67212
270   -28996
271   -22737
272  -168901
273   -63119
274   376822
275   278627
276  -363330
277  -346476
278   305484
279   326024
280  -154760
281  -159388
282    19606
283   -67021
284    82259
285   261595
286  -161263
287  -481628
288    49592
289   485880
290    29173
291  -402337
292   -74417
293   215320
294    54368
295    45681
296    67606
297  -260675
298  -170404
299   448086
300   316273
301  -424070
302  -309886
303   284875
304   182606
305  -114352
306   -33408
307   -96120
308  -168373
309   197170
310   328018
311  -206795
312  -446653
313    93251
314   424753
315    18753
316  -258453
317   -39817
318    64297
319    51426
320   207827
321    22893
322  -412958
323  -133772
324   471000
325   203789
326  -373247
327  -211974
328   154052
329   109725
330    22316
331   -11673
332  -190767
333  -169138
334   246567
335   351178
336  -169831
337  -412114
338    84377
339   369224
340    24178
341  -158437
342   -32615
343   -65892
344    46736
345   311050
346    -3471
347  -470544
348  -108568
349   404981
350   146666
351  -261147
352  -160190
353    43910
354    73387
355   114772
356    51449
357  -247745
358  -235633
359   284983
360   398115
361  -190677
362  -372977
363   117927
364   262537
365    -2401
366   -13281
367   -67170
368  -226489
369   103284
370   405514
371   -67909
372  -463208
373   -61040
374   321787
375   110658
376  -148821
377  -137471
378   -57722
379    66629
380   221770
381    69105
382  -304277
383  -222013
384   291096
385   329315
386  -150647
387  -257868
388    33876
389   124597
390    97758
391    67149
392  -171691
393  -259885
394   139309
395   367018
396   -40717
397  -386327
398   -95651
399   242379
400   117936
401   -80578
402   -92018
403  -124010
404    -1845
405   315192
406   151970
407  -386613
408  -236373
409   340143
410   249218
411  -156027
412  -127975
413   -24656
414    -4642
415   184498
416   149051
417  -256693
418  -298137
419   175354
420   343539
421   -49727
422  -301814
423   -83395
424   138458
425   102944
426    39769
427   -81773
428  -246477
429     1207
430   401360
431   116083
432  -378254
433  -160901
434   239885
435   150378
436   -15331
437   -63177
438  -158698
439   -34288
440   281412
441   170367
442  -274265
443  -283892
444   151674
445   303055
446   -13124
447  -228442
448   -90664
449    49348
450   105388
451   141423
452   -91334
453  -334213
454    12580
455   410099
456    87035
457  -328625
458  -131715
459   152053
460   113342
461    58184
462   -22895
463  -216727
464   -82617
465   322600
466   227996
467  -293154
468  -298839
469   169391
470   241821
471   -34256
472   -88373
473   -93015
474  -114298
475   164267
476   284321
477  -168193
478  -386134
479    63586
480   350893
481    62365
482  -207613
483  -133825
484    29918
485   117331
486   135855
487   -16458
488  -259854
489  -142302
490   322390
491   284326
492  -289856
493  -311211
494   172001
495   179853
496   -28818
497    24476
498  -106959
499  -219706
500   210591
501   367478
502  -197675
503  -394831
504    86387
505   282996
506    40298
507  -100554
508  -113607
509   -84369
510    98640
511   230945
512    -5437
513  -332268
514  -144262
515   329114
516   247238
517  -224125
518  -227342
519    78679
520   108528
521    70952
522    84613
523  -164753
524  -262550
525   197664
526   394963
527  -139407
528  -404557
529    24437
530   262226
531    36334
532   -54387
533   -51455
534  -175686
535    14958
536   355092
537    52288
538  -417473
539  -127079
540   334236
541   175181
542  -123772
543  -125519
544   -61723
545    45377
546   197867
547    74799
548  -242586
549  -233988
550   163687
551   332336
552   -55942
553  -354289
554   -44304
555   217259
556    49783
557    -3586
558   -10488
559  -235166
560   -35970
561   422509
562   104074
563  -438336
564  -124538
565   307999
566   112707
567   -62996
568   -31399
569  -152761
570   -62017
571   270173
572   153141
573  -291094
574  -268367
575   171045
576   298168
577   -19189
578  -229066
579   -95448
580    71907
581   132507
582   116481
583   -96968
584  -280538
585    22133
586   386244
587    96495
588  -338957
589  -159749
590   194089
591   138452
592   -12928
593   -53144
594  -160702
595   -90607
596   262333
597   217456
598  -292861
599  -298210
600   207577
601   254761
602   -63067
603  -105447
604   -68268
605   -67564
606   161859
607   223894
608  -157105
609  -298325
610    79760
611   294051
612    69715
613  -189914
614  -175068
615    35009
616   152863
617    81319
618   -58765
619  -201671
620  -111487
621   265049
622   261931
623  -249140
624  -311950
625   155488
626   233813
627   -15850
628   -45549
629  -101680
630  -132072
631   196384
632   286336
633  -192465
634  -342689
635    95449
636   290000
637    19877
638  -165385
639  -110928
640   -17331
641    96998
642   160172
643   -43380
644  -268681
645   -55797
646   298478
647   157237
648  -212529
649  -171328
650    82337
651   114473
652    70262
653    13617
654  -155290
655  -140386
656   183329
657   253872
658  -136651
659  -321934
660    18123
661   243197
662    53768
663   -95186
664   -86236
665  -100057
666    69216
667   276834
668    -4992
669  -360054
670   -63776
671   332237
672   139084
673  -167754
674  -143310
675   -16745
676   105134
677   161068
678   -18780
679  -235485
680  -118305
681   207309
682   229440
683  -139509
684  -291830
685    25094
686   225061
687    48551
688   -60541
689   -60507
690  -111555
691    66633
692   279967
693   -21975
694  -333063
695   -37778
696   259012
697    85444
698   -94829
699   -86627
700   -80881
701    27311
702   201181
703    59955
704  -263116
705  -180491
706   219977
707   250264
708  -110672
709  -232909
710   -20393
711   113017
712   121709
713    60768
714  -158338
715  -214805
716   142980
717   319366
718   -46625
719  -316965
720   -70995
721   217784
722   144798
723   -61809
724  -132499
725   -99486
726    51171
727   218957
728    66223
729  -280671
730  -180834
731   234507
732   214120
733  -121108
734  -158440
735   -33149
736    21411
737   142531
738   114908
739  -184655
740  -214122
741   150197
742   282189
743   -15658
744  -231672
745   -90503
746   120495
747   139916
748    38193
749  -102790
750  -195467
751   -11173
752   290095
753   116016
754  -324586
755  -216147
756   208976
757   193885
758   -42767
759  -104594
760  -125365
761   -15146
762   249898
763   159643
764  -236622
765  -232241
766   170070
767   277181
768   -10607
769  -200784
770  -107015
771    57081
772   135915
773    81048
774  -118970
775  -239835
776     8912
777   284164
778    80385
779  -248597
780  -152813
781   118856
782   159645
783    54312
784   -55444
785  -145250
786   -50831
787   209026
788   198270
789  -177329
790  -291388
791    79756
792   274570
793     9148
794  -167376
795  -100944
796   -49812
797   104776
798   234557
799   -89990
800  -351923
801    33402
802   357991
803    71939
804  -203015
805  -114288
806    28900
807   130515
808   155522
809   -57437
810  -246931
811   -62704
812   233230
813   160211
814  -186392
815  -263391
816    43354
817   210720
818    47912
819   -81517
820   -99428
821   -78810
822   124353
823   253713
824   -46103
825  -296231
826   -12426
827   281191
828   108632
829  -136044
830  -130686
831   -51816
832    60815
833   167364
834     8230
835  -281790
836  -157373
837   242474
838   211753
839  -171759
840  -225129
841    20812
842   140174
843   137957
844    37198
845  -170451
846  -130864
847   203280
848   273349
849   -78540
850  -281247
851   -48401
852   214303
853   126216
854  -108392
855  -160913
856   -74625
857    44074
858   175808
859    52759
860  -278298
861  -175028
862   258057
863   207293
864  -140792
865  -138961
866     3397
867    47693
868   167413
869   115803
870  -201712
871  -191815
872   184018
873   243813
874   -64453
875  -223279
876   -89378
877   119193
878   166294
879     1108
880  -170351
881  -152971
882    56226
883   224021
884    52427
885  -263307
886  -175858
887   203164
888   233816
889   -62571
890  -166323
891   -58598
892    49963
893   162706
894   112251
895  -188886
896  -237175
897   160428
898   307728
899   -58883
900  -241949
901   -26781
902    88131
903    83327
904    98092
905  -110739
906  -268775
907    53584
908   301387
909    -4154
910  -258793
911   -97931
912    93664
913   137086
914    72842
915  -120440
916  -187081
917    43649
918   228443
919   100208
920  -157797
921  -201862
922    86600
923   279913
924    37551
925  -207817
926  -107338
927    51202
928   124600
929   119449
930  -114861
931  -281532
932    30506
933   305969
934    37712
935  -245644
936  -117560
937    80783
938   141186
939    99643
940   -78335
941  -202035
942    -6033
943   253931
944   136115
945  -192452
946  -203028
947    85004
948   204863
949    48744
950  -118375
951  -150713
952   -38024
953   156280
954   167725
955  -116023
956  -266111
957     9931
958   266814
959    94719
960  -178880
961  -150102
962    30720
963   121289
964   131997
965   -21352
966  -243384
967   -84111
968   286813
969   164850
970  -221927
971  -188733
972    66156
973   126814
974    97350
975   -17866
976  -209316
977   -87615
978   239258
979   186930
980  -140706
981  -214106
982     1319
983   195420
984   133483
985  -117051
986  -194123
987   -26535
988   127773
989   135702
990   -26603
991  -236676
992  -112703
993   239465
994   193092
995  -166321
996  -189767
997    31216
998   108186
999   122437
1000    40536
1001  -190681
1002  -152450
1003   208402
1004   253378
1005  -117834
1006  -253524
1007     -546
1008   162081
1009    91586
1010   -27731
1011  -157422
1012  -153684
1013   109634
1014   243906
1015   -46450
1016  -279975
1017   -56499
1018   212459
1019   143905
1020   -57448
1021  -149599
1022   -74928
1023   115360
1024   194571
1025    16405
1026  -196483
1027  -134276
1028   152421
1029   229005
1030   -63726
1031  -249473
1032   -59851
1033   135113
1034   111302
1035     8462
1036  -139305
1037  -182635
1038    84936
1039   267805
1040   -11351
1041  -266819
1042   -80759
1043   173348
1044   160469
1045    -3631
1046  -129479
1047  -107444
1048    68452
1049   203928
1050    73015
1051  -205897
1052  -194024
1053   137974
1054   236703
1055   -49349
1056  -209438
1057   -70306
1058    62415
1059   127718
1060    96666
1061  -146240
1062  -232853
1063    96604
1064   284793
1065     -281
1066  -230487
1067   -83664
1068   123888
1069   151689
1070    51654
1071  -110839
1072  -170694
1073    30185
1074   234003
1075    71156
1076  -229351
1077  -178099
1078   116210
1079   181401
1080     1547
1081  -135901
1082  -136145
1083    10301
1084   188164
1085   115278
1086  -155382
1087  -201686
1088    65526
1089   249637
1090    72613
1091  -189503
1092  -141753
1093    84849
1094   158286
1095    65895
1096   -83750
1097  -192330
1098   -39635
1099   242013
1100   131430
1101  -230203
1102  -192960
1103   107242
1104   157627
1105    38175
1106   -70934
1107  -162194
1108   -46599
1109   208118
1110   164803
1111  -149958
1112  -216335
1113    59067
1114   227777
1115    73143
1116  -138081
1117  -149362
1118     -845
1119   140057
1120   131054
1121   -85040
1122  -236935
1123   -25285
1124   244780
1125   113061
1126  -167177
1127  -164405
1128    27155
1129   146257
1130   109124
1131   -60969
1132  -186257
1133   -57664
1134   188088
1135   173451
1136  -105469
1137  -223206
1138      176
1139   204841
1140   104354
1141   -97150
1142  -151596
1143   -57828
1144   125615
1145   186831
1146   -53193
1147  -245924
1148   -44846
1149   219272
1150   136734
1151  -112217
1152  -172498
1153   -25569
1154   126503
1155   135284
1156   -21834
1157  -192670
1158  -108501
1159   174592
1160   203836
1161  -105129
1162  -229406
1163     2460
1164   153567
1165    91008
1166    -3780
1167  -139954
1168  -138110
1169   138831
1170   238788
1171   -68596
1172  -242925
1173   -31117
1174   165314
1175   120528
1176   -33665
1177  -158878
1178  -104165
1179   112477
1180   185761
1181   -12808
1182  -202621
1183  -112724
1184   142788
1185   189382
1186   -49160
1187  -197844
1188   -67856
1189   114762
1190   150271
1191    22429
1192  -155020
1193  -139062
1194   108451
1195   225286
1196    -5061
1197  -225308
1198   -92852
1199   147898
1200   146982
1201   -20122
1202  -133975
1203  -118251
1204    48423
1205   205614
1206    46262
1207  -238411
1208  -141150
1209   162351
1210   159594
1211   -43296
1212  -131311
1213   -96948
1214    49539
1215   191669
1216    72112
1217  -178356
1218  -145849
1219   120911
1220   205010
1221    11527
1222  -172989
1223  -111672
1224    90994
1225   156840
1226    37541
1227  -130392
1228  -169754
1229    33534
1230   222750
1231    45554
1232  -220596
1233  -136874
1234   109748
1235   151526
1236    27910
1237  -110524
1238  -145060
1239    29102
1240   211564
1241    90213
1242  -162490
1243  -155967
1244    83950
1245   206712
1246    45339
1247  -160701
1248  -127911
1249    52289
1250   143996
1251    68758
1252  -115523
1253  -192940
1254    11658
1255   215614
1256    69985
1257  -191241
1258  -151143
1259    75624
1260   154945
1261    55849
1262   -90909
1263  -154189
1264    -6138
1265   201692
1266   130062
1267  -155726
1268  -188238
1269    80467
1270   194411
1271    39550
1272  -100099
1273  -131130
1274   -32061
1275   163272
1276   145955
1277  -138066
1278  -221603
1279    32494
1280   195494
1281    67399
1282  -122825
1283  -160228
1284    -5107
1285   168430
1286   114557
1287   -95243
1288  -173682
1289   -23460
1290   185036
1291   151521
1292  -120430
1293  -200408
1294    36936
1295   185719
1296    81631
1297   -74207
1298  -146370
1299   -60944
1300   154204
1301   169574
1302  -107632
1303  -230066
1304    -4418
1305   186135
1306    95609
1307  -103217
1308  -164009
1309   -31108
1310   136269
1311   146316
1312   -40164
1313  -203024
1314   -65356
1315   205686
1316   167807
1317  -114615
1318  -186867
1319     -628
1320   139773
1321   122554
1322   -21523
1323  -184191
1324  -106372
1325   166974
1326   189783
1327   -93958
1328  -220962
1329   -31400
1330   153669
1331   120210
1332   -41755
1333  -160109
1334   -98491
1335   127863
1336   204617
1337   -36030
1338  -223924
1339   -64858
1340   167530
1341   147193
1342   -46256
1343  -170456
1344   -85028
1345   124465
1346   177715
1347   -18846
1348  -182723
1349   -97872
1350   120163
1351   197919
1352   -16344
1353  -226673
1354   -77516
1355   165045
1356   132122
1357   -31235
1358  -126857
1359  -125568
1360    64081
1361   228033
1362    11937
1363  -252609
1364   -93671
1365   165218
1366   132596
1367   -16870
1368  -121975
1369  -128721
1370    67199
1371   218585
1372    35713
1373  -200826
1374  -122316
1375   123652
1376   184782
1377     3600
1378  -168849
1379  -115573
1380    84185
1381   165172
1382    32043
1383  -153094
1384  -157020
1385    61414
1386   207402
1387    31178
1388  -196294
1389  -123207
1390   106303
1391   161243
1392    25151
1393  -116330
1394  -128699
1395    30542
1396   196862
1397    85929
1398  -178805
1399  -160839
1400   101931
1401   180158
1402    14645
1403  -127736
1404  -124822
1405    20376
1406   172261
1407    85663
1408  -154604
1409  -172260
1410    55134
1411   183506
1412    60533
1413  -142267
1414  -150758
1415    58290
1416   175839
1417    56118
1418  -100536
1419  -143075
1420   -12999
1421   186508
1422   128003
1423  -161712
1424  -185481
1425    83371
1426   166205
1427    32348
1428   -71761
1429  -136369
1430   -51175
1431   179667
1432   143497
1433  -153307
1434  -189576
1435    52425
1436   164150
1437    64884
1438   -87488
1439  -152537
1440   -17139
1441   169215
1442   112487
1443  -105798
1444  -163271
1445    -3699
1446   161398
1447   117152
1448   -98106
1449  -177063
1450     6604
1451   164405
1452    87178
1453   -84648
1454  -147914
1455   -46347
1456   136767
1457   155778
1458   -82321
1459  -216569
1460    -1933
1461   192066
1462    81583
1463   -89473
1464  -123431
1465   -51363
1466   112997
1467   175326
1468   -51652
1469  -224843
1470   -22087
1471   192917
1472    99482
1473   -81428
1474  -138810
1475   -54923
1476   120617
1477   149152
1478   -56045
1479  -183321
1480   -52616
1481   136618
1482   145519
1483   -44426
1484  -186360
1485   -54723
1486   157255
1487   125405
1488   -54981
1489  -139241
1490   -73849
1491   103183
1492   184777
1493   -23426
1494  -211225
1495   -55495
1496   162535
1497   120456
1498   -52314
1499  -143161
1500   -80628
1501    93349
1502   170313
1503    -8077
1504  -193983
1505   -91844
1506   140363
1507   161155
1508   -37867
1509  -170785
1510   -72670
1511   108947
1512   150132
1513     5822
1514  -157457
1515  -112657
1516   110385
1517   189991
1518    -5965
1519  -190415
1520   -92987
1521   126363
1522   149087
1523   -22201
1524  -142650
1525   -99491
1526    62225
1527   171618
1528    39300
1529  -188473
1530  -134374
1531   127516
1532   166743
1533   -25273
1534  -131050
1535   -86275
1536    49078
1537   174783
1538    67796
1539  -170422
1540  -143131
1541   104509
1542   180104
1543     6801
1544  -154051
1545  -123480
1546    64680
1547   170565
1548    35161
1549  -155288
1550  -137002
1551    58332
1552   182235
1553    53737
1554  -167291
1555  -144128
1556    91645
1557   178761
1558    30457
1559  -126788
1560  -120603
1561    38681
1562   174123
1563    82585
1564  -145196
1565  -172213
1566    55484
1567   189445
1568    39585
1569  -154110
1570  -127958
1571    43640
1572   145973
1573    78471
1574  -102246
1575  -175681
1576    18434
1577   209538
1578    77763
1579  -151310
1580  -132091
1581    49842
1582   150998
1583    79107
1584   -96651
1585  -167858
1586    -2662
1587   177063
1588    94953
1589  -131838
1590  -174072
1591    21831
1592   179537
1593    81853
1594  -113013
1595  -142418
1596     7194
1597   156466
1598   122672
1599   -92199
1600  -189856
1601     3424
1602   195448
1603    94232
1604  -123572
1605  -155945
1606     3229
1607   140186
1608    97288
1609   -83689
1610  -176585
1611   -34608
1612   162706
1613   133085
1614   -96720
1615  -178209
1616     9814
1617   170529
1618    99616
1619   -61808
1620  -140028
1621   -47860
1622   140425
1623   152938
1624   -73161
1625  -198101
1626   -29886
1627   156305
1628   104450
1629   -79826
1630  -162813
1631   -49572
1632   127116
1633   135941
1634   -45741
1635  -176562
1636   -59226
1637   164648
1638   159913
1639   -69038
1640  -167911
1641   -22579
1642   134715
1643   125230
1644   -30019
1645  -170127
1646   -86804
1647   134492
1648   157008
1649   -62213
1650  -188438
1651   -58846
1652   127401
1653   134001
1654   -38946
1655  -163558
1656   -70040
1657   117252
1658   158325
1659    -7580
1660  -171305
1661   -84764
1662   139012
1663   160449
1664   -38431
1665  -162390
1666   -71909
1667    95959
1668   142317
1669      553
1670  -168140
1671  -111964
1672   109880
1673   170543
1674   -13445
1675  -171584
1676   -84675
1677   111904
1678   148038
1679    -1008
1680  -140377
1681  -109028
1682    80335
1683   184675
1684    17261
1685  -185694
1686  -105690
1687   114050
1688   150251
1689    -5595
1690  -142581
1691  -111972
1692    69769
1693   176649
1694    32795
1695  -165981
1696  -119298
1697    97084
1698   176564
1699    13052
1700  -156796
1701  -108159
1702    74645
1703   151602
1704    35199
1705  -140303
1706  -140856
1707    60020
1708   185958
1709    36383
1710  -160481
1711  -121529
1712    73891
1713   158577
1714    43594
1715  -127031
1716  -130193
1717    51328
1718   171183
1719    64944
1720  -137907
1721  -151380
1722    54678
1723   175622
1724    33775
1725  -142338
1726  -123050
1727    34321
1728   151166
1729    83050
1730  -121770
1731  -167149
1732    47774
1733   191033
1734    51070
1735  -131285
1736  -123254
1737    33453
1738   159040
1739    82939
1740  -114007
1741  -160538
1742    19033
1743   170220
1744    77570
1745  -134525
1746  -164702
1747    27507
1748   165364
1749    68304
1750  -107542
1751  -135940
1752     8707
1753   159290
1754   112647
1755   -98542
1756  -169447
1757    15739
1758   176435
1759    85745
1760  -108728
1761  -142815
1762     1529
1763   135588
1764    98258
1765   -81621
1766  -178947
1767   -27738
1768   168119
1769   105384
1770  -109764
1771  -151829
1772     5805
1773   143275
1774   111171
1775   -59356
1776  -163856
1777   -27292
1778   166698
1779   120597
1780   -85300
1781  -164702
1782   -23391
1783   149294
1784   112987
1785   -87684
1786  -166447
1787   -28972
1788   127058
1789   116896
1790   -53613
1791  -178234
1792   -48388
1793   170283
1794   135312
1795   -83081
1796  -146737
1797   -19915
1798   119893
1799   130804
1800   -32170
1801  -176329
1802   -65551
1803   149397
1804   138085
1805   -68341
1806  -167016
1807   -46332
1808   120098
1809   123829
1810   -39133
1811  -160960
1812   -69822
1813   120401
1814   152848
1815   -28397
1816  -171335
1817   -62072
1818   139199
1819   140635
1820   -38642
1821  -154737
1822   -65667
1823   106061
1824   141144
1825   -16225
1826  -167725
1827   -95777
1828   121382
1829   160781
1830   -37814
1831  -171664
1832   -62411
1833   110050
1834   135434
1835     1201
1836  -149461
1837  -105781
1838   110747
1839   176944
1840   -18035
1841  -170370
1842   -78430
1843   101683
1844   144959
1845    -1324
1846  -154361
1847  -102947
1848    89355
1849   156994
1850    11641
1851  -156177
1852  -116855
1853    94021
1854   174340
1855     -690
1856  -157555
1857   -85960
1858    79559
1859   145008
1860    39287
1861  -139208
1862  -134774
1863    80160
1864   179936
1865    11530
1866  -158419
1867  -104967
1868    70248
1869   148896
1870    36558
1871  -136891
1872  -133265
1873    61086
1874   176434
1875    43391
1876  -150625
1877  -129102
1878    72951
1879   165521
1880    36814
1881  -128469
1882  -126921
1883    44002
1884   169771
1885    64041
1886  -138923
1887  -149515
1888    51520
1889   175700
1890    48423
1891  -141678
1892  -132817
1893    44486
1894   155088
1895    67106
1896  -110475
1897  -152164
1898    21450
1899   185110
1900    81515
1901  -138532
1902  -144303
1903    41481
1904   153177
1905    71570
1906  -100511
1907  -153281
1908     5620
1909   167271
1910    92388
1911  -118842
1912  -162815
1913    15108
1914   164432
1915    83523
1916  -109404
1917  -150267
1918     7967
1919   152463
1920   104986
1921   -88925
1922  -172627
1923    -2069
1924   180302
1925    99269
1926  -108503
1927  -150732
1928    -1290
1929   147950
1930   108846
1931   -84586
1932  -175425
1933   -22027
1934   161857
1935   112447
1936   -93915
1937  -170460
1938   -15648
1939   156606
1940   111579
1941   -79133
1942  -155906
1943   -31212
1944   143021
1945   133608
1946   -66602
1947  -180049
1948   -32077
1949   158808
1950   120833
1951   -74121
1952  -158371
1953   -37006
1954   130110
1955   129415
1956   -51059
1957  -175141
1958   -58487
1959   144295
1960   142432
1961   -65995
1962  -170889
1963   -34469
1964   132378
1965   122836
1966   -35106
1967  -158767
1968   -72511
1969   130129
1970   154573
1971   -48085
1972  -173376
1973   -52410
1974   130893
1975   137633
1976   -31764
1977  -159754
1978   -71635
1979   119116
1980   148257
1981   -26056
1982  -169578
1983   -84022
1984   121922
1985   152348
1986   -34433
1987  -165800
1988   -72347
1989   103102
1990   142913
1991    -7798
1992  -158209
1993   -96679
1994   108152
1995   163697
1996   -10442
1997  -158755
1998   -81048
1999   105997
2000   148810
2001    -2841
2002  -143640
2003   -95782
2004    81322
2005   159659
2006    12827
2007  -165134
2008  -105871
2009    97870
2010   146554
2011    -4473
2012  -140830
2013  -104203
2014    66429
2015   158087
2016    29416
2017  -151456
2018  -112650
2019    87936
2020   164322
2021    21309
2022  -141768
2023  -107047
2024    73675
2025   151876
2026    31757
2027  -130514
2028  -127231
2029    56336
2030   172204
2031    36399
2032  -153221
2033  -120741
2034    67531
2035   145849
2036    34398
2037  -121525
2038  -129422
2039    43453
2040   168615
2041    52833
2042  -131244
2043  -124371
2044    52411
2045   155950
2046    52730
2047  -118082
2048  -128184
2049    38003
2050   153239
2051    63198
2052  -112235
2053  -136332
2054    29156
2055   159451
2056    68337
2057  -122068
2058  -137018
2059    35280
2060   147189
2061    61933
2062  -101655
2063  -137187
2064     8279
2065   154354
2066    90826
2067  -117712
2068  -155922
2069    34243
2070   154709
2071    60747
2072   -90729
2073  -130145
2074    -6807
2075   152316
2076   106788
2077  -107066
2078  -160434
2079    22277
2080   150857
2081    72967
2082   -84095
2083  -142002
2084   -12536
2085   148904
2086    99721
2087   -94186
2088  -149072
2089    -9137
2090   135921
2091   102629
2092   -80994
2093  -160741
2094    -8906
2095   147722
2096    90869
2097   -73252
2098  -132740
2099   -27670
2100   127180
2101   124575
2102   -67666
2103  -166575
2104   -16414
2105   144637
2106    99289
2107   -64958
2108  -137297
2109   -37309
2110   122079
2111   124937
2112   -57675
2113  -168621
2114   -39537
2115   135816
2116   112404
2117   -64077
2118  -148642
2119   -39043
2120   119839
2121   123314
2122   -38790
2123  -152952
2124   -52688
2125   127955
2126   136133
2127   -43955
2128  -158217
2129   -45106
2130   128824
2131   119837
2132   -37728
2133  -137667
2134   -66479
2135    99328
2136   141511
2137   -26673
2138  -170037
2139   -67945
2140   117720
2141   121659
2142   -31957
2143  -138418
2144   -72894
2145    96869
2146   144368
2147   -14970
2148  -147326
2149   -68688
2150   100512
2151   143392
2152    -1266
2153  -149815
2154   -80443
2155   105041
2156   134248
2157   -17687
2158  -133933
2159   -89121
2160    68292
2161   149951
2162     8573
2163  -167326
2164   -93137
2165   104858
2166   132707
2167    -5653
2168  -122496
2169   -94454
2170    65824
2171   159250
2172    25438
2173  -152886
2174  -100946
2175    94045
2176   146516
2177     9035
2178  -127247
2179  -100995
2180    61463
2181   144118
2182    27112
2183  -135607
2184  -116075
2185    63219
2186   152298
2187    28391
2188  -133998
2189  -109799
2190    63728
2191   144032
2192    28936
2193  -117698
2194  -108205
2195    43173
2196   147189
2197    50774
2198  -125342
2199  -122637
2200    54729
2201   148853
2202    37527
2203  -114991
2204  -112667
2205    36415
2206   145468
2207    56676
2208  -116582
2209  -126772
2210    37362
2211   148274
2212    60226
2213  -116399
2214  -131236
2215    38817
2216   145030
2217    50817
2218   -99810
2219  -125019
2220     9676
2221   150444
2222    82023
2223  -119311
2224  -140016
2225    43308
2226   137759
2227    54230
2228   -75991
2229  -125625
2230    -5999
2231   152409
2232    92021
2233  -110295
2234  -136816
2235    23180
2236   129129
2237    70551
2238   -76922
2239  -140900
2240    -6791
2241   146094
2242    79680
2243   -92622
2244  -124289
2245    -5199
2246   122837
2247   100948
2248   -74439
2249  -152885
2250      463
2251   146538
2252    78067
2253   -75333
2254  -118917
2255   -23557
2256   119259
2257   117142
2258   -71412
2259  -160639
2260    -6587
2261   136127
2262    79714
2263   -61679
2264  -127825
2265   -42151
2266   120629
2267   125267
2268   -67430
2269  -158400
2270   -15251
2271   126512
2272    95562
2273   -44827
2274  -137987
2275   -45808
2276   126644
2277   116473
2278   -56913
2279  -137679
2280   -38017
2281   104851
2282   120420
2283   -35929
2284  -156338
2285   -43087
2286   127609
2287   100699
2288   -42729
2289  -120601
2290   -63791
2291    93926
2292   141692
2293   -34470
2294  -160556
2295   -40562
2296   115119
2297   103832
2298   -18683
2299  -123912
2300   -78337
2301   100803
2302   142399
2303   -38306
2304  -147904
2305   -49688
2306    88649
2307   118566
2308      655
2309  -144451
2310   -84764
2311   108957
2312   133449
2313   -27304
2314  -126008
2315   -68517
2316    71654
2317   143182
2318    13359
2319  -159102
2320   -81983
2321   112563
2322   120337
2323   -15162
2324  -108119
2325   -89552
2326    53776
2327   153930
2328    16519
2329  -161538
2330   -84063
2331    99123
2332   114268
2333     3663
2334  -102046
2335  -103994
2336    54158
2337   157432
2338    14373
2339  -143546
2340   -80062
2341    70816
2342   120756
2343    34947
2344  -111545
2345  -118284
2346    66441
2347   153293
2348     7634
2349  -121725
2350   -86294
2351    36615
2352   131555
2353    56134
2354  -130852
2355  -125167
2356    72963
2357   138964
2358    13210
2359  -102919
2360  -102351
2361    21485
2362   146750
2363    63949
2364  -129773
2365  -118715
2366    61898
2367   134269
2368    41131
2369   -94235
2370  -118189
2371    26421
2372   149654
2373    55659
2374  -111874
2375  -112952
2376    29918
2377   127456
2378    64116
2379  -100569
2380  -136876
2381    26548
2382   139142
2383    44482
2384   -94651
2385  -111546
2386     3073
2387   132672
2388    87070
2389   -96281
2390  -135614
2391    30494
2392   137833
2393    56643
2394   -74318
2395  -116606
2396   -10403
2397   138305
2398    94472
2399   -99558
2400  -135128
2401    14223
2402   121603
2403    72314
2404   -68262
2405  -141584
2406   -17781
2407   143132
2408    87228
2409   -89630
2410  -122147
2411    -2634
2412   114586
2413   104097
2414   -59203
2415  -153418
2416    -8809
2417   143977
2418    78472
2419   -70355
2420  -113932
2421   -29955
2422   108087
2423   118238
2424   -60737
2425  -157497
2426   -12595
2427   129195
2428    80702
2429   -49696
2430  -119791
2431   -43491
2432   113969
2433   119487
2434   -56653
2435  -144723
2436   -26403
2437   108624
2438    97009
2439   -39247
2440  -136015
2441   -51595
2442   116739
2443   114170
2444   -47318
2445  -130279
2446   -40258
2447   101911
2448   120744
2449   -25155
2450  -141507
2451   -49597
2452   115175
2453   115701
2454   -31602
2455  -126560
2456   -58680
2457    89062
2458   125942
2459   -27671
2460  -152469
2461   -63622
2462    97857
2463   111672
2464   -21551
2465  -128818
2466   -70872
2467    91576
2468   133781
2469   -11772
2470  -130779
2471   -60384
2472    90296
2473   130717
2474     4190
2475  -131450
2476   -75232
2477    93230
2478   120566
2479   -13399
2480  -118831
2481   -84808
2482    56721
2483   131249
2484     3965
2485  -147690
2486   -84423
2487    86705
2488   116592
2489     3640
2490  -103172
2491   -91578
2492    59654
2493   151779
2494    19927
2495  -132653
2496   -80126
2497    74603
2498   125728
2499    25137
2500  -111242
2501  -107430
2502    55692
2503   140916
2504    14157
2505  -125876
2506   -94497
2507    45537
2508   127706
2509    42752
2510  -119011
2511  -114965
2512    58964
2513   138574
2514    24505
2515  -104862
2516   -96936
2517    32189
2518   135725
2519    57870
2520  -113018
2521  -114516
2522    53552
2523   132309
2524    33945
2525   -94140
2526  -106373
2527    20020
2528   133986
2529    59684
2530  -108643
2531  -118603
2532    35100
2533   127777
2534    49561
2535   -91701
2536  -119604
2537    16106
2538   132999
2539    58173
2540   -95889
2541  -116694
2542    14314
2543   130513
2544    74929
2545   -88082
2546  -126824
2547    21327
2548   137322
2549    63379
2550   -80812
2551  -116245
2552    -3210
2553   127941
2554    84391
2555   -89113
2556  -133965
2557     8379
2558   122633
2559    69562
2560   -74026
2561  -127557
2562   -11970
2563   125691
2564    84213
2565   -76451
2566  -122571
2567    -2966
2568   118379
2569    91147
2570   -59434
2571  -133617
2572   -11496
2573   124668
2574    81773
2575   -64909
2576  -118796
2577   -22617
2578   108388
2579   100229
2580   -56016
2581  -141728
2582   -20205
2583   120665
2584    81551
2585   -56392
2586  -116298
2587   -33608
2588   104851
2589   111805
2590   -46507
2591  -138909
2592   -27185
2593   115980
2594    91352
2595   -45271
2596  -121619
2597   -46615
2598   100396
2599   114699
2600   -41516
2601  -134027
2602   -35037
2603   103434
2604   103811
2605   -29450
2606  -126946
2607   -53361
2608   102753
2609   112288
2610   -36103
2611  -124418
2612   -44676
2613    86612
2614   109173
2615   -18106
2616  -132924
2617   -61797
2618    96269
2619   108363
2620   -27195
2621  -118327
2622   -53144
2623    79936
2624   116510
2625    -3943
2626  -126544
2627   -64458
2628    91823
2629   117493
2630   -14826
2631  -118165
2632   -64317
2633    76722
2634   117572
2635    -3849
2636  -123790
2637   -76806
2638    75597
2639   116674
2640    -5053
2641  -123543
2642   -78079
2643    73814
2644   123385
2645     3203
2646  -115382
2647   -75663
2648    68292
2649   125301
2650    14598
2651  -119873
2652   -86360
2653    70740
2654   127048
2655     8660
2656  -112936
2657   -82057
2658    53138
2659   121954
2660    22106
2661  -120782
2662   -95711
2663    59785
2664   122051
2665    17118
2666  -106302
2667   -89038
2668    48427
2669   129629
2670    30402
2671  -110804
2672   -90625
2673    51647
2674   120839
2675    34257
2676   -99366
2677  -103578
2678    44487
2679   131369
2680    29917
2681  -107337
2682   -94821
2683    35026
2684   116297
2685    48000
2686   -98945
2687  -117329
2688    39045
2689   135562
2690    36691
2691   -98820
2692   -96583
2693    23936
2694   121108
2695    62679
2696   -94759
2697  -118758
2698    33634
2699   133082
2700    46608
2701   -90018
2702  -106944
2703    11205
2704   123375
2705    66034
2706   -94174
2707  -119389
2708    21518
2709   119251
2710    57753
2711   -76646
2712  -115920
2713     3031
2714   129475
2715    68691
2716   -88676
2717  -108719
2718    12909
2719   111219
2720    74363
2721   -65430
2722  -128167
2723    -2718
2724   129894
2725    68470
2726   -80163
2727  -110475
2728    -4305
2729   105227
2730    83578
2731   -62686
2732  -131628
2733    -7723
2734   124669
2735    76548
2736   -61061
2737  -113569
2738   -19746
2739   113105
2740    95310
2741   -61877
2742  -126187
2743   -15276
2744   108001
2745    87309
2746   -45386
2747  -128298
2748   -35553
2749   116027
2750    95713
2751   -62278
2752  -119250
2753   -24301
2754    93730
2755    99341
2756   -31922
2757  -133766
2758   -37207
2759   117487
2760    94217
2761   -47414
2762  -109358
2763   -36739
2764    85778
2765   108268
2766   -28857
2767  -134987
2768   -38755
2769   102820
2770    90819
2771   -29757
2772  -113069
2773   -58820
2774    88467
2775   117867
2776   -33357
2777  -129443
2778   -37835
2779    86547
2780    97320
2781    -4545
2782  -118567
2783   -74252
2784    98131
2785   122067
2786   -33628
2787  -118667
2788   -44943
2789    67012
2790   107133
2791    10067
2792  -127724
2793   -81477
2794    94824
2795   115595
2796   -23569
2797  -108031
2798   -64940
2799    56661
2800   124372
2801    11059
2802  -131132
2803   -70636
2804    85632
2805   107007
2806     -893
2807   -99474
2808   -83893
2809    57414
2810   132240
2811     4329
2812  -126798
2813   -63429
2814    65567
2815    99426
2816    21913
2817  -101505
2818   -99878
2819    59848
2820   133269
2821     2429
2822  -113157
2823   -67289
2824    45980
2825   109335
2826    42355
2827  -107037
2828  -105071
2829    64809
2830   127356
2831    11218
2832   -96787
2833   -84193
2834    30403
2835   124895
2836    45350
2837  -116074
2838  -101383
2839    54555
2840   112432
2841    27845
2842   -84130
2843  -105477
2844    22686
2845   139609
2846    41250
2847  -112191
2848   -85445
2849    40310
2850   101876
2851    51967
2852   -76867
2853  -120775
2854    26260
2855   140848
2856    35679
2857   -99996
2858   -84209
2859    16844
2860   101898
2861    68283
2862   -86383
2863  -126866
2864    29423
2865   126063
2866    37605
2867   -77175
2868   -93585
2869    -1881
2870   118434
2871    79182
2872   -92771
2873  -117341
2874    29146
2875   109828
2876    51713
2877   -57568
2878  -114152
2879   -14190
2880   130079
2881    76201
2882   -91128
2883  -109395
2884    11139
2885    95643
2886    74466
2887   -50441
2888  -133026
2889   -14035
2890   136530
2891    70405
2892   -78703
2893   -98329
2894    -8944
2895    93804
2896    92298
2897   -52890
2898  -136103
2899    -9310
2900   122335
2901    67484
2902   -56271
2903  -102166
2904   -31622
2905    99991
2906   101417
2907   -61489
2908  -130119
2909    -6564
2910   101204
2911    74248
2912   -33335
2913  -115157
2914   -43187
2915   112169
2916   102833
2917   -60938
2918  -116137
2919   -16166
2920    83382
2921    91134
2922   -20681
2923  -130929
2924   -47040
2925   114822
2926    94786
2927   -49897
2928  -106563
2929   -37919
2930    77121
2931   109357
2932   -20181
2933  -135338
2934   -43034
2935   104529
2936    93316
2937   -25109
2938  -105782
2939   -61877
2940    81886
2941   120947
2942   -27872
2943  -128585
2944   -40439
2945    81023
2946    92039
2947    -3321
2948  -111048
2949   -75733
2950    87228
2951   119359
2952   -29234
2953  -114687
2954   -45472
2955    63748
2956   104495
2957    11385
2958  -119452
2959   -75167
2960    87809
2961   109901
2962   -16547
2963  -100475
2964   -63146
2965    52208
2966   119136
2967    12198
2968  -124866
2969   -72290
2970    75285
2971   101963
2972     4137
2973   -97296
2974   -86261
2975    53898
2976   129650
2977     9154
2978  -116952
2979   -66042
2980    56348
2981   102481
2982    31031
2983   -98120
2984  -102491
2985    56952
2986   131418
2987     6607
2988  -105174
2989   -72397
2990    36780
2991   108146
2992    40145
2993  -102893
2994  -100637
2995    53978
2996   117079
2997    16973
2998   -87684
2999   -85894
3000    27140
3001   124398
3002    43324
3003  -105646
3004   -89761
3005    45789
3006   103707
3007    34406
3008   -78506
3009  -104572
3010    21457
3011   129341
3012    40156
3013  -100964
3014   -85445
3015    29302
3016   100133
3017    57441
3018   -77465
3019  -117721
3020    23105
3021   128307
3022    39975
3023   -86413
3024   -89605
3025     9411
3026   104874
3027    69269
3028   -80532
3029  -118587
3030    20973
3031   113511
3032    47945
3033   -68307
3034  -102666
3035    -4403
3036   119479
3037    71428
3038   -83174
3039  -107080
3040    15740
3041    99434
3042    62107
3043   -53643
3044  -115889
3045   -10985
3046   122662
3047    68199
3048   -78274
3049   -99619
3050      174
3051    90948
3052    75890
3053   -51873
3054  -122502
3055    -9502
3056   117835
3057    66989
3058   -61137
3059   -96987
3060   -16809
3061    96193
3062    90776
3063   -53256
3064  -123066
3065    -9432
3066   103433
3067    71104
3068   -42696
3069  -107658
3070   -34923
3071   101616
3072    95578
3073   -56663
3074  -117433
3075   -15308
3076    88045
3077    81683
3078   -25402
3079  -115614
3080   -42699
3081   106450
3082    95425
3083   -48894
3084  -107521
3085   -28207
3086    78040
3087    94921
3088   -21137
3089  -122187
3090   -43653
3091    98696
3092    88768
3093   -33868
3094  -102710
3095   -46080
3096    75824
3097   104645
3098   -23506
3099  -121212
3100   -39912
3101    85970
3102    88754
3103   -15991
3104  -101896
3105   -59811
3106    77891
3107   110417
3108   -22481
3109  -115210
3110   -44000
3111    71432
3112    95002
3113     -617
3114  -107369
3115   -69009
3116    77322
3117   110217
3118   -13845
3119  -107750
3120   -56278
3121    61598
3122   105207
3123     8737
3124  -109860
3125   -70660
3126    71980
3127   106439
3128    -1390
3129  -100360
3130   -69999
3131    55224
3132   111643
3133     9382
3134  -108202
3135   -69897
3136    59821
3137   101773
3138    13811
3139   -95882
3140   -81961
3141    51121
3142   116173
3143    11428
3144  -102245
3145   -71006
3146    48874
3147   105460
3148    24647
3149   -93222
3150   -85335
3151    49471
3152   113241
3153    16741
3154   -94790
3155   -79810
3156    36597
3157   109501
3158    31575
3159   -94698
3160   -87345
3161    40890
3162   108202
3163    28929
3164   -86384
3165   -89271
3166    29149
3167   112879
3168    38115
3169   -90061
3170   -88046
3171    30836
3172   106857
3173    43091
3174   -81539
3175   -99515
3176    22113
3177   113893
3178    41993
3179   -85060
3180   -92795
3181    20897
3182   102961
3183    50093
3184   -76589
3185  -101553
3186    16176
3187   110251
3188    49046
3189   -76175
3190   -96457
3191    12928
3192   105439
3193    54847
3194   -70255
3195  -100079
3196     8486
3197   105988
3198    56965
3199   -68878
3200  -100834
3201     4640
3202   105817
3203    60230
3204   -65786
3205  -100433
3206      -74
3207   100906
3208    66170
3209   -61204
3210  -105710
3211    -5416
3212   100980
3213    68712
3214   -59149
3215  -104557
3216    -8970
3217    98988
3218    73530
3219   -53850
3220  -106943
3221   -13292
3222    95445
3223    78045
3224   -45482
3225  -109248
3226   -17778
3227   101616
3228    78855
3229   -49092
3230  -104909
3231   -23760
3232    89985
3233    83159
3234   -41234
3235  -112404
3236   -24789
3237    95311
3238    78278
3239   -40569
3240  -103690
3241   -31592
3242    87488
3243    88712
3244   -34751
3245  -109098
3246   -29108
3247    90169
3248    86871
3249   -29177
3250  -105602
3251   -40170
3252    85744
3253    91907
3254   -30298
3255  -107683
3256   -41010
3257    76671
3258    93173
3259   -19473
3260  -110216
3261   -48220
3262    82136
3263    94701
3264   -20600
3265  -105149
3266   -49094
3267    71447
3268   100133
3269    -8772
3270  -109157
3271   -53788
3272    75465
3273    98318
3274    -8816
3275  -103918
3276   -58677
3277    66866
3278   102165
3279    -4045
3280  -104928
3281   -58446
3282    68090
3283   101382
3284      996
3285  -102954
3286   -66714
3287    63856
3288   101338
3289    -3000
3290  -100909
3291   -65155
3292    54411
3293   102087
3294     9165
3295  -102138
3296   -70774
3297    60722
3298   103040
3299     8229
3300   -91380
3301   -69578
3302    48507
3303   111758
3304    20641
3305   -97956
3306   -73661
3307    50555
3308   102959
3309    19201
3310   -91157
3311   -84526
3312    37997
3313   108180
3314    21142
3315   -95050
3316   -79763
3317    36141
3318   102458
3319    33204
3320   -86656
3321   -88030
3322    39215
3323   111109
3324    32210
3325   -81152
3326   -79668
3327    29105
3328   106250
3329    42581
3330   -84508
3331   -93288
3332    29975
3333   103263
3334    33564
3335   -78702
3336   -89864
3337    17805
3338   104188
3339    44638
3340   -80283
3341   -91910
3342    22008
3343   102054
3344    46061
3345   -71643
3346   -92797
3347    14837
3348   106371
3349    49128
3350   -71376
3351   -91730
3352     8081
3353    99607
3354    56807
3355   -66700
3356  -101043
3357     6800
3358   103001
3359    55862
3360   -61059
3361   -93364
3362    -3434
3363    97341
3364    66181
3365   -62278
3366  -101400
3367    -1253
3368    94525
3369    61055
3370   -54202
3371  -101642
3372   -11003
3373    96006
3374    67365
3375   -55757
3376   -97466
3377    -8315
3378    90992
3379    74202
3380   -43873
3381  -103376
3382   -10494
3383    99022
3384    68359
3385   -47510
3386   -94541
3387   -20338
3388    82661
3389    78064
3390   -44350
3391  -110818
3392   -19836
3393    88556
3394    67293
3395   -40416
3396   -96595
3397   -31566
3398    83625
3399    87218
3400   -35122
3401  -101906
3402   -21959
3403    85606
3404    81888
3405   -24171
3406   -96989
3407   -39087
3408    81968
3409    87292
3410   -32329
3411  -102766
3412   -37520
3413    69810
3414    84442
3415   -18414
3416  -105890
3417   -45044
3418    77823
3419    87648
3420   -22421
3421   -94847
3422   -42184
3423    68892
3424    94743
3425    -9295
3426  -104193
3427   -44826
3428    76659
3429    87399
3430   -13214
3431   -94619
3432   -53155
3433    62795
3434    93677
3435   -10082
3436  -102055
3437   -52033
3438    65013
3439    90106
3440    -2349
3441   -95373
3442   -59604
3443    64665
3444    96576
3445    -5589
3446   -93182
3447   -57368
3448    52212
3449    96978
3450     9084
3451   -97760
3452   -65553
3453    58091
3454    95134
3455     4693
3456   -87340
3457   -67028
3458    45362
3459   103897
3460    17533
3461   -94725
3462   -67228
3463    50664
3464    95975
3465    15866
3466   -87086
3467   -77038
3468    39043
3469   102417
3470    17123
3471   -92141
3472   -71157
3473    40424
3474    95980
3475    26337
3476   -84507
3477   -80839
3478    41520
3479   102729
3480    21607
3481   -82105
3482   -71838
3483    32176
3484    99578
3485    35417
3486   -82830
3487   -87572
3488    34299
3489    99371
3490    24202
3491   -77561
3492   -80984
3493    18921
3494   100367
3495    43220
3496   -79059
3497   -88760
3498    27267
3499    99394
3500    39107
3501   -68418
3502   -86571
3503    14141
3504   102984
3505    48590
3506   -72493
3507   -86755
3508    13937
3509    96189
3510    50096
3511   -67233
3512   -97175
3513     8711
3514   100339
3515    49801
3516   -65205
3517   -89552
3518     4699
3519    94689
3520    58304
3521   -61047
3522   -97425
3523     4453
3524    96170
3525    55397
3526   -58337
3527   -93081
3528     -950
3529    94595
3530    61775
3531   -56499
3532   -96546
3533    -4863
3534    91749
3535    62322
3536   -51508
3537   -99252
3538    -8539
3539    92996
3540    66119
3541   -49095
3542   -95436
3543   -14426
3544    86505
3545    71528
3546   -43497
3547  -102396
3548   -17949
3549    89792
3550    70779
3551   -40013
3552   -94236
3553   -24636
3554    81334
3555    78693
3556   -35679
3557  -101876
3558   -24802
3559    83324
3560    76182
3561   -31107
3562   -94826
3563   -30526
3564    79297
3565    81217
3566   -31789
3567  -100115
3568   -29681
3569    76454
3570    80236
3571   -24063
3572   -98247
3573   -36430
3574    78011
3575    83567
3576   -25907
3577   -95699
3578   -37056
3579    69511
3580    83919
3581   -17054
3582   -98945
3583   -42638
3584    73415
3585    85198
3586   -16223
3587   -92695
3588   -45920
3589    65326
3590    89027
3591    -8495
3592   -96762
3593   -50361
3594    64452
3595    89551
3596    -6739
3597   -92871
3598   -53525
3599    58852
3600    91856
3601    -1797
3602   -93819
3603   -57516
3604    57542
3605    93797
3606      602
3607   -92285
3608   -59328
3609    53621
3610    94568
3611     4221
3612   -90258
3613   -61243
3614    50661
3615    94750
3616     8588
3617   -88955
3618   -64282
3619    49335
3620    94968
3621     9774
3622   -88634
3623   -65217
3624    44667
3625    94719
3626    16195
3627   -86585
3628   -68419
3629    44130
3630    95056
3631    17376
3632   -84216
3633   -71478
3634    38438
3635    95311
3636    22460
3637   -82178
3638   -73689
3639    34921
3640    96341
3641    27556
3642   -79328
3643   -76697
3644    31086
3645    96647
3646    28484
3647   -76476
3648   -76833
3649    26172
3650    96845
3651    37106
3652   -73199
3653   -83105
3654    23277
3655    97142
3656    33938
3657   -74321
3658   -80739
3659    19596
3660    93376
3661    39989
3662   -68661
3663   -86851
3664    16899
3665    97642
3666    42676
3667   -69166
3668   -83448
3669    13979
3670    92334
3671    48530
3672   -65229
3673   -88778
3674    13041
3675    94301
3676    47016
3677   -61001
3678   -86707
3679     3767
3680    93057
3681    54128
3682   -62867
3683   -91187
3684     6101
3685    88550
3686    53581
3687   -51307
3688   -93065
3689    -5953
3690    92488
3691    59844
3692   -55336
3693   -90309
3694    -3523
3695    84985
3696    62468
3697   -42413
3698   -95540
3699   -13231
3700    91526
3701    64498
3702   -48451
3703   -92178
3704   -13025
3705    81208
3706    68812
3707   -41253
3708   -96136
3709   -16900
3710    84548
3711    66234
3712   -40334
3713   -92114
3714   -22412
3715    79723
3716    75311
3717   -37351
3718   -96011
3719   -19224
3720    79732
3721    70531
3722   -30480
3723   -92370
3724   -30817
3725    79228
3726    79933
3727   -32167
3728   -94617
3729   -24852
3730    72223
3731    74598
3732   -19972
3733   -95054
3734   -38514
3735    74493
3736    80290
3737   -24938
3738   -92026
3739   -35416
3740    65239
3741    83255
3742   -14001
3743   -96638
3744   -41039
3745    70452
3746    79481
3747   -13384
3748   -84913
3749   -48115
3750    61143
3751    90919
3752   -10040
3753   -96355
3754   -42065
3755    62175
3756    80061
3757    -4603
3758   -86221
3759   -56929
3760    58731
3761    93106
3762    -7704
3763   -92607
3764   -45811
3765    53367
3766    82692
3767     3854
3768   -89124
3769   -60398
3770    58015
3771    91614
3772    -2071
3773   -84219
3774   -51255
3775    45353
3776    90078
3777    12878
3778   -89434
3779   -63355
3780    51836
3781    88804
3782     6358
3783   -77985
3784   -63420
3785    36927
3786    94309
3787    17915
3788   -88145
3789   -65486
3790    44065
3791    84581
3792    17888
3793   -72391
3794   -73565
3795    32065
3796    98954
3797    20829
3798   -82240
3799   -64457
3800    34790
3801    85850
3802    28599
3803   -72907
3804   -79489
3805    30771
3806    96457
3807    21465
3808   -73312
3809   -69467
3810    22952
3811    88738
3812    36242
3813   -75254
3814   -80788
3815    29303
3816    91620
3817    29285
3818   -65595
3819   -75619
3820    14919
3821    93230
3822    42177
3823   -73511
3824   -79496
3825    21182
3826    86222
3827    39209
3828   -58074
3829   -83980
3830     9116
3831    94409
3832    44246
3833   -65951
3834   -79580
3835     9511
3836    82868
3837    49581
3838   -53940
3839   -90044
3840     4334
3841    91652
3842    47868
3843   -55483
3844   -81374
3845    -1951
3846    81892
3847    58461
3848   -52993
3849   -91667
3850     2984
3851    87641
3852    50654
3853   -46632
3854   -82106
3855   -11639
3856    84500
3857    63918
3858   -51817
3859   -89873
3860    -3081
3861    80206
3862    55663
3863   -39365
3864   -89622
3865   -17206
3866    85702
3867    65388
3868   -47695
3869   -87294
3870   -11666
3871    73346
3872    66790
3873   -31792
3874   -94459
3875   -20013
3876    83595
3877    66163
3878   -35670
3879   -85196
3880   -24293
3881    70476
3882    74648
3883   -29874
3884   -94644
3885   -24424
3886    74842
3887    66703
3888   -24314
3889   -86018
3890   -34881
3891    69516
3892    78117
3893   -24891
3894   -92070
3895   -28448
3896    67085
3897    72817
3898   -15509
3899   -88294
3900   -41451
3901    69442
3902    80832
3903   -20420
3904   -88120
3905   -36553
3906    61566
3907    78540
3908   -10873
3909   -89889
3910   -43983
3911    64452
3912    79613
3913   -15100
3914   -84224
3915   -44211
3916    54920
3917    84756
3918    -5747
3919   -89731
3920   -44572
3921    58286
3922    78563
3923    -2874
3924   -80768
3925   -54931
3926    50494
3927    88154
3928    -1069
3929   -85988
3930   -48584
3931    48396
3932    79473
3933     8503
3934   -80521
3935   -60371
3936    48223
3937    87093
3938     4694
3939   -78482
3940   -55318
3941    39062
3942    84700
3943    15896
3944   -80959
3945   -63498
3946    42713
3947    82445
3948    10572
3949   -72826
3950   -62962
3951    33518
3952    88719
3953    19453
3954   -78829
3955   -61885
3956    38121
3957    82604
3958    19575
3959   -68100
3960   -69535
3961    27987
3962    91567
3963    21665
3964   -74155
3965   -65546
3966    30289
3967    82464
3968    28608
3969   -67800
3970   -73486
3971    24966
3972    89475
3973    27630
3974   -66491
3975   -67752
3976    19418
3977    83586
3978    37290
3979   -64955
3980   -76753
3981    20553
3982    85157
3983    32426
3984   -59249
3985   -73737
3986    10663
3987    85058
3988    41528
3989   -63671
3990   -77431
3991    14091
3992    80372
3993    39618
3994   -52617
3995   -79465
3996     6412
3997    86740
3998    44292
3999   -58173
4000   -75810
4001     7264
4002    79459
4003    48023
4004   -51758
4005   -83247
4006     2849
4007    84220
4008    46738
4009   -51299
4010   -78544
4011    -3092
4012    79159
4013    55154
4014   -49653
4015   -83705
4016     -800
4017    79696
4018    50832
4019   -41917
4020   -80148
4021   -10557
4022    78787
4023    60724
4024   -45212
4025   -84608
4026    -7309
4027    73278
4028    56368
4029   -34806
4030   -83611
4031   -17683
4032    75991
4033    63167
4034   -38542
4035   -81841
4036   -15998
4037    68918
4038    63424
4039   -29016
4040   -85456
4041   -21619
4042    74449
4043    64048
4044   -30658
4045   -81105
4046   -23607
4047    65674
4048    70025
4049   -25989
4050   -89681
4051   -24672
4052    71559
4053    65673
4054   -22712
4055   -80010
4056   -32589
4057    64832
4058    76062
4059   -22124
4060   -87776
4061   -28841
4062    63644
4063    69716
4064   -14379
4065   -81846
4066   -40276
4067    61603
4068    76578
4069   -17264
4070   -83471
4071   -36456
4072    54937
4073    73997
4074    -6427
4075   -81190
4076   -43046
4077    57943
4078    78000
4079    -7628
4080   -78323
4081   -44219
4082    48989
4083    79179
4084      132
4085   -83616
4086   -46772
4087    52585
4088    75196
4089     -746
4090   -77019
4091   -52589
4092    43935
4093    82118
4094     3549
4095   -82400
4096   -50462
4097    48679
4098    79322
4099     8100
4100   -74289
4101   -56960
4102    42582
4103    85888
4104     7364
4105   -78424
4106   -55803
4107    38844
4108    79544
4109    13726
4110   -74953
4111   -62988
4112    37960
4113    84808
4114    12797
4115   -70616
4116   -59255
4117    29078
4118    83674
4119    24643
4120   -71348
4121   -64811
4122    33535
4123    81418
4124    20701
4125   -65413
4126   -66161
4127    20426
4128    83201
4129    27100
4130   -70323
4131   -67022
4132    24148
4133    78949
4134    28925
4135   -61024
4136   -70611
4137    19574
4138    84029
4139    31501
4140   -62947
4141   -68041
4142    18536
4143    80171
4144    37273
4145   -59122
4146   -74655
4147    14227
4148    81953
4149    33220
4150   -59239
4151   -71391
4152     8407
4153    79375
4154    43248
4155   -56104
4156   -76496
4157    11037
4158    82314
4159    40269
4160   -49400
4161   -71451
4162     1979
4163    79455
4164    48893
4165   -51394
4166   -77956
4167     2589
4168    75071
4169    44993
4170   -45026
4171   -79230
4172    -6502
4173    75554
4174    51315
4175   -45781
4176   -75342
4177    -3689
4178    71311
4179    55334
4180   -37785
4181   -80275
4182    -8992
4183    75856
4184    53331
4185   -39007
4186   -75622
4187   -12969
4188    68859
4189    60330
4190   -36765
4191   -84992
4192   -13856
4193    71310
4194    54754
4195   -33781
4196   -77942
4197   -20463
4198    69594
4199    64087
4200   -32543
4201   -83090
4202   -15902
4203    67673
4204    62174
4205   -24256
4206   -78729
4207   -26469
4208    67161
4209    65632
4210   -26175
4211   -78215
4212   -24910
4213    60086
4214    65502
4215   -18975
4216   -82483
4217   -32188
4218    61912
4219    66460
4220   -19843
4221   -75304
4222   -32116
4223    54851
4224    71554
4225   -12185
4226   -80825
4227   -33793
4228    58676
4229    68419
4230   -10904
4231   -74247
4232   -38284
4233    52218
4234    75318
4235    -8815
4236   -81184
4237   -38019
4238    52714
4239    70136
4240    -4350
4241   -76265
4242   -46995
4243    51064
4244    76883
4245    -5739
4246   -75809
4247   -42863
4248    45800
4249    73645
4250     4381
4251   -75868
4252   -49618
4253    48353
4254    76472
4255      111
4256   -71473
4257   -48830
4258    38394
4259    76518
4260     9195
4261   -74878
4262   -53544
4263    40196
4264    75170
4265     8190
4266   -67383
4267   -54739
4268    32419
4269    79797
4270    13688
4271   -70051
4272   -54536
4273    33926
4274    75603
4275    16841
4276   -65807
4277   -60907
4278    29161
4279    80223
4280    16964
4281   -67408
4282   -59328
4283    25682
4284    75754
4285    24507
4286   -64779
4287   -65334
4288    27735
4289    80503
4290    22370
4291   -61594
4292   -61425
4293    20366
4294    78854
4295    30421
4296   -63520
4297   -69040
4298    21246
4299    76650
4300    27002
4301   -56890
4302   -67539
4303    11974
4304    79130
4305    33119
4306   -59161
4307   -67930
4308    14425
4309    74798
4310    36399
4311   -48804
4312   -70411
4313     8187
4314    78733
4315    38874
4316   -52509
4317   -67321
4318     6290
4319    71713
4320    43239
4321   -47028
4322   -74567
4323     2712
4324    75484
4325    40674
4326   -47795
4327   -71264
4328    -2055
4329    70095
4330    48924
4331   -43538
4332   -76230
4333      901
4334    74212
4335    45430
4336   -39699
4337   -72793
4338    -7571
4339    71506
4340    52951
4341   -41366
4342   -76742
4343    -5973
4344    69978
4345    50934
4346   -35801
4347   -77088
4348   -13833
4349    70820
4350    54273
4351   -37812
4352   -75670
4353   -13047
4354    65176
4355    56706
4356   -26941
4357   -76589
4358   -17985
4359    68203
4360    56825
4361   -28803
4362   -72097
4363   -21283
4364    59314
4365    62031
4366   -23720
4367   -77093
4368   -22615
4369    62197
4370    59601
4371   -21590
4372   -73342
4373   -27745
4374    58067
4375    65630
4376   -19003
4377   -76511
4378   -25903
4379    56975
4380    62944
4381   -13856
4382   -74576
4383   -32853
4384    56170
4385    67432
4386   -15814
4387   -76062
4388   -31438
4389    52147
4390    67303
4391    -9873
4392   -76850
4393   -37769
4394    53447
4395    68719
4396   -10006
4397   -72535
4398   -36838
4399    47447
4400    69621
4401    -2506
4402   -73038
4403   -41527
4404    48125
4405    70144
4406    -2946
4407   -69380
4408   -43541
4409    41249
4410    71898
4411     1306
4412   -71735
4413   -44893
4414    42120
4415    69764
4416     4387
4417   -67626
4418   -49681
4419    37528
4420    74073
4421     6151
4422   -69331
4423   -47370
4424    36253
4425    71131
4426    12404
4427   -66605
4428   -53378
4429    35904
4430    74810
4431    10328
4432   -65881
4433   -51751
4434    30688
4435    73887
4436    16831
4437   -66555
4438   -56690
4439    29979
4440    73732
4441    16052
4442   -61097
4443   -57737
4444    25462
4445    76277
4446    22123
4447   -61305
4448   -59737
4449    24347
4450    73388
4451    22731
4452   -57839
4453   -61741
4454    19611
4455    74501
4456    25924
4457   -57488
4458   -61239
4459    16241
4460    70795
4461    28355
4462   -52716
4463   -65160
4464    13884
4465    74266
4466    30558
4467   -52395
4468   -62033
4469    10420
4470    70232
4471    35806
4472   -51523
4473   -67262
4474     9367
4475    72136
4476    35535
4477   -48721
4478   -66392
4479     5211
4480    70887
4481    40728
4482   -48549
4483   -70403
4484     5207
4485    70062
4486    39700
4487   -43441
4488   -70205
4489     -442
4490    72214
4491    44437
4492   -43236
4493   -69481
4494     -647
4495    66759
4496    45776
4497   -37677
4498   -72765
4499    -6687
4500    69539
4501    46513
4502   -38553
4503   -69352
4504    -8529
4505    63782
4506    49474
4507   -32905
4508   -72256
4509   -10952
4510    64570
4511    50384
4512   -31360
4513   -69211
4514   -14252
4515    61384
4516    54752
4517   -30025
4518   -72009
4519   -14875
4520    61603
4521    53527
4522   -24400
4523   -71330
4524   -20733
4525    60825
4526    58496
4527   -26244
4528   -72817
4529   -19588
4530    57478
4531    57779
4532   -19900
4533   -73613
4534   -24963
4535    58807
4536    61217
4537   -21542
4538   -70720
4539   -25677
4540    52624
4541    61871
4542   -14940
4543   -73188
4544   -28626
4545    53556
4546    60517
4547   -12975
4548   -68260
4549   -33280
4550    49466
4551    65920
4552    -9775
4553   -71899
4554   -31651
4555    48843
4556    62074
4557    -5028
4558   -67248
4559   -38317
4560    46680
4561    67492
4562    -6827
4563   -68740
4564   -36640
4565    42122
4566    65691
4567      311
4568   -68808
4569   -42623
4570    43849
4571    66660
4572    -1849
4573   -65783
4574   -42257
4575    37789
4576    69799
4577     5613
4578   -69103
4579   -46164
4580    40847
4581    68776
4582     5204
4583   -63810
4584   -48035
4585    34276
4586    72605
4587     8774
4588   -67969
4589   -47231
4590    33730
4591    67905
4592    13031
4593   -62002
4594   -55114
4595    30265
4596    71594
4597    11617
4598   -61671
4599   -49876
4600    26300
4601    68995
4602    20633
4603   -57637
4604   -55894
4605    26989
4606    71120
4607    16269
4608   -57057
4609   -54911
4610    18926
4611    71582
4612    24534
4613   -57561
4614   -57553
4615    22998
4616    68098
4617    21802
4618   -51660
4619   -60789
4620    13300
4621    72924
4622    29424
4623   -57122
4624   -59719
4625    17654
4626    68486
4627    30455
4628   -48248
4629   -64397
4630    10811
4631    73980
4632    30806
4633   -52000
4634   -60799
4635     9459
4636    67248
4637    36825
4638   -46470
4639   -67419
4640     7021
4641    68610
4642    33355
4643   -43814
4644   -63046
4645     1532
4646    65716
4647    41925
4648   -43449
4649   -67978
4650     3653
4651    63924
4652    37878
4653   -36245
4654   -65022
4655    -6026
4656    67152
4657    46259
4658   -40633
4659   -66744
4660    -1535
4661    61658
4662    44262
4663   -32271
4664   -69036
4665   -10896
4666    66509
4667    48142
4668   -36375
4669   -65902
4670    -9303
4671    59336
4672    50661
4673   -29193
4674   -72884
4675   -13201
4676    63775
4677    49207
4678   -28333
4679   -67133
4680   -15732
4681    58289
4682    56170
4683   -26140
4684   -72671
4685   -15408
4686    58516
4687    51249
4688   -20442
4689   -67500
4690   -22719
4691    56306
4692    57341
4693   -22579
4694   -69285
4695   -20109
4696    51413
4697    54850
4698   -14593
4699   -68314
4700   -28110
4701    53481
4702    59542
4703   -16432
4704   -64398
4705   -26117
4706    47379
4707    59183
4708    -9792
4709   -68942
4710   -31365
4711    51815
4712    60506
4713   -11330
4714   -63845
4715   -33630
4716    43789
4717    64607
4718    -6804
4719   -70640
4720   -33716
4721    45534
4722    60637
4723    -4106
4724   -64107
4725   -39368
4726    41575
4727    67880
4728    -3154
4729   -67706
4730   -37544
4731    39285
4732    62482
4733     3727
4734   -63967
4735   -44454
4736    39070
4737    66881
4738     1394
4739   -61699
4740   -40190
4741    33010
4742    63948
4743     8833
4744   -61800
4745   -46524
4746    35672
4747    63989
4748     5767
4749   -57608
4750   -46325
4751    28629
4752    67531
4753    11981
4754   -61161
4755   -48576
4756    30099
4757    65001
4758    14136
4759   -54765
4760   -50700
4761    24914
4762    70632
4763    15861
4764   -58150
4765   -50075
4766    24122
4767    65013
4768    20158
4769   -55007
4770   -56904
4771    21960
4772    69474
4773    18693
4774   -54904
4775   -53636
4776    16554
4777    66091
4778    26629
4779   -52438
4780   -57868
4781    18090
4782    67525
4783    25214
4784   -48498
4785   -56901
4786    10971
4787    66113
4788    29280
4789   -49306
4790   -58708
4791    12404
4792    62799
4793    29468
4794   -42984
4795   -60429
4796     5706
4797    65495
4798    33372
4799   -45723
4800   -58283
4801     7688
4802    62565
4803    35789
4804   -40080
4805   -63099
4806     2946
4807    65764
4808    34438
4809   -40648
4810   -61693
4811    -1061
4812    61693
4813    40966
4814   -39486
4815   -63539
4816     -171
4817    63110
4818    39537
4819   -36854
4820   -63430
4821    -6153
4822    62262
4823    45685
4824   -35508
4825   -64214
4826    -3767
4827    59177
4828    43738
4829   -30262
4830   -64077
4831   -11187
4832    60409
4833    47350
4834   -30506
4835   -64182
4836   -10400
4837    55895
4838    48188
4839   -25043
4840   -65851
4841   -15068
4842    55747
4843    48300
4844   -25032
4845   -63504
4846   -17346
4847    53147
4848    51716
4849   -21224
4850   -65929
4851   -19946
4852    53140
4853    51182
4854   -19868
4855   -64289
4856   -22565
4857    51622
4858    56612
4859   -16979
4860   -65504
4861   -22629
4862    50767
4863    55418
4864   -13926
4865   -64639
4866   -28861
4867    49913
4868    58529
4869   -13694
4870   -65054
4871   -27416
4872    45230
4873    58329
4874    -8431
4875   -64998
4876   -32184
4877    45058
4878    60083
4879    -7787
4880   -61738
4881   -32315
4882    41358
4883    61504
4884    -3509
4885   -62973
4886   -35227
4887    40727
4888    59193
4889    -2112
4890   -58804
4891   -37193
4892    37229
4893    62334
4894      853
4895   -61357
4896   -39039
4897    36467
4898    58309
4899     3312
4900   -57946
4901   -41513
4902    34248
4903    62781
4904     4053
4905   -59702
4906   -41999
4907    30491
4908    61556
4909     9617
4910   -58355
4911   -46748
4912    30739
4913    65294
4914     8585
4915   -56934
4916   -45681
4917    24642
4918    63529
4919    15247
4920   -56943
4921   -49151
4922    25794
4923    64463
4924    13486
4925   -52517
4926   -47758
4927    20276
4928    64980
4929    19637
4930   -54200
4931   -49751
4932    21017
4933    62658
4934    19954
4935   -49529
4936   -52478
4937    16895
4938    64014
4939    22004
4940   -51440
4941   -52341
4942    15006
4943    59894
4944    25302
4945   -46076
4946   -55654
4947    13413
4948    64427
4949    27085
4950   -45060
4951   -54892
4952     9414
4953    62141
4954    30842
4955   -43759
4956   -58307
4957     9163
4958    63286
4959    29591
4960   -42042
4961   -57439
4962     3565
4963    61336
4964    35057
4965   -42031
4966   -60208
4967     3861
4968    60590
4969    34981
4970   -36441
4971   -59642
4972     -624
4973    61655
4974    37075
4975   -37076
4976   -58915
4977    -2132
4978    56979
4979    39481
4980   -32861
4981   -61869
4982    -4568
4983    59155
4984    39014
4985   -32738
4986   -57225
4987    -7087
4988    53676
4989    43378
4990   -28934
4991   -63903
4992    -8484
4993    56381
4994    42767
4995   -27144
4996   -59324
4997   -13671
4998    53262
4999    46579
5000   -25457
5001   -64071
5002   -12113
5003    53923
5004    46407
5005   -20936
5006   -62165
5007   -17803
5008    53632
5009    50547
5010   -23530
5011   -62037
5012   -16728
5013    49705
5014    50152
5015   -16469
5016   -63253
5017   -22373
5018    50846
5019    50949
5020   -18248
5021   -60404
5022   -23090
5023    44574
5024    53894
5025   -12858
5026   -62720
5027   -23628
5028    48329
5029    52608
5030   -12073
5031   -59079
5032   -27392
5033    42041
5034    55360
5035    -9273
5036   -62479
5037   -27578
5038    42198
5039    52825
5040    -6385
5041   -59340
5042   -32715
5043    40460
5044    57064
5045    -6624
5046   -59703
5047   -31085
5048    37027
5049    56739
5050      874
5051   -58420
5052   -37545
5053    38253
5054    58430
5055    -1889
5056   -57266
5057   -37371
5058    32622
5059    59526
5060     4421
5061   -59345
5062   -39869
5063    34408
5064    57876
5065     3172
5066   -53088
5067   -41394
5068    29317
5069    63179
5070     7769
5071   -56031
5072   -39806
5073    28246
5074    58088
5075    10172
5076   -52036
5077   -45501
5078    25770
5079    61433
5080    10162
5081   -53788
5082   -41621
5083    22765
5084    59366
5085    16148
5086   -52082
5087   -48587
5088    23297
5089    60504
5090    15002
5091   -48138
5092   -45833
5093    17781
5094    60391
5095    21247
5096   -49847
5097   -50149
5098    17640
5099    58751
5100    19456
5101   -44328
5102   -53026
5103    12816
5104    62464
5105    23838
5106   -47857
5107   -51165
5108    13964
5109    58248
5110    25856
5111   -42210
5112   -55577
5113     9017
5114    61719
5115    26370
5116   -44116
5117   -51845
5118     6830
5119    55676
5120    30970
5121   -39976
5122   -57255
5123     6504
5124    59797
5125    27887
5126   -37991
5127   -52170
5128     1484
5129    56600
5130    36101
5131   -38954
5132   -56769
5133     4281
5134    54658
5135    33405
5136   -31795
5137   -56609
5138    -4457
5139    56783
5140    37063
5141   -35294
5142   -56402
5143    -2023
5144    51520
5145    39055
5146   -28466
5147   -60048
5148    -6510
5149    57012
5150    40227
5151   -30005
5152   -56671
5153   -10354
5154    51305
5155    44264
5156   -26011
5157   -61931
5158    -9778
5159    54784
5160    40983
5161   -23770
5162   -56056
5163   -15810
5164    50323
5165    47813
5166   -23660
5167   -60444
5168   -12854
5169    48629
5170    43748
5171   -18320
5172   -57950
5173   -20690
5174    48789
5175    48520
5176   -19960
5177   -57511
5178   -17781
5179    42698
5180    48171
5181   -12405
5182   -60370
5183   -22630
5184    46491
5185    49903
5186   -14717
5187   -56579
5188   -22573
5189    40073
5190    52791
5191    -9159
5192   -61726
5193   -25903
5194    42480
5195    51059
5196    -8907
5197   -55414
5198   -30083
5199    40244
5200    54899
5201    -6081
5202   -59492
5203   -28551
5204    38293
5205    52833
5206    -2113
5207   -55359
5208   -34746
5209    37465
5210    56171
5211    -4119
5212   -56177
5213   -32404
5214    33226
5215    54541
5216     3158
5217   -56094
5218   -35746
5219    34316
5220    55966
5221      611
5222   -51680
5223   -36612
5224    28646
5225    56407
5226     6273
5227   -54980
5228   -36051
5229    30461
5230    55065
5231     6851
5232   -50278
5233   -41581
5234    24666
5235    59191
5236     9173
5237   -52986
5238   -40383
5239    24702
5240    55409
5241    13310
5242   -49419
5243   -45819
5244    23858
5245    59010
5246    12275
5247   -48436
5248   -43135
5249    19322
5250    58479
5251    19935
5252   -49053
5253   -48743
5254    20204
5255    57391
5256    15464
5257   -44841
5258   -47605
5259    13504
5260    58983
5261    21092
5262   -45664
5263   -48213
5264    16008
5265    54912
5266    21952
5267   -40754
5268   -49560
5269    11037
5270    59136
5271    23722
5272   -42053
5273   -47022
5274     9728
5275    53989
5276    27030
5277   -38129
5278   -53300
5279     7194
5280    57860
5281    26386
5282   -37293
5283   -49759
5284     3815
5285    54027
5286    32790
5287   -37016
5288   -54470
5289     3752
5290    54438
5291    31512
5292   -33811
5293   -53445
5294    -1340
5295    54426
5296    36176
5297   -34339
5298   -55919
5299     -798
5300    50983
5301    35449
5302   -29553
5303   -56944
5304    -5078
5305    53712
5306    37263
5307   -29451
5308   -53152
5309    -5703
5310    49492
5311    39710
5312   -25856
5313   -57045
5314    -7114
5315    50468
5316    37687
5317   -25637
5318   -53352
5319   -11421
5320    47206
5321    42497
5322   -24748
5323   -57217
5324   -11337
5325    47778
5326    41331
5327   -19927
5328   -55211
5329   -16237
5330    47218
5331    45278
5332   -20433
5333   -55695
5334   -14672
5335    43660
5336    45386
5337   -14885
5338   -57228
5339   -20355
5340    45359
5341    46239
5342   -15814
5343   -54670
5344   -21053
5345    40338
5346    48846
5347   -10660
5348   -57375
5349   -22689
5350    42940
5351    48120
5352    -9605
5353   -53608
5354   -26080
5355    38456
5356    51020
5357    -8822
5358   -54573
5359   -24776
5360    37474
5361    48104
5362    -4927
5363   -53279
5364   -28911
5365    36998
5366    52061
5367    -6567
5368   -52112
5369   -28469
5370    33807
5371    51190
5372       63
5373   -52871
5374   -33279
5375    34522
5376    52690
5377    -1670
5378   -50367
5379   -33273
5380    27982
5381    54574
5382     3027
5383   -54254
5384   -35340
5385    30614
5386    52176
5387     5382
5388   -47891
5389   -37042
5390    25920
5391    55446
5392     6937
5393   -51053
5394   -37298
5395    25471
5396    53255
5397    10225
5398   -48574
5399   -41643
5400    24030
5401    54824
5402     9056
5403   -47918
5404   -39066
5405    20065
5406    53952
5407    15125
5408   -46232
5409   -42426
5410    20985
5411    53893
5412    12920
5413   -43038
5414   -42680
5415    15447
5416    56009
5417    17469
5418   -45485
5419   -43907
5420    17702
5421    54157
5422    17059
5423   -40183
5424   -46525
5425    12072
5426    55283
5427    20374
5428   -42007
5429   -45849
5430    11752
5431    51891
5432    24080
5433   -37966
5434   -49125
5435     9567
5436    55377
5437    23626
5438   -38185
5439   -49013
5440     5003
5441    51994
5442    29179
5443   -36145
5444   -50795
5445     6121
5446    51987
5447    26861
5448   -33501
5449   -49545
5450      219
5451    51863
5452    32334
5453   -33717
5454   -51463
5455     2029
5456    49832
5457    30538
5458   -30508
5459   -51306
5460    -2791
5461    51188
5462    32174
5463   -29641
5464   -50925
5465    -2785
5466    48218
5467    34796
5468   -26859
5469   -53223
5470    -5789
5471    50481
5472    35102
5473   -26384
5474   -50740
5475    -8913
5476    47808
5477    39359
5478   -23276
5479   -53372
5480    -9178
5481    46232
5482    39274
5483   -20831
5484   -51932
5485   -13279
5486    45629
5487    41368
5488   -20875
5489   -53661
5490   -13607
5491    42865
5492    42113
5493   -16297
5494   -53474
5495   -15947
5496    43695
5497    43753
5498   -16371
5499   -52841
5500   -17243
5501    40792
5502    44485
5503   -12936
5504   -53098
5505   -18802
5506    40543
5507    43793
5508   -12520
5509   -51212
5510   -21375
5511    38158
5512    45664
5513    -9801
5514   -52573
5515   -21847
5516    37830
5517    47014
5518    -7314
5519   -50856
5520   -25755
5521    36828
5522    49134
5523    -6908
5524   -51191
5525   -26859
5526    33599
5527    48858
5528    -3424
5529   -51353
5530   -29945
5531    32760
5532    48956
5533    -2839
5534   -50002
5535   -31294
5536    30316
5537    50414
5538     1257
5539   -49962
5540   -32659
5541    30631
5542    50639
5543     3283
5544   -47632
5545   -33506
5546    26710
5547    51345
5548     4012
5549   -48860
5550   -34580
5551    25931
5552    49917
5553     6823
5554   -46979
5555   -36831
5556    24773
5557    51058
5558     7600
5559   -46032
5560   -36953
5561    23086
5562    50770
5563    11132
5564   -43392
5565   -38622
5566    21103
5567    50992
5568    11679
5569   -43458
5570   -40065
5571    16732
5572    51374
5573    13352
5574   -43686
5575   -42301
5576    16113
5577    51237
5578    15954
5579   -41922
5580   -42689
5581    13708
5582    53209
5583    19044
5584   -40082
5585   -42488
5586    11727
5587    52040
5588    21589
5589   -38066
5590   -44713
5591    10400
5592    50571
5593    21926
5594   -37669
5595   -45601
5596     7414
5597    51169
5598    24450
5599   -35906
5600   -46380
5601     7142
5602    49697
5603    24559
5604   -34971
5605   -45987
5606     5434
5607    50565
5608    26294
5609   -32565
5610   -47456
5611     2787
5612    49429
5613    28193
5614   -30371
5615   -49088
5616     1182
5617    49752
5618    29419
5619   -30211
5620   -48663
5621    -1709
5622    48208
5623    31816
5624   -28195
5625   -49672
5626    -3331
5627    47474
5628    32799
5629   -25285
5630   -49801
5631    -6456
5632    46466
5633    34717
5634   -24645
5635   -50727
5636    -8332
5637    45433
5638    36821
5639   -22581
5640   -50222
5641    -9179
5642    44046
5643    37283
5644   -20490
5645   -49460
5646   -11344
5647    44249
5648    38537
5649   -19179
5650   -50332
5651   -11291
5652    41981
5653    39089
5654   -17718
5655   -50401
5656   -14600
5657    41064
5658    40039
5659   -16122
5660   -50279
5661   -15594
5662    39757
5663    41642
5664   -12051
5665   -50230
5666   -18245
5667    38905
5668    42390
5669   -11650
5670   -49945
5671   -21294
5672    37551
5673    43865
5674    -8679
5675   -50175
5676   -23332
5677    35933
5678    44673
5679    -6219
5680   -49120
5681   -24702
5682    34768
5683    46893
5684    -6089
5685   -50260
5686   -26872
5687    32062
5688    45932
5689    -4050
5690   -48333
5691   -27007
5692    31009
5693    47535
5694    -2924
5695   -48288
5696   -27527
5697    29866
5698    46816
5699     1630
5700   -47290
5701   -30787
5702    28728
5703    46694
5704     1680
5705   -46424
5706   -31650
5707    26349
5708    48061
5709     3956
5710   -46274
5711   -33340
5712    25186
5713    47998
5714     5897
5715   -44056
5716   -34965
5717    22908
5718    49945
5719     8891
5720   -42084
5721   -35422
5722    20320
5723    49495
5724    10516
5725   -43146
5726   -38283
5727    19889
5728    49561
5729    11514
5730   -40683
5731   -38258
5732    16708
5733    49772
5734    14278
5735   -41517
5736   -39266
5737    16516
5738    48732
5739    15470
5740   -39109
5741   -39749
5742    14605
5743    49394
5744    16571
5745   -38362
5746   -41168
5747    13355
5748    46941
5749    18631
5750   -35679
5751   -43047
5752     9615
5753    48920
5754    19079
5755   -36464
5756   -43075
5757     9337
5758    47753
5759    22319
5760   -34179
5761   -44723
5762     7084
5763    48141
5764    23701
5765   -32057
5766   -43121
5767     4004
5768    48109
5769    26276
5770   -32014
5771   -45597
5772     2213
5773    46108
5774    26757
5775   -28653
5776   -46097
5777     -902
5778    47560
5779    27947
5780   -29140
5781   -46493
5782     -433
5783    44616
5784    30843
5785   -25951
5786   -47195
5787    -3613
5788    45844
5789    30534
5790   -25049
5791   -46542
5792    -5574
5793    42869
5794    32491
5795   -24463
5796   -48628
5797    -5076
5798    43354
5799    32642
5800   -21061
5801   -47295
5802    -9443
5803    43467
5804    35173
5805   -20615
5806   -47914
5807    -9551
5808    41496
5809    36202
5810   -17222
5811   -48781
5812   -12827
5813    41414
5814    37324
5815   -17378
5816   -47813
5817   -14054
5818    36686
5819    39570
5820   -12859
5821   -48664
5822   -16258
5823    38690
5824    39922
5825   -13037
5826   -46372
5827   -17880
5828    36067
5829    41678
5830   -10180
5831   -48447
5832   -19490
5833    35755
5834    41193
5835    -9053
5836   -46244
5837   -21538
5838    34263
5839    43270
5840    -8670
5841   -46968
5842   -21300
5843    31365
5844    41531
5845    -4068
5846   -46832
5847   -24528
5848    32619
5849    43502
5850    -5240
5851   -45368
5852   -24201
5853    28227
5854    44249
5855     -687
5856   -46849
5857   -26528
5858    27656
5859    44104
5860     -201
5861   -44205
5862   -29754
5863    26561
5864    47074
5865     1731
5866   -44916
5867   -30051
5868    25575
5869    45073
5870     3957
5871   -42247
5872   -33241
5873    23136
5874    46407
5875     6245
5876   -43085
5877   -30998
5878    20401
5879    46252
5880     8727
5881   -41720
5882   -33803
5883    20884
5884    46842
5885     8035
5886   -40597
5887   -33536
5888    17592
5889    46888
5890    10904
5891   -41227
5892   -35306
5893    17749
5894    45897
5895    12295
5896   -38216
5897   -36177
5898    14399
5899    48464
5900    14662
5901   -38840
5902   -37001
5903    15286
5904    44772
5905    16400
5906   -34607
5907   -41061
5908    11839
5909    47851
5910    17293
5911   -35123
5912   -38699
5913     8626
5914    46209
5915    20867
5916   -32586
5917   -43034
5918     7044
5919    47035
5920    19444
5921   -30865
5922   -40891
5923     4862
5924    46127
5925    25010
5926   -32122
5927   -43141
5928     6049
5929    45015
5930    23792
5931   -29549
5932   -42294
5933     1234
5934    44438
5935    26978
5936   -29212
5937   -43172
5938     1985
5939    42454
5940    26390
5941   -25707
5942   -44124
5943    -1238
5944    44250
5945    27593
5946   -26040
5947   -43498
5948    -3074
5949    42375
5950    29484
5951   -23096
5952   -45197
5953    -4301
5954    42718
5955    29952
5956   -22302
5957   -44424
5958    -7157
5959    40403
5960    33901
5961   -19947
5962   -45937
5963    -7767
5964    39415
5965    32775
5966   -17199
5967   -45016
5968   -11088
5969    39367
5970    34515
5971   -18451
5972   -45058
5973   -11203
5974    36678
5975    35585
5976   -14701
5977   -46129
5978   -13454
5979    37161
5980    35910
5981   -14312
5982   -45012
5983   -14967
5984    34941
5985    38957
5986   -12841
5987   -45963
5988   -15091
5989    35071
5990    37056
5991   -11145
5992   -44582
5993   -18564
5994    33136
5995    39478
5996   -10348
5997   -46182
5998   -18649
5999    32489
6000    38634
6001    -6517
6002   -44449
6003   -22477
6004    32393
6005    41189
6006    -6036
6007   -43492
6008   -21639
6009    29100
6010    41366
6011    -1763
6012   -43808
6013   -24881
6014    29118
6015    41301
6016    -1467
6017   -41928
6018   -26622
6019    26054
6020    43542
6021      815
6022   -43810
6023   -26447
6024    25851
6025    41031
6026     1443
6027   -40781
6028   -29365
6029    24084
6030    44737
6031     1694
6032   -41033
6033   -27982
6034    22953
6035    43269
6036     5440
6037   -39584
6038   -31933
6039    21632
6040    43941
6041     4974
6042   -40146
6043   -30491
6044    19304
6045    43919
6046     9723
6047   -39660
6048   -33681
6049    19121
6050    42735
6051    10047
6052   -36997
6053   -33712
6054    14829
6055    45048
6056    12204
6057   -36827
6058   -34905
6059    14428
6060    43266
6061    14385
6062   -34529
6063   -37418
6064    12202
6065    45438
6066    15040
6067   -34941
6068   -36370
6069    10505
6070    44224
6071    17378
6072   -33186
6073   -38478
6074    10134
6075    43603
6076    16406
6077   -31764
6078   -37466
6079     7173
6080    44481
6081    20210
6082   -31181
6083   -38443
6084     6891
6085    43544
6086    19692
6087   -28605
6088   -38755
6089     3423
6090    43332
6091    23838
6092   -29420
6093   -40392
6094     4001
6095    41469
6096    25485
6097   -26823
6098   -42583
6099     1408
6100    43024
6101    25483
6102   -26483
6103   -40819
6104    -1019
6105    40280
6106    27194
6107   -22657
6108   -43242
6109    -2375
6110    41139
6111    27313
6112   -21027
6113   -40988
6114    -5452
6115    39246
6116    30292
6117   -20981
6118   -42990
6119    -5485
6120    38304
6121    29008
6122   -18183
6123   -43002
6124    -7911
6125    40169
6126    31018
6127   -19708
6128   -42720
6129    -8574
6130    36086
6131    32181
6132   -16046
6133   -44142
6134   -10868
6135    37276
6136    33087
6137   -16332
6138   -43445
6139   -12820
6140    35138
6141    35174
6142   -14483
6143   -43404
6144   -14188
6145    34616
6146    35778
6147   -11367
6148   -42358
6149   -17950
6150    32801
6151    37528
6152   -11225
6153   -43216
6154   -16940
6155    32386
6156    36893
6157    -6699
6158   -41241
6159   -19882
6160    30849
6161    38892
6162    -8161
6163   -41749
6164   -19883
6165    28279
6166    38057
6167    -3310
6168   -43426
6169   -21993
6170    29325
6171    38701
6172    -4811
6173   -40511
6174   -22570
6175    26030
6176    39645
6177    -1900
6178   -42085
6179   -22539
6180    26793
6181    40105
6182     -339
6183   -40151
6184   -26332
6185    23940
6186    41982
6187     1569
6188   -41340
6189   -26490
6190    22638
6191    40754
6192     4587
6193   -38806
6194   -29504
6195    21803
6196    41574
6197     4384
6198   -38006
6199   -28409
6200    17824
6201    41952
6202     8170
6203   -37952
6204   -31531
6205    18340
6206    41222
6207     8556
6208   -36639
6209   -32004
6210    15448
6211    42260
6212    10048
6213   -36265
6214   -32795
6215    16626
6216    41355
6217    12257
6218   -34899
6219   -33623
6220    14749
6221    42548
6222    12313
6223   -34112
6224   -33060
6225    12597
6226    42073
6227    14822
6228   -33010
6229   -34587
6230    11449
6231    42018
6232    14173
6233   -31178
6234   -35963
6235     7991
6236    41817
6237    18255
6238   -31881
6239   -37223
6240     7171
6241    40439
6242    18696
6243   -28403
6244   -37633
6245     4102
6246    42075
6247    21060
6248   -28811
6249   -37609
6250     4594
6251    38844
6252    22219
6253   -25900
6254   -40121
6255     2400
6256    40794
6257    22650
6258   -25174
6259   -37264
6260       45
6261    39253
6262    24164
6263   -24462
6264   -39714
6265      955
6266    39933
6267    25490
6268   -22715
6269   -39248
6270    -3036
6271    38527
6272    26687
6273   -22538
6274   -40991
6275    -3108
6276    36970
6277    27332
6278   -20680
6279   -40829
6280    -5771
6281    37967
6282    29803
6283   -19530
6284   -40792
6285    -7685
6286    35306
6287    30220
6288   -17759
6289   -41584
6290    -9179
6291    35630
6292    31083
6293   -15372
6294   -39849
6295    -9977
6296    33100
6297    31641
6298   -13834
6299   -41679
6300   -12796
6301    33206
6302    32361
6303   -11910
6304   -40371
6305   -14428
6306    32606
6307    34393
6308   -11482
6309   -40716
6310   -14094
6311    30472
6312    33467
6313    -9597
6314   -40405
6315   -16365
6316    31639
6317    36224
6318    -8810
6319   -40346
6320   -16456
6321    28227
6322    36506
6323    -6906
6324   -40187
6325   -18259
6326    28747
6327    36620
6328    -5484
6329   -40387
6330   -19689
6331    26787
6332    37349
6333    -4702
6334   -39640
6335   -22042
6336    26546
6337    37479
6338    -2338
6339   -38650
6340   -24996
6341    23316
6342    39899
6343      107
6344   -38987
6345   -23550
6346    22459
6347    38913
6348     2731
6349   -37637
6350   -26322
6351    21589
6352    39182
6353     3097
6354   -36747
6355   -26974
6356    19569
6357    39222
6358     5763
6359   -37141
6360   -27963
6361    19453
6362    38555
6363     6359
6364   -35470
6365   -28256
6366    17108
6367    39865
6368     7744
6369   -35249
6370   -29658
6371    17263
6372    39684
6373     8493
6374   -33640
6375   -31386
6376    13914
6377    40910
6378     9864
6379   -33504
6380   -31542
6381    12609
6382    40156
6383    11793
6384   -31062
6385   -32511
6386    11563
6387    40632
6388    13290
6389   -30176
6390   -33152
6391     9780
6392    39340
6393    16284
6394   -30933
6395   -34586
6396     8431
6397    39475
6398    16021
6399   -28089
6400   -34836
6401     5981
6402    39351
6403    18927
6404   -27970
6405   -35564
6406     5835
6407    38956
6408    18942
6409   -27588
6410   -35818
6411     5153
6412    38609
6413    20190
6414   -26907
6415   -36447
6416     2902
6417    37866
6418    22073
6419   -24309
6420   -37960
6421     2230
6422    38606
6423    22081
6424   -23287
6425   -37536
6426    -1973
6427    37952
6428    24252
6429   -21079
6430   -37871
6431    -1693
6432    36001
6433    25122
6434   -20656
6435   -38679
6436    -4944
6437    35880
6438    28057
6439   -18802
6440   -38399
6441    -5494
6442    34649
6443    27128
6444   -15776
6445   -38277
6446    -6678
6447    33416
6448    28434
6449   -15799
6450   -38656
6451    -7262
6452    32808
6453    29122
6454   -13514
6455   -39042
6456   -10067
6457    33370
6458    30066
6459   -13280
6460   -38889
6461   -11062
6462    31994
6463    31296
6464   -11323
6465   -38538
6466   -12040
6467    31324
6468    32022
6469   -10447
6470   -39231
6471   -14195
6472    29752
6473    33851
6474    -9821
6475   -37852
6476   -14923
6477    28973
6478    33786
6479    -7790
6480   -38831
6481   -17432
6482    27732
6483    35029
6484    -6375
6485   -38164
6486   -18437
6487    25707
6488    35445
6489    -2868
6490   -37223
6491   -19437
6492    24874
6493    36152
6494    -1754
6495   -36362
6496   -20225
6497    23208
6498    36460
6499    -1327
6500   -36583
6501   -20722
6502    23161
6503    37072
6504    -1068
6505   -36411
6506   -23687
6507    21110
6508    36514
6509     1604
6510   -35998
6511   -23470
6512    21453
6513    38371
6514     3059
6515   -35228
6516   -25543
6517    20816
6518    37027
6519     4235
6520   -33798
6521   -25914
6522    18312
6523    36707
6524     6293
6525   -33129
6526   -27311
6527    16961
6528    38181
6529     5886
6530   -32576
6531   -28401
6532    14241
6533    37818
6534     8692
6535   -32360
6536   -29095
6537    13711
6538    37316
6539    10182
6540   -30576
6541   -30350
6542    11089
6543    38659
6544    12359
6545   -30331
6546   -30471
6547    10975
6548    37446
6549    13541
6550   -29428
6551   -31180
6552     9113
6553    38453
6554    14302
6555   -29434
6556   -31723
6557     9562
6558    38563
6559    15432
6560   -26954
6561   -33082
6562     6013
6563    37251
6564    16369
6565   -28063
6566   -33779
6567     6887
6568    36898
6569    18910
6570   -25943
6571   -35562
6572     4270
6573    37401
6574    19454
6575   -24557
6576   -35861
6577      976
6578    35425
6579    20995
6580   -22463
6581   -34830
6582       51
6583    35878
6584    21503
6585   -20828
6586   -35368
6587    -1816
6588    35316
6589    23704
6590   -19897
6591   -35646
6592    -3012
6593    33889
6594    23288
6595   -19341
6596   -37074
6597    -3427
6598    34101
6599    25539
6600   -17781
6601   -36886
6602    -4708
6603    33560
6604    27326
6605   -16688
6606   -38087
6607    -5060
6608    33608
6609    26451
6610   -16551
6611   -36681
6612    -8276
6613    32142
6614    28151
6615   -14642
6616   -37930
6617    -8251
6618    31932
6619    28925
6620   -12790
6621   -36048
6622   -10928
6623    30539
6624    30331
6625   -11802
6626   -36758
6627   -11354
6628    29083
6629    29474
6630    -8587
6631   -36995
6632   -14391
6633    29234
6634    31695
6635    -9050
6636   -35975
6637   -13839
6638    26277
6639    32709
6640    -6272
6641   -36501
6642   -17003
6643    28536
6644    32209
6645    -6253
6646   -35218
6647   -17705
6648    24797
6649    34294
6650    -4569
6651   -38031
6652   -18022
6653    24806
6654    32282
6655    -3114
6656   -35595
6657   -20162
6658    22989
6659    35604
6660    -2067
6661   -35429
6662   -19549
6663    22254
6664    34051
6665       35
6666   -34536
6667   -23395
6668    21299
6669    36218
6670     1005
6671   -33484
6672   -22441
6673    19078
6674    34354
6675     4058
6676   -33492
6677   -24504
6678    18509
6679    35361
6680     3449
6681   -30999
6682   -24123
6683    15255
6684    36280
6685     5948
6686   -33433
6687   -25678
6688    15412
6689    36123
6690     6845
6691   -31364
6692   -27052
6693    13754
6694    37274
6695     8035
6696   -31483
6697   -26714
6698    13199
6699    36456
6700    10523
6701   -31253
6702   -29203
6703    13316
6704    36894
6705    10250
6706   -28888
6707   -29693
6708    10332
6709    35709
6710    11726
6711   -28646
6712   -30053
6713    10141
6714    35237
6715    12330
6716   -26390
6717   -30663
6718     6818
6719    36074
6720    15421
6721   -27240
6722   -31130
6723     5906
6724    34048
6725    15831
6726   -24230
6727   -33042
6728     4076
6729    35340
6730    16691
6731   -23666
6732   -31134
6733     3340
6734    34139
6735    19312
6736   -23183
6737   -32887
6738     2381
6739    35482
6740    19070
6741   -21787
6742   -32224
6743      -20
6744    33132
6745    22488
6746   -20388
6747   -35140
6748      525
6749    34221
6750    22408
6751   -19182
6752   -33691
6753    -1652
6754    33341
6755    24198
6756   -19101
6757   -34991
6758    -3471
6759    33768
6760    22993
6761   -17128
6762   -35452
6763    -4791
6764    33053
6765    25363
6766   -16217
6767   -33791
6768    -5565
6769    29472
6770    26618
6771   -14235
6772   -35506
6773    -7241
6774    30250
6775    26849
6776   -13741
6777   -33812
6778    -8664
6779    28666
6780    26660
6781   -11503
6782   -35203
6783   -10643
6784    28516
6785    27708
6786   -11256
6787   -34681
6788   -10453
6789    27636
6790    29948
6791    -8962
6792   -35621
6793   -11766
6794    27016
6795    30049
6796    -8921
6797   -35811
6798   -14111
6799    27160
6800    30138
6801    -8233
6802   -35400
6803   -14844
6804    25089
6805    31548
6806    -5493
6807   -35832
6808   -15930
6809    25229
6810    32062
6811    -4553
6812   -33595
6813   -17324
6814    22891
6815    31981
6816    -2598
6817   -32900
6818   -18036
6819    22408
6820    31889
6821    -1394
6822   -32543
6823   -19833
6824    20145
6825    32167
6826     -344
6827   -31897
6828   -20365
6829    19171
6830    31992
6831     1364
6832   -31645
6833   -22388
6834    19346
6835    33005
6836     2460
6837   -31412
6838   -21799
6839    17083
6840    33563
6841     4101
6842   -33070
6843   -23633
6844    17098
6845    34254
6846     4440
6847   -30859
6848   -24921
6849    16526
6850    34430
6851     6588
6852   -31342
6853   -26009
6854    13915
6855    33571
6856     6882
6857   -27896
6858   -26022
6859    11951
6860    35322
6861     9556
6862   -29523
6863   -27653
6864    12090
6865    33421
6866    10839
6867   -28315
6868   -28059
6869    10028
6870    34851
6871    11913
6872   -26180
6873   -27955
6874     7772
6875    33624
6876    12967
6877   -26319
6878   -29450
6879     8066
6880    34265
6881    13953
6882   -25738
6883   -29866
6884     5232
6885    35204
6886    14694
6887   -24942
6888   -30291
6889     5299
6890    32282
6891    15920
6892   -23101
6893   -31484
6894     3229
6895    33854
6896    17900
6897   -23171
6898   -30711
6899     2492
6900    32843
6901    18903
6902   -21885
6903   -32519
6904     1107
6905    32984
6906    19453
6907   -19836
6908   -31857
6909      -32
6910    30984
6911    20641
6912   -18455
6913   -33435
6914    -1598
6915    31264
6916    20987
6917   -17104
6918   -32671
6919    -4676
6920    30672
6921    22978
6922   -15309
6923   -33033
6924    -4164
6925    31005
6926    22250
6927   -14405
6928   -33157
6929    -5536
6930    29894
6931    25157
6932   -16006
6933   -33352
6934    -6310
6935    28312
6936    25132
6937   -12671
6938   -34465
6939    -7658
6940    28963
6941    25882
6942   -12076
6943   -34098
6944    -9603
6945    27294
6946    26733
6947    -9517
6948   -34249
6949   -11473
6950    27430
6951    27741
6952   -10029
6953   -33209
6954   -12069
6955    25564
6956    27905
6957    -7793
6958   -34615
6959   -12496
6960    25567
6961    29088
6962    -6446
6963   -32538
6964   -13834
6965    24311
6966    29254
6967    -5283
6968   -32236
6969   -15800
6970    23226
6971    28955
6972    -3662
6973   -31540
6974   -16758
6975    22676
6976    30435
6977    -2165
6978   -32276
6979   -16589
6980    20862
6981    30990
6982    -1234
6983   -32507
6984   -18799
6985    20051
6986    31513
6987     -619
6988   -31993
6989   -19299
6990    19580
6991    32709
6992     1491
6993   -31253
6994   -20871
6995    18795
6996    31802
6997     2123
6998   -29854
6999   -21356
7000    17228
7001    32666
7002     3471
7003   -30092
7004   -22296
7005    15933
7006    31368
7007     5395
7008   -29354
7009   -22984
7010    14566
7011    32949
7012     5961
7013   -27603
7014   -23561
7015    12789
7016    32752
7017     8159
7018   -28287
7019   -25596
7020    12198
7021    31906
7022     6795
7023   -26293
7024   -26354
7025    10801
7026    31944
7027     9709
7028   -26963
7029   -26608
7030    10603
7031    33564
7032    10250
7033   -25778
7034   -27421
7035     8863
7036    33482
7037    12318
7038   -25851
7039   -27568
7040     7451
7041    32387
7042    13090
7043   -23544
7044   -29499
7045     5935
7046    32892
7047    14397
7048   -23142
7049   -29175
7050     4342
7051    31292
7052    16106
7053   -22641
7054   -29772
7055     3935
7056    31352
7057    16651
7058   -21693
7059   -29601
7060     1834
7061    31102
7062    17651
7063   -20470
7064   -30864
7065     1301
7066    31188
7067    17729
7068   -18545
7069   -31499
7070     -774
7071    30402
7072    20539
7073   -18869
7074   -31645
7075    -1221
7076    29475
7077    20630
7078   -17313
7079   -32185
7080    -3068
7081    30628
7082    22379
7083   -15856
7084   -32134
7085    -4276
7086    28830
7087    23383
7088   -15432
7089   -31240
7090    -5405
7091    28943
7092    23481
7093   -13913
7094   -31743
7095    -7283
7096    26947
7097    24860
7098   -12963
7099   -30568
7100    -6985
7101    27752
7102    24431
7103   -10026
7104   -31010
7105    -9535
7106    25939
7107    24975
7108   -10592
7109   -32576
7110   -10495
7111    24481
7112    24389
7113    -8432
7114   -31774
7115   -11652
7116    24175
7117    25868
7118    -8428
7119   -30700
7120   -11818
7121    22991
7122    27722
7123    -5875
7124   -31294
7125   -13980
7126    23743
7127    28036
7128    -6063
7129   -30770
7130   -14892
7131    21407
7132    28984
7133    -3637
7134   -32618
7135   -16231
7136    21481
7137    28314
7138    -2602
7139   -30645
7140   -16930
7141    20843
7142    29771
7143    -1743
7144   -30771
7145   -16946
7146    19199
7147    28884
7148      182
7149   -29789
7150   -18974
7151    18282
7152    30717
7153     -358
7154   -29863
7155   -18683
7156    16476
7157    30008
7158     2291
7159   -29297
7160   -19589
7161    17598
7162    29729
7163     3194
7164   -27804
7165   -21204
7166    15139
7167    30864
7168     5160
7169   -27821
7170   -22608
7171    14096
7172    30581
7173     5463
7174   -27200
7175   -22766
7176    13119
7177    32735
7178     6686
7179   -26739
7180   -23218
7181    11334
7182    31904
7183     8657
7184   -26351
7185   -24994
7186    10772
7187    32022
7188     8273
7189   -25247
7190   -25085
7191     9597
7192    30638
7193    11249
7194   -24741
7195   -25423
7196     8224
7197    31224
7198    11552
7199   -23851
7200   -26338
7201     6129
7202    30373
7203    12754
7204   -24230
7205   -26752
7206     5668
7207    29686
7208    12324
7209   -20593
7210   -26763
7211     4686
7212    30200
7213    14456
7214   -21382
7215   -27120
7216     3792
7217    30909
7218    15569
7219   -20194
7220   -28875
7221     1791
7222    30475
7223    16178
7224   -19746
7225   -28744
7226     1591
7227    29530
7228    18144
7229   -18108
7230   -30613
7231       93
7232    29931
7233    18579
7234   -16549
7235   -28299
7236    -1607
7237    28068
7238    20204
7239   -16197
7240   -30705
7241    -2109
7242    27894
7243    20330
7244   -15056
7245   -28729
7246    -3750
7247    27436
7248    20633
7249   -13957
7250   -30240
7251    -4691
7252    25872
7253    22070
7254   -13294
7255   -30664
7256    -6911
7257    26583
7258    22884
7259   -11870
7260   -29528
7261    -7068
7262    25761
7263    23236
7264   -10646
7265   -30711
7266    -9715
7267    26149
7268    24262
7269    -8977
7270   -30682
7271    -9575
7272    23919
7273    25377
7274    -8345
7275   -30682
7276   -10529
7277    23030
7278    25511
7279    -7360
7280   -30571
7281   -12421
7282    23344
7283    26311
7284    -5985
7285   -28912
7286   -12414
7287    21734
7288    27593
7289    -4352
7290   -30135
7291   -13754
7292    21367
7293    27023
7294    -5314
7295   -29379
7296   -14156
7297    20360
7298    27091
7299    -2202
7300   -29715
7301   -15239
7302    19327
7303    27556
7304    -1882
7305   -28450
7306   -17625
7307    17435
7308    28450
7309      227
7310   -28930
7311   -17384
7312    17185
7313    27412
7314     -194
7315   -27498
7316   -19107
7317    16957
7318    29587
7319     1572
7320   -27959
7321   -18618
7322    15432
7323    28998
7324     3709
7325   -27292
7326   -20391
7327    14996
7328    29075
7329     3484
7330   -25728
7331   -21033
7332    12601
7333    30021
7334     5119
7335   -26669
7336   -22305
7337    11822
7338    29331
7339     6519
7340   -24634
7341   -21533
7342    10065
7343    30145
7344     7401
7345   -25756
7346   -23072
7347     8915
7348    28876
7349     8905
7350   -23813
7351   -23904
7352     8804
7353    30165
7354     9279
7355   -23596
7356   -25290
7357     7948
7358    28716
7359    11188
7360   -22409
7361   -25134
7362     7018
7363    29718
7364    12080
7365   -21387
7366   -25760
7367     5060
7368    28516
7369    13476
7370   -21332
7371   -27171
7372     4392
7373    29423
7374    12901
7375   -19091
7376   -26218
7377     2626
7378    28880
7379    15313
7380   -19590
7381   -27903
7382     1617
7383    28844
7384    15545
7385   -17632
7386   -27189
7387      599
7388    29247
7389    16851
7390   -17568
7391   -27122
7392     -144
7393    27518
7394    16669
7395   -15367
7396   -29007
7397     -124
7398    27916
7399    18017
7400   -16678
7401   -27132
7402    -3079
7403    26461
7404    19360
7405   -14371
7406   -28678
7407    -2478
7408    25979
7409    19192
7410   -13726
7411   -28655
7412    -5609
7413    25569
7414    21304
7415   -12322
7416   -29771
7417    -5928
7418    24934
7419    22042
7420   -11336
7421   -29360
7422    -7201
7423    24468
7424    22884
7425   -11068
7426   -29267
7427    -7879
7428    23325
7429    23360
7430    -8144
7431   -28328
7432    -9634
7433    24053
7434    23666
7435    -8019
7436   -29175
7437   -10093
7438    22122
7439    25375
7440    -6828
7441   -28902
7442   -11847
7443    21740
7444    23929
7445    -5970
7446   -27881
7447   -12099
7448    20029
7449    25271
7450    -5539
7451   -28061
7452   -11481
7453    20550
7454    24854
7455    -3517
7456   -27345
7457   -14740
7458    18861
7459    26812
7460    -3464
7461   -27544
7462   -15533
7463    17745
7464    26512
7465    -1309
7466   -27438
7467   -15693
7468    18062
7469    27666
7470      163
7471   -27769
7472   -17155
7473    16503
7474    27373
7475      180
7476   -26939
7477   -17889
7478    15563
7479    26600
7480      806
7481   -25774
7482   -19273
7483    14840
7484    27730
7485     2986
7486   -25659
7487   -19731
7488    13111
7489    26028
7490     3622
7491   -24442
7492   -20573
7493    11953
7494    28140
7495     4863
7496   -25989
7497   -20167
7498    10257
7499    28345
7500     6265
7501   -23488
7502   -21371
7503    11042
7504    27801
7505     6626
7506   -24022
7507   -21521
7508     8129
7509    29248
7510     8983
7511   -24105
7512   -23460
7513     9827
7514    27737
7515     9458
7516   -21625
7517   -23972
7518     6281
7519    28176
7520    11126
7521   -22245
7522   -24707
7523     6407
7524    28313
7525    10802
7526   -20630
7527   -24392
7528     4400
7529    28961
7530    11474
7531   -20041
7532   -24215
7533     3979
7534    26722
7535    13775
7536   -19663
7537   -25349
7538     2173
7539    28215
7540    12878
7541   -17825
7542   -25752
7543     1880
7544    27542
7545    15157
7546   -17207
7547   -25782
7548     1371
7549    26794
7550    14599
7551   -16277
7552   -26533
7553     -744
7554    27105
7555    18151
7556   -16653
7557   -26761
7558     -619
7559    25949
7560    18671
7561   -13980
7562   -28760
7563    -2777
7564    26237
7565    19109
7566   -14684
7567   -27228
7568    -4358
7569    25164
7570    20071
7571   -11891
7572   -28128
7573    -4139
7574    24519
7575    19523
7576   -11688
7577   -26359
7578    -5563
7579    23451
7580    20974
7581   -11354
7582   -28026
7583    -5864
7584    22881
7585    20915
7586    -9671
7587   -26589
7588    -7845
7589    23111
7590    20973
7591    -8913
7592   -27098
7593    -7468
7594    21145
7595    22177
7596    -7556
7597   -27563
7598   -10047
7599    22229
7600    23716
7601    -7729
7602   -27289
7603   -10634
7604    19909
7605    24390
7606    -5592
7607   -27202
7608   -11963
7609    20696
7610    24255
7611    -4860
7612   -26494
7613   -12855
7614    18164
7615    26066
7616    -3486
7617   -25547
7618   -12664
7619    18668
7620    24814
7621    -1463
7622   -27361
7623   -13889
7624    16867
7625    25398
7626    -1682
7627   -26420
7628   -15586
7629    16568
7630    25321
7631     -488
7632   -24298
7633   -16102
7634    15787
7635    25870
7636      -57
7637   -25267
7638   -16415
7639    14627
7640    24987
7641     2791
7642   -25264
7643   -17397
7644    13442
7645    26872
7646     2590
7647   -23397
7648   -18956
7649    12219
7650    26554
7651     5182
7652   -24731
7653   -19873
7654    11946
7655    27803
7656     4285
7657   -23746
7658   -20390
7659    11397
7660    27493
7661     6514
7662   -25106
7663   -19976
7664     9616
7665    27781
7666     6740
7667   -23015
7668   -22614
7669     9464
7670    27840
7671     8374
7672   -23114
7673   -21218
7674     8187
7675    27595
7676     9626
7677   -21793
7678   -21860
7679     7995
7680    26295
7681     9225
7682   -20089
7683   -21491
7684     6315
7685    27219
7686     9768
7687   -19852
7688   -22627
7689     5466
7690    26156
7691    12257
7692   -19597
7693   -23093
7694     3495
7695    26520
7696    12366
7697   -18443
7698   -23698
7699     3662
7700    25137
7701    13722
7702   -17639
7703   -23837
7704     1433
7705    26983
7706    13245
7707   -17051
7708   -24846
7709     1205
7710    25931
7711    16584
7712   -17006
7713   -25780
7714      390
7715    25403
7716    16814
7717   -14362
7718   -25449
7719    -1384
7720    24278
7721    17821
7722   -15182
7723   -25304
7724    -1742
7725    25023
7726    16471
7727   -12631
7728   -25327
7729    -4273
7730    22818
7731    18798
7732   -11982
7733   -25575
7734    -4484
7735    23292
7736    17558
7737   -10559
7738   -26727
7739    -4751
7740    22969
7741    19365
7742   -11381
7743   -26559
7744    -5736
7745    22314
7746    20840
7747    -9149
7748   -25512
7749    -6506
7750    21480
7751    20410
7752    -9067
7753   -26697
7754    -9067
7755    21097
7756    21498
7757    -7618
7758   -26826
7759    -8979
7760    20959
7761    22067
7762    -6108
7763   -26428
7764   -10686
7765    20071
7766    22058
7767    -5589
7768   -26531
7769   -11038
7770    17470
7771    22630
7772    -5115
7773   -25785
7774   -12929
7775    19303
7776    22854
7777    -3194
7778   -24952
7779   -11383
7780    17083
7781    24287
7782    -2831
7783   -25209
7784   -13932
7785    16458
7786    23698
7787     -736
7788   -24577
7789   -13707
7790    15597
7791    24967
7792    -1298
7793   -25022
7794   -14843
7795    15698
7796    24603
7797     1362
7798   -24437
7799   -17198
7800    13210
7801    25522
7802      247
7803   -24203
7804   -17114
7805    13752
7806    24970
7807     3962
7808   -23899
7809   -17585
7810    12418
7811    26018
7812     3908
7813   -23628
7814   -17480
7815    11498
7816    24880
7817     4514
7818   -22452
7819   -18425
7820    11712
7821    25308
7822     4904
7823   -21422
7824   -19410
7825    10553
7826    24706
7827     7764
7828   -22188
7829   -19267
7830     9132
7831    26265
7832     6678
7833   -21204
7834   -20378
7835     7147
7836    25310
7837     7725
7838   -21683
7839   -19917
7840     6008
7841    25351
7842     9105
7843   -19546
7844   -22327
7845     6164
7846    25701
7847    10696
7848   -19872
7849   -22339
7850     3520
7851    25598
7852    11502
7853   -17223
7854   -22797
7855     4612
7856    24000
7857    10777
7858   -17756
7859   -22610
7860     1904
7861    24684
7862    12960
7863   -16891
7864   -23664
7865     2496
7866    23236
7867    13497
7868   -16022
7869   -23339
7870      583
7871    26346
7872    14621
7873   -14849
7874   -23852
7875      407
7876    22999
7877    14700
7878   -14275
7879   -24021
7880     -165
7881    24205
7882    14326
7883   -13074
7884   -24493
7885    -2566
7886    22164
7887    17879
7888   -12921
7889   -24400
7890    -2669
7891    23680
7892    18077
7893   -11049
7894   -24174
7895    -3858
7896    22435
7897    18744
7898   -10866
7899   -24537
7900    -5556
7901    22379
7902    17711
7903    -9732
7904   -25578
7905    -5963
7906    20696
7907    20634
7908    -9494
7909   -24389
7910    -6752
7911    20926
7912    19335
7913    -7551
7914   -25683
7915    -7189
7916    19469
7917    21370
7918    -7768
7919   -23869
7920    -8552
7921    20763
7922    20319
7923    -5210
7924   -25299
7925    -8883
7926    19040
7927    20575
7928    -5356
7929   -24640
7930   -10328
7931    18784
7932    21735
7933    -3606
7934   -24503
7935   -10056
7936    17155
7937    22269
7938    -3421
7939   -24372
7940   -12911
7941    18093
7942    22118
7943    -2450
7944   -25152
7945   -12612
7946    16016
7947    23382
7948    -1742
7949   -23665
7950   -16153
7951    15494
7952    22709
7953      275
7954   -24526
7955   -14271
7956    14199
7957    23893
7958      251
7959   -23294
7960   -15856
7961    14268
7962    22993
7963     2022
7964   -22650
7965   -14884
7966    13295
7967    25134
7968     2468
7969   -22173
7970   -16545
7971    12004
7972    23130
7973     4251
7974   -22482
7975   -16351
7976    10673
7977    24039
7978     3761
7979   -21224
7980   -19253
7981    11595
7982    23849
7983     6459
7984   -21873
7985   -18019
7986     8709
7987    25740
7988     5767
7989   -19732
7990   -19569
7991     8503
7992    24113
7993     8124
7994   -21099
7995   -19788
7996     6369
7997    24898
7998     7084
7999   -18514
8000   -20981
8001     7621
8002    23786
8003     9780
8004   -19818
8005   -20276
8006     6169
8007    24394
8008     8946
8009   -16771
8010   -21834
8011     5333
8012    23276
8013    11626
8014   -18746
8015   -20432
8016     3446
8017    23862
8018     9929
8019   -16035
8020   -22803
8021     4260
8022    22790
8023    12235
8024   -16798
8025   -21656
8026     1496
8027    23590
8028    12124
8029   -15131
8030   -23121
8031     1464
8032    21906
8033    14981
8034   -15799
8035   -22171
8036    -1227
8037    23680
8038    13767
8039   -12900
8040   -23990
8041     -211
8042    21352
8043    16713
8044   -13507
8045   -21907
8046    -3083
8047    22876
8048    14925
8049   -11975
8050   -24703
8051    -2364
8052    20954
8053    17740
8054   -11540
8055   -23889
8056    -4641
8057    22154
8058    16079
8059   -10011
8060   -23983
8061    -3141
8062    20440
8063    19169
8064   -10973
8065   -22752
8066    -5698
8067    21338
8068    16772
8069    -8100
8070   -23954
8071    -5724
8072    19013
8073    19291
8074    -8949
8075   -22697
8076    -7607
8077    19734
8078    18244
8079    -6260
8080   -25301
8081    -7719
8082    18050
8083    21294
8084    -6326
8085   -23126
8086    -9922
8087    19375
8088    20214
8089    -4071
8090   -24905
8091    -8276
8092    17769
8093    20739
8094    -4712
8095   -21810
8096   -11877
8097    17146
8098    20610
8099    -1959
8100   -25146
8101   -10444
8102    15246
8103    23725
8104    -3883
8105   -21924
8106   -12937
8107    16228
8108    20265
8109    -1116
8110   -23920
8111   -11523
8112    13787
8113    23395
8114    -2092
8115   -20635
8116   -14377
8117    14820
8118    21222
8119     1431
8120   -23579
8121   -13315
$$ Imaginary data points
##PAGE= N=2
##DATA TABLE= (X++(I..I)), XYDATA
0   -56706
1  2461576
2   -51923
3 -2367472
4  1021532
5  1642607
6 -1547183
7 -1103176
8  1568170
9   378017
10 -1328602
11    96521
12  1076679
13  -331052
14  -552991
15   732250
16   458361
17  -850256
18   -88726
19  1135105
20    22352
21 -1048009
22   268760
23   724698
24  -620999
25  -428914
26   566951
27  -464592
28  -698669
29  1060491
30   437079
31 -1725864
32  -201514
33  1869201
34  -178911
35 -1598501
36   760795
37  1284146
38  -881721
39  -419601
40  1322850
41   -17589
42 -1276538
43   465146
44  1185618
45  -735102
46 -1057259
47   754278
48   716160
49  -993525
50  -618862
51   855811
52    39508
53 -1074455
54   365389
55  1090944
56  -713299
57  -866894
58   982982
59   523177
60  -815939
61   170072
62   621517
63  -572254
64    46895
65  1069681
66  -447875
67 -1202412
68   590999
69   854337
70  -784591
71  -668681
72   492391
73   162971
74  -392139
75    92011
76   144084
77  -476509
78  -115007
79   856552
80   366498
81  -798752
82  -142526
83  1050918
84   159359
85  -834872
86   176236
87   591792
88  -562201
89  -310341
90   775964
91  -143614
92 -1050244
93   208140
94   690754
95  -534791
96  -452450
97   477877
98   -29341
99  -332288
100   551106
101   292193
102  -722367
103   -55185
104   881191
105   153082
106  -491135
107    16142
108   255246
109    38483
110    87576
111   -19120
112  -413708
113  -260094
114   372758
115   350954
116  -452099
117  -602648
118   286372
119   505777
120  -318819
121  -350596
122   284054
123    51608
124   -95052
125   506543
126   126165
127  -686715
128    54881
129   759894
130  -134463
131  -533479
132   212821
133   192345
134  -272631
135    81856
136   193600
137  -420029
138  -360944
139   354869
140   347421
141  -254452
142  -306323
143   143247
144   225113
145    24707
146    45308
147   -56935
148  -266542
149   173666
150   612913
151   -65499
152  -679938
153     9576
154   528666
155   -66854
156  -345650
157     2619
158   -78369
159   -91543
160   385111
161   113549
162  -654852
163  -200532
164   680282
165   202935
166  -490225
167   -24566
168   325486
169   -28047
170    38160
171   231691
172  -219338
173  -339894
174   277403
175   399126
176  -196193
177  -380967
178    20057
179   206015
180    -6504
181  -120785
182   -62472
183  -147781
184   -75735
185   361258
186   233365
187  -490033
188  -307135
189   489978
190   270886
191  -270986
192   -27799
193    74021
194  -106336
195   292513
196   339613
197  -487548
198  -481902
199   457171
200   417096
201  -353723
202  -310575
203   131159
204    84013
205    -1021
206    96876
207  -124097
208  -358921
209    94128
210   530860
211    19028
212  -506482
213   -38767
214   403091
215    54687
216  -150900
217    54754
218   -71930
219  -140022
220   302495
221   266680
222  -410984
223  -394072
224   286154
225   307895
226  -188263
227  -187488
228    37364
229   -24094
230    97990
231   289221
232  -156981
233  -492998
234   136391
235   571504
236   -19877
237  -409865
238   -14563
239   202025
240    56119
241    68923
242   -30333
243  -313441
244   -98607
245   422043
246   229831
247  -449840
248  -367408
249   314051
250   286246
251  -215082
252  -123383
253    74359
254  -109167
255   120476
256   417348
257  -178548
258  -549432
259   202455
260   526233
261  -131204
262  -293492
263    77965
264    19528
265   -20881
266   218827
267   -18023
268  -440322
269  -102906
270   453432
271   182860
272  -383630
273  -227994
274   203355
275   141909
276   -22493
277    18501
278  -137518
279  -188842
280   301208
281   431709
282  -250187
283  -466807
284   172121
285   389398
286   -50404
287  -198218
288   -39190
289   -53232
290    27605
291   260355
292     1511
293  -483335
294  -159193
295   483244
296   193940
297  -386863
298  -153185
299   197599
300    46200
301    64095
302   140535
303  -242890
304  -259263
305   388683
306   409410
307  -282024
308  -361958
309   145137
310   233076
311   -22266
312   -77791
313   -99033
314  -182920
315    70043
316   347869
317   -45227
318  -495832
319   -84845
320   416913
321   110192
322  -232670
323   -48430
324    34345
325    14752
326   248699
327   143398
328  -349095
329  -236819
330   360911
331   342891
332  -204326
333  -311149
334    40420
335   163099
336    41862
337    -3818
338  -146160
339  -271449
340    97469
341   427666
342   -43393
343  -480834
344   -44065
345   349052
346    79355
347  -100839
348   -37200
349  -103027
350    28509
351   329691
352   110928
353  -380884
354  -235774
355   311471
356   282998
357  -182935
358  -235137
359    28317
360    60784
361    72184
362   136133
363  -169717
364  -366283
365   160381
366   468727
367   -87762
368  -387803
369    17430
370   199351
371    62147
372    50292
373   -71000
374  -246658
375    30618
376   378595
377    95715
378  -376042
379  -225640
380   231548
381   232273
382   -78498
383  -163357
384   -87737
385     1871
386   210080
387   193312
388  -251810
389  -344024
390   186534
391   381525
392   -45638
393  -268804
394   -61997
395    98840
396   121979
397    96601
398  -108541
399  -289145
400     2161
401   394325
402   123130
403  -369684
404  -188304
405   229710
406   140161
407   -37318
408   -21393
409  -160795
410  -115434
411   318210
412   255694
413  -322951
414  -321155
415   192989
416   274292
417   -21005
418  -150177
419  -117828
420   -26407
421   166579
422   198532
423  -142911
424  -361981
425    16663
426   408145
427   105745
428  -298891
429  -125903
430   117832
431    98238
432   124759
433    -3367
434  -304100
435   -88617
436   389334
437   205537
438  -297317
439  -245916
440   112569
441   187683
442    49781
443   -86813
444  -181746
445   -92503
446   189739
447   249050
448  -143272
449  -381539
450    20996
451   363205
452    74213
453  -202655
454   -87486
455     5182
456    80144
457   221099
458     5729
459  -352936
460  -103588
461   381981
462   206905
463  -257266
464  -215716
465    68822
466   112047
467    80249
468    18861
469  -221312
470  -213614
471   254828
472   343166
473  -207469
474  -368384
475    78531
476   246011
477    47278
478   -45960
479  -112258
480  -137197
481   127723
482   299837
483   -32929
484  -362937
485  -103587
486   321099
487   207008
488  -198888
489  -196955
490    42279
491    63448
492    97639
493   114742
494  -231740
495  -292274
496   290525
497   384718
498  -227043
499  -316812
500    98863
501   139687
502    34060
503    69060
504  -127514
505  -240300
506   148808
507   356071
508   -58387
509  -365873
510   -82974
511   263981
512   159738
513  -112115
514  -135180
515   -56474
516    24424
517   206855
518   132028
519  -295241
520  -281254
521   282064
522   346784
523  -173054
524  -273769
525    43601
526   102752
527    58006
528   102842
529  -110647
530  -297393
531   101456
532   427842
533   -25761
534  -417242
535   -49338
536   259954
537    69347
538   -38838
539   -47361
540  -173877
541    -4720
542   317062
543    94174
544  -340148
545  -202333
546   224804
547   244642
548   -63532
549  -203285
550   -59350
551    86668
552   119647
553   105175
554  -110860
555  -313145
556    58567
557   445683
558     8746
559  -413622
560   -43429
561   227573
562    29811
563    28090
564     2531
565  -269273
566   -49073
567   411087
568   118896
569  -390658
570  -182033
571   228059
572   190374
573   -23975
574  -120055
575  -122100
576     4460
577   200530
578   152160
579  -199315
580  -307191
581    99610
582   349061
583    11397
584  -272341
585   -81372
586   105707
587    91341
588    95902
589   -42708
590  -267771
591   -47331
592   365230
593   169808
594  -321137
595  -214047
596   190519
597   164511
598   -14806
599   -35269
600  -157888
601  -132635
602   256495
603   261996
604  -265062
605  -332359
606   141597
607   276450
608    23063
609  -127625
610  -145671
611   -31412
612   194094
613   181743
614  -126451
615  -281696
616   -21026
617   321638
618   182119
619  -250441
620  -230790
621   117542
622   148984
623    28391
624    -6900
625  -187932
626  -180226
627   264360
628   300834
629  -239385
630  -311078
631   117363
632   202153
633    36086
634   -18676
635  -129410
636  -147471
637   161158
638   295174
639   -83900
640  -351904
641   -40320
642   300283
643   146579
644  -154895
645  -176798
646   -46547
647    92022
648   201208
649    21182
650  -314076
651  -170845
652   306313
653   279892
654  -178187
655  -276415
656    19817
657   183388
658   114805
659     -510
660  -158567
661  -179063
662   156963
663   341754
664   -72254
665  -383907
666   -38357
667   267215
668    84684
669   -84633
670  -100638
671  -142481
672    37691
673   280929
674    45638
675  -315790
676  -149692
677   230497
678   235599
679   -52112
680  -200576
681   -78871
682   101103
683   167739
684    83993
685  -162880
686  -262942
687   103031
688   371058
689   -18826
690  -372671
691   -94858
692   186590
693   113323
694    25271
695  -107075
696  -231449
697    52879
698   363191
699    68872
700  -338793
701  -157973
702   232700
703   215718
704   -41270
705  -148858
706  -111590
707    16394
708   193118
709   130339
710  -224013
711  -281048
712   136601
713   302011
714   -32753
715  -228538
716   -82776
717    59737
718   133863
719   129303
720   -83164
721  -238173
722    10998
723   317635
724   133506
725  -258306
726  -209044
727   127180
728   187394
729    24015
730   -92740
731  -185495
732   -88677
733   238000
734   206292
735  -251710
736  -295258
737   144389
738   278162
739    29215
740  -135246
741  -124357
742     2341
743   188615
744   173739
745  -119650
746  -272570
747    16069
748   306959
749    96936
750  -258805
751  -176479
752    86156
753   100858
754    52226
755   -16962
756  -215115
757  -120086
758   274322
759   214625
760  -216482
761  -221159
762    99453
763   187766
764    86143
765   -25995
766  -156631
767  -104528
768   174409
769   230321
770  -107900
771  -309400
772   -32732
773   265287
774   116943
775  -169180
776  -174835
777   -22899
778   117112
779   177324
780   -20925
781  -268793
782   -90814
783   285444
784   214715
785  -181770
786  -243116
787    53555
788   192291
789    77534
790   -41412
791  -138526
792  -131331
793   141420
794   272866
795  -105471
796  -341225
797    23232
798   257244
799    38066
800   -84754
801   -77981
802  -124835
803    59404
804   263585
805    -7409
806  -312498
807   -83529
808   248166
809   168830
810  -101616
811  -187278
812   -54053
813   120877
814   167231
815    32582
816  -183072
817  -176588
818   167454
819   310146
820   -72957
821  -320726
822   -33165
823   210428
824   101290
825   -47161
826  -135336
827  -153077
828    74782
829   266627
830    -2612
831  -319721
832  -104388
833   257838
834   175541
835  -106250
836  -142294
837   -38851
838    58191
839   181252
840    92423
841  -221945
842  -189378
843   198847
844   246527
845   -84939
846  -219687
847   -68880
848    79563
849   127421
850    40501
851  -147502
852  -188363
853    60473
854   277612
855    74938
856  -277057
857  -162344
858   216627
859   198409
860   -51219
861  -107941
862  -111762
863   -22032
864   243425
865   149593
866  -288254
867  -239201
868   206237
869   230960
870   -66370
871  -165430
872   -99477
873    36379
874   195483
875   102622
876  -174242
877  -189662
878    91593
879   252534
880    43510
881  -234511
882  -156575
883   120755
884   164140
885     9858
886  -109366
887  -149738
888   -33053
889   207599
890   151740
891  -215943
892  -245708
893   135643
894   255860
895    10791
896  -114938
897   -72961
898   -18405
899   150913
900   217027
901  -125396
902  -327157
903    58027
904   310709
905     2962
906  -219116
907  -111307
908    -7880
909   110089
910   162490
911  -100762
912  -277982
913    17887
914   282110
915   105426
916  -160523
917  -167046
918    54279
919   225666
920   105551
921  -113463
922  -140650
923   -21275
924   142352
925   169052
926  -113960
927  -298562
928      758
929   251692
930    39542
931  -165731
932  -113954
933   -38852
934    94972
935   199038
936   -35261
937  -267074
938   -25533
939   278973
940   150810
941  -138508
942  -165872
943    12203
944   148116
945   134719
946   -31768
947  -209724
948  -114802
949   182276
950   201898
951  -130185
952  -274204
953   -12976
954   199933
955    99271
956   -80394
957  -146075
958   -77549
959   114609
960   216416
961   -10181
962  -266273
963   -73515
964   268069
965   159350
966  -142866
967  -142380
968   -22293
969    54810
970   161545
971    42039
972  -257990
973  -149747
974   235147
975   192350
976  -126737
977  -178991
978   -33007
979   103713
980   163140
981     8477
982  -191803
983  -110693
984   134840
985   206163
986     2324
987  -231936
988  -118371
989   198691
990   190300
991   -80989
992  -160233
993   -68396
994    41198
995   180852
996    83671
997  -248145
998  -194593
999   209917
1000   231000
1001   -95452
1002  -181183
1003   -38011
1004    66663
1005   142421
1006    87021
1007  -165566
1008  -209092
1009   123755
1010   271986
1011   -32791
1012  -242529
1013   -70829
1014   121458
1015   125414
1016    35800
1017  -125374
1018  -185211
1019    49990
1020   247435
1021    45797
1022  -227801
1023  -147031
1024   131751
1025   209421
1026     4679
1027  -171924
1028  -105294
1029    63553
1030   164288
1031    99099
1032  -143496
1033  -221580
1034    82406
1035   275244
1036     4242
1037  -232124
1038  -101279
1039    71267
1040   120958
1041    86412
1042  -106277
1043  -214786
1044    23120
1045   256245
1046    90132
1047  -209331
1048  -179157
1049   103792
1050   201175
1051    28558
1052  -122657
1053  -123936
1054    -8701
1055   175773
1056   165137
1057  -152000
1058  -257990
1059    83030
1060   255827
1061     6735
1062  -165298
1063  -101155
1064     -800
1065   130784
1066   152893
1067   -89162
1068  -242460
1069     8474
1070   260518
1071    95915
1072  -186412
1073  -159806
1074    51409
1075   154552
1076    95026
1077   -69765
1078  -190600
1079   -49738
1080   217374
1081   160365
1082  -163854
1083  -219348
1084    41706
1085   196694
1086    83405
1087  -108709
1088  -159349
1089   -23467
1090   145768
1091   150546
1092   -60567
1093  -232786
1094   -53385
1095   240970
1096   145110
1097  -166166
1098  -171589
1099    27446
1100   111141
1101   116718
1102    -2445
1103  -220287
1104  -113455
1105   230771
1106   188872
1107  -153127
1108  -205240
1109    21919
1110   158188
1111   109972
1112   -38797
1113  -167383
1114   -89389
1115   149563
1116   195463
1117   -66361
1118  -245160
1119   -44176
1120   210557
1121   128330
1122   -96890
1123  -151579
1124   -62435
1125    96740
1126   179164
1127   -14883
1128  -242802
1129  -104051
1130   194508
1131   183121
1132   -86297
1133  -197858
1134   -36666
1135   148895
1136   150379
1137   -11493
1138  -164417
1139  -116241
1140   127939
1141   223763
1142   -32090
1143  -246649
1144   -66688
1145   173285
1146   133571
1147   -39724
1148  -154029
1149  -120820
1150    78150
1151   198730
1152    13905
1153  -228774
1154  -132653
1155   170932
1156   205678
1157   -49885
1158  -180868
1159   -55179
1160   101415
1161   157232
1162    63820
1163  -166448
1164  -185716
1165   142861
1166   257258
1167   -59921
1168  -230755
1169   -59875
1170    93267
1171   121917
1172    41449
1173  -160119
1174  -188262
1175    90872
1176   235565
1177     7219
1178  -209632
1179  -117706
1180   119294
1181   193734
1182    22267
1183  -160999
1184  -120607
1185    72599
1186   193032
1187    77512
1188  -172580
1189  -183024
1190    98705
1191   227188
1192     9754
1193  -197271
1194  -124822
1195    67532
1196   150618
1197    62481
1198  -127305
1199  -190005
1200    33896
1201   244091
1202    78184
1203  -212188
1204  -150503
1205   112107
1206   162683
1207    42265
1208   -90830
1209  -168024
1210    -8372
1211   239625
1212   120086
1213  -199841
1214  -182825
1215    93359
1216   192192
1217    47568
1218  -131949
1219  -163523
1220     8414
1221   186237
1222   110083
1223  -136355
1224  -206831
1225    21410
1226   230309
1227    85675
1228  -173277
1229  -152176
1230    41355
1231   147132
1232   114818
1233   -70134
1234  -209255
1235   -26230
1236   236252
1237   131526
1238  -156282
1239  -178730
1240    29563
1241   171063
1242   107411
1243   -90479
1244  -185842
1245   -35949
1246   167268
1247   149760
1248   -97844
1249  -234710
1250   -23551
1251   218710
1252   114556
1253  -130683
1254  -165527
1255   -11698
1256   139432
1257   147276
1258   -45284
1259  -217266
1260   -60990
1261   218019
1262   163984
1263  -124648
1264  -194445
1265     3842
1266   154260
1267   117471
1268   -33779
1269  -180142
1270  -104662
1271   172585
1272   200948
1273  -110622
1274  -233216
1275   -10286
1276   157471
1277   107749
1278   -39060
1279  -168637
1280  -101288
1281   143661
1282   194759
1283   -49009
1284  -206903
1285   -66887
1286   159752
1287   175647
1288   -48999
1289  -190833
1290   -52442
1291   132584
1292   147845
1293     4805
1294  -175389
1295  -137990
1296   138674
1297   211267
1298   -64901
1299  -224145
1300   -56305
1301   126315
1302   127167
1303    -4344
1304  -161818
1305  -130858
1306   110073
1307   210630
1308    -2385
1309  -209197
1310   -94848
1311   162648
1312   174946
1313   -36503
1314  -151083
1315   -79297
1316    74153
1317   170867
1318    46592
1319  -194512
1320  -157020
1321   137725
1322   195990
1323   -44562
1324  -177584
1325   -83760
1326    66233
1327   146622
1328    51745
1329  -156363
1330  -165267
1331    93800
1332   221864
1333    14457
1334  -187748
1335   -94628
1336    98404
1337   150272
1338    42767
1339  -127957
1340  -152996
1341    59424
1342   208216
1343    47482
1344  -173184
1345  -136397
1346    78307
1347   182965
1348    36901
1349  -168995
1350  -135443
1351    70952
1352   149457
1353    52449
1354  -114061
1355  -182137
1356    28219
1357   239395
1358    53844
1359  -210090
1360  -111859
1361    97234
1362   127370
1363    67626
1364   -76772
1365  -186017
1366    14494
1367   245491
1368    74775
1369  -187540
1370  -133841
1371    68865
1372   148881
1373    62940
1374  -113155
1375  -170803
1376     1602
1377   177859
1378    95354
1379  -135636
1380  -186311
1381    23990
1382   198710
1383    81419
1384  -137353
1385  -142052
1386    31285
1387   157836
1388   115673
1389   -79058
1390  -188400
1391   -12266
1392   213400
1393   118262
1394  -156203
1395  -181339
1396    37237
1397   155603
1398    76403
1399   -81272
1400  -176587
1401   -44584
1402   189442
1403   145081
1404  -136368
1405  -198104
1406    28513
1407   179688
1408    99790
1409   -86058
1410  -169525
1411   -18886
1412   176324
1413   132609
1414   -82457
1415  -188722
1416   -44105
1417   185556
1418   147341
1419  -131911
1420  -196557
1421    13080
1422   141967
1423    99611
1424   -27600
1425  -180207
1426  -101588
1427   193290
1428   188862
1429  -131031
1430  -197604
1431    15736
1432   134343
1433   112904
1434   -19578
1435  -182349
1436   -96675
1437   168446
1438   174885
1439   -83604
1440  -198614
1441   -49063
1442   145506
1443   152785
1444   -52097
1445  -196500
1446   -59717
1447   153527
1448   152788
1449   -36838
1450  -184269
1451   -92149
1452   149277
1453   190862
1454   -60559
1455  -215344
1456   -43349
1457   154710
1458   123605
1459   -27824
1460  -150561
1461  -122469
1462   107749
1463   216722
1464   -33299
1465  -233834
1466   -56781
1467   159313
1468   125028
1469   -15313
1470  -131686
1471  -124553
1472    91643
1473   215523
1474    -2528
1475  -209552
1476   -93088
1477   125288
1478   167522
1479       93
1480  -176903
1481  -115125
1482   110722
1483   169696
1484     2059
1485  -161479
1486  -133043
1487    81762
1488   210134
1489    15845
1490  -205350
1491   -96232
1492   124259
1493   147572
1494    22146
1495  -131957
1496  -149227
1497    66206
1498   217884
1499    30461
1500  -202433
1501  -121464
1502   109622
1503   163753
1504    15588
1505  -148138
1506  -135234
1507    56880
1508   181018
1509    55097
1510  -162054
1511  -153065
1512    83433
1513   200668
1514    32752
1515  -154716
1516  -119343
1517    62865
1518   161168
1519    61753
1520  -123569
1521  -163402
1522    26015
1523   199515
1524    77481
1525  -173743
1526  -160699
1527    73800
1528   162754
1529    39164
1530  -106584
1531  -146164
1532    -3034
1533   198941
1534   118228
1535  -161306
1536  -169213
1537    79273
1538   175591
1539    48857
1540  -107460
1541  -148679
1542     2555
1543   175693
1544    95340
1545  -135712
1546  -170696
1547    24445
1548   174273
1549    84701
1550  -126712
1551  -164170
1552    27690
1553   164954
1554    86890
1555   -87424
1556  -158939
1557   -14130
1558   185414
1559   126242
1560  -121654
1561  -180645
1562    20618
1563   166695
1564    80851
1565   -94546
1566  -154090
1567   -27403
1568   146206
1569   135001
1570   -80854
1571  -199851
1572   -17206
1573   189580
1574   102806
1575  -108370
1576  -141575
1577   -14651
1578   128143
1579   138312
1580   -52337
1581  -195843
1582   -42710
1583   179492
1584   124981
1585   -99499
1586  -167638
1587   -20831
1588   142858
1589   122224
1590   -57981
1591  -165557
1592   -49757
1593   145279
1594   151333
1595   -66464
1596  -196645
1597   -36093
1598   159521
1599   114144
1600   -65444
1601  -151808
1602   -59924
1603   116234
1604   155914
1605   -33801
1606  -193365
1607   -69150
1608   156527
1609   152702
1610   -54899
1611  -166287
1612   -46365
1613   127599
1614   137698
1615   -13932
1616  -162907
1617  -105224
1618   123251
1619   177147
1620   -50364
1621  -198022
1622   -60133
1623   121802
1624   128301
1625   -17277
1626  -152219
1627   -99737
1628   108457
1629   180207
1630    -8514
1631  -178399
1632   -83685
1633   132993
1634   162589
1635   -22077
1636  -156541
1637   -79883
1638    86655
1639   151297
1640    14396
1641  -178536
1642  -131246
1643   111663
1644   172635
1645   -23867
1646  -166939
1647   -85247
1648    90387
1649   158834
1650    28300
1651  -151903
1652  -118563
1653    95727
1654   184731
1655    23474
1656  -165106
1657  -117112
1658    95696
1659   162345
1660     5785
1661  -148547
1662  -121939
1663    50456
1664   165753
1665    45438
1666  -162576
1667  -140553
1668    88342
1669   180611
1670    26176
1671  -136769
1672  -108865
1673    63979
1674   166429
1675    57207
1676  -131975
1677  -148655
1678    48937
1679   185962
1680    43659
1681  -165311
1682  -129837
1683    62447
1684   144858
1685    47505
1686  -114433
1687  -151414
1688    28775
1689   193267
1690    74727
1691  -145232
1692  -132577
1693    64745
1694   167235
1695    63348
1696  -114204
1697  -144684
1698    18871
1699   160495
1700    80722
1701  -126417
1702  -174174
1703    21681
1704   177485
1705    67241
1706  -129037
1707  -139530
1708    21757
1709   151253
1710    97261
1711   -90138
1712  -159926
1713     9997
1714   180750
1715    99603
1716  -108925
1717  -156379
1718    11164
1719   157090
1720    80379
1721   -99550
1722  -155042
1723   -23521
1724   144892
1725   119448
1726   -96010
1727  -183310
1728     4842
1729   171549
1730    87008
1731   -85239
1732  -136193
1733   -24200
1734   146139
1735   139254
1736   -76295
1737  -180442
1738   -12688
1739   162147
1740   105592
1741   -89038
1742  -166383
1743   -28163
1744   136459
1745   113844
1746   -63472
1747  -163270
1748   -47435
1749   147136
1750   146041
1751   -66739
1752  -177626
1753   -25297
1754   148703
1755   115979
1756   -52422
1757  -150283
1758   -58676
1759   123714
1760   148519
1761   -43532
1762  -186318
1763   -61746
1764   145259
1765   127243
1766   -61243
1767  -150136
1768   -52627
1769   107793
1770   147373
1771   -13970
1772  -174385
1773   -77576
1774   140814
1775   146087
1776   -44849
1777  -154596
1778   -66276
1779   108179
1780   146648
1781   -20921
1782  -165559
1783   -83534
1784   105672
1785   152322
1786   -11508
1787  -173981
1788   -91224
1789   127544
1790   152103
1791   -27242
1792  -142330
1793   -79194
1794    78977
1795   161637
1796    19042
1797  -179436
1798  -107283
1799   121361
1800   152641
1801   -16359
1802  -140023
1803   -91872
1804    74168
1805   157071
1806    25105
1807  -155989
1808  -120059
1809    87285
1810   166831
1811    11962
1812  -151777
1813  -102400
1814    82693
1815   148760
1816    22117
1817  -132725
1818  -121107
1819    58042
1820   167642
1821    39168
1822  -151393
1823  -124116
1824    79318
1825   164552
1826    23728
1827  -132206
1828  -107851
1829    49056
1830   154205
1831    61061
1832  -135926
1833  -150386
1834    62043
1835   177136
1836    28207
1837  -140624
1838  -112691
1839    39741
1840   147137
1841    68695
1842  -122500
1843  -148730
1844    43908
1845   172305
1846    61647
1847  -124656
1848  -135331
1849    41526
1850   162101
1851    58375
1852  -114043
1853  -129011
1854    15608
1855   145433
1856    88837
1857  -111761
1858  -166102
1859    30044
1860   166891
1861    54231
1862  -108940
1863  -123658
1864     5245
1865   139588
1866    99198
1867   -93870
1868  -158427
1869    15409
1870   165468
1871    80781
1872  -102439
1873  -137013
1874     7851
1875   139662
1876    86116
1877   -85404
1878  -153263
1879   -14946
1880   154642
1881   102606
1882  -101053
1883  -154858
1884     5483
1885   144419
1886    87941
1887   -78398
1888  -141490
1889   -17200
1890   137062
1891   115643
1892   -69817
1893  -161016
1894   -17059
1895   155780
1896   103126
1897   -85858
1898  -140469
1899   -15668
1900   113495
1901   104512
1902   -49754
1903  -161644
1904   -44016
1905   144933
1906   115604
1907   -71352
1908  -145779
1909   -24012
1910   122285
1911   110604
1912   -45557
1913  -141996
1914   -45006
1915   122170
1916   127706
1917   -44202
1918  -157888
1919   -43679
1920   131115
1921   109678
1922   -53292
1923  -136785
1924   -54725
1925   101595
1926   132489
1927   -31891
1928  -163960
1929   -58021
1930   126359
1931   123410
1932   -41793
1933  -140748
1934   -54980
1935   106582
1936   133041
1937   -20590
1938  -144169
1939   -70251
1940   105332
1941   141677
1942   -25354
1943  -157975
1944   -64033
1945   105054
1946   120738
1947   -17610
1948  -131328
1949   -79798
1950    83434
1951   141933
1952    -2571
1953  -150632
1954   -84248
1955    98260
1956   134423
1957   -10618
1958  -131495
1959   -75886
1960    75406
1961   133029
1962    18995
1963  -136573
1964  -109188
1965    87270
1966   153130
1967    -5317
1968  -140533
1969   -79974
1970    74559
1971   135214
1972    24773
1973  -128434
1974  -108453
1975    75376
1976   154721
1977    16187
1978  -139480
1979  -103244
1980    70287
1981   143485
1982    17098
1983  -129184
1984  -104516
1985    53065
1986   144903
1987    40178
1988  -133591
1989  -120961
1990    66728
1991   154623
1992    29446
1993  -122141
1994  -101917
1995    50493
1996   143245
1997    50832
1998  -115371
1999  -125757
2000    40187
2001   153313
2002    48514
2003  -129502
2004  -123084
2005    46411
2006   134308
2007    43822
2008  -102738
2009  -130399
2010    18635
2011   156648
2012    68868
2013  -121822
2014  -127536
2015    47482
2016   148904
2017    60587
2018   -97346
2019  -126351
2020    19563
2021   148312
2022    74522
2023  -106384
2024  -145024
2025    17113
2026   156294
2027    68161
2028  -114505
2029  -132437
2030    16319
2031   130150
2032    78117
2033   -87104
2034  -150864
2035    -1397
2036   160033
2037    87307
2038  -101355
2039  -132512
2040    10972
2041   136306
2042    91597
2043   -78086
2044  -145817
2045    -8971
2046   142624
2047    95626
2048   -82857
2049  -148690
2050    -9515
2051   139253
2052    93995
2053   -81385
2054  -142878
2055   -14780
2056   126083
2057    99006
2058   -62472
2059  -151016
2060   -30550
2061   141366
2062   114247
2063   -76337
2064  -147988
2065   -10872
2066   126795
2067    98201
2068   -45225
2069  -141602
2070   -52332
2071   135994
2072   134062
2073   -71636
2074  -159462
2075   -20651
2076   119178
2077    99161
2078   -37384
2079  -146035
2080   -64647
2081   126315
2082   133932
2083   -55779
2084  -152012
2085   -42221
2086   112133
2087   123967
2088   -35074
2089  -153981
2090   -53546
2091   117298
2092   121434
2093   -27157
2094  -135492
2095   -70183
2096   103849
2097   146682
2098   -29576
2099  -160208
2100   -53768
2101   106813
2102   114555
2103   -14444
2104  -132042
2105   -82822
2106    93162
2107   148191
2108   -16512
2109  -158258
2110   -70826
2111   101461
2112   124280
2113   -11827
2114  -133295
2115   -86275
2116    84410
2117   148682
2118     4491
2119  -147684
2120   -86940
2121    98488
2122   145278
2123    -3395
2124  -138410
2125   -83645
2126    81617
2127   136890
2128    11855
2129  -132348
2130  -106116
2131    70087
2132   155625
2133     9037
2134  -152768
2135   -93409
2136    78567
2137   128990
2138    15879
2139  -116502
2140  -108624
2141    57776
2142   159018
2143    30201
2144  -135802
2145   -97621
2146    67237
2147   142565
2148    35935
2149  -123732
2150  -111172
2151    60468
2152   140314
2153    29675
2154  -116732
2155  -120350
2156    36685
2157   153129
2158    44462
2159  -139504
2160  -112659
2161    61485
2162   131674
2163    42118
2164   -94417
2165  -125919
2166    28079
2167   168412
2168    60966
2169  -131141
2170  -117512
2171    53668
2172   136022
2173    51467
2174   -95482
2175  -129126
2176    14517
2177   151851
2178    66499
2179  -117593
2180  -136013
2181    28804
2182   144102
2183    60293
2184  -101079
2185  -125782
2186    18187
2187   138898
2188    75208
2189   -90208
2190  -134034
2191     6933
2192   147210
2193    84565
2194   -98337
2195  -136587
2196    16693
2197   135637
2198    74011
2199   -80750
2200  -134303
2201    -9649
2202   138168
2203    93668
2204   -88831
2205  -146795
2206      -67
2207   136688
2208    86308
2209   -79553
2210  -143300
2211    -9554
2212   133437
2213    93572
2214   -68878
2215  -143566
2216   -24753
2217   141245
2218   110290
2219   -82337
2220  -146219
2221    -4139
2222   123542
2223    93829
2224   -43952
2225  -144461
2226   -49417
2227   142813
2228   121809
2229   -82236
2230  -146103
2231   -16166
2232   107525
2233   101359
2234   -37245
2235  -150749
2236   -51615
2237   133178
2238   118536
2239   -57596
2240  -133407
2241   -40500
2242   107113
2243   129628
2244   -36317
2245  -156562
2246   -41871
2247   121250
2248   107568
2249   -34817
2250  -130359
2251   -68410
2252   101494
2253   143720
2254   -36954
2255  -164412
2256   -46041
2257   111944
2258   107190
2259   -17506
2260  -132221
2261   -84176
2262   104277
2263   152482
2264   -29634
2265  -156177
2266   -52561
2267   100440
2268   118243
2269    -2705
2270  -135465
2271   -91468
2272   100424
2273   145381
2274   -20137
2275  -141564
2276   -73429
2277    81559
2278   136949
2279     3010
2280  -146910
2281   -83555
2282    94089
2283   126123
2284      212
2285  -119221
2286   -98961
2287    67015
2288   157523
2289     5468
2290  -152045
2291   -74651
2292    80525
2293   116855
2294    24554
2295  -113215
2296  -115169
2297    68015
2298   159839
2299     5970
2300  -137813
2301   -83093
2302    56937
2303   129369
2304    43357
2305  -127939
2306  -120338
2307    74790
2308   147589
2309    14899
2310  -115376
2311  -103223
2312    36502
2313   150776
2314    49582
2315  -139801
2316  -112823
2317    71016
2318   129204
2319    32452
2320   -92213
2321  -123074
2322    22875
2323   167178
2324    54013
2325  -140451
2326  -105145
2327    58852
2328   117118
2329    48081
2330   -80101
2331  -135566
2332    14122
2333   166126
2334    53457
2335  -128733
2336  -106197
2337    32166
2338   116405
2339    72006
2340   -87333
2341  -141456
2342    25124
2343   155125
2344    50592
2345   -97960
2346  -108736
2347     2554
2348   130802
2349    95840
2350  -101926
2351  -145518
2352    33275
2353   134801
2354    53885
2355   -73811
2356  -127822
2357   -22118
2358   143736
2359    98901
2360  -107045
2361  -138788
2362    24646
2363   124741
2364    74318
2365   -58703
2366  -137991
2367   -18617
2368   148027
2369    95120
2370   -86675
2371  -129167
2372    -4582
2373   121787
2374    96285
2375   -67526
2376  -150025
2377   -16648
2378   128899
2379    81752
2380   -65841
2381  -128936
2382   -35101
2383   121929
2384   115636
2385   -66925
2386  -144394
2387    -7345
2388   121445
2389    89737
2390   -41327
2391  -128496
2392   -48914
2393   124617
2394   122707
2395   -66002
2396  -142897
2397   -19229
2398   104176
2399    97651
2400   -32199
2401  -147378
2402   -58750
2403   122152
2404   114639
2405   -54650
2406  -131070
2407   -40468
2408    96594
2409   126537
2410   -22675
2411  -153896
2412   -47821
2413   122816
2414   105994
2415   -32948
2416  -118911
2417   -69116
2418    90669
2419   142847
2420   -28471
2421  -158425
2422   -47807
2423   103499
2424   100336
2425   -13169
2426  -118582
2427   -84881
2428    90466
2429   144007
2430   -22798
2431  -142710
2432   -56312
2433    85323
2434   113010
2435      223
2436  -130378
2437   -86580
2438    90335
2439   134722
2440   -10311
2441  -126182
2442   -71124
2443    73377
2444   133353
2445    10351
2446  -136380
2447   -84875
2448    84518
2449   127798
2450     3648
2451  -121161
2452   -92355
2453    62526
2454   140171
2455    10838
2456  -140304
2457   -91752
2458    71902
2459   123659
2460    19779
2461  -114225
2462  -101705
2463    62921
2464   147669
2465    23696
2466  -121900
2467   -91283
2468    60296
2469   133511
2470    33907
2471  -118612
2472  -107189
2473    56949
2474   131323
2475    24050
2476  -110592
2477  -110356
2478    33638
2479   139669
2480    39325
2481  -125897
2482  -100905
2483    56510
2484   123271
2485    43853
2486   -86975
2487  -114614
2488    30719
2489   154114
2490    48253
2491  -120737
2492  -102174
2493    39631
2494   117707
2495    55216
2496   -92573
2497  -130769
2498    24428
2499   143718
2500    48296
2501  -106348
2502  -110355
2503    19689
2504   129068
2505    72845
2506   -95465
2507  -129259
2508    29559
2509   137367
2510    54908
2511   -85787
2512  -118009
2513       64
2514   132144
2515    79979
2516   -97106
2517  -130353
2518    22150
2519   126077
2520    62197
2521   -69954
2522  -120615
2523    -9230
2524   134180
2525    86548
2526   -88788
2527  -125952
2528    10562
2529   120051
2530    73840
2531   -65645
2532  -128704
2533   -16915
2534   125577
2535    84200
2536   -78005
2537  -129112
2538   -11395
2539   117883
2540    93522
2541   -64367
2542  -132085
2543    -7789
2544   125324
2545    89499
2546   -53853
2547  -125633
2548   -29064
2549   119356
2550   107236
2551   -65261
2552  -140868
2553   -19677
2554   110659
2555    90066
2556   -46276
2557  -135738
2558   -44511
2559   115557
2560   107080
2561   -53757
2562  -131824
2563   -29257
2564   109096
2565   109483
2566   -33523
2567  -133805
2568   -40596
2569   113145
2570   103983
2571   -39121
2572  -125234
2573   -52689
2574    96334
2575   118547
2576   -34109
2577  -142337
2578   -48296
2579   100282
2580   100912
2581   -28310
2582  -121241
2583   -65893
2584    90450
2585   133542
2586   -20895
2587  -138271
2588   -48077
2589    99569
2590   111630
2591   -12017
2592  -122150
2593   -77162
2594    84555
2595   134425
2596   -15238
2597  -139588
2598   -63750
2599    84699
2600   117309
2601     -637
2602  -127774
2603   -85862
2604    81431
2605   130929
2606    -4874
2607  -126287
2608   -75292
2609    72854
2610   130595
2611    14198
2612  -129582
2613   -88244
2614    80181
2615   127079
2616     3759
2617  -115528
2618   -86536
2619    58151
2620   133878
2621    22755
2622  -126906
2623   -94710
2624    67930
2625   125419
2626    12699
2627  -111748
2628   -94614
2629    49298
2630   133866
2631    30672
2632  -116236
2633   -99856
2634    56212
2635   132583
2636    30726
2637  -110764
2638  -101894
2639    45450
2640   133471
2641    39639
2642  -107457
2643  -105531
2644    38516
2645   133820
2646    45276
2647  -111408
2648  -113975
2649    38601
2650   130057
2651    44842
2652   -98045
2653  -108599
2654    27216
2655   132887
2656    60592
2657  -101070
2658  -116700
2659    31998
2660   127314
2661    52029
2662   -86792
2663  -114096
2664    15123
2665   131095
2666    63232
2667   -95139
2668  -117535
2669    17055
2670   119413
2671    63331
2672   -80135
2673  -122554
2674     8812
2675   130734
2676    67033
2677   -79935
2678  -111925
2679     1612
2680   120013
2681    81892
2682   -75941
2683  -131279
2684     2986
2685   127468
2686    68070
2687   -72036
2688  -116873
2689   -17819
2690   113606
2691    93611
2692   -71917
2693  -135786
2694    -4654
2695   122819
2696    78763
2697   -57841
2698  -117945
2699   -25414
2700   116317
2701   102582
2702   -63301
2703  -130978
2704   -13309
2705   109927
2706    88196
2707   -47120
2708  -127963
2709   -35336
2710   114029
2711    96061
2712   -57670
2713  -122765
2714   -26886
2715    97475
2716   100635
2717   -35144
2718  -134415
2719   -37264
2720   116441
2721    95724
2722   -44653
2723  -112901
2724   -40563
2725    90822
2726   111998
2727   -30672
2728  -138054
2729   -43542
2730   105804
2731    98176
2732   -32326
2733  -117114
2734   -56585
2735    91689
2736   118744
2737   -30093
2738  -132850
2739   -48785
2740    92115
2741   108225
2742   -14691
2743  -125700
2744   -64422
2745    96103
2746   117663
2747   -23714
2748  -118799
2749   -57392
2750    73419
2751   117524
2752     -340
2753  -134238
2754   -69968
2755    93004
2756   108672
2757   -14813
2758  -109286
2759   -72569
2760    62783
2761   127295
2762     4414
2763  -133699
2764   -69230
2765    84482
2766   108307
2767     2785
2768  -104423
2769   -83997
2770    64941
2771   131814
2772     1097
2773  -122567
2774   -68923
2775    62006
2776   110147
2777    23399
2778  -111952
2779  -100129
2780    69032
2781   130644
2782       29
2783  -107821
2784   -74225
2785    40178
2786   122503
2787    44961
2788  -118250
2789  -103894
2790    72106
2791   125021
2792    10429
2793   -93780
2794   -86890
2795    26924
2796   130841
2797    45336
2798  -121191
2799   -99127
2800    57182
2801   111860
2802    30556
2803   -86272
2804  -108057
2805    26938
2806   137811
2807    39496
2808  -110482
2809   -88486
2810    38743
2811   108180
2812    55369
2813   -83821
2814  -122731
2815    31120
2816   136358
2817    33448
2818   -94655
2819   -90276
2820    13537
2821   110098
2822    70423
2823   -91002
2824  -127372
2825    32514
2826   126646
2827    39498
2828   -75374
2829   -98693
2830    -3947
2831   123620
2832    79971
2833   -92294
2834  -118192
2835    23149
2836   111357
2837    59047
2838   -62661
2839  -121168
2840   -11066
2841   132622
2842    74107
2843   -88691
2844  -105441
2845     4457
2846    96759
2847    83654
2848   -54772
2849  -137024
2850    -6335
2851   133201
2852    65258
2853   -71772
2854   -96726
2855   -15419
2856    94655
2857    98786
2858   -57171
2859  -139290
2860    -3538
2861   118549
2862    64364
2863   -49205
2864  -102646
2865   -36863
2866   104934
2867   105062
2868   -62683
2869  -128818
2870    -5525
2871    97414
2872    75952
2873   -29638
2874  -120250
2875   -47117
2876   116123
2877   101111
2878   -60472
2879  -111945
2880   -22502
2881    81071
2882    97490
2883   -20825
2884  -135888
2885   -46995
2886   116979
2887    91553
2888   -47119
2889  -100549
2890   -44884
2891    72169
2892   117306
2893   -19472
2894  -139513
2895   -42794
2896   102900
2897    88407
2898   -23067
2899  -102023
2900   -62042
2901    79245
2902   122628
2903   -25823
2904  -129033
2905   -38793
2906    80494
2907    92499
2908    -1821
2909  -111778
2910   -74469
2911    87549
2912   116340
2913   -26798
2914  -112349
2915   -49585
2916    58835
2917   105910
2918    12312
2919  -122350
2920   -76892
2921    90653
2922   108326
2923   -13472
2924   -95419
2925   -67424
2926    49754
2927   123039
2928    16037
2929  -127232
2930   -72761
2931    77332
2932   103631
2933     5877
2934   -94731
2935   -88833
2936    50251
2937   129671
2938     7706
2939  -119335
2940   -68843
2941    53231
2942   103564
2943    31755
2944   -99339
2945  -100957
2946    60436
2947   127966
2948     5708
2949  -101001
2950   -69367
2951    33293
2952   110891
2953    44843
2954  -107027
2955   -98886
2956    58945
2957   115019
2958    13516
2959   -86252
2960   -87242
2961    22481
2962   122197
2963    44354
2964  -110008
2965   -92493
2966    48747
2967   105254
2968    35129
2969   -76202
2970  -104833
2971    22128
2972   131155
2973    40881
2974   -98580
2975   -87736
2976    25641
2977   104053
2978    60064
2979   -79995
2980  -119604
2981    26103
2982   127590
2983    36100
2984   -83823
2985   -88626
2986     4782
2987   107028
2988    74536
2989   -82358
2990  -120149
2991    23975
2992   115959
2993    46253
2994   -68296
2995   -99914
2996    -5747
2997   117251
2998    73052
2999   -84121
3000  -106320
3001    15709
3002    99834
3003    61697
3004   -56750
3005  -117018
3006    -8335
3007   122242
3008    67074
3009   -75987
3010   -96867
3011     -484
3012    92977
3013    82297
3014   -51897
3015  -128189
3016    -6585
3017   118438
3018    63444
3019   -60479
3020   -98187
3021   -25489
3022    95265
3023    94672
3024   -53778
3025  -128954
3026   -10435
3027   104652
3028    70917
3029   -41112
3030  -107304
3031   -37135
3032   104211
3033    97105
3034   -52781
3035  -114128
3036   -17770
3037    86758
3038    86681
3039   -27082
3040  -122392
3041   -43074
3042   106574
3043    90487
3044   -49330
3045  -103766
3046   -32231
3047    75246
3048    99403
3049   -21076
3050  -126583
3051   -39939
3052   100664
3053    87314
3054   -31509
3055   -98073
3056   -46696
3057    75291
3058   109789
3059   -20966
3060  -124377
3061   -41184
3062    84273
3063    88246
3064   -13361
3065  -105941
3066   -65306
3067    80434
3068   113201
3069   -22306
3070  -113590
3071   -47765
3072    66716
3073    99663
3074     6144
3075  -113752
3076   -72712
3077    84319
3078   112014
3079   -15583
3080   -99773
3081   -58775
3082    53647
3083   110191
3084    12807
3085  -120153
3086   -73548
3087    76059
3088   104090
3089    -3327
3090   -94769
3091   -72943
3092    51559
3093   118247
3094    10269
3095  -113918
3096   -67963
3097    62254
3098   100708
3099    15708
3100   -94370
3101   -84960
3102    52878
3103   120354
3104     9922
3105  -105382
3106   -70579
3107    44838
3108   102697
3109    30247
3110   -98149
3111   -93392
3112    52279
3113   116788
3114    17027
3115   -94209
3116   -79104
3117    33379
3118   110291
3119    41087
3120   -97551
3121   -94958
3122    45024
3123   113129
3124    30454
3125   -84533
3126   -92613
3127    24929
3128   116009
3129    42213
3130   -93629
3131   -93688
3132    30922
3133   108240
3134    44434
3135   -80208
3136  -100924
3137    22887
3138   118159
3139    42448
3140   -86190
3141   -90443
3142    18644
3143   104788
3144    56037
3145   -78071
3146  -103960
3147    18688
3148   112033
3149    46764
3150   -75176
3151   -95909
3152     6022
3153   105806
3154    62711
3155   -74608
3156  -104850
3157    11847
3158   106813
3159    58528
3160   -63894
3161  -106167
3162    -2574
3163   108922
3164    69172
3165   -68299
3166  -105422
3167     -192
3168   101676
3169    71111
3170   -57276
3171  -112939
3172    -8773
3173   107297
3174    70634
3175   -58950
3176  -103387
3177   -14314
3178    97377
3179    79858
3180   -49877
3181  -114633
3182   -15916
3183   103355
3184    73924
3185   -51138
3186  -106561
3187   -21924
3188    95043
3189    83057
3190   -46087
3191  -111382
3192   -22683
3193    95770
3194    83176
3195   -41790
3196  -108849
3197   -26932
3198    92686
3199    86557
3200   -37511
3201  -107910
3202   -31377
3203    88619
3204    89813
3205   -33676
3206  -112419
3207   -36862
3208    86572
3209    89453
3210   -29769
3211  -109851
3212   -42510
3213    83161
3214    96096
3215   -23601
3216  -111298
3217   -44644
3218    82172
3219    97254
3220   -15986
3221  -110361
3222   -47358
3223    82479
3224    97362
3225   -16715
3226  -104113
3227   -53638
3228    70396
3229   100254
3230   -12957
3231  -111282
3232   -55751
3233    73518
3234    96021
3235    -9687
3236   -99714
3237   -60461
3238    65941
3239   105637
3240    -3361
3241  -105666
3242   -56274
3243    67308
3244    99836
3245     1272
3246   -98392
3247   -66112
3248    61191
3249   104447
3250     1306
3251  -101176
3252   -65996
3253    52371
3254   102030
3255    11270
3256  -101392
3257   -73083
3258    56669
3259   103325
3260    11330
3261   -94177
3262   -74524
3263    45714
3264   108278
3265    21494
3266   -96774
3267   -78463
3268    48689
3269   104406
3270    21693
3271   -88340
3272   -81619
3273    39188
3274   108024
3275    26050
3276   -92095
3277   -80618
3278    39756
3279   104656
3280    29722
3281   -85720
3282   -85967
3283    34541
3284   104969
3285    27882
3286   -84222
3287   -85314
3288    26608
3289   104455
3290    38697
3291   -84950
3292   -88392
3293    31674
3294   104196
3295    37542
3296   -74152
3297   -89164
3298    18993
3299   109964
3300    47174
3301   -81606
3302   -90042
3303    22438
3304    98880
3305    45394
3306   -71196
3307   -99196
3308     9287
3309   104037
3310    48440
3311   -75819
3312   -95363
3313     8357
3314    99575
3315    60341
3316   -66001
3317  -101651
3318    10046
3319   105137
3320    55882
3321   -60484
3322   -94719
3323      228
3324   101453
3325    67042
3326   -63975
3327  -104205
3328     1735
3329    96580
3330    57270
3331   -57289
3332   -99875
3333   -10816
3334    99589
3335    68963
3336   -59121
3337  -100878
3338    -5205
3339    94027
3340    67779
3341   -49622
3342  -101925
3343   -14627
3344    96681
3345    72492
3346   -50435
3347  -101518
3348   -18449
3349    90220
3350    79077
3351   -45436
3352  -107221
3353   -19522
3354    93294
3355    77014
3356   -38669
3357  -100991
3358   -28781
3359    87997
3360    87059
3361   -39492
3362  -109982
3363   -27858
3364    83800
3365    79733
3366   -29671
3367  -105879
3368   -38282
3369    85589
3370    89282
3371   -30755
3372  -103301
3373   -34562
3374    80030
3375    92018
3376   -19232
3377  -105868
3378   -37955
3379    85507
3380    87412
3381   -23281
3382   -98903
3383   -48761
3384    69950
3385    94510
3386   -23018
3387  -112888
3388   -45916
3389    74298
3390    85851
3391   -13377
3392   -96883
3393   -57103
3394    69547
3395   104731
3396   -10159
3397  -102961
3398   -45237
3399    68840
3400    95948
3401     1804
3402   -98661
3403   -65112
3404    64004
3405   102060
3406    -6787
3407  -101775
3408   -62467
3409    51987
3410    97221
3411     7589
3412  -101885
3413   -68933
3414    60953
3415   100804
3416     5868
3417   -89678
3418   -66978
3419    48823
3420   106142
3421    17437
3422   -97543
3423   -69822
3424    54603
3425    98358
3426    14351
3427   -87081
3428   -78270
3429    40160
3430   105823
3431    17421
3432   -95296
3433   -74838
3434    43063
3435    99114
3436    25853
3437   -84230
3438   -80251
3439    39138
3440   105464
3441    24463
3442   -83475
3443   -78561
3444    28813
3445   102953
3446    34672
3447   -86722
3448   -85911
3449    32957
3450   100438
3451    31738
3452   -75139
3453   -86880
3454    18795
3455   106530
3456    43469
3457   -80774
3458   -85675
3459    25633
3460    97545
3461    44611
3462   -69293
3463   -96011
3464    13252
3465   102953
3466    44208
3467   -74232
3468   -88037
3469    12854
3470    95431
3471    54073
3472   -65296
3473   -96780
3474    11999
3475   101262
3476    48193
3477   -63474
3478   -88258
3479     2918
3480    97105
3481    61953
3482   -62949
3483   -98948
3484     7244
3485    95805
3486    52006
3487   -56317
3488   -93496
3489    -9452
3490    94800
3491    67536
3492   -59787
3493   -98342
3494     -272
3495    89795
3496    62730
3497   -47536
3498   -96904
3499   -15085
3500    94458
3501    71133
3502   -50591
3503   -95622
3504   -11875
3505    85691
3506    73147
3507   -41385
3508  -101760
3509   -19186
3510    88071
3511    71946
3512   -40338
3513   -94863
3514   -23129
3515    83011
3516    80317
3517   -35829
3518  -101533
3519   -23899
3520    82592
3521    72753
3522   -32802
3523   -97221
3524   -31561
3525    81263
3526    81873
3527   -30864
3528   -98705
3529   -30465
3530    78951
3531    79526
3532   -26252
3533   -98699
3534   -36543
3535    77999
3536    83487
3537   -23374
3538   -96377
3539   -40879
3540    70864
3541    87036
3542   -19980
3543  -100853
3544   -42650
3545    72011
3546    85755
3547   -13753
3548   -92807
3549   -49092
3550    66043
3551    93777
3552    -9288
3553   -99432
3554   -48806
3555    65312
3556    88356
3557    -4448
3558   -92101
3559   -56285
3560    59387
3561    94340
3562    -4138
3563   -96445
3564   -54797
3565    56037
3566    90864
3567     3534
3568   -92085
3569   -60641
3570    57754
3571    94813
3572     1542
3573   -89940
3574   -60671
3575    50723
3576    94858
3577     9078
3578   -93393
3579   -65540
3580    52360
3581    93211
3582     8647
3583   -85171
3584   -67854
3585    42390
3586    97538
3587    15427
3588   -88923
3589   -70066
3590    45252
3591    96589
3592    18796
3593   -82219
3594   -71985
3595    36401
3596    97745
3597    24858
3598   -83778
3599   -75089
3600    32522
3601    95303
3602    27546
3603   -78992
3604   -77593
3605    28067
3606    96281
3607    31687
3608   -77150
3609   -80091
3610    27277
3611    95787
3612    35880
3613   -74038
3614   -81293
3615    24047
3616    96957
3617    37137
3618   -72244
3619   -83217
3620    20891
3621    95364
3622    40981
3623   -70905
3624   -85702
3625    17887
3626    95121
3627    41286
3628   -67605
3629   -86186
3630    12062
3631    94102
3632    46079
3633   -64886
3634   -87511
3635     9256
3636    93605
3637    50909
3638   -59442
3639   -88041
3640     6112
3641    93560
3642    53497
3643   -57476
3644   -89227
3645    -1136
3646    89555
3647    58324
3648   -53796
3649   -93088
3650    -3429
3651    88309
3652    58089
3653   -51232
3654   -90921
3655   -10102
3656    83956
3657    64854
3658   -45837
3659   -93970
3660    -8512
3661    87545
3662    63064
3663   -44894
3664   -90285
3665   -14647
3666    81260
3667    68215
3668   -41227
3669   -95630
3670   -14942
3671    83859
3672    65714
3673   -38752
3674   -92592
3675   -22821
3676    80968
3677    72350
3678   -37455
3679   -93990
3680   -20266
3681    77914
3682    72954
3683   -28350
3684   -94118
3685   -30397
3686    79941
3687    75990
3688   -31924
3689   -91221
3690   -29886
3691    69073
3692    79114
3693   -19069
3694   -96095
3695   -38801
3696    75367
3697    79450
3698   -23322
3699   -88092
3700   -38016
3701    63358
3702    84299
3703   -12425
3704   -94744
3705   -42241
3706    67898
3707    80845
3708   -14076
3709   -89973
3710   -46755
3711    60797
3712    87666
3713   -10852
3714   -93503
3715   -43989
3716    61631
3717    82694
3718    -3108
3719   -88316
3720   -53493
3721    59478
3722    90118
3723    -6974
3724   -89461
3725   -48162
3726    53334
3727    84736
3728     5418
3729   -88536
3730   -60344
3731    54568
3732    89632
3733    -1509
3734   -84334
3735   -56509
3736    44162
3737    90205
3738    12793
3739   -86275
3740   -61976
3741    49261
3742    86781
3743    11772
3744   -77674
3745   -66312
3746    38395
3747    96271
3748    15523
3749   -84633
3750   -60946
3751    38213
3752    85474
3753    23014
3754   -76175
3755   -75459
3756    35278
3757    97874
3758    16892
3759   -80027
3760   -64097
3761    29184
3762    87201
3763    32036
3764   -75545
3765   -78566
3766    33655
3767    94276
3768    22567
3769   -70402
3770   -69595
3771    21074
3772    91287
3773    37897
3774   -75437
3775   -80441
3776    28495
3777    88835
3778    30758
3779   -63977
3780   -79141
3781    12489
3782    94432
3783    41474
3784   -70995
3785   -79029
3786    19101
3787    83196
3788    41211
3789   -55780
3790   -86534
3791     5488
3792    96954
3793    45222
3794   -63574
3795   -77266
3796     6588
3797    81316
3798    53700
3799   -53097
3800   -91748
3801     4035
3802    91676
3803    45734
3804   -56030
3805   -79285
3806    -3541
3807    82998
3808    59754
3809   -55255
3810   -91337
3811     3094
3812    84822
3813    50426
3814   -44418
3815   -85678
3816   -11659
3817    87471
3818    63945
3819   -51783
3820   -89450
3821    -4596
3822    77069
3823    58407
3824   -36865
3825   -91589
3826   -17266
3827    85702
3828    64057
3829   -44076
3830   -84510
3831   -16228
3832    71524
3833    68099
3834   -31996
3835   -94078
3836   -21103
3837    80384
3838    65361
3839   -34336
3840   -84169
3841   -27736
3842    70198
3843    75483
3844   -28851
3845   -93229
3846   -24156
3847    72739
3848    68696
3849   -22591
3850   -84659
3851   -36085
3852    70082
3853    79375
3854   -28065
3855   -92168
3856   -27547
3857    64809
3858    72146
3859   -14635
3860   -89440
3861   -40924
3862    70538
3863    78647
3864   -23243
3865   -85255
3866   -33967
3867    58643
3868    80118
3869    -7798
3870   -90797
3871   -42924
3872    67444
3873    76736
3874   -12846
3875   -81056
3876   -46254
3877    53392
3878    84761
3879    -4488
3880   -89502
3881   -45476
3882    56445
3883    76703
3884      117
3885   -79341
3886   -56959
3887    48358
3888    88660
3889    -1129
3890   -84310
3891   -48895
3892    47742
3893    81573
3894    10303
3895   -79883
3896   -60814
3897    47521
3898    88134
3899     4963
3900   -80583
3901   -54998
3902    39839
3903    85435
3904    14788
3905   -82030
3906   -62383
3907    45027
3908    85379
3909    10811
3910   -75361
3911   -62753
3912    33957
3913    90001
3914    18820
3915   -80484
3916   -64010
3917    38025
3918    83698
3919    21347
3920   -70865
3921   -72096
3922    31000
3923    92052
3924    22874
3925   -73624
3926   -65384
3927    27429
3928    83240
3929    32792
3930   -68316
3931   -77612
3932    25571
3933    88409
3934    27506
3935   -66322
3936   -70800
3937    16439
3938    85812
3939    39518
3940   -67419
3941   -77790
3942    20342
3943    85464
3944    34255
3945   -59884
3946   -77486
3947     8939
3948    88715
3949    42650
3950   -64160
3951   -77963
3952    13503
3953    81988
3954    43183
3955   -55908
3956   -83460
3957     5594
3958    88966
3959    44247
3960   -60442
3961   -77669
3962     4347
3963    79672
3964    52150
3965   -51541
3966   -87193
3967      819
3968    86481
3969    49467
3970   -51072
3971   -79738
3972    -4081
3973    80275
3974    58250
3975   -46594
3976   -87499
3977    -4775
3978    80470
3979    54769
3980   -39900
3981   -84820
3982   -14725
3983    79409
3984    63274
3985   -42828
3986   -84533
3987   -11844
3988    73748
3989    60233
3990   -32135
3991   -87281
3992   -20435
3993    79523
3994    65044
3995   -37373
3996   -82367
3997   -18395
3998    69748
3999    67541
4000   -29041
4001   -91592
4002   -24433
4003    75298
4004    65994
4005   -30442
4006   -82837
4007   -27844
4008    67270
4009    73476
4010   -26130
4011   -89409
4012   -25329
4013    67883
4014    69957
4015   -19129
4016   -83023
4017   -35609
4018    65963
4019    76423
4020   -20616
4021   -86147
4022   -33023
4023    58182
4024    71605
4025    -9939
4026   -86206
4027   -43388
4028    60834
4029    77021
4030   -13741
4031   -80971
4032   -40052
4033    53680
4034    77890
4035    -3279
4036   -83376
4037   -46668
4038    56652
4039    77491
4040    -6883
4041   -77993
4042   -48375
4043    47552
4044    82167
4045      169
4046   -84892
4047   -49213
4048    51583
4049    77953
4050     3326
4051   -75282
4052   -53926
4053    46266
4054    87352
4055     3542
4056   -81375
4057   -49978
4058    43525
4059    78770
4060    11195
4061   -74824
4062   -60273
4063    41117
4064    86109
4065     8304
4066   -77375
4067   -56782
4068    35366
4069    79727
4070    19020
4071   -74287
4072   -64002
4073    36859
4074    83438
4075    18347
4076   -67865
4077   -62385
4078    28044
4079    83640
4080    23528
4081   -71814
4082   -65043
4083    29951
4084    79074
4085    24328
4086   -63959
4087   -70162
4088    21964
4089    84539
4090    26775
4091   -68822
4092   -66277
4093    25031
4094    80638
4095    31924
4096   -59360
4097   -71378
4098    18572
4099    85905
4100    30792
4101   -65685
4102   -69489
4103    15539
4104    79887
4105    36194
4106   -60728
4107   -76126
4108    15108
4109    82458
4110    35191
4111   -56627
4112   -71643
4113     7996
4114    81048
4115    45233
4116   -56090
4117   -77128
4118    10917
4119    77911
4120    41996
4121   -48852
4122   -76300
4123    -1509
4124    80889
4125    48195
4126   -51982
4127   -76728
4128     3039
4129    73557
4130    49191
4131   -41861
4132   -80110
4133    -5327
4134    78953
4135    50531
4136   -45817
4137   -76778
4138    -5785
4139    73105
4140    55583
4141   -40708
4142   -82105
4143    -8712
4144    77307
4145    52462
4146   -39616
4147   -77919
4148   -13670
4149    72111
4150    62717
4151   -37547
4152   -83358
4153   -11345
4154    73092
4155    57039
4156   -32671
4157   -79160
4158   -21422
4159    68827
4160    64988
4161   -34072
4162   -82929
4163   -17858
4164    66244
4165    62131
4166   -24643
4167   -81328
4168   -27837
4169    67740
4170    67630
4171   -24833
4172   -78619
4173   -25186
4174    61003
4175    69442
4176   -17447
4177   -83017
4178   -31077
4179    63269
4180    67535
4181   -18803
4182   -76316
4183   -35389
4184    56488
4185    72645
4186   -14723
4187   -83692
4188   -33846
4189    58922
4190    68677
4191    -9791
4192   -76914
4193   -40980
4194    56212
4195    77422
4196   -11636
4197   -80792
4198   -37412
4199    51767
4200    72762
4201    -5052
4202   -79512
4203   -47726
4204    51630
4205    77433
4206    -5375
4207   -76553
4208   -43910
4209    45627
4210    76498
4211     3701
4212   -77735
4213   -49619
4214    47519
4215    77809
4216     2724
4217   -72154
4218   -51180
4219    38376
4220    79081
4221     9198
4222   -76754
4223   -54785
4224    40611
4225    74082
4226    10414
4227   -68014
4228   -57933
4229    34908
4230    83464
4231    14350
4232   -71815
4233   -55195
4234    35132
4235    75883
4236    18121
4237   -66939
4238   -62982
4239    31584
4240    81507
4241    15705
4242   -68257
4243   -60095
4244    25161
4245    78469
4246    23948
4247   -67908
4248   -65901
4249    28444
4250    81327
4251    22418
4252   -60716
4253   -62548
4254    19193
4255    82189
4256    31771
4257   -65028
4258   -66056
4259    21772
4260    77131
4261    29993
4262   -56196
4263   -69395
4264    12269
4265    79586
4266    34118
4267   -59368
4268   -67891
4269    12670
4270    73609
4271    38142
4272   -50517
4273   -72728
4274    10118
4275    79648
4276    37737
4277   -53049
4278   -69449
4279     5609
4280    74571
4281    44372
4282   -48824
4283   -76861
4284     5156
4285    77082
4286    40647
4287   -47257
4288   -73141
4289    -3304
4290    74590
4291    48802
4292   -48411
4293   -77169
4294     1168
4295    73206
4296    46863
4297   -40402
4298   -75842
4299    -7890
4300    75547
4301    53178
4302   -43334
4303   -75836
4304    -5026
4305    69029
4306    53937
4307   -34837
4308   -77840
4309   -12978
4310    72987
4311    54138
4312   -36212
4313   -73703
4314   -14917
4315    63884
4316    59028
4317   -30179
4318   -79822
4319   -17008
4320    67411
4321    56787
4322   -27549
4323   -74430
4324   -21578
4325    62318
4326    64289
4327   -25500
4328   -80389
4329   -20198
4330    64737
4331    60367
4332   -22126
4333   -76250
4334   -28872
4335    62426
4336    65858
4337   -23164
4338   -78227
4339   -26134
4340    59149
4341    65415
4342   -16141
4343   -77656
4344   -34007
4345    60650
4346    69020
4347   -17299
4348   -76240
4349   -32575
4350    53014
4351    70109
4352    -8952
4353   -77508
4354   -36380
4355    53683
4356    67995
4357    -9992
4358   -72825
4359   -40767
4360    47003
4361    72433
4362    -4167
4363   -76999
4364   -40396
4365    49549
4366    69537
4367    -1108
4368   -70437
4369   -45516
4370    42965
4371    73878
4372     -228
4373   -73049
4374   -43806
4375    42654
4376    71463
4377     4659
4378   -71401
4379   -51278
4380    41415
4381    75077
4382     4248
4383   -69980
4384   -48713
4385    37977
4386    75220
4387    12671
4388   -69583
4389   -55680
4390    37995
4391    75877
4392    10441
4393   -66647
4394   -53607
4395    30193
4396    75870
4397    16611
4398   -66933
4399   -57831
4400    30992
4401    75078
4402    17073
4403   -63013
4404   -59912
4405    23745
4406    77798
4407    21410
4408   -62832
4409   -58485
4410    25047
4411    73262
4412    25495
4413   -58401
4414   -63562
4415    17683
4416    76249
4417    26833
4418   -59039
4419   -61374
4420    17706
4421    72646
4422    32375
4423   -55208
4424   -66975
4425    14615
4426    75413
4427    29901
4428   -53245
4429   -65253
4430    11128
4431    74619
4432    37849
4433   -53102
4434   -69922
4435    10930
4436    73619
4437    35154
4438   -49751
4439   -69871
4440     4735
4441    74955
4442    41082
4443   -50096
4444   -71317
4445     4585
4446    71344
4447    41909
4448   -43883
4449   -71668
4450      120
4451    72587
4452    44166
4453   -43470
4454   -69472
4455    -1803
4456    68808
4457    48373
4458   -39118
4459   -73370
4460    -6801
4461    68991
4462    47056
4463   -39118
4464   -69772
4465    -9456
4466    64630
4467    51298
4468   -34090
4469   -74461
4470    -9366
4471    65645
4472    51514
4473   -31246
4474   -71972
4475   -13684
4476    65942
4477    57260
4478   -30636
4479   -74849
4480   -16113
4481    62978
4482    54232
4483   -26166
4484   -75430
4485   -21846
4486    62779
4487    58221
4488   -26847
4489   -73716
4490   -21691
4491    58580
4492    59938
4493   -20749
4494   -75244
4495   -25917
4496    60862
4497    60903
4498   -20023
4499   -69267
4500   -27105
4501    53359
4502    64543
4503   -14736
4504   -74898
4505   -30322
4506    54234
4507    61661
4508   -12565
4509   -70812
4510   -34526
4511    49864
4512    66185
4513   -11275
4514   -72133
4515   -33990
4516    48579
4517    65565
4518    -5027
4519   -70212
4520   -38025
4521    48760
4522    68843
4523    -5949
4524   -70234
4525   -38048
4526    44097
4527    67643
4528      170
4529   -71790
4530   -43287
4531    44851
4532    68588
4533     -318
4534   -68483
4535   -46057
4536    39091
4537    70537
4538     4644
4539   -69371
4540   -46808
4541    40956
4542    70503
4543     7309
4544   -63804
4545   -49843
4546    34612
4547    71754
4548     8406
4549   -66189
4550   -49288
4551    32501
4552    68514
4553    13641
4554   -63257
4555   -55621
4556    29622
4557    73506
4558    13863
4559   -61800
4560   -52120
4561    24246
4562    69804
4563    20492
4564   -60906
4565   -57311
4566    27713
4567    72148
4568    19939
4569   -57477
4570   -57914
4571    19763
4572    72349
4573    26086
4574   -59082
4575   -60187
4576    22749
4577    70022
4578    25018
4579   -53844
4580   -62050
4581    15243
4582    74191
4583    28086
4584   -55862
4585   -61649
4586    14830
4587    70209
4588    32268
4589   -49910
4590   -66263
4591    10857
4592    72990
4593    31194
4594   -49457
4595   -60656
4596     6996
4597    67421
4598    39061
4599   -45106
4600   -67477
4601     7311
4602    69498
4603    34676
4604   -42946
4605   -62854
4606      -64
4607    67050
4608    43037
4609   -43188
4610   -65914
4611     2305
4612    64385
4613    40670
4614   -36311
4615   -68665
4616    -5891
4617    67555
4618    46365
4619   -41396
4620   -67059
4621    -2888
4622    62451
4623    47739
4624   -31875
4625   -71292
4626    -9437
4627    68090
4628    48379
4629   -35713
4630   -66409
4631   -10837
4632    59316
4633    52011
4634   -30341
4635   -73664
4636   -12932
4637    62373
4638    48289
4639   -28883
4640   -67153
4641   -19108
4642    57871
4643    56613
4644   -26078
4645   -70585
4646   -15344
4647    57732
4648    53282
4649   -18531
4650   -67238
4651   -24634
4652    57350
4653    58987
4654   -22406
4655   -68396
4656   -21518
4657    50916
4658    56652
4659   -14045
4660   -70964
4661   -29691
4662    54149
4663    59258
4664   -18073
4665   -65814
4666   -26811
4667    48120
4668    61967
4669    -9229
4670   -71381
4671   -31566
4672    52630
4673    60773
4674    -9901
4675   -65520
4676   -34008
4677    45915
4678    67679
4679    -7251
4680   -71152
4681   -32732
4682    45959
4683    59745
4684    -2725
4685   -65931
4686   -41410
4687    42630
4688    66547
4689    -4096
4690   -66160
4691   -36458
4692    38255
4693    63188
4694     4373
4695   -65470
4696   -45381
4697    39661
4698    67516
4699      818
4700   -60611
4701   -41228
4702    32039
4703    66820
4704     8982
4705   -64238
4706   -46591
4707    35095
4708    65328
4709     8062
4710   -57745
4711   -48114
4712    28542
4713    69069
4714    11923
4715   -64025
4716   -47545
4717    29978
4718    65239
4719    15340
4720   -56822
4721   -53493
4722    26248
4723    71201
4724    14986
4725   -59501
4726   -51326
4727    23000
4728    65902
4729    22374
4730   -55373
4731   -58350
4732    23544
4733    70189
4734    19007
4735   -53250
4736   -53298
4737    16016
4738    68071
4739    27055
4740   -53473
4741   -58559
4742    17898
4743    65562
4744    24654
4745   -47722
4746   -58074
4747     9893
4748    67418
4749    30162
4750   -50512
4751   -59708
4752    11510
4753    64763
4754    32637
4755   -43796
4756   -61677
4757     6872
4758    68918
4759    32986
4760   -46627
4761   -59604
4762     4972
4763    62031
4764    37357
4765   -41315
4766   -66153
4767     2532
4768    66807
4769    35152
4770   -41783
4771   -63537
4772    -1037
4773    63182
4774    43172
4775   -39397
4776   -66867
4777     -314
4778    64889
4779    41529
4780   -34450
4781   -65666
4782    -7610
4783    62383
4784    45393
4785   -35565
4786   -65310
4787    -6185
4788    58351
4789    44257
4790   -28562
4791   -66900
4792   -11611
4793    60610
4794    47606
4795   -29553
4796   -63745
4797   -12163
4798    55559
4799    49953
4800   -24241
4801   -66407
4802   -15055
4803    57886
4804    50045
4805   -25526
4806   -63887
4807   -19663
4808    52963
4809    55016
4810   -21125
4811   -67554
4812   -19594
4813    54053
4814    53165
4815   -19241
4816   -66318
4817   -25930
4818    52363
4819    57792
4820   -17544
4821   -67036
4822   -22435
4823    48985
4824    55548
4825   -11460
4826   -66343
4827   -29488
4828    49452
4829    59086
4830   -13468
4831   -64554
4832   -28705
4833    44597
4834    59025
4835    -6211
4836   -64558
4837   -32070
4838    45699
4839    58477
4840    -6677
4841   -60927
4842   -35111
4843    40907
4844    62099
4845    -3957
4846   -63171
4847   -35810
4848    40574
4849    59244
4850    -1383
4851   -59979
4852   -40193
4853    38064
4854    64343
4855      431
4856   -61530
4857   -39512
4858    36357
4859    61974
4860     4360
4861   -59994
4862   -43600
4863    33292
4864    64644
4865     5221
4866   -59169
4867   -42471
4868    30493
4869    63575
4870    10856
4871   -59058
4872   -45550
4873    30534
4874    64643
4875    11877
4876   -56605
4877   -46549
4878    25206
4879    64803
4880    13947
4881   -56832
4882   -49330
4883    26238
4884    62276
4885    15153
4886   -52940
4887   -50973
4888    20630
4889    65680
4890    19144
4891   -53848
4892   -50170
4893    19554
4894    62534
4895    22049
4896   -49858
4897   -53828
4898    17573
4899    65565
4900    22992
4901   -49555
4902   -53726
4903    14257
4904    62211
4905    25876
4906   -47851
4907   -57952
4908    12490
4909    63733
4910    26230
4911   -45562
4912   -55605
4913     9503
4914    63772
4915    31989
4916   -45742
4917   -59242
4918     9413
4919    62204
4920    31096
4921   -41416
4922   -58877
4923     2726
4924    63686
4925    36777
4926   -41706
4927   -59653
4928     3575
4929    58648
4930    35497
4931   -37077
4932   -61077
4933      129
4934    61327
4935    37410
4936   -37354
4937   -59334
4938    -1332
4939    56620
4940    40374
4941   -33203
4942   -63416
4943    -3829
4944    59822
4945    40627
4946   -32003
4947   -60375
4948    -7653
4949    56511
4950    45572
4951   -30855
4952   -64737
4953    -8903
4954    56867
4955    44005
4956   -27427
4957   -62105
4958   -13507
4959    55332
4960    49652
4961   -28249
4962   -64772
4963   -12889
4964    53939
4965    48356
4966   -21328
4967   -63429
4968   -17944
4969    54174
4970    51115
4971   -21538
4972   -63339
4973   -18228
4974    49667
4975    51434
4976   -16213
4977   -63779
4978   -21866
4979    50793
4980    51947
4981   -15930
4982   -60225
4983   -24010
4984    44824
4985    54494
4986   -12420
4987   -63496
4988   -24956
4989    46720
4990    52274
4991   -10536
4992   -59634
4993   -30350
4994    42716
4995    57050
4996    -9071
4997   -62233
4998   -29244
4999    42621
5000    56087
5001    -4198
5002   -59563
5003   -33685
5004    41432
5005    60227
5006    -5255
5007   -60513
5008   -32830
5009    35733
5010    58654
5011      586
5012   -61636
5013   -37671
5014    37277
5015    59671
5016    -1248
5017   -57377
5018   -38249
5019    31705
5020    61268
5021     5703
5022   -58952
5023   -38386
5024    34544
5025    57932
5026     7184
5027   -52695
5028   -42343
5029    26925
5030    60635
5031     8104
5032   -56156
5033   -42401
5034    27111
5035    57611
5036    11395
5037   -52711
5038   -46961
5039    24835
5040    62228
5041    12222
5042   -52565
5043   -44755
5044    22492
5045    60421
5046    18553
5047   -50516
5048   -48673
5049    23328
5050    61618
5051    15558
5052   -48484
5053   -49705
5054    15815
5055    61094
5056    21246
5057   -50668
5058   -51923
5059    17948
5060    60855
5061    20635
5062   -45236
5063   -52940
5064    12651
5065    62650
5066    25926
5067   -45879
5068   -52177
5069    12414
5070    58166
5071    27921
5072   -42214
5073   -57254
5074     8567
5075    59944
5076    26523
5077   -43419
5078   -52744
5079     6071
5080    57022
5081    33695
5082   -39728
5083   -57455
5084     7355
5085    58620
5086    30109
5087   -36436
5088   -54922
5089      346
5090    58834
5091    36640
5092   -37123
5093   -59101
5094     3219
5095    55440
5096    34504
5097   -32882
5098   -59741
5099    -4171
5100    59397
5101    38726
5102   -34746
5103   -56341
5104    -4280
5105    53883
5106    41372
5107   -28163
5108   -61926
5109    -8336
5110    57236
5111    39746
5112   -29278
5113   -56009
5114   -10335
5115    50425
5116    45586
5117   -25606
5118   -62372
5119   -10880
5120    52898
5121    41614
5122   -23053
5123   -56162
5124   -16326
5125    50824
5126    49116
5127   -23895
5128   -60447
5129   -14335
5130    47144
5131    44738
5132   -17317
5133   -59531
5134   -19091
5135    49941
5136    49602
5137   -19463
5138   -57773
5139   -18755
5140    45429
5141    50343
5142   -12306
5143   -61266
5144   -23578
5145    48448
5146    51068
5147   -13839
5148   -57355
5149   -25610
5150    42069
5151    54658
5152    -9836
5153   -62034
5154   -25772
5155    43340
5156    50434
5157    -6980
5158   -55041
5159   -31664
5160    40078
5161    57736
5162    -8015
5163   -59270
5164   -27344
5165    37565
5166    52542
5167     -650
5168   -56380
5169   -35648
5170    37157
5171    55721
5172    -2862
5173   -55494
5174   -32325
5175    32019
5176    54236
5177     3427
5178   -55418
5179   -36649
5180    35938
5181    55497
5182      464
5183   -51071
5184   -37398
5185    28123
5186    57751
5187     7395
5188   -56520
5189   -39025
5190    31669
5191    54465
5192     8364
5193   -50155
5194   -43630
5195    25690
5196    61178
5197     9411
5198   -52990
5199   -41262
5200    25279
5201    56884
5202    14711
5203   -48524
5204   -47270
5205    22797
5206    60540
5207    12515
5208   -49431
5209   -43568
5210    17773
5211    57056
5212    18892
5213   -48819
5214   -48145
5215    20021
5216    58045
5217    16150
5218   -43459
5219   -46425
5220    12975
5221    57729
5222    22490
5223   -47092
5224   -47273
5225    16828
5226    54438
5227    22547
5228   -39987
5229   -50787
5230     9597
5231    59131
5232    24208
5233   -43463
5234   -49309
5235     8791
5236    55620
5237    27534
5238   -38241
5239   -54564
5240     7678
5241    56778
5242    26235
5243   -38363
5244   -52023
5245     3497
5246    55064
5247    33245
5248   -36812
5249   -55787
5250     4108
5251    54942
5252    31076
5253   -33778
5254   -53535
5255    -2487
5256    55679
5257    36497
5258   -34316
5259   -54367
5260      415
5261    52189
5262    35735
5263   -28987
5264   -55909
5265    -6435
5266    54598
5267    36501
5268   -30308
5269   -53488
5270    -6129
5271    48765
5272    39931
5273   -25198
5274   -58320
5275    -7718
5276    50366
5277    37845
5278   -25602
5279   -54459
5280   -11741
5281    48409
5282    44757
5283   -22915
5284   -58860
5285   -11233
5286    48465
5287    42198
5288   -19213
5289   -55977
5290   -16751
5291    48337
5292    47221
5293   -19740
5294   -57281
5295   -16139
5296    44926
5297    45834
5298   -14348
5299   -58765
5300   -20835
5301    46666
5302    47793
5303   -14832
5304   -55017
5305   -20982
5306    41590
5307    49366
5308   -11645
5309   -58546
5310   -22695
5311    42623
5312    47401
5313   -10877
5314   -53498
5315   -25918
5316    38398
5317    51327
5318    -8867
5319   -56891
5320   -25555
5321    38095
5322    50760
5323    -5438
5324   -53923
5325   -30329
5326    37023
5327    52228
5328    -3744
5329   -53152
5330   -29154
5331    33097
5332    52674
5333      384
5334   -54728
5335   -33678
5336    34132
5337    53849
5338      431
5339   -51342
5340   -35360
5341    28554
5342    56378
5343     3993
5344   -53914
5345   -36976
5346    30639
5347    53535
5348     6178
5349   -49122
5350   -40281
5351    26126
5352    57137
5353     6797
5354   -51090
5355   -38076
5356    25153
5357    53155
5358    10266
5359   -47808
5360   -41387
5361    23135
5362    56542
5363     8814
5364   -47493
5365   -41015
5366    19834
5367    54023
5368    14976
5369   -47280
5370   -43881
5371    20824
5372    54529
5373    13965
5374   -44278
5375   -44085
5376    15569
5377    55853
5378    18916
5379   -45866
5380   -44952
5381    16819
5382    53709
5383    19738
5384   -41030
5385   -48337
5386    12061
5387    55846
5388    21677
5389   -42506
5390   -47206
5391    10960
5392    53683
5393    25183
5394   -38284
5395   -50713
5396     8525
5397    55507
5398    24774
5399   -38520
5400   -48180
5401     4617
5402    53548
5403    28752
5404   -36781
5405   -51498
5406     6043
5407    53093
5408    26700
5409   -33428
5410   -50074
5411      692
5412    53005
5413    31954
5414   -34580
5415   -50865
5416     1597
5417    49871
5418    32399
5419   -29895
5420   -52734
5421    -3112
5422    52193
5423    34072
5424   -30512
5425   -51849
5426    -3418
5427    48349
5428    36575
5429   -26374
5430   -54011
5431    -6176
5432    50060
5433    35437
5434   -25000
5435   -52133
5436    -9798
5437    47413
5438    41281
5439   -23871
5440   -55621
5441   -10469
5442    47683
5443    38823
5444   -20121
5445   -53602
5446   -15356
5447    46735
5448    42964
5449   -18988
5450   -53484
5451   -14421
5452    43543
5453    41851
5454   -16776
5455   -54287
5456   -17885
5457    44389
5458    43314
5459   -17186
5460   -52667
5461   -17016
5462    40212
5463    45198
5464   -13190
5465   -53805
5466   -19027
5467    41666
5468    45255
5469   -13674
5470   -52171
5471   -22145
5472    39054
5473    48045
5474    -9660
5475   -54575
5476   -22592
5477    37166
5478    46650
5479    -6852
5480   -51424
5481   -28062
5482    35688
5483    49622
5484    -5540
5485   -52482
5486   -27221
5487    32042
5488    48337
5489    -1461
5490   -51978
5491   -29949
5492    33315
5493    50536
5494    -1111
5495   -49273
5496   -30871
5497    30169
5498    50695
5499      561
5500   -50344
5501   -32219
5502    30017
5503    50515
5504     2753
5505   -48575
5506   -34618
5507    27320
5508    51943
5509     4106
5510   -48208
5511   -33873
5512    25855
5513    50325
5514     7754
5515   -47254
5516   -36802
5517    24671
5518    53157
5519     8867
5520   -46060
5521   -36675
5522    21400
5523    51085
5524    12031
5525   -46273
5526   -40545
5527    20546
5528    52405
5529    13381
5530   -43590
5531   -41943
5532    16861
5533    53217
5534    16105
5535   -43394
5536   -43296
5537    17193
5538    52221
5539    16846
5540   -40862
5541   -44413
5542    14327
5543    53071
5544    19293
5545   -40921
5546   -45836
5547    12137
5548    51151
5549    21354
5550   -38624
5551   -46169
5552    10829
5553    52229
5554    21400
5555   -37161
5556   -45488
5557     7798
5558    51788
5559    24171
5560   -35023
5561   -46936
5562     7677
5563    50441
5564    25806
5565   -34283
5566   -47372
5567     3615
5568    50162
5569    27269
5570   -33110
5571   -48046
5572     2533
5573    49514
5574    29549
5575   -31039
5576   -48502
5577      229
5578    49604
5579    31497
5580   -30190
5581   -49770
5582    -2518
5583    48506
5584    34338
5585   -26698
5586   -51462
5587    -3537
5588    47586
5589    32671
5590   -26351
5591   -51055
5592    -6498
5593    47223
5594    35064
5595   -24113
5596   -51447
5597    -8555
5598    45070
5599    35927
5600   -21558
5601   -50658
5602    -9666
5603    44975
5604    39753
5605   -21209
5606   -49848
5607   -11310
5608    42763
5609    38721
5610   -18792
5611   -50753
5612   -14522
5613    41554
5614    40138
5615   -17087
5616   -49366
5617   -15563
5618    40615
5619    41972
5620   -14098
5621   -51652
5622   -17369
5623    39533
5624    42739
5625   -12831
5626   -50310
5627   -20551
5628    37047
5629    44095
5630    -9852
5631   -51521
5632   -20976
5633    37338
5634    45329
5635    -7604
5636   -50490
5637   -23145
5638    35925
5639    45325
5640    -5493
5641   -49534
5642   -25133
5643    34018
5644    45906
5645    -5817
5646   -49665
5647   -26272
5648    33436
5649    47393
5650    -2439
5651   -47800
5652   -27863
5653    31765
5654    47401
5655    -1335
5656   -46831
5657   -28846
5658    29210
5659    48438
5660      524
5661   -46632
5662   -30311
5663    29007
5664    48739
5665     1681
5666   -46764
5667   -33746
5668    25445
5669    48481
5670     4447
5671   -46444
5672   -33978
5673    24196
5674    50288
5675     7246
5676   -44619
5677   -35262
5678    22412
5679    50228
5680     9507
5681   -43927
5682   -36668
5683    21030
5684    50150
5685    11385
5686   -43148
5687   -38044
5688    19353
5689    50495
5690    12534
5691   -41240
5692   -38397
5693    17775
5694    48690
5695    14946
5696   -40730
5697   -40607
5698    16938
5699    49368
5700    14758
5701   -38128
5702   -40142
5703    13133
5704    49423
5705    15967
5706   -38526
5707   -40727
5708    11772
5709    47933
5710    19725
5711   -37370
5712   -43878
5713     9969
5714    49124
5715    20629
5716   -35380
5717   -44331
5718     6038
5719    48093
5720    25330
5721   -33777
5722   -44759
5723     5539
5724    48796
5725    24933
5726   -31111
5727   -44650
5728     3015
5729    47995
5730    27365
5731   -33015
5732   -46225
5733     2690
5734    47901
5735    27679
5736   -28250
5737   -47137
5738     -238
5739    47372
5740    29273
5741   -29275
5742   -47085
5743    -1486
5744    44998
5745    31021
5746   -25083
5747   -47593
5748    -2688
5749    46304
5750    31009
5751   -25674
5752   -46548
5753    -4995
5754    43165
5755    33366
5756   -22769
5757   -48914
5758    -7302
5759    43988
5760    34354
5761   -21654
5762   -47406
5763   -10385
5764    43143
5765    36652
5766   -20021
5767   -49090
5768   -10491
5769    41014
5770    37800
5771   -16444
5772   -48519
5773   -14140
5774    40322
5775    39453
5776   -15955
5777   -49335
5778   -14332
5779    37958
5780    39740
5781   -12080
5782   -49820
5783   -16957
5784    38422
5785    39657
5786   -12395
5787   -48204
5788   -18647
5789    36050
5790    41372
5791   -11497
5792   -48748
5793   -17767
5794    36626
5795    40813
5796    -7970
5797   -47863
5798   -21680
5799    34125
5800    43748
5801    -7391
5802   -46530
5803   -22875
5804    33042
5805    43150
5806    -3725
5807   -46656
5808   -25012
5809    31603
5810    43380
5811    -4851
5812   -46427
5813   -26351
5814    28348
5815    45268
5816     -496
5817   -45265
5818   -26877
5819    28249
5820    45362
5821      -25
5822   -44242
5823   -29605
5824    25126
5825    47883
5826     3109
5827   -45213
5828   -30824
5829    25537
5830    45231
5831     4415
5832   -42594
5833   -33711
5834    23394
5835    47735
5836     4850
5837   -43385
5838   -31266
5839    21220
5840    46032
5841     9030
5842   -42147
5843   -36115
5844    22459
5845    47373
5846     6836
5847   -40463
5848   -35542
5849    17232
5850    47676
5851    12422
5852   -40617
5853   -36666
5854    18143
5855    47023
5856    12597
5857   -37918
5858   -37518
5859    14159
5860    47235
5861    16392
5862   -38544
5863   -38776
5864    13124
5865    45982
5866    17878
5867   -35698
5868   -42014
5869    10906
5870    49318
5871    17949
5872   -35275
5873   -40216
5874     8297
5875    45724
5876    21640
5877   -33695
5878   -43315
5879     8643
5880    46959
5881    22060
5882   -31526
5883   -41500
5884     5209
5885    46110
5886    25107
5887   -32026
5888   -42833
5889     5125
5890    43686
5891    23357
5892   -28234
5893   -43444
5894     1608
5895    45863
5896    26528
5897   -28836
5898   -43119
5899      884
5900    43342
5901    27545
5902   -25400
5903   -45881
5904    -1025
5905    44709
5906    28695
5907   -25151
5908   -43181
5909    -4609
5910    42080
5911    31592
5912   -22756
5913   -47947
5914    -4173
5915    42089
5916    30490
5917   -20121
5918   -44381
5919    -9092
5920    41607
5921    35050
5922   -21038
5923   -46420
5924    -8100
5925    39119
5926    34462
5927   -16902
5928   -46507
5929   -11240
5930    40984
5931    34919
5932   -16880
5933   -45250
5934   -10381
5935    36732
5936    36018
5937   -14602
5938   -46913
5939   -13982
5940    38845
5941    36297
5942   -15529
5943   -45658
5944   -13852
5945    34218
5946    38143
5947   -11917
5948   -48034
5949   -16038
5950    36642
5951    38334
5952   -10145
5953   -44652
5954   -19313
5955    33499
5956    42329
5957    -8126
5958   -45253
5959   -18669
5960    32455
5961    40140
5962    -3833
5963   -43893
5964   -23051
5965    31140
5966    41964
5967    -6410
5968   -44717
5969   -22357
5970    27917
5971    42324
5972    -1505
5973   -44958
5974   -24629
5975    29314
5976    42084
5977    -1759
5978   -43216
5979   -26570
5980    25776
5981    44554
5982      574
5983   -43812
5984   -27535
5985    26143
5986    43250
5987     1899
5988   -41165
5989   -29868
5990    24460
5991    44729
5992     1071
5993   -42935
5994   -29145
5995    21401
5996    43921
5997     5621
5998   -40083
5999   -32980
6000    22028
6001    45731
6002     6423
6003   -38641
6004   -31963
6005    18201
6006    45162
6007    10212
6008   -38531
6009   -35561
6010    17898
6011    44801
6012    11007
6013   -37466
6014   -35540
6015    13793
6016    46173
6017    14412
6018   -37347
6019   -35644
6020    14294
6021    43375
6022    14509
6023   -35374
6024   -37793
6025    11388
6026    46707
6027    15469
6028   -35722
6029   -36509
6030    11379
6031    43340
6032    18764
6033   -33194
6034   -38429
6035    10208
6036    43887
6037    17519
6038   -31963
6039   -38647
6040     6653
6041    44276
6042    20846
6043   -31830
6044   -40387
6045     7326
6046    42764
6047    21217
6048   -28789
6049   -41631
6050     3073
6051    43581
6052    23941
6053   -29211
6054   -41554
6055     2572
6056    41507
6057    25588
6058   -25872
6059   -42661
6060      293
6061    42759
6062    26143
6063   -25267
6064   -40527
6065    -2617
6066    39981
6067    28778
6068   -23803
6069   -43948
6070    -2131
6071    41506
6072    28237
6073   -22566
6074   -41907
6075    -5212
6076    40657
6077    31055
6078   -21799
6079   -43942
6080    -5237
6081    38034
6082    29546
6083   -19132
6084   -42464
6085    -8295
6086    39036
6087    33485
6088   -19080
6089   -43087
6090    -9209
6091    35967
6092    33806
6093   -15591
6094   -44951
6095   -12506
6096    36944
6097    34283
6098   -14822
6099   -43544
6100   -13788
6101    33882
6102    35591
6103   -12674
6104   -43948
6105   -15369
6106    34923
6107    36036
6108   -11576
6109   -42840
6110   -16921
6111    32380
6112    38592
6113    -9737
6114   -43481
6115   -17833
6116    31837
6117    37418
6118    -7313
6119   -42977
6120   -19347
6121    31724
6122    38803
6123    -6782
6124   -41571
6125   -19274
6126    28485
6127    38883
6128    -3889
6129   -43708
6130   -21527
6131    29193
6132    38978
6133    -4801
6134   -40887
6135   -23977
6136    26365
6137    40522
6138    -1081
6139   -42886
6140   -23739
6141    26385
6142    40088
6143     1443
6144   -39861
6145   -27589
6146    24465
6147    42769
6148     1115
6149   -40868
6150   -27886
6151    22535
6152    41759
6153     5201
6154   -39735
6155   -30583
6156    21613
6157    42872
6158     4704
6159   -37392
6160   -29461
6161    18909
6162    42830
6163     8024
6164   -38703
6165   -30888
6166    18368
6167    41977
6168     7746
6169   -35614
6170   -31869
6171    16167
6172    43450
6173    10009
6174   -36768
6175   -31824
6176    17988
6177    41953
6178    11844
6179   -34948
6180   -34748
6181    13391
6182    43911
6183    11699
6184   -34546
6185   -33287
6186    11941
6187    41356
6188    16124
6189   -33361
6190   -36211
6191    10548
6192    41496
6193    15434
6194   -32349
6195   -36873
6196     6620
6197    41879
6198    19012
6199   -29859
6200   -37972
6201     7567
6202    40960
6203    19599
6204   -28101
6205   -38342
6206     4186
6207    42404
6208    21346
6209   -28864
6210   -37509
6211     4340
6212    40502
6213    22070
6214   -25746
6215   -39848
6216     2398
6217    41180
6218    22854
6219   -26319
6220   -38892
6221      736
6222    40011
6223    25310
6224   -24445
6225   -40867
6226    -1145
6227    39453
6228    25027
6229   -23200
6230   -39328
6231    -1889
6232    39406
6233    27359
6234   -21845
6235   -41190
6236    -3445
6237    37191
6238    27703
6239   -18620
6240   -41789
6241    -7121
6242    38949
6243    29615
6244   -18854
6245   -39753
6246    -7443
6247    35386
6248    31034
6249   -16503
6250   -42056
6251    -9684
6252    36468
6253    31143
6254   -15048
6255   -40970
6256   -11784
6257    33480
6258    33908
6259   -13737
6260   -42132
6261   -12153
6262    34239
6263    32848
6264   -12352
6265   -41004
6266   -14078
6267    32264
6268    35021
6269   -11760
6270   -41481
6271   -13796
6272    31541
6273    34936
6274    -8594
6275   -40520
6276   -16390
6277    31489
6278    36836
6279    -8819
6280   -39957
6281   -17004
6282    28799
6283    36472
6284    -5725
6285   -41428
6286   -18752
6287    28186
6288    37032
6289    -4929
6290   -39720
6291   -21640
6292    26241
6293    38753
6294    -2284
6295   -40651
6296   -22129
6297    26125
6298    38906
6299     -313
6300   -37465
6301   -25593
6302    24287
6303    38946
6304     -175
6305   -38846
6306   -23810
6307    23188
6308    38117
6309     2525
6310   -37558
6311   -26234
6312    22486
6313    38817
6314     2098
6315   -37114
6316   -26662
6317    20273
6318    40797
6319     5807
6320   -36804
6321   -27613
6322    19872
6323    40628
6324     6084
6325   -36136
6326   -28903
6327    17678
6328    41231
6329     8614
6330   -36997
6331   -29597
6332    15728
6333    38793
6334    10926
6335   -34129
6336   -32365
6337    14202
6338    41193
6339     9988
6340   -33335
6341   -31428
6342    12908
6343    39918
6344    13588
6345   -31628
6346   -34076
6347    11161
6348    39958
6349    13900
6350   -31295
6351   -34429
6352     8296
6353    39396
6354    17329
6355   -29850
6356   -34324
6357     7704
6358    40512
6359    16544
6360   -28407
6361   -35559
6362     6445
6363    39901
6364    19766
6365   -28696
6366   -36847
6367     6290
6368    39275
6369    19017
6370   -26833
6371   -37811
6372     3597
6373    39685
6374    20485
6375   -27362
6376   -36124
6377     2182
6378    38083
6379    22398
6380   -24487
6381   -38377
6382     1069
6383    37974
6384    23526
6385   -23019
6386   -37076
6387    -1339
6388    36410
6389    25048
6390   -22038
6391   -38493
6392    -3116
6393    36561
6394    25312
6395   -19979
6396   -38889
6397    -5344
6398    35861
6399    27117
6400   -18085
6401   -39090
6402    -6047
6403    34865
6404    28355
6405   -17021
6406   -39818
6407    -7372
6408    35967
6409    28998
6410   -17045
6411   -38414
6412    -8686
6413    33394
6414    29772
6415   -15007
6416   -40113
6417   -10529
6418    33494
6419    30759
6420   -13374
6421   -39843
6422   -11727
6423    31352
6424    32262
6425   -12812
6426   -39035
6427   -11806
6428    31680
6429    32552
6430    -9977
6431   -39463
6432   -15352
6433    29847
6434    34462
6435    -9111
6436   -39258
6437   -15771
6438    27992
6439    33773
6440    -6083
6441   -39715
6442   -17118
6443    27111
6444    34891
6445    -5921
6446   -37757
6447   -18812
6448    27582
6449    34776
6450    -3955
6451   -37598
6452   -20793
6453    25630
6454    35416
6455    -2262
6456   -37845
6457   -21487
6458    24128
6459    36374
6460    -1594
6461   -38478
6462   -22668
6463    23405
6464    36823
6465      191
6466   -36020
6467   -23439
6468    21894
6469    37275
6470     1384
6471   -36298
6472   -24156
6473    20264
6474    38244
6475     3161
6476   -35526
6477   -26659
6478    20321
6479    37584
6480     5413
6481   -34942
6482   -27104
6483    17344
6484    37951
6485     6628
6486   -34314
6487   -27989
6488    16560
6489    38327
6490     7641
6491   -33299
6492   -27796
6493    14112
6494    37319
6495     9476
6496   -31751
6497   -29987
6498    13598
6499    37175
6500    11175
6501   -31489
6502   -30097
6503    11869
6504    38845
6505    11877
6506   -31732
6507   -31584
6508    10548
6509    38307
6510    12800
6511   -29658
6512   -31541
6513     9372
6514    38566
6515    13335
6516   -29542
6517   -33439
6518     6987
6519    38390
6520    16450
6521   -27689
6522   -34000
6523     6853
6524    38357
6525    17603
6526   -26141
6527   -33653
6528     3807
6529    37749
6530    19344
6531   -25840
6532   -35333
6533     3469
6534    36978
6535    19284
6536   -23282
6537   -35107
6538      752
6539    35483
6540    22148
6541   -23622
6542   -36198
6543     1135
6544    36751
6545    22413
6546   -21782
6547   -36544
6548    -1968
6549    35293
6550    23563
6551   -20720
6552   -36831
6553    -1957
6554    35310
6555    24850
6556   -18322
6557   -37551
6558    -4224
6559    34809
6560    25703
6561   -19007
6562   -36346
6563    -5184
6564    35122
6565    27445
6566   -16492
6567   -38092
6568    -6618
6569    33402
6570    27719
6571   -16313
6572   -37479
6573    -8462
6574    32190
6575    28604
6576   -13343
6577   -37067
6578    -9362
6579    31262
6580    29068
6581   -10941
6582   -37347
6583   -11474
6584    29517
6585    30220
6586   -11218
6587   -36677
6588   -12023
6589    28653
6590    31567
6591    -9581
6592   -36705
6593   -13999
6594    28851
6595    31902
6596    -8602
6597   -37844
6598   -14736
6599    27482
6600    32472
6601    -6965
6602   -37789
6603   -16431
6604    27245
6605    32710
6606    -5472
6607   -37149
6608   -18667
6609    25234
6610    35026
6611    -4013
6612   -36838
6613   -17755
6614    24648
6615    33676
6616    -2716
6617   -35337
6618   -20259
6619    22834
6620    35609
6621    -2499
6622   -35188
6623   -21359
6624    21612
6625    34467
6626     1169
6627   -35406
6628   -23187
6629    21282
6630    35657
6631     1352
6632   -32667
6633   -23314
6634    19281
6635    37083
6636     4685
6637   -34663
6638   -24828
6639    17912
6640    35192
6641     5569
6642   -32962
6643   -25750
6644    16293
6645    36752
6646     6426
6647   -33539
6648   -25469
6649    16257
6650    35745
6651     6930
6652   -30582
6653   -27671
6654    14480
6655    37282
6656     8621
6657   -31674
6658   -28165
6659    12923
6660    36580
6661    10046
6662   -29435
6663   -30262
6664    12300
6665    37537
6666    10307
6667   -29798
6668   -29281
6669     9626
6670    36154
6671    13895
6672   -27954
6673   -31170
6674     9657
6675    35894
6676    14092
6677   -26531
6678   -30601
6679     6142
6680    36821
6681    16040
6682   -26544
6683   -31617
6684     6218
6685    33842
6686    17121
6687   -24546
6688   -33019
6689     4332
6690    35948
6691    16913
6692   -23902
6693   -32418
6694     3409
6695    34962
6696    19235
6697   -23440
6698   -34067
6699     2440
6700    35214
6701    19589
6702   -21575
6703   -33125
6704     1407
6705    35305
6706    21654
6707   -22278
6708   -34095
6709     -215
6710    33865
6711    21334
6712   -19106
6713   -34969
6714    -4283
6715    33308
6716    23669
6717   -19890
6718   -35100
6719    -3111
6720    32092
6721    24275
6722   -17338
6723   -35516
6724    -5103
6725    32522
6726    25763
6727   -16925
6728   -34031
6729    -6965
6730    30520
6731    26592
6732   -13631
6733   -35829
6734    -7681
6735    31512
6736    26717
6737   -14011
6738   -35064
6739    -9164
6740    29896
6741    28261
6742   -12512
6743   -36225
6744    -9597
6745    29574
6746    27962
6747   -10660
6748   -34998
6749   -12749
6750    28870
6751    29917
6752   -10088
6753   -36586
6754   -12231
6755    26935
6756    29308
6757    -7533
6758   -35726
6759   -15058
6760    27604
6761    30006
6762    -8348
6763   -34729
6764   -14894
6765    24721
6766    31883
6767    -4647
6768   -35534
6769   -17137
6770    24629
6771    32035
6772    -4375
6773   -33732
6774   -17909
6775    21509
6776    32528
6777    -2696
6778   -33538
6779   -18246
6780    21925
6781    31609
6782    -1475
6783   -33028
6784   -20006
6785    20408
6786    33988
6787      250
6788   -33542
6789   -20411
6790    20522
6791    33859
6792     1888
6793   -32642
6794   -22416
6795    18924
6796    35318
6797     2494
6798   -32823
6799   -23543
6800    18498
6801    35716
6802     4150
6803   -31786
6804   -25239
6805    17016
6806    34057
6807     5074
6808   -31367
6809   -26258
6810    14222
6811    36007
6812     7760
6813   -30963
6814   -25595
6815    13976
6816    33654
6817     8504
6818   -28457
6819   -27317
6820    12156
6821    34926
6822     9679
6823   -28666
6824   -26014
6825    10744
6826    34198
6827    11008
6828   -26815
6829   -29435
6830    10361
6831    34046
6832    11808
6833   -27109
6834   -28191
6835     7294
6836    35725
6837    13775
6838   -26241
6839   -31399
6840     7529
6841    34241
6842    14461
6843   -24201
6844   -31016
6845     6321
6846    35029
6847    15787
6848   -25305
6849   -31251
6850     4906
6851    32946
6852    17150
6853   -22951
6854   -32699
6855     3534
6856    35082
6857    18536
6858   -22044
6859   -32489
6860     2333
6861    33079
6862    20026
6863   -20319
6864   -33302
6865      950
6866    32756
6867    20372
6868   -19971
6869   -32036
6870     -883
6871    31433
6872    21591
6873   -18053
6874   -32846
6875    -1956
6876    30897
6877    20774
6878   -16613
6879   -32509
6880    -3395
6881    30937
6882    23738
6883   -18364
6884   -34132
6885    -3592
6886    30640
6887    23873
6888   -13933
6889   -33501
6890    -5583
6891    30434
6892    25926
6893   -14769
6894   -33662
6895    -7567
6896    28714
6897    26687
6898   -12739
6899   -35030
6900    -7896
6901    29122
6902    26443
6903   -12281
6904   -33975
6905   -10242
6906    28209
6907    26941
6908   -10176
6909   -34062
6910   -10358
6911    27752
6912    27354
6913    -8414
6914   -33779
6915   -13379
6916    25265
6917    28033
6918    -8421
6919   -33267
6920   -13044
6921    24908
6922    29220
6923    -6447
6924   -33021
6925   -15883
6926    24676
6927    29577
6928    -4981
6929   -32185
6930   -15418
6931    22640
6932    30247
6933    -3300
6934   -32794
6935   -16944
6936    22935
6937    31119
6938    -3581
6939   -32313
6940   -17869
6941    20906
6942    31527
6943    -1172
6944   -33048
6945   -19338
6946    21307
6947    31096
6948      408
6949   -31898
6950   -20454
6951    18920
6952    32979
6953      103
6954   -32059
6955   -21009
6956    18152
6957    31655
6958     2834
6959   -31647
6960   -21711
6961    16733
6962    32496
6963     3862
6964   -29714
6965   -22429
6966    14221
6967    32375
6968     4979
6969   -29091
6970   -23155
6971    13637
6972    33699
6973     6118
6974   -27968
6975   -23904
6976    11701
6977    32824
6978     7511
6979   -27756
6980   -25750
6981    11657
6982    32808
6983     8645
6984   -27012
6985   -25613
6986     9586
6987    33468
6988    10874
6989   -27689
6990   -27431
6991    10268
6992    33703
6993    10931
6994   -26260
6995   -28142
6996     9534
6997    33559
6998    12122
6999   -25250
7000   -28912
7001     5840
7002    32389
7003    13570
7004   -24121
7005   -29294
7006     6719
7007    32587
7008    13694
7009   -22250
7010   -28897
7011     3695
7012    31876
7013    16016
7014   -21998
7015   -30031
7016     2735
7017    30738
7018    16240
7019   -20377
7020   -30352
7021     1213
7022    31553
7023    17610
7024   -19395
7025   -30518
7026     1104
7027    30730
7028    19714
7029   -19177
7030   -31700
7031     -725
7032    31110
7033    20434
7034   -18854
7035   -31589
7036    -1436
7037    30452
7038    20983
7039   -17610
7040   -32635
7041    -3288
7042    30292
7043    22194
7044   -16144
7045   -31436
7046    -3477
7047    28645
7048    23945
7049   -14328
7050   -31959
7051    -6097
7052    29445
7053    22905
7054   -13365
7055   -31515
7056    -7619
7057    27481
7058    24710
7059   -13038
7060   -32256
7061    -9406
7062    27882
7063    24512
7064   -10037
7065   -31982
7066    -9970
7067    25645
7068    26189
7069    -9641
7070   -32133
7071   -10729
7072    26158
7073    26297
7074    -8769
7075   -32064
7076   -11579
7077    24724
7078    28374
7079    -8395
7080   -31410
7081   -12062
7082    24213
7083    29307
7084    -6057
7085   -33292
7086   -13957
7087    22834
7088    28306
7089    -5471
7090   -31845
7091   -14757
7092    22131
7093    27639
7094    -4337
7095   -31433
7096   -16131
7097    20921
7098    29936
7099    -2162
7100   -30694
7101   -17701
7102    20757
7103    28802
7104     -814
7105   -31218
7106   -18422
7107    18095
7108    29584
7109      147
7110   -29728
7111   -18674
7112    18548
7113    30430
7114      798
7115   -28835
7116   -20352
7117    16159
7118    31146
7119     3187
7120   -29240
7121   -21623
7122    16582
7123    29396
7124     3904
7125   -28337
7126   -21888
7127    14934
7128    31909
7129     4534
7130   -29559
7131   -23399
7132    13711
7133    30655
7134     6083
7135   -27340
7136   -24257
7137    12749
7138    33409
7139     6915
7140   -26970
7141   -24195
7142    11205
7143    31266
7144     8063
7145   -26288
7146   -25067
7147     9901
7148    31059
7149     9670
7150   -24383
7151   -24631
7152     8866
7153    30456
7154    10926
7155   -24746
7156   -25979
7157     7745
7158    30617
7159    10990
7160   -23052
7161   -26972
7162     6104
7163    31674
7164    13045
7165   -23499
7166   -27071
7167     5418
7168    30455
7169    12898
7170   -21161
7171   -27304
7172     3863
7173    31540
7174    15937
7175   -22510
7176   -28092
7177     3489
7178    30813
7179    16613
7180   -20163
7181   -29034
7182     3413
7183    31239
7184    16181
7185   -18235
7186   -29644
7187      394
7188    30624
7189    18138
7190   -18331
7191   -31347
7192     -299
7193    29436
7194    18749
7195   -16938
7196   -29032
7197    -2865
7198    28965
7199    19818
7200   -16984
7201   -29752
7202    -2189
7203    27104
7204    21300
7205   -14597
7206   -30519
7207    -4204
7208    28257
7209    20907
7210   -14438
7211   -31072
7212    -4642
7213    26736
7214    22437
7215   -11975
7216   -29718
7217    -7689
7218    27091
7219    22870
7220   -11529
7221   -30808
7222    -8270
7223    24658
7224    24298
7225   -10757
7226   -31138
7227    -8709
7228    25797
7229    24143
7230    -8725
7231   -31317
7232   -10083
7233    25027
7234    25979
7235    -9524
7236   -31586
7237   -10804
7238    23361
7239    25782
7240    -6026
7241   -30221
7242   -13525
7243    22130
7244    27592
7245    -6288
7246   -29203
7247   -13275
7248    20707
7249    26221
7250    -4220
7251   -30952
7252   -14660
7253    20521
7254    27144
7255    -3922
7256   -28551
7257   -14686
7258    19246
7259    28456
7260    -2490
7261   -30057
7262   -15553
7263    20220
7264    28539
7265    -1584
7266   -28655
7267   -17832
7268    18688
7269    28699
7270     -575
7271   -29026
7272   -16982
7273    17571
7274    28999
7275     1528
7276   -27931
7277   -19611
7278    16784
7279    29998
7280     2306
7281   -29012
7282   -18890
7283    15512
7284    29579
7285     3120
7286   -27083
7287   -21200
7288    14449
7289    29318
7290     4899
7291   -27317
7292   -21711
7293    12334
7294    29771
7295     6169
7296   -25645
7297   -23076
7298    12366
7299    28762
7300     6929
7301   -24620
7302   -22939
7303    10687
7304    29622
7305     8470
7306   -24201
7307   -23270
7308     9967
7309    28871
7310     8702
7311   -23781
7312   -23825
7313     7917
7314    30994
7315     9856
7316   -22955
7317   -25966
7318     8042
7319    29104
7320    11305
7321   -23147
7322   -26236
7323     6626
7324    30197
7325    12462
7326   -21840
7327   -25616
7328     5284
7329    28808
7330    13970
7331   -21622
7332   -27061
7333     3964
7334    28963
7335    15167
7336   -20064
7337   -26448
7338     2446
7339    28880
7340    16341
7341   -19511
7342   -26896
7343     2202
7344    28633
7345    16844
7346   -17951
7347   -28062
7348      876
7349    27906
7350    17298
7351   -17949
7352   -27913
7353     -986
7354    28054
7355    17966
7356   -15731
7357   -29190
7358     -875
7359    27624
7360    19127
7361   -15862
7362   -27279
7363    -3658
7364    27694
7365    20662
7366   -13799
7367   -30409
7368    -2774
7369    27072
7370    19904
7371   -12729
7372   -29529
7373    -6192
7374    26682
7375    22471
7376   -12511
7377   -29985
7378    -6054
7379    25444
7380    22350
7381   -12035
7382   -29760
7383    -7508
7384    25728
7385    23295
7386    -9484
7387   -29297
7388    -8023
7389    22360
7390    23530
7391    -9473
7392   -29570
7393   -10363
7394    23785
7395    23269
7396    -7200
7397   -28718
7398   -10405
7399    22438
7400    24120
7401    -7162
7402   -29096
7403   -10827
7404    21343
7405    24221
7406    -4539
7407   -28433
7408   -12840
7409    20170
7410    25716
7411    -5150
7412   -30229
7413   -14136
7414    19880
7415    26707
7416    -3623
7417   -29297
7418   -15391
7419    19839
7420    28478
7421    -3371
7422   -28440
7423   -16060
7424    18506
7425    26717
7426    -1139
7427   -29064
7428   -17800
7429    18300
7430    28581
7431     -730
7432   -27356
7433   -17475
7434    15770
7435    27800
7436     1231
7437   -27488
7438   -17774
7439    15668
7440    26903
7441     1712
7442   -26011
7443   -18720
7444    14924
7445    28078
7446     3835
7447   -26419
7448   -18593
7449    13332
7450    27761
7451     4407
7452   -24886
7453   -20501
7454    12160
7455    29017
7456     4707
7457   -24425
7458   -21022
7459    11563
7460    28234
7461     7294
7462   -24281
7463   -22780
7464    10408
7465    28614
7466     6929
7467   -24157
7468   -23339
7469     8949
7470    29716
7471     9358
7472   -23412
7473   -23982
7474     9295
7475    28022
7476     9706
7477   -22583
7478   -24548
7479     6068
7480    28435
7481    10300
7482   -21501
7483   -23996
7484     6853
7485    27879
7486    11881
7487   -20212
7488   -24128
7489     4853
7490    28790
7491    11700
7492   -19378
7493   -24424
7494     4381
7495    26203
7496    14913
7497   -19130
7498   -25183
7499     2777
7500    27523
7501    12926
7502   -17502
7503   -26133
7504     1769
7505    27266
7506    16136
7507   -18197
7508   -26553
7509     1539
7510    27252
7511    15956
7512   -16098
7513   -28296
7514     -807
7515    26401
7516    17074
7517   -16683
7518   -28142
7519    -1125
7520    25203
7521    18400
7522   -14038
7523   -28522
7524    -2794
7525    25992
7526    18303
7527   -14341
7528   -27482
7529    -3497
7530    25279
7531    20587
7532   -12231
7533   -27940
7534    -5077
7535    24794
7536    19074
7537   -12462
7538   -26254
7539    -7183
7540    23794
7541    21424
7542   -11067
7543   -27372
7544    -5557
7545    22918
7546    19986
7547    -8621
7548   -27516
7549    -7965
7550    22917
7551    23305
7552    -8236
7553   -27772
7554    -9074
7555    20074
7556    22875
7557    -7297
7558   -29276
7559   -10391
7560    22364
7561    24427
7562    -7634
7563   -28441
7564   -10031
7565    19782
7566    25057
7567    -4686
7568   -27380
7569   -12530
7570    21165
7571    24144
7572    -4078
7573   -27414
7574   -13436
7575    18588
7576    25829
7577    -3772
7578   -26215
7579   -13923
7580    18529
7581    24867
7582    -1915
7583   -26629
7584   -15014
7585    17382
7586    27487
7587    -2391
7588   -25638
7589   -14560
7590    16375
7591    25331
7592      422
7593   -25401
7594   -15796
7595    16107
7596    27256
7597      241
7598   -25920
7599   -16780
7600    14344
7601    25575
7602     2252
7603   -26166
7604   -18403
7605    14566
7606    26890
7607     3536
7608   -24934
7609   -19486
7610    12080
7611    27004
7612     5302
7613   -25501
7614   -19583
7615    12656
7616    26673
7617     5055
7618   -24496
7619   -20396
7620    10380
7621    27009
7622     4776
7623   -23324
7624   -20370
7625     8907
7626    27048
7627     7773
7628   -21920
7629   -22158
7630     9049
7631    27053
7632     7569
7633   -22123
7634   -21186
7635     6946
7636    27273
7637     8696
7638   -21883
7639   -23223
7640     7641
7641    26384
7642    10258
7643   -20328
7644   -22647
7645     5076
7646    27903
7647    10756
7648   -20056
7649   -23911
7650     5154
7651    26515
7652    12574
7653   -18182
7654   -24385
7655     3548
7656    27743
7657    13252
7658   -18898
7659   -24577
7660     3300
7661    26249
7662    14521
7663   -17868
7664   -25804
7665      776
7666    26748
7667    14496
7668   -16694
7669   -25768
7670      671
7671    25762
7672    16252
7673   -15923
7674   -25100
7675      674
7676    25625
7677    16665
7678   -13289
7679   -25147
7680    -1521
7681    24265
7682    18150
7683   -15005
7684   -26248
7685    -2216
7686    24113
7687    17516
7688   -11771
7689   -26209
7690    -4223
7691    24721
7692    19150
7693   -12855
7694   -25909
7695    -5377
7696    23279
7697    19550
7698    -9831
7699   -27078
7700    -5322
7701    23517
7702    20760
7703   -10842
7704   -26485
7705    -6896
7706    22969
7707    20798
7708    -8736
7709   -27085
7710    -7113
7711    21681
7712    21164
7713    -8231
7714   -26200
7715    -9242
7716    21856
7717    21699
7718    -7575
7719   -26925
7720    -8680
7721    19858
7722    21752
7723    -6977
7724   -26329
7725   -10701
7726    20399
7727    22463
7728    -5026
7729   -26199
7730   -11045
7731    19077
7732    22618
7733    -5298
7734   -25758
7735   -12582
7736    18445
7737    22682
7738    -3092
7739   -25024
7740   -12363
7741    17166
7742    23721
7743    -2197
7744   -26317
7745   -13995
7746    17016
7747    24659
7748    -1257
7749   -25965
7750   -14356
7751    16362
7752    25564
7753      371
7754   -25064
7755   -16209
7756    14888
7757    24764
7758     1608
7759   -24455
7760   -16667
7761    14718
7762    26396
7763     1482
7764   -24273
7765   -17491
7766    13385
7767    25286
7768     2943
7769   -23482
7770   -18263
7771    12365
7772    26890
7773     3320
7774   -22715
7775   -18916
7776    12089
7777    26321
7778     3895
7779   -22559
7780   -19680
7781    10341
7782    25552
7783     5308
7784   -21802
7785   -20111
7786     9962
7787    26370
7788     7170
7789   -22411
7790   -18778
7791     8388
7792    26015
7793     7735
7794   -20965
7795   -21346
7796     7319
7797    26209
7798     8890
7799   -20545
7800   -22193
7801     6151
7802    25881
7803     9552
7804   -19993
7805   -23514
7806     6825
7807    26208
7808    11147
7809   -18563
7810   -22251
7811     3758
7812    25982
7813    12393
7814   -18055
7815   -23680
7816     3235
7817    24633
7818    12569
7819   -17293
7820   -22960
7821     2053
7822    25011
7823    12914
7824   -15524
7825   -24025
7826     2398
7827    24681
7828    13245
7829   -15657
7830   -23601
7831      772
7832    25479
7833    14016
7834   -15227
7835   -23982
7836      107
7837    24415
7838    15693
7839   -15693
7840   -23753
7841    -2322
7842    24638
7843    15722
7844   -13628
7845   -25615
7846    -1755
7847    23043
7848    18319
7849   -12760
7850   -24593
7851    -3496
7852    23141
7853    17772
7854   -11132
7855   -25684
7856    -4314
7857    22635
7858    18732
7859   -10717
7860   -24812
7861    -5002
7862    22490
7863    18507
7864    -9712
7865   -25932
7866    -5943
7867    21437
7868    20307
7869    -9897
7870   -25162
7871    -6771
7872    20792
7873    19496
7874    -7785
7875   -26172
7876    -7859
7877    20460
7878    21180
7879    -7738
7880   -24517
7881    -9200
7882    19768
7883    21782
7884    -5336
7885   -25883
7886    -8858
7887    18684
7888    21335
7889    -5685
7890   -24782
7891   -10943
7892    18013
7893    22368
7894    -3961
7895   -25378
7896   -11334
7897    17446
7898    23011
7899    -2797
7900   -24915
7901   -12780
7902    16822
7903    22639
7904    -2972
7905   -25189
7906   -13231
7907    15258
7908    24222
7909    -1906
7910   -24004
7911   -14848
7912    15614
7913    22650
7914     -130
7915   -24554
7916   -13675
7917    13711
7918    22852
7919       63
7920   -23572
7921   -14990
7922    14002
7923    23403
7924     1177
7925   -23217
7926   -15818
7927    12760
7928    24543
7929     2465
7930   -21674
7931   -17152
7932    12108
7933    23986
7934     3679
7935   -22344
7936   -17895
7937    10208
7938    25992
7939     4581
7940   -21828
7941   -19035
7942    11144
7943    23350
7944     6704
7945   -21970
7946   -18495
7947     8635
7948    26415
7949     6334
7950   -20433
7951   -20329
7952     8279
7953    24264
7954     8419
7955   -20851
7956   -19366
7957     7221
7958    25815
7959     7317
7960   -18941
7961   -19867
7962     6107
7963    24519
7964     8928
7965   -18825
7966   -20154
7967     6410
7968    24708
7969     9070
7970   -17150
7971   -22365
7972     5568
7973    23786
7974    10340
7975   -18533
7976   -20744
7977     3879
7978    24442
7979    10917
7980   -16997
7981   -22950
7982     3247
7983    23649
7984    13313
7985   -16196
7986   -22450
7987      184
7988    23829
7989    13054
7990   -15539
7991   -24021
7992     1453
7993    23432
7994    15275
7995   -14561
7996   -23537
7997    -1031
7998    24107
7999    13910
8000   -13182
8001   -24393
8002      597
8003    21901
8004    16052
8005   -12972
8006   -23181
8007    -2528
8008    23282
8009    15652
8010   -10900
8011   -23987
8012    -2701
8013    21274
8014    17991
8015   -11851
8016   -22728
8017    -4571
8018    21899
8019    15983
8020    -9914
8021   -24731
8022    -4460
8023    19507
8024    18513
8025    -9794
8026   -23602
8027    -5988
8028    20826
8029    17422
8030    -8335
8031   -23286
8032    -5857
8033    19267
8034    19351
8035    -8039
8036   -23669
8037    -8740
8038    19788
8039    19819
8040    -5928
8041   -24878
8042    -8259
8043    19665
8044    22008
8045    -6865
8046   -23462
8047   -10649
8048    18309
8049    20325
8050    -3212
8051   -25090
8052    -8786
8053    17047
8054    21493
8055    -4802
8056   -22370
8057   -10675
8058    17892
8059    21976
8060    -2111
8061   -24101
8062    -9723
8063    15023
8064    22471
8065    -2597
8066   -23216
8067   -13708
8068    15992
8069    20844
8070     -516
8071   -23724
8072   -12753
8073    14219
8074    24662
8075    -1145
8076   -21857
8077   -15018
8078    15068
8079    22774
8080      603
8081   -22958
8082   -14195
8083    11295
8084    24371
8085     1548
8086   -21058
8087   -17674
8088    13130
8089    22597
8090     2775
8091   -22558
8092   -15511
8093    10245
8094    25174
8095     2857
8096   -20608
8097   -17389
8098    12850
8099    21444
8100     5522
8101   -23902
8102   -16555
8103     8469
8104    25524
8105     3575
8106   -19436
8107   -19030
8108    10510
8109    22048
8110     6768
8111   -20823
8112   -17570
8113     7142
8114    24869
8115     5537
8116   -18982
8117   -20368
8118     7885
8119    23439
8120     8192
8121   -16549
##END NTUPLES=NMR FID
##END=
