# Supplementary material for: An untargeted multi-technique metabolomics approach to studying intracellular metabolites of HepG2 cells exposed to 2,3,7,8-tetrachlorodibenzo-p-dioxin
Source: BMC Genomics. 2011 May 20;12:251. doi: 10.1186/1471-2164-12-251 (PMC3141663; doi:10.1186/1471-2164-12-251)
Supplement: Additional file 2 — Metadata and NMR raw data: ZIP file containing: -All NMR raw data (in JCAMP-DX format ".dx") -The metadata on NMR (polars & apolars), LC-MS and GC-MS data sets (as Tab delimited files ".txt"). [file 1471-2164-12-251-S2.ZIP › TE/Ainhoa/SAFETY COPY D Disk/TRABAJO/ARTICLES/ARTICLE Metabolomics TCDD_ACCEPTED/JCAMP_DX_NMR_data_and_all_metadata/NMR_apolar_Ctrol_p7.5C.dx]

##TITLE=
##JCAMPDX= 6.0         $$ Bruker NMR JCAMP-DX V2.0
##DATA TYPE= NMR FID
##DATA CLASS= NTUPLES
##ORIGIN= Bruker BioSpin GmbH
##OWNER= bruker
$$ 1.72 TOPSPIN		Version 2.1
$$ 2011-04-15 14:45:12.960 +0200  WUR\bruker@RIK1030
$$ Compression mode = fixed
##.OBSERVE FREQUENCY= 400.1319223
##.OBSERVE NUCLEUS= ^1H
##.DELAY= (6, 6)
##.ACQUISITION MODE= SIMULTANEOUS (DQD)
##.ACQUISITION SCHEME= undefined
##.AVERAGES= 128
##.DIGITISER RES= 18
##SPECTROMETER/DATA SYSTEM= avance400
##.PULSE SEQUENCE= zg
##.SOLVENT NAME= CDCl3
##.SHIFT REFERENCE= INTERNAL, CDCl3, 1, 11.01498
##AUDIT TRAIL= $$ (NUMBER, WHEN, WHO, WHERE, PROCESS, VERSION, WHAT)
$$ ##TITLE= Audit trail, TOPSPIN		Version 1.3
$$ ##JCAMPDX= 5.01
$$ ##ORIGIN= Bruker BioSpin GmbH
$$ ##OWNER= bruker
$$ $$ P:/NMR-data/data/Ainhoa_raw_data/nmr/AR190608.5C/1/audita.txt
$$ ##AUDIT TRAIL=  $$ (NUMBER, WHEN, WHO, WHERE, VERSION, WHAT)
(   1,<2008-06-19 13:21:05.434 +0200>,<WUR\bruker>,<RIK1030>,<TOPSPIN 1.3>,
      <created by zg, POWCHK disabled, PULCHK disabled
       configuration hash MD5:
       D1 93 94 B6 6B D6 3B BD 35 EA 0D 0D AE B0 63 FA
       data hash MD5: 16K
       97 78 0D 46 0F 79 43 70 D9 64 58 8C 4F 66 25 4D>)
(   2,<2011-04-15 14:45:09.101 +0200>,<WUR\bruker>,<RIK1030>,<proc1d>,<TOPSPIN 2.1>,
      <convdta from       1 "NMR_apolar_Ctrol_p7.5C" "Ainhoa_raw_data" "P:\NMR-data"
       data hash MD5: 16244
       29 F3 D6 E6 11 CB 7D 30 59 B3 30 59 48 34 D4 A7>)
$$ ##END=
$$ 
$$ $$ hash MD5
$$ $$ 3B 6D 88 6A F4 11 01 60 86 18 F9 9A 96 7D EA FF
##$RELAX= 
##$BRUKER FILE EXP=format.temp
$$ EDIT_PAR COMMAND FILE
$$ 
$$ DI_MODE         LONG
$$ ED_ENTRY        ACQU
$$ ORDER           FILE
$$ 
$$ 
$$ HEADER		"F2 - Acquisition Parameters"
$$ T_NAME		Date_
$$ 		TYPE	R64
$$ 		CLASS	ACQU
$$ 		SUBRANGE 0.0 50000000
$$ 		REL	"Date_=itodate(DATE)"
$$ 		INV_REL	"DATE=datetoi(Date_,DATE)"
$$ 		FORMAT	"%14.0f"
$$ 		TEXT	" "
$$ END
$$ T_NAME		Time
$$ 		TYPE	R32
$$ 		CLASS	ACQU
$$ 		SUBRANGE 0.0 1000000
$$ 		REL	"Time=itotime(DATE)"
$$ 		INV_REL	"DATE=timetoi(Time,DATE)"
$$ 		FORMAT	"%14.2f"
$$ 		TEXT	" "
$$ END
$$ NAME		INSTRUM
$$ 		TEXT	" "
$$ END
$$ NAME		PROBHD
$$ 		FORMAT	"%14.14s"
$$ 		TEXT	" "
$$ END
$$ NAME		PULPROG
$$ 		TEXT	" "
$$ END
$$ NAME		TD
$$ 		TEXT	" "
$$ END
$$ NAME		SOLVENT
$$ 		TEXT	" "
$$ END
$$ NAME		NS
$$ 		TEXT	" "
$$ END
$$ NAME		DS
$$ 		TEXT	" "
$$ END
$$ T_NAME		SWH
$$ 		TYPE	R32
$$ 		CLASS	ACQU
$$ 		SUBRANGE 0.0 1e8
$$ 		REL	"SWH=SW*SFO1"
$$ 		INV_REL "SW=SWH/SFO1"
$$ 		UNIT	"Hz"
$$ 		FORMAT	"%14.3f Hz"
$$ 		TEXT	" "
$$ END
$$ T_NAME          FIDRES
$$                 TYPE    R32
$$                 CLASS   ACQU
$$                 SUBRANGE 0.0 100000
$$                 REL     "FIDRES=SW*SFO1/TD"
$$                 INV_REL "TD = nextpow(SW*SFO1/FIDRES)"
$$ 		UNIT	"Hz"
$$ 		FORMAT	"%14.6f Hz"
$$ 		TEXT	" "
$$ END
$$ T_NAME          AQ
$$ 		TYPE	R32
$$ 		CLASS	ACQU
$$ 		SUBRANGE 0.0 1000
$$ 		REL	"AQ=aqcalc(SW,SFO1,TD,DIGTYP)"
$$ 		INV_REL	"TD=tdcalc(SW,SFO1,1.0e6*AQ,DIGTYP)"
$$ 		UNIT	"sec"
$$ 		FORMAT	"%14.7f sec"
$$ 		TEXT	" "
$$ END
$$ NAME		RG
$$ 		TEXT	" "
$$ END
$$ T_NAME          DW
$$ 		TYPE	R32
$$ 		CLASS	ACQU
$$ 		SUBRANGE 0.0 1000000
$$ 		REL	"DW=1/(2*SW*SFO1)"
$$ 		INV_REL	"SW=1000000/(2*(0.005+DW)*SFO1)"
$$ 		UNIT	"usec"
$$ 		FORMAT	"%14.3lf usec"
$$ 		TEXT	" "
$$ END
$$ NAME		DE
$$ 		FORMAT	"%14.2f usec"
$$ 		TEXT	" "
$$ END
$$ NAME		TE
$$ 		FORMAT	"%14.1f K"
$$ 		TEXT	" "
$$ END
$$ T_NAME		D1
$$ 		TYPE	R32
$$ 		CLASS	ACQU
$$ 		SUBRANGE 0.0 1e38
$$ 		REL	"D1=D[1]"
$$ 		INV_REL	"D[1]=D1"
$$ 		UNIT	"sec"
$$ 		FORMAT	"%14.8f sec"
$$ 		TEXT	" "
$$ END
$$ NAME		TD0
$$ 		TEXT	" "
$$ END
$$ HEADER		"======== CHANNEL f1 ========"
$$ NAME		NUC1
$$ 		NONEDIT
$$ 		TEXT	" "
$$ END
$$ T_NAME		P1
$$ 		TYPE	R32
$$ 		CLASS	ACQU
$$ 		SUBRANGE 0.0 1.0e10
$$ 		REL	"P1=P[1]"
$$ 		INV_REL	"P[1]=P1"
$$ 		UNIT	"usec"
$$ 		FORMAT	"%14.2f usec"
$$ 		TEXT	" "
$$ END
$$ T_NAME		PL1
$$ 		TYPE	R32
$$ 		CLASS	ACQU
$$ 		SUBRANGE -6.0 1e38
$$ 		REL	"PL1=PL[1]"
$$ 		INV_REL	"PL[1]=PL1"
$$ 		UNIT	"dB"
$$ 		FORMAT	"%14.2f dB"
$$ 		TEXT	" "
$$ END
$$ NAME		SFO1
$$ 		FORMAT	"%14.7f MHz"
$$ 		TEXT	" "
$$ END
##$RELAX= 
##$BRUKER FILE EXP=scon
$$ ##TITLE= Parameter file, TOPSPIN		Version 1.3
$$ ##JCAMPDX= 5.0
$$ ##DATATYPE= Parameter Values
$$ ##ORIGIN= Bruker BioSpin GmbH
$$ ##OWNER= bruker
$$ $$ 2008-06-19 13:12:50.143 +0200  WUR\bruker@RIK1030
$$ $$ P:/NMR-data/data/Ainhoa_raw_data/nmr/AR190608.5C/1/scon
$$ ##$BLKPA= (0..15)
3 3 3 3 3 3 3 3 3 3 3 3 3 3 3 3 
$$ ##$BLKTR= (0..15)
3 3 3 3 3 3 3 3 3 3 3 3 3 3 3 3 
$$ ##$DE1= 2
$$ ##$DE2= 2
$$ ##$DEADC= 4
$$ ##$DEPA= 2
$$ ##$DERX= 3
$$ ##$PHASP4= (0..15)
0.5 0.5 0.5 0.5 0.5 0.5 0.5 0.5 0.5 0.5 0.5 0.5 0.5 0.5 0.5 0.5 
$$ ##$PHASPR= (0..15)
3 3 3 3 3 3 3 3 3 3 3 3 3 3 3 3 
$$ ##$SHAPPR= (0..15)
1.6 1.6 1.6 1.6 1.6 1.6 1.6 1.6 1.6 1.6 1.6 1.6 1.6 1.6 1.6 1.6 
$$ ##END=
##$RELAX= 
##$BRUKER FILE EXP=pulseprogram
$$ # 1 "C:/Bruker/TOPSPIN/exp/stan/nmr/lists/pp/zg"
$$ ;zg
$$ ;avance-version (06/11/09)
$$ ;1D sequence
$$ ;
$$ ;$CLASS=HighRes
$$ ;$DIM=1D
$$ ;$TYPE=
$$ ;$SUBTYPE=
$$ ;$COMMENT=
$$ 
$$ 
$$ # 1 "C:/Bruker/TOPSPIN/exp/stan/nmr/lists/pp/Avance.incl" 1
$$ ;Avance2.incl
$$ ;   for 1
$$ ;
$$ ;avance-version (07/01/22)
$$ ;
$$ ;$CLASS=HighRes Incl
$$ ;$COMMENT=
$$ 
$$ 
$$ 
$$ 
$$ 
$$ 
$$ 
$$ 
$$ 
$$ 
$$ 
$$ 
$$ 
$$ 
$$ 
$$ 
$$ 
$$ 
$$ 
$$ 
$$ 
$$ 
$$ 
$$ 
$$ 
$$ 
$$ 
$$ 
$$ 
$$ 
$$ 
$$ 
$$ 
$$ 
$$ 
$$ 
$$ 
$$ 
$$ 
$$ 
$$ 
$$ 
$$ 
$$ 
$$ 
$$ 
$$ 
$$ 
$$ 
$$ 
$$ 
$$ 
$$ 
$$ 
$$ 
$$ 
$$ 
$$ 
$$ 
$$ 
$$ 
$$ 
$$ 
$$ 
$$ 
$$ 
$$ 
$$ 
$$ 
$$ 
$$ 
$$ 
$$ 
$$ 
$$ 
$$ 
$$ 
$$ 
$$ 
$$ 
$$ 
$$ 
$$ 
$$ 
$$ 
$$ 
$$ 
$$ 
$$ 
$$ 
$$ 
$$ 
$$ 
$$ 
$$ 
$$ 
$$ 
$$ 
$$ 
$$ 
$$ 
$$ 
$$ 
$$ 
$$ 
$$ 
$$ 
$$ 
$$ 
$$ 
$$ 
$$ 
$$ 
$$ 
$$ 
$$ 
$$ 
$$ 
$$ 
$$ 
$$ 
$$ 
$$ 
$$ 
$$ 
$$ 
$$ 
$$ 
$$ 
$$ 
$$ 
$$ 
$$ 
$$ ;$Id: Avance2.incl,v 1.10.6.7 2007/01/22 13:54:46 ber Exp $
$$ # 12 "C:/Bruker/TOPSPIN/exp/stan/nmr/lists/pp/zg" 2
$$ 
$$ 
$$ 
$$ "acqt0=-p1*2/3.1416"
$$ 
$$ 
$$ # 1 "mc_line 18 file C:/Bruker/TOPSPIN/exp/stan/nmr/lists/pp/zg expanding definition part of mc command before ze"
$$ define delay MCWRK
$$ define delay MCREST
$$ "MCWRK = 0.500000*30m"
$$ "MCREST = 30m - 30m"
$$ # 18 "C:/Bruker/TOPSPIN/exp/stan/nmr/lists/pp/zg"
$$ 1 ze
$$ # 1 "mc_line 18 file C:/Bruker/TOPSPIN/exp/stan/nmr/lists/pp/zg expanding definition of mc command after ze"
$$ # 19 "C:/Bruker/TOPSPIN/exp/stan/nmr/lists/pp/zg"
$$ # 1 "mc_line 19 file C:/Bruker/TOPSPIN/exp/stan/nmr/lists/pp/zg expanding start label for mc command"
$$ 2 MCWRK  * 2
$$ LBLF0, MCREST
$$ # 20 "C:/Bruker/TOPSPIN/exp/stan/nmr/lists/pp/zg"
$$   d1
$$   p1 ph1
$$   go=2 ph31
$$ # 1 "mc_line 23 file C:/Bruker/TOPSPIN/exp/stan/nmr/lists/pp/zg expanding mc command in line"
$$   MCWRK wr #0
$$   MCWRK zd 
$$   lo to LBLF0 times td0
$$ 
$$ # 24 "C:/Bruker/TOPSPIN/exp/stan/nmr/lists/pp/zg"
$$ exit
$$ 
$$ 
$$ ph1=0 2 2 0 1 3 3 1
$$ ph31=0 2 2 0 1 3 3 1
$$ 
$$ 
$$ ;pl1 : f1 channel - power level for pulse (default)
$$ ;p1 : f1 channel -  high power pulse
$$ ;d1 : relaxation delay; 1-5 * T1
$$ ;NS: 1 * n, total number of scans: NS * TD0
$$ 
$$ 
$$ 
$$ ;$Id: zg,v 1.7.10.2 2006/11/10 11:04:15 ber Exp $
##$RELAX= 
##$BRUKER FILE EXP=uxnmr.par
$$ ##TITLE= Parameter file, TOPSPIN		Version 1.3
$$ ##JCAMPDX= 5.0
$$ ##DATATYPE= Parameter Values
$$ ##ORIGIN= Bruker BioSpin GmbH
$$ ##OWNER= Administrator
$$ $$ 2008-03-03 09:42:28.895 +0100  WUR\bruker@RIK1030
$$ $$ C:/Bruker/TOPSPIN/conf/instr/avance400/uxnmr.par
$$ ##$ACB= 0
$$ ##$ACBTAT= (0..15)
0 88 72 0 0 0 0 0 0 0 0 0 0 0 0 0 
$$ ##$ACBTBA= (0..15)
0 0 0 0 0 0 0 0 0 0 0 0 0 0 0 0 
$$ ##$ACBTCTL= (0..15)
0 0 0 0 0 0 0 0 0 0 0 0 0 0 0 0 
$$ ##$ACBTDI= (0..15)
0 102 102 0 0 0 0 0 0 0 0 0 0 0 0 0 
$$ ##$ACBTDM= (0..15)
0 10 10 0 0 0 0 0 0 0 0 0 0 0 0 0 
$$ ##$ACBTFHI= (0..15)
0 400 400 0 0 0 0 0 0 0 0 0 0 0 0 0 
$$ ##$ACBTFL= (0..15)
0 73 74 0 0 0 0 0 0 0 0 0 0 0 0 0 
$$ ##$ACBTFLO= (0..15)
0 14 14 0 0 0 0 0 0 0 0 0 0 0 0 0 
$$ ##$ACBTOUT= (0..15)
0 1 2 0 0 0 0 0 0 0 0 0 0 0 0 0 
$$ ##$ACBTPO= (0..15)
0 150000 60000 0 0 0 0 0 0 0 0 0 0 0 0 0 
$$ ##$ACBTPW= (0..15)
0 10 10 0 0 0 0 0 0 0 0 0 0 0 0 0 
$$ ##$ACBTSB= (0..15)
0 0 0 0 0 0 0 0 0 0 0 0 0 0 0 0 
$$ ##$ACBTY= <no>
$$ ##$AQSBDHW= (0..31)
255 255 1 4 4 255 255 255 0 0 255 255 255 255 255 255 255 255 255 0 255 
255 255 255 255 255 255 255 255 255 255 255 
$$ ##$AQSBDID= (0..31)
255 255 88 83 83 255 255 255 65 67 255 255 255 255 255 255 255 255 255 
66 255 255 255 255 255 255 255 255 255 255 255 255 
$$ ##$AQSBDNO= (0..31)
255 255 1 1 2 255 255 255 1 1 255 255 255 255 255 255 255 255 255 1 255 
255 255 255 255 255 255 255 255 255 255 255 
$$ ##$AQSBDTY= (0..31)
255 255 3 16 16 255 255 255 5 9 255 255 255 255 255 255 255 255 255 7 
255 255 255 255 255 255 255 255 255 255 255 255 
$$ ##$AQSBUAD= (0..31)
255 255 52 36 37 255 255 255 54 26 255 255 255 255 255 255 255 255 255 
32 255 255 255 255 255 255 255 255 255 255 255 255 
$$ ##$AQSECL= (0..31)
255 255 2 3 3 255 255 255 5 2 255 255 255 255 255 255 255 255 255 255 
255 255 255 255 255 255 255 255 255 255 255 255 
$$ ##$AQSECLS= (0..31)
255 255 3 2 2 255 255 255 0 0 255 255 255 255 255 255 255 255 255 255 
255 255 255 255 255 255 255 255 255 255 255 255 
$$ ##$ATT19F= (0..1)
0 0 
$$ ##$ATT1H= (0..1)
0 0 
$$ ##$ATT3H= (0..1)
0 0 
$$ ##$ATTX= (0..1)
0 0 
$$ ##$ATTY= (0..1)
0 0 
$$ ##$ATTZ= (0..1)
0 0 
$$ ##$BACSAIR= no
$$ ##$BACSCAP= 60
$$ ##$BACSDEL= 10
$$ ##$BACSFCM= no
$$ ##$BACSOPT= <>
$$ ##$BACSTY= <tty08>
$$ ##$BARPTY= <no>
$$ ##$BFREQ= 400.13
$$ ##$BIRDS= yes
$$ ##$BMPC= 0
$$ ##$BMPCTY= <no>
$$ ##$BPSUTY= <no>
$$ ##$BSMS= 1
$$ ##$BSMSTY= <tty02>
$$ ##$CFASMOD= (0..7)
1 1 1 1 1 1 1 1 
$$ ##$CFASMUL= (0..7)
1 1 1 1 1 1 1 1 
$$ ##$CNFTXDR= (0..7)
6 6 0 0 0 0 0 0 
$$ ##$COMDIG2= 0
$$ ##$CPDBTY= <no>
$$ ##$CRCOTY= <no>
$$ ##$DATSTAT= no
$$ ##$DIGI140= (0..7)
0 0 0 0 0 0 0 0 
$$ ##$DIGIB12= (0..7)
0 0 0 0 0 0 0 0 
$$ ##$DIGIB16= (0..7)
0 0 0 0 0 0 0 0 
$$ ##$DIGIFA= (0..7)
0 0 0 0 0 0 0 0 
$$ ##$DIGIHA= (0..7)
0 0 0 0 0 0 0 0 
$$ ##$DIGIHAF= (0..7)
0 0 0 0 0 0 0 0 
$$ ##$DIGIHRD= (0..7)
0 0 0 0 0 0 0 0 
$$ ##$DIGIIA= (0..7)
0 0 0 0 0 0 0 0 
$$ ##$DIGIO16= (0..7)
0 0 0 0 0 0 0 0 
$$ ##$DIGISA= (0..7)
1 0 0 0 0 0 0 0 
$$ ##$DIGISAF= (0..7)
0 0 0 0 0 0 0 0 
$$ ##$DIGISL= (0..7)
0 0 0 0 0 0 0 0 
$$ ##$DIGITYI= (0..7)
0 0 0 0 0 0 0 0 
$$ ##$DIGITYP= (0..7)
0 0 0 0 0 0 0 0 
$$ ##$DIGITZ= 0
$$ ##$DRU= no
$$ ##$FCUMEM= (0..7)
2093056 2093056 0 0 0 0 0 0 
$$ ##$FCUPAL= (0..7)
260 260 0 0 0 0 0 0 
$$ ##$FQMIX= 0
$$ ##$FUNCMOD= <>
$$ ##$GCUTYPE= 2
$$ ##$GTUTY= <no>
$$ ##$HFAC= 3
$$ ##$HPCU= 0
$$ ##$HPCUTY= <no>
$$ ##$HPTXLP= (0..3)
-1 -1 -1 -1 
$$ ##$HPTXPI= (0..3)
0 0 0 0 
$$ ##$HPTXPO= (0..3)
0 0 0 0 
$$ ##$HPTXTY= (0..3)
0 0 0 0 
$$ ##$IF451= 0
$$ ##$IFREQ= 1
$$ ##$INTFPR= 0
$$ ##$IPSO= no
$$ ##$LOCKTY= <tty03>
$$ ##$LOCSWID= 0
$$ ##$M2FAC= 0
$$ ##$MASTY= <no>
$$ ##$MEMPRM= 0
$$ ##$MHFAC= 0
$$ ##$MXFAC= 0
$$ ##$NAMPD1= <2H>
$$ ##$NAMPD10= <>
$$ ##$NAMPD11= <>
$$ ##$NAMPD12= <>
$$ ##$NAMPD13= <>
$$ ##$NAMPD14= <>
$$ ##$NAMPD15= <>
$$ ##$NAMPD16= <>
$$ ##$NAMPD2= <X-BB19F_2HS>
$$ ##$NAMPD3= <1H>
$$ ##$NAMPD4= <>
$$ ##$NAMPD5= <>
$$ ##$NAMPD6= <>
$$ ##$NAMPD7= <>
$$ ##$NAMPD8= <>
$$ ##$NAMPD9= <>
$$ ##$NFCU= 2
$$ ##$NMRCH= 0
$$ ##$NMRMEM= 0
$$ ##$NRCU= 1
$$ ##$NROUT= 1
$$ ##$PAMPF1= (0..15)
75 99 67 27 0 0 0 12 117 46 8 118 1 0 0 0 
$$ ##$PAMPF2= (0..15)
0 0 0 0 0 0 0 0 0 0 0 0 0 0 0 0 
$$ ##$PAMPF3= (0..15)
0 0 0 0 0 0 0 0 0 0 0 0 0 0 0 0 
$$ ##$PAMPF4= (0..15)
0 0 0 0 0 0 0 0 0 0 0 0 0 0 0 0 
$$ ##$PAMPF5= (0..15)
0 0 0 0 0 0 0 0 0 0 0 0 0 0 0 0 
$$ ##$PAMPF6= (0..15)
0 0 0 0 0 0 0 0 0 0 0 0 0 0 0 0 
$$ ##$PAMPF7= (0..15)
0 0 0 0 0 0 0 0 0 0 0 0 0 0 0 0 
$$ ##$PAMPF8= (0..15)
0 0 0 0 0 0 0 0 0 0 0 0 0 0 0 0 
$$ ##$PH4= 0
$$ ##$PHF4TY= <no>
$$ ##$POWCHK= no
$$ ##$PRAMD1= (0..7)
0 1048576 0 0 0 1048576 0 0 
$$ ##$PRAMD10= (0..7)
0 0 0 0 0 0 0 0 
$$ ##$PRAMD11= (0..7)
0 0 0 0 0 0 0 0 
$$ ##$PRAMD12= (0..7)
0 0 0 0 0 0 0 0 
$$ ##$PRAMD13= (0..7)
0 0 0 0 0 0 0 0 
$$ ##$PRAMD14= (0..7)
0 0 0 0 0 0 0 0 
$$ ##$PRAMD15= (0..7)
0 0 0 0 0 0 0 0 
$$ ##$PRAMD16= (0..7)
0 0 0 0 0 0 0 0 
$$ ##$PRAMD17= (0..7)
0 0 0 0 0 0 0 0 
$$ ##$PRAMD18= (0..7)
0 0 0 0 0 0 0 0 
$$ ##$PRAMD19= (0..7)
0 0 0 0 0 0 0 0 
$$ ##$PRAMD2= (0..7)
2147483644 2146435071 2147483647 134217727 2147483644 2146435071 2147483647 
134217727 
$$ ##$PRAMD20= (0..7)
0 0 0 0 0 0 0 0 
$$ ##$PRAMD21= (0..7)
0 0 0 0 0 0 0 0 
$$ ##$PRAMD3= (0..7)
2 0 0 0 2 0 0 0 
$$ ##$PRAMD4= (0..7)
2147483644 2146435071 2147483647 134217727 2147483644 2146435071 2147483647 
134217727 
$$ ##$PRAMD5= (0..7)
0 0 0 0 0 0 0 0 
$$ ##$PRAMD6= (0..7)
0 0 0 0 0 0 0 0 
$$ ##$PRAMD7= (0..7)
0 0 0 0 0 0 0 0 
$$ ##$PRAMD8= (0..7)
0 0 0 0 0 0 0 0 
$$ ##$PRAMD9= (0..7)
0 0 0 0 0 0 0 0 
$$ ##$PRAMLED= (0..1)
15 15 
$$ ##$PRAMP1= <tty01>
$$ ##$PRAMP2= <no>
$$ ##$PRAMP3= <no>
$$ ##$PRAMP4= <no>
$$ ##$PRAMP5= <no>
$$ ##$PRAMP6= <no>
$$ ##$PRAMP7= <no>
$$ ##$PRAMP8= <no>
$$ ##$PRAMPTP= 0
$$ ##$PREPTY= <no>
$$ ##$PRESHLD= 0
$$ ##$PTS160= -1
$$ ##$PTSA2X= (0..7)
0 0 0 0 0 0 0 0 
$$ ##$PTSF2X= (0..7)
0 0 0 0 0 0 0 0 
$$ ##$PTSFMX= (0..7)
429.9 429.9 0 0 0 0 0 0 
$$ ##$PULCHK= no
$$ ##$RCUCDS= (0..7)
8388608 0 0 0 0 0 0 0 
$$ ##$RCUCFS= (0..7)
4096 0 0 0 0 0 0 0 
$$ ##$RCUCSS= (0..7)
1048576 0 0 0 0 0 0 0 
$$ ##$RCUI2C1= (0..7)
78 0 0 0 0 0 0 0 
$$ ##$RCUI2C2= (0..7)
0 0 0 0 0 0 0 0 
$$ ##$RCUI2C3= (0..7)
0 0 0 0 0 0 0 0 
$$ ##$RCUI2C4= (0..7)
0 0 0 0 0 0 0 0 
$$ ##$RCUI2C5= (0..7)
0 0 0 0 0 0 0 0 
$$ ##$RCUI2C6= (0..7)
0 0 0 0 0 0 0 0 
$$ ##$RCUI2C7= (0..7)
0 0 0 0 0 0 0 0 
$$ ##$RCUI2C8= (0..7)
0 0 0 0 0 0 0 0 
$$ ##$RDCU= 0
$$ ##$RGTYPE= (0..7)
5 0 0 0 0 0 0 0 
$$ ##$RG_max= (0..7)
46341 0 0 0 0 0 0 0 
$$ ##$RG_min= (0..7)
1 0 0 0 0 0 0 0 
$$ ##$RG_tab1= (0..255)
1 1.1 1.3 1.4 1.6 1.8 2 2.2 2.5 2.8 3.2 3.6 4 4.5 5 5.7 6.3 7.1 8 9 10.1 
11.3 12.7 14.3 16 18 20.2 22.6 25.4 28.5 32 35.9 40.3 45.3 50.8 57 64 
71.8 80.6 90.5 101.6 114 128 143.7 161.3 181 203.2 228.1 256 287.4 322.5 
362 406.4 456.1 512 574.7 645.1 724.1 812.7 912.3 1024 1149.4 1290.2 1448.2 
1625.5 1824.6 2048 2298.8 2580.3 2896.3 3251 3649.1 4096 4597.6 5160.6 
5792.6 6502 7298.2 8192 9195.2 10321.3 11585.2 13004 14596.5 16384 18390.4 
20642.5 23170.5 26008 29193 32768 36780.8 41285.1 46341 -1 -1 -1 -1 -1 
-1 -1 -1 -1 -1 -1 -1 -1 -1 -1 -1 -1 -1 -1 -1 -1 -1 -1 -1 -1 -1 -1 -1 -1 
-1 -1 -1 -1 -1 -1 -1 -1 -1 -1 -1 -1 -1 -1 -1 -1 -1 -1 -1 -1 -1 -1 -1 -1 
-1 -1 -1 -1 -1 -1 -1 -1 -1 -1 -1 -1 -1 -1 -1 -1 -1 -1 -1 -1 -1 -1 -1 -1 
-1 -1 -1 -1 -1 -1 -1 -1 -1 -1 -1 -1 -1 -1 -1 -1 -1 -1 -1 -1 -1 -1 -1 -1 
-1 -1 -1 -1 -1 -1 -1 -1 -1 -1 -1 -1 -1 -1 -1 -1 -1 -1 -1 -1 -1 -1 -1 -1 
-1 -1 -1 -1 -1 -1 -1 -1 -1 -1 -1 -1 -1 -1 -1 -1 -1 -1 -1 -1 -1 -1 -1 -1 
-1 -1 -1 -1 -1 -1 -1 -1 -1 -1 -1 -1 -1 
$$ ##$RG_tab2= (0..255)
-1 -1 -1 -1 -1 -1 -1 -1 -1 -1 -1 -1 -1 -1 -1 -1 -1 -1 -1 -1 -1 -1 -1 -1 
-1 -1 -1 -1 -1 -1 -1 -1 -1 -1 -1 -1 -1 -1 -1 -1 -1 -1 -1 -1 -1 -1 -1 -1 
-1 -1 -1 -1 -1 -1 -1 -1 -1 -1 -1 -1 -1 -1 -1 -1 -1 -1 -1 -1 -1 -1 -1 -1 
-1 -1 -1 -1 -1 -1 -1 -1 -1 -1 -1 -1 -1 -1 -1 -1 -1 -1 -1 -1 -1 -1 -1 -1 
-1 -1 -1 -1 -1 -1 -1 -1 -1 -1 -1 -1 -1 -1 -1 -1 -1 -1 -1 -1 -1 -1 -1 -1 
-1 -1 -1 -1 -1 -1 -1 -1 -1 -1 -1 -1 -1 -1 -1 -1 -1 -1 -1 -1 -1 -1 -1 -1 
-1 -1 -1 -1 -1 -1 -1 -1 -1 -1 -1 -1 -1 -1 -1 -1 -1 -1 -1 -1 -1 -1 -1 -1 
-1 -1 -1 -1 -1 -1 -1 -1 -1 -1 -1 -1 -1 -1 -1 -1 -1 -1 -1 -1 -1 -1 -1 -1 
-1 -1 -1 -1 -1 -1 -1 -1 -1 -1 -1 -1 -1 -1 -1 -1 -1 -1 -1 -1 -1 -1 -1 -1 
-1 -1 -1 -1 -1 -1 -1 -1 -1 -1 -1 -1 -1 -1 -1 -1 -1 -1 -1 -1 -1 -1 -1 -1 
-1 -1 -1 -1 -1 -1 -1 -1 -1 -1 -1 -1 -1 -1 -1 -1 
$$ ##$RG_tab3= (0..255)
-1 -1 -1 -1 -1 -1 -1 -1 -1 -1 -1 -1 -1 -1 -1 -1 -1 -1 -1 -1 -1 -1 -1 -1 
-1 -1 -1 -1 -1 -1 -1 -1 -1 -1 -1 -1 -1 -1 -1 -1 -1 -1 -1 -1 -1 -1 -1 -1 
-1 -1 -1 -1 -1 -1 -1 -1 -1 -1 -1 -1 -1 -1 -1 -1 -1 -1 -1 -1 -1 -1 -1 -1 
-1 -1 -1 -1 -1 -1 -1 -1 -1 -1 -1 -1 -1 -1 -1 -1 -1 -1 -1 -1 -1 -1 -1 -1 
-1 -1 -1 -1 -1 -1 -1 -1 -1 -1 -1 -1 -1 -1 -1 -1 -1 -1 -1 -1 -1 -1 -1 -1 
-1 -1 -1 -1 -1 -1 -1 -1 -1 -1 -1 -1 -1 -1 -1 -1 -1 -1 -1 -1 -1 -1 -1 -1 
-1 -1 -1 -1 -1 -1 -1 -1 -1 -1 -1 -1 -1 -1 -1 -1 -1 -1 -1 -1 -1 -1 -1 -1 
-1 -1 -1 -1 -1 -1 -1 -1 -1 -1 -1 -1 -1 -1 -1 -1 -1 -1 -1 -1 -1 -1 -1 -1 
-1 -1 -1 -1 -1 -1 -1 -1 -1 -1 -1 -1 -1 -1 -1 -1 -1 -1 -1 -1 -1 -1 -1 -1 
-1 -1 -1 -1 -1 -1 -1 -1 -1 -1 -1 -1 -1 -1 -1 -1 -1 -1 -1 -1 -1 -1 -1 -1 
-1 -1 -1 -1 -1 -1 -1 -1 -1 -1 -1 -1 -1 -1 -1 -1 
$$ ##$RG_tab4= (0..255)
-1 -1 -1 -1 -1 -1 -1 -1 -1 -1 -1 -1 -1 -1 -1 -1 -1 -1 -1 -1 -1 -1 -1 -1 
-1 -1 -1 -1 -1 -1 -1 -1 -1 -1 -1 -1 -1 -1 -1 -1 -1 -1 -1 -1 -1 -1 -1 -1 
-1 -1 -1 -1 -1 -1 -1 -1 -1 -1 -1 -1 -1 -1 -1 -1 -1 -1 -1 -1 -1 -1 -1 -1 
-1 -1 -1 -1 -1 -1 -1 -1 -1 -1 -1 -1 -1 -1 -1 -1 -1 -1 -1 -1 -1 -1 -1 -1 
-1 -1 -1 -1 -1 -1 -1 -1 -1 -1 -1 -1 -1 -1 -1 -1 -1 -1 -1 -1 -1 -1 -1 -1 
-1 -1 -1 -1 -1 -1 -1 -1 -1 -1 -1 -1 -1 -1 -1 -1 -1 -1 -1 -1 -1 -1 -1 -1 
-1 -1 -1 -1 -1 -1 -1 -1 -1 -1 -1 -1 -1 -1 -1 -1 -1 -1 -1 -1 -1 -1 -1 -1 
-1 -1 -1 -1 -1 -1 -1 -1 -1 -1 -1 -1 -1 -1 -1 -1 -1 -1 -1 -1 -1 -1 -1 -1 
-1 -1 -1 -1 -1 -1 -1 -1 -1 -1 -1 -1 -1 -1 -1 -1 -1 -1 -1 -1 -1 -1 -1 -1 
-1 -1 -1 -1 -1 -1 -1 -1 -1 -1 -1 -1 -1 -1 -1 -1 -1 -1 -1 -1 -1 -1 -1 -1 
-1 -1 -1 -1 -1 -1 -1 -1 -1 -1 -1 -1 -1 -1 -1 -1 
$$ ##$RG_tab5= (0..255)
-1 -1 -1 -1 -1 -1 -1 -1 -1 -1 -1 -1 -1 -1 -1 -1 -1 -1 -1 -1 -1 -1 -1 -1 
-1 -1 -1 -1 -1 -1 -1 -1 -1 -1 -1 -1 -1 -1 -1 -1 -1 -1 -1 -1 -1 -1 -1 -1 
-1 -1 -1 -1 -1 -1 -1 -1 -1 -1 -1 -1 -1 -1 -1 -1 -1 -1 -1 -1 -1 -1 -1 -1 
-1 -1 -1 -1 -1 -1 -1 -1 -1 -1 -1 -1 -1 -1 -1 -1 -1 -1 -1 -1 -1 -1 -1 -1 
-1 -1 -1 -1 -1 -1 -1 -1 -1 -1 -1 -1 -1 -1 -1 -1 -1 -1 -1 -1 -1 -1 -1 -1 
-1 -1 -1 -1 -1 -1 -1 -1 -1 -1 -1 -1 -1 -1 -1 -1 -1 -1 -1 -1 -1 -1 -1 -1 
-1 -1 -1 -1 -1 -1 -1 -1 -1 -1 -1 -1 -1 -1 -1 -1 -1 -1 -1 -1 -1 -1 -1 -1 
-1 -1 -1 -1 -1 -1 -1 -1 -1 -1 -1 -1 -1 -1 -1 -1 -1 -1 -1 -1 -1 -1 -1 -1 
-1 -1 -1 -1 -1 -1 -1 -1 -1 -1 -1 -1 -1 -1 -1 -1 -1 -1 -1 -1 -1 -1 -1 -1 
-1 -1 -1 -1 -1 -1 -1 -1 -1 -1 -1 -1 -1 -1 -1 -1 -1 -1 -1 -1 -1 -1 -1 -1 
-1 -1 -1 -1 -1 -1 -1 -1 -1 -1 -1 -1 -1 -1 -1 -1 
$$ ##$RG_tab6= (0..255)
-1 -1 -1 -1 -1 -1 -1 -1 -1 -1 -1 -1 -1 -1 -1 -1 -1 -1 -1 -1 -1 -1 -1 -1 
-1 -1 -1 -1 -1 -1 -1 -1 -1 -1 -1 -1 -1 -1 -1 -1 -1 -1 -1 -1 -1 -1 -1 -1 
-1 -1 -1 -1 -1 -1 -1 -1 -1 -1 -1 -1 -1 -1 -1 -1 -1 -1 -1 -1 -1 -1 -1 -1 
-1 -1 -1 -1 -1 -1 -1 -1 -1 -1 -1 -1 -1 -1 -1 -1 -1 -1 -1 -1 -1 -1 -1 -1 
-1 -1 -1 -1 -1 -1 -1 -1 -1 -1 -1 -1 -1 -1 -1 -1 -1 -1 -1 -1 -1 -1 -1 -1 
-1 -1 -1 -1 -1 -1 -1 -1 -1 -1 -1 -1 -1 -1 -1 -1 -1 -1 -1 -1 -1 -1 -1 -1 
-1 -1 -1 -1 -1 -1 -1 -1 -1 -1 -1 -1 -1 -1 -1 -1 -1 -1 -1 -1 -1 -1 -1 -1 
-1 -1 -1 -1 -1 -1 -1 -1 -1 -1 -1 -1 -1 -1 -1 -1 -1 -1 -1 -1 -1 -1 -1 -1 
-1 -1 -1 -1 -1 -1 -1 -1 -1 -1 -1 -1 -1 -1 -1 -1 -1 -1 -1 -1 -1 -1 -1 -1 
-1 -1 -1 -1 -1 -1 -1 -1 -1 -1 -1 -1 -1 -1 -1 -1 -1 -1 -1 -1 -1 -1 -1 -1 
-1 -1 -1 -1 -1 -1 -1 -1 -1 -1 -1 -1 -1 -1 -1 -1 
$$ ##$RG_tab7= (0..255)
-1 -1 -1 -1 -1 -1 -1 -1 -1 -1 -1 -1 -1 -1 -1 -1 -1 -1 -1 -1 -1 -1 -1 -1 
-1 -1 -1 -1 -1 -1 -1 -1 -1 -1 -1 -1 -1 -1 -1 -1 -1 -1 -1 -1 -1 -1 -1 -1 
-1 -1 -1 -1 -1 -1 -1 -1 -1 -1 -1 -1 -1 -1 -1 -1 -1 -1 -1 -1 -1 -1 -1 -1 
-1 -1 -1 -1 -1 -1 -1 -1 -1 -1 -1 -1 -1 -1 -1 -1 -1 -1 -1 -1 -1 -1 -1 -1 
-1 -1 -1 -1 -1 -1 -1 -1 -1 -1 -1 -1 -1 -1 -1 -1 -1 -1 -1 -1 -1 -1 -1 -1 
-1 -1 -1 -1 -1 -1 -1 -1 -1 -1 -1 -1 -1 -1 -1 -1 -1 -1 -1 -1 -1 -1 -1 -1 
-1 -1 -1 -1 -1 -1 -1 -1 -1 -1 -1 -1 -1 -1 -1 -1 -1 -1 -1 -1 -1 -1 -1 -1 
-1 -1 -1 -1 -1 -1 -1 -1 -1 -1 -1 -1 -1 -1 -1 -1 -1 -1 -1 -1 -1 -1 -1 -1 
-1 -1 -1 -1 -1 -1 -1 -1 -1 -1 -1 -1 -1 -1 -1 -1 -1 -1 -1 -1 -1 -1 -1 -1 
-1 -1 -1 -1 -1 -1 -1 -1 -1 -1 -1 -1 -1 -1 -1 -1 -1 -1 -1 -1 -1 -1 -1 -1 
-1 -1 -1 -1 -1 -1 -1 -1 -1 -1 -1 -1 -1 -1 -1 -1 
$$ ##$RG_tab8= (0..255)
-1 -1 -1 -1 -1 -1 -1 -1 -1 -1 -1 -1 -1 -1 -1 -1 -1 -1 -1 -1 -1 -1 -1 -1 
-1 -1 -1 -1 -1 -1 -1 -1 -1 -1 -1 -1 -1 -1 -1 -1 -1 -1 -1 -1 -1 -1 -1 -1 
-1 -1 -1 -1 -1 -1 -1 -1 -1 -1 -1 -1 -1 -1 -1 -1 -1 -1 -1 -1 -1 -1 -1 -1 
-1 -1 -1 -1 -1 -1 -1 -1 -1 -1 -1 -1 -1 -1 -1 -1 -1 -1 -1 -1 -1 -1 -1 -1 
-1 -1 -1 -1 -1 -1 -1 -1 -1 -1 -1 -1 -1 -1 -1 -1 -1 -1 -1 -1 -1 -1 -1 -1 
-1 -1 -1 -1 -1 -1 -1 -1 -1 -1 -1 -1 -1 -1 -1 -1 -1 -1 -1 -1 -1 -1 -1 -1 
-1 -1 -1 -1 -1 -1 -1 -1 -1 -1 -1 -1 -1 -1 -1 -1 -1 -1 -1 -1 -1 -1 -1 -1 
-1 -1 -1 -1 -1 -1 -1 -1 -1 -1 -1 -1 -1 -1 -1 -1 -1 -1 -1 -1 -1 -1 -1 -1 
-1 -1 -1 -1 -1 -1 -1 -1 -1 -1 -1 -1 -1 -1 -1 -1 -1 -1 -1 -1 -1 -1 -1 -1 
-1 -1 -1 -1 -1 -1 -1 -1 -1 -1 -1 -1 -1 -1 -1 -1 -1 -1 -1 -1 -1 -1 -1 -1 
-1 -1 -1 -1 -1 -1 -1 -1 -1 -1 -1 -1 -1 -1 -1 -1 
$$ ##$ROUTER= 3
$$ ##$RX22TY= <tty10>
$$ ##$SCMTY= <no>
$$ ##$SPECTR= 5
$$ ##$SY2FLAG= 0
$$ ##$TFXNUM= 0
$$ ##$TRIPLO2= 0
$$ ##$VTUTY= <tty05>
$$ ##$WBREFAM= (0..15)
100 100 100 100 100 100 100 100 100 100 100 100 100 100 100 100 
$$ ##$WBREFPH= (0..15)
0 0 0 0 0 0 0 0 0 0 0 0 0 0 0 0 
$$ ##$XFAC= 2
$$ ##END=
##$RELAX= 
$$ Bruker specific parameters
$$ --------------------------
##$DU= <P:\NMR-data>
##$EXPNO= 1
##$NAME= <NMR_apolar_Ctrol_p7.5C>
##$PROCNO= 1
##$TYPE= <nmr>
##$USER= <Ainhoa_raw_data>
##$ACQT0= -4.83829889523336
##$AMP= (0..31)
100 100 100 100 100 100 100 100 100 100 100 100 100 100 100 100 100 100
100 100 100 100 100 100 100 100 100 100 100 100 100 100
##$ANAVPT= -1
##$AQSEQ= 0
##$AQ_mod= 3
##$AUNM= <au_zg>
##$AUTOPOS= <22 >
##$BF1= 400.13
##$BF2= 100.612769
##$BF3= 400.13
##$BF4= 400.13
##$BF5= 500.13
##$BF6= 500.13
##$BF7= 500.13
##$BF8= 500.13
##$BYTORDA= 0
##$CFDGTYP= 0
##$CFRGTYP= 5
##$CHEMSTR= <none>
##$CNST= (0..63)
1 1 145 1 1 1 1 1 1 1 1 1 1 1 1 1 1 1 1 1 1 1 1 1 1 1 1 1 1 1 1 1 1 1 1
1 1 1 1 1 1 1 1 1 1 1 1 1 1 1 1 1 1 1 1 1 1 1 1 1 1 1 1 1
##$CPDPRG= <>
##$CPDPRG1= <>
##$CPDPRG2= <>
##$CPDPRG3= <>
##$CPDPRG4= <mlev>
##$CPDPRG5= <mlev>
##$CPDPRG6= <mlev>
##$CPDPRG7= <mlev>
##$CPDPRG8= <mlev>
##$CPDPRGB= <>
##$CPDPRGT= <>
##$D= (0..63)
0 2 0 0 0 0 0 0 0 0.06 0 0 2e-005 0 0 0 0.0002 0 0 0 0 0 0 0 0 0 0 0 0
0 0 0 0 0 0 0 0 0 0 0 0 0 0 0 0 0 0 0 0 0 0 0 0 0 0 0 0 0 0 0 0 0 0 0
##$DATE= 1213874460
##$DBL= (0..7)
120 120 120 120 120 120 120 120
##$DBP= (0..7)
150 150 150 150 150 150 150 150
##$DBP07= 0
##$DBPNAM0= <>
##$DBPNAM1= <>
##$DBPNAM2= <>
##$DBPNAM3= <>
##$DBPNAM4= <>
##$DBPNAM5= <>
##$DBPNAM6= <>
##$DBPNAM7= <>
##$DBPOAL= (0..7)
0.5 0.5 0.5 0.5 0.5 0.5 0.5 0.5
##$DBPOFFS= (0..7)
0 0 0 0 0 0 0 0
##$DE= 6
##$DECBNUC= <off>
##$DECIM= 24
##$DECNUC= <off>
##$DECSTAT= 4
##$DIGMOD= 0
##$DIGTYP= 7
##$DL= (0..7)
0 120 120 120 120 120 120 120
##$DP= (0..7)
150 150 150 150 150 150 150 150
##$DP07= 0
##$DPNAME0= <>
##$DPNAME1= <>
##$DPNAME2= <>
##$DPNAME3= <>
##$DPNAME4= <>
##$DPNAME5= <>
##$DPNAME6= <>
##$DPNAME7= <>
##$DPOAL= (0..7)
0.5 0.5 0.5 0.5 0.5 0.5 0.5 0.5
##$DPOFFS= (0..7)
0 0 0 0 0 0 0 0
##$DQDMODE= 0
##$DR= 18
##$DS= 4
##$DSLIST= <SSSSSSSSSSSSSSS>
##$DSPFIRM= 0
##$DSPFVS= -1
##$DTYPA= 0
##$EXP= <AID_chl>
##$F1LIST= <111111111111111>
##$F2LIST= <222222222222222>
##$F3LIST= <333333333333333>
##$FCUCHAN= (0..9)
0 2 1 0 0 0 0 0 0 0
##$FL1= 90
##$FL2= 90
##$FL3= 90
##$FL4= 90
##$FOV= 20
##$FQ1LIST= <freqlist>
##$FQ2LIST= <freqlist>
##$FQ3LIST= <freqlist>
##$FQ4LIST= <freqlist>
##$FQ5LIST= <freqlist>
##$FQ6LIST= <freqlist>
##$FQ7LIST= <freqlist>
##$FQ8LIST= <freqlist>
##$FRQLO3= 1882485.02994012
##$FRQLO3N= 0
##$FS= (0..7)
83 83 83 83 83 83 83 83
##$FTLPGN= 0
##$FW= 90000
##$FnMODE= 0
##$FnTYPE= 0
##$GP031= 0
##$GPNAM0= <sine.100>
##$GPNAM1= <sine.100>
##$GPNAM10= <sine.100>
##$GPNAM11= <sine.100>
##$GPNAM12= <sine.100>
##$GPNAM13= <sine.100>
##$GPNAM14= <sine.100>
##$GPNAM15= <sine.100>
##$GPNAM16= <sine.100>
##$GPNAM17= <sine.100>
##$GPNAM18= <sine.100>
##$GPNAM19= <sine.100>
##$GPNAM2= <sine.100>
##$GPNAM20= <sine.100>
##$GPNAM21= <sine.100>
##$GPNAM22= <sine.100>
##$GPNAM23= <sine.100>
##$GPNAM24= <sine.100>
##$GPNAM25= <sine.100>
##$GPNAM26= <sine.100>
##$GPNAM27= <sine.100>
##$GPNAM28= <sine.100>
##$GPNAM29= <sine.100>
##$GPNAM3= <sine.100>
##$GPNAM30= <sine.100>
##$GPNAM31= <sine.100>
##$GPNAM4= <sine.100>
##$GPNAM5= <sine.100>
##$GPNAM6= <sine.100>
##$GPNAM7= <sine.100>
##$GPNAM8= <sine.100>
##$GPNAM9= <sine.100>
##$GPX= (0..31)
0 0 0 0 0 0 0 0 0 0 0 0 0 0 0 0 0 0 0 0 0 0 0 0 0 0 0 0 0 0 0 0
##$GPY= (0..31)
0 0 0 0 0 0 0 0 0 0 0 0 0 0 0 0 0 0 0 0 0 0 0 0 0 0 0 0 0 0 0 0
##$GPZ= (0..31)
0 0 0 0 0 0 0 0 0 0 0 0 0 0 0 0 0 0 0 0 0 0 0 0 0 0 0 0 0 0 0 0
##$GRDPROG= <>
##$GRPDLY= -1
##$HDDUTY= 20
##$HDRATE= 20
##$HGAIN= (0..3)
0 0 0 0
##$HL1= 1
##$HL2= 35
##$HL3= 16
##$HL4= 17
##$HOLDER= 0
##$HPMOD= (0..7)
0 0 0 0 0 0 0 0
##$HPPRGN= 0
##$IN= (0..63)
0.001 0.001 0.001 0.001 0.001 0.001 0.001 0.001 0.001 0.001 0.001 0.001
0.001 0.001 0.001 0.001 0.001 0.001 0.001 0.001 0.001 0.001 0.001 0.001
0.001 0.001 0.001 0.001 0.001 0.001 0.001 0.001 0.001 0.001 0.001 0.001
0.001 0.001 0.001 0.001 0.001 0.001 0.001 0.001 0.001 0.001 0.001 0.001
0.001 0.001 0.001 0.001 0.001 0.001 0.001 0.001 0.001 0.001 0.001 0.001
0.001 0.001 0.001 0.001
##$INF= (0..7)
0 0 0 0 0 0 0 0
##$INP= (0..63)
0 0 0 0 0 0 0 0 0 0 0 0 0 0 0 0 0 0 0 0 0 0 0 0 0 0 0 0 0 0 0 0 0 0 0 0
0 0 0 0 0 0 0 0 0 0 0 0 0 0 0 0 0 0 0 0 0 0 0 0 0 0 0 0
##$INSTRUM= <avance400>
##$L= (0..31)
1 1 1 1 1 1 1 1 1 1 1 1 1 1 1 1 1 1 1 1 1 1 1 1 1 1 1 1 1 1 1 1
##$LFILTER= 100
##$LGAIN= -15
##$LINPSTP= 10
##$LOCKED= yes
##$LOCKFLD= 3193
##$LOCKGN= 118.800003051758
##$LOCKPOW= -35
##$LOCKPPM= 7.23999977111816
##$LOCNUC= <2H>
##$LOCPHAS= 356
##$LOCSHFT= yes
##$LOCSW= 0
##$LTIME= 0.200000002980232
##$MASR= 4200
##$MASRLST= <masrlst>
##$NBL= 1
##$NC= -2
##$NLOGCH= 1
##$NS= 128
##$NUC1= <1H>
##$NUC2= <13C>
##$NUC3= <off>
##$NUC4= <off>
##$NUC5= <off>
##$NUC6= <off>
##$NUC7= <off>
##$NUC8= <off>
##$NUCLEI= 0
##$NUCLEUS= <off>
##$O1= 1922.3
##$O2= 4979.85804243228
##$O3= 1900.52349393
##$O4= 1900.52349393
##$O5= 0
##$O6= 0
##$O7= 0
##$O8= 0
##$OBSCHAN= (0..9)
0 0 0 0 0 0 0 0 0 0
##$OVERFLW= 0
##$P= (0..63)
7.6 7.6 15.2 14.9 29.8 16.5 25 50 0 0 0 0 0 0 0 200000 1000 2500 0 600
2500 0 0 0 0 200 0 7.6 1000 0 0 0 0 0 0 0 0 0 0 0 0 0 0 0 0 0 0 0 0 0 0
0 0 0 0 0 0 0 0 0 0 0 0 0
##$PACOIL= (0..15)
0 0 0 0 0 0 0 0 0 0 0 0 0 0 0 0
##$PAPS= 2
##$PARMODE= 0
##$PCPD= (0..9)
100 100 70 100 100 100 100 100 100 100
##$PHCOR= (0..31)
0 0 0 0 0 0 0 0 0 0 0 0 0 0 0 0 0 0 0 0 0 0 0 0 0 0 0 0 0 0 0 0
##$PHLIST= <>
##$PHP= 1
##$PH_ref= 0
##$PL= (0..63)
120 0 -4 120 120 120 120 120 120 60 10.34 22.38 9 120 120 120 120 120 0
120 120 120 120 120 120 120 120 22.38 120 120 9 120 120 120 120 120 120
120 120 120 120 120 120 120 120 120 120 120 120 120 120 120 120 120 120
120 120 120 120 120 120 120 120 120
##$PLSTEP= 0.1
##$PLSTRT= -6
##$POWMOD= 0
##$PQPHASE= 0
##$PQSCALE= 0
##$PR= 1
##$PRECHAN= (0..15)
-1 1 2 -1 -1 -1 -1 -1 -1 -1 -1 -1 -1 -1 -1 -1
##$PRGAIN= 0
##$PROBHD= <5 mm PABBI 1H-BB Z-GRD Z811201/0006
>
##$PROSOL= no
##$PULPROG= <zg>
##$PW= 0
##$PYNM= <acqu.py>
##$QNP= 1
##$RD= 0
##$RECCHAN= (0..15)
-1 -1 -1 -1 -1 -1 -1 -1 -1 -1 -1 -1 -1 -1 -1 -1
##$RECPH= 0
##$RECPRE= (0..15)
-1 -1 -1 -1 -1 -1 -1 -1 -1 -1 -1 -1 -1 -1 -1 -1
##$RECPRFX= (0..15)
-1 -1 -1 -1 -1 -1 -1 -1 -1 -1 -1 -1 -1 -1 -1 -1
##$RECSEL= (0..15)
0 0 0 0 0 0 0 0 0 0 0 0 0 0 0 0
##$RG= 181
##$RO= 0
##$ROUTWD1= (0..23)
0 0 0 0 0 0 0 0 0 0 0 0 0 0 0 0 0 0 0 0 1 1 0 0
##$ROUTWD2= (0..23)
0 0 0 0 0 1 0 0 0 0 0 0 0 0 0 0 0 0 1 0 1 1 0 0
##$RSEL= (0..9)
0 1 2 0 0 0 0 0 0 0
##$S= (0..7)
83 4 83 83 83 83 83 83
##$SEOUT= 0
##$SFO1= 400.1319223
##$SFO2= 100.617748858042
##$SFO3= 400.131900523494
##$SFO4= 400.131900523494
##$SFO5= 500.13
##$SFO6= 500.13
##$SFO7= 500.13
##$SFO8= 500.13
##$SOLVENT= <CDCl3>
##$SP= (0..31)
1 120 120 120 0 0 120 120 0 0 0 120 0 0 120 0 150 150 120 120.87 118.96
122.27 114.95 150 150 150 150 150 150 120 120 120
##$SP07= 0
##$SPECTR= 0
##$SPNAM0= <gauss>
##$SPNAM1= <Gaus1.1000>
##$SPNAM10= <gauss>
##$SPNAM11= <Gaus1.1000>
##$SPNAM12= <gauss>
##$SPNAM13= <gauss>
##$SPNAM14= <Gaus1.1000>
##$SPNAM15= <Gaus1.1000>
##$SPNAM16= <gauss>
##$SPNAM17= <gauss>
##$SPNAM18= <Gaus1.1000>
##$SPNAM19= <Gaus1.1000>
##$SPNAM2= <Gaus1.1000>
##$SPNAM20= <Gaus1.1000>
##$SPNAM21= <Gaus1.1000>
##$SPNAM22= <Gaus1.1000>
##$SPNAM23= <gauss>
##$SPNAM24= <gauss>
##$SPNAM25= <gauss>
##$SPNAM26= <gauss>
##$SPNAM27= <gauss>
##$SPNAM28= <gauss>
##$SPNAM29= <Gaus1.1000>
##$SPNAM3= <Gaus1.1000>
##$SPNAM30= <Gaus1.1000>
##$SPNAM31= <Gaus1.1000>
##$SPNAM4= <gauss>
##$SPNAM5= <gauss>
##$SPNAM6= <Gaus1.1000>
##$SPNAM7= <Gaus1.1000>
##$SPNAM8= <gauss>
##$SPNAM9= <gauss>
##$SPOAL= (0..31)
0.5 0.5 0.5 0.5 0.5 0.5 0.5 0.5 0.5 0.5 0.5 0.5 0.5 0.5 0.5 0.5 0.5 0.5
0.5 0.5 0.5 0.5 0.5 0.5 0.5 0.5 0.5 0.5 0.5 0.5 0.5 0.5
##$SPOFFS= (0..31)
0 0 0 0 0 0 0 0 0 0 0 0 0 0 0 0 0 0 0 0 0 0 0 0 0 0 0 0 0 0 0 0
##$SUBNAM0= <"">
##$SUBNAM1= <"">
##$SUBNAM2= <"">
##$SUBNAM3= <"">
##$SUBNAM4= <"">
##$SUBNAM5= <"">
##$SUBNAM6= <"">
##$SUBNAM7= <"">
##$SUBNAM8= <"">
##$SUBNAM9= <"">
##$SW= 12.4709369134976
##$SWIBOX= (0..15)
0 1 2 0 0 0 0 0 0 0 0 0 0 0 0 0
##$SW_h= 4990.01996007984
##$SWfinal= 0
##$TD= 16244
##$TD0= 1
##$TE= 301.7
##$TE2= 300
##$TE3= 300
##$TEG= 300
##$TL= (0..7)
0 120 120 120 120 120 120 120
##$TP= (0..7)
150 150 150 150 150 150 150 150
##$TP07= 0
##$TPNAME0= <>
##$TPNAME1= <>
##$TPNAME2= <>
##$TPNAME3= <>
##$TPNAME4= <>
##$TPNAME5= <>
##$TPNAME6= <>
##$TPNAME7= <>
##$TPOAL= (0..7)
0.5 0.5 0.5 0.5 0.5 0.5 0.5 0.5
##$TPOFFS= (0..7)
0 0 0 0 0 0 0 0
##$TUNHIN= 0
##$TUNHOUT= 0
##$TUNXOUT= 0
##$USERA1= <user>
##$USERA2= <user>
##$USERA3= <user>
##$USERA4= <user>
##$USERA5= <user>
##$V9= 5
##$VALIST= <valist>
##$VCLIST= <CCCCCCCCCCCCCCC>
##$VD= 0
##$VDLIST= <DDDDDDDDDDDDDDD>
##$VPLIST= <PPPPPPPPPPPPPPP>
##$VTLIST= <TTTTTTTTTTTTTTT>
##$WBST= 1024
##$WBSW= 15.53612
##$XGAIN= (0..3)
0 0 0 0
##$XL= 0
##$YL= 0
##$YMAX_a= 2721419
##$YMIN_a= -1956930
##$ZGOPTNS= <>
##$ZL1= 120
##$ZL2= 120
##$ZL3= 120
##$ZL4= 120
##$ABSF1= 10
##$ABSF2= 0
##$ABSG= 5
##$ABSL= 3
##$ALPHA= 0
##$AQORDER= 0
##$ASSFAC= 0
##$ASSFACI= 0
##$ASSFACX= 0
##$ASSWID= 0
##$AUNMP= <proc_1H_AID>
##$AXLEFT= 0
##$AXNAME= <>
##$AXNUC= <off>
##$AXRIGHT= 0
##$AXTYPE= 0
##$AXUNIT= <>
##$AZFE= 0.1
##$AZFW= 0.1
##$BCFW= 1
##$BC_mod= 2
##$BYTORDP= 0
##$COROFFS= 0
##$CY= 12.5
##$DATMOD= 1
##$DC= 2
##$DFILT= <>
##$DTYPP= 0
##$F1P= 9.9967504570787
##$F2P= -9.53364507338961e-007
##$FCOR= 1
##$FTSIZE= 65536
##$FT_mod= 4
##$GAMMA= 1
##$GB= 0
##$INTBC= 1
##$INTSCL= 1
##$ISEN= 128
##$LB= 1
##$LEV0= 0
##$LPBIN= 0
##$MAXI= 10000
##$MC2= 0
##$MEAN= 0
##$ME_mod= 0
##$MI= 0.02
##$NCOEF= 0
##$NC_proc= 0
##$NLEV= 6
##$NOISF1= 8.174992
##$NOISF2= 6.675002
##$NSP= 1
##$NTH_PI= 0
##$NZP= 0
##$OFFSET= 11.01498
##$PC= 1
##$PHC0= -170.5102
##$PHC1= -10.00055
##$PH_mod= 0
##$PKNL= yes
##$PPARMOD= 0
##$PPDIAG= 0
##$PPIPTYP= 0
##$PPMPNUM= 100
##$PPRESOL= 1
##$PSCAL= 0
##$PSIGN= 0
##$PYNMP= <proc.py>
##$REVERSE= no
##$SF= 400.130009885034
##$SI= 131072
##$SIGF1= 5.6
##$SIGF2= 5.2
##$SINO= 400
##$SIOLD= 131072
##$SPECTYP= <>
##$SREGLST= <1H.CDCl3>
##$SSB= 2
##$STSI= 0
##$STSR= 0
##$SW_p= 4990.01996007982
##$SYMM= 0
##$S_DEV= 0
##$TDeff= 16244
##$TDoff= 0
##$TI= <>
##$TILT= no
##$TM1= 0
##$TM2= 0
##$TOPLEV= 0
##$USERP1= <user>
##$USERP2= <user>
##$USERP3= <user>
##$USERP4= <user>
##$USERP5= <user>
##$WDW= 4
##$XDIM= 8192
##$YMAX_p= 0
##$YMIN_p= 0
##$CURPLOT= <\\rik006s\net8_hp>
##$CURPRIN= <$\\rik006s\net8_hp>
##$DFORMAT= <normdp>
##$LAYOUT= <+/1d_h.xwp>
##$LFORMAT= <normlp>
##$PFORMAT= <normpl>
##$SURQMSG= 1
$$ End of Bruker specific parameters
$$ ---------------------------------
##NTUPLES= NMR FID
##VAR_NAME=  TIME,          FID/REAL,        FID/IMAG
##SYMBOL=    X,             R,               I
##VAR_TYPE=  INDEPENDENT,   DEPENDENT,       DEPENDENT
##VAR_FORM=  AFFN,          ASDF,            ASDF
##VAR_DIM=   8122,          8122,            8122
##UNITS=     SECONDS,       ARBITRARY UNITS, ARBITRARY UNITS
##FACTOR=    0.0002004,     1,               1
##FIRST=     0,             -2252861,        388267
##LAST=      1.6274484,     -25496,          -12526
##MIN=       0,             -2252861,        -2252861
##MAX=       1.6274484,     2575618,         2575618
$$ Real data points
##PAGE= N=1
##DATA TABLE= (X++(R..R)), XYDATA
0 -2252861
1  -325292
2  2575618
3  -820353
4 -1866042
5   950790
6   901502
7 -1033538
8   281888
9  1238728
10  -562460
11  -894817
12  1188452
13  1104968
14  -805526
15  -743782
16   813765
17   451004
18  -693836
19  -180310
20   409700
21  -611987
22  -500734
23   844195
24   163662
25 -1313886
26   -88266
27  1017015
28  -332595
29  -545716
30   917676
31    47374
32 -1078877
33   798479
34  1478452
35 -1130537
36 -1275623
37  1391068
38  1039381
39 -1254798
40  -530367
41   874954
42  -127163
43  -639172
44   531424
45   191998
46 -1114048
47  -214282
48  1386033
49   281571
50 -1417036
51  -251019
52  1367468
53   180691
54  -929301
55   273020
56   601074
57  -545229
58    64898
59   878301
60  -602716
61 -1012391
62   799039
63   587704
64  -967387
65  -194075
66   705373
67  -386078
68  -410696
69   744820
70    85987
71  -966020
72    79077
73  1006474
74    53307
75  -662284
76    12961
77   398069
78   -58199
79   -83684
80   260170
81  -249766
82  -582797
83   497575
84   843638
85  -722731
86 -1024373
87   665590
88   773236
89  -674428
90  -434983
91   464947
92   -73091
93  -181668
94   622392
95   -21540
96  -901589
97   229759
98   999829
99  -229253
100  -652728
101   326769
102   290286
103  -282424
104   125675
105   179422
106  -500858
107  -236329
108   520388
109   185294
110  -456574
111  -241826
112   216356
113   148208
114   -68939
115    -6413
116     7240
117  -171968
118   116818
119   576137
120    19674
121  -702237
122    16501
123   719358
124   -16350
125  -429289
126    97429
127      480
128  -162913
129   377706
130    85539
131  -801973
132  -228635
133   746870
134   171799
135  -601623
136  -165754
137   294259
138   115809
139    10977
140    33196
141  -160704
142  -128835
143   349679
144   447667
145  -208531
146  -449416
147   183985
148   386105
149  -142623
150  -197477
151    65595
152  -144271
153  -118904
154   347923
155    44399
156  -605934
157  -174289
158   474496
159    88223
160  -283860
161    20998
162    42743
163   -89724
164   320472
165   309249
166  -455091
167  -357119
168   568517
169   447941
170  -371593
171  -311195
172   155229
173   109884
174    11885
175     7553
176  -239954
177  -299015
178   167911
179   404778
180   -83093
181  -512280
182   -90070
183   458288
184   161626
185  -280915
186   -34880
187   127870
188   -21768
189   225750
190   242748
191  -402218
192  -314774
193   447670
194   269567
195  -336215
196  -115268
197    99441
198  -127327
199    65826
200   241260
201  -294243
202  -442919
203   252763
204   477352
205  -123772
206  -366383
207    41002
208   234468
209    55436
210    47613
211     4114
212  -255686
213   -38422
214   492106
215   159499
216  -555612
217  -253108
218   422508
219   189015
220  -257865
221  -120262
222    -8226
223   -66181
224   172351
225   207078
226  -300921
227  -384446
228   272447
229   448739
230  -128964
231  -276297
232   100968
233   128959
234    31158
235   150661
236   -54675
237  -366126
238    20163
239   454707
240    38784
241  -433348
242  -142175
243   216111
244    84701
245   -74448
246   -42748
247  -128491
248  -129340
249   264313
250   349813
251  -297994
252  -456968
253   295927
254   454970
255  -176662
256  -197407
257   130253
258   -40935
259     8870
260   326697
261  -110424
262  -548569
263    68469
264   519478
265   -49735
266  -409091
267   -50867
268   153120
269    36534
270    46871
271      673
272  -234190
273  -103103
274   388504
275   292245
276  -326988
277  -306378
278   253463
279   251776
280   -98215
281   -69005
282   -31096
283  -143965
284   129104
285   327284
286  -165889
287  -485280
288    42615
289   423418
290    12037
291  -313514
292   -49069
293   111496
294    18585
295   138067
296    95610
297  -333102
298  -197586
299   457702
300   302498
301  -384322
302  -245832
303   234734
304   110531
305   -55537
306    42655
307  -137675
308  -226695
309   212884
310   366796
311  -180856
312  -427569
313    66825
314   354559
315    15244
316  -184929
317   -35848
318   -23133
319    33394
320   275217
321    42986
322  -441001
323  -143093
324   435858
325   175818
326  -304263
327  -150012
328    89580
329    54382
330    89119
331    51355
332  -225496
333  -217742
334   242040
335   363132
336  -142036
337  -371803
338    62791
339   288726
340    19556
341   -81221
342   -32895
343  -148091
344    31970
345   362632
346    24461
347  -459083
348  -120071
349   350932
350   128958
351  -193549
352  -122700
353    -7576
354    36309
355   159447
356   100741
357  -262441
358  -272122
359   257483
360   383434
361  -157175
362  -314589
363    93421
364   184587
365    16138
366    61015
367   -83795
368  -288161
369    98494
370   420984
371   -45068
372  -412937
373   -64050
374   246309
375    92824
376   -82459
377  -112047
378  -115169
379    28976
380   255457
381   115169
382  -294202
383  -242281
384   247253
385   300780
386  -104928
387  -198012
388     4509
389    66777
390   123421
391   125171
392  -174532
393  -296803
394   106380
395   353209
396    -7075
397  -327593
398  -107086
399   172733
400   105368
401   -21202
402   -76136
403  -180247
404   -32719
405   339261
406   179522
407  -351510
408  -221263
409   281269
410   201563
411   -95253
412   -71127
413   -72560
414   -48860
415   215568
416   191992
417  -246735
418  -310419
419   131074
420   301842
421   -19845
422  -235779
423   -90275
424    68675
425    94619
426   103576
427   -67537
428  -294927
429   -25636
430   396477
431   131512
432  -315251
433  -134734
434   165456
435   111780
436    51036
437   -26514
438  -208725
439   -65913
440   295469
441   195900
442  -236832
443  -273266
444    95874
445   245225
446    17360
447  -161630
448  -104409
449   -15772
450   109086
451   199489
452   -77633
453  -356494
454   -12730
455   372850
456    91832
457  -251435
458  -100400
459    80370
460    80051
461   120672
462    11726
463  -258730
464  -120347
465   318961
466   240596
467  -248139
468  -263371
469   116266
470   166240
471    -2134
472   -18236
473  -121278
474  -174955
475   172675
476   323189
477  -143744
478  -369843
479    34430
480   284251
481    68429
482  -124464
483  -109917
484   -34789
485    89112
486   188243
487    23124
488  -289609
489  -181230
490   302902
491   274776
492  -241622
493  -246002
494   126824
495    95147
496     9694
497    98943
498  -143241
499  -274474
500   220162
501   383003
502  -169023
503  -344246
504    60828
505   199562
506    42218
507   -27182
508  -100124
509  -141212
510    73035
511   268726
512    35526
513  -332677
514  -173268
515   285600
516   227268
517  -169644
518  -163266
519    40456
520    38293
521   105112
522   148892
523  -187638
524  -311586
525   186632
526   391639
527  -113327
528  -342116
529    18606
530   174352
531    20528
532    23806
533   -37831
534  -241377
535    -2134
536   389878
537    77348
538  -393878
539  -126698
540   271148
541   137223
542   -64208
543   -74848
544   -99238
545     2180
546   219795
547   120094
548  -234945
549  -266143
550   127380
551   318502
552   -31291
553  -294601
554   -38371
555   144310
556    30935
557    66155
558      767
559  -297059
560   -51725
561   441464
562   115530
563  -394311
564  -101101
565   236809
566    64922
567    -4416
568     6812
569  -194583
570   -96273
571   286020
572   186916
573  -268841
574  -278901
575   126241
576   266918
577     4443
578  -174844
579   -90379
580    24289
581   122531
582   166003
583   -79781
584  -314965
585    -6216
586   374268
587   107229
588  -285788
589  -132329
590   135905
591    95610
592    34764
593   -15145
594  -199230
595  -125238
596   279960
597   241418
598  -265801
599  -278078
600   164536
601   195797
602   -35287
603   -46774
604   -82995
605  -112064
606   166881
607   259672
608  -135261
609  -306674
610    33511
611   260015
612    97580
613  -139245
614  -165597
615     1186
616   130679
617   111773
618   -25003
619  -229008
620  -152933
621   262352
622   278702
623  -216585
624  -280139
625   118514
626   172447
627    11657
628     6616
629  -128672
630  -173460
631   206903
632   308973
633  -168791
634  -325235
635    60171
636   234479
637    33104
638  -105158
639  -100280
640   -60169
641    81668
642   196935
643    -9324
644  -283323
645   -98830
646   270577
647   169190
648  -160715
649  -143750
650    33489
651    73881
652   106724
653    49452
654  -185457
655  -179732
656   180850
657   273299
658  -100194
659  -290175
660   -14087
661   184985
662    67340
663   -35028
664   -91564
665  -152073
666    67021
667   312813
668    14520
669  -357873
670   -87161
671   282243
672   132320
673  -112614
674  -115913
675   -53494
676    72139
677   182768
678    22570
679  -236966
680  -160704
681   178067
682   243452
683   -93088
684  -252795
685     3342
686   162597
687    51011
688     1008
689   -64514
690  -172551
691    56787
692   308346
693     1168
694  -305343
695   -54755
696   187551
697    76470
698   -26089
699   -66802
700  -130748
701     7510
702   236376
703    95293
704  -258373
705  -208688
706   179758
707   241430
708   -68567
709  -189051
710   -40555
711    60011
712   124139
713   101654
714  -159142
715  -253146
716   115319
717   317989
718   -11030
719  -266264
720   -73220
721   155698
722   126275
723    -1980
724   -97607
725  -134897
726    17828
727   235395
728    99304
729  -255813
730  -191964
731   172341
732   169589
733   -76648
734  -103116
735   -63940
736   -31413
737   154413
738   158579
739  -168790
740  -237742
741   111623
742   272271
743    28138
744  -171518
745   -86710
746    69983
747   120815
748    83597
749   -74902
750  -236010
751   -50156
752   292549
753   132070
754  -292999
755  -201458
756   147505
757   135077
758    -1546
759   -51428
760  -150670
761   -51163
762   257007
763   189254
764  -199744
765  -218607
766   124118
767   232958
768    24806
769  -134184
770  -101945
771     4032
772   106974
773   113300
774   -90695
775  -264089
776   -40801
777   258818
778   102396
779  -196725
780  -134127
781    67897
782   115255
783    89867
784    -5954
785  -161129
786   -89217
787   213802
788   230329
789  -144771
790  -276205
791    44952
792   215415
793    17112
794  -104327
795   -99305
796  -103565
797    97514
798   263684
799   -74891
800  -347442
801    13638
802   309226
803    75100
804  -134825
805   -86141
806   -16479
807    95257
808   175141
809   -23894
810  -247360
811   -99319
812   204397
813   174624
814  -141773
815  -237597
816    11708
817   151490
818    53613
819   -22721
820   -92606
821  -121585
822   115781
823   283571
824   -17282
825  -280850
826   -35602
827   229121
828   103900
829   -80876
830  -112236
831   -92434
832    33924
833   187456
834    31201
835  -287192
836  -184722
837   215542
838   210270
839  -129056
840  -182661
841      188
842    96554
843   148916
844    78397
845  -165748
846  -157736
847   186096
848   279125
849   -49197
850  -251307
851   -66766
852   156994
853   108253
854   -64479
855  -133609
856  -110007
857    10495
858   197609
859    83934
860  -272512
861  -186793
862   218564
863   188771
864   -89611
865   -90648
866   -28270
867     5751
868   183942
869   144719
870  -200963
871  -212456
872   154639
873   237716
874   -22939
875  -187280
876  -106359
877    77036
878   154004
879    32244
880  -149278
881  -177703
882    30123
883   237855
884    80267
885  -247759
886  -183326
887   158491
888   199424
889   -34135
890  -127212
891   -80882
892    10171
893   174538
894   148214
895  -177303
896  -246613
897   134848
898   287336
899   -26773
900  -180411
901   -30139
902    32378
903    78707
904   139582
905  -103080
906  -294586
907    29748
908   283825
909    13866
910  -217174
911  -106747
912    32944
913   115569
914   109330
915   -94108
916  -198214
917    22930
918   232035
919   135895
920  -126037
921  -205215
922    55495
923   256278
924    60854
925  -160549
926  -109792
927     3244
928   111454
929   146598
930  -107161
931  -301629
932     1022
933   277276
934    49868
935  -193268
936  -109488
937    33437
938   119278
939   133253
940   -46435
941  -207830
942   -28471
943   249631
944   163077
945  -151472
946  -190271
947    44649
948   162343
949    66379
950   -74249
951  -158759
952   -82030
953   146273
954   191234
955   -98674
956  -266278
957   -17419
958   231949
959   106263
960  -127806
961  -133438
962   -10373
963    98154
964   163768
965     5196
966  -255573
967  -104793
968   267811
969   166618
970  -179323
971  -162963
972    23166
973    81695
974   122092
975    17041
976  -216737
977  -111349
978   225897
979   195645
980  -104039
981  -195626
982   -32601
983   156642
984   139820
985   -71703
986  -174331
987   -58408
988    98895
989   157333
990     2711
991  -240510
992  -138218
993   210683
994   185537
995  -122819
996  -151590
997    -4587
998    66170
999   146500
1000    78983
1001  -194253
1002  -174254
1003   193535
1004   254124
1005   -86042
1006  -220099
1007   -23591
1008   108474
1009    92926
1010    17574
1011  -148379
1012  -186277
1013    92286
1014   255475
1015   -24530
1016  -260945
1017   -71629
1018   165471
1019   135174
1020    -8550
1021  -119430
1022  -101507
1023    86315
1024   205758
1025    47490
1026  -185614
1027  -156239
1028   124900
1029   224782
1030   -30498
1031  -212670
1032   -74646
1033    85134
1034   106185
1035    47656
1036  -130170
1037  -212351
1038    64100
1039   269883
1040    12438
1041  -234399
1042   -88462
1043   124957
1044   145537
1045    37925
1046   -99102
1047  -130461
1048    36049
1049   210901
1050   104405
1051  -191490
1052  -206968
1053   107301
1054   217048
1055   -22148
1056  -162679
1057   -82596
1058    10910
1059   125868
1060   131669
1061  -138307
1062  -250528
1063    77505
1064   273385
1065    22099
1066  -185941
1067   -84955
1068    75382
1069   134337
1070    87297
1071   -85421
1072  -190502
1073     2269
1074   232934
1075    95353
1076  -202395
1077  -178369
1078    75447
1079   151242
1080    29972
1081   -94427
1082  -148658
1083   -27738
1084   183265
1085   142164
1086  -133450
1087  -209699
1088    36264
1089   229935
1090    93019
1091  -146367
1092  -135051
1093    42320
1094   133188
1095    96746
1096   -53065
1097  -209788
1098   -67813
1099   234332
1100   143968
1101  -197338
1102  -177896
1103    64186
1104   115846
1105    64533
1106   -31017
1107  -170296
1108   -77856
1109   201180
1110   184342
1111  -124148
1112  -209713
1113    27911
1114   194199
1115    86758
1116   -91659
1117  -138299
1118   -38476
1119   118875
1120   156929
1121   -57842
1122  -243592
1123   -49479
1124   220531
1125   117533
1126  -126275
1127  -147514
1128   -13927
1129   110870
1130   128640
1131   -27697
1132  -188273
1133   -84867
1134   169107
1135   186909
1136   -73068
1137  -207717
1138   -26608
1139   166965
1140   111546
1141   -51500
1142  -136438
1143   -89502
1144   107724
1145   205111
1146   -28073
1147  -239518
1148   -66245
1149   182984
1150   134113
1151   -73296
1152  -150070
1153   -56652
1154    90684
1155   147547
1156     8867
1157  -189398
1158  -132183
1159   154847
1160   207957
1161   -72784
1162  -197867
1163   -15759
1164   109638
1165   100007
1166    39689
1167  -133535
1168  -165382
1169   125814
1170   243500
1171   -46726
1172  -219775
1173   -51753
1174   118309
1175   116902
1176     4436
1177  -142814
1178  -130118
1179    84447
1180   190095
1181    14277
1182  -191261
1183  -132324
1184   115558
1185   185171
1186   -14114
1187  -161171
1188   -82584
1189    77190
1190   154301
1191    56720
1192  -142406
1193  -158652
1194    85430
1195   222563
1196    19701
1197  -198871
1198  -106008
1199   104736
1200   134847
1201    13859
1202  -110400
1203  -143168
1204    19469
1205   211372
1206    71310
1207  -220597
1208  -148039
1209   127069
1210   142265
1211    -3746
1212   -94298
1213  -118086
1214    14037
1215   194328
1216    99461
1217  -164226
1218  -158438
1219    90543
1220   194762
1221    41415
1222  -138171
1223  -120143
1224    49133
1225   145885
1226    70783
1227  -109827
1228  -190818
1229     7777
1230   219665
1231    66239
1232  -191344
1233  -139253
1234    65042
1235   130546
1236    63294
1237   -79719
1238  -160718
1239    -1451
1240   207447
1241   115398
1242  -136564
1243  -161022
1244    50776
1245   190061
1246    71633
1247  -119181
1248  -130076
1249    10227
1250   129135
1251   102892
1252   -92566
1253  -211638
1254   -19116
1255   202804
1256    87730
1257  -154961
1258  -148785
1259    30861
1260   130039
1261    86957
1262   -57971
1263  -166502
1264   -37894
1265   195700
1266   155517
1267  -125762
1268  -184635
1269    46690
1270   164856
1271    65188
1272   -55364
1273  -136895
1274   -72879
1275   150754
1276   168219
1277  -116995
1278  -224236
1279     -285
1280   165261
1281    83873
1282   -79147
1283  -153492
1284   -45778
1285   140921
1286   137936
1287   -58972
1288  -175307
1289   -53794
1290   171510
1291   171700
1292   -82512
1293  -182297
1294     6055
1295   147168
1296    98076
1297   -29439
1298  -145840
1299   -96606
1300   135836
1301   182424
1302   -78670
1303  -220471
1304   -35830
1305   146843
1306   104461
1307   -60181
1308  -148950
1309   -67099
1310   105111
1311   164790
1312    -5003
1313  -199101
1314   -88455
1315   182021
1316   172124
1317   -75475
1318  -154786
1319   -28539
1320    96812
1321   134062
1322    19589
1323  -177906
1324  -133069
1325   143701
1326   190296
1327   -63535
1328  -196194
1329   -57635
1330   106463
1331   117709
1332       87
1333  -141505
1334  -125112
1335    96524
1336   209091
1337    -4926
1338  -200831
1339   -79983
1340   129634
1341   141723
1342    -3622
1343  -139117
1344  -106167
1345    86584
1346   175614
1347    14454
1348  -162883
1349  -119601
1350    87382
1351   193142
1352    11567
1353  -196358
1354   -88996
1355   117101
1356   116891
1357    11578
1358   -99442
1359  -151512
1360    36428
1361   229262
1362    36255
1363  -221995
1364   -97438
1365   120473
1366   116119
1367    23382
1368   -90480
1369  -144307
1370    35120
1371   209935
1372    60256
1373  -176128
1374  -132775
1375    86716
1376   168418
1377    30067
1378  -132580
1379  -120325
1380    41467
1381   148899
1382    63237
1383  -127750
1384  -170324
1385    35437
1386   196571
1387    50201
1388  -161754
1389  -120543
1390    64426
1391   136937
1392    54378
1393   -83018
1394  -139348
1395     -645
1396   187105
1397   104760
1398  -152655
1399  -160768
1400    68142
1401   154336
1402    39746
1403   -89782
1404  -129872
1405   -14406
1406   159795
1407   105914
1408  -128904
1409  -172367
1410    27003
1411   163967
1412    80555
1413  -108537
1414  -146875
1415    25203
1416   149326
1417    76646
1418   -68374
1419  -149376
1420   -42924
1421   178215
1422   141453
1423  -139076
1424  -171859
1425    56740
1426   131431
1427    51502
1428   -30413
1429  -139851
1430   -79288
1431   169258
1432   154816
1433  -129292
1434  -179591
1435    24818
1436   134460
1437    80243
1438   -51836
1439  -147728
1440   -45858
1441   146962
1442   124452
1443   -77507
1444  -159950
1445   -29589
1446   142028
1447   130884
1448   -67145
1449  -165839
1450   -20772
1451   136334
1452   101194
1453   -48520
1454  -145489
1455   -74193
1456   121530
1457   168881
1458   -59278
1459  -208287
1460   -23722
1461   160648
1462    86254
1463   -52754
1464  -114182
1465   -81942
1466    94984
1467   189270
1468   -29704
1469  -214639
1470   -38367
1471   164431
1472   103085
1473   -43183
1474  -122534
1475   -80803
1476    93931
1477   157220
1478   -26911
1479  -173745
1480   -75622
1481   111274
1482   152108
1483   -17502
1484  -171663
1485   -73657
1486   121453
1487   126324
1488   -17259
1489  -125506
1490  -101104
1491    83774
1492   195412
1493    -1273
1494  -195535
1495   -70875
1496   128406
1497   120717
1498   -13265
1499  -125794
1500  -107909
1501    67582
1502   176011
1503    16147
1504  -183194
1505  -111213
1506   111300
1507   159395
1508    -7720
1509  -149218
1510   -91184
1511    74702
1512   152920
1513    38479
1514  -141982
1515  -131423
1516    88888
1517   192129
1518    20653
1519  -169191
1520  -105156
1521    90792
1522   141303
1523    10908
1524  -119744
1525  -120328
1526    29480
1527   171302
1528    62422
1529  -175042
1530  -146072
1531    97192
1532   155304
1533     6998
1534   -99268
1535  -102706
1536    16080
1537   177613
1538    96944
1539  -150665
1540  -153087
1541    80709
1542   172192
1543    34629
1544  -125124
1545  -135099
1546    27316
1547   160309
1548    62209
1549  -135254
1550  -154382
1551    27498
1552   175531
1553    75260
1554  -143510
1555  -147807
1556    58069
1557   162994
1558    62031
1559   -93357
1560  -130883
1561    10661
1562   168343
1563   104860
1564  -121560
1565  -177164
1566    26553
1567   172461
1568    60538
1569  -122995
1570  -132651
1571     5660
1572   125559
1573   104871
1574   -75348
1575  -185265
1576    -7283
1577   197835
1578    96437
1579  -120838
1580  -128022
1581    16029
1582   130041
1583   104736
1584   -66290
1585  -175079
1586   -32124
1587   163669
1588   112244
1589  -107451
1590  -174441
1591    -7439
1592   155801
1593    99307
1594   -78634
1595  -142645
1596   -26230
1597   141587
1598   144685
1599   -66003
1600  -189387
1601   -19157
1602   175756
1603   107797
1604   -88622
1605  -149094
1606   -30567
1607   115901
1608   115871
1609   -53835
1610  -176725
1611   -63150
1612   146442
1613   146664
1614   -69080
1615  -170124
1616   -16870
1617   140216
1618   113709
1619   -24809
1620  -135315
1621   -78283
1622   123276
1623   167295
1624   -49253
1625  -190798
1626   -54133
1627   128731
1628   115254
1629   -44998
1630  -153483
1631   -76514
1632   102304
1633   149007
1634   -14580
1635  -171632
1636   -83074
1637   145047
1638   167637
1639   -41601
1640  -152911
1641   -46365
1642   101414
1643   134923
1644     3374
1645  -164808
1646  -112189
1647   114597
1648   163192
1649   -36724
1650  -172246
1651   -78474
1652    98036
1653   140067
1654    -3150
1655  -148198
1656   -93424
1657    91698
1658   167412
1659    19421
1660  -161428
1661  -105450
1662   110469
1663   158846
1664    -7870
1665  -143384
1666   -93328
1667    64356
1668   148113
1669    30584
1670  -153638
1671  -128011
1672    85514
1673   173592
1674    15550
1675  -151366
1676   -98810
1677    80944
1678   144736
1679    29438
1680  -122992
1681  -131241
1682    52470
1683   184212
1684    37913
1685  -171512
1686  -118529
1687    83086
1688   143128
1689    26245
1690  -117060
1691  -128851
1692    43644
1693   180134
1694    59338
1695  -146002
1696  -131165
1697    69547
1698   169321
1699    40164
1700  -133254
1701  -121541
1702    38118
1703   142681
1704    61002
1705  -120536
1706  -157221
1707    31810
1708   177716
1709    57345
1710  -135720
1711  -126861
1712    41825
1713   150549
1714    75790
1715   -99383
1716  -138084
1717    23227
1718   165734
1719    86265
1720  -117474
1721  -161109
1722    25021
1723   159866
1724    54066
1725  -113751
1726  -132962
1727    -1894
1728   139199
1729   105477
1730  -101312
1731  -173538
1732    25492
1733   179285
1734    74266
1735   -96904
1736  -124334
1737     3610
1738   145557
1739   107600
1740   -88358
1741  -167215
1742    -9653
1743   156064
1744    93396
1745  -111252
1746  -166257
1747    -1782
1748   144184
1749    86418
1750   -75466
1751  -139362
1752   -22210
1753   147514
1754   131856
1755   -74901
1756  -165667
1757    -7408
1758   157377
1759   101297
1760   -76068
1761  -140713
1762   -29185
1763   115948
1764   115795
1765   -56700
1766  -181462
1767   -52029
1768   151613
1769   115845
1770   -80313
1771  -143753
1772   -21441
1773   120276
1774   128873
1775   -29959
1776  -161270
1777   -48661
1778   150056
1779   133305
1780   -59061
1781  -158995
1782   -46728
1783   127279
1784   122391
1785   -59150
1786  -158467
1787   -57186
1788   104061
1789   132400
1790   -28182
1791  -176796
1792   -69518
1793   151131
1794   139188
1795   -52325
1796  -133316
1797   -46207
1798    94617
1799   144589
1800    -3233
1801  -172113
1802   -85014
1803   130194
1804   143389
1805   -41893
1806  -153952
1807   -67964
1808    92376
1809   131266
1810    -8627
1811  -149791
1812   -93010
1813    98335
1814   160549
1815    -4536
1816  -160752
1817   -79485
1818   110509
1819   142538
1820    -8141
1821  -139804
1822   -88466
1823    80413
1824   148279
1825    13070
1826  -157191
1827  -113681
1828    98375
1829   163042
1830   -10645
1831  -152977
1832   -81156
1833    77110
1834   137932
1835    31946
1836  -137673
1837  -127568
1838    87865
1839   178097
1840     6079
1841  -151183
1842   -94012
1843    71263
1844   143695
1845    29837
1846  -135389
1847  -121722
1848    61591
1849   159742
1850    39477
1851  -141641
1852  -131342
1853    68783
1854   168045
1855    22981
1856  -133552
1857  -101384
1858    44244
1859   142920
1860    68176
1861  -124954
1862  -148968
1863    57401
1864   174274
1865    34436
1866  -132842
1867  -116214
1868    37804
1869   142758
1870    65308
1871  -115050
1872  -145394
1873    33368
1874   171156
1875    66311
1876  -130393
1877  -137209
1878    43706
1879   153037
1880    61174
1881  -102653
1882  -137354
1883    13992
1884   163539
1885    88050
1886  -118265
1887  -156159
1888    26804
1889   164478
1890    68944
1891  -113314
1892  -137769
1893    13814
1894   142127
1895    90254
1896   -85468
1897  -160318
1898    -4465
1899   174404
1900    96173
1901  -113794
1902  -143210
1903    13310
1904   135776
1905    92439
1906   -73238
1907  -156839
1908   -20991
1909   156287
1910   108519
1911   -95355
1912  -160848
1913   -10127
1914   145435
1915    96921
1916   -80979
1917  -147564
1918   -20327
1919   135820
1920   122250
1921   -66173
1922  -172902
1923   -24144
1924   161610
1925   108457
1926   -78192
1927  -145226
1928   -28345
1929   127963
1930   124034
1931   -57601
1932  -172372
1933   -43734
1934   143464
1935   122315
1936   -68541
1937  -163430
1938   -37241
1939   133832
1940   120081
1941   -50608
1942  -149915
1943   -55123
1944   123787
1945   144199
1946   -44724
1947  -173110
1948   -49661
1949   137865
1950   124381
1951   -46257
1952  -146537
1953   -58345
1954   108110
1955   138069
1956   -26885
1957  -167164
1958   -76198
1959   124970
1960   144317
1961   -42828
1962  -158456
1963   -53862
1964   105846
1965   127213
1966    -8733
1967  -151103
1968   -91274
1969   113727
1970   159086
1971   -24547
1972  -160375
1973   -66454
1974   108194
1975   140313
1976    -4681
1977  -147034
1978   -89205
1979    96789
1980   152858
1981    -2904
1982  -160573
1983   -99339
1984   101833
1985   150811
1986   -13415
1987  -150706
1988   -89644
1989    78441
1990   144465
1991    14832
1992  -148213
1993  -110326
1994    90112
1995   164046
1996    11088
1997  -142716
1998   -92851
1999    82726
2000   148263
2001    21533
2002  -128819
2003  -110724
2004    60393
2005   162025
2006    31543
2007  -154475
2008  -116245
2009    74820
2010   139239
2011    18526
2012  -124137
2013  -118699
2014    41962
2015   160721
2016    50607
2017  -138981
2018  -122728
2019    69853
2020   163262
2021    41441
2022  -124329
2023  -116970
2024    51213
2025   149865
2026    53559
2027  -117002
2028  -140081
2029    35937
2030   169406
2031    53554
2032  -138582
2033  -129548
2034    45101
2035   138930
2036    55675
2037  -105159
2038  -140982
2039    22160
2040   165427
2041    72046
2042  -116700
2043  -131222
2044    31796
2045   150853
2046    70805
2047   -98890
2048  -134465
2049    13707
2050   148033
2051    84614
2052   -96005
2053  -145070
2054     8654
2055   153616
2056    84027
2057  -103114
2058  -142110
2059     9224
2060   139019
2061    81974
2062   -82028
2063  -145928
2064   -15713
2065   149217
2066   107504
2067  -101062
2068  -159548
2069    11752
2070   142202
2071    80155
2072   -65478
2073  -136697
2074   -31718
2075   146812
2076   127275
2077   -88698
2078  -163162
2079      248
2080   136288
2081    89856
2082   -59076
2083  -146174
2084   -40804
2085   135330
2086   115440
2087   -70123
2088  -152144
2089   -35319
2090   122403
2091   118738
2092   -57172
2093  -159819
2094   -32088
2095   131554
2096   107071
2097   -43765
2098  -131188
2099   -53866
2100   116345
2101   140471
2102   -44754
2103  -163869
2104   -39021
2105   124796
2106   111410
2107   -37356
2108  -135706
2109   -64765
2110   103027
2111   139282
2112   -33929
2113  -167590
2114   -61824
2115   117258
2116   121605
2117   -34657
2118  -141693
2119   -64734
2120    98327
2121   136820
2122   -11171
2123  -147845
2124   -74496
2125   109371
2126   147180
2127   -14065
2128  -148294
2129   -66811
2130   105179
2131   127719
2132    -8300
2133  -129253
2134   -91740
2135    76548
2136   150717
2137    -4257
2138  -162069
2139   -86771
2140    93767
2141   124136
2142    -1693
2143  -123683
2144   -96252
2145    73181
2146   152864
2147    11780
2148  -136305
2149   -86767
2150    77406
2151   146323
2152    24907
2153  -133949
2154   -98396
2155    78972
2156   135635
2157    11187
2158  -120975
2159  -109963
2160    43888
2161   153382
2162    32248
2163  -153810
2164  -106198
2165    76936
2166   128360
2167    23752
2168  -104210
2169  -113551
2170    38787
2171   162913
2172    51090
2173  -136760
2174  -112958
2175    69027
2176   142100
2177    35414
2178  -106056
2179  -115101
2180    31618
2181   143050
2182    53493
2183  -119259
2184  -129402
2185    39339
2186   147195
2187    49128
2188  -112644
2189  -120605
2190    34634
2191   137249
2192    53089
2193   -97676
2194  -121201
2195    15909
2196   143995
2197    72832
2198  -106449
2199  -129956
2200    30878
2201   140065
2202    59082
2203   -89159
2204  -121583
2205     8210
2206   140774
2207    80087
2208   -95917
2209  -133085
2210    11002
2211   137891
2212    77393
2213   -94366
2214  -136940
2215    10121
2216   131152
2217    73093
2218   -75336
2219  -133674
2220   -16952
2221   142040
2222   100382
2223   -96870
2224  -139788
2225    18170
2226   123233
2227    74559
2228   -49201
2229  -132179
2230   -33551
2231   142812
2232   108296
2233   -89922
2234  -137231
2235    -3080
2236   111952
2237    87504
2238   -52407
2239  -144648
2240   -31985
2241   131751
2242    95083
2243   -67478
2244  -124866
2245   -29780
2246   109574
2247   115146
2248   -50631
2249  -150996
2250   -22637
2251   127924
2252    91708
2253   -47840
2254  -119167
2255   -50423
2256   104550
2257   131761
2258   -49273
2259  -157603
2260   -28772
2261   115384
2262    92236
2263   -31312
2264  -124526
2265   -67281
2266   104816
2267   136940
2268   -43944
2269  -152539
2270   -37243
2271   104109
2272   105012
2273   -17220
2274  -132694
2275   -69171
2276   106483
2277   126189
2278   -31622
2279  -130536
2280   -61449
2281    86045
2282   131443
2283   -10549
2284  -148572
2285   -61221
2286   104884
2287   105962
2288   -13201
2289  -111195
2290   -87163
2291    74528
2292   149313
2293   -12957
2294  -150535
2295   -56173
2296    88952
2297   106028
2298     9922
2299  -114681
2300  -100696
2301    81578
2302   147992
2303   -12568
2304  -133480
2305   -67936
2306    64031
2307   123425
2308    27177
2309  -131253
2310  -101489
2311    85994
2312   134430
2313     -553
2314  -111274
2315   -89027
2316    45698
2317   146795
2318    36585
2319  -144775
2320   -94431
2321    86796
2322   116371
2323    13404
2324   -89455
2325  -108517
2326    29807
2327   158348
2328    38403
2329  -147587
2330   -94452
2331    72639
2332   107294
2333    30149
2334   -83860
2335  -121019
2336    28811
2337   157136
2338    34375
2339  -127265
2340   -89337
2341    44531
2342   115952
2343    60730
2344   -94190
2345  -130008
2346    44568
2347   147384
2348    30813
2349   -98650
2350   -96950
2351     9127
2352   130317
2353    78406
2354  -115380
2355  -133381
2356    46539
2357   126326
2358    35806
2359   -79583
2360  -115621
2361    -7241
2362   142486
2363    83862
2364  -111738
2365  -124463
2366    36986
2367   124725
2368    63483
2369   -69100
2370  -125191
2371     2260
2372   142748
2373    76313
2374   -89546
2375  -118835
2376     1930
2377   117595
2378    82470
2379   -81101
2380  -143973
2381      554
2382   125084
2383    61639
2384   -70949
2385  -117688
2386   -21994
2387   123055
2388   105636
2389   -74670
2390  -134076
2391    10753
2392   124779
2393    75461
2394   -45649
2395  -119390
2396   -36925
2397   128332
2398   109650
2399   -79625
2400  -137502
2401   -11099
2402   100952
2403    85133
2404   -45151
2405  -145425
2406   -43680
2407   128719
2408   101213
2409   -64732
2410  -119489
2411   -28419
2412    99449
2413   121889
2414   -33579
2415  -152310
2416   -28603
2417   127254
2418    90460
2419   -41349
2420  -112031
2421   -58286
2422    91946
2423   130369
2424   -41720
2425  -155859
2426   -34111
2427   107446
2428    90161
2429   -23060
2430  -115334
2431   -68092
2432    97746
2433   131133
2434   -32154
2435  -138371
2436   -46633
2437    90278
2438   105861
2439   -12808
2440  -129091
2441   -73390
2442    95965
2443   122527
2444   -21984
2445  -123770
2446   -62803
2447    82283
2448   129292
2449     -959
2450  -133026
2451   -68154
2452    94826
2453   121489
2454    -5804
2455  -116819
2456   -83499
2457    67994
2458   133606
2459    -3161
2460  -143653
2461   -82157
2462    74008
2463   114152
2464     6169
2465  -117282
2466   -90851
2467    70831
2468   137686
2469    13036
2470  -116512
2471   -76598
2472    66428
2473   134326
2474    30231
2475  -118509
2476   -91002
2477    70076
2478   120707
2479    12554
2480  -105004
2481  -104483
2482    33601
2483   135176
2484    26994
2485  -134449
2486   -95414
2487    62032
2488   112931
2489    29920
2490   -86956
2491  -109184
2492    36451
2493   152612
2494    43109
2495  -117833
2496   -90832
2497    50152
2498   121609
2499    49920
2500   -95060
2501  -121159
2502    31540
2503   138686
2504    36902
2505  -107616
2506  -106286
2507    19791
2508   123607
2509    63578
2510  -102709
2511  -125859
2512    35299
2513   131243
2514    44442
2515   -86915
2516  -109132
2517     6349
2518   130842
2519    77586
2520   -97142
2521  -121912
2522    32614
2523   124944
2524    57240
2525   -70392
2526  -112460
2527    -4290
2528   129309
2529    78495
2530   -91845
2531  -124197
2532    11510
2533   116710
2534    65488
2535   -74702
2536  -128729
2537    -9922
2538   122142
2539    73975
2540   -75606
2541  -121514
2542    -8712
2543   122657
2544    94993
2545   -66450
2546  -127054
2547     2126
2548   126513
2549    81855
2550   -55494
2551  -121012
2552   -28347
2553   118403
2554    99440
2555   -72817
2556  -138966
2557   -17021
2558   105194
2559    81756
2560   -53418
2561  -133726
2562   -36594
2563   115179
2564   100451
2565   -53490
2566  -122241
2567   -22475
2568   107544
2569   107782
2570   -36889
2571  -131297
2572   -31203
2573   113009
2574    94829
2575   -42086
2576  -119827
2577   -48025
2578    92293
2579   110709
2580   -39139
2581  -143199
2582   -40103
2583   104493
2584    92242
2585   -31113
2586  -113649
2587   -56577
2588    92559
2589   128020
2590   -23336
2591  -136243
2592   -44405
2593   100282
2594   100466
2595   -19411
2596  -118119
2597   -69788
2598    84604
2599   125186
2600   -19905
2601  -133222
2602   -56539
2603    85909
2604   112709
2605    -6675
2606  -122950
2607   -72167
2608    87569
2609   124813
2610   -11570
2611  -118566
2612   -65039
2613    70735
2614   120538
2615     3045
2616  -130314
2617   -80135
2618    78284
2619   114997
2620    -5353
2621  -111889
2622   -73734
2623    62085
2624   125006
2625    17107
2626  -118727
2627   -82035
2628    74475
2629   122694
2630     9437
2631  -109065
2632   -81601
2633    56780
2634   124752
2635    20727
2636  -115495
2637   -94971
2638    55127
2639   122994
2640    18255
2641  -115545
2642   -94612
2643    52098
2644   126530
2645    26258
2646  -104813
2647   -93751
2648    45295
2649   130830
2650    40483
2651  -108184
2652  -100962
2653    50794
2654   129350
2655    32969
2656   -98442
2657   -98865
2658    29883
2659   125755
2660    46542
2661  -109375
2662  -109456
2663    37431
2664   119049
2665    40334
2666   -91429
2667  -105350
2668    23482
2669   128964
2670    52644
2671   -95719
2672  -103525
2673    27877
2674   119580
2675    58700
2676   -83034
2677  -114314
2678    22060
2679   130136
2680    53821
2681   -87629
2682  -105114
2683     7376
2684   113247
2685    70424
2686   -82344
2687  -129670
2688    13864
2689   128084
2690    56164
2691   -77596
2692  -106456
2693    -4425
2694   115388
2695    84792
2696   -74087
2697  -128148
2698     9135
2699   124864
2700    66507
2701   -66545
2702  -110891
2703   -14531
2704   115468
2705    87149
2706   -73327
2707  -125262
2708    -4970
2709   107664
2710    75622
2711   -55122
2712  -122530
2713   -21923
2714   117515
2715    85315
2716   -64374
2717  -112138
2718   -12141
2719    97949
2720    93225
2721   -41371
2722  -130844
2723   -22976
2724   118393
2725    83805
2726   -55253
2727  -110465
2728   -32283
2729    90705
2730   100079
2731   -42343
2732  -133422
2733   -31151
2734   106538
2735    89223
2736   -38144
2737  -115038
2738   -44055
2739    97379
2740   108895
2741   -36692
2742  -121999
2743   -36756
2744    91087
2745   103099
2746   -19190
2747  -126639
2748   -54981
2749   100869
2750   103694
2751   -37367
2752  -113454
2753   -47648
2754    73130
2755   111822
2756    -9613
2757  -132022
2758   -56400
2759    99007
2760   100440
2761   -24630
2762  -101597
2763   -58216
2764    67800
2765   121084
2766    -4592
2767  -128130
2768   -54897
2769    85203
2770    97916
2771    -4844
2772  -105947
2773   -78814
2774    70511
2775   123090
2776   -12818
2777  -120965
2778   -55628
2779    64083
2780   102795
2781    18936
2782  -114122
2783   -92735
2784    80701
2785   125573
2786   -11620
2787  -104551
2788   -60239
2789    45438
2790   116419
2791    34434
2792  -121376
2793   -96125
2794    77991
2795   117018
2796    -2623
2797   -94595
2798   -81767
2799    34338
2800   126453
2801    31467
2802  -123649
2803   -86506
2804    64460
2805   106590
2806    22146
2807   -87390
2808   -97324
2809    38778
2810   136905
2811    25610
2812  -110863
2813   -74803
2814    44086
2815   101285
2816    44892
2817   -90603
2818  -115404
2819    41500
2820   131155
2821    18975
2822   -98821
2823   -80253
2824    21102
2825   108812
2826    63929
2827   -95785
2828  -116647
2829    46109
2830   125735
2831    31347
2832   -77737
2833   -94013
2834     8613
2835   125118
2836    66566
2837  -102388
2838  -109222
2839    33601
2840   104385
2841    46760
2842   -69805
2843  -120204
2844     2429
2845   137041
2846    56301
2847   -96811
2848   -92296
2849    15910
2850    96695
2851    77299
2852   -60927
2853  -131939
2854     8954
2855   137776
2856    50630
2857   -79551
2858   -88841
2859    -8015
2860    96074
2861    88721
2862   -72539
2863  -136764
2864     9979
2865   115757
2866    52133
2867   -56860
2868  -101286
2869   -26011
2870   112523
2871    96521
2872   -73439
2873  -119805
2874     9115
2875    99432
2876    71515
2877   -35374
2878  -121508
2879   -34239
2880   124636
2881    90854
2882   -73451
2883  -109484
2884   -12928
2885    81923
2886    91006
2887   -30312
2888  -139900
2889   -34877
2890   126499
2891    82076
2892   -58387
2893   -97839
2894   -31696
2895    81494
2896   110836
2897   -33475
2898  -138506
2899   -25586
2900   109620
2901    78614
2902   -33049
2903  -102272
2904   -55093
2905    88398
2906   114857
2907   -42801
2908  -128350
2909   -26660
2910    83909
2911    86329
2912    -8602
2913  -116245
2914   -64638
2915   100772
2916   111820
2917   -40884
2918  -110021
2919   -38519
2920    66498
2921   105314
2922     1759
2923  -130771
2924   -64168
2925   100239
2926   101607
2927   -28027
2928   -99213
2929   -60771
2930    58798
2931   119985
2932     1045
2933  -132301
2934   -60359
2935    85859
2936    98721
2937     -361
2938   -99279
2939   -81095
2940    65798
2941   129450
2942    -8562
2943  -120320
2944   -54150
2945    60457
2946    98698
2947    21848
2948  -107111
2949   -94978
2950    71393
2951   123724
2952   -10880
2953  -103826
2954   -60915
2955    41041
2956   111188
2957    34803
2958  -113496
2959   -89547
2960    73115
2961   112172
2962     4691
2963   -87271
2964   -80565
2965    31226
2966   125218
2967    33446
2968  -116120
2969   -84988
2970    55625
2971   102332
2972    27104
2973   -86777
2974  -103767
2975    35173
2976   131253
2977    26681
2978  -104137
2979   -78311
2980    33659
2981   104329
2982    55225
2983   -87281
2984  -115389
2985    40730
2986   129859
2987    24125
2988   -90309
2989   -83288
2990    14413
2991   108497
2992    62936
2993   -93119
2994  -114111
2995    35176
2996   114181
2997    36270
2998   -73143
2999   -99037
3000     6284
3001   123700
3002    62338
3003   -92161
3004   -98382
3005    25819
3006   100159
3007    56955
3008   -62761
3009  -116252
3010     3457
3011   128779
3012    55893
3013   -86573
3014   -92384
3015     4848
3016    94331
3017    76547
3018   -64255
3019  -128645
3020     6005
3021   122872
3022    53935
3023   -67370
3024   -95172
3025   -14397
3026   100412
3027    89827
3028   -65847
3029  -125473
3030     2900
3031   106081
3032    64230
3033   -48033
3034  -109781
3035   -27040
3036   113702
3037    88557
3038   -66406
3039  -110423
3040    -5951
3041    89250
3042    79618
3043   -34966
3044  -124016
3045   -31699
3046   116280
3047    81100
3048   -61196
3049  -100120
3050   -22980
3051    80365
3052    92859
3053   -32933
3054  -128486
3055   -28600
3056   109069
3057    79705
3058   -41190
3059   -97486
3060   -38473
3061    84583
3062   105174
3063   -35249
3064  -124668
3065   -29380
3066    91053
3067    83761
3068   -21301
3069  -109714
3070   -55683
3071    90153
3072   107091
3073   -37057
3074  -114924
3075   -35315
3076    73023
3077    94484
3078    -3088
3079  -117815
3080   -62985
3081    95498
3082   105629
3083   -28042
3084  -102026
3085   -48498
3086    61102
3087   105729
3088     1055
3089  -122296
3090   -61525
3091    85949
3092    96770
3093   -13478
3094   -97958
3095   -66102
3096    60750
3097   116021
3098    -3539
3099  -118392
3100   -55319
3101    69986
3102    94966
3103     5532
3104   -98332
3105   -80159
3106    63330
3107   118068
3108    -4046
3109  -108412
3110   -60827
3111    52584
3112   101696
3113    21671
3114  -102199
3115   -86008
3116    62181
3117   115732
3118     5308
3119   -97509
3120   -71593
3121    40370
3122   110220
3123    30944
3124  -104802
3125   -87254
3126    54660
3127   110783
3128    19318
3129   -90574
3130   -86171
3131    35545
3132   116170
3133    29882
3134   -99409
3135   -83836
3136    40719
3137   105179
3138    35915
3139   -84810
3140   -96490
3141    33302
3142   118664
3143    30609
3144   -91440
3145   -82657
3146    28316
3147   106269
3148    46392
3149   -83507
3150  -100110
3151    30152
3152   114082
3153    35957
3154   -81993
3155   -90935
3156    15732
3157   108619
3158    52624
3159   -83106
3160  -100441
3161    21799
3162   106419
3163    49069
3164   -71996
3165  -101429
3166     8340
3167   112029
3168    58270
3169   -76653
3170   -98679
3171     9468
3172   103088
3173    64257
3174   -65201
3175  -111225
3176     1645
3177   110465
3178    61162
3179   -68733
3180  -100955
3181     -932
3182    99277
3183    70070
3184   -59048
3185  -111542
3186    -3895
3187   105479
3188    66309
3189   -59437
3190  -103194
3191    -8910
3192   100263
3193    73549
3194   -53468
3195  -108207
3196   -12359
3197    98923
3198    74843
3199   -51476
3200  -108059
3201   -17583
3202    98633
3203    79203
3204   -46475
3205  -106462
3206   -22123
3207    92955
3208    83261
3209   -43672
3210  -111983
3211   -28024
3212    93999
3213    84385
3214   -39716
3215  -108183
3216   -32022
3217    88698
3218    88787
3219   -33188
3220  -109336
3221   -36017
3222    86477
3223    95162
3224   -26037
3225  -110912
3226   -38115
3227    89632
3228    93091
3229   -27355
3230  -105923
3231   -44404
3232    76178
3233    96960
3234   -21168
3235  -115584
3236   -47171
3237    81878
3238    90438
3239   -19991
3240  -103342
3241   -52059
3242    73591
3243   101896
3244   -13459
3245  -107651
3246   -49466
3247    75089
3248    99296
3249    -6427
3250  -102859
3251   -59565
3252    70583
3253   101183
3254    -8713
3255  -103720
3256   -61536
3257    60738
3258   103337
3259     2048
3260  -105169
3261   -67900
3262    64396
3263   102309
3264     1958
3265   -98351
3266   -68516
3267    53090
3268   108395
3269    12867
3270  -103083
3271   -72555
3272    56282
3273   104427
3274    12626
3275   -95803
3276   -76223
3277    47769
3278   108311
3279    18680
3280   -96651
3281   -76724
3282    48835
3283   106655
3284    22900
3285   -95184
3286   -82138
3287    44536
3288   104389
3289    19773
3290   -91151
3291   -81845
3292    34298
3293   106003
3294    29782
3295   -92551
3296   -86155
3297    40573
3298   104280
3299    29770
3300   -78753
3301   -84012
3302    29315
3303   113487
3304    41714
3305   -85199
3306   -86503
3307    30324
3308   102296
3309    39630
3310   -79287
3311   -98480
3312    16743
3313   106209
3314    40476
3315   -82109
3316   -91680
3317    13764
3318   102019
3319    54062
3320   -73431
3321   -97641
3322    20408
3323   107253
3324    51335
3325   -64208
3326   -90006
3327     7528
3328   103561
3329    61467
3330   -71201
3331  -102030
3332     8644
3333    97177
3334    50126
3335   -64321
3336   -99708
3337    -2325
3338   100014
3339    61414
3340   -64529
3341   -98677
3342     1440
3343    98323
3344    64535
3345   -54953
3346   -99819
3347    -3515
3348   100310
3349    65472
3350   -54543
3351   -98018
3352   -12900
3353    91524
3354    72459
3355   -52614
3356  -106013
3357   -11493
3358    95767
3359    70408
3360   -42771
3361   -98816
3362   -23181
3363    91950
3364    82626
3365   -46389
3366  -106548
3367   -19938
3368    85326
3369    75493
3370   -37363
3371  -106268
3372   -31986
3373    88903
3374    80677
3375   -40445
3376  -100421
3377   -27270
3378    81382
3379    90073
3380   -25337
3381  -105883
3382   -27236
3383    90532
3384    81912
3385   -28868
3386   -96243
3387   -40974
3388    73225
3389    91036
3390   -30056
3391  -114141
3392   -38379
3393    77768
3394    77445
3395   -20908
3396   -98303
3397   -50875
3398    75519
3399   100604
3400   -18092
3401  -100353
3402   -38288
3403    74309
3404    93886
3405    -4195
3406   -97325
3407   -57663
3408    70983
3409    97975
3410   -13924
3411  -100996
3412   -57157
3413    55624
3414    94933
3415    -1038
3416  -107167
3417   -62905
3418    65231
3419    95470
3420    -3113
3421   -91210
3422   -61846
3423    53870
3424   105831
3425     9275
3426  -100092
3427   -59857
3428    62490
3429    95178
3430     6945
3431   -90874
3432   -71162
3433    48357
3434   102813
3435     7217
3436   -98060
3437   -67491
3438    48252
3439    96471
3440    18500
3441   -92450
3442   -76902
3443    49462
3444   102876
3445    14051
3446   -85745
3447   -73937
3448    35638
3449   105582
3450    29284
3451   -91511
3452   -81274
3453    44236
3454    99024
3455    24885
3456   -77123
3457   -84081
3458    27509
3459   110253
3460    36590
3461   -87612
3462   -81524
3463    32065
3464    97496
3465    35190
3466   -76932
3467   -92771
3468    21683
3469   105389
3470    35837
3471   -80957
3472   -83971
3473    20717
3474    98048
3475    47470
3476   -74745
3477   -94602
3478    23735
3479   103565
3480    40714
3481   -68772
3482   -84654
3483    11840
3484    99908
3485    56625
3486   -74140
3487   -99255
3488    16833
3489    97301
3490    43896
3491   -63164
3492   -92933
3493    -1011
3494    99234
3495    62875
3496   -66390
3497   -97471
3498     7495
3499    95677
3500    57105
3501   -53121
3502   -97836
3503    -6514
3504   100572
3505    65328
3506   -57346
3507   -95715
3508    -7557
3509    90654
3510    69091
3511   -51923
3512  -105286
3513   -10562
3514    94383
3515    65216
3516   -48643
3517   -95216
3518   -17965
3519    89942
3520    77091
3521   -47443
3522  -104156
3523   -13997
3524    89685
3525    70070
3526   -40478
3527   -98777
3528   -21981
3529    88131
3530    76768
3531   -41383
3532  -101054
3533   -23813
3534    82834
3535    78518
3536   -33210
3537  -102327
3538   -28274
3539    85639
3540    80007
3541   -31090
3542   -97980
3543   -35718
3544    76551
3545    86186
3546   -26221
3547  -105868
3548   -35810
3549    80233
3550    82758
3551   -21273
3552   -95648
3553   -44766
3554    71665
3555    92819
3556   -18247
3557  -104033
3558   -42580
3559    73217
3560    86872
3561   -12594
3562   -96080
3563   -50518
3564    69440
3565    94551
3566   -12981
3567   -99446
3568   -48534
3569    63942
3570    91307
3571    -4310
3572   -98911
3573   -55316
3574    66961
3575    94497
3576    -6881
3577   -93674
3578   -54959
3579    56079
3580    96451
3581     3257
3582   -99348
3583   -59229
3584    61552
3585    94248
3586     1814
3587   -90389
3588   -63335
3589    49855
3590    97067
3591     9988
3592   -94952
3593   -67566
3594    51552
3595    96909
3596    13151
3597   -88762
3598   -71479
3599    44842
3600    98832
3601    17648
3602   -88606
3603   -73062
3604    41538
3605   100009
3606    22450
3607   -86296
3608   -74996
3609    38523
3610    99897
3611    22849
3612   -83360
3613   -77024
3614    33438
3615    99320
3616    28961
3617   -83187
3618   -79513
3619    33165
3620    98992
3621    29952
3622   -79439
3623   -80026
3624    28178
3625   100447
3626    36660
3627   -79115
3628   -82938
3629    27146
3630    97353
3631    37338
3632   -75105
3633   -87367
3634    18895
3635    98290
3636    40639
3637   -74167
3638   -87596
3639    16272
3640    97491
3641    46945
3642   -68885
3643   -92518
3644    13986
3645    99532
3646    48302
3647   -64141
3648   -88122
3649     7000
3650    97829
3651    56580
3652   -62122
3653   -94679
3654     5359
3655    95444
3656    51741
3657   -61144
3658   -92086
3659    -2241
3660    91108
3661    61200
3662   -57290
3663   -97512
3664    -1649
3665    94934
3666    60118
3667   -54186
3668   -92259
3669    -5477
3670    91092
3671    67876
3672   -50424
3673   -97151
3674    -6512
3675    91138
3676    65437
3677   -45839
3678   -97581
3679   -16854
3680    88376
3681    70467
3682   -47638
3683   -98106
3684   -16046
3685    83110
3686    71912
3687   -36134
3688  -100036
3689   -25971
3690    87503
3691    75638
3692   -38477
3693   -94745
3694   -23134
3695    77235
3696    79775
3697   -25512
3698  -101144
3699   -32200
3700    84035
3701    78347
3702   -31182
3703   -94387
3704   -33660
3705    72705
3706    82364
3707   -23359
3708  -100118
3709   -35427
3710    74927
3711    81047
3712   -22516
3713   -93782
3714   -41934
3715    71821
3716    88661
3717   -20239
3718   -98107
3719   -38244
3720    68830
3721    82698
3722   -10907
3723   -94845
3724   -49480
3725    68668
3726    90360
3727   -15471
3728   -94433
3729   -44585
3730    60471
3731    86568
3732    -1340
3733   -95377
3734   -57638
3735    64339
3736    89901
3737    -6547
3738   -89861
3739   -54907
3740    52239
3741    94659
3742     3935
3743   -95012
3744   -57527
3745    56497
3746    89141
3747     5947
3748   -83462
3749   -67481
3750    47842
3751   101871
3752     6765
3753   -91658
3754   -57417
3755    47201
3756    87805
3757    16838
3758   -83226
3759   -74233
3760    44526
3761    99922
3762     9592
3763   -86316
3764   -61596
3765    36293
3766    91233
3767    23631
3768   -84419
3769   -75734
3770    43366
3771    96804
3772    15730
3773   -77391
3774   -67597
3775    29707
3776    96621
3777    33190
3778   -82954
3779   -76949
3780    36688
3781    91736
3782    26586
3783   -70070
3784   -79879
3785    20202
3786    99220
3787    34955
3788   -80826
3789   -78124
3790    26318
3791    86298
3792    37943
3793   -63674
3794   -87977
3795    15511
3796   103150
3797    38902
3798   -72087
3799   -76407
3800    15192
3801    87333
3802    49003
3803   -62196
3804   -91845
3805    14709
3806    97220
3807    41502
3808   -62062
3809   -81237
3810     3366
3811    89839
3812    55514
3813   -66978
3814   -91657
3815    11819
3816    89641
3817    45806
3818   -52738
3819   -86774
3820    -4348
3821    93818
3822    59103
3823   -60734
3824   -87466
3825     3007
3826    82486
3827    57768
3828   -45032
3829   -94306
3830    -9401
3831    91821
3832    60663
3833   -52886
3834   -86878
3835   -10055
3836    77411
3837    66865
3838   -41047
3839   -97659
3840   -13608
3841    86641
3842    62806
3843   -40495
3844   -87891
3845   -22088
3846    79517
3847    73912
3848   -38557
3849   -97131
3850   -15475
3851    80286
3852    65704
3853   -29299
3854   -89858
3855   -30035
3856    79419
3857    78411
3858   -38556
3859   -94688
3860   -21180
3861    70091
3862    71588
3863   -22226
3864   -94164
3865   -35963
3866    79400
3867    77713
3868   -31829
3869   -88330
3870   -30526
3871    64868
3872    80935
3873   -14918
3874   -97694
3875   -36507
3876    74056
3877    76938
3878   -18954
3879   -86739
3880   -44275
3881    61099
3882    87823
3883   -13345
3884   -95722
3885   -39460
3886    63522
3887    77948
3888    -6113
3889   -87190
3890   -53617
3891    60153
3892    89926
3893    -9565
3894   -89667
3895   -44987
3896    55693
3897    83690
3898     2813
3899   -87639
3900   -57842
3901    56935
3902    88370
3903    -5191
3904   -84469
3905   -52400
3906    48812
3907    88815
3908     7311
3909   -88261
3910   -59510
3911    52230
3912    87430
3913     4325
3914   -81233
3915   -61022
3916    42918
3917    93127
3918    11217
3919   -87621
3920   -59332
3921    43991
3922    84449
3923    15273
3924   -77905
3925   -71486
3926    38892
3927    95966
3928    15305
3929   -81925
3930   -62541
3931    34156
3932    86695
3933    27414
3934   -76042
3935   -75357
3936    34120
3937    92189
3938    20866
3939   -72256
3940   -69281
3941    24031
3942    90891
3943    33408
3944   -75902
3945   -76971
3946    28296
3947    87658
3948    27923
3949   -64987
3950   -76405
3951    17902
3952    95218
3953    35590
3954   -72556
3955   -74824
3956    22107
3957    85401
3958    37656
3959   -62427
3960   -82698
3961    14857
3962    96038
3963    37891
3964   -66847
3965   -76524
3966    12182
3967    84395
3968    46773
3969   -59782
3970   -87188
3971     9524
3972    90652
3973    43694
3974   -57013
3975   -79303
3976     2064
3977    84504
3978    54800
3979   -56442
3980   -86984
3981     3527
3982    84425
3983    50376
3984   -46948
3985   -85224
3986    -6552
3987    86411
3988    58581
3989   -53059
3990   -86074
3991    -2689
3992    78180
3993    56728
3994   -40872
3995   -89194
3996   -12163
3997    86635
3998    60241
3999   -46427
4000   -83934
4001   -11074
4002    75866
4003    65398
4004   -38483
4005   -94831
4006   -14764
4007    82895
4008    61616
4009   -37961
4010   -85795
4011   -21877
4012    76608
4013    71667
4014   -38116
4015   -92062
4016   -17927
4017    74118
4018    67457
4019   -25525
4020   -87459
4021   -30772
4022    73983
4023    76095
4024   -30918
4025   -89322
4026   -26467
4027    66055
4028    71597
4029   -17748
4030   -89359
4031   -38121
4032    69831
4033    77602
4034   -22983
4035   -85931
4036   -34442
4037    60419
4038    78812
4039   -11146
4040   -89935
4041   -40501
4042    66505
4043    77737
4044   -14090
4045   -83471
4046   -45104
4047    56043
4048    83872
4049    -8512
4050   -92084
4051   -43364
4052    61796
4053    77956
4054    -4838
4055   -81213
4056   -51930
4057    54693
4058    89377
4059    -5619
4060   -88066
4061   -45880
4062    51416
4063    80010
4064     5974
4065   -82171
4066   -59538
4067    50811
4068    87598
4069      -19
4070   -82661
4071   -54069
4072    42379
4073    85149
4074    12638
4075   -81802
4076   -60297
4077    45718
4078    86665
4079    11293
4080   -73303
4081   -62303
4082    34644
4083    88959
4084    17314
4085   -79788
4086   -63425
4087    37978
4088    82992
4089    19264
4090   -70803
4091   -69804
4092    28895
4093    90487
4094    21654
4095   -76347
4096   -64769
4097    32176
4098    85720
4099    28851
4100   -66911
4101   -73002
4102    27662
4103    90144
4104    25090
4105   -70913
4106   -70687
4107    21299
4108    85035
4109    34746
4110   -68214
4111   -77552
4112    22034
4113    87432
4114    30836
4115   -61448
4116   -72808
4117    11360
4118    87781
4119    43105
4120   -63643
4121   -76851
4122    16433
4123    81769
4124    40439
4125   -54579
4126   -80443
4127     2984
4128    86209
4129    45623
4130   -60253
4131   -78106
4132     7833
4133    78883
4134    48414
4135   -49416
4136   -83108
4137      843
4138    86199
4139    49029
4140   -51611
4141   -78245
4142     -969
4143    78420
4144    56295
4145   -47616
4146   -86788
4147    -3272
4148    79126
4149    49840
4150   -46012
4151   -82927
4152   -12011
4153    77980
4154    61583
4155   -44293
4156   -85867
4157    -7070
4158    79037
4159    57781
4160   -36044
4161   -82294
4162   -17456
4163    76991
4164    65486
4165   -38846
4166   -85934
4167   -16405
4168    70008
4169    61463
4170   -30241
4171   -86759
4172   -25273
4173    73101
4174    66673
4175   -30968
4176   -80860
4177   -23833
4178    66568
4179    71774
4180   -21868
4181   -87714
4182   -26435
4183    70095
4184    66503
4185   -21995
4186   -80910
4187   -33570
4188    62471
4189    76071
4190   -21286
4191   -89804
4192   -30777
4193    63558
4194    67983
4195   -15330
4196   -82423
4197   -40927
4198    62484
4199    78590
4200   -16017
4201   -84057
4202   -35760
4203    57398
4204    74981
4205    -7240
4206   -83251
4207   -44872
4208    59834
4209    78561
4210    -9673
4211   -79245
4212   -43652
4213    49250
4214    80474
4215    -1942
4216   -82941
4217   -48332
4218    52943
4219    76079
4220    -1650
4221   -73903
4222   -50585
4223    42582
4224    84478
4225     5485
4226   -82617
4227   -51856
4228    46548
4229    76943
4230     8064
4231   -72705
4232   -58030
4233    39833
4234    86868
4235    10092
4236   -77920
4237   -53844
4238    38949
4239    79393
4240    16250
4241   -74007
4242   -64548
4243    38682
4244    84416
4245    12234
4246   -71842
4247   -60360
4248    29315
4249    82845
4250    23044
4251   -73141
4252   -66023
4253    35098
4254    84201
4255    20646
4256   -64073
4257   -66286
4258    22940
4259    86188
4260    28511
4261   -70657
4262   -68509
4263    25334
4264    79350
4265    28299
4266   -59897
4267   -71895
4268    17082
4269    84941
4270    32750
4271   -63398
4272   -67905
4273    16472
4274    78227
4275    37836
4276   -57358
4277   -75196
4278    13774
4279    83062
4280    34654
4281   -58219
4282   -72152
4283     7643
4284    78329
4285    45890
4286   -56796
4287   -78990
4288    10709
4289    82103
4290    40033
4291   -50342
4292   -74372
4293      960
4294    80207
4295    50102
4296   -53495
4297   -79925
4298     5827
4299    76400
4300    45441
4301   -44704
4302   -80111
4303    -5843
4304    78671
4305    50750
4306   -49243
4307   -77248
4308    -3377
4309    72859
4310    54794
4311   -37088
4312   -81223
4313    -8551
4314    78618
4315    53404
4316   -40055
4317   -74903
4318   -12611
4319    67857
4320    60390
4321   -35260
4322   -84675
4323   -14525
4324    71571
4325    54485
4326   -33044
4327   -77641
4328   -21110
4329    66633
4330    65096
4331   -31928
4332   -82313
4333   -17190
4334    69290
4335    61785
4336   -24974
4337   -79606
4338   -25518
4339    67970
4340    67241
4341   -26633
4342   -81614
4343   -24435
4344    62241
4345    66584
4346   -20717
4347   -84552
4348   -32275
4349    64930
4350    67803
4351   -22280
4352   -78235
4353   -31290
4354    56867
4355    73077
4356   -12644
4357   -82396
4358   -34574
4359    61111
4360    68733
4361   -13326
4362   -75409
4363   -39391
4364    52737
4365    76296
4366    -9057
4367   -79954
4368   -40170
4369    52017
4370    71042
4371    -5378
4372   -76525
4373   -46120
4374    49370
4375    77943
4376    -3694
4377   -77476
4378   -42845
4379    46132
4380    75270
4381     3304
4382   -75227
4383   -50813
4384    48009
4385    77579
4386     1424
4387   -74629
4388   -48246
4389    41786
4390    78035
4391     8071
4392   -77178
4393   -55585
4394    42296
4395    77080
4396     7775
4397   -70932
4398   -54219
4399    35298
4400    80710
4401    13728
4402   -72182
4403   -56780
4404    36265
4405    77479
4406    14338
4407   -66358
4408   -60565
4409    28717
4410    81055
4411    19123
4412   -68938
4413   -59917
4414    27838
4415    76330
4416    22596
4417   -64419
4418   -66339
4419    24038
4420    81121
4421    22896
4422   -63495
4423   -62844
4424    21904
4425    78387
4426    30384
4427   -61189
4428   -68484
4429    20980
4430    80901
4431    29553
4432   -59111
4433   -66178
4434    15433
4435    78857
4436    34305
4437   -60589
4438   -71640
4439    16540
4440    77023
4441    35029
4442   -54495
4443   -71136
4444     9403
4445    79868
4446    39193
4447   -54284
4448   -72442
4449     8350
4450    75724
4451    41641
4452   -48301
4453   -75099
4454     4175
4455    77707
4456    42755
4457   -48119
4458   -71567
4459      -99
4460    71913
4461    48259
4462   -44270
4463   -76200
4464    -2646
4465    75141
4466    47468
4467   -42185
4468   -73905
4469    -6163
4470    72705
4471    52680
4472   -41349
4473   -78208
4474    -6929
4475    71988
4476    52383
4477   -36820
4478   -76151
4479   -12737
4480    71174
4481    57743
4482   -37075
4483   -78827
4484   -11978
4485    67633
4486    57765
4487   -31063
4488   -78582
4489   -17613
4490    70170
4491    58937
4492   -31544
4493   -77165
4494   -20195
4495    62649
4496    61906
4497   -24486
4498   -81584
4499   -22613
4500    65894
4501    61129
4502   -24621
4503   -74918
4504   -26888
4505    59544
4506    66256
4507   -19256
4508   -78008
4509   -28947
4510    60209
4511    63971
4512   -16374
4513   -74956
4514   -33089
4515    57385
4516    69654
4517   -16007
4518   -77529
4519   -32319
4520    53866
4521    67629
4522    -9226
4523   -76667
4524   -38333
4525    55631
4526    72085
4527   -11579
4528   -75376
4529   -37988
4530    48367
4531    72396
4532    -3731
4533   -77460
4534   -43253
4535    51864
4536    73744
4537    -4279
4538   -72910
4539   -44934
4540    43978
4541    73670
4542     2214
4543   -76734
4544   -46256
4545    44588
4546    71746
4547     3856
4548   -70018
4549   -52261
4550    39746
4551    77011
4552     5563
4553   -70972
4554   -48457
4555    37317
4556    73024
4557    13422
4558   -67390
4559   -55641
4560    36540
4561    77699
4562     9159
4563   -66938
4564   -54073
4565    28982
4566    75053
4567    17100
4568   -68082
4569   -59819
4570    32035
4571    76609
4572    16371
4573   -63231
4574   -59702
4575    24506
4576    79656
4577    23981
4578   -64730
4579   -60445
4580    27895
4581    76645
4582    24248
4583   -59280
4584   -65355
4585    20500
4586    79430
4587    26351
4588   -62791
4589   -62673
4590    19047
4591    72300
4592    32046
4593   -56249
4594   -69804
4595    15781
4596    78147
4597    29445
4598   -56257
4599   -63021
4600    11339
4601    73182
4602    39693
4603   -51297
4604   -71484
4605    11225
4606    75136
4607    34505
4608   -48835
4609   -67669
4610     3118
4611    74078
4612    43518
4613   -51806
4614   -71829
4615     6998
4616    71426
4617    40063
4618   -42570
4619   -73971
4620    -3449
4621    75724
4622    46064
4623   -48510
4624   -70083
4625     -110
4626    68947
4627    48916
4628   -38160
4629   -77927
4630    -5190
4631    74572
4632    48525
4633   -40998
4634   -70282
4635    -8275
4636    66157
4637    55596
4638   -34498
4639   -79000
4640   -10241
4641    67716
4642    50698
4643   -32766
4644   -72264
4645   -17166
4646    64583
4647    58599
4648   -31180
4649   -76397
4650   -13527
4651    61598
4652    54504
4653   -23909
4654   -73639
4655   -24196
4656    64396
4657    61940
4658   -27255
4659   -71929
4660   -20174
4661    57261
4662    58540
4663   -17985
4664   -77610
4665   -28714
4666    62074
4667    62232
4668   -22752
4669   -71568
4670   -27796
4671    53190
4672    66452
4673   -14176
4674   -79004
4675   -31090
4676    58134
4677    63353
4678   -13767
4679   -70723
4680   -34959
4681    52196
4682    72288
4683   -11599
4684   -76544
4685   -32743
4686    50800
4687    65395
4688    -5480
4689   -70750
4690   -42783
4691    48653
4692    71669
4693    -8550
4694   -72279
4695   -37451
4696    42458
4697    67318
4698     2053
4699   -71865
4700   -45175
4701    46961
4702    70394
4703     -830
4704   -65090
4705   -43460
4706    38558
4707    72721
4708     7746
4709   -70977
4710   -47355
4711    42140
4712    70132
4713     5197
4714   -63325
4715   -52724
4716    33544
4717    75432
4718     8708
4719   -69212
4720   -49889
4721    34160
4722    70618
4723    14599
4724   -62481
4725   -56965
4726    31502
4727    78543
4728    13287
4729   -65936
4730   -51989
4731    26085
4732    70899
4733    22302
4734   -62216
4735   -59762
4736    27137
4737    75238
4738    17452
4739   -59379
4740   -56164
4741    20248
4742    72111
4743    26082
4744   -60445
4745   -61433
4746    23100
4747    70056
4748    24338
4749   -52405
4750   -61705
4751    14282
4752    73523
4753    27485
4754   -57045
4755   -61931
4756    15970
4757    68779
4758    31810
4759   -49285
4760   -67019
4761    11228
4762    74890
4763    33124
4764   -51969
4765   -63041
4766     8738
4767    69778
4768    39325
4769   -47914
4770   -70645
4771     6773
4772    72553
4773    36086
4774   -47335
4775   -66768
4776      891
4777    69550
4778    44255
4779   -45240
4780   -69667
4781     3032
4782    68508
4783    41393
4784   -39443
4785   -68436
4786    -5146
4787    69048
4788    47763
4789   -41522
4790   -69513
4791    -2091
4792    64236
4793    45823
4794   -32606
4795   -71868
4796    -9119
4797    66787
4798    47919
4799   -36486
4800   -68794
4801   -10251
4802    61478
4803    52594
4804   -29706
4805   -72941
4806   -13462
4807    64338
4808    51585
4809   -29422
4810   -70629
4811   -18980
4812    60534
4813    57990
4814   -26642
4815   -74218
4816   -17157
4817    60768
4818    54149
4819   -22343
4820   -71244
4821   -25196
4822    59368
4823    61455
4824   -24283
4825   -72176
4826   -21567
4827    54826
4828    59682
4829   -15981
4830   -72826
4831   -28645
4832    55647
4833    62850
4834   -17575
4835   -69892
4836   -28380
4837    50881
4838    62799
4839   -10846
4840   -71028
4841   -32051
4842    50757
4843    61374
4844    -9983
4845   -67952
4846   -34268
4847    46585
4848    65922
4849    -6539
4850   -71071
4851   -35851
4852    46672
4853    62967
4854    -3569
4855   -67701
4856   -41273
4857    45000
4858    69896
4859    -2883
4860   -69516
4861   -38537
4862    41432
4863    65567
4864     2671
4865   -66863
4866   -46826
4867    40848
4868    70686
4869     1047
4870   -65938
4871   -45365
4872    35074
4873    70070
4874     8777
4875   -67039
4876   -48609
4877    36365
4878    68868
4879     7950
4880   -62464
4881   -49293
4882    29648
4883    70403
4884    12425
4885   -63515
4886   -51145
4887    30496
4888    67134
4889    14664
4890   -57892
4891   -53786
4892    25663
4893    71579
4894    17757
4895   -60262
4896   -52672
4897    24678
4898    67384
4899    21572
4900   -55277
4901   -58654
4902    22315
4903    71700
4904    21413
4905   -55928
4906   -56694
4907    17717
4908    68724
4909    26885
4910   -54674
4911   -61509
4912    17926
4913    72246
4914    27091
4915   -51547
4916   -59931
4917    11397
4918    70401
4919    32573
4920   -52663
4921   -63269
4922    12915
4923    67429
4924    30650
4925   -45323
4926   -62658
4927     6775
4928    70521
4929    37224
4930   -47860
4931   -63426
4932     7342
4933    65197
4934    37161
4935   -41740
4936   -65879
4937     2079
4938    67817
4939    38435
4940   -43501
4941   -63188
4942      474
4943    63922
4944    41656
4945   -38851
4946   -68441
4947    -1262
4948    67450
4949    42246
4950   -36115
4951   -64959
4952    -7343
4953    63115
4954    49180
4955   -36553
4956   -69888
4957    -7583
4958    63749
4959    47200
4960   -31315
4961   -69166
4962   -13604
4963    62356
4964    50448
4965   -32905
4966   -70290
4967   -11365
4968    60843
4969    52419
4970   -25576
4971   -68776
4972   -16163
4973    60973
4974    53108
4975   -26675
4976   -67894
4977   -18448
4978    55425
4979    56535
4980   -20995
4981   -70885
4982   -20976
4983    56665
4984    54472
4985   -20599
4986   -66604
4987   -24106
4988    51953
4989    59117
4990   -17169
4991   -70368
4992   -23784
4993    52568
4994    55914
4995   -14044
4996   -66633
4997   -31087
4998    49600
4999    62285
5000   -13690
5001   -69788
5002   -29404
5003    47144
5004    59956
5005    -6562
5006   -67315
5007   -35644
5008    47881
5009    65009
5010    -8009
5011   -66242
5012   -34100
5013    42439
5014    64331
5015    -2459
5016   -68030
5017   -39783
5018    43586
5019    63667
5020    -3793
5021   -63374
5022   -40323
5023    37281
5024    67315
5025     2775
5026   -66400
5027   -39807
5028    39728
5029    64455
5030     4678
5031   -60585
5032   -45320
5033    33145
5034    68748
5035     5506
5036   -63375
5037   -43234
5038    31518
5039    63230
5040    10085
5041   -61027
5042   -50469
5043    31327
5044    68117
5045    10521
5046   -58892
5047   -47110
5048    27031
5049    66587
5050    19076
5051   -58689
5052   -52932
5053    28421
5054    67963
5055    14922
5056   -55141
5057   -53885
5058    20074
5059    69416
5060    21111
5061   -58128
5062   -55036
5063    21595
5064    64773
5065    21765
5066   -51339
5067   -58130
5068    16441
5069    71170
5070    24113
5071   -53753
5072   -53608
5073    15544
5074    63792
5075    28855
5076   -48377
5077   -61016
5078    13161
5079    68428
5080    25475
5081   -47641
5082   -56482
5083     7975
5084    63830
5085    33876
5086   -46191
5087   -62420
5088    10162
5089    65230
5090    31014
5091   -40908
5092   -60352
5093     1868
5094    65656
5095    38716
5096   -44515
5097   -64221
5098     4367
5099    61107
5100    37363
5101   -36579
5102   -64426
5103    -2366
5104    66797
5105    41114
5106   -40598
5107   -62590
5108    -2106
5109    60436
5110    44062
5111   -32758
5112   -68747
5113    -6094
5114    64272
5115    42125
5116   -33772
5117   -62057
5118   -10518
5119    56879
5120    48755
5121   -30597
5122   -68156
5123    -8324
5124    59121
5125    44697
5126   -26328
5127   -62343
5128   -15190
5129    57859
5130    51002
5131   -28317
5132   -65148
5133   -12694
5134    53340
5135    48680
5136   -20494
5137   -65408
5138   -21526
5139    56213
5140    53870
5141   -24096
5142   -64567
5143   -18932
5144    48722
5145    55207
5146   -15826
5147   -68680
5148   -23739
5149    54245
5150    55635
5151   -16929
5152   -62949
5153   -27274
5154    47389
5155    59746
5156   -13108
5157   -69481
5158   -27196
5159    49325
5160    55298
5161    -8843
5162   -62019
5163   -34156
5164    46617
5165    62364
5166   -11015
5167   -65612
5168   -28632
5169    42214
5170    57138
5171    -2693
5172   -62810
5173   -37506
5174    42513
5175    62085
5176    -7049
5177   -61596
5178   -34329
5179    35270
5180    61387
5181     2541
5182   -63448
5183   -38113
5184    40851
5185    60539
5186     -720
5187   -57052
5188   -39563
5189    31840
5190    65712
5191     5390
5192   -63920
5193   -41905
5194    34719
5195    60362
5196     7409
5197   -56762
5198   -47611
5199    29558
5200    68126
5201     8240
5202   -61376
5203   -43944
5204    28507
5205    61848
5206    15191
5207   -56282
5208   -50797
5209    29035
5210    66634
5211    11779
5212   -54953
5213   -47290
5214    21550
5215    64382
5216    19132
5217   -55229
5218   -51789
5219    24020
5220    62768
5221    16144
5222   -49842
5223   -51767
5224    16184
5225    66664
5226    22832
5227   -52561
5228   -51177
5229    18402
5230    62439
5231    23263
5232   -46491
5233   -56649
5234    13435
5235    65635
5236    25336
5237   -50026
5238   -54209
5239    11397
5240    62278
5241    31026
5242   -45274
5243   -60657
5244    10938
5245    64583
5246    28393
5247   -44056
5248   -57429
5249     5013
5250    63028
5251    37196
5252   -43086
5253   -62862
5254     6968
5255    61161
5256    32669
5257   -37092
5258   -60225
5259     -736
5260    63001
5261    38956
5262   -40782
5263   -60340
5264     1876
5265    58479
5266    37763
5267   -32962
5268   -62291
5269    -4277
5270    61380
5271    39573
5272   -34667
5273   -57995
5274    -5493
5275    54820
5276    43261
5277   -29453
5278   -65671
5279    -7529
5280    58334
5281    41434
5282   -29494
5283   -60231
5284   -12209
5285    54410
5286    48397
5287   -28491
5288   -65373
5289   -11172
5290    54424
5291    46196
5292   -22672
5293   -62753
5294   -18394
5295    55283
5296    51354
5297   -23372
5298   -64074
5299   -16564
5300    50680
5301    51384
5302   -17563
5303   -64963
5304   -21307
5305    52713
5306    52493
5307   -18875
5308   -61625
5309   -22896
5310    47393
5311    54875
5312   -13741
5313   -65118
5314   -23391
5315    49599
5316    51712
5317   -13403
5318   -58636
5319   -27758
5320    44046
5321    58293
5322   -11015
5323   -63200
5324   -26536
5325    42833
5326    54459
5327    -5152
5328   -60365
5329   -32317
5330    43186
5331    58932
5332    -7672
5333   -60233
5334   -31891
5335    38195
5336    58714
5337      314
5338   -61611
5339   -37037
5340    40299
5341    59827
5342    -1064
5343   -58119
5344   -38275
5345    33435
5346    62761
5347     3464
5348   -61996
5349   -39771
5350    36323
5351    58623
5352     5220
5353   -56368
5354   -42338
5355    31262
5356    63538
5357     6291
5358   -58368
5359   -40679
5360    29431
5361    59418
5362    11083
5363   -53706
5364   -46174
5365    28868
5366    63408
5367     8553
5368   -53400
5369   -43645
5370    22989
5371    61421
5372    15866
5373   -52693
5374   -49295
5375    25027
5376    61701
5377    14021
5378   -50146
5379   -48962
5380    17186
5381    64225
5382    20560
5383   -52076
5384   -50759
5385    19365
5386    61035
5387    21405
5388   -47093
5389   -54179
5390    14241
5391    64524
5392    24750
5393   -49120
5394   -52241
5395    13786
5396    59635
5397    28044
5398   -44464
5399   -56556
5400    11342
5401    62896
5402    26972
5403   -43383
5404   -54179
5405     7589
5406    59749
5407    32287
5408   -42799
5409   -58452
5410     9315
5411    60054
5412    28850
5413   -37468
5414   -55968
5415     2210
5416    60319
5417    34256
5418   -39710
5419   -57100
5420     2368
5421    56668
5422    35328
5423   -34386
5424   -59713
5425    -2448
5426    61241
5427    37211
5428   -35031
5429   -57171
5430    -4065
5431    56275
5432    41312
5433   -30514
5434   -61395
5435    -5942
5436    56709
5437    41341
5438   -28967
5439   -59129
5440   -10215
5441    53618
5442    45496
5443   -28001
5444   -61973
5445    -9768
5446    54197
5447    43420
5448   -23499
5449   -60474
5450   -15255
5451    53503
5452    48156
5453   -23760
5454   -61055
5455   -13490
5456    49619
5457    45723
5458   -18760
5459   -60562
5460   -18430
5461    50987
5462    48316
5463   -19611
5464   -58941
5465   -19134
5466    46658
5467    50214
5468   -15768
5469   -61314
5470   -22122
5471    46742
5472    50170
5473   -14239
5474   -57735
5475   -25698
5476    45024
5477    53733
5478   -11915
5479   -60426
5480   -26373
5481    44556
5482    53452
5483    -6463
5484   -59534
5485   -29531
5486    41932
5487    56470
5488    -8078
5489   -59713
5490   -30021
5491    38781
5492    54632
5493    -2082
5494   -58783
5495   -32541
5496    38808
5497    56537
5498    -2388
5499   -56872
5500   -34128
5501    34663
5502    57589
5503      998
5504   -57246
5505   -35374
5506    33940
5507    56629
5508     1882
5509   -55411
5510   -37864
5511    30934
5512    58548
5513     3529
5514   -55062
5515   -38708
5516    29802
5517    56647
5518     7480
5519   -53197
5520   -41685
5521    28417
5522    58873
5523     9561
5524   -53160
5525   -42599
5526    24862
5527    60225
5528    13388
5529   -52341
5530   -45643
5531    24158
5532    59785
5533    13134
5534   -49434
5535   -46534
5536    19958
5537    60651
5538    18360
5539   -51220
5540   -47861
5541    20641
5542    59539
5543    19625
5544   -47393
5545   -49072
5546    16376
5547    60538
5548    21135
5549   -47191
5550   -50421
5551    14751
5552    58155
5553    22759
5554   -44734
5555   -51264
5556    13076
5557    58147
5558    23828
5559   -42711
5560   -50552
5561    10305
5562    58839
5563    27412
5564   -41834
5565   -53204
5566     9017
5567    57465
5568    27373
5569   -39423
5570   -54720
5571     4558
5572    57984
5573    30122
5574   -38163
5575   -55459
5576     3110
5577    57523
5578    33127
5579   -36485
5580   -57329
5581      312
5582    56333
5583    36333
5584   -33697
5585   -56021
5586    -1401
5587    55339
5588    38010
5589   -31580
5590   -57560
5591    -3831
5592    53826
5593    38051
5594   -30140
5595   -57105
5596    -6465
5597    52791
5598    41283
5599   -29035
5600   -58498
5601    -6942
5602    51197
5603    40710
5604   -24970
5605   -56833
5606    -9310
5607    52176
5608    43762
5609   -25279
5610   -58202
5611   -11372
5612    49555
5613    45051
5614   -22093
5615   -57641
5616   -14475
5617    49916
5618    44906
5619   -19798
5620   -57243
5621   -17859
5622    47633
5623    48012
5624   -17837
5625   -58987
5626   -19594
5627    46370
5628    48570
5629   -14828
5630   -58049
5631   -22129
5632    44321
5633    50368
5634   -13255
5635   -58738
5636   -23849
5637    43027
5638    50511
5639   -10600
5640   -57092
5641   -25486
5642    41031
5643    51765
5644    -8067
5645   -57415
5646   -27153
5647    39117
5648    52666
5649    -7366
5650   -56432
5651   -28117
5652    38013
5653    52513
5654    -4003
5655   -55834
5656   -30954
5657    36325
5658    53895
5659    -1536
5660   -54279
5661   -32170
5662    34548
5663    54583
5664      338
5665   -54152
5666   -33587
5667    33100
5668    54904
5669     2005
5670   -53900
5671   -36583
5672    29808
5673    56833
5674     6119
5675   -53557
5676   -38604
5677    27574
5678    56895
5679     7696
5680   -52036
5681   -40991
5682    26537
5683    56821
5684     9854
5685   -50823
5686   -41061
5687    23589
5688    57192
5689    12119
5690   -49689
5691   -44084
5692    21679
5693    57576
5694    12842
5695   -47658
5696   -43490
5697    20324
5698    57760
5699    16972
5700   -47186
5701   -45607
5702    19522
5703    56631
5704    16986
5705   -45275
5706   -47107
5707    16143
5708    57155
5709    20296
5710   -44252
5711   -47005
5712    14874
5713    56116
5714    22588
5715   -42527
5716   -49305
5717    11869
5718    56329
5719    23745
5720   -40330
5721   -50937
5722     8580
5723    56750
5724    28198
5725   -40029
5726   -51043
5727     6916
5728    55763
5729    28301
5730   -37425
5731   -52374
5732     3854
5733    54845
5734    30552
5735   -36784
5736   -52394
5737     2428
5738    53031
5739    31652
5740   -32558
5741   -53304
5742      274
5743    54927
5744    33190
5745   -33538
5746   -53760
5747     -823
5748    52447
5749    34966
5750   -30538
5751   -55485
5752    -3617
5753    53495
5754    35793
5755   -29405
5756   -54353
5757    -5812
5758    50205
5759    38868
5760   -26725
5761   -56653
5762    -7806
5763    50762
5764    38639
5765   -23910
5766   -54756
5767   -12606
5768    49657
5769    42787
5770   -24317
5771   -56676
5772   -12509
5773    46921
5774    43101
5775   -19576
5776   -56556
5777   -16113
5778    47272
5779    43874
5780   -19444
5781   -55229
5782   -17053
5783    43141
5784    46898
5785   -15121
5786   -56348
5787   -18806
5788    43871
5789    46160
5790   -15096
5791   -55254
5792   -21197
5793    42561
5794    47367
5795   -13608
5796   -56209
5797   -21038
5798    41392
5799    48319
5800   -10182
5801   -55550
5802   -25351
5803    40594
5804    50313
5805    -9370
5806   -53406
5807   -26113
5808    37179
5809    50909
5810    -3920
5811   -54414
5812   -29549
5813    37203
5814    50898
5815    -4870
5816   -53049
5817   -30977
5818    32049
5819    52399
5820      284
5821   -54150
5822   -32206
5823    33093
5824    52697
5825      887
5826   -49470
5827   -34204
5828    29307
5829    54513
5830     3256
5831   -52036
5832   -35063
5833    29916
5834    53237
5835     6376
5836   -50636
5837   -38844
5838    27211
5839    54694
5840     6289
5841   -49655
5842   -37262
5843    25485
5844    53210
5845    11026
5846   -48630
5847   -39973
5848    25390
5849    54804
5850     9224
5851   -46463
5852   -39691
5853    19949
5854    54544
5855    14401
5856   -47439
5857   -41876
5858    20196
5859    53133
5860    15123
5861   -44444
5862   -44466
5863    16766
5864    56509
5865    18230
5866   -44716
5867   -45111
5868    14405
5869    53248
5870    21000
5871   -41417
5872   -47623
5873    11870
5874    55698
5875    20692
5876   -40305
5877   -46828
5878    10016
5879    53453
5880    24926
5881   -39589
5882   -49738
5883    11137
5884    54150
5885    23165
5886   -36996
5887   -48362
5888     5828
5889    53741
5890    28872
5891   -38025
5892   -49486
5893     5183
5894    51125
5895    27573
5896   -32551
5897   -52093
5898     1714
5899    54032
5900    30625
5901   -34448
5902   -50070
5903     1271
5904    48792
5905    34223
5906   -29463
5907   -53471
5908    -1222
5909    51844
5910    32721
5911   -28229
5912   -51333
5913    -5934
5914    48284
5915    37886
5916   -26954
5917   -55339
5918    -5603
5919    49755
5920    36022
5921   -24141
5922   -52564
5923   -10909
5924    48526
5925    40136
5926   -23796
5927   -54162
5928    -9899
5929    45762
5930    38883
5931   -19130
5932   -53959
5933   -14495
5934    47182
5935    41867
5936   -21489
5937   -52131
5938   -13145
5939    43876
5940    42233
5941   -15741
5942   -54713
5943   -16352
5944    44900
5945    43466
5946   -16626
5947   -52327
5948   -18786
5949    40349
5950    45580
5951   -12442
5952   -54973
5953   -19359
5954    41739
5955    44322
5956   -11138
5957   -51644
5958   -23095
5959    38702
5960    48215
5961    -9112
5962   -53681
5963   -22877
5964    35669
5965    47133
5966    -4848
5967   -52033
5968   -27756
5969    36619
5970    49050
5971    -6361
5972   -51424
5973   -27627
5974    32121
5975    51105
5976    -1642
5977   -52105
5978   -30009
5979    34909
5980    49187
5981    -1192
5982   -49186
5983   -31317
5984    30488
5985    52921
5986      846
5987   -51577
5988   -30918
5989    29676
5990    50141
5991     3586
5992   -48581
5993   -36900
5994    28384
5995    52994
5996     3101
5997   -47895
5998   -33187
5999    24750
6000    50355
6001     9270
6002   -46658
6003   -38180
6004    24522
6005    52738
6006     8366
6007   -45532
6008   -38458
6009    19742
6010    52494
6011    14183
6012   -46011
6013   -41669
6014    19977
6015    51781
6016    13100
6017   -41837
6018   -42444
6019    16248
6020    53938
6021    16944
6022   -44259
6023   -42472
6024    16023
6025    51418
6026    18158
6027   -39755
6028   -44864
6029    14201
6030    53086
6031    18922
6032   -40634
6033   -43387
6034    11586
6035    51586
6036    22123
6037   -39232
6038   -46188
6039    10235
6040    52646
6041    21335
6042   -37268
6043   -45112
6044     6935
6045    52035
6046    25467
6047   -36427
6048   -47628
6049     5976
6050    50180
6051    25912
6052   -32611
6053   -48198
6054     2521
6055    51977
6056    29683
6057   -32586
6058   -48031
6059      642
6060    47718
6061    31906
6062   -30705
6063   -51139
6064    -1014
6065    50416
6066    31181
6067   -29129
6068   -49257
6069    -3796
6070    47268
6071    35202
6072   -27376
6073   -52241
6074    -3292
6075    48353
6076    34168
6077   -24699
6078   -48826
6079    -7587
6080    47801
6081    36982
6082   -26204
6083   -51994
6084    -7426
6085    45760
6086    35659
6087   -21590
6088   -51732
6089   -11411
6090    45459
6091    38842
6092   -21928
6093   -50689
6094   -10815
6095    42253
6096    40708
6097   -17224
6098   -52355
6099   -15022
6100    43439
6101    40390
6102   -16452
6103   -49727
6104   -17033
6105    38828
6106    43942
6107   -12706
6108   -52382
6109   -17940
6110    40982
6111    42702
6112   -10798
6113   -50636
6114   -21859
6115    38536
6116    44810
6117   -10452
6118   -51587
6119   -21261
6120    36173
6121    44224
6122    -6997
6123   -50387
6124   -24967
6125    36844
6126    46838
6127    -8062
6128   -49729
6129   -24632
6130    32314
6131    47313
6132    -3516
6133   -49805
6134   -26592
6135    32917
6136    47351
6137    -3052
6138   -47873
6139   -29451
6140    30198
6141    49578
6142    -1555
6143   -49539
6144   -29984
6145    30582
6146    47634
6147     3568
6148   -46905
6149   -34084
6150    27301
6151    49495
6152     3751
6153   -46875
6154   -32192
6155    24812
6156    49424
6157     7741
6158   -45667
6159   -36114
6160    24995
6161    49832
6162     6752
6163   -44397
6164   -36071
6165    20030
6166    50557
6167    10737
6168   -45580
6169   -37180
6170    21226
6171    49238
6172     9337
6173   -41601
6174   -38526
6175    18366
6176    52226
6177    14449
6178   -43215
6179   -40266
6180    17807
6181    49617
6182    15686
6183   -40446
6184   -42263
6185    14302
6186    52075
6187    15370
6188   -38604
6189   -40475
6190    11594
6191    48835
6192    19786
6193   -38945
6194   -43719
6195    10708
6196    49957
6197    20278
6198   -37112
6199   -43078
6200     7489
6201    49095
6202    24109
6203   -34791
6204   -44639
6205     6614
6206    48147
6207    24904
6208   -32513
6209   -46421
6210     3458
6211    49788
6212    25824
6213   -33049
6214   -45833
6215     3351
6216    47554
6217    27969
6218   -30432
6219   -48153
6220     1631
6221    48506
6222    28480
6223   -29153
6224   -46683
6225    -1237
6226    47026
6227    30154
6228   -27891
6229   -49353
6230    -2652
6231    46963
6232    30868
6233   -25914
6234   -48174
6235    -4922
6236    45489
6237    34589
6238   -24837
6239   -49425
6240    -5535
6241    43976
6242    35206
6243   -21469
6244   -49882
6245    -9235
6246    44230
6247    37004
6248   -20749
6249   -48124
6250   -10412
6251    40024
6252    38789
6253   -17077
6254   -50678
6255   -13076
6256    42742
6257    38335
6258   -16953
6259   -48759
6260   -15671
6261    38800
6262    39796
6263   -14924
6264   -50826
6265   -15199
6266    40140
6267    39252
6268   -13583
6269   -49546
6270   -18158
6271    38325
6272    42585
6273   -12605
6274   -49972
6275   -19018
6276    36821
6277    42039
6278   -10108
6279   -49544
6280   -22151
6281    35652
6282    43305
6283    -8134
6284   -47504
6285   -22186
6286    33842
6287    44513
6288    -5992
6289   -48407
6290   -24394
6291    32512
6292    45644
6293    -3507
6294   -47804
6295   -26849
6296    30099
6297    46974
6298    -1710
6299   -47316
6300   -27472
6301    28918
6302    45759
6303     1118
6304   -45773
6305   -30261
6306    27738
6307    47943
6308     1215
6309   -46319
6310   -30346
6311    25928
6312    46773
6313     4489
6314   -45492
6315   -32217
6316    25783
6317    46905
6318     4058
6319   -43748
6320   -32875
6321    22399
6322    48587
6323     7282
6324   -43688
6325   -34679
6326    23255
6327    47600
6328     8229
6329   -40833
6330   -36701
6331    20298
6332    49799
6333    11381
6334   -41937
6335   -36811
6336    17357
6337    47630
6338    14202
6339   -39531
6340   -40587
6341    15379
6342    48331
6343    13968
6344   -38479
6345   -39188
6346    13741
6347    48668
6348    17650
6349   -37709
6350   -41325
6351    12245
6352    48473
6353    18300
6354   -35520
6355   -41402
6356     9778
6357    47034
6358    21434
6359   -35674
6360   -43761
6361     9460
6362    45950
6363    20485
6364   -33518
6365   -43681
6366     6755
6367    48700
6368    23516
6369   -32652
6370   -43155
6371     5758
6372    47251
6373    25754
6374   -31082
6375   -45644
6376     2500
6377    47128
6378    26363
6379   -29918
6380   -43840
6381     1068
6382    45426
6383    28919
6384   -28340
6385   -47278
6386    -1956
6387    45766
6388    28862
6389   -26120
6390   -45454
6391    -3258
6392    43635
6393    32820
6394   -25014
6395   -46279
6396    -3891
6397    43214
6398    33305
6399   -22505
6400   -47355
6401    -7936
6402    42963
6403    33368
6404   -21425
6405   -46821
6406    -7990
6407    41281
6408    35081
6409   -18692
6410   -48158
6411   -10058
6412    42394
6413    35116
6414   -18429
6415   -46173
6416   -11751
6417    40552
6418    37811
6419   -16992
6420   -48398
6421   -13000
6422    39942
6423    37452
6424   -14507
6425   -47304
6426   -15716
6427    37723
6428    40365
6429   -13475
6430   -47413
6431   -16717
6432    36641
6433    40622
6434   -10279
6435   -47331
6436   -19834
6437    35220
6438    41349
6439    -8860
6440   -46686
6441   -20347
6442    32683
6443    42714
6444    -6702
6445   -46530
6446   -23274
6447    33007
6448    43100
6449    -5079
6450   -45271
6451   -24259
6452    30376
6453    44365
6454    -2591
6455   -46477
6456   -25072
6457    31127
6458    44684
6459    -1798
6460   -44728
6461   -26327
6462    28786
6463    44772
6464    -1254
6465   -45437
6466   -28573
6467    27409
6468    44767
6469     1035
6470   -43749
6471   -31702
6472    25663
6473    44942
6474     3744
6475   -42753
6476   -30883
6477    22051
6478    45458
6479     6298
6480   -42159
6481   -32719
6482    22763
6483    45995
6484     7087
6485   -40811
6486   -33933
6487    18732
6488    46458
6489    10357
6490   -40738
6491   -35490
6492    17836
6493    45893
6494    10352
6495   -38744
6496   -35602
6497    15264
6498    46430
6499    13353
6500   -39369
6501   -36626
6502    15380
6503    45672
6504    15257
6505   -37031
6506   -38739
6507    13546
6508    46577
6509    15998
6510   -37619
6511   -37917
6512    12434
6513    46297
6514    17915
6515   -35488
6516   -40702
6517    10681
6518    45803
6519    19180
6520   -34229
6521   -40850
6522     8823
6523    46011
6524    21558
6525   -32366
6526   -41268
6527     6152
6528    45527
6529    22927
6530   -29988
6531   -43239
6532     3645
6533    45154
6534    25031
6535   -28718
6536   -43140
6537     2054
6538    44101
6539    25868
6540   -27207
6541   -43995
6542     -984
6543    43905
6544    27651
6545   -26796
6546   -43688
6547    -1587
6548    42223
6549    28764
6550   -24887
6551   -44708
6552    -3552
6553    42908
6554    30020
6555   -25032
6556   -45901
6557    -4210
6558    41424
6559    31394
6560   -22428
6561   -45670
6562    -6549
6563    41757
6564    32410
6565   -20606
6566   -45311
6567    -8053
6568    39495
6569    34278
6570   -18608
6571   -46136
6572    -9350
6573    39197
6574    34033
6575   -16840
6576   -45744
6577   -13013
6578    38456
6579    36342
6580   -15250
6581   -45246
6582   -12997
6583    37029
6584    37426
6585   -12764
6586   -44799
6587   -16466
6588    35513
6589    39095
6590   -12208
6591   -44617
6592   -16760
6593    34940
6594    39099
6595   -10072
6596   -45699
6597   -18291
6598    33873
6599    40126
6600    -8425
6601   -44946
6602   -19464
6603    32583
6604    41295
6605    -7118
6606   -45614
6607   -21118
6608    31330
6609    41187
6610    -4926
6611   -44749
6612   -24258
6613    29362
6614    42052
6615    -3058
6616   -44295
6617   -23119
6618    28577
6619    42481
6620    -2021
6621   -42356
6622   -26800
6623    26865
6624    44246
6625      339
6626   -42047
6627   -27085
6628    24164
6629    43709
6630     3274
6631   -41663
6632   -28629
6633    23813
6634    43874
6635     4440
6636   -39875
6637   -29838
6638    21126
6639    44931
6640     7139
6641   -41113
6642   -30496
6643    21417
6644    44311
6645     7524
6646   -39059
6647   -32108
6648    18100
6649    45398
6650     9515
6651   -40151
6652   -33288
6653    18310
6654    44186
6655    11704
6656   -37727
6657   -35343
6658    16689
6659    45945
6660    12038
6661   -38476
6662   -35800
6663    14359
6664    44591
6665    14916
6666   -35421
6667   -37566
6668    12354
6669    45523
6670    15319
6671   -34606
6672   -37826
6673     9766
6674    44764
6675    18251
6676   -33146
6677   -38704
6678     8112
6679    42718
6680    18055
6681   -31329
6682   -39528
6683     6627
6684    44427
6685    19797
6686   -30620
6687   -40331
6688     5827
6689    42456
6690    22702
6691   -28839
6692   -41306
6693     3800
6694    43609
6695    23029
6696   -29226
6697   -40240
6698     1682
6699    42132
6700    25941
6701   -27145
6702   -42849
6703     1170
6704    43600
6705    26099
6706   -26018
6707   -42757
6708    -1831
6709    42309
6710    28759
6711   -24971
6712   -44150
6713    -2198
6714    40320
6715    28568
6716   -22085
6717   -43752
6718    -5509
6719    41032
6720    30829
6721   -21574
6722   -42805
6723    -7368
6724    37979
6725    31730
6726   -17882
6727   -44261
6728    -9453
6729    38948
6730    32066
6731   -17480
6732   -42862
6733   -10396
6734    36703
6735    34134
6736   -14882
6737   -44072
6738   -11564
6739    36771
6740    34110
6741   -14571
6742   -43326
6743   -14495
6744    35151
6745    37115
6746   -13087
6747   -44253
6748   -14297
6749    34342
6750    36473
6751    -9817
6752   -42907
6753   -17913
6754    34448
6755    37705
6756   -10708
6757   -43924
6758   -17635
6759    32261
6760    37613
6761    -7250
6762   -43627
6763   -20738
6764    32052
6765    39232
6766    -6696
6767   -42263
6768   -21084
6769    29024
6770    40083
6771    -2957
6772   -42645
6773   -22202
6774    28447
6775    40044
6776    -2137
6777   -41132
6778   -25440
6779    26293
6780    41115
6781     -898
6782   -41207
6783   -24643
6784    25727
6785    40784
6786      415
6787   -40560
6788   -27841
6789    23504
6790    42177
6791     2045
6792   -41301
6793   -27659
6794    22711
6795    42919
6796     4383
6797   -39193
6798   -30382
6799    22207
6800    43409
6801     5798
6802   -38686
6803   -30249
6804    19030
6805    44250
6806     8944
6807   -38897
6808   -31674
6809    18644
6810    41151
6811     9187
6812   -36055
6813   -33316
6814    16456
6815    43856
6816    10853
6817   -36564
6818   -32787
6819    14793
6820    42255
6821    12699
6822   -33712
6823   -36174
6824    12860
6825    42973
6826    13197
6827   -32986
6828   -34958
6829    10308
6830    41616
6831    15439
6832   -33023
6833   -37205
6834    10628
6835    42780
6836    15922
6837   -31197
6838   -37253
6839     7778
6840    43452
6841    18977
6842   -31932
6843   -38680
6844     6564
6845    42887
6846    20075
6847   -28659
6848   -40153
6849     4734
6850    43497
6851    20848
6852   -29718
6853   -39192
6854     4087
6855    40924
6856    22487
6857   -26900
6858   -40453
6859     1949
6860    41557
6861    24752
6862   -25428
6863   -39700
6864     -808
6865    39288
6866    25434
6867   -23425
6868   -41641
6869    -1260
6870    40684
6871    26263
6872   -22786
6873   -40019
6874    -3791
6875    39063
6876    29116
6877   -21333
6878   -42510
6879    -4862
6880    38152
6881    28211
6882   -18862
6883   -41100
6884    -7046
6885    38338
6886    30839
6887   -18796
6888   -42487
6889    -7885
6890    36199
6891    31729
6892   -15876
6893   -42778
6894   -10933
6895    36745
6896    31961
6897   -15693
6898   -41520
6899   -11166
6900    33874
6901    34040
6902   -14287
6903   -43207
6904   -12283
6905    34900
6906    33995
6907   -12724
6908   -41106
6909   -15308
6910    31749
6911    36392
6912   -10552
6913   -42282
6914   -15664
6915    32036
6916    35632
6917    -7890
6918   -41191
6919   -19227
6920    30014
6921    36733
6922    -7571
6923   -41657
6924   -17937
6925    29042
6926    36992
6927    -4595
6928   -41225
6929   -20548
6930    29279
6931    39653
6932    -3492
6933   -40712
6934   -22335
6935    26429
6936    39427
6937    -2048
6938   -40794
6939   -23830
6940    26432
6941    38857
6942    -1763
6943   -38405
6944   -25748
6945    23425
6946    41116
6947      917
6948   -39577
6949   -25778
6950    22756
6951    38890
6952     2027
6953   -37718
6954   -27997
6955    21621
6956    41385
6957     3301
6958   -38617
6959   -27040
6960    19032
6961    39324
6962     6380
6963   -37340
6964   -29557
6965    18731
6966    41235
6967     7442
6968   -36200
6969   -30320
6970    16913
6971    40861
6972     9192
6973   -36059
6974   -32141
6975    15141
6976    40532
6977    10859
6978   -34893
6979   -33204
6980    13848
6981    41210
6982    12687
6983   -34771
6984   -33008
6985    13613
6986    41049
6987    13609
6988   -32170
6989   -35395
6990    11203
6991    42427
6992    14807
6993   -31876
6994   -34807
6995    10055
6996    41898
6997    17229
6998   -31136
6999   -36249
7000     7351
7001    41549
7002    18446
7003   -29828
7004   -36829
7005     6058
7006    40189
7007    20068
7008   -28347
7009   -37612
7010     5110
7011    39699
7012    19418
7013   -25724
7014   -37217
7015     2192
7016    39244
7017    22976
7018   -25305
7019   -38531
7020     1562
7021    39960
7022    23029
7023   -23533
7024   -38162
7025    -1604
7026    38527
7027    24598
7028   -23276
7029   -39544
7030    -2136
7031    37949
7032    26045
7033   -21068
7034   -41541
7035    -4483
7036    37545
7037    27478
7038   -21289
7039   -39736
7040    -5513
7041    37390
7042    29238
7043   -19156
7044   -41122
7045    -5882
7046    36996
7047    28658
7048   -17299
7049   -40400
7050    -8712
7051    35108
7052    31580
7053   -15930
7054   -41242
7055   -10603
7056    34727
7057    31649
7058   -13637
7059   -39510
7060   -11587
7061    33063
7062    32716
7063   -12922
7064   -40522
7065   -11840
7066    31568
7067    33137
7068   -11055
7069   -40309
7070   -14998
7071    30962
7072    34065
7073    -9668
7074   -40155
7075   -16240
7076    30055
7077    35307
7078    -8445
7079   -40531
7080   -17146
7081    30583
7082    36099
7083    -6865
7084   -39177
7085   -18590
7086    28245
7087    37435
7088    -5094
7089   -40178
7090   -19415
7091    26520
7092    37232
7093    -3812
7094   -38862
7095   -22473
7096    26173
7097    38245
7098    -2073
7099   -38220
7100   -22123
7101    24194
7102    37826
7103      528
7104   -37618
7105   -24009
7106    23622
7107    39328
7108     1739
7109   -36783
7110   -25315
7111    20560
7112    37802
7113     3862
7114   -37762
7115   -26581
7116    20457
7117    38563
7118     4230
7119   -36455
7120   -27270
7121    18240
7122    40504
7123     5915
7124   -36322
7125   -28095
7126    17887
7127    38632
7128     7574
7129   -33711
7130   -31121
7131    16186
7132    40785
7133     8455
7134   -35286
7135   -30597
7136    13870
7137    40282
7138    11987
7139   -33409
7140   -32898
7141    13280
7142    40120
7143    11971
7144   -31958
7145   -32316
7146    10768
7147    41359
7148    14992
7149   -31122
7150   -32921
7151    10728
7152    39457
7153    14808
7154   -29640
7155   -33432
7156     7541
7157    38961
7158    17599
7159   -28964
7160   -35205
7161     7592
7162    38935
7163    16828
7164   -27327
7165   -35570
7166     4060
7167    39443
7168    19382
7169   -26370
7170   -35964
7171     4186
7172    38053
7173    21769
7174   -25351
7175   -37527
7176     2109
7177    38784
7178    22204
7179   -25240
7180   -36925
7181      312
7182    37534
7183    23569
7184   -23982
7185   -39307
7186     -782
7187    38245
7188    22853
7189   -21527
7190   -37715
7191    -3355
7192    37345
7193    26462
7194   -20944
7195   -37704
7196    -2103
7197    35084
7198    26335
7199   -18980
7200   -39404
7201    -6631
7202    35861
7203    27111
7204   -18291
7205   -37682
7206    -8179
7207    33967
7208    28407
7209   -14936
7210   -39663
7211    -7715
7212    33648
7213    28078
7214   -15359
7215   -38036
7216   -10444
7217    32651
7218    30879
7219   -12743
7220   -39804
7221   -11709
7222    31769
7223    31337
7224   -12822
7225   -38917
7226   -12156
7227    31259
7228    33433
7229   -10420
7230   -39410
7231   -14028
7232    30567
7233    32878
7234    -9071
7235   -39618
7236   -17433
7237    29314
7238    33576
7239    -8024
7240   -38783
7241   -16651
7242    28355
7243    35149
7244    -6137
7245   -37664
7246   -18929
7247    27515
7248    34420
7249    -5044
7250   -37778
7251   -18526
7252    25153
7253    36109
7254    -2529
7255   -37066
7256   -20409
7257    24151
7258    36578
7259    -2084
7260   -36247
7261   -21488
7262    21996
7263    36999
7264      322
7265   -37220
7266   -22677
7267    22315
7268    36957
7269     2132
7270   -37000
7271   -25677
7272    21015
7273    38510
7274     3168
7275   -36464
7276   -25211
7277    19140
7278    38209
7279     5990
7280   -35673
7281   -27541
7282    18813
7283    38938
7284     5195
7285   -34100
7286   -27002
7287    15810
7288    38505
7289     7735
7290   -33704
7291   -28423
7292    15792
7293    37752
7294     7944
7295   -32254
7296   -29774
7297    12381
7298    38103
7299    10980
7300   -32004
7301   -29686
7302    12176
7303    37814
7304    11141
7305   -29977
7306   -31844
7307    10657
7308    38651
7309    14051
7310   -30166
7311   -31156
7312     9043
7313    37456
7314    14693
7315   -27948
7316   -34028
7317     8823
7318    38910
7319    14685
7320   -27932
7321   -33017
7322     5541
7323    36857
7324    19148
7325   -27355
7326   -35574
7327     5666
7328    37760
7329    18402
7330   -25428
7331   -34685
7332     2733
7333    36726
7334    20023
7335   -25169
7336   -36125
7337     2322
7338    35971
7339    20350
7340   -23073
7341   -35305
7342     -386
7343    36274
7344    21607
7345   -22297
7346   -35607
7347    -1172
7348    34980
7349    23487
7350   -20367
7351   -37398
7352    -2142
7353    34168
7354    23776
7355   -19340
7356   -36469
7357    -3358
7358    34571
7359    25685
7360   -18393
7361   -38212
7362    -5041
7363    33964
7364    27488
7365   -16479
7366   -35760
7367    -7475
7368    33034
7369    28386
7370   -16122
7371   -39593
7372    -7335
7373    32857
7374    27989
7375   -12735
7376   -38290
7377   -10391
7378    31769
7379    30358
7380   -12587
7381   -38116
7382   -11168
7383    29582
7384    30289
7385   -10361
7386   -37908
7387   -12644
7388    31246
7389    31471
7390   -10378
7391   -36654
7392   -15276
7393    27600
7394    31847
7395    -7299
7396   -35929
7397   -14502
7398    27601
7399    32396
7400    -7422
7401   -36328
7402   -16328
7403    25768
7404    33189
7405    -5197
7406   -36604
7407   -17202
7408    25820
7409    33348
7410    -3828
7411   -36430
7412   -20525
7413    25422
7414    35048
7415    -3004
7416   -37156
7417   -18137
7418    23075
7419    34494
7420      -59
7421   -36789
7422   -22358
7423    22876
7424    35098
7425     -689
7426   -35730
7427   -21775
7428    20614
7429    35807
7430     2421
7431   -36141
7432   -23669
7433    20385
7434    35923
7435     3407
7436   -34020
7437   -25405
7438    18115
7439    36331
7440     5964
7441   -32626
7442   -25545
7443    17690
7444    35633
7445     6473
7446   -32204
7447   -27324
7448    16095
7449    37499
7450     6618
7451   -31941
7452   -26694
7453    14203
7454    36175
7455     8892
7456   -31228
7457   -29699
7458    13275
7459    36855
7460     9786
7461   -30007
7462   -28874
7463    11007
7464    36768
7465    13156
7466   -29776
7467   -31173
7468    11690
7469    36981
7470    13001
7471   -27413
7472   -31415
7473     8715
7474    37039
7475    15510
7476   -28499
7477   -32697
7478     9026
7479    37048
7480    15100
7481   -26840
7482   -33728
7483     5768
7484    36367
7485    17229
7486   -26553
7487   -32159
7488     5395
7489    35231
7490    18129
7491   -23581
7492   -33665
7493     4382
7494    35640
7495    18424
7496   -24331
7497   -32797
7498     1371
7499    34717
7500    20665
7501   -23698
7502   -35004
7503     1141
7504    33935
7505    20695
7506   -20830
7507   -34370
7508    -2083
7509    35110
7510    23626
7511   -20749
7512   -35518
7513    -1934
7514    33297
7515    24270
7516   -17757
7517   -36357
7518    -5675
7519    34612
7520    25415
7521   -17705
7522   -35960
7523    -5320
7524    31606
7525    26100
7526   -16161
7527   -37231
7528    -6456
7529    32446
7530    26609
7531   -13798
7532   -36037
7533    -7926
7534    30603
7535    28226
7536   -12964
7537   -35851
7538    -9182
7539    30547
7540    27239
7541   -11354
7542   -35077
7543   -11742
7544    29130
7545    30159
7546   -10895
7547   -36514
7548   -11581
7549    28625
7550    29054
7551    -7715
7552   -36191
7553   -14024
7554    26974
7555    31539
7556    -8649
7557   -35323
7558   -14773
7559    25442
7560    32675
7561    -5899
7562   -36505
7563   -16605
7564    26255
7565    32777
7566    -5444
7567   -35051
7568   -18445
7569    24924
7570    32618
7571    -3567
7572   -36668
7573   -18184
7574    24382
7575    32269
7576    -2161
7577   -34157
7578   -20010
7579    22460
7580    34651
7581     -216
7582   -34032
7583   -20179
7584    21601
7585    33889
7586      957
7587   -33860
7588   -22737
7589    21335
7590    34057
7591      562
7592   -32761
7593   -21606
7594    17672
7595    34616
7596     3808
7597   -32300
7598   -24655
7599    18614
7600    36092
7601     4395
7602   -31247
7603   -24404
7604    15151
7605    35801
7606     6597
7607   -32095
7608   -26113
7609    15372
7610    34701
7611     8403
7612   -30657
7613   -27450
7614    12954
7615    35877
7616     8567
7617   -30643
7618   -27398
7619    12340
7620    34635
7621    11239
7622   -29126
7623   -28478
7624    11099
7625    36274
7626    11136
7627   -27956
7628   -28370
7629    10085
7630    35024
7631    13320
7632   -26712
7633   -29876
7634     9108
7635    35040
7636    12798
7637   -25350
7638   -30398
7639     7076
7640    35013
7641    15503
7642   -25129
7643   -30610
7644     6189
7645    35161
7646    16527
7647   -23537
7648   -32564
7649     3333
7650    34968
7651    17892
7652   -23753
7653   -31983
7654     2797
7655    33849
7656    20190
7657   -21827
7658   -33979
7659      716
7660    34576
7661    20519
7662   -21841
7663   -33934
7664     -827
7665    34368
7666    22415
7667   -21074
7668   -34619
7669     -505
7670    32922
7671    22063
7672   -18591
7673   -32826
7674    -2677
7675    32796
7676    23388
7677   -18274
7678   -34305
7679    -3281
7680    31714
7681    23758
7682   -16467
7683   -33928
7684    -6196
7685    30416
7686    24412
7687   -15663
7688   -34308
7689    -5717
7690    29444
7691    26490
7692   -13181
7693   -34699
7694    -8297
7695    31474
7696    27575
7697   -12880
7698   -34322
7699    -9678
7700    28122
7701    29255
7702   -11618
7703   -35994
7704   -11468
7705    28781
7706    28309
7707    -9751
7708   -35014
7709   -12373
7710    27872
7711    31147
7712    -8708
7713   -34971
7714   -13384
7715    26867
7716    28991
7717    -7413
7718   -34656
7719   -14898
7720    26041
7721    31311
7722    -6307
7723   -34492
7724   -15156
7725    24167
7726    30177
7727    -4677
7728   -34681
7729   -16499
7730    23051
7731    30391
7732    -4619
7733   -32545
7734   -17768
7735    22049
7736    31935
7737    -1646
7738   -33665
7739   -18567
7740    22512
7741    31845
7742       86
7743   -33052
7744   -21263
7745    19405
7746    32625
7747      962
7748   -32952
7749   -21904
7750    18171
7751    33511
7752     1660
7753   -31998
7754   -23750
7755    18105
7756    34205
7757     3507
7758   -31930
7759   -23116
7760    16617
7761    34532
7762     5689
7763   -31463
7764   -25306
7765    16437
7766    33544
7767     6461
7768   -30666
7769   -25121
7770    14220
7771    34593
7772     7870
7773   -30235
7774   -25856
7775    13406
7776    32448
7777     8964
7778   -27973
7779   -27020
7780    11149
7781    34449
7782     9900
7783   -27895
7784   -27137
7785    10503
7786    33061
7787    11453
7788   -26778
7789   -28925
7790     8068
7791    34170
7792    11882
7793   -26475
7794   -29347
7795     8570
7796    33167
7797    14128
7798   -25495
7799   -30822
7800     6032
7801    34462
7802    14180
7803   -24293
7804   -30068
7805     4154
7806    33519
7807    17464
7808   -24580
7809   -31397
7810     4742
7811    33679
7812    16622
7813   -21115
7814   -31582
7815     2504
7816    33343
7817    19305
7818   -21367
7819   -31541
7820      401
7821    32114
7822    18526
7823   -19530
7824   -32731
7825      858
7826    31551
7827    20656
7828   -19671
7829   -31727
7830    -1965
7831    32143
7832    20874
7833   -17259
7834   -33431
7835    -2272
7836    30907
7837    22796
7838   -17103
7839   -32758
7840    -5011
7841    30572
7842    23075
7843   -15384
7844   -34252
7845    -4752
7846    29478
7847    25343
7848   -15233
7849   -33602
7850    -8470
7851    30418
7852    25940
7853   -12250
7854   -33527
7855    -7368
7856    28287
7857    26269
7858   -11457
7859   -34293
7860    -9833
7861    27935
7862    27287
7863   -11782
7864   -34260
7865    -9992
7866    26306
7867    28200
7868    -8840
7869   -33428
7870   -11768
7871    26485
7872    27515
7873    -7790
7874   -32491
7875   -11709
7876    24465
7877    29457
7878    -7628
7879   -34268
7880   -14690
7881    25222
7882    29008
7883    -5538
7884   -32497
7885   -15997
7886    22765
7887    30643
7888    -3758
7889   -33126
7890   -15760
7891    22452
7892    30005
7893    -2757
7894   -33063
7895   -18198
7896    20949
7897    31911
7898    -2421
7899   -31644
7900   -18883
7901    20374
7902    31349
7903      440
7904   -32099
7905   -20605
7906    18877
7907    32435
7908       39
7909   -30889
7910   -21069
7911    18283
7912    31330
7913     3041
7914   -31013
7915   -21111
7916    17013
7917    32358
7918     1981
7919   -29245
7920   -22716
7921    16141
7922    32405
7923     4289
7924   -31027
7925   -22976
7926    14239
7927    31829
7928     5582
7929   -27748
7930   -25288
7931    14026
7932    32960
7933     8305
7934   -28412
7935   -24615
7936    11366
7937    32523
7938     8812
7939   -26707
7940   -27431
7941    10961
7942    33416
7943    10700
7944   -26557
7945   -26133
7946     8239
7947    32976
7948    11409
7949   -26116
7950   -28642
7951     8297
7952    32657
7953    13334
7954   -25267
7955   -28228
7956     6406
7957    33080
7958    13601
7959   -23542
7960   -29194
7961     6144
7962    31445
7963    14272
7964   -23194
7965   -29569
7966     4527
7967    32967
7968    14750
7969   -22418
7970   -29600
7971     4412
7972    30966
7973    17065
7974   -20438
7975   -30140
7976     1670
7977    31122
7978    16765
7979   -19946
7980   -30689
7981      925
7982    30698
7983    20185
7984   -19352
7985   -30398
7986     -256
7987    30573
7988    20109
7989   -17400
7990   -31495
7991    -2125
7992    30600
7993    22478
7994   -18772
7995   -32045
7996    -4118
7997    30712
7998    21897
7999   -15686
8000   -32118
8001    -4134
8002    29374
8003    22866
8004   -15587
8005   -30719
8006    -7215
8007    29069
8008    23924
8009   -13664
8010   -33250
8011    -5479
8012    28023
8013    25316
8014   -12716
8015   -30981
8016    -7899
8017    27390
8018    24806
8019    -9997
8020   -33498
8021    -8002
8022    27524
8023    26166
8024   -10972
8025   -31656
8026   -11617
8027    26035
8028    26717
8029    -8680
8030   -33170
8031   -10682
8032    24778
8033    28309
8034    -7179
8035   -31119
8036   -14159
8037    24197
8038    27642
8039    -5954
8040   -32102
8041   -13233
8042    21289
8043    28821
8044    -5006
8045   -31312
8046   -15958
8047    22715
8048    28411
8049    -3335
8050   -31588
8051   -15751
8052    20266
8053    31798
8054    -2793
8055   -30860
8056   -17533
8057    21315
8058    29232
8059     -570
8060   -31336
8061   -18519
8062    18556
8063    31663
8064     -748
8065   -29561
8066   -17728
8067    18193
8068    29327
8069     2168
8070   -30612
8071   -19417
8072    17051
8073    31714
8074     1328
8075   -29829
8076   -22178
8077    16455
8078    29871
8079     6249
8080   -30233
8081   -22068
8082    14633
8083    31240
8084     3734
8085   -27365
8086   -23729
8087    14246
8088    31527
8089     7355
8090   -29289
8091   -23438
8092    11664
8093    32643
8094     7616
8095   -24911
8096   -25742
8097    11115
8098    31641
8099     9476
8100   -26996
8101   -24019
8102     8516
8103    32470
8104     8662
8105   -25290
8106   -27676
8107     9878
8108    30151
8109    11154
8110   -24784
8111   -25523
8112     7375
8113    32972
8114    11691
8115   -23592
8116   -27506
8117     7695
8118    30189
8119    13270
8120   -23990
8121   -25496
$$ Imaginary data points
##PAGE= N=2
##DATA TABLE= (X++(I..I)), XYDATA
0   388267
1  2276788
2  -597806
3 -1964143
4  1350915
5  1247651
6 -1640264
7  -699334
8  1429903
9     1859
10 -1113037
11   386923
12   745453
13  -633017
14  -322352
15   918287
16   212341
17  -974935
18    94185
19  1162726
20  -118617
21  -933055
22   405706
23   584531
24  -658027
25  -196041
26   605082
27  -578714
28  -641388
29  1057383
30   295202
31 -1572300
32   -22473
33  1562785
34  -413997
35 -1258647
36   909806
37   907100
38  -989902
39  -135927
40  1297968
41  -198080
42 -1114040
43   579341
44   944656
45  -747118
46  -712481
47   758949
48   339027
49  -990060
50  -245886
51   849833
52  -282818
53 -1043885
54   562477
55   953787
56  -828180
57  -674777
58   962068
59   283797
60  -701452
61   401834
62   475551
63  -697250
64   196151
65  1090461
66  -527305
67 -1080416
68   628904
69   680684
70  -762195
71  -477154
72   445138
73   -10933
74  -384552
75   170579
76   134736
77  -482742
78  -109325
79   764028
80   284683
81  -665650
82    -2730
83   882009
84   -12971
85  -625140
86   380388
87   422110
88  -680991
89  -146948
90   809903
91  -241395
92  -951434
93   266305
94   502079
95  -551422
96  -241101
97   438876
98  -245018
99  -305234
100   673538
101   248286
102  -757283
103   -13520
104   832738
105   106501
106  -405896
107    74272
108   195990
109     -741
110   127041
111    31969
112  -388421
113  -280232
114   309854
115   324617
116  -391165
117  -529852
118   230322
119   383302
120  -290311
121  -223964
122   243320
123   -65218
124   -73242
125   531387
126    89395
127  -607996
128   113721
129   614336
130  -177121
131  -336816
132   259411
133    25687
134  -294601
135   207335
136   220024
137  -461724
138  -368349
139   336523
140   318157
141  -236106
142  -270422
143   114866
144   155720
145    26160
146   108788
147   -53956
148  -323847
149   149661
150   609911
151   -46278
152  -610026
153    22443
154   448153
155   -56364
156  -236781
157      190
158  -145783
159   -61031
160   401247
161    71876
162  -594861
163  -130351
164   551185
165    91357
166  -362440
167    59359
168   182755
169  -107134
170   137412
171   275457
172  -266707
173  -342302
174   277423
175   359876
176  -167630
177  -296056
178    20304
179   134300
180    -4435
181   -31746
182   -38195
183  -220441
184  -113216
185   393018
186   247542
187  -478372
188  -292225
189   425809
190   216749
191  -201403
192     -173
193   -15423
194  -120480
195   348470
196   317157
197  -476207
198  -397181
199   409755
200   309534
201  -273092
202  -190156
203    63731
204    -7485
205    58359
206   166966
207  -154745
208  -392347
209    96044
210   490829
211    -6223
212  -428867
213     3213
214   297981
215    -3420
216   -44269
217   105158
218  -167829
219  -180671
220   356831
221   288850
222  -394587
223  -353081
224   246937
225   242254
226  -133648
227  -113125
228   -19883
229   -92142
230   139482
231   326517
232  -171024
233  -481848
234   119500
235   487519
236   -15390
237  -304252
238   -17074
239    99398
240    62656
241   155877
242   -27487
243  -359585
244  -100670
245   419770
246   215503
247  -394659
248  -295645
249   258389
250   190351
251  -154518
252   -21292
253     4411
254  -208826
255   165650
256   464321
257  -204324
258  -526102
259   207964
260   431383
261  -136067
262  -177990
263    78092
264   -81890
265   -10006
266   301886
267    -7004
268  -464429
269  -113747
270   418488
271   171094
272  -315852
273  -186342
274   132802
275    86039
276    41218
277    68865
278  -195098
279  -237697
280   312181
281   428841
282  -231160
283  -401339
284   150766
285   292024
286   -34598
287   -92816
288   -50200
289  -148192
290    34837
291   332501
292    11234
293  -494094
294  -153367
295   432888
296   145336
297  -316305
298   -90438
299   114228
300   -18862
301   141285
302   195908
303  -288020
304  -289745
305   384210
306   395440
307  -242292
308  -294323
309   119201
310   159553
311       71
312    -2564
313  -113086
314  -252554
315    56688
316   377397
317   -23728
318  -472523
319   -87083
320   342732
321    75947
322  -152029
323   -12778
324   -51054
325   -16515
326   317087
327   181244
328  -359107
329  -239340
330   331208
331   307899
332  -156893
333  -242870
334     6828
335    89660
336    66000
337    67758
338  -160082
339  -334974
340    77104
341   432088
342   -28151
343  -431947
344   -39783
345   273224
346    58883
347   -26718
348   -14738
349  -164017
350    -1483
351   362919
352   149838
353  -353065
354  -238079
355   258514
356   247126
357  -135822
358  -179011
359   -10455
360    -2959
361   101469
362   196257
363  -177819
364  -400690
365   135195
366   433039
367   -70332
368  -311163
369    13851
370   119670
371    64176
372   124926
373   -61857
374  -294934
375     5968
376   381565
377   125093
378  -325830
379  -212730
380   175219
381   192929
382   -31385
383  -115084
384  -127399
385   -53256
386   226105
387   234490
388  -235821
389  -349703
390   142636
391   329055
392   -18076
393  -201737
394   -75294
395    39966
396   126874
397   149696
398   -90699
399  -313548
400   -28800
401   370627
402   141189
403  -304538
404  -162675
405   167896
406   105358
407    24041
408    12474
409  -211721
410  -152349
411   326379
412   267832
413  -287777
414  -291683
415   141714
416   210176
417    12023
418   -91169
419  -139558
420   -77285
421   172472
422   242789
423  -117714
424  -367455
425    -9896
426   362372
427   104779
428  -227508
429   -99409
430    51086
431    75658
432   184812
433    16309
434  -337193
435  -110494
436   365647
437   197845
438  -237037
439  -202682
440    53863
441   134078
442    87298
443   -45667
444  -208184
445  -133374
446   189909
447   274628
448  -115642
449  -356454
450        1
451   300258
452    71075
453  -131974
454   -75390
455   -56845
456    71234
457   275649
458    22258
459  -365858
460  -115837
461   341210
462   184481
463  -199863
464  -169473
465    19271
466    65381
467   120978
468    59714
469  -252860
470  -246779
471   252947
472   341641
473  -177142
474  -313504
475    59006
476   174432
477    56343
478    16839
479  -119188
480  -187558
481   126087
482   330932
483   -12867
484  -350104
485  -114689
486   270228
487   176534
488  -149457
489  -150126
490    -3056
491    17253
492   149269
493   157620
494  -267968
495  -313984
496   286884
497   353921
498  -202923
499  -242324
500    78193
501    66428
502    56933
503   126949
504  -150359
505  -283735
506   144542
507   364866
508   -34056
509  -328140
510   -85870
511   210586
512   133951
513   -63563
514  -100322
515  -100229
516   -12423
517   246439
518   170825
519  -307629
520  -296021
521   256562
522   302967
523  -151162
524  -205107
525    26130
526    33985
527    79420
528   168082
529  -125645
530  -343191
531    95070
532   426104
533   -16857
534  -359817
535   -31001
536   192919
537    42510
538    21235
539   -28361
540  -229547
541   -31747
542   340346
543   122468
544  -318807
545  -203105
546   177071
547   207998
548   -34021
549  -154357
550   -72584
551    36064
552   132299
553   169057
554  -104079
555  -351754
556    40809
557   426850
558     7418
559  -350268
560   -18477
561   153388
562     3826
563    97667
564    15606
565  -325431
566   -73921
567   414676
568   132850
569  -341891
570  -161212
571   175240
572   149006
573    11584
574   -73939
575  -139600
576   -44393
577   201536
578   204421
579  -166930
580  -322281
581    59327
582   309595
583    18360
584  -214778
585   -69653
586    43154
587    74796
588   153935
589   -19159
590  -306281
591   -78297
592   352716
593   176882
594  -268365
595  -175061
596   142923
597   116181
598    27150
599    10214
600  -193104
601  -176858
602   259625
603   284659
604  -231581
605  -310204
606   101706
607   217107
608    35949
609   -80572
610  -144104
611   -66312
612   176763
613   210899
614   -79591
615  -280407
616   -64817
617   281054
618   185534
619  -200463
620  -191301
621    80458
622   100498
623    64121
624    42393
625  -214411
626  -221028
627   251061
628   298720
629  -201246
630  -261166
631    83142
632   132958
633    53529
634    33463
635  -138364
636  -186117
637   152870
638   318871
639   -46489
640  -329177
641   -63284
642   250873
643   134556
644  -111058
645  -145197
646   -77447
647    62265
648   222839
649    48614
650  -314206
651  -189534
652   264291
653   253219
654  -132491
655  -216627
656     -939
657   127292
658   128181
659    46223
660  -160219
661  -208237
662   138105
663   337217
664   -42893
665  -328754
666   -43752
667   193839
668    61954
669   -31171
670   -79496
671  -182659
672    12060
673   295600
674    76304
675  -293378
676  -168509
677   182457
678   215422
679   -15749
680  -157406
681   -85576
682    62357
683   173338
684   125212
685  -159453
686  -290105
687    83880
688   355441
689    -6836
690  -312923
691   -84589
692   120253
693    94440
694    72457
695  -101765
696  -263001
697    42949
698   359963
699    80985
700  -292367
701  -144030
702   176784
703   176456
704    -5851
705  -105034
706  -123271
707   -20965
708   195869
709   164651
710  -206194
711  -297063
712    97330
713   266721
714   -11258
715  -170498
716   -80624
717    11439
718   129342
719   170211
720   -72945
721  -264839
722   -11180
723   310837
724   147427
725  -218068
726  -193886
727    81861
728   151114
729    53140
730   -66253
731  -212882
732  -112507
733   254651
734   224539
735  -232345
736  -281362
737   113560
738   236185
739    45599
740   -88274
741  -120004
742   -30495
743   181346
744   201266
745  -102554
746  -287248
747   -15645
748   281977
749   100934
750  -212695
751  -146614
752    41460
753    64689
754    93298
755    11515
756  -249127
757  -141656
758   279863
759   223294
760  -179071
761  -193598
762    58124
763   141774
764   113256
765     9487
766  -174501
767  -133495
768   175535
769   250752
770   -88900
771  -312924
772   -61738
773   235625
774   121860
775  -126649
776  -152011
777   -49245
778    98498
779   204057
780     2703
781  -284369
782  -116525
783   270174
784   214423
785  -147469
786  -209930
787    24882
788   140640
789    89795
790     -469
791  -150798
792  -169678
793   142997
794   296522
795   -79882
796  -310215
797     8717
798   199699
799    40783
800   -22835
801   -71784
802  -170145
803    47786
804   285945
805     8091
806  -313937
807  -114196
808   204066
809   165573
810   -57735
811  -159173
812   -76088
813    90691
814   184026
815    74337
816  -183152
817  -205501
818   159251
819   320779
820   -46074
821  -283060
822   -44854
823   151264
824    86175
825    -6349
826  -131667
827  -195566
828    51626
829   276488
830    19963
831  -298215
832  -117604
833   210002
834   160273
835   -54690
836   -94904
837   -58937
838    26981
839   206037
840   134566
841  -214149
842  -214126
843   163488
844   231015
845   -52500
846  -179724
847   -91476
848    22816
849   119251
850    76737
851  -139111
852  -223083
853    34651
854   286830
855   104317
856  -243899
857  -155818
858   175145
859   174723
860    -4965
861   -64784
862  -137301
863   -51062
864   256479
865   168561
866  -275768
867  -245204
868   156185
869   190222
870   -35117
871  -119615
872  -115833
873    -3641
874   189608
875   132642
876  -147348
877  -202809
878    55328
879   243100
880    77535
881  -187539
882  -147038
883    76544
884   133323
885    41554
886   -73278
887  -177983
888   -72479
889   209846
890   174806
891  -190530
892  -238839
893    96796
894   214621
895    36743
896   -64116
897   -81226
898   -59801
899   153843
900   247774
901  -110931
902  -328808
903    35943
904   273043
905    14199
906  -160142
907  -104057
908   -58424
909    91671
910   188843
911   -84941
912  -283040
913    -4244
914   257861
915   123499
916  -109356
917  -151042
918    15061
919   189771
920   123040
921   -72433
922  -140747
923   -60282
924   128855
925   194289
926   -87716
927  -293933
928   -30394
929   206813
930    47170
931  -109480
932  -104428
933   -81694
934    82375
935   226385
936   -14736
937  -268373
938   -51397
939   247748
940   158584
941   -89614
942  -142868
943   -22751
944   110925
945   150831
946      328
947  -213922
948  -144730
949   166887
950   212193
951   -97094
952  -245812
953   -37960
954   149694
955   102749
956   -30802
957  -135433
958  -112839
959    94591
960   233184
961    15349
962  -257141
963   -93940
964   224692
965   148622
966   -91941
967  -107310
968   -57409
969    21994
970   185780
971    71546
972  -259044
973  -166507
974   207157
975   184718
976   -83292
977  -144505
978   -66149
979    57796
980   168602
981    40573
982  -184811
983  -136268
984   107797
985   215521
986    34401
987  -211098
988  -133932
989   157525
990   175019
991   -38100
992  -123054
993   -95830
994     9203
995   200805
996   110864
997  -241664
998  -204833
999   175433
1000   204803
1001   -59590
1002  -136835
1003   -63197
1004    18098
1005   145444
1006   120586
1007  -157608
1008  -228720
1009   103535
1010   264524
1011    -4394
1012  -197627
1013   -75232
1014    67647
1015   112282
1016    79634
1017  -102827
1018  -210045
1019    26340
1020   247652
1021    66129
1022  -202324
1023  -156906
1024    85742
1025   183592
1026    36390
1027  -132118
1028  -117425
1029    24214
1030   164040
1031   133388
1032  -124716
1033  -234304
1034    58699
1035   259092
1036    28257
1037  -181039
1038   -97212
1039    21952
1040   105889
1041   121236
1042   -86318
1043  -234392
1044    -6322
1045   244157
1046   108226
1047  -177074
1048  -176843
1049    63408
1050   169125
1051    55781
1052   -76981
1053  -131570
1054   -46845
1055   175237
1056   194123
1057  -133339
1058  -257882
1059    57885
1060   222356
1061    26657
1062  -109649
1063  -101410
1064   -48331
1065   115973
1066   179390
1067   -75179
1068  -255492
1069   -19596
1070   237635
1071   109369
1072  -143202
1073  -147127
1074    10921
1075   124108
1076   120850
1077   -33866
1078  -198249
1079   -76423
1080   209610
1081   177320
1082  -132495
1083  -204796
1084    10373
1085   159339
1086    97408
1087   -64567
1088  -153440
1089   -62661
1090   124849
1091   171427
1092   -36164
1093  -237949
1094   -81994
1095   214505
1096   149188
1097  -122918
1098  -146811
1099    -9884
1100    77009
1101   144503
1102    31592
1103  -227683
1104  -136898
1105   216735
1106   194051
1107  -115713
1108  -181020
1109   -10446
1110   115895
1111   122568
1112      -41
1113  -163976
1114  -121962
1115   130873
1116   213359
1117   -36846
1118  -235624
1119   -67077
1120   173799
1121   126870
1122   -51508
1123  -131042
1124   -97529
1125    68958
1126   198014
1127    13287
1128  -237722
1129  -124363
1130   165544
1131   182580
1132   -45057
1133  -170211
1134   -63638
1135   108845
1136   155390
1137    27008
1138  -154078
1139  -143742
1140   104828
1141   235520
1142    -1975
1143  -221915
1144   -84807
1145   126031
1146   124715
1147     2683
1148  -134203
1149  -151623
1150    48677
1151   209534
1152    44518
1153  -214103
1154  -149991
1155   135237
1156   197836
1157   -10539
1158  -144535
1159   -74901
1160    60883
1161   166396
1162   103679
1163  -157141
1164  -207112
1165   120183
1166   247776
1167   -32024
1168  -190945
1169   -77297
1170    40164
1171   116738
1172    77662
1173  -148340
1174  -212826
1175    63960
1176   230839
1177    35410
1178  -179158
1179  -128700
1180    79203
1181   180707
1182    57358
1183  -123768
1184  -132718
1185    37121
1186   195416
1187   110294
1188  -153364
1189  -194552
1190    64600
1191   206740
1192    36376
1193  -158057
1194  -135862
1195    20663
1196   137713
1197    92145
1198  -107820
1199  -207561
1200     1764
1201   233580
1202   100501
1203  -176873
1204  -146991
1205    71501
1206   139653
1207    79228
1208   -53617
1209  -182551
1210   -35639
1211   237992
1212   141963
1213  -173379
1214  -179563
1215    56062
1216   160485
1217    71627
1218   -91597
1219  -168319
1220   -28641
1221   171211
1222   130762
1223  -113039
1224  -213684
1225    -7483
1226   206757
1227    98187
1228  -130465
1229  -140378
1230      398
1231   123066
1232   141459
1233   -40827
1234  -214102
1235   -46920
1236   220496
1237   143943
1238  -118675
1239  -165179
1240    -5599
1241   138418
1242   123643
1243   -55925
1244  -181952
1245   -67741
1246   147977
1247   164890
1248   -74340
1249  -232090
1250   -48306
1251   185658
1252   118167
1253   -89501
1254  -147865
1255   -44736
1256   114589
1257   166920
1258   -17598
1259  -215518
1260   -80887
1261   196421
1262   168101
1263   -88660
1264  -169721
1265   -22857
1266   117420
1267   127408
1268    -1610
1269  -179149
1270  -131572
1271   154755
1272   203991
1273   -86664
1274  -212504
1275   -32462
1276   115777
1277   111208
1278     1629
1279  -154867
1280  -125805
1281   123287
1282   203648
1283   -21782
1284  -193431
1285   -83729
1286   133280
1287   175013
1288   -15535
1289  -163519
1290   -72241
1291    96203
1292   153409
1293    34739
1294  -172571
1295  -160039
1296   119227
1297   209146
1298   -39954
1299  -197721
1300   -75353
1301    86658
1302   129209
1303    29308
1304  -149869
1305  -150931
1306    89846
1307   215882
1308    21906
1309  -192294
1310  -108442
1311   132259
1312   167763
1313    -1865
1314  -122291
1315  -102252
1316    40997
1317   182454
1318    75095
1319  -189055
1320  -171011
1321   114765
1322   186520
1323   -17075
1324  -147610
1325  -101322
1326    27491
1327   146858
1328    82053
1329  -146057
1330  -183580
1331    72163
1332   222084
1333    38691
1334  -163443
1335  -106983
1336    62948
1337   145233
1338    78036
1339  -107789
1340  -171513
1341    35222
1342   210892
1343    72114
1344  -155989
1345  -149266
1346    47451
1347   173123
1348    63691
1349  -142179
1350  -147243
1351    34894
1352   143816
1353    85557
1354  -102250
1355  -205225
1356     6407
1357   237126
1358    72065
1359  -179665
1360  -113468
1361    56735
1362   117567
1363   104323
1364   -57020
1365  -204582
1366    -8116
1367   241843
1368    95607
1369  -161316
1370  -141013
1371    29631
1372   133786
1373    88648
1374   -87189
1375  -181925
1376   -30567
1377   171104
1378   120833
1379  -115720
1380  -197641
1381    -1731
1382   184669
1383   100737
1384  -101027
1385  -141411
1386    -8187
1387   144145
1388   146693
1389   -54057
1390  -202353
1391   -38874
1392   204945
1393   135862
1394  -126889
1395  -178261
1396     1566
1397   129752
1398   100310
1399   -50290
1400  -186955
1401   -77548
1402   178210
1403   162156
1404  -109321
1405  -194390
1406    -5210
1407   154660
1408   122103
1409   -47087
1410  -166675
1411   -49187
1412   160499
1413   153673
1414   -51599
1415  -190637
1416   -74831
1417   167033
1418   160210
1419   -98095
1420  -182703
1421   -21309
1422   105737
1423   120044
1424     9244
1425  -188752
1426  -132699
1427   179706
1428   198723
1429   -98283
1430  -179145
1431   -16203
1432    98489
1433   132183
1434    21719
1435  -179144
1436  -124083
1437   147669
1438   186230
1439   -50480
1440  -187324
1441   -78877
1442   114679
1443   162226
1444   -15132
1445  -182592
1446   -89678
1447   121018
1448   163290
1449    -3979
1450  -177010
1451  -117805
1452   125279
1453   196230
1454   -25885
1455  -192382
1456   -67772
1457   116246
1458   129252
1459    12028
1460  -138292
1461  -149662
1462    83204
1463   222891
1464    -4677
1465  -214371
1466   -75852
1467   118072
1468   122904
1469    26046
1470  -113282
1471  -152013
1472    63535
1473   221394
1474    24975
1475  -190220
1476  -109504
1477    91275
1478   164933
1479    35941
1480  -152422
1481  -131878
1482    74876
1483   166457
1484    35337
1485  -142864
1486  -155317
1487    54900
1488   208383
1489    39155
1490  -178465
1491  -106644
1492    81974
1493   139203
1494    58559
1495  -110290
1496  -167201
1497    41828
1498   216216
1499    54240
1500  -174245
1501  -129101
1502    70203
1503   151714
1504    46888
1505  -119595
1506  -148606
1507    21520
1508   176808
1509    82265
1510  -141275
1511  -164466
1512    53172
1513   186010
1514    57753
1515  -122194
1516  -127221
1517    23117
1518   149433
1519    91361
1520   -98794
1521  -173162
1522     -903
1523   191711
1524    97615
1525  -146655
1526  -161221
1527    40323
1528   142440
1529    65751
1530   -73484
1531  -156221
1532   -32604
1533   192420
1534   135200
1535  -140771
1536  -168390
1537    49745
1538   149934
1539    70993
1540   -71955
1541  -153508
1542   -31776
1543   162313
1544   115963
1545  -109035
1546  -173027
1547    -4419
1548   156539
1549   102681
1550   -92657
1551  -157428
1552    -7876
1553   142663
1554   110702
1555   -56358
1556  -165388
1557   -41571
1558   171046
1559   139983
1560   -94096
1561  -174614
1562   -10865
1563   140683
1564    98282
1565   -60704
1566  -151519
1567   -56758
1568   127861
1569   151934
1570   -55383
1571  -197737
1572   -39594
1573   168161
1574   110398
1575   -72584
1576  -131024
1577   -48290
1578   101522
1579   155375
1580   -26175
1581  -197068
1582   -65354
1583   159705
1584   131328
1585   -66290
1586  -152316
1587   -46702
1588   114414
1589   136784
1590   -23959
1591  -158079
1592   -75914
1593   124879
1594   161925
1595   -38758
1596  -185973
1597   -58812
1598   127769
1599   117314
1600   -30356
1601  -140930
1602   -91471
1603    90693
1604   165799
1605    -6252
1606  -183742
1607   -88162
1608   131222
1609   156588
1610   -20718
1611  -145978
1612   -66345
1613    96508
1614   145872
1615    19514
1616  -154146
1617  -128096
1618   100573
1619   176698
1620   -28229
1621  -179572
1622   -80610
1623    84046
1624   125845
1625    15677
1626  -137232
1627  -120118
1628    85684
1629   183866
1630    21914
1631  -158006
1632   -95941
1633   105180
1634   161312
1635    10261
1636  -130872
1637   -99753
1638    51300
1639   150989
1640    41634
1641  -168453
1642  -150614
1643    83589
1644   164215
1645     -468
1646  -141918
1647   -99767
1648    54563
1649   158127
1650    62011
1651  -130754
1652  -131226
1653    72694
1654   182264
1655    49785
1656  -141011
1657  -125536
1658    61621
1659   151356
1660    34176
1661  -123802
1662  -138393
1663    18501
1664   158209
1665    67042
1666  -142932
1667  -149414
1668    58313
1669   168681
1670    53408
1671  -106415
1672  -117095
1673    32274
1674   157333
1675    85036
1676  -108064
1677  -158515
1678    22220
1679   174761
1680    62611
1681  -139194
1682  -135374
1683    25892
1684   125568
1685    73346
1686   -88552
1687  -163195
1688      872
1689   184677
1690    94926
1691  -118735
1692  -133169
1693    33327
1694   150907
1695    87634
1696   -82584
1697  -149827
1698   -10424
1699   148338
1700   102041
1701  -103324
1702  -178175
1703    -4881
1704   158821
1705    82589
1706   -97420
1707  -139205
1708   -12143
1709   133624
1710   117809
1711   -64286
1712  -162052
1713   -13875
1714   163788
1715   114756
1716   -78289
1717  -153207
1718   -19107
1719   134151
1720    97221
1721   -67956
1722  -154121
1723   -51372
1724   128791
1725   137074
1726   -71080
1727  -178991
1728   -18852
1729   146754
1730   100796
1731   -49939
1732  -132495
1733   -54688
1734   127808
1735   153328
1736   -52273
1737  -177273
1738   -38356
1739   138477
1740   115924
1741   -56661
1742  -155081
1743   -55907
1744   111589
1745   127609
1746   -28794
1747  -157994
1748   -72694
1749   127844
1750   155761
1751   -40532
1752  -165202
1753   -49508
1754   117120
1755   123935
1756   -19868
1757  -143005
1758   -84541
1759   101447
1760   156791
1761   -17794
1762  -175931
1763   -80241
1764   119339
1765   132013
1766   -25585
1767  -132256
1768   -77758
1769    80962
1770   157244
1771    15366
1772  -164718
1773   -96931
1774   114594
1775   145530
1776   -15661
1777  -139190
1778   -89988
1779    76626
1780   149127
1781     9028
1782  -151446
1783  -103623
1784    79166
1785   157413
1786    18145
1787  -159183
1788  -104411
1789    99005
1790   148566
1791     5995
1792  -120583
1793  -102712
1794    49971
1795   167240
1796    42481
1797  -166844
1798  -122319
1799    91406
1800   143891
1801    11892
1802  -116858
1803  -108793
1804    42173
1805   157195
1806    55287
1807  -137066
1808  -131334
1809    64631
1810   163313
1811    37573
1812  -129768
1813  -113846
1814    49247
1815   140858
1816    50828
1817  -111694
1818  -137074
1819    30343
1820   161792
1821    60700
1822  -129670
1823  -132810
1824    49841
1825   155205
1826    50958
1827  -104446
1828  -118266
1829    18706
1830   148223
1831    87265
1832  -115633
1833  -158671
1834    37600
1835   164505
1836    47370
1837  -112422
1838  -119567
1839     6450
1840   135065
1841    91105
1842  -101867
1843  -156906
1844    18074
1845   160422
1846    79711
1847   -99490
1848  -135515
1849    16610
1850   146871
1851    78553
1852   -84694
1853  -132248
1854   -12962
1855   135457
1856   108744
1857   -91779
1858  -166036
1859     5015
1860   146937
1861    70664
1862   -77886
1863  -126182
1864   -26820
1865   125297
1866   118532
1867   -71257
1868  -159780
1869    -9451
1870   150239
1871    97202
1872   -73623
1873  -135596
1874   -18827
1875   121084
1876   104558
1877   -57705
1878  -156013
1879   -40151
1880   139337
1881   114879
1882   -76643
1883  -151111
1884   -21060
1885   123523
1886   103183
1887   -48242
1888  -139685
1889   -44988
1890   121800
1891   130718
1892   -43829
1893  -157638
1894   -39538
1895   136058
1896   112413
1897   -57437
1898  -131546
1899   -44792
1900    91238
1901   121397
1902   -21552
1903  -160280
1904   -66135
1905   125341
1906   123812
1907   -45256
1908  -137016
1909   -51141
1910    95633
1911   122900
1912   -14028
1913  -136468
1914   -68681
1915   103871
1916   140385
1917   -16907
1918  -150394
1919   -64641
1920   105648
1921   117599
1922   -20958
1923  -128020
1924   -82602
1925    77694
1926   144138
1927    -6671
1928  -157638
1929   -79778
1930   100385
1931   129778
1932    -9289
1933  -127876
1934   -78961
1935    81809
1936   141152
1937    12110
1938  -131023
1939   -93269
1940    81335
1941   148150
1942     3544
1943  -144473
1944   -84689
1945    76230
1946   122807
1947    14659
1948  -117773
1949  -106118
1950    56567
1951   149455
1952    25972
1953  -138975
1954  -101435
1955    71466
1956   135959
1957    20208
1958  -112040
1959   -95136
1960    45070
1961   139455
1962    50306
1963  -124012
1964  -126948
1965    60843
1966   150967
1967    21816
1968  -118912
1969   -98547
1970    40451
1971   134031
1972    57094
1973  -111014
1974  -126734
1975    46018
1976   153204
1977    44248
1978  -117834
1979  -117236
1980    39069
1981   138806
1982    47463
1983  -104414
1984  -121083
1985    19944
1986   141658
1987    69117
1988  -111625
1989  -134097
1990    36161
1991   146789
1992    56855
1993   -93744
1994  -114666
1995    16561
1996   136372
1997    78710
1998   -90910
1999  -137006
2000     9768
2001   144346
2002    71830
2003  -102811
2004  -128397
2005    12165
2006   118242
2007    71638
2008   -73507
2009  -141263
2010   -13501
2011   147297
2012    90748
2013   -93828
2014  -129269
2015    16182
2016   131112
2017    84698
2018   -63571
2019  -131267
2020   -13502
2021   134801
2022    96881
2023   -77570
2024  -147830
2025   -13471
2026   137701
2027    84731
2028   -81842
2029  -131896
2030   -18579
2031   110299
2032   100318
2033   -55874
2034  -152253
2035   -31305
2036   141082
2037   105513
2038   -68696
2039  -127945
2040   -19406
2041   114753
2042   109602
2043   -45328
2044  -142449
2045   -37781
2046   123651
2047   111972
2048   -53383
2049  -144080
2050   -36980
2051   114352
2052   104957
2053   -49004
2054  -137886
2055   -45936
2056   101584
2057   112658
2058   -33991
2059  -146087
2060   -54185
2061   118118
2062   122306
2063   -44516
2064  -136755
2065   -35893
2066   100556
2067   110996
2068   -10503
2069  -132386
2070   -76605
2071   115967
2072   143053
2073   -44539
2074  -146712
2075   -42519
2076    88401
2077   105940
2078    -5756
2079  -138752
2080   -90652
2081   102902
2082   139092
2083   -30663
2084  -139886
2085   -63434
2086    86663
2087   129114
2088    -4775
2089  -137823
2090   -70723
2091    94578
2092   126562
2093     2752
2094  -121844
2095   -88745
2096    81424
2097   149027
2098    -5877
2099  -143436
2100   -70334
2101    77383
2102   114049
2103    12889
2104  -119094
2105  -103103
2106    68973
2107   149538
2108     5939
2109  -140812
2110   -83611
2111    74472
2112   121657
2113    18897
2114  -114535
2115  -102212
2116    60029
2117   151348
2118    28296
2119  -132862
2120   -99892
2121    72111
2122   141628
2123    20940
2124  -120002
2125  -100150
2126    55703
2127   135242
2128    35519
2129  -115624
2130  -121091
2131    45888
2132   151179
2133    29772
2134  -135003
2135  -102423
2136    51292
2137   121949
2138    44044
2139   -95996
2140  -121489
2141    35112
2142   158270
2143    50333
2144  -116343
2145  -105314
2146    41037
2147   133781
2148    59272
2149  -102319
2150  -121305
2151    33594
2152   133677
2153    50823
2154   -97578
2155  -128983
2156    10521
2157   146058
2158    63030
2159  -118280
2160  -118032
2161    34573
2162   122283
2163    66954
2164   -72927
2165  -136940
2166     4910
2167   160539
2168    78473
2169  -110497
2170  -119408
2171    26931
2172   124584
2173    72724
2174   -71541
2175  -137968
2176   -10961
2177   143847
2178    86109
2179   -98257
2180  -139569
2181     4742
2182   130385
2183    78364
2184   -75925
2185  -130150
2186    -9900
2187   126075
2188    93989
2189   -68218
2190  -137488
2191   -16280
2192   134500
2193   100028
2194   -74396
2195  -135086
2196    -6804
2197   121046
2198    91355
2199   -52851
2200  -136045
2201   -34443
2202   126163
2203   109930
2204   -67196
2205  -145140
2206   -24724
2207   117385
2208   100469
2209   -53879
2210  -143969
2211   -35920
2212   117140
2213   107434
2214   -43978
2215  -141966
2216   -47478
2217   126685
2218   124408
2219   -54925
2220  -139044
2221   -28495
2222   103309
2223   109247
2224   -16313
2225  -145718
2226   -73394
2227   128297
2228   129075
2229   -60420
2230  -138573
2231   -41059
2232    84130
2233   112454
2234   -10959
2235  -147062
2236   -74261
2237   114806
2238   126159
2239   -30445
2240  -125930
2241   -61499
2242    87563
2243   138181
2244    -9699
2245  -146411
2246   -60876
2247   100406
2248   115715
2249    -7105
2250  -123528
2251   -91078
2252    80670
2253   149114
2254   -14638
2255  -153586
2256   -65891
2257    84932
2258   112029
2259    10404
2260  -122929
2261  -104008
2262    84034
2263   158821
2264    -5853
2265  -143403
2266   -68028
2267    74109
2268   121149
2269    26606
2270  -123421
2271  -110465
2272    78987
2273   149683
2274     2994
2275  -127700
2276   -91035
2277    55618
2278   138651
2279    27123
2280  -133859
2281   -99479
2282    68666
2283   125779
2284    28293
2285  -104381
2286  -115932
2287    45970
2288   159738
2289    25934
2290  -134958
2291   -86271
2292    51630
2293   115217
2294    52709
2295  -100186
2296  -133050
2297    46806
2298   158700
2299    27192
2300  -118200
2301   -94390
2302    28695
2303   127398
2304    68877
2305  -112227
2306  -132574
2307    51724
2308   142445
2309    38160
2310   -95303
2311  -116477
2312    12379
2313   147511
2314    69740
2315  -121154
2316  -121915
2317    43650
2318   121086
2319    55035
2320   -72768
2321  -137495
2322    -1514
2323   162943
2324    70999
2325  -123094
2326  -110312
2327    32214
2328   107097
2329    73339
2330   -58290
2331  -147419
2332    -8911
2333   161202
2334    69168
2335  -108784
2336  -109677
2337     5643
2338   106483
2339    93675
2340   -67933
2341  -150484
2342     1942
2343   144752
2344    68976
2345   -74974
2346  -114345
2347   -24547
2348   123086
2349   112591
2350   -82215
2351  -145761
2352     8696
2353   120142
2354    73292
2355   -48439
2356  -135772
2357   -47141
2358   136911
2359   112246
2360   -87493
2361  -137668
2362    -1989
2363   106954
2364    93062
2365   -33595
2366  -142327
2367   -43921
2368   135344
2369   107708
2370   -62965
2371  -128583
2372   -28450
2373   105171
2374   111463
2375   -43692
2376  -147488
2377   -39004
2378   111843
2379    95393
2380   -40771
2381  -128755
2382   -59312
2383   106694
2384   129029
2385   -46196
2386  -139459
2387   -28791
2388   100899
2389   102796
2390   -12507
2391  -127779
2392   -72537
2393   110672
2394   134026
2395   -44498
2396  -136086
2397   -41164
2398    81801
2399   108973
2400    -6585
2401  -142388
2402   -81654
2403   106893
2404   122971
2405   -31053
2406  -122915
2407   -62570
2408    76817
2409   135631
2410      978
2411  -148185
2412   -67476
2413   100973
2414   111081
2415    -4708
2416  -109922
2417   -92048
2418    72486
2419   150502
2420    -5952
2421  -146895
2422   -62509
2423    80510
2424   105477
2425    15697
2426  -109078
2427  -105453
2428    70662
2429   148906
2430    -2363
2431  -131833
2432   -72419
2433    60297
2434   115986
2435    25381
2436  -118801
2437  -102976
2438    69107
2439   138542
2440    14464
2441  -111735
2442   -85490
2443    53623
2444   136953
2445    34434
2446  -122197
2447   -98290
2448    60787
2449   125750
2450    26552
2451  -108587
2452  -111056
2453    38685
2454   140275
2455    30802
2456  -126995
2457  -103544
2458    47276
2459   122025
2460    44716
2461   -96478
2462  -112398
2463    43464
2464   150136
2465    47336
2466  -104385
2467  -100364
2468    35901
2469   129876
2470    55090
2471  -102036
2472  -119363
2473    31928
2474   123404
2475    41486
2476   -95049
2477  -123874
2478     9535
2479   137063
2480    57457
2481  -107328
2482  -106535
2483    32694
2484   118191
2485    67388
2486   -66813
2487  -124546
2488     9446
2489   151683
2490    64142
2491  -103045
2492  -106696
2493    12516
2494   106931
2495    74714
2496   -75919
2497  -141574
2498      720
2499   136548
2500    64983
2501   -86603
2502  -115714
2503    -3469
2504   121451
2505    94360
2506   -73296
2507  -132547
2508     8033
2509   126255
2510    73037
2511   -62998
2512  -125391
2513   -24985
2514   121538
2515    94867
2516   -79890
2517  -133716
2518    -2529
2519   111408
2520    79314
2521   -45743
2522  -124913
2523   -33140
2524   125394
2525   102158
2526   -66473
2527  -125260
2528   -10617
2529   105927
2530    90339
2531   -42156
2532  -132281
2533   -41840
2534   111536
2535    96838
2536   -57439
2537  -130377
2538   -35733
2539   103594
2540   108064
2541   -41857
2542  -129727
2543   -30922
2544   109756
2545   103824
2546   -28386
2547  -123600
2548   -53047
2549   105660
2550   119964
2551   -43084
2552  -135712
2553   -41230
2554    89626
2555   101477
2556   -20781
2557  -134894
2558   -68009
2559    98803
2560   116781
2561   -29405
2562  -125757
2563   -50483
2564    90320
2565   120550
2566    -7728
2567  -127386
2568   -59475
2569    93282
2570   113001
2571   -14218
2572  -119358
2573   -71990
2574    77245
2575   124700
2576   -12044
2577  -133748
2578   -65755
2579    79197
2580   105544
2581    -1312
2582  -111519
2583   -84866
2584    71597
2585   137782
2586     1892
2587  -127850
2588   -65029
2589    75476
2590   112899
2591    14885
2592  -108953
2593   -95382
2594    64455
2595   138827
2596     7844
2597  -124861
2598   -78136
2599    62063
2600   117642
2601    24170
2602  -114216
2603  -100763
2604    58653
2605   130007
2606    17711
2607  -111630
2608   -91387
2609    47454
2610   128764
2611    33854
2612  -114961
2613   -99420
2614    56078
2615   123281
2616    27696
2617   -95986
2618   -98075
2619    37708
2620   133289
2621    43593
2622  -109910
2623  -102337
2624    44498
2625   119754
2626    33489
2627   -94985
2628  -107195
2629    24839
2630   127701
2631    48510
2632  -101834
2633  -109290
2634    31813
2635   126066
2636    49739
2637   -90352
2638  -108238
2639    24113
2640   129011
2641    60214
2642   -87590
2643  -113103
2644    17186
2645   127558
2646    61888
2647   -93461
2648  -120949
2649    14836
2650   120217
2651    58612
2652   -78792
2653  -117918
2654     2131
2655   125902
2656    76256
2657   -83630
2658  -119886
2659    12567
2660   118723
2661    70836
2662   -65159
2663  -118153
2664    -4976
2665   123001
2666    78704
2667   -75584
2668  -120366
2669    -5200
2670   108111
2671    76815
2672   -64075
2673  -127809
2674   -12671
2675   119354
2676    79132
2677   -61865
2678  -114355
2679   -18675
2680   110471
2681    97692
2682   -56890
2683  -130546
2684   -13372
2685   116370
2686    82688
2687   -50151
2688  -116237
2689   -38325
2690   104086
2691   106251
2692   -56018
2693  -139266
2694   -23006
2695   106968
2696    87897
2697   -37635
2698  -119071
2699   -46098
2700   104862
2701   114650
2702   -44132
2703  -130025
2704   -29851
2705    99734
2706    99113
2707   -26297
2708  -126392
2709   -51720
2710   102191
2711   106564
2712   -39137
2713  -121564
2714   -47557
2715    82791
2716   109673
2717   -19260
2718  -133635
2719   -54396
2720   101961
2721   102726
2722   -24137
2723  -109090
2724   -59872
2725    78131
2726   124731
2727   -10138
2728  -132661
2729   -57824
2730    92801
2731   106730
2732    -9651
2733  -113687
2734   -75573
2735    75093
2736   124621
2737   -11566
2738  -128551
2739   -66509
2740    72619
2741   116073
2742     6776
2743  -120961
2744   -78867
2745    80496
2746   123634
2747     -746
2748  -109161
2749   -75417
2750    56887
2751   129128
2752    20380
2753  -128194
2754   -83900
2755    75055
2756   112174
2757     6139
2758  -100429
2759   -92917
2760    43395
2761   133294
2762    23240
2763  -126134
2764   -83526
2765    65241
2766   111324
2767    26345
2768   -93435
2769  -101124
2770    48486
2771   136910
2772    21965
2773  -110716
2774   -81668
2775    40579
2776   113093
2777    46924
2778  -103421
2779  -116397
2780    49023
2781   128659
2782    19691
2783   -94734
2784   -90420
2785    15117
2786   125528
2787    65700
2788  -107976
2789  -115153
2790    52674
2791   122612
2792    32621
2793   -74884
2794  -101914
2795     4305
2796   132615
2797    66228
2798  -108171
2799  -109403
2800    33698
2801   106904
2802    50595
2803   -71269
2804  -121666
2805     3589
2806   134674
2807    57845
2808   -93837
2809   -97278
2810    12906
2811   105236
2812    78394
2813   -66908
2814  -129297
2815    12016
2816   130206
2817    52968
2818   -74191
2819   -97228
2820   -11570
2821   106584
2822    90733
2823   -76683
2824  -135189
2825    11162
2826   114702
2827    55116
2828   -54978
2829  -107857
2830   -29512
2831   116299
2832    97399
2833   -75202
2834  -122201
2835     1948
2836   100153
2837    77406
2838   -38317
2839  -127301
2840   -32620
2841   124657
2842    88630
2843   -68001
2844  -107335
2845   -21873
2846    84763
2847   100666
2848   -36426
2849  -143269
2850   -25456
2851   120422
2852    75420
2853   -47849
2854   -95816
2855   -41671
2856    83925
2857   116927
2858   -38468
2859  -139516
2860   -20061
2861   103459
2862    75838
2863   -24777
2864  -102631
2865   -60671
2866    93020
2867   118014
2868   -43951
2869  -127090
2870   -26756
2871    79357
2872    87701
2873    -6825
2874  -121612
2875   -67628
2876   103366
2877   110731
2878   -38135
2879  -106129
2880   -43177
2881    63456
2882   112852
2883     3540
2884  -135266
2885   -64534
2886   100826
2887    98777
2888   -22509
2889   -94629
2890   -67773
2891    53469
2892   128534
2893     -115
2894  -136438
2895   -58373
2896    85351
2897    94011
2898     1611
2899   -94470
2900   -83148
2901    64931
2902   133392
2903    -5413
2904  -121087
2905   -54146
2906    61361
2907    99638
2908    23420
2909  -106034
2910   -93097
2911    71212
2912   121070
2913    -7623
2914  -101399
2915   -68074
2916    36742
2917   112995
2918    34164
2919  -117964
2920   -89531
2921    72596
2922   110291
2923    10339
2924   -83122
2925   -86288
2926    29999
2927   132073
2928    36347
2929  -118991
2930   -84206
2931    57272
2932   102139
2933    31358
2934   -82689
2935  -107913
2936    30476
2937   133382
2938    26600
2939  -106377
2940   -81958
2941    30351
2942   105197
2943    55447
2944   -88390
2945  -113759
2946    42500
2947   127512
2948    25830
2949   -84169
2950   -82611
2951    10254
2952   113080
2953    66356
2954   -96949
2955  -111835
2956    39157
2957   108909
2958    33938
2959   -69023
2960  -100619
2961    -1877
2962   122659
2963    63555
2964   -96343
2965  -100913
2966    27156
2967    98858
2968    57719
2969   -59639
2970  -115960
2971     1197
2972   127042
2973    59925
2974   -79794
2975   -94716
2976     1310
2977    99872
2978    81507
2979   -64755
2980  -129905
2981     5987
2982   119416
2983    53189
2984   -62202
2985   -97358
2986   -23022
2987   101306
2988    93916
2989   -66922
2990  -125518
2991     5012
2992   108322
2993    63538
2994   -46056
2995  -106557
2996   -28718
2997   110831
2998    89645
2999   -66205
3000  -110255
3001    -7091
3002    88326
3003    79872
3004   -35981
3005  -123909
3006   -30842
3007   112726
3008    80454
3009   -56431
3010   -97923
3011   -25581
3012    81322
3013   100744
3014   -31644
3015  -131897
3016   -25535
3017   107505
3018    75553
3019   -36366
3020   -98036
3021   -49318
3022    82219
3023   111945
3024   -35516
3025  -129913
3026   -30912
3027    89942
3028    83768
3029   -17931
3030  -108134
3031   -59658
3032    91267
3033   110311
3034   -32264
3035  -111253
3036   -39432
3037    70549
3038   100018
3039    -4342
3040  -122455
3041   -63169
3042    93559
3043    97813
3044   -28771
3045   -98153
3046   -54436
3047    58096
3048   112849
3049     -374
3050  -126059
3051   -56815
3052    87026
3053    94494
3054    -8109
3055   -91296
3056   -67544
3057    59351
3058   121001
3059     -971
3060  -120100
3061   -57751
3062    66192
3063    94323
3064     9608
3065   -99906
3066   -84029
3067    63089
3068   118999
3069    -2619
3070  -105084
3071   -64734
3072    46547
3073   106952
3074    29698
3075  -107029
3076   -89437
3077    67313
3078   115203
3079     5551
3080   -89976
3081   -75397
3082    32614
3083   116920
3084    33890
3085  -111268
3086   -88655
3087    58152
3088   104604
3089    18585
3090   -82889
3091   -90157
3092    29803
3093   123096
3094    31232
3095  -105492
3096   -80138
3097    41630
3098   101375
3099    39989
3100   -81198
3101  -100532
3102    34367
3103   123163
3104    29311
3105   -91857
3106   -81978
3107    21774
3108   102823
3109    54793
3110   -85695
3111  -107460
3112    32721
3113   115424
3114    34967
3115   -78128
3116   -90573
3117     9217
3118   110048
3119    61965
3120   -85261
3121  -107314
3122    22565
3123   109278
3124    50411
3125   -67920
3126  -103516
3127     1925
3128   114402
3129    63039
3130   -78706
3131  -103410
3132    10102
3133   103505
3134    64721
3135   -63808
3136  -112636
3137     1667
3138   114172
3139    59428
3140   -68592
3141   -97703
3142    -4372
3143    99964
3144    75891
3145   -61094
3146  -112575
3147     -680
3148   106589
3149    64619
3150   -56122
3151  -101264
3152   -16927
3153    99953
3154    81452
3155   -58036
3156  -111037
3157    -9383
3158    98444
3159    74007
3160   -45246
3161  -109999
3162   -23896
3163   101478
3164    84627
3165   -49618
3166  -108493
3167   -20946
3168    91048
3169    87017
3170   -38074
3171  -116097
3172   -28580
3173    98044
3174    83680
3175   -38730
3176  -106230
3177   -35437
3178    86063
3179    95262
3180   -31171
3181  -116607
3182   -35846
3183    90285
3184    87298
3185   -30782
3186  -106519
3187   -42909
3188    82703
3189    96235
3190   -24754
3191  -111333
3192   -40960
3193    83590
3194    93764
3195   -21456
3196  -107018
3197   -46500
3198    79519
3199    97727
3200   -16929
3201  -105725
3202   -49770
3203    74977
3204    99409
3205   -13338
3206  -110091
3207   -55493
3208    71032
3209    97162
3210   -10107
3211  -104819
3212   -60726
3213    67528
3214   105019
3215    -2187
3216  -104927
3217   -62928
3218    67273
3219   105596
3220     2476
3221  -104266
3222   -64089
3223    65260
3224   104334
3225     5184
3226   -99932
3227   -71949
3228    53749
3229   107054
3230     6825
3231  -107121
3232   -72104
3233    55676
3234   101790
3235    11644
3236   -93323
3237   -76407
3238    50002
3239   112650
3240    14910
3241   -97994
3242   -71439
3243    50635
3244   104533
3245    22344
3246   -92032
3247   -82142
3248    44546
3249   107929
3250    19351
3251   -94523
3252   -81986
3253    36174
3254   106594
3255    29742
3256   -93159
3257   -85782
3258    38879
3259   106445
3260    32170
3261   -83987
3262   -87337
3263    27247
3264   110824
3265    39758
3266   -89355
3267   -90142
3268    29984
3269   105725
3270    41022
3271   -78922
3272   -95063
3273    21553
3274   110321
3275    44544
3276   -80739
3277   -92680
3278    21407
3279   106638
3280    49176
3281   -75097
3282   -97061
3283    15342
3284   104646
3285    47196
3286   -73503
3287   -98801
3288     6915
3289   104593
3290    55521
3291   -74543
3292   -97968
3293    12916
3294   102591
3295    57313
3296   -61001
3297   -99372
3298     1168
3299   109281
3300    66368
3301   -67116
3302   -98746
3303     3253
3304    96900
3305    64390
3306   -57800
3307  -111633
3308   -11436
3309   101528
3310    65661
3311   -60433
3312  -103472
3313   -12296
3314    94666
3315    78091
3316   -50719
3317  -108563
3318    -9467
3319   101085
3320    76344
3321   -42445
3322  -101220
3323   -22778
3324    97475
3325    84131
3326   -49318
3327  -111326
3328   -19766
3329    88110
3330    72801
3331   -39594
3332  -108916
3333   -33228
3334    92143
3335    85568
3336   -41364
3337  -105624
3338   -26388
3339    86947
3340    85861
3341   -30282
3342  -105922
3343   -34463
3344    89421
3345    87805
3346   -29443
3347  -104156
3348   -39644
3349    81606
3350    93713
3351   -27142
3352  -110471
3353   -40101
3354    80420
3355    90983
3356   -16835
3357  -103706
3358   -51808
3359    77279
3360   100480
3361   -19939
3362  -109059
3363   -48122
3364    70520
3365    93624
3366    -8269
3367  -106091
3368   -60408
3369    73471
3370   100785
3371    -9192
3372  -100603
3373   -55330
3374    65516
3375   104041
3376     1762
3377  -104078
3378   -56491
3379    70155
3380    97082
3381     -710
3382   -95344
3383   -70198
3384    55306
3385   105666
3386    -1567
3387  -109151
3388   -63101
3389    57433
3390    93474
3391    10677
3392   -91293
3393   -75503
3394    55207
3395   113041
3396     9835
3397   -95946
3398   -62139
3399    50275
3400   101529
3401    25064
3402   -91750
3403   -82298
3404    47489
3405   105576
3406    13630
3407   -93288
3408   -78667
3409    32176
3410   103383
3411    28826
3412   -93505
3413   -84051
3414    42430
3415   103488
3416    28455
3417   -78040
3418   -83434
3419    29309
3420   110898
3421    37117
3422   -88016
3423   -82720
3424    33634
3425    98092
3426    35908
3427   -75353
3428   -93542
3429    22984
3430   107741
3431    36764
3432   -84167
3433   -85464
3434    24036
3435    99156
3436    46815
3437   -74291
3438   -93964
3439    19721
3440   103426
3441    42372
3442   -71530
3443   -91708
3444     8231
3445   102520
3446    54451
3447   -74641
3448   -95292
3449    14564
3450    98250
3451    51898
3452   -58389
3453   -97224
3454     -704
3455   106346
3456    62245
3457   -68422
3458   -93625
3459     5458
3460    91127
3461    62296
3462   -54641
3463  -106409
3464    -7705
3465    99907
3466    61293
3467   -60472
3468   -95436
3469    -8081
3470    90600
3471    71615
3472   -49794
3473  -103666
3474    -5579
3475    96253
3476    64514
3477   -45122
3478   -96025
3479   -18026
3480    93104
3481    78465
3482   -50665
3483  -105682
3484   -11987
3485    86526
3486    65027
3487   -39264
3488   -99657
3489   -30662
3490    89462
3491    82632
3492   -44324
3493  -101395
3494   -18200
3495    82580
3496    77313
3497   -28076
3498  -101012
3499   -35158
3500    87224
3501    84989
3502   -33227
3503   -98716
3504   -32899
3505    75594
3506    86442
3507   -24830
3508  -105054
3509   -39114
3510    79089
3511    83295
3512   -21151
3513   -95709
3514   -44328
3515    72142
3516    94288
3517   -19593
3518  -103623
3519   -40681
3520    71195
3521    85614
3522   -12063
3523   -97426
3524   -51134
3525    70638
3526    94001
3527   -13446
3528   -98487
3529   -48351
3530    64649
3531    91626
3532    -6206
3533   -98769
3534   -55247
3535    65704
3536    92381
3537    -5573
3538   -93121
3539   -59310
3540    57111
3541    98142
3542     -417
3543   -97985
3544   -58768
3545    58530
3546    93528
3547     7482
3548   -87785
3549   -67740
3550    51111
3551   102999
3552     9411
3553   -95320
3554   -64195
3555    48566
3556    93616
3557    14938
3558   -86377
3559   -74227
3560    44886
3561   102788
3562    15365
3563   -90126
3564   -70452
3565    39607
3566    96746
3567    23922
3568   -86478
3569   -76241
3570    42372
3571   100854
3572    21556
3573   -81184
3574   -75757
3575    31667
3576   100318
3577    28665
3578   -86888
3579   -79626
3580    36159
3581    96487
3582    29032
3583   -76137
3584   -81851
3585    25220
3586   102930
3587    34384
3588   -80825
3589   -81473
3590    25686
3591    96524
3592    39273
3593   -71170
3594   -86582
3595    18458
3596    99439
3597    41937
3598   -72496
3599   -87360
3600    13371
3601    95304
3602    45577
3603   -67617
3604   -88502
3605    10093
3606    95091
3607    50446
3608   -64504
3609   -90406
3610     7263
3611    94896
3612    54383
3613   -61663
3614   -90257
3615     6151
3616    94157
3617    55022
3618   -57702
3619   -92607
3620      124
3621    92381
3622    57270
3623   -58446
3624   -93566
3625     -358
3626    89336
3627    59255
3628   -52801
3629   -94866
3630    -8266
3631    90177
3632    62737
3633   -50869
3634   -93642
3635   -10416
3636    88341
3637    68306
3638   -44284
3639   -95238
3640   -12526
3641    87493
3642    67405
3643   -41436
3644   -94375
3645   -22203
3646    83467
3647    74700
3648   -39691
3649   -98627
3650   -20799
3651    80805
3652    71487
3653   -34228
3654   -94187
3655   -29710
3656    77775
3657    80496
3658   -30752
3659   -97670
3660   -27061
3661    79593
3662    76551
3663   -27008
3664   -93910
3665   -34121
3666    74397
3667    82573
3668   -25705
3669   -97857
3670   -33871
3671    72982
3672    78598
3673   -21665
3674   -94724
3675   -41824
3676    71597
3677    84331
3678   -20731
3679   -96171
3680   -39329
3681    66372
3682    84686
3683    -9857
3684   -96122
3685   -48009
3686    68303
3687    86232
3688   -13373
3689   -89900
3690   -47880
3691    56453
3692    91412
3693     -931
3694   -95783
3695   -53084
3696    62660
3697    88698
3698    -3280
3699   -86674
3700   -57132
3701    51073
3702    93174
3703     3943
3704   -93163
3705   -58880
3706    54603
3707    90398
3708     4743
3709   -88206
3710   -64118
3711    48149
3712    94708
3713     8029
3714   -88163
3715   -59661
3716    47881
3717    91573
3718    18067
3719   -84721
3720   -68965
3721    46733
3722    96968
3723    11216
3724   -84345
3725   -64519
3726    36682
3727    91707
3728    23260
3729   -85451
3730   -77857
3731    39862
3732    93862
3733    17511
3734   -76316
3735   -73099
3736    26809
3737    98443
3738    32317
3739   -78554
3740   -75297
3741    32928
3742    92252
3743    32612
3744   -69073
3745   -81916
3746    23254
3747   101646
3748    33381
3749   -76134
3750   -74836
3751    18778
3752    87694
3753    42338
3754   -68269
3755   -91319
3756    19566
3757    99113
3758    35400
3759   -68823
3760   -75904
3761    10730
3762    89530
3763    51906
3764   -66679
3765   -90148
3766    17907
3767    94415
3768    40990
3769   -58859
3770   -82982
3771     2092
3772    93188
3773    56267
3774   -64422
3775   -91039
3776    10715
3777    86322
3778    48124
3779   -52779
3780   -91428
3781    -5782
3782    94104
3783    58133
3784   -58805
3785   -87311
3786     -336
3787    80954
3788    60807
3789   -42533
3790   -96717
3791   -10675
3792    95017
3793    60868
3794   -50073
3795   -84465
3796   -11887
3797    76031
3798    70490
3799   -39725
3800   -99720
3801   -14209
3802    86933
3803    62570
3804   -40666
3805   -87492
3806   -23784
3807    79199
3808    76245
3809   -40670
3810   -97781
3811   -15528
3812    78017
3813    66894
3814   -27924
3815   -92182
3816   -30907
3817    81652
3818    77953
3819   -37726
3820   -92460
3821   -23048
3822    70067
3823    74937
3824   -20836
3825   -97867
3826   -34346
3827    78924
3828    76869
3829   -27299
3830   -87805
3831   -35759
3832    63684
3833    82676
3834   -15445
3835   -98015
3836   -40222
3837    70862
3838    77475
3839   -16088
3840   -85522
3841   -47582
3842    61419
3843    88099
3844   -13062
3845   -94408
3846   -41908
3847    62125
3848    81606
3849    -1721
3850   -86807
3851   -54453
3852    62179
3853    92203
3854   -11464
3855   -91511
3856   -46272
3857    51183
3858    83592
3859     4341
3860   -90961
3861   -59989
3862    59263
3863    88622
3864    -5733
3865   -83496
3866   -53277
3867    45097
3868    92800
3869    11755
3870   -91008
3871   -59986
3872    55566
3873    86322
3874     6529
3875   -77859
3876   -64705
3877    39074
3878    95428
3879    13353
3880   -86906
3881   -63223
3882    41953
3883    85379
3884    20426
3885   -76598
3886   -74260
3887    37168
3888    95233
3889    17883
3890   -78431
3891   -64605
3892    30856
3893    88663
3894    31066
3895   -76135
3896   -77494
3897    33280
3898    93007
3899    22659
3900   -72810
3901   -72809
3902    21852
3903    91689
3904    34588
3905   -74820
3906   -77937
3907    28265
3908    89214
3909    31133
3910   -66598
3911   -79155
3912    16895
3913    94925
3914    38233
3915   -71699
3916   -77355
3917    19958
3918    87392
3919    43469
3920   -62286
3921   -86576
3922    12857
3923    93862
3924    40880
3925   -63721
3926   -77164
3927     7666
3928    85433
3929    53668
3930   -57481
3931   -90565
3932     8271
3933    89025
3934    45088
3935   -52454
3936   -81740
3937    -4448
3938    86315
3939    58616
3940   -54552
3941   -88466
3942     1518
3943    83438
3944    53871
3945   -45230
3946   -88547
3947   -10114
3948    88837
3949    59641
3950   -52040
3951   -84811
3952    -5402
3953    77863
3954    61605
3955   -40799
3956   -93385
3957   -12944
3958    86878
3959    61124
3960   -44895
3961   -84769
3962   -15348
3963    75342
3964    70378
3965   -37756
3966   -95315
3967   -17544
3968    81158
3969    65024
3970   -33856
3971   -85869
3972   -25205
3973    73593
3974    74565
3975   -30884
3976   -93235
3977   -24300
3978    72917
3979    68312
3980   -22389
3981   -89302
3982   -34514
3983    72756
3984    76651
3985   -26639
3986   -88521
3987   -30063
3988    63440
3989    75171
3990   -14206
3991   -90788
3992   -40101
3993    71330
3994    78558
3995   -19189
3996   -83931
3997   -38386
3998    59294
3999    81506
4000   -11404
4001   -93337
4002   -41773
4003    64971
4004    77090
4005   -11544
4006   -82646
4007   -47396
4008    57577
4009    86722
4010    -9930
4011   -89621
4012   -43771
4013    54995
4014    80526
4015     1034
4016   -84374
4017   -54741
4018    56592
4019    87400
4020    -4238
4021   -84701
4022   -50213
4023    45121
4024    82479
4025     8872
4026   -83632
4027   -61413
4028    50262
4029    87046
4030     4732
4031   -77075
4032   -57148
4033    39154
4034    86977
4035    16498
4036   -81522
4037   -62726
4038    44858
4039    84785
4040    12889
4041   -72511
4042   -64378
4043    33568
4044    90528
4045    17294
4046   -80832
4047   -64194
4048    37441
4049    83510
4050    21332
4051   -69970
4052   -70510
4053    33430
4054    93817
4055    19778
4056   -76088
4057   -63989
4058    28138
4059    84284
4060    30056
4061   -70197
4062   -77267
4063    26698
4064    90195
4065    25059
4066   -69238
4067   -69916
4068    17064
4069    85200
4070    37577
4071   -67401
4072   -75784
4073    20758
4074    86424
4075    35309
4076   -58854
4077   -76851
4078    11462
4079    88175
4080    41118
4081   -64674
4082   -77400
4083    12700
4084    80183
4085    41589
4086   -54019
4087   -83861
4088     5787
4089    87712
4090    44524
4091   -60042
4092   -77475
4093     7181
4094    81030
4095    51604
4096   -49369
4097   -84421
4098     2477
4099    87661
4100    47813
4101   -53953
4102   -79353
4103    -3082
4104    80018
4105    55456
4106   -49677
4107   -87362
4108    -1892
4109    81862
4110    51317
4111   -43662
4112   -82511
4113   -11493
4114    80921
4115    62451
4116   -44103
4117   -85489
4118    -7478
4119    75330
4120    58825
4121   -33449
4122   -86350
4123   -20829
4124    77588
4125    64006
4126   -38571
4127   -84192
4128   -15975
4129    67866
4130    66715
4131   -26746
4132   -89025
4133   -23825
4134    75952
4135    65480
4136   -32178
4137   -82605
4138   -26176
4139    68410
4140    72766
4141   -26119
4142   -89992
4143   -26818
4144    70637
4145    67145
4146   -23667
4147   -83793
4148   -33858
4149    66997
4150    77106
4151   -21985
4152   -87707
4153   -30068
4154    65145
4155    73130
4156   -15195
4157   -85464
4158   -41314
4159    62521
4160    78394
4161   -17851
4162   -85897
4163   -37601
4164    56053
4165    76102
4166    -6288
4167   -84644
4168   -45612
4169    59086
4170    79309
4171    -7464
4172   -78488
4173   -43192
4174    51339
4175    82540
4176       70
4177   -84825
4178   -49532
4179    52406
4180    75631
4181     -150
4182   -78435
4183   -54940
4184    45669
4185    85119
4186     2649
4187   -82267
4188   -50084
4189    46603
4190    79020
4191     9100
4192   -76153
4193   -59970
4194    45446
4195    88144
4196     6276
4197   -78522
4198   -55151
4199    39111
4200    81044
4201    14623
4202   -78402
4203   -65333
4204    39878
4205    85383
4206    13363
4207   -71634
4208   -60068
4209    31823
4210    86644
4211    22508
4212   -74589
4213   -66035
4214    33450
4215    82019
4216    21598
4217   -66460
4218   -68470
4219    23299
4220    86340
4221    26131
4222   -72737
4223   -66885
4224    26352
4225    79554
4226    29633
4227   -60200
4228   -72281
4229    20296
4230    90780
4231    32327
4232   -65023
4233   -68046
4234    18704
4235    80610
4236    36460
4237   -61728
4238   -79046
4239    15980
4240    84389
4241    32841
4242   -60210
4243   -73038
4244     7539
4245    81599
4246    44053
4247   -59647
4248   -78749
4249    12991
4250    82391
4251    41972
4252   -50399
4253   -76379
4254     2109
4255    85260
4256    48788
4257   -56739
4258   -78482
4259     4660
4260    75261
4261    47197
4262   -45756
4263   -82790
4264    -5235
4265    81442
4266    50993
4267   -49669
4268   -77422
4269    -4186
4270    74103
4271    56788
4272   -40265
4273   -83799
4274    -7110
4275    78631
4276    55169
4277   -40201
4278   -78173
4279   -12970
4280    71953
4281    61477
4282   -39056
4283   -85280
4284   -11345
4285    73962
4286    57614
4287   -33125
4288   -81465
4289   -21776
4290    73400
4291    65830
4292   -36713
4293   -85014
4294   -16947
4295    69495
4296    62901
4297   -25348
4298   -84034
4299   -27459
4300    71955
4301    68551
4302   -29946
4303   -81594
4304   -23671
4305    62805
4306    70042
4307   -19530
4308   -85313
4309   -30551
4310    67721
4311    68752
4312   -20389
4313   -77941
4314   -34723
4315    57378
4316    76151
4317   -15029
4318   -86127
4319   -34288
4320    60231
4321    68711
4322   -10695
4323   -77562
4324   -42028
4325    55905
4326    78394
4327    -9591
4328   -82832
4329   -38158
4330    55550
4331    73939
4332    -2969
4333   -78853
4334   -46821
4335    52150
4336    79672
4337    -7913
4338   -79889
4339   -45207
4340    47572
4341    78067
4342     2512
4343   -79488
4344   -51388
4345    49869
4346    78415
4347      121
4348   -74786
4349   -51138
4350    42043
4351    81690
4352     8997
4353   -78488
4354   -54596
4355    44284
4356    77447
4357     9028
4358   -70004
4359   -58613
4360    34554
4361    83565
4362    13193
4363   -75824
4364   -56018
4365    35225
4366    77596
4367    17570
4368   -67717
4369   -63643
4370    30908
4371    82444
4372    17480
4373   -69558
4374   -60355
4375    26943
4376    79241
4377    25100
4378   -67576
4379   -68472
4380    29375
4381    82397
4382    23689
4383   -64310
4384   -64180
4385    21387
4386    82604
4387    31387
4388   -65450
4389   -70311
4390    23804
4391    80918
4392    28961
4393   -60260
4394   -70856
4395    14894
4396    83207
4397    35417
4398   -61803
4399   -71062
4400    15680
4401    78357
4402    35955
4403   -55028
4404   -73013
4405     8477
4406    81515
4407    39436
4408   -55148
4409   -70552
4410     7540
4411    75582
4412    43784
4413   -50198
4414   -76517
4415     3492
4416    77550
4417    42971
4418   -48312
4419   -74094
4420     -115
4421    74583
4422    50542
4423   -46670
4424   -79210
4425    -1780
4426    75494
4427    49054
4428   -42276
4429   -76362
4430    -7496
4431    75638
4432    54893
4433   -42700
4434   -79686
4435    -5471
4436    72730
4437    51780
4438   -36906
4439   -79512
4440   -11982
4441    73795
4442    57106
4443   -38214
4444   -78627
4445   -14048
4446    68473
4447    58029
4448   -31734
4449   -80711
4450   -19578
4451    71013
4452    60545
4453   -29806
4454   -76093
4455   -21312
4456    65696
4457    63314
4458   -26555
4459   -81323
4460   -22952
4461    64978
4462    62445
4463   -23589
4464   -77057
4465   -26793
4466    60938
4467    67743
4468   -21454
4469   -80086
4470   -28234
4471    60529
4472    65182
4473   -15819
4474   -77708
4475   -31846
4476    59981
4477    70185
4478   -16090
4479   -78316
4480   -32864
4481    54207
4482    69041
4483   -11084
4484   -80176
4485   -39650
4486    55894
4487    70486
4488   -10250
4489   -76053
4490   -40240
4491    50959
4492    74025
4493    -4860
4494   -77946
4495   -42044
4496    51612
4497    72183
4498    -2549
4499   -70473
4500   -44797
4501    44758
4502    76774
4503      -65
4504   -75695
4505   -46960
4506    43464
4507    73404
4508     3997
4509   -71345
4510   -50771
4511    39994
4512    76869
4513     6776
4514   -71388
4515   -49722
4516    37171
4517    75091
4518    12605
4519   -69012
4520   -54375
4521    38661
4522    78788
4523    11774
4524   -67358
4525   -54355
4526    31548
4527    76512
4528    17963
4529   -70131
4530   -60616
4531    32859
4532    76750
4533    16630
4534   -64719
4535   -61805
4536    25312
4537    78527
4538    22226
4539   -66676
4540   -61785
4541    27534
4542    77554
4543    24367
4544   -59205
4545   -64314
4546    22320
4547    79632
4548    25957
4549   -61566
4550   -62464
4551    17530
4552    73936
4553    32396
4554   -56904
4555   -68670
4556    16103
4557    76038
4558    29113
4559   -55311
4560   -65165
4561     8791
4562    73473
4563    38353
4564   -55373
4565   -70518
4566    12170
4567    75314
4568    35535
4569   -48644
4570   -69832
4571     4741
4572    75628
4573    42845
4574   -52632
4575   -70637
4576     7430
4577    72347
4578    42573
4579   -44885
4580   -74670
4581      -62
4582    74866
4583    45343
4584   -47959
4585   -71448
4586    -1812
4587    69549
4588    48992
4589   -40983
4590   -76700
4591    -4385
4592    74144
4593    46912
4594   -39071
4595   -71303
4596    -9440
4597    67204
4598    55708
4599   -35919
4600   -77762
4601    -8447
4602    67932
4603    50169
4604   -30936
4605   -72546
4606   -17974
4607    65483
4608    58692
4609   -32703
4610   -75291
4611   -14753
4612    61663
4613    55527
4614   -24284
4615   -77207
4616   -23053
4617    65576
4618    60310
4619   -28001
4620   -73404
4621   -20654
4622    58869
4623    62864
4624   -18959
4625   -79574
4626   -26097
4627    64760
4628    62051
4629   -22578
4630   -72411
4631   -28921
4632    55130
4633    67553
4634   -16166
4635   -79835
4636   -30002
4637    57669
4638    62043
4639   -13509
4640   -72970
4641   -36873
4642    53006
4643    70320
4644   -12415
4645   -75438
4646   -32193
4647    50307
4648    65442
4649    -4278
4650   -71316
4651   -41590
4652    52372
4653    72449
4654    -8179
4655   -69788
4656   -37429
4657    41625
4658    68461
4659     1948
4660   -73761
4661   -47489
4662    47893
4663    70535
4664    -2713
4665   -67287
4666   -44790
4667    37214
4668    74664
4669     6435
4670   -74084
4671   -48307
4672    42577
4673    71137
4674     6925
4675   -65595
4676   -52116
4677    35700
4678    78231
4679     9846
4680   -70520
4681   -49835
4682    34374
4683    71058
4684    15444
4685   -64419
4686   -58748
4687    32760
4688    76872
4689    11923
4690   -64117
4691   -53665
4692    26159
4693    72676
4694    22479
4695   -63154
4696   -60545
4697    29295
4698    75028
4699    17751
4700   -55893
4701   -58235
4702    19255
4703    75879
4704    25426
4705   -61647
4706   -61074
4707    22253
4708    71003
4709    25400
4710   -54156
4711   -64015
4712    14672
4713    76892
4714    29207
4715   -58811
4716   -62587
4717    14899
4718    71347
4719    33710
4720   -51958
4721   -68755
4722    12342
4723    77612
4724    33282
4725   -53347
4726   -64942
4727     7353
4728    69615
4729    41752
4730   -48211
4731   -72341
4732     9375
4733    73821
4734    35867
4735   -45171
4736   -66518
4737     -591
4738    70380
4739    44793
4740   -46374
4741   -71593
4742     2655
4743    67985
4744    42578
4745   -38665
4746   -69781
4747    -6771
4748    70276
4749    46278
4750   -42064
4751   -68742
4752    -5658
4753    63551
4754    49938
4755   -33028
4756   -73853
4757   -10791
4758    69749
4759    50105
4760   -35990
4761   -70077
4762   -12825
4763    61888
4764    55722
4765   -31046
4766   -75911
4767   -13817
4768    65983
4769    51962
4770   -29331
4771   -71467
4772   -20811
4773    62198
4774    59652
4775   -27780
4776   -74935
4777   -17488
4778    60270
4779    57222
4780   -20607
4781   -73164
4782   -25922
4783    59815
4784    61010
4785   -23725
4786   -73208
4787   -23294
4788    53281
4789    60814
4790   -14394
4791   -73210
4792   -30291
4793    56253
4794    62052
4795   -17247
4796   -68113
4797   -30463
4798    49761
4799    65814
4800    -9763
4801   -72596
4802   -33694
4803    51880
4804    62753
4805    -9978
4806   -68506
4807   -36471
4808    46875
4809    68709
4810    -7358
4811   -72224
4812   -36946
4813    45381
4814    65690
4815    -2413
4816   -69474
4817   -43732
4818    45660
4819    70949
4820    -3353
4821   -69291
4822   -40025
4823    40228
4824    68435
4825     5577
4826   -68829
4827   -47901
4828    41365
4829    69736
4830     2198
4831   -65532
4832   -44906
4833    34352
4834    70363
4835    10777
4836   -65648
4837   -48938
4838    35786
4839    68292
4840    10487
4841   -60890
4842   -50660
4843    30768
4844    70800
4845    12978
4846   -62942
4847   -51413
4848    29513
4849    68994
4850    15973
4851   -59232
4852   -55708
4853    25844
4854    73213
4855    17775
4856   -60602
4857   -54225
4858    22010
4859    70143
4860    22759
4861   -58742
4862   -60930
4863    22086
4864    72920
4865    22331
4866   -55365
4867   -58454
4868    17031
4869    71416
4870    29022
4871   -55962
4872   -62867
4873    17311
4874    70852
4875    28334
4876   -51213
4877   -62790
4878    11604
4879    71466
4880    31760
4881   -51980
4882   -62481
4883    11198
4884    66499
4885    34149
4886   -44921
4887   -66321
4888     5394
4889    69823
4890    34706
4891   -46312
4892   -62546
4893     5412
4894    65658
4895    38395
4896   -41179
4897   -68978
4898     1468
4899    67833
4900    40651
4901   -41514
4902   -64519
4903    -2437
4904    65946
4905    45393
4906   -39057
4907   -69751
4908    -2681
4909    66102
4910    44076
4911   -36247
4912   -66819
4913    -8738
4914    65704
4915    49607
4916   -36684
4917   -71025
4918    -7942
4919    62803
4920    48134
4921   -30539
4922   -70509
4923   -13200
4924    64103
4925    52947
4926   -31395
4927   -69116
4928   -13427
4929    57866
4930    52762
4931   -24172
4932   -70206
4933   -18789
4934    59810
4935    53106
4936   -26331
4937   -67927
4938   -19862
4939    54001
4940    55995
4941   -20895
4942   -71399
4943   -21711
4944    56482
4945    55580
4946   -17597
4947   -67138
4948   -26180
4949    52905
4950    60629
4951   -17191
4952   -69913
4953   -26744
4954    51683
4955    58775
4956   -13205
4957   -69742
4958   -33091
4959    50719
4960    63660
4961   -13444
4962   -69894
4963   -31172
4964    46810
4965    64147
4966    -5793
4967   -68547
4968   -35315
4969    47126
4970    64874
4971    -7757
4972   -66114
4973   -35539
4974    41165
4975    64812
4976    -1555
4977   -67902
4978   -38836
4979    42649
4980    63099
4981       26
4982   -62758
4983   -42787
4984    37619
4985    66991
4986     2289
4987   -65980
4988   -40457
4989    36576
4990    63232
4991     6957
4992   -59981
4993   -48370
4994    33556
4995    67811
4996     5643
4997   -63945
4998   -44496
4999    31567
5000    66748
5001    13514
5002   -59521
5003   -50402
5004    31409
5005    70523
5006    11351
5007   -59512
5008   -49348
5009    25212
5010    69018
5011    17943
5012   -60887
5013   -54638
5014    26832
5015    66504
5016    15864
5017   -54408
5018   -55939
5019    19527
5020    70793
5021    21994
5022   -57087
5023   -53130
5024    22109
5025    66089
5026    24122
5027   -49720
5028   -58337
5029    15273
5030    68332
5031    24575
5032   -52699
5033   -55869
5034    15072
5035    63335
5036    28103
5037   -48609
5038   -61617
5039    11926
5040    67123
5041    26733
5042   -46542
5043   -58736
5044     8288
5045    66483
5046    36384
5047   -45748
5048   -62861
5049     9203
5050    65296
5051    32956
5052   -42056
5053   -63812
5054      -16
5055    66830
5056    38449
5057   -44669
5058   -65338
5059     3943
5060    63386
5061    39130
5062   -37723
5063   -66044
5064    -2665
5065    66512
5066    42429
5067   -39416
5068   -62315
5069    -4022
5070    59015
5071    45319
5072   -34082
5073   -69111
5074    -4692
5075    62556
5076    42648
5077   -33391
5078   -63125
5079   -10818
5080    58069
5081    50085
5082   -30677
5083   -68433
5084    -8068
5085    58895
5086    45393
5087   -26298
5088   -64735
5089   -17797
5090    58128
5091    53280
5092   -27997
5093   -67188
5094   -14572
5095    54070
5096    50278
5097   -20486
5098   -67650
5099   -21725
5100    58202
5101    55377
5102   -22929
5103   -64992
5104   -20231
5105    50833
5106    57712
5107   -15768
5108   -70476
5109   -24311
5110    54230
5111    55022
5112   -16242
5113   -63272
5114   -28033
5115    47323
5116    62100
5117   -15280
5118   -69433
5119   -26561
5120    47721
5121    56538
5122    -8316
5123   -62284
5124   -33590
5125    45563
5126    63308
5127    -9587
5128   -65922
5129   -29942
5130    42349
5131    57466
5132    -1781
5133   -64731
5134   -38627
5135    44051
5136    61463
5137    -6320
5138   -61279
5139   -35781
5140    35823
5141    63952
5142     2267
5143   -65548
5144   -39464
5145    41337
5146    63133
5147     1552
5148   -58179
5149   -43070
5150    33073
5151    67772
5152     5075
5153   -65073
5154   -41941
5155    34878
5156    62079
5157     8802
5158   -57690
5159   -49407
5160    31121
5161    68940
5162     8214
5163   -59836
5164   -43478
5165    26596
5166    63755
5167    15545
5168   -56618
5169   -51343
5170    28141
5171    66218
5172    11089
5173   -54745
5174   -47282
5175    20116
5176    64769
5177    21478
5178   -55573
5179   -52218
5180    25648
5181    63367
5182    17079
5183   -49229
5184   -53332
5185    14869
5186    66618
5187    23736
5188   -54552
5189   -52756
5190    18304
5191    62013
5192    24834
5193   -46620
5194   -58730
5195    12964
5196    68999
5197    26003
5198   -50273
5199   -55478
5200    10827
5201    62035
5202    33093
5203   -45036
5204   -62236
5205     9639
5206    66738
5207    29908
5208   -43766
5209   -57379
5210     2958
5211    63603
5212    36516
5213   -43652
5214   -61448
5215     5561
5216    62082
5217    33544
5218   -36367
5219   -60820
5220    -2095
5221    62985
5222    39328
5223   -40710
5224   -59954
5225     1783
5226    58392
5227    39817
5228   -32529
5229   -63992
5230    -4218
5231    60268
5232    40815
5233   -35035
5234   -59974
5235    -6877
5236    55916
5237    45823
5238   -29681
5239   -66275
5240    -7566
5241    59721
5242    43210
5243   -28326
5244   -61668
5245   -13901
5246    55946
5247    51226
5248   -27085
5249   -66143
5250   -13295
5251    54913
5252    47126
5253   -22249
5254   -64558
5255   -20060
5256    55764
5257    53120
5258   -24892
5259   -64130
5260   -16821
5261    49963
5262    50998
5263   -16661
5264   -65619
5265   -23056
5266    53262
5267    51431
5268   -18727
5269   -60535
5270   -23343
5271    46161
5272    56092
5273   -13058
5274   -65221
5275   -24961
5276    47841
5277    51854
5278   -12788
5279   -59556
5280   -29401
5281    43747
5282    60096
5283   -10639
5284   -64906
5285   -27738
5286    43381
5287    55514
5288    -4715
5289   -61498
5290   -35814
5291    43565
5292    61731
5293    -6674
5294   -61736
5295   -33113
5296    38048
5297    59662
5298      650
5299   -61949
5300   -38154
5301    40492
5302    60508
5303     -803
5304   -58472
5305   -38459
5306    33379
5307    63802
5308     3602
5309   -60965
5310   -39220
5311    34856
5312    60297
5313     4417
5314   -54961
5315   -42930
5316    31453
5317    63803
5318     6542
5319   -58252
5320   -41130
5321    28857
5322    59929
5323    11072
5324   -54989
5325   -46018
5326    27765
5327    63062
5328    11659
5329   -52679
5330   -44722
5331    21966
5332    62010
5333    17074
5334   -54208
5335   -49092
5336    24341
5337    62407
5338    15956
5339   -50187
5340   -50438
5341    17337
5342    64285
5343    20865
5344   -52327
5345   -51666
5346    19115
5347    60686
5348    23096
5349   -46128
5350   -55237
5351    14147
5352    65070
5353    23943
5354   -47947
5355   -52064
5356    12130
5357    59753
5358    28371
5359   -44028
5360   -56838
5361    11366
5362    62703
5363    24641
5364   -42401
5365   -53884
5366     5798
5367    59793
5368    33223
5369   -42725
5370   -57423
5371     7805
5372    59726
5373    30289
5374   -37796
5375   -56182
5376      691
5377    60257
5378    35711
5379   -39511
5380   -58411
5381     2242
5382    56543
5383    36887
5384   -33010
5385   -60459
5386    -2782
5387    60104
5388    38511
5389   -34637
5390   -58748
5391    -3938
5392    56054
5393    42067
5394   -29527
5395   -63384
5396    -7045
5397    57845
5398    40545
5399   -29863
5400   -59377
5401   -11584
5402    55173
5403    45686
5404   -27267
5405   -62189
5406    -9033
5407    53029
5408    43131
5409   -23955
5410   -59928
5411   -15563
5412    54150
5413    47687
5414   -23633
5415   -60643
5416   -14034
5417    49000
5418    47871
5419   -19849
5420   -62236
5421   -18830
5422    50502
5423    48958
5424   -20567
5425   -59195
5426   -20355
5427    46541
5428    52140
5429   -14856
5430   -61829
5431   -22801
5432    47585
5433    51549
5434   -13065
5435   -59285
5436   -26128
5437    44221
5438    56746
5439   -10939
5440   -62240
5441   -26205
5442    43302
5443    53490
5444    -6566
5445   -60396
5446   -32058
5447    41535
5448    57003
5449    -7459
5450   -58816
5451   -29047
5452    38878
5453    55351
5454    -2901
5455   -59119
5456   -34299
5457    39726
5458    57228
5459    -3310
5460   -56483
5461   -34339
5462    35450
5463    57360
5464     1548
5465   -58822
5466   -35834
5467    34466
5468    57072
5469     1904
5470   -54752
5471   -38131
5472    31031
5473    60133
5474     5694
5475   -56402
5476   -39301
5477    30220
5478    57706
5479     9399
5480   -53598
5481   -43881
5482    27618
5483    61371
5484     9842
5485   -53113
5486   -43355
5487    23533
5488    59487
5489    14028
5490   -52821
5491   -48343
5492    24306
5493    59790
5494    14335
5495   -50964
5496   -46708
5497    20064
5498    60314
5499    17015
5500   -49794
5501   -47628
5502    19970
5503    59720
5504    19328
5505   -45767
5506   -49912
5507    16353
5508    60024
5509    19621
5510   -47237
5511   -50207
5512    14739
5513    57537
5514    22165
5515   -44420
5516   -51564
5517    12192
5518    59933
5519    23544
5520   -42703
5521   -51283
5522     9154
5523    58897
5524    28463
5525   -42438
5526   -53888
5527     7814
5528    59257
5529    30018
5530   -38317
5531   -54808
5532     2519
5533    58284
5534    32969
5535   -38022
5536   -56585
5537     3418
5538    56563
5539    33810
5540   -34020
5541   -57305
5542     -980
5543    57094
5544    35072
5545   -34568
5546   -56492
5547    -1891
5548    54316
5549    37235
5550   -31106
5551   -58218
5552    -3319
5553    54529
5554    36899
5555   -29806
5556   -56361
5557    -6347
5558    53361
5559    40483
5560   -29032
5561   -58168
5562    -7825
5563    51712
5564    41473
5565   -26374
5566   -57737
5567   -11684
5568    51835
5569    44123
5570   -24271
5571   -58733
5572   -11714
5573    49671
5574    44702
5575   -21128
5576   -59697
5577   -16877
5578    48183
5579    47181
5580   -19139
5581   -59701
5582   -18453
5583    46852
5584    49542
5585   -16484
5586   -58786
5587   -20459
5588    45987
5589    49057
5590   -14733
5591   -58527
5592   -22562
5593    44306
5594    51631
5595   -12763
5596   -57168
5597   -23981
5598    41853
5599    49799
5600    -9747
5601   -58775
5602   -26180
5603    42400
5604    51596
5605    -8995
5606   -56439
5607   -26259
5608    39429
5609    53235
5610    -5426
5611   -56917
5612   -29542
5613    38091
5614    53766
5615    -4207
5616   -55447
5617   -32073
5618    35824
5619    55755
5620    -1230
5621   -55820
5622   -34842
5623    34171
5624    54631
5625     1779
5626   -55355
5627   -36607
5628    31370
5629    56455
5630     4055
5631   -53730
5632   -38407
5633    30013
5634    57214
5635     6326
5636   -52591
5637   -39297
5638    28346
5639    57492
5640     8097
5641   -52272
5642   -40641
5643    26418
5644    57119
5645     9419
5646   -50603
5647   -42178
5648    25423
5649    57198
5650    13439
5651   -49755
5652   -42774
5653    22147
5654    56675
5655    12768
5656   -47782
5657   -44787
5658    19315
5659    57684
5660    16698
5661   -46822
5662   -46274
5663    18535
5664    57557
5665    18314
5666   -45433
5667   -46778
5668    15079
5669    57891
5670    21873
5671   -44455
5672   -48690
5673    12938
5674    57624
5675    24077
5676   -41828
5677   -50723
5678     9569
5679    56985
5680    24763
5681   -41014
5682   -50252
5683     8620
5684    56323
5685    28265
5686   -38788
5687   -53466
5688     6078
5689    56628
5690    28597
5691   -37439
5692   -51574
5693     4667
5694    55107
5695    30998
5696   -37003
5697   -52863
5698     3514
5699    53941
5700    31966
5701   -33952
5702   -53747
5703     -378
5704    55176
5705    33811
5706   -32796
5707   -53732
5708    -1443
5709    52777
5710    35892
5711   -30159
5712   -56327
5713    -4897
5714    52487
5715    36301
5716   -27567
5717   -54910
5718    -7891
5719    51726
5720    40215
5721   -26176
5722   -55839
5723    -8894
5724    50734
5725    41073
5726   -23515
5727   -55896
5728   -12354
5729    48657
5730    43695
5731   -23210
5732   -56655
5733   -12653
5734    47202
5735    44982
5736   -19267
5737   -57084
5738   -14927
5739    47105
5740    45542
5741   -19415
5742   -55050
5743   -17233
5744    44499
5745    46105
5746   -15796
5747   -57502
5748   -18439
5749    45293
5750    46534
5751   -14885
5752   -55533
5753   -22198
5754    41488
5755    49271
5756   -11731
5757   -56547
5758   -23226
5759    40873
5760    47987
5761    -9790
5762   -54817
5763   -27284
5764    38576
5765    51258
5766    -8082
5767   -55078
5768   -28077
5769    36923
5770    50860
5771    -3694
5772   -55057
5773   -30985
5774    36335
5775    52612
5776    -3370
5777   -53358
5778   -31944
5779    33299
5780    53550
5781      725
5782   -53242
5783   -32936
5784    33559
5785    51437
5786     2356
5787   -51589
5788   -35622
5789    29928
5790    53648
5791     2196
5792   -52840
5793   -34769
5794    29352
5795    52602
5796     6467
5797   -50225
5798   -36612
5799    26936
5800    54269
5801     6296
5802   -49385
5803   -37631
5804    24757
5805    54699
5806    11180
5807   -48519
5808   -41080
5809    23144
5810    54618
5811    10749
5812   -45978
5813   -42824
5814    18844
5815    55314
5816    15333
5817   -48120
5818   -43568
5819    19402
5820    54964
5821    16555
5822   -43835
5823   -46087
5824    15262
5825    57016
5826    19238
5827   -43980
5828   -45012
5829    14868
5830    53863
5831    21172
5832   -41237
5833   -48617
5834    12607
5835    55856
5836    21255
5837   -41286
5838   -45558
5839     9836
5840    52887
5841    25652
5842   -39217
5843   -49778
5844     9739
5845    55121
5846    23966
5847   -36559
5848   -48562
5849     4590
5850    53916
5851    28292
5852   -36331
5853   -51333
5854     6020
5855    52366
5856    29866
5857   -32067
5858   -51990
5859      521
5860    53878
5861    31629
5862   -33078
5863   -51726
5864    -1408
5865    49871
5866    33349
5867   -29757
5868   -54322
5869    -3325
5870    52611
5871    34535
5872   -29177
5873   -51288
5874    -6157
5875    49709
5876    39233
5877   -26827
5878   -55118
5879    -6305
5880    49497
5881    37395
5882   -24687
5883   -52842
5884   -10683
5885    48389
5886    40493
5887   -23770
5888   -53671
5889    -8994
5890    45901
5891    39115
5892   -19634
5893   -54325
5894   -14108
5895    47024
5896    42034
5897   -20760
5898   -53070
5899   -14270
5900    43679
5901    43793
5902   -15522
5903   -55252
5904   -17375
5905    45175
5906    43866
5907   -15997
5908   -51348
5909   -20583
5910    40065
5911    48071
5912   -12774
5913   -56739
5914   -20548
5915    40422
5916    45183
5917    -8476
5918   -51590
5919   -24945
5920    39114
5921    49811
5922   -10298
5923   -53853
5924   -23132
5925    36324
5926    48708
5927    -4127
5928   -52757
5929   -28814
5930    37505
5931    49095
5932    -7500
5933   -50968
5934   -27966
5935    32492
5936    49880
5937    -1619
5938   -53638
5939   -29943
5940    34999
5941    50180
5942    -2351
5943   -50286
5944   -31351
5945    29941
5946    51107
5947     1095
5948   -51680
5949   -32743
5950    29159
5951    50559
5952     4127
5953   -48376
5954   -36880
5955    27096
5956    53171
5957     5262
5958   -48257
5959   -35503
5960    23582
5961    52229
5962    10424
5963   -46859
5964   -39831
5965    24137
5966    53243
5967     9145
5968   -45653
5969   -39994
5970    19584
5971    53211
5972    13848
5973   -45437
5974   -41011
5975    20448
5976    53367
5977    14032
5978   -43105
5979   -42457
5980    17311
5981    54140
5982    15970
5983   -43948
5984   -41798
5985    16811
5986    51048
5987    17773
5988   -40629
5989   -44397
5990    14188
5991    53850
5992    17763
5993   -40897
5994   -43649
5995    11019
5996    51408
5997    23661
5998   -39125
5999   -47881
6000    10315
6001    52293
6002    21626
6003   -35135
6004   -45946
6005     6427
6006    52540
6007    27998
6008   -36116
6009   -49518
6010     5928
6011    50555
6012    27425
6013   -31638
6014   -49590
6015      405
6016    52415
6017    30075
6018   -32361
6019   -48916
6020     2837
6021    48689
6022    30684
6023   -30068
6024   -51314
6025    -2097
6026    50603
6027    32180
6028   -29934
6029   -49389
6030    -2880
6031    48054
6032    35057
6033   -28028
6034   -52729
6035    -3544
6036    48868
6037    33841
6038   -25336
6039   -51266
6040    -7702
6041    46464
6042    38737
6043   -25199
6044   -52180
6045    -8432
6046    44551
6047    36995
6048   -20225
6049   -52754
6050   -11769
6051    46795
6052    39271
6053   -20938
6054   -51924
6055   -13732
6056    42770
6057    41750
6058   -16589
6059   -52970
6060   -16007
6061    42747
6062    41682
6063   -15893
6064   -50435
6065   -18803
6066    40969
6067    44504
6068   -13358
6069   -52517
6070   -17096
6071    40028
6072    41857
6073   -10367
6074   -51034
6075   -21219
6076    39763
6077    46537
6078   -11237
6079   -51969
6080   -21048
6081    36420
6082    45331
6083    -7337
6084   -50543
6085   -24272
6086    36981
6087    46309
6088    -7437
6089   -49902
6090   -24926
6091    33243
6092    48018
6093    -3335
6094   -51169
6095   -27777
6096    33466
6097    47688
6098    -2363
6099   -48923
6100   -29839
6101    29896
6102    50092
6103      141
6104   -49935
6105   -30575
6106    29768
6107    48008
6108     2991
6109   -46922
6110   -34217
6111    26433
6112    51320
6113     3393
6114   -47261
6115   -33279
6116    25269
6117    49901
6118     7578
6119   -46981
6120   -36351
6121    24499
6122    50079
6123     5885
6124   -45041
6125   -35389
6126    19831
6127    50689
6128    10203
6129   -46699
6130   -38328
6131    21440
6132    50896
6133    11954
6134   -42768
6135   -40022
6136    18232
6137    51619
6138    13756
6139   -42834
6140   -39785
6141    17575
6142    50213
6143    17177
6144   -40367
6145   -42372
6146    14140
6147    51408
6148    17075
6149   -39550
6150   -41583
6151    11131
6152    50991
6153    20865
6154   -37236
6155   -46069
6156    11264
6157    49997
6158    20198
6159   -35890
6160   -44372
6161     7012
6162    50327
6163    24637
6164   -35803
6165   -45257
6166     7789
6167    48647
6168    24067
6169   -32817
6170   -46614
6171     3190
6172    50005
6173    26142
6174   -34376
6175   -46230
6176     4371
6177    47358
6178    28329
6179   -30814
6180   -47823
6181     1539
6182    50300
6183    28809
6184   -30092
6185   -46416
6186    -1304
6187    46464
6188    32598
6189   -27396
6190   -49561
6191    -1839
6192    46978
6193    30872
6194   -25088
6195   -48210
6196    -6878
6197    45330
6198    35748
6199   -23299
6200   -49070
6201    -6591
6202    44908
6203    34605
6204   -21184
6205   -50172
6206   -10902
6207    44224
6208    37180
6209   -20687
6210   -48843
6211   -11024
6212    40756
6213    37818
6214   -17884
6215   -50711
6216   -12184
6217    42650
6218    38446
6219   -17649
6220   -48879
6221   -14873
6222    41009
6223    41631
6224   -15741
6225   -50152
6226   -14779
6227    39955
6228    41517
6229   -13579
6230   -49504
6231   -19111
6232    39364
6233    42532
6234   -12499
6235   -50696
6236   -18689
6237    36484
6238    43108
6239    -8880
6240   -49538
6241   -22520
6242    36373
6243    44488
6244    -8484
6245   -48695
6246   -23320
6247    33548
6248    45703
6249    -4155
6250   -48897
6251   -25858
6252    32904
6253    45308
6254    -3208
6255   -47089
6256   -28365
6257    29640
6258    47079
6259    -1389
6260   -48093
6261   -28524
6262    29737
6263    46287
6264     1171
6265   -46705
6266   -30231
6267    29225
6268    48335
6269     1625
6270   -46266
6271   -30854
6272    26830
6273    46864
6274     5141
6275   -45516
6276   -32431
6277    25879
6278    49193
6279     5687
6280   -44368
6281   -33849
6282    22876
6283    48308
6284     7571
6285   -44961
6286   -35349
6287    21333
6288    48009
6289     9561
6290   -42395
6291   -37368
6292    18788
6293    49319
6294    12189
6295   -41001
6296   -38207
6297    16284
6298    48286
6299    14466
6300   -39238
6301   -39546
6302    15017
6303    49137
6304    14943
6305   -39944
6306   -39479
6307    13304
6308    48531
6309    18511
6310   -38681
6311   -41782
6312    12289
6313    48480
6314    18103
6315   -36736
6316   -41126
6317     9987
6318    49831
6319    20633
6320   -35998
6321   -42445
6322     9860
6323    48362
6324    21506
6325   -33679
6326   -43840
6327     6074
6328    49225
6329    23912
6330   -33938
6331   -44313
6332     4964
6333    45723
6334    26235
6335   -30649
6336   -45627
6337     2676
6338    47665
6339    27119
6340   -29419
6341   -43966
6342      160
6343    45188
6344    29922
6345   -28245
6346   -46998
6347    -1133
6348    45378
6349    29165
6350   -26451
6351   -46627
6352    -3825
6353    44123
6354    32800
6355   -24875
6356   -47887
6357    -5104
6358    43779
6359    33264
6360   -21921
6361   -47331
6362    -6771
6363    44558
6364    34985
6365   -21786
6366   -46954
6367    -7884
6368    41765
6369    33825
6370   -20796
6371   -47835
6372   -10580
6373    42518
6374    35538
6375   -18560
6376   -48076
6377   -12365
6378    40240
6379    38078
6380   -15544
6381   -48879
6382   -14262
6383    38973
6384    38209
6385   -12916
6386   -47887
6387   -16312
6388    37613
6389    40201
6390   -12952
6391   -48717
6392   -17311
6393    35937
6394    40756
6395   -11274
6396   -48760
6397   -20532
6398    35718
6399    41409
6400    -8495
6401   -46827
6402   -21321
6403    34131
6404    41820
6405    -5637
6406   -46948
6407   -23041
6408    33565
6409    43357
6410    -5058
6411   -45792
6412   -25071
6413    31234
6414    44191
6415    -4519
6416   -47295
6417   -26032
6418    30082
6419    43351
6420    -1245
6421   -45236
6422   -27975
6423    29143
6424    45946
6425      199
6426   -44733
6427   -27824
6428    27421
6429    45740
6430     2359
6431   -43349
6432   -30090
6433    24094
6434    45734
6435     3964
6436   -43632
6437   -30614
6438    22008
6439    46232
6440     7862
6441   -42849
6442   -33636
6443    21233
6444    46378
6445     7607
6446   -40671
6447   -33900
6448    20176
6449    46111
6450    10906
6451   -41440
6452   -36270
6453    18226
6454    46478
6455    11308
6456   -40058
6457   -36465
6458    16707
6459    47680
6460    13410
6461   -39544
6462   -37415
6463    15151
6464    46433
6465    14767
6466   -37509
6467   -39066
6468    13769
6469    46781
6470    15456
6471   -37911
6472   -39158
6473    11938
6474    47962
6475    19133
6476   -35843
6477   -40529
6478    10049
6479    46445
6480    19891
6481   -33368
6482   -41570
6483     7053
6484    46497
6485    21310
6486   -32291
6487   -42337
6488     6381
6489    45664
6490    24541
6491   -30240
6492   -42402
6493     3126
6494    45764
6495    24979
6496   -29595
6497   -43932
6498     2335
6499    44439
6500    26931
6501   -27513
6502   -44856
6503      479
6504    44676
6505    27164
6506   -27336
6507   -44906
6508    -2041
6509    43689
6510    28609
6511   -25419
6512   -45496
6513    -3104
6514    43833
6515    30779
6516   -24016
6517   -45749
6518    -5201
6519    42658
6520    32627
6521   -22687
6522   -46536
6523    -8099
6524    41896
6525    32472
6526   -20833
6527   -45745
6528    -9476
6529    40808
6530    34917
6531   -18361
6532   -44611
6533   -10994
6534    38380
6535    35639
6536   -15154
6537   -45767
6538   -12681
6539    37110
6540    35873
6541   -13928
6542   -45720
6543   -13159
6544    35934
6545    36916
6546   -13055
6547   -46360
6548   -15458
6549    36366
6550    38696
6551   -12582
6552   -45330
6553   -16929
6554    34989
6555    39414
6556    -9098
6557   -46287
6558   -18421
6559    35287
6560    40055
6561    -8057
6562   -45217
6563   -20311
6564    32412
6565    41857
6566    -6997
6567   -45923
6568   -21118
6569    32535
6570    42169
6571    -4725
6572   -44189
6573   -24112
6574    30682
6575    42498
6576    -2283
6577   -44029
6578   -24632
6579    26776
6580    42635
6581     -117
6582   -43035
6583   -28124
6584    26278
6585    43336
6586        9
6587   -42186
6588   -27562
6589    23606
6590    43744
6591     2960
6592   -41430
6593   -29520
6594    22713
6595    43343
6596     4258
6597   -42538
6598   -30202
6599    21982
6600    45506
6601     6105
6602   -42019
6603   -33192
6604    21709
6605    44263
6606     7866
6607   -40253
6608   -33047
6609    19670
6610    45677
6611     9445
6612   -38881
6613   -34088
6614    17521
6615    45684
6616    11444
6617   -37503
6618   -36285
6619    15536
6620    45337
6621    12425
6622   -37078
6623   -35332
6624    12874
6625    43983
6626    14939
6627   -37279
6628   -37414
6629    11898
6630    44335
6631    15939
6632   -33086
6633   -37882
6634     9405
6635    44413
6636    19433
6637   -33362
6638   -38824
6639     8046
6640    43849
6641    19880
6642   -30493
6643   -40097
6644     5686
6645    44766
6646    21324
6647   -31580
6648   -40052
6649     5713
6650    43514
6651    22854
6652   -30572
6653   -42056
6654     3292
6655    44705
6656    24298
6657   -28487
6658   -41613
6659     1966
6660    43438
6661    26204
6662   -26982
6663   -43743
6664      716
6665    43608
6666    27167
6667   -25443
6668   -42381
6669    -2767
6670    42400
6671    28626
6672   -24710
6673   -44342
6674    -3376
6675    40294
6676    29320
6677   -22009
6678   -43013
6679    -7337
6680    40858
6681    30802
6682   -21377
6683   -42545
6684    -7637
6685    37814
6686    32887
6687   -17881
6688   -43854
6689    -8795
6690    39880
6691    33278
6692   -17546
6693   -44358
6694   -10040
6695    37116
6696    34443
6697   -15897
6698   -44699
6699   -12031
6700    37391
6701    33999
6702   -15300
6703   -45077
6704   -15077
6705    36357
6706    36293
6707   -13019
6708   -44845
6709   -14424
6710    35724
6711    37523
6712   -10179
6713   -44290
6714   -18543
6715    33308
6716    37977
6717   -10098
6718   -43476
6719   -19292
6720    31764
6721    38954
6722    -6541
6723   -44328
6724   -20662
6725    30851
6726    39957
6727    -4972
6728   -41565
6729   -22036
6730    28512
6731    42349
6732    -3011
6733   -42750
6734   -22792
6735    28248
6736    41047
6737    -2622
6738   -41091
6739   -25547
6740    26558
6741    42656
6742        1
6743   -42867
6744   -25494
6745    25109
6746    42565
6747     1406
6748   -41197
6749   -27807
6750    25281
6751    43441
6752     2674
6753   -40338
6754   -28112
6755    22674
6756    43375
6757     5534
6758   -40261
6759   -31220
6760    22131
6761    42873
6762     5683
6763   -38307
6764   -31535
6765    17171
6766    43176
6767     9233
6768   -38214
6769   -32311
6770    18860
6771    42088
6772    10092
6773   -36785
6774   -34528
6775    14992
6776    43691
6777    11372
6778   -35800
6779   -33961
6780    13559
6781    43308
6782    13521
6783   -34042
6784   -35513
6785    12497
6786    44446
6787    13814
6788   -33961
6789   -35810
6790    11907
6791    44620
6792    17055
6793   -33708
6794   -37206
6795     9949
6796    43648
6797    17720
6798   -31447
6799   -37924
6800     8281
6801    43809
6802    20031
6803   -31874
6804   -38667
6805     7404
6806    41644
6807    20770
6808   -28028
6809   -40183
6810     4989
6811    43183
6812    22648
6813   -30148
6814   -39426
6815     2938
6816    39660
6817    24317
6818   -26776
6819   -41295
6820     1077
6821    42171
6822    24412
6823   -24704
6824   -38865
6825     -629
6826    39600
6827    27100
6828   -23178
6829   -41629
6830    -1823
6831    39528
6832    26570
6833   -21643
6834   -41593
6835    -5003
6836    40264
6837    29907
6838   -21107
6839   -42721
6840    -3924
6841    37874
6842    30341
6843   -19118
6844   -42744
6845    -6517
6846    39093
6847    31260
6848   -19205
6849   -43495
6850    -8810
6851    36053
6852    32591
6853   -16712
6854   -43462
6855   -10512
6856    37444
6857    32745
6858   -13977
6859   -42178
6860   -13486
6861    34474
6862    34403
6863   -12616
6864   -42709
6865   -14031
6866    34120
6867    34605
6868   -11052
6869   -41622
6870   -15084
6871    32026
6872    35732
6873   -10169
6874   -42120
6875   -16085
6876    32302
6877    36119
6878    -7855
6879   -41219
6880   -19144
6881    30974
6882    37220
6883    -7750
6884   -41105
6885   -19321
6886    29041
6887    38383
6888    -4165
6889   -42485
6890   -20883
6891    28335
6892    38959
6893    -4561
6894   -41156
6895   -22520
6896    26308
6897    40145
6898    -1470
6899   -43195
6900   -23363
6901    25545
6902    39365
6903    -1282
6904   -40542
6905   -26471
6906    24482
6907    41278
6908      718
6909   -39687
6910   -25429
6911    21804
6912    40525
6913     4385
6914   -37774
6915   -28756
6916    20661
6917    40797
6918     4318
6919   -36890
6920   -28456
6921    18451
6922    40851
6923     6898
6924   -36794
6925   -30509
6926    18602
6927    41720
6928     8097
6929   -34883
6930   -30174
6931    15051
6932    42915
6933     9775
6934   -36449
6935   -32679
6936    16432
6937    41799
6938    10559
6939   -34051
6940   -33131
6941    12091
6942    43434
6943    12700
6944   -35207
6945   -33738
6946    12368
6947    41170
6948    14521
6949   -32483
6950   -36187
6951    10457
6952    42016
6953    15200
6954   -32479
6955   -35060
6956     9333
6957    40633
6958    18201
6959   -30017
6960   -36882
6961     7094
6962    41749
6963    18332
6964   -29357
6965   -36962
6966     5305
6967    40027
6968    20905
6969   -27409
6970   -38061
6971     3194
6972    40649
6973    20218
6974   -25992
6975   -39360
6976     1817
6977    39608
6978    23703
6979   -25832
6980   -38306
6981     1320
6982    40538
6983    24520
6984   -24516
6985   -40848
6986     -687
6987    40204
6988    25149
6989   -24221
6990   -40190
6991    -2297
6992    38789
6993    26937
6994   -21552
6995   -41247
6996    -2822
6997    39389
6998    27337
6999   -19908
7000   -39537
7001    -6126
7002    37078
7003    29800
7004   -18238
7005   -41001
7006    -5891
7007    35076
7008    28351
7009   -17367
7010   -40391
7011    -9106
7012    34682
7013    30850
7014   -16061
7015   -40220
7016    -9537
7017    33654
7018    32001
7019   -13502
7020   -39713
7021   -13039
7022    33189
7023    32902
7024   -13077
7025   -40607
7026   -12516
7027    31666
7028    34044
7029   -11064
7030   -40916
7031   -15847
7032    31616
7033    35222
7034    -8875
7035   -40055
7036   -16456
7037    29061
7038    37211
7039    -7674
7040   -41876
7041   -17724
7042    29840
7043    36424
7044    -5866
7045   -40003
7046   -19322
7047    28786
7048    38047
7049    -4840
7050   -40201
7051   -20738
7052    27328
7053    37134
7054    -2703
7055   -39104
7056   -22302
7057    25596
7058    38225
7059    -1884
7060   -38732
7061   -22166
7062    24498
7063    37851
7064     1477
7065   -38093
7066   -25255
7067    22696
7068    38322
7069     1342
7070   -36687
7071   -25331
7072    21378
7073    39149
7074     3127
7075   -37966
7076   -27263
7077    20121
7078    39959
7079     4228
7080   -35252
7081   -28138
7082    19778
7083    40811
7084     6431
7085   -36931
7086   -28891
7087    18013
7088    40329
7089     8028
7090   -35154
7091   -30207
7092    16427
7093    39565
7094     8982
7095   -34498
7096   -31423
7097    14284
7098    39781
7099    11530
7100   -32914
7101   -31775
7102    13641
7103    40345
7104    11854
7105   -31015
7106   -30709
7107    10868
7108    40281
7109    14082
7110   -31270
7111   -34191
7112    11100
7113    38861
7114    15652
7115   -29474
7116   -34421
7117     7444
7118    39857
7119    16465
7120   -30785
7121   -35929
7122     7144
7123    38667
7124    17921
7125   -27548
7126   -36628
7127     5435
7128    41293
7129    19175
7130   -27676
7131   -36494
7132     4584
7133    39072
7134    21796
7135   -25718
7136   -37447
7137     2093
7138    38247
7139    23025
7140   -24913
7141   -37246
7142      917
7143    37791
7144    25327
7145   -23663
7146   -38416
7147    -1203
7148    37234
7149    24415
7150   -20803
7151   -38535
7152    -3708
7153    36640
7154    26926
7155   -20622
7156   -38426
7157    -3342
7158    35927
7159    26662
7160   -17480
7161   -38455
7162    -6565
7163    36249
7164    28161
7165   -17759
7166   -38722
7167    -6518
7168    33721
7169    29329
7170   -15065
7171   -40128
7172    -9052
7173    34737
7174    30222
7175   -15108
7176   -39205
7177   -10931
7178    32942
7179    31995
7180   -13666
7181   -41057
7182   -11072
7183    31962
7184    31534
7185   -12063
7186   -39973
7187   -14241
7188    31885
7189    33626
7190    -9738
7191   -38765
7192   -14331
7193    29640
7194    34036
7195    -8585
7196   -39745
7197   -17128
7198    29559
7199    33908
7200    -7849
7201   -38605
7202   -15948
7203    27675
7204    32999
7205    -5370
7206   -38224
7207   -19049
7208    26836
7209    34459
7210    -4659
7211   -37320
7212   -20374
7213    24360
7214    36291
7215    -2483
7216   -38781
7217   -20956
7218    25826
7219    35930
7220    -1129
7221   -37532
7222   -23606
7223    23015
7224    38382
7225      135
7226   -37680
7227   -23763
7228    22244
7229    36875
7230     1818
7231   -35691
7232   -25614
7233    20543
7234    40003
7235     3201
7236   -36349
7237   -26089
7238    19571
7239    38374
7240     6012
7241   -34888
7242   -27329
7243    18137
7244    38802
7245     5368
7246   -33806
7247   -27999
7248    15793
7249    36892
7250     8764
7251   -33692
7252   -28620
7253    14727
7254    37376
7255     8938
7256   -32484
7257   -29775
7258    12579
7259    38570
7260    11049
7261   -32713
7262   -29935
7263    12225
7264    38896
7265    12940
7266   -29883
7267   -33418
7268    10265
7269    39963
7270    13596
7271   -30585
7272   -32865
7273     8451
7274    38691
7275    15104
7276   -28569
7277   -33741
7278     8082
7279    39112
7280    15926
7281   -28557
7282   -34839
7283     5958
7284    38872
7285    18210
7286   -26921
7287   -35133
7288     5532
7289    37527
7290    19244
7291   -24933
7292   -35481
7293     2374
7294    37681
7295    19737
7296   -24511
7297   -34907
7298     2070
7299    35989
7300    22542
7301   -22223
7302   -36103
7303      -16
7304    37707
7305    22583
7306   -22121
7307   -35543
7308    -1767
7309    35672
7310    24160
7311   -20174
7312   -37576
7313    -3071
7314    35518
7315    23921
7316   -18839
7317   -36909
7318    -5242
7319    34198
7320    26607
7321   -18247
7322   -38801
7323    -5497
7324    34525
7325    27187
7326   -16434
7327   -38102
7328    -7507
7329    33170
7330    29165
7331   -16244
7332   -36614
7333    -8119
7334    32940
7335    28584
7336   -13193
7337   -38802
7338   -11129
7339    32300
7340    30068
7341   -13078
7342   -37205
7343   -11710
7344    29853
7345    30551
7346   -10482
7347   -37828
7348   -12395
7349    29395
7350    31603
7351    -9553
7352   -36800
7353   -14868
7354    27819
7355    31751
7356    -7957
7357   -37988
7358   -15897
7359    27700
7360    31987
7361    -6879
7362   -36857
7363   -17076
7364    25596
7365    34313
7366    -5284
7367   -39370
7368   -18184
7369    25389
7370    34826
7371    -2936
7372   -37174
7373   -19562
7374    24244
7375    35621
7376    -2803
7377   -37395
7378   -20970
7379    22236
7380    36259
7381    -1168
7382   -36585
7383   -21550
7384    22959
7385    34677
7386       43
7387   -35217
7388   -22746
7389    20575
7390    36379
7391     1974
7392   -34889
7393   -24203
7394    19698
7395    35802
7396     3580
7397   -33519
7398   -24719
7399    17950
7400    36707
7401     4180
7402   -33051
7403   -26016
7404    16839
7405    35873
7406     7107
7407   -33310
7408   -27861
7409    14911
7410    38639
7411     5682
7412   -32833
7413   -27799
7414    13675
7415    37104
7416    10376
7417   -32342
7418   -30563
7419    14041
7420    38905
7421    10344
7422   -30888
7423   -30194
7424    10796
7425    37014
7426    13162
7427   -30440
7428   -30271
7429    10710
7430    37748
7431    12379
7432   -28117
7433   -32051
7434     7968
7435    38087
7436    14436
7437   -27882
7438   -31904
7439     6956
7440    36373
7441    16747
7442   -25379
7443   -33265
7444     5771
7445    36764
7446    16736
7447   -26090
7448   -32011
7449     4714
7450    35207
7451    20375
7452   -24061
7453   -35295
7454     3215
7455    35941
7456    19148
7457   -22736
7458   -32950
7459      208
7460    35544
7461    21387
7462   -23174
7463   -36987
7464      128
7465    34488
7466    21789
7467   -20257
7468   -36017
7469    -1627
7470    35011
7471    24203
7472   -19847
7473   -36593
7474    -1823
7475    33744
7476    24701
7477   -19295
7478   -36956
7479    -4131
7480    34934
7481    25776
7482   -16457
7483   -34443
7484    -5473
7485    31771
7486    27112
7487   -15800
7488   -35836
7489    -7180
7490    31555
7491    26092
7492   -14903
7493   -35689
7494    -8695
7495    29785
7496    28615
7497   -13260
7498   -36885
7499    -9670
7500    30478
7501    28129
7502   -11840
7503   -36623
7504   -12408
7505    29327
7506    30563
7507   -11236
7508   -36676
7509   -11895
7510    27482
7511    30096
7512    -8085
7513   -37612
7514   -15400
7515    28128
7516    31910
7517    -8556
7518   -36642
7519   -14877
7520    25890
7521    32351
7522    -5294
7523   -36895
7524   -16373
7525    26009
7526    32992
7527    -4820
7528   -34975
7529   -17816
7530    25209
7531    33873
7532    -2981
7533   -36234
7534   -18067
7535    23263
7536    33248
7537    -1668
7538   -34505
7539   -20303
7540    21862
7541    34815
7542    -1532
7543   -34973
7544   -20798
7545    20008
7546    34428
7547      933
7548   -34231
7549   -23005
7550    20114
7551    35009
7552     2799
7553   -33392
7554   -22727
7555    17682
7556    35998
7557     3766
7558   -33858
7559   -25747
7560    19246
7561    34357
7562     4623
7563   -32500
7564   -26132
7565    15180
7566    37190
7567     6740
7568   -32812
7569   -26278
7570    15201
7571    35448
7572     8107
7573   -30345
7574   -27592
7575    13965
7576    37197
7577     8144
7578   -30290
7579   -27405
7580    12555
7581    34145
7582    10739
7583   -28758
7584   -29130
7585    11015
7586    36482
7587    10251
7588   -27874
7589   -27951
7590     9165
7591    34513
7592    13660
7593   -27986
7594   -29997
7595     8907
7596    35281
7597    12092
7598   -26575
7599   -31768
7600     7119
7601    36228
7602    15920
7603   -26466
7604   -31407
7605     5542
7606    34648
7607    16533
7608   -23062
7609   -33693
7610     3639
7611    36180
7612    18334
7613   -24654
7614   -32489
7615     2276
7616    35430
7617    20163
7618   -21887
7619   -34508
7620     1472
7621    34469
7622    21413
7623   -21253
7624   -32719
7625    -1088
7626    32756
7627    21391
7628   -19741
7629   -34892
7630     -559
7631    32982
7632    20896
7633   -18829
7634   -34193
7635    -3349
7636    32883
7637    23126
7638   -17331
7639   -34374
7640    -4048
7641    30671
7642    24081
7643   -16098
7644   -34800
7645    -7419
7646    31758
7647    26052
7648   -16454
7649   -35282
7650    -5525
7651    28907
7652    27568
7653   -13909
7654   -36797
7655    -8069
7656    30937
7657    27041
7658   -13028
7659   -35632
7660    -9394
7661    28961
7662    30088
7663   -11973
7664   -35214
7665   -11142
7666    27718
7667    29003
7668    -9745
7669   -36351
7670   -12849
7671    26914
7672    31324
7673    -9275
7674   -35186
7675   -12995
7676    26117
7677    29231
7678    -5651
7679   -34933
7680   -15545
7681    26006
7682    31220
7683    -6384
7684   -34222
7685   -15191
7686    24455
7687    30839
7688    -3359
7689   -34884
7690   -17658
7691    23356
7692    31288
7693    -2634
7694   -33221
7695   -18352
7696    22108
7697    33506
7698    -1133
7699   -34682
7700   -19176
7701    21300
7702    33097
7703      -63
7704   -32937
7705   -21497
7706    19656
7707    34464
7708     1502
7709   -33652
7710   -21613
7711    17661
7712    34089
7713     2849
7714   -31480
7715   -24049
7716    17975
7717    34882
7718     3965
7719   -32699
7720   -23270
7721    15669
7722    34278
7723     5456
7724   -31290
7725   -26161
7726    15105
7727    34453
7728     6212
7729   -30561
7730   -25115
7731    13390
7732    34072
7733     7619
7734   -30190
7735   -26521
7736    12288
7737    33543
7738     9217
7739   -28411
7740   -27253
7741    10677
7742    35775
7743    10413
7744   -27171
7745   -27494
7746    10257
7747    33974
7748    12749
7749   -27026
7750   -29394
7751     8473
7752    35770
7753    13674
7754   -25840
7755   -30690
7756     6966
7757    34778
7758    15861
7759   -25939
7760   -30816
7761     6350
7762    33434
7763    14370
7764   -22873
7765   -31324
7766     4468
7767    34201
7768    17408
7769   -23311
7770   -30543
7771     4102
7772    32864
7773    17203
7774   -21784
7775   -31839
7776     2174
7777    33170
7778    19343
7779   -22244
7780   -31328
7781     1305
7782    32511
7783    20195
7784   -19488
7785   -32391
7786     -243
7787    32493
7788    20429
7789   -18428
7790   -31967
7791    -2306
7792    31327
7793    22597
7794   -18256
7795   -34284
7796    -3563
7797    31031
7798    23838
7799   -16762
7800   -33194
7801    -5745
7802    31418
7803    24382
7804   -15489
7805   -35005
7806    -6212
7807    29141
7808    25718
7809   -14134
7810   -33879
7811    -8173
7812    29546
7813    26741
7814   -14009
7815   -33639
7816    -8704
7817    27723
7818    27213
7819   -11868
7820   -33544
7821    -9362
7822    28197
7823    26650
7824   -10831
7825   -32959
7826   -11120
7827    25686
7828    28853
7829    -8479
7830   -32289
7831   -12492
7832    27145
7833    28480
7834    -6982
7835   -33423
7836   -12842
7837    24113
7838    30871
7839    -7497
7840   -33412
7841   -14694
7842    25411
7843    30051
7844    -5669
7845   -33770
7846   -15011
7847    23131
7848    32091
7849    -3176
7850   -33067
7851   -17575
7852    22684
7853    30314
7854    -1094
7855   -32591
7856   -18248
7857    20897
7858    31883
7859    -1486
7860   -31799
7861   -19593
7862    20252
7863    32435
7864      -28
7865   -33345
7866   -19884
7867    18685
7868    32169
7869      521
7870   -31321
7871   -21211
7872    18705
7873    31045
7874     3342
7875   -30493
7876   -21479
7877    17209
7878    32408
7879     3852
7880   -29409
7881   -23135
7882    16827
7883    32973
7884     4980
7885   -30404
7886   -23172
7887    14670
7888    31827
7889     7313
7890   -29089
7891   -26390
7892    12571
7893    33628
7894     8015
7895   -27995
7896   -24731
7897    11065
7898    34479
7899     9290
7900   -27636
7901   -27776
7902    11641
7903    33179
7904    10683
7905   -27634
7906   -26927
7907     8491
7908    33078
7909    11235
7910   -26481
7911   -28952
7912     9258
7913    32365
7914    12193
7915   -25305
7916   -27868
7917     6125
7918    34082
7919    13770
7920   -23162
7921   -30482
7922     6578
7923    32091
7924    15221
7925   -22886
7926   -29671
7927     3518
7928    32527
7929    15364
7930   -21055
7931   -30381
7932     2814
7933    31333
7934    18410
7935   -20670
7936   -30739
7937     1031
7938    32900
7939    18225
7940   -20282
7941   -32040
7942      152
7943    31944
7944    19776
7945   -19240
7946   -31586
7947    -1296
7948    31584
7949    20384
7950   -17430
7951   -31892
7952    -2497
7953    31581
7954    22413
7955   -17709
7956   -31837
7957    -3889
7958    29244
7959    21240
7960   -14815
7961   -33972
7962    -4383
7963    30374
7964    23804
7965   -14796
7966   -31611
7967    -6651
7968    29067
7969    23014
7970   -13245
7971   -33087
7972    -7086
7973    27229
7974    25021
7975   -12683
7976   -31711
7977    -9313
7978    27870
7979    25795
7980   -10621
7981   -32812
7982    -8229
7983    26262
7984    26335
7985   -10183
7986   -31887
7987   -12171
7988    26771
7989    26633
7990    -7678
7991   -33293
7992   -11217
7993    24464
7994    29133
7995    -6517
7996   -33225
7997   -13660
7998    24519
7999    28642
8000    -6522
8001   -31848
8002   -14159
8003    21668
8004    29314
8005    -5312
8006   -31924
8007   -15798
8008    22880
8009    27899
8010    -3601
8011   -31671
8012   -15534
8013    19542
8014    30809
8015    -3628
8016   -31463
8017   -17240
8018    21725
8019    28657
8020     -640
8021   -31889
8022   -18628
8023    18801
8024    31919
8025     -808
8026   -30166
8027   -19712
8028    18619
8029    30106
8030     3395
8031   -30505
8032   -20141
8033    15739
8034    32178
8035     2439
8036   -28063
8037   -22443
8038    16587
8039    31564
8040     5983
8041   -29254
8042   -22365
8043    14233
8044    33516
8045     5587
8046   -27954
8047   -23557
8048    13884
8049    31446
8050     6926
8051   -29283
8052   -22597
8053    11921
8054    32203
8055     7503
8056   -25818
8057   -25237
8058    13063
8059    31559
8060     9947
8061   -27239
8062   -24290
8063    10120
8064    32148
8065     8997
8066   -24987
8067   -27312
8068     9893
8069    31755
8070     9834
8071   -25556
8072   -25843
8073     6671
8074    32105
8075    11524
8076   -23272
8077   -28741
8078     7907
8079    30609
8080    14644
8081   -24255
8082   -27166
8083     3367
8084    32581
8085    14006
8086   -20908
8087   -30645
8088     4358
8089    29770
8090    17328
8091   -21350
8092   -29566
8093      877
8094    32246
8095    15882
8096   -18774
8097   -30620
8098     1880
8099    29108
8100    20641
8101   -19784
8102   -28824
8103     -646
8104    31842
8105    17599
8106   -16969
8107   -30426
8108       44
8109    27209
8110    20853
8111   -18761
8112   -29398
8113    -1973
8114    29431
8115    19057
8116   -15329
8117   -31770
8118    -2140
8119    28044
8120    21406
8121   -12526
##END NTUPLES=NMR FID
##END=
