# Supplementary material for: An untargeted multi-technique metabolomics approach to studying intracellular metabolites of HepG2 cells exposed to 2,3,7,8-tetrachlorodibenzo-p-dioxin
Source: BMC Genomics. 2011 May 20;12:251. doi: 10.1186/1471-2164-12-251 (PMC3141663; doi:10.1186/1471-2164-12-251)
Supplement: Additional file 2 — Metadata and NMR raw data: ZIP file containing: -All NMR raw data (in JCAMP-DX format ".dx") -The metadata on NMR (polars & apolars), LC-MS and GC-MS data sets (as Tab delimited files ".txt"). [file 1471-2164-12-251-S2.ZIP › TE/Ainhoa/SAFETY COPY D Disk/TRABAJO/ARTICLES/ARTICLE Metabolomics TCDD_ACCEPTED/JCAMP_DX_NMR_data_and_all_metadata/NMR_apolar_Ctrol_p11a.1C.dx]

##TITLE=
##JCAMPDX= 6.0         $$ Bruker NMR JCAMP-DX V2.0
##DATA TYPE= NMR FID
##DATA CLASS= NTUPLES
##ORIGIN= Bruker BioSpin GmbH
##OWNER= bruker
$$ 1.72 TOPSPIN		Version 2.1
$$ 2011-04-15 14:29:46.425 +0200  WUR\bruker@RIK1030
$$ Compression mode = fixed
##.OBSERVE FREQUENCY= 400.1319223
##.OBSERVE NUCLEUS= ^1H
##.DELAY= (6, 6)
##.ACQUISITION MODE= SIMULTANEOUS (DQD)
##.ACQUISITION SCHEME= undefined
##.AVERAGES= 128
##.DIGITISER RES= 18
##SPECTROMETER/DATA SYSTEM= avance400
##.PULSE SEQUENCE= zg
##.SOLVENT NAME= CDCl3
##.SHIFT REFERENCE= INTERNAL, CDCl3, 1, 11.01498
##AUDIT TRAIL= $$ (NUMBER, WHEN, WHO, WHERE, PROCESS, VERSION, WHAT)
$$ ##TITLE= Audit trail, TOPSPIN		Version 1.3
$$ ##JCAMPDX= 5.01
$$ ##ORIGIN= Bruker BioSpin GmbH
$$ ##OWNER= bruker
$$ $$ P:/NMR-data/data/Ainhoa_raw_data/nmr/AR210608.1C/1/audita.txt
$$ ##AUDIT TRAIL=  $$ (NUMBER, WHEN, WHO, WHERE, VERSION, WHAT)
(   1,<2008-07-28 13:44:56.756 +0200>,<WUR\bruker>,<RIK1030>,<TOPSPIN 1.3>,
      <created by zg, POWCHK disabled, PULCHK disabled
       configuration hash MD5:
       D1 93 94 B6 6B D6 3B BD 35 EA 0D 0D AE B0 63 FA
       data hash MD5: 16K
       D1 82 C1 E4 22 30 B1 81 6D 9A 5E 16 E9 7A E1 F7>)
(   2,<2011-04-15 13:17:14.387 +0200>,<WUR\bruker>,<RIK1030>,<proc1d>,<TOPSPIN 2.1>,
      <convdta from       1 "NMR_apolar_Ctrol_p11a.1C" "Ainhoa_raw_data" "P:\NMR-data"
       data hash MD5: 16244
       F9 EE E8 EF AB 7B 34 A5 A5 DC D3 8B 20 1A 47 05>)
$$ ##END=
$$ 
$$ $$ hash MD5
$$ $$ 89 E5 DC 08 A5 35 52 56 ED CE 27 FA 0E D3 23 C9
##$RELAX= 
##$BRUKER FILE EXP=format.temp
$$ EDIT_PAR COMMAND FILE
$$ 
$$ DI_MODE         LONG
$$ ED_ENTRY        ACQU
$$ ORDER           FILE
$$ 
$$ 
$$ HEADER		"F2 - Acquisition Parameters"
$$ T_NAME		Date_
$$ 		TYPE	R64
$$ 		CLASS	ACQU
$$ 		SUBRANGE 0.0 50000000
$$ 		REL	"Date_=itodate(DATE)"
$$ 		INV_REL	"DATE=datetoi(Date_,DATE)"
$$ 		FORMAT	"%14.0f"
$$ 		TEXT	" "
$$ END
$$ T_NAME		Time
$$ 		TYPE	R32
$$ 		CLASS	ACQU
$$ 		SUBRANGE 0.0 1000000
$$ 		REL	"Time=itotime(DATE)"
$$ 		INV_REL	"DATE=timetoi(Time,DATE)"
$$ 		FORMAT	"%14.2f"
$$ 		TEXT	" "
$$ END
$$ NAME		INSTRUM
$$ 		TEXT	" "
$$ END
$$ NAME		PROBHD
$$ 		FORMAT	"%14.14s"
$$ 		TEXT	" "
$$ END
$$ NAME		PULPROG
$$ 		TEXT	" "
$$ END
$$ NAME		TD
$$ 		TEXT	" "
$$ END
$$ NAME		SOLVENT
$$ 		TEXT	" "
$$ END
$$ NAME		NS
$$ 		TEXT	" "
$$ END
$$ NAME		DS
$$ 		TEXT	" "
$$ END
$$ T_NAME		SWH
$$ 		TYPE	R32
$$ 		CLASS	ACQU
$$ 		SUBRANGE 0.0 1e8
$$ 		REL	"SWH=SW*SFO1"
$$ 		INV_REL "SW=SWH/SFO1"
$$ 		UNIT	"Hz"
$$ 		FORMAT	"%14.3f Hz"
$$ 		TEXT	" "
$$ END
$$ T_NAME          FIDRES
$$                 TYPE    R32
$$                 CLASS   ACQU
$$                 SUBRANGE 0.0 100000
$$                 REL     "FIDRES=SW*SFO1/TD"
$$                 INV_REL "TD = nextpow(SW*SFO1/FIDRES)"
$$ 		UNIT	"Hz"
$$ 		FORMAT	"%14.6f Hz"
$$ 		TEXT	" "
$$ END
$$ T_NAME          AQ
$$ 		TYPE	R32
$$ 		CLASS	ACQU
$$ 		SUBRANGE 0.0 1000
$$ 		REL	"AQ=aqcalc(SW,SFO1,TD,DIGTYP)"
$$ 		INV_REL	"TD=tdcalc(SW,SFO1,1.0e6*AQ,DIGTYP)"
$$ 		UNIT	"sec"
$$ 		FORMAT	"%14.7f sec"
$$ 		TEXT	" "
$$ END
$$ NAME		RG
$$ 		TEXT	" "
$$ END
$$ T_NAME          DW
$$ 		TYPE	R32
$$ 		CLASS	ACQU
$$ 		SUBRANGE 0.0 1000000
$$ 		REL	"DW=1/(2*SW*SFO1)"
$$ 		INV_REL	"SW=1000000/(2*(0.005+DW)*SFO1)"
$$ 		UNIT	"usec"
$$ 		FORMAT	"%14.3lf usec"
$$ 		TEXT	" "
$$ END
$$ NAME		DE
$$ 		FORMAT	"%14.2f usec"
$$ 		TEXT	" "
$$ END
$$ NAME		TE
$$ 		FORMAT	"%14.1f K"
$$ 		TEXT	" "
$$ END
$$ T_NAME		D1
$$ 		TYPE	R32
$$ 		CLASS	ACQU
$$ 		SUBRANGE 0.0 1e38
$$ 		REL	"D1=D[1]"
$$ 		INV_REL	"D[1]=D1"
$$ 		UNIT	"sec"
$$ 		FORMAT	"%14.8f sec"
$$ 		TEXT	" "
$$ END
$$ NAME		TD0
$$ 		TEXT	" "
$$ END
$$ HEADER		"======== CHANNEL f1 ========"
$$ NAME		NUC1
$$ 		NONEDIT
$$ 		TEXT	" "
$$ END
$$ T_NAME		P1
$$ 		TYPE	R32
$$ 		CLASS	ACQU
$$ 		SUBRANGE 0.0 1.0e10
$$ 		REL	"P1=P[1]"
$$ 		INV_REL	"P[1]=P1"
$$ 		UNIT	"usec"
$$ 		FORMAT	"%14.2f usec"
$$ 		TEXT	" "
$$ END
$$ T_NAME		PL1
$$ 		TYPE	R32
$$ 		CLASS	ACQU
$$ 		SUBRANGE -6.0 1e38
$$ 		REL	"PL1=PL[1]"
$$ 		INV_REL	"PL[1]=PL1"
$$ 		UNIT	"dB"
$$ 		FORMAT	"%14.2f dB"
$$ 		TEXT	" "
$$ END
$$ NAME		SFO1
$$ 		FORMAT	"%14.7f MHz"
$$ 		TEXT	" "
$$ END
##$RELAX= 
##$BRUKER FILE EXP=scon
$$ ##TITLE= Parameter file, TOPSPIN		Version 1.3
$$ ##JCAMPDX= 5.0
$$ ##DATATYPE= Parameter Values
$$ ##ORIGIN= Bruker BioSpin GmbH
$$ ##OWNER= bruker
$$ $$ 2008-07-28 13:36:43.403 +0200  WUR\bruker@RIK1030
$$ $$ P:/NMR-data/data/Ainhoa_raw_data/nmr/AR210608.1C/1/scon
$$ ##$BLKPA= (0..15)
3 3 3 3 3 3 3 3 3 3 3 3 3 3 3 3 
$$ ##$BLKTR= (0..15)
3 3 3 3 3 3 3 3 3 3 3 3 3 3 3 3 
$$ ##$DE1= 2
$$ ##$DE2= 2
$$ ##$DEADC= 4
$$ ##$DEPA= 2
$$ ##$DERX= 3
$$ ##$PHASP4= (0..15)
0.5 0.5 0.5 0.5 0.5 0.5 0.5 0.5 0.5 0.5 0.5 0.5 0.5 0.5 0.5 0.5 
$$ ##$PHASPR= (0..15)
3 3 3 3 3 3 3 3 3 3 3 3 3 3 3 3 
$$ ##$SHAPPR= (0..15)
1.6 1.6 1.6 1.6 1.6 1.6 1.6 1.6 1.6 1.6 1.6 1.6 1.6 1.6 1.6 1.6 
$$ ##END=
##$RELAX= 
##$BRUKER FILE EXP=pulseprogram
$$ # 1 "C:/Bruker/TOPSPIN/exp/stan/nmr/lists/pp/zg"
$$ ;zg
$$ ;avance-version (06/11/09)
$$ ;1D sequence
$$ ;
$$ ;$CLASS=HighRes
$$ ;$DIM=1D
$$ ;$TYPE=
$$ ;$SUBTYPE=
$$ ;$COMMENT=
$$ 
$$ 
$$ # 1 "C:/Bruker/TOPSPIN/exp/stan/nmr/lists/pp/Avance.incl" 1
$$ ;Avance2.incl
$$ ;   for 1
$$ ;
$$ ;avance-version (07/01/22)
$$ ;
$$ ;$CLASS=HighRes Incl
$$ ;$COMMENT=
$$ 
$$ 
$$ 
$$ 
$$ 
$$ 
$$ 
$$ 
$$ 
$$ 
$$ 
$$ 
$$ 
$$ 
$$ 
$$ 
$$ 
$$ 
$$ 
$$ 
$$ 
$$ 
$$ 
$$ 
$$ 
$$ 
$$ 
$$ 
$$ 
$$ 
$$ 
$$ 
$$ 
$$ 
$$ 
$$ 
$$ 
$$ 
$$ 
$$ 
$$ 
$$ 
$$ 
$$ 
$$ 
$$ 
$$ 
$$ 
$$ 
$$ 
$$ 
$$ 
$$ 
$$ 
$$ 
$$ 
$$ 
$$ 
$$ 
$$ 
$$ 
$$ 
$$ 
$$ 
$$ 
$$ 
$$ 
$$ 
$$ 
$$ 
$$ 
$$ 
$$ 
$$ 
$$ 
$$ 
$$ 
$$ 
$$ 
$$ 
$$ 
$$ 
$$ 
$$ 
$$ 
$$ 
$$ 
$$ 
$$ 
$$ 
$$ 
$$ 
$$ 
$$ 
$$ 
$$ 
$$ 
$$ 
$$ 
$$ 
$$ 
$$ 
$$ 
$$ 
$$ 
$$ 
$$ 
$$ 
$$ 
$$ 
$$ 
$$ 
$$ 
$$ 
$$ 
$$ 
$$ 
$$ 
$$ 
$$ 
$$ 
$$ 
$$ 
$$ 
$$ 
$$ 
$$ 
$$ 
$$ 
$$ 
$$ 
$$ 
$$ 
$$ ;$Id: Avance2.incl,v 1.10.6.7 2007/01/22 13:54:46 ber Exp $
$$ # 12 "C:/Bruker/TOPSPIN/exp/stan/nmr/lists/pp/zg" 2
$$ 
$$ 
$$ 
$$ "acqt0=-p1*2/3.1416"
$$ 
$$ 
$$ # 1 "mc_line 18 file C:/Bruker/TOPSPIN/exp/stan/nmr/lists/pp/zg expanding definition part of mc command before ze"
$$ define delay MCWRK
$$ define delay MCREST
$$ "MCWRK = 0.500000*30m"
$$ "MCREST = 30m - 30m"
$$ # 18 "C:/Bruker/TOPSPIN/exp/stan/nmr/lists/pp/zg"
$$ 1 ze
$$ # 1 "mc_line 18 file C:/Bruker/TOPSPIN/exp/stan/nmr/lists/pp/zg expanding definition of mc command after ze"
$$ # 19 "C:/Bruker/TOPSPIN/exp/stan/nmr/lists/pp/zg"
$$ # 1 "mc_line 19 file C:/Bruker/TOPSPIN/exp/stan/nmr/lists/pp/zg expanding start label for mc command"
$$ 2 MCWRK  * 2
$$ LBLF0, MCREST
$$ # 20 "C:/Bruker/TOPSPIN/exp/stan/nmr/lists/pp/zg"
$$   d1
$$   p1 ph1
$$   go=2 ph31
$$ # 1 "mc_line 23 file C:/Bruker/TOPSPIN/exp/stan/nmr/lists/pp/zg expanding mc command in line"
$$   MCWRK wr #0
$$   MCWRK zd 
$$   lo to LBLF0 times td0
$$ 
$$ # 24 "C:/Bruker/TOPSPIN/exp/stan/nmr/lists/pp/zg"
$$ exit
$$ 
$$ 
$$ ph1=0 2 2 0 1 3 3 1
$$ ph31=0 2 2 0 1 3 3 1
$$ 
$$ 
$$ ;pl1 : f1 channel - power level for pulse (default)
$$ ;p1 : f1 channel -  high power pulse
$$ ;d1 : relaxation delay; 1-5 * T1
$$ ;NS: 1 * n, total number of scans: NS * TD0
$$ 
$$ 
$$ 
$$ ;$Id: zg,v 1.7.10.2 2006/11/10 11:04:15 ber Exp $
##$RELAX= 
##$BRUKER FILE EXP=uxnmr.par
$$ ##TITLE= Parameter file, TOPSPIN		Version 1.3
$$ ##JCAMPDX= 5.0
$$ ##DATATYPE= Parameter Values
$$ ##ORIGIN= Bruker BioSpin GmbH
$$ ##OWNER= Administrator
$$ $$ 2008-03-03 09:42:28.895 +0100  WUR\bruker@RIK1030
$$ $$ C:/Bruker/TOPSPIN/conf/instr/avance400/uxnmr.par
$$ ##$ACB= 0
$$ ##$ACBTAT= (0..15)
0 88 72 0 0 0 0 0 0 0 0 0 0 0 0 0 
$$ ##$ACBTBA= (0..15)
0 0 0 0 0 0 0 0 0 0 0 0 0 0 0 0 
$$ ##$ACBTCTL= (0..15)
0 0 0 0 0 0 0 0 0 0 0 0 0 0 0 0 
$$ ##$ACBTDI= (0..15)
0 102 102 0 0 0 0 0 0 0 0 0 0 0 0 0 
$$ ##$ACBTDM= (0..15)
0 10 10 0 0 0 0 0 0 0 0 0 0 0 0 0 
$$ ##$ACBTFHI= (0..15)
0 400 400 0 0 0 0 0 0 0 0 0 0 0 0 0 
$$ ##$ACBTFL= (0..15)
0 73 74 0 0 0 0 0 0 0 0 0 0 0 0 0 
$$ ##$ACBTFLO= (0..15)
0 14 14 0 0 0 0 0 0 0 0 0 0 0 0 0 
$$ ##$ACBTOUT= (0..15)
0 1 2 0 0 0 0 0 0 0 0 0 0 0 0 0 
$$ ##$ACBTPO= (0..15)
0 150000 60000 0 0 0 0 0 0 0 0 0 0 0 0 0 
$$ ##$ACBTPW= (0..15)
0 10 10 0 0 0 0 0 0 0 0 0 0 0 0 0 
$$ ##$ACBTSB= (0..15)
0 0 0 0 0 0 0 0 0 0 0 0 0 0 0 0 
$$ ##$ACBTY= <no>
$$ ##$AQSBDHW= (0..31)
255 255 1 4 4 255 255 255 0 0 255 255 255 255 255 255 255 255 255 0 255 
255 255 255 255 255 255 255 255 255 255 255 
$$ ##$AQSBDID= (0..31)
255 255 88 83 83 255 255 255 65 67 255 255 255 255 255 255 255 255 255 
66 255 255 255 255 255 255 255 255 255 255 255 255 
$$ ##$AQSBDNO= (0..31)
255 255 1 1 2 255 255 255 1 1 255 255 255 255 255 255 255 255 255 1 255 
255 255 255 255 255 255 255 255 255 255 255 
$$ ##$AQSBDTY= (0..31)
255 255 3 16 16 255 255 255 5 9 255 255 255 255 255 255 255 255 255 7 
255 255 255 255 255 255 255 255 255 255 255 255 
$$ ##$AQSBUAD= (0..31)
255 255 52 36 37 255 255 255 54 26 255 255 255 255 255 255 255 255 255 
32 255 255 255 255 255 255 255 255 255 255 255 255 
$$ ##$AQSECL= (0..31)
255 255 2 3 3 255 255 255 5 2 255 255 255 255 255 255 255 255 255 255 
255 255 255 255 255 255 255 255 255 255 255 255 
$$ ##$AQSECLS= (0..31)
255 255 3 2 2 255 255 255 0 0 255 255 255 255 255 255 255 255 255 255 
255 255 255 255 255 255 255 255 255 255 255 255 
$$ ##$ATT19F= (0..1)
0 0 
$$ ##$ATT1H= (0..1)
0 0 
$$ ##$ATT3H= (0..1)
0 0 
$$ ##$ATTX= (0..1)
0 0 
$$ ##$ATTY= (0..1)
0 0 
$$ ##$ATTZ= (0..1)
0 0 
$$ ##$BACSAIR= no
$$ ##$BACSCAP= 60
$$ ##$BACSDEL= 10
$$ ##$BACSFCM= no
$$ ##$BACSOPT= <>
$$ ##$BACSTY= <tty08>
$$ ##$BARPTY= <no>
$$ ##$BFREQ= 400.13
$$ ##$BIRDS= yes
$$ ##$BMPC= 0
$$ ##$BMPCTY= <no>
$$ ##$BPSUTY= <no>
$$ ##$BSMS= 1
$$ ##$BSMSTY= <tty02>
$$ ##$CFASMOD= (0..7)
1 1 1 1 1 1 1 1 
$$ ##$CFASMUL= (0..7)
1 1 1 1 1 1 1 1 
$$ ##$CNFTXDR= (0..7)
6 6 0 0 0 0 0 0 
$$ ##$COMDIG2= 0
$$ ##$CPDBTY= <no>
$$ ##$CRCOTY= <no>
$$ ##$DATSTAT= no
$$ ##$DIGI140= (0..7)
0 0 0 0 0 0 0 0 
$$ ##$DIGIB12= (0..7)
0 0 0 0 0 0 0 0 
$$ ##$DIGIB16= (0..7)
0 0 0 0 0 0 0 0 
$$ ##$DIGIFA= (0..7)
0 0 0 0 0 0 0 0 
$$ ##$DIGIHA= (0..7)
0 0 0 0 0 0 0 0 
$$ ##$DIGIHAF= (0..7)
0 0 0 0 0 0 0 0 
$$ ##$DIGIHRD= (0..7)
0 0 0 0 0 0 0 0 
$$ ##$DIGIIA= (0..7)
0 0 0 0 0 0 0 0 
$$ ##$DIGIO16= (0..7)
0 0 0 0 0 0 0 0 
$$ ##$DIGISA= (0..7)
1 0 0 0 0 0 0 0 
$$ ##$DIGISAF= (0..7)
0 0 0 0 0 0 0 0 
$$ ##$DIGISL= (0..7)
0 0 0 0 0 0 0 0 
$$ ##$DIGITYI= (0..7)
0 0 0 0 0 0 0 0 
$$ ##$DIGITYP= (0..7)
0 0 0 0 0 0 0 0 
$$ ##$DIGITZ= 0
$$ ##$DRU= no
$$ ##$FCUMEM= (0..7)
2093056 2093056 0 0 0 0 0 0 
$$ ##$FCUPAL= (0..7)
260 260 0 0 0 0 0 0 
$$ ##$FQMIX= 0
$$ ##$FUNCMOD= <>
$$ ##$GCUTYPE= 2
$$ ##$GTUTY= <no>
$$ ##$HFAC= 3
$$ ##$HPCU= 0
$$ ##$HPCUTY= <no>
$$ ##$HPTXLP= (0..3)
-1 -1 -1 -1 
$$ ##$HPTXPI= (0..3)
0 0 0 0 
$$ ##$HPTXPO= (0..3)
0 0 0 0 
$$ ##$HPTXTY= (0..3)
0 0 0 0 
$$ ##$IF451= 0
$$ ##$IFREQ= 1
$$ ##$INTFPR= 0
$$ ##$IPSO= no
$$ ##$LOCKTY= <tty03>
$$ ##$LOCSWID= 0
$$ ##$M2FAC= 0
$$ ##$MASTY= <no>
$$ ##$MEMPRM= 0
$$ ##$MHFAC= 0
$$ ##$MXFAC= 0
$$ ##$NAMPD1= <2H>
$$ ##$NAMPD10= <>
$$ ##$NAMPD11= <>
$$ ##$NAMPD12= <>
$$ ##$NAMPD13= <>
$$ ##$NAMPD14= <>
$$ ##$NAMPD15= <>
$$ ##$NAMPD16= <>
$$ ##$NAMPD2= <X-BB19F_2HS>
$$ ##$NAMPD3= <1H>
$$ ##$NAMPD4= <>
$$ ##$NAMPD5= <>
$$ ##$NAMPD6= <>
$$ ##$NAMPD7= <>
$$ ##$NAMPD8= <>
$$ ##$NAMPD9= <>
$$ ##$NFCU= 2
$$ ##$NMRCH= 0
$$ ##$NMRMEM= 0
$$ ##$NRCU= 1
$$ ##$NROUT= 1
$$ ##$PAMPF1= (0..15)
75 99 67 27 0 0 0 12 117 46 8 118 1 0 0 0 
$$ ##$PAMPF2= (0..15)
0 0 0 0 0 0 0 0 0 0 0 0 0 0 0 0 
$$ ##$PAMPF3= (0..15)
0 0 0 0 0 0 0 0 0 0 0 0 0 0 0 0 
$$ ##$PAMPF4= (0..15)
0 0 0 0 0 0 0 0 0 0 0 0 0 0 0 0 
$$ ##$PAMPF5= (0..15)
0 0 0 0 0 0 0 0 0 0 0 0 0 0 0 0 
$$ ##$PAMPF6= (0..15)
0 0 0 0 0 0 0 0 0 0 0 0 0 0 0 0 
$$ ##$PAMPF7= (0..15)
0 0 0 0 0 0 0 0 0 0 0 0 0 0 0 0 
$$ ##$PAMPF8= (0..15)
0 0 0 0 0 0 0 0 0 0 0 0 0 0 0 0 
$$ ##$PH4= 0
$$ ##$PHF4TY= <no>
$$ ##$POWCHK= no
$$ ##$PRAMD1= (0..7)
0 1048576 0 0 0 1048576 0 0 
$$ ##$PRAMD10= (0..7)
0 0 0 0 0 0 0 0 
$$ ##$PRAMD11= (0..7)
0 0 0 0 0 0 0 0 
$$ ##$PRAMD12= (0..7)
0 0 0 0 0 0 0 0 
$$ ##$PRAMD13= (0..7)
0 0 0 0 0 0 0 0 
$$ ##$PRAMD14= (0..7)
0 0 0 0 0 0 0 0 
$$ ##$PRAMD15= (0..7)
0 0 0 0 0 0 0 0 
$$ ##$PRAMD16= (0..7)
0 0 0 0 0 0 0 0 
$$ ##$PRAMD17= (0..7)
0 0 0 0 0 0 0 0 
$$ ##$PRAMD18= (0..7)
0 0 0 0 0 0 0 0 
$$ ##$PRAMD19= (0..7)
0 0 0 0 0 0 0 0 
$$ ##$PRAMD2= (0..7)
2147483644 2146435071 2147483647 134217727 2147483644 2146435071 2147483647 
134217727 
$$ ##$PRAMD20= (0..7)
0 0 0 0 0 0 0 0 
$$ ##$PRAMD21= (0..7)
0 0 0 0 0 0 0 0 
$$ ##$PRAMD3= (0..7)
2 0 0 0 2 0 0 0 
$$ ##$PRAMD4= (0..7)
2147483644 2146435071 2147483647 134217727 2147483644 2146435071 2147483647 
134217727 
$$ ##$PRAMD5= (0..7)
0 0 0 0 0 0 0 0 
$$ ##$PRAMD6= (0..7)
0 0 0 0 0 0 0 0 
$$ ##$PRAMD7= (0..7)
0 0 0 0 0 0 0 0 
$$ ##$PRAMD8= (0..7)
0 0 0 0 0 0 0 0 
$$ ##$PRAMD9= (0..7)
0 0 0 0 0 0 0 0 
$$ ##$PRAMLED= (0..1)
15 15 
$$ ##$PRAMP1= <tty01>
$$ ##$PRAMP2= <no>
$$ ##$PRAMP3= <no>
$$ ##$PRAMP4= <no>
$$ ##$PRAMP5= <no>
$$ ##$PRAMP6= <no>
$$ ##$PRAMP7= <no>
$$ ##$PRAMP8= <no>
$$ ##$PRAMPTP= 0
$$ ##$PREPTY= <no>
$$ ##$PRESHLD= 0
$$ ##$PTS160= -1
$$ ##$PTSA2X= (0..7)
0 0 0 0 0 0 0 0 
$$ ##$PTSF2X= (0..7)
0 0 0 0 0 0 0 0 
$$ ##$PTSFMX= (0..7)
429.9 429.9 0 0 0 0 0 0 
$$ ##$PULCHK= no
$$ ##$RCUCDS= (0..7)
8388608 0 0 0 0 0 0 0 
$$ ##$RCUCFS= (0..7)
4096 0 0 0 0 0 0 0 
$$ ##$RCUCSS= (0..7)
1048576 0 0 0 0 0 0 0 
$$ ##$RCUI2C1= (0..7)
78 0 0 0 0 0 0 0 
$$ ##$RCUI2C2= (0..7)
0 0 0 0 0 0 0 0 
$$ ##$RCUI2C3= (0..7)
0 0 0 0 0 0 0 0 
$$ ##$RCUI2C4= (0..7)
0 0 0 0 0 0 0 0 
$$ ##$RCUI2C5= (0..7)
0 0 0 0 0 0 0 0 
$$ ##$RCUI2C6= (0..7)
0 0 0 0 0 0 0 0 
$$ ##$RCUI2C7= (0..7)
0 0 0 0 0 0 0 0 
$$ ##$RCUI2C8= (0..7)
0 0 0 0 0 0 0 0 
$$ ##$RDCU= 0
$$ ##$RGTYPE= (0..7)
5 0 0 0 0 0 0 0 
$$ ##$RG_max= (0..7)
46341 0 0 0 0 0 0 0 
$$ ##$RG_min= (0..7)
1 0 0 0 0 0 0 0 
$$ ##$RG_tab1= (0..255)
1 1.1 1.3 1.4 1.6 1.8 2 2.2 2.5 2.8 3.2 3.6 4 4.5 5 5.7 6.3 7.1 8 9 10.1 
11.3 12.7 14.3 16 18 20.2 22.6 25.4 28.5 32 35.9 40.3 45.3 50.8 57 64 
71.8 80.6 90.5 101.6 114 128 143.7 161.3 181 203.2 228.1 256 287.4 322.5 
362 406.4 456.1 512 574.7 645.1 724.1 812.7 912.3 1024 1149.4 1290.2 1448.2 
1625.5 1824.6 2048 2298.8 2580.3 2896.3 3251 3649.1 4096 4597.6 5160.6 
5792.6 6502 7298.2 8192 9195.2 10321.3 11585.2 13004 14596.5 16384 18390.4 
20642.5 23170.5 26008 29193 32768 36780.8 41285.1 46341 -1 -1 -1 -1 -1 
-1 -1 -1 -1 -1 -1 -1 -1 -1 -1 -1 -1 -1 -1 -1 -1 -1 -1 -1 -1 -1 -1 -1 -1 
-1 -1 -1 -1 -1 -1 -1 -1 -1 -1 -1 -1 -1 -1 -1 -1 -1 -1 -1 -1 -1 -1 -1 -1 
-1 -1 -1 -1 -1 -1 -1 -1 -1 -1 -1 -1 -1 -1 -1 -1 -1 -1 -1 -1 -1 -1 -1 -1 
-1 -1 -1 -1 -1 -1 -1 -1 -1 -1 -1 -1 -1 -1 -1 -1 -1 -1 -1 -1 -1 -1 -1 -1 
-1 -1 -1 -1 -1 -1 -1 -1 -1 -1 -1 -1 -1 -1 -1 -1 -1 -1 -1 -1 -1 -1 -1 -1 
-1 -1 -1 -1 -1 -1 -1 -1 -1 -1 -1 -1 -1 -1 -1 -1 -1 -1 -1 -1 -1 -1 -1 -1 
-1 -1 -1 -1 -1 -1 -1 -1 -1 -1 -1 -1 -1 
$$ ##$RG_tab2= (0..255)
-1 -1 -1 -1 -1 -1 -1 -1 -1 -1 -1 -1 -1 -1 -1 -1 -1 -1 -1 -1 -1 -1 -1 -1 
-1 -1 -1 -1 -1 -1 -1 -1 -1 -1 -1 -1 -1 -1 -1 -1 -1 -1 -1 -1 -1 -1 -1 -1 
-1 -1 -1 -1 -1 -1 -1 -1 -1 -1 -1 -1 -1 -1 -1 -1 -1 -1 -1 -1 -1 -1 -1 -1 
-1 -1 -1 -1 -1 -1 -1 -1 -1 -1 -1 -1 -1 -1 -1 -1 -1 -1 -1 -1 -1 -1 -1 -1 
-1 -1 -1 -1 -1 -1 -1 -1 -1 -1 -1 -1 -1 -1 -1 -1 -1 -1 -1 -1 -1 -1 -1 -1 
-1 -1 -1 -1 -1 -1 -1 -1 -1 -1 -1 -1 -1 -1 -1 -1 -1 -1 -1 -1 -1 -1 -1 -1 
-1 -1 -1 -1 -1 -1 -1 -1 -1 -1 -1 -1 -1 -1 -1 -1 -1 -1 -1 -1 -1 -1 -1 -1 
-1 -1 -1 -1 -1 -1 -1 -1 -1 -1 -1 -1 -1 -1 -1 -1 -1 -1 -1 -1 -1 -1 -1 -1 
-1 -1 -1 -1 -1 -1 -1 -1 -1 -1 -1 -1 -1 -1 -1 -1 -1 -1 -1 -1 -1 -1 -1 -1 
-1 -1 -1 -1 -1 -1 -1 -1 -1 -1 -1 -1 -1 -1 -1 -1 -1 -1 -1 -1 -1 -1 -1 -1 
-1 -1 -1 -1 -1 -1 -1 -1 -1 -1 -1 -1 -1 -1 -1 -1 
$$ ##$RG_tab3= (0..255)
-1 -1 -1 -1 -1 -1 -1 -1 -1 -1 -1 -1 -1 -1 -1 -1 -1 -1 -1 -1 -1 -1 -1 -1 
-1 -1 -1 -1 -1 -1 -1 -1 -1 -1 -1 -1 -1 -1 -1 -1 -1 -1 -1 -1 -1 -1 -1 -1 
-1 -1 -1 -1 -1 -1 -1 -1 -1 -1 -1 -1 -1 -1 -1 -1 -1 -1 -1 -1 -1 -1 -1 -1 
-1 -1 -1 -1 -1 -1 -1 -1 -1 -1 -1 -1 -1 -1 -1 -1 -1 -1 -1 -1 -1 -1 -1 -1 
-1 -1 -1 -1 -1 -1 -1 -1 -1 -1 -1 -1 -1 -1 -1 -1 -1 -1 -1 -1 -1 -1 -1 -1 
-1 -1 -1 -1 -1 -1 -1 -1 -1 -1 -1 -1 -1 -1 -1 -1 -1 -1 -1 -1 -1 -1 -1 -1 
-1 -1 -1 -1 -1 -1 -1 -1 -1 -1 -1 -1 -1 -1 -1 -1 -1 -1 -1 -1 -1 -1 -1 -1 
-1 -1 -1 -1 -1 -1 -1 -1 -1 -1 -1 -1 -1 -1 -1 -1 -1 -1 -1 -1 -1 -1 -1 -1 
-1 -1 -1 -1 -1 -1 -1 -1 -1 -1 -1 -1 -1 -1 -1 -1 -1 -1 -1 -1 -1 -1 -1 -1 
-1 -1 -1 -1 -1 -1 -1 -1 -1 -1 -1 -1 -1 -1 -1 -1 -1 -1 -1 -1 -1 -1 -1 -1 
-1 -1 -1 -1 -1 -1 -1 -1 -1 -1 -1 -1 -1 -1 -1 -1 
$$ ##$RG_tab4= (0..255)
-1 -1 -1 -1 -1 -1 -1 -1 -1 -1 -1 -1 -1 -1 -1 -1 -1 -1 -1 -1 -1 -1 -1 -1 
-1 -1 -1 -1 -1 -1 -1 -1 -1 -1 -1 -1 -1 -1 -1 -1 -1 -1 -1 -1 -1 -1 -1 -1 
-1 -1 -1 -1 -1 -1 -1 -1 -1 -1 -1 -1 -1 -1 -1 -1 -1 -1 -1 -1 -1 -1 -1 -1 
-1 -1 -1 -1 -1 -1 -1 -1 -1 -1 -1 -1 -1 -1 -1 -1 -1 -1 -1 -1 -1 -1 -1 -1 
-1 -1 -1 -1 -1 -1 -1 -1 -1 -1 -1 -1 -1 -1 -1 -1 -1 -1 -1 -1 -1 -1 -1 -1 
-1 -1 -1 -1 -1 -1 -1 -1 -1 -1 -1 -1 -1 -1 -1 -1 -1 -1 -1 -1 -1 -1 -1 -1 
-1 -1 -1 -1 -1 -1 -1 -1 -1 -1 -1 -1 -1 -1 -1 -1 -1 -1 -1 -1 -1 -1 -1 -1 
-1 -1 -1 -1 -1 -1 -1 -1 -1 -1 -1 -1 -1 -1 -1 -1 -1 -1 -1 -1 -1 -1 -1 -1 
-1 -1 -1 -1 -1 -1 -1 -1 -1 -1 -1 -1 -1 -1 -1 -1 -1 -1 -1 -1 -1 -1 -1 -1 
-1 -1 -1 -1 -1 -1 -1 -1 -1 -1 -1 -1 -1 -1 -1 -1 -1 -1 -1 -1 -1 -1 -1 -1 
-1 -1 -1 -1 -1 -1 -1 -1 -1 -1 -1 -1 -1 -1 -1 -1 
$$ ##$RG_tab5= (0..255)
-1 -1 -1 -1 -1 -1 -1 -1 -1 -1 -1 -1 -1 -1 -1 -1 -1 -1 -1 -1 -1 -1 -1 -1 
-1 -1 -1 -1 -1 -1 -1 -1 -1 -1 -1 -1 -1 -1 -1 -1 -1 -1 -1 -1 -1 -1 -1 -1 
-1 -1 -1 -1 -1 -1 -1 -1 -1 -1 -1 -1 -1 -1 -1 -1 -1 -1 -1 -1 -1 -1 -1 -1 
-1 -1 -1 -1 -1 -1 -1 -1 -1 -1 -1 -1 -1 -1 -1 -1 -1 -1 -1 -1 -1 -1 -1 -1 
-1 -1 -1 -1 -1 -1 -1 -1 -1 -1 -1 -1 -1 -1 -1 -1 -1 -1 -1 -1 -1 -1 -1 -1 
-1 -1 -1 -1 -1 -1 -1 -1 -1 -1 -1 -1 -1 -1 -1 -1 -1 -1 -1 -1 -1 -1 -1 -1 
-1 -1 -1 -1 -1 -1 -1 -1 -1 -1 -1 -1 -1 -1 -1 -1 -1 -1 -1 -1 -1 -1 -1 -1 
-1 -1 -1 -1 -1 -1 -1 -1 -1 -1 -1 -1 -1 -1 -1 -1 -1 -1 -1 -1 -1 -1 -1 -1 
-1 -1 -1 -1 -1 -1 -1 -1 -1 -1 -1 -1 -1 -1 -1 -1 -1 -1 -1 -1 -1 -1 -1 -1 
-1 -1 -1 -1 -1 -1 -1 -1 -1 -1 -1 -1 -1 -1 -1 -1 -1 -1 -1 -1 -1 -1 -1 -1 
-1 -1 -1 -1 -1 -1 -1 -1 -1 -1 -1 -1 -1 -1 -1 -1 
$$ ##$RG_tab6= (0..255)
-1 -1 -1 -1 -1 -1 -1 -1 -1 -1 -1 -1 -1 -1 -1 -1 -1 -1 -1 -1 -1 -1 -1 -1 
-1 -1 -1 -1 -1 -1 -1 -1 -1 -1 -1 -1 -1 -1 -1 -1 -1 -1 -1 -1 -1 -1 -1 -1 
-1 -1 -1 -1 -1 -1 -1 -1 -1 -1 -1 -1 -1 -1 -1 -1 -1 -1 -1 -1 -1 -1 -1 -1 
-1 -1 -1 -1 -1 -1 -1 -1 -1 -1 -1 -1 -1 -1 -1 -1 -1 -1 -1 -1 -1 -1 -1 -1 
-1 -1 -1 -1 -1 -1 -1 -1 -1 -1 -1 -1 -1 -1 -1 -1 -1 -1 -1 -1 -1 -1 -1 -1 
-1 -1 -1 -1 -1 -1 -1 -1 -1 -1 -1 -1 -1 -1 -1 -1 -1 -1 -1 -1 -1 -1 -1 -1 
-1 -1 -1 -1 -1 -1 -1 -1 -1 -1 -1 -1 -1 -1 -1 -1 -1 -1 -1 -1 -1 -1 -1 -1 
-1 -1 -1 -1 -1 -1 -1 -1 -1 -1 -1 -1 -1 -1 -1 -1 -1 -1 -1 -1 -1 -1 -1 -1 
-1 -1 -1 -1 -1 -1 -1 -1 -1 -1 -1 -1 -1 -1 -1 -1 -1 -1 -1 -1 -1 -1 -1 -1 
-1 -1 -1 -1 -1 -1 -1 -1 -1 -1 -1 -1 -1 -1 -1 -1 -1 -1 -1 -1 -1 -1 -1 -1 
-1 -1 -1 -1 -1 -1 -1 -1 -1 -1 -1 -1 -1 -1 -1 -1 
$$ ##$RG_tab7= (0..255)
-1 -1 -1 -1 -1 -1 -1 -1 -1 -1 -1 -1 -1 -1 -1 -1 -1 -1 -1 -1 -1 -1 -1 -1 
-1 -1 -1 -1 -1 -1 -1 -1 -1 -1 -1 -1 -1 -1 -1 -1 -1 -1 -1 -1 -1 -1 -1 -1 
-1 -1 -1 -1 -1 -1 -1 -1 -1 -1 -1 -1 -1 -1 -1 -1 -1 -1 -1 -1 -1 -1 -1 -1 
-1 -1 -1 -1 -1 -1 -1 -1 -1 -1 -1 -1 -1 -1 -1 -1 -1 -1 -1 -1 -1 -1 -1 -1 
-1 -1 -1 -1 -1 -1 -1 -1 -1 -1 -1 -1 -1 -1 -1 -1 -1 -1 -1 -1 -1 -1 -1 -1 
-1 -1 -1 -1 -1 -1 -1 -1 -1 -1 -1 -1 -1 -1 -1 -1 -1 -1 -1 -1 -1 -1 -1 -1 
-1 -1 -1 -1 -1 -1 -1 -1 -1 -1 -1 -1 -1 -1 -1 -1 -1 -1 -1 -1 -1 -1 -1 -1 
-1 -1 -1 -1 -1 -1 -1 -1 -1 -1 -1 -1 -1 -1 -1 -1 -1 -1 -1 -1 -1 -1 -1 -1 
-1 -1 -1 -1 -1 -1 -1 -1 -1 -1 -1 -1 -1 -1 -1 -1 -1 -1 -1 -1 -1 -1 -1 -1 
-1 -1 -1 -1 -1 -1 -1 -1 -1 -1 -1 -1 -1 -1 -1 -1 -1 -1 -1 -1 -1 -1 -1 -1 
-1 -1 -1 -1 -1 -1 -1 -1 -1 -1 -1 -1 -1 -1 -1 -1 
$$ ##$RG_tab8= (0..255)
-1 -1 -1 -1 -1 -1 -1 -1 -1 -1 -1 -1 -1 -1 -1 -1 -1 -1 -1 -1 -1 -1 -1 -1 
-1 -1 -1 -1 -1 -1 -1 -1 -1 -1 -1 -1 -1 -1 -1 -1 -1 -1 -1 -1 -1 -1 -1 -1 
-1 -1 -1 -1 -1 -1 -1 -1 -1 -1 -1 -1 -1 -1 -1 -1 -1 -1 -1 -1 -1 -1 -1 -1 
-1 -1 -1 -1 -1 -1 -1 -1 -1 -1 -1 -1 -1 -1 -1 -1 -1 -1 -1 -1 -1 -1 -1 -1 
-1 -1 -1 -1 -1 -1 -1 -1 -1 -1 -1 -1 -1 -1 -1 -1 -1 -1 -1 -1 -1 -1 -1 -1 
-1 -1 -1 -1 -1 -1 -1 -1 -1 -1 -1 -1 -1 -1 -1 -1 -1 -1 -1 -1 -1 -1 -1 -1 
-1 -1 -1 -1 -1 -1 -1 -1 -1 -1 -1 -1 -1 -1 -1 -1 -1 -1 -1 -1 -1 -1 -1 -1 
-1 -1 -1 -1 -1 -1 -1 -1 -1 -1 -1 -1 -1 -1 -1 -1 -1 -1 -1 -1 -1 -1 -1 -1 
-1 -1 -1 -1 -1 -1 -1 -1 -1 -1 -1 -1 -1 -1 -1 -1 -1 -1 -1 -1 -1 -1 -1 -1 
-1 -1 -1 -1 -1 -1 -1 -1 -1 -1 -1 -1 -1 -1 -1 -1 -1 -1 -1 -1 -1 -1 -1 -1 
-1 -1 -1 -1 -1 -1 -1 -1 -1 -1 -1 -1 -1 -1 -1 -1 
$$ ##$ROUTER= 3
$$ ##$RX22TY= <tty10>
$$ ##$SCMTY= <no>
$$ ##$SPECTR= 5
$$ ##$SY2FLAG= 0
$$ ##$TFXNUM= 0
$$ ##$TRIPLO2= 0
$$ ##$VTUTY= <tty05>
$$ ##$WBREFAM= (0..15)
100 100 100 100 100 100 100 100 100 100 100 100 100 100 100 100 
$$ ##$WBREFPH= (0..15)
0 0 0 0 0 0 0 0 0 0 0 0 0 0 0 0 
$$ ##$XFAC= 2
$$ ##END=
##$RELAX= 
$$ Bruker specific parameters
$$ --------------------------
##$DU= <P:\NMR-data>
##$EXPNO= 1
##$NAME= <NMR_apolar_Ctrol_p11a.1C>
##$PROCNO= 1
##$TYPE= <nmr>
##$USER= <Ainhoa_raw_data>
##$ACQT0= 0
##$AMP= (0..31)
100 100 100 100 100 100 100 100 100 100 100 100 100 100 100 100 100 100
100 100 100 100 100 100 100 100 100 100 100 100 100 100
##$ANAVPT= -1
##$AQSEQ= 0
##$AQ_mod= 3
##$AUNM= <au_zg>
##$AUTOPOS= <22 >
##$BF1= 400.13
##$BF2= 100.612769
##$BF3= 400.13
##$BF4= 400.13
##$BF5= 500.13
##$BF6= 500.13
##$BF7= 500.13
##$BF8= 500.13
##$BYTORDA= 0
##$CFDGTYP= 0
##$CFRGTYP= 5
##$CHEMSTR= <none>
##$CNST= (0..63)
1 1 145 1 1 1 1 1 1 1 1 1 1 1 1 1 1 1 1 1 1 1 1 1 1 1 1 1 1 1 1 1 1 1 1
1 1 1 1 1 1 1 1 1 1 1 1 1 1 1 1 1 1 1 1 1 1 1 1 1 1 1 1 1
##$CPDPRG= <>
##$CPDPRG1= <>
##$CPDPRG2= <>
##$CPDPRG3= <>
##$CPDPRG4= <mlev>
##$CPDPRG5= <mlev>
##$CPDPRG6= <mlev>
##$CPDPRG7= <mlev>
##$CPDPRG8= <mlev>
##$CPDPRGB= <>
##$CPDPRGT= <>
##$D= (0..63)
0 2 0 0 0 0 0 0 0 0.06 0 0 2e-005 0 0 0 0.0002 0 0 0 0 0 0 0 0 0 0 0 0
0 0 0 0 0 0 0 0 0 0 0 0 0 0 0 0 0 0 0 0 0 0 0 0 0 0 0 0 0 0 0 0 0 0 0
##$DATE= 1217245365
##$DBL= (0..7)
120 120 120 120 120 120 120 120
##$DBP= (0..7)
150 150 150 150 150 150 150 150
##$DBP07= 0
##$DBPNAM0= <>
##$DBPNAM1= <>
##$DBPNAM2= <>
##$DBPNAM3= <>
##$DBPNAM4= <>
##$DBPNAM5= <>
##$DBPNAM6= <>
##$DBPNAM7= <>
##$DBPOAL= (0..7)
0.5 0.5 0.5 0.5 0.5 0.5 0.5 0.5
##$DBPOFFS= (0..7)
0 0 0 0 0 0 0 0
##$DE= 6
##$DECBNUC= <off>
##$DECIM= 24
##$DECNUC= <off>
##$DECSTAT= 4
##$DIGMOD= 0
##$DIGTYP= 7
##$DL= (0..7)
0 120 120 120 120 120 120 120
##$DP= (0..7)
150 150 150 150 150 150 150 150
##$DP07= 0
##$DPNAME0= <>
##$DPNAME1= <>
##$DPNAME2= <>
##$DPNAME3= <>
##$DPNAME4= <>
##$DPNAME5= <>
##$DPNAME6= <>
##$DPNAME7= <>
##$DPOAL= (0..7)
0.5 0.5 0.5 0.5 0.5 0.5 0.5 0.5
##$DPOFFS= (0..7)
0 0 0 0 0 0 0 0
##$DQDMODE= 0
##$DR= 18
##$DS= 4
##$DSLIST= <SSSSSSSSSSSSSSS>
##$DSPFIRM= 0
##$DSPFVS= -1
##$DTYPA= 0
##$EXP= <AID_chl>
##$F1LIST= <111111111111111>
##$F2LIST= <222222222222222>
##$F3LIST= <333333333333333>
##$FCUCHAN= (0..9)
0 2 1 0 0 0 0 0 0 0
##$FL1= 90
##$FL2= 90
##$FL3= 90
##$FL4= 90
##$FOV= 20
##$FQ1LIST= <freqlist>
##$FQ2LIST= <freqlist>
##$FQ3LIST= <freqlist>
##$FQ4LIST= <freqlist>
##$FQ5LIST= <freqlist>
##$FQ6LIST= <freqlist>
##$FQ7LIST= <freqlist>
##$FQ8LIST= <freqlist>
##$FRQLO3= 1882485.02994012
##$FRQLO3N= 0
##$FS= (0..7)
83 83 83 83 83 83 83 83
##$FTLPGN= 0
##$FW= 90000
##$FnMODE= 0
##$FnTYPE= 0
##$GP031= 0
##$GPNAM0= <sine.100>
##$GPNAM1= <sine.100>
##$GPNAM10= <sine.100>
##$GPNAM11= <sine.100>
##$GPNAM12= <sine.100>
##$GPNAM13= <sine.100>
##$GPNAM14= <sine.100>
##$GPNAM15= <sine.100>
##$GPNAM16= <sine.100>
##$GPNAM17= <sine.100>
##$GPNAM18= <sine.100>
##$GPNAM19= <sine.100>
##$GPNAM2= <sine.100>
##$GPNAM20= <sine.100>
##$GPNAM21= <sine.100>
##$GPNAM22= <sine.100>
##$GPNAM23= <sine.100>
##$GPNAM24= <sine.100>
##$GPNAM25= <sine.100>
##$GPNAM26= <sine.100>
##$GPNAM27= <sine.100>
##$GPNAM28= <sine.100>
##$GPNAM29= <sine.100>
##$GPNAM3= <sine.100>
##$GPNAM30= <sine.100>
##$GPNAM31= <sine.100>
##$GPNAM4= <sine.100>
##$GPNAM5= <sine.100>
##$GPNAM6= <sine.100>
##$GPNAM7= <sine.100>
##$GPNAM8= <sine.100>
##$GPNAM9= <sine.100>
##$GPX= (0..31)
0 0 0 0 0 0 0 0 0 0 0 0 0 0 0 0 0 0 0 0 0 0 0 0 0 0 0 0 0 0 0 0
##$GPY= (0..31)
0 0 0 0 0 0 0 0 0 0 0 0 0 0 0 0 0 0 0 0 0 0 0 0 0 0 0 0 0 0 0 0
##$GPZ= (0..31)
0 0 0 0 0 0 0 0 0 0 0 0 0 0 0 0 0 0 0 0 0 0 0 0 0 0 0 0 0 0 0 0
##$GRDPROG= <>
##$GRPDLY= -1
##$HDDUTY= 20
##$HDRATE= 20
##$HGAIN= (0..3)
0 0 0 0
##$HL1= 1
##$HL2= 35
##$HL3= 16
##$HL4= 17
##$HOLDER= 0
##$HPMOD= (0..7)
0 0 0 0 0 0 0 0
##$HPPRGN= 0
##$IN= (0..63)
0.001 0.001 0.001 0.001 0.001 0.001 0.001 0.001 0.001 0.001 0.001 0.001
0.001 0.001 0.001 0.001 0.001 0.001 0.001 0.001 0.001 0.001 0.001 0.001
0.001 0.001 0.001 0.001 0.001 0.001 0.001 0.001 0.001 0.001 0.001 0.001
0.001 0.001 0.001 0.001 0.001 0.001 0.001 0.001 0.001 0.001 0.001 0.001
0.001 0.001 0.001 0.001 0.001 0.001 0.001 0.001 0.001 0.001 0.001 0.001
0.001 0.001 0.001 0.001
##$INF= (0..7)
0 0 0 0 0 0 0 0
##$INP= (0..63)
0 0 0 0 0 0 0 0 0 0 0 0 0 0 0 0 0 0 0 0 0 0 0 0 0 0 0 0 0 0 0 0 0 0 0 0
0 0 0 0 0 0 0 0 0 0 0 0 0 0 0 0 0 0 0 0 0 0 0 0 0 0 0 0
##$INSTRUM= <avance400>
##$L= (0..31)
1 1 1 1 1 1 1 1 1 1 1 1 1 1 1 1 1 1 1 1 1 1 1 1 1 1 1 1 1 1 1 1
##$LFILTER= 100
##$LGAIN= -15
##$LINPSTP= 0
##$LOCKED= yes
##$LOCKFLD= 3186
##$LOCKGN= 119.300003051758
##$LOCKPOW= -35
##$LOCKPPM= 7.23999977111816
##$LOCNUC= <2H>
##$LOCPHAS= 356
##$LOCSHFT= yes
##$LOCSW= 0
##$LTIME= 0.200000002980232
##$MASR= 4200
##$MASRLST= <masrlst>
##$NBL= 1
##$NC= -2
##$NLOGCH= 1
##$NS= 128
##$NUC1= <1H>
##$NUC2= <13C>
##$NUC3= <off>
##$NUC4= <off>
##$NUC5= <off>
##$NUC6= <off>
##$NUC7= <off>
##$NUC8= <off>
##$NUCLEI= 0
##$NUCLEUS= <off>
##$O1= 1922.3
##$O2= 4979.85804243228
##$O3= 1900.52349393
##$O4= 1900.52349393
##$O5= 0
##$O6= 0
##$O7= 0
##$O8= 0
##$OBSCHAN= (0..9)
0 0 0 0 0 0 0 0 0 0
##$OVERFLW= 0
##$P= (0..63)
7.6 7.6 15.2 14.9 29.8 16.5 25 50 0 0 0 0 0 0 0 200000 1000 2500 0 600
2500 0 0 0 0 200 0 7.6 1000 0 0 0 0 0 0 0 0 0 0 0 0 0 0 0 0 0 0 0 0 0 0
0 0 0 0 0 0 0 0 0 0 0 0 0
##$PACOIL= (0..15)
0 0 0 0 0 0 0 0 0 0 0 0 0 0 0 0
##$PAPS= 2
##$PARMODE= 0
##$PCPD= (0..9)
100 100 70 100 100 100 100 100 100 100
##$PHCOR= (0..31)
0 0 0 0 0 0 0 0 0 0 0 0 0 0 0 0 0 0 0 0 0 0 0 0 0 0 0 0 0 0 0 0
##$PHLIST= <>
##$PHP= 1
##$PH_ref= 0
##$PL= (0..63)
120 0 -4 120 120 120 120 120 120 60 10.34 22.38 9 120 120 120 120 120 0
120 120 120 120 120 120 120 120 22.38 120 120 9 120 120 120 120 120 120
120 120 120 120 120 120 120 120 120 120 120 120 120 120 120 120 120 120
120 120 120 120 120 120 120 120 120
##$PLSTEP= 0.1
##$PLSTRT= -6
##$POWMOD= 0
##$PQPHASE= 0
##$PQSCALE= 0
##$PR= 1
##$PRECHAN= (0..15)
-1 1 2 -1 -1 -1 -1 -1 -1 -1 -1 -1 -1 -1 -1 -1
##$PRGAIN= 0
##$PROBHD= <5 mm PABBI 1H-BB Z-GRD Z811201/0006
>
##$PROSOL= no
##$PULPROG= <zg>
##$PW= 0
##$PYNM= <acqu.py>
##$QNP= 1
##$RD= 0
##$RECCHAN= (0..15)
-1 -1 -1 -1 -1 -1 -1 -1 -1 -1 -1 -1 -1 -1 -1 -1
##$RECPH= 0
##$RECPRE= (0..15)
-1 -1 -1 -1 -1 -1 -1 -1 -1 -1 -1 -1 -1 -1 -1 -1
##$RECPRFX= (0..15)
-1 -1 -1 -1 -1 -1 -1 -1 -1 -1 -1 -1 -1 -1 -1 -1
##$RECSEL= (0..15)
0 0 0 0 0 0 0 0 0 0 0 0 0 0 0 0
##$RG= 181
##$RO= 0
##$ROUTWD1= (0..23)
0 0 0 0 0 0 0 0 0 0 0 0 0 0 0 0 0 0 0 0 1 1 0 0
##$ROUTWD2= (0..23)
0 0 0 0 0 1 0 0 0 0 0 0 0 0 0 0 0 0 1 0 1 1 0 0
##$RSEL= (0..9)
0 1 2 0 0 0 0 0 0 0
##$S= (0..7)
83 4 83 83 83 83 83 83
##$SEOUT= 0
##$SFO1= 400.1319223
##$SFO2= 100.617748858042
##$SFO3= 400.131900523494
##$SFO4= 400.131900523494
##$SFO5= 500.13
##$SFO6= 500.13
##$SFO7= 500.13
##$SFO8= 500.13
##$SOLVENT= <CDCl3>
##$SP= (0..31)
1 120 120 120 0 0 120 120 0 0 0 120 0 0 120 0 150 150 120 120.87 118.96
122.27 114.95 150 150 150 150 150 150 120 120 120
##$SP07= 0
##$SPECTR= 0
##$SPNAM0= <gauss>
##$SPNAM1= <Gaus1.1000>
##$SPNAM10= <gauss>
##$SPNAM11= <Gaus1.1000>
##$SPNAM12= <gauss>
##$SPNAM13= <gauss>
##$SPNAM14= <Gaus1.1000>
##$SPNAM15= <Gaus1.1000>
##$SPNAM16= <gauss>
##$SPNAM17= <gauss>
##$SPNAM18= <Gaus1.1000>
##$SPNAM19= <Gaus1.1000>
##$SPNAM2= <Gaus1.1000>
##$SPNAM20= <Gaus1.1000>
##$SPNAM21= <Gaus1.1000>
##$SPNAM22= <Gaus1.1000>
##$SPNAM23= <gauss>
##$SPNAM24= <gauss>
##$SPNAM25= <gauss>
##$SPNAM26= <gauss>
##$SPNAM27= <gauss>
##$SPNAM28= <gauss>
##$SPNAM29= <Gaus1.1000>
##$SPNAM3= <Gaus1.1000>
##$SPNAM30= <Gaus1.1000>
##$SPNAM31= <Gaus1.1000>
##$SPNAM4= <gauss>
##$SPNAM5= <gauss>
##$SPNAM6= <Gaus1.1000>
##$SPNAM7= <Gaus1.1000>
##$SPNAM8= <gauss>
##$SPNAM9= <gauss>
##$SPOAL= (0..31)
0.5 0.5 0.5 0.5 0.5 0.5 0.5 0.5 0.5 0.5 0.5 0.5 0.5 0.5 0.5 0.5 0.5 0.5
0.5 0.5 0.5 0.5 0.5 0.5 0.5 0.5 0.5 0.5 0.5 0.5 0.5 0.5
##$SPOFFS= (0..31)
0 0 0 0 0 0 0 0 0 0 0 0 0 0 0 0 0 0 0 0 0 0 0 0 0 0 0 0 0 0 0 0
##$SUBNAM0= <"">
##$SUBNAM1= <"">
##$SUBNAM2= <"">
##$SUBNAM3= <"">
##$SUBNAM4= <"">
##$SUBNAM5= <"">
##$SUBNAM6= <"">
##$SUBNAM7= <"">
##$SUBNAM8= <"">
##$SUBNAM9= <"">
##$SW= 12.4709369134976
##$SWIBOX= (0..15)
0 1 2 0 0 0 0 0 0 0 0 0 0 0 0 0
##$SW_h= 4990.01996007984
##$SWfinal= 0
##$TD= 16244
##$TD0= 1
##$TE= 301.7
##$TE2= 300
##$TE3= 300
##$TEG= 300
##$TL= (0..7)
0 120 120 120 120 120 120 120
##$TP= (0..7)
150 150 150 150 150 150 150 150
##$TP07= 0
##$TPNAME0= <>
##$TPNAME1= <>
##$TPNAME2= <>
##$TPNAME3= <>
##$TPNAME4= <>
##$TPNAME5= <>
##$TPNAME6= <>
##$TPNAME7= <>
##$TPOAL= (0..7)
0.5 0.5 0.5 0.5 0.5 0.5 0.5 0.5
##$TPOFFS= (0..7)
0 0 0 0 0 0 0 0
##$TUNHIN= 0
##$TUNHOUT= 0
##$TUNXOUT= 0
##$USERA1= <user>
##$USERA2= <user>
##$USERA3= <user>
##$USERA4= <user>
##$USERA5= <user>
##$V9= 5
##$VALIST= <valist>
##$VCLIST= <CCCCCCCCCCCCCCC>
##$VD= 0
##$VDLIST= <DDDDDDDDDDDDDDD>
##$VPLIST= <PPPPPPPPPPPPPPP>
##$VTLIST= <TTTTTTTTTTTTTTT>
##$WBST= 1024
##$WBSW= 15.53612
##$XGAIN= (0..3)
0 0 0 0
##$XL= 0
##$YL= 0
##$YMAX_a= 3061726
##$YMIN_a= -2365130
##$ZGOPTNS= <>
##$ZL1= 120
##$ZL2= 120
##$ZL3= 120
##$ZL4= 120
##$ABSF1= 10
##$ABSF2= 0
##$ABSG= 5
##$ABSL= 3
##$ALPHA= 0
##$AQORDER= 0
##$ASSFAC= 0
##$ASSFACI= 0
##$ASSFACX= 0
##$ASSWID= 0
##$AUNMP= <proc_1H_AID>
##$AXLEFT= 0
##$AXNAME= <>
##$AXNUC= <off>
##$AXRIGHT= 0
##$AXTYPE= 0
##$AXUNIT= <>
##$AZFE= 0.1
##$AZFW= 0.1
##$BCFW= 1
##$BC_mod= 2
##$BYTORDP= 0
##$COROFFS= 0
##$CY= 12.5
##$DATMOD= 1
##$DC= 2
##$DFILT= <>
##$DTYPP= 0
##$F1P= 9.9967504570787
##$F2P= -9.53364507338961e-007
##$FCOR= 1
##$FTSIZE= 65536
##$FT_mod= 4
##$GAMMA= 1
##$GB= 0
##$INTBC= 1
##$INTSCL= 1
##$ISEN= 128
##$LB= 1
##$LEV0= 0
##$LPBIN= 0
##$MAXI= 10000
##$MC2= 0
##$MEAN= 0
##$ME_mod= 0
##$MI= 0.02
##$NCOEF= 0
##$NC_proc= 0
##$NLEV= 6
##$NOISF1= 8.174992
##$NOISF2= 6.675002
##$NSP= 1
##$NTH_PI= 0
##$NZP= 0
##$OFFSET= 11.01498
##$PC= 1
##$PHC0= 200.5338
##$PHC1= -8.11141
##$PH_mod= 0
##$PKNL= yes
##$PPARMOD= 0
##$PPDIAG= 0
##$PPIPTYP= 0
##$PPMPNUM= 100
##$PPRESOL= 1
##$PSCAL= 0
##$PSIGN= 0
##$PYNMP= <proc.py>
##$REVERSE= no
##$SF= 400.130009885034
##$SI= 131072
##$SIGF1= 5.6
##$SIGF2= 5.2
##$SINO= 400
##$SIOLD= 131072
##$SPECTYP= <>
##$SREGLST= <1H.CDCl3>
##$SSB= 2
##$STSI= 0
##$STSR= 0
##$SW_p= 4990.01996007982
##$SYMM= 0
##$S_DEV= 0
##$TDeff= 16244
##$TDoff= 0
##$TI= <>
##$TILT= no
##$TM1= 0
##$TM2= 0
##$TOPLEV= 0
##$USERP1= <user>
##$USERP2= <user>
##$USERP3= <user>
##$USERP4= <user>
##$USERP5= <user>
##$WDW= 4
##$XDIM= 8192
##$YMAX_p= 0
##$YMIN_p= 0
##$CURPLOT= <\\rik006s\net8_hp>
##$CURPRIN= <$\\rik006s\net8_hp>
##$DFORMAT= <normdp>
##$LAYOUT= <+/1d_h.xwp>
##$LFORMAT= <normlp>
##$PFORMAT= <normpl>
##$SURQMSG= 1
$$ End of Bruker specific parameters
$$ ---------------------------------
##NTUPLES= NMR FID
##VAR_NAME=  TIME,          FID/REAL,        FID/IMAG
##SYMBOL=    X,             R,               I
##VAR_TYPE=  INDEPENDENT,   DEPENDENT,       DEPENDENT
##VAR_FORM=  AFFN,          ASDF,            ASDF
##VAR_DIM=   8122,          8122,            8122
##UNITS=     SECONDS,       ARBITRARY UNITS, ARBITRARY UNITS
##FACTOR=    0.0002004,     1,               1
##FIRST=     0,             -2430159,        -61649
##LAST=      1.6274484,     -12692,          -16095
##MIN=       0,             -2430159,        -2430159
##MAX=       1.6274484,     2907433,         2907433
$$ Real data points
##PAGE= N=1
##DATA TABLE= (X++(R..R)), XYDATA
0 -2430159
1  -843391
2  2907433
3  -312989
4 -2389616
5   610413
6  1604672
7  -825971
8  -488524
9  1175759
10   153667
11 -1012834
12   489104
13  1293365
14  -225557
15 -1062714
16   267351
17   827084
18  -238953
19  -660931
20     4510
21   -60797
22  -135315
23   346650
24   -37380
25  -796051
26    65068
27   628379
28  -380933
29  -268771
30   908932
31  -114377
32 -1048847
33   876444
34  1418256
35 -1267748
36 -1313474
37  1533067
38  1073507
39 -1533378
40  -631520
41  1230726
42   -13690
43 -1052634
44   449557
45   650449
46 -1046826
47  -627074
48  1413031
49   721646
50 -1467816
51  -653007
52  1512648
53   594595
54 -1171905
55  -144196
56   948413
57  -144076
58  -365973
59   530577
60  -161880
61  -830398
62   314503
63   510409
64  -564143
65  -268398
66   359946
67  -208723
68   -85716
69   563153
70  -205566
71  -777769
72   404045
73   877352
74  -255522
75  -542465
76   342978
77   311219
78  -365570
79   -35683
80   481220
81  -312336
82  -748340
83   569750
84   971874
85  -833220
86 -1172589
87   802519
88   945766
89  -865559
90  -643232
91   726840
92   197200
93  -453909
94   389816
95   291318
96  -728838
97  -109679
98   907996
99   103351
100  -667768
101   -10853
102   378673
103    27403
104   -32430
105  -143815
106  -353376
107    77238
108   410459
109  -104836
110  -368844
111    28257
112   144273
113   -75477
114    27649
115   163706
116  -120846
117  -266061
118   317654
119   642629
120  -217350
121  -768368
122   256514
123   786737
124  -281147
125  -559346
126   342501
127   154076
128  -410166
129   217937
130   320575
131  -686882
132  -442206
133   733722
134   417516
135  -632628
136  -384897
137   400565
138   344039
139  -128896
140  -217257
141   -43427
142   114874
143   248815
144   214513
145  -132761
146  -275399
147    73210
148   237801
149   -33270
150  -115839
151   -76391
152  -168617
153    84503
154   384343
155  -173000
156  -647041
157    70193
158   573535
159  -119909
160  -388985
161   221575
162   165127
163  -273571
164   194420
165   437558
166  -409127
167  -505011
168   581565
169   611190
170  -454276
171  -503992
172   278589
173   306717
174  -145730
175  -197238
176   -85658
177   -84819
178    77994
179   256155
180     8876
181  -391263
182  -173147
183   382072
184   267610
185  -245262
186  -186041
187   114366
188   160432
189   213819
190    20228
191  -429645
192  -129791
193   490714
194   119659
195  -398725
196    -2045
197   172947
198  -206216
199    15352
200   312540
201  -281975
202  -509505
203   323582
204   600099
205  -224642
206  -519212
207   152204
208   394364
209   -70975
210  -141185
211   104316
212   -74126
213  -114183
214   348663
215   226006
216  -482799
217  -349433
218   395282
219   313067
220  -262780
221  -258767
222    35116
223   103416
224   139231
225    30156
226  -292964
227  -224645
228   296043
229   337675
230  -146830
231  -209414
232    96239
233    76201
234    33023
235   166774
236  -101019
237  -392591
238   109889
239   530597
240   -57821
241  -547980
242   -49940
243   351123
244    10506
245  -201271
246    26766
247    -1746
248  -157520
249   183949
250   369515
251  -275387
252  -520964
253   287689
254   553448
255  -187141
256  -338384
257   151075
258   124536
259   -24253
260   142150
261   -99583
262  -395030
263    73058
264   436386
265   -27297
266  -356286
267   -75529
268   137201
269    85756
270    52312
271   -77165
272  -244184
273     4295
274   425917
275   179174
276  -406564
277  -237731
278   329991
279   203559
280  -174777
281   -41723
282    37313
283  -149312
284    88672
285   329658
286  -178101
287  -527635
288    81629
289   520034
290    -9532
291  -419131
292   -25806
293   236982
294    11930
295     2146
296    74711
297  -221839
298  -167619
299   390209
300   297150
301  -357386
302  -289077
303   218123
304   181292
305   -50265
306   -50963
307  -138600
308  -110852
309   247240
310   255372
311  -251610
312  -359770
313   131098
314   320378
315   -22691
316  -158248
317   -12331
318   -25012
319    40304
320   270394
321    -3783
322  -468695
323   -87810
324   511417
325   148648
326  -394832
327  -141544
328   184686
329    49860
330   -10391
331    34274
332  -156479
333  -188747
334   228928
335   364264
336  -156624
337  -414261
338    67071
339   351256
340    21669
341  -164588
342   -42272
343   -39460
344    74978
345   270587
346   -40257
347  -412658
348   -68581
349   339154
350   106259
351  -192763
352  -117359
353    -7516
354    54178
355   163349
356    42089
357  -299833
358  -202008
359   336495
360   340785
361  -238618
362  -301681
363   158416
364   181211
365   -41981
366    39359
367   -45432
368  -254089
369   104043
370   424414
371   -69150
372  -464087
373   -47727
374   324536
375    92005
376  -161405
377  -116968
378   -29088
379    61237
380   187921
381    56601
382  -274243
383  -202093
384   258131
385   294715
386  -123412
387  -224016
388     8705
389   101618
390   118726
391    64797
392  -200380
393  -234745
394   183296
395   335925
396   -85617
397  -336734
398   -43689
399   190640
400    66130
401   -35427
402   -51593
403  -154718
404    -9220
405   342502
406   134028
407  -409125
408  -208248
409   348902
410   212005
411  -166200
412   -93594
413     1048
414   -14816
415   154512
416   142677
417  -235438
418  -285340
419   158171
420   325500
421   -36603
422  -278874
423   -82557
424   124302
425   101297
426    37096
427   -98126
428  -229775
429    36816
430   373434
431    72451
432  -339062
433  -115747
434   196375
435   108644
436    15178
437   -34017
438  -174221
439   -36296
440   296278
441   156749
442  -292231
443  -265749
444   171250
445   271098
446   -44314
447  -190793
448   -48576
449    25382
450    74760
451   150198
452   -80799
453  -333164
454    13415
455   396505
456    76209
457  -309463
458  -112416
459   141053
460    99472
461    53876
462   -25897
463  -202806
464   -60268
465   300881
466   187701
467  -272664
468  -253486
469   145307
470   194494
471   -12122
472   -55263
473  -106397
474  -115302
475   179932
476   260244
477  -192250
478  -352909
479    92102
480   317695
481    31919
482  -173189
483   -92345
484    11025
485    78793
486   138689
487    -2072
488  -265421
489  -131148
490   330716
491   252678
492  -291962
493  -265278
494   167975
495   137516
496   -29682
497    40218
498  -104045
499  -198268
500   211759
501   325204
502  -196222
503  -344630
504    82179
505   238821
506    43321
507   -71095
508  -107656
509   -86599
510   102972
511   216368
512   -32027
513  -317953
514  -101774
515   313703
516   195636
517  -204043
518  -168907
519    60326
520    58761
521    78647
522    96062
523  -184493
524  -244828
525   230299
526   361138
527  -168753
528  -356623
529    54405
530   214693
531     9362
532   -25599
533   -40533
534  -176160
535    30312
536   339477
537    25293
538  -391456
539   -96228
540   306415
541   145906
542  -109296
543  -108559
544   -61408
545    43400
546   187648
547    58911
548  -236849
549  -199020
550   179251
551   293037
552   -78740
553  -304118
554   -22699
555   162052
556    37194
557    31904
558   -28154
559  -244499
560    16371
561   414271
562    38091
563  -415279
564   -67871
565   272057
566    68277
567   -38852
568   -11195
569  -157005
570   -53153
571   269895
572   127452
573  -293801
574  -237676
575   183830
576   271483
577   -38459
578  -205130
579   -74193
580    60722
581   114355
582   110638
583  -105680
584  -263177
585    52388
586   364634
587    56059
588  -314291
589  -122202
590   162267
591   107218
592    12589
593   -41386
594  -171669
595   -61845
596   278928
597   169592
598  -304725
599  -245009
600   204803
601   200279
602   -56209
603   -67197
604   -72719
605   -76369
606   169386
607   209708
608  -176755
609  -285100
610    96237
611   283030
612    50250
613  -181620
614  -143785
615    36124
616   127601
617    83635
618   -48860
619  -208345
620   -93276
621   278508
622   222879
623  -261023
624  -263404
625   153476
626   186301
627    -3070
628   -22131
629  -118843
630  -122540
631   213486
632   245729
633  -210702
634  -298967
635   108833
636   250839
637    15704
638  -125749
639   -99972
640   -35072
641    92117
642   162243
643   -50812
644  -267857
645   -39304
646   294289
647   131351
648  -206654
649  -141842
650    67367
651    83880
652    79997
653    29286
654  -167693
655  -134136
656   203208
657   237042
658  -157379
659  -288886
660    37350
661   209355
662    47759
663   -61157
664   -87428
665  -113701
666    84201
667   261701
668   -41117
669  -337527
670   -28364
671   302236
672   112573
673  -137542
674  -119640
675   -31289
676    84800
677   155061
678   -15308
679  -229264
680  -103006
681   214228
682   209787
683  -143014
684  -250883
685    35605
686   171750
687    36280
688   -18812
689   -63874
690  -135845
691    85836
692   275585
693   -52968
694  -312206
695   -11598
696   223990
697    65585
698   -62405
699   -72179
700   -95238
701    30847
702   202912
703    40994
704  -256504
705  -149272
706   217289
707   218552
708  -109044
709  -199088
710   -18108
711    81539
712   109579
713    64152
714  -159213
715  -199550
716   154653
717   288918
718   -69783
719  -279570
720   -35734
721   180077
722   110473
723   -24908
724  -101602
725  -111516
726    47425
727   220572
728    39361
729  -275864
730  -141168
731   216966
732   164709
733  -103863
734  -117747
735   -48007
736     1286
737   144212
738   105940
739  -183157
740  -187201
741   156124
742   256557
743   -25610
744  -205384
745   -70502
746   102416
747   117793
748    46797
749   -86158
750  -189346
751     5892
752   280398
753    67802
754  -318643
755  -164475
756   188416
757   138165
758   -27524
759   -68107
760  -128387
761   -15665
762   245407
763   127632
764  -234988
765  -183393
766   173316
767   230216
768   -12739
769  -155414
770   -92234
771    31906
772   117247
773    81387
774  -118102
775  -227931
776    22058
777   264063
778    53687
779  -233077
780  -124601
781   102721
782   127046
783    57713
784   -34776
785  -145350
786   -43742
787   219424
788   172939
789  -192143
790  -250123
791   100156
792   226290
793    -3710
794  -124538
795   -94725
796   -65159
797   117607
798   214079
799  -124082
800  -312123
801    71330
802   310793
803    36191
804  -167100
805   -90202
806     8631
807   112949
808   149336
809   -55451
810  -230109
811   -45705
812   225672
813   134994
814  -186979
815  -225525
816    55838
817   171831
818    40168
819   -45637
820   -96043
821   -92227
822   135618
823   238156
824   -80822
825  -274314
826    24061
827   251979
828    80767
829  -105878
830  -116124
831   -68918
832    62229
833   167371
834   -17908
835  -275828
836  -110072
837   243395
838   170728
839  -163803
840  -181434
841    20531
842   116440
843   133247
844    37794
845  -169914
846  -115797
847   205560
848   239566
849  -102276
850  -257112
851   -21536
852   185686
853    95352
854   -82173
855  -130782
856   -90887
857    39647
858   188369
859    28847
860  -280411
861  -125774
862   255166
863   163333
864  -120203
865  -104184
866   -22322
867    30706
868   177868
869    95301
870  -215566
871  -160702
872   190963
873   209690
874   -72899
875  -200065
876   -77414
877   105978
878   149792
879     5580
880  -155943
881  -142017
882    67803
883   221469
884    26471
885  -260860
886  -134136
887   196353
888   181309
889   -62140
890  -132919
891   -70051
892    27962
893   170650
894   102265
895  -200134
896  -196588
897   181595
898   260492
899   -70058
900  -192330
901   -24625
902    51803
903    92418
904   110829
905  -122602
906  -247775
907    80647
908   270116
909   -30857
910  -235096
911   -84631
912    72782
913   125374
914    78411
915  -111741
916  -173032
917    49584
918   223151
919    86439
920  -164760
921  -175901
922   107005
923   247155
924    18896
925  -171667
926   -94117
927    23311
928   121405
929   117394
930  -136522
931  -260713
932    62678
933   269180
934     2561
935  -211196
936   -95632
937    55070
938   127708
939   108184
940   -74648
941  -187795
942    14627
943   244048
944   109266
945  -187300
946  -172002
947    82886
948   174190
949    45084
950   -95161
951  -147130
952   -47227
953   156390
954   152621
955  -137061
956  -243290
957    37624
958   241793
959    65668
960  -150997
961  -121882
962    11547
963   113202
964   142766
965   -35148
966  -241982
967   -43504
968   274186
969   114163
970  -208645
971  -147374
972    51139
973   102232
974   108753
975   -17788
976  -209883
977   -68378
978   230352
979   150159
980  -144042
981  -186461
982    13110
983   178933
984   117093
985   -97186
986  -167036
987   -31032
988   115302
989   138953
990   -36934
991  -236138
992   -78786
993   234620
994   145580
995  -155307
996  -150886
997    11089
998    84685
999   138037
1000    38293
1001  -199858
1002  -121916
1003   215607
1004   208807
1005  -129875
1006  -211046
1007     9242
1008   132471
1009    92404
1010    -9403
1011  -156337
1012  -147370
1013   121207
1014   221005
1015   -73791
1016  -253943
1017   -27158
1018   188341
1019   116161
1020   -44448
1021  -132838
1022   -81032
1023   103155
1024   185809
1025     8209
1026  -193499
1027  -108705
1028   163640
1029   197609
1030   -74131
1031  -209675
1032   -47224
1033   102564
1034   106153
1035    22343
1036  -147005
1037  -172966
1038   105090
1039   242225
1040   -39192
1041  -236098
1042   -53445
1043   147779
1044   136457
1045     7518
1046  -118058
1047  -114483
1048    64096
1049   201320
1050    56405
1051  -206437
1052  -157052
1053   150205
1054   199776
1055   -56698
1056  -169736
1057   -68844
1058    35179
1059   132122
1060    97194
1061  -161235
1062  -209472
1063   122822
1064   248667
1065   -28628
1066  -196981
1067   -61723
1068    95125
1069   136596
1070    62906
1071  -109006
1072  -167693
1073    43908
1074   223593
1075    43173
1076  -216087
1077  -138663
1078   111809
1079   151675
1080     9298
1081  -115163
1082  -136685
1083     4073
1084   185291
1085   101971
1086  -159487
1087  -177910
1088    83230
1089   222590
1090    45556
1091  -167606
1092  -118766
1093    65071
1094   138283
1095    78682
1096   -81121
1097  -193733
1098   -12817
1099   237184
1100    85510
1101  -222385
1102  -149325
1103    91975
1104   125518
1105    52446
1106   -55746
1107  -165446
1108   -34958
1109   210752
1110   134937
1111  -159642
1112  -184283
1113    68937
1114   196919
1115    58425
1116  -114526
1117  -132634
1118   -10956
1119   135799
1120   130957
1121   -93525
1122  -225020
1123     1865
1124   226968
1125    75149
1126  -154652
1127  -135430
1128    13885
1129   126398
1130   114362
1131   -56327
1132  -184145
1133   -42277
1134   189072
1135   145919
1136  -115818
1137  -193850
1138    15653
1139   178182
1140    92798
1141   -75315
1142  -142610
1143   -62367
1144   132663
1145   175436
1146   -72047
1147  -228496
1148   -19250
1149   200260
1150   106047
1151  -102722
1152  -150650
1153   -32979
1154   110990
1155   138756
1156   -22596
1157  -192427
1158   -87339
1159   182018
1160   171371
1161  -114203
1162  -187997
1163    10326
1164   124556
1165    99354
1166    12219
1167  -152887
1168  -131712
1169   155494
1170   206737
1171   -92465
1172  -211118
1173   -14743
1174   139109
1175   109948
1176   -22263
1177  -155540
1178  -105882
1179   109817
1180   173245
1181   -22489
1182  -192236
1183   -90478
1184   148398
1185   168922
1186   -49851
1187  -168024
1188   -60132
1189    95390
1190   147547
1191    26598
1192  -158011
1193  -131608
1194   119178
1195   202495
1196   -28427
1197  -203819
1198   -73134
1199   123218
1200   129702
1201    -3945
1202  -126001
1203  -127041
1204    56505
1205   203399
1206    21514
1207  -223497
1208  -102752
1209   150454
1210   134578
1211   -24459
1212  -111372
1213  -106258
1214    43494
1215   190015
1216    58658
1217  -176843
1218  -126844
1219   117352
1220   180309
1221      477
1222  -153675
1223  -100105
1224    71160
1225   145852
1226    47792
1227  -127992
1228  -168406
1229    47416
1230   209645
1231    21004
1232  -198448
1233  -104586
1234    90325
1235   129475
1236    44683
1237  -101432
1238  -150239
1239    31503
1240   202550
1241    73075
1242  -151928
1243  -131924
1244    82300
1245   178531
1246    36804
1247  -138071
1248  -117296
1249    32761
1250   133416
1251    77104
1252  -111214
1253  -184146
1254    26461
1255   199952
1256    43970
1257  -171230
1258  -120936
1259    56258
1260   131505
1261    70515
1262   -77152
1263  -154917
1264     1135
1265   198197
1266   103514
1267  -152715
1268  -150553
1269    75372
1270   155311
1271    44443
1272   -76200
1273  -134833
1274   -35998
1275   163934
1276   126976
1277  -140730
1278  -187919
1279    40632
1280   164343
1281    53644
1282  -101952
1283  -142267
1284    -9038
1285   150968
1286   109480
1287   -81916
1288  -160578
1289   -13938
1290   177680
1291   124000
1292  -119380
1293  -160745
1294    38575
1295   146618
1296    76697
1297   -51525
1298  -146219
1299   -59756
1300   155222
1301   140091
1302  -117646
1303  -191369
1304     9507
1305   152323
1306    78468
1307   -81251
1308  -143283
1309   -36454
1310   124392
1311   138468
1312   -44391
1313  -187394
1314   -40683
1315   192466
1316   129251
1317  -108972
1318  -143706
1319      557
1320   111035
1321   119657
1322   -14985
1323  -181898
1324   -89460
1325   165731
1326   149070
1327  -106929
1328  -180506
1329   -14114
1330   122523
1331   104661
1332   -26775
1333  -152066
1334   -92361
1335   129409
1336   177633
1337   -55022
1338  -190478
1339   -33032
1340   147740
1341   121503
1342   -37532
1343  -149219
1344   -74610
1345   115573
1346   154821
1347   -24185
1348  -166151
1349   -83894
1350   119116
1351   169075
1352   -41364
1353  -199004
1354   -47629
1355   136452
1356   104736
1357   -10765
1358  -117078
1359  -127784
1360    82316
1361   211795
1362   -23559
1363  -220891
1364   -47989
1365   139054
1366   105066
1367     -404
1368  -114070
1369  -127803
1370    77597
1371   201124
1372     7202
1373  -187447
1374   -91179
1375   117013
1376   155591
1377    -5828
1378  -152440
1379   -99468
1380    75026
1381   148108
1382    28619
1383  -146146
1384  -141334
1385    77439
1386   190875
1387     6326
1388  -176333
1389   -88805
1390    93921
1391   135007
1392    29938
1393  -107518
1394  -132259
1395    39466
1396   191478
1397    55228
1398  -175924
1399  -124177
1400    99607
1401   146076
1402    14057
1403  -113952
1404  -125919
1405    21914
1406   173326
1407    71144
1408  -150708
1409  -144017
1410    64444
1411   168136
1412    45622
1413  -136538
1414  -130877
1415    57274
1416   154838
1417    55070
1418   -92643
1419  -145690
1420    -2949
1421   189859
1422    94219
1423  -168448
1424  -143389
1425    83115
1426   130016
1427    42571
1428   -56805
1429  -151030
1430   -39975
1431   192581
1432   112702
1433  -156666
1434  -148773
1435    56481
1436   136934
1437    64152
1438   -78775
1439  -152207
1440   -12742
1441   164210
1442    99255
1443  -101657
1444  -148185
1445      490
1446   153204
1447   102764
1448  -101418
1449  -159154
1450    12865
1451   145527
1452    84066
1453   -67414
1454  -146493
1455   -46015
1456   148063
1457   140483
1458  -102191
1459  -190689
1460    17358
1461   159392
1462    68589
1463   -63972
1464  -124558
1465   -61744
1466   129182
1467   167616
1468   -74550
1469  -199536
1470     1733
1471   163228
1472    79988
1473   -61441
1474  -130673
1475   -58245
1476   121736
1477   141837
1478   -56485
1479  -169656
1480   -45416
1481   125862
1482   131760
1483   -50874
1484  -171870
1485   -39202
1486   139071
1487   111074
1488   -37116
1489  -133293
1490   -82820
1491   111836
1492   175157
1493   -43091
1494  -189660
1495   -30973
1496   139787
1497   102838
1498   -33123
1499  -132937
1500   -88534
1501    96864
1502   165299
1503   -22893
1504  -182553
1505   -72472
1506   128264
1507   135572
1508   -37286
1509  -152913
1510   -66661
1511    98599
1512   143854
1513     7129
1514  -151225
1515  -102820
1516   111202
1517   171134
1518   -20874
1519  -172348
1520   -69680
1521   112572
1522   128288
1523    -8832
1524  -129972
1525  -106139
1526    60145
1527   167567
1528    19115
1529  -182985
1530  -101278
1531   121583
1532   135230
1533   -13178
1534  -110227
1535   -95523
1536    46993
1537   177629
1538    51548
1539  -167817
1540  -115582
1541   105304
1542   154142
1543     4930
1544  -138185
1545  -111744
1546    61830
1547   156351
1548    27233
1549  -147217
1550  -128924
1551    58880
1552   169560
1553    36496
1554  -158309
1555  -114204
1556    89244
1557   150766
1558    30825
1559  -109008
1560  -118265
1561    36411
1562   172364
1563    67703
1564  -146205
1565  -144065
1566    63461
1567   161064
1568    26614
1569  -132824
1570  -116688
1571    30339
1572   138565
1573    78043
1574  -107493
1575  -163465
1576    35029
1577   190837
1578    53996
1579  -133668
1580  -108938
1581    40567
1582   135071
1583    78533
1584   -94818
1585  -161920
1586     6700
1587   171369
1588    77133
1589  -129125
1590  -147989
1591    31538
1592   155510
1593    65807
1594  -101258
1595  -136316
1596      696
1597   154573
1598   114077
1599   -99684
1600  -168896
1601    22934
1602   172939
1603    69218
1604  -110180
1605  -136244
1606    -2432
1607   131208
1608    98140
1609   -79430
1610  -166078
1611   -22365
1612   160356
1613   111283
1614  -100341
1615  -153858
1616    14942
1617   142634
1618    90464
1619   -50948
1620  -140504
1621   -49543
1622   144385
1623   136628
1624   -86383
1625  -175994
1626   -11115
1627   137596
1628    89582
1629   -65683
1630  -147122
1631   -46778
1632   126302
1633   132100
1634   -50709
1635  -166850
1636   -40271
1637   157150
1638   129376
1639   -73032
1640  -145658
1641   -23106
1642   115345
1643   119228
1644   -30285
1645  -168192
1646   -74415
1647   137003
1648   136854
1649   -68178
1650  -164336
1651   -42675
1652   117502
1653   121194
1654   -32627
1655  -147846
1656   -64916
1657   114102
1658   150789
1659   -19118
1660  -167880
1661   -67142
1662   129681
1663   131244
1664   -40445
1665  -142651
1666   -67944
1667    88228
1668   142239
1669    -2042
1670  -162827
1671   -92610
1672   112039
1673   150240
1674   -21759
1675  -151279
1676   -67374
1677   101051
1678   133472
1679     1543
1680  -136839
1681  -106596
1682    83170
1683   167920
1684    -5286
1685  -173144
1686   -81121
1687   105097
1688   128791
1689     -456
1690  -128142
1691  -106893
1692    73762
1693   171460
1694    20155
1695  -157308
1696   -96835
1697    98728
1698   152049
1699     4926
1700  -141090
1701   -97341
1702    65763
1703   139874
1704    30221
1705  -139193
1706  -130071
1707    67954
1708   166698
1709    19468
1710  -144778
1711   -99680
1712    69329
1713   144726
1714    42315
1715  -118271
1716  -120143
1717    52918
1718   163642
1719    49470
1720  -137250
1721  -131463
1722    60346
1723   150963
1724    22155
1725  -123092
1726  -113719
1727    25797
1728   146831
1729    74116
1730  -128351
1731  -147419
1732    61502
1733   168097
1734    38744
1735  -111271
1736  -109317
1737    29846
1738   150316
1739    75965
1740  -115743
1741  -149201
1742    26168
1743   157698
1744    61390
1745  -126785
1746  -142301
1747    31336
1748   146025
1749    58043
1750   -98079
1751  -130053
1752     7570
1753   155360
1754   100830
1755  -101388
1756  -147869
1757    28881
1758   156973
1759    67211
1760   -97457
1761  -128057
1762    -3407
1763   128273
1764    97455
1765   -84358
1766  -167461
1767    -9578
1768   157223
1769    79823
1770  -100798
1771  -128108
1772     2774
1773   129107
1774   106980
1775   -62742
1776  -155871
1777   -13242
1778   156228
1779   101121
1780   -82836
1781  -146635
1782   -14419
1783   136239
1784    96578
1785   -81251
1786  -149431
1787   -26869
1788   119824
1789   114164
1790   -57292
1791  -168689
1792   -28643
1793   157550
1794   105904
1795   -75211
1796  -125530
1797   -25632
1798   110608
1799   128888
1800   -36730
1801  -169544
1802   -47025
1803   143365
1804   112883
1805   -65899
1806  -144077
1807   -41004
1808   107522
1809   113718
1810   -36215
1811  -148284
1812   -60901
1813   118099
1814   137347
1815   -37481
1816  -156485
1817   -47187
1818   123572
1819   117399
1820   -35171
1821  -136202
1822   -61134
1823    98987
1824   136467
1825   -17999
1826  -159352
1827   -76604
1828   117596
1829   133839
1830   -41085
1831  -142535
1832   -54633
1833    91229
1834   127485
1835      691
1836  -149162
1837   -91986
1838   110756
1839   149499
1840   -27714
1841  -144987
1842   -63248
1843    90123
1844   131183
1845     -248
1846  -141966
1847   -91072
1848    86348
1849   143578
1850     7137
1851  -145300
1852   -96570
1853    93748
1854   145458
1855   -10631
1856  -132657
1857   -77283
1858    63455
1859   137041
1860    34837
1861  -139812
1862  -117407
1863    87811
1864   153935
1865    -1512
1866  -133072
1867   -86005
1868    61203
1869   136410
1870    35251
1871  -130763
1872  -118179
1873    66173
1874   157164
1875    23762
1876  -139215
1877  -104478
1878    70447
1879   141470
1880    28885
1881  -117370
1882  -115668
1883    45359
1884   157823
1885    47426
1886  -135195
1887  -124554
1888    61482
1889   153278
1890    31860
1891  -123450
1892  -110087
1893    40892
1894   140240
1895    59207
1896  -110481
1897  -140314
1898    34552
1899   168725
1900    51820
1901  -129207
1902  -115093
1903    40900
1904   132642
1905    62489
1906   -97231
1907  -140602
1908    19686
1909   158427
1910    70512
1911  -114854
1912  -135680
1913    27833
1914   147262
1915    64186
1916  -103545
1917  -129073
1918    13199
1919   143997
1920    90063
1921   -96554
1922  -154816
1923    17291
1924   162264
1925    69730
1926  -102739
1927  -127108
1928     3949
1929   136708
1930    96618
1931   -89227
1932  -158433
1933    -1453
1934   154418
1935    88447
1936   -93984
1937  -144679
1938      129
1939   142379
1940    92229
1941   -78634
1942  -144395
1943   -19669
1944   140376
1945   115607
1946   -78321
1947  -160533
1948   -10583
1949   146562
1950    95562
1951   -73936
1952  -140148
1953   -28472
1954   125574
1955   117239
1956   -59167
1957  -162909
1958   -35587
1959   143857
1960   114992
1961   -75052
1962  -147529
1963   -24063
1964   118743
1965   110787
1966   -39916
1967  -155422
1968   -56576
1969   136730
1970   131580
1971   -61117
1972  -155106
1973   -35744
1974   122439
1975   121320
1976   -36659
1977  -151893
1978   -58197
1979   120266
1980   134168
1981   -37048
1982  -161761
1983   -65579
1984   121719
1985   130627
1986   -42398
1987  -148467
1988   -61872
1989   100059
1990   134559
1991   -14614
1992  -155784
1993   -79853
1994   115611
1995   145631
1996   -22187
1997  -145140
1998   -65235
1999    99542
2000   135247
2001    -6989
2002  -140358
2003   -88417
2004    86574
2005   148488
2006    -3660
2007  -158545
2008   -85967
2009    93751
2010   128383
2011    -5368
2012  -130906
2013   -95510
2014    73064
2015   155835
2016    18404
2017  -147455
2018   -95591
2019    90275
2020   147811
2021    10419
2022  -131732
2023   -94023
2024    71525
2025   143006
2026    27347
2027  -133291
2028  -120902
2029    65390
2030   159486
2031    15732
2032  -144927
2033  -100304
2034    63635
2035   134097
2036    36647
2037  -117649
2038  -123910
2039    52346
2040   160384
2041    37977
2042  -126400
2043  -107697
2044    51566
2045   143502
2046    46139
2047  -113446
2048  -118238
2049    39400
2050   144276
2051    54005
2052  -112114
2053  -127670
2054    34097
2055   149730
2056    53532
2057  -117233
2058  -119735
2059    32566
2060   133950
2061    58874
2062   -96741
2063  -133497
2064    14652
2065   154801
2066    74030
2067  -116556
2068  -130299
2069    36083
2070   133862
2071    58667
2072   -78706
2073  -130118
2074    -3048
2075   152704
2076    89548
2077  -110462
2078  -137526
2079    24287
2080   131311
2081    69290
2082   -76414
2083  -136320
2084   -10033
2085   140438
2086    84680
2087   -89818
2088  -136483
2089    -6344
2090   130365
2091    93179
2092   -80177
2093  -140371
2094      829
2095   131058
2096    81204
2097   -61620
2098  -128306
2099   -28485
2100   129915
2101   111944
2102   -74827
2103  -144593
2104    -6920
2105   124335
2106    85395
2107   -57255
2108  -131352
2109   -36803
2110   119194
2111   111743
2112   -62586
2113  -151112
2114   -25626
2115   123586
2116    95544
2117   -56957
2118  -132078
2119   -34632
2120   112348
2121   116252
2122   -39602
2123  -144362
2124   -43227
2125   124237
2126   119766
2127   -48899
2128  -140683
2129   -35112
2130   111547
2131   105350
2132   -32106
2133  -132277
2134   -64951
2135   100129
2136   129182
2137   -39989
2138  -153006
2139   -47175
2140   105001
2141   105208
2142   -24053
2143  -124902
2144   -64724
2145    98080
2146   132636
2147   -20523
2148  -132680
2149   -57482
2150    94373
2151   127911
2152   -10598
2153  -139406
2154   -65280
2155    94315
2156   114205
2157   -14973
2158  -125215
2159   -85456
2160    74550
2161   142346
2162    -9426
2163  -152632
2164   -67646
2165    92816
2166   111883
2167     2126
2168  -111371
2169   -90359
2170    73683
2171   153811
2172     8434
2173  -143296
2174   -78249
2175    86024
2176   122977
2177     5377
2178  -116907
2179   -91146
2180    60450
2181   136152
2182    19401
2183  -130352
2184  -101602
2185    65839
2186   136519
2187    15807
2188  -121981
2189   -91175
2190    61285
2191   128599
2192    25717
2193  -110316
2194  -101443
2195    47323
2196   141789
2197    36931
2198  -121923
2199  -103118
2200    56771
2201   129393
2202    31692
2203  -105452
2204  -105721
2205    36850
2206   138418
2207    45647
2208  -112414
2209  -111775
2210    39354
2211   135762
2212    45236
2213  -111444
2214  -112708
2215    40267
2216   129240
2217    46679
2218   -93002
2219  -121238
2220    16936
2221   147073
2222    61093
2223  -116148
2224  -110358
2225    41843
2226   117857
2227    56378
2228   -70171
2229  -127397
2230     2081
2231   149885
2232    66906
2233  -109518
2234  -113617
2235    21070
2236   112553
2237    69064
2238   -74441
2239  -133408
2240     4108
2241   135480
2242    65114
2243   -82962
2244  -112972
2245    -4905
2246   122292
2247    91593
2248   -78875
2249  -133449
2250    11528
2251   125444
2252    66013
2253   -64045
2254  -116540
2255   -24870
2256   123889
2257   102290
2258   -81570
2259  -137486
2260     3751
2261   113928
2262    73646
2263   -50586
2264  -126580
2265   -35548
2266   126062
2267   108121
2268   -73644
2269  -133734
2270    -7989
2271   107924
2272    88422
2273   -41910
2274  -130918
2275   -35976
2276   121156
2277    99551
2278   -55777
2279  -124563
2280   -36259
2281   100979
2282   111018
2283   -45426
2284  -140522
2285   -26762
2286   110056
2287    85488
2288   -31599
2289  -114834
2290   -61765
2291   101321
2292   126443
2293   -48224
2294  -136854
2295   -25268
2296    93309
2297    92851
2298   -13308
2299  -124609
2300   -69511
2301   106408
2302   121712
2303   -42502
2304  -123908
2305   -44403
2306    79205
2307   114147
2308    -6022
2309  -140258
2310   -65726
2311   104088
2312   110068
2313   -23949
2314  -111466
2315   -69375
2316    72890
2317   137869
2318    -6746
2319  -147201
2320   -56796
2321    95808
2322    98927
2323    -3310
2324  -100436
2325   -90498
2326    66368
2327   148134
2328    -5897
2329  -145457
2330   -58016
2331    80851
2332    96156
2333    12274
2334  -101564
2335  -101177
2336    65798
2337   143278
2338    -3512
2339  -125955
2340   -64925
2341    57944
2342   113229
2343    31554
2344  -113857
2345   -99636
2346    74700
2347   128782
2348     3066
2349  -102706
2350   -83689
2351    36480
2352   134202
2353    39209
2354  -132375
2355   -97526
2356    69356
2357   111367
2358    16967
2359   -90217
2360  -105807
2361    27073
2362   146346
2363    41540
2364  -126311
2365   -93542
2366    56396
2367   116292
2368    42985
2369   -87881
2370  -110913
2371    35964
2372   140541
2373    40548
2374  -102948
2375   -99988
2376    25825
2377   120161
2378    54040
2379  -103037
2380  -119753
2381    32666
2382   119756
2383    37958
2384   -82414
2385  -107656
2386     7710
2387   132833
2388    70180
2389  -100480
2390  -109591
2391    35080
2392   118062
2393    57064
2394   -64266
2395  -115584
2396    -2177
2397   137264
2398    71464
2399  -100678
2400  -115443
2401    13805
2402   106040
2403    68556
2404   -69656
2405  -134576
2406    -4764
2407   132184
2408    67940
2409   -80605
2410  -108345
2411    -5703
2412   114156
2413    96690
2414   -69137
2415  -136221
2416     7402
2417   124572
2418    65553
2419   -56577
2420  -110141
2421   -32047
2422   113595
2423   103594
2424   -74478
2425  -136770
2426       63
2427   106922
2428    72156
2429   -41366
2430  -117747
2431   -37666
2432   115729
2433   100993
2434   -63640
2435  -124750
2436   -19342
2437    98726
2438    89316
2439   -37229
2440  -127532
2441   -37226
2442   111384
2443    96994
2444   -46271
2445  -117824
2446   -37320
2447    97305
2448   110858
2449   -33703
2450  -131242
2451   -35727
2452   103919
2453    97241
2454   -32295
2455  -122045
2456   -57618
2457    91252
2458   114181
2459   -36631
2460  -136183
2461   -46381
2462    91694
2463   102313
2464   -18643
2465  -120331
2466   -60059
2467    93549
2468   120351
2469   -16996
2470  -117336
2471   -53397
2472    84696
2473   117944
2474    -8001
2475  -127020
2476   -61463
2477    84084
2478   102070
2479   -11487
2480  -112941
2481   -79731
2482    66601
2483   125492
2484    -9311
2485  -132162
2486   -59945
2487    77581
2488   104061
2489    10414
2490  -101529
2491   -86571
2492    70494
2493   138570
2494     1544
2495  -122249
2496   -66067
2497    64802
2498   111901
2499    21134
2500  -113343
2501   -96109
2502    63972
2503   126171
2504     6385
2505  -112258
2506   -83800
2507    48391
2508   126374
2509    30425
2510  -119207
2511   -94426
2512    62911
2513   119162
2514    19580
2515   -96265
2516   -94421
2517    37930
2518   133839
2519    37776
2520  -115795
2521   -94359
2522    54351
2523   115933
2524    33276
2525   -87297
2526  -101400
2527    30371
2528   134280
2529    44575
2530  -107620
2531  -100617
2532    37759
2533   114459
2534    42422
2535   -92746
2536  -111573
2537    22687
2538   124983
2539    46564
2540   -93671
2541  -106571
2542    19780
2543   127672
2544    62969
2545   -90980
2546  -109395
2547    29714
2548   124344
2549    58073
2550   -75739
2551  -114238
2552     3764
2553   128738
2554    68396
2555   -95964
2556  -119279
2557    12620
2558   110477
2559    62212
2560   -74941
2561  -123515
2562    -2622
2563   124468
2564    74301
2565   -74974
2566  -111821
2567     2303
2568   117699
2569    84415
2570   -65608
2571  -122024
2572     -402
2573   117278
2574    71491
2575   -61587
2576  -115995
2577   -22070
2578   108951
2579    87777
2580   -68336
2581  -130565
2582   -10182
2583   108070
2584    75278
2585   -47742
2586  -112985
2587   -30389
2588   111442
2589   103572
2590   -54701
2591  -127005
2592   -15009
2593   107377
2594    85799
2595   -39333
2596  -119743
2597   -42346
2598   103617
2599   102486
2600   -49360
2601  -126753
2602   -31920
2603    97538
2604    97872
2605   -31454
2606  -124111
2607   -43473
2608   101688
2609   102042
2610   -34851
2611  -116406
2612   -44036
2613    86328
2614   108439
2615   -24301
2616  -128694
2617   -49897
2618    92617
2619    97424
2620   -25120
2621  -111042
2622   -55081
2623    78680
2624   112802
2625   -13417
2626  -122953
2627   -53531
2628    87345
2629   104173
2630   -14212
2631  -110608
2632   -61093
2633    73963
2634   111870
2635    -6626
2636  -118216
2637   -67359
2638    74629
2639   110677
2640    -5332
2641  -115371
2642   -70267
2643    69767
2644   112648
2645     2422
2646  -108376
2647   -74076
2648    64151
2649   119505
2650     9244
2651  -115014
2652   -74205
2653    67770
2654   114568
2655     8406
2656  -102015
2657   -80024
2658    52601
2659   117822
2660    17136
2661  -113500
2662   -81581
2663    58642
2664   110257
2665    17441
2666   -98305
2667   -86424
2668    46241
2669   117854
2670    21235
2671  -102948
2672   -80572
2673    47623
2674   112442
2675    31240
2676   -96427
2677   -92168
2678    46326
2679   116491
2680    24907
2681   -92652
2682   -85086
2683    30531
2684   113466
2685    42347
2686   -98807
2687  -103073
2688    42204
2689   114876
2690    28869
2691   -84571
2692   -91610
2693    19456
2694   117693
2695    53515
2696   -93962
2697  -102656
2698    36033
2699   113710
2700    41695
2701   -76524
2702   -97553
2703    13590
2704   119460
2705    53688
2706   -89352
2707  -100452
2708    21272
2709   104440
2710    52903
2711   -74078
2712  -108488
2713    11496
2714   116627
2715    52834
2716   -77751
2717   -93632
2718     7493
2719   101589
2720    69179
2721   -68370
2722  -114733
2723    11685
2724   115402
2725    53326
2726   -67083
2727   -96664
2728    -7052
2729   100406
2730    76086
2731   -67635
2732  -117344
2733     2353
2734   107155
2735    63678
2736   -56338
2737  -108279
2738   -15201
2739   108811
2740    80278
2741   -61297
2742  -109990
2743    -9108
2744    97716
2745    81437
2746   -48327
2747  -119893
2748   -16368
2749   111216
2750    76063
2751   -55129
2752  -103249
2753   -24761
2754    88966
2755    93136
2756   -43833
2757  -124671
2758   -18280
2759   105931
2760    74493
2761   -42377
2762   -99836
2763   -36112
2764    87981
2765    99077
2766   -40558
2767  -119849
2768   -23062
2769    90949
2770    82197
2771   -25027
2772  -110177
2773   -50157
2774    93396
2775   100250
2776   -41252
2777  -111857
2778   -34356
2779    74752
2780    95258
2781   -12029
2782  -123026
2783   -54302
2784    98893
2785    96504
2786   -33466
2787   -98167
2788   -46538
2789    64750
2790   113189
2791    -3350
2792  -130780
2793   -55684
2794    93732
2795    93411
2796   -18359
2797   -97395
2798   -64711
2799    62593
2800   118658
2801    -7194
2802  -124824
2803   -52927
2804    75252
2805    92206
2806     3091
2807   -98850
2808   -77598
2809    70351
2810   119946
2811   -10126
2812  -106787
2813   -51877
2814    54452
2815    99205
2816    21368
2817  -108059
2818   -84579
2819    71338
2820   111498
2821    -7099
2822   -95700
2823   -67499
2824    39051
2825   113944
2826    29775
2827  -114017
2828   -84208
2829    69311
2830   106358
2831    10924
2832   -86090
2833   -84789
2834    36342
2835   124922
2836    28183
2837  -109872
2838   -78939
2839    50488
2840    99546
2841    31288
2842   -86424
2843  -104039
2844    38630
2845   127022
2846    20631
2847   -98096
2848   -73609
2849    27855
2850   100932
2851    53560
2852   -88864
2853  -108579
2854    45147
2855   119793
2856    21705
2857   -80963
2858   -79663
2859     8457
2860   107454
2861    59291
2862   -95250
2863  -105204
2864    39185
2865   104600
2866    33682
2867   -65672
2868   -96201
2869     2588
2870   120515
2871    58721
2872   -92739
2873   -92851
2874    25382
2875    94790
2876    58092
2877   -58686
2878  -115229
2879     4731
2880   126356
2881    51756
2882   -82011
2883   -89075
2884     2042
2885    92078
2886    77276
2887   -63028
2888  -126501
2889     7682
2890   119112
2891    50612
2892   -64941
2893   -90563
2894   -16352
2895    98226
2896    87080
2897   -65500
2898  -118966
2899     6914
2900   102007
2901    58054
2902   -45129
2903  -102620
2904   -26315
2905   107999
2906    84353
2907   -66983
2908  -106056
2909    -4213
2910    84707
2911    74386
2912   -35092
2913  -119039
2914   -27138
2915   110962
2916    77440
2917   -58478
2918   -96071
2919   -21749
2920    79032
2921    94655
2922   -33235
2923  -126487
2924   -23401
2925   105682
2926    73152
2927   -40933
2928   -94934
2929   -42468
2930    81508
2931   104320
2932   -35216
2933  -123075
2934   -25667
2935    88283
2936    80238
2937   -20660
2938  -106883
2939   -55399
2940    89782
2941   102850
2942   -36775
2943  -106512
2944   -32106
2945    69697
2946    93618
2947    -5723
2948  -117194
2949   -57428
2950    92809
2951    95071
2952   -30352
2953   -94732
2954   -46567
2955    58960
2956   107522
2957    -3559
2958  -121405
2959   -52945
2960    84787
2961    90297
2962   -11983
2963   -91051
2964   -65103
2965    60340
2966   114461
2967    -6536
2968  -116626
2969   -53206
2970    66264
2971    92817
2972     8574
2973   -98892
2974   -78625
2975    66338
2976   113833
2977    -5977
2978   -99897
2979   -59116
2980    46288
2981   103061
2982    26081
2983  -107863
2984   -83938
2985    68409
2986   106963
2987      221
2988   -87392
2989   -70266
2990    34684
2991   111942
2992    30513
2993  -107416
2994   -80966
2995    56524
2996    99435
2997    17774
2998   -82339
2999   -86779
3000    35092
3001   120373
3002    24083
3003  -101282
3004   -72727
3005    38631
3006    95991
3007    37584
3008   -82911
3009   -98276
3010    39456
3011   118765
3012    21954
3013   -87693
3014   -74979
3015    19440
3016   100955
3017    52593
3018   -88867
3019  -102947
3020    39359
3021   109462
3022    29483
3023   -73453
3024   -87712
3025     7292
3026   109348
3027    58198
3028   -88038
3029   -98587
3030    27118
3031   100447
3032    47539
3033   -62951
3034  -103763
3035     5685
3036   117651
3037    52713
3038   -80813
3039   -89387
3040    10369
3041    92039
3042    63546
3043   -61568
3044  -114328
3045     6097
3046   114008
3047    48173
3048   -68495
3049   -86211
3050    -6562
3051    92332
3052    75085
3053   -62210
3054  -112117
3055     6538
3056   104714
3057    53960
3058   -51532
3059   -93188
3060   -17534
3061    98984
3062    78927
3063   -63176
3064  -106545
3065    -2627
3066    89506
3067    68223
3068   -39244
3069  -108410
3070   -24939
3071   103810
3072    77182
3073   -57387
3074   -97857
3075   -16038
3076    80291
3077    84660
3078   -30793
3079  -117032
3080   -25845
3081   103544
3082    74278
3083   -44928
3084   -94008
3085   -31578
3086    77699
3087    93721
3088   -31045
3089  -116964
3090   -26456
3091    89618
3092    73879
3093   -29621
3094   -96189
3095   -43021
3096    81850
3097    96192
3098   -33887
3099  -106587
3100   -28373
3101    75707
3102    82293
3103   -14382
3104  -103375
3105   -51311
3106    83787
3107    94788
3108   -28124
3109   -99165
3110   -40425
3111    63633
3112    92843
3113    -5783
3114  -109362
3115   -54980
3116    78783
3117    93604
3118   -16246
3119   -95086
3120   -53202
3121    59531
3122   102452
3123    -1455
3124  -108036
3125   -55954
3126    69951
3127    94673
3128    -2744
3129   -94257
3130   -65545
3131    58813
3132   104154
3133     -245
3134  -100422
3135   -58249
3136    54363
3137    95663
3138    12329
3139   -95138
3140   -73392
3141    58493
3142   103252
3143     4195
3144   -90929
3145   -63777
3146    44992
3147   100494
3148    21069
3149   -95683
3150   -74523
3151    52999
3152   100369
3153    12507
3154   -86058
3155   -74069
3156    38748
3157   106354
3158    23150
3159   -93500
3160   -76086
3161    41341
3162    99140
3163    26745
3164   -81827
3165   -83250
3166    34368
3167   106880
3168    28975
3169   -85723
3170   -79365
3171    27997
3172   100808
3173    39624
3174   -80886
3175   -91959
3176    29706
3177   105310
3178    33568
3179   -78062
3180   -84647
3181    19050
3182    99926
3183    45991
3184   -75502
3185   -92137
3186    21922
3187   101103
3188    41196
3189   -71705
3190   -89166
3191    14385
3192    99214
3193    49284
3194   -68965
3195   -91984
3196    12766
3197    99296
3198    51157
3199   -65908
3200   -92862
3201     8632
3202    98768
3203    53030
3204   -62518
3205   -92086
3206     1897
3207    96441
3208    57921
3209   -61066
3210   -98109
3211      -88
3212    94871
3213    60294
3214   -56511
3215   -97064
3216    -5942
3217    94430
3218    65174
3219   -52172
3220   -96569
3221    -9268
3222    92798
3223    71330
3224   -47574
3225  -100933
3226   -11871
3227    91968
3228    67919
3229   -44492
3230   -97694
3231   -21460
3232    85700
3233    74353
3234   -45158
3235  -103569
3236   -17336
3237    85129
3238    69669
3239   -37764
3240   -96381
3241   -26175
3242    86082
3243    80303
3244   -35811
3245   -98249
3246   -22211
3247    81411
3248    77318
3249   -30040
3250   -97855
3251   -31539
3252    80044
3253    80028
3254   -30905
3255   -98373
3256   -36559
3257    73458
3258    83785
3259   -24912
3260  -101519
3261   -38216
3262    76429
3263    83296
3264   -19355
3265   -94188
3266   -43688
3267    69568
3268    90949
3269   -15729
3270  -100895
3271   -44065
3272    70884
3273    86708
3274   -11760
3275   -95521
3276   -49940
3277    65003
3278    92379
3279    -8960
3280   -96056
3281   -49741
3282    63884
3283    90980
3284    -4554
3285   -96922
3286   -53754
3287    61947
3288    89247
3289    -6044
3290   -91708
3291   -58501
3292    54704
3293    94645
3294      111
3295   -95767
3296   -57309
3297    59768
3298    90652
3299     5624
3300   -84585
3301   -62457
3302    52241
3303   101567
3304     7732
3305   -91205
3306   -61734
3307    46787
3308    92034
3309    13655
3310   -88852
3311   -74212
3312    43388
3313    95567
3314    12057
3315   -86469
3316   -70931
3317    37338
3318    97667
3319    25305
3320   -85688
3321   -71749
3322    44277
3323    97261
3324    24653
3325   -76510
3326   -74636
3327    30871
3328   100603
3329    29471
3330   -85454
3331   -77185
3332    32669
3333    91605
3334    26535
3335   -76636
3336   -81468
3337    24519
3338    97682
3339    33362
3340   -77655
3341   -79337
3342    26412
3343    96145
3344    38672
3345   -71428
3346   -83392
3347    22586
3348    96870
3349    39891
3350   -67742
3351   -84483
3352    13046
3353    96596
3354    47541
3355   -69518
3356   -89270
3357    14619
3358    93451
3359    46467
3360   -60375
3361   -90765
3362     2241
3363    95545
3364    53479
3365   -65658
3366   -90759
3367     3554
3368    88775
3369    56038
3370   -56867
3371   -95977
3372     -782
3373    94919
3374    56656
3375   -54232
3376   -88440
3377    -3831
3378    91582
3379    66631
3380   -51863
3381   -96201
3382     -901
3383    89505
3384    57018
3385   -45762
3386   -92494
3387   -19211
3388    87213
3389    67619
3390   -53258
3391   -99657
3392   -10543
3393    81440
3394    63395
3395   -35574
3396   -94676
3397   -22476
3398    89357
3399    76971
3400   -39067
3401   -91387
3402   -18303
3403    78866
3404    76291
3405   -29438
3406   -99565
3407   -29782
3408    81839
3409    74242
3410   -34665
3411   -95488
3412   -34766
3413    70799
3414    81776
3415   -26534
3416  -101101
3417   -32660
3418    78249
3419    77982
3420   -21361
3421   -90225
3422   -39871
3423    71970
3424    89549
3425   -20390
3426   -97845
3427   -34692
3428    69626
3429    79108
3430   -14976
3431   -92861
3432   -47245
3433    67475
3434    86539
3435   -15952
3436   -93949
3437   -43399
3438    61444
3439    85518
3440    -6319
3441   -93991
3442   -49570
3443    64449
3444    85229
3445    -6394
3446   -87061
3447   -55959
3448    54195
3449    94053
3450    -1589
3451   -94844
3452   -53669
3453    57183
3454    86427
3455     5388
3456   -84640
3457   -63983
3458    50676
3459    97210
3460     5686
3461   -89367
3462   -57471
3463    46307
3464    89839
3465    13770
3466   -86379
3467   -69935
3468    45653
3469    93745
3470     9536
3471   -84391
3472   -64058
3473    38495
3474    94362
3475    20390
3476   -84258
3477   -69024
3478    44767
3479    91768
3480    18252
3481   -75079
3482   -69630
3483    32479
3484    97943
3485    26079
3486   -85301
3487   -73576
3488    35411
3489    86972
3490    23906
3491   -71704
3492   -78219
3493    24766
3494    97615
3495    30443
3496   -77507
3497   -75227
3498    27300
3499    89696
3500    36459
3501   -68565
3502   -82119
3503    22072
3504    96519
3505    37915
3506   -68204
3507   -79287
3508    13820
3509    91378
3510    43827
3511   -68443
3512   -84388
3513    15946
3514    90602
3515    41437
3516   -61178
3517   -84268
3518     7055
3519    92146
3520    49235
3521   -63944
3522   -84654
3523    10432
3524    89467
3525    48093
3526   -57387
3527   -86895
3528     4448
3529    91363
3530    50516
3531   -57217
3532   -85672
3533     -475
3534    86705
3535    54746
3536   -53464
3537   -90819
3538    -1236
3539    87682
3540    56094
3541   -47886
3542   -88353
3543   -10335
3544    86479
3545    63502
3546   -48744
3547   -92064
3548    -7612
3549    82004
3550    61965
3551   -38672
3552   -89558
3553   -19257
3554    82789
3555    69351
3556   -41178
3557   -92072
3558   -16493
3559    76891
3560    68128
3561   -33068
3562   -92205
3563   -24046
3564    79621
3565    70652
3566   -34373
3567   -90013
3568   -23409
3569    73862
3570    74848
3571   -27985
3572   -93938
3573   -26444
3574    76347
3575    71753
3576   -26958
3577   -88933
3578   -33121
3579    70307
3580    79631
3581   -24105
3582   -94004
3583   -31944
3584    69856
3585    75409
3586   -18116
3587   -88640
3588   -40120
3589    65709
3590    83633
3591   -15781
3592   -91624
3593   -41275
3594    63515
3595    81048
3596    -9723
3597   -90068
3598   -46618
3599    60612
3600    83892
3601    -6993
3602   -88695
3603   -49868
3604    56867
3605    86227
3606    -5706
3607   -88156
3608   -50494
3609    54965
3610    86709
3611      159
3612   -85797
3613   -54449
3614    52051
3615    88735
3616     2028
3617   -87088
3618   -55730
3619    50061
3620    86677
3621     6001
3622   -84543
3623   -59932
3624    46677
3625    88978
3626     8212
3627   -83936
3628   -59592
3629    44770
3630    88127
3631    13414
3632   -81216
3633   -65087
3634    40920
3635    88626
3636    15589
3637   -77674
3638   -65996
3639    36801
3640    91051
3641    21643
3642   -78309
3643   -68950
3644    34010
3645    89520
3646    23876
3647   -72039
3648   -71979
3649    27697
3650    92281
3651    27581
3652   -74933
3653   -74160
3654    27407
3655    89063
3656    29091
3657   -68886
3658   -73752
3659    22031
3660    89205
3661    34454
3662   -68843
3663   -77260
3664    22301
3665    89857
3666    35459
3667   -65589
3668   -76639
3669    16868
3670    89518
3671    38742
3672   -65969
3673   -79151
3674    15687
3675    87019
3676    41443
3677   -60146
3678   -81545
3679    10144
3680    89397
3681    43170
3682   -60306
3683   -80351
3684     6917
3685    83812
3686    49882
3687   -53481
3688   -86408
3689     3607
3690    88273
3691    46925
3692   -53297
3693   -80857
3694    -2303
3695    81183
3696    57707
3697   -47826
3698   -88721
3699    -2800
3700    84099
3701    52659
3702   -46016
3703   -82156
3704    -9722
3705    79446
3706    60428
3707   -44606
3708   -87700
3709    -9908
3710    79181
3711    58151
3712   -39786
3713   -87076
3714   -15982
3715    79674
3716    64677
3717   -40499
3718   -85382
3719   -13417
3720    73543
3721    65471
3722   -31856
3723   -89550
3724   -22093
3725    78726
3726    66735
3727   -35284
3728   -84152
3729   -23350
3730    68482
3731    68933
3732   -26487
3733   -91242
3734   -26334
3735    72936
3736    68629
3737   -25618
3738   -83450
3739   -32197
3740    65451
3741    75419
3742   -22190
3743   -88230
3744   -30315
3745    65630
3746    72376
3747   -13285
3748   -84423
3749   -40767
3750    66154
3751    80062
3752   -19232
3753   -83986
3754   -34388
3755    56736
3756    76397
3757    -6386
3758   -87395
3759   -47414
3760    62713
3761    78906
3762   -14380
3763   -81034
3764   -42029
3765    51576
3766    82004
3767    -1726
3768   -87771
3769   -48085
3770    58210
3771    78326
3772    -4231
3773   -76302
3774   -50091
3775    47192
3776    86299
3777     1169
3778   -85982
3779   -50235
3780    49675
3781    77374
3782     6259
3783   -76109
3784   -59942
3785    42998
3786    88288
3787     6600
3788   -80629
3789   -52576
3790    38807
3791    78769
3792    18160
3793   -73972
3794   -66276
3795    40524
3796    88577
3797     9963
3798   -74069
3799   -57840
3800    31024
3801    82683
3802    23938
3803   -74848
3804   -68079
3805    36239
3806    83290
3807    17669
3808   -67366
3809   -66365
3810    25800
3811    88730
3812    26056
3813   -75354
3814   -65587
3815    29685
3816    78939
3817    27398
3818   -63626
3819   -73976
3820    21540
3821    89963
3822    29234
3823   -68853
3824   -66051
3825    20452
3826    79639
3827    37117
3828   -60247
3829   -77950
3830    17886
3831    86735
3832    33063
3833   -59455
3834   -70018
3835    10170
3836    80300
3837    43261
3838   -58122
3839   -80356
3840    11128
3841    81600
3842    39319
3843   -51301
3844   -75690
3845     1256
3846    82847
3847    47977
3848   -55229
3849   -78284
3850     6676
3851    77169
3852    48045
3853   -44401
3854   -80998
3855    -3048
3856    84339
3857    49648
3858   -52826
3859   -75591
3860    -2601
3861    72386
3862    53899
3863   -42233
3864   -86159
3865    -6409
3866    81747
3867    51284
3868   -43144
3869   -75739
3870   -11193
3871    73188
3872    62672
3873   -39406
3874   -85899
3875    -9419
3876    75705
3877    55253
3878   -34192
3879   -79760
3880   -19521
3881    71998
3882    65308
3883   -36108
3884   -83800
3885   -16778
3886    66423
3887    62355
3888   -24329
3889   -83328
3890   -25302
3891    72123
3892    66012
3893   -29069
3894   -79141
3895   -23950
3896    62411
3897    67921
3898   -20750
3899   -85183
3900   -29240
3901    67443
3902    66887
3903   -23384
3904   -80900
3905   -32357
3906    59958
3907    73463
3908   -17876
3909   -85415
3910   -30729
3911    63941
3912    69494
3913   -14442
3914   -79644
3915   -39204
3916    59261
3917    77657
3918   -16125
3919   -82304
3920   -35897
3921    53889
3922    72667
3923    -4260
3924   -81830
3925   -46194
3926    57071
3927    76813
3928    -8830
3929   -77085
3930   -42829
3931    46218
3932    76512
3933     1781
3934   -81166
3935   -49169
3936    50419
3937    75545
3938      187
3939   -72598
3940   -52538
3941    41541
3942    82216
3943     3911
3944   -79817
3945   -50966
3946    44054
3947    75908
3948    10035
3949   -70699
3950   -58401
3951    40364
3952    83038
3953     8177
3954   -74795
3955   -53121
3956    35648
3957    78027
3958    16170
3959   -71899
3960   -63255
3961    36651
3962    83579
3963    12388
3964   -69834
3965   -58678
3966    29266
3967    81493
3968    23319
3969   -70617
3970   -65584
3971    30319
3972    79686
3973    21134
3974   -63569
3975   -65644
3976    21734
3977    83121
3978    28745
3979   -65927
3980   -66520
3981    22805
3982    77139
3983    31474
3984   -59063
3985   -71870
3986    16650
3987    83679
3988    31769
3989   -60964
3990   -66582
3991    13918
3992    76598
3993    38063
3994   -55857
3995   -75284
3996    12383
3997    81605
3998    34683
3999   -55657
4000   -70243
4001     7273
4002    78548
4003    44799
4004   -54832
4005   -76154
4006     9476
4007    77441
4008    39869
4009   -48674
4010   -75468
4011     -343
4012    79632
4013    47321
4014   -51126
4015   -73189
4016     3441
4017    73828
4018    48842
4019   -42731
4020   -79857
4021    -4109
4022    77802
4023    50048
4024   -44418
4025   -74228
4026    -6407
4027    67616
4028    55623
4029   -36504
4030   -80756
4031   -11654
4032    73762
4033    53205
4034   -36472
4035   -74301
4036   -15103
4037    68222
4038    60533
4039   -33295
4040   -81385
4041   -13888
4042    69271
4043    56230
4044   -29172
4045   -77491
4046   -22865
4047    67093
4048    63311
4049   -31462
4050   -80738
4051   -18004
4052    62715
4053    60337
4054   -22509
4055   -78730
4056   -26370
4057    67078
4058    65563
4059   -26705
4060   -76557
4061   -24388
4062    57927
4063    66856
4064   -15448
4065   -80959
4066   -31966
4067    61996
4068    66096
4069   -18076
4070   -75652
4071   -33643
4072    54168
4073    72190
4074   -11036
4075   -77885
4076   -34625
4077    54788
4078    68375
4079    -7905
4080   -73908
4081   -40545
4082    51004
4083    74411
4084    -8273
4085   -77002
4086   -38053
4087    48139
4088    68851
4089    -1188
4090   -74204
4091   -48032
4092    47673
4093    76291
4094    -2592
4095   -73641
4096   -41489
4097    44411
4098    73515
4099     5229
4100   -73264
4101   -49716
4102    44886
4103    75798
4104     1035
4105   -72627
4106   -49761
4107    37006
4108    77316
4109     8392
4110   -73381
4111   -52706
4112    40547
4113    74867
4114    12702
4115   -65260
4116   -56375
4117    33236
4118    80107
4119    15305
4120   -68938
4121   -53933
4122    31244
4123    74001
4124    18684
4125   -62970
4126   -61423
4127    27443
4128    78776
4129    17929
4130   -65063
4131   -57487
4132    24148
4133    74905
4134    25714
4135   -60817
4136   -64484
4137    24349
4138    77579
4139    25653
4140   -58876
4141   -62618
4142    17623
4143    76948
4144    29607
4145   -61073
4146   -66483
4147    18473
4148    74664
4149    29429
4150   -54278
4151   -67652
4152    12767
4153    78500
4154    35027
4155   -57563
4156   -67642
4157    13214
4158    73841
4159    35985
4160   -49874
4161   -71416
4162     6580
4163    77306
4164    38112
4165   -53467
4166   -68540
4167     3109
4168    70216
4169    43604
4170   -44350
4171   -73407
4172     2067
4173    74217
4174    43424
4175   -43509
4176   -69201
4177    -3918
4178    71656
4179    50453
4180   -42522
4181   -73949
4182    -1764
4183    69776
4184    45603
4185   -37059
4186   -74595
4187   -11834
4188    70835
4189    53072
4190   -40699
4191   -73950
4192    -6673
4193    66309
4194    52178
4195   -31845
4196   -76139
4197   -14164
4198    69929
4199    54243
4200   -34658
4201   -74797
4202   -14597
4203    63448
4204    57860
4205   -28838
4206   -78123
4207   -18011
4208    66385
4209    57855
4210   -26421
4211   -73477
4212   -22669
4213    60121
4214    63222
4215   -23534
4216   -76918
4217   -22617
4218    58763
4219    59506
4220   -18453
4221   -73088
4222   -30616
4223    55944
4224    65771
4225   -19220
4226   -75015
4227   -26274
4228    53402
4229    62587
4230   -10023
4231   -73297
4232   -33896
4233    54817
4234    67467
4235   -13792
4236   -72449
4237   -33548
4238    49500
4239    67588
4240    -6604
4241   -76762
4242   -39179
4243    51326
4244    65073
4245    -8208
4246   -69636
4247   -40910
4248    44803
4249    73025
4250    -3178
4251   -73484
4252   -39290
4253    48281
4254    68977
4255     1263
4256   -67320
4257   -45452
4258    42214
4259    74026
4260      782
4261   -70900
4262   -44606
4263    36935
4264    67898
4265     6895
4266   -67586
4267   -52020
4268    36799
4269    72871
4270     6329
4271   -64987
4272   -48224
4273    31945
4274    72363
4275    14732
4276   -64802
4277   -52813
4278    33035
4279    71584
4280    13605
4281   -62243
4282   -54575
4283    26211
4284    73964
4285    18094
4286   -66734
4287   -55515
4288    28447
4289    71378
4290    17688
4291   -59206
4292   -59754
4293    22186
4294    76418
4295    21643
4296   -62807
4297   -58330
4298    23239
4299    70880
4300    25823
4301   -56112
4302   -64261
4303    17861
4304    74281
4305    25859
4306   -55846
4307   -59720
4308    14288
4309    70815
4310    32399
4311   -52754
4312   -64904
4313    14603
4314    72509
4315    30955
4316   -48315
4317   -63540
4318     6369
4319    70255
4320    36553
4321   -51686
4322   -66466
4323     8931
4324    69771
4325    36311
4326   -44835
4327   -66674
4328     2416
4329    71350
4330    40852
4331   -47406
4332   -67382
4333     3076
4334    68220
4335    42473
4336   -40762
4337   -70338
4338    -1645
4339    70034
4340    43422
4341   -42431
4342   -69859
4343    -3956
4344    66882
4345    47565
4346   -38388
4347   -72733
4348    -5878
4349    66951
4350    45350
4351   -35027
4352   -69414
4353   -11024
4354    63980
4355    52365
4356   -33147
4357   -72174
4358   -10445
4359    61300
4360    49424
4361   -27486
4362   -69903
4363   -18038
4364    62479
4365    55413
4366   -28043
4367   -70288
4368   -16351
4369    57957
4370    55755
4371   -23837
4372   -71332
4373   -20973
4374    59798
4375    57883
4376   -23951
4377   -69900
4378   -22924
4379    54517
4380    59908
4381   -19322
4382   -73855
4383   -24766
4384    56955
4385    59115
4386   -18499
4387   -70474
4388   -27991
4389    53826
4390    63605
4391   -14744
4392   -72460
4393   -29294
4394    52843
4395    62069
4396   -11711
4397   -69722
4398   -33412
4399    49394
4400    66031
4401    -8856
4402   -71911
4403   -34731
4404    48055
4405    63400
4406    -4468
4407   -68460
4408   -39407
4409    45342
4410    66755
4411    -3447
4412   -67702
4413   -38452
4414    39990
4415    65862
4416      318
4417   -67586
4418   -43823
4419    40416
4420    66951
4421      432
4422   -64478
4423   -44053
4424    36230
4425    68859
4426     6389
4427   -66307
4428   -47666
4429    36735
4430    67625
4431     7146
4432   -62824
4433   -49148
4434    33301
4435    71057
4436    10526
4437   -64931
4438   -50234
4439    31437
4440    69747
4441    13729
4442   -62682
4443   -53670
4444    28222
4445    70503
4446    14941
4447   -60484
4448   -52748
4449    24957
4450    69584
4451    20416
4452   -56646
4453   -55611
4454    23656
4455    69084
4456    19443
4457   -54426
4458   -55032
4459    17994
4460    68867
4461    24678
4462   -54640
4463   -59129
4464    17510
4465    68860
4466    25301
4467   -52092
4468   -58814
4469    13621
4470    70353
4471    29667
4472   -50044
4473   -60242
4474    13272
4475    67338
4476    31754
4477   -47637
4478   -62713
4479     9459
4480    70042
4481    34160
4482   -49700
4483   -62062
4484     6627
4485    67138
4486    36466
4487   -46234
4488   -66665
4489     5060
4490    69774
4491    36911
4492   -43004
4493   -64931
4494      451
4495    67294
4496    42823
4497   -41291
4498   -66406
4499      175
4500    66246
4501    40505
4502   -36903
4503   -64698
4504    -5757
4505    62903
4506    45087
4507   -36060
4508   -66576
4509    -5747
4510    61707
4511    45065
4512   -31839
4513   -68001
4514   -10041
4515    61845
4516    48512
4517   -31565
4518   -66039
4519   -11107
4520    58973
4521    50571
4522   -27482
4523   -69894
4524   -13776
4525    60351
4526    50243
4527   -27042
4528   -67947
4529   -17417
4530    57646
4531    55874
4532   -24476
4533   -71614
4534   -18742
4535    58869
4536    54165
4537   -21578
4538   -67926
4539   -22799
4540    53813
4541    58368
4542   -20048
4543   -68884
4544   -23429
4545    51573
4546    56970
4547   -13666
4548   -68569
4549   -28455
4550    51824
4551    57940
4552   -14594
4553   -65530
4554   -28193
4555    46484
4556    60078
4557    -9484
4558   -67919
4559   -32922
4560    48318
4561    60442
4562    -8552
4563   -63200
4564   -35533
4565    42225
4566    63587
4567    -4316
4568   -67989
4569   -35851
4570    43694
4571    61731
4572    -2421
4573   -63658
4574   -39939
4575    40847
4576    67513
4577     -770
4578   -65011
4579   -39766
4580    38575
4581    64076
4582     3981
4583   -63434
4584   -44295
4585    38203
4586    67242
4587     3584
4588   -63402
4589   -43955
4590    31084
4591    64872
4592    11003
4593   -62254
4594   -47759
4595    34114
4596    66130
4597     8350
4598   -56776
4599   -47161
4600    25856
4601    68168
4602    15278
4603   -59505
4604   -48708
4605    28700
4606    64028
4607    15694
4608   -54070
4609   -53433
4610    22838
4611    68249
4612    16350
4613   -57204
4614   -50624
4615    22145
4616    63230
4617    21082
4618   -52724
4619   -57328
4620    19804
4621    69410
4622    19406
4623   -52810
4624   -53201
4625    15452
4626    65307
4627    28672
4628   -51409
4629   -59190
4630    16717
4631    68478
4632    25704
4633   -47159
4634   -56889
4635     9199
4636    65650
4637    30647
4638   -49346
4639   -60748
4640    10534
4641    62516
4642    31318
4643   -42300
4644   -60792
4645     4281
4646    66390
4647    34418
4648   -44592
4649   -58591
4650     4351
4651    59984
4652    38946
4653   -36973
4654   -63121
4655      975
4656    65297
4657    36699
4658   -39288
4659   -59078
4660    -2247
4661    59118
4662    42611
4663   -36499
4664   -66311
4665    -1987
4666    62140
4667    38474
4668   -33910
4669   -62358
4670    -8540
4671    59961
4672    47014
4673   -33420
4674   -65628
4675    -6168
4676    58137
4677    44937
4678   -27768
4679   -64031
4680   -13458
4681    60764
4682    48965
4683   -29701
4684   -63902
4685   -12296
4686    53398
4687    48458
4688   -22633
4689   -66919
4690   -17669
4691    56177
4692    49265
4693   -23994
4694   -61291
4695   -17978
4696    50274
4697    52934
4698   -18570
4699   -65721
4700   -18709
4701    52740
4702    50517
4703   -16269
4704   -61754
4705   -24726
4706    49133
4707    56356
4708   -15554
4709   -65406
4710   -22514
4711    47085
4712    53174
4713   -10769
4714   -62833
4715   -30585
4716    46967
4717    58435
4718   -13328
4719   -62977
4720   -27552
4721    43083
4722    57831
4723    -5661
4724   -64996
4725   -33375
4726    45381
4727    59973
4728    -8539
4729   -60735
4730   -33652
4731    38264
4732    61459
4733     -849
4734   -64567
4735   -36508
4736    40510
4737    57666
4738     -383
4739   -57599
4740   -38753
4741    35773
4742    62692
4743     1849
4744   -60534
4745   -37133
4746    34658
4747    59300
4748     5989
4749   -56901
4750   -43277
4751    33234
4752    63033
4753     5279
4754   -57703
4755   -41340
4756    27929
4757    61118
4758    11557
4759   -56199
4760   -46767
4761    29131
4762    64148
4763     9803
4764   -54357
4765   -45650
4766    24316
4767    64547
4768    15791
4769   -56138
4770   -49527
4771    25524
4772    63130
4773    15795
4774   -51252
4775   -50993
4776    19334
4777    65528
4778    18827
4779   -53443
4780   -50326
4781    19511
4782    61475
4783    22584
4784   -48502
4785   -55285
4786    16155
4787    63864
4788    21912
4789   -48029
4790   -51206
4791    12968
4792    59482
4793    27075
4794   -45102
4795   -57217
4796    12038
4797    62688
4798    25741
4799   -43067
4800   -53708
4801     8346
4802    60975
4803    31600
4804   -43834
4805   -57867
4806     8787
4807    60490
4808    30915
4809   -39258
4810   -58112
4811     2962
4812    62157
4813    34256
4814   -40759
4815   -58863
4816     2714
4817    58746
4818    36276
4819   -35688
4820   -61430
4821    -1402
4822    61082
4823    36987
4824   -36486
4825   -59060
4826    -3093
4827    57370
4828    40806
4829   -32219
4830   -62010
4831    -5500
4832    58433
4833    40202
4834   -30442
4835   -58744
4836    -8920
4837    54418
4838    44075
4839   -27787
4840   -62080
4841    -9676
4842    53653
4843    42675
4844   -24443
4845   -60380
4846   -13888
4847    53383
4848    45599
4849   -24304
4850   -61140
4851   -13040
4852    49859
4853    47890
4854   -20020
4855   -63494
4856   -19093
4857    51956
4858    49608
4859   -21188
4860   -60073
4861   -19738
4862    48302
4863    51004
4864   -16671
4865   -63411
4866   -21512
4867    50188
4868    52064
4869   -15684
4870   -60758
4871   -24965
4872    45526
4873    54829
4874   -12159
4875   -62181
4876   -25235
4877    44816
4878    52514
4879    -9594
4880   -59053
4881   -29348
4882    42379
4883    56139
4884    -8276
4885   -59597
4886   -28673
4887    39537
4888    54811
4889    -3550
4890   -57796
4891   -32729
4892    38712
4893    57042
4894    -4641
4895   -57399
4896   -32216
4897    35386
4898    56163
4899      572
4900   -58106
4901   -36860
4902    35912
4903    58250
4904     1302
4905   -56186
4906   -38075
4907    32087
4908    60670
4909     4641
4910   -58488
4911   -40108
4912    32675
4913    58749
4914     6891
4915   -54397
4916   -41617
4917    28188
4918    61947
4919     8336
4920   -55931
4921   -43249
4922    26112
4923    58297
4924    12393
4925   -51557
4926   -46445
4927    24572
4928    61864
4929    12876
4930   -52139
4931   -43952
4932    21805
4933    58165
4934    16443
4935   -49873
4936   -48027
4937    20167
4938    60099
4939    16210
4940   -47683
4941   -48226
4942    16250
4943    59953
4944    21095
4945   -47248
4946   -49997
4947    18028
4948    59057
4949    21613
4950   -44644
4951   -52063
4952    12549
4953    60088
4954    24863
4955   -46154
4956   -51444
4957    11205
4958    58773
4959    26373
4960   -40931
4961   -55355
4962     8138
4963    60708
4964    28384
4965   -41237
4966   -54381
4967     5623
4968    58362
4969    30985
4970   -37753
4971   -56126
4972     4780
4973    59779
4974    31053
4975   -37592
4976   -54966
4977     1891
4978    56568
4979    35254
4980   -35359
4981   -57830
4982     1069
4983    55097
4984    34460
4985   -31339
4986   -56313
4987    -4686
4988    54986
4989    39175
4990   -31660
4991   -56421
4992    -3696
4993    52354
4994    38853
4995   -27472
4996   -58391
4997    -9215
4998    54881
4999    40236
5000   -28250
5001   -56941
5002    -9634
5003    50849
5004    44041
5005   -23432
5006   -61446
5007   -11180
5008    52906
5009    43118
5010   -23390
5011   -58026
5012   -16168
5013    50000
5014    47000
5015   -22043
5016   -61648
5017   -15744
5018    48537
5019    45976
5020   -17884
5021   -57378
5022   -20604
5023    47510
5024    50300
5025   -17548
5026   -59525
5027   -17851
5028    44758
5029    48724
5030   -13042
5031   -56649
5032   -23585
5033    44391
5034    49951
5035   -12742
5036   -56964
5037   -23442
5038    39930
5039    51020
5040    -8700
5041   -59090
5042   -26880
5043    40872
5044    51177
5045    -7559
5046   -54954
5047   -28857
5048    37162
5049    55727
5050    -4075
5051   -58551
5052   -29474
5053    36901
5054    52930
5055    -2877
5056   -54706
5057   -35026
5058    34748
5059    57435
5060    -1381
5061   -57256
5062   -32875
5063    32476
5064    54602
5065     3858
5066   -53973
5067   -37352
5068    32557
5069    57076
5070     2972
5071   -52588
5072   -37525
5073    27343
5074    56808
5075     6937
5076   -54176
5077   -38721
5078    29140
5079    54553
5080     8033
5081   -48997
5082   -39877
5083    24135
5084    57724
5085    11084
5086   -51453
5087   -39551
5088    24718
5089    54582
5090    13765
5091   -45917
5092   -45590
5093    20753
5094    57773
5095    13892
5096   -49610
5097   -42944
5098    17939
5099    55243
5100    18627
5101   -46055
5102   -49552
5103    18879
5104    58739
5105    17361
5106   -43744
5107   -46424
5108    13045
5109    57634
5110    23965
5111   -46207
5112   -51213
5113    15839
5114    55772
5115    21114
5116   -39788
5117   -50899
5118     7989
5119    57585
5120    25671
5121   -41913
5122   -49987
5123     9999
5124    53114
5125    26105
5126   -35987
5127   -52227
5128     4768
5129    57147
5130    27612
5131   -38068
5132   -49919
5133     3884
5134    51172
5135    31546
5136   -33620
5137   -54493
5138     2302
5139    54837
5140    30339
5141   -33403
5142   -52131
5143    -3359
5144    51711
5145    37480
5146   -32379
5147   -55676
5148     -759
5149    52375
5150    34309
5151   -27660
5152   -55588
5153    -7906
5154    52317
5155    39743
5156   -30460
5157   -55242
5158    -5239
5159    48915
5160    39783
5161   -22188
5162   -57194
5163   -12074
5164    51357
5165    39684
5166   -25626
5167   -52740
5168   -11642
5169    45597
5170    42710
5171   -20572
5172   -57342
5173   -13260
5174    48785
5175    40201
5176   -18929
5177   -52247
5178   -16988
5179    43339
5180    46713
5181   -17913
5182   -55770
5183   -15248
5184    43908
5185    43286
5186   -12454
5187   -53601
5188   -22629
5189    42903
5190    48394
5191   -14682
5192   -55705
5193   -19817
5194    39711
5195    47601
5196    -8713
5197   -55486
5198   -25831
5199    41816
5200    49469
5201   -11083
5202   -54253
5203   -24858
5204    36171
5205    51723
5206    -4248
5207   -56210
5208   -27934
5209    39688
5210    48872
5211    -4165
5212   -51546
5213   -29722
5214    34190
5215    53009
5216    -2695
5217   -55021
5218   -30196
5219    34296
5220    48672
5221      635
5222   -50275
5223   -34746
5224    31124
5225    53711
5226     -137
5227   -51014
5228   -31559
5229    28258
5230    51788
5231     6175
5232   -51100
5233   -37321
5234    29613
5235    53499
5236     3879
5237   -48618
5238   -37052
5239    23349
5240    55629
5241     9757
5242   -49441
5243   -38949
5244    26084
5245    52769
5246    10046
5247   -46059
5248   -42030
5249    20272
5250    56973
5251    13248
5252   -48728
5253   -39890
5254    20438
5255    51752
5256    17012
5257   -42858
5258   -45291
5259    18537
5260    56294
5261    14676
5262   -44727
5263   -40752
5264    15043
5265    53104
5266    19700
5267   -42769
5268   -46201
5269    15591
5270    53592
5271    17684
5272   -40043
5273   -45034
5274     9868
5275    54134
5276    22977
5277   -42177
5278   -46517
5279    11264
5280    51983
5281    22588
5282   -35782
5283   -47847
5284     6135
5285    54374
5286    25729
5287   -38562
5288   -48636
5289     6248
5290    50704
5291    27884
5292   -33910
5293   -51040
5294     2966
5295    54530
5296    28115
5297   -34201
5298   -48936
5299      685
5300    50769
5301    32729
5302   -31296
5303   -52952
5304      323
5305    51286
5306    31280
5307   -29063
5308   -50746
5309    -3802
5310    49788
5311    35312
5312   -29348
5313   -51824
5314    -2981
5315    46734
5316    34466
5317   -24671
5318   -51778
5319    -8076
5320    49763
5321    36894
5322   -25385
5323   -51187
5324    -8031
5325    45684
5326    38697
5327   -22037
5328   -52980
5329   -10971
5330    46862
5331    39211
5332   -19980
5333   -51344
5334   -14826
5335    43945
5336    43114
5337   -18960
5338   -53539
5339   -13654
5340    44638
5341    41319
5342   -15259
5343   -52809
5344   -20029
5345    43226
5346    45717
5347   -15011
5348   -53349
5349   -17114
5350    40632
5351    43880
5352   -10086
5353   -53905
5354   -23032
5355    40533
5356    45782
5357   -11995
5358   -51701
5359   -21359
5360    35559
5361    47076
5362    -7991
5363   -53004
5364   -24961
5365    37787
5366    45518
5367    -6916
5368   -48668
5369   -26365
5370    34185
5371    50026
5372    -4836
5373   -51792
5374   -26525
5375    34081
5376    47582
5377    -2077
5378   -49208
5379   -31084
5380    31301
5381    50615
5382    -1683
5383   -50155
5384   -29483
5385    28780
5386    49824
5387     3869
5388   -48670
5389   -34426
5390    29470
5391    50999
5392      636
5393   -48238
5394   -34435
5395    24456
5396    52823
5397     7746
5398   -48786
5399   -35720
5400    25818
5401    50991
5402     7978
5403   -45301
5404   -37674
5405    22105
5406    53082
5407     9964
5408   -46450
5409   -37359
5410    21303
5411    49025
5412    12023
5413   -43173
5414   -40204
5415    19221
5416    52072
5417    11645
5418   -43182
5419   -38950
5420    16308
5421    49597
5422    16351
5423   -41597
5424   -42548
5425    15595
5426    52426
5427    15226
5428   -39343
5429   -41693
5430    11958
5431    51342
5432    20257
5433   -39301
5434   -44636
5435    11840
5436    51544
5437    21453
5438   -37549
5439   -45542
5440     7289
5441    51420
5442    24522
5443   -37208
5444   -45448
5445     7671
5446    48736
5447    26018
5448   -34143
5449   -47652
5450     4385
5451    51498
5452    25984
5453   -33499
5454   -45990
5455     3596
5456    47258
5457    27991
5458   -31341
5459   -49833
5460     2593
5461    49275
5462    27727
5463   -29548
5464   -47027
5465    -1295
5466    48505
5467    31124
5468   -28187
5469   -49453
5470    -2207
5471    46803
5472    31744
5473   -24655
5474   -48609
5475    -5396
5476    47733
5477    35570
5478   -26065
5479   -49351
5480    -6519
5481    45325
5482    36358
5483   -21908
5484   -51762
5485    -8677
5486    44604
5487    36857
5488   -22139
5489   -50250
5490   -10320
5491    43030
5492    39810
5493   -18663
5494   -49635
5495   -12158
5496    42666
5497    38332
5498   -17152
5499   -50788
5500   -14975
5501    41210
5502    41241
5503   -15854
5504   -50356
5505   -15694
5506    39165
5507    40143
5508   -12902
5509   -49846
5510   -17996
5511    38717
5512    42535
5513   -12705
5514   -49127
5515   -17837
5516    36142
5517    43209
5518    -9375
5519   -49972
5520   -21315
5521    36494
5522    44529
5523    -7864
5524   -47637
5525   -23761
5526    34589
5527    45053
5528    -5665
5529   -49235
5530   -25509
5531    33105
5532    45322
5533    -3424
5534   -48314
5535   -27503
5536    31133
5537    48186
5538    -2444
5539   -48299
5540   -27044
5541    29805
5542    47177
5543      680
5544   -47059
5545   -30429
5546    28073
5547    47878
5548     1109
5549   -45938
5550   -30379
5551    26712
5552    47700
5553     3093
5554   -45538
5555   -32509
5556    25767
5557    47585
5558     6050
5559   -43693
5560   -33255
5561    23852
5562    48202
5563     7300
5564   -42434
5565   -35019
5566    21397
5567    48660
5568     8902
5569   -43484
5570   -36742
5571    19096
5572    49608
5573    10881
5574   -42798
5575   -37838
5576    18595
5577    51068
5578    13170
5579   -40689
5580   -39120
5581    16159
5582    50029
5583    15594
5584   -39788
5585   -40451
5586    12900
5587    49256
5588    17799
5589   -38491
5590   -41105
5591    11436
5592    47989
5593    18379
5594   -36735
5595   -42317
5596    10678
5597    49130
5598    20864
5599   -36072
5600   -42722
5601     9281
5602    48036
5603    21531
5604   -34789
5605   -43834
5606     7287
5607    48486
5608    23447
5609   -33504
5610   -43798
5611     4818
5612    47765
5613    25090
5614   -31454
5615   -44679
5616     3393
5617    46567
5618    26914
5619   -29301
5620   -47458
5621      656
5622    46362
5623    28257
5624   -28772
5625   -46441
5626     -494
5627    45393
5628    30226
5629   -26108
5630   -47068
5631    -2871
5632    45440
5633    31254
5634   -25445
5635   -47918
5636    -5378
5637    44166
5638    33181
5639   -22628
5640   -47513
5641    -7038
5642    43076
5643    34542
5644   -21096
5645   -47937
5646    -8698
5647    42130
5648    34480
5649   -20534
5650   -47742
5651    -9132
5652    42002
5653    36320
5654   -17313
5655   -47992
5656   -10269
5657    41364
5658    36427
5659   -16782
5660   -46993
5661   -14484
5662    38645
5663    37409
5664   -15381
5665   -48169
5666   -14278
5667    38130
5668    39159
5669   -12922
5670   -47595
5671   -17912
5672    36603
5673    40623
5674   -11451
5675   -46631
5676   -19445
5677    34869
5678    42140
5679    -8781
5680   -46979
5681   -21901
5682    35168
5683    43263
5684    -8308
5685   -46809
5686   -22143
5687    31780
5688    42961
5689    -5936
5690   -46911
5691   -23404
5692    31404
5693    43644
5694    -3881
5695   -45569
5696   -25316
5697    30147
5698    44571
5699    -2716
5700   -45082
5701   -25390
5702    28169
5703    43848
5704     -777
5705   -44496
5706   -27527
5707    27522
5708    44606
5709      694
5710   -45146
5711   -28245
5712    24928
5713    44787
5714     4302
5715   -42490
5716   -30566
5717    24305
5718    45765
5719     5128
5720   -42095
5721   -32359
5722    21000
5723    47343
5724     8004
5725   -42985
5726   -34212
5727    20341
5728    45930
5729     9756
5730   -40372
5731   -35655
5732    18137
5733    47286
5734    10517
5735   -39641
5736   -35450
5737    16308
5738    46654
5739    11418
5740   -39509
5741   -37806
5742    14825
5743    47174
5744    12543
5745   -37651
5746   -36487
5747    13795
5748    46835
5749    15371
5750   -36994
5751   -38586
5752    12662
5753    45543
5754    15880
5755   -34613
5756   -39843
5757     9675
5758    45961
5759    19042
5760   -34648
5761   -40861
5762     9060
5763    45467
5764    20739
5765   -31590
5766   -41777
5767     6281
5768    46129
5769    21958
5770   -31044
5771   -41372
5772     4056
5773    43533
5774    25123
5775   -28947
5776   -43358
5777     3281
5778    45764
5779    24810
5780   -28476
5781   -42728
5782     -601
5783    44351
5784    28289
5785   -27668
5786   -44735
5787       -7
5788    42951
5789    27456
5790   -25211
5791   -44499
5792    -3102
5793    42712
5794    29360
5795   -25007
5796   -43684
5797    -3923
5798    40997
5799    30734
5800   -21815
5801   -44944
5802    -6246
5803    42339
5804    31199
5805   -22062
5806   -44520
5807    -9089
5808    39745
5809    33723
5810   -18992
5811   -46520
5812    -9655
5813    39322
5814    32782
5815   -17555
5816   -45208
5817   -12715
5818    38162
5819    36963
5820   -16018
5821   -45700
5822   -13054
5823    35584
5824    36787
5825   -11852
5826   -45440
5827   -16584
5828    36687
5829    37448
5830   -13970
5831   -44690
5832   -15777
5833    32587
5834    37810
5835    -9641
5836   -45862
5837   -18079
5838    34805
5839    38166
5840    -9587
5841   -43364
5842   -19461
5843    31692
5844    40741
5845    -7016
5846   -46121
5847   -19978
5848    31564
5849    38860
5850    -4748
5851   -42373
5852   -22761
5853    29682
5854    41385
5855    -4621
5856   -45350
5857   -23458
5858    27735
5859    41049
5860     -591
5861   -43165
5862   -27154
5863    28059
5864    42945
5865    -1152
5866   -41571
5867   -27095
5868    24161
5869    42611
5870     3235
5871   -42175
5872   -28769
5873    25431
5874    43179
5875     3833
5876   -39705
5877   -30441
5878    22071
5879    44553
5880     5981
5881   -42428
5882   -30355
5883    22202
5884    42084
5885     6102
5886   -39518
5887   -31924
5888    19205
5889    44641
5890     7356
5891   -39304
5892   -31815
5893    17656
5894    44013
5895     9676
5896   -37937
5897   -34639
5898    17264
5899    44704
5900    11713
5901   -36562
5902   -34372
5903    13350
5904    43361
5905    14735
5906   -35949
5907   -36055
5908    12795
5909    43716
5910    14405
5911   -33204
5912   -37398
5913     7990
5914    44811
5915    16995
5916   -34066
5917   -37186
5918    10539
5919    42106
5920    19626
5921   -29554
5922   -40073
5923     6265
5924    45415
5925    18816
5926   -31793
5927   -38139
5928     4511
5929    42380
5930    21962
5931   -29393
5932   -41299
5933     5414
5934    43666
5935    21176
5936   -28120
5937   -38912
5938     2845
5939    41636
5940    24893
5941   -27432
5942   -41366
5943     2164
5944    41552
5945    23899
5946   -24837
5947   -41712
5948    -1864
5949    41525
5950    27505
5951   -25477
5952   -42084
5953    -1862
5954    39226
5955    27865
5956   -21450
5957   -43114
5958    -4594
5959    40475
5960    29091
5961   -21641
5962   -42255
5963    -6340
5964    37751
5965    30916
5966   -19171
5967   -44854
5968    -7741
5969    38643
5970    30882
5971   -17992
5972   -42378
5973   -10431
5974    36659
5975    33531
5976   -17156
5977   -44560
5978   -10070
5979    36505
5980    33303
5981   -14907
5982   -43429
5983   -13028
5984    35482
5985    35591
5986   -14501
5987   -43170
5988   -13418
5989    33953
5990    36343
5991   -11271
5992   -43961
5993   -15233
5994    34370
5995    35401
5996   -10277
5997   -40959
5998   -17693
5999    30929
6000    37916
6001    -8231
6002   -44338
6003   -17857
6004    31043
6005    37002
6006    -6540
6007   -42171
6008   -21452
6009    28981
6010    39652
6011    -4565
6012   -42005
6013   -21494
6014    28522
6015    39504
6016    -1979
6017   -39989
6018   -24936
6019    27454
6020    40219
6021    -1700
6022   -40457
6023   -23335
6024    24310
6025    41645
6026       38
6027   -40573
6028   -26186
6029    25575
6030    40420
6031      676
6032   -39168
6033   -25975
6034    22112
6035    41690
6036     3794
6037   -40356
6038   -27850
6039    22115
6040    41584
6041     4230
6042   -37373
6043   -30320
6044    19245
6045    43027
6046     5428
6047   -38522
6048   -28914
6049    17204
6050    40900
6051     9466
6052   -36536
6053   -31773
6054    17936
6055    41234
6056     9641
6057   -35965
6058   -33034
6059    14143
6060    42338
6061    12216
6062   -35762
6063   -33677
6064    15247
6065    40774
6066    12751
6067   -32676
6068   -35430
6069    11370
6070    42179
6071    15476
6072   -33310
6073   -35178
6074    10848
6075    40373
6076    15616
6077   -31143
6078   -36839
6079     9472
6080    42602
6081    16026
6082   -31445
6083   -35682
6084     7009
6085    40522
6086    18906
6087   -28476
6088   -38438
6089     7110
6090    42013
6091    19106
6092   -28057
6093   -36884
6094     3847
6095    40842
6096    23512
6097   -26526
6098   -40139
6099     3460
6100    39826
6101    22108
6102   -24593
6103   -39252
6104     -343
6105    40333
6106    25102
6107   -24179
6108   -39736
6109      555
6110    37627
6111    25808
6112   -22005
6113   -41280
6114    -2821
6115    39430
6116    26054
6117   -22531
6118   -39090
6119    -3944
6120    37667
6121    29444
6122   -19558
6123   -40559
6124    -4681
6125    37600
6126    28273
6127   -19257
6128   -40808
6129    -6839
6130    35705
6131    30110
6132   -17653
6133   -40641
6134    -6965
6135    35746
6136    30510
6137   -14982
6138   -40145
6139   -10177
6140    35415
6141    32584
6142   -15703
6143   -40189
6144   -11757
6145    33104
6146    33131
6147   -12292
6148   -42702
6149   -13680
6150    32602
6151    33887
6152   -11720
6153   -40746
6154   -15372
6155    30452
6156    35020
6157    -9439
6158   -41799
6159   -16124
6160    30000
6161    34214
6162    -7123
6163   -40180
6164   -18418
6165    29891
6166    37377
6167    -6639
6168   -40544
6169   -18517
6170    28333
6171    35969
6172    -4609
6173   -40944
6174   -21784
6175    27688
6176    38029
6177    -4389
6178   -39716
6179   -21030
6180    24876
6181    37786
6182    -1200
6183   -40041
6184   -22303
6185    25818
6186    38017
6187     -776
6188   -37504
6189   -23958
6190    22406
6191    39598
6192     2040
6193   -40407
6194   -24822
6195    22534
6196    38154
6197     3033
6198   -36485
6199   -27292
6200    19909
6201    40807
6202     4162
6203   -35620
6204   -27378
6205    18456
6206    39666
6207     7860
6208   -34919
6209   -30114
6210    17059
6211    40372
6212     8470
6213   -35430
6214   -29941
6215    15659
6216    39740
6217    10273
6218   -34356
6219   -31834
6220    15192
6221    40717
6222    10489
6223   -32398
6224   -32301
6225    12560
6226    41064
6227    12192
6228   -33615
6229   -31717
6230    11432
6231    40649
6232    12819
6233   -30738
6234   -33935
6235     9712
6236    40810
6237    14548
6238   -30392
6239   -32846
6240     7957
6241    38875
6242    17404
6243   -28835
6244   -35824
6245     6864
6246    39861
6247    17636
6248   -27550
6249   -35014
6250     4166
6251    39165
6252    20491
6253   -27339
6254   -37458
6255     3461
6256    38407
6257    19360
6258   -24634
6259   -37573
6260      622
6261    38548
6262    22856
6263   -25064
6264   -36803
6265     1827
6266    37514
6267    23279
6268   -22670
6269   -38406
6270      222
6271    38737
6272    24163
6273   -22615
6274   -37465
6275     -913
6276    35692
6277    26110
6278   -19892
6279   -38862
6280    -4246
6281    36266
6282    25786
6283   -19275
6284   -38517
6285    -5785
6286    34991
6287    27724
6288   -17969
6289   -38893
6290    -6331
6291    33946
6292    28900
6293   -15894
6294   -39065
6295    -8079
6296    34195
6297    30674
6298   -14054
6299   -39538
6300   -10137
6301    32991
6302    31306
6303   -12877
6304   -39472
6305   -11784
6306    32502
6307    30644
6308   -11498
6309   -38600
6310   -13159
6311    30493
6312    32259
6313   -10390
6314   -39443
6315   -12761
6316    30970
6317    31028
6318    -9083
6319   -38147
6320   -15998
6321    29692
6322    33883
6323    -9529
6324   -39093
6325   -15922
6326    27826
6327    33755
6328    -5800
6329   -38600
6330   -18733
6331    27535
6332    34936
6333    -5162
6334   -37704
6335   -19026
6336    24189
6337    36055
6338    -2579
6339   -37358
6340   -20762
6341    24097
6342    35510
6343    -1183
6344   -36849
6345   -22111
6346    21905
6347    37256
6348     -864
6349   -36700
6350   -22964
6351    22089
6352    37086
6353     1310
6354   -35322
6355   -25284
6356    19575
6357    37929
6358     2901
6359   -35647
6360   -24767
6361    19810
6362    37705
6363     4604
6364   -34924
6365   -27048
6366    18990
6367    38439
6368     4727
6369   -34265
6370   -27310
6371    16370
6372    37802
6373     7084
6374   -33982
6375   -29066
6376    16551
6377    38272
6378     8636
6379   -32801
6380   -29787
6381    13297
6382    39484
6383     9919
6384   -31306
6385   -30534
6386    12136
6387    38182
6388    11807
6389   -29749
6390   -31101
6391    10682
6392    37900
6393    13325
6394   -29697
6395   -30867
6396     9144
6397    37634
6398    15367
6399   -28397
6400   -33821
6401     8394
6402    37943
6403    15124
6404   -27299
6405   -32894
6406     6135
6407    38726
6408    16631
6409   -27068
6410   -34383
6411     5346
6412    37782
6413    16917
6414   -25281
6415   -33992
6416     3121
6417    38075
6418    19724
6419   -25224
6420   -35060
6421     3978
6422    36408
6423    20644
6424   -22997
6425   -36715
6426      347
6427    36905
6428    21843
6429   -22138
6430   -35758
6431     -793
6432    34544
6433    23369
6434   -20174
6435   -36448
6436    -3057
6437    35461
6438    24313
6439   -18996
6440   -36451
6441    -4839
6442    33090
6443    26091
6444   -18218
6445   -37209
6446    -4339
6447    32831
6448    26512
6449   -16083
6450   -36715
6451    -6955
6452    31904
6453    28017
6454   -16038
6455   -37553
6456    -6900
6457    32936
6458    26975
6459   -13507
6460   -37595
6461    -9307
6462    32260
6463    28885
6464   -13661
6465   -38719
6466   -11579
6467    30130
6468    29463
6469   -10829
6470   -38100
6471   -11443
6472    30622
6473    30503
6474   -10723
6475   -36993
6476   -13850
6477    27127
6478    31231
6479    -9536
6480   -36584
6481   -15350
6482    26539
6483    32082
6484    -6883
6485   -36555
6486   -16894
6487    26701
6488    33074
6489    -4804
6490   -36466
6491   -16684
6492    25801
6493    33532
6494    -3420
6495   -36688
6496   -17993
6497    23735
6498    33905
6499    -2910
6500   -35342
6501   -19727
6502    21741
6503    34503
6504    -2257
6505   -35715
6506   -21135
6507    22872
6508    34580
6509     -325
6510   -34332
6511   -22181
6512    21305
6513    35906
6514     2104
6515   -35257
6516   -22578
6517    19804
6518    34851
6519     3785
6520   -33564
6521   -24113
6522    18243
6523    35475
6524     4514
6525   -33733
6526   -25097
6527    16592
6528    35530
6529     5914
6530   -32510
6531   -26859
6532    15889
6533    37258
6534     7184
6535   -30523
6536   -27031
6537    13937
6538    36642
6539     9073
6540   -30517
6541   -28176
6542    12201
6543    36210
6544     9963
6545   -30782
6546   -29039
6547    10936
6548    35713
6549    11038
6550   -29211
6551   -30705
6552    10227
6553    36472
6554    11669
6555   -28077
6556   -30750
6557     9015
6558    36431
6559    13976
6560   -28224
6561   -31938
6562     7806
6563    36117
6564    14625
6565   -26289
6566   -32156
6567     7275
6568    36215
6569    16492
6570   -25982
6571   -32235
6572     4886
6573    34777
6574    17617
6575   -23320
6576   -32477
6577     2910
6578    34961
6579    18803
6580   -23453
6581   -32500
6582     1083
6583    33847
6584    20323
6585   -20995
6586   -34923
6587      687
6588    34450
6589    20523
6590   -21044
6591   -33812
6592     -905
6593    33552
6594    22339
6595   -19075
6596   -34810
6597    -1575
6598    33088
6599    22724
6600   -18225
6601   -34692
6602    -4417
6603    32784
6604    23734
6605   -17905
6606   -35189
6607    -4342
6608    32813
6609    24863
6610   -14982
6611   -34893
6612    -5708
6613    32719
6614    25613
6615   -14937
6616   -35164
6617    -7219
6618    29590
6619    27153
6620   -13651
6621   -35838
6622    -9056
6623    30964
6624    27669
6625   -11371
6626   -34928
6627   -11372
6628    27839
6629    29213
6630    -9905
6631   -35148
6632   -11466
6633    28270
6634    29408
6635    -8915
6636   -35251
6637   -13888
6638    27986
6639    30501
6640    -9264
6641   -35294
6642   -13528
6643    26420
6644    30862
6645    -5657
6646   -35529
6647   -15211
6648    25453
6649    30996
6650    -5787
6651   -34561
6652   -15738
6653    24555
6654    31344
6655    -4122
6656   -36041
6657   -17428
6658    24314
6659    32739
6660    -3929
6661   -34861
6662   -19044
6663    22057
6664    33378
6665     -270
6666   -34143
6667   -18984
6668    21308
6669    32512
6670     1233
6671   -32216
6672   -21057
6673    19701
6674    34466
6675     1607
6676   -32589
6677   -22226
6678    17582
6679    32764
6680     3979
6681   -30384
6682   -23896
6683    17166
6684    34130
6685     3740
6686   -31827
6687   -24762
6688    15615
6689    33703
6690     5815
6691   -30531
6692   -26609
6693    15693
6694    34149
6695     6533
6696   -29721
6697   -25906
6698    14352
6699    34650
6700     8074
6701   -29811
6702   -27168
6703    13308
6704    35158
6705     9255
6706   -29028
6707   -27541
6708    12339
6709    35625
6710     9881
6711   -27570
6712   -27583
6713    10262
6714    33226
6715    12246
6716   -26046
6717   -29568
6718     8614
6719    34643
6720    12672
6721   -25722
6722   -29021
6723     6399
6724    33695
6725    15630
6726   -24395
6727   -30698
6728     5750
6729    34143
6730    15223
6731   -22417
6732   -29822
6733     3517
6734    33077
6735    17134
6736   -22974
6737   -31076
6738     2913
6739    32578
6740    18155
6741   -21321
6742   -32264
6743      952
6744    33795
6745    18240
6746   -22619
6747   -32056
6748      662
6749    32733
6750    20927
6751   -20461
6752   -34959
6753     -519
6754    32138
6755    20467
6756   -19139
6757   -31647
6758    -1685
6759    31360
6760    23725
6761   -18152
6762   -33671
6763    -3195
6764    31013
6765    23263
6766   -15818
6767   -33688
6768    -5323
6769    30803
6770    23150
6771   -15123
6772   -33457
6773    -5217
6774    28982
6775    25169
6776   -13098
6777   -34106
6778    -7192
6779    28794
6780    25449
6781   -13217
6782   -32968
6783    -8957
6784    27325
6785    27100
6786   -10022
6787   -34132
6788   -10583
6789    27370
6790    26232
6791   -10069
6792   -32724
6793   -11037
6794    25697
6795    28107
6796    -9375
6797   -34166
6798   -11977
6799    26466
6800    28202
6801    -7965
6802   -34913
6803   -13293
6804    24270
6805    29997
6806    -6753
6807   -32949
6808   -13740
6809    23706
6810    29814
6811    -4490
6812   -33192
6813   -15962
6814    22807
6815    29832
6816    -3446
6817   -32124
6818   -16777
6819    20636
6820    31436
6821    -1202
6822   -33054
6823   -18267
6824    21963
6825    30323
6826    -1576
6827   -31650
6828   -19769
6829    18536
6830    31845
6831      984
6832   -31110
6833   -19241
6834    18584
6835    31393
6836     1162
6837   -30217
6838   -22208
6839    18471
6840    32390
6841     2440
6842   -30703
6843   -21271
6844    15530
6845    32899
6846     4284
6847   -29584
6848   -24231
6849    15378
6850    32535
6851     5036
6852   -28997
6853   -23675
6854    14180
6855    33421
6856     6907
6857   -29368
6858   -25005
6859    13321
6860    33409
6861     8036
6862   -27218
6863   -25683
6864    10958
6865    33669
6866     9274
6867   -27080
6868   -25034
6869     9983
6870    32390
6871    10608
6872   -25903
6873   -28091
6874     9891
6875    33585
6876     9984
6877   -25103
6878   -26334
6879     8310
6880    31071
6881    12983
6882   -23730
6883   -29340
6884     6579
6885    32763
6886    13517
6887   -23506
6888   -28564
6889     5104
6890    32870
6891    15279
6892   -23425
6893   -29825
6894     4382
6895    31745
6896    15506
6897   -21675
6898   -29727
6899     2523
6900    31842
6901    16526
6902   -22283
6903   -29871
6904     2381
6905    31464
6906    18446
6907   -19047
6908   -31571
6909      156
6910    31824
6911    19584
6912   -18656
6913   -30841
6914    -1194
6915    29740
6916    19490
6917   -17763
6918   -32268
6919    -2199
6920    31010
6921    21733
6922   -16052
6923   -30619
6924    -3694
6925    28381
6926    22593
6927   -14818
6928   -31522
6929    -4993
6930    28702
6931    23027
6932   -14391
6933   -30394
6934    -5922
6935    28958
6936    24495
6937   -13228
6938   -32788
6939    -7248
6940    27877
6941    24502
6942   -11576
6943   -32077
6944    -8407
6945    27947
6946    25543
6947   -11909
6948   -32314
6949    -8682
6950    25025
6951    25279
6952    -9570
6953   -32242
6954   -11867
6955    26348
6956    26649
6957    -8548
6958   -31188
6959   -11939
6960    24094
6961    27995
6962    -7308
6963   -31765
6964   -11965
6965    23043
6966    27492
6967    -5776
6968   -30330
6969   -13819
6970    23242
6971    28432
6972    -4265
6973   -31689
6974   -14786
6975    21011
6976    27779
6977    -3246
6978   -31047
6979   -16757
6980    21569
6981    29502
6982    -2731
6983   -31663
6984   -17218
6985    19323
6986    29460
6987     -608
6988   -31630
6989   -17922
6990    19351
6991    31188
6992      158
6993   -28879
6994   -19991
6995    18898
6996    31707
6997     1064
6998   -30309
6999   -19841
7000    17544
7001    31245
7002     2479
7003   -28202
7004   -21140
7005    15926
7006    30619
7007     2952
7008   -28857
7009   -20827
7010    14450
7011    30692
7012     5976
7013   -27558
7014   -23122
7015    13626
7016    30719
7017     6087
7018   -27120
7019   -22552
7020    12174
7021    30525
7022     7888
7023   -25614
7024   -24978
7025    10682
7026    31985
7027     8438
7028   -26543
7029   -24875
7030    10083
7031    30761
7032     9982
7033   -25757
7034   -26615
7035     9443
7036    30549
7037    10972
7038   -25312
7039   -26467
7040     8003
7041    30918
7042    11822
7043   -23384
7044   -26672
7045     6536
7046    31111
7047    12193
7048   -21556
7049   -27358
7050     5000
7051    31831
7052    15396
7053   -22261
7054   -27910
7055     3969
7056    29974
7057    15118
7058   -20267
7059   -28781
7060     2703
7061    30586
7062    15789
7063   -20157
7064   -28037
7065      830
7066    28859
7067    18513
7068   -19572
7069   -29754
7070      764
7071    29123
7072    18022
7073   -17555
7074   -29984
7075    -1018
7076    28885
7077    19524
7078   -16803
7079   -29281
7080    -2298
7081    27673
7082    20041
7083   -15944
7084   -30287
7085    -3445
7086    28389
7087    20401
7088   -16278
7089   -30572
7090    -5862
7091    27591
7092    22203
7093   -14017
7094   -30965
7095    -5162
7096    26935
7097    22930
7098   -14137
7099   -29702
7100    -6898
7101    26465
7102    23617
7103   -11162
7104   -31229
7105    -7511
7106    25588
7107    22804
7108   -10053
7109   -29820
7110   -10705
7111    24609
7112    25097
7113    -8955
7114   -30236
7115   -10781
7116    23994
7117    24419
7118    -7750
7119   -30357
7120   -11695
7121    24312
7122    26051
7123    -7482
7124   -30891
7125   -11660
7126    22322
7127    26366
7128    -6149
7129   -30226
7130   -13643
7131    22099
7132    28204
7133    -4682
7134   -31012
7135   -14111
7136    20688
7137    28274
7138    -2866
7139   -29979
7140   -16308
7141    21042
7142    29041
7143    -1578
7144   -29429
7145   -17234
7146    19496
7147    29527
7148    -1891
7149   -29275
7150   -16705
7151    18268
7152    28453
7153      492
7154   -28563
7155   -17741
7156    17346
7157    28050
7158     1744
7159   -27659
7160   -19161
7161    14882
7162    29581
7163     2800
7164   -27624
7165   -20197
7166    14505
7167    29323
7168     3019
7169   -27599
7170   -20272
7171    13844
7172    29643
7173     4578
7174   -26623
7175   -22288
7176    13753
7177    30638
7178     5887
7179   -25502
7180   -23220
7181    11460
7182    29979
7183     7507
7184   -26105
7185   -22897
7186    10316
7187    29363
7188     8393
7189   -23971
7190   -24404
7191     9292
7192    31024
7193     9532
7194   -24956
7195   -24215
7196     8733
7197    29695
7198    10738
7199   -23364
7200   -25745
7201     7380
7202    29010
7203    11337
7204   -22622
7205   -24621
7206     5708
7207    29391
7208    12714
7209   -22129
7210   -26122
7211     4169
7212    29291
7213    12779
7214   -20404
7215   -26630
7216     3165
7217    28688
7218    14959
7219   -20704
7220   -26497
7221     3320
7222    28072
7223    14876
7224   -19425
7225   -27341
7226     1974
7227    29085
7228    15850
7229   -18328
7230   -27886
7231      578
7232    28263
7233    17499
7234   -17864
7235   -28093
7236     -623
7237    27637
7238    18034
7239   -15735
7240   -28073
7241    -1319
7242    27804
7243    19712
7244   -14707
7245   -28622
7246    -2947
7247    27802
7248    19724
7249   -14222
7250   -28274
7251    -4312
7252    25843
7253    21001
7254   -13613
7255   -28094
7256    -4674
7257    24429
7258    20589
7259   -11533
7260   -28989
7261    -6475
7262    24654
7263    22236
7264   -11542
7265   -29614
7266    -7869
7267    24921
7268    23244
7269    -9687
7270   -29187
7271    -8739
7272    24062
7273    24258
7274    -8835
7275   -29913
7276   -10212
7277    23143
7278    24740
7279    -8346
7280   -30373
7281    -9526
7282    22448
7283    25446
7284    -7564
7285   -28370
7286   -12180
7287    21678
7288    25962
7289    -5735
7290   -28740
7291   -12485
7292    20138
7293    25570
7294    -3873
7295   -28099
7296   -14776
7297    20423
7298    25755
7299    -2818
7300   -28148
7301   -15537
7302    18289
7303    26972
7304    -1509
7305   -27190
7306   -15700
7307    18526
7308    26673
7309    -1700
7310   -26586
7311   -16403
7312    17121
7313    27551
7314     -501
7315   -27125
7316   -18093
7317    17026
7318    27395
7319      375
7320   -26717
7321   -18289
7322    16043
7323    29538
7324     1612
7325   -25941
7326   -19215
7327    14547
7328    27486
7329     4410
7330   -25021
7331   -19966
7332    13136
7333    29010
7334     3775
7335   -25271
7336   -20739
7337    12513
7338    28162
7339     5613
7340   -25064
7341   -21912
7342    10854
7343    28996
7344     5829
7345   -24700
7346   -21878
7347     9070
7348    27925
7349     8013
7350   -23363
7351   -22859
7352     8602
7353    27178
7354     8282
7355   -22567
7356   -23207
7357     9087
7358    28481
7359     9203
7360   -22511
7361   -24054
7362     6896
7363    28595
7364    11097
7365   -20607
7366   -24922
7367     6088
7368    28785
7369    12284
7370   -21515
7371   -24657
7372     4121
7373    27976
7374    12321
7375   -19358
7376   -25497
7377     5239
7378    27887
7379    14426
7380   -19195
7381   -26246
7382     2680
7383    27072
7384    15247
7385   -18715
7386   -26847
7387     2180
7388    27309
7389    14879
7390   -16135
7391   -26770
7392      137
7393    27027
7394    16067
7395   -16419
7396   -26447
7397     -174
7398    25681
7399    16827
7400   -16260
7401   -26740
7402    -1754
7403    26409
7404    18653
7405   -13664
7406   -27112
7407    -3022
7408    24422
7409    19694
7410   -14076
7411   -27429
7412    -4062
7413    25902
7414    19044
7415   -12621
7416   -28245
7417    -4889
7418    24221
7419    21345
7420   -11673
7421   -29035
7422    -6659
7423    24836
7424    21946
7425   -10277
7426   -27781
7427    -8054
7428    23465
7429    21750
7430   -10096
7431   -27434
7432    -7993
7433    22614
7434    22759
7435    -8457
7436   -28493
7437    -9345
7438    22406
7439    21741
7440    -8099
7441   -27317
7442    -9619
7443    21297
7444    23584
7445    -6673
7446   -26971
7447   -10755
7448    20525
7449    24014
7450    -6664
7451   -26412
7452   -12865
7453    19040
7454    24568
7455    -3401
7456   -28040
7457   -14342
7458    18825
7459    24367
7460    -3495
7461   -26989
7462   -14774
7463    18413
7464    25642
7465    -2042
7466   -27079
7467   -14570
7468    17028
7469    25525
7470     -615
7471   -26887
7472   -16434
7473    16292
7474    27046
7475     -515
7476   -25938
7477   -16673
7478    15269
7479    26337
7480     2127
7481   -25721
7482   -17714
7483    15403
7484    25803
7485     1858
7486   -24570
7487   -17257
7488    13834
7489    26869
7490     2561
7491   -25182
7492   -19545
7493    12658
7494    26366
7495     3890
7496   -23425
7497   -19808
7498    11670
7499    27906
7500     5623
7501   -23017
7502   -20277
7503    10581
7504    27100
7505     7151
7506   -23057
7507   -21672
7508     9748
7509    27581
7510     6230
7511   -23458
7512   -22103
7513     8393
7514    26715
7515     9111
7516   -21440
7517   -21943
7518     7989
7519    27442
7520     7886
7521   -20553
7522   -22805
7523     6973
7524    27387
7525    10529
7526   -21948
7527   -23936
7528     5418
7529    26415
7530    10584
7531   -19113
7532   -24597
7533     6117
7534    26142
7535    11732
7536   -18791
7537   -23643
7538     3572
7539    25768
7540    12954
7541   -16480
7542   -24828
7543     2290
7544    25738
7545    14036
7546   -16974
7547   -24466
7548     1386
7549    26545
7550    15652
7551   -16217
7552   -25952
7553      613
7554    26527
7555    16221
7556   -15495
7557   -25824
7558    -1437
7559    25775
7560    17428
7561   -15295
7562   -26119
7563     -875
7564    24314
7565    17230
7566   -13459
7567   -26742
7568    -2381
7569    25285
7570    17608
7571   -13387
7572   -26739
7573    -3612
7574    23289
7575    19756
7576   -12420
7577   -27017
7578    -5152
7579    23164
7580    18250
7581   -10283
7582   -26838
7583    -6043
7584    22012
7585    20749
7586    -9776
7587   -26434
7588    -6565
7589    23196
7590    19935
7591    -8878
7592   -25752
7593    -7875
7594    20783
7595    21907
7596    -8177
7597   -27138
7598    -7741
7599    21235
7600    21185
7601    -7440
7602   -26780
7603   -10296
7604    19889
7605    23490
7606    -5901
7607   -25395
7608   -10527
7609    18464
7610    23295
7611    -3705
7612   -26833
7613   -11340
7614    19259
7615    23994
7616    -5229
7617   -25298
7618   -12202
7619    18212
7620    24146
7621    -2346
7622   -26400
7623   -12861
7624    17548
7625    24442
7626    -1568
7627   -24106
7628   -14450
7629    16554
7630    25192
7631    -1223
7632   -25397
7633   -14369
7634    15637
7635    25219
7636      195
7637   -25488
7638   -16503
7639    15214
7640    24190
7641     1036
7642   -23607
7643   -16195
7644    13399
7645    24620
7646     2517
7647   -24462
7648   -18031
7649    14083
7650    25461
7651     2608
7652   -23938
7653   -17510
7654    11683
7655    27101
7656     4853
7657   -23682
7658   -18688
7659    11905
7660    25502
7661     4829
7662   -23611
7663   -19798
7664     9885
7665    26906
7666     6206
7667   -22080
7668   -19792
7669     8393
7670    25836
7671     7298
7672   -21481
7673   -20917
7674     8001
7675    26194
7676     8268
7677   -19536
7678   -20898
7679     7785
7680    26418
7681     9978
7682   -20675
7683   -21387
7684     6750
7685    25918
7686     9948
7687   -18757
7688   -22310
7689     4741
7690    25618
7691    10997
7692   -20001
7693   -22656
7694     3801
7695    26318
7696    11723
7697   -18602
7698   -23235
7699     2928
7700    26099
7701    12756
7702   -17845
7703   -22886
7704     2893
7705    25439
7706    13925
7707   -15759
7708   -24260
7709     2133
7710    24018
7711    14864
7712   -16257
7713   -23027
7714     -784
7715    25163
7716    14923
7717   -14388
7718   -24130
7719     -191
7720    23977
7721    15921
7722   -14049
7723   -24736
7724    -2097
7725    22878
7726    16904
7727   -12911
7728   -24174
7729    -2578
7730    23158
7731    17441
7732   -11721
7733   -25133
7734    -3831
7735    23533
7736    17020
7737   -10786
7738   -25178
7739    -5403
7740    21003
7741    18130
7742   -10079
7743   -25351
7744    -6588
7745    21319
7746    19344
7747    -9086
7748   -26312
7749    -6417
7750    20756
7751    20078
7752    -8049
7753   -25150
7754    -7872
7755    21431
7756    20370
7757    -6889
7758   -26209
7759    -7765
7760    19389
7761    21890
7762    -7316
7763   -25349
7764    -8852
7765    19060
7766    22166
7767    -5601
7768   -26057
7769    -9293
7770    18787
7771    22601
7772    -5121
7773   -24773
7774   -11327
7775    18107
7776    22233
7777    -2564
7778   -24615
7779   -11964
7780    17235
7781    22665
7782    -3314
7783   -23782
7784   -12755
7785    16676
7786    22646
7787    -1415
7788   -24375
7789   -13368
7790    14783
7791    22913
7792     -781
7793   -22510
7794   -15072
7795    15534
7796    24518
7797      940
7798   -24026
7799   -14591
7800    13716
7801    23866
7802      839
7803   -22865
7804   -17048
7805    13612
7806    24051
7807     2234
7808   -23949
7809   -16098
7810    11749
7811    25731
7812     2503
7813   -22363
7814   -18142
7815    12055
7816    24798
7817     3302
7818   -22091
7819   -16929
7820     9694
7821    24764
7822     4103
7823   -21445
7824   -18935
7825     9227
7826    23842
7827     5409
7828   -21110
7829   -18453
7830     8730
7831    25309
7832     6138
7833   -19618
7834   -20094
7835     9484
7836    24438
7837     7885
7838   -20373
7839   -19345
7840     6742
7841    24595
7842     8551
7843   -19610
7844   -20783
7845     5068
7846    23905
7847    10255
7848   -18884
7849   -21794
7850     5354
7851    25172
7852    10322
7853   -17893
7854   -21513
7855     4037
7856    24992
7857    11606
7858   -17411
7859   -22458
7860     2371
7861    25704
7862    11734
7863   -16632
7864   -21960
7865     1808
7866    23362
7867    13796
7868   -15967
7869   -21874
7870     1701
7871    23751
7872    12912
7873   -15182
7874   -22935
7875      414
7876    22313
7877    14717
7878   -14473
7879   -22366
7880     -169
7881    22641
7882    15087
7883   -12564
7884   -24385
7885    -1784
7886    22366
7887    17402
7888   -12531
7889   -23241
7890    -3272
7891    22622
7892    16223
7893   -11567
7894   -24974
7895    -3227
7896    21427
7897    18051
7898   -10778
7899   -23252
7900    -5212
7901    22500
7902    17693
7903    -9051
7904   -24356
7905    -5685
7906    20623
7907    19243
7908    -9112
7909   -23465
7910    -6286
7911    21147
7912    19028
7913    -8556
7914   -25176
7915    -7093
7916    19095
7917    19321
7918    -7639
7919   -24402
7920    -7722
7921    19891
7922    19089
7923    -6081
7924   -24106
7925    -7064
7926    17777
7927    20698
7928    -6398
7929   -23929
7930   -10213
7931    18032
7932    20103
7933    -4458
7934   -24015
7935   -10627
7936    16993
7937    21911
7938    -5006
7939   -22721
7940   -11793
7941    17339
7942    21202
7943    -1352
7944   -23324
7945   -12533
7946    15902
7947    23803
7948    -2858
7949   -22285
7950   -14283
7951    15416
7952    22680
7953     -568
7954   -23440
7955   -12710
7956    13123
7957    24083
7958      -88
7959   -22449
7960   -14470
7961    13599
7962    23415
7963     1958
7964   -22915
7965   -15634
7966    11990
7967    23250
7968      877
7969   -20770
7970   -16065
7971    12918
7972    23141
7973     2983
7974   -22197
7975   -15815
7976    11507
7977    22528
7978     3607
7979   -20612
7980   -18760
7981     9767
7982    23678
7983     4765
7984   -21513
7985   -17027
7986     8835
7987    23620
7988     5370
7989   -19259
7990   -18520
7991     8551
7992    23740
7993     7122
7994   -19947
7995   -17907
7996     6222
7997    24346
7998     7550
7999   -18865
8000   -21054
8001     8129
8002    22549
8003     9511
8004   -18829
8005   -19719
8006     4703
8007    24666
8008     9429
8009   -17891
8010   -20377
8011     5307
8012    22237
8013    11094
8014   -17576
8015   -20125
8016     3173
8017    24472
8018     9988
8019   -15861
8020   -21171
8021     3799
8022    22151
8023    12130
8024   -15615
8025   -21405
8026     1643
8027    23326
8028    10882
8029   -14472
8030   -22207
8031      929
8032    21087
8033    14228
8034   -15021
8035   -22231
8036       86
8037    22660
8038    13744
8039   -12917
8040   -23159
8041        5
8042    21666
8043    15337
8044   -14000
8045   -21528
8046    -2336
8047    21769
8048    15089
8049   -10980
8050   -23671
8051    -1602
8052    20560
8053    16082
8054   -12487
8055   -22092
8056    -4111
8057    21838
8058    16310
8059    -9235
8060   -23813
8061    -4165
8062    20046
8063    17114
8064   -11476
8065   -23027
8066    -5329
8067    20941
8068    16002
8069    -7322
8070   -24207
8071    -4775
8072    18700
8073    19144
8074    -8547
8075   -22559
8076    -8434
8077    19797
8078    17590
8079    -5933
8080   -24776
8081    -6280
8082    17024
8083    19349
8084    -5691
8085   -22312
8086    -9460
8087    18857
8088    17976
8089    -4684
8090   -24344
8091    -7883
8092    15946
8093    21373
8094    -4147
8095   -22498
8096   -11939
8097    17600
8098    19063
8099    -1742
8100   -23202
8101   -10225
8102    14948
8103    21982
8104    -3670
8105   -21653
8106   -12343
8107    16028
8108    19009
8109    -1931
8110   -23180
8111   -11589
8112    13502
8113    22543
8114    -2419
8115   -21532
8116   -13713
8117    13999
8118    20558
8119      970
8120   -23201
8121   -12692
$$ Imaginary data points
##PAGE= N=2
##DATA TABLE= (X++(I..I)), XYDATA
0   -61649
1  2397573
2    30143
3 -2349397
4   875274
5  1758011
6 -1353985
7 -1322220
8  1413399
9   731811
10 -1208358
11  -311299
12  1033987
13   108433
14  -608948
15   240074
16   531598
17  -397807
18  -273258
19   660678
20   271397
21  -600714
22   -51987
23   360929
24  -201341
25  -148486
26   114897
27  -587483
28  -205729
29  1058423
30    -6216
31 -1564417
32   201034
33  1618951
34  -529861
35 -1349161
36  1008598
37  1022801
38 -1111479
39  -245815
40  1487052
41  -154653
42 -1438714
43   556008
44  1350185
45  -787605
46 -1198977
47   822549
48   877439
49 -1028962
50  -755978
51   918072
52   230238
53 -1110585
54   155283
55  1157704
56  -458784
57  -996636
58   670768
59   691895
60  -565293
61  -150856
62   390149
63  -172674
64   168522
65   595415
66  -465692
67  -688392
68   546991
69   381200
70  -662296
71  -214532
72   374591
73  -198611
74  -234640
75   411474
76   -19131
77  -736027
78    66388
79  1036982
80   124630
81  -940313
82   100475
83  1107313
84  -118548
85  -886994
86   405369
87   615855
88  -743508
89  -325518
90   941042
91   -71177
92 -1160131
93   130606
94   831547
95  -423498
96  -631952
97   369372
98   219941
99  -232845
100   248844
101   219593
102  -397868
103   -43464
104   529535
105   157076
106  -189852
107   -35870
108   -13841
109   112077
110   308197
111  -136493
112  -601027
113   -83649
114   559743
115   145140
116  -592429
117  -318608
118   430987
119   211488
120  -427029
121   -71643
122   331691
123  -215768
124  -134737
125   696935
126   125980
127  -847325
128    43347
129   889841
130  -121933
131  -664181
132   208367
133   362591
134  -252482
135   -96471
136   199884
137  -216151
138  -375547
139   167735
140   393650
141   -71211
142  -357420
143   -13389
144   300459
145   157932
146   -90316
147  -219423
148  -119486
149   312729
150   410401
151  -209969
152  -446899
153   139915
154   289182
155  -158973
156  -105890
157    69341
158  -266337
159   -91629
160   557578
161    91950
162  -785883
163  -151039
164   785977
165   138537
166  -592368
167    36508
168   433472
169   -91444
170  -101924
171   265309
172   -98275
173  -402714
174   143284
175   468468
176   -63608
177  -441028
178   -71619
179   301730
180    87902
181  -219236
182  -153136
183   -28801
184    34555
185   233883
186   124925
187  -332107
188  -199608
189   305743
190   176457
191  -102751
192      507
193  -100198
194   -93500
195   439418
196   272112
197  -614144
198  -384668
199   568774
200   315781
201  -443944
202  -196571
203   241644
204    -4462
205  -101784
206   173859
207   -35077
208  -426885
209    16458
210   591708
211    81075
212  -561412
213   -90598
214   453491
215    82590
216  -229655
217     3887
218    10491
219   -81381
220   209696
221   210295
222  -292398
223  -325410
224   170180
225   260800
226   -56992
227  -151717
228   -83467
229   -13500
230   222326
231   232719
232  -290051
233  -416154
234   250773
235   465794
236  -133348
237  -301355
238    86508
239    98637
240   -36456
241   147911
242    31346
243  -384580
244  -128574
245   502953
246   250648
247  -510230
248  -347524
249   381501
250   255312
251  -281824
252  -100404
253   138721
254  -106213
255    59839
256   386457
257  -124614
258  -512929
259   123801
260   468587
261   -53375
262  -254574
263      333
264    25713
265    75103
266   190139
267  -115434
268  -387437
269       43
270   386656
271    85614
272  -297035
273  -126633
274   123396
275    57081
276    52923
277    67097
278  -221413
279  -211118
280   381065
281   416669
282  -338705
283  -438590
284   249726
285   341176
286  -135715
287  -152471
288    48262
289   -72631
290   -23786
291   282740
292    39988
293  -486343
294  -179638
295   475124
296   204281
297  -375286
298  -163800
299   193143
300    71854
301    47630
302    79910
303  -220923
304  -185508
305   345904
306   322625
307  -233907
308  -277933
309    93757
310   156938
311    29088
312   -20509
313  -152279
314  -201630
315   149912
316   352159
317  -130874
318  -479355
319     4913
320   377660
321    12040
322  -192679
323    34808
324    -3694
325   -46007
326   270884
327   169122
328  -378385
329  -250368
330   390580
331   344606
332  -229672
333  -294432
334    81268
335   156446
336      -57
337   -16878
338  -114869
339  -240559
340    83155
341   388419
342   -27918
343  -426200
344   -58794
345   287074
346    86769
347   -69146
348   -67793
349  -120725
350    73940
351   334120
352    47500
353  -376735
354  -157043
355   299734
356   197636
357  -161299
358  -142947
359    13405
360    -5706
361   100276
362   172031
363  -215507
364  -379301
365   211091
366   458708
367  -137143
368  -364725
369    65024
370   181641
371     9871
372    43488
373   -38643
374  -231267
375    12911
376   361641
377   107590
378  -353699
379  -221885
380   218848
381   225372
382   -74950
383  -160484
384   -81438
385    20631
386   204061
387   148498
388  -255063
389  -290818
390   188093
391   317881
392   -47196
393  -202140
394   -57395
395    47324
396   121276
397   128388
398  -129827
399  -303964
400    51183
401   404690
402    69047
403  -364571
404  -124902
405   217094
406    75283
407   -33844
408    18935
409  -159257
410  -127188
411   316655
412   250473
413  -325596
414  -314394
415   191687
416   260910
417   -32911
418  -144842
419   -92868
420    -7482
421   152529
422   167969
423  -139807
424  -325577
425    25920
426   365747
427    90299
428  -252645
429  -109374
430    79147
431    94004
432   140303
433   -29011
434  -310704
435   -45939
436   391050
437   153758
438  -296299
439  -194783
440   109743
441   134573
442    37542
443   -51135
444  -164497
445  -104004
446   195644
447   257946
448  -160275
449  -379602
450    46371
451   352415
452    41307
453  -195583
454   -55927
455    12022
456    63898
457   202900
458     -698
459  -332254
460   -85621
461   357304
462   183660
463  -233946
464  -194050
465    52708
466   105169
467    91004
468     5075
469  -228633
470  -169704
471   270579
472   291023
473  -219209
474  -316069
475    84229
476   198291
477    41663
478   -13769
479  -107943
480  -146409
481   136290
482   297778
483   -59312
484  -366684
485   -71764
486   324654
487   168093
488  -197416
489  -149367
490    45203
491    33740
492    99390
493   113973
494  -241134
495  -267710
496   299276
497   348326
498  -225529
499  -281206
500    89659
501   115660
502    43450
503    63067
504  -139830
505  -211559
506   165841
507   319717
508   -78211
509  -330823
510   -63645
511   230639
512   135969
513   -80997
514  -113558
515   -76035
516    25498
517   222995
518   103764
519  -319714
520  -240698
521   297917
522   292435
523  -179718
524  -213935
525    48137
526    57891
527    60274
528   120739
529  -128847
530  -294476
531   129471
532   408888
533   -50305
534  -381266
535   -25273
536   226119
537    50449
538   -23051
539   -46499
540  -172261
541     5396
542   300698
543    72553
544  -321281
545  -176111
546   209359
547   216006
548   -53587
549  -169748
550   -60856
551    59661
552   124479
553   111039
554  -135968
555  -294974
556   102367
557   406375
558   -32656
559  -351315
560    -7627
561   161412
562     6081
563    68737
564    -6110
565  -286240
566   -19227
567   406011
568    79976
569  -371481
570  -144105
571   209241
572   152065
573   -17509
574   -88665
575  -110750
576    -8507
577   189646
578   148282
579  -196538
580  -288292
581   106158
582   318597
583    -4350
584  -233888
585   -63138
586    69787
587    77217
588   107148
589   -54324
590  -265192
591   -11804
592   354004
593   124446
594  -293309
595  -161491
596   157177
597   115709
598     9532
599   -13964
600  -171550
601  -114312
602   271553
603   225815
604  -274968
605  -288840
606   145708
607   226323
608     5023
609   -99081
610  -118740
611   -36733
612   171389
613   173925
614  -118069
615  -272550
616    -6446
617   310064
618   146234
619  -235141
620  -178959
621   105488
622   107151
623    40404
624     6821
625  -197694
626  -155282
627   273003
628   250380
629  -243004
630  -256723
631   108335
632   153178
633    42181
634     1628
635  -133782
636  -134591
637   177083
638   266056
639  -109502
640  -321374
641    -9504
642   275791
643   111917
644  -137787
645  -137435
646   -44687
647    74905
648   190603
649     8887
650  -309531
651  -136793
652   306123
653   229855
654  -184645
655  -225542
656    32307
657   139609
658   100735
659    17427
660  -156049
661  -165154
662   172782
663   305750
664   -99836
665  -339259
666   -10620
667   225324
668    68385
669   -51899
670   -92201
671  -143710
672    51891
673   265538
674    10664
675  -306875
676  -120245
677   224357
678   203951
679   -53039
680  -167681
681   -65260
682    80904
683   158755
684    80529
685  -178483
686  -242059
687   141880
688   341481
689   -62534
690  -328148
691   -52624
692   149922
693    88718
694    40457
695  -108108
696  -223857
697    77424
698   338370
699    27205
700  -317108
701  -118122
702   211529
703   180804
704   -30890
705  -124157
706  -106367
707    13285
708   188932
709   113577
710  -229185
711  -252119
712   151938
713   272472
714   -44539
715  -196105
716   -71109
717    35431
718   127834
719   136301
720   -99669
721  -239649
722    44708
723   313617
724    84597
725  -255037
726  -167189
727   116010
728   153223
729    37062
730   -78428
731  -190843
732   -66138
733   253061
734   166444
735  -261258
736  -250934
737   151487
738   242755
739    20932
740  -116375
741  -116145
742    -4136
743   175766
744   159783
745  -125546
746  -256316
747    35764
748   294932
749    70387
750  -240284
751  -143793
752    62709
753    76493
754    77324
755   -11157
756  -228243
757   -88866
758   290729
759   174301
760  -222488
761  -185023
762    90459
763   151956
764    93462
765   -16072
766  -170598
767   -96332
768   189051
769   205070
770  -133495
771  -290020
772    -4392
773   250166
774    95555
775  -148513
776  -148080
777   -27038
778   107689
779   172929
780   -29554
781  -263309
782   -65390
783   284696
784   177885
785  -185774
786  -205635
787    50629
788   148238
789    75071
790   -18665
791  -146118
792  -130159
793   164972
794   253371
795  -129410
796  -297121
797    43891
798   212533
799    36676
800   -41913
801   -83825
802  -141106
803    76800
804   254235
805   -39808
806  -300548
807   -57336
808   231947
809   141984
810   -96287
811  -165499
812   -53179
813   103237
814   164430
815    40913
816  -183197
817  -159983
818   188764
819   280195
820  -101764
821  -282895
822    -7985
823   168176
824    80246
825   -16197
826  -128531
827  -161485
828    84006
829   247285
830   -37962
831  -297234
832   -68180
833   228556
834   144298
835   -71141
836  -107718
837   -53422
838    50132
839   191177
840    79476
841  -223867
842  -159468
843   199106
844   211658
845   -88984
846  -192108
847   -67536
848    51627
849   116839
850    49811
851  -145879
852  -187344
853    75184
854   271325
855    37203
856  -265792
857  -113701
858   201259
859   157445
860   -23488
861   -75665
862  -123502
863   -14852
864   246755
865   107464
866  -291359
867  -189172
868   195811
869   178462
870   -59675
871  -133792
872  -104690
873    21425
874   183878
875    90694
876  -168504
877  -168336
878   100441
879   235706
880    29312
881  -209483
882  -123326
883   105046
884   135179
885    25171
886   -87436
887  -161752
888   -28600
889   215969
890   118297
891  -226995
892  -201799
893   140557
894   207450
895     7793
896   -83886
897   -85832
898   -37665
899   162289
900   196379
901  -150169
902  -283321
903    94690
904   271651
905   -14411
906  -175668
907   -97300
908   -27443
909   108777
910   157781
911  -108297
912  -250986
913    40277
914   258203
915    78904
916  -153576
917  -145053
918    48212
919   190783
920    94055
921   -88877
922  -134959
923   -31519
924   148011
925   158871
926  -132064
927  -265970
928    30961
929   219428
930    25912
931  -122207
932  -104810
933   -58627
934   102856
935   195340
936   -60838
937  -250113
938     2826
939   256038
940   115629
941  -128994
942  -145423
943      -34
944   126769
945   130817
946   -28712
947  -201221
948   -94944
949   189015
950   175565
951  -139099
952  -236529
953     5692
954   168210
955    86017
956   -52006
957  -134141
958   -85315
959   116889
960   208132
961   -36818
962  -253223
963   -39542
964   241049
965   117000
966  -116556
967  -113018
968   -43940
969    48648
970   176841
971    29353
972  -254131
973  -108988
974   228226
975   151888
976  -121123
977  -152536
978   -40623
979    87454
980   158347
981     9543
982  -183660
983  -102838
984   133666
985   190626
986   -17875
987  -221171
988   -89778
989   185998
990   154591
991   -62132
992  -128633
993   -80162
994    37654
995   190700
996    58400
997  -249180
998  -146867
999   207566
1000   178994
1001   -92076
1002  -144726
1003   -52218
1004    41971
1005   148577
1006    83044
1007  -171975
1008  -181868
1009   140063
1010   237038
1011   -49721
1012  -207868
1013   -50255
1014    96130
1015   117427
1016    54001
1017  -119792
1018  -180863
1019    60804
1020   231361
1021    17032
1022  -220450
1023  -119398
1024   125628
1025   174423
1026     3258
1027  -143941
1028  -104367
1029    46265
1030   164302
1031    91979
1032  -153528
1033  -194315
1034   107495
1035   244102
1036   -13480
1037  -189172
1038   -79552
1039    47714
1040   117768
1041    94448
1042  -113257
1043  -207871
1044    37867
1045   236038
1046    55060
1047  -200430
1048  -145262
1049    97061
1050   169255
1051    32984
1052   -96816
1053  -125327
1054   -15262
1055   182735
1056   146559
1057  -167621
1058  -218529
1059   106230
1060   215288
1061    -2568
1062  -124103
1063   -96563
1064   -23968
1065   131529
1066   148897
1067  -110882
1068  -228679
1069    32088
1070   234958
1071    61368
1072  -166601
1073  -131977
1074    39249
1075   137700
1076   103488
1077   -63115
1078  -187954
1079   -31129
1080   216727
1081   128337
1082  -163942
1083  -180974
1084    49829
1085   168323
1086    74714
1087   -87613
1088  -150872
1089   -37768
1090   138113
1091   144671
1092   -75628
1093  -222349
1094   -22914
1095   226369
1096   107193
1097  -146573
1098  -137903
1099     6369
1100    94397
1101   134481
1102    -5698
1103  -218635
1104   -78033
1105   231368
1106   146780
1107  -151342
1108  -169796
1109    15630
1110   125901
1111   106689
1112   -29341
1113  -166154
1114   -83885
1115   152290
1116   177278
1117   -80924
1118  -221403
1119   -19158
1120   188142
1121   101615
1122   -76255
1123  -132392
1124   -71670
1125    94892
1126   180587
1127   -26704
1128  -231172
1129   -71154
1130   188753
1131   145444
1132   -85662
1133  -168151
1134   -38161
1135   121998
1136   142642
1137    -3397
1138  -161169
1139  -105749
1140   135703
1141   200887
1142   -52061
1143  -216416
1144   -44546
1145   145786
1146   112817
1147   -23220
1148  -141094
1149  -123194
1150    78644
1151   191201
1152    -4083
1153  -218097
1154  -100664
1155   165814
1156   168698
1157   -48704
1158  -148902
1159   -57029
1160    79317
1161   159756
1162    63498
1163  -174429
1164  -156187
1165   157698
1166   210995
1167   -77448
1168  -187016
1169   -49098
1170    65417
1171   120669
1172    49195
1173  -162827
1174  -171227
1175   101886
1176   205246
1177   -13788
1178  -188829
1179   -93085
1180   111939
1181   172134
1182    22236
1183  -136915
1184  -110385
1185    64605
1186   183962
1187    63507
1188  -172210
1189  -156232
1190   107898
1191   193428
1192    -7930
1193  -168443
1194  -109164
1195    48044
1196   139381
1197    65136
1198  -131632
1199  -178172
1200    53655
1201   224155
1202    43087
1203  -192781
1204  -112636
1205    97843
1206   141421
1207    55717
1208   -82073
1209  -166847
1210    10923
1211   231330
1212    84334
1213  -195846
1214  -145011
1215    92061
1216   160789
1217    39111
1218  -118487
1219  -153418
1220     7945
1221   174742
1222    93865
1223  -140165
1224  -186104
1225    42729
1226   208170
1227    55006
1228  -152667
1229  -123153
1230    30329
1231   136907
1232   118380
1233   -77895
1234  -201798
1235     3138
1236   223184
1237    92488
1238  -149024
1239  -148643
1240    28699
1241   152097
1242    98195
1243   -89333
1244  -179987
1245   -30585
1246   162729
1247   129710
1248  -109558
1249  -210177
1250     5363
1251   201692
1252    86855
1253  -117893
1254  -142859
1255   -17577
1256   132836
1257   146807
1258   -57898
1259  -208465
1260   -26774
1261   213816
1262   123647
1263  -126581
1264  -161657
1265     1420
1266   131809
1267   117994
1268   -36543
1269  -187123
1270   -83245
1271   182298
1272   163992
1273  -122657
1274  -194442
1275     2088
1276   135838
1277   105109
1278   -31747
1279  -168046
1280   -90742
1281   149560
1282   176574
1283   -59754
1284  -191687
1285   -47222
1286   158262
1287   151390
1288   -57484
1289  -169984
1290   -51069
1291   116584
1292   147347
1293      593
1294  -184528
1295  -117910
1296   154771
1297   180615
1298   -80719
1299  -193097
1300   -46119
1301   106569
1302   130850
1303     2707
1304  -167234
1305  -120413
1306   124833
1307   195420
1308   -22858
1309  -196929
1310   -71451
1311   152310
1312   152545
1313   -30758
1314  -138411
1315   -86288
1316    71364
1317   178771
1318    36013
1319  -201521
1320  -131289
1321   143534
1322   163413
1323   -49585
1324  -154154
1325   -83475
1326    55131
1327   157009
1328    56839
1329  -164736
1330  -150279
1331   108201
1332   200397
1333    -6523
1334  -167009
1335   -82686
1336    82226
1337   149873
1338    53290
1339  -132174
1340  -153002
1341    67512
1342   198351
1343    30816
1344  -166928
1345  -124538
1346    77634
1347   170650
1348    29863
1349  -156900
1350  -125478
1351    57229
1352   144810
1353    64808
1354  -120209
1355  -180910
1356    53214
1357   226520
1358    22873
1359  -185778
1360   -87723
1361    67616
1362   120207
1363    88891
1364   -87741
1365  -190862
1366    37469
1367   229771
1368    44163
1369  -168855
1370  -109101
1371    51813
1372   136644
1373    71300
1374  -107614
1375  -167985
1376     6615
1377   172465
1378    85438
1379  -131418
1380  -170408
1381    32808
1382   182517
1383    66300
1384  -120663
1385  -125798
1386    16747
1387   147215
1388   119565
1389   -82640
1390  -187235
1391     4910
1392   204017
1393    88556
1394  -145083
1395  -146308
1396    30318
1397   131720
1398    84666
1399   -73762
1400  -180558
1401   -35170
1402   187144
1403   116824
1404  -132936
1405  -162335
1406    29213
1407   155817
1408    95119
1409   -76052
1410  -159095
1411   -17020
1412   162867
1413   121613
1414   -77580
1415  -174724
1416   -29951
1417   177809
1418   116607
1419  -125344
1420  -159493
1421     5643
1422   111919
1423   107251
1424   -21695
1425  -189203
1426   -79702
1427   197088
1428   144387
1429  -129063
1430  -150091
1431    11008
1432   107240
1433   120392
1434   -13892
1435  -184547
1436   -79456
1437   168711
1438   145155
1439   -84095
1440  -169661
1441   -38170
1442   133214
1443   137502
1444   -55587
1445  -179459
1446   -49868
1447   135945
1448   134363
1449   -35341
1450  -172281
1451   -74369
1452   151091
1453   160960
1454   -71795
1455  -179538
1456   -28130
1457   124920
1458   113656
1459   -10504
1460  -148323
1461  -112530
1462   123150
1463   189886
1464   -57791
1465  -198570
1466   -32659
1467   126192
1468   107033
1469     -556
1470  -132990
1471  -121930
1472   103955
1473   196874
1474   -23385
1475  -185654
1476   -68841
1477   114803
1478   147371
1479    -4580
1480  -163312
1481   -97640
1482   104716
1483   152987
1484     2683
1485  -151885
1486  -121395
1487    93309
1488   187003
1489   -14368
1490  -183566
1491   -70021
1492   102104
1493   130088
1494    29770
1495  -132234
1496  -141848
1497    83237
1498   199969
1499     3522
1500  -179636
1501   -89387
1502    97769
1503   140603
1504    15655
1505  -138349
1506  -127007
1507    59401
1508   172673
1509    40999
1510  -156744
1511  -130449
1512    87483
1513   172392
1514    15776
1515  -141290
1516  -105152
1517    53845
1518   150213
1519    63469
1520  -121463
1521  -155212
1522    42449
1523   189526
1524    47327
1525  -164148
1526  -125505
1527    69994
1528   141483
1529    47128
1530   -95776
1531  -148515
1532    10952
1533   196147
1534    82598
1535  -162807
1536  -133232
1537    75845
1538   143550
1539    46891
1540   -95924
1541  -144549
1542     8023
1543   170611
1544    79530
1545  -130170
1546  -150816
1547    29944
1548   159834
1549    70657
1550  -118626
1551  -139567
1552    28448
1553   148620
1554    87220
1555   -84396
1556  -158622
1557    -5282
1558   179514
1559    99170
1560  -124846
1561  -151181
1562    25073
1563   143546
1564    75247
1565   -82721
1566  -150797
1567   -26281
1568   148011
1569   122307
1570   -91811
1571  -176629
1572     4410
1573   168140
1574    80247
1575   -90477
1576  -126190
1577   -20821
1578   123838
1579   132091
1580   -62880
1581  -186815
1582   -22524
1583   166287
1584    98499
1585   -91780
1586  -141346
1587   -16037
1588   129659
1589   117046
1590   -53281
1591  -159694
1592   -44693
1593   142852
1594   133228
1595   -73721
1596  -171145
1597   -18687
1598   138879
1599    97313
1600   -54732
1601  -144344
1602   -65150
1603   117572
1604   148475
1605   -45272
1606  -177668
1607   -44491
1608   148707
1609   128588
1610   -53592
1611  -145699
1612   -41299
1613   112544
1614   131756
1615   -14269
1616  -162483
1617   -90081
1618   128693
1619   148913
1620   -64009
1621  -170323
1622   -44871
1623   101260
1624   115098
1625    -8534
1626  -146177
1627   -92416
1628   114088
1629   165718
1630   -20644
1631  -159276
1632   -59262
1633   121898
1634   136908
1635   -20301
1636  -139742
1637   -80707
1638    78911
1639   146074
1640     3774
1641  -174507
1642  -108743
1643   112703
1644   144369
1645   -31045
1646  -143997
1647   -76008
1648    82175
1649   152345
1650    25322
1651  -145750
1652  -103594
1653   100731
1654   168548
1655     8989
1656  -152403
1657   -94608
1658    89118
1659   138001
1660     4406
1661  -135153
1662  -117615
1663    51235
1664   161033
1665    31483
1666  -157027
1667  -114204
1668    87904
1669   152053
1670    17651
1671  -121495
1672  -100479
1673    57946
1674   158609
1675    52578
1676  -131089
1677  -133893
1678    57659
1679   166359
1680    22662
1681  -149238
1682  -108358
1683    54075
1684   129894
1685    50571
1686  -110678
1687  -145365
1688    39775
1689   181254
1690    52487
1691  -136851
1692  -109422
1693    61781
1694   145704
1695    58232
1696  -105552
1697  -136821
1698    22238
1699   155172
1700    68630
1701  -127139
1702  -152081
1703    33117
1704   157160
1705    50652
1706  -114601
1707  -123301
1708    17378
1709   142643
1710    90564
1711   -93479
1712  -149749
1713    20667
1714   165564
1715    79664
1716  -104628
1717  -136063
1718    15104
1719   139273
1720    75652
1721   -88822
1722  -145184
1723   -18504
1724   147126
1725   106307
1726  -103750
1727  -159244
1728    19745
1729   147427
1730    74115
1731   -70908
1732  -130576
1733   -26936
1734   145928
1735   122664
1736   -88348
1737  -163590
1738     -849
1739   144378
1740    89110
1741   -79690
1742  -144554
1743   -21180
1744   129855
1745   106808
1746   -61327
1747  -155906
1748   -38852
1749   144642
1750   124569
1751   -73179
1752  -155642
1753   -13447
1754   129025
1755   100661
1756   -47981
1757  -144352
1758   -56112
1759   121894
1760   135992
1761   -53304
1762  -167739
1763   -37829
1764   133906
1765   106196
1766   -51937
1767  -131874
1768   -53402
1769   105426
1770   141872
1771   -25975
1772  -168396
1773   -56557
1774   132178
1775   118421
1776   -45072
1777  -139303
1778   -60999
1779   101049
1780   135762
1781   -25325
1782  -156175
1783   -71297
1784   107160
1785   142022
1786   -20233
1787  -160179
1788   -65860
1789   120511
1790   128858
1791   -24248
1792  -129346
1793   -82110
1794    80057
1795   157388
1796    -2010
1797  -173687
1798   -81236
1799   114341
1800   125741
1801   -16936
1802  -125090
1803   -87763
1804    73005
1805   152589
1806    14813
1807  -151484
1808   -98232
1809    94004
1810   150902
1811     2614
1812  -139175
1813   -86879
1814    75414
1815   135116
1816    18468
1817  -130048
1818  -114476
1819    65262
1820   159865
1821    23247
1822  -146662
1823  -103739
1824    78444
1825   143123
1826    18563
1827  -119760
1828  -103015
1829    50262
1830   154721
1831    51114
1832  -139643
1833  -128753
1834    71836
1835   152310
1836    15665
1837  -123585
1838  -104400
1839    37423
1840   145073
1841    59011
1842  -128162
1843  -135377
1844    53472
1845   157391
1846    46082
1847  -118618
1848  -119108
1849    45871
1850   147847
1851    51165
1852  -105596
1853  -121355
1854    17665
1855   146277
1856    78386
1857  -119890
1858  -146160
1859    42046
1860   145034
1861    42797
1862   -95381
1863  -119367
1864     2039
1865   142800
1866    92688
1867  -102745
1868  -146610
1869    26665
1870   150804
1871    65597
1872   -95217
1873  -126529
1874     7219
1875   134617
1876    85222
1877   -84798
1878  -149500
1879    -5065
1880   151194
1881    86692
1882  -100469
1883  -138757
1884     8026
1885   132200
1886    82516
1887   -71447
1888  -137263
1889   -16203
1890   137649
1891   108472
1892   -76163
1893  -152135
1894    -6519
1895   142889
1896    87267
1897   -76106
1898  -126240
1899   -22428
1900   108377
1901   108704
1902   -54915
1903  -159619
1904   -32472
1905   136668
1906    99561
1907   -65156
1908  -130040
1909   -26630
1910   110472
1911   107850
1912   -41678
1913  -139712
1914   -43668
1915   119492
1916   121522
1917   -45611
1918  -146826
1919   -35861
1920   116860
1921    96986
1922   -42426
1923  -129623
1924   -59712
1925    98671
1926   130955
1927   -37652
1928  -156661
1929   -46707
1930   114539
1931   109380
1932   -31536
1933  -126515
1934   -56791
1935   100274
1936   129045
1937   -19020
1938  -138780
1939   -67305
1940   101129
1941   129770
1942   -26210
1943  -140627
1944   -56948
1945    90592
1946   111798
1947   -10210
1948  -125506
1949   -82823
1950    80445
1951   137441
1952    -6006
1953  -140687
1954   -71051
1955    90309
1956   119333
1957    -5891
1958  -115711
1959   -76428
1960    65027
1961   131018
1962    18490
1963  -133663
1964   -94490
1965    85700
1966   131813
1967    -7444
1968  -119863
1969   -76906
1970    58355
1971   126946
1972    25531
1973  -125036
1974  -100186
1975    72846
1976   139513
1977    11708
1978  -124121
1979   -91021
1980    63044
1981   129410
1982    18164
1983  -114471
1984   -97177
1985    49214
1986   138702
1987    36051
1988  -125104
1989  -105498
1990    64431
1991   132718
1992    23884
1993  -103535
1994   -94366
1995    39598
1996   132310
1997    46566
1998  -111138
1999  -115065
2000    42702
2001   136702
2002    34492
2003  -113948
2004  -103524
2005    38766
2006   119244
2007    45162
2008   -94052
2009  -119817
2010    26997
2011   147760
2012    53813
2013  -110171
2014  -104992
2015    42560
2016   127511
2017    52304
2018   -87843
2019  -116898
2020    18615
2021   137372
2022    64144
2023  -102114
2024  -127820
2025    25115
2026   137164
2027    49734
2028   -98899
2029  -111825
2030    12364
2031   119652
2032    76827
2033   -84010
2034  -138186
2035    12488
2036   146013
2037    66542
2038   -90801
2039  -112476
2040     8119
2041   122773
2042    81074
2043   -76520
2044  -133513
2045     -861
2046   130592
2047    78763
2048   -80816
2049  -130339
2050    -2998
2051   125162
2052    77800
2053   -75021
2054  -125283
2055   -10757
2056   116029
2057    90025
2058   -63733
2059  -139352
2060   -16339
2061   133332
2062    90374
2063   -74250
2064  -124846
2065    -8528
2066   111379
2067    93639
2068   -43356
2069  -139239
2070   -37045
2071   136436
2072   109817
2073   -75946
2074  -133280
2075   -14571
2076   101998
2077    93087
2078   -38916
2079  -143136
2080   -50553
2081   125260
2082   111307
2083   -61511
2084  -134306
2085   -32178
2086   105775
2087   111351
2088   -37724
2089  -136545
2090   -38521
2091   111215
2092   109914
2093   -27674
2094  -131682
2095   -60608
2096   107738
2097   125696
2098   -41128
2099  -138376
2100   -40722
2101    92904
2102   104495
2103   -15617
2104  -133076
2105   -75964
2106    98896
2107   131352
2108   -28386
2109  -140358
2110   -52917
2111    93357
2112   113785
2113    -9168
2114  -125223
2115   -75811
2116    88953
2117   138629
2118    -6991
2119  -140653
2120   -70740
2121    95461
2122   125293
2123   -10962
2124  -127784
2125   -76809
2126    75001
2127   127405
2128     5943
2129  -133215
2130   -95883
2131    78328
2132   140154
2133    -4546
2134  -136174
2135   -74381
2136    71003
2137   119523
2138    21852
2139  -113911
2140  -101268
2141    68598
2142   148782
2143    14687
2144  -125149
2145   -83630
2146    61265
2147   129111
2148    26852
2149  -120813
2150  -102065
2151    57070
2152   126925
2153    24686
2154  -112832
2155  -112210
2156    44554
2157   145714
2158    28837
2159  -125292
2160   -91407
2161    53904
2162   120496
2163    46923
2164   -94464
2165  -122864
2166    41954
2167   158843
2168    39018
2169  -121615
2170   -97551
2171    42192
2172   119252
2173    50105
2174   -94980
2175  -126577
2176    23981
2177   147122
2178    53546
2179  -112744
2180  -116936
2181    31541
2182   130349
2183    53317
2184   -91720
2185  -114456
2186    18137
2187   131182
2188    69187
2189   -89681
2190  -126158
2191    14887
2192   137620
2193    67187
2194   -94392
2195  -117696
2196    17375
2197   122765
2198    69220
2199   -75221
2200  -128078
2201    -1882
2202   133941
2203    78884
2204   -88731
2205  -126565
2206     4772
2207   123181
2208    76598
2209   -77603
2210  -130730
2211    -6045
2212   124872
2213    84647
2214   -68195
2215  -134299
2216   -14343
2217   136167
2218    91643
2219   -79882
2220  -122036
2221    -3518
2222   109463
2223    94659
2224   -44837
2225  -146169
2226   -32671
2227   140651
2228    92224
2229   -82084
2230  -122971
2231   -18583
2232    94630
2233   100475
2234   -39813
2235  -147895
2236   -35513
2237   129129
2238    97286
2239   -54233
2240  -120140
2241   -36875
2242   106278
2243   118782
2244   -43527
2245  -137818
2246   -27698
2247   108974
2248    95854
2249   -31262
2250  -129340
2251   -61689
2252   106607
2253   123209
2254   -48664
2255  -141191
2256   -34817
2257    94505
2258   101372
2259   -14173
2260  -133594
2261   -72666
2262   111996
2263   131429
2264   -40125
2265  -132160
2266   -41497
2267    86931
2268   112718
2269    -3677
2270  -136235
2271   -77016
2272   102497
2273   126288
2274   -26189
2275  -126616
2276   -66335
2277    77979
2278   127113
2279    -7976
2280  -136592
2281   -67152
2282    87038
2283   114886
2284     4107
2285  -117533
2286   -92208
2287    78879
2288   143195
2289   -11168
2290  -130872
2291   -60197
2292    65566
2293   112239
2294    26262
2295  -121292
2296  -106362
2297    80298
2298   139749
2299    -5566
2300  -118160
2301   -75174
2302    50216
2303   129055
2304    34598
2305  -130621
2306  -100495
2307    77559
2308   127062
2309    13526
2310  -103985
2311   -99260
2312    44389
2313   146436
2314    30034
2315  -131763
2316   -91265
2317    60325
2318   112235
2319    36580
2320   -94641
2321  -123457
2322    41294
2323   158608
2324    28962
2325  -126048
2326   -82308
2327    44479
2328   106500
2329    57644
2330   -86428
2331  -131916
2332    35308
2333   153701
2334    31227
2335  -111267
2336   -89392
2337    21772
2338   112586
2339    68448
2340   -95917
2341  -129199
2342    36690
2343   135135
2344    40830
2345   -85033
2346  -106571
2347     2729
2348   133789
2349    76011
2350  -105961
2351  -119623
2352    34362
2353   115124
2354    57467
2355   -67219
2356  -130124
2357    -7113
2358   147845
2359    73442
2360  -105495
2361  -111889
2362    18812
2363   107350
2364    75776
2365   -61694
2366  -135847
2367    -5345
2368   141232
2369    73939
2370   -82268
2371  -114783
2372    -4845
2373   112765
2374    86868
2375   -70895
2376  -134388
2377    -5311
2378   116992
2379    75449
2380   -57004
2381  -122979
2382   -26858
2383   122888
2384    96680
2385   -71180
2386  -123347
2387    -4250
2388   103986
2389    86305
2390   -38501
2391  -130573
2392   -38449
2393   124915
2394    98470
2395   -69448
2396  -121455
2397   -20563
2398    91561
2399    97302
2400   -34515
2401  -140435
2402   -39715
2403   121739
2404    96246
2405   -50330
2406  -114099
2407   -39683
2408    96594
2409   118847
2410   -35609
2411  -141557
2412   -33042
2413   106039
2414    89876
2415   -26530
2416  -119040
2417   -67799
2418   100400
2419   125737
2420   -42426
2421  -134522
2422   -33399
2423    87050
2424    95896
2425    -4812
2426  -121376
2427   -74438
2428    99494
2429   125003
2430   -34969
2431  -123829
2432   -48086
2433    72988
2434   108339
2435    -1820
2436  -126249
2437   -71303
2438    91388
2439   117900
2440   -13641
2441  -114757
2442   -66361
2443    73719
2444   125691
2445      186
2446  -126223
2447   -68617
2448    78102
2449   112710
2450     1963
2451  -118251
2452   -88350
2453    66259
2454   128017
2455     -833
2456  -125953
2457   -74134
2458    66248
2459   116946
2460    19250
2461  -109465
2462   -89707
2463    69010
2464   134377
2465    14103
2466  -111434
2467   -81201
2468    55256
2469   122172
2470    22871
2471  -116040
2472   -94682
2473    52632
2474   114633
2475    21418
2476  -105428
2477  -102626
2478    43110
2479   133326
2480    25796
2481  -111569
2482   -80418
2483    49187
2484   114577
2485    47496
2486   -86299
2487  -109144
2488    42999
2489   140116
2490    28696
2491  -108005
2492   -87967
2493    27404
2494   106915
2495    51081
2496   -97085
2497  -121695
2498    32416
2499   128345
2500    36613
2501   -93213
2502   -99656
2503    19437
2504   125916
2505    65287
2506   -93060
2507  -109201
2508    34427
2509   119877
2510    52281
2511   -76249
2512  -113597
2513     6186
2514   128165
2515    62692
2516   -95303
2517  -109857
2518    19368
2519   105608
2520    57869
2521   -66270
2522  -117813
2523     -970
2524   129319
2525    68974
2526   -84522
2527  -105718
2528    10308
2529   105299
2530    69230
2531   -62416
2532  -119955
2533    -6125
2534   119997
2535    71264
2536   -71232
2537  -112523
2538    -8416
2539   109193
2540    80774
2541   -64050
2542  -116335
2543    -4731
2544   108425
2545    80480
2546   -50546
2547  -119862
2548   -23940
2549   114065
2550    87136
2551   -67154
2552  -119238
2553   -14726
2554    95818
2555    84546
2556   -41999
2557  -126626
2558   -32087
2559   111931
2560    91319
2561   -51633
2562  -113090
2563   -25050
2564    97916
2565    98546
2566   -36579
2567  -122062
2568   -30797
2569   100023
2570    88422
2571   -36479
2572  -115341
2573   -45589
2574    92636
2575   100989
2576   -40846
2577  -121658
2578   -33929
2579    88812
2580    90353
2581   -21266
2582  -114014
2583   -54864
2584    93120
2585   113522
2586   -32607
2587  -119505
2588   -38235
2589    83437
2590    96967
2591   -11845
2592  -116614
2593   -65835
2594    88617
2595   114412
2596   -24702
2597  -120226
2598   -51131
2599    76043
2600   106239
2601    -5291
2602  -119357
2603   -68150
2604    81559
2605   112756
2606   -11865
2607  -114025
2608   -65962
2609    69130
2610   116026
2611      787
2612  -120109
2613   -67535
2614    74696
2615   107600
2616     1675
2617  -104378
2618   -75408
2619    62899
2620   122046
2621     7089
2622  -116174
2623   -72612
2624    64582
2625   106757
2626     8308
2627  -103651
2628   -85047
2629    52568
2630   120642
2631    14506
2632  -111254
2633   -81739
2634    56959
2635   116361
2636    20391
2637  -101753
2638   -85522
2639    50987
2640   122610
2641    28839
2642  -101835
2643   -91169
2644    46279
2645   122670
2646    29690
2647  -107514
2648   -95374
2649    41698
2650   116284
2651    32789
2652   -95210
2653  -100827
2654    32537
2655   124922
2656    41537
2657  -100702
2658   -95521
2659    39338
2660   117210
2661    45907
2662   -82913
2663  -102961
2664    24977
2665   125010
2666    47029
2667   -93157
2668  -101731
2669    23020
2670   112199
2671    52812
2672   -84522
2673  -111796
2674    18443
2675   117199
2676    50914
2677   -81036
2678  -104497
2679     8190
2680   118799
2681    69816
2682   -82921
2683  -114138
2684    16690
2685   114682
2686    58975
2687   -67195
2688  -110701
2689    -8796
2690   118795
2691    78512
2692   -81008
2693  -120118
2694     6220
2695   108623
2696    68581
2697   -58223
2698  -117447
2699   -17592
2700   117021
2701    85905
2702   -69268
2703  -116847
2704    -5429
2705   104401
2706    83205
2707   -50064
2708  -121841
2709   -19605
2710   112314
2711    81720
2712   -56920
2713  -112637
2714   -23855
2715    97848
2716    94131
2717   -47060
2718  -126445
2719   -21269
2720   105949
2721    80346
2722   -41567
2723  -108261
2724   -40212
2725    96444
2726   105825
2727   -41561
2728  -126190
2729   -25835
2730    98116
2731    87846
2732   -29348
2733  -115765
2734   -49888
2735    94673
2736   105638
2737   -38077
2738  -120132
2739   -41528
2740    83876
2741   101055
2742   -21635
2743  -123992
2744   -50948
2745    93853
2746   102358
2747   -22038
2748  -107392
2749   -56833
2750    76060
2751   117171
2752   -13149
2753  -126698
2754   -52339
2755    85597
2756    95363
2757    -9155
2758  -104007
2759   -71789
2760    68177
2761   118493
2762   -11957
2763  -123075
2764   -54931
2765    73413
2766    99640
2767     5530
2768  -104231
2769   -76932
2770    72736
2771   117552
2772    -7094
2773  -106994
2774   -60930
2775    54714
2776   109598
2777    16693
2778  -115121
2779   -82516
2780    71027
2781   107333
2782       59
2783   -91716
2784   -76754
2785    40385
2786   125043
2787    26436
2788  -119840
2789   -79295
2790    68593
2791   102601
2792    15951
2793   -81848
2794   -91047
2795    34740
2796   130648
2797    26481
2798  -114053
2799   -77360
2800    47608
2801    98647
2802    33862
2803   -85557
2804  -102376
2805    37939
2806   124817
2807    23008
2808   -94637
2809   -77754
2810    26905
2811   106321
2812    52282
2813   -92360
2814  -105261
2815    44817
2816   115533
2817    25807
2818   -78141
2819   -87713
2820    10417
2821   114189
2822    59037
2823   -97520
2824  -102395
2825    37932
2826   103740
2827    37664
2828   -65136
2829  -102145
2830     3448
2831   122886
2832    58936
2833   -92945
2834   -96245
2835    21573
2836    98658
2837    61971
2838   -63172
2839  -116970
2840     5723
2841   123304
2842    52578
2843   -75728
2844   -91597
2845    -3292
2846    98380
2847    80354
2848   -69831
2849  -124186
2850    11640
2851   112898
2852    48973
2853   -57748
2854   -93204
2855   -22095
2856   102743
2857    88008
2858   -72044
2859  -116615
2860    11071
2861    97391
2862    60430
2863   -39772
2864  -105616
2865   -29142
2866   110829
2867    83044
2868   -68727
2869  -105517
2870    -6224
2871    82610
2872    79578
2873   -32656
2874  -122727
2875   -29016
2876   113020
2877    75554
2878   -55408
2879   -94357
2880   -28866
2881    80067
2882   102551
2883   -33689
2884  -128738
2885   -22801
2886   103980
2887    72834
2888   -33540
2889   -95282
2890   -50406
2891    82842
2892   111386
2893   -38188
2894  -125792
2895   -24990
2896    85835
2897    77916
2898   -15670
2899  -104947
2900   -58042
2901    89037
2902   106555
2903   -35238
2904  -107872
2905   -32506
2906    69179
2907    93263
2908    -3283
2909  -116617
2910   -57170
2911    91514
2912    94999
2913   -26100
2914   -94283
2915   -52237
2916    56796
2917   109230
2918    -1535
2919  -123006
2920   -54154
2921    82909
2922    89502
2923    -6218
2924   -89257
2925   -72672
2926    57853
2927   121815
2928    -1599
2929  -116925
2930   -53741
2931    65611
2932    92064
2933    11937
2934   -97090
2935   -84918
2936    61182
2937   115972
2938    -3872
2939   -99891
2940   -63245
2941    44983
2942   104795
2943    25795
2944  -106574
2945   -83289
2946    66117
2947   104610
2948     4615
2949   -83193
2950   -73537
2951    32684
2952   115671
2953    28703
2954  -110646
2955   -77908
2956    57190
2957    93579
2958    19286
2959   -76969
2960   -89165
2961    30841
2962   120080
2963    25548
2964  -101807
2965   -73531
2966    39571
2967    94944
2968    39666
2969   -80217
2970   -99300
2971    35578
2972   116897
2973    27827
2974   -84249
2975   -80623
2976    17970
2977   104970
2978    54599
2979   -89268
2980  -101159
2981    36034
2982   105751
2983    31007
2984   -68022
2985   -90382
2986     2954
2987   112520
2988    59852
2989   -89437
2990   -97920
2991    29006
2992    97037
2993    44939
2994   -60193
2995   -99975
2996     3541
2997   115166
2998    53881
2999   -80431
3000   -89290
3001     9416
3002    90902
3003    62796
3004   -61003
3005  -111285
3006     7883
3007   110115
3008    48780
3009   -63551
3010   -86431
3011    -9220
3012    93593
3013    78057
3014   -64166
3015  -112456
3016     8155
3017   101261
3018    53688
3019   -46075
3020   -96511
3021   -24615
3022   100712
3023    83467
3024   -64510
3025  -107940
3026    -1485
3027    89377
3028    69053
3029   -37038
3030  -109149
3031   -26118
3032   103106
3033    77979
3034   -53592
3035   -97127
3036   -20508
3037    80540
3038    86375
3039   -34670
3040  -118826
3041   -23852
3042    98673
3043    70981
3044   -40534
3045   -92646
3046   -35745
3047    78539
3048    98069
3049   -34913
3050  -116414
3051   -21442
3052    89212
3053    73566
3054   -24086
3055   -94714
3056   -46452
3057    82220
3058    98394
3059   -35367
3060  -108833
3061   -30228
3062    72175
3063    83755
3064   -11705
3065  -107269
3066   -53869
3067    84243
3068    93958
3069   -26827
3070   -95981
3071   -44483
3072    62219
3073   101172
3074    -1849
3075  -114393
3076   -52523
3077    82549
3078    89932
3079   -14473
3080   -89960
3081   -61014
3082    56271
3083   108933
3084    -2698
3085  -114904
3086   -53630
3087    69792
3088    88093
3089      565
3090   -91517
3091   -70991
3092    58257
3093   111098
3094    -3664
3095  -101943
3096   -54053
3097    54128
3098    93438
3099    16147
3100   -96406
3101   -75681
3102    60805
3103   104574
3104     1237
3105   -90574
3106   -64559
3107    40690
3108   102316
3109    22987
3110  -100462
3111   -77156
3112    55593
3113   100707
3114    12995
3115   -81640
3116   -76708
3117    33647
3118   110084
3119    28487
3120   -97122
3121   -78573
3122    44649
3123    98246
3124    26473
3125   -79500
3126   -87432
3127    30500
3128   109206
3129    29734
3130   -89321
3131   -81234
3132    29317
3133   100678
3134    39719
3135   -81334
3136   -90693
3137    30841
3138   105858
3139    31536
3140   -76421
3141   -81988
3142    17443
3143   101506
3144    46789
3145   -81196
3146   -91456
3147    25740
3148    98227
3149    39306
3150   -68733
3151   -90152
3152     9498
3153   103974
3154    50112
3155   -76040
3156   -91339
3157    14842
3158    95611
3159    51803
3160   -63005
3161   -97311
3162     6618
3163   103852
3164    53740
3165   -65691
3166   -94073
3167     1351
3168    94460
3169    62197
3170   -60914
3171  -101589
3172     1628
3173    98835
3174    58015
3175   -55475
3176   -95801
3177    -8916
3178    95625
3179    70805
3180   -57129
3181  -103181
3182    -3120
3183    96411
3184    64607
3185   -49736
3186   -99240
3187   -15850
3188    91764
3189    71609
3190   -50180
3191  -101015
3192   -12904
3193    90506
3194    71409
3195   -43538
3196   -99660
3197   -19640
3198    89399
3199    75934
3200   -40129
3201   -99393
3202   -21663
3203    85136
3204    79950
3205   -37685
3206  -103889
3207   -27366
3208    83576
3209    78644
3210   -32501
3211  -101195
3212   -33198
3213    81382
3214    84863
3215   -28358
3216  -102530
3217   -35485
3218    80393
3219    87491
3220   -23560
3221  -102437
3222   -37404
3223    78353
3224    86915
3225   -20831
3226   -99376
3227   -47347
3228    73385
3229    91173
3230   -19259
3231  -102837
3232   -43043
3233    70595
3234    86485
3235   -10723
3236   -96280
3237   -51613
3238    70535
3239    97186
3240   -12221
3241   -98199
3242   -47671
3243    66438
3244    91158
3245    -4370
3246   -97045
3247   -57783
3248    63292
3249    94039
3250    -5185
3251   -96554
3252   -59243
3253    55939
3254    96912
3255     2284
3256   -96502
3257   -61317
3258    57095
3259    97136
3260     7605
3261   -90413
3262   -67561
3263    49522
3264   102548
3265    12594
3266   -94282
3267   -67232
3268    49714
3269    96965
3270    16244
3271   -87803
3272   -75639
3273    42800
3274   101738
3275    17774
3276   -88342
3277   -73579
3278    41407
3279    99461
3280    23495
3281   -85598
3282   -77400
3283    37797
3284    98385
3285    24846
3286   -81618
3287   -79180
3288    31564
3289   101881
3290    29560
3291   -83293
3292   -77578
3293    31644
3294    96207
3295    34637
3296   -73889
3297   -84639
3298    24508
3299   104220
3300    36157
3301   -79488
3302   -81594
3303    19989
3304    93957
3305    42683
3306   -72895
3307   -93594
3308    16041
3309    99923
3310    42221
3311   -69978
3312   -87265
3313    11113
3314    98543
3315    53301
3316   -66935
3317   -91629
3318    14402
3319    96730
3320    52110
3321   -60031
3322   -92294
3323      425
3324    97089
3325    55306
3326   -65617
3327   -92954
3328     3066
3329    89260
3330    55038
3331   -55664
3332   -96369
3333    -4725
3334    96261
3335    60197
3336   -56289
3337   -91373
3338    -2926
3339    90790
3340    64328
3341   -49245
3342   -96324
3343    -8387
3344    90378
3345    64413
3346   -48104
3347   -95642
3348   -14165
3349    88015
3350    69828
3351   -48412
3352   -96801
3353   -14080
3354    84064
3355    70929
3356   -35495
3357   -97533
3358   -23565
3359    85766
3360    73678
3361   -39833
3362   -97455
3363   -23402
3364    77942
3365    77248
3366   -29716
3367   -99800
3368   -29142
3369    82306
3370    77146
3371   -30144
3372   -93227
3373   -31791
3374    76186
3375    84393
3376   -25591
3377   -97495
3378   -29784
3379    75231
3380    74791
3381   -21600
3382   -95305
3383   -43933
3384    71503
3385    85048
3386   -26110
3387   -97181
3388   -35353
3389    65621
3390    80764
3391    -9933
3392   -92721
3393   -47378
3394    73718
3395    90886
3396   -16858
3397   -90665
3398   -41022
3399    59368
3400    87162
3401    -5730
3402   -97830
3403   -53797
3404    63251
3405    86405
3406    -9315
3407   -90334
3408   -55618
3409    53445
3410    93098
3411       47
3412   -94519
3413   -53327
3414    58019
3415    88967
3416     5638
3417   -83797
3418   -61800
3419    51933
3420    96994
3421     4457
3422   -91076
3423   -57550
3424    48434
3425    87369
3426    12129
3427   -86827
3428   -70761
3429    46611
3430    95544
3431     8262
3432   -85131
3433   -62077
3434    41828
3435    93085
3436    19932
3437   -83385
3438   -69446
3439    42157
3440    93205
3441    18250
3442   -78229
3443   -72986
3444    33350
3445    97066
3446    23406
3447   -83345
3448   -70040
3449    32878
3450    89457
3451    30008
3452   -72199
3453   -80549
3454    27983
3455    99098
3456    29029
3457   -77036
3458   -74061
3459    23283
3460    89248
3461    39311
3462   -71859
3463   -86129
3464    22076
3465    95119
3466    34308
3467   -68305
3468   -80444
3469    15282
3470    93221
3471    45482
3472   -67850
3473   -84013
3474    18665
3475    90552
3476    42077
3477   -59775
3478   -84833
3479     6943
3480    95173
3481    47325
3482   -67214
3483   -84486
3484    11537
3485    85378
3486    47165
3487   -54287
3488   -91400
3489      661
3490    96019
3491    53595
3492   -59265
3493   -84199
3494     2527
3495    84016
3496    57569
3497   -48762
3498   -93510
3499    -5665
3500    89268
3501    58473
3502   -50384
3503   -88522
3504   -11796
3505    81372
3506    65084
3507   -46660
3508   -94243
3509   -10678
3510    83791
3511    63926
3512   -38369
3513   -91134
3514   -18983
3515    83739
3516    69616
3517   -42172
3518   -92093
3519   -16721
3520    77125
3521    68563
3522   -32760
3523   -92731
3524   -24314
3525    79472
3526    70421
3527   -34627
3528   -90038
3529   -24577
3530    75256
3531    74594
3532   -29374
3533   -92845
3534   -26888
3535    73876
3536    73361
3537   -24386
3538   -90780
3539   -34194
3540    71797
3541    79952
3542   -24485
3543   -91589
3544   -33677
3545    65726
3546    77253
3547   -13504
3548   -91025
3549   -43907
3550    68010
3551    84395
3552   -17083
3553   -90660
3554   -40568
3555    58996
3556    81701
3557    -6277
3558   -90600
3559   -48980
3560    63426
3561    84775
3562    -9365
3563   -87523
3564   -47441
3565    54437
3566    86327
3567    -1823
3568   -89649
3569   -50494
3570    57390
3571    83074
3572    -2007
3573   -83762
3574   -55030
3575    52567
3576    88824
3577      633
3578   -87498
3579   -52572
3580    49885
3581    83077
3582     7172
3583   -82471
3584   -61298
3585    47125
3586    90564
3587     7006
3588   -82247
3589   -59038
3590    42769
3591    86556
3592    13826
3593   -79283
3594   -64501
3595    39463
3596    90681
3597    17264
3598   -78090
3599   -66233
3600    34457
3601    87895
3602    19820
3603   -76298
3604   -68753
3605    31988
3606    89011
3607    23665
3608   -73007
3609   -71143
3610    28963
3611    88671
3612    26906
3613   -72849
3614   -71535
3615    26702
3616    88661
3617    30604
3618   -68497
3619   -73901
3620    23895
3621    88938
3622    30571
3623   -70588
3624   -74597
3625    20175
3626    86085
3627    35105
3628   -64740
3629   -78997
3630    17111
3631    87775
3632    37996
3633   -62829
3634   -78381
3635    13436
3636    88375
3637    43913
3638   -60311
3639   -79719
3640    10877
3641    85158
3642    45537
3643   -54676
3644   -81855
3645     3942
3646    86492
3647    49845
3648   -56633
3649   -83590
3650     1334
3651    81273
3652    50329
3653   -49913
3654   -85613
3655    -4151
3656    85091
3657    55866
3658   -49070
3659   -84626
3660    -2962
3661    81198
3662    55207
3663   -45202
3664   -84559
3665    -7845
3666    81193
3667    59077
3668   -45523
3669   -87913
3670   -10569
3671    77226
3672    59434
3673   -39730
3674   -86940
3675   -15617
3676    78309
3677    62409
3678   -39045
3679   -85776
3680   -17806
3681    73690
3682    67460
3683   -32194
3684   -90084
3685   -20841
3686    76042
3687    65639
3688   -30285
3689   -83873
3690   -28108
3691    69775
3692    74545
3693   -26790
3694   -91700
3695   -26818
3696    71182
3697    69219
3698   -22813
3699   -84774
3700   -34202
3701    65382
3702    76893
3703   -20559
3704   -88205
3705   -33017
3706    64378
3707    73293
3708   -15810
3709   -86732
3710   -40192
3711    63808
3712    79364
3713   -14960
3714   -84432
3715   -37986
3716    59546
3717    78699
3718    -8563
3719   -88239
3720   -43019
3721    61565
3722    79130
3723   -11875
3724   -82252
3725   -45230
3726    52836
3727    81943
3728    -2600
3729   -87118
3730   -49155
3731    55863
3732    78643
3733    -1597
3734   -77868
3735   -52856
3736    45965
3737    86306
3738     3879
3739   -83301
3740   -52031
3741    46780
3742    81115
3743    10874
3744   -77907
3745   -61230
3746    45503
3747    86911
3748     6144
3749   -77497
3750   -55810
3751    34681
3752    84228
3753    19136
3754   -78692
3755   -65458
3756    41521
3757    85308
3758    11141
3759   -71651
3760   -61203
3761    29609
3762    87960
3763    23914
3764   -76344
3765   -65934
3766    37237
3767    82756
3768    20364
3769   -67283
3770   -68249
3771    25552
3772    90491
3773    25806
3774   -74663
3775   -67177
3776    27585
3777    79651
3778    29374
3779   -64412
3780   -75951
3781    20517
3782    89071
3783    29466
3784   -66463
3785   -68496
3786    17649
3787    80125
3788    41209
3789   -59681
3790   -79809
3791    17933
3792    88175
3793    34524
3794   -57241
3795   -71615
3796     4622
3797    80221
3798    48592
3799   -59190
3800   -81919
3801    12515
3802    83064
3803    39492
3804   -51602
3805   -78404
3806     -389
3807    84571
3808    49624
3809   -58561
3810   -78448
3811     6165
3812    77664
3813    50667
3814   -44870
3815   -84286
3816    -1845
3817    85575
3818    50603
3819   -50541
3820   -77008
3821    -3531
3822    74878
3823    57202
3824   -42292
3825   -87727
3826    -6024
3827    80199
3828    53222
3829   -41701
3830   -78191
3831   -15266
3832    73766
3833    63697
3834   -39024
3835   -87663
3836   -11891
3837    73842
3838    58400
3839   -30774
3840   -82232
3841   -23318
3842    73263
3843    66833
3844   -33632
3845   -83714
3846   -19071
3847    67072
3848    65484
3849   -23480
3850   -85702
3851   -26856
3852    73049
3853    67189
3854   -30216
3855   -81708
3856   -26534
3857    61094
3858    71797
3859   -19343
3860   -89483
3861   -30550
3862    69858
3863    66919
3864   -22411
3865   -77999
3866   -34626
3867    59711
3868    77993
3869   -16511
3870   -87079
3871   -32724
3872    61032
3873    68816
3874    -9890
3875   -79892
3876   -44328
3877    56664
3878    78760
3879   -12057
3880   -81574
3881   -40605
3882    50994
3883    73969
3884     -732
3885   -79700
3886   -49171
3887    55530
3888    79036
3889    -4637
3890   -75827
3891   -47344
3892    43268
3893    80526
3894     4806
3895   -81488
3896   -51229
3897    49236
3898    78367
3899     2359
3900   -73094
3901   -54021
3902    39993
3903    83298
3904     8459
3905   -78751
3906   -52520
3907    42513
3908    77588
3909    10861
3910   -72381
3911   -60616
3912    38121
3913    83478
3914    11897
3915   -73463
3916   -55436
3917    32839
3918    79856
3919    20317
3920   -71441
3921   -64929
3922    35333
3923    83028
3924    15685
3925   -66313
3926   -60810
3927    24194
3928    82124
3929    28443
3930   -69433
3931   -68663
3932    27723
3933    80174
3934    25473
3935   -60608
3936   -68741
3937    18189
3938    84626
3939    30393
3940   -65104
3941   -67238
3942    20061
3943    77651
3944    33982
3945   -57864
3946   -72761
3947    16699
3948    84015
3949    31626
3950   -60297
3951   -68155
3952    11558
3953    77708
3954    42078
3955   -57232
3956   -77116
3957    13417
3958    80744
3959    35070
3960   -53697
3961   -71353
3962     4659
3963    79216
3964    46287
3965   -54509
3966   -77253
3967     7542
3968    77561
3969    41961
3970   -46598
3971   -75561
3972    -1874
3973    78159
3974    50068
3975   -48763
3976   -76366
3977     -917
3978    72009
3979    50752
3980   -40869
3981   -80845
3982    -6741
3983    77285
3984    51036
3985   -43232
3986   -75145
3987   -10006
3988    70326
3989    57459
3990   -37167
3991   -82103
3992   -10043
3993    74238
3994    53536
3995   -35183
3996   -76431
3997   -16572
3998    69159
3999    62282
4000   -34924
4001   -81970
4002   -15197
4003    67384
4004    57988
4005   -29165
4006   -79289
4007   -22296
4008    68402
4009    63029
4010   -31070
4011   -79343
4012   -20333
4013    63703
4014    65956
4015   -21026
4016   -82552
4017   -28072
4018    66434
4019    65267
4020   -24279
4021   -76462
4022   -29524
4023    57305
4024    69941
4025   -15906
4026   -82922
4027   -32597
4028    61669
4029    66685
4030   -13915
4031   -74943
4032   -36052
4033    54340
4034    73641
4035   -10560
4036   -80121
4037   -35914
4038    54072
4039    68807
4040    -6737
4041   -75802
4042   -42454
4043    51921
4044    75226
4045    -8561
4046   -78292
4047   -38974
4048    48315
4049    72643
4050       29
4051   -76956
4052   -45721
4053    51314
4054    76446
4055    -5048
4056   -73982
4057   -44945
4058    41954
4059    75956
4060     6093
4061   -78639
4062   -51251
4063    46331
4064    76286
4065     3430
4066   -69906
4067   -51795
4068    35646
4069    79839
4070    10964
4071   -72449
4072   -52847
4073    38460
4074    73905
4075    12986
4076   -67325
4077   -59142
4078    32477
4079    79727
4080    13875
4081   -69070
4082   -56244
4083    29132
4084    74739
4085    21558
4086   -65129
4087   -63825
4088    29558
4089    80681
4090    19371
4091   -62655
4092   -58867
4093    23071
4094    77683
4095    26021
4096   -63653
4097   -67159
4098    25313
4099    78176
4100    24033
4101   -60859
4102   -63981
4103    17336
4104    79187
4105    31050
4106   -62606
4107   -66392
4108    19550
4109    77540
4110    32225
4111   -54450
4112   -69528
4113    12239
4114    79374
4115    34283
4116   -56504
4117   -67152
4118    10547
4119    72025
4120    39734
4121   -49565
4122   -73961
4123     6189
4124    76099
4125    37642
4126   -49379
4127   -68369
4128     3248
4129    72244
4130    47385
4131   -46396
4132   -75684
4133     2847
4134    73676
4135    42798
4136   -44042
4137   -72926
4138    -4972
4139    72040
4140    48280
4141   -45675
4142   -75721
4143    -2337
4144    69769
4145    48985
4146   -37708
4147   -75352
4148    -6684
4149    74232
4150    53162
4151   -39507
4152   -74277
4153    -6974
4154    67820
4155    53690
4156   -32123
4157   -77726
4158   -15952
4159    69108
4160    54226
4161   -34884
4162   -75253
4163   -16119
4164    61910
4165    59046
4166   -26640
4167   -77151
4168   -17526
4169    66379
4170    58749
4171   -24988
4172   -72139
4173   -23018
4174    61339
4175    64696
4176   -23886
4177   -76837
4178   -22946
4179    57823
4180    59053
4181   -18328
4182   -76563
4183   -31636
4184    59009
4185    65847
4186   -21459
4187   -74161
4188   -26925
4189    54117
4190    65581
4191   -11136
4192   -75872
4193   -33267
4194    60003
4195    67305
4196   -15485
4197   -73081
4198   -34073
4199    49884
4200    69022
4201    -9413
4202   -77611
4203   -38707
4204    51373
4205    66827
4206    -6596
4207   -70464
4208   -40807
4209    46960
4210    72931
4211    -3961
4212   -73171
4213   -40711
4214    46009
4215    70000
4216     2069
4217   -69760
4218   -46688
4219    42604
4220    73219
4221      463
4222   -70861
4223   -45463
4224    38645
4225    68936
4226     9112
4227   -68349
4228   -51262
4229    38419
4230    74366
4231     5594
4232   -65346
4233   -49408
4234    32950
4235    73197
4236    13087
4237   -68574
4238   -53657
4239    35148
4240    72872
4241    11288
4242   -64034
4243   -55924
4244    27776
4245    77504
4246    16078
4247   -66380
4248   -55315
4249    29753
4250    73008
4251    19918
4252   -60231
4253   -61649
4254    25264
4255    77719
4256    20988
4257   -63001
4258   -57432
4259    21691
4260    71794
4261    26910
4262   -57636
4263   -64827
4264    20576
4265    75726
4266    25255
4267   -55243
4268   -61542
4269    13240
4270    72820
4271    32869
4272   -54169
4273   -65652
4274    14656
4275    72636
4276    31665
4277   -49914
4278   -65274
4279     7991
4280    74294
4281    36129
4282   -52454
4283   -67003
4284    10073
4285    70309
4286    37798
4287   -45530
4288   -71102
4289     3108
4290    74200
4291    39851
4292   -49359
4293   -68311
4294     2807
4295    68432
4296    44171
4297   -41249
4298   -72943
4299     -812
4300    73833
4301    44609
4302   -41469
4303   -67963
4304    -4540
4305    68681
4306    50142
4307   -39263
4308   -73187
4309    -5330
4310    67433
4311    46407
4312   -34568
4313   -70018
4314   -13270
4315    64796
4316    53323
4317   -35877
4318   -72240
4319   -10346
4320    62139
4321    52629
4322   -26231
4323   -72134
4324   -17506
4325    64517
4326    56327
4327   -29201
4328   -71418
4329   -16401
4330    60440
4331    57246
4332   -23228
4333   -75226
4334   -22402
4335    60782
4336    57506
4337   -24103
4338   -73334
4339   -24050
4340    57370
4341    60925
4342   -19093
4343   -74852
4344   -25222
4345    58270
4346    60076
4347   -16415
4348   -69730
4349   -30372
4350    54660
4351    65010
4352   -14051
4353   -73041
4354   -29688
4355    50927
4356    61937
4357    -9070
4358   -70244
4359   -37446
4360    48830
4361    66880
4362   -10056
4363   -70814
4364   -34063
4365    45143
4366    65326
4367    -2390
4368   -68563
4369   -40224
4370    46266
4371    67529
4372    -3452
4373   -67300
4374   -41114
4375    40666
4376    68208
4377      173
4378   -69596
4379   -43153
4380    42568
4381    67325
4382     2270
4383   -64867
4384   -46164
4385    37684
4386    72459
4387     6016
4388   -68638
4389   -45783
4390    38275
4391    68993
4392     7494
4393   -64629
4394   -51653
4395    34520
4396    71220
4397     9423
4398   -65460
4399   -50619
4400    30911
4401    70733
4402    14797
4403   -61201
4404   -53848
4405    27799
4406    72373
4407    15457
4408   -58812
4409   -52953
4410    24237
4411    69039
4412    20398
4413   -58808
4414   -56708
4415    23448
4416    69677
4417    21013
4418   -55802
4419   -56187
4420    18590
4421    70868
4422    25195
4423   -57646
4424   -59471
4425    18314
4426    70274
4427    25901
4428   -52428
4429   -61926
4430    14511
4431    71863
4432    29653
4433   -53986
4434   -61511
4435    13855
4436    69085
4437    32413
4438   -49119
4439   -64592
4440    10439
4441    70282
4442    33453
4443   -48567
4444   -63637
4445     6059
4446    68143
4447    36784
4448   -45468
4449   -65515
4450     5162
4451    67483
4452    37348
4453   -42983
4454   -65258
4455      140
4456    66041
4457    41774
4458   -40979
4459   -65725
4460     -568
4461    64287
4462    42663
4463   -37027
4464   -65424
4465    -6028
4466    63527
4467    45792
4468   -36483
4469   -66852
4470    -7141
4471    62424
4472    47189
4473   -33207
4474   -68865
4475    -9165
4476    63519
4477    47868
4478   -32183
4479   -67645
4480   -11562
4481    59803
4482    51253
4483   -29499
4484   -70752
4485   -14512
4486    61421
4487    50894
4488   -25331
4489   -68612
4490   -18434
4491    58436
4492    53957
4493   -24347
4494   -70294
4495   -18323
4496    56181
4497    53952
4498   -20097
4499   -68264
4500   -23761
4501    54298
4502    57951
4503   -19465
4504   -68434
4505   -23897
4506    51434
4507    57176
4508   -14317
4509   -68008
4510   -27991
4511    50228
4512    58905
4513   -14018
4514   -66797
4515   -28414
4516    47558
4517    61975
4518    -9038
4519   -67960
4520   -30652
4521    48447
4522    60867
4523    -8380
4524   -65131
4525   -35010
4526    43826
4527    63573
4528    -4393
4529   -68321
4530   -35878
4531    43896
4532    62027
4533    -2266
4534   -64698
4535   -40853
4536    40784
4537    66339
4538    -1572
4539   -65357
4540   -39114
4541    38183
4542    63853
4543     4302
4544   -64183
4545   -44862
4546    38243
4547    65167
4548     3787
4549   -60931
4550   -42897
4551    31073
4552    65924
4553     9035
4554   -61835
4555   -47152
4556    32732
4557    64069
4558     9397
4559   -57968
4560   -48648
4561    25934
4562    67009
4563    13620
4564   -58769
4565   -48877
4566    28461
4567    64462
4568    17052
4569   -55656
4570   -52359
4571    24590
4572    69510
4573    17451
4574   -57426
4575   -51555
4576    22123
4577    65141
4578    21472
4579   -54535
4580   -57502
4581    20089
4582    67917
4583    20305
4584   -52007
4585   -54983
4586    15469
4587    67378
4588    27639
4589   -51966
4590   -57704
4591    16404
4592    65491
4593    26081
4594   -46157
4595   -58549
4596     8509
4597    67429
4598    30202
4599   -49306
4600   -58120
4601    11090
4602    61967
4603    30515
4604   -42115
4605   -61671
4606     5167
4607    65281
4608    33406
4609   -43445
4610   -58752
4611     2794
4612    60967
4613    38515
4614   -38637
4615   -65036
4616     3087
4617    65210
4618    36234
4619   -39068
4620   -58840
4621    -2836
4622    61697
4623    44128
4624   -37493
4625   -66849
4626    -1117
4627    62680
4628    40495
4629   -33371
4630   -64316
4631    -8752
4632    61440
4633    46849
4634   -34862
4635   -66703
4636    -7123
4637    57396
4638    45254
4639   -27306
4640   -66323
4641   -14393
4642    60597
4643    48637
4644   -29012
4645   -64147
4646   -12413
4647    54293
4648    49907
4649   -23202
4650   -67495
4651   -16639
4652    58056
4653    48557
4654   -23702
4655   -62180
4656   -20411
4657    49585
4658    55138
4659   -19935
4660   -69755
4661   -19778
4662    53720
4663    51219
4664   -16879
4665   -63110
4666   -27102
4667    49811
4668    59072
4669   -17309
4670   -67442
4671   -24176
4672    49629
4673    55649
4674   -10561
4675   -65764
4676   -30748
4677    49352
4678    60257
4679   -12849
4680   -64959
4681   -29092
4682    43501
4683    59003
4684    -5034
4685   -67257
4686   -34984
4687    46369
4688    58720
4689    -7350
4690   -59436
4691   -34824
4692    38510
4693    62552
4694     -736
4695   -63766
4696   -34894
4697    41029
4698    59848
4699      257
4700   -57884
4701   -40297
4702    35869
4703    63625
4704     1765
4705   -62133
4706   -39801
4707    33725
4708    59839
4709     6277
4710   -58234
4711   -45607
4712    33619
4713    65001
4714     4971
4715   -58778
4716   -42779
4717    28541
4718    63840
4719    13924
4720   -59046
4721   -48749
4722    30351
4723    65701
4724    10353
4725   -55411
4726   -48352
4727    22878
4728    66994
4729    17255
4730   -57404
4731   -50430
4732    25010
4733    62355
4734    15782
4735   -50992
4736   -51688
4737    18957
4738    65909
4739    20559
4740   -52342
4741   -52140
4742    18954
4743    60977
4744    24181
4745   -47342
4746   -55723
4747    17007
4748    65092
4749    22578
4750   -47716
4751   -53093
4752    12095
4753    61074
4754    29510
4755   -47265
4756   -57713
4757    12235
4758    63319
4759    27381
4760   -43739
4761   -56923
4762     5485
4763    62737
4764    32287
4765   -43719
4766   -59371
4767     7798
4768    61759
4769    32634
4770   -40452
4771   -59751
4772     2387
4773    63548
4774    36388
4775   -40687
4776   -58577
4777     2352
4778    59439
4779    37788
4780   -35115
4781   -62740
4782    -1473
4783    60704
4784    38326
4785   -34832
4786   -59826
4787    -4992
4788    56368
4789    43255
4790   -31488
4791   -62555
4792    -5412
4793    58051
4794    40860
4795   -29294
4796   -60222
4797   -10647
4798    54860
4799    45268
4800   -29147
4801   -62793
4802   -10103
4803    54241
4804    44823
4805   -25075
4806   -61880
4807   -15220
4808    54847
4809    48321
4810   -25106
4811   -62853
4812   -15660
4813    51180
4814    49832
4815   -20393
4816   -64102
4817   -19608
4818    53058
4819    49834
4820   -19562
4821   -61732
4822   -20522
4823    48348
4824    53878
4825   -16059
4826   -64681
4827   -21875
4828    49744
4829    51808
4830   -14119
4831   -59503
4832   -26063
4833    45529
4834    55998
4835   -12401
4836   -62448
4837   -25584
4838    44401
4839    53512
4840    -7794
4841   -60076
4842   -30899
4843    42544
4844    56759
4845    -7566
4846   -60443
4847   -30419
4848    39087
4849    56860
4850    -3002
4851   -60475
4852   -34002
4853    40483
4854    57414
4855    -3514
4856   -57461
4857   -34703
4858    35832
4859    59662
4860     1556
4861   -59681
4862   -37793
4863    36410
4864    59131
4865     3577
4866   -56421
4867   -40235
4868    32411
4869    61110
4870     5902
4871   -58450
4872   -40091
4873    30671
4874    59694
4875     8321
4876   -54930
4877   -44912
4878    28102
4879    61723
4880     9456
4881   -54342
4882   -43006
4883    24918
4884    59831
4885    13354
4886   -52630
4887   -46847
4888    25187
4889    59701
4890    13060
4891   -50699
4892   -45692
4893    20732
4894    60572
4895    17782
4896   -51005
4897   -49638
4898    20746
4899    59855
4900    18084
4901   -47941
4902   -49543
4903    15686
4904    61699
4905    21799
4906   -49403
4907   -51322
4908    15881
4909    60187
4910    23705
4911   -44816
4912   -54001
4913    12282
4914    62108
4915    26306
4916   -46011
4917   -53568
4918    10223
4919    59319
4920    28645
4921   -41945
4922   -55867
4923     8183
4924    60733
4925    29008
4926   -41153
4927   -54432
4928     4990
4929    57632
4930    33706
4931   -38748
4932   -56899
4933     4549
4934    57150
4935    32178
4936   -35203
4937   -55112
4938     -619
4939    57444
4940    36932
4941   -33838
4942   -56499
4943     -292
4944    54708
4945    36558
4946   -30821
4947   -57598
4948    -5200
4949    55292
4950    39051
4951   -31838
4952   -57672
4953    -6437
4954    52502
4955    41060
4956   -28200
4957   -60679
4958    -8584
4959    56331
4960    42039
4961   -27249
4962   -57754
4963   -11628
4964    50694
4965    45110
4966   -23573
4967   -61977
4968   -13645
4969    51704
4970    45125
4971   -22143
4972   -58737
4973   -16164
4974    48657
4975    48090
4976   -20799
4977   -60009
4978   -16050
4979    46723
4980    46844
4981   -15601
4982   -58788
4983   -19845
4984    47558
4985    49608
4986   -16547
4987   -56802
4988   -20009
4989    43263
4990    49702
4991   -10497
4992   -58149
4993   -24878
4994    44683
4995    51653
4996   -12691
4997   -56720
4998   -25415
4999    41168
5000    53133
5001    -7947
5002   -59642
5003   -28110
5004    41945
5005    51592
5006    -7272
5007   -56505
5008   -31378
5009    37939
5010    56398
5011    -3787
5012   -58679
5013   -30601
5014    37627
5015    53420
5016     -332
5017   -55680
5018   -35468
5019    35079
5020    57904
5021     -865
5022   -55514
5023   -33215
5024    31556
5025    53311
5026     4466
5027   -53935
5028   -38725
5029    30989
5030    56315
5031     2954
5032   -52755
5033   -37913
5034    26431
5035    56147
5036     8610
5037   -53801
5038   -39567
5039    28034
5040    56391
5041     8420
5042   -49630
5043   -42798
5044    24184
5045    59219
5046    11750
5047   -52322
5048   -43071
5049    22899
5050    56642
5051    14206
5052   -48409
5053   -48048
5054    20854
5055    60401
5056    15278
5057   -49064
5058   -45529
5059    17805
5060    57212
5061    19458
5062   -46531
5063   -49117
5064    17519
5065    58656
5066    18768
5067   -44453
5068   -47616
5069    12334
5070    56441
5071    24632
5072   -45106
5073   -49132
5074    13806
5075    55016
5076    23045
5077   -39601
5078   -50463
5079     8179
5080    57971
5081    25407
5082   -41559
5083   -50285
5084     8678
5085    52663
5086    28396
5087   -36607
5088   -54556
5089     4483
5090    58440
5091    28305
5092   -38258
5093   -51849
5094     2686
5095    53748
5096    33090
5097   -34235
5098   -56226
5099     2043
5100    56391
5101    31725
5102   -32350
5103   -53219
5104    -3380
5105    53100
5106    37217
5107   -32798
5108   -56251
5109    -1354
5110    52138
5111    35004
5112   -27620
5113   -55802
5114    -8628
5115    53716
5116    39443
5117   -29435
5118   -54518
5119    -5379
5120    48825
5121    38888
5122   -23228
5123   -57753
5124   -10844
5125    51806
5126    40812
5127   -25358
5128   -53487
5129   -11621
5130    45046
5131    43904
5132   -19754
5133   -58065
5134   -12790
5135    48973
5136    41079
5137   -19287
5138   -53485
5139   -17413
5140    45491
5141    47421
5142   -16986
5143   -57449
5144   -16293
5145    44113
5146    45388
5147   -13699
5148   -55940
5149   -23338
5150    45931
5151    49465
5152   -15418
5153   -56625
5154   -21513
5155    40680
5156    48133
5157    -8495
5158   -57328
5159   -25856
5160    42165
5161    49796
5162   -10722
5163   -53014
5164   -26154
5165    36288
5166    52300
5167    -4327
5168   -56620
5169   -27368
5170    39181
5171    48543
5172    -5504
5173   -50657
5174   -30987
5175    33756
5176    54061
5177    -3274
5178   -55262
5179   -29476
5180    34012
5181    50320
5182     3111
5183   -50966
5184   -35393
5185    31845
5186    55750
5187      544
5188   -51919
5189   -32897
5190    28461
5191    53004
5192     5917
5193   -51353
5194   -39692
5195    30142
5196    55237
5197     3960
5198   -48349
5199   -38920
5200    23558
5201    55992
5202    10658
5203   -50767
5204   -40103
5205    26681
5206    53524
5207    10590
5208   -45446
5209   -42520
5210    19882
5211    56935
5212    12211
5213   -48202
5214   -40751
5215    20684
5216    52473
5217    15507
5218   -43632
5219   -46109
5220    18454
5221    56458
5222    15335
5223   -44869
5224   -42231
5225    15120
5226    52772
5227    20430
5228   -43371
5229   -46535
5230    14833
5231    54358
5232    19421
5233   -40496
5234   -45070
5235    10236
5236    55371
5237    24362
5238   -41742
5239   -47014
5240    11877
5241    52979
5242    24714
5243   -35841
5244   -51089
5245     5190
5246    56237
5247    28040
5248   -37893
5249   -48971
5250     5741
5251    51223
5252    30142
5253   -33743
5254   -53055
5255     1968
5256    55632
5257    28974
5258   -34526
5259   -48774
5260      324
5261    50974
5262    34328
5263   -31439
5264   -54764
5265     -186
5266    51279
5267    31889
5268   -28459
5269   -50391
5270    -4266
5271    50161
5272    36360
5273   -30046
5274   -52340
5275    -3149
5276    47630
5277    34812
5278   -22887
5279   -52825
5280    -9416
5281    50027
5282    38239
5283   -26334
5284   -51601
5285    -9085
5286    46099
5287    40188
5288   -21115
5289   -54714
5290   -12376
5291    47606
5292    39978
5293   -21400
5294   -52609
5295   -14510
5296    44199
5297    44514
5298   -17355
5299   -55312
5300   -15124
5301    44781
5302    42679
5303   -15198
5304   -53272
5305   -20501
5306    42764
5307    46685
5308   -15900
5309   -53972
5310   -18207
5311    39409
5312    44131
5313   -11822
5314   -54058
5315   -23027
5316    42047
5317    46420
5318   -11180
5319   -51722
5320   -22194
5321    36067
5322    48704
5323    -7576
5324   -53792
5325   -24229
5326    37712
5327    47697
5328    -6662
5329   -50233
5330   -27441
5331    33371
5332    50844
5333    -3701
5334   -53482
5335   -27092
5336    32409
5337    48102
5338    -1217
5339   -49605
5340   -32512
5341    32721
5342    51634
5343    -1076
5344   -50730
5345   -30630
5346    29425
5347    50825
5348     4778
5349   -49874
5350   -35019
5351    30036
5352    51767
5353     2371
5354   -47423
5355   -35331
5356    24130
5357    52946
5358     8575
5359   -49312
5360   -36522
5361    25784
5362    50687
5363     8004
5364   -43586
5365   -38424
5366    20770
5367    52716
5368     9307
5369   -46677
5370   -36654
5371    21898
5372    50880
5373    11741
5374   -42802
5375   -42259
5376    19520
5377    52705
5378    12715
5379   -44475
5380   -40243
5381    15863
5382    50381
5383    16754
5384   -41585
5385   -44436
5386    17071
5387    52616
5388    17417
5389   -40084
5390   -43084
5391    10648
5392    53238
5393    22701
5394   -39951
5395   -46453
5396    12056
5397    50707
5398    21753
5399   -36196
5400   -45722
5401     7293
5402    52908
5403    23555
5404   -36882
5405   -45558
5406     7384
5407    48500
5408    25404
5409   -33631
5410   -48885
5411     4546
5412    51584
5413    25967
5414   -33478
5415   -46081
5416     3023
5417    47300
5418    29417
5419   -30703
5420   -49184
5421      792
5422    49455
5423    28609
5424   -28200
5425   -47893
5426    -2512
5427    48217
5428    33397
5429   -28817
5430   -49475
5431    -2653
5432    46625
5433    32924
5434   -25684
5435   -50622
5436    -7585
5437    47757
5438    36282
5439   -26027
5440   -50182
5441    -5757
5442    45355
5443    37392
5444   -20652
5445   -53133
5446    -9703
5447    46504
5448    36473
5449   -21702
5450   -49696
5451   -12820
5452    43287
5453    40130
5454   -19124
5455   -51509
5456   -12503
5457    43952
5458    37168
5459   -17695
5460   -49622
5461   -15006
5462    40723
5463    41808
5464   -15722
5465   -51108
5466   -14455
5467    38726
5468    41338
5469   -12666
5470   -49363
5471   -19271
5472    39521
5473    43238
5474   -12309
5475   -50527
5476   -20136
5477    36968
5478    44477
5479    -8218
5480   -50522
5481   -22210
5482    36555
5483    45400
5484    -7454
5485   -49533
5486   -24174
5487    33965
5488    47354
5489    -4853
5490   -51381
5491   -26151
5492    33367
5493    46778
5494    -2572
5495   -48176
5496   -28417
5497    32360
5498    47840
5499    -1264
5500   -48834
5501   -27694
5502    30137
5503    47145
5504      712
5505   -47981
5506   -30882
5507    30017
5508    47413
5509      739
5510   -46348
5511   -30922
5512    26138
5513    47955
5514     4381
5515   -46370
5516   -33333
5517    25446
5518    48209
5519     5174
5520   -44484
5521   -34474
5522    22529
5523    49737
5524     8155
5525   -44281
5526   -35481
5527    21826
5528    48992
5529    10804
5530   -42195
5531   -38611
5532    20750
5533    50571
5534    12287
5535   -42928
5536   -37676
5537    17267
5538    49817
5539    14489
5540   -41455
5541   -41963
5542    16134
5543    49675
5544    15674
5545   -39424
5546   -40537
5547    13617
5548    49201
5549    17836
5550   -38790
5551   -41489
5552    12259
5553    49192
5554    19210
5555   -36258
5556   -42619
5557     9877
5558    49141
5559    20459
5560   -35816
5561   -43289
5562     8120
5563    47680
5564    21746
5565   -33455
5566   -44403
5567     6183
5568    48183
5569    24722
5570   -32095
5571   -43809
5572     4022
5573    47546
5574    26138
5575   -31520
5576   -45015
5577     2836
5578    46963
5579    27278
5580   -29681
5581   -47283
5582      865
5583    46517
5584    29703
5585   -28481
5586   -48037
5587    -2672
5588    45476
5589    30800
5590   -25934
5591   -46706
5592    -2141
5593    45310
5594    31548
5595   -25265
5596   -46910
5597    -4316
5598    43457
5599    32798
5600   -24125
5601   -48099
5602    -6690
5603    42816
5604    33168
5605   -21834
5606   -46753
5607    -8607
5608    42315
5609    34947
5610   -20887
5611   -49495
5612   -10438
5613    41082
5614    36187
5615   -17297
5616   -48227
5617   -12138
5618    40683
5619    38185
5620   -16738
5621   -48182
5622   -14680
5623    37609
5624    39395
5625   -13894
5626   -49517
5627   -17758
5628    38892
5629    40249
5630   -11937
5631   -47935
5632   -17957
5633    37069
5634    42226
5635   -11000
5636   -47836
5637   -19388
5638    35715
5639    43101
5640    -8503
5641   -47725
5642   -21147
5643    34351
5644    42320
5645    -7024
5646   -47351
5647   -21915
5648    32508
5649    43825
5650    -5738
5651   -47494
5652   -23382
5653    31282
5654    43749
5655    -3303
5656   -45566
5657   -26083
5658    30862
5659    44830
5660    -1695
5661   -46243
5662   -27020
5663    27235
5664    45299
5665      128
5666   -44926
5667   -29290
5668    27239
5669    46684
5670     1343
5671   -43788
5672   -29977
5673    25208
5674    47053
5675     4705
5676   -42849
5677   -32694
5678    23711
5679    47495
5680     6666
5681   -41993
5682   -33355
5683    20012
5684    47618
5685     8153
5686   -42297
5687   -35237
5688    19972
5689    46531
5690     9210
5691   -40370
5692   -34456
5693    18402
5694    47653
5695    11630
5696   -40465
5697   -35427
5698    17498
5699    46802
5700    14432
5701   -38584
5702   -38182
5703    15679
5704    47905
5705    14766
5706   -36601
5707   -38233
5708    12971
5709    47227
5710    16569
5711   -37046
5712   -39692
5713    11753
5714    46068
5715    18404
5716   -35080
5717   -41122
5718     9690
5719    47092
5720    20404
5721   -33797
5722   -41592
5723     7720
5724    46476
5725    23283
5726   -32249
5727   -43484
5728     5910
5729    46487
5730    24057
5731   -30778
5732   -41963
5733     3568
5734    45955
5735    25924
5736   -30486
5737   -44661
5738     3320
5739    45219
5740    25203
5741   -28646
5742   -42731
5743     -676
5744    44272
5745    28687
5746   -28592
5747   -45239
5748     -243
5749    42967
5750    27385
5751   -25057
5752   -44822
5753    -3025
5754    43826
5755    30405
5756   -24853
5757   -45240
5758    -4014
5759    42038
5760    31765
5761   -21053
5762   -45637
5763    -7482
5764    40588
5765    32123
5766   -20764
5767   -45539
5768    -9497
5769    38577
5770    35828
5771   -18019
5772   -47547
5773   -10818
5774    40728
5775    34876
5776   -16952
5777   -45676
5778   -12929
5779    38064
5780    37360
5781   -16421
5782   -46852
5783   -13567
5784    37006
5785    37018
5786   -12592
5787   -46071
5788   -16109
5789    36962
5790    38420
5791   -13427
5792   -45038
5793   -15839
5794    34763
5795    37886
5796    -9953
5797   -45899
5798   -18671
5799    34175
5800    39090
5801    -9808
5802   -44712
5803   -20510
5804    32055
5805    40532
5806    -6449
5807   -45714
5808   -22516
5809    31319
5810    40183
5811    -4617
5812   -44115
5813   -24004
5814    29384
5815    43162
5816    -2726
5817   -44561
5818   -23792
5819    28255
5820    41673
5821     1072
5822   -43960
5823   -28197
5824    26632
5825    42745
5826      520
5827   -42589
5828   -28623
5829    24733
5830    44096
5831     3158
5832   -42678
5833   -29806
5834    24642
5835    43308
5836     2984
5837   -41452
5838   -29557
5839    21548
5840    46265
5841     5953
5842   -41395
5843   -31641
5844    22674
5845    43171
5846     6935
5847   -38559
5848   -33095
5849    20268
5850    45267
5851     8666
5852   -40215
5853   -33050
5854    17950
5855    44197
5856    11887
5857   -38331
5858   -36074
5859    16392
5860    45580
5861    10409
5862   -37017
5863   -35699
5864    12832
5865    44700
5866    15702
5867   -35645
5868   -37571
5869    12986
5870    44496
5871    15530
5872   -33294
5873   -39425
5874     9711
5875    45496
5876    19017
5877   -34627
5878   -37493
5879     8084
5880    43815
5881    18834
5882   -31191
5883   -41116
5884     6486
5885    44185
5886    19829
5887   -30896
5888   -38827
5889     6529
5890    43180
5891    21679
5892   -29970
5893   -41162
5894     4963
5895    44302
5896    22671
5897   -27897
5898   -40563
5899     1939
5900    42953
5901    25792
5902   -27986
5903   -40765
5904     1771
5905    40413
5906    24976
5907   -24736
5908   -42246
5909    -3194
5910    41857
5911    28107
5912   -25399
5913   -42075
5914    -2107
5915    39592
5916    29663
5917   -21432
5918   -44978
5919    -5706
5920    41080
5921    30081
5922   -21622
5923   -42147
5924    -7187
5925    37843
5926    33679
5927   -20151
5928   -45113
5929    -7035
5930    39075
5931    30412
5932   -18968
5933   -43074
5934   -10775
5935    36736
5936    34706
5937   -17997
5938   -44727
5939    -9625
5940    37217
5941    32410
5942   -14235
5943   -43276
5944   -12602
5945    35556
5946    36296
5947   -14910
5948   -42962
5949   -13626
5950    33294
5951    35422
5952   -11447
5953   -44290
5954   -16130
5955    34056
5956    36827
5957   -10376
5958   -42957
5959   -17680
5960    31004
5961    37926
5962    -6935
5963   -44316
5964   -19439
5965    31074
5966    38644
5967    -5941
5968   -42200
5969   -22450
5970    29040
5971    40971
5972    -4864
5973   -43103
5974   -21222
5975    28252
5976    39801
5977    -1026
5978   -40663
5979   -24408
5980    27834
5981    40624
5982    -2457
5983   -41311
5984   -23240
5985    24429
5986    40597
5987      780
5988   -41245
5989   -25751
5990    25777
5991    40945
5992     1671
5993   -39505
5994   -27173
5995    21957
5996    43313
5997     3740
5998   -41029
5999   -29204
6000    22142
6001    40497
6002     6533
6003   -37741
6004   -30771
6005    19298
6006    42973
6007     6617
6008   -37649
6009   -30598
6010    17115
6011    42167
6012     9044
6013   -35679
6014   -33817
6015    17466
6016    43342
6017     9203
6018   -35897
6019   -33437
6020    13814
6021    42269
6022    13384
6023   -35194
6024   -35128
6025    14688
6026    42209
6027    12744
6028   -33338
6029   -35107
6030    11190
6031    42989
6032    16242
6033   -32498
6034   -35420
6035    12087
6036    40947
6037    15291
6038   -31497
6039   -37403
6040     8570
6041    43558
6042    17479
6043   -32086
6044   -36714
6045     6484
6046    41675
6047    19239
6048   -30177
6049   -39504
6050     5741
6051    42333
6052    20505
6053   -27179
6054   -38366
6055     2119
6056    41488
6057    23020
6058   -27029
6059   -39516
6060     3277
6061    40395
6062    23343
6063   -24516
6064   -39495
6065    -1272
6066    40854
6067    25646
6068   -25163
6069   -39293
6070     -766
6071    37666
6072    26433
6073   -21421
6074   -41826
6075    -2205
6076    39706
6077    27407
6078   -22260
6079   -41040
6080    -4068
6081    37422
6082    29427
6083   -19712
6084   -41282
6085    -4577
6086    37804
6087    29051
6088   -18400
6089   -41505
6090    -8247
6091    37076
6092    31117
6093   -17997
6094   -40814
6095    -7774
6096    35520
6097    30602
6098   -14842
6099   -41502
6100   -11744
6101    35061
6102    33247
6103   -15724
6104   -41240
6105   -12969
6106    31912
6107    33225
6108   -11100
6109   -42539
6110   -14674
6111    33544
6112    33664
6113   -10854
6114   -40676
6115   -16708
6116    30273
6117    36305
6118    -8855
6119   -42270
6120   -16655
6121    30359
6122    35298
6123    -8139
6124   -40241
6125   -17934
6126    29577
6127    37882
6128    -6482
6129   -40220
6130   -17844
6131    28010
6132    37995
6133    -4631
6134   -41460
6135   -21266
6136    28604
6137    37093
6138    -3533
6139   -39495
6140   -21137
6141    24883
6142    39131
6143    -1325
6144   -40318
6145   -23228
6146    25484
6147    38550
6148      123
6149   -37481
6150   -24798
6151    22115
6152    39685
6153     1275
6154   -39210
6155   -25823
6156    21438
6157    38435
6158     4468
6159   -36302
6160   -27604
6161    19765
6162    41265
6163     4810
6164   -37503
6165   -28214
6166    17608
6167    39524
6168     8059
6169   -35417
6170   -29886
6171    17860
6172    40281
6173     6351
6174   -34630
6175   -30065
6176    15492
6177    41355
6178    10403
6179   -34991
6180   -31880
6181    15639
6182    40405
6183     9997
6184   -32772
6185   -32619
6186    12185
6187    40915
6188    12907
6189   -33596
6190   -33709
6191    11767
6192    39447
6193    13556
6194   -30346
6195   -34619
6196    10241
6197    40585
6198    15418
6199   -30765
6200   -34269
6201     6727
6202    39180
6203    18390
6204   -28742
6205   -37394
6206     6312
6207    39451
6208    17800
6209   -27373
6210   -35847
6211     4715
6212    40038
6213    19451
6214   -27550
6215   -36622
6216     4358
6217    39468
6218    20136
6219   -25422
6220   -37133
6221     1473
6222    39002
6223    21490
6224   -25299
6225   -37534
6226      972
6227    38454
6228    23076
6229   -22933
6230   -39047
6231     -331
6232    38225
6233    23974
6234   -22899
6235   -38394
6236    -2484
6237    36214
6238    25952
6239   -20783
6240   -39329
6241    -3940
6242    35912
6243    26348
6244   -19311
6245   -38149
6246    -7075
6247    35871
6248    29246
6249   -18234
6250   -39240
6251    -7065
6252    33624
6253    28007
6254   -14453
6255   -39941
6256    -9334
6257    34775
6258    29349
6259   -15682
6260   -39168
6261    -9898
6262    32447
6263    31473
6264   -12464
6265   -39142
6266   -11111
6267    32934
6268    30975
6269   -12396
6270   -38136
6271   -13392
6272    31077
6273    33400
6274   -11289
6275   -40131
6276   -13987
6277    30536
6278    33308
6279    -9550
6280   -38484
6281   -16447
6282    28751
6283    34671
6284    -7233
6285   -39485
6286   -16613
6287    27773
6288    34837
6289    -6020
6290   -38685
6291   -19811
6292    26796
6293    35904
6294    -3525
6295   -38319
6296   -19594
6297    24624
6298    36126
6299    -1617
6300   -37822
6301   -22420
6302    25157
6303    36047
6304    -1491
6305   -36796
6306   -22822
6307    21711
6308    37509
6309      -36
6310   -37627
6311   -23447
6312    23243
6313    36568
6314     1727
6315   -36436
6316   -25590
6317    20791
6318    37646
6319     2484
6320   -36575
6321   -24884
6322    19678
6323    38626
6324     4674
6325   -35909
6326   -27484
6327    19276
6328    38719
6329     6036
6330   -34136
6331   -27753
6332    15574
6333    38391
6334     8156
6335   -33611
6336   -28799
6337    13948
6338    38380
6339     9395
6340   -31102
6341   -30392
6342    13104
6343    38718
6344    10969
6345   -32248
6346   -30188
6347    11047
6348    38346
6349    13286
6350   -28734
6351   -31442
6352    10098
6353    38757
6354    14268
6355   -29489
6356   -32016
6357     8618
6358    37970
6359    15272
6360   -29630
6361   -33705
6362     8010
6363    38257
6364    15353
6365   -27985
6366   -33378
6367     5532
6368    37790
6369    16758
6370   -27038
6371   -33832
6372     6452
6373    37783
6374    19003
6375   -25989
6376   -35187
6377     2992
6378    39049
6379    19210
6380   -25108
6381   -35832
6382     2289
6383    36685
6384    20716
6385   -22969
6386   -36583
6387      130
6388    37088
6389    22351
6390   -21070
6391   -36386
6392    -1316
6393    35373
6394    24704
6395   -20366
6396   -37507
6397    -1804
6398    34875
6399    24604
6400   -18922
6401   -37311
6402    -4751
6403    34640
6404    26218
6405   -18541
6406   -37630
6407    -5053
6408    33012
6409    26196
6410   -16542
6411   -37001
6412    -7165
6413    32891
6414    27874
6415   -16495
6416   -36312
6417    -7556
6418    32894
6419    29315
6420   -13720
6421   -37583
6422    -9791
6423    32397
6424    30348
6425   -14079
6426   -39124
6427   -11003
6428    30808
6429    30276
6430   -10934
6431   -37732
6432   -13244
6433    30102
6434    31866
6435    -9694
6436   -36464
6437   -14012
6438    27913
6439    32519
6440    -7965
6441   -38014
6442   -16059
6443    26559
6444    31784
6445    -7359
6446   -35961
6447   -16720
6448    26418
6449    33786
6450    -5109
6451   -37681
6452   -17615
6453    25724
6454    33461
6455    -3484
6456   -36476
6457   -18878
6458    24697
6459    33979
6460    -2997
6461   -37100
6462   -19909
6463    23650
6464    35115
6465    -1437
6466   -35598
6467   -20831
6468    22983
6469    34082
6470     -980
6471   -35313
6472   -22442
6473    22225
6474    36238
6475      820
6476   -35066
6477   -22763
6478    19488
6479    35266
6480     4497
6481   -33972
6482   -24518
6483    17726
6484    36046
6485     5446
6486   -32475
6487   -25250
6488    16375
6489    36802
6490     6498
6491   -32871
6492   -27143
6493    14836
6494    35844
6495     7856
6496   -31224
6497   -27923
6498    13496
6499    36760
6500     8991
6501   -31254
6502   -28027
6503    12698
6504    37790
6505     9550
6506   -29984
6507   -29678
6508    11825
6509    37437
6510    10931
6511   -29944
6512   -29253
6513    10713
6514    36831
6515    12850
6516   -27638
6517   -31480
6518     9225
6519    36622
6520    13408
6521   -28210
6522   -32470
6523     7805
6524    35517
6525    15627
6526   -26752
6527   -32121
6528     6168
6529    35936
6530    16752
6531   -25421
6532   -32715
6533     3680
6534    35028
6535    18691
6536   -24380
6537   -33106
6538     3143
6539    35100
6540    19451
6541   -22679
6542   -33305
6543     1011
6544    34730
6545    19847
6546   -20837
6547   -34551
6548     1072
6549    35207
6550    20723
6551   -19982
6552   -34689
6553    -1763
6554    34315
6555    21508
6556   -20315
6557   -35429
6558     -926
6559    33224
6560    23103
6561   -18532
6562   -35382
6563    -3711
6564    33896
6565    24984
6566   -17831
6567   -36253
6568    -5226
6569    32261
6570    25183
6571   -15736
6572   -35552
6573    -7683
6574    31698
6575    25686
6576   -14639
6577   -35263
6578    -7659
6579    30608
6580    28987
6581   -13478
6582   -35855
6583    -9911
6584    29315
6585    27606
6586   -11616
6587   -35111
6588   -12008
6589    28060
6590    30471
6591    -9835
6592   -35369
6593   -12460
6594    28239
6595    29022
6596    -8311
6597   -35615
6598   -13518
6599    26840
6600    29946
6601    -8201
6602   -36397
6603   -14725
6604    26429
6605    31707
6606    -5582
6607   -35721
6608   -15697
6609    26353
6610    31311
6611    -5538
6612   -35296
6613   -16771
6614    24411
6615    32127
6616    -3560
6617   -35815
6618   -17757
6619    23978
6620    31534
6621    -1832
6622   -34606
6623   -20490
6624    21950
6625    33010
6626     -886
6627   -33844
6628   -20061
6629    20656
6630    34520
6631     2125
6632   -32754
6633   -22984
6634    19056
6635    34413
6636     1810
6637   -32504
6638   -22068
6639    17801
6640    33461
6641     3828
6642   -32463
6643   -25404
6644    18379
6645    35486
6646     4934
6647   -31465
6648   -23936
6649    16002
6650    35148
6651     6544
6652   -30892
6653   -26085
6654    15437
6655    34486
6656     6808
6657   -30738
6658   -26001
6659    13464
6660    35927
6661     8176
6662   -29598
6663   -27506
6664    13103
6665    33998
6666     9314
6667   -28310
6668   -28294
6669    10959
6670    35786
6671    11157
6672   -27965
6673   -28670
6674     9023
6675    34112
6676    13195
6677   -27359
6678   -30074
6679     8843
6680    35044
6681    13550
6682   -24884
6683   -29320
6684     5830
6685    34101
6686    15153
6687   -25531
6688   -31313
6689     6278
6690    34019
6691    16548
6692   -23916
6693   -31733
6694     3737
6695    35307
6696    18355
6697   -25051
6698   -31304
6699     3127
6700    33781
6701    18927
6702   -22698
6703   -33478
6704     2472
6705    33714
6706    20162
6707   -21610
6708   -32259
6709      414
6710    32738
6711    20824
6712   -19594
6713   -34471
6714      136
6715    32472
6716    21365
6717   -18960
6718   -33203
6719    -2208
6720    31633
6721    23341
6722   -18288
6723   -34068
6724    -3106
6725    31351
6726    24142
6727   -15508
6728   -33102
6729    -6622
6730    31233
6731    25098
6732   -16248
6733   -33152
6734    -6317
6735    29565
6736    25269
6737   -13744
6738   -33919
6739    -8922
6740    30485
6741    26007
6742   -12802
6743   -34391
6744    -9442
6745    27525
6746    27112
6747   -12006
6748   -34866
6749    -9934
6750    29235
6751    27342
6752   -11008
6753   -33845
6754   -11892
6755    26760
6756    28896
6757    -9470
6758   -34503
6759   -12293
6760    26294
6761    28185
6762    -6930
6763   -33697
6764   -14711
6765    25369
6766    29386
6767    -5342
6768   -34107
6769   -14580
6770    23288
6771    30177
6772    -3571
6773   -34191
6774   -17512
6775    23430
6776    30713
6777    -3801
6778   -32763
6779   -18008
6780    20788
6781    30968
6782    -1758
6783   -33282
6784   -18439
6785    21596
6786    31706
6787     -379
6788   -32177
6789   -19973
6790    19523
6791    31876
6792      306
6793   -32884
6794   -19178
6795    19043
6796    32813
6797     1494
6798   -31865
6799   -22201
6800    18369
6801    33315
6802     2702
6803   -31812
6804   -21261
6805    16539
6806    33363
6807     4565
6808   -29977
6809   -24699
6810    15207
6811    33170
6812     5306
6813   -29720
6814   -23873
6815    13631
6816    33088
6817     6867
6818   -29395
6819   -25094
6820    12774
6821    32307
6822     8637
6823   -27251
6824   -26009
6825    10943
6826    34384
6827     8872
6828   -27293
6829   -26444
6830    10498
6831    32832
6832    10762
6833   -25693
6834   -27860
6835     9074
6836    34745
6837    11768
6838   -25564
6839   -29278
6840     7867
6841    32875
6842    14434
6843   -24700
6844   -29105
6845     7171
6846    34568
6847    13885
6848   -24410
6849   -29341
6850     4821
6851    32856
6852    16101
6853   -23358
6854   -29954
6855     5121
6856    31949
6857    16491
6858   -21778
6859   -31215
6860     2516
6861    32639
6862    17117
6863   -21231
6864   -29778
6865     2454
6866    30955
6867    17617
6868   -19024
6869   -31719
6870     -568
6871    31610
6872    20050
6873   -18770
6874   -31562
6875    -1848
6876    29750
6877    20800
6878   -16401
6879   -32503
6880    -2177
6881    30178
6882    21466
6883   -16139
6884   -31711
6885    -4358
6886    30877
6887    21686
6888   -17066
6889   -31596
6890    -4052
6891    29286
6892    22533
6893   -13587
6894   -32619
6895    -6775
6896    28888
6897    24004
6898   -13352
6899   -32401
6900    -6725
6901    27518
6902    25270
6903   -11120
6904   -32836
6905    -8710
6906    27534
6907    25405
6908   -10426
6909   -33105
6910    -9224
6911    25177
6912    26344
6913    -8752
6914   -32072
6915   -11124
6916    26233
6917    26590
6918    -7922
6919   -32451
6920   -12306
6921    23630
6922    27836
6923    -6121
6924   -32362
6925   -12863
6926    24212
6927    27092
6928    -5587
6929   -31431
6930   -14748
6931    22623
6932    29493
6933    -5702
6934   -31665
6935   -14848
6936    22253
6937    29313
6938    -3071
6939   -31202
6940   -16345
6941    22668
6942    30127
6943    -2703
6944   -31170
6945   -17569
6946    19576
6947    30769
6948     -441
6949   -31929
6950   -18665
6951    18909
6952    30416
6953      -17
6954   -30191
6955   -19458
6956    17994
6957    31257
6958     2116
6959   -29764
6960   -20445
6961    16135
6962    30123
6963     2378
6964   -28484
6965   -21859
6966    16146
6967    31607
6968     4583
6969   -28665
6970   -21662
6971    14569
6972    32167
6973     5924
6974   -28479
6975   -22427
6976    13585
6977    31310
6978     7433
6979   -27303
6980   -23791
6981    12266
6982    31303
6983     8234
6984   -26383
6985   -24934
6986    11434
6987    31443
6988     8524
6989   -26426
6990   -25176
6991    10056
6992    32167
6993    10029
6994   -25882
6995   -27077
6996     8923
6997    31084
6998    12749
6999   -24234
7000   -26797
7001     6080
7002    31904
7003    13273
7004   -24986
7005   -27781
7006     5741
7007    29908
7008    14377
7009   -21681
7010   -28187
7011     4589
7012    30569
7013    13085
7014   -21182
7015   -27844
7016     3427
7017    30160
7018    16739
7019   -21340
7020   -28674
7021     1362
7022    30936
7023    15784
7024   -18412
7025   -28970
7026      618
7027    30281
7028    18198
7029   -19119
7030   -30187
7031      847
7032    29300
7033    18070
7034   -18448
7035   -30045
7036     -987
7037    30592
7038    19533
7039   -17619
7040   -30253
7041    -2527
7042    28939
7043    20726
7044   -15980
7045   -31794
7046    -3329
7047    29364
7048    22057
7049   -15177
7050   -30619
7051    -5011
7052    26597
7053    22564
7054   -13171
7055   -31249
7056    -5626
7057    26526
7058    22784
7059   -12322
7060   -30741
7061    -7393
7062    26896
7063    23586
7064   -11637
7065   -30695
7066    -7504
7067    24851
7068    24671
7069   -10858
7070   -29615
7071    -9710
7072    25718
7073    24994
7074    -8781
7075   -30110
7076   -10191
7077    23944
7078    26546
7079    -7104
7080   -31761
7081   -12479
7082    23251
7083    25850
7084    -7178
7085   -31763
7086   -11855
7087    22061
7088    27770
7089    -6133
7090   -29869
7091   -14446
7092    22623
7093    27974
7094    -4163
7095   -30089
7096   -15071
7097    21282
7098    27736
7099    -4560
7100   -30192
7101   -15796
7102    20550
7103    28349
7104    -1400
7105   -29285
7106   -17731
7107    18144
7108    28721
7109    -1262
7110   -29688
7111   -17959
7112    17871
7113    28713
7114      922
7115   -28279
7116   -18838
7117    16736
7118    28602
7119     1633
7120   -28027
7121   -19631
7122    15846
7123    29041
7124     2709
7125   -28885
7126   -21051
7127    14901
7128    30172
7129     3468
7130   -26573
7131   -21207
7132    13205
7133    30086
7134     5710
7135   -28246
7136   -21578
7137    13618
7138    30587
7139     5950
7140   -25810
7141   -23274
7142    11827
7143    30991
7144     6819
7145   -26155
7146   -23344
7147    10143
7148    30320
7149     8313
7150   -24154
7151   -24604
7152    10168
7153    30000
7154     9807
7155   -24481
7156   -25061
7157     7257
7158    29789
7159    11584
7160   -23039
7161   -25740
7162     7118
7163    30005
7164    11502
7165   -22915
7166   -25303
7167     5483
7168    29683
7169    12692
7170   -21726
7171   -26733
7172     5786
7173    29781
7174    14122
7175   -20928
7176   -27353
7177     3258
7178    29910
7179    14929
7180   -19593
7181   -28388
7182     1527
7183    29315
7184    15824
7185   -19217
7186   -29708
7187     1691
7188    30054
7189    15763
7190   -18674
7191   -28973
7192     -231
7193    29174
7194    18837
7195   -17266
7196   -28527
7197    -2063
7198    27511
7199    18790
7200   -15882
7201   -28024
7202    -2877
7203    27299
7204    20149
7205   -14666
7206   -29055
7207    -3031
7208    27430
7209    19829
7210   -13032
7211   -28400
7212    -4866
7213    26313
7214    21564
7215   -13209
7216   -28418
7217    -4651
7218    26396
7219    21933
7220   -11434
7221   -29973
7222    -6157
7223    26378
7224    23722
7225   -12224
7226   -29465
7227    -8076
7228    24561
7229    24597
7230    -9956
7231   -29608
7232    -9004
7233    24227
7234    24987
7235    -9153
7236   -29237
7237   -10498
7238    22392
7239    24274
7240    -7681
7241   -29578
7242   -10147
7243    23071
7244    24967
7245    -6645
7246   -29039
7247   -12552
7248    21720
7249    26053
7250    -5231
7251   -28645
7252   -11984
7253    19830
7254    25677
7255    -4351
7256   -28369
7257   -13953
7258    19583
7259    26552
7260    -3842
7261   -27851
7262   -15611
7263    18737
7264    27730
7265    -1201
7266   -28569
7267   -15798
7268    18199
7269    27458
7270     -723
7271   -28151
7272   -17652
7273    16505
7274    28589
7275       63
7276   -28296
7277   -17989
7278    17855
7279    27171
7280     1729
7281   -27655
7282   -19162
7283    14433
7284    28558
7285     2462
7286   -26497
7287   -19373
7288    13620
7289    28642
7290     3845
7291   -26324
7292   -20637
7293    12654
7294    29373
7295     4891
7296   -24549
7297   -20220
7298    11773
7299    28399
7300     6438
7301   -25465
7302   -21784
7303    10172
7304    28359
7305     6964
7306   -24450
7307   -22621
7308     9758
7309    28679
7310     7078
7311   -24259
7312   -22738
7313     8812
7314    28708
7315     9210
7316   -23428
7317   -24465
7318     7556
7319    29832
7320    10447
7321   -23381
7322   -23687
7323     6575
7324    29541
7325    11610
7326   -21639
7327   -25308
7328     6469
7329    29917
7330    13386
7331   -20440
7332   -26082
7333     3372
7334    28562
7335    14031
7336   -19544
7337   -26604
7338     4017
7339    28208
7340    13285
7341   -18986
7342   -26086
7343     1648
7344    27372
7345    15702
7346   -18059
7347   -26676
7348     2203
7349    26765
7350    16110
7351   -16453
7352   -26607
7353     1492
7354    26379
7355    17039
7356   -15581
7357   -27409
7358     -230
7359    26220
7360    18750
7361   -15140
7362   -27673
7363    -1509
7364    26169
7365    18752
7366   -13562
7367   -27394
7368    -3846
7369    26023
7370    19050
7371   -13969
7372   -28449
7373    -4614
7374    25880
7375    19974
7376   -12418
7377   -28488
7378    -5556
7379    24503
7380    21433
7381   -12447
7382   -28110
7383    -5929
7384    23742
7385    20515
7386    -9468
7387   -28629
7388    -7929
7389    23573
7390    22686
7391    -9163
7392   -27414
7393    -8008
7394    22451
7395    22524
7396    -7654
7397   -28089
7398    -9672
7399    21464
7400    23594
7401    -8677
7402   -27743
7403   -10439
7404    20597
7405    24496
7406    -5586
7407   -28221
7408   -11305
7409    20771
7410    24756
7411    -5032
7412   -27200
7413   -12646
7414    20505
7415    24921
7416    -3511
7417   -28421
7418   -14102
7419    18834
7420    25125
7421    -3139
7422   -26471
7423   -14315
7424    18466
7425    26330
7426    -1453
7427   -28178
7428   -14981
7429    16729
7430    25285
7431    -1415
7432   -26431
7433   -16626
7434    16903
7435    27248
7436      183
7437   -25820
7438   -16556
7439    15701
7440    26682
7441     1852
7442   -25395
7443   -18042
7444    15164
7445    26939
7446     1397
7447   -25137
7448   -18511
7449    13165
7450    27256
7451     3254
7452   -24798
7453   -18909
7454    13147
7455    26285
7456     4157
7457   -24454
7458   -21032
7459    10853
7460    28374
7461     5871
7462   -23693
7463   -21399
7464    10363
7465    27676
7466     6864
7467   -23914
7468   -21717
7469    10350
7470    27968
7471     7799
7472   -21357
7473   -22202
7474     8012
7475    27644
7476     8945
7477   -21544
7478   -23452
7479     8761
7480    27211
7481     9275
7482   -20670
7483   -23239
7484     6288
7485    27563
7486    11262
7487   -21422
7488   -23688
7489     5324
7490    26735
7491    11395
7492   -18694
7493   -24531
7494     3301
7495    27077
7496    13267
7497   -20138
7498   -24123
7499     4168
7500    25286
7501    14352
7502   -16994
7503   -26632
7504     2403
7505    26211
7506    13660
7507   -17782
7508   -25526
7509      508
7510    26774
7511    15893
7512   -16220
7513   -27248
7514      804
7515    25974
7516    16705
7517   -14732
7518   -26606
7519    -1991
7520    26253
7521    17531
7522   -14358
7523   -26482
7524    -1700
7525    24652
7526    17430
7527   -13095
7528   -26217
7529    -2779
7530    25395
7531    18029
7532   -12103
7533   -25671
7534    -3757
7535    24115
7536    19168
7537   -12208
7538   -26462
7539    -6191
7540    23739
7541    19716
7542   -10778
7543   -25986
7544    -6053
7545    22581
7546    20359
7547   -10364
7548   -26420
7549    -6531
7550    22738
7551    21202
7552    -9071
7553   -26373
7554    -8619
7555    21992
7556    22666
7557    -7371
7558   -27499
7559    -8565
7560    21349
7561    22836
7562    -6471
7563   -27024
7564   -10194
7565    20342
7566    23475
7567    -6506
7568   -25876
7569   -10268
7570    19626
7571    23448
7572    -4965
7573   -26834
7574   -11973
7575    19806
7576    23595
7577    -3714
7578   -25964
7579   -14394
7580    17127
7581    24491
7582    -2671
7583   -25979
7584   -12902
7585    17419
7586    24590
7587    -1061
7588   -24631
7589   -15134
7590    16451
7591    25222
7592    -1054
7593   -26162
7594   -15575
7595    15234
7596    25682
7597     -203
7598   -23969
7599   -17130
7600    15434
7601    25895
7602     1797
7603   -24325
7604   -16993
7605    13678
7606    26334
7607     3591
7608   -24222
7609   -18596
7610    13897
7611    26613
7612     3686
7613   -24140
7614   -18447
7615    11281
7616    27323
7617     3950
7618   -23270
7619   -20275
7620    11605
7621    26294
7622     5461
7623   -21414
7624   -20533
7625     9948
7626    26665
7627     5802
7628   -21785
7629   -20478
7630     9250
7631    25407
7632     7458
7633   -22463
7634   -21726
7635     8008
7636    26530
7637     7255
7638   -20543
7639   -20571
7640     6670
7641    25790
7642     9950
7643   -20793
7644   -22501
7645     6103
7646    25798
7647    10296
7648   -19020
7649   -23107
7650     5735
7651    25717
7652    12002
7653   -19860
7654   -24545
7655     3817
7656    26163
7657    12129
7658   -17324
7659   -23206
7660     3185
7661    25885
7662    13967
7663   -18068
7664   -23566
7665     1886
7666    24707
7667    13897
7668   -17203
7669   -25220
7670     1294
7671    25620
7672    14672
7673   -16199
7674   -24124
7675     -668
7676    25323
7677    16057
7678   -14785
7679   -24873
7680    -1404
7681    23917
7682    15960
7683   -14748
7684   -23975
7685    -2361
7686    24124
7687    17065
7688   -13896
7689   -25729
7690    -2170
7691    23111
7692    18316
7693   -12849
7694   -25676
7695    -4196
7696    23514
7697    17865
7698   -11293
7699   -26020
7700    -4399
7701    22247
7702    20343
7703   -10831
7704   -26361
7705    -6002
7706    22554
7707    19387
7708    -9388
7709   -24952
7710    -7145
7711    20962
7712    21883
7713    -8934
7714   -25438
7715    -7784
7716    20973
7717    19956
7718    -7400
7719   -26183
7720    -8532
7721    19092
7722    22644
7723    -6734
7724   -25382
7725    -9124
7726    19612
7727    21585
7728    -5472
7729   -25582
7730   -10428
7731    18941
7732    22950
7733    -4588
7734   -25167
7735   -10767
7736    18758
7737    22699
7738    -3701
7739   -25424
7740   -12157
7741    17606
7742    23383
7743    -3712
7744   -24616
7745   -12856
7746    16882
7747    23829
7748    -1462
7749   -25606
7750   -13049
7751    15603
7752    24615
7753     -587
7754   -23321
7755   -15527
7756    15428
7757    25263
7758      737
7759   -25172
7760   -15722
7761    13960
7762    24230
7763     1577
7764   -24120
7765   -17090
7766    12629
7767    22891
7768     2439
7769   -23164
7770   -16425
7771    10963
7772    24649
7773     2501
7774   -22583
7775   -17397
7776    12276
7777    24355
7778     4048
7779   -21739
7780   -17114
7781    10298
7782    25502
7783     4565
7784   -21469
7785   -19709
7786     9747
7787    24158
7788     6107
7789   -21107
7790   -18741
7791     8007
7792    25454
7793     7443
7794   -21367
7795   -21307
7796     8101
7797    25205
7798     8226
7799   -19336
7800   -20659
7801     6257
7802    25670
7803     8953
7804   -18669
7805   -20765
7806     4647
7807    23516
7808     9060
7809   -19361
7810   -21923
7811     4410
7812    25693
7813    11109
7814   -17663
7815   -22387
7816     3925
7817    24873
7818    11821
7819   -17646
7820   -22221
7821     2929
7822    24669
7823    12142
7824   -14904
7825   -23561
7826     2585
7827    24113
7828    12972
7829   -16512
7830   -22635
7831      528
7832    24294
7833    14040
7834   -14824
7835   -24210
7836      405
7837    24101
7838    14861
7839   -15294
7840   -23030
7841    -2017
7842    22937
7843    15487
7844   -13201
7845   -24167
7846    -1696
7847    23093
7848    16140
7849   -13684
7850   -24280
7851    -3253
7852    21697
7853    17362
7854   -11255
7855   -23984
7856    -3555
7857    22187
7858    18500
7859   -10814
7860   -24728
7861    -4426
7862    21642
7863    18339
7864    -9929
7865   -25979
7866    -5582
7867    20266
7868    18033
7869    -9341
7870   -23810
7871    -6118
7872    20808
7873    18292
7874    -8292
7875   -24210
7876    -7026
7877    18434
7878    20031
7879    -6798
7880   -24712
7881    -8520
7882    20050
7883    19968
7884    -6554
7885   -24666
7886    -9059
7887    18003
7888    20600
7889    -5413
7890   -23621
7891   -10955
7892    18925
7893    21183
7894    -4787
7895   -25145
7896   -11282
7897    16690
7898    23190
7899    -3875
7900   -24131
7901   -12576
7902    15821
7903    22061
7904    -1655
7905   -24135
7906   -12677
7907    15723
7908    23820
7909    -2108
7910   -22773
7911   -12874
7912    15369
7913    22396
7914      153
7915   -23055
7916   -13184
7917    14129
7918    23667
7919     -595
7920   -22274
7921   -15407
7922    13262
7923    23303
7924     1081
7925   -22305
7926   -15236
7927    12568
7928    23665
7929     1726
7930   -22017
7931   -16978
7932    12027
7933    24041
7934     2535
7935   -22543
7936   -16473
7937    11115
7938    23927
7939     4258
7940   -21108
7941   -18070
7942     9982
7943    23261
7944     5818
7945   -21155
7946   -17970
7947     8665
7948    24871
7949     6524
7950   -20540
7951   -18876
7952     8733
7953    23745
7954     7349
7955   -20199
7956   -19081
7957     7143
7958    23433
7959     6760
7960   -18166
7961   -20122
7962     7692
7963    22981
7964     8949
7965   -19281
7966   -20603
7967     5395
7968    24221
7969     8097
7970   -17428
7971   -20528
7972     5417
7973    22848
7974     9844
7975   -17817
7976   -20107
7977     3658
7978    24260
7979    10563
7980   -16472
7981   -22327
7982     2810
7983    22625
7984    11896
7985   -16418
7986   -21592
7987     2238
7988    23247
7989    12238
7990   -14768
7991   -23059
7992     1501
7993    22450
7994    14182
7995   -14883
7996   -21741
7997     -638
7998    23217
7999    13385
8000   -12187
8001   -23663
8002     -740
8003    21822
8004    16248
8005   -13881
8006   -21567
8007    -1837
8008    21330
8009    14393
8010   -11107
8011   -24122
8012    -2742
8013    21816
8014    16734
8015   -12371
8016   -22223
8017    -2598
8018    20919
8019    15849
8020    -9629
8021   -24430
8022    -4688
8023    20842
8024    17200
8025   -10681
8026   -22637
8027    -6130
8028    19462
8029    18045
8030    -8622
8031   -24545
8032    -6092
8033    18128
8034    19955
8035    -8685
8036   -22070
8037    -7878
8038    19458
8039    19792
8040    -5475
8041   -24564
8042    -7238
8043    17860
8044    20921
8045    -6410
8046   -23436
8047    -9060
8048    19068
8049    20567
8050    -5402
8051   -24213
8052    -9181
8053    16423
8054    21592
8055    -4724
8056   -23273
8057   -10440
8058    17386
8059    19241
8060    -2846
8061   -23068
8062   -10002
8063    15146
8064    20984
8065    -3409
8066   -22047
8067   -11888
8068    16741
8069    20319
8070    -1345
8071   -22679
8072   -12229
8073    13016
8074    22233
8075    -1800
8076   -21230
8077   -14332
8078    14304
8079    20346
8080     1938
8081   -22885
8082   -13140
8083    11578
8084    23504
8085      202
8086   -19796
8087   -16131
8088    11642
8089    21887
8090     3079
8091   -23161
8092   -15020
8093    10219
8094    22678
8095     1756
8096   -19752
8097   -17053
8098    10930
8099    22288
8100     4809
8101   -21462
8102   -16123
8103     9103
8104    23844
8105     2810
8106   -18847
8107   -17787
8108     9510
8109    21039
8110     6262
8111   -20286
8112   -17317
8113     7590
8114    23802
8115     5521
8116   -18500
8117   -19435
8118     8407
8119    21514
8120     6890
8121   -16095
##END NTUPLES=NMR FID
##END=
