# Supplementary material for: An untargeted multi-technique metabolomics approach to studying intracellular metabolites of HepG2 cells exposed to 2,3,7,8-tetrachlorodibenzo-p-dioxin
Source: BMC Genomics. 2011 May 20;12:251. doi: 10.1186/1471-2164-12-251 (PMC3141663; doi:10.1186/1471-2164-12-251)
Supplement: Additional file 2 — Metadata and NMR raw data: ZIP file containing: -All NMR raw data (in JCAMP-DX format ".dx") -The metadata on NMR (polars & apolars), LC-MS and GC-MS data sets (as Tab delimited files ".txt"). [file 1471-2164-12-251-S2.ZIP › TE/Ainhoa/SAFETY COPY D Disk/TRABAJO/ARTICLES/ARTICLE Metabolomics TCDD_ACCEPTED/JCAMP_DX_NMR_data_and_all_metadata/NMR_apolar_Ctrol_p11a.2C.dx]

##TITLE=
##JCAMPDX= 6.0         $$ Bruker NMR JCAMP-DX V2.0
##DATA TYPE= NMR FID
##DATA CLASS= NTUPLES
##ORIGIN= Bruker BioSpin GmbH
##OWNER= bruker
$$ 1.72 TOPSPIN		Version 2.1
$$ 2011-04-15 14:29:33.676 +0200  WUR\bruker@RIK1030
$$ Compression mode = fixed
##.OBSERVE FREQUENCY= 400.1319223
##.OBSERVE NUCLEUS= ^1H
##.DELAY= (6, 6)
##.ACQUISITION MODE= SIMULTANEOUS (DQD)
##.ACQUISITION SCHEME= undefined
##.AVERAGES= 128
##.DIGITISER RES= 18
##SPECTROMETER/DATA SYSTEM= avance400
##.PULSE SEQUENCE= zg
##.SOLVENT NAME= CDCl3
##.SHIFT REFERENCE= INTERNAL, CDCl3, 1, 11.01498
##AUDIT TRAIL= $$ (NUMBER, WHEN, WHO, WHERE, PROCESS, VERSION, WHAT)
$$ ##TITLE= Audit trail, TOPSPIN		Version 1.3
$$ ##JCAMPDX= 5.01
$$ ##ORIGIN= Bruker BioSpin GmbH
$$ ##OWNER= bruker
$$ $$ P:/NMR-data/data/Ainhoa_raw_data/nmr/AR210608.2C/1/audita.txt
$$ ##AUDIT TRAIL=  $$ (NUMBER, WHEN, WHO, WHERE, VERSION, WHAT)
(   1,<2008-07-28 14:11:58.376 +0200>,<WUR\bruker>,<RIK1030>,<TOPSPIN 1.3>,
      <created by zg, POWCHK disabled, PULCHK disabled
       configuration hash MD5:
       D1 93 94 B6 6B D6 3B BD 35 EA 0D 0D AE B0 63 FA
       data hash MD5: 16K
       9C FE 2E FA 11 11 C1 0D F8 AC FC 1E 0B 35 00 13>)
(   2,<2011-04-15 14:29:21.988 +0200>,<WUR\bruker>,<RIK1030>,<proc1d>,<TOPSPIN 2.1>,
      <convdta from       1 "NMR_apolar_Ctrol_p11a.2C" "Ainhoa_raw_data" "P:\NMR-data"
       data hash MD5: 16244
       49 F7 B1 69 28 62 37 A0 18 B9 94 BC B0 DB D8 C3>)
$$ ##END=
$$ 
$$ $$ hash MD5
$$ $$ 2D D9 9B FB 0B A8 45 3C B9 D3 BE 2D 52 45 C7 58
##$RELAX= 
##$BRUKER FILE EXP=format.temp
$$ EDIT_PAR COMMAND FILE
$$ 
$$ DI_MODE         LONG
$$ ED_ENTRY        ACQU
$$ ORDER           FILE
$$ 
$$ 
$$ HEADER		"F2 - Acquisition Parameters"
$$ T_NAME		Date_
$$ 		TYPE	R64
$$ 		CLASS	ACQU
$$ 		SUBRANGE 0.0 50000000
$$ 		REL	"Date_=itodate(DATE)"
$$ 		INV_REL	"DATE=datetoi(Date_,DATE)"
$$ 		FORMAT	"%14.0f"
$$ 		TEXT	" "
$$ END
$$ T_NAME		Time
$$ 		TYPE	R32
$$ 		CLASS	ACQU
$$ 		SUBRANGE 0.0 1000000
$$ 		REL	"Time=itotime(DATE)"
$$ 		INV_REL	"DATE=timetoi(Time,DATE)"
$$ 		FORMAT	"%14.2f"
$$ 		TEXT	" "
$$ END
$$ NAME		INSTRUM
$$ 		TEXT	" "
$$ END
$$ NAME		PROBHD
$$ 		FORMAT	"%14.14s"
$$ 		TEXT	" "
$$ END
$$ NAME		PULPROG
$$ 		TEXT	" "
$$ END
$$ NAME		TD
$$ 		TEXT	" "
$$ END
$$ NAME		SOLVENT
$$ 		TEXT	" "
$$ END
$$ NAME		NS
$$ 		TEXT	" "
$$ END
$$ NAME		DS
$$ 		TEXT	" "
$$ END
$$ T_NAME		SWH
$$ 		TYPE	R32
$$ 		CLASS	ACQU
$$ 		SUBRANGE 0.0 1e8
$$ 		REL	"SWH=SW*SFO1"
$$ 		INV_REL "SW=SWH/SFO1"
$$ 		UNIT	"Hz"
$$ 		FORMAT	"%14.3f Hz"
$$ 		TEXT	" "
$$ END
$$ T_NAME          FIDRES
$$                 TYPE    R32
$$                 CLASS   ACQU
$$                 SUBRANGE 0.0 100000
$$                 REL     "FIDRES=SW*SFO1/TD"
$$                 INV_REL "TD = nextpow(SW*SFO1/FIDRES)"
$$ 		UNIT	"Hz"
$$ 		FORMAT	"%14.6f Hz"
$$ 		TEXT	" "
$$ END
$$ T_NAME          AQ
$$ 		TYPE	R32
$$ 		CLASS	ACQU
$$ 		SUBRANGE 0.0 1000
$$ 		REL	"AQ=aqcalc(SW,SFO1,TD,DIGTYP)"
$$ 		INV_REL	"TD=tdcalc(SW,SFO1,1.0e6*AQ,DIGTYP)"
$$ 		UNIT	"sec"
$$ 		FORMAT	"%14.7f sec"
$$ 		TEXT	" "
$$ END
$$ NAME		RG
$$ 		TEXT	" "
$$ END
$$ T_NAME          DW
$$ 		TYPE	R32
$$ 		CLASS	ACQU
$$ 		SUBRANGE 0.0 1000000
$$ 		REL	"DW=1/(2*SW*SFO1)"
$$ 		INV_REL	"SW=1000000/(2*(0.005+DW)*SFO1)"
$$ 		UNIT	"usec"
$$ 		FORMAT	"%14.3lf usec"
$$ 		TEXT	" "
$$ END
$$ NAME		DE
$$ 		FORMAT	"%14.2f usec"
$$ 		TEXT	" "
$$ END
$$ NAME		TE
$$ 		FORMAT	"%14.1f K"
$$ 		TEXT	" "
$$ END
$$ T_NAME		D1
$$ 		TYPE	R32
$$ 		CLASS	ACQU
$$ 		SUBRANGE 0.0 1e38
$$ 		REL	"D1=D[1]"
$$ 		INV_REL	"D[1]=D1"
$$ 		UNIT	"sec"
$$ 		FORMAT	"%14.8f sec"
$$ 		TEXT	" "
$$ END
$$ NAME		TD0
$$ 		TEXT	" "
$$ END
$$ HEADER		"======== CHANNEL f1 ========"
$$ NAME		NUC1
$$ 		NONEDIT
$$ 		TEXT	" "
$$ END
$$ T_NAME		P1
$$ 		TYPE	R32
$$ 		CLASS	ACQU
$$ 		SUBRANGE 0.0 1.0e10
$$ 		REL	"P1=P[1]"
$$ 		INV_REL	"P[1]=P1"
$$ 		UNIT	"usec"
$$ 		FORMAT	"%14.2f usec"
$$ 		TEXT	" "
$$ END
$$ T_NAME		PL1
$$ 		TYPE	R32
$$ 		CLASS	ACQU
$$ 		SUBRANGE -6.0 1e38
$$ 		REL	"PL1=PL[1]"
$$ 		INV_REL	"PL[1]=PL1"
$$ 		UNIT	"dB"
$$ 		FORMAT	"%14.2f dB"
$$ 		TEXT	" "
$$ END
$$ NAME		SFO1
$$ 		FORMAT	"%14.7f MHz"
$$ 		TEXT	" "
$$ END
##$RELAX= 
##$BRUKER FILE EXP=scon
$$ ##TITLE= Parameter file, TOPSPIN		Version 1.3
$$ ##JCAMPDX= 5.0
$$ ##DATATYPE= Parameter Values
$$ ##ORIGIN= Bruker BioSpin GmbH
$$ ##OWNER= bruker
$$ $$ 2008-07-28 14:03:43.242 +0200  WUR\bruker@RIK1030
$$ $$ P:/NMR-data/data/Ainhoa_raw_data/nmr/AR210608.2C/1/scon
$$ ##$BLKPA= (0..15)
3 3 3 3 3 3 3 3 3 3 3 3 3 3 3 3 
$$ ##$BLKTR= (0..15)
3 3 3 3 3 3 3 3 3 3 3 3 3 3 3 3 
$$ ##$DE1= 2
$$ ##$DE2= 2
$$ ##$DEADC= 4
$$ ##$DEPA= 2
$$ ##$DERX= 3
$$ ##$PHASP4= (0..15)
0.5 0.5 0.5 0.5 0.5 0.5 0.5 0.5 0.5 0.5 0.5 0.5 0.5 0.5 0.5 0.5 
$$ ##$PHASPR= (0..15)
3 3 3 3 3 3 3 3 3 3 3 3 3 3 3 3 
$$ ##$SHAPPR= (0..15)
1.6 1.6 1.6 1.6 1.6 1.6 1.6 1.6 1.6 1.6 1.6 1.6 1.6 1.6 1.6 1.6 
$$ ##END=
##$RELAX= 
##$BRUKER FILE EXP=pulseprogram
$$ # 1 "C:/Bruker/TOPSPIN/exp/stan/nmr/lists/pp/zg"
$$ ;zg
$$ ;avance-version (06/11/09)
$$ ;1D sequence
$$ ;
$$ ;$CLASS=HighRes
$$ ;$DIM=1D
$$ ;$TYPE=
$$ ;$SUBTYPE=
$$ ;$COMMENT=
$$ 
$$ 
$$ # 1 "C:/Bruker/TOPSPIN/exp/stan/nmr/lists/pp/Avance.incl" 1
$$ ;Avance2.incl
$$ ;   for 1
$$ ;
$$ ;avance-version (07/01/22)
$$ ;
$$ ;$CLASS=HighRes Incl
$$ ;$COMMENT=
$$ 
$$ 
$$ 
$$ 
$$ 
$$ 
$$ 
$$ 
$$ 
$$ 
$$ 
$$ 
$$ 
$$ 
$$ 
$$ 
$$ 
$$ 
$$ 
$$ 
$$ 
$$ 
$$ 
$$ 
$$ 
$$ 
$$ 
$$ 
$$ 
$$ 
$$ 
$$ 
$$ 
$$ 
$$ 
$$ 
$$ 
$$ 
$$ 
$$ 
$$ 
$$ 
$$ 
$$ 
$$ 
$$ 
$$ 
$$ 
$$ 
$$ 
$$ 
$$ 
$$ 
$$ 
$$ 
$$ 
$$ 
$$ 
$$ 
$$ 
$$ 
$$ 
$$ 
$$ 
$$ 
$$ 
$$ 
$$ 
$$ 
$$ 
$$ 
$$ 
$$ 
$$ 
$$ 
$$ 
$$ 
$$ 
$$ 
$$ 
$$ 
$$ 
$$ 
$$ 
$$ 
$$ 
$$ 
$$ 
$$ 
$$ 
$$ 
$$ 
$$ 
$$ 
$$ 
$$ 
$$ 
$$ 
$$ 
$$ 
$$ 
$$ 
$$ 
$$ 
$$ 
$$ 
$$ 
$$ 
$$ 
$$ 
$$ 
$$ 
$$ 
$$ 
$$ 
$$ 
$$ 
$$ 
$$ 
$$ 
$$ 
$$ 
$$ 
$$ 
$$ 
$$ 
$$ 
$$ 
$$ 
$$ 
$$ 
$$ 
$$ 
$$ ;$Id: Avance2.incl,v 1.10.6.7 2007/01/22 13:54:46 ber Exp $
$$ # 12 "C:/Bruker/TOPSPIN/exp/stan/nmr/lists/pp/zg" 2
$$ 
$$ 
$$ 
$$ "acqt0=-p1*2/3.1416"
$$ 
$$ 
$$ # 1 "mc_line 18 file C:/Bruker/TOPSPIN/exp/stan/nmr/lists/pp/zg expanding definition part of mc command before ze"
$$ define delay MCWRK
$$ define delay MCREST
$$ "MCWRK = 0.500000*30m"
$$ "MCREST = 30m - 30m"
$$ # 18 "C:/Bruker/TOPSPIN/exp/stan/nmr/lists/pp/zg"
$$ 1 ze
$$ # 1 "mc_line 18 file C:/Bruker/TOPSPIN/exp/stan/nmr/lists/pp/zg expanding definition of mc command after ze"
$$ # 19 "C:/Bruker/TOPSPIN/exp/stan/nmr/lists/pp/zg"
$$ # 1 "mc_line 19 file C:/Bruker/TOPSPIN/exp/stan/nmr/lists/pp/zg expanding start label for mc command"
$$ 2 MCWRK  * 2
$$ LBLF0, MCREST
$$ # 20 "C:/Bruker/TOPSPIN/exp/stan/nmr/lists/pp/zg"
$$   d1
$$   p1 ph1
$$   go=2 ph31
$$ # 1 "mc_line 23 file C:/Bruker/TOPSPIN/exp/stan/nmr/lists/pp/zg expanding mc command in line"
$$   MCWRK wr #0
$$   MCWRK zd 
$$   lo to LBLF0 times td0
$$ 
$$ # 24 "C:/Bruker/TOPSPIN/exp/stan/nmr/lists/pp/zg"
$$ exit
$$ 
$$ 
$$ ph1=0 2 2 0 1 3 3 1
$$ ph31=0 2 2 0 1 3 3 1
$$ 
$$ 
$$ ;pl1 : f1 channel - power level for pulse (default)
$$ ;p1 : f1 channel -  high power pulse
$$ ;d1 : relaxation delay; 1-5 * T1
$$ ;NS: 1 * n, total number of scans: NS * TD0
$$ 
$$ 
$$ 
$$ ;$Id: zg,v 1.7.10.2 2006/11/10 11:04:15 ber Exp $
##$RELAX= 
##$BRUKER FILE EXP=uxnmr.par
$$ ##TITLE= Parameter file, TOPSPIN		Version 1.3
$$ ##JCAMPDX= 5.0
$$ ##DATATYPE= Parameter Values
$$ ##ORIGIN= Bruker BioSpin GmbH
$$ ##OWNER= Administrator
$$ $$ 2008-03-03 09:42:28.895 +0100  WUR\bruker@RIK1030
$$ $$ C:/Bruker/TOPSPIN/conf/instr/avance400/uxnmr.par
$$ ##$ACB= 0
$$ ##$ACBTAT= (0..15)
0 88 72 0 0 0 0 0 0 0 0 0 0 0 0 0 
$$ ##$ACBTBA= (0..15)
0 0 0 0 0 0 0 0 0 0 0 0 0 0 0 0 
$$ ##$ACBTCTL= (0..15)
0 0 0 0 0 0 0 0 0 0 0 0 0 0 0 0 
$$ ##$ACBTDI= (0..15)
0 102 102 0 0 0 0 0 0 0 0 0 0 0 0 0 
$$ ##$ACBTDM= (0..15)
0 10 10 0 0 0 0 0 0 0 0 0 0 0 0 0 
$$ ##$ACBTFHI= (0..15)
0 400 400 0 0 0 0 0 0 0 0 0 0 0 0 0 
$$ ##$ACBTFL= (0..15)
0 73 74 0 0 0 0 0 0 0 0 0 0 0 0 0 
$$ ##$ACBTFLO= (0..15)
0 14 14 0 0 0 0 0 0 0 0 0 0 0 0 0 
$$ ##$ACBTOUT= (0..15)
0 1 2 0 0 0 0 0 0 0 0 0 0 0 0 0 
$$ ##$ACBTPO= (0..15)
0 150000 60000 0 0 0 0 0 0 0 0 0 0 0 0 0 
$$ ##$ACBTPW= (0..15)
0 10 10 0 0 0 0 0 0 0 0 0 0 0 0 0 
$$ ##$ACBTSB= (0..15)
0 0 0 0 0 0 0 0 0 0 0 0 0 0 0 0 
$$ ##$ACBTY= <no>
$$ ##$AQSBDHW= (0..31)
255 255 1 4 4 255 255 255 0 0 255 255 255 255 255 255 255 255 255 0 255 
255 255 255 255 255 255 255 255 255 255 255 
$$ ##$AQSBDID= (0..31)
255 255 88 83 83 255 255 255 65 67 255 255 255 255 255 255 255 255 255 
66 255 255 255 255 255 255 255 255 255 255 255 255 
$$ ##$AQSBDNO= (0..31)
255 255 1 1 2 255 255 255 1 1 255 255 255 255 255 255 255 255 255 1 255 
255 255 255 255 255 255 255 255 255 255 255 
$$ ##$AQSBDTY= (0..31)
255 255 3 16 16 255 255 255 5 9 255 255 255 255 255 255 255 255 255 7 
255 255 255 255 255 255 255 255 255 255 255 255 
$$ ##$AQSBUAD= (0..31)
255 255 52 36 37 255 255 255 54 26 255 255 255 255 255 255 255 255 255 
32 255 255 255 255 255 255 255 255 255 255 255 255 
$$ ##$AQSECL= (0..31)
255 255 2 3 3 255 255 255 5 2 255 255 255 255 255 255 255 255 255 255 
255 255 255 255 255 255 255 255 255 255 255 255 
$$ ##$AQSECLS= (0..31)
255 255 3 2 2 255 255 255 0 0 255 255 255 255 255 255 255 255 255 255 
255 255 255 255 255 255 255 255 255 255 255 255 
$$ ##$ATT19F= (0..1)
0 0 
$$ ##$ATT1H= (0..1)
0 0 
$$ ##$ATT3H= (0..1)
0 0 
$$ ##$ATTX= (0..1)
0 0 
$$ ##$ATTY= (0..1)
0 0 
$$ ##$ATTZ= (0..1)
0 0 
$$ ##$BACSAIR= no
$$ ##$BACSCAP= 60
$$ ##$BACSDEL= 10
$$ ##$BACSFCM= no
$$ ##$BACSOPT= <>
$$ ##$BACSTY= <tty08>
$$ ##$BARPTY= <no>
$$ ##$BFREQ= 400.13
$$ ##$BIRDS= yes
$$ ##$BMPC= 0
$$ ##$BMPCTY= <no>
$$ ##$BPSUTY= <no>
$$ ##$BSMS= 1
$$ ##$BSMSTY= <tty02>
$$ ##$CFASMOD= (0..7)
1 1 1 1 1 1 1 1 
$$ ##$CFASMUL= (0..7)
1 1 1 1 1 1 1 1 
$$ ##$CNFTXDR= (0..7)
6 6 0 0 0 0 0 0 
$$ ##$COMDIG2= 0
$$ ##$CPDBTY= <no>
$$ ##$CRCOTY= <no>
$$ ##$DATSTAT= no
$$ ##$DIGI140= (0..7)
0 0 0 0 0 0 0 0 
$$ ##$DIGIB12= (0..7)
0 0 0 0 0 0 0 0 
$$ ##$DIGIB16= (0..7)
0 0 0 0 0 0 0 0 
$$ ##$DIGIFA= (0..7)
0 0 0 0 0 0 0 0 
$$ ##$DIGIHA= (0..7)
0 0 0 0 0 0 0 0 
$$ ##$DIGIHAF= (0..7)
0 0 0 0 0 0 0 0 
$$ ##$DIGIHRD= (0..7)
0 0 0 0 0 0 0 0 
$$ ##$DIGIIA= (0..7)
0 0 0 0 0 0 0 0 
$$ ##$DIGIO16= (0..7)
0 0 0 0 0 0 0 0 
$$ ##$DIGISA= (0..7)
1 0 0 0 0 0 0 0 
$$ ##$DIGISAF= (0..7)
0 0 0 0 0 0 0 0 
$$ ##$DIGISL= (0..7)
0 0 0 0 0 0 0 0 
$$ ##$DIGITYI= (0..7)
0 0 0 0 0 0 0 0 
$$ ##$DIGITYP= (0..7)
0 0 0 0 0 0 0 0 
$$ ##$DIGITZ= 0
$$ ##$DRU= no
$$ ##$FCUMEM= (0..7)
2093056 2093056 0 0 0 0 0 0 
$$ ##$FCUPAL= (0..7)
260 260 0 0 0 0 0 0 
$$ ##$FQMIX= 0
$$ ##$FUNCMOD= <>
$$ ##$GCUTYPE= 2
$$ ##$GTUTY= <no>
$$ ##$HFAC= 3
$$ ##$HPCU= 0
$$ ##$HPCUTY= <no>
$$ ##$HPTXLP= (0..3)
-1 -1 -1 -1 
$$ ##$HPTXPI= (0..3)
0 0 0 0 
$$ ##$HPTXPO= (0..3)
0 0 0 0 
$$ ##$HPTXTY= (0..3)
0 0 0 0 
$$ ##$IF451= 0
$$ ##$IFREQ= 1
$$ ##$INTFPR= 0
$$ ##$IPSO= no
$$ ##$LOCKTY= <tty03>
$$ ##$LOCSWID= 0
$$ ##$M2FAC= 0
$$ ##$MASTY= <no>
$$ ##$MEMPRM= 0
$$ ##$MHFAC= 0
$$ ##$MXFAC= 0
$$ ##$NAMPD1= <2H>
$$ ##$NAMPD10= <>
$$ ##$NAMPD11= <>
$$ ##$NAMPD12= <>
$$ ##$NAMPD13= <>
$$ ##$NAMPD14= <>
$$ ##$NAMPD15= <>
$$ ##$NAMPD16= <>
$$ ##$NAMPD2= <X-BB19F_2HS>
$$ ##$NAMPD3= <1H>
$$ ##$NAMPD4= <>
$$ ##$NAMPD5= <>
$$ ##$NAMPD6= <>
$$ ##$NAMPD7= <>
$$ ##$NAMPD8= <>
$$ ##$NAMPD9= <>
$$ ##$NFCU= 2
$$ ##$NMRCH= 0
$$ ##$NMRMEM= 0
$$ ##$NRCU= 1
$$ ##$NROUT= 1
$$ ##$PAMPF1= (0..15)
75 99 67 27 0 0 0 12 117 46 8 118 1 0 0 0 
$$ ##$PAMPF2= (0..15)
0 0 0 0 0 0 0 0 0 0 0 0 0 0 0 0 
$$ ##$PAMPF3= (0..15)
0 0 0 0 0 0 0 0 0 0 0 0 0 0 0 0 
$$ ##$PAMPF4= (0..15)
0 0 0 0 0 0 0 0 0 0 0 0 0 0 0 0 
$$ ##$PAMPF5= (0..15)
0 0 0 0 0 0 0 0 0 0 0 0 0 0 0 0 
$$ ##$PAMPF6= (0..15)
0 0 0 0 0 0 0 0 0 0 0 0 0 0 0 0 
$$ ##$PAMPF7= (0..15)
0 0 0 0 0 0 0 0 0 0 0 0 0 0 0 0 
$$ ##$PAMPF8= (0..15)
0 0 0 0 0 0 0 0 0 0 0 0 0 0 0 0 
$$ ##$PH4= 0
$$ ##$PHF4TY= <no>
$$ ##$POWCHK= no
$$ ##$PRAMD1= (0..7)
0 1048576 0 0 0 1048576 0 0 
$$ ##$PRAMD10= (0..7)
0 0 0 0 0 0 0 0 
$$ ##$PRAMD11= (0..7)
0 0 0 0 0 0 0 0 
$$ ##$PRAMD12= (0..7)
0 0 0 0 0 0 0 0 
$$ ##$PRAMD13= (0..7)
0 0 0 0 0 0 0 0 
$$ ##$PRAMD14= (0..7)
0 0 0 0 0 0 0 0 
$$ ##$PRAMD15= (0..7)
0 0 0 0 0 0 0 0 
$$ ##$PRAMD16= (0..7)
0 0 0 0 0 0 0 0 
$$ ##$PRAMD17= (0..7)
0 0 0 0 0 0 0 0 
$$ ##$PRAMD18= (0..7)
0 0 0 0 0 0 0 0 
$$ ##$PRAMD19= (0..7)
0 0 0 0 0 0 0 0 
$$ ##$PRAMD2= (0..7)
2147483644 2146435071 2147483647 134217727 2147483644 2146435071 2147483647 
134217727 
$$ ##$PRAMD20= (0..7)
0 0 0 0 0 0 0 0 
$$ ##$PRAMD21= (0..7)
0 0 0 0 0 0 0 0 
$$ ##$PRAMD3= (0..7)
2 0 0 0 2 0 0 0 
$$ ##$PRAMD4= (0..7)
2147483644 2146435071 2147483647 134217727 2147483644 2146435071 2147483647 
134217727 
$$ ##$PRAMD5= (0..7)
0 0 0 0 0 0 0 0 
$$ ##$PRAMD6= (0..7)
0 0 0 0 0 0 0 0 
$$ ##$PRAMD7= (0..7)
0 0 0 0 0 0 0 0 
$$ ##$PRAMD8= (0..7)
0 0 0 0 0 0 0 0 
$$ ##$PRAMD9= (0..7)
0 0 0 0 0 0 0 0 
$$ ##$PRAMLED= (0..1)
15 15 
$$ ##$PRAMP1= <tty01>
$$ ##$PRAMP2= <no>
$$ ##$PRAMP3= <no>
$$ ##$PRAMP4= <no>
$$ ##$PRAMP5= <no>
$$ ##$PRAMP6= <no>
$$ ##$PRAMP7= <no>
$$ ##$PRAMP8= <no>
$$ ##$PRAMPTP= 0
$$ ##$PREPTY= <no>
$$ ##$PRESHLD= 0
$$ ##$PTS160= -1
$$ ##$PTSA2X= (0..7)
0 0 0 0 0 0 0 0 
$$ ##$PTSF2X= (0..7)
0 0 0 0 0 0 0 0 
$$ ##$PTSFMX= (0..7)
429.9 429.9 0 0 0 0 0 0 
$$ ##$PULCHK= no
$$ ##$RCUCDS= (0..7)
8388608 0 0 0 0 0 0 0 
$$ ##$RCUCFS= (0..7)
4096 0 0 0 0 0 0 0 
$$ ##$RCUCSS= (0..7)
1048576 0 0 0 0 0 0 0 
$$ ##$RCUI2C1= (0..7)
78 0 0 0 0 0 0 0 
$$ ##$RCUI2C2= (0..7)
0 0 0 0 0 0 0 0 
$$ ##$RCUI2C3= (0..7)
0 0 0 0 0 0 0 0 
$$ ##$RCUI2C4= (0..7)
0 0 0 0 0 0 0 0 
$$ ##$RCUI2C5= (0..7)
0 0 0 0 0 0 0 0 
$$ ##$RCUI2C6= (0..7)
0 0 0 0 0 0 0 0 
$$ ##$RCUI2C7= (0..7)
0 0 0 0 0 0 0 0 
$$ ##$RCUI2C8= (0..7)
0 0 0 0 0 0 0 0 
$$ ##$RDCU= 0
$$ ##$RGTYPE= (0..7)
5 0 0 0 0 0 0 0 
$$ ##$RG_max= (0..7)
46341 0 0 0 0 0 0 0 
$$ ##$RG_min= (0..7)
1 0 0 0 0 0 0 0 
$$ ##$RG_tab1= (0..255)
1 1.1 1.3 1.4 1.6 1.8 2 2.2 2.5 2.8 3.2 3.6 4 4.5 5 5.7 6.3 7.1 8 9 10.1 
11.3 12.7 14.3 16 18 20.2 22.6 25.4 28.5 32 35.9 40.3 45.3 50.8 57 64 
71.8 80.6 90.5 101.6 114 128 143.7 161.3 181 203.2 228.1 256 287.4 322.5 
362 406.4 456.1 512 574.7 645.1 724.1 812.7 912.3 1024 1149.4 1290.2 1448.2 
1625.5 1824.6 2048 2298.8 2580.3 2896.3 3251 3649.1 4096 4597.6 5160.6 
5792.6 6502 7298.2 8192 9195.2 10321.3 11585.2 13004 14596.5 16384 18390.4 
20642.5 23170.5 26008 29193 32768 36780.8 41285.1 46341 -1 -1 -1 -1 -1 
-1 -1 -1 -1 -1 -1 -1 -1 -1 -1 -1 -1 -1 -1 -1 -1 -1 -1 -1 -1 -1 -1 -1 -1 
-1 -1 -1 -1 -1 -1 -1 -1 -1 -1 -1 -1 -1 -1 -1 -1 -1 -1 -1 -1 -1 -1 -1 -1 
-1 -1 -1 -1 -1 -1 -1 -1 -1 -1 -1 -1 -1 -1 -1 -1 -1 -1 -1 -1 -1 -1 -1 -1 
-1 -1 -1 -1 -1 -1 -1 -1 -1 -1 -1 -1 -1 -1 -1 -1 -1 -1 -1 -1 -1 -1 -1 -1 
-1 -1 -1 -1 -1 -1 -1 -1 -1 -1 -1 -1 -1 -1 -1 -1 -1 -1 -1 -1 -1 -1 -1 -1 
-1 -1 -1 -1 -1 -1 -1 -1 -1 -1 -1 -1 -1 -1 -1 -1 -1 -1 -1 -1 -1 -1 -1 -1 
-1 -1 -1 -1 -1 -1 -1 -1 -1 -1 -1 -1 -1 
$$ ##$RG_tab2= (0..255)
-1 -1 -1 -1 -1 -1 -1 -1 -1 -1 -1 -1 -1 -1 -1 -1 -1 -1 -1 -1 -1 -1 -1 -1 
-1 -1 -1 -1 -1 -1 -1 -1 -1 -1 -1 -1 -1 -1 -1 -1 -1 -1 -1 -1 -1 -1 -1 -1 
-1 -1 -1 -1 -1 -1 -1 -1 -1 -1 -1 -1 -1 -1 -1 -1 -1 -1 -1 -1 -1 -1 -1 -1 
-1 -1 -1 -1 -1 -1 -1 -1 -1 -1 -1 -1 -1 -1 -1 -1 -1 -1 -1 -1 -1 -1 -1 -1 
-1 -1 -1 -1 -1 -1 -1 -1 -1 -1 -1 -1 -1 -1 -1 -1 -1 -1 -1 -1 -1 -1 -1 -1 
-1 -1 -1 -1 -1 -1 -1 -1 -1 -1 -1 -1 -1 -1 -1 -1 -1 -1 -1 -1 -1 -1 -1 -1 
-1 -1 -1 -1 -1 -1 -1 -1 -1 -1 -1 -1 -1 -1 -1 -1 -1 -1 -1 -1 -1 -1 -1 -1 
-1 -1 -1 -1 -1 -1 -1 -1 -1 -1 -1 -1 -1 -1 -1 -1 -1 -1 -1 -1 -1 -1 -1 -1 
-1 -1 -1 -1 -1 -1 -1 -1 -1 -1 -1 -1 -1 -1 -1 -1 -1 -1 -1 -1 -1 -1 -1 -1 
-1 -1 -1 -1 -1 -1 -1 -1 -1 -1 -1 -1 -1 -1 -1 -1 -1 -1 -1 -1 -1 -1 -1 -1 
-1 -1 -1 -1 -1 -1 -1 -1 -1 -1 -1 -1 -1 -1 -1 -1 
$$ ##$RG_tab3= (0..255)
-1 -1 -1 -1 -1 -1 -1 -1 -1 -1 -1 -1 -1 -1 -1 -1 -1 -1 -1 -1 -1 -1 -1 -1 
-1 -1 -1 -1 -1 -1 -1 -1 -1 -1 -1 -1 -1 -1 -1 -1 -1 -1 -1 -1 -1 -1 -1 -1 
-1 -1 -1 -1 -1 -1 -1 -1 -1 -1 -1 -1 -1 -1 -1 -1 -1 -1 -1 -1 -1 -1 -1 -1 
-1 -1 -1 -1 -1 -1 -1 -1 -1 -1 -1 -1 -1 -1 -1 -1 -1 -1 -1 -1 -1 -1 -1 -1 
-1 -1 -1 -1 -1 -1 -1 -1 -1 -1 -1 -1 -1 -1 -1 -1 -1 -1 -1 -1 -1 -1 -1 -1 
-1 -1 -1 -1 -1 -1 -1 -1 -1 -1 -1 -1 -1 -1 -1 -1 -1 -1 -1 -1 -1 -1 -1 -1 
-1 -1 -1 -1 -1 -1 -1 -1 -1 -1 -1 -1 -1 -1 -1 -1 -1 -1 -1 -1 -1 -1 -1 -1 
-1 -1 -1 -1 -1 -1 -1 -1 -1 -1 -1 -1 -1 -1 -1 -1 -1 -1 -1 -1 -1 -1 -1 -1 
-1 -1 -1 -1 -1 -1 -1 -1 -1 -1 -1 -1 -1 -1 -1 -1 -1 -1 -1 -1 -1 -1 -1 -1 
-1 -1 -1 -1 -1 -1 -1 -1 -1 -1 -1 -1 -1 -1 -1 -1 -1 -1 -1 -1 -1 -1 -1 -1 
-1 -1 -1 -1 -1 -1 -1 -1 -1 -1 -1 -1 -1 -1 -1 -1 
$$ ##$RG_tab4= (0..255)
-1 -1 -1 -1 -1 -1 -1 -1 -1 -1 -1 -1 -1 -1 -1 -1 -1 -1 -1 -1 -1 -1 -1 -1 
-1 -1 -1 -1 -1 -1 -1 -1 -1 -1 -1 -1 -1 -1 -1 -1 -1 -1 -1 -1 -1 -1 -1 -1 
-1 -1 -1 -1 -1 -1 -1 -1 -1 -1 -1 -1 -1 -1 -1 -1 -1 -1 -1 -1 -1 -1 -1 -1 
-1 -1 -1 -1 -1 -1 -1 -1 -1 -1 -1 -1 -1 -1 -1 -1 -1 -1 -1 -1 -1 -1 -1 -1 
-1 -1 -1 -1 -1 -1 -1 -1 -1 -1 -1 -1 -1 -1 -1 -1 -1 -1 -1 -1 -1 -1 -1 -1 
-1 -1 -1 -1 -1 -1 -1 -1 -1 -1 -1 -1 -1 -1 -1 -1 -1 -1 -1 -1 -1 -1 -1 -1 
-1 -1 -1 -1 -1 -1 -1 -1 -1 -1 -1 -1 -1 -1 -1 -1 -1 -1 -1 -1 -1 -1 -1 -1 
-1 -1 -1 -1 -1 -1 -1 -1 -1 -1 -1 -1 -1 -1 -1 -1 -1 -1 -1 -1 -1 -1 -1 -1 
-1 -1 -1 -1 -1 -1 -1 -1 -1 -1 -1 -1 -1 -1 -1 -1 -1 -1 -1 -1 -1 -1 -1 -1 
-1 -1 -1 -1 -1 -1 -1 -1 -1 -1 -1 -1 -1 -1 -1 -1 -1 -1 -1 -1 -1 -1 -1 -1 
-1 -1 -1 -1 -1 -1 -1 -1 -1 -1 -1 -1 -1 -1 -1 -1 
$$ ##$RG_tab5= (0..255)
-1 -1 -1 -1 -1 -1 -1 -1 -1 -1 -1 -1 -1 -1 -1 -1 -1 -1 -1 -1 -1 -1 -1 -1 
-1 -1 -1 -1 -1 -1 -1 -1 -1 -1 -1 -1 -1 -1 -1 -1 -1 -1 -1 -1 -1 -1 -1 -1 
-1 -1 -1 -1 -1 -1 -1 -1 -1 -1 -1 -1 -1 -1 -1 -1 -1 -1 -1 -1 -1 -1 -1 -1 
-1 -1 -1 -1 -1 -1 -1 -1 -1 -1 -1 -1 -1 -1 -1 -1 -1 -1 -1 -1 -1 -1 -1 -1 
-1 -1 -1 -1 -1 -1 -1 -1 -1 -1 -1 -1 -1 -1 -1 -1 -1 -1 -1 -1 -1 -1 -1 -1 
-1 -1 -1 -1 -1 -1 -1 -1 -1 -1 -1 -1 -1 -1 -1 -1 -1 -1 -1 -1 -1 -1 -1 -1 
-1 -1 -1 -1 -1 -1 -1 -1 -1 -1 -1 -1 -1 -1 -1 -1 -1 -1 -1 -1 -1 -1 -1 -1 
-1 -1 -1 -1 -1 -1 -1 -1 -1 -1 -1 -1 -1 -1 -1 -1 -1 -1 -1 -1 -1 -1 -1 -1 
-1 -1 -1 -1 -1 -1 -1 -1 -1 -1 -1 -1 -1 -1 -1 -1 -1 -1 -1 -1 -1 -1 -1 -1 
-1 -1 -1 -1 -1 -1 -1 -1 -1 -1 -1 -1 -1 -1 -1 -1 -1 -1 -1 -1 -1 -1 -1 -1 
-1 -1 -1 -1 -1 -1 -1 -1 -1 -1 -1 -1 -1 -1 -1 -1 
$$ ##$RG_tab6= (0..255)
-1 -1 -1 -1 -1 -1 -1 -1 -1 -1 -1 -1 -1 -1 -1 -1 -1 -1 -1 -1 -1 -1 -1 -1 
-1 -1 -1 -1 -1 -1 -1 -1 -1 -1 -1 -1 -1 -1 -1 -1 -1 -1 -1 -1 -1 -1 -1 -1 
-1 -1 -1 -1 -1 -1 -1 -1 -1 -1 -1 -1 -1 -1 -1 -1 -1 -1 -1 -1 -1 -1 -1 -1 
-1 -1 -1 -1 -1 -1 -1 -1 -1 -1 -1 -1 -1 -1 -1 -1 -1 -1 -1 -1 -1 -1 -1 -1 
-1 -1 -1 -1 -1 -1 -1 -1 -1 -1 -1 -1 -1 -1 -1 -1 -1 -1 -1 -1 -1 -1 -1 -1 
-1 -1 -1 -1 -1 -1 -1 -1 -1 -1 -1 -1 -1 -1 -1 -1 -1 -1 -1 -1 -1 -1 -1 -1 
-1 -1 -1 -1 -1 -1 -1 -1 -1 -1 -1 -1 -1 -1 -1 -1 -1 -1 -1 -1 -1 -1 -1 -1 
-1 -1 -1 -1 -1 -1 -1 -1 -1 -1 -1 -1 -1 -1 -1 -1 -1 -1 -1 -1 -1 -1 -1 -1 
-1 -1 -1 -1 -1 -1 -1 -1 -1 -1 -1 -1 -1 -1 -1 -1 -1 -1 -1 -1 -1 -1 -1 -1 
-1 -1 -1 -1 -1 -1 -1 -1 -1 -1 -1 -1 -1 -1 -1 -1 -1 -1 -1 -1 -1 -1 -1 -1 
-1 -1 -1 -1 -1 -1 -1 -1 -1 -1 -1 -1 -1 -1 -1 -1 
$$ ##$RG_tab7= (0..255)
-1 -1 -1 -1 -1 -1 -1 -1 -1 -1 -1 -1 -1 -1 -1 -1 -1 -1 -1 -1 -1 -1 -1 -1 
-1 -1 -1 -1 -1 -1 -1 -1 -1 -1 -1 -1 -1 -1 -1 -1 -1 -1 -1 -1 -1 -1 -1 -1 
-1 -1 -1 -1 -1 -1 -1 -1 -1 -1 -1 -1 -1 -1 -1 -1 -1 -1 -1 -1 -1 -1 -1 -1 
-1 -1 -1 -1 -1 -1 -1 -1 -1 -1 -1 -1 -1 -1 -1 -1 -1 -1 -1 -1 -1 -1 -1 -1 
-1 -1 -1 -1 -1 -1 -1 -1 -1 -1 -1 -1 -1 -1 -1 -1 -1 -1 -1 -1 -1 -1 -1 -1 
-1 -1 -1 -1 -1 -1 -1 -1 -1 -1 -1 -1 -1 -1 -1 -1 -1 -1 -1 -1 -1 -1 -1 -1 
-1 -1 -1 -1 -1 -1 -1 -1 -1 -1 -1 -1 -1 -1 -1 -1 -1 -1 -1 -1 -1 -1 -1 -1 
-1 -1 -1 -1 -1 -1 -1 -1 -1 -1 -1 -1 -1 -1 -1 -1 -1 -1 -1 -1 -1 -1 -1 -1 
-1 -1 -1 -1 -1 -1 -1 -1 -1 -1 -1 -1 -1 -1 -1 -1 -1 -1 -1 -1 -1 -1 -1 -1 
-1 -1 -1 -1 -1 -1 -1 -1 -1 -1 -1 -1 -1 -1 -1 -1 -1 -1 -1 -1 -1 -1 -1 -1 
-1 -1 -1 -1 -1 -1 -1 -1 -1 -1 -1 -1 -1 -1 -1 -1 
$$ ##$RG_tab8= (0..255)
-1 -1 -1 -1 -1 -1 -1 -1 -1 -1 -1 -1 -1 -1 -1 -1 -1 -1 -1 -1 -1 -1 -1 -1 
-1 -1 -1 -1 -1 -1 -1 -1 -1 -1 -1 -1 -1 -1 -1 -1 -1 -1 -1 -1 -1 -1 -1 -1 
-1 -1 -1 -1 -1 -1 -1 -1 -1 -1 -1 -1 -1 -1 -1 -1 -1 -1 -1 -1 -1 -1 -1 -1 
-1 -1 -1 -1 -1 -1 -1 -1 -1 -1 -1 -1 -1 -1 -1 -1 -1 -1 -1 -1 -1 -1 -1 -1 
-1 -1 -1 -1 -1 -1 -1 -1 -1 -1 -1 -1 -1 -1 -1 -1 -1 -1 -1 -1 -1 -1 -1 -1 
-1 -1 -1 -1 -1 -1 -1 -1 -1 -1 -1 -1 -1 -1 -1 -1 -1 -1 -1 -1 -1 -1 -1 -1 
-1 -1 -1 -1 -1 -1 -1 -1 -1 -1 -1 -1 -1 -1 -1 -1 -1 -1 -1 -1 -1 -1 -1 -1 
-1 -1 -1 -1 -1 -1 -1 -1 -1 -1 -1 -1 -1 -1 -1 -1 -1 -1 -1 -1 -1 -1 -1 -1 
-1 -1 -1 -1 -1 -1 -1 -1 -1 -1 -1 -1 -1 -1 -1 -1 -1 -1 -1 -1 -1 -1 -1 -1 
-1 -1 -1 -1 -1 -1 -1 -1 -1 -1 -1 -1 -1 -1 -1 -1 -1 -1 -1 -1 -1 -1 -1 -1 
-1 -1 -1 -1 -1 -1 -1 -1 -1 -1 -1 -1 -1 -1 -1 -1 
$$ ##$ROUTER= 3
$$ ##$RX22TY= <tty10>
$$ ##$SCMTY= <no>
$$ ##$SPECTR= 5
$$ ##$SY2FLAG= 0
$$ ##$TFXNUM= 0
$$ ##$TRIPLO2= 0
$$ ##$VTUTY= <tty05>
$$ ##$WBREFAM= (0..15)
100 100 100 100 100 100 100 100 100 100 100 100 100 100 100 100 
$$ ##$WBREFPH= (0..15)
0 0 0 0 0 0 0 0 0 0 0 0 0 0 0 0 
$$ ##$XFAC= 2
$$ ##END=
##$RELAX= 
$$ Bruker specific parameters
$$ --------------------------
##$DU= <P:\NMR-data>
##$EXPNO= 1
##$NAME= <NMR_apolar_Ctrol_p11a.2C>
##$PROCNO= 1
##$TYPE= <nmr>
##$USER= <Ainhoa_raw_data>
##$ACQT0= 0
##$AMP= (0..31)
100 100 100 100 100 100 100 100 100 100 100 100 100 100 100 100 100 100
100 100 100 100 100 100 100 100 100 100 100 100 100 100
##$ANAVPT= -1
##$AQSEQ= 0
##$AQ_mod= 3
##$AUNM= <au_zg>
##$AUTOPOS= <22 >
##$BF1= 400.13
##$BF2= 100.612769
##$BF3= 400.13
##$BF4= 400.13
##$BF5= 500.13
##$BF6= 500.13
##$BF7= 500.13
##$BF8= 500.13
##$BYTORDA= 0
##$CFDGTYP= 0
##$CFRGTYP= 5
##$CHEMSTR= <none>
##$CNST= (0..63)
1 1 145 1 1 1 1 1 1 1 1 1 1 1 1 1 1 1 1 1 1 1 1 1 1 1 1 1 1 1 1 1 1 1 1
1 1 1 1 1 1 1 1 1 1 1 1 1 1 1 1 1 1 1 1 1 1 1 1 1 1 1 1 1
##$CPDPRG= <>
##$CPDPRG1= <>
##$CPDPRG2= <>
##$CPDPRG3= <>
##$CPDPRG4= <mlev>
##$CPDPRG5= <mlev>
##$CPDPRG6= <mlev>
##$CPDPRG7= <mlev>
##$CPDPRG8= <mlev>
##$CPDPRGB= <>
##$CPDPRGT= <>
##$D= (0..63)
0 2 0 0 0 0 0 0 0 0.06 0 0 2e-005 0 0 0 0.0002 0 0 0 0 0 0 0 0 0 0 0 0
0 0 0 0 0 0 0 0 0 0 0 0 0 0 0 0 0 0 0 0 0 0 0 0 0 0 0 0 0 0 0 0 0 0 0
##$DATE= 1217247113
##$DBL= (0..7)
120 120 120 120 120 120 120 120
##$DBP= (0..7)
150 150 150 150 150 150 150 150
##$DBP07= 0
##$DBPNAM0= <>
##$DBPNAM1= <>
##$DBPNAM2= <>
##$DBPNAM3= <>
##$DBPNAM4= <>
##$DBPNAM5= <>
##$DBPNAM6= <>
##$DBPNAM7= <>
##$DBPOAL= (0..7)
0.5 0.5 0.5 0.5 0.5 0.5 0.5 0.5
##$DBPOFFS= (0..7)
0 0 0 0 0 0 0 0
##$DE= 6
##$DECBNUC= <off>
##$DECIM= 24
##$DECNUC= <off>
##$DECSTAT= 4
##$DIGMOD= 0
##$DIGTYP= 7
##$DL= (0..7)
0 120 120 120 120 120 120 120
##$DP= (0..7)
150 150 150 150 150 150 150 150
##$DP07= 0
##$DPNAME0= <>
##$DPNAME1= <>
##$DPNAME2= <>
##$DPNAME3= <>
##$DPNAME4= <>
##$DPNAME5= <>
##$DPNAME6= <>
##$DPNAME7= <>
##$DPOAL= (0..7)
0.5 0.5 0.5 0.5 0.5 0.5 0.5 0.5
##$DPOFFS= (0..7)
0 0 0 0 0 0 0 0
##$DQDMODE= 0
##$DR= 18
##$DS= 4
##$DSLIST= <SSSSSSSSSSSSSSS>
##$DSPFIRM= 0
##$DSPFVS= -1
##$DTYPA= 0
##$EXP= <AID_chl>
##$F1LIST= <111111111111111>
##$F2LIST= <222222222222222>
##$F3LIST= <333333333333333>
##$FCUCHAN= (0..9)
0 2 1 0 0 0 0 0 0 0
##$FL1= 90
##$FL2= 90
##$FL3= 90
##$FL4= 90
##$FOV= 20
##$FQ1LIST= <freqlist>
##$FQ2LIST= <freqlist>
##$FQ3LIST= <freqlist>
##$FQ4LIST= <freqlist>
##$FQ5LIST= <freqlist>
##$FQ6LIST= <freqlist>
##$FQ7LIST= <freqlist>
##$FQ8LIST= <freqlist>
##$FRQLO3= 1882485.02994012
##$FRQLO3N= 0
##$FS= (0..7)
83 83 83 83 83 83 83 83
##$FTLPGN= 0
##$FW= 90000
##$FnMODE= 0
##$FnTYPE= 0
##$GP031= 0
##$GPNAM0= <sine.100>
##$GPNAM1= <sine.100>
##$GPNAM10= <sine.100>
##$GPNAM11= <sine.100>
##$GPNAM12= <sine.100>
##$GPNAM13= <sine.100>
##$GPNAM14= <sine.100>
##$GPNAM15= <sine.100>
##$GPNAM16= <sine.100>
##$GPNAM17= <sine.100>
##$GPNAM18= <sine.100>
##$GPNAM19= <sine.100>
##$GPNAM2= <sine.100>
##$GPNAM20= <sine.100>
##$GPNAM21= <sine.100>
##$GPNAM22= <sine.100>
##$GPNAM23= <sine.100>
##$GPNAM24= <sine.100>
##$GPNAM25= <sine.100>
##$GPNAM26= <sine.100>
##$GPNAM27= <sine.100>
##$GPNAM28= <sine.100>
##$GPNAM29= <sine.100>
##$GPNAM3= <sine.100>
##$GPNAM30= <sine.100>
##$GPNAM31= <sine.100>
##$GPNAM4= <sine.100>
##$GPNAM5= <sine.100>
##$GPNAM6= <sine.100>
##$GPNAM7= <sine.100>
##$GPNAM8= <sine.100>
##$GPNAM9= <sine.100>
##$GPX= (0..31)
0 0 0 0 0 0 0 0 0 0 0 0 0 0 0 0 0 0 0 0 0 0 0 0 0 0 0 0 0 0 0 0
##$GPY= (0..31)
0 0 0 0 0 0 0 0 0 0 0 0 0 0 0 0 0 0 0 0 0 0 0 0 0 0 0 0 0 0 0 0
##$GPZ= (0..31)
0 0 0 0 0 0 0 0 0 0 0 0 0 0 0 0 0 0 0 0 0 0 0 0 0 0 0 0 0 0 0 0
##$GRDPROG= <>
##$GRPDLY= -1
##$HDDUTY= 20
##$HDRATE= 20
##$HGAIN= (0..3)
0 0 0 0
##$HL1= 1
##$HL2= 35
##$HL3= 16
##$HL4= 17
##$HOLDER= 0
##$HPMOD= (0..7)
0 0 0 0 0 0 0 0
##$HPPRGN= 0
##$IN= (0..63)
0.001 0.001 0.001 0.001 0.001 0.001 0.001 0.001 0.001 0.001 0.001 0.001
0.001 0.001 0.001 0.001 0.001 0.001 0.001 0.001 0.001 0.001 0.001 0.001
0.001 0.001 0.001 0.001 0.001 0.001 0.001 0.001 0.001 0.001 0.001 0.001
0.001 0.001 0.001 0.001 0.001 0.001 0.001 0.001 0.001 0.001 0.001 0.001
0.001 0.001 0.001 0.001 0.001 0.001 0.001 0.001 0.001 0.001 0.001 0.001
0.001 0.001 0.001 0.001
##$INF= (0..7)
0 0 0 0 0 0 0 0
##$INP= (0..63)
0 0 0 0 0 0 0 0 0 0 0 0 0 0 0 0 0 0 0 0 0 0 0 0 0 0 0 0 0 0 0 0 0 0 0 0
0 0 0 0 0 0 0 0 0 0 0 0 0 0 0 0 0 0 0 0 0 0 0 0 0 0 0 0
##$INSTRUM= <avance400>
##$L= (0..31)
1 1 1 1 1 1 1 1 1 1 1 1 1 1 1 1 1 1 1 1 1 1 1 1 1 1 1 1 1 1 1 1
##$LFILTER= 100
##$LGAIN= -15
##$LINPSTP= 0
##$LOCKED= yes
##$LOCKFLD= 3186
##$LOCKGN= 118.900001525879
##$LOCKPOW= -35
##$LOCKPPM= 7.23999977111816
##$LOCNUC= <2H>
##$LOCPHAS= 356
##$LOCSHFT= yes
##$LOCSW= 0
##$LTIME= 0.200000002980232
##$MASR= 4200
##$MASRLST= <masrlst>
##$NBL= 1
##$NC= -2
##$NLOGCH= 1
##$NS= 128
##$NUC1= <1H>
##$NUC2= <13C>
##$NUC3= <off>
##$NUC4= <off>
##$NUC5= <off>
##$NUC6= <off>
##$NUC7= <off>
##$NUC8= <off>
##$NUCLEI= 0
##$NUCLEUS= <off>
##$O1= 1922.3
##$O2= 4979.85804243228
##$O3= 1900.52349393
##$O4= 1900.52349393
##$O5= 0
##$O6= 0
##$O7= 0
##$O8= 0
##$OBSCHAN= (0..9)
0 0 0 0 0 0 0 0 0 0
##$OVERFLW= 0
##$P= (0..63)
7.6 7.6 15.2 14.9 29.8 16.5 25 50 0 0 0 0 0 0 0 200000 1000 2500 0 600
2500 0 0 0 0 200 0 7.6 1000 0 0 0 0 0 0 0 0 0 0 0 0 0 0 0 0 0 0 0 0 0 0
0 0 0 0 0 0 0 0 0 0 0 0 0
##$PACOIL= (0..15)
0 0 0 0 0 0 0 0 0 0 0 0 0 0 0 0
##$PAPS= 2
##$PARMODE= 0
##$PCPD= (0..9)
100 100 70 100 100 100 100 100 100 100
##$PHCOR= (0..31)
0 0 0 0 0 0 0 0 0 0 0 0 0 0 0 0 0 0 0 0 0 0 0 0 0 0 0 0 0 0 0 0
##$PHLIST= <>
##$PHP= 1
##$PH_ref= 0
##$PL= (0..63)
120 0 -4 120 120 120 120 120 120 60 10.34 22.38 9 120 120 120 120 120 0
120 120 120 120 120 120 120 120 22.38 120 120 9 120 120 120 120 120 120
120 120 120 120 120 120 120 120 120 120 120 120 120 120 120 120 120 120
120 120 120 120 120 120 120 120 120
##$PLSTEP= 0.1
##$PLSTRT= -6
##$POWMOD= 0
##$PQPHASE= 0
##$PQSCALE= 0
##$PR= 1
##$PRECHAN= (0..15)
-1 1 2 -1 -1 -1 -1 -1 -1 -1 -1 -1 -1 -1 -1 -1
##$PRGAIN= 0
##$PROBHD= <5 mm PABBI 1H-BB Z-GRD Z811201/0006
>
##$PROSOL= no
##$PULPROG= <zg>
##$PW= 0
##$PYNM= <acqu.py>
##$QNP= 1
##$RD= 0
##$RECCHAN= (0..15)
-1 -1 -1 -1 -1 -1 -1 -1 -1 -1 -1 -1 -1 -1 -1 -1
##$RECPH= 0
##$RECPRE= (0..15)
-1 -1 -1 -1 -1 -1 -1 -1 -1 -1 -1 -1 -1 -1 -1 -1
##$RECPRFX= (0..15)
-1 -1 -1 -1 -1 -1 -1 -1 -1 -1 -1 -1 -1 -1 -1 -1
##$RECSEL= (0..15)
0 0 0 0 0 0 0 0 0 0 0 0 0 0 0 0
##$RG= 181
##$RO= 0
##$ROUTWD1= (0..23)
0 0 0 0 0 0 0 0 0 0 0 0 0 0 0 0 0 0 0 0 1 1 0 0
##$ROUTWD2= (0..23)
0 0 0 0 0 1 0 0 0 0 0 0 0 0 0 0 0 0 1 0 1 1 0 0
##$RSEL= (0..9)
0 1 2 0 0 0 0 0 0 0
##$S= (0..7)
83 4 83 83 83 83 83 83
##$SEOUT= 0
##$SFO1= 400.1319223
##$SFO2= 100.617748858042
##$SFO3= 400.131900523494
##$SFO4= 400.131900523494
##$SFO5= 500.13
##$SFO6= 500.13
##$SFO7= 500.13
##$SFO8= 500.13
##$SOLVENT= <CDCl3>
##$SP= (0..31)
1 120 120 120 0 0 120 120 0 0 0 120 0 0 120 0 150 150 120 120.87 118.96
122.27 114.95 150 150 150 150 150 150 120 120 120
##$SP07= 0
##$SPECTR= 0
##$SPNAM0= <gauss>
##$SPNAM1= <Gaus1.1000>
##$SPNAM10= <gauss>
##$SPNAM11= <Gaus1.1000>
##$SPNAM12= <gauss>
##$SPNAM13= <gauss>
##$SPNAM14= <Gaus1.1000>
##$SPNAM15= <Gaus1.1000>
##$SPNAM16= <gauss>
##$SPNAM17= <gauss>
##$SPNAM18= <Gaus1.1000>
##$SPNAM19= <Gaus1.1000>
##$SPNAM2= <Gaus1.1000>
##$SPNAM20= <Gaus1.1000>
##$SPNAM21= <Gaus1.1000>
##$SPNAM22= <Gaus1.1000>
##$SPNAM23= <gauss>
##$SPNAM24= <gauss>
##$SPNAM25= <gauss>
##$SPNAM26= <gauss>
##$SPNAM27= <gauss>
##$SPNAM28= <gauss>
##$SPNAM29= <Gaus1.1000>
##$SPNAM3= <Gaus1.1000>
##$SPNAM30= <Gaus1.1000>
##$SPNAM31= <Gaus1.1000>
##$SPNAM4= <gauss>
##$SPNAM5= <gauss>
##$SPNAM6= <Gaus1.1000>
##$SPNAM7= <Gaus1.1000>
##$SPNAM8= <gauss>
##$SPNAM9= <gauss>
##$SPOAL= (0..31)
0.5 0.5 0.5 0.5 0.5 0.5 0.5 0.5 0.5 0.5 0.5 0.5 0.5 0.5 0.5 0.5 0.5 0.5
0.5 0.5 0.5 0.5 0.5 0.5 0.5 0.5 0.5 0.5 0.5 0.5 0.5 0.5
##$SPOFFS= (0..31)
0 0 0 0 0 0 0 0 0 0 0 0 0 0 0 0 0 0 0 0 0 0 0 0 0 0 0 0 0 0 0 0
##$SUBNAM0= <"">
##$SUBNAM1= <"">
##$SUBNAM2= <"">
##$SUBNAM3= <"">
##$SUBNAM4= <"">
##$SUBNAM5= <"">
##$SUBNAM6= <"">
##$SUBNAM7= <"">
##$SUBNAM8= <"">
##$SUBNAM9= <"">
##$SW= 12.4709369134976
##$SWIBOX= (0..15)
0 1 2 0 0 0 0 0 0 0 0 0 0 0 0 0
##$SW_h= 4990.01996007984
##$SWfinal= 0
##$TD= 16244
##$TD0= 1
##$TE= 301.7
##$TE2= 300
##$TE3= 300
##$TEG= 300
##$TL= (0..7)
0 120 120 120 120 120 120 120
##$TP= (0..7)
150 150 150 150 150 150 150 150
##$TP07= 0
##$TPNAME0= <>
##$TPNAME1= <>
##$TPNAME2= <>
##$TPNAME3= <>
##$TPNAME4= <>
##$TPNAME5= <>
##$TPNAME6= <>
##$TPNAME7= <>
##$TPOAL= (0..7)
0.5 0.5 0.5 0.5 0.5 0.5 0.5 0.5
##$TPOFFS= (0..7)
0 0 0 0 0 0 0 0
##$TUNHIN= 0
##$TUNHOUT= 0
##$TUNXOUT= 0
##$USERA1= <user>
##$USERA2= <user>
##$USERA3= <user>
##$USERA4= <user>
##$USERA5= <user>
##$V9= 5
##$VALIST= <valist>
##$VCLIST= <CCCCCCCCCCCCCCC>
##$VD= 0
##$VDLIST= <DDDDDDDDDDDDDDD>
##$VPLIST= <PPPPPPPPPPPPPPP>
##$VTLIST= <TTTTTTTTTTTTTTT>
##$WBST= 1024
##$WBSW= 15.53612
##$XGAIN= (0..3)
0 0 0 0
##$XL= 0
##$YL= 0
##$YMAX_a= 3120816
##$YMIN_a= -2399196
##$ZGOPTNS= <>
##$ZL1= 120
##$ZL2= 120
##$ZL3= 120
##$ZL4= 120
##$ABSF1= 10
##$ABSF2= 0
##$ABSG= 5
##$ABSL= 3
##$ALPHA= 0
##$AQORDER= 0
##$ASSFAC= 0
##$ASSFACI= 0
##$ASSFACX= 0
##$ASSWID= 0
##$AUNMP= <proc_1H_AID>
##$AXLEFT= 0
##$AXNAME= <>
##$AXNUC= <off>
##$AXRIGHT= 0
##$AXTYPE= 0
##$AXUNIT= <>
##$AZFE= 0.1
##$AZFW= 0.1
##$BCFW= 1
##$BC_mod= 2
##$BYTORDP= 0
##$COROFFS= 0
##$CY= 12.5
##$DATMOD= 1
##$DC= 2
##$DFILT= <>
##$DTYPP= 0
##$F1P= 9.9967504570787
##$F2P= -9.53364507338961e-007
##$FCOR= 1
##$FTSIZE= 65536
##$FT_mod= 4
##$GAMMA= 1
##$GB= 0
##$INTBC= 1
##$INTSCL= 1
##$ISEN= 128
##$LB= 1
##$LEV0= 0
##$LPBIN= 0
##$MAXI= 10000
##$MC2= 0
##$MEAN= 0
##$ME_mod= 0
##$MI= 0.02
##$NCOEF= 0
##$NC_proc= 0
##$NLEV= 6
##$NOISF1= 8.174992
##$NOISF2= 6.675002
##$NSP= 1
##$NTH_PI= 0
##$NZP= 0
##$OFFSET= 11.01498
##$PC= 1
##$PHC0= 196.6838
##$PHC1= -8.11141
##$PH_mod= 0
##$PKNL= yes
##$PPARMOD= 0
##$PPDIAG= 0
##$PPIPTYP= 0
##$PPMPNUM= 100
##$PPRESOL= 1
##$PSCAL= 0
##$PSIGN= 0
##$PYNMP= <proc.py>
##$REVERSE= no
##$SF= 400.130009885034
##$SI= 131072
##$SIGF1= 5.6
##$SIGF2= 5.2
##$SINO= 400
##$SIOLD= 131072
##$SPECTYP= <>
##$SREGLST= <1H.CDCl3>
##$SSB= 2
##$STSI= 0
##$STSR= 0
##$SW_p= 4990.01996007982
##$SYMM= 0
##$S_DEV= 0
##$TDeff= 16244
##$TDoff= 0
##$TI= <>
##$TILT= no
##$TM1= 0
##$TM2= 0
##$TOPLEV= 0
##$USERP1= <user>
##$USERP2= <user>
##$USERP3= <user>
##$USERP4= <user>
##$USERP5= <user>
##$WDW= 4
##$XDIM= 8192
##$YMAX_p= 0
##$YMIN_p= 0
##$CURPLOT= <\\rik006s\net8_hp>
##$CURPRIN= <$\\rik006s\net8_hp>
##$DFORMAT= <normdp>
##$LAYOUT= <+/1d_h.xwp>
##$LFORMAT= <normlp>
##$PFORMAT= <normpl>
##$SURQMSG= 1
$$ End of Bruker specific parameters
$$ ---------------------------------
##NTUPLES= NMR FID
##VAR_NAME=  TIME,          FID/REAL,        FID/IMAG
##SYMBOL=    X,             R,               I
##VAR_TYPE=  INDEPENDENT,   DEPENDENT,       DEPENDENT
##VAR_FORM=  AFFN,          ASDF,            ASDF
##VAR_DIM=   8122,          8122,            8122
##UNITS=     SECONDS,       ARBITRARY UNITS, ARBITRARY UNITS
##FACTOR=    0.0002004,     1,               1
##FIRST=     0,             -2493477,        120189
##LAST=      1.6274484,     -21662,          -15274
##MIN=       0,             -2493477,        -2493477
##MAX=       1.6274484,     2961182,         2961182
$$ Real data points
##PAGE= N=1
##DATA TABLE= (X++(R..R)), XYDATA
0 -2493477
1  -695608
2  2961182
3  -529234
4 -2366374
5   793751
6  1500615
7  -981520
8  -325069
9  1295013
10    -2865
11 -1050544
12   683767
13  1320800
14  -373109
15 -1022925
16   422541
17   752718
18  -377423
19  -556436
20   112903
21  -208915
22  -227037
23   486482
24   -10848
25  -953134
26    61278
27   722882
28  -439796
29  -315843
30  1007060
31  -120554
32 -1151188
33   938216
34  1524720
35 -1333595
36 -1367718
37  1611065
38  1100155
39 -1571164
40  -600519
41  1242456
42   -75123
43 -1038755
44   518247
45   603137
46 -1125683
47  -575743
48  1482635
49   657597
50 -1523598
51  -583423
52  1535047
53   504580
54 -1154018
55   -28389
56   896775
57  -253388
58  -267624
59   617651
60  -293260
61  -877269
62   450507
63   491883
64  -686192
65  -187626
66   459295
67  -331037
68  -157750
69   693981
70  -163855
71  -906777
72   379937
73   985522
74  -238274
75  -618993
76   332715
77   353294
78  -378233
79   -56239
80   519403
81  -301739
82  -795397
83   579684
84  1028967
85  -846457
86 -1218337
87   809684
88   957383
89  -867194
90  -624699
91   711294
92   150847
93  -420666
94   440406
95   229344
96  -771055
97   -33278
98   921674
99    19331
100  -632767
101    82736
102   311624
103   -56729
104    58113
105   -73720
106  -446701
107    24363
108   494939
109   -69546
110  -438217
111    12685
112   195419
113   -90661
114   -29744
115   198131
116   -61894
117  -320091
118   258848
119   712873
120  -160107
121  -837100
122   208722
123   837712
124  -242860
125  -576589
126   323745
127   148075
128  -398026
129   232705
130   298991
131  -702633
132  -415039
133   728461
134   379962
135  -605400
136  -342800
137   347484
138   287738
139   -71341
140  -165261
141   -99337
142    78035
143   312164
144   248833
145  -184531
146  -282097
147   132278
148   223914
149   -95410
150   -76876
151    -5896
152  -224789
153     5441
154   436061
155  -113591
156  -706972
157    11048
158   609177
159   -87068
160  -406696
161   213778
162   175750
163  -278241
164   192014
165   452461
166  -396303
167  -504353
168   570644
169   607854
170  -417052
171  -474812
172   231953
173   262652
174   -99209
175  -159210
176  -138271
177  -121307
178   118627
179   269677
180   -37685
181  -396993
182  -130862
183   363096
184   211739
185  -210335
186  -112635
187    78180
188    88501
189   264030
190    88970
191  -475099
192  -174541
193   536122
194   141914
195  -429969
196     7382
197   201981
198  -237457
199   -19424
200   338748
201  -253902
202  -535626
203   286691
204   608511
205  -186559
206  -513320
207   116793
208   373687
209   -42635
210  -108626
211    88722
212   -96005
213   -92619
214   365972
215   199989
216  -484029
217  -312097
218   380431
219   262504
220  -234520
221  -197347
222    -3095
223    37167
224   175343
225    83094
226  -337564
227  -265994
228   340921
229   357577
230  -190879
231  -201385
232   150868
233    50272
234   -20879
235   203303
236   -44834
237  -422243
238    67422
239   552984
240   -23690
241  -559392
242   -75639
243   345252
244    17242
245  -198513
246    27103
247    -1741
248  -164589
249   177428
250   368877
251  -268028
252  -510735
253   278983
254   526687
255  -170684
256  -285136
257   140383
258    66847
259    -7213
260   198069
261  -124985
262  -440043
263   107804
264   460326
265   -74403
266  -362191
267   -23500
268   119694
269    19475
270    72652
271   -11775
272  -268315
273   -52684
274   453744
275   224906
276  -432590
277  -261883
278   353526
279   208396
280  -193070
281   -25386
282    63826
283  -165135
284    64363
285   339515
286  -156285
287  -530420
288    59999
289   506030
290     1526
291  -396347
292   -29017
293   205523
294     5393
295    32436
296    76959
297  -250276
298  -160274
299   413232
300   276200
301  -367273
302  -247117
303   220225
304   123342
305   -44031
306    16983
307  -145230
308  -168678
309   259289
310   303883
311  -269860
312  -396815
313   153370
314   335544
315   -57192
316  -159498
317    33208
318   -36426
319    -8516
320   280698
321    35965
322  -480831
323  -117770
324   517857
325   164587
326  -390189
327  -141750
328   177771
329    40176
330    -5313
331    45058
332  -156490
333  -189645
334   231193
335   358330
336  -156320
337  -392670
338    68406
339   312395
340    12999
341  -116703
342   -32027
343   -86039
344    70091
345   310904
346   -45186
347  -443887
348   -54191
349   353637
350    78042
351  -197728
352   -77006
353    -4672
354     6064
355   160021
356    88682
357  -297826
358  -242981
359   335594
360   372103
361  -241058
362  -313197
363   167193
364   179307
365   -59952
366    49917
367   -26598
368  -260194
369    88757
370   424734
371   -60176
372  -453470
373   -51461
374   299591
375    84305
376  -133056
377  -104236
378   -56703
379    45736
380   209339
381    63803
382  -292479
383  -196416
384   273068
385   275835
386  -129522
387  -185867
388    18022
389    57062
390   108901
391   107124
392  -190572
393  -270179
394   177580
395   359349
396   -86307
397  -350521
398   -38699
399   191345
400    43249
401   -34369
402   -23655
403  -154776
404   -37619
405   340360
406   155484
407  -403989
408  -217692
409   340551
410   208080
411  -149862
412   -75910
413    -8654
414   -31183
415   160931
416   150911
417  -241785
418  -285197
419   160305
420   311669
421   -42861
422  -252289
423   -70275
424    87387
425    79276
426    71880
427   -77508
428  -260582
429    26337
430   399335
431    72579
432  -351606
433  -100347
434   199572
435    81126
436    17845
437     1776
438  -170526
439   -66165
440   290045
441   177696
442  -284821
443  -278284
444   159450
445   267836
446   -38475
447  -178226
448   -47536
449     9644
450    65284
451   159628
452   -74796
453  -334890
454    12909
455   389317
456    73067
457  -286860
458   -97015
459   114477
460    76013
461    80780
462      106
463  -221004
464   -76567
465   317736
466   194549
467  -285264
468  -243646
469   154940
470   164939
471   -25512
472   -15509
473   -91832
474  -156859
475   165054
476   289774
477  -183336
478  -370158
479    89997
480   320930
481    28655
482  -162427
483   -76343
484    -1100
485    54924
486   144936
487    20874
488  -266613
489  -147495
490   329184
491   257001
492  -285541
493  -251196
494   158889
495   104785
496   -22780
497    75224
498  -110008
499  -223171
500   220922
501   336102
502  -207866
503  -339332
504    94187
505   216671
506    26612
507   -40089
508   -83376
509  -116200
510    75659
511   237575
512   -12088
513  -335301
514  -113654
515   324469
516   193694
517  -209717
518  -147784
519    67102
520    23610
521    71303
522   131346
523  -176309
524  -271871
525   224721
526   375930
527  -166284
528  -355976
529    58887
530   196133
531    -5680
532     -414
533   -20936
534  -200771
535    14877
536   356935
537    27498
538  -397935
539   -87694
540   301834
541   124984
542   -92045
543   -78134
544   -77454
545    11380
546   196821
547    81602
548  -242045
549  -214979
550   182390
551   297339
552   -87682
553  -294788
554    -7000
555   140488
556    10491
557    59549
558     1488
559  -269604
560    -3791
561   433966
562    47013
563  -425141
564   -63078
565   269855
566    50133
567   -30152
568    15466
569  -164120
570   -79208
571   269413
572   144349
573  -292368
574  -244935
575   180012
576   265599
577   -35033
578  -187266
579   -71329
580    32259
581   104616
582   135153
583   -96689
584  -280296
585    52354
586   375169
587    50098
588  -312126
589  -105895
590   150760
591    78472
592    26891
593    -6598
594  -183623
595   -91737
596   291169
597   186539
598  -316330
599  -248407
600   210278
601   187252
602   -60954
603   -40954
604   -64192
605  -103302
606   157878
607   227291
608  -167241
609  -291215
610    86038
611   280014
612    57347
613  -169285
614  -142713
615    22200
616   113924
617    92535
618   -29125
619  -214022
620  -109776
621   281987
622   230548
623  -263054
624  -257532
625   153254
626   162830
627    -2844
628    10575
629  -119210
630  -153991
631   214863
632   268369
633  -214978
634  -306953
635   115079
636   245465
637     5704
638  -109473
639   -82028
640   -55983
641    68863
642   176137
643   -32164
644  -275814
645   -52107
646   294578
647   134428
648  -198466
649  -134378
650    57312
651    64552
652    86161
653    51457
654  -165961
655  -152422
656   197497
657   244760
658  -152658
659  -289628
660    32853
661   194951
662    45550
663   -35510
664   -75835
665  -139517
666    70042
667   282585
668   -34739
669  -348667
670   -27569
671   303426
672   102710
673  -128859
674  -101447
675   -43847
676    58406
677   157704
678     7635
679  -225695
680  -118068
681   211410
682   218275
683  -138982
684  -247010
685    36346
686   154024
687    24953
688     4634
689   -45964
690  -155171
691    69646
692   285239
693   -47487
694  -311469
695    -9824
696   211052
697    55034
698   -39908
699   -51757
700  -113550
701     8952
702   215086
703    59576
704  -261521
705  -155504
706   218481
707   212010
708  -105967
709  -180490
710   -20470
711    54643
712   104046
713    87469
714  -150918
715  -213616
716   146187
717   293597
718   -66151
719  -273943
720   -30770
721   170594
722    98377
723   -12728
724   -76386
725  -117896
726    23500
727   221190
728    54497
729  -274528
730  -145551
731   213302
732   149465
733  -100455
734   -94667
735   -51803
736   -30866
737   140331
738   128638
739  -175846
740  -194192
741   154146
742   254804
743   -21059
744  -187433
745   -63195
746    83158
747   105414
748    69024
749   -67962
750  -203350
751   -12380
752   283255
753    68499
754  -324249
755  -159793
756   181910
757   115781
758   -20296
759   -39197
760  -129508
761   -38374
762   245610
763   145743
764  -227950
765  -181005
766   174429
767   222859
768   -13225
769  -137247
770   -82085
771     9347
772    96407
773    93402
774  -102266
775  -235538
776     9511
777   260872
778    54664
779  -223869
780  -115460
781    89220
782   107735
783    69379
784    -7060
785  -144637
786   -64642
787   218117
788   186668
789  -189416
790  -250116
791   101803
792   214067
793   -12247
794  -100643
795   -83749
796   -94406
797   102547
798   234035
799  -116575
800  -319945
801    74544
802   307872
803    29147
804  -153476
805   -74867
806    -6662
807    94339
808   158261
809   -37937
810  -228946
811   -57921
812   217125
813   136331
814  -182177
815  -219910
816    51254
817   154980
818    38976
819   -21951
820   -85039
821  -110701
822   124080
823   253558
824   -70878
825  -275174
826    24056
827   246450
828    72854
829   -93755
830  -101763
831   -88255
832    36021
833   176425
834    -1900
835  -283553
836  -121966
837   248137
838   170150
839  -162248
840  -167301
841    19329
842    96541
843   136974
844    63591
845  -162593
846  -127388
847   201330
848   244178
849   -99612
850  -253684
851   -24026
852   174178
853    85698
854   -70606
855  -115968
856  -104363
857    16264
858   194406
859    44436
860  -282332
861  -129934
862   253034
863   157257
864  -111440
865   -83717
866   -27906
867     6224
868   182917
869   115956
870  -213567
871  -169789
872   187268
873   210648
874   -68340
875  -194101
876   -79802
877    92479
878   142814
879    20321
880  -141138
881  -155443
882    52065
883   227722
884    35656
885  -262726
886  -137558
887   193422
888   172775
889   -58152
890  -115170
891   -74961
892     5956
893   171557
894   120865
895  -195325
896  -203499
897   180343
898   259531
899   -71144
900  -176283
901   -19435
902    29222
903    84631
904   134494
905  -114335
906  -261800
907    73568
908   268442
909   -34648
910  -230010
911   -84174
912    53384
913   115033
914    92193
915   -97800
916  -179021
917    35945
918   223081
919   101733
920  -154952
921  -177341
922   105483
923   247070
924    22551
925  -157500
926   -91012
927     3807
928   109912
929   131950
930  -130275
931  -273743
932    54274
933   267829
934      -17
935  -203700
936   -90180
937    40179
938   115258
939   122863
940   -54900
941  -192336
942     3631
943   247611
944   116894
945  -179808
946  -166530
947    76930
948   161069
949    48208
950   -75848
951  -149163
952   -70338
953   148827
954   163248
955  -132104
956  -250019
957    32487
958   235039
959    64552
960  -138149
961  -113145
962    -3604
963    99272
964   158541
965   -18105
966  -247384
967   -53403
968   276623
969   113568
970  -203595
971  -137332
972    40661
973    84140
974   115876
975      652
976  -212133
977   -81894
978   226064
979   153966
980  -137183
981  -182103
982     8155
983   169645
984   117622
985   -83420
986  -157747
987   -45523
988    99396
989   148164
990   -22054
991  -238670
992   -85474
993   233017
994   142132
995  -149227
996  -136255
997     2519
998    64411
999   146216
1000    60787
1001  -201091
1002  -135572
1003   217605
1004   211519
1005  -128604
1006  -203729
1007     7564
1008   115902
1009    89162
1010    12573
1011  -150419
1012  -165698
1013   111469
1014   227346
1015   -68839
1016  -254036
1017   -28644
1018   179065
1019   112494
1020   -29516
1021  -118997
1022   -90929
1023    88235
1024   192937
1025    23873
1026  -190514
1027  -116586
1028   159360
1029   199421
1030   -69508
1031  -201892
1032   -48623
1033    83704
1034   101555
1035    41344
1036  -140089
1037  -191136
1038    97617
1039   247315
1040   -36595
1041  -232208
1042   -51502
1043   137307
1044   129313
1045    22922
1046  -103244
1047  -124441
1048    47155
1049   204382
1050    70552
1051  -204499
1052  -163791
1053   146697
1054   195014
1055   -54024
1056  -155011
1057   -70225
1058    12531
1059   128165
1060   116108
1061  -158038
1062  -220318
1063   117216
1064   249411
1065   -26870
1066  -187293
1067   -58161
1068    82386
1069   128140
1070    79063
1071   -94163
1072  -177697
1073    29368
1074   226102
1075    51341
1076  -213171
1077  -138029
1078   105068
1079   140865
1080    15582
1081   -98348
1082  -141832
1083   -16010
1084   182120
1085   114976
1086  -152165
1087  -181701
1088    77257
1089   222361
1090    49967
1091  -157577
1092  -115188
1093    49021
1094   125529
1095    91906
1096   -64818
1097  -203109
1098   -26258
1099   239396
1100    88870
1101  -218716
1102  -144240
1103    82195
1104   109596
1105    62134
1106   -35504
1107  -169799
1108   -51187
1109   209686
1110   145187
1111  -154821
1112  -184919
1113    63965
1114   189478
1115    60538
1116   -98910
1117  -127718
1118   -27477
1119   125325
1120   143774
1121   -82688
1122  -230387
1123    -5307
1124   222269
1125    75880
1126  -146341
1127  -129524
1128     1908
1129   111966
1130   122180
1131   -39033
1132  -185707
1133   -56032
1134   185061
1135   154482
1136  -108683
1137  -192432
1138    11612
1139   168459
1140    94076
1141   -57661
1142  -136784
1143   -77927
1144   122871
1145   185941
1146   -63313
1147  -229639
1148   -23656
1149   192259
1150   103451
1151   -93560
1152  -143364
1153   -45831
1154    95518
1155   142582
1156    -6428
1157  -191985
1158   -99461
1159   179771
1160   176072
1161  -109937
1162  -178855
1163     8864
1164   110699
1165   102168
1166    35000
1167  -148750
1168  -147451
1169   148464
1170   212450
1171   -88419
1172  -207932
1173   -18916
1174   126766
1175   106932
1176    -9606
1177  -149182
1178  -119092
1179    95919
1180   177526
1181    -9712
1182  -189723
1183   -94846
1184   143842
1185   169286
1186   -40156
1187  -157769
1188   -65440
1189    80700
1190   148872
1191    44008
1192  -152811
1193  -142271
1194   110841
1195   204008
1196   -23146
1197  -198665
1198   -75264
1199   110395
1200   122099
1201    10994
1202  -114624
1203  -141120
1204    42075
1205   208928
1206    31792
1207  -222820
1208  -103785
1209   143895
1210   127189
1211   -12426
1212   -95740
1213  -113761
1214    27514
1215   193021
1216    74761
1217  -170899
1218  -132428
1219   110578
1220   179383
1221     9773
1222  -144928
1223  -102407
1224    56841
1225   138922
1226    62730
1227  -118654
1228  -180149
1229    34772
1230   210984
1231    26799
1232  -193924
1233  -104332
1234    77825
1235   121278
1236    57765
1237   -85824
1238  -157948
1239    17688
1240   204843
1241    84717
1242  -144255
1243  -132765
1244    73453
1245   174990
1246    43647
1247  -125662
1248  -119488
1249    15762
1250   125629
1251    92173
1252   -99752
1253  -191764
1254    13536
1255   195853
1256    47276
1257  -163461
1258  -121838
1259    42812
1260   121727
1261    83777
1262   -60349
1263  -158925
1264   -14928
1265   196117
1266   112760
1267  -144615
1268  -148855
1269    69182
1270   145981
1271    52085
1272   -56955
1273  -137480
1274   -57734
1275   158077
1276   137758
1277  -132990
1278  -190951
1279    32825
1280   155565
1281    57867
1282   -89612
1283  -141013
1284   -25490
1285   137981
1286   118851
1287   -65370
1288  -160475
1289   -27490
1290   174837
1291   131397
1292  -109935
1293  -154003
1294    32977
1295   134330
1296    83065
1297   -30913
1298  -144565
1299   -77366
1300   148344
1301   147054
1302  -108760
1303  -189025
1304     1667
1305   138769
1306    77852
1307   -67947
1308  -140048
1309   -50549
1310   112475
1311   146740
1312   -27496
1313  -185668
1314   -48692
1315   187092
1316   132631
1317   -96687
1318  -133636
1319    -6733
1320    96110
1321   123316
1322     2806
1323  -180871
1324  -103972
1325   157128
1326   149773
1327  -100054
1328  -174401
1329   -19734
1330   108561
1331   103080
1332    -9441
1333  -144562
1334  -105369
1335   118332
1336   182300
1337   -42997
1338  -182905
1339   -34273
1340   136320
1341   117865
1342   -23358
1343  -138314
1344   -84274
1345   101099
1346   156180
1347   -11286
1348  -159117
1349   -91228
1350   107655
1351   168791
1352   -33778
1353  -192051
1354   -50235
1355   120333
1356    97884
1357     6231
1358  -104861
1359  -140644
1360    69255
1361   216255
1362   -16672
1363  -215309
1364   -47009
1365   127202
1366    98383
1367    14779
1368  -102128
1369  -137382
1370    63528
1371   202258
1372    18443
1373  -179308
1374   -93540
1375   106826
1376   148991
1377     1727
1378  -140628
1379  -103177
1380    59746
1381   143864
1382    42934
1383  -136525
1384  -147708
1385    66925
1386   188110
1387    11563
1388  -165999
1389   -86196
1390    83369
1391   125982
1392    42619
1393   -92547
1394  -137764
1395    24091
1396   192359
1397    64273
1398  -170579
1399  -123298
1400    90421
1401   135129
1402    22392
1403   -98795
1404  -130947
1405     6037
1406   170915
1407    81171
1408  -142258
1409  -144961
1410    55534
1411   161072
1412    53549
1413  -125186
1414  -130283
1415    45398
1416   146090
1417    66761
1418   -75455
1419  -150500
1420   -18471
1421   189502
1422   100656
1423  -164566
1424  -139012
1425    76742
1426   116724
1427    49110
1428   -38984
1429  -154815
1430   -56980
1431   190425
1432   121094
1433  -150573
1434  -147366
1435    50130
1436   127112
1437    68804
1438   -64549
1439  -152923
1440   -27684
1441   156767
1442   106300
1443   -89881
1444  -148869
1445   -11577
1446   146874
1447   110359
1448   -91504
1449  -156814
1450     1588
1451   134994
1452    91407
1453   -51507
1454  -145753
1455   -61626
1456   141406
1457   150331
1458   -95405
1459  -191462
1460    10671
1461   150734
1462    70152
1463   -48396
1464  -120090
1465   -78210
1466   119899
1467   177661
1468   -65215
1469  -200853
1470    -4166
1471   154712
1472    81314
1473   -47875
1474  -124609
1475   -69197
1476   111026
1477   148392
1478   -44145
1479  -166052
1480   -57272
1481   117141
1482   135125
1483   -42023
1484  -168601
1485   -45367
1486   127446
1487   110575
1488   -20680
1489  -128282
1490   -98497
1491   100743
1492   183880
1493   -34549
1494  -186971
1495   -35586
1496   129439
1497   101795
1498   -16665
1499  -127179
1500  -102455
1501    85146
1502   173087
1503   -10324
1504  -181081
1505   -80551
1506   119505
1507   135175
1508   -28625
1509  -145451
1510   -74734
1511    85994
1512   147249
1513    23779
1514  -146762
1515  -113594
1516   101928
1517   173910
1518    -9541
1519  -165410
1520   -72508
1521   101064
1522   125980
1523     3580
1524  -119110
1525  -118678
1526    43859
1527   170977
1528    32449
1529  -179472
1530  -106463
1531   111822
1532   131641
1533    -2614
1534   -97148
1535  -103593
1536    32194
1537   182226
1538    66510
1539  -162791
1540  -120772
1541    95769
1542   152982
1543    15354
1544  -129339
1545  -118408
1546    46766
1547   153483
1548    38906
1549  -139933
1550  -137895
1551    45793
1552   171015
1553    46022
1554  -152009
1555  -116142
1556    79284
1557   147148
1558    43359
1559   -95641
1560  -123834
1561    23372
1562   173019
1563    80863
1564  -137987
1565  -149555
1566    52972
1567   155171
1568    32124
1569  -122733
1570  -119720
1571    14577
1572   131495
1573    91997
1574   -96268
1575  -172447
1576    24049
1577   188916
1578    61882
1579  -124089
1580  -106915
1581    29352
1582   128375
1583    90823
1584   -81454
1585  -167607
1586    -8019
1587   167171
1588    86919
1589  -120374
1590  -151224
1591    21992
1592   148276
1593    71355
1594   -87876
1595  -136947
1596   -14893
1597   148849
1598   126661
1599   -91107
1600  -172492
1601    13799
1602   166672
1603    75068
1604   -98209
1605  -135835
1606   -17103
1607   123315
1608   107568
1609   -67929
1610  -167140
1611   -35995
1612   154164
1613   118284
1614   -89668
1615  -151615
1616     5848
1617   134726
1618    97702
1619   -35196
1620  -140468
1621   -64725
1622   137490
1623   145413
1624   -77134
1625  -177072
1626   -21390
1627   128494
1628    93429
1629   -53575
1630  -145170
1631   -60424
1632   116835
1633   141753
1634   -35368
1635  -167380
1636   -51566
1637   152060
1638   134508
1639   -63052
1640  -140496
1641   -31242
1642   102785
1643   125392
1644   -16833
1645  -168800
1646   -88252
1647   128689
1648   141349
1649   -57017
1650  -159971
1651   -50942
1652   107076
1653   124827
1654   -18946
1655  -143374
1656   -76792
1657   104707
1658   158542
1659    -6376
1660  -164424
1661   -76938
1662   119493
1663   131332
1664   -29008
1665  -136931
1666   -79723
1667    75719
1668   146789
1669    11954
1670  -159022
1671  -102644
1672   103566
1673   152450
1674   -10008
1675  -144564
1676   -73921
1677    90742
1678   134773
1679    15149
1680  -129719
1681  -118972
1682    69640
1683   171836
1684     5243
1685  -170071
1686   -87403
1687    94311
1688   126604
1689    12684
1690  -120211
1691  -116388
1692    61937
1693   177451
1694    35081
1695  -150721
1696  -102986
1697    88542
1698   151513
1699    13563
1700  -131289
1701  -105431
1702    48918
1703   137740
1704    44637
1705  -132935
1706  -140951
1707    55679
1708   165191
1709    27387
1710  -136083
1711  -102560
1712    56521
1713   144928
1714    57971
1715  -107683
1716  -125655
1717    41013
1718   163075
1719    61673
1720  -128844
1721  -136824
1722    49283
1723   146225
1724    30806
1725  -113187
1726  -119115
1727     9204
1728   145058
1729    87035
1730  -120272
1731  -152637
1732    52668
1733   165924
1734    48813
1735   -99161
1736  -110218
1737    16789
1738   146163
1739    87627
1740  -105997
1741  -155827
1742    12784
1743   154685
1744    71239
1745  -118821
1746  -143088
1747    20657
1748   137984
1749    66243
1750   -85331
1751  -133087
1752    -6035
1753   154452
1754   112750
1755   -92523
1756  -148068
1757    19951
1758   151183
1759    73720
1760   -83884
1761  -129022
1762   -17864
1763   121590
1764   107346
1765   -75273
1766  -173377
1767   -21382
1768   152504
1769    85488
1770   -91264
1771  -126150
1772    -9484
1773   120840
1774   117363
1775   -48742
1776  -157531
1777   -25085
1778   152934
1779   109567
1780   -72291
1781  -145848
1782   -26259
1783   127759
1784   101503
1785   -70995
1786  -148010
1787   -42425
1788   110953
1789   123111
1790   -46608
1791  -171400
1792   -38200
1793   152694
1794   106495
1795   -64376
1796  -119896
1797   -37523
1798    99956
1799   138054
1800   -24708
1801  -170383
1802   -56928
1803   137002
1804   117804
1805   -56261
1806  -140604
1807   -49905
1808    96338
1809   117796
1810   -21726
1811  -147528
1812   -73456
1813   109454
1814   143860
1815   -27231
1816  -153631
1817   -53500
1818   112646
1819   120761
1820   -22438
1821  -130938
1822   -71236
1823    88918
1824   140898
1825    -5005
1826  -157236
1827   -87202
1828   110162
1829   137599
1830   -31393
1831  -137335
1832   -62556
1833    79423
1834   129698
1835    14534
1836  -145774
1837  -105468
1838   103716
1839   153778
1840   -18004
1841  -138667
1842   -69824
1843    79300
1844   132853
1845    13309
1846  -136005
1847  -100519
1848    75389
1849   147453
1850    18751
1851  -142271
1852  -103108
1853    86358
1854   144891
1855    -2249
1856  -124184
1857   -84435
1858    48703
1859   137613
1860    49401
1861  -135714
1862  -125802
1863    79861
1864   152503
1865     6117
1866  -123849
1867   -90934
1868    49097
1869   135786
1870    47897
1871  -122539
1872  -126014
1873    54264
1874   158154
1875    35475
1876  -132127
1877  -108829
1878    59344
1879   138358
1880    39599
1881  -108029
1882  -121257
1883    31821
1884   157540
1885    58939
1886  -128030
1887  -129631
1888    51113
1889   151738
1890    41106
1891  -114386
1892  -113125
1893    28827
1894   135225
1895    71452
1896  -101377
1897  -146630
1898    24543
1899   167932
1900    60532
1901  -120280
1902  -114837
1903    28533
1904   126727
1905    72194
1906   -86917
1907  -145386
1908     8894
1909   155795
1910    79537
1911  -107588
1912  -137922
1913    17393
1914   140263
1915    70842
1916   -92236
1917  -130978
1918      545
1919   139033
1920   100478
1921   -88577
1922  -158740
1923     8287
1924   157234
1925    73779
1926   -91724
1927  -126883
1928    -7047
1929   130731
1930   103816
1931   -80364
1932  -161701
1933   -12689
1934   149412
1935    96770
1936   -84355
1937  -144028
1938    -9007
1939   135097
1940    97388
1941   -67230
1942  -144173
1943   -32593
1944   133512
1945   123773
1946   -69278
1947  -161584
1948   -18502
1949   138647
1950    97932
1951   -64890
1952  -138925
1953   -38403
1954   117719
1955   124117
1956   -48564
1957  -162963
1958   -43937
1959   138044
1960   117541
1961   -66383
1962  -143950
1963   -32981
1964   109086
1965   116900
1966   -27919
1967  -155463
1968   -66416
1969   130790
1970   136335
1971   -51218
1972  -150846
1973   -44035
1974   113648
1975   125391
1976   -26084
1977  -149036
1978   -67409
1979   113261
1980   140072
1981   -27115
1982  -160411
1983   -73970
1984   114573
1985   133190
1986   -33928
1987  -144553
1988   -68417
1989    89655
1990   138581
1991    -2473
1992  -154579
1993   -88236
1994   109427
1995   149792
1996   -12431
1997  -141040
1998   -70994
1999    91254
2000   136989
2001     3240
2002  -136252
2003   -98821
2004    77461
2005   155205
2006     4423
2007  -157943
2008   -93226
2009    85332
2010   127487
2011     3915
2012  -125795
2013  -104860
2014    64166
2015   160183
2016    28780
2017  -144164
2018  -102213
2019    82837
2020   149728
2021    20466
2022  -126451
2023  -100378
2024    61928
2025   144623
2026    38676
2027  -129326
2028  -130328
2029    55747
2030   160791
2031    24932
2032  -140311
2033  -107040
2034    52906
2035   134005
2036    46693
2037  -112755
2038  -131613
2039    43916
2040   162185
2041    48245
2042  -120490
2043  -114404
2044    43883
2045   144440
2046    55626
2047  -105975
2048  -123267
2049    27786
2050   145309
2051    66433
2052  -107544
2053  -135626
2054    25494
2055   149518
2056    61065
2057  -110355
2058  -125834
2059    20908
2060   132221
2061    70895
2062   -89056
2063  -140125
2064     3116
2065   153963
2066    83594
2067  -110825
2068  -133502
2069    26998
2070   130447
2071    69182
2072   -67883
2073  -135317
2074   -15282
2075   152626
2076   100676
2077  -104016
2078  -142153
2079    14354
2080   125207
2081    76823
2082   -66412
2083  -140064
2084   -21955
2085   137473
2086    93231
2087   -81208
2088  -141179
2089   -18329
2090   127320
2091   101868
2092   -70774
2093  -141160
2094    -9308
2095   125821
2096    89628
2097   -49392
2098  -131138
2099   -40471
2100   127773
2101   123593
2102   -64723
2103  -146996
2104   -17171
2105   117790
2106    91941
2107   -46390
2108  -133196
2109   -51330
2110   112595
2111   123190
2112   -52300
2113  -154745
2114   -36823
2115   118305
2116   101435
2117   -46103
2118  -130087
2119   -47453
2120   104336
2121   125538
2122   -26445
2123  -144956
2124   -53328
2125   118170
2126   127208
2127   -37267
2128  -138221
2129   -45101
2130   102455
2131   111105
2132   -19263
2133  -131679
2134   -78205
2135    90991
2136   134804
2137   -29596
2138  -152374
2139   -58677
2140    95414
2141   109614
2142   -10959
2143  -121241
2144   -76713
2145    88857
2146   140366
2147    -7252
2148  -131057
2149   -67484
2150    86158
2151   134204
2152      742
2153  -135199
2154   -76179
2155    83094
2156   115856
2157    -2060
2158  -121701
2159   -98869
2160    64351
2161   147039
2162     1750
2163  -149619
2164   -75306
2165    82530
2166   114646
2167    16081
2168  -104401
2169  -101004
2170    62905
2171   157800
2172    21643
2173  -138831
2174   -87066
2175    75527
2176   123117
2177    18116
2178  -108627
2179  -100168
2180    47027
2181   137281
2182    33362
2183  -125455
2184  -110751
2185    54830
2186   137368
2187    28510
2188  -114010
2189   -98330
2190    49164
2191   128185
2192    37694
2193  -101142
2194  -110523
2195    35099
2196   142824
2197    47789
2198  -114246
2199  -108727
2200    46219
2201   127538
2202    42383
2203   -93641
2204  -113469
2205    24801
2206   138630
2207    57122
2208  -105412
2209  -118267
2210    27200
2211   133717
2212    56364
2213  -103168
2214  -118911
2215    27185
2216   124297
2217    58741
2218   -82116
2219  -128520
2220     4688
2221   147702
2222    71844
2223  -108757
2224  -113579
2225    30794
2226   112124
2227    68850
2228   -58062
2229  -134041
2230   -11125
2231   148559
2232    77088
2233  -101915
2234  -118065
2235     8096
2236   108028
2237    78287
2238   -64769
2239  -137124
2240    -7632
2241   130767
2242    74256
2243   -72078
2244  -115765
2245   -18143
2246   118150
2247   101586
2248   -68629
2249  -134874
2250      420
2251   117927
2252    74741
2253   -50667
2254  -120410
2255   -39899
2256   117430
2257   113005
2258   -70835
2259  -140617
2260    -8007
2261   106410
2262    81113
2263   -37581
2264  -126926
2265   -51165
2266   120549
2267   117726
2268   -62578
2269  -134634
2270   -19900
2271    99500
2272    96112
2273   -27405
2274  -132956
2275   -49131
2276   113202
2277   106049
2278   -43525
2279  -123759
2280   -48595
2281    93684
2282   119186
2283   -33481
2284  -139894
2285   -35778
2286   100131
2287    91381
2288   -16726
2289  -114647
2290   -75812
2291    94540
2292   133603
2293   -38133
2294  -134391
2295   -34301
2296    82196
2297    96880
2298     1967
2299  -123747
2300   -82385
2301    97550
2302   125954
2303   -31085
2304  -118993
2305   -55125
2306    68357
2307   120179
2308     8002
2309  -137593
2310   -76298
2311    94057
2312   112345
2313    -9765
2314  -106514
2315   -81679
2316    62767
2317   144642
2318     5058
2319  -144433
2320   -64531
2321    85402
2322    98655
2323    12188
2324   -94787
2325  -103894
2326    54587
2327   154083
2328     4197
2329  -142155
2330   -65382
2331    67810
2332    96052
2333    28226
2334   -94202
2335  -112543
2336    55351
2337   146141
2338     6669
2339  -120548
2340   -72240
2341    46217
2342   114753
2343    46046
2344  -108125
2345  -108577
2346    65066
2347   129232
2348    14156
2349   -93202
2350   -92607
2351    22042
2352   137129
2353    52358
2354  -127326
2355  -104661
2356    57116
2357   107105
2358    29543
2359   -80907
2360  -114963
2361    13658
2362   148627
2363    53938
2364  -119661
2365   -99687
2366    44350
2367   114422
2368    56148
2369   -77439
2370  -117086
2371    23965
2372   140921
2373    54132
2374   -94346
2375  -106973
2376    12835
2377   118214
2378    64069
2379   -96594
2380  -125387
2381    20550
2382   115600
2383    49415
2384   -72198
2385  -115071
2386    -7386
2387   132299
2388    82464
2389   -92385
2390  -112947
2391    25482
2392   114207
2393    68305
2394   -49771
2395  -121172
2396   -16658
2397   135267
2398    81548
2399   -92969
2400  -118559
2401     -292
2402    99162
2403    79695
2404   -58162
2405  -140518
2406   -17863
2407   129131
2408    76368
2409   -69661
2410  -109703
2411   -19723
2412   110518
2413   110517
2414   -59074
2415  -138280
2416    -3457
2417   119057
2418    72769
2419   -41844
2420  -113522
2421   -47387
2422   109745
2423   114023
2424   -65584
2425  -138079
2426   -11621
2427    98150
2428    79813
2429   -27065
2430  -119428
2431   -52132
2432   111092
2433   110992
2434   -52417
2435  -125393
2436   -30304
2437    89870
2438    99432
2439   -24752
2440  -127790
2441   -48507
2442   104228
2443   105349
2444   -33037
2445  -118239
2446   -50569
2447    90825
2448   121288
2449   -20786
2450  -131201
2451   -47270
2452    95061
2453   102797
2454   -18277
2455  -120488
2456   -71661
2457    81321
2458   122018
2459   -24099
2460  -136383
2461   -57678
2462    81067
2463   106617
2464    -4051
2465  -118069
2466   -72466
2467    85468
2468   126875
2469    -3719
2470  -113288
2471   -64144
2472    74342
2473   124219
2474     5556
2475  -125309
2476   -72330
2477    73829
2478   105092
2479     2220
2480  -108154
2481   -94237
2482    55808
2483   131604
2484     3725
2485  -129255
2486   -69152
2487    66176
2488   106236
2489    26647
2490   -95045
2491   -99259
2492    60145
2493   144165
2494    12401
2495  -117538
2496   -75711
2497    53017
2498   114786
2499    35871
2500  -107060
2501  -107431
2502    52352
2503   128741
2504    19595
2505  -105308
2506   -93243
2507    35282
2508   129756
2509    44391
2510  -113995
2511  -104268
2512    50476
2513   118970
2514    32633
2515   -90113
2516  -104184
2517    23522
2518   136683
2519    52732
2520  -110657
2521  -101661
2522    43631
2523   114752
2524    46419
2525   -76066
2526  -108985
2527    16076
2528   136057
2529    58154
2530  -101369
2531  -107499
2532    25084
2533   112250
2534    53492
2535   -84797
2536  -121268
2537    10040
2538   122734
2539    56921
2540   -84131
2541  -113927
2542     5341
2543   128145
2544    77785
2545   -81191
2546  -114096
2547    19401
2548   124033
2549    71064
2550   -63678
2551  -120266
2552   -11549
2553   126745
2554    79130
2555   -88187
2556  -125815
2557    -3059
2558   105391
2559    73145
2560   -63523
2561  -130388
2562   -17561
2563   121121
2564    84789
2565   -65639
2566  -114384
2567    -9931
2568   115977
2569    97027
2570   -53843
2571  -125257
2572   -12140
2573   113330
2574    81929
2575   -50759
2576  -120682
2577   -36526
2578   104015
2579    97501
2580   -59683
2581  -135986
2582   -21898
2583   103568
2584    84394
2585   -35961
2586  -115237
2587   -45655
2588   106735
2589   116378
2590   -44956
2591  -129927
2592   -26312
2593   101362
2594    94282
2595   -26517
2596  -121323
2597   -57952
2598    98212
2599   112538
2600   -38496
2601  -129474
2602   -44511
2603    89006
2604   107120
2605   -18304
2606  -125788
2607   -56981
2608    95371
2609   109694
2610   -21531
2611  -115882
2612   -56960
2613    79212
2614   118083
2615   -11968
2616  -129588
2617   -60975
2618    84665
2619   103706
2620   -12102
2621  -110768
2622   -68863
2623    70621
2624   121148
2625    -1079
2626  -122837
2627   -67234
2628    78922
2629   111326
2630     -338
2631  -109033
2632   -74342
2633    64833
2634   120154
2635     7821
2636  -117217
2637   -80848
2638    64824
2639   117450
2640     8223
2641  -112246
2642   -82899
2643    60993
2644   119004
2645    15776
2646  -105671
2647   -86716
2648    52931
2649   125451
2650    23012
2651  -112021
2652   -86208
2653    58875
2654   117623
2655    21779
2656   -97760
2657   -92803
2658    39015
2659   124788
2660    31658
2661  -110339
2662   -91226
2663    47577
2664   113023
2665    31039
2666   -93611
2667   -97306
2668    35496
2669   122035
2670    34665
2671   -97392
2672   -90037
2673    34041
2674   114408
2675    46149
2676   -90562
2677  -103063
2678    35421
2679   118679
2680    38104
2681   -83693
2682   -94891
2683    16302
2684   115488
2685    56336
2686   -92617
2687  -112617
2688    28973
2689   114852
2690    42043
2691   -75063
2692  -100241
2693     3614
2694   118952
2695    68168
2696   -86606
2697  -110556
2698    23772
2699   113456
2700    55284
2701   -66682
2702  -106249
2703     -806
2704   117861
2705    67758
2706   -80851
2707  -107697
2708     7548
2709   102612
2710    64923
2711   -64795
2712  -117405
2713    -3271
2714   114420
2715    62653
2716   -67883
2717   -99645
2718    -7358
2719    99328
2720    83711
2721   -57485
2722  -120874
2723      -68
2724   111147
2725    63348
2726   -55263
2727  -101004
2728   -21599
2729    97726
2730    88942
2731   -56847
2732  -122243
2733   -12773
2734   100546
2735    74999
2736   -44265
2737  -112991
2738   -29730
2739   103714
2740    90410
2741   -49774
2742  -111379
2743   -23781
2744    92835
2745    93263
2746   -35631
2747  -123016
2748   -31178
2749   106687
2750    85364
2751   -43054
2752  -103663
2753   -40515
2754    81027
2755   103455
2756   -33190
2757  -130074
2758   -31789
2759    97828
2760    82041
2761   -28206
2762  -100643
2763   -51312
2764    80696
2765   111103
2766   -27862
2767  -120596
2768   -33438
2769    84313
2770    90286
2771   -11297
2772  -109998
2773   -62463
2774    86432
2775   107292
2776   -30100
2777  -109603
2778   -45950
2779    63457
2780   103050
2781     2384
2782  -125192
2783   -68125
2784    93268
2785   102666
2786   -20628
2787   -93594
2788   -58708
2789    54373
2790   122233
2791    10867
2792  -130506
2793   -66204
2794    86946
2795    96710
2796    -6245
2797   -93399
2798   -77846
2799    52261
2800   125455
2801     2241
2802  -124382
2803   -63386
2804    64851
2805    97514
2806    17762
2807   -95671
2808   -88553
2809    60668
2810   125824
2811     1884
2812  -101645
2813   -61957
2814    43164
2815   104726
2816    36690
2817  -104987
2818   -96985
2819    63590
2820   113759
2821     3242
2822   -89699
2823   -78470
2824    24892
2825   117760
2826    44250
2827  -111239
2828   -94145
2829    59315
2830   108009
2831    22239
2832   -76714
2833   -94874
2834    23941
2835   130460
2836    41730
2837  -106234
2838   -85279
2839    37807
2840    99876
2841    46680
2842   -79946
2843  -114533
2844    27264
2845   129788
2846    30932
2847   -90775
2848   -79783
2849    12733
2850   101044
2851    68337
2852   -83574
2853  -117942
2854    35567
2855   121851
2856    32502
2857   -70739
2858   -86384
2859    -4960
2860   108037
2861    73104
2862   -90977
2863  -112913
2864    29454
2865   102419
2866    44135
2867   -56780
2868  -104230
2869   -12462
2870   120646
2871    69860
2872   -84751
2873   -98314
2874    14117
2875    92810
2876    71496
2877   -48098
2878  -123862
2879    -7293
2880   124751
2881    60228
2882   -73298
2883   -92184
2884   -12426
2885    87434
2886    91878
2887   -54118
2888  -133866
2889    -4031
2890   116822
2891    57441
2892   -52548
2893   -92438
2894   -31925
2895    94956
2896   101460
2897   -56807
2898  -123867
2899    -4251
2900    98228
2901    68721
2902   -32605
2903  -106316
2904   -40158
2905   104994
2906    93344
2907   -58837
2908  -107679
2909   -16623
2910    77558
2911    85863
2912   -22624
2913  -122948
2914   -39203
2915   109144
2916    83918
2917   -47657
2918   -94904
2919   -36835
2920    71275
2921   106548
2922   -20485
2923  -129435
2924   -33921
2925   100290
2926    79708
2927   -26615
2928   -95551
2929   -57737
2930    73717
2931   113692
2932   -23739
2933  -124696
2934   -37052
2935    81629
2936    86299
2937    -7468
2938  -106985
2939   -70074
2940    84056
2941   110794
2942   -25140
2943  -104462
2944   -44978
2945    58971
2946   100340
2947     9705
2948  -118661
2949   -69549
2950    88035
2951   100323
2952   -19920
2953   -91000
2954   -59737
2955    48407
2956   115131
2957     9313
2958  -122452
2959   -64312
2960    77804
2961    93270
2962     1132
2963   -87361
2964   -78013
2965    51200
2966   122468
2967     5526
2968  -114219
2969   -62117
2970    56581
2971    96096
2972    22740
2973   -96404
2974   -91288
2975    57275
2976   118940
2977     4515
2978   -96624
2979   -68263
2980    34347
2981   108952
2982    40977
2983  -104504
2984   -95446
2985    60737
2986   110586
2987    11524
2988   -81731
2989   -80310
2990    22029
2991   117947
2992    42338
2993  -105868
2994   -90017
2995    47127
2996   102028
2997    29978
2998   -75397
2999   -97244
3000    25095
3001   124380
3002    35391
3003   -95371
3004   -80323
3005    27571
3006    97258
3007    51157
3008   -76763
3009  -108889
3010    29424
3011   121429
3012    32748
3013   -81032
3014   -82629
3015     6443
3016   101370
3017    67977
3018   -82895
3019  -113331
3020    28858
3021   110061
3022    38872
3023   -64644
3024   -94615
3025    -7075
3026   110327
3027    72033
3028   -81508
3029  -106277
3030    17680
3031    98770
3032    59026
3033   -54564
3034  -112031
3035    -7388
3036   117470
3037    63790
3038   -72543
3039   -93529
3040    -2253
3041    89402
3042    77194
3043   -52647
3044  -122549
3045    -5724
3046   113447
3047    56790
3048   -58993
3049   -90471
3050   -19294
3051    89551
3052    88964
3053   -52354
3054  -118694
3055    -4342
3056   100932
3057    64277
3058   -39913
3059   -97521
3060   -31195
3061    97174
3062    90824
3063   -53942
3064  -110221
3065   -14114
3066    83825
3067    77742
3068   -28628
3069  -113776
3070   -38287
3071   100506
3072    85929
3073   -48297
3074   -99458
3075   -27846
3076    73803
3077    96378
3078   -19153
3079  -122733
3080   -37943
3081    99086
3082    81786
3083   -34278
3084   -93551
3085   -46020
3086    68928
3087   104838
3088   -19612
3089  -120810
3090   -38671
3091    84644
3092    81933
3093   -17796
3094   -97371
3095   -57782
3096    75364
3097   106489
3098   -22055
3099  -108142
3100   -39233
3101    67628
3102    90557
3103     -905
3104  -105491
3105   -63243
3106    78320
3107   102527
3108   -18033
3109   -98201
3110   -52265
3111    53931
3112   100164
3113     7328
3114  -110796
3115   -66688
3116    73520
3117   100567
3118    -3843
3119   -92548
3120   -65545
3121    49092
3122   108899
3123    11532
3124  -107981
3125   -68331
3126    60879
3127    98452
3128    12037
3129   -92224
3130   -78381
3131    49274
3132   109993
3133    13140
3134   -98391
3135   -70775
3136    45542
3137   100056
3138    26470
3139   -92969
3140   -84650
3141    48355
3142   108417
3143    15623
3144   -87838
3145   -73759
3146    34462
3147   106190
3148    33438
3149   -93367
3150   -85699
3151    44064
3152   103514
3153    24066
3154   -80907
3155   -83148
3156    26278
3157   109190
3158    36561
3159   -89145
3160   -86415
3161    30677
3162   101016
3163    40000
3164   -76631
3165   -92054
3166    23554
3167   110649
3168    41253
3169   -79355
3170   -88070
3171    15746
3172   102496
3173    54423
3174   -75547
3175  -101324
3176    18984
3177   106287
3178    45738
3179   -71830
3180   -92523
3181     6200
3182   100557
3183    59600
3184   -68157
3185  -101057
3186    10744
3187   102811
3188    54252
3189   -64115
3190   -96125
3191     1009
3192   100427
3193    62075
3194   -62307
3195  -100586
3196      424
3197    98299
3198    62261
3199   -57975
3200  -100768
3201    -2927
3202    99839
3203    66011
3204   -55232
3205   -99641
3206   -10864
3207    93483
3208    70517
3209   -52803
3210  -104710
3211   -14872
3212    92832
3213    72818
3214   -47072
3215  -102663
3216   -20151
3217    90229
3218    78273
3219   -41950
3220  -102716
3221   -23194
3222    90446
3223    83766
3224   -36471
3225  -106314
3226   -24159
3227    87733
3228    78135
3229   -34912
3230  -102425
3231   -34732
3232    81997
3233    85655
3234   -35504
3235  -108666
3236   -30537
3237    81383
3238    79660
3239   -25324
3240   -98615
3241   -39260
3242    80901
3243    92302
3244   -23867
3245  -100808
3246   -35714
3247    76330
3248    88097
3249   -18892
3250  -101962
3251   -45671
3252    74798
3253    88341
3254   -18746
3255  -100390
3256   -51210
3257    66541
3258    93733
3259   -11846
3260  -104128
3261   -50459
3262    69400
3263    93381
3264    -6706
3265   -96381
3266   -57936
3267    60848
3268   101241
3269    -2699
3270   -99934
3271   -56827
3272    61820
3273    94900
3274     2008
3275   -94599
3276   -63317
3277    57698
3278    99847
3279     5346
3280   -94923
3281   -62172
3282    55084
3283    99246
3284     8237
3285   -95872
3286   -67278
3287    52748
3288    95171
3289     7713
3290   -89895
3291   -70724
3292    45923
3293   101351
3294    12831
3295   -94057
3296   -66954
3297    49060
3298    96061
3299    21881
3300   -80093
3301   -74928
3302    43332
3303   107365
3304    22128
3305   -87916
3306   -73613
3307    36573
3308    96024
3309    27637
3310   -84312
3311   -86069
3312    30869
3313    99307
3314    25513
3315   -81823
3316   -82359
3317    24539
3318   103102
3319    39685
3320   -79823
3321   -81721
3322    33006
3323    99916
3324    38142
3325   -69066
3326   -85001
3327    18646
3328   104109
3329    42188
3330   -79582
3331   -88604
3332    19334
3333    92788
3334    39398
3335   -71357
3336   -92677
3337    11468
3338   100227
3339    46090
3340   -69850
3341   -87303
3342    14216
3343    97632
3344    51944
3345   -63625
3346   -90288
3347    10614
3348    98028
3349    52249
3350   -59162
3351   -93060
3352     -753
3353    96098
3354    59480
3355   -62386
3356   -95994
3357     1158
3358    92481
3359    59892
3360   -50063
3361   -97703
3362   -10615
3363    95837
3364    65928
3365   -56007
3366   -96158
3367    -8911
3368    86092
3369    68715
3370   -47070
3371  -102132
3372   -14568
3373    92240
3374    67156
3375   -45720
3376   -92574
3377   -16517
3378    88863
3379    80029
3380   -43164
3381  -101618
3382   -12688
3383    85473
3384    67885
3385   -35225
3386   -97192
3387   -31537
3388    83777
3389    79462
3390   -44844
3391  -104286
3392   -22035
3393    77410
3394    72943
3395   -25124
3396   -98139
3397   -36059
3398    86329
3399    87123
3400   -29410
3401   -94734
3402   -30374
3403    73587
3404    86809
3405   -17895
3406  -102273
3407   -43360
3408    76307
3409    83503
3410   -23109
3411   -97988
3412   -49190
3413    64527
3414    91801
3415   -15100
3416  -103753
3417   -43517
3418    71956
3419    86926
3420    -8926
3421   -91505
3422   -53066
3423    65660
3424    99100
3425    -9084
3426   -99345
3427   -45997
3428    62757
3429    87179
3430    -2288
3431   -94385
3432   -59941
3433    60902
3434    95028
3435    -4562
3436   -92770
3437   -56203
3438    53516
3439    93940
3440     6086
3441   -95434
3442   -61586
3443    55750
3444    91155
3445     6677
3446   -86006
3447   -69486
3448    45366
3449   101828
3450    11881
3451   -94434
3452   -64202
3453    48005
3454    92453
3455    20933
3456   -81102
3457   -76598
3458    41138
3459   103976
3460    17712
3461   -87890
3462   -68769
3463    35554
3464    92949
3465    26705
3466   -83104
3467   -83162
3468    35019
3469    98566
3470    22055
3471   -79441
3472   -73834
3473    27915
3474    99690
3475    35238
3476   -81214
3477   -79407
3478    35198
3479    94894
3480    30469
3481   -69913
3482   -80757
3483    19524
3484   101178
3485    37706
3486   -81476
3487   -82988
3488    24876
3489    88043
3490    36383
3491   -65262
3492   -89553
3493    13805
3494   101324
3495    44074
3496   -72712
3497   -82903
3498    15919
3499    92494
3500    50479
3501   -60180
3502   -91645
3503     9718
3504    98195
3505    49284
3506   -62054
3507   -88724
3508      651
3509    91017
3510    57258
3511   -62210
3512   -93718
3513     6134
3514    90777
3515    53257
3516   -53020
3517   -92474
3518    -6827
3519    93370
3520    62199
3521   -57538
3522   -91830
3523    -1838
3524    87381
3525    60536
3526   -48458
3527   -95114
3528    -9432
3529    90149
3530    63899
3531   -48266
3532   -92566
3533   -11790
3534    85328
3535    69205
3536   -44673
3537   -97790
3538   -13451
3539    84661
3540    67623
3541   -38559
3542   -93165
3543   -23926
3544    83142
3545    75638
3546   -39306
3547   -98217
3548   -19782
3549    78490
3550    71869
3551   -28058
3552   -93818
3553   -33536
3554    80430
3555    81169
3556   -32315
3557   -96024
3558   -28456
3559    73393
3560    77915
3561   -21511
3562   -96323
3563   -38129
3564    75584
3565    81429
3566   -24310
3567   -93066
3568   -37050
3569    68446
3570    84799
3571   -16705
3572   -98912
3573   -39569
3574    70819
3575    81631
3576   -15838
3577   -91593
3578   -46764
3579    64280
3580    91044
3581   -12681
3582   -96649
3583   -44296
3584    64141
3585    83373
3586    -6000
3587   -90017
3588   -53927
3589    61223
3590    93289
3591    -4480
3592   -93722
3593   -52970
3594    56820
3595    89521
3596     1696
3597   -90139
3598   -60213
3599    54057
3600    92293
3601     4120
3602   -89081
3603   -62537
3604    48763
3605    92912
3606     7770
3607   -88426
3608   -62771
3609    47749
3610    93385
3611    12731
3612   -83850
3613   -67225
3614    43710
3615    96199
3616    14743
3617   -86217
3618   -65751
3619    42279
3620    93385
3621    18188
3622   -81971
3623   -72131
3624    36957
3625    96049
3626    20205
3627   -82652
3628   -71498
3629    35406
3630    93000
3631    26115
3632   -78793
3633   -75952
3634    31357
3635    93938
3636    28146
3637   -75332
3638   -77701
3639    25143
3640    94752
3641    34927
3642   -74475
3643   -79519
3644    25700
3645    93233
3646    37075
3647   -67693
3648   -82116
3649    16890
3650    96023
3651    42256
3652   -71108
3653   -85252
3654    16934
3655    91715
3656    41503
3657   -63346
3658   -84416
3659     8304
3660    93374
3661    48679
3662   -64409
3663   -87046
3664    10149
3665    91583
3666    47614
3667   -58798
3668   -85125
3669     5257
3670    92059
3671    51754
3672   -59607
3673   -88016
3674     3292
3675    87979
3676    54818
3677   -53265
3678   -89770
3679    -2410
3680    88931
3681    55541
3682   -53749
3683   -88570
3684    -6389
3685    83440
3686    63953
3687   -45990
3688   -94731
3689    -8544
3690    88537
3691    59701
3692   -44045
3693   -86628
3694   -15894
3695    81207
3696    71350
3697   -39461
3698   -94751
3699   -15195
3700    83713
3701    65611
3702   -37076
3703   -90212
3704   -23820
3705    77972
3706    72026
3707   -35562
3708   -93933
3709   -23949
3710    75860
3711    69626
3712   -30293
3713   -92596
3714   -28990
3715    77383
3716    75555
3717   -31836
3718   -89759
3719   -26824
3720    70687
3721    76242
3722   -21961
3723   -93926
3724   -34484
3725    75211
3726    77925
3727   -24454
3728   -88886
3729   -36783
3730    62170
3731    80641
3732   -16048
3733   -95740
3734   -39887
3735    67702
3736    78461
3737   -14432
3738   -86503
3739   -45533
3740    61357
3741    86868
3742    -9134
3743   -90720
3744   -42878
3745    58714
3746    81856
3747    -1174
3748   -88619
3749   -55482
3750    60527
3751    87924
3752    -7700
3753   -84525
3754   -47581
3755    48914
3756    84038
3757     6768
3758   -89579
3759   -60029
3760    57020
3761    86187
3762    -2405
3763   -80525
3764   -54594
3765    42950
3766    90128
3767    10924
3768   -87398
3769   -59453
3770    51118
3771    85441
3772     9391
3773   -76528
3774   -62954
3775    37904
3776    94045
3777    14590
3778   -85671
3779   -61735
3780    40512
3781    83185
3782    20513
3783   -75156
3784   -73013
3785    33824
3786    95497
3787    17622
3788   -79018
3789   -64007
3790    29455
3791    85167
3792    33002
3793   -71961
3794   -79054
3795    32546
3796    92886
3797    22720
3798   -69565
3799   -68192
3800    20102
3801    87774
3802    38361
3803   -71667
3804   -78338
3805    26290
3806    86799
3807    29715
3808   -62614
3809   -77913
3810    13450
3811    92596
3812    38503
3813   -70869
3814   -76371
3815    19553
3816    83196
3817    40690
3818   -57529
3819   -83759
3820    10657
3821    93600
3822    41264
3823   -63035
3824   -75602
3825     7764
3826    81712
3827    52345
3828   -55679
3829   -88115
3830     6173
3831    89176
3832    45186
3833   -53880
3834   -79370
3835    -3873
3836    82122
3837    57753
3838   -52472
3839   -89086
3840      373
3841    82636
3842    51833
3843   -43611
3844   -85282
3845   -11366
3846    84543
3847    61306
3848   -47430
3849   -84023
3850    -4308
3851    75820
3852    60508
3853   -35250
3854   -89430
3855   -16610
3856    83858
3857    60642
3858   -45061
3859   -82875
3860   -13733
3861    70355
3862    65893
3863   -34103
3864   -94319
3865   -19016
3866    80016
3867    61981
3868   -35131
3869   -80904
3870   -23854
3871    71747
3872    74941
3873   -30022
3874   -91877
3875   -20667
3876    73409
3877    66216
3878   -23336
3879   -85470
3880   -33801
3881    69609
3882    75326
3883   -27565
3884   -88107
3885   -29100
3886    62059
3887    71942
3888   -13773
3889   -87644
3890   -39401
3891    69123
3892    77229
3893   -18896
3894   -82467
3895   -35883
3896    56632
3897    79411
3898    -8810
3899   -88908
3900   -41920
3901    63643
3902    76667
3903   -12438
3904   -81640
3905   -45690
3906    54338
3907    82458
3908    -7524
3909   -88006
3910   -43823
3911    56309
3912    78115
3913    -2518
3914   -81119
3915   -52401
3916    54770
3917    85769
3918    -4119
3919   -83223
3920   -48239
3921    46071
3922    80518
3923     7581
3924   -83151
3925   -59165
3926    50164
3927    84617
3928     2493
3929   -76338
3930   -54035
3931    38672
3932    83753
3933    14519
3934   -80559
3935   -60973
3936    43637
3937    82978
3938    12979
3939   -71220
3940   -64168
3941    34115
3942    88471
3943    17040
3944   -77453
3945   -61148
3946    35536
3947    81063
3948    22181
3949   -69719
3950   -70417
3951    31795
3952    89468
3953    18516
3954   -72874
3955   -63980
3956    25863
3957    83591
3958    30903
3959   -70255
3960   -74510
3961    29604
3962    88533
3963    24464
3964   -66200
3965   -69498
3966    18028
3967    85438
3968    36578
3969   -67131
3970   -75461
3971    20750
3972    84109
3973    32778
3974   -60022
3975   -76161
3976    11115
3977    86588
3978    41167
3979   -62634
3980   -75518
3981    12223
3982    79432
3983    43679
3984   -53026
3985   -82050
3986     5425
3987    86046
3988    43505
3989   -56635
3990   -75840
3991     2089
3992    77418
3993    51025
3994   -49112
3995   -85908
3996     2593
3997    84335
3998    46268
3999   -48056
4000   -79010
4001    -5093
4002    80415
4003    56681
4004   -48807
4005   -84058
4006    -2110
4007    79179
4008    53007
4009   -41294
4010   -84359
4011   -12433
4012    80981
4013    58413
4014   -44671
4015   -81542
4016    -9797
4017    71462
4018    60888
4019   -33984
4020   -87667
4021   -17970
4022    78497
4023    60374
4024   -37935
4025   -79866
4026   -19299
4027    66697
4028    67347
4029   -28270
4030   -88520
4031   -23140
4032    72465
4033    64070
4034   -28281
4035   -79656
4036   -26776
4037    65612
4038    71459
4039   -23691
4040   -87310
4041   -26373
4042    67285
4043    66242
4044   -18146
4045   -82252
4046   -36549
4047    64892
4048    75398
4049   -22821
4050   -83728
4051   -29425
4052    60341
4053    71789
4054   -10371
4055   -83865
4056   -41159
4057    64204
4058    76447
4059   -16113
4060   -81119
4061   -37828
4062    53527
4063    77297
4064    -4406
4065   -85580
4066   -44715
4067    57164
4068    75080
4069    -7705
4070   -77564
4071   -46817
4072    48090
4073    81507
4074     -757
4075   -81366
4076   -46635
4077    49347
4078    76959
4079     3801
4080   -75295
4081   -54929
4082    45061
4083    83559
4084     2779
4085   -78974
4086   -51582
4087    39798
4088    77046
4089    10963
4090   -75757
4091   -60281
4092    41979
4093    83686
4094     9904
4095   -74391
4096   -54395
4097    37031
4098    81457
4099    18024
4100   -72733
4101   -63602
4102    37818
4103    83037
4104    13094
4105   -70528
4106   -62948
4107    27201
4108    83614
4109    21625
4110   -73352
4111   -63996
4112    31638
4113    81276
4114    24586
4115   -64488
4116   -68830
4117    24140
4118    87324
4119    27630
4120   -67502
4121   -64781
4122    22133
4123    78235
4124    33001
4125   -60028
4126   -74478
4127    16679
4128    83425
4129    30288
4130   -60799
4131   -67708
4132    14198
4133    79128
4134    39289
4135   -58087
4136   -75910
4137    14211
4138    81031
4139    36522
4140   -53939
4141   -72654
4142     6373
4143    80284
4144    43693
4145   -56447
4146   -76858
4147     9002
4148    77486
4149    43123
4150   -48040
4151   -77911
4152     1436
4153    83180
4154    48492
4155   -52291
4156   -76123
4157     2189
4158    75057
4159    48821
4160   -44089
4161   -80745
4162    -5547
4163    77926
4164    50040
4165   -45656
4166   -77395
4167    -7517
4168    71586
4169    56124
4170   -38693
4171   -81111
4172    -8838
4173    74536
4174    55070
4175   -35971
4176   -77370
4177   -16337
4178    71697
4179    62691
4180   -35420
4181   -81440
4182   -13717
4183    66766
4184    58535
4185   -27646
4186   -80769
4187   -24680
4188    71447
4189    65734
4190   -32199
4191   -80354
4192   -18999
4193    64757
4194    65282
4195   -22365
4196   -84209
4197   -27850
4198    70750
4199    66341
4200   -25076
4201   -79213
4202   -29312
4203    59989
4204    69500
4205   -17646
4206   -84506
4207   -29981
4208    63423
4209    69369
4210   -14817
4211   -76688
4212   -36729
4213    58181
4214    75761
4215   -13338
4216   -81497
4217   -35423
4218    54770
4219    69574
4220    -7967
4221   -76553
4222   -45250
4223    50864
4224    75216
4225    -8659
4226   -77978
4227   -40144
4228    49335
4229    73743
4230     1159
4231   -75702
4232   -46928
4233    51022
4234    78378
4235    -2519
4236   -74999
4237   -45659
4238    42455
4239    77737
4240     4263
4241   -80599
4242   -52087
4243    44418
4244    74267
4245     2262
4246   -71911
4247   -54520
4248    38385
4249    82614
4250    10211
4251   -76124
4252   -51400
4253    40518
4254    76466
4255    14415
4256   -66964
4257   -59923
4258    34952
4259    82072
4260    12813
4261   -71110
4262   -57041
4263    29215
4264    75606
4265    20174
4266   -66645
4267   -65461
4268    29231
4269    80242
4270    19365
4271   -62915
4272   -60944
4273    22232
4274    78694
4275    28833
4276   -63342
4277   -64216
4278    25170
4279    78096
4280    25918
4281   -59592
4282   -67148
4283    16137
4284    80615
4285    31382
4286   -63412
4287   -67526
4288    19875
4289    75678
4290    32451
4291   -55195
4292   -72000
4293    13187
4294    82641
4295    35125
4296   -58373
4297   -68142
4298    12019
4299    72857
4300    39269
4301   -51512
4302   -75166
4303     8075
4304    79745
4305    37987
4306   -51112
4307   -70492
4308     2724
4309    73120
4310    46301
4311   -47894
4312   -76151
4313     4218
4314    75025
4315    42999
4316   -42326
4317   -72258
4318    -5623
4319    72984
4320    50774
4321   -45208
4322   -75956
4323    -2075
4324    69724
4325    49288
4326   -37230
4327   -76161
4328   -10436
4329    72316
4330    53997
4331   -40685
4332   -75188
4333    -8458
4334    67654
4335    55131
4336   -33253
4337   -78679
4338   -14908
4339    71116
4340    55854
4341   -34199
4342   -75997
4343   -16175
4344    66134
4345    60208
4346   -29758
4347   -80753
4348   -17764
4349    65935
4350    58208
4351   -24550
4352   -74143
4353   -24017
4354    62722
4355    65409
4356   -24816
4357   -79155
4358   -22377
4359    60664
4360    60978
4361   -18881
4362   -75113
4363   -31232
4364    59743
4365    67210
4366   -19283
4367   -76580
4368   -29751
4369    54772
4370    65907
4371   -12775
4372   -75630
4373   -34982
4374    57451
4375    66817
4376   -13557
4377   -73567
4378   -36280
4379    50361
4380    70698
4381    -8371
4382   -77497
4383   -37949
4384    53232
4385    69231
4386    -7009
4387   -73103
4388   -41891
4389    47976
4390    74499
4391    -2488
4392   -76537
4393   -41122
4394    47982
4395    70443
4396     -209
4397   -72218
4398   -47781
4399    44039
4400    75432
4401     2305
4402   -72073
4403   -45741
4404    40577
4405    72207
4406     7142
4407   -69865
4408   -52385
4409    39183
4410    75031
4411     7746
4412   -67118
4413   -51811
4414    33598
4415    74561
4416    13260
4417   -68373
4418   -55435
4419    33988
4420    75403
4421    13687
4422   -64552
4423   -57059
4424    27670
4425    75528
4426    18948
4427   -67142
4428   -58106
4429    29090
4430    75577
4431    21115
4432   -61098
4433   -61574
4434    24048
4435    77831
4436    22154
4437   -63932
4438   -62283
4439    22497
4440    75715
4441    27342
4442   -59187
4443   -65449
4444    18542
4445    76392
4446    27788
4447   -57423
4448   -63538
4449    16095
4450    75097
4451    32784
4452   -54686
4453   -67332
4454    14263
4455    75035
4456    33016
4457   -51400
4458   -65861
4459     7709
4460    73428
4461    38892
4462   -50960
4463   -70042
4464     8060
4465    72197
4466    38319
4467   -46956
4468   -69401
4469     2940
4470    72919
4471    42935
4472   -47391
4473   -69995
4474     1760
4475    72453
4476    45139
4477   -44034
4478   -72336
4479    -1313
4480    72633
4481    46202
4482   -43487
4483   -72134
4484    -4485
4485    67943
4486    49737
4487   -40137
4488   -76360
4489    -4946
4490    69866
4491    49029
4492   -36350
4493   -72448
4494   -11642
4495    68072
4496    55491
4497   -34045
4498   -75814
4499    -9761
4500    66023
4501    53808
4502   -28965
4503   -73756
4504   -17818
4505    63818
4506    56669
4507   -28996
4508   -74763
4509   -18822
4510    60037
4511    56220
4512   -25435
4513   -75181
4514   -22664
4515    62069
4516    60203
4517   -21829
4518   -71699
4519   -23962
4520    58953
4521    63305
4522   -18446
4523   -76436
4524   -26757
4525    58996
4526    62502
4527   -18493
4528   -72473
4529   -30911
4530    54727
4531    66411
4532   -15610
4533   -76189
4534   -31559
4535    54673
4536    64589
4537   -10181
4538   -72043
4539   -35982
4540    51494
4541    69451
4542   -10568
4543   -73564
4544   -35568
4545    48685
4546    67692
4547    -2288
4548   -72013
4549   -41194
4550    48178
4551    69192
4552    -4910
4553   -69330
4554   -40805
4555    40306
4556    70397
4557     2174
4558   -70969
4559   -45624
4560    44251
4561    69357
4562     2311
4563   -65618
4564   -47454
4565    36314
4566    73489
4567     7435
4568   -69609
4569   -48672
4570    37622
4571    69500
4572     9260
4573   -66129
4574   -52698
4575    33977
4576    75607
4577     9875
4578   -66882
4579   -51020
4580    31371
4581    72328
4582    16347
4583   -64721
4584   -57406
4585    31201
4586    75241
4587    14505
4588   -62123
4589   -55744
4590    22821
4591    72710
4592    22352
4593   -61898
4594   -60446
4595    26963
4596    71395
4597    20981
4598   -55655
4599   -59788
4600    17230
4601    73817
4602    28711
4603   -58551
4604   -60273
4605    20161
4606    69882
4607    28239
4608   -51878
4609   -65011
4610    13883
4611    73924
4612    29432
4613   -55161
4614   -59793
4615    11503
4616    67970
4617    35023
4618   -49707
4619   -70494
4620    10086
4621    74553
4622    32778
4623   -48290
4624   -63125
4625     4581
4626    70990
4627    41656
4628   -47479
4629   -71003
4630     7078
4631    70445
4632    37840
4633   -42097
4634   -67721
4635    -2107
4636    69481
4637    44492
4638   -45157
4639   -70475
4640     -313
4641    64713
4642    44716
4643   -36099
4644   -71185
4645    -6212
4646    69696
4647    46746
4648   -38342
4649   -66504
4650    -6776
4651    60813
4652    51532
4653   -30615
4654   -74284
4655   -11390
4656    66448
4657    48274
4658   -33587
4659   -67301
4660   -15201
4661    59654
4662    56065
4663   -28544
4664   -75102
4665   -14150
4666    61970
4667    50217
4668   -25404
4669   -68591
4670   -21305
4671    60090
4672    60434
4673   -26701
4674   -72396
4675   -17610
4676    57507
4677    56474
4678   -17982
4679   -72503
4680   -26494
4681    59874
4682    61291
4683   -21296
4684   -70450
4685   -25426
4686    50374
4687    61319
4688   -12265
4689   -73448
4690   -29161
4691    55369
4692    60221
4693   -15061
4694   -66060
4695   -31738
4696    46003
4697    64177
4698    -8107
4699   -71740
4700   -31602
4701    49936
4702    61998
4703    -5469
4704   -65472
4705   -38688
4706    44646
4707    67381
4708    -6252
4709   -68290
4710   -36189
4711    43233
4712    63454
4713     -566
4714   -66861
4715   -43927
4716    41832
4717    69138
4718    -2971
4719   -66256
4720   -40107
4721    36697
4722    68335
4723     7351
4724   -67721
4725   -46956
4726    40554
4727    68642
4728     3334
4729   -61690
4730   -46268
4731    31918
4732    70225
4733    11245
4734   -65891
4735   -47986
4736    34164
4737    66742
4738    10797
4739   -58671
4740   -51775
4741    27439
4742    72272
4743    13001
4744   -61937
4745   -50161
4746    26143
4747    66256
4748    19162
4749   -56333
4750   -56519
4751    25462
4752    70260
4753    16852
4754   -55887
4755   -52973
4756    19711
4757    68137
4758    25007
4759   -56226
4760   -59113
4761    22646
4762    70249
4763    21688
4764   -52774
4765   -57686
4766    14324
4767    70682
4768    28504
4769   -54308
4770   -60157
4771    15428
4772    67603
4773    27515
4774   -48933
4775   -63460
4776    10186
4777    71037
4778    32731
4779   -50118
4780   -60674
4781     9182
4782    65873
4783    35168
4784   -45034
4785   -65834
4786     5561
4787    69520
4788    34908
4789   -44744
4790   -61605
4791     1038
4792    64047
4793    41546
4794   -40457
4795   -66952
4796     2573
4797    64896
4798    38613
4799   -37841
4800   -64252
4801    -4696
4802    63913
4803    44803
4804   -38952
4805   -67206
4806    -2027
4807    62865
4808    44192
4809   -32686
4810   -67940
4811    -8342
4812    64215
4813    47261
4814   -33885
4815   -65901
4816    -8453
4817    59259
4818    49975
4819   -27568
4820   -70567
4821   -14258
4822    62393
4823    49372
4824   -28829
4825   -66159
4826   -15315
4827    56142
4828    54353
4829   -24918
4830   -70680
4831   -17868
4832    58069
4833    51978
4834   -22547
4835   -66523
4836   -21572
4837    53349
4838    56379
4839   -20997
4840   -68763
4841   -20684
4842    51861
4843    54528
4844   -16712
4845   -66484
4846   -25349
4847    52164
4848    58392
4849   -16472
4850   -66403
4851   -26937
4852    48171
4853    57986
4854    -8999
4855   -68360
4856   -30663
4857    50270
4858    60575
4859   -13118
4860   -65716
4861   -31842
4862    45086
4863    62147
4864    -6166
4865   -68679
4866   -35085
4867    45898
4868    62669
4869    -3774
4870   -64518
4871   -38057
4872    41713
4873    66234
4874    -2854
4875   -65649
4876   -37317
4877    39359
4878    61845
4879     1263
4880   -63736
4881   -43460
4882    37635
4883    66362
4884     1779
4885   -61761
4886   -39568
4887    34447
4888    62803
4889     7688
4890   -60817
4891   -45389
4892    33800
4893    65727
4894     7552
4895   -58349
4896   -44438
4897    28203
4898    65192
4899    14074
4900   -60218
4901   -49773
4902    29094
4903    65594
4904    13183
4905   -57179
4906   -51057
4907    24327
4908    68208
4909    17098
4910   -59298
4911   -51198
4912    25254
4913    65472
4914    19000
4915   -53659
4916   -55351
4917    21009
4918    69315
4919    20316
4920   -55527
4921   -53267
4922    18154
4923    65670
4924    25315
4925   -50598
4926   -58731
4927    16828
4928    66911
4929    24560
4930   -50389
4931   -55665
4932    11727
4933    64401
4934    29144
4935   -47995
4936   -59539
4937    11780
4938    63556
4939    28177
4940   -44429
4941   -58347
4942     5549
4943    63782
4944    33230
4945   -44598
4946   -59931
4947     6833
4948    63849
4949    34684
4950   -39875
4951   -62002
4952     2217
4953    64585
4954    36628
4955   -42584
4956   -62110
4957      803
4958    60498
4959    39263
4960   -36922
4961   -66020
4962    -3336
4963    64056
4964    41578
4965   -36801
4966   -62820
4967    -5059
4968    60435
4969    45587
4970   -33175
4971   -65093
4972    -6575
4973    60051
4974    44755
4975   -31515
4976   -64334
4977   -11170
4978    57150
4979    48306
4980   -29917
4981   -65294
4982   -10350
4983    55646
4984    45486
4985   -24400
4986   -64563
4987   -16320
4988    56444
4989    50812
4990   -26047
4991   -63846
4992   -13942
4993    50747
4994    51216
4995   -19136
4996   -65962
4997   -22052
4998    55771
4999    52275
5000   -20983
5001   -62709
5002   -22070
5003    49624
5004    56157
5005   -15990
5006   -67707
5007   -24418
5008    51714
5009    55467
5010   -13577
5011   -63816
5012   -29124
5013    46858
5014    59897
5015   -13715
5016   -66676
5017   -27701
5018    46854
5019    56024
5020    -7394
5021   -62223
5022   -34306
5023    44020
5024    61153
5025    -8415
5026   -63573
5027   -30948
5028    40747
5029    58399
5030    -1641
5031   -62357
5032   -37234
5033    40841
5034    60536
5035    -4517
5036   -61676
5037   -36419
5038    35251
5039    62221
5040     2337
5041   -63090
5042   -39375
5043    37209
5044    60830
5045     3148
5046   -57307
5047   -42212
5048    32542
5049    65909
5050     5971
5051   -60948
5052   -42133
5053    32822
5054    61127
5055    10281
5056   -56267
5057   -48242
5058    29439
5059    67418
5060    10575
5061   -58068
5062   -45652
5063    26723
5064    62668
5065    17004
5066   -55697
5067   -51105
5068    26789
5069    65843
5070    13867
5071   -52371
5072   -49834
5073    18773
5074    64174
5075    20765
5076   -53635
5077   -50309
5078    22186
5079    61591
5080    19207
5081   -47684
5082   -53436
5083    14520
5084    65455
5085    23192
5086   -51745
5087   -51039
5088    16360
5089    59952
5090    25299
5091   -44911
5092   -58260
5093    10659
5094    65485
5095    26353
5096   -47890
5097   -55089
5098     8814
5099    61196
5100    33109
5101   -43356
5102   -60904
5103     9151
5104    64807
5105    30248
5106   -40644
5107   -57071
5108     2385
5109    62346
5110    37414
5111   -42282
5112   -61053
5113     4850
5114    60183
5115    34652
5116   -35618
5117   -60578
5118    -3979
5119    62282
5120    38184
5121   -39261
5122   -59256
5123      -96
5124    56159
5125    39727
5126   -30707
5127   -62336
5128    -6344
5129    61248
5130    38624
5131   -33588
5132   -58643
5133    -8126
5134    53412
5135    44922
5136   -28221
5137   -64223
5138    -8283
5139    57564
5140    41774
5141   -26315
5142   -60137
5143   -14759
5144    54878
5145    51127
5146   -25607
5147   -65211
5148   -11936
5149    53500
5150    47031
5151   -19711
5152   -62768
5153   -20954
5154    53346
5155    53029
5156   -22893
5157   -62599
5158   -17059
5159    47378
5160    51068
5161   -14985
5162   -64757
5163   -23492
5164    52305
5165    52113
5166   -18456
5167   -60279
5168   -23469
5169    43514
5170    55491
5171   -11382
5172   -64966
5173   -25888
5174    47456
5175    51836
5176   -10596
5177   -58205
5178   -31166
5179    41475
5180    58273
5181    -8710
5182   -63177
5183   -27067
5184    42321
5185    53445
5186    -3026
5187   -58321
5188   -36319
5189    39938
5190    60359
5191    -5934
5192   -60727
5193   -31086
5194    35880
5195    57663
5196     2894
5197   -61290
5198   -39254
5199    38606
5200    60161
5201     -238
5202   -57268
5203   -37447
5204    31236
5205    61756
5206     7189
5207   -60055
5208   -40810
5209    33721
5210    57616
5211     5400
5212   -52846
5213   -43433
5214    28153
5215    63391
5216     7909
5217   -57319
5218   -40411
5219    28189
5220    58406
5221    11505
5222   -51748
5223   -47341
5224    25000
5225    62636
5226    11306
5227   -52916
5228   -43282
5229    22138
5230    60345
5231    18726
5232   -51754
5233   -50105
5234    22481
5235    61717
5236    15963
5237   -47839
5238   -48755
5239    16072
5240    62507
5241    23150
5242   -50220
5243   -51178
5244    18311
5245    60024
5246    22481
5247   -44715
5248   -54515
5249    11458
5250    64692
5251    25832
5252   -47377
5253   -51814
5254    12467
5255    57583
5256    29271
5257   -41002
5258   -57919
5259     9240
5260    62327
5261    27441
5262   -42829
5263   -52876
5264     5773
5265    57113
5266    32912
5267   -40247
5268   -58783
5269     6386
5270    59635
5271    30182
5272   -35940
5273   -54351
5274    -1230
5275    58530
5276    36455
5277   -37566
5278   -57299
5279     2260
5280    55452
5281    35126
5282   -31399
5283   -59780
5284    -4632
5285    58892
5286    38715
5287   -34388
5288   -57579
5289    -4605
5290    53635
5291    41943
5292   -29095
5293   -61860
5294    -8333
5295    56849
5296    40116
5297   -28300
5298   -58073
5299   -10768
5300    52457
5301    46356
5302   -26169
5303   -62599
5304   -11470
5305    52650
5306    42993
5307   -21594
5308   -58742
5309   -16811
5310    50763
5311    48315
5312   -21804
5313   -59610
5314   -14587
5315    48032
5316    46441
5317   -17330
5318   -59679
5319   -19978
5320    50681
5321    48320
5322   -17954
5323   -58620
5324   -20362
5325    44140
5326    50362
5327   -12998
5328   -60744
5329   -23859
5330    46888
5331    50032
5332   -13289
5333   -56706
5334   -27322
5335    41964
5336    55605
5337   -10568
5338   -61045
5339   -26592
5340    42087
5341    51889
5342    -6230
5343   -57821
5344   -32490
5345    40747
5346    57280
5347    -6100
5348   -58635
5349   -30115
5350    37167
5351    54922
5352     -922
5353   -59412
5354   -35636
5355    38247
5356    57690
5357    -2413
5358   -55518
5359   -34355
5360    31559
5361    57450
5362     3222
5363   -58406
5364   -37262
5365    33696
5366    55863
5367     3023
5368   -51440
5369   -38514
5370    28887
5371    58531
5372     5516
5373   -55200
5374   -39279
5375    28699
5376    55685
5377     8767
5378   -51564
5379   -43725
5380    25620
5381    60137
5382     9588
5383   -51849
5384   -42309
5385    23112
5386    57959
5387    15331
5388   -50166
5389   -47464
5390    24080
5391    60287
5392    13937
5393   -48470
5394   -46422
5395    16882
5396    60200
5397    20109
5398   -48775
5399   -48724
5400    18569
5401    57963
5402    19758
5403   -44906
5404   -50251
5405    13191
5406    60584
5407    23156
5408   -46693
5409   -47714
5410    14621
5411    55955
5412    24383
5413   -42192
5414   -52940
5415    11109
5416    57951
5417    23909
5418   -41604
5419   -49480
5420     8968
5421    55689
5422    28225
5423   -39474
5424   -54667
5425     7070
5426    58529
5427    28527
5428   -36836
5429   -52412
5430     2139
5431    57790
5432    34073
5433   -37276
5434   -55512
5435     1075
5436    54829
5437    33357
5438   -32526
5439   -56589
5440    -2370
5441    56195
5442    36907
5443   -33323
5444   -56062
5445    -3224
5446    53161
5447    38803
5448   -28577
5449   -57136
5450    -5503
5451    54976
5452    38094
5453   -28600
5454   -55155
5455    -7472
5456    50905
5457    41124
5458   -25684
5459   -58187
5460    -9640
5461    50768
5462    40812
5463   -24355
5464   -56535
5465   -13992
5466    49361
5467    44156
5468   -24243
5469   -57788
5470   -12814
5471    47156
5472    44711
5473   -18785
5474   -56316
5475   -17903
5476    48533
5477    46600
5478   -19640
5479   -57221
5480   -18800
5481    44606
5482    48278
5483   -13867
5484   -58940
5485   -20555
5486    45490
5487    48693
5488   -13829
5489   -57659
5490   -23389
5491    42363
5492    51826
5493   -10951
5494   -57714
5495   -24204
5496    42328
5497    51463
5498    -9115
5499   -56310
5500   -27143
5501    40179
5502    51994
5503    -7788
5504   -55947
5505   -27535
5506    37090
5507    50623
5508    -4142
5509   -55491
5510   -31052
5511    36458
5512    53142
5513    -3887
5514   -54256
5515   -31075
5516    33322
5517    53537
5518      760
5519   -54158
5520   -34968
5521    32815
5522    53681
5523     1947
5524   -52873
5525   -36105
5526    29582
5527    56000
5528     4576
5529   -52095
5530   -36680
5531    28477
5532    55520
5533     7952
5534   -50596
5535   -39095
5536    26891
5537    57455
5538     8940
5539   -50478
5540   -40442
5541    24472
5542    55758
5543    11717
5544   -49025
5545   -43324
5546    22801
5547    56924
5548    12471
5549   -48195
5550   -42496
5551    19402
5552    56524
5553    15710
5554   -47848
5555   -43921
5556    18833
5557    56230
5558    16814
5559   -43927
5560   -44550
5561    17625
5562    56828
5563    17483
5564   -44196
5565   -47066
5566    13359
5567    55348
5568    21348
5569   -42173
5570   -48547
5571    12165
5572    56023
5573    23704
5574   -41674
5575   -48456
5576     9911
5577    56863
5578    25452
5579   -40006
5580   -50981
5581     7941
5582    55105
5583    27020
5584   -37575
5585   -52257
5586     3907
5587    54833
5588    29613
5589   -36558
5590   -51371
5591     2176
5592    52980
5593    31328
5594   -33489
5595   -52575
5596      418
5597    52889
5598    32783
5599   -33736
5600   -52672
5601     -329
5602    51449
5603    34534
5604   -30933
5605   -54026
5606    -3347
5607    51426
5608    35902
5609   -29081
5610   -53540
5611    -4682
5612    49677
5613    37411
5614   -28105
5615   -54338
5616    -6429
5617    48463
5618    38726
5619   -24144
5620   -54538
5621    -9776
5622    49163
5623    40978
5624   -22645
5625   -56239
5626   -12949
5627    47622
5628    42451
5629   -20013
5630   -55450
5631   -14359
5632    46429
5633    43178
5634   -18033
5635   -55616
5636   -16292
5637    44828
5638    44786
5639   -16284
5640   -54803
5641   -18262
5642    43624
5643    45227
5644   -14932
5645   -54989
5646   -19915
5647    42605
5648    46103
5649   -13146
5650   -54367
5651   -21866
5652    40239
5653    47272
5654   -11357
5655   -53875
5656   -22218
5657    39274
5658    48306
5659    -8565
5660   -53667
5661   -25782
5662    37753
5663    49056
5664    -7041
5665   -53769
5666   -27085
5667    36655
5668    49972
5669    -4223
5670   -53159
5671   -30637
5672    34668
5673    52404
5674    -1841
5675   -51891
5676   -32190
5677    32727
5678    52648
5679     1057
5680   -51369
5681   -35226
5682    31173
5683    53058
5684     3049
5685   -49524
5686   -34303
5687    28274
5688    52975
5689     5311
5690   -50510
5691   -36107
5692    26929
5693    52312
5694     5960
5695   -47722
5696   -36917
5697    25724
5698    53657
5699     7484
5700   -48084
5701   -36549
5702    23716
5703    53072
5704    11587
5705   -47149
5706   -40029
5707    22424
5708    53586
5709    10795
5710   -44828
5711   -41517
5712    19109
5713    53954
5714    15427
5715   -46115
5716   -43372
5717    18084
5718    52827
5719    16888
5720   -43517
5721   -44564
5722    15594
5723    55243
5724    19504
5725   -41470
5726   -45116
5727    12783
5728    52966
5729    22100
5730   -39612
5731   -47211
5732    10445
5733    53805
5734    21978
5735   -38987
5736   -46600
5737     8533
5738    52212
5739    25266
5740   -37809
5741   -48607
5742     8119
5743    53111
5744    24468
5745   -36135
5746   -47654
5747     4538
5748    52110
5749    28684
5750   -35759
5751   -48962
5752     3986
5753    50999
5754    28322
5755   -32355
5756   -49576
5757      710
5758    52135
5759    31545
5760   -31646
5761   -50529
5762     -200
5763    49762
5764    32543
5765   -27989
5766   -53331
5767    -4289
5768    49924
5769    34004
5770   -28043
5771   -51917
5772    -6734
5773    47400
5774    38161
5775   -25496
5776   -53269
5777    -7878
5778    47946
5779    36595
5780   -22697
5781   -52477
5782   -10759
5783    47116
5784    40184
5785   -22209
5786   -52610
5787   -10776
5788    45230
5789    38839
5790   -19701
5791   -52675
5792   -13696
5793    44772
5794    41238
5795   -19942
5796   -51850
5797   -15001
5798    40980
5799    43244
5800   -16109
5801   -53520
5802   -16375
5803    44065
5804    43691
5805   -14486
5806   -52265
5807   -20014
5808    39151
5809    45649
5810   -12438
5811   -53966
5812   -20448
5813    38913
5814    44355
5815    -8751
5816   -51752
5817   -24007
5818    37549
5819    47739
5820    -8344
5821   -51702
5822   -23906
5823    34897
5824    47578
5825    -3512
5826   -50458
5827   -27619
5828    34899
5829    49398
5830    -5034
5831   -49760
5832   -27071
5833    30981
5834    48884
5835      435
5836   -50887
5837   -30135
5838    32464
5839    49014
5840    -1150
5841   -46861
5842   -30921
5843    28148
5844    50182
5845     3048
5846   -51219
5847   -32219
5848    29291
5849    49909
5850     4083
5851   -45997
5852   -35279
5853    26028
5854    53309
5855     6175
5856   -48430
5857   -35406
5858    22836
5859    50751
5860     9953
5861   -45606
5862   -39003
5863    22297
5864    52361
5865     9398
5866   -43503
5867   -38748
5868    18872
5869    51010
5870    13769
5871   -44909
5872   -40945
5873    19483
5874    51084
5875    13979
5876   -40745
5877   -41337
5878    15084
5879    52935
5880    17724
5881   -40865
5882   -41304
5883    15354
5884    49792
5885    17553
5886   -40447
5887   -44698
5888    11658
5889    52684
5890    18649
5891   -39417
5892   -42648
5893    10983
5894    49580
5895    22787
5896   -37912
5897   -45970
5898    10412
5899    51272
5900    21624
5901   -34688
5902   -44870
5903     4852
5904    50049
5905    26373
5906   -35056
5907   -47568
5908     6444
5909    49600
5910    25240
5911   -31729
5912   -48535
5913     -542
5914    50096
5915    30280
5916   -32123
5917   -48780
5918      533
5919    47396
5920    30737
5921   -28393
5922   -49989
5923    -2607
5924    48628
5925    30098
5926   -27629
5927   -47365
5928    -5042
5929    45584
5930    35158
5931   -25883
5932   -51891
5933    -4177
5934    47539
5935    33161
5936   -24965
5937   -48395
5938    -8020
5939    44450
5940    37249
5941   -23937
5942   -51646
5943    -7256
5944    44269
5945    35249
5946   -20456
5947   -50675
5948   -13008
5949    43478
5950    38702
5951   -19994
5952   -50171
5953   -11845
5954    41825
5955    39796
5956   -15261
5957   -50252
5958   -15287
5959    43203
5960    41140
5961   -15408
5962   -50454
5963   -17573
5964    38359
5965    43879
5966   -11817
5967   -52360
5968   -19241
5969    39073
5970    42204
5971   -10241
5972   -50078
5973   -21386
5974    36677
5975    45582
5976    -8956
5977   -50363
5978   -21221
5979    35420
5980    43409
5981    -5732
5982   -48540
5983   -24809
5984    34916
5985    45668
5986    -6915
5987   -48252
5988   -24861
5989    32337
5990    46732
5991    -3213
5992   -49968
5993   -27318
5994    32353
5995    45279
5996    -2518
5997   -47262
5998   -28334
5999    27581
6000    49271
6001     1583
6002   -48699
6003   -29735
6004    28456
6005    46941
6006     3637
6007   -45663
6008   -33431
6009    24836
6010    49769
6011     3743
6012   -46489
6013   -33195
6014    25266
6015    47615
6016     8429
6017   -43666
6018   -36265
6019    23478
6020    49838
6021     8115
6022   -44410
6023   -35680
6024    20154
6025    49612
6026    11216
6027   -43426
6028   -37897
6029    21644
6030    49595
6031    10409
6032   -40869
6033   -38038
6034    16729
6035    49474
6036    14354
6037   -41410
6038   -38248
6039    16989
6040    48447
6041    15370
6042   -38463
6043   -41033
6044    13644
6045    50484
6046    17669
6047   -39043
6048   -41070
6049    11771
6050    48612
6051    20099
6052   -37304
6053   -43616
6054    10210
6055    50096
6056    20910
6057   -34709
6058   -44046
6059     6077
6060    48213
6061    24364
6062   -34423
6063   -44345
6064     6571
6065    46228
6066    24462
6067   -31078
6068   -45704
6069     2657
6070    48622
6071    27262
6072   -31077
6073   -45100
6074     3160
6075    46687
6076    27510
6077   -29527
6078   -47101
6079      509
6080    47834
6081    28836
6082   -28594
6083   -46340
6084    -1837
6085    45156
6086    31391
6087   -26048
6088   -47896
6089    -3100
6090    45421
6091    30549
6092   -24430
6093   -46278
6094    -6500
6095    44964
6096    34724
6097   -23826
6098   -49374
6099    -6792
6100    43248
6101    35015
6102   -19836
6103   -49604
6104   -10722
6105    43085
6106    38206
6107   -20168
6108   -48137
6109   -10222
6110    40584
6111    38923
6112   -15683
6113   -48733
6114   -13423
6115    41533
6116    38567
6117   -15750
6118   -47724
6119   -14222
6120    38396
6121    40822
6122   -14758
6123   -49504
6124   -15852
6125    39093
6126    39694
6127   -12891
6128   -47529
6129   -19237
6130    36770
6131    42230
6132   -12910
6133   -48426
6134   -19406
6135    36018
6136    42252
6137    -9048
6138   -47775
6139   -22304
6140    35058
6141    44029
6142    -7652
6143   -46417
6144   -23159
6145    31624
6146    44852
6147    -4027
6148   -48224
6149   -25267
6150    32427
6151    44074
6152    -3566
6153   -46160
6154   -28578
6155    28766
6156    46786
6157     -120
6158   -47045
6159   -27660
6160    28693
6161    45730
6162     1649
6163   -44174
6164   -30335
6165    25349
6166    46710
6167     1973
6168   -45246
6169   -29197
6170    24529
6171    45048
6172     4691
6173   -43220
6174   -33190
6175    24542
6176    47687
6177     4787
6178   -42981
6179   -32455
6180    20754
6181    48448
6182     9330
6183   -44167
6184   -34547
6185    21649
6186    47341
6187     9451
6188   -40392
6189   -36627
6190    17232
6191    48597
6192    13023
6193   -40575
6194   -36904
6195    16426
6196    46693
6197    14963
6198   -37697
6199   -39105
6200    14010
6201    49298
6202    15369
6203   -37369
6204   -39110
6205    12326
6206    46994
6207    17620
6208   -36560
6209   -40986
6210    10198
6211    46155
6212    18074
6213   -35075
6214   -41724
6215     8290
6216    47537
6217    21308
6218   -34782
6219   -41345
6220     8600
6221    46351
6222    22210
6223   -31826
6224   -43098
6225     6141
6226    47666
6227    23744
6228   -31515
6229   -42793
6230     4128
6231    44954
6232    25207
6233   -29556
6234   -45764
6235     2031
6236    45605
6237    25994
6238   -29114
6239   -43748
6240    -1716
6241    44372
6242    29430
6243   -26876
6244   -46403
6245    -1603
6246    44760
6247    28712
6248   -23480
6249   -45021
6250    -5595
6251    43280
6252    32736
6253   -23808
6254   -46392
6255    -5586
6256    41793
6257    31902
6258   -20471
6259   -46203
6260    -8663
6261    42566
6262    33848
6263   -20321
6264   -47150
6265    -8741
6266    39692
6267    35921
6268   -18082
6269   -46953
6270    -9739
6271    40000
6272    34931
6273   -18156
6274   -46119
6275   -12053
6276    38737
6277    37917
6278   -15632
6279   -47231
6280   -13547
6281    38102
6282    36955
6283   -13930
6284   -46724
6285   -17335
6286    36737
6287    40204
6288   -12000
6289   -46549
6290   -17534
6291    34299
6292    40265
6293    -8999
6294   -45875
6295   -20361
6296    34187
6297    40910
6298    -7611
6299   -45577
6300   -21191
6301    30630
6302    41903
6303    -5054
6304   -46500
6305   -22971
6306    31739
6307    42248
6308    -3423
6309   -44717
6310   -24487
6311    29805
6312    44058
6313    -3226
6314   -46659
6315   -24734
6316    29855
6317    42924
6318     -137
6319   -44759
6320   -27713
6321    27606
6322    45004
6323      540
6324   -44476
6325   -27210
6326    24735
6327    44623
6328     3274
6329   -44231
6330   -30167
6331    23975
6332    45448
6333     4180
6334   -40870
6335   -30758
6336    20666
6337    45294
6338     7308
6339   -42072
6340   -32652
6341    20603
6342    44353
6343     8444
6344   -38991
6345   -34806
6346    18702
6347    46875
6348     9997
6349   -40303
6350   -35408
6351    16885
6352    45554
6353    12269
6354   -37150
6355   -36309
6356    14663
6357    46497
6358    13562
6359   -38493
6360   -35405
6361    14610
6362    44553
6363    16227
6364   -36013
6365   -38057
6366    12244
6367    47429
6368    14661
6369   -35908
6370   -38589
6371    10751
6372    45222
6373    18034
6374   -35147
6375   -39401
6376     9943
6377    45651
6378    19233
6379   -31277
6380   -40661
6381     6782
6382    45055
6383    22570
6384   -31599
6385   -40399
6386     6047
6387    42731
6388    23598
6389   -29661
6390   -42422
6391     2218
6392    44730
6393    24862
6394   -28590
6395   -41992
6396      989
6397    42855
6398    26819
6399   -26832
6400   -44024
6401      316
6402    43737
6403    27854
6404   -24909
6405   -42548
6406    -2369
6407    42316
6408    28909
6409   -23486
6410   -44421
6411    -3242
6412    41586
6413    30079
6414   -22045
6415   -43579
6416    -6476
6417    41246
6418    31056
6419   -21499
6420   -44520
6421    -6362
6422    38283
6423    32955
6424   -19117
6425   -45282
6426    -8830
6427    39111
6428    33809
6429   -17743
6430   -44870
6431   -11380
6432    36663
6433    35321
6434   -15293
6435   -44880
6436   -13009
6437    37234
6438    35230
6439   -14520
6440   -44653
6441   -14930
6442    35912
6443    37213
6444   -13478
6445   -44679
6446   -16057
6447    33737
6448    36526
6449   -10329
6450   -44225
6451   -17649
6452    33539
6453    39261
6454   -10429
6455   -44530
6456   -19107
6457    32529
6458    39308
6459    -7670
6460   -43871
6461   -19201
6462    32167
6463    39563
6464    -6601
6465   -43703
6466   -21080
6467    31013
6468    41082
6469    -3759
6470   -43680
6471   -23473
6472    29659
6473    40587
6474    -2094
6475   -42683
6476   -25582
6477    27274
6478    42654
6479     -940
6480   -42394
6481   -25955
6482    25449
6483    42053
6484      865
6485   -41367
6486   -28935
6487    23681
6488    42400
6489     3722
6490   -39946
6491   -29086
6492    22961
6493    42869
6494     4379
6495   -40393
6496   -30385
6497    20766
6498    43658
6499     6600
6500   -39139
6501   -31099
6502    19242
6503    43754
6504     9654
6505   -38766
6506   -32403
6507    18193
6508    43567
6509     9547
6510   -37620
6511   -32797
6512    15179
6513    44131
6514    10456
6515   -37362
6516   -35407
6517    16084
6518    44459
6519    12919
6520   -36177
6521   -36170
6522    13699
6523    44512
6524    14249
6525   -35364
6526   -36337
6527    10873
6528    43105
6529    16385
6530   -33342
6531   -38801
6532     9744
6533    43169
6534    17107
6535   -31760
6536   -38085
6537     8078
6538    42334
6539    19612
6540   -30723
6541   -37988
6542     5846
6543    42184
6544    20398
6545   -29967
6546   -38990
6547     4543
6548    42055
6549    22177
6550   -27692
6551   -41037
6552     2575
6553    42180
6554    23619
6555   -27443
6556   -40424
6557     2390
6558    42252
6559    25200
6560   -27375
6561   -41575
6562      121
6563    40570
6564    26385
6565   -24959
6566   -42153
6567    -1798
6568    40924
6569    28457
6570   -24334
6571   -43031
6572    -4745
6573    38701
6574    29476
6575   -21467
6576   -42028
6577    -5316
6578    39564
6579    30270
6580   -19333
6581   -42440
6582    -7260
6583    37005
6584    30475
6585   -18464
6586   -42487
6587    -8725
6588    37523
6589    32205
6590   -16488
6591   -43115
6592   -11257
6593    36002
6594    34878
6595   -15277
6596   -43731
6597   -11894
6598    34854
6599    33691
6600   -13492
6601   -43533
6602   -14488
6603    35400
6604    35623
6605   -12646
6606   -43798
6607   -14009
6608    32736
6609    35683
6610   -10406
6611   -42249
6612   -16984
6613    33422
6614    37035
6615    -8897
6616   -42225
6617   -17586
6618    30717
6619    37799
6620    -6673
6621   -44206
6622   -20204
6623    30482
6624    37871
6625    -5564
6626   -40704
6627   -21753
6628    27984
6629    39578
6630    -2822
6631   -40789
6632   -21767
6633    27307
6634    39373
6635     -870
6636   -40415
6637   -24647
6638    25912
6639    40818
6640    -1370
6641   -40033
6642   -24577
6643    23885
6644    40663
6645     2165
6646   -39847
6647   -27080
6648    23665
6649    40805
6650     2024
6651   -39894
6652   -26947
6653    22072
6654    41853
6655     5299
6656   -39850
6657   -28455
6658    21038
6659    40894
6660     5463
6661   -37548
6662   -30145
6663    19026
6664    42581
6665     7359
6666   -37394
6667   -31451
6668    17607
6669    40654
6670     8991
6671   -35405
6672   -33217
6673    15794
6674    42472
6675    10989
6676   -35545
6677   -32360
6678    12972
6679    40485
6680    12863
6681   -32656
6682   -34763
6683    13006
6684    42253
6685    13581
6686   -32473
6687   -34211
6688     9872
6689    41933
6690    17091
6691   -32910
6692   -35107
6693    10619
6694    41549
6695    16659
6696   -29694
6697   -37158
6698     7719
6699    42258
6700    18428
6701   -31604
6702   -36535
6703     5834
6704    40906
6705    20127
6706   -28829
6707   -38025
6708     4053
6709    42326
6710    20681
6711   -26933
6712   -37886
6713     3855
6714    39212
6715    23737
6716   -26185
6717   -38817
6718     2144
6719    39394
6720    23923
6721   -25154
6722   -40063
6723     -387
6724    38729
6725    26342
6726   -23261
6727   -40295
6728     -777
6729    38260
6730    26242
6731   -20968
6732   -39297
6733    -3773
6734    38595
6735    27901
6736   -21285
6737   -40262
6738    -4457
6739    36293
6740    28836
6741   -17731
6742   -41810
6743    -7669
6744    38360
6745    28966
6746   -18347
6747   -40159
6748    -8212
6749    35529
6750    32853
6751   -16356
6752   -41598
6753    -9852
6754    35778
6755    31096
6756   -16079
6757   -40756
6758   -11995
6759    34205
6760    34256
6761   -14158
6762   -41937
6763   -12830
6764    31860
6765    33437
6766   -11087
6767   -40481
6768   -14836
6769    31445
6770    34815
6771    -9266
6772   -39564
6773   -16017
6774    29312
6775    35552
6776    -7083
6777   -40318
6778   -17769
6779    29239
6780    36361
6781    -7030
6782   -39199
6783   -18898
6784    28000
6785    37385
6786    -4518
6787   -41243
6788   -20491
6789    28451
6790    37079
6791    -3036
6792   -39847
6793   -22081
6794    25962
6795    39162
6796    -2030
6797   -39537
6798   -23193
6799    25032
6800    39954
6801      223
6802   -39394
6803   -24447
6804    23560
6805    39809
6806      533
6807   -37552
6808   -25056
6809    21707
6810    39159
6811     3845
6812   -37632
6813   -27534
6814    21832
6815    40186
6816     3272
6817   -36023
6818   -27297
6819    17463
6820    39688
6821     7116
6822   -36993
6823   -29016
6824    17033
6825    38991
6826     7804
6827   -35055
6828   -29940
6829    14706
6830    40849
6831     9037
6832   -34701
6833   -30601
6834    14394
6835    39438
6836    11584
6837   -32857
6838   -32591
6839    13599
6840    41001
6841    11043
6842   -32541
6843   -32831
6844    11307
6845    41228
6846    15134
6847   -31830
6848   -33731
6849    10943
6850    41246
6851    13821
6852   -31662
6853   -34105
6854     7199
6855    40705
6856    17151
6857   -29963
6858   -35941
6859     7455
6860    39452
6861    17098
6862   -27769
6863   -36508
6864     4265
6865    39577
6866    20751
6867   -26519
6868   -36528
6869     3800
6870    37721
6871    20671
6872   -24614
6873   -37126
6874     1562
6875    38539
6876    21245
6877   -25235
6878   -36761
6879     -301
6880    37623
6881    23592
6882   -22774
6883   -39079
6884     -546
6885    38813
6886    24047
6887   -22255
6888   -37885
6889    -2752
6890    37031
6891    26543
6892   -21508
6893   -40251
6894    -2598
6895    37154
6896    26649
6897   -19070
6898   -40517
6899    -6164
6900    36317
6901    27838
6902   -19317
6903   -38600
6904    -6133
6905    34316
6906    28780
6907   -15337
6908   -39480
6909    -8073
6910    34966
6911    29728
6912   -16010
6913   -39608
6914    -9487
6915    32036
6916    31568
6917   -13132
6918   -39285
6919   -12189
6920    32829
6921    31262
6922   -12468
6923   -38801
6924   -13672
6925    31823
6926    33197
6927   -10045
6928   -39171
6929   -14135
6930    30437
6931    32313
6932    -8536
6933   -38401
6934   -16110
6935    29543
6936    33862
6937    -7665
6938   -39645
6939   -16722
6940    27760
6941    34601
6942    -6292
6943   -38843
6944   -19057
6945    28676
6946    36139
6947    -4430
6948   -39446
6949   -18632
6950    25820
6951    36626
6952    -3034
6953   -38195
6954   -20304
6955    25420
6956    36396
6957    -2395
6958   -37505
6959   -22398
6960    22402
6961    36919
6962      396
6963   -36268
6964   -23242
6965    22147
6966    37127
6967     2203
6968   -35684
6969   -24643
6970    21402
6971    38080
6972     3093
6973   -35870
6974   -25974
6975    19557
6976    37143
6977     5797
6978   -35181
6979   -28286
6980    19151
6981    38825
6982     5511
6983   -35335
6984   -27119
6985    16723
6986    38563
6987     7391
6988   -34133
6989   -29750
6990    17303
6991    39246
6992     7757
6993   -33221
6994   -29337
6995    14013
6996    39560
6997    10259
6998   -33015
6999   -30287
7000    12487
7001    38865
7002    10794
7003   -30556
7004   -31972
7005    10722
7006    39151
7007    12741
7008   -30964
7009   -31691
7010     9229
7011    37855
7012    15322
7013   -28358
7014   -33886
7015     7504
7016    39204
7017    15854
7018   -29000
7019   -32870
7020     6747
7021    37623
7022    17829
7023   -26387
7024   -35529
7025     5647
7026    38091
7027    18873
7028   -25974
7029   -35531
7030     3130
7031    37784
7032    19597
7033   -25690
7034   -36978
7035     2571
7036    38178
7037    20623
7038   -23172
7039   -36088
7040      166
7041    37798
7042    22949
7043   -23235
7044   -37022
7045     -533
7046    36404
7047    23635
7048   -20436
7049   -37878
7050    -1430
7051    36102
7052    24931
7053   -20931
7054   -37179
7055    -3202
7056    33033
7057    25145
7058   -18384
7059   -37329
7060    -4488
7061    34079
7062    26619
7063   -17364
7064   -36644
7065    -6570
7066    32885
7067    28688
7068   -16034
7069   -37537
7070    -6954
7071    33069
7072    28606
7073   -15642
7074   -38532
7075    -9724
7076    32251
7077    30017
7078   -13816
7079   -38079
7080   -10804
7081    31160
7082    31082
7083   -11066
7084   -38501
7085   -11506
7086    31463
7087    30972
7088   -11539
7089   -38412
7090   -13962
7091    29392
7092    33273
7093    -8716
7094   -38456
7095   -15007
7096    28403
7097    32207
7098    -6948
7099   -36872
7100   -16703
7101    26308
7102    33402
7103    -5681
7104   -37157
7105   -17577
7106    25715
7107    33829
7108    -4325
7109   -35737
7110   -18251
7111    24686
7112    35226
7113    -3100
7114   -35649
7115   -19237
7116    22181
7117    33603
7118     -385
7119   -36726
7120   -21466
7121    23216
7122    35546
7123     -871
7124   -36067
7125   -21927
7126    20549
7127    36260
7128     2847
7129   -35200
7130   -23678
7131    19805
7132    35876
7133     2617
7134   -34213
7135   -24919
7136    18662
7137    38846
7138     4586
7139   -34340
7140   -25175
7141    18642
7142    37209
7143     5684
7144   -32972
7145   -27561
7146    15520
7147    37623
7148     7594
7149   -32839
7150   -27918
7151    14689
7152    36095
7153     8645
7154   -32133
7155   -28411
7156    13594
7157    38242
7158     9152
7159   -29576
7160   -29438
7161    11989
7162    37393
7163    11450
7164   -30031
7165   -29960
7166    10810
7167    37741
7168    12301
7169   -29643
7170   -31218
7171    10485
7172    36512
7173    14516
7174   -28363
7175   -32133
7176     7833
7177    37167
7178    14911
7179   -26841
7180   -34067
7181     6379
7182    37081
7183    16484
7184   -27572
7185   -33283
7186     4708
7187    36678
7188    18202
7189   -25750
7190   -35741
7191     4018
7192    36387
7193    18898
7194   -24064
7195   -33047
7196     2061
7197    35042
7198    20447
7199   -21229
7200   -34029
7201     1201
7202    35284
7203    21062
7204   -20551
7205   -35052
7206    -1814
7207    34019
7208    21837
7209   -21061
7210   -35496
7211    -1318
7212    33664
7213    23218
7214   -18514
7215   -36075
7216    -3747
7217    33538
7218    24417
7219   -17651
7220   -36109
7221    -3750
7222    32287
7223    26132
7224   -16802
7225   -37299
7226    -7209
7227    32767
7228    26412
7229   -14932
7230   -36790
7231    -8458
7232    30922
7233    29121
7234   -14078
7235   -37155
7236    -8913
7237    32181
7238    28336
7239   -12995
7240   -37298
7241   -10823
7242    28376
7243    30362
7244   -10662
7245   -36583
7246   -11688
7247    28592
7248    28836
7249    -9702
7250   -36083
7251   -14577
7252    28582
7253    31721
7254    -8959
7255   -35021
7256   -14996
7257    27041
7258    30525
7259    -7045
7260   -36124
7261   -16276
7262    26472
7263    32334
7264    -5024
7265   -35730
7266   -17093
7267    24848
7268    32851
7269    -3948
7270   -35719
7271   -17918
7272    24632
7273    33732
7274    -2350
7275   -35487
7276   -20322
7277    22830
7278    34614
7279    -1193
7280   -35816
7281   -20089
7282    22887
7283    34550
7284      919
7285   -34190
7286   -22735
7287    20270
7288    35002
7289     1807
7290   -33797
7291   -22599
7292    18178
7293    34289
7294     3055
7295   -32978
7296   -24121
7297    17221
7298    34410
7299     1830
7300   -31392
7301   -23112
7302    15862
7303    34965
7304     6261
7305   -31526
7306   -25676
7307    16223
7308    35470
7309     6620
7310   -30021
7311   -26455
7312    14005
7313    35230
7314     8692
7315   -31766
7316   -27637
7317    13069
7318    34905
7319     9952
7320   -29478
7321   -28620
7322    12026
7323    36285
7324    10699
7325   -29347
7326   -29857
7327    10784
7328    35299
7329    13205
7330   -28922
7331   -30599
7332     8780
7333    35968
7334    13395
7335   -25775
7336   -30270
7337     7439
7338    35417
7339    14761
7340   -25632
7341   -31757
7342     6297
7343    35580
7344    15760
7345   -23942
7346   -30485
7347     4925
7348    33753
7349    17571
7350   -23987
7351   -32801
7352     3976
7353    34078
7354    18369
7355   -21513
7356   -32248
7357     1815
7358    33876
7359    19179
7360   -22365
7361   -32848
7362      588
7363    33924
7364    20942
7365   -21335
7366   -34836
7367     -402
7368    34711
7369    22005
7370   -20490
7371   -34288
7372    -2678
7373    32569
7374    23719
7375   -18728
7376   -34962
7377    -2822
7378    32403
7379    24482
7380   -17230
7381   -34219
7382    -5325
7383    31841
7384    25286
7385   -15440
7386   -35625
7387    -4963
7388    29775
7389    25382
7390   -13709
7391   -33752
7392    -7786
7393    30040
7394    27001
7395   -13913
7396   -34062
7397    -7783
7398    28756
7399    26956
7400   -10078
7401   -35234
7402   -11039
7403    27816
7404    27165
7405   -10180
7406   -34532
7407   -10777
7408    27203
7409    28993
7410    -9925
7411   -35829
7412   -12701
7413    27693
7414    29147
7415    -8351
7416   -35229
7417   -14854
7418    25160
7419    31171
7420    -7427
7421   -35346
7422   -14490
7423    25130
7424    29843
7425    -5045
7426   -34914
7427   -16822
7428    24309
7429    31915
7430    -4533
7431   -33825
7432   -16413
7433    21854
7434    31295
7435     -512
7436   -34210
7437   -18910
7438    21808
7439    32241
7440    -1523
7441   -32554
7442   -19382
7443    19635
7444    32400
7445      816
7446   -33033
7447   -20578
7448    19247
7449    33643
7450     1061
7451   -32398
7452   -21991
7453    18041
7454    34492
7455     2907
7456   -31185
7457   -22010
7458    17542
7459    33585
7460     3030
7461   -31191
7462   -24173
7463    16037
7464    34690
7465     5331
7466   -30745
7467   -24512
7468    14119
7469    33331
7470     7869
7471   -30468
7472   -27106
7473    13536
7474    34016
7475     8033
7476   -29656
7477   -25983
7478    11304
7479    34609
7480    10064
7481   -27815
7482   -28025
7483    12174
7484    33742
7485    10985
7486   -27170
7487   -27426
7488     9188
7489    34124
7490    11579
7491   -27766
7492   -28476
7493     9336
7494    32872
7495    13635
7496   -24602
7497   -30272
7498     7464
7499    34161
7500    13101
7501   -24161
7502   -29226
7503     6081
7504    32839
7505    16728
7506   -23565
7507   -30829
7508     5196
7509    34583
7510    16812
7511   -23759
7512   -31130
7513     3429
7514    32688
7515    19203
7516   -22613
7517   -31581
7518     2276
7519    33007
7520    18408
7521   -20491
7522   -32061
7523      -37
7524    32110
7525    21084
7526   -20830
7527   -32600
7528    -1355
7529    31351
7530    20388
7531   -18187
7532   -32593
7533    -2178
7534    31165
7535    21179
7536   -18419
7537   -31118
7538    -2996
7539    29400
7540    22052
7541   -15647
7542   -33654
7543    -4661
7544    30594
7545    23072
7546   -14870
7547   -31745
7548    -5868
7549    29792
7550    25168
7551   -13112
7552   -34455
7553    -6274
7554    29035
7555    25173
7556   -13249
7557   -33641
7558   -10489
7559    28277
7560    27563
7561   -11105
7562   -34539
7563    -9537
7564    28060
7565    27433
7566    -9713
7567   -34604
7568   -12419
7569    27657
7570    27939
7571    -8924
7572   -32922
7573   -11682
7574    24992
7575    29117
7576    -8135
7577   -34023
7578   -13754
7579    25332
7580    28446
7581    -6799
7582   -32354
7583   -15739
7584    22436
7585    30002
7586    -5142
7587   -33244
7588   -14821
7589    22205
7590    30013
7591    -3237
7592   -32560
7593   -18198
7594    21704
7595    30574
7596    -3075
7597   -33438
7598   -17608
7599    20679
7600    30625
7601    -1087
7602   -32052
7603   -19446
7604    20169
7605    32508
7606     -446
7607   -31708
7608   -20665
7609    18979
7610    32565
7611     2004
7612   -32676
7613   -21729
7614    18309
7615    33594
7616     2137
7617   -30340
7618   -24001
7619    15899
7620    32228
7621     5028
7622   -30868
7623   -23861
7624    15503
7625    31860
7626     5594
7627   -28277
7628   -24244
7629    14510
7630    32975
7631     6260
7632   -28574
7633   -23611
7634    12853
7635    31847
7636     8228
7637   -27270
7638   -24733
7639    12949
7640    33167
7641     8155
7642   -27648
7643   -25085
7644    10205
7645    33532
7646    10577
7647   -26826
7648   -27882
7649     9830
7650    32724
7651    12101
7652   -24571
7653   -26811
7654     7183
7655    32590
7656    11676
7657   -25407
7658   -28504
7659     7417
7660    32968
7661    14540
7662   -23718
7663   -29440
7664     5398
7665    33383
7666    15638
7667   -23098
7668   -29054
7669     4167
7670    31173
7671    17520
7672   -21695
7673   -30650
7674     2381
7675    32686
7676    16208
7677   -19548
7678   -29733
7679     1311
7680    31194
7681    18409
7682   -19515
7683   -31728
7684     1080
7685    31717
7686    18311
7687   -17670
7688   -31227
7689    -1666
7690    29881
7691    20806
7692   -18406
7693   -31887
7694    -2924
7695    29637
7696    20878
7697   -15428
7698   -32750
7699    -2985
7700    30956
7701    22593
7702   -16355
7703   -31696
7704    -4923
7705    29010
7706    23333
7707   -13450
7708   -32491
7709    -6371
7710    27734
7711    24050
7712   -13879
7713   -31646
7714    -7904
7715    27255
7716    24746
7717   -11661
7718   -33929
7719    -8471
7720    27069
7721    24255
7722   -11129
7723   -30713
7724   -10749
7725    27518
7726    25301
7727    -9273
7728   -32731
7729    -9940
7730    24526
7731    26512
7732    -8570
7733   -31804
7734   -12043
7735    24764
7736    27099
7737    -8243
7738   -32166
7739   -12411
7740    23029
7741    28050
7742    -5686
7743   -31997
7744   -14682
7745    23860
7746    28625
7747    -3999
7748   -32705
7749   -15976
7750    20953
7751    30054
7752    -3338
7753   -30941
7754   -16134
7755    21156
7756    29369
7757    -2210
7758   -31067
7759   -18206
7760    19823
7761    30845
7762    -1711
7763   -30807
7764   -17756
7765    19364
7766    30796
7767      369
7768   -30530
7769   -18441
7770    18517
7771    31725
7772      628
7773   -29379
7774   -20143
7775    16114
7776    29601
7777     3254
7778   -29601
7779   -21087
7780    15624
7781    31250
7782     3878
7783   -27805
7784   -22048
7785    15011
7786    30405
7787     5949
7788   -27898
7789   -22857
7790    13643
7791    31826
7792     6711
7793   -27321
7794   -24714
7795    12269
7796    31580
7797     8747
7798   -27260
7799   -23952
7800    11180
7801    30684
7802     8957
7803   -25692
7804   -26318
7805     9950
7806    32404
7807     9627
7808   -26833
7809   -25584
7810     8740
7811    31969
7812    11211
7813   -24368
7814   -27266
7815     8325
7816    31324
7817    12113
7818   -23997
7819   -26344
7820     5119
7821    31654
7822    12906
7823   -22914
7824   -28786
7825     5883
7826    30168
7827    14145
7828   -22874
7829   -27910
7830     3291
7831    31397
7832    14387
7833   -20891
7834   -29772
7835     2858
7836    29256
7837    16484
7838   -19833
7839   -29064
7840      967
7841    31060
7842    17252
7843   -18413
7844   -31116
7845       45
7846    29030
7847    19025
7848   -18673
7849   -29591
7850    -1361
7851    29601
7852    19700
7853   -16595
7854   -31049
7855    -2339
7856    29457
7857    21652
7858   -15619
7859   -30156
7860    -3596
7861    29073
7862    21434
7863   -14917
7864   -31214
7865    -4727
7866    27166
7867    22377
7868   -14342
7869   -30369
7870    -5721
7871    26676
7872    22194
7873   -11866
7874   -31179
7875    -6433
7876    25444
7877    23522
7878   -12756
7879   -29797
7880    -7667
7881    25275
7882    24374
7883    -9212
7884   -31688
7885    -9771
7886    23688
7887    25254
7888    -9579
7889   -29670
7890   -10622
7891    24786
7892    25712
7893    -7824
7894   -33293
7895   -11798
7896    23774
7897    27069
7898    -7275
7899   -30481
7900   -13542
7901    23291
7902    27866
7903    -5412
7904   -31626
7905   -12920
7906    21269
7907    28166
7908    -4156
7909   -30832
7910   -15816
7911    22457
7912    27473
7913    -3607
7914   -31221
7915   -14704
7916    18409
7917    28568
7918    -2038
7919   -29940
7920   -17463
7921    20566
7922    29050
7923     -768
7924   -29335
7925   -17749
7926    17821
7927    29905
7928     -297
7929   -29638
7930   -19475
7931    17287
7932    28295
7933      981
7934   -29456
7935   -18941
7936    15738
7937    30736
7938     1704
7939   -28075
7940   -20940
7941    15086
7942    29891
7943     4648
7944   -27806
7945   -22437
7946    12776
7947    30833
7948     5432
7949   -27354
7950   -22711
7951    12149
7952    29562
7953     7759
7954   -26427
7955   -23271
7956    11908
7957    30980
7958     6281
7959   -24634
7960   -24677
7961    11537
7962    29704
7963     8435
7964   -25486
7965   -24369
7966     9772
7967    30693
7968     9891
7969   -23794
7970   -25647
7971     8635
7972    29482
7973    10449
7974   -24283
7975   -24347
7976     6681
7977    29995
7978    11441
7979   -22678
7980   -27023
7981     6799
7982    29806
7983    13309
7984   -21893
7985   -26148
7986     4564
7987    30691
7988    13915
7989   -20553
7990   -28366
7991     4722
7992    29686
7993    14983
7994   -19881
7995   -26107
7996     1606
7997    30536
7998    16016
7999   -19531
8000   -28618
8001     1567
8002    28994
8003    16870
8004   -17967
8005   -28584
8006    -1474
8007    30027
8008    17605
8009   -17532
8010   -28383
8011     -718
8012    26901
8013    19566
8014   -17225
8015   -29460
8016    -3323
8017    29505
8018    19007
8019   -15453
8020   -29619
8021    -2396
8022    25717
8023    20490
8024   -15119
8025   -28626
8026    -4833
8027    27707
8028    21415
8029   -12656
8030   -30311
8031    -5011
8032    26634
8033    23151
8034   -12398
8035   -30340
8036    -6103
8037    26508
8038    21931
8039    -9512
8040   -30535
8041    -7910
8042    23501
8043    25137
8044   -10931
8045   -29399
8046    -9911
8047    24947
8048    24666
8049    -7217
8050   -31277
8051    -9619
8052    24028
8053    26454
8054    -8506
8055   -28722
8056   -12158
8057    23397
8058    24940
8059    -5294
8060   -30381
8061   -11421
8062    21690
8063    26675
8064    -6055
8065   -28692
8066   -14291
8067    20750
8068    25368
8069    -3845
8070   -31178
8071   -12296
8072    18522
8073    27739
8074    -3350
8075   -28078
8076   -16137
8077    21281
8078    26708
8079     -258
8080   -28381
8081   -14596
8082    16886
8083    28339
8084     -625
8085   -27668
8086   -18652
8087    19027
8088    27596
8089       65
8090   -29099
8091   -17772
8092    14847
8093    29874
8094     2048
8095   -27596
8096   -20677
8097    16523
8098    27891
8099     3073
8100   -27726
8101   -18750
8102    13441
8103    30014
8104     3413
8105   -25931
8106   -21436
8107    14941
8108    27734
8109     5962
8110   -26312
8111   -19548
8112    11545
8113    30887
8114     4139
8115   -24195
8116   -22675
8117    12711
8118    27509
8119     9813
8120   -26231
8121   -21662
$$ Imaginary data points
##PAGE= N=2
##DATA TABLE= (X++(I..I)), XYDATA
0   120189
1  2541798
2  -185848
3 -2391415
4  1081224
5  1728520
6 -1517678
7 -1223974
8  1504114
9   564757
10 -1258752
11  -122804
12  1033420
13  -102765
14  -600553
15   430851
16   499725
17  -562430
18  -209828
19   803331
20   194743
21  -671184
22    76520
23   391032
24  -350487
25  -127375
26   260281
27  -642593
28  -321038
29  1128754
30    37724
31 -1654702
32   207177
33  1683849
34  -601689
35 -1394942
36  1112940
37  1051348
38 -1200971
39  -237063
40  1557989
41  -166878
42 -1448209
43   592105
44  1319246
45  -826528
46 -1123272
47   875909
48   773588
49 -1110652
50  -668771
51   976080
52   123976
53 -1159045
54   243495
55  1150773
56  -549218
57  -935239
58   740968
59   575059
60  -593634
61    24564
62   405204
63  -327425
64   220697
65   742934
66  -539315
67  -784494
68   637686
69   418529
70  -774726
71  -225408
72   473486
73  -225474
74  -352053
75   415321
76    64010
77  -747090
78     3124
79  1055003
80   174213
81  -944291
82   104767
83  1135216
84  -137065
85  -907669
86   454032
87   645127
88  -781299
89  -337754
90   955315
91   -79841
92 -1148590
93   138580
94   755400
95  -457907
96  -535477
97   392517
98   101624
99  -243092
100   360602
101   202383
102  -483288
103    12549
104   596541
105    92393
106  -209825
107    63055
108     3399
109    18890
110   302570
111   -46455
112  -603182
113  -171060
114   558193
115   214267
116  -612534
117  -382469
118   456006
119   240851
120  -487519
121   -93094
122   398380
123  -200969
124  -190499
125   689094
126   169433
127  -821889
128    32571
129   854782
130  -119766
131  -602867
132   225642
133   302152
134  -264664
135   -48460
136   186973
137  -264062
138  -352658
139   192479
140   343362
141   -86077
142  -290926
143    -5538
144   215483
145   146146
146    -2530
147  -210874
148  -201337
149   316774
150   487209
151  -224821
152  -509789
153   173244
154   333534
155  -207738
156  -133171
157   131736
158  -244044
159  -148836
160   538617
161   133140
162  -774903
163  -181920
164   766460
165   147314
166  -570228
167    40950
168   411717
169   -93211
170   -82761
171   254456
172  -117893
173  -372923
174   159495
175   421859
176   -69127
177  -375630
178   -64184
179   228091
180    75708
181  -149190
182  -143287
183   -96474
184    27687
185   295868
186   115370
187  -388013
188  -175123
189   345485
190   125824
191  -131100
192    68675
193   -80552
194  -159904
195   433042
196   331901
197  -613462
198  -428452
199   569347
200   343963
201  -444131
202  -208588
203   245100
204     2485
205  -111359
206   160507
207   -28227
208  -409283
209    12926
210   561728
211    77152
212  -522575
213   -81421
214   400712
215    64076
216  -173361
217    23096
218   -41154
219   -85421
220   259204
221   200167
222  -333939
223  -295629
224   200638
225   210051
226   -82426
227   -83708
228   -60159
229   -89837
230   204020
231   301365
232  -286237
233  -476113
234   256749
235   508044
236  -146592
237  -324573
238   109708
239   108187
240   -66816
241   139291
242    60924
243  -371031
244  -152355
245   487416
246   268075
247  -488564
248  -353102
249   356205
250   245256
251  -259715
252   -82634
253   119160
254  -120656
255    85120
256   390905
257  -156648
258  -500440
259   156670
260   432256
261   -89041
262  -195257
263    37904
264   -41007
265    43353
266   253885
267   -96825
268  -445889
269    -7333
270   433092
271    74925
272  -333883
273   -98138
274   147153
275     8465
276    27859
277   119862
278  -201500
279  -256715
280   368126
281   453811
282  -326411
283  -456657
284   240783
285   344357
286  -130145
287  -142857
288    50028
289   -79784
290   -27420
291   282259
292    37254
293  -483589
294  -173882
295   454654
296   181325
297  -346773
298  -130137
299   156317
300    31395
301    87759
302   114833
303  -259834
304  -200788
305   391298
306   325542
307  -268878
308  -255163
309   130022
310   118542
311    -9968
312    25115
313  -114897
314  -250239
315   115668
316   393294
317  -112339
318  -517141
319    -4690
320   396402
321     2295
322  -201005
323    58550
324     3444
325   -68893
326   267002
327   190356
328  -366708
329  -254882
330   379127
331   343676
332  -208633
333  -275675
334    63294
335   126489
336     9631
337     7284
338  -131744
339  -262244
340    98367
341   395277
342   -53977
343  -420035
344   -28644
345   260585
346    48189
347   -32249
348   -22588
349  -151104
350    41065
351   368494
352    75700
353  -400786
354  -171144
355   323067
356   197931
357  -182387
358  -124604
359    37018
360   -35056
361    70119
362   199759
363  -193941
364  -406551
365   190609
366   469936
367  -125318
368  -361573
369    61191
370   166553
371     7828
372    60304
373   -32495
374  -239002
375    13618
376   365883
377   100726
378  -345667
379  -205310
380   203153
381   196270
382   -56156
383  -123424
384  -100140
385   -17086
386   220357
387   174634
388  -275899
389  -305331
390   207660
391   314991
392   -67362
393  -185746
394   -31515
395    24691
396    91570
397   149440
398   -99934
399  -320636
400    26310
401   418885
402    85805
403  -369968
404  -127360
405   217613
406    63760
407   -35077
408    35750
409  -156699
410  -139006
411   312317
412   252110
413  -320727
414  -306266
415   179527
416   238339
417   -22014
418  -113698
419   -97103
420   -36232
421   154822
422   189320
423  -147446
424  -340967
425    40179
426   370418
427    70096
428  -240247
429   -75820
430    62397
431    55578
432   158352
433     3568
434  -327573
435   -67266
436   405068
437   164976
438  -303949
439  -193874
440   113763
441   120083
442    28948
443   -34433
444  -153613
445  -117601
446   181737
447   264204
448  -150553
449  -377545
450    39260
451   339830
452    42722
453  -172757
454   -48332
455    -8936
456    59095
457   221792
458      -84
459  -342159
460   -77900
461   360730
462   166464
463  -230483
464  -166802
465    43319
466    66031
467    95222
468    41414
469  -237392
470  -201222
471   281594
472   309284
473  -236721
474  -318277
475   103088
476   185452
477    21744
478     6785
479   -83723
480  -163926
481   116130
482   310190
483   -46711
484  -374225
485   -79156
486   325620
487   165167
488  -192094
489  -134763
490    38494
491    12886
492   103216
493   130328
494  -249145
495  -272363
496   309295
497   342335
498  -232775
499  -259070
500    93689
501    80517
502    37514
503    97411
504  -137414
505  -238192
506   169162
507   337167
508   -87077
509  -340747
510   -48861
511   230211
512   112448
513   -75505
514   -80394
515   -80302
516    -6814
517   229430
518   130855
519  -328717
520  -259008
521   308238
522   295859
523  -188493
524  -200748
525    60466
526    34194
527    43743
528   143873
529  -118113
530  -311453
531   127070
532   419324
533   -55058
534  -376991
535   -10742
536   208070
537    29202
538     -289
539   -24728
540  -194329
541    -8488
542   316277
543    73682
544  -333524
545  -170080
546   211165
547   199263
548   -54179
549  -142111
550   -54794
551    29994
552   116266
553   141269
554  -127748
555  -318038
556   104063
557   425542
558   -42992
559  -355286
560    12830
561   150849
562   -24959
563    81690
564    20583
565  -298102
566   -37271
567   414588
568    88991
569  -374440
570  -139252
571   206706
572   138756
573   -12895
574   -66433
575  -107670
576   -28850
577   185714
578   160813
579  -195585
580  -294516
581   108793
582   311514
583   -10842
584  -214096
585   -47364
586    44876
587    55284
588   128894
589   -36314
590  -283477
591   -21016
592   368905
593   124037
594  -301039
595  -145889
596   158077
597    85478
598     9456
599    21017
600  -169304
601  -142000
602   272776
603   240628
604  -279487
605  -294382
606   145817
607   216452
608     1900
609   -83178
610  -109313
611   -47704
612   158909
613   178749
614  -106338
615  -271306
616   -13179
617   307132
618   146109
619  -228219
620  -164351
621    99383
622    81364
623    44309
624    33314
625  -203342
626  -174061
627   279340
628   252961
629  -251777
630  -246956
631   116398
632   128562
633    32514
634    32794
635  -120707
636  -159021
637   166862
638   284004
639  -103094
640  -329484
641    -9348
642   276691
643   103555
644  -130900
645  -121506
646   -52815
647    54047
648   192416
649    21480
650  -309289
651  -142035
652   303957
653   228420
654  -181891
655  -213859
656    30237
657   121557
658    98396
659    37583
660  -146349
661  -175714
662   170431
663   311666
664  -103585
665  -337338
666    -1320
667   209258
668    47743
669   -32275
670   -69286
671  -163153
672    29270
673   274396
674    20390
675  -311385
676  -122676
677   224863
678   201194
679   -47835
680  -152086
681   -63343
682    60806
683   151296
684   103183
685  -169365
686  -257685
687   137691
688   348598
689   -64402
690  -327161
691   -48467
692   132995
693    74475
694    59187
695   -94109
696  -236832
697    70457
698   348506
699    26219
700  -318100
701  -109834
702   207539
703   164987
704   -22285
705  -100415
706  -110484
707   -10770
708   190875
709   128102
710  -230806
711  -259605
712   152263
713   268205
714   -46031
715  -181732
716   -65620
717    16307
718   116759
719   154045
720   -83816
721  -250267
722    32285
723   321820
724    93053
725  -258488
726  -165630
727   111436
728   137911
729    42580
730   -58919
731  -198386
732   -86770
733   256216
734   178364
735  -267403
736  -251678
737   156234
738   235133
739    24418
740   -95289
741  -112928
742   -24081
743   171092
744   174962
745  -121352
746  -264412
747    34948
748   296350
749    64613
750  -237554
751  -134114
752    47547
753    53779
754    89722
755    12425
756  -237532
757  -102805
758   299146
759   183101
760  -223885
761  -181048
762    89264
763   139551
764    96898
765     6259
766  -169593
767  -118919
768   182011
769   219932
770  -130355
771  -299936
772    -7226
773   249460
774    95234
775  -138414
776  -139810
777   -39695
778    94805
779   183984
780   -15508
781  -268201
782   -72855
783   287437
784   179021
785  -185959
786  -198291
787    48507
788   130484
789    73758
790     5869
791  -142332
792  -151886
793   163271
794   267306
795  -130076
796  -298939
797    52555
798   201869
799    27283
800   -20551
801   -70257
802  -163806
803    61017
804   267905
805   -31053
806  -306073
807   -61984
808   226185
809   138539
810   -87005
811  -156732
812   -60938
813    88405
814   169875
815    62080
816  -178820
817  -171514
818   188560
819   289895
820  -100041
821  -280081
822    -5601
823   155190
824    71868
825      196
826  -117603
827  -180964
828    67550
829   253440
830   -33538
831  -303161
832   -68008
833   228853
834   135037
835   -61998
836   -82169
837   -56998
838    28264
839   198319
840   102755
841  -222438
842  -169251
843   198123
844   209325
845   -87853
846  -182039
847   -73189
848    29089
849   107811
850    66525
851  -135591
852  -200954
853    64363
854   277934
855    46711
856  -265770
857  -112189
858   197444
859   148510
860   -11664
861   -52502
862  -132457
863   -33778
864   253232
865   117797
866  -294876
867  -192572
868   193115
869   167428
870   -58788
871  -116698
872  -106164
873      695
874   178700
875   106857
876  -156369
877  -173434
878    93050
879   238192
880    34022
881  -202513
882  -117139
883    93517
884   119498
885    35163
886   -66649
887  -168782
888   -48207
889   216816
890   129931
891  -225627
892  -201751
893   138846
894   196102
895    10836
896   -63149
897   -84361
898   -59274
899   158110
900   214051
901  -146368
902  -288379
903    95314
904   266517
905   -19799
906  -162615
907   -91818
908   -48737
909    96235
910   170892
911   -97971
912  -255995
913    34543
914   255833
915    81026
916  -144294
917  -139516
918    42765
919   179311
920    97673
921   -67951
922  -130375
923   -51575
924   138420
925   171619
926  -126991
927  -270935
928    27760
929   211075
930    23365
931  -105944
932   -95541
933   -78543
934    89864
935   208131
936   -47924
937  -254067
938    -3077
939   253879
940   116417
941  -118200
942  -136049
943   -10554
944   109419
945   137156
946   -11345
947  -203270
948  -109003
949   184573
950   179575
951  -135731
952  -230858
953     2868
954   155045
955    85197
956   -32782
957  -124995
958  -103404
959   105251
960   217784
961   -27225
962  -255169
963   -43293
964   235189
965   110854
966  -104457
967   -98257
968   -56454
969    28967
970   186514
971    46473
972  -257061
973  -117282
974   225012
975   148858
976  -113067
977  -141280
978   -48775
979    69703
980   161693
981    26963
982  -178295
983  -115829
984   121431
985   195190
986    -9220
987  -220240
988   -91137
989   180427
990   149874
991   -51065
992  -111530
993   -90691
994    18788
995   199140
996    74547
997  -251797
998  -151753
999   205714
1000   171094
1001   -88824
1002  -130687
1003   -57206
1004    18850
1005   145857
1006   104021
1007  -167720
1008  -193646
1009   137554
1010   238446
1011   -47317
1012  -196077
1013   -49013
1014    80440
1015   111451
1016    72861
1017  -107965
1018  -191440
1019    48948
1020   233200
1021    23790
1022  -216893
1023  -122605
1024   116120
1025   168025
1026    10540
1027  -129083
1028  -107375
1029    25860
1030   160907
1031   109475
1032  -147991
1033  -200777
1034   105398
1035   244018
1036   -11331
1037  -174952
1038   -75262
1039    28225
1040   109465
1041   112519
1042  -101189
1043  -219038
1044    27264
1045   235743
1046    60274
1047  -196583
1048  -144020
1049    88232
1050   157503
1051    41091
1052   -77055
1053  -128146
1054   -36624
1055   182000
1056   161629
1057  -162600
1058  -220723
1059   104005
1060   208396
1061    -2139
1062  -108012
1063   -93968
1064   -45639
1065   122718
1066   164352
1067  -100522
1068  -237945
1069    23189
1070   231805
1071    61368
1072  -160701
1073  -126609
1074    27534
1075   124353
1076   114656
1077   -42306
1078  -190623
1079   -46124
1080   216510
1081   136838
1082  -159228
1083  -179525
1084    45204
1085   158250
1086    77657
1087   -70718
1088  -148457
1089   -55334
1090   125755
1091   154876
1092   -65614
1093  -227336
1094   -30127
1095   224482
1096   106693
1097  -138390
1098  -127147
1099    -5285
1100    76921
1101   146357
1102    13964
1103  -223860
1104   -88330
1105   231820
1106   149126
1107  -146328
1108  -162655
1109     8485
1110   110637
1111   110862
1112   -10055
1113  -163176
1114  -100678
1115   143496
1116   186892
1117   -72489
1118  -223152
1119   -23386
1120   179385
1121    99940
1122   -60106
1123  -121801
1124   -87246
1125    80324
1126   190016
1127   -13053
1128  -233128
1129   -79567
1130   183244
1131   146202
1132   -76830
1133  -160280
1134   -44575
1135   106555
1136   144805
1137    17237
1138  -154984
1139  -119970
1140   128041
1141   206697
1142   -44179
1143  -212453
1144   -47277
1145   131002
1146   108553
1147    -8080
1148  -132242
1149  -138718
1150    62916
1151   194770
1152     7617
1153  -216947
1154  -106283
1155   158453
1156   167298
1157   -39360
1158  -135745
1159   -61345
1160    61522
1161   163947
1162    84511
1163  -170622
1164  -167131
1165   153807
1166   211035
1167   -73658
1168  -177604
1169   -53760
1170    44434
1171   115949
1172    66411
1173  -156242
1174  -184850
1175    89788
1176   205361
1177    -6449
1178  -181838
1179   -94965
1180   102304
1181   169760
1182    36889
1183  -121431
1184  -116233
1185    48531
1186   184129
1187    78039
1188  -166610
1189  -162100
1190   100496
1191   188766
1192    -1674
1193  -157730
1194  -113512
1195    28577
1196   131879
1197    79719
1198  -120748
1199  -187170
1200    42944
1201   225955
1202    48593
1203  -185350
1204  -108551
1205    87578
1206   131034
1207    70188
1208   -64633
1209  -173717
1210    -2308
1211   233654
1212    92704
1213  -191263
1214  -145289
1215    83293
1216   151117
1217    45124
1218  -104963
1219  -156217
1220    -9125
1221   168550
1222   105174
1223  -131441
1224  -193110
1225    33022
1226   204571
1227    58498
1228  -142977
1229  -118156
1230    17733
1231   128126
1232   134211
1233   -61946
1234  -206080
1235    -7272
1236   221879
1237    97007
1238  -140422
1239  -143537
1240    19113
1241   141167
1242   104288
1243   -76729
1244  -181755
1245   -47577
1246   154619
1247   137133
1248  -102800
1249  -211187
1250     -597
1251   194524
1252    88441
1253  -105237
1254  -138530
1255   -30974
1256   123206
1257   158949
1258   -43211
1259  -211034
1260   -35279
1261   210180
1262   127119
1263  -118612
1264  -157548
1265    -7677
1266   118555
1267   123360
1268   -19416
1269  -189651
1270   -98010
1271   178294
1272   167391
1273  -119525
1274  -191563
1275    -2322
1276   124190
1277   107211
1278   -13894
1279  -164636
1280  -104587
1281   141298
1282   184110
1283   -50168
1284  -190707
1285   -52845
1286   154142
1287   154946
1288   -47222
1289  -163065
1290   -58205
1291   102690
1292   152357
1293    16680
1294  -186036
1295  -130706
1296   149794
1297   181781
1298   -76740
1299  -188366
1300   -53938
1301    92904
1302   132923
1303    18104
1304  -163948
1305  -133212
1306   117988
1307   201603
1308   -12542
1309  -193691
1310   -75556
1311   147153
1312   152788
1313   -18480
1314  -129435
1315   -97640
1316    55462
1317   185465
1318    48940
1319  -202464
1320  -141385
1321   136722
1322   162105
1323   -44867
1324  -145591
1325   -91102
1326    39313
1327   159778
1328    74418
1329  -161249
1330  -163812
1331   101121
1332   205430
1333     1046
1334  -160811
1335   -84221
1336    68923
1337   147220
1338    71119
1339  -124539
1340  -167060
1341    56269
1342   201418
1343    40911
1344  -162896
1345  -128696
1346    67541
1347   170504
1348    40286
1349  -150679
1350  -131713
1351    42017
1352   144341
1353    80718
1354  -114478
1355  -193327
1356    44976
1357   229487
1358    28795
1359  -179680
1360   -88522
1361    54328
1362   115263
1363   107506
1364   -76148
1365  -203131
1366    27427
1367   232801
1368    51905
1369  -162215
1370  -112569
1371    39961
1372   130249
1373    83257
1374   -95974
1375  -177532
1376   -10031
1377   169722
1378    97010
1379  -125822
1380  -176672
1381    23682
1382   179128
1383    74567
1384  -107744
1385  -126938
1386      216
1387   143721
1388   136941
1389   -70404
1390  -195469
1391    -6715
1392   204669
1393    95728
1394  -138738
1395  -146357
1396    17113
1397   121650
1398    95390
1399   -59933
1400  -190293
1401   -51801
1402   185592
1403   125165
1404  -126292
1405  -161552
1406    21374
1407   147654
1408   104815
1409   -61398
1410  -160751
1411   -31219
1412   157042
1413   132634
1414   -64375
1415  -178295
1416   -41080
1417   173980
1418   120481
1419  -117312
1420  -156262
1421    -5806
1422    96989
1423   117197
1424    -3023
1425  -195782
1426   -96525
1427   194760
1428   148876
1429  -123189
1430  -145202
1431     3879
1432    93269
1433   127502
1434     5193
1435  -185066
1436   -93808
1437   161682
1438   152003
1439   -73383
1440  -167458
1441   -47325
1442   123719
1443   140864
1444   -42436
1445  -176739
1446   -63176
1447   124688
1448   143095
1449   -21103
1450  -171623
1451   -85866
1452   145009
1453   165225
1454   -62546
1455  -174298
1456   -35673
1457   111197
1458   116061
1459     8001
1460  -143929
1461  -128693
1462   115346
1463   197165
1464   -48267
1465  -195315
1466   -37640
1467   112716
1468   105561
1469    16114
1470  -127203
1471  -137522
1472    93785
1473   203478
1474   -11720
1475  -179888
1476   -75539
1477   104295
1478   147776
1479     5994
1480  -157220
1481  -103560
1482    91163
1483   152618
1484    18797
1485  -146140
1486  -133524
1487    82418
1488   190208
1489    -7583
1490  -176018
1491   -71054
1492    86964
1493   127155
1494    47652
1495  -123623
1496  -155053
1497    72114
1498   202143
1499    11502
1500  -172403
1501   -91553
1502    84597
1503   138108
1504    28583
1505  -127856
1506  -135087
1507    45180
1508   173757
1509    53946
1510  -150659
1511  -136179
1512    77618
1513   169782
1514    24072
1515  -130628
1516  -108375
1517    39961
1518   147197
1519    77401
1520  -110848
1521  -162255
1522    29306
1523   190019
1524    55697
1525  -159545
1526  -126059
1527    59568
1528   133372
1529    59166
1530   -81351
1531  -155915
1532    -3257
1533   197722
1534    91712
1535  -156757
1536  -133470
1537    66318
1538   135819
1539    55541
1540   -83852
1541  -149264
1542    -7648
1543   166900
1544    90660
1545  -122344
1546  -153390
1547    19000
1548   155820
1549    78223
1550  -106907
1551  -138958
1552    14429
1553   141747
1554    98090
1555   -69513
1556  -164125
1557   -17954
1558   177278
1559   105712
1560  -116571
1561  -150446
1562    13586
1563   132490
1564    82448
1565   -69490
1566  -151505
1567   -41071
1568   142889
1569   132285
1570   -81205
1571  -177885
1572    -3874
1573   163451
1574    84287
1575   -79719
1576  -122909
1577   -34033
1578   113325
1579   142153
1580   -50668
1581  -190677
1582   -33922
1583   160447
1584   102198
1585   -83038
1586  -138806
1587   -24700
1588   119099
1589   122865
1590   -36036
1591  -158185
1592   -58643
1593   136791
1594   141521
1595   -64982
1596  -169702
1597   -25837
1598   127069
1599    99082
1600   -39990
1601  -143526
1602   -80635
1603   107705
1604   155063
1605   -33168
1606  -174641
1607   -52986
1608   140928
1609   132477
1610   -41848
1611  -139969
1612   -50680
1613   101202
1614   137681
1615      548
1616  -159882
1617  -102145
1618   119846
1619   151076
1620   -57750
1621  -164471
1622   -52718
1623    87804
1624   115622
1625     4648
1626  -142768
1627  -103968
1628   105526
1629   172727
1630    -8821
1631  -153836
1632   -64711
1633   113202
1634   137406
1635    -8234
1636  -130296
1637   -90553
1638    63329
1639   149966
1640    17780
1641  -174532
1642  -119174
1643   102759
1644   142391
1645   -21180
1646  -135120
1647   -82068
1648    68473
1649   153587
1650    42426
1651  -138835
1652  -112436
1653    90322
1654   171396
1655    19915
1656  -144474
1657   -98200
1658    76336
1659   133567
1660    14533
1661  -128591
1662  -128063
1663    37593
1664   162523
1665    42204
1666  -151663
1667  -118237
1668    77876
1669   148709
1670    28331
1671  -110758
1672  -104922
1673    47308
1674   157673
1675    66583
1676  -120496
1677  -140973
1678    46387
1679   164824
1680    30090
1681  -141906
1682  -111111
1683    40399
1684   124574
1685    63024
1686  -100258
1687  -152797
1688    25855
1689   181323
1690    61912
1691  -128499
1692  -110214
1693    48986
1694   140836
1695    68305
1696   -94347
1697  -142164
1698     6702
1699   152684
1700    82633
1701  -119041
1702  -157143
1703    24229
1704   152147
1705    56436
1706  -102971
1707  -124242
1708     2364
1709   138361
1710   103371
1711   -82218
1712  -153701
1713     8984
1714   160567
1715    86022
1716   -93508
1717  -137507
1718     4002
1719   131579
1720    81531
1721   -74994
1722  -146924
1723   -33522
1724   141764
1725   116695
1726   -93810
1727  -158933
1728     8905
1729   138602
1730    79438
1731   -57150
1732  -130356
1733   -40863
1734   139062
1735   132971
1736   -78207
1737  -165443
1738   -13721
1739   136300
1740    92915
1741   -67134
1742  -141768
1743   -32340
1744   120918
1745   115966
1746   -45906
1747  -156920
1748   -50221
1749   137978
1750   132454
1751   -63677
1752  -150675
1753   -24106
1754   117725
1755   106896
1756   -35136
1757  -144571
1758   -70878
1759   113658
1760   142714
1761   -42696
1762  -167365
1763   -46250
1764   125038
1765   109299
1766   -38883
1767  -126621
1768   -64445
1769    94300
1770   151149
1771   -11420
1772  -167117
1773   -67696
1774   122472
1775   120232
1776   -34757
1777  -134100
1778   -72633
1779    89398
1780   139532
1781   -12291
1782  -151932
1783   -82703
1784    97443
1785   147660
1786    -7620
1787  -156140
1788   -73321
1789   112079
1790   128499
1791   -10948
1792  -119996
1793   -95002
1794    66154
1795   162928
1796    10645
1797  -172758
1798   -89548
1799   104208
1800   124924
1801    -5392
1802  -116893
1803   -97011
1804    58464
1805   156696
1806    31265
1807  -145482
1808  -106682
1809    85676
1810   152103
1811    12774
1812  -131683
1813   -93674
1814    61794
1815   134485
1816    31034
1817  -123998
1818  -124401
1819    53689
1820   160799
1821    34184
1822  -139248
1823  -109377
1824    68463
1825   141684
1826    30450
1827  -107826
1828  -109193
1829    36855
1830   155770
1831    64390
1832  -133570
1833  -136991
1834    62003
1835   150459
1836    23775
1837  -114063
1838  -111017
1839    20686
1840   143026
1841    72634
1842  -120875
1843  -143448
1844    41892
1845   156284
1846    57652
1847  -109135
1848  -122067
1849    35866
1850   143819
1851    62222
1852   -94278
1853  -128084
1854     1903
1855   146373
1856    90301
1857  -113308
1858  -149323
1859    33414
1860   140668
1861    50261
1862   -82950
1863  -123354
1864   -13235
1865   140389
1866   104885
1867   -93005
1868  -150708
1869    16232
1870   146569
1871    75033
1872   -83432
1873  -127574
1874    -6070
1875   128414
1876    96437
1877   -72230
1878  -151873
1879   -18345
1880   145477
1881    95216
1882   -91882
1883  -140233
1884    -4916
1885   125267
1886    92354
1887   -58908
1888  -138315
1889   -31586
1890   131393
1891   119816
1892   -63508
1893  -154760
1894   -17653
1895   137096
1896    93215
1897   -63655
1898  -123963
1899   -36626
1900    99961
1901   118441
1902   -41447
1903  -163500
1904   -44216
1905   131800
1906   105303
1907   -54238
1908  -126625
1909   -38607
1910   102393
1911   116067
1912   -27771
1913  -138699
1914   -55541
1915   111680
1916   129981
1917   -34387
1918  -145123
1919   -45199
1920   106222
1921   102377
1922   -27774
1923  -125850
1924   -75670
1925    89654
1926   139228
1927   -23783
1928  -154651
1929   -58763
1930   105066
1931   113864
1932   -18349
1933  -123252
1934   -67396
1935    89790
1936   136412
1937    -1570
1938  -135575
1939   -80904
1940    90388
1941   136484
1942   -13318
1943  -137089
1944   -66935
1945    78098
1946   112975
1947     4421
1948  -120986
1949   -96264
1950    68195
1951   141593
1952     6440
1953  -136676
1954   -79090
1955    80105
1956   122295
1957     9018
1958  -109188
1959   -86125
1960    52293
1961   137089
1962    35081
1963  -129642
1964  -105318
1965    76108
1966   133948
1967     6119
1968  -112226
1969   -86834
1970    44745
1971   129756
1972    40416
1973  -119784
1974  -110454
1975    59878
1976   140451
1977    24929
1978  -117060
1979  -100121
1980    49688
1981   127066
1982    32014
1983  -104892
1984  -107043
1985    33634
1986   139477
1987    50725
1988  -117882
1989  -111640
1990    51456
1991   130699
1992    37458
1993   -92860
1994  -100009
1995    25542
1996   131140
1997    59563
1998  -101850
1999  -123574
2000    29054
2001   134731
2002    46330
2003  -104134
2004  -106966
2005    24522
2006   113460
2007    59888
2008   -82025
2009  -127876
2010    11612
2011   145796
2012    67565
2013   -99821
2014  -107784
2015    27798
2016   120011
2017    63860
2018   -75413
2019  -121889
2020     3292
2021   132853
2022    77416
2023   -90185
2024  -132164
2025    10082
2026   130532
2027    59297
2028   -86672
2029  -113871
2030    -2956
2031   114957
2032    90295
2033   -70641
2034  -140767
2035     -780
2036   139599
2037    75649
2038   -77507
2039  -113647
2040    -4680
2041   115325
2042    92283
2043   -63455
2044  -134459
2045   -14777
2046   123697
2047    89333
2048   -68253
2049  -130984
2050   -13956
2051   116023
2052    84220
2053   -60632
2054  -125520
2055   -27202
2056   106505
2057    99746
2058   -52330
2059  -140068
2060   -28466
2061   124961
2062    96674
2063   -60513
2064  -121339
2065   -20300
2066   100257
2067   101853
2068   -27460
2069  -138729
2070   -51000
2071   129110
2072   114672
2073   -64632
2074  -130102
2075   -26531
2076    88642
2077    98502
2078   -23204
2079  -142906
2080   -64218
2081   117377
2082   117890
2083   -48678
2084  -132418
2085   -44383
2086    95868
2087   115970
2088   -23880
2089  -130855
2090   -47310
2091   100877
2092   116057
2093   -13514
2094  -128179
2095   -71566
2096    98263
2097   130505
2098   -30048
2099  -132982
2100   -49854
2101    80315
2102   106894
2103    -2295
2104  -128927
2105   -87008
2106    88329
2107   135757
2108   -17363
2109  -135449
2110   -61021
2111    82423
2112   114754
2113     4226
2114  -118941
2115   -86322
2116    78658
2117   143882
2118     5731
2119  -135922
2120   -78204
2121    85597
2122   126191
2123      979
2124  -121324
2125   -86633
2126    61582
2127   128570
2128    18783
2129  -128327
2130  -106090
2131    67689
2132   141287
2133     5747
2134  -130173
2135   -80854
2136    59291
2137   119185
2138    34937
2139  -105401
2140  -108756
2141    58429
2142   150315
2143    26614
2144  -117709
2145   -89617
2146    49241
2147   127468
2148    37180
2149  -113264
2150  -108502
2151    43373
2152   126151
2153    36030
2154  -107163
2155  -120687
2156    34747
2157   144528
2158    38567
2159  -118233
2160   -95706
2161    40467
2162   117439
2163    61061
2164   -85854
2165  -132112
2166    31659
2167   159626
2168    49583
2169  -113520
2170  -101183
2171    29908
2172   116123
2173    60832
2174   -84491
2175  -133209
2176     9887
2177   145588
2178    64654
2179  -105287
2180  -122484
2181    20607
2182   125840
2183    62517
2184   -82537
2185  -117380
2186     5927
2187   128690
2188    79339
2189   -81298
2190  -130842
2191     2455
2192   135915
2193    76259
2194   -85058
2195  -120402
2196     5619
2197   117841
2198    79575
2199   -64154
2200  -132408
2201   -14750
2202   131602
2203    88354
2204   -79233
2205  -130014
2206    -8220
2207   116322
2208    84707
2209   -65953
2210  -134205
2211   -20093
2212   118475
2213    95152
2214   -57423
2215  -137797
2216   -25137
2217   132601
2218    99361
2219   -67551
2220  -122392
2221   -15708
2222   102629
2223   105114
2224   -31609
2225  -149491
2226   -45399
2227   136608
2228    98744
2229   -74332
2230  -121896
2231   -31021
2232    85210
2233   107920
2234   -27781
2235  -148109
2236   -47213
2237   121654
2238   105150
2239   -41761
2240  -120129
2241   -47882
2242    99154
2243   125533
2244   -31474
2245  -136759
2246   -37768
2247   100014
2248   103440
2249   -17121
2250  -130295
2251   -76403
2252    99515
2253   129411
2254   -38934
2255  -138294
2256   -44523
2257    84071
2258   105686
2259     -507
2260  -132883
2261   -84953
2262   105627
2263   138553
2264   -28382
2265  -128523
2266   -51162
2267    75558
2268   117480
2269    10631
2270  -133488
2271   -88773
2272    95528
2273   130473
2274   -14842
2275  -123444
2276   -77905
2277    67557
2278   130714
2279     3932
2280  -133341
2281   -75475
2282    74463
2283   117055
2284    17608
2285  -114039
2286  -103512
2287    70571
2288   147184
2289    -1427
2290  -124566
2291   -66391
2292    52112
2293   114395
2294    40920
2295  -117908
2296  -117107
2297    70713
2298   142454
2299     3742
2300  -110491
2301   -83232
2302    37462
2303   131316
2304    48147
2305  -125400
2306  -108867
2307    66688
2308   127916
2309    26519
2310   -97364
2311  -109519
2312    33715
2313   149947
2314    42105
2315  -126898
2316   -97227
2317    47652
2318   111072
2319    50299
2320   -86216
2321  -133306
2322    29596
2323   160909
2324    37449
2325  -119843
2326   -86097
2327    30933
2328   103493
2329    71375
2330   -78198
2331  -140836
2332    25425
2333   153817
2334    40445
2335  -103348
2336   -94900
2337     7369
2338   110647
2339    81961
2340   -88204
2341  -136535
2342    26272
2343   133101
2344    51032
2345   -75441
2346  -112932
2347   -11124
2348   134416
2349    88659
2350   -97814
2351  -120961
2352    22292
2353   109608
2354    68434
2355   -56126
2356  -137499
2357   -20254
2358   146089
2359    83607
2360   -97540
2361  -114275
2362     6595
2363   101166
2364    87252
2365   -50163
2366  -142881
2367   -17490
2368   138982
2369    84655
2370   -71892
2371  -117602
2372   -18848
2373   108153
2374    96969
2375   -60308
2376  -136942
2377   -17869
2378   111180
2379    85288
2380   -43933
2381  -126231
2382   -39856
2383   119385
2384   107377
2385   -61840
2386  -124255
2387   -16738
2388    95257
2389    95743
2390   -23543
2391  -134613
2392   -51199
2393   120484
2394   105635
2395   -60514
2396  -121989
2397   -32109
2398    82655
2399   106656
2400   -20525
2401  -142199
2402   -50676
2403   115901
2404   103383
2405   -37279
2406  -114064
2407   -52973
2408    87542
2409   127381
2410   -23460
2411  -141370
2412   -44117
2413    96074
2414    96494
2415   -11439
2416  -118362
2417   -80688
2418    91779
2419   133509
2420   -30749
2421  -130647
2422   -42804
2423    75315
2424    99625
2425     9421
2426  -119697
2427   -87938
2428    93059
2429   130162
2430   -23882
2431  -120699
2432   -58477
2433    62252
2434   112794
2435    11715
2436  -123995
2437   -83207
2438    82387
2439   123138
2440    -1656
2441  -110837
2442   -75665
2443    63671
2444   130735
2445    12822
2446  -123183
2447   -77343
2448    67445
2449   114093
2450    14537
2451  -113532
2452  -101781
2453    55047
2454   131337
2455     9154
2456  -121531
2457   -81292
2458    54818
2459   118410
2460    35507
2461  -103729
2462  -100087
2463    60058
2464   139390
2465    27228
2466  -104448
2467   -87794
2468    43465
2469   122944
2470    35142
2471  -111238
2472  -104747
2473    39096
2474   113472
2475    30811
2476   -99043
2477  -112690
2478    29628
2479   134950
2480    36966
2481  -104563
2482   -85355
2483    38084
2484   114346
2485    62707
2486   -78000
2487  -117619
2488    33986
2489   142492
2490    38471
2491  -101077
2492   -93435
2493    13452
2494   104370
2495    64746
2496   -90952
2497  -131174
2498    21355
2499   127830
2500    46693
2501   -84366
2502  -104736
2503     7995
2504   125737
2505    78562
2506   -82772
2507  -113748
2508    21451
2509   117337
2510    62935
2511   -67104
2512  -119421
2513    -6788
2514   127798
2515    73046
2516   -87647
2517  -113697
2518     6733
2519    99883
2520    70554
2521   -54410
2522  -125090
2523   -14494
2524   128124
2525    79612
2526   -75113
2527  -108604
2528    -2174
2529    98960
2530    80149
2531   -51132
2532  -124475
2533   -19759
2534   115412
2535    80379
2536   -60734
2537  -115559
2538   -19737
2539   105125
2540    91909
2541   -53794
2542  -118158
2543   -15843
2544   102267
2545    89426
2546   -38372
2547  -123576
2548   -38723
2549   109674
2550    95833
2551   -57027
2552  -119298
2553   -27522
2554    88267
2555    94726
2556   -28698
2557  -127873
2558   -42915
2559   107182
2560    98780
2561   -40358
2562  -112839
2563   -36184
2564    91431
2565   106461
2566   -24969
2567  -121533
2568   -42864
2569    91392
2570    94884
2571   -25381
2572  -114656
2573   -58195
2574    85982
2575   109206
2576   -29298
2577  -120116
2578   -44729
2579    79214
2580    95711
2581    -6300
2582  -110739
2583   -66838
2584    86293
2585   119441
2586   -22227
2587  -118667
2588   -47146
2589    72452
2590   101318
2591     3500
2592  -112883
2593   -78338
2594    79768
2595   121657
2596   -13446
2597  -117094
2598   -60872
2599    65476
2600   110020
2601     8672
2602  -115959
2603   -79198
2604    70929
2605   115294
2606      882
2607  -109772
2608   -76808
2609    57403
2610   119738
2611    13139
2612  -115656
2613   -75684
2614    65029
2615   109405
2616    15006
2617   -97610
2618   -85090
2619    52225
2620   125680
2621    20435
2622  -111329
2623   -79991
2624    54443
2625   108338
2626    19998
2627   -98657
2628   -94864
2629    39822
2630   121150
2631    25517
2632  -106228
2633   -91112
2634    44753
2635   117280
2636    32416
2637   -94048
2638   -92323
2639    39895
2640   123860
2641    42927
2642   -93490
2643   -97845
2644    33796
2645   123595
2646    41135
2647  -100203
2648  -103199
2649    29750
2650   111738
2651    44527
2652   -86402
2653  -109196
2654    18225
2655   125826
2656    53099
2657   -94962
2658  -101416
2659    27681
2660   113934
2661    57419
2662   -73336
2663  -109679
2664    13965
2665   124134
2666    56835
2667   -84583
2668  -106127
2669    10020
2670   109681
2671    64700
2672   -76518
2673  -117890
2674     6112
2675   115031
2676    60010
2677   -70386
2678  -109331
2679    -5035
2680   117135
2681    81103
2682   -74445
2683  -118236
2684     6903
2685   112238
2686    69144
2687   -55362
2688  -113988
2689   -21779
2690   116259
2691    88624
2692   -72947
2693  -124077
2694    -5231
2695   102669
2696    77771
2697   -47843
2698  -121826
2699   -30310
2700   113979
2701    94628
2702   -60155
2703  -119648
2704   -17410
2705    99953
2706    92159
2707   -37989
2708  -125429
2709   -32142
2710   108654
2711    89517
2712   -48141
2713  -114967
2714   -36842
2715    91843
2716   103522
2717   -38655
2718  -130101
2719   -32088
2720   100280
2721    87034
2722   -29896
2723  -109341
2724   -52324
2725    90023
2726   114810
2727   -31299
2728  -125351
2729   -36402
2730    92211
2731    96715
2732   -17314
2733  -116487
2734   -62390
2735    88889
2736   112812
2737   -26484
2738  -120089
2739   -52472
2740    77694
2741   108665
2742    -9135
2743  -124782
2744   -62576
2745    86307
2746   107603
2747    -9839
2748  -104110
2749   -68584
2750    68351
2751   125333
2752    -1994
2753  -127594
2754   -61230
2755    77093
2756    99558
2757     3885
2758  -101556
2759   -86106
2760    60316
2761   125890
2762    -1328
2763  -121889
2764   -63430
2765    63589
2766   103005
2767    19822
2768  -101948
2769   -88239
2770    65327
2771   122126
2772     4058
2773  -102852
2774   -71117
2775    43874
2776   114892
2777    31315
2778  -114571
2779   -93212
2780    63590
2781   108553
2782    10987
2783   -86684
2784   -89242
2785    27774
2786   130745
2787    40856
2788  -118072
2789   -88528
2790    57956
2791   103365
2792    30051
2793   -73831
2794  -102071
2795    23714
2796   135075
2797    39158
2798  -109464
2799   -86169
2800    36322
2801    99345
2802    47438
2803   -80820
2804  -113924
2805    27482
2806   126951
2807    34358
2808   -88471
2809   -85600
2810    13674
2811   107848
2812    66574
2813   -86511
2814  -113029
2815    34575
2816   115068
2817    37754
2818   -67786
2819   -94844
2820    -3155
2821   116866
2822    71111
2823   -91964
2824  -109384
2825    27826
2826   100559
2827    49347
2828   -55273
2829  -110505
2830   -12577
2831   123513
2832    70596
2833   -83439
2834  -100748
2835     8954
2836    95363
2837    75567
2838   -52499
2839  -125915
2840    -6661
2841   123001
2842    63658
2843   -65994
2844   -95043
2845   -19086
2846    95087
2847    94336
2848   -61222
2849  -131313
2850      164
2851   107783
2852    58201
2853   -43994
2854   -96858
2855   -37924
2856    99598
2857   101046
2858   -63651
2859  -120493
2860      991
2861    91855
2862    70729
2863   -25664
2864  -109398
2865   -43679
2866   108690
2867    94089
2868   -59846
2869  -107511
2870   -17990
2871    75462
2872    89559
2873   -21486
2874  -128026
2875   -40876
2876   108986
2877    82654
2878   -41621
2879   -94822
2880   -43380
2881    72824
2882   113956
2883   -21100
2884  -132582
2885   -34326
2886    99054
2887    79021
2888   -20099
2889   -95502
2890   -66466
2891    76018
2892   122613
2893   -26775
2894  -126958
2895   -35758
2896    77571
2897    84585
2898    -2010
2899  -105497
2900   -72962
2901    83558
2902   115250
2903   -25634
2904  -106009
2905   -43118
2906    59149
2907   102007
2908    10884
2909  -117946
2910   -68630
2911    83895
2912    99375
2913   -14573
2914   -91802
2915   -65930
2916    46094
2917   117922
2918    10955
2919  -124443
2920   -63651
2921    74323
2922    92248
2923     9422
2924   -85123
2925   -85879
2926    47677
2927   129943
2928     8751
2929  -115432
2930   -62149
2931    55003
2932    97062
2933    26940
2934   -94113
2935   -98267
2936    52409
2937   121650
2938     7888
2939   -96787
2940   -71263
2941    32687
2942   109264
2943    41119
2944  -104553
2945   -94731
2946    57786
2947   108092
2948    17313
2949   -75220
2950   -81711
2951    19702
2952   120942
2953    43382
2954  -107825
2955   -87244
2956    47442
2957    95421
2958    31650
2959   -70260
2960  -100702
2961    17689
2962   123879
2963    37200
2964   -97684
2965   -81742
2966    26570
2967    95159
2968    53985
2969   -72165
2970  -109271
2971    24881
2972   120121
2973    38402
2974   -75358
2975   -87398
2976     3677
2977   105929
2978    69897
2979   -82583
2980  -111977
2981    26061
2982   104951
2983    41778
2984   -58087
2985   -99028
2986   -13645
2987   113656
2988    73626
2989   -83660
2990  -103669
2991    17393
2992    94823
2993    58252
2994   -49224
2995  -108796
2996   -10904
2997   116379
2998    66870
2999   -71002
3000   -94365
3001    -3053
3002    87270
3003    76429
3004   -51478
3005  -119179
3006    -4570
3007   109985
3008    59294
3009   -52906
3010   -91647
3011   -24017
3012    90191
3013    91102
3014   -54997
3015  -119070
3016    -2858
3017    95811
3018    63029
3019   -33043
3020  -100309
3021   -41373
3022    95966
3023    94851
3024   -55127
3025  -112739
3026   -13655
3027    83476
3028    78939
3029   -23246
3030  -112993
3031   -41845
3032    99906
3033    87654
3034   -42603
3035   -98803
3036   -33429
3037    74597
3038    99134
3039   -22665
3040  -122119
3041   -36860
3042    94344
3043    78145
3044   -28652
3045   -92485
3046   -51680
3047    72308
3048   109628
3049   -23784
3050  -119618
3051   -33224
3052    82547
3053    81283
3054   -10359
3055   -96299
3056   -61661
3057    76197
3058   108134
3059   -23905
3060  -109739
3061   -42868
3062    64142
3063    90079
3064     2386
3065  -107313
3066   -67351
3067    77916
3068   101076
3069   -15100
3070   -95193
3071   -57687
3072    52925
3073   108436
3074    11436
3075  -114785
3076   -65689
3077    74743
3078    96001
3079    -1590
3080   -87396
3081   -74856
3082    43775
3083   117654
3084    10200
3085  -113556
3086   -62699
3087    61023
3088    91319
3089    14091
3090   -87093
3091   -83755
3092    49120
3093   117258
3094    10202
3095   -99245
3096   -64081
3097    44222
3098    98660
3099    28617
3100   -93826
3101   -88604
3102    51710
3103   109485
3104    11778
3105   -85051
3106   -74745
3107    28095
3108   105536
3109    37179
3110   -98498
3111   -87855
3112    46603
3113   101760
3114    25680
3115   -75652
3116   -86707
3117    22104
3118   113686
3119    42464
3120   -92074
3121   -88340
3122    32857
3123    99818
3124    41080
3125   -73478
3126   -97832
3127    18181
3128   113392
3129    43323
3130   -81832
3131   -88928
3132    17359
3133   101543
3134    53792
3135   -74196
3136  -100839
3137    19366
3138   107106
3139    43283
3140   -69627
3141   -90653
3142     4020
3143   103094
3144    61083
3145   -75470
3146  -100680
3147    14249
3148    98653
3149    50567
3150   -59683
3151   -96982
3152    -3006
3153   104701
3154    64136
3155   -68269
3156   -98109
3157     2913
3158    94950
3159    64577
3160   -53299
3161  -104556
3162    -6466
3163   102797
3164    66519
3165   -56968
3166   -99302
3167   -12750
3168    93366
3169    75196
3170   -52001
3171  -108461
3172   -10418
3173    96993
3174    70833
3175   -44427
3176  -100995
3177   -24154
3178    91869
3179    83896
3180   -45195
3181  -107726
3182   -16817
3183    91873
3184    73949
3185   -39333
3186  -101905
3187   -29738
3188    87647
3189    82770
3190   -40883
3191  -105431
3192   -26532
3193    86537
3194    81785
3195   -34046
3196  -102603
3197   -32191
3198    84772
3199    85574
3200   -29833
3201  -102031
3202   -36439
3203    79983
3204    88358
3205   -27717
3206  -105860
3207   -40288
3208    77596
3209    87975
3210   -20407
3211  -102852
3212   -46486
3213    75960
3214    94822
3215   -17310
3216  -104171
3217   -47485
3218    74140
3219    96683
3220   -11146
3221  -102240
3222   -50803
3223    69905
3224    93602
3225    -8496
3226  -101667
3227   -59861
3228    64551
3229    98582
3230    -7768
3231  -103697
3232   -55710
3233    62772
3234    95030
3235     2422
3236   -95437
3237   -63781
3238    62714
3239   104823
3240      607
3241   -96346
3242   -57530
3243    56373
3244    97746
3245     8049
3246   -95495
3247   -70209
3248    54393
3249    99938
3250     6902
3251   -93598
3252   -70893
3253    45846
3254   103033
3255    14868
3256   -94616
3257   -71519
3258    48268
3259   101365
3260    21999
3261   -86918
3262   -79673
3263    41354
3264   106971
3265    22544
3266   -91574
3267   -77300
3268    39035
3269   101933
3270    30200
3271   -84449
3272   -85713
3273    33289
3274   105361
3275    30715
3276   -84072
3277   -82877
3278    31286
3279   103463
3280    35175
3281   -81476
3282   -87797
3283    25943
3284   101299
3285    37414
3286   -76961
3287   -90007
3288    20766
3289   104722
3290    41707
3291   -78673
3292   -86817
3293    20580
3294    98853
3295    48625
3296   -68022
3297   -93589
3298    14685
3299   107001
3300    48417
3301   -72874
3302   -90490
3303     7500
3304    94887
3305    54748
3306   -66757
3307  -102421
3308     5053
3309   101448
3310    54730
3311   -63379
3312   -95022
3313     -973
3314   100513
3315    65751
3316   -59508
3317   -97397
3318     3764
3319    96199
3320    64509
3321   -51044
3322  -100554
3323   -11367
3324    97588
3325    67268
3326   -58596
3327   -99597
3328    -9180
3329    86584
3330    67339
3331   -45433
3332  -105096
3333   -16995
3334    95430
3335    72085
3336   -47143
3337   -96486
3338   -14064
3339    87939
3340    76879
3341   -40730
3342  -101930
3343   -20792
3344    88579
3345    75467
3346   -38200
3347  -101545
3348   -28732
3349    85567
3350    80841
3351   -38116
3352  -101844
3353   -26757
3354    80949
3355    82262
3356   -25418
3357  -101675
3358   -37562
3359    82683
3360    85180
3361   -32084
3362   -98977
3363   -35910
3364    71877
3365    87710
3366   -17643
3367  -104502
3368   -42788
3369    77033
3370    86422
3371   -18496
3372   -94395
3373   -44438
3374    71234
3375    95258
3376   -14121
3377  -101085
3378   -42817
3379    67267
3380    84366
3381    -8911
3382   -98603
3383   -59215
3384    65778
3385    93834
3386   -15433
3387   -99055
3388   -47390
3389    58693
3390    89725
3391     4609
3392   -93900
3393   -59207
3394    68722
3395   100326
3396    -3667
3397   -90092
3398   -53278
3399    50403
3400    94883
3401     7662
3402   -98652
3403   -68549
3404    54232
3405    91586
3406     3244
3407   -89299
3408   -68886
3409    42868
3410   100178
3411    14325
3412   -92416
3413   -63699
3414    49636
3415    96128
3416    21046
3417   -80618
3418   -75481
3419    41539
3420   104241
3421    17640
3422   -88945
3423   -69295
3424    36151
3425    91523
3426    26199
3427   -83527
3428   -82658
3429    36284
3430   100771
3431    21214
3432   -81980
3433   -72259
3434    31249
3435    99534
3436    34534
3437   -80033
3438   -80113
3439    32610
3440    96845
3441    31736
3442   -72785
3443   -83952
3444    20909
3445   101094
3446    35061
3447   -79191
3448   -79982
3449    21010
3450    91263
3451    44153
3452   -65611
3453   -91488
3454    16538
3455   103107
3456    41357
3457   -70756
3458   -81117
3459     9990
3460    90309
3461    53162
3462   -64552
3463   -95657
3464    10593
3465    95754
3466    46595
3467   -61129
3468   -88528
3469     1224
3470    94753
3471    59276
3472   -60069
3473   -92141
3474     7562
3475    89772
3476    54368
3477   -52084
3478   -94367
3479    -6528
3480    96633
3481    60252
3482   -61405
3483   -91878
3484    -1478
3485    83044
3486    60747
3487   -45116
3488   -99233
3489   -12201
3490    95505
3491    64713
3492   -50671
3493   -88131
3494   -10915
3495    81058
3496    70768
3497   -38439
3498   -99056
3499   -17828
3500    87625
3501    69178
3502   -40927
3503   -93397
3504   -25278
3505    79345
3506    76286
3507   -36864
3508   -99349
3509   -22683
3510    79644
3511    74085
3512   -27601
3513   -95575
3514   -33340
3515    80469
3516    81042
3517   -32253
3518   -95787
3519   -28163
3520    72956
3521    78609
3522   -21041
3523   -98538
3524   -38518
3525    76689
3526    80288
3527   -23846
3528   -93028
3529   -37872
3530    70373
3531    84519
3532   -18049
3533   -97027
3534   -40540
3535    68671
3536    82736
3537   -12415
3538   -91613
3539   -48103
3540    65569
3541    89155
3542   -12146
3543   -94499
3544   -45454
3545    60319
3546    85453
3547     -249
3548   -91538
3549   -56973
3550    61466
3551    93376
3552    -5529
3553   -90744
3554   -52858
3555    51871
3556    89263
3557     6448
3558   -90386
3559   -62529
3560    54366
3561    92087
3562     2289
3563   -87054
3564   -59890
3565    45842
3566    93720
3567    11081
3568   -89403
3569   -62221
3570    48912
3571    90263
3572    12626
3573   -82827
3574   -68299
3575    41912
3576    96283
3577    14127
3578   -85804
3579   -63624
3580    41428
3581    87939
3582    20399
3583   -79444
3584   -73986
3585    37529
3586    97259
3587    20248
3588   -79815
3589   -68844
3590    32438
3591    90836
3592    27996
3593   -76336
3594   -76677
3595    28775
3596    94731
3597    29409
3598   -73227
3599   -76983
3600    22712
3601    93055
3602    33966
3603   -71703
3604   -79115
3605    19795
3606    93334
3607    38773
3608   -68257
3609   -82341
3610    16857
3611    93584
3612    39850
3613   -67486
3614   -80227
3615    15725
3616    91049
3617    44606
3618   -62645
3619   -85098
3620    11408
3621    92172
3622    43956
3623   -64073
3624   -84132
3625     7812
3626    88020
3627    49333
3628   -58145
3629   -87321
3630     4795
3631    88779
3632    51049
3633   -55345
3634   -85962
3635     1643
3636    88762
3637    56998
3638   -54001
3639   -87198
3640    -1564
3641    84327
3642    57482
3643   -47159
3644   -89552
3645   -10203
3646    86898
3647    61816
3648   -49047
3649   -90587
3650   -11183
3651    79426
3652    63439
3653   -39166
3654   -91453
3655   -18067
3656    83244
3657    68850
3658   -41106
3659   -90495
3660   -15536
3661    78579
3662    68109
3663   -33731
3664   -90263
3665   -21376
3666    78624
3667    71127
3668   -35793
3669   -93330
3670   -22821
3671    74509
3672    70719
3673   -29304
3674   -92398
3675   -28173
3676    76718
3677    73008
3678   -29570
3679   -90244
3680   -31258
3681    70557
3682    78999
3683   -21840
3684   -93580
3685   -33252
3686    72452
3687    75238
3688   -18755
3689   -87078
3690   -41787
3691    64265
3692    85648
3693   -15298
3694   -93100
3695   -39736
3696    65051
3697    78487
3698   -10704
3699   -85573
3700   -48578
3701    59149
3702    86754
3703    -9003
3704   -89582
3705   -45645
3706    57062
3707    82142
3708    -3746
3709   -87940
3710   -52831
3711    56673
3712    87284
3713    -3420
3714   -85919
3715   -51824
3716    51396
3717    87959
3718     3823
3719   -88738
3720   -57252
3721    54743
3722    86617
3723     2600
3724   -82164
3725   -57826
3726    44059
3727    90225
3728    10084
3729   -88443
3730   -60106
3731    48089
3732    84650
3733    10790
3734   -76752
3735   -66306
3736    37803
3737    93861
3738    16088
3739   -81134
3740   -63224
3741    36565
3742    87720
3743    23636
3744   -76364
3745   -72127
3746    36114
3747    92121
3748    19524
3749   -73885
3750   -68611
3751    24198
3752    90479
3753    32915
3754   -77892
3755   -77063
3756    32438
3757    88843
3758    24330
3759   -67469
3760   -72499
3761    19391
3762    93991
3763    37767
3764   -74690
3765   -76387
3766    27380
3767    87335
3768    32609
3769   -62131
3770   -79722
3771    13690
3772    93559
3773    39282
3774   -70998
3775   -77981
3776    16480
3777    81978
3778    41841
3779   -58141
3780   -87149
3781     9490
3782    93777
3783    41575
3784   -60578
3785   -77842
3786     4177
3787    82886
3788    55926
3789   -54603
3790   -88775
3791     7805
3792    89835
3793    45294
3794   -50994
3795   -80240
3796    -7780
3797    82331
3798    60990
3799   -53725
3800   -89796
3801       47
3802    81683
3803    53154
3804   -42475
3805   -86948
3806   -13236
3807    86491
3808    62320
3809   -50536
3810   -84730
3811    -6321
3812    76926
3813    62919
3814   -37151
3815   -92812
3816   -14848
3817    85735
3818    61761
3819   -43051
3820   -83116
3821   -17623
3822    72541
3823    70328
3824   -33463
3825   -95492
3826   -18077
3827    79919
3828    62802
3829   -31109
3830   -83743
3831   -27291
3832    72229
3833    76260
3834   -29434
3835   -92450
3836   -24295
3837    70268
3838    69871
3839   -20205
3840   -86129
3841   -36469
3842    70239
3843    78812
3844   -24988
3845   -86367
3846   -31533
3847    62140
3848    77058
3849   -12171
3850   -92017
3851   -41474
3852    68814
3853    76281
3854   -20632
3855   -82531
3856   -39855
3857    54862
3858    83268
3859    -8236
3860   -93792
3861   -42717
3862    65475
3863    76642
3864   -10637
3865   -80827
3866   -48671
3867    54296
3868    88539
3869    -4309
3870   -90238
3871   -45399
3872    55835
3873    77905
3874     1374
3875   -82059
3876   -57783
3877    50482
3878    88360
3879    -1018
3880   -83648
3881   -52907
3882    43314
3883    83007
3884    12686
3885   -81823
3886   -61228
3887    48081
3888    86434
3889     6676
3890   -74684
3891   -59419
3892    36423
3893    88173
3894    18468
3895   -81695
3896   -63840
3897    41681
3898    83802
3899    15006
3900   -72782
3901   -67517
3902    31958
3903    91047
3904    19919
3905   -78042
3906   -65245
3907    34169
3908    84751
3909    25810
3910   -71258
3911   -73404
3912    29091
3913    90026
3914    23476
3915   -71668
3916   -66877
3917    23137
3918    85227
3919    34736
3920   -69243
3921   -77690
3922    25464
3923    87948
3924    29555
3925   -62080
3926   -72350
3927    12959
3928    87444
3929    41800
3930   -67166
3931   -79572
3932    18158
3933    83221
3934    38216
3935   -54971
3936   -79762
3937     7501
3938    89987
3939    42859
3940   -61728
3941   -76803
3942     8774
3943    79999
3944    47983
3945   -51166
3946   -84241
3947     4902
3948    87350
3949    45393
3950   -54041
3951   -77627
3952    -1299
3953    80423
3954    54950
3955   -51473
3956   -86779
3957     1727
3958    82674
3959    49008
3960   -46775
3961   -81000
3962    -8657
3963    80232
3964    60184
3965   -47999
3966   -86252
3967    -4935
3968    77411
3969    55551
3970   -38706
3971   -84854
3972   -14875
3973    79576
3974    62809
3975   -41169
3976   -82927
3977   -13996
3978    71112
3979    62790
3980   -31075
3981   -88868
3982   -20703
3983    76625
3984    63803
3985   -32488
3986   -80757
3987   -23149
3988    66613
3989    70781
3990   -26992
3991   -90219
3992   -22757
3993    72105
3994    64818
3995   -24729
3996   -81560
3997   -30541
3998    66371
3999    73843
4000   -25031
4001   -87326
4002   -26951
4003    65479
4004    69592
4005   -17679
4006   -85062
4007   -36601
4008    66843
4009    74917
4010   -20348
4011   -82952
4012   -33604
4013    57765
4014    76666
4015    -8735
4016   -87420
4017   -41320
4018    63632
4019    74576
4020   -12527
4021   -78450
4022   -42750
4023    50100
4024    80305
4025    -4000
4026   -85613
4027   -45086
4028    56371
4029    74689
4030    -3407
4031   -75680
4032   -50496
4033    46484
4034    84833
4035     1138
4036   -82625
4037   -49153
4038    47489
4039    77583
4040     5643
4041   -76345
4042   -57832
4043    46105
4044    83997
4045     2266
4046   -78006
4047   -52316
4048    40803
4049    80501
4050    14256
4051   -77517
4052   -60924
4053    45171
4054    84850
4055     8082
4056   -72262
4057   -58049
4058    32800
4059    84194
4060    18856
4061   -78205
4062   -63145
4063    38776
4064    82299
4065    15670
4066   -67398
4067   -64420
4068    27738
4069    86544
4070    24044
4071   -71677
4072   -63880
4073    28762
4074    81263
4075    26934
4076   -64613
4077   -71672
4078    23259
4079    85559
4080    26344
4081   -66380
4082   -67309
4083    18131
4084    79283
4085    35313
4086   -62032
4087   -75690
4088    20928
4089    84798
4090    31949
4091   -59614
4092   -68877
4093    12382
4094    82131
4095    40543
4096   -60453
4097   -77508
4098    14853
4099    82874
4100    36610
4101   -55146
4102   -75305
4103     6224
4104    82047
4105    43040
4106   -57644
4107   -76335
4108     8829
4109    79540
4110    45294
4111   -48142
4112   -79152
4113      868
4114    82812
4115    47717
4116   -53101
4117   -76645
4118     -819
4119    74012
4120    53125
4121   -43067
4122   -84753
4123    -4866
4124    80268
4125    49718
4126   -42517
4127   -76489
4128    -8986
4129    72923
4130    59802
4131   -37979
4132   -83756
4133    -9640
4134    74119
4135    55033
4136   -36251
4137   -80107
4138   -18417
4139    72116
4140    62175
4141   -38773
4142   -82563
4143   -14649
4144    69447
4145    60043
4146   -29007
4147   -82712
4148   -21099
4149    74912
4150    65662
4151   -31631
4152   -80073
4153   -20937
4154    64994
4155    65581
4156   -23562
4157   -85586
4158   -27844
4159    67743
4160    65054
4161   -26704
4162   -80167
4163   -30981
4164    58581
4165    71698
4166   -17684
4167   -83111
4168   -30092
4169    64164
4170    70099
4171   -13893
4172   -76675
4173   -36870
4174    58132
4175    74945
4176   -13661
4177   -80896
4178   -35893
4179    53665
4180    68905
4181    -7870
4182   -80150
4183   -45283
4184    54825
4185    75937
4186    -9669
4187   -77172
4188   -39868
4189    49028
4190    76351
4191      163
4192   -79479
4193   -46729
4194    54584
4195    76877
4196    -4580
4197   -73800
4198   -47108
4199    44048
4200    77811
4201     2710
4202   -80960
4203   -50959
4204    45567
4205    75504
4206     5048
4207   -72269
4208   -54089
4209    40095
4210    81920
4211     7970
4212   -74708
4213   -52085
4214    38621
4215    76859
4216    14119
4217   -70187
4218   -59670
4219    35194
4220    81070
4221    11892
4222   -70436
4223   -55761
4224    30144
4225    77918
4226    22611
4227   -68141
4228   -64103
4229    31733
4230    81087
4231    19017
4232   -65454
4233   -60518
4234    24185
4235    80267
4236    26461
4237   -68544
4238   -65837
4239    26323
4240    77246
4241    24167
4242   -60697
4243   -68367
4244    19247
4245    84359
4246    30510
4247   -64456
4248   -66338
4249    20212
4250    77413
4251    33690
4252   -56357
4253   -72556
4254    15854
4255    83428
4256    33227
4257   -58918
4258   -68543
4259    10379
4260    75139
4261    40295
4262   -54059
4263   -75637
4264    10476
4265    79302
4266    37573
4267   -50282
4268   -70288
4269     2180
4270    75765
4271    45984
4272   -49955
4273   -74608
4274     5067
4275    74561
4276    43672
4277   -44203
4278   -75451
4279    -3809
4280    76217
4281    49022
4282   -48023
4283   -74279
4284      -98
4285    70891
4286    50914
4287   -38552
4288   -79444
4289    -8925
4290    77090
4291    51676
4292   -42766
4293   -75888
4294    -9178
4295    68654
4296    56750
4297   -35991
4298   -82196
4299   -11835
4300    73874
4301    55358
4302   -34455
4303   -74002
4304   -16594
4305    67459
4306    63232
4307   -31711
4308   -81484
4309   -16171
4310    66359
4311    57914
4312   -26047
4313   -77431
4314   -25851
4315    63856
4316    64817
4317   -28699
4318   -79015
4319   -21925
4320    59091
4321    62943
4322   -17606
4323   -78547
4324   -30482
4325    63363
4326    68396
4327   -21764
4328   -77038
4329   -29474
4330    56774
4331    68452
4332   -12397
4333   -79852
4334   -34763
4335    59515
4336    67759
4337   -15523
4338   -77434
4339   -36544
4340    53769
4341    71893
4342    -9069
4343   -79553
4344   -37542
4345    54353
4346    70670
4347    -6248
4348   -73848
4349   -43708
4350    50168
4351    76234
4352    -4787
4353   -76886
4354   -40856
4355    45603
4356    70626
4357      587
4358   -73781
4359   -50040
4360    44498
4361    76301
4362      380
4363   -72278
4364   -45708
4365    38948
4366    74257
4367     9090
4368   -71003
4369   -52173
4370    40402
4371    75390
4372     7085
4373   -67401
4374   -52713
4375    33571
4376    77357
4377    12485
4378   -72150
4379   -54644
4380    34860
4381    74446
4382    14442
4383   -66004
4384   -59471
4385    30494
4386    79335
4387    17318
4388   -69370
4389   -57444
4390    29482
4391    75503
4392    22038
4393   -63137
4394   -63380
4395    25708
4396    79045
4397    21709
4398   -63524
4399   -61732
4400    21546
4401    75532
4402    27331
4403   -59942
4404   -65866
4405    19173
4406    78475
4407    28172
4408   -56259
4409   -63456
4410    14717
4411    75246
4412    34081
4413   -56664
4414   -67631
4415    13988
4416    75022
4417    34155
4418   -50637
4419   -68338
4420     8127
4421    75637
4422    37796
4423   -53300
4424   -70761
4425     8029
4426    73288
4427    39729
4428   -47503
4429   -71261
4430     4268
4431    75382
4432    42001
4433   -49434
4434   -71405
4435     2673
4436    72066
4437    46404
4438   -44402
4439   -74066
4440     -752
4441    74239
4442    45611
4443   -42295
4444   -73324
4445    -5852
4446    69891
4447    51049
4448   -39368
4449   -75074
4450    -5812
4451    69281
4452    50113
4453   -35567
4454   -74045
4455   -12333
4456    68165
4457    53590
4458   -34683
4459   -74191
4460   -11653
4461    64329
4462    54058
4463   -29641
4464   -72754
4465   -17339
4466    64379
4467    57028
4468   -28785
4469   -74018
4470   -18851
4471    60800
4472    58618
4473   -24507
4474   -76270
4475   -22459
4476    62904
4477    60252
4478   -23793
4479   -74654
4480   -25125
4481    58051
4482    63388
4483   -20140
4484   -77484
4485   -27029
4486    59319
4487    62585
4488   -17031
4489   -73814
4490   -31850
4491    55502
4492    66923
4493   -15624
4494   -75077
4495   -29746
4496    53913
4497    63758
4498    -9060
4499   -72652
4500   -37601
4501    51184
4502    68859
4503    -9287
4504   -72724
4505   -36172
4506    47025
4507    67765
4508    -4107
4509   -72047
4510   -41103
4511    46674
4512    68540
4513    -3484
4514   -69059
4515   -42065
4516    41777
4517    71758
4518     1497
4519   -71893
4520   -45233
4521    42662
4522    68951
4523     2880
4524   -66621
4525   -47873
4526    38725
4527    73713
4528     6676
4529   -70790
4530   -47706
4531    37256
4532    71282
4533     9397
4534   -65864
4535   -53340
4536    34370
4537    73994
4538    11006
4539   -65420
4540   -51415
4541    31236
4542    72332
4543    17036
4544   -64325
4545   -56439
4546    31446
4547    73971
4548    16082
4549   -58821
4550   -56949
4551    23600
4552    73713
4553    22017
4554   -61540
4555   -58259
4556    24978
4557    70486
4558    21353
4559   -55609
4560   -60913
4561    17743
4562    74418
4563    25364
4564   -58175
4565   -58756
4566    19905
4567    70203
4568    28935
4569   -53130
4570   -63738
4571    16288
4572    75055
4573    29178
4574   -53593
4575   -61650
4576    11559
4577    69738
4578    34883
4579   -51229
4580   -68660
4581    10491
4582    73037
4583    33394
4584   -49004
4585   -65936
4586     3918
4587    70818
4588    40757
4589   -48315
4590   -68375
4591     7078
4592    69684
4593    38577
4594   -40384
4595   -67913
4596    -2492
4597    70056
4598    43798
4599   -44712
4600   -67381
4601       32
4602    63258
4603    43304
4604   -35520
4605   -71363
4606    -7208
4607    68089
4608    45002
4609   -40206
4610   -65722
4611    -8319
4612    62634
4613    51716
4614   -33214
4615   -73096
4616    -8099
4617    66620
4618    47594
4619   -31688
4620   -67523
4621   -15558
4622    61619
4623    57312
4624   -31249
4625   -75228
4626   -12423
4627    61639
4628    52266
4629   -26905
4630   -71914
4631   -21460
4632    61790
4633    59126
4634   -26913
4635   -73375
4636   -19395
4637    57310
4638    56907
4639   -19137
4640   -71962
4641   -25177
4642    59135
4643    59708
4644   -21797
4645   -68380
4646   -25485
4647    52124
4648    62941
4649   -12870
4650   -73839
4651   -28954
4652    55975
4653    59373
4654   -14221
4655   -65973
4656   -32218
4657    47364
4658    65788
4659   -10472
4660   -72099
4661   -31793
4662    49664
4663    60378
4664    -7241
4665   -67012
4666   -39878
4667    46311
4668    69853
4669    -6885
4670   -71252
4671   -35121
4672    44673
4673    66151
4674      508
4675   -69142
4676   -44293
4677    45078
4678    70650
4679    -3063
4680   -66805
4681   -41202
4682    37257
4683    69486
4684     6013
4685   -70315
4686   -46537
4687    40584
4688    67150
4689     5349
4690   -61396
4691   -46691
4692    32666
4693    71277
4694    10097
4695   -66581
4696   -46898
4697    34587
4698    66760
4699    11953
4700   -59686
4701   -53868
4702    28437
4703    72562
4704    12507
4705   -61828
4706   -50843
4707    25917
4708    66995
4709    19876
4710   -58716
4711   -58828
4712    26534
4713    71130
4714    16772
4715   -56705
4716   -54351
4717    20128
4718    71172
4719    26209
4720   -58813
4721   -60396
4722    22827
4723    71076
4724    22577
4725   -53143
4726   -59576
4727    13763
4728    72684
4729    28914
4730   -56475
4731   -61626
4732    17025
4733    67383
4734    30153
4735   -48555
4736   -63673
4737     8737
4738    72599
4739    32300
4740   -50347
4741   -61724
4742     8841
4743    65815
4744    36626
4745   -43774
4746   -65784
4747     5729
4748    69277
4749    35092
4750   -43295
4751   -61271
4752     1191
4753    64785
4754    42030
4755   -42765
4756   -67648
4757     2605
4758    66471
4759    39107
4760   -38813
4761   -66373
4762    -6085
4763    66785
4764    45688
4765   -40243
4766   -68135
4767    -2308
4768    63770
4769    45421
4770   -32679
4771   -69802
4772    -9307
4773    65119
4774    49314
4775   -34795
4776   -67623
4777    -9661
4778    60685
4779    51279
4780   -29804
4781   -71623
4782   -13009
4783    62087
4784    49305
4785   -28389
4786   -65873
4787   -17685
4788    56476
4789    54833
4790   -24603
4791   -70684
4792   -17154
4793    57171
4794    51658
4795   -20769
4796   -66181
4797   -23639
4798    54391
4799    57992
4800   -20660
4801   -69902
4802   -21606
4803    52836
4804    56428
4805   -15117
4806   -67630
4807   -28725
4808    53363
4809    58800
4810   -16560
4811   -67461
4812   -27680
4813    48706
4814    61545
4815   -10028
4816   -70376
4817   -32008
4818    51327
4819    60441
4820   -10951
4821   -66441
4822   -34576
4823    45351
4824    66307
4825    -5291
4826   -70393
4827   -35305
4828    46695
4829    61568
4830    -2426
4831   -64213
4832   -39781
4833    39936
4834    66447
4835    -1248
4836   -66045
4837   -39105
4838    39275
4839    63325
4840     2468
4841   -62689
4842   -43215
4843    37683
4844    65582
4845     3329
4846   -61411
4847   -43295
4848    33727
4849    66523
4850     8556
4851   -62853
4852   -46614
4853    34481
4854    67033
4855     7844
4856   -58752
4857   -47792
4858    28352
4859    67771
4860    13600
4861   -61260
4862   -50134
4863    29805
4864    67600
4865    15144
4866   -57488
4867   -52880
4868    24536
4869    70496
4870    17412
4871   -57878
4872   -51663
4873    23760
4874    67460
4875    20426
4876   -55350
4877   -56988
4878    19967
4879    68553
4880    21148
4881   -53466
4882   -54296
4883    16936
4884    66429
4885    26864
4886   -51261
4887   -60149
4888    16856
4889    66753
4890    25636
4891   -49056
4892   -57992
4893     9717
4894    65334
4895    30591
4896   -49277
4897   -60271
4898    11041
4899    63804
4900    30687
4901   -44011
4902   -60683
4903     5887
4904    67210
4905    34741
4906   -45967
4907   -61838
4908     4980
4909    63626
4910    37600
4911   -40414
4912   -64712
4913     1322
4914    67046
4915    37945
4916   -41941
4917   -62428
4918     -954
4919    62626
4920    43689
4921   -37169
4922   -66171
4923    -2842
4924    65021
4925    40899
4926   -35072
4927   -62761
4928    -6975
4929    60050
4930    46416
4931   -33152
4932   -65446
4933    -6889
4934    59344
4935    43182
4936   -29616
4937   -64390
4938   -11976
4939    58579
4940    48679
4941   -28683
4942   -65333
4943   -11644
4944    56277
4945    49033
4946   -23592
4947   -66862
4948   -18084
4949    57020
4950    51267
4951   -24545
4952   -66506
4953   -18487
4954    52429
4955    52731
4956   -19669
4957   -68467
4958   -21630
4959    55184
4960    54439
4961   -19159
4962   -64491
4963   -23606
4964    51099
4965    58201
4966   -14815
4967   -67498
4968   -25382
4969    50844
4970    55684
4971   -13087
4972   -64447
4973   -30109
4974    46809
4975    59111
4976   -12494
4977   -65173
4978   -27998
4979    44783
4980    58684
4981    -6300
4982   -63734
4983   -34602
4984    44723
4985    60335
4986    -6740
4987   -61791
4988   -31759
4989    39783
4990    60890
4991     -287
4992   -64849
4993   -38071
4994    40943
4995    61123
4996    -1444
4997   -60274
4998   -36969
4999    35341
5000    63432
5001     4079
5002   -63511
5003   -41531
5004    36770
5005    62932
5006     4053
5007   -58514
5008   -44990
5009    32739
5010    66585
5011     6667
5012   -61425
5013   -43779
5014    31253
5015    62756
5016    11927
5017   -56571
5018   -48101
5019    29524
5020    67765
5021    10457
5022   -56412
5023   -46529
5024    24035
5025    62866
5026    17018
5027   -54942
5028   -50249
5029    25693
5030    65141
5031    14575
5032   -52795
5033   -50228
5034    19240
5035    64428
5036    20751
5037   -53042
5038   -51355
5039    21220
5040    63726
5041    20569
5042   -48044
5043   -54463
5044    15420
5045    66483
5046    24431
5047   -50155
5048   -53097
5049    15855
5050    61972
5051    26900
5052   -45501
5053   -60633
5054    11781
5055    66851
5056    27737
5057   -46027
5058   -56133
5059     8341
5060    62594
5061    34501
5062   -44885
5063   -61354
5064     7802
5065    64033
5066    31475
5067   -39911
5068   -58049
5069     1527
5070    62163
5071    36011
5072   -42061
5073   -60170
5074     3526
5075    59499
5076    35436
5077   -35312
5078   -60935
5079    -3200
5080    61985
5081    38713
5082   -38558
5083   -58787
5084    -1527
5085    55405
5086    41672
5087   -31190
5088   -63947
5089    -6308
5090    60103
5091    40578
5092   -33058
5093   -60145
5094    -8627
5095    55571
5096    47433
5097   -27956
5098   -65590
5099    -8557
5100    58016
5101    43644
5102   -26016
5103   -62235
5104   -15882
5105    55649
5106    51002
5107   -26663
5108   -65251
5109   -14427
5110    52416
5111    47394
5112   -19100
5113   -64330
5114   -22374
5115    54356
5116    52453
5117   -22828
5118   -62665
5119   -17576
5120    47377
5121    52746
5122   -13989
5123   -64216
5124   -23530
5125    50967
5126    51830
5127   -16899
5128   -60123
5129   -25763
5130    43098
5131    56478
5132   -11445
5133   -65506
5134   -25643
5135    47532
5136    52036
5137    -9072
5138   -59075
5139   -31295
5140    43272
5141    59880
5142    -8855
5143   -64512
5144   -27922
5145    41024
5146    55492
5147    -2441
5148   -61209
5149   -37110
5150    42453
5151    61263
5152    -6502
5153   -60796
5154   -33614
5155    36173
5156    59046
5157     2840
5158   -61431
5159   -39362
5160    40091
5161    60786
5162     1106
5163   -55761
5164   -39580
5165    30607
5166    62382
5167     6609
5168   -60921
5169   -39690
5170    34908
5171    57844
5172     6520
5173   -53159
5174   -44397
5175    27725
5176    63958
5177     7815
5178   -57475
5179   -40496
5180    27427
5181    58828
5182    14200
5183   -51659
5184   -48772
5185    26179
5186    64357
5187     9627
5188   -53609
5189   -45697
5190    19915
5191    61641
5192    19975
5193   -53146
5194   -51275
5195    24173
5196    62673
5197    15781
5198   -47509
5199   -48515
5200    15520
5201    63444
5202    23772
5203   -51635
5204   -53505
5205    16767
5206    58944
5207    22634
5208   -44684
5209   -55363
5210    11981
5211    64877
5212    25987
5213   -48201
5214   -51465
5215    11976
5216    57797
5217    28900
5218   -41344
5219   -57760
5220     9511
5221    63112
5222    26931
5223   -42077
5224   -52416
5225     5522
5226    57528
5227    33282
5228   -40758
5229   -57234
5230     5859
5231    59289
5232    31030
5233   -36199
5234   -56099
5235     -932
5236    58577
5237    38178
5238   -37717
5239   -58395
5240     1320
5241    55822
5242    37009
5243   -32208
5244   -61259
5245    -5716
5246    59755
5247    39893
5248   -34659
5249   -58653
5250    -5263
5251    53280
5252    43821
5253   -27924
5254   -64432
5255    -8775
5256    58123
5257    41616
5258   -29154
5259   -58047
5260   -11116
5261    51844
5262    47192
5263   -26691
5264   -63346
5265   -11262
5266    51943
5267    42720
5268   -21377
5269   -59090
5270   -17341
5271    50746
5272    47904
5273   -23742
5274   -60346
5275   -14965
5276    48319
5277    47430
5278   -15808
5279   -60632
5280   -20601
5281    50504
5282    50814
5283   -18824
5284   -58464
5285   -20988
5286    43857
5287    52894
5288   -11030
5289   -63417
5290   -24902
5291    46755
5292    51055
5293   -12315
5294   -58170
5295   -27867
5296    41847
5297    56803
5298    -8358
5299   -62783
5300   -27527
5301    42573
5302    53591
5303    -5853
5304   -58748
5305   -33355
5306    41013
5307    57055
5308    -6039
5309   -59328
5310   -31081
5311    36219
5312    54668
5313     -625
5314   -57831
5315   -36582
5316    37868
5317    57279
5318    -2369
5319   -54627
5320   -34811
5321    32029
5322    57783
5323     3029
5324   -57193
5325   -37433
5326    34776
5327    56698
5328     3820
5329   -51427
5330   -40294
5331    28583
5332    60548
5333     6081
5334   -55806
5335   -40290
5336    27487
5337    57099
5338    10774
5339   -52670
5340   -46195
5341    26218
5342    61675
5343    10348
5344   -52742
5345   -42874
5346    22323
5347    59017
5348    17239
5349   -52022
5350   -48761
5351    22508
5352    61213
5353    14338
5354   -47797
5355   -46410
5356    16818
5357    60198
5358    19475
5359   -50173
5360   -48796
5361    19591
5362    58440
5363    18132
5364   -45238
5365   -50495
5366    13617
5367    60018
5368    22018
5369   -46461
5370   -48373
5371    13228
5372    56290
5373    25082
5374   -41103
5375   -52369
5376     9939
5377    60008
5378    25596
5379   -42361
5380   -50522
5381     6623
5382    55920
5383    31005
5384   -39001
5385   -56174
5386     6081
5387    58216
5388    29243
5389   -37199
5390   -54060
5391      998
5392    57213
5393    35535
5394   -37087
5395   -56080
5396     3481
5397    55355
5398    34757
5399   -31498
5400   -58069
5401    -3424
5402    56633
5403    36503
5404   -32836
5405   -55263
5406    -3517
5407    51484
5408    38080
5409   -28946
5410   -58818
5411    -5931
5412    54953
5413    37040
5414   -28796
5415   -54749
5416    -8310
5417    50763
5418    41913
5419   -26704
5420   -58080
5421    -8900
5422    52215
5423    40824
5424   -23498
5425   -56720
5426   -13865
5427    50049
5428    44955
5429   -23480
5430   -58855
5431   -13117
5432    47338
5433    45033
5434   -18252
5435   -59241
5436   -18820
5437    47998
5438    48682
5439   -18159
5440   -58004
5441   -18910
5442    44297
5443    48196
5444   -13062
5445   -59651
5446   -21652
5447    46521
5448    49336
5449   -14450
5450   -56192
5451   -24057
5452    41600
5453    52028
5454   -10128
5455   -58050
5456   -25091
5457    40950
5458    49191
5459    -8508
5460   -55950
5461   -28547
5462    38914
5463    53169
5464    -8113
5465   -56990
5466   -27264
5467    37215
5468    52014
5469    -3477
5470   -55341
5471   -31323
5472    37142
5473    55495
5474    -3239
5475   -55548
5476   -31318
5477    32947
5478    53597
5479     2096
5480   -55854
5481   -35080
5482    32305
5483    54857
5484     3144
5485   -52156
5486   -38085
5487    28669
5488    57071
5489     5290
5490   -53544
5491   -38747
5492    28542
5493    56024
5494     7063
5495   -51547
5496   -40237
5497    26480
5498    57181
5499     9282
5500   -50473
5501   -40745
5502    24762
5503    55874
5504    12399
5505   -48944
5506   -44045
5507    22341
5508    57174
5509    13197
5510   -47236
5511   -42472
5512    20711
5513    55571
5514    15528
5515   -47531
5516   -46536
5517    19423
5518    57205
5519    16370
5520   -45804
5521   -45929
5522    15883
5523    57050
5524    20250
5525   -44733
5526   -47567
5527    14866
5528    56791
5529    23911
5530   -41826
5531   -50167
5532    11276
5533    56536
5534    24163
5535   -41400
5536   -50237
5537     7856
5538    54731
5539    27456
5540   -39563
5541   -52500
5542     7395
5543    55179
5544    26482
5545   -37511
5546   -51592
5547     4598
5548    54053
5549    30635
5550   -36165
5551   -52314
5552     4175
5553    53029
5554    30780
5555   -32918
5556   -53141
5557      -67
5558    53565
5559    31228
5560   -32302
5561   -52950
5562    -1132
5563    51349
5564    33686
5565   -30954
5566   -54110
5567    -2963
5568    51880
5569    36685
5570   -28297
5571   -54516
5572    -5504
5573    50348
5574    39106
5575   -26467
5576   -55369
5577    -8466
5578    49601
5579    39765
5580   -23793
5581   -56420
5582   -11743
5583    47910
5584    41974
5585   -23589
5586   -55546
5587   -12726
5588    46753
5589    44236
5590   -20551
5591   -56768
5592   -14891
5593    45556
5594    44243
5595   -19309
5596   -55210
5597   -16442
5598    45193
5599    45271
5600   -16326
5601   -56451
5602   -18504
5603    43764
5604    45425
5605   -14418
5606   -55316
5607   -19808
5608    41886
5609    46742
5610   -12693
5611   -55458
5612   -22770
5613    41221
5614    47736
5615    -9872
5616   -54110
5617   -25720
5618    39812
5619    49533
5620    -8441
5621   -54611
5622   -27396
5623    36680
5624    50920
5625    -4412
5626   -55018
5627   -28427
5628    36489
5629    51865
5630    -2402
5631   -54133
5632   -30382
5633    34006
5634    53604
5635    -1076
5636   -51906
5637   -32307
5638    32183
5639    53164
5640     1054
5641   -52763
5642   -33184
5643    30588
5644    52451
5645     2794
5646   -50885
5647   -35540
5648    28486
5649    53092
5650     3800
5651   -50585
5652   -36103
5653    26932
5654    53132
5655     6502
5656   -49933
5657   -38376
5658    25719
5659    54078
5660     9551
5661   -48223
5662   -39390
5663    22501
5664    54378
5665    10603
5666   -47260
5667   -42197
5668    21794
5669    54910
5670    13168
5671   -46010
5672   -42167
5673    17981
5674    56035
5675    16258
5676   -44515
5677   -44862
5678    16950
5679    54479
5680    17581
5681   -42560
5682   -45358
5683    14598
5684    55192
5685    19645
5686   -42731
5687   -46818
5688    13434
5689    53320
5690    20968
5691   -41007
5692   -46692
5693     9991
5694    54171
5695    23082
5696   -40353
5697   -46874
5698     9194
5699    52207
5700    25311
5701   -37357
5702   -48999
5703     7734
5704    52833
5705    25886
5706   -35194
5707   -49106
5708     4347
5709    52310
5710    29160
5711   -36174
5712   -50172
5713     2972
5714    52758
5715    30060
5716   -31905
5717   -51652
5718    -1034
5719    51655
5720    31862
5721   -31414
5722   -52050
5723    -1656
5724    50447
5725    35233
5726   -28289
5727   -52998
5728    -4767
5729    49543
5730    35976
5731   -27791
5732   -51941
5733    -7253
5734    48596
5735    37634
5736   -26051
5737   -54150
5738    -8137
5739    46942
5740    38152
5741   -23223
5742   -52747
5743   -10998
5744    47151
5745    39604
5746   -22738
5747   -54182
5748   -10711
5749    44295
5750    40530
5751   -18877
5752   -52915
5753   -14532
5754    44982
5755    42106
5756   -18824
5757   -53125
5758   -14919
5759    43268
5760    44490
5761   -14596
5762   -54622
5763   -19491
5764    43832
5765    44987
5766   -14210
5767   -53124
5768   -20228
5769    39584
5770    47925
5771   -11100
5772   -54487
5773   -22264
5774    39270
5775    46502
5776    -8968
5777   -52193
5778   -25858
5779    37498
5780    49184
5781    -8028
5782   -53240
5783   -24866
5784    35366
5785    48385
5786    -4278
5787   -51187
5788   -29033
5789    34739
5790    48864
5791    -4420
5792   -50426
5793   -27823
5794    32558
5795    49122
5796       54
5797   -50654
5798   -28760
5799    32163
5800    50211
5801      628
5802   -49939
5803   -32106
5804    29070
5805    51470
5806     2474
5807   -50179
5808   -32905
5809    27942
5810    50978
5811     5786
5812   -46695
5813   -37597
5814    25496
5815    53503
5816     6473
5817   -47704
5818   -35974
5819    22593
5820    51834
5821    10021
5822   -46693
5823   -41190
5824    21979
5825    53329
5826    10796
5827   -44982
5828   -39129
5829    17644
5830    53878
5831    14687
5832   -43948
5833   -41144
5834    18686
5835    51618
5836    14965
5837   -41402
5838   -42559
5839    15229
5840    53546
5841    16678
5842   -43734
5843   -41550
5844    15045
5845    50076
5846    18255
5847   -39753
5848   -44946
5849    12278
5850    53646
5851    18877
5852   -40017
5853   -42429
5854    11220
5855    50453
5856    23946
5857   -36985
5858   -46651
5859     9916
5860    52380
5861    23650
5862   -34443
5863   -47959
5864     3818
5865    51094
5866    28297
5867   -35072
5868   -48699
5869     4281
5870    50529
5871    28013
5872   -31129
5873   -49850
5874      773
5875    50801
5876    30280
5877   -33094
5878   -48924
5879     -274
5880    48175
5881    31153
5882   -28782
5883   -50553
5884    -2414
5885    49803
5886    32273
5887   -29703
5888   -48465
5889    -2740
5890    47074
5891    35729
5892   -26668
5893   -51082
5894    -3937
5895    47438
5896    34549
5897   -24098
5898   -50298
5899    -8978
5900    45431
5901    38772
5902   -24221
5903   -52147
5904    -8456
5905    43171
5906    36873
5907   -20001
5908   -51042
5909   -13722
5910    44742
5911    41431
5912   -20032
5913   -50221
5914   -13092
5915    41707
5916    42210
5917   -14105
5918   -52682
5919   -17137
5920    43086
5921    40998
5922   -15705
5923   -50208
5924   -18391
5925    39238
5926    44352
5927   -12178
5928   -52908
5929   -19223
5930    39225
5931    42532
5932   -11053
5933   -50052
5934   -22553
5935    36987
5936    46210
5937   -10382
5938   -51691
5939   -20856
5940    35760
5941    43917
5942    -5761
5943   -49195
5944   -25933
5945    34600
5946    47170
5947    -6440
5948   -49059
5949   -25092
5950    32665
5951    47084
5952    -1340
5953   -49705
5954   -28949
5955    32278
5956    47844
5957    -1398
5958   -47508
5959   -30340
5960    28091
5961    48930
5962     2399
5963   -49154
5964   -30940
5965    28900
5966    47127
5967     4089
5968   -46486
5969   -33767
5970    25686
5971    51176
5972     6314
5973   -46860
5974   -31397
5975    24542
5976    49050
5977     7580
5978   -45082
5979   -37887
5980    22898
5981    49451
5982     8035
5983   -44438
5984   -35274
5985    19677
5986    49715
5987    11595
5988   -44439
5989   -38074
5990    20210
5991    49680
5992    11237
5993   -40358
5994   -39606
5995    15699
5996    50749
5997    14547
5998   -42638
5999   -40780
6000    15382
6001    49310
6002    16377
6003   -38301
6004   -42985
6005    13572
6006    51585
6007    18201
6008   -38738
6009   -42150
6010    10849
6011    48194
6012    22526
6013   -36592
6014   -44508
6015     8951
6016    50772
6017    22081
6018   -35431
6019   -42897
6020     5602
6021    49158
6022    24839
6023   -35258
6024   -46334
6025     6383
6026    47868
6027    22876
6028   -32632
6029   -45470
6030     2513
6031    48833
6032    27137
6033   -32682
6034   -45787
6035     3184
6036    46755
6037    28260
6038   -28833
6039   -48173
6040      166
6041    48143
6042    29131
6043   -29242
6044   -46785
6045    -2783
6046    45981
6047    31916
6048   -27132
6049   -48784
6050    -3599
6051    45767
6052    32654
6053   -24030
6054   -47803
6055    -8184
6056    44906
6057    35568
6058   -24201
6059   -49537
6060    -7400
6061    42774
6062    34952
6063   -20546
6064   -49388
6065   -11493
6066    43902
6067    37806
6068   -20009
6069   -47605
6070   -10091
6071    40714
6072    38740
6073   -16343
6074   -49184
6075   -13444
6076    41540
6077    38928
6078   -15802
6079   -47812
6080   -14916
6081    38964
6082    41324
6083   -14584
6084   -49295
6085   -15514
6086    39276
6087    40016
6088   -12441
6089   -48966
6090   -19119
6091    36958
6092    42622
6093   -11450
6094   -50234
6095   -20098
6096    35080
6097    42446
6098    -6166
6099   -47945
6100   -23521
6101    34481
6102    44428
6103    -7409
6104   -47320
6105   -24155
6106    31455
6107    45208
6108    -3438
6109   -48319
6110   -26410
6111    31300
6112    44687
6113    -2687
6114   -45963
6115   -27860
6116    28517
6117    46730
6118      276
6119   -46115
6120   -27657
6121    28559
6122    45582
6123      703
6124   -45029
6125   -29941
6126    27363
6127    48025
6128     1910
6129   -45445
6130   -30108
6131    25242
6132    46435
6133     5804
6134   -45209
6135   -33076
6136    24135
6137    47816
6138     5482
6139   -42761
6140   -33071
6141    20677
6142    48243
6143    10023
6144   -43181
6145   -35483
6146    19638
6147    46940
6148    10955
6149   -40426
6150   -37455
6151    16990
6152    49269
6153    12702
6154   -42000
6155   -36912
6156    16205
6157    46137
6158    15061
6159   -36848
6160   -39720
6161    14289
6162    48968
6163    15041
6164   -37484
6165   -38984
6166    13257
6167    46403
6168    19621
6169   -36840
6170   -41922
6171    11605
6172    47569
6173    17553
6174   -35512
6175   -41184
6176     8897
6177    47583
6178    20904
6179   -35673
6180   -43273
6181     8188
6182    46807
6183    20663
6184   -31209
6185   -43290
6186     5448
6187    47157
6188    24539
6189   -32065
6190   -42809
6191     3990
6192    45274
6193    25464
6194   -29541
6195   -45894
6196      482
6197    46094
6198    26542
6199   -28611
6200   -44200
6201    -1774
6202    43737
6203    29369
6204   -27135
6205   -46119
6206    -1859
6207    43562
6208    30243
6209   -23710
6210   -45832
6211    -4592
6212    43930
6213    32479
6214   -23608
6215   -46669
6216    -4835
6217    41814
6218    32613
6219   -21261
6220   -46993
6221    -8256
6222    42532
6223    34544
6224   -21785
6225   -46373
6226    -9383
6227    40232
6228    34649
6229   -18406
6230   -47179
6231   -10955
6232    40792
6233    36344
6234   -18226
6235   -46231
6236   -11946
6237    37895
6238    38847
6239   -16037
6240   -48095
6241   -14351
6242    38238
6243    36638
6244   -11653
6245   -46501
6246   -18333
6247    36162
6248    39894
6249   -10919
6250   -47190
6251   -17851
6252    34922
6253    39407
6254    -7104
6255   -46686
6256   -21340
6257    33787
6258    42305
6259    -8393
6260   -44511
6261   -20645
6262    30988
6263    42594
6264    -5728
6265   -46322
6266   -23139
6267    32319
6268    41732
6269    -4708
6270   -44690
6271   -23985
6272    30574
6273    43868
6274    -2390
6275   -45947
6276   -24696
6277    29595
6278    43650
6279    -1626
6280   -44141
6281   -29013
6282    27091
6283    45546
6284      879
6285   -44001
6286   -27805
6287    24706
6288    44522
6289     3960
6290   -42819
6291   -31363
6292    23831
6293    45470
6294     5066
6295   -42789
6296   -31471
6297    21268
6298    45270
6299     7479
6300   -42317
6301   -34349
6302    20108
6303    44924
6304     8903
6305   -39043
6306   -34389
6307    18469
6308    46916
6309     9673
6310   -40544
6311   -34077
6312    17366
6313    45920
6314    12011
6315   -37731
6316   -38146
6317    15904
6318    47381
6319    12976
6320   -38183
6321   -37544
6322    13734
6323    45728
6324    15489
6325   -37081
6326   -39466
6327    12511
6328    46136
6329    15219
6330   -35617
6331   -38882
6332     9787
6333    45780
6334    19086
6335   -34813
6336   -39611
6337     9239
6338    45087
6339    20489
6340   -30991
6341   -41778
6342     5956
6343    45558
6344    22889
6345   -31767
6346   -40735
6347     4501
6348    44156
6349    22836
6350   -29375
6351   -42205
6352     2941
6353    44542
6354    24841
6355   -28487
6356   -41520
6357      516
6358    42766
6359    26382
6360   -27264
6361   -44309
6362      419
6363    43505
6364    27308
6365   -25916
6366   -44572
6367    -2057
6368    43205
6369    29557
6370   -24071
6371   -44632
6372    -3101
6373    41063
6374    29389
6375   -21903
6376   -44053
6377    -7013
6378    41671
6379    32131
6380   -21125
6381   -44068
6382    -6651
6383    38961
6384    33330
6385   -19494
6386   -46190
6387   -10777
6388    39904
6389    33749
6390   -17248
6391   -45090
6392   -10876
6393    36955
6394    36024
6395   -16483
6396   -45385
6397   -12869
6398    36963
6399    35258
6400   -13958
6401   -44464
6402   -15430
6403    36135
6404    37652
6405   -13470
6406   -45351
6407   -15096
6408    35865
6409    38224
6410   -10213
6411   -45725
6412   -17493
6413    35099
6414    39933
6415   -10433
6416   -45132
6417   -18643
6418    32589
6419    40481
6420    -7787
6421   -45426
6422   -20362
6423    31952
6424    40139
6425    -7056
6426   -43578
6427   -21895
6428    29728
6429    41891
6430    -3234
6431   -44003
6432   -23031
6433    27874
6434    41682
6435    -1604
6436   -42532
6437   -25495
6438    26624
6439    43290
6440      237
6441   -41987
6442   -27105
6443    24427
6444    41949
6445     2689
6446   -42049
6447   -29082
6448    23585
6449    43084
6450     2773
6451   -41142
6452   -28717
6453    21651
6454    43417
6455     5888
6456   -40213
6457   -32233
6458    21244
6459    43424
6460     6481
6461   -40532
6462   -31419
6463    19164
6464    44452
6465     8169
6466   -38648
6467   -32506
6468    19038
6469    43461
6470     9014
6471   -37963
6472   -33657
6473    16246
6474    44672
6475    11894
6476   -37058
6477   -33615
6478    15285
6479    43749
6480    12990
6481   -35221
6482   -36524
6483    12761
6484    44445
6485    15176
6486   -34550
6487   -36785
6488    10796
6489    43534
6490    16659
6491   -32924
6492   -38148
6493     9512
6494    44050
6495    17711
6496   -32010
6497   -38874
6498     8432
6499    42640
6500    20378
6501   -31070
6502   -38901
6503     6550
6504    42933
6505    20911
6506   -29351
6507   -40554
6508     4115
6509    43036
6510    22640
6511   -29381
6512   -41340
6513     4410
6514    42213
6515    23366
6516   -27494
6517   -41462
6518     1463
6519    42807
6520    25252
6521   -26021
6522   -41288
6523    -1092
6524    41819
6525    26993
6526   -23774
6527   -42308
6528    -2545
6529    40235
6530    27674
6531   -22377
6532   -42074
6533    -4762
6534    39967
6535    29844
6536   -21707
6537   -43493
6538    -5347
6539    38476
6540    30593
6541   -19316
6542   -41490
6543    -8426
6544    37720
6545    32966
6546   -18803
6547   -43777
6548    -8996
6549    36868
6550    32418
6551   -16087
6552   -43595
6553   -10835
6554    36887
6555    34655
6556   -15524
6557   -43707
6558   -12135
6559    35690
6560    34852
6561   -13838
6562   -43952
6563   -14013
6564    35929
6565    35522
6566   -11630
6567   -43823
6568   -15767
6569    33057
6570    37211
6571   -10335
6572   -43200
6573   -16724
6574    32646
6575    37004
6576    -7476
6577   -42680
6578   -18970
6579    29615
6580    37922
6581    -5062
6582   -42028
6583   -20455
6584    29358
6585    38787
6586    -4438
6587   -41652
6588   -22456
6589    28163
6590    40872
6591    -3228
6592   -40635
6593   -23087
6594    26674
6595    40995
6596     -756
6597   -41281
6598   -24348
6599    26385
6600    40430
6601     -755
6602   -40813
6603   -25280
6604    25274
6605    41320
6606     1761
6607   -40834
6608   -26236
6609    24194
6610    41554
6611     3017
6612   -39509
6613   -28433
6614    21932
6615    43325
6616     5332
6617   -39380
6618   -29249
6619    20266
6620    41230
6621     6987
6622   -37342
6623   -31073
6624    18123
6625    42446
6626     8872
6627   -37294
6628   -31432
6629    17271
6630    42187
6631    10304
6632   -35636
6633   -33935
6634    15019
6635    42374
6636    11808
6637   -35425
6638   -32833
6639    12477
6640    42178
6641    13960
6642   -33415
6643   -35759
6644    12838
6645    43405
6646    14151
6647   -33067
6648   -34957
6649    10128
6650    42731
6651    16002
6652   -33106
6653   -36634
6654    10457
6655    41592
6656    17666
6657   -31649
6658   -37035
6659     7148
6660    43307
6661    19067
6662   -31162
6663   -38105
6664     6709
6665    40950
6666    19802
6667   -28239
6668   -39623
6669     3552
6670    42598
6671    22458
6672   -26194
6673   -38249
6674     2491
6675    39999
6676    23873
6677   -25542
6678   -40607
6679     1575
6680    39954
6681    23530
6682   -24146
6683   -40422
6684    -2527
6685    39627
6686    27471
6687   -23092
6688   -39480
6689     -992
6690    39512
6691    26981
6692   -21341
6693   -40927
6694    -4408
6695    38198
6696    27837
6697   -21008
6698   -40815
6699    -5844
6700    37450
6701    29410
6702   -19145
6703   -43454
6704    -7164
6705    37275
6706    30032
6707   -18294
6708   -41460
6709    -9756
6710    36114
6711    32393
6712   -15127
6713   -41707
6714    -9996
6715    36026
6716    31744
6717   -14804
6718   -40604
6719   -12570
6720    33999
6721    33561
6722   -12351
6723   -42643
6724   -12716
6725    32444
6726    34436
6727    -9648
6728   -41292
6729   -16643
6730    31523
6731    35578
6732    -9643
6733   -40568
6734   -15808
6735    29588
6736    36327
6737    -7760
6738   -41423
6739   -17889
6740    31033
6741    36368
6742    -6189
6743   -40338
6744   -18637
6745    27363
6746    37411
6747    -4589
6748   -41722
6749   -20457
6750    28763
6751    37971
6752    -4151
6753   -40409
6754   -22496
6755    26211
6756    39963
6757    -2424
6758   -40085
6759   -22581
6760    25190
6761    38461
6762      711
6763   -39551
6764   -25242
6765    23527
6766    39433
6767      977
6768   -38361
6769   -25781
6770    22404
6771    39404
6772     3895
6773   -38172
6774   -28424
6775    21002
6776    39362
6777     4143
6778   -35160
6779   -27641
6780    18448
6781    40372
6782     7224
6783   -36684
6784   -28951
6785    17979
6786    40637
6787     7400
6788   -35232
6789   -30854
6790    15597
6791    41377
6792     8792
6793   -36271
6794   -31519
6795    14504
6796    40819
6797    10609
6798   -33131
6799   -33590
6800    14123
6801    41666
6802    12165
6803   -34268
6804   -33271
6805    11870
6806    40721
6807    16248
6808   -31648
6809   -36912
6810    11236
6811    40236
6812    14456
6813   -29946
6814   -34618
6815     7433
6816    40969
6817    17547
6818   -30475
6819   -35355
6820     7585
6821    39522
6822    17898
6823   -26838
6824   -35076
6825     4203
6826    41146
6827    20257
6828   -26920
6829   -35945
6830     3571
6831    38056
6832    22522
6833   -25942
6834   -38883
6835     1634
6836    40604
6837    21163
6838   -25218
6839   -37539
6840      857
6841    38884
6842    24383
6843   -24293
6844   -39141
6845     -811
6846    38449
6847    24181
6848   -22307
6849   -38379
6850    -2819
6851    38062
6852    27149
6853   -21474
6854   -40637
6855    -3815
6856    36783
6857    27331
6858   -20037
6859   -40176
6860    -5863
6861    36325
6862    29186
6863   -18272
6864   -39636
6865    -7243
6866    34593
6867    29407
6868   -15732
6869   -40157
6870    -9420
6871    34357
6872    29578
6873   -14951
6874   -38902
6875   -11167
6876    32770
6877    31517
6878   -12145
6879   -40050
6880   -11551
6881    32604
6882    32047
6883   -11698
6884   -40380
6885   -14188
6886    31169
6887    33141
6888   -11301
6889   -39961
6890   -14578
6891    30939
6892    34701
6893    -8299
6894   -39780
6895   -16652
6896    30796
6897    35000
6898    -8797
6899   -39178
6900   -17497
6901    27830
6902    36299
6903    -5457
6904   -39612
6905   -18689
6906    28023
6907    35316
6908    -4877
6909   -37541
6910   -20836
6911    24926
6912    36998
6913    -1886
6914   -39231
6915   -21863
6916    26134
6917    35717
6918    -1044
6919   -36933
6920   -21648
6921    22086
6922    37821
6923       40
6924   -37613
6925   -23782
6926    22550
6927    37334
6928     2363
6929   -36671
6930   -25879
6931    20872
6932    39108
6933     2601
6934   -37762
6935   -25953
6936    19660
6937    37912
6938     4958
6939   -36096
6940   -26875
6941    18597
6942    39981
6943     4773
6944   -35683
6945   -28707
6946    16619
6947    39123
6948     8903
6949   -34546
6950   -28616
6951    15822
6952    39097
6953     9098
6954   -32606
6955   -31295
6956    14415
6957    39552
6958    11573
6959   -32576
6960   -29960
6961    12697
6962    38050
6963    12662
6964   -31128
6965   -32502
6966    10956
6967    39308
6968    13316
6969   -30101
6970   -32281
6971     9712
6972    38120
6973    14799
6974   -28811
6975   -34260
6976     8311
6977    39081
6978    15928
6979   -28507
6980   -34258
6981     5523
6982    40135
6983    18668
6984   -28070
6985   -35947
6986     6754
6987    38341
6988    18891
6989   -25428
6990   -35057
6991     3295
6992    38193
6993    20601
6994   -25805
6995   -36206
6996     2272
6997    36856
6998    21846
6999   -23413
7000   -37243
7001      762
7002    37915
7003    23934
7004   -22474
7005   -36138
7006     -347
7007    35661
7008    23919
7009   -21746
7010   -37133
7011    -2362
7012    35545
7013    24075
7014   -20000
7015   -36392
7016    -4635
7017    33591
7018    27180
7019   -18757
7020   -37907
7021    -5339
7022    34628
7023    26876
7024   -16574
7025   -38193
7026    -7551
7027    33767
7028    29415
7029   -16178
7030   -38822
7031    -8466
7032    33471
7033    28639
7034   -14300
7035   -39815
7036   -10692
7037    32616
7038    30967
7039   -13918
7040   -38342
7041   -10811
7042    31295
7043    31153
7044   -10251
7045   -39785
7046   -12979
7047    31454
7048    33162
7049   -11112
7050   -37427
7051   -14212
7052    28641
7053    33254
7054    -8638
7055   -38796
7056   -15560
7057    27277
7058    33051
7059    -6744
7060   -36866
7061   -16068
7062    26732
7063    33400
7064    -5281
7065   -37994
7066   -18358
7067    25131
7068    34160
7069    -4162
7070   -37880
7071   -20636
7072    25250
7073    35810
7074    -3391
7075   -36511
7076   -20443
7077    23018
7078    36073
7079    -1909
7080   -36777
7081   -23320
7082    23594
7083    35691
7084     -955
7085   -36191
7086   -23408
7087    20841
7088    37652
7089     1885
7090   -36117
7091   -24968
7092    20063
7093    37129
7094     3158
7095   -35227
7096   -24683
7097    18719
7098    36926
7099     4024
7100   -35144
7101   -26049
7102    17611
7103    36308
7104     6206
7105   -32094
7106   -27688
7107    15392
7108    37836
7109     7565
7110   -32694
7111   -27383
7112    14422
7113    36771
7114     9797
7115   -31323
7116   -29629
7117    12749
7118    36952
7119     9898
7120   -30760
7121   -30377
7122    11487
7123    37119
7124    12315
7125   -29949
7126   -31367
7127    11238
7128    37781
7129    13033
7130   -28061
7131   -32057
7132     8767
7133    37684
7134    15155
7135   -29273
7136   -32106
7137     8220
7138    37429
7139    16140
7140   -26920
7141   -34305
7142     6066
7143    37682
7144    16485
7145   -26276
7146   -32774
7147     4146
7148    35714
7149    19192
7150   -24409
7151   -35252
7152     4203
7153    36277
7154    19350
7155   -23813
7156   -33505
7157     1676
7158    35952
7159    21616
7160   -22327
7161   -35570
7162      965
7163    35542
7164    21874
7165   -21447
7166   -35630
7167    -1841
7168    33467
7169    23630
7170   -20865
7171   -35816
7172    -1329
7173    34166
7174    23707
7175   -19314
7176   -36429
7177    -5042
7178    34667
7179    25066
7180   -18535
7181   -36262
7182    -4697
7183    32642
7184    26638
7185   -16478
7186   -37975
7187    -6569
7188    33355
7189    26408
7190   -14676
7191   -37195
7192    -8332
7193    30400
7194    29126
7195   -13675
7196   -36978
7197    -8960
7198    31302
7199    28431
7200   -10909
7201   -35439
7202   -11254
7203    30085
7204    31208
7205   -12335
7206   -36752
7207   -11420
7208    29092
7209    30018
7210    -9321
7211   -36274
7212   -14345
7213    28167
7214    31089
7215    -8256
7216   -35910
7217   -14541
7218    26757
7219    30909
7220    -6430
7221   -37924
7222   -16448
7223    27058
7224    32595
7225    -6284
7226   -36802
7227   -18179
7228    23833
7229    34727
7230    -3675
7231   -36369
7232   -18568
7233    24486
7234    34128
7235    -2517
7236   -34922
7237   -21001
7238    22912
7239    34001
7240    -2182
7241   -35173
7242   -20581
7243    21906
7244    34482
7245       93
7246   -33398
7247   -22877
7248    19946
7249    34819
7250     1550
7251   -33498
7252   -21970
7253    18298
7254    34314
7255     4095
7256   -34097
7257   -24696
7258    18469
7259    34399
7260     4327
7261   -32753
7262   -24422
7263    15742
7264    36145
7265     6399
7266   -32802
7267   -25625
7268    16257
7269    36362
7270     7950
7271   -31559
7272   -28241
7273    13409
7274    37927
7275     8455
7276   -30932
7277   -29033
7278    13262
7279    37173
7280    10492
7281   -29728
7282   -30143
7283    10654
7284    36283
7285    11865
7286   -28547
7287   -29183
7288    10431
7289    36535
7290    14034
7291   -28252
7292   -30683
7293     8163
7294    35674
7295    13162
7296   -26490
7297   -30157
7298     6848
7299    36109
7300    15316
7301   -26515
7302   -31147
7303     4971
7304    35406
7305    16934
7306   -24124
7307   -32821
7308     4823
7309    35558
7310    18028
7311   -24685
7312   -31956
7313     4602
7314    34645
7315    19776
7316   -22135
7317   -32936
7318     2105
7319    35422
7320    21355
7321   -21873
7322   -34671
7323     -585
7324    33770
7325    20672
7326   -21143
7327   -35844
7328     -778
7329    34439
7330    22020
7331   -19791
7332   -34118
7333    -3894
7334    33300
7335    24744
7336   -18000
7337   -35489
7338    -3718
7339    33071
7340    23445
7341   -17440
7342   -34802
7343    -6517
7344    32614
7345    25194
7346   -15997
7347   -34501
7348    -5597
7349    30063
7350    26073
7351   -14888
7352   -34275
7353    -8223
7354    30215
7355    27257
7356   -13171
7357   -34542
7358    -8755
7359    29214
7360    28181
7361   -12127
7362   -35348
7363   -10358
7364    29213
7365    29175
7366    -9870
7367   -36036
7368   -11557
7369    27285
7370    30407
7371    -8805
7372   -35993
7373   -13373
7374    27222
7375    30035
7376    -7538
7377   -34614
7378   -15263
7379    26069
7380    31680
7381    -6207
7382   -34271
7383   -15197
7384    26063
7385    31500
7386    -4294
7387   -34939
7388   -17541
7389    24736
7390    32111
7391    -3634
7392   -33279
7393   -17540
7394    22701
7395    32550
7396     -977
7397   -33285
7398   -18652
7399    22605
7400    32425
7401    -1597
7402   -32277
7403   -20183
7404    20574
7405    33341
7406     1371
7407   -33236
7408   -21184
7409    19765
7410    33274
7411     1497
7412   -31562
7413   -23389
7414    18689
7415    35972
7416     2862
7417   -33014
7418   -24069
7419    16984
7420    35252
7421     4460
7422   -31220
7423   -24905
7424    17360
7425    35881
7426     4632
7427   -31704
7428   -24084
7429    13806
7430    35552
7431     7169
7432   -29918
7433   -27593
7434    13164
7435    34044
7436     7784
7437   -28518
7438   -26834
7439    11122
7440    34548
7441     9325
7442   -28787
7443   -28102
7444    11793
7445    33918
7446    11001
7447   -27053
7448   -28111
7449     8805
7450    35414
7451    11943
7452   -26962
7453   -29145
7454     8164
7455    34216
7456    14405
7457   -25424
7458   -30281
7459     6884
7460    35907
7461    14736
7462   -26136
7463   -30940
7464     5016
7465    33935
7466    17256
7467   -24514
7468   -31211
7469     5122
7470    33937
7471    16152
7472   -22580
7473   -31564
7474     3071
7475    32586
7476    18628
7477   -22984
7478   -32739
7479     1596
7480    33477
7481    17684
7482   -20209
7483   -32115
7484     -755
7485    32710
7486    20498
7487   -19386
7488   -33020
7489      -67
7490    30925
7491    21678
7492   -17130
7493   -33345
7494    -3610
7495    31776
7496    22150
7497   -18081
7498   -33033
7499    -4506
7500    30448
7501    23211
7502   -15386
7503   -33855
7504    -5428
7505    30870
7506    23851
7507   -14577
7508   -32658
7509    -7889
7510    30987
7511    26107
7512   -12613
7513   -34061
7514    -7255
7515    28792
7516    26202
7517   -12134
7518   -34783
7519   -10341
7520    28569
7521    26309
7522   -11961
7523   -34883
7524    -9648
7525    26959
7526    27481
7527    -9414
7528   -33361
7529   -11024
7530    26947
7531    28990
7532    -9203
7533   -33984
7534   -12369
7535    25282
7536    28676
7537    -7152
7538   -33507
7539   -14066
7540    25035
7541    29303
7542    -5610
7543   -33307
7544   -15533
7545    23092
7546    30629
7547    -5257
7548   -34003
7549   -15522
7550    22841
7551    30214
7552    -2880
7553   -32069
7554   -18194
7555    22039
7556    32016
7557    -2488
7558   -32199
7559   -18079
7560    21156
7561    31498
7562     -525
7563   -33224
7564   -20145
7565    20812
7566    32859
7567    -1043
7568   -31035
7569   -20968
7570    19008
7571    32787
7572     2126
7573   -32048
7574   -21921
7575    18073
7576    32055
7577     1884
7578   -29736
7579   -22788
7580    15865
7581    32412
7582     5011
7583   -29875
7584   -23454
7585    15278
7586    33369
7587     5098
7588   -27670
7589   -24945
7590    13824
7591    32798
7592     6958
7593   -29905
7594   -24219
7595    11374
7596    32744
7597     8611
7598   -27572
7599   -26630
7600    12485
7601    32766
7602     8796
7603   -27559
7604   -26574
7605     9842
7606    33042
7607    11210
7608   -27611
7609   -27963
7610     9700
7611    32389
7612    11587
7613   -25506
7614   -29391
7615     6348
7616    34307
7617    12565
7618   -24601
7619   -29135
7620     7126
7621    31360
7622    14509
7623   -23523
7624   -29800
7625     4922
7626    33632
7627    15888
7628   -23235
7629   -29863
7630     4540
7631    31536
7632    16844
7633   -22208
7634   -30921
7635     3947
7636    32790
7637    17128
7638   -20257
7639   -30296
7640      901
7641    31913
7642    19364
7643   -20581
7644   -31007
7645      475
7646    32686
7647    18654
7648   -18522
7649   -31831
7650    -1961
7651    30922
7652    22156
7653   -18371
7654   -32428
7655    -2346
7656    30773
7657    21550
7658   -16109
7659   -32900
7660    -4048
7661    29953
7662    23005
7663   -15864
7664   -32030
7665    -4835
7666    29874
7667    23415
7668   -14611
7669   -33182
7670    -6272
7671    29549
7672    23427
7673   -12981
7674   -32405
7675    -7640
7676    28248
7677    25330
7678   -11807
7679   -33792
7680    -8845
7681    26966
7682    25066
7683   -10426
7684   -30415
7685    -9782
7686    26099
7687    27406
7688    -9120
7689   -32809
7690    -9977
7691    24109
7692    26381
7693    -8312
7694   -31463
7695   -12500
7696    25379
7697    27563
7698    -7144
7699   -31747
7700   -13326
7701    22764
7702    29057
7703    -5601
7704   -32216
7705   -14645
7706    24117
7707    28663
7708    -3309
7709   -31039
7710   -16234
7711    21667
7712    30881
7713    -3569
7714   -32298
7715   -16428
7716    21720
7717    29576
7718    -1379
7719   -31137
7720   -18474
7721    19478
7722    31584
7723    -1402
7724   -30673
7725   -17686
7726    18901
7727    29795
7728      960
7729   -29816
7730   -19046
7731    17854
7732    31825
7733     2016
7734   -30027
7735   -21235
7736    16016
7737    31443
7738     3972
7739   -29737
7740   -21720
7741    15194
7742    31425
7743     3932
7744   -27717
7745   -22818
7746    14393
7747    32628
7748     5377
7749   -29048
7750   -22363
7751    14098
7752    32484
7753     6684
7754   -27725
7755   -25409
7756    11512
7757    32479
7758     8664
7759   -28485
7760   -24359
7761    10215
7762    32149
7763     9725
7764   -26285
7765   -27466
7766    10260
7767    31826
7768    10228
7769   -26143
7770   -26330
7771     8203
7772    31843
7773    11470
7774   -24023
7775   -27785
7776     7568
7777    31914
7778    12450
7779   -23295
7780   -26695
7781     5816
7782    32246
7783    13438
7784   -22570
7785   -27955
7786     5298
7787    30547
7788    14782
7789   -22056
7790   -27960
7791     3951
7792    32252
7793    15858
7794   -21225
7795   -29819
7796     2739
7797    30239
7798    17654
7799   -20069
7800   -31024
7801     1259
7802    31838
7803    17279
7804   -19161
7805   -30349
7806     -819
7807    29646
7808    19480
7809   -18433
7810   -30236
7811    -2181
7812    30110
7813    19588
7814   -16114
7815   -30119
7816    -2652
7817    28247
7818    21270
7819   -15961
7820   -31337
7821    -2608
7822    28955
7823    20335
7824   -13111
7825   -31606
7826    -4291
7827    27347
7828    22673
7829   -15166
7830   -30600
7831    -6456
7832    27358
7833    24120
7834   -11646
7835   -30987
7836    -6707
7837    26382
7838    23811
7839   -11358
7840   -30196
7841    -9076
7842    25917
7843    25814
7844    -9942
7845   -32290
7846    -9343
7847    25001
7848    25417
7849    -9186
7850   -30498
7851   -11617
7852    24962
7853    26637
7854    -7265
7855   -33206
7856   -11711
7857    23780
7858    27216
7859    -6681
7860   -30087
7861   -13411
7862    23183
7863    27559
7864    -5926
7865   -31509
7866   -13422
7867    20841
7868    28623
7869    -3983
7870   -30705
7871   -15515
7872    21487
7873    27677
7874    -3966
7875   -29924
7876   -15003
7877    19522
7878    29665
7879    -2184
7880   -29101
7881   -16977
7882    19726
7883    28860
7884      236
7885   -28663
7886   -18350
7887    18006
7888    30123
7889      718
7890   -29212
7891   -20373
7892    16559
7893    29246
7894     2587
7895   -29530
7896   -21234
7897    15695
7898    31004
7899     3722
7900   -28633
7901   -21632
7902    14696
7903    29633
7904     5543
7905   -27358
7906   -21610
7907    14710
7908    31166
7909     4421
7910   -26610
7911   -22891
7912    13838
7913    30071
7914     6910
7915   -25814
7916   -23561
7917    12079
7918    30506
7919     6644
7920   -26041
7921   -23898
7922    11882
7923    30315
7924    10186
7925   -25716
7926   -23939
7927     9989
7928    30433
7929     9803
7930   -23575
7931   -26309
7932     9006
7933    30454
7934    11321
7935   -24861
7936   -25451
7937     5787
7938    30567
7939    12279
7940   -22992
7941   -28161
7942     6363
7943    30001
7944    13830
7945   -22066
7946   -27561
7947     2941
7948    30315
7949    16296
7950   -20258
7951   -29233
7952     3835
7953    30096
7954    15731
7955   -19854
7956   -27868
7957     2197
7958    30266
7959    16197
7960   -19055
7961   -29590
7962     2501
7963    27998
7964    17263
7965   -18710
7966   -28231
7967     -147
7968    30035
7969    18155
7970   -15905
7971   -29842
7972     -533
7973    27593
7974    19877
7975   -17348
7976   -28779
7977    -2333
7978    28734
7979    18326
7980   -14694
7981   -29563
7982    -3281
7983    26312
7984    21503
7985   -14820
7986   -29707
7987    -5010
7988    26859
7989    21682
7990   -12468
7991   -30446
7992    -6062
7993    26767
7994    24039
7995   -12846
7996   -29789
7997    -6800
7998    25454
7999    23633
8000    -9688
8001   -30426
8002    -7740
8003    24371
8004    25462
8005   -10382
8006   -29888
8007    -9745
8008    23654
8009    23886
8010    -7537
8011   -30680
8012   -10873
8013    23711
8014    26072
8015    -8344
8016   -28900
8017   -12319
8018    23359
8019    24937
8020    -5815
8021   -30944
8022   -12173
8023    21890
8024    27003
8025    -5414
8026   -29039
8027   -15027
8028    21705
8029    26768
8030    -3056
8031   -30153
8032   -14690
8033    18732
8034    28792
8035    -2706
8036   -29029
8037   -16465
8038    20098
8039    27658
8040     -218
8041   -30003
8042   -15369
8043    16738
8044    30244
8045      102
8046   -28032
8047   -18240
8048    18434
8049    27776
8050      646
8051   -28338
8052   -16997
8053    16041
8054    29530
8055     1212
8056   -27256
8057   -19554
8058    16645
8059    28175
8060     3248
8061   -27539
8062   -18967
8063    13566
8064    30533
8065     3476
8066   -26407
8067   -20561
8068    14026
8069    28031
8070     6171
8071   -26183
8072   -21328
8073    11174
8074    29964
8075     5985
8076   -23811
8077   -22575
8078    11741
8079    28814
8080     9072
8081   -26444
8082   -22728
8083     9409
8084    31809
8085     7671
8086   -22877
8087   -25177
8088     8780
8089    28627
8090    11522
8091   -24291
8092   -24196
8093     7160
8094    30902
8095     9541
8096   -21312
8097   -27227
8098     6996
8099    27795
8100    13864
8101   -24520
8102   -23968
8103     5083
8104    28763
8105    11376
8106   -19594
8107   -27304
8108     5960
8109    27938
8110    13499
8111   -22199
8112   -25623
8113     1855
8114    28776
8115    13931
8116   -18289
8117   -28008
8118     3511
8119    27598
8120    15549
8121   -15274
##END NTUPLES=NMR FID
##END=
