# Supplementary material for: An untargeted multi-technique metabolomics approach to studying intracellular metabolites of HepG2 cells exposed to 2,3,7,8-tetrachlorodibenzo-p-dioxin
Source: BMC Genomics. 2011 May 20;12:251. doi: 10.1186/1471-2164-12-251 (PMC3141663; doi:10.1186/1471-2164-12-251)
Supplement: Additional file 2 — Metadata and NMR raw data: ZIP file containing: -All NMR raw data (in JCAMP-DX format ".dx") -The metadata on NMR (polars & apolars), LC-MS and GC-MS data sets (as Tab delimited files ".txt"). [file 1471-2164-12-251-S2.ZIP › TE/Ainhoa/SAFETY COPY D Disk/TRABAJO/ARTICLES/ARTICLE Metabolomics TCDD_ACCEPTED/JCAMP_DX_NMR_data_and_all_metadata/NMR_apolar_Ctrol_p11a.3C.dx]

##TITLE=
##JCAMPDX= 6.0         $$ Bruker NMR JCAMP-DX V2.0
##DATA TYPE= NMR FID
##DATA CLASS= NTUPLES
##ORIGIN= Bruker BioSpin GmbH
##OWNER= bruker
$$ 1.72 TOPSPIN		Version 2.1
$$ 2011-04-15 14:31:27.408 +0200  WUR\bruker@RIK1030
$$ Compression mode = fixed
##.OBSERVE FREQUENCY= 400.1319223
##.OBSERVE NUCLEUS= ^1H
##.DELAY= (6, 6)
##.ACQUISITION MODE= SIMULTANEOUS (DQD)
##.ACQUISITION SCHEME= undefined
##.AVERAGES= 128
##.DIGITISER RES= 18
##SPECTROMETER/DATA SYSTEM= avance400
##.PULSE SEQUENCE= zg
##.SOLVENT NAME= CDCl3
##.SHIFT REFERENCE= INTERNAL, CDCl3, 1, 11.01498
##AUDIT TRAIL= $$ (NUMBER, WHEN, WHO, WHERE, PROCESS, VERSION, WHAT)
$$ ##TITLE= Audit trail, TOPSPIN		Version 1.3
$$ ##JCAMPDX= 5.01
$$ ##ORIGIN= Bruker BioSpin GmbH
$$ ##OWNER= bruker
$$ $$ P:/NMR-data/data/Ainhoa_raw_data/nmr/AR210608.3C/1/audita.txt
$$ ##AUDIT TRAIL=  $$ (NUMBER, WHEN, WHO, WHERE, VERSION, WHAT)
(   1,<2008-07-28 14:39:43.531 +0200>,<WUR\bruker>,<RIK1030>,<TOPSPIN 1.3>,
      <created by zg, POWCHK disabled, PULCHK disabled
       configuration hash MD5:
       D1 93 94 B6 6B D6 3B BD 35 EA 0D 0D AE B0 63 FA
       data hash MD5: 16K
       E4 78 73 31 D6 B7 9D 40 4E EF 8F EA D6 85 A6 E7>)
(   2,<2011-04-15 14:31:18.643 +0200>,<WUR\bruker>,<RIK1030>,<proc1d>,<TOPSPIN 2.1>,
      <convdta from       1 "NMR_apolar_Ctrol_p11a.3C" "Ainhoa_raw_data" "P:\NMR-data"
       data hash MD5: 16244
       55 9F 01 01 F6 25 ED 03 75 CE 18 D0 4D 1E 08 85>)
$$ ##END=
$$ 
$$ $$ hash MD5
$$ $$ 05 EE 51 30 E2 11 E4 D0 FA 0B DF 36 C5 09 54 A5
##$RELAX= 
##$BRUKER FILE EXP=format.temp
$$ EDIT_PAR COMMAND FILE
$$ 
$$ DI_MODE         LONG
$$ ED_ENTRY        ACQU
$$ ORDER           FILE
$$ 
$$ 
$$ HEADER		"F2 - Acquisition Parameters"
$$ T_NAME		Date_
$$ 		TYPE	R64
$$ 		CLASS	ACQU
$$ 		SUBRANGE 0.0 50000000
$$ 		REL	"Date_=itodate(DATE)"
$$ 		INV_REL	"DATE=datetoi(Date_,DATE)"
$$ 		FORMAT	"%14.0f"
$$ 		TEXT	" "
$$ END
$$ T_NAME		Time
$$ 		TYPE	R32
$$ 		CLASS	ACQU
$$ 		SUBRANGE 0.0 1000000
$$ 		REL	"Time=itotime(DATE)"
$$ 		INV_REL	"DATE=timetoi(Time,DATE)"
$$ 		FORMAT	"%14.2f"
$$ 		TEXT	" "
$$ END
$$ NAME		INSTRUM
$$ 		TEXT	" "
$$ END
$$ NAME		PROBHD
$$ 		FORMAT	"%14.14s"
$$ 		TEXT	" "
$$ END
$$ NAME		PULPROG
$$ 		TEXT	" "
$$ END
$$ NAME		TD
$$ 		TEXT	" "
$$ END
$$ NAME		SOLVENT
$$ 		TEXT	" "
$$ END
$$ NAME		NS
$$ 		TEXT	" "
$$ END
$$ NAME		DS
$$ 		TEXT	" "
$$ END
$$ T_NAME		SWH
$$ 		TYPE	R32
$$ 		CLASS	ACQU
$$ 		SUBRANGE 0.0 1e8
$$ 		REL	"SWH=SW*SFO1"
$$ 		INV_REL "SW=SWH/SFO1"
$$ 		UNIT	"Hz"
$$ 		FORMAT	"%14.3f Hz"
$$ 		TEXT	" "
$$ END
$$ T_NAME          FIDRES
$$                 TYPE    R32
$$                 CLASS   ACQU
$$                 SUBRANGE 0.0 100000
$$                 REL     "FIDRES=SW*SFO1/TD"
$$                 INV_REL "TD = nextpow(SW*SFO1/FIDRES)"
$$ 		UNIT	"Hz"
$$ 		FORMAT	"%14.6f Hz"
$$ 		TEXT	" "
$$ END
$$ T_NAME          AQ
$$ 		TYPE	R32
$$ 		CLASS	ACQU
$$ 		SUBRANGE 0.0 1000
$$ 		REL	"AQ=aqcalc(SW,SFO1,TD,DIGTYP)"
$$ 		INV_REL	"TD=tdcalc(SW,SFO1,1.0e6*AQ,DIGTYP)"
$$ 		UNIT	"sec"
$$ 		FORMAT	"%14.7f sec"
$$ 		TEXT	" "
$$ END
$$ NAME		RG
$$ 		TEXT	" "
$$ END
$$ T_NAME          DW
$$ 		TYPE	R32
$$ 		CLASS	ACQU
$$ 		SUBRANGE 0.0 1000000
$$ 		REL	"DW=1/(2*SW*SFO1)"
$$ 		INV_REL	"SW=1000000/(2*(0.005+DW)*SFO1)"
$$ 		UNIT	"usec"
$$ 		FORMAT	"%14.3lf usec"
$$ 		TEXT	" "
$$ END
$$ NAME		DE
$$ 		FORMAT	"%14.2f usec"
$$ 		TEXT	" "
$$ END
$$ NAME		TE
$$ 		FORMAT	"%14.1f K"
$$ 		TEXT	" "
$$ END
$$ T_NAME		D1
$$ 		TYPE	R32
$$ 		CLASS	ACQU
$$ 		SUBRANGE 0.0 1e38
$$ 		REL	"D1=D[1]"
$$ 		INV_REL	"D[1]=D1"
$$ 		UNIT	"sec"
$$ 		FORMAT	"%14.8f sec"
$$ 		TEXT	" "
$$ END
$$ NAME		TD0
$$ 		TEXT	" "
$$ END
$$ HEADER		"======== CHANNEL f1 ========"
$$ NAME		NUC1
$$ 		NONEDIT
$$ 		TEXT	" "
$$ END
$$ T_NAME		P1
$$ 		TYPE	R32
$$ 		CLASS	ACQU
$$ 		SUBRANGE 0.0 1.0e10
$$ 		REL	"P1=P[1]"
$$ 		INV_REL	"P[1]=P1"
$$ 		UNIT	"usec"
$$ 		FORMAT	"%14.2f usec"
$$ 		TEXT	" "
$$ END
$$ T_NAME		PL1
$$ 		TYPE	R32
$$ 		CLASS	ACQU
$$ 		SUBRANGE -6.0 1e38
$$ 		REL	"PL1=PL[1]"
$$ 		INV_REL	"PL[1]=PL1"
$$ 		UNIT	"dB"
$$ 		FORMAT	"%14.2f dB"
$$ 		TEXT	" "
$$ END
$$ NAME		SFO1
$$ 		FORMAT	"%14.7f MHz"
$$ 		TEXT	" "
$$ END
##$RELAX= 
##$BRUKER FILE EXP=scon
$$ ##TITLE= Parameter file, TOPSPIN		Version 1.3
$$ ##JCAMPDX= 5.0
$$ ##DATATYPE= Parameter Values
$$ ##ORIGIN= Bruker BioSpin GmbH
$$ ##OWNER= bruker
$$ $$ 2008-07-28 14:31:28.470 +0200  WUR\bruker@RIK1030
$$ $$ P:/NMR-data/data/Ainhoa_raw_data/nmr/AR210608.3C/1/scon
$$ ##$BLKPA= (0..15)
3 3 3 3 3 3 3 3 3 3 3 3 3 3 3 3 
$$ ##$BLKTR= (0..15)
3 3 3 3 3 3 3 3 3 3 3 3 3 3 3 3 
$$ ##$DE1= 2
$$ ##$DE2= 2
$$ ##$DEADC= 4
$$ ##$DEPA= 2
$$ ##$DERX= 3
$$ ##$PHASP4= (0..15)
0.5 0.5 0.5 0.5 0.5 0.5 0.5 0.5 0.5 0.5 0.5 0.5 0.5 0.5 0.5 0.5 
$$ ##$PHASPR= (0..15)
3 3 3 3 3 3 3 3 3 3 3 3 3 3 3 3 
$$ ##$SHAPPR= (0..15)
1.6 1.6 1.6 1.6 1.6 1.6 1.6 1.6 1.6 1.6 1.6 1.6 1.6 1.6 1.6 1.6 
$$ ##END=
##$RELAX= 
##$BRUKER FILE EXP=pulseprogram
$$ # 1 "C:/Bruker/TOPSPIN/exp/stan/nmr/lists/pp/zg"
$$ ;zg
$$ ;avance-version (06/11/09)
$$ ;1D sequence
$$ ;
$$ ;$CLASS=HighRes
$$ ;$DIM=1D
$$ ;$TYPE=
$$ ;$SUBTYPE=
$$ ;$COMMENT=
$$ 
$$ 
$$ # 1 "C:/Bruker/TOPSPIN/exp/stan/nmr/lists/pp/Avance.incl" 1
$$ ;Avance2.incl
$$ ;   for 1
$$ ;
$$ ;avance-version (07/01/22)
$$ ;
$$ ;$CLASS=HighRes Incl
$$ ;$COMMENT=
$$ 
$$ 
$$ 
$$ 
$$ 
$$ 
$$ 
$$ 
$$ 
$$ 
$$ 
$$ 
$$ 
$$ 
$$ 
$$ 
$$ 
$$ 
$$ 
$$ 
$$ 
$$ 
$$ 
$$ 
$$ 
$$ 
$$ 
$$ 
$$ 
$$ 
$$ 
$$ 
$$ 
$$ 
$$ 
$$ 
$$ 
$$ 
$$ 
$$ 
$$ 
$$ 
$$ 
$$ 
$$ 
$$ 
$$ 
$$ 
$$ 
$$ 
$$ 
$$ 
$$ 
$$ 
$$ 
$$ 
$$ 
$$ 
$$ 
$$ 
$$ 
$$ 
$$ 
$$ 
$$ 
$$ 
$$ 
$$ 
$$ 
$$ 
$$ 
$$ 
$$ 
$$ 
$$ 
$$ 
$$ 
$$ 
$$ 
$$ 
$$ 
$$ 
$$ 
$$ 
$$ 
$$ 
$$ 
$$ 
$$ 
$$ 
$$ 
$$ 
$$ 
$$ 
$$ 
$$ 
$$ 
$$ 
$$ 
$$ 
$$ 
$$ 
$$ 
$$ 
$$ 
$$ 
$$ 
$$ 
$$ 
$$ 
$$ 
$$ 
$$ 
$$ 
$$ 
$$ 
$$ 
$$ 
$$ 
$$ 
$$ 
$$ 
$$ 
$$ 
$$ 
$$ 
$$ 
$$ 
$$ 
$$ 
$$ 
$$ 
$$ 
$$ ;$Id: Avance2.incl,v 1.10.6.7 2007/01/22 13:54:46 ber Exp $
$$ # 12 "C:/Bruker/TOPSPIN/exp/stan/nmr/lists/pp/zg" 2
$$ 
$$ 
$$ 
$$ "acqt0=-p1*2/3.1416"
$$ 
$$ 
$$ # 1 "mc_line 18 file C:/Bruker/TOPSPIN/exp/stan/nmr/lists/pp/zg expanding definition part of mc command before ze"
$$ define delay MCWRK
$$ define delay MCREST
$$ "MCWRK = 0.500000*30m"
$$ "MCREST = 30m - 30m"
$$ # 18 "C:/Bruker/TOPSPIN/exp/stan/nmr/lists/pp/zg"
$$ 1 ze
$$ # 1 "mc_line 18 file C:/Bruker/TOPSPIN/exp/stan/nmr/lists/pp/zg expanding definition of mc command after ze"
$$ # 19 "C:/Bruker/TOPSPIN/exp/stan/nmr/lists/pp/zg"
$$ # 1 "mc_line 19 file C:/Bruker/TOPSPIN/exp/stan/nmr/lists/pp/zg expanding start label for mc command"
$$ 2 MCWRK  * 2
$$ LBLF0, MCREST
$$ # 20 "C:/Bruker/TOPSPIN/exp/stan/nmr/lists/pp/zg"
$$   d1
$$   p1 ph1
$$   go=2 ph31
$$ # 1 "mc_line 23 file C:/Bruker/TOPSPIN/exp/stan/nmr/lists/pp/zg expanding mc command in line"
$$   MCWRK wr #0
$$   MCWRK zd 
$$   lo to LBLF0 times td0
$$ 
$$ # 24 "C:/Bruker/TOPSPIN/exp/stan/nmr/lists/pp/zg"
$$ exit
$$ 
$$ 
$$ ph1=0 2 2 0 1 3 3 1
$$ ph31=0 2 2 0 1 3 3 1
$$ 
$$ 
$$ ;pl1 : f1 channel - power level for pulse (default)
$$ ;p1 : f1 channel -  high power pulse
$$ ;d1 : relaxation delay; 1-5 * T1
$$ ;NS: 1 * n, total number of scans: NS * TD0
$$ 
$$ 
$$ 
$$ ;$Id: zg,v 1.7.10.2 2006/11/10 11:04:15 ber Exp $
##$RELAX= 
##$BRUKER FILE EXP=uxnmr.par
$$ ##TITLE= Parameter file, TOPSPIN		Version 1.3
$$ ##JCAMPDX= 5.0
$$ ##DATATYPE= Parameter Values
$$ ##ORIGIN= Bruker BioSpin GmbH
$$ ##OWNER= Administrator
$$ $$ 2008-03-03 09:42:28.895 +0100  WUR\bruker@RIK1030
$$ $$ C:/Bruker/TOPSPIN/conf/instr/avance400/uxnmr.par
$$ ##$ACB= 0
$$ ##$ACBTAT= (0..15)
0 88 72 0 0 0 0 0 0 0 0 0 0 0 0 0 
$$ ##$ACBTBA= (0..15)
0 0 0 0 0 0 0 0 0 0 0 0 0 0 0 0 
$$ ##$ACBTCTL= (0..15)
0 0 0 0 0 0 0 0 0 0 0 0 0 0 0 0 
$$ ##$ACBTDI= (0..15)
0 102 102 0 0 0 0 0 0 0 0 0 0 0 0 0 
$$ ##$ACBTDM= (0..15)
0 10 10 0 0 0 0 0 0 0 0 0 0 0 0 0 
$$ ##$ACBTFHI= (0..15)
0 400 400 0 0 0 0 0 0 0 0 0 0 0 0 0 
$$ ##$ACBTFL= (0..15)
0 73 74 0 0 0 0 0 0 0 0 0 0 0 0 0 
$$ ##$ACBTFLO= (0..15)
0 14 14 0 0 0 0 0 0 0 0 0 0 0 0 0 
$$ ##$ACBTOUT= (0..15)
0 1 2 0 0 0 0 0 0 0 0 0 0 0 0 0 
$$ ##$ACBTPO= (0..15)
0 150000 60000 0 0 0 0 0 0 0 0 0 0 0 0 0 
$$ ##$ACBTPW= (0..15)
0 10 10 0 0 0 0 0 0 0 0 0 0 0 0 0 
$$ ##$ACBTSB= (0..15)
0 0 0 0 0 0 0 0 0 0 0 0 0 0 0 0 
$$ ##$ACBTY= <no>
$$ ##$AQSBDHW= (0..31)
255 255 1 4 4 255 255 255 0 0 255 255 255 255 255 255 255 255 255 0 255 
255 255 255 255 255 255 255 255 255 255 255 
$$ ##$AQSBDID= (0..31)
255 255 88 83 83 255 255 255 65 67 255 255 255 255 255 255 255 255 255 
66 255 255 255 255 255 255 255 255 255 255 255 255 
$$ ##$AQSBDNO= (0..31)
255 255 1 1 2 255 255 255 1 1 255 255 255 255 255 255 255 255 255 1 255 
255 255 255 255 255 255 255 255 255 255 255 
$$ ##$AQSBDTY= (0..31)
255 255 3 16 16 255 255 255 5 9 255 255 255 255 255 255 255 255 255 7 
255 255 255 255 255 255 255 255 255 255 255 255 
$$ ##$AQSBUAD= (0..31)
255 255 52 36 37 255 255 255 54 26 255 255 255 255 255 255 255 255 255 
32 255 255 255 255 255 255 255 255 255 255 255 255 
$$ ##$AQSECL= (0..31)
255 255 2 3 3 255 255 255 5 2 255 255 255 255 255 255 255 255 255 255 
255 255 255 255 255 255 255 255 255 255 255 255 
$$ ##$AQSECLS= (0..31)
255 255 3 2 2 255 255 255 0 0 255 255 255 255 255 255 255 255 255 255 
255 255 255 255 255 255 255 255 255 255 255 255 
$$ ##$ATT19F= (0..1)
0 0 
$$ ##$ATT1H= (0..1)
0 0 
$$ ##$ATT3H= (0..1)
0 0 
$$ ##$ATTX= (0..1)
0 0 
$$ ##$ATTY= (0..1)
0 0 
$$ ##$ATTZ= (0..1)
0 0 
$$ ##$BACSAIR= no
$$ ##$BACSCAP= 60
$$ ##$BACSDEL= 10
$$ ##$BACSFCM= no
$$ ##$BACSOPT= <>
$$ ##$BACSTY= <tty08>
$$ ##$BARPTY= <no>
$$ ##$BFREQ= 400.13
$$ ##$BIRDS= yes
$$ ##$BMPC= 0
$$ ##$BMPCTY= <no>
$$ ##$BPSUTY= <no>
$$ ##$BSMS= 1
$$ ##$BSMSTY= <tty02>
$$ ##$CFASMOD= (0..7)
1 1 1 1 1 1 1 1 
$$ ##$CFASMUL= (0..7)
1 1 1 1 1 1 1 1 
$$ ##$CNFTXDR= (0..7)
6 6 0 0 0 0 0 0 
$$ ##$COMDIG2= 0
$$ ##$CPDBTY= <no>
$$ ##$CRCOTY= <no>
$$ ##$DATSTAT= no
$$ ##$DIGI140= (0..7)
0 0 0 0 0 0 0 0 
$$ ##$DIGIB12= (0..7)
0 0 0 0 0 0 0 0 
$$ ##$DIGIB16= (0..7)
0 0 0 0 0 0 0 0 
$$ ##$DIGIFA= (0..7)
0 0 0 0 0 0 0 0 
$$ ##$DIGIHA= (0..7)
0 0 0 0 0 0 0 0 
$$ ##$DIGIHAF= (0..7)
0 0 0 0 0 0 0 0 
$$ ##$DIGIHRD= (0..7)
0 0 0 0 0 0 0 0 
$$ ##$DIGIIA= (0..7)
0 0 0 0 0 0 0 0 
$$ ##$DIGIO16= (0..7)
0 0 0 0 0 0 0 0 
$$ ##$DIGISA= (0..7)
1 0 0 0 0 0 0 0 
$$ ##$DIGISAF= (0..7)
0 0 0 0 0 0 0 0 
$$ ##$DIGISL= (0..7)
0 0 0 0 0 0 0 0 
$$ ##$DIGITYI= (0..7)
0 0 0 0 0 0 0 0 
$$ ##$DIGITYP= (0..7)
0 0 0 0 0 0 0 0 
$$ ##$DIGITZ= 0
$$ ##$DRU= no
$$ ##$FCUMEM= (0..7)
2093056 2093056 0 0 0 0 0 0 
$$ ##$FCUPAL= (0..7)
260 260 0 0 0 0 0 0 
$$ ##$FQMIX= 0
$$ ##$FUNCMOD= <>
$$ ##$GCUTYPE= 2
$$ ##$GTUTY= <no>
$$ ##$HFAC= 3
$$ ##$HPCU= 0
$$ ##$HPCUTY= <no>
$$ ##$HPTXLP= (0..3)
-1 -1 -1 -1 
$$ ##$HPTXPI= (0..3)
0 0 0 0 
$$ ##$HPTXPO= (0..3)
0 0 0 0 
$$ ##$HPTXTY= (0..3)
0 0 0 0 
$$ ##$IF451= 0
$$ ##$IFREQ= 1
$$ ##$INTFPR= 0
$$ ##$IPSO= no
$$ ##$LOCKTY= <tty03>
$$ ##$LOCSWID= 0
$$ ##$M2FAC= 0
$$ ##$MASTY= <no>
$$ ##$MEMPRM= 0
$$ ##$MHFAC= 0
$$ ##$MXFAC= 0
$$ ##$NAMPD1= <2H>
$$ ##$NAMPD10= <>
$$ ##$NAMPD11= <>
$$ ##$NAMPD12= <>
$$ ##$NAMPD13= <>
$$ ##$NAMPD14= <>
$$ ##$NAMPD15= <>
$$ ##$NAMPD16= <>
$$ ##$NAMPD2= <X-BB19F_2HS>
$$ ##$NAMPD3= <1H>
$$ ##$NAMPD4= <>
$$ ##$NAMPD5= <>
$$ ##$NAMPD6= <>
$$ ##$NAMPD7= <>
$$ ##$NAMPD8= <>
$$ ##$NAMPD9= <>
$$ ##$NFCU= 2
$$ ##$NMRCH= 0
$$ ##$NMRMEM= 0
$$ ##$NRCU= 1
$$ ##$NROUT= 1
$$ ##$PAMPF1= (0..15)
75 99 67 27 0 0 0 12 117 46 8 118 1 0 0 0 
$$ ##$PAMPF2= (0..15)
0 0 0 0 0 0 0 0 0 0 0 0 0 0 0 0 
$$ ##$PAMPF3= (0..15)
0 0 0 0 0 0 0 0 0 0 0 0 0 0 0 0 
$$ ##$PAMPF4= (0..15)
0 0 0 0 0 0 0 0 0 0 0 0 0 0 0 0 
$$ ##$PAMPF5= (0..15)
0 0 0 0 0 0 0 0 0 0 0 0 0 0 0 0 
$$ ##$PAMPF6= (0..15)
0 0 0 0 0 0 0 0 0 0 0 0 0 0 0 0 
$$ ##$PAMPF7= (0..15)
0 0 0 0 0 0 0 0 0 0 0 0 0 0 0 0 
$$ ##$PAMPF8= (0..15)
0 0 0 0 0 0 0 0 0 0 0 0 0 0 0 0 
$$ ##$PH4= 0
$$ ##$PHF4TY= <no>
$$ ##$POWCHK= no
$$ ##$PRAMD1= (0..7)
0 1048576 0 0 0 1048576 0 0 
$$ ##$PRAMD10= (0..7)
0 0 0 0 0 0 0 0 
$$ ##$PRAMD11= (0..7)
0 0 0 0 0 0 0 0 
$$ ##$PRAMD12= (0..7)
0 0 0 0 0 0 0 0 
$$ ##$PRAMD13= (0..7)
0 0 0 0 0 0 0 0 
$$ ##$PRAMD14= (0..7)
0 0 0 0 0 0 0 0 
$$ ##$PRAMD15= (0..7)
0 0 0 0 0 0 0 0 
$$ ##$PRAMD16= (0..7)
0 0 0 0 0 0 0 0 
$$ ##$PRAMD17= (0..7)
0 0 0 0 0 0 0 0 
$$ ##$PRAMD18= (0..7)
0 0 0 0 0 0 0 0 
$$ ##$PRAMD19= (0..7)
0 0 0 0 0 0 0 0 
$$ ##$PRAMD2= (0..7)
2147483644 2146435071 2147483647 134217727 2147483644 2146435071 2147483647 
134217727 
$$ ##$PRAMD20= (0..7)
0 0 0 0 0 0 0 0 
$$ ##$PRAMD21= (0..7)
0 0 0 0 0 0 0 0 
$$ ##$PRAMD3= (0..7)
2 0 0 0 2 0 0 0 
$$ ##$PRAMD4= (0..7)
2147483644 2146435071 2147483647 134217727 2147483644 2146435071 2147483647 
134217727 
$$ ##$PRAMD5= (0..7)
0 0 0 0 0 0 0 0 
$$ ##$PRAMD6= (0..7)
0 0 0 0 0 0 0 0 
$$ ##$PRAMD7= (0..7)
0 0 0 0 0 0 0 0 
$$ ##$PRAMD8= (0..7)
0 0 0 0 0 0 0 0 
$$ ##$PRAMD9= (0..7)
0 0 0 0 0 0 0 0 
$$ ##$PRAMLED= (0..1)
15 15 
$$ ##$PRAMP1= <tty01>
$$ ##$PRAMP2= <no>
$$ ##$PRAMP3= <no>
$$ ##$PRAMP4= <no>
$$ ##$PRAMP5= <no>
$$ ##$PRAMP6= <no>
$$ ##$PRAMP7= <no>
$$ ##$PRAMP8= <no>
$$ ##$PRAMPTP= 0
$$ ##$PREPTY= <no>
$$ ##$PRESHLD= 0
$$ ##$PTS160= -1
$$ ##$PTSA2X= (0..7)
0 0 0 0 0 0 0 0 
$$ ##$PTSF2X= (0..7)
0 0 0 0 0 0 0 0 
$$ ##$PTSFMX= (0..7)
429.9 429.9 0 0 0 0 0 0 
$$ ##$PULCHK= no
$$ ##$RCUCDS= (0..7)
8388608 0 0 0 0 0 0 0 
$$ ##$RCUCFS= (0..7)
4096 0 0 0 0 0 0 0 
$$ ##$RCUCSS= (0..7)
1048576 0 0 0 0 0 0 0 
$$ ##$RCUI2C1= (0..7)
78 0 0 0 0 0 0 0 
$$ ##$RCUI2C2= (0..7)
0 0 0 0 0 0 0 0 
$$ ##$RCUI2C3= (0..7)
0 0 0 0 0 0 0 0 
$$ ##$RCUI2C4= (0..7)
0 0 0 0 0 0 0 0 
$$ ##$RCUI2C5= (0..7)
0 0 0 0 0 0 0 0 
$$ ##$RCUI2C6= (0..7)
0 0 0 0 0 0 0 0 
$$ ##$RCUI2C7= (0..7)
0 0 0 0 0 0 0 0 
$$ ##$RCUI2C8= (0..7)
0 0 0 0 0 0 0 0 
$$ ##$RDCU= 0
$$ ##$RGTYPE= (0..7)
5 0 0 0 0 0 0 0 
$$ ##$RG_max= (0..7)
46341 0 0 0 0 0 0 0 
$$ ##$RG_min= (0..7)
1 0 0 0 0 0 0 0 
$$ ##$RG_tab1= (0..255)
1 1.1 1.3 1.4 1.6 1.8 2 2.2 2.5 2.8 3.2 3.6 4 4.5 5 5.7 6.3 7.1 8 9 10.1 
11.3 12.7 14.3 16 18 20.2 22.6 25.4 28.5 32 35.9 40.3 45.3 50.8 57 64 
71.8 80.6 90.5 101.6 114 128 143.7 161.3 181 203.2 228.1 256 287.4 322.5 
362 406.4 456.1 512 574.7 645.1 724.1 812.7 912.3 1024 1149.4 1290.2 1448.2 
1625.5 1824.6 2048 2298.8 2580.3 2896.3 3251 3649.1 4096 4597.6 5160.6 
5792.6 6502 7298.2 8192 9195.2 10321.3 11585.2 13004 14596.5 16384 18390.4 
20642.5 23170.5 26008 29193 32768 36780.8 41285.1 46341 -1 -1 -1 -1 -1 
-1 -1 -1 -1 -1 -1 -1 -1 -1 -1 -1 -1 -1 -1 -1 -1 -1 -1 -1 -1 -1 -1 -1 -1 
-1 -1 -1 -1 -1 -1 -1 -1 -1 -1 -1 -1 -1 -1 -1 -1 -1 -1 -1 -1 -1 -1 -1 -1 
-1 -1 -1 -1 -1 -1 -1 -1 -1 -1 -1 -1 -1 -1 -1 -1 -1 -1 -1 -1 -1 -1 -1 -1 
-1 -1 -1 -1 -1 -1 -1 -1 -1 -1 -1 -1 -1 -1 -1 -1 -1 -1 -1 -1 -1 -1 -1 -1 
-1 -1 -1 -1 -1 -1 -1 -1 -1 -1 -1 -1 -1 -1 -1 -1 -1 -1 -1 -1 -1 -1 -1 -1 
-1 -1 -1 -1 -1 -1 -1 -1 -1 -1 -1 -1 -1 -1 -1 -1 -1 -1 -1 -1 -1 -1 -1 -1 
-1 -1 -1 -1 -1 -1 -1 -1 -1 -1 -1 -1 -1 
$$ ##$RG_tab2= (0..255)
-1 -1 -1 -1 -1 -1 -1 -1 -1 -1 -1 -1 -1 -1 -1 -1 -1 -1 -1 -1 -1 -1 -1 -1 
-1 -1 -1 -1 -1 -1 -1 -1 -1 -1 -1 -1 -1 -1 -1 -1 -1 -1 -1 -1 -1 -1 -1 -1 
-1 -1 -1 -1 -1 -1 -1 -1 -1 -1 -1 -1 -1 -1 -1 -1 -1 -1 -1 -1 -1 -1 -1 -1 
-1 -1 -1 -1 -1 -1 -1 -1 -1 -1 -1 -1 -1 -1 -1 -1 -1 -1 -1 -1 -1 -1 -1 -1 
-1 -1 -1 -1 -1 -1 -1 -1 -1 -1 -1 -1 -1 -1 -1 -1 -1 -1 -1 -1 -1 -1 -1 -1 
-1 -1 -1 -1 -1 -1 -1 -1 -1 -1 -1 -1 -1 -1 -1 -1 -1 -1 -1 -1 -1 -1 -1 -1 
-1 -1 -1 -1 -1 -1 -1 -1 -1 -1 -1 -1 -1 -1 -1 -1 -1 -1 -1 -1 -1 -1 -1 -1 
-1 -1 -1 -1 -1 -1 -1 -1 -1 -1 -1 -1 -1 -1 -1 -1 -1 -1 -1 -1 -1 -1 -1 -1 
-1 -1 -1 -1 -1 -1 -1 -1 -1 -1 -1 -1 -1 -1 -1 -1 -1 -1 -1 -1 -1 -1 -1 -1 
-1 -1 -1 -1 -1 -1 -1 -1 -1 -1 -1 -1 -1 -1 -1 -1 -1 -1 -1 -1 -1 -1 -1 -1 
-1 -1 -1 -1 -1 -1 -1 -1 -1 -1 -1 -1 -1 -1 -1 -1 
$$ ##$RG_tab3= (0..255)
-1 -1 -1 -1 -1 -1 -1 -1 -1 -1 -1 -1 -1 -1 -1 -1 -1 -1 -1 -1 -1 -1 -1 -1 
-1 -1 -1 -1 -1 -1 -1 -1 -1 -1 -1 -1 -1 -1 -1 -1 -1 -1 -1 -1 -1 -1 -1 -1 
-1 -1 -1 -1 -1 -1 -1 -1 -1 -1 -1 -1 -1 -1 -1 -1 -1 -1 -1 -1 -1 -1 -1 -1 
-1 -1 -1 -1 -1 -1 -1 -1 -1 -1 -1 -1 -1 -1 -1 -1 -1 -1 -1 -1 -1 -1 -1 -1 
-1 -1 -1 -1 -1 -1 -1 -1 -1 -1 -1 -1 -1 -1 -1 -1 -1 -1 -1 -1 -1 -1 -1 -1 
-1 -1 -1 -1 -1 -1 -1 -1 -1 -1 -1 -1 -1 -1 -1 -1 -1 -1 -1 -1 -1 -1 -1 -1 
-1 -1 -1 -1 -1 -1 -1 -1 -1 -1 -1 -1 -1 -1 -1 -1 -1 -1 -1 -1 -1 -1 -1 -1 
-1 -1 -1 -1 -1 -1 -1 -1 -1 -1 -1 -1 -1 -1 -1 -1 -1 -1 -1 -1 -1 -1 -1 -1 
-1 -1 -1 -1 -1 -1 -1 -1 -1 -1 -1 -1 -1 -1 -1 -1 -1 -1 -1 -1 -1 -1 -1 -1 
-1 -1 -1 -1 -1 -1 -1 -1 -1 -1 -1 -1 -1 -1 -1 -1 -1 -1 -1 -1 -1 -1 -1 -1 
-1 -1 -1 -1 -1 -1 -1 -1 -1 -1 -1 -1 -1 -1 -1 -1 
$$ ##$RG_tab4= (0..255)
-1 -1 -1 -1 -1 -1 -1 -1 -1 -1 -1 -1 -1 -1 -1 -1 -1 -1 -1 -1 -1 -1 -1 -1 
-1 -1 -1 -1 -1 -1 -1 -1 -1 -1 -1 -1 -1 -1 -1 -1 -1 -1 -1 -1 -1 -1 -1 -1 
-1 -1 -1 -1 -1 -1 -1 -1 -1 -1 -1 -1 -1 -1 -1 -1 -1 -1 -1 -1 -1 -1 -1 -1 
-1 -1 -1 -1 -1 -1 -1 -1 -1 -1 -1 -1 -1 -1 -1 -1 -1 -1 -1 -1 -1 -1 -1 -1 
-1 -1 -1 -1 -1 -1 -1 -1 -1 -1 -1 -1 -1 -1 -1 -1 -1 -1 -1 -1 -1 -1 -1 -1 
-1 -1 -1 -1 -1 -1 -1 -1 -1 -1 -1 -1 -1 -1 -1 -1 -1 -1 -1 -1 -1 -1 -1 -1 
-1 -1 -1 -1 -1 -1 -1 -1 -1 -1 -1 -1 -1 -1 -1 -1 -1 -1 -1 -1 -1 -1 -1 -1 
-1 -1 -1 -1 -1 -1 -1 -1 -1 -1 -1 -1 -1 -1 -1 -1 -1 -1 -1 -1 -1 -1 -1 -1 
-1 -1 -1 -1 -1 -1 -1 -1 -1 -1 -1 -1 -1 -1 -1 -1 -1 -1 -1 -1 -1 -1 -1 -1 
-1 -1 -1 -1 -1 -1 -1 -1 -1 -1 -1 -1 -1 -1 -1 -1 -1 -1 -1 -1 -1 -1 -1 -1 
-1 -1 -1 -1 -1 -1 -1 -1 -1 -1 -1 -1 -1 -1 -1 -1 
$$ ##$RG_tab5= (0..255)
-1 -1 -1 -1 -1 -1 -1 -1 -1 -1 -1 -1 -1 -1 -1 -1 -1 -1 -1 -1 -1 -1 -1 -1 
-1 -1 -1 -1 -1 -1 -1 -1 -1 -1 -1 -1 -1 -1 -1 -1 -1 -1 -1 -1 -1 -1 -1 -1 
-1 -1 -1 -1 -1 -1 -1 -1 -1 -1 -1 -1 -1 -1 -1 -1 -1 -1 -1 -1 -1 -1 -1 -1 
-1 -1 -1 -1 -1 -1 -1 -1 -1 -1 -1 -1 -1 -1 -1 -1 -1 -1 -1 -1 -1 -1 -1 -1 
-1 -1 -1 -1 -1 -1 -1 -1 -1 -1 -1 -1 -1 -1 -1 -1 -1 -1 -1 -1 -1 -1 -1 -1 
-1 -1 -1 -1 -1 -1 -1 -1 -1 -1 -1 -1 -1 -1 -1 -1 -1 -1 -1 -1 -1 -1 -1 -1 
-1 -1 -1 -1 -1 -1 -1 -1 -1 -1 -1 -1 -1 -1 -1 -1 -1 -1 -1 -1 -1 -1 -1 -1 
-1 -1 -1 -1 -1 -1 -1 -1 -1 -1 -1 -1 -1 -1 -1 -1 -1 -1 -1 -1 -1 -1 -1 -1 
-1 -1 -1 -1 -1 -1 -1 -1 -1 -1 -1 -1 -1 -1 -1 -1 -1 -1 -1 -1 -1 -1 -1 -1 
-1 -1 -1 -1 -1 -1 -1 -1 -1 -1 -1 -1 -1 -1 -1 -1 -1 -1 -1 -1 -1 -1 -1 -1 
-1 -1 -1 -1 -1 -1 -1 -1 -1 -1 -1 -1 -1 -1 -1 -1 
$$ ##$RG_tab6= (0..255)
-1 -1 -1 -1 -1 -1 -1 -1 -1 -1 -1 -1 -1 -1 -1 -1 -1 -1 -1 -1 -1 -1 -1 -1 
-1 -1 -1 -1 -1 -1 -1 -1 -1 -1 -1 -1 -1 -1 -1 -1 -1 -1 -1 -1 -1 -1 -1 -1 
-1 -1 -1 -1 -1 -1 -1 -1 -1 -1 -1 -1 -1 -1 -1 -1 -1 -1 -1 -1 -1 -1 -1 -1 
-1 -1 -1 -1 -1 -1 -1 -1 -1 -1 -1 -1 -1 -1 -1 -1 -1 -1 -1 -1 -1 -1 -1 -1 
-1 -1 -1 -1 -1 -1 -1 -1 -1 -1 -1 -1 -1 -1 -1 -1 -1 -1 -1 -1 -1 -1 -1 -1 
-1 -1 -1 -1 -1 -1 -1 -1 -1 -1 -1 -1 -1 -1 -1 -1 -1 -1 -1 -1 -1 -1 -1 -1 
-1 -1 -1 -1 -1 -1 -1 -1 -1 -1 -1 -1 -1 -1 -1 -1 -1 -1 -1 -1 -1 -1 -1 -1 
-1 -1 -1 -1 -1 -1 -1 -1 -1 -1 -1 -1 -1 -1 -1 -1 -1 -1 -1 -1 -1 -1 -1 -1 
-1 -1 -1 -1 -1 -1 -1 -1 -1 -1 -1 -1 -1 -1 -1 -1 -1 -1 -1 -1 -1 -1 -1 -1 
-1 -1 -1 -1 -1 -1 -1 -1 -1 -1 -1 -1 -1 -1 -1 -1 -1 -1 -1 -1 -1 -1 -1 -1 
-1 -1 -1 -1 -1 -1 -1 -1 -1 -1 -1 -1 -1 -1 -1 -1 
$$ ##$RG_tab7= (0..255)
-1 -1 -1 -1 -1 -1 -1 -1 -1 -1 -1 -1 -1 -1 -1 -1 -1 -1 -1 -1 -1 -1 -1 -1 
-1 -1 -1 -1 -1 -1 -1 -1 -1 -1 -1 -1 -1 -1 -1 -1 -1 -1 -1 -1 -1 -1 -1 -1 
-1 -1 -1 -1 -1 -1 -1 -1 -1 -1 -1 -1 -1 -1 -1 -1 -1 -1 -1 -1 -1 -1 -1 -1 
-1 -1 -1 -1 -1 -1 -1 -1 -1 -1 -1 -1 -1 -1 -1 -1 -1 -1 -1 -1 -1 -1 -1 -1 
-1 -1 -1 -1 -1 -1 -1 -1 -1 -1 -1 -1 -1 -1 -1 -1 -1 -1 -1 -1 -1 -1 -1 -1 
-1 -1 -1 -1 -1 -1 -1 -1 -1 -1 -1 -1 -1 -1 -1 -1 -1 -1 -1 -1 -1 -1 -1 -1 
-1 -1 -1 -1 -1 -1 -1 -1 -1 -1 -1 -1 -1 -1 -1 -1 -1 -1 -1 -1 -1 -1 -1 -1 
-1 -1 -1 -1 -1 -1 -1 -1 -1 -1 -1 -1 -1 -1 -1 -1 -1 -1 -1 -1 -1 -1 -1 -1 
-1 -1 -1 -1 -1 -1 -1 -1 -1 -1 -1 -1 -1 -1 -1 -1 -1 -1 -1 -1 -1 -1 -1 -1 
-1 -1 -1 -1 -1 -1 -1 -1 -1 -1 -1 -1 -1 -1 -1 -1 -1 -1 -1 -1 -1 -1 -1 -1 
-1 -1 -1 -1 -1 -1 -1 -1 -1 -1 -1 -1 -1 -1 -1 -1 
$$ ##$RG_tab8= (0..255)
-1 -1 -1 -1 -1 -1 -1 -1 -1 -1 -1 -1 -1 -1 -1 -1 -1 -1 -1 -1 -1 -1 -1 -1 
-1 -1 -1 -1 -1 -1 -1 -1 -1 -1 -1 -1 -1 -1 -1 -1 -1 -1 -1 -1 -1 -1 -1 -1 
-1 -1 -1 -1 -1 -1 -1 -1 -1 -1 -1 -1 -1 -1 -1 -1 -1 -1 -1 -1 -1 -1 -1 -1 
-1 -1 -1 -1 -1 -1 -1 -1 -1 -1 -1 -1 -1 -1 -1 -1 -1 -1 -1 -1 -1 -1 -1 -1 
-1 -1 -1 -1 -1 -1 -1 -1 -1 -1 -1 -1 -1 -1 -1 -1 -1 -1 -1 -1 -1 -1 -1 -1 
-1 -1 -1 -1 -1 -1 -1 -1 -1 -1 -1 -1 -1 -1 -1 -1 -1 -1 -1 -1 -1 -1 -1 -1 
-1 -1 -1 -1 -1 -1 -1 -1 -1 -1 -1 -1 -1 -1 -1 -1 -1 -1 -1 -1 -1 -1 -1 -1 
-1 -1 -1 -1 -1 -1 -1 -1 -1 -1 -1 -1 -1 -1 -1 -1 -1 -1 -1 -1 -1 -1 -1 -1 
-1 -1 -1 -1 -1 -1 -1 -1 -1 -1 -1 -1 -1 -1 -1 -1 -1 -1 -1 -1 -1 -1 -1 -1 
-1 -1 -1 -1 -1 -1 -1 -1 -1 -1 -1 -1 -1 -1 -1 -1 -1 -1 -1 -1 -1 -1 -1 -1 
-1 -1 -1 -1 -1 -1 -1 -1 -1 -1 -1 -1 -1 -1 -1 -1 
$$ ##$ROUTER= 3
$$ ##$RX22TY= <tty10>
$$ ##$SCMTY= <no>
$$ ##$SPECTR= 5
$$ ##$SY2FLAG= 0
$$ ##$TFXNUM= 0
$$ ##$TRIPLO2= 0
$$ ##$VTUTY= <tty05>
$$ ##$WBREFAM= (0..15)
100 100 100 100 100 100 100 100 100 100 100 100 100 100 100 100 
$$ ##$WBREFPH= (0..15)
0 0 0 0 0 0 0 0 0 0 0 0 0 0 0 0 
$$ ##$XFAC= 2
$$ ##END=
##$RELAX= 
$$ Bruker specific parameters
$$ --------------------------
##$DU= <P:\NMR-data>
##$EXPNO= 1
##$NAME= <NMR_apolar_Ctrol_p11a.3C>
##$PROCNO= 1
##$TYPE= <nmr>
##$USER= <Ainhoa_raw_data>
##$ACQT0= 0
##$AMP= (0..31)
100 100 100 100 100 100 100 100 100 100 100 100 100 100 100 100 100 100
100 100 100 100 100 100 100 100 100 100 100 100 100 100
##$ANAVPT= -1
##$AQSEQ= 0
##$AQ_mod= 3
##$AUNM= <au_zg>
##$AUTOPOS= <22 >
##$BF1= 400.13
##$BF2= 100.612769
##$BF3= 400.13
##$BF4= 400.13
##$BF5= 500.13
##$BF6= 500.13
##$BF7= 500.13
##$BF8= 500.13
##$BYTORDA= 0
##$CFDGTYP= 0
##$CFRGTYP= 5
##$CHEMSTR= <none>
##$CNST= (0..63)
1 1 145 1 1 1 1 1 1 1 1 1 1 1 1 1 1 1 1 1 1 1 1 1 1 1 1 1 1 1 1 1 1 1 1
1 1 1 1 1 1 1 1 1 1 1 1 1 1 1 1 1 1 1 1 1 1 1 1 1 1 1 1 1
##$CPDPRG= <>
##$CPDPRG1= <>
##$CPDPRG2= <>
##$CPDPRG3= <>
##$CPDPRG4= <mlev>
##$CPDPRG5= <mlev>
##$CPDPRG6= <mlev>
##$CPDPRG7= <mlev>
##$CPDPRG8= <mlev>
##$CPDPRGB= <>
##$CPDPRGT= <>
##$D= (0..63)
0 2 0 0 0 0 0 0 0 0.06 0 0 2e-005 0 0 0 0.0002 0 0 0 0 0 0 0 0 0 0 0 0
0 0 0 0 0 0 0 0 0 0 0 0 0 0 0 0 0 0 0 0 0 0 0 0 0 0 0 0 0 0 0 0 0 0 0
##$DATE= 1217248778
##$DBL= (0..7)
120 120 120 120 120 120 120 120
##$DBP= (0..7)
150 150 150 150 150 150 150 150
##$DBP07= 0
##$DBPNAM0= <>
##$DBPNAM1= <>
##$DBPNAM2= <>
##$DBPNAM3= <>
##$DBPNAM4= <>
##$DBPNAM5= <>
##$DBPNAM6= <>
##$DBPNAM7= <>
##$DBPOAL= (0..7)
0.5 0.5 0.5 0.5 0.5 0.5 0.5 0.5
##$DBPOFFS= (0..7)
0 0 0 0 0 0 0 0
##$DE= 6
##$DECBNUC= <off>
##$DECIM= 24
##$DECNUC= <off>
##$DECSTAT= 4
##$DIGMOD= 0
##$DIGTYP= 7
##$DL= (0..7)
0 120 120 120 120 120 120 120
##$DP= (0..7)
150 150 150 150 150 150 150 150
##$DP07= 0
##$DPNAME0= <>
##$DPNAME1= <>
##$DPNAME2= <>
##$DPNAME3= <>
##$DPNAME4= <>
##$DPNAME5= <>
##$DPNAME6= <>
##$DPNAME7= <>
##$DPOAL= (0..7)
0.5 0.5 0.5 0.5 0.5 0.5 0.5 0.5
##$DPOFFS= (0..7)
0 0 0 0 0 0 0 0
##$DQDMODE= 0
##$DR= 18
##$DS= 4
##$DSLIST= <SSSSSSSSSSSSSSS>
##$DSPFIRM= 0
##$DSPFVS= -1
##$DTYPA= 0
##$EXP= <AID_chl>
##$F1LIST= <111111111111111>
##$F2LIST= <222222222222222>
##$F3LIST= <333333333333333>
##$FCUCHAN= (0..9)
0 2 1 0 0 0 0 0 0 0
##$FL1= 90
##$FL2= 90
##$FL3= 90
##$FL4= 90
##$FOV= 20
##$FQ1LIST= <freqlist>
##$FQ2LIST= <freqlist>
##$FQ3LIST= <freqlist>
##$FQ4LIST= <freqlist>
##$FQ5LIST= <freqlist>
##$FQ6LIST= <freqlist>
##$FQ7LIST= <freqlist>
##$FQ8LIST= <freqlist>
##$FRQLO3= 1882485.02994012
##$FRQLO3N= 0
##$FS= (0..7)
83 83 83 83 83 83 83 83
##$FTLPGN= 0
##$FW= 90000
##$FnMODE= 0
##$FnTYPE= 0
##$GP031= 0
##$GPNAM0= <sine.100>
##$GPNAM1= <sine.100>
##$GPNAM10= <sine.100>
##$GPNAM11= <sine.100>
##$GPNAM12= <sine.100>
##$GPNAM13= <sine.100>
##$GPNAM14= <sine.100>
##$GPNAM15= <sine.100>
##$GPNAM16= <sine.100>
##$GPNAM17= <sine.100>
##$GPNAM18= <sine.100>
##$GPNAM19= <sine.100>
##$GPNAM2= <sine.100>
##$GPNAM20= <sine.100>
##$GPNAM21= <sine.100>
##$GPNAM22= <sine.100>
##$GPNAM23= <sine.100>
##$GPNAM24= <sine.100>
##$GPNAM25= <sine.100>
##$GPNAM26= <sine.100>
##$GPNAM27= <sine.100>
##$GPNAM28= <sine.100>
##$GPNAM29= <sine.100>
##$GPNAM3= <sine.100>
##$GPNAM30= <sine.100>
##$GPNAM31= <sine.100>
##$GPNAM4= <sine.100>
##$GPNAM5= <sine.100>
##$GPNAM6= <sine.100>
##$GPNAM7= <sine.100>
##$GPNAM8= <sine.100>
##$GPNAM9= <sine.100>
##$GPX= (0..31)
0 0 0 0 0 0 0 0 0 0 0 0 0 0 0 0 0 0 0 0 0 0 0 0 0 0 0 0 0 0 0 0
##$GPY= (0..31)
0 0 0 0 0 0 0 0 0 0 0 0 0 0 0 0 0 0 0 0 0 0 0 0 0 0 0 0 0 0 0 0
##$GPZ= (0..31)
0 0 0 0 0 0 0 0 0 0 0 0 0 0 0 0 0 0 0 0 0 0 0 0 0 0 0 0 0 0 0 0
##$GRDPROG= <>
##$GRPDLY= -1
##$HDDUTY= 20
##$HDRATE= 20
##$HGAIN= (0..3)
0 0 0 0
##$HL1= 1
##$HL2= 35
##$HL3= 16
##$HL4= 17
##$HOLDER= 0
##$HPMOD= (0..7)
0 0 0 0 0 0 0 0
##$HPPRGN= 0
##$IN= (0..63)
0.001 0.001 0.001 0.001 0.001 0.001 0.001 0.001 0.001 0.001 0.001 0.001
0.001 0.001 0.001 0.001 0.001 0.001 0.001 0.001 0.001 0.001 0.001 0.001
0.001 0.001 0.001 0.001 0.001 0.001 0.001 0.001 0.001 0.001 0.001 0.001
0.001 0.001 0.001 0.001 0.001 0.001 0.001 0.001 0.001 0.001 0.001 0.001
0.001 0.001 0.001 0.001 0.001 0.001 0.001 0.001 0.001 0.001 0.001 0.001
0.001 0.001 0.001 0.001
##$INF= (0..7)
0 0 0 0 0 0 0 0
##$INP= (0..63)
0 0 0 0 0 0 0 0 0 0 0 0 0 0 0 0 0 0 0 0 0 0 0 0 0 0 0 0 0 0 0 0 0 0 0 0
0 0 0 0 0 0 0 0 0 0 0 0 0 0 0 0 0 0 0 0 0 0 0 0 0 0 0 0
##$INSTRUM= <avance400>
##$L= (0..31)
1 1 1 1 1 1 1 1 1 1 1 1 1 1 1 1 1 1 1 1 1 1 1 1 1 1 1 1 1 1 1 1
##$LFILTER= 100
##$LGAIN= -15
##$LINPSTP= 0
##$LOCKED= yes
##$LOCKFLD= 3186
##$LOCKGN= 119.099998474121
##$LOCKPOW= -35
##$LOCKPPM= 7.23999977111816
##$LOCNUC= <2H>
##$LOCPHAS= 356
##$LOCSHFT= yes
##$LOCSW= 0
##$LTIME= 0.200000002980232
##$MASR= 4200
##$MASRLST= <masrlst>
##$NBL= 1
##$NC= -2
##$NLOGCH= 1
##$NS= 128
##$NUC1= <1H>
##$NUC2= <13C>
##$NUC3= <off>
##$NUC4= <off>
##$NUC5= <off>
##$NUC6= <off>
##$NUC7= <off>
##$NUC8= <off>
##$NUCLEI= 0
##$NUCLEUS= <off>
##$O1= 1922.3
##$O2= 4979.85804243228
##$O3= 1900.52349393
##$O4= 1900.52349393
##$O5= 0
##$O6= 0
##$O7= 0
##$O8= 0
##$OBSCHAN= (0..9)
0 0 0 0 0 0 0 0 0 0
##$OVERFLW= 0
##$P= (0..63)
7.6 7.6 15.2 14.9 29.8 16.5 25 50 0 0 0 0 0 0 0 200000 1000 2500 0 600
2500 0 0 0 0 200 0 7.6 1000 0 0 0 0 0 0 0 0 0 0 0 0 0 0 0 0 0 0 0 0 0 0
0 0 0 0 0 0 0 0 0 0 0 0 0
##$PACOIL= (0..15)
0 0 0 0 0 0 0 0 0 0 0 0 0 0 0 0
##$PAPS= 2
##$PARMODE= 0
##$PCPD= (0..9)
100 100 70 100 100 100 100 100 100 100
##$PHCOR= (0..31)
0 0 0 0 0 0 0 0 0 0 0 0 0 0 0 0 0 0 0 0 0 0 0 0 0 0 0 0 0 0 0 0
##$PHLIST= <>
##$PHP= 1
##$PH_ref= 0
##$PL= (0..63)
120 0 -4 120 120 120 120 120 120 60 10.34 22.38 9 120 120 120 120 120 0
120 120 120 120 120 120 120 120 22.38 120 120 9 120 120 120 120 120 120
120 120 120 120 120 120 120 120 120 120 120 120 120 120 120 120 120 120
120 120 120 120 120 120 120 120 120
##$PLSTEP= 0.1
##$PLSTRT= -6
##$POWMOD= 0
##$PQPHASE= 0
##$PQSCALE= 0
##$PR= 1
##$PRECHAN= (0..15)
-1 1 2 -1 -1 -1 -1 -1 -1 -1 -1 -1 -1 -1 -1 -1
##$PRGAIN= 0
##$PROBHD= <5 mm PABBI 1H-BB Z-GRD Z811201/0006
>
##$PROSOL= no
##$PULPROG= <zg>
##$PW= 0
##$PYNM= <acqu.py>
##$QNP= 1
##$RD= 0
##$RECCHAN= (0..15)
-1 -1 -1 -1 -1 -1 -1 -1 -1 -1 -1 -1 -1 -1 -1 -1
##$RECPH= 0
##$RECPRE= (0..15)
-1 -1 -1 -1 -1 -1 -1 -1 -1 -1 -1 -1 -1 -1 -1 -1
##$RECPRFX= (0..15)
-1 -1 -1 -1 -1 -1 -1 -1 -1 -1 -1 -1 -1 -1 -1 -1
##$RECSEL= (0..15)
0 0 0 0 0 0 0 0 0 0 0 0 0 0 0 0
##$RG= 181
##$RO= 0
##$ROUTWD1= (0..23)
0 0 0 0 0 0 0 0 0 0 0 0 0 0 0 0 0 0 0 0 1 1 0 0
##$ROUTWD2= (0..23)
0 0 0 0 0 1 0 0 0 0 0 0 0 0 0 0 0 0 1 0 1 1 0 0
##$RSEL= (0..9)
0 1 2 0 0 0 0 0 0 0
##$S= (0..7)
83 4 83 83 83 83 83 83
##$SEOUT= 0
##$SFO1= 400.1319223
##$SFO2= 100.617748858042
##$SFO3= 400.131900523494
##$SFO4= 400.131900523494
##$SFO5= 500.13
##$SFO6= 500.13
##$SFO7= 500.13
##$SFO8= 500.13
##$SOLVENT= <CDCl3>
##$SP= (0..31)
1 120 120 120 0 0 120 120 0 0 0 120 0 0 120 0 150 150 120 120.87 118.96
122.27 114.95 150 150 150 150 150 150 120 120 120
##$SP07= 0
##$SPECTR= 0
##$SPNAM0= <gauss>
##$SPNAM1= <Gaus1.1000>
##$SPNAM10= <gauss>
##$SPNAM11= <Gaus1.1000>
##$SPNAM12= <gauss>
##$SPNAM13= <gauss>
##$SPNAM14= <Gaus1.1000>
##$SPNAM15= <Gaus1.1000>
##$SPNAM16= <gauss>
##$SPNAM17= <gauss>
##$SPNAM18= <Gaus1.1000>
##$SPNAM19= <Gaus1.1000>
##$SPNAM2= <Gaus1.1000>
##$SPNAM20= <Gaus1.1000>
##$SPNAM21= <Gaus1.1000>
##$SPNAM22= <Gaus1.1000>
##$SPNAM23= <gauss>
##$SPNAM24= <gauss>
##$SPNAM25= <gauss>
##$SPNAM26= <gauss>
##$SPNAM27= <gauss>
##$SPNAM28= <gauss>
##$SPNAM29= <Gaus1.1000>
##$SPNAM3= <Gaus1.1000>
##$SPNAM30= <Gaus1.1000>
##$SPNAM31= <Gaus1.1000>
##$SPNAM4= <gauss>
##$SPNAM5= <gauss>
##$SPNAM6= <Gaus1.1000>
##$SPNAM7= <Gaus1.1000>
##$SPNAM8= <gauss>
##$SPNAM9= <gauss>
##$SPOAL= (0..31)
0.5 0.5 0.5 0.5 0.5 0.5 0.5 0.5 0.5 0.5 0.5 0.5 0.5 0.5 0.5 0.5 0.5 0.5
0.5 0.5 0.5 0.5 0.5 0.5 0.5 0.5 0.5 0.5 0.5 0.5 0.5 0.5
##$SPOFFS= (0..31)
0 0 0 0 0 0 0 0 0 0 0 0 0 0 0 0 0 0 0 0 0 0 0 0 0 0 0 0 0 0 0 0
##$SUBNAM0= <"">
##$SUBNAM1= <"">
##$SUBNAM2= <"">
##$SUBNAM3= <"">
##$SUBNAM4= <"">
##$SUBNAM5= <"">
##$SUBNAM6= <"">
##$SUBNAM7= <"">
##$SUBNAM8= <"">
##$SUBNAM9= <"">
##$SW= 12.4709369134976
##$SWIBOX= (0..15)
0 1 2 0 0 0 0 0 0 0 0 0 0 0 0 0
##$SW_h= 4990.01996007984
##$SWfinal= 0
##$TD= 16244
##$TD0= 1
##$TE= 301.7
##$TE2= 300
##$TE3= 300
##$TEG= 300
##$TL= (0..7)
0 120 120 120 120 120 120 120
##$TP= (0..7)
150 150 150 150 150 150 150 150
##$TP07= 0
##$TPNAME0= <>
##$TPNAME1= <>
##$TPNAME2= <>
##$TPNAME3= <>
##$TPNAME4= <>
##$TPNAME5= <>
##$TPNAME6= <>
##$TPNAME7= <>
##$TPOAL= (0..7)
0.5 0.5 0.5 0.5 0.5 0.5 0.5 0.5
##$TPOFFS= (0..7)
0 0 0 0 0 0 0 0
##$TUNHIN= 0
##$TUNHOUT= 0
##$TUNXOUT= 0
##$USERA1= <user>
##$USERA2= <user>
##$USERA3= <user>
##$USERA4= <user>
##$USERA5= <user>
##$V9= 5
##$VALIST= <valist>
##$VCLIST= <CCCCCCCCCCCCCCC>
##$VD= 0
##$VDLIST= <DDDDDDDDDDDDDDD>
##$VPLIST= <PPPPPPPPPPPPPPP>
##$VTLIST= <TTTTTTTTTTTTTTT>
##$WBST= 1024
##$WBSW= 15.53612
##$XGAIN= (0..3)
0 0 0 0
##$XL= 0
##$YL= 0
##$YMAX_a= 3579013
##$YMIN_a= -2945654
##$ZGOPTNS= <>
##$ZL1= 120
##$ZL2= 120
##$ZL3= 120
##$ZL4= 120
##$ABSF1= 10
##$ABSF2= 0
##$ABSG= 5
##$ABSL= 3
##$ALPHA= 0
##$AQORDER= 0
##$ASSFAC= 0
##$ASSFACI= 0
##$ASSFACX= 0
##$ASSWID= 0
##$AUNMP= <proc_1H_AID>
##$AXLEFT= 0
##$AXNAME= <>
##$AXNUC= <off>
##$AXRIGHT= 0
##$AXTYPE= 0
##$AXUNIT= <>
##$AZFE= 0.1
##$AZFW= 0.1
##$BCFW= 1
##$BC_mod= 2
##$BYTORDP= 0
##$COROFFS= 0
##$CY= 12.5
##$DATMOD= 1
##$DC= 2
##$DFILT= <>
##$DTYPP= 0
##$F1P= 9.9967504570787
##$F2P= -9.53364507338961e-007
##$FCOR= 1
##$FTSIZE= 65536
##$FT_mod= 4
##$GAMMA= 1
##$GB= 0
##$INTBC= 1
##$INTSCL= 1
##$ISEN= 128
##$LB= 1
##$LEV0= 0
##$LPBIN= 0
##$MAXI= 10000
##$MC2= 0
##$MEAN= 0
##$ME_mod= 0
##$MI= 0.02
##$NCOEF= 0
##$NC_proc= 0
##$NLEV= 6
##$NOISF1= 8.174992
##$NOISF2= 6.675002
##$NSP= 1
##$NTH_PI= 0
##$NZP= 0
##$OFFSET= 11.01498
##$PC= 1
##$PHC0= 210.9338
##$PHC1= -8.11141
##$PH_mod= 0
##$PKNL= yes
##$PPARMOD= 0
##$PPDIAG= 0
##$PPIPTYP= 0
##$PPMPNUM= 100
##$PPRESOL= 1
##$PSCAL= 0
##$PSIGN= 0
##$PYNMP= <proc.py>
##$REVERSE= no
##$SF= 400.130009885034
##$SI= 131072
##$SIGF1= 5.6
##$SIGF2= 5.2
##$SINO= 400
##$SIOLD= 131072
##$SPECTYP= <>
##$SREGLST= <1H.CDCl3>
##$SSB= 2
##$STSI= 0
##$STSR= 0
##$SW_p= 4990.01996007982
##$SYMM= 0
##$S_DEV= 0
##$TDeff= 16244
##$TDoff= 0
##$TI= <>
##$TILT= no
##$TM1= 0
##$TM2= 0
##$TOPLEV= 0
##$USERP1= <user>
##$USERP2= <user>
##$USERP3= <user>
##$USERP4= <user>
##$USERP5= <user>
##$WDW= 4
##$XDIM= 8192
##$YMAX_p= 0
##$YMIN_p= 0
##$CURPLOT= <\\rik006s\net8_hp>
##$CURPRIN= <$\\rik006s\net8_hp>
##$DFORMAT= <normdp>
##$LAYOUT= <+/1d_h.xwp>
##$LFORMAT= <normlp>
##$PFORMAT= <normpl>
##$SURQMSG= 1
$$ End of Bruker specific parameters
$$ ---------------------------------
##NTUPLES= NMR FID
##VAR_NAME=  TIME,          FID/REAL,        FID/IMAG
##SYMBOL=    X,             R,               I
##VAR_TYPE=  INDEPENDENT,   DEPENDENT,       DEPENDENT
##VAR_FORM=  AFFN,          ASDF,            ASDF
##VAR_DIM=   8122,          8122,            8122
##UNITS=     SECONDS,       ARBITRARY UNITS, ARBITRARY UNITS
##FACTOR=    0.0002004,     1,               1
##FIRST=     0,             -2856386,        -548136
##LAST=      1.6274484,     -19124,          -21418
##MIN=       0,             -2968687,        -2968687
##MAX=       1.6274484,     3399183,         3399183
$$ Real data points
##PAGE= N=1
##DATA TABLE= (X++(R..R)), XYDATA
0 -2856386
1 -1555765
2  3399183
3    64083
4 -2968687
5   452287
6  2090185
7  -809209
8  -713183
9  1368654
10   283698
11 -1168561
12   583356
13  1519725
14  -353999
15 -1237901
16   443541
17   927798
18  -502810
19  -763802
20   205860
21  -163169
22  -407266
23   569208
24   187995
25 -1189689
26   -66359
27  1150477
28  -402462
29  -828437
30  1190080
31   499484
32 -1454391
33   428720
34  2009952
35  -969538
36 -1971972
37  1400564
38  1675393
39 -1612038
40 -1198833
41  1366763
42   376941
43 -1292242
44   143511
45   867726
46  -878074
47  -850455
48  1375810
49  1017889
50 -1428668
51  -876982
52  1597708
53   829422
54 -1266346
55  -266739
56  1077373
57  -104071
58  -407941
59   600810
60  -300591
61 -1047774
62   544306
63   642684
64 -1032198
65  -386365
66   879076
67  -224235
68  -574170
69   752114
70   236981
71 -1042179
72   135677
73  1281996
74   -22174
75  -910950
76   249296
77   710197
78  -362192
79  -494516
80   487156
81    80366
82  -885007
83   173398
84  1167302
85  -539971
86 -1471998
87   583319
88  1267981
89  -756677
90  -939383
91   715262
92   458450
93  -421107
94   289601
95   267838
96  -717785
97    -4301
98   997365
99   -61732
100  -763095
101   224578
102   426905
103  -261839
104   -39002
105    67527
106  -516269
107  -134841
108   639360
109    26936
110  -679130
111   -61956
112   497067
113    -1952
114  -327649
115   125857
116   276922
117  -205315
118   -15524
119   693493
120   132909
121  -881685
122   -38395
123   975339
124   -82230
125  -821417
126   213757
127   391620
128  -377602
129    -7762
130   270743
131  -590990
132  -416654
133   694271
134   371161
135  -607220
136  -281669
137   400467
138   259078
139   -77159
140  -134689
141  -141561
142    59137
143   428743
144   307992
145  -342308
146  -380964
147   324526
148   352174
149  -341922
150  -251127
151   232619
152   -77157
153  -228366
154   346289
155    83857
156  -733546
157  -165566
158   738605
159    59921
160  -604121
161   124266
162   441996
163  -192772
164   -48131
165   395493
166  -214497
167  -477980
168   464320
169   599286
170  -386838
171  -490012
172   225913
173   265074
174  -109145
175  -182335
176  -180326
177  -112869
178   211741
179   297718
180  -148964
181  -452555
182    -5748
183   473258
184   109206
185  -345307
186    -2920
187   235757
188   -13305
189   151029
190   203943
191  -470953
192  -335385
193   627297
194   310470
195  -618423
196  -156147
197   439115
198   -96894
199  -256566
200   221547
201   -76311
202  -461364
203   179742
204   592549
205  -116646
206  -531060
207    76982
208   434026
209    -7856
210  -186422
211    56153
212   -15636
213   -39033
214   334609
215   139086
216  -529092
217  -276397
218   460018
219   213218
220  -352413
221  -150327
222   115649
223   -15418
224    97506
225   152614
226  -324508
227  -368277
228   400188
229   517953
230  -284773
231  -379556
232   289165
233   240790
234  -174268
235    26161
236    87305
237  -306013
238   -39193
239   511231
240    56497
241  -595793
242  -161400
243   420795
244   101091
245  -300819
246   -63654
247   107683
248   -60127
249    99567
250   289499
251  -231991
252  -479256
253   290928
254   549815
255  -220606
256  -323984
257   229085
258   104402
259   -95103
260   194335
261   -84284
262  -512853
263   107003
264   594038
265  -119261
266  -542062
267    34239
268   303463
269   -44619
270   -89887
271    57639
272  -128787
273  -101970
274   396499
275   308280
276  -433696
277  -381085
278   405875
279   348014
280  -286210
281  -178950
282   156700
283   -33961
284   -20195
285   227815
286  -127229
287  -490345
288    54184
289   529693
290    13701
291  -444695
292   -27380
293   287730
294    19352
295   -31961
296    68010
297  -223621
298  -149967
299   462339
300   283988
301  -487426
302  -281860
303   360397
304   136337
305  -207097
306     6237
307   -18477
308  -183409
309   185738
310   351442
311  -254312
312  -493200
313   169940
314   484910
315   -70089
316  -312964
317    72237
318   137807
319   -35335
320   149547
321    62076
322  -415417
323  -152490
324   522126
325   205093
326  -457286
327  -207621
328   242598
329    89215
330   -75056
331   -21560
332  -129865
333  -131388
334   258891
335   343182
336  -209416
337  -417392
338   145490
339   383782
340   -53435
341  -183265
342    45124
343   -27413
344    16139
345   299729
346   -23634
347  -517605
348   -72037
349   477352
350    88850
351  -349251
352   -93175
353   136086
354    17065
355    34193
356    70212
357  -218032
358  -240829
359   316199
360   427354
361  -252828
362  -408039
363   204408
364   297275
365  -102336
366   -54971
367    15563
368  -179958
369    85748
370   400701
371   -94597
372  -500753
373   -21192
374   366738
375    53367
376  -208026
377   -90769
378     3071
379    50180
380   182493
381    49198
382  -317888
383  -194289
384   360265
385   319539
386  -232279
387  -246526
388   130461
389   116521
390     4353
391    55564
392  -126658
393  -252839
394   157981
395   393683
396   -92924
397  -440649
398   -40005
399   298477
400    48527
401  -152646
402   -32755
403   -49605
404   -19792
405   285373
406   143643
407  -416172
408  -230385
409   405830
410   245241
411  -230245
412  -108785
413    63323
414    -3231
415   125155
416   127753
417  -261350
418  -285859
419   226402
420   354754
421  -118982
422  -328978
423   -12731
424   166882
425    25213
426    -5476
427   -39164
428  -215930
429     4856
430   421530
431    90852
432  -441603
433  -129543
434   319284
435   111162
436   -96727
437   -22682
438   -82413
439   -40408
440   247346
441   155264
442  -295986
443  -281660
444   206505
445   319912
446   -73290
447  -246046
448   -17415
449    79302
450    41568
451    96127
452   -76078
453  -321135
454    31852
455   433547
456    43933
457  -382767
458   -81958
459   211286
460    61964
461     -866
462    14553
463  -167104
464   -79655
465   325410
466   211909
467  -348471
468  -293901
469   249831
470   242800
471  -117438
472   -85901
473    -6854
474  -100856
475   107397
476   262925
477  -176451
478  -394096
479   112122
480   392009
481     8818
482  -254981
483   -76564
484    82534
485    64015
486    71047
487    -2672
488  -222840
489  -125501
490   341444
491   266013
492  -349874
493  -301976
494   250635
495   168753
496  -115525
497    35488
498   -32169
499  -212411
500   194095
501   362034
502  -244783
503  -415368
504   160585
505   318757
506   -33513
507  -135184
508   -41200
509   -43219
510    54238
511   188401
512   -10426
513  -329190
514  -113564
515   376482
516   223160
517  -300862
518  -213142
519   159308
520    88112
521   -14875
522    84117
523  -113223
524  -244103
525   213719
526   395424
527  -198586
528  -431133
529    99743
530   295552
531   -43775
532   -91805
533    13759
534  -136457
535    -9615
536   337720
537    31326
538  -443931
539   -78700
540   404529
541   132586
542  -198179
543   -90870
544     4720
545    22925
546   142549
547    63831
548  -229203
549  -207206
550   207964
551   328876
552  -133627
553  -381534
554    28566
555   247628
556   -27603
557   -41667
558    50055
559  -196063
560   -38532
561   427762
562    64754
563  -496064
564   -70455
565   388351
566    60530
567  -137479
568    12339
569   -88710
570   -76298
571   234015
572   129404
573  -313378
574  -237871
575   240513
576   294209
577  -100838
578  -245779
579   -23803
580    95282
581    67918
582    81987
583   -73775
584  -251767
585    57639
586   404632
587    37462
588  -395678
589  -101032
590   261416
591    88347
592   -74626
593   -13045
594  -107218
595   -93326
596   251008
597   187731
598  -345528
599  -280747
600   291312
601   254919
602  -146997
603  -105147
604    10664
605   -55065
606   115960
607   199876
608  -166768
609  -286722
610   132187
611   313610
612     5247
613  -235126
614  -124201
615    83773
616   113934
617    33865
618   -41843
619  -165406
620   -93265
621   272477
622   229465
623  -313157
624  -293682
625   241084
626   226445
627   -88081
628   -33523
629   -41858
630  -130342
631   173248
632   266380
633  -230375
634  -342376
635   168039
636   318191
637   -45280
638  -198033
639   -56038
640    15856
641    54668
642   115559
643   -37147
644  -245691
645   -27975
646   323519
647   122265
648  -272737
649  -143833
650   148985
651    96546
652    14761
653    29425
654  -110829
655  -130288
656   182250
657   229076
658  -195680
659  -321941
660    90358
661   257739
662   -14092
663  -111350
664   -28611
665   -80821
666    34996
667   254514
668   -18958
669  -360566
670    -7460
671   378360
672    91428
673  -225245
674  -107528
675    35624
676    73917
677   106038
678   -20290
679  -204364
680   -87901
681   224833
682   203541
683  -193937
684  -289732
685    94935
686   237493
687   -19013
688   -75976
689    -5576
690   -89472
691    50269
692   262465
693   -61904
694  -343859
695    30262
696   299110
697    22722
698  -137979
699   -39043
700   -42911
701    -1424
702   165873
703    47498
704  -253176
705  -140339
706   259189
707   221925
708  -177440
709  -225059
710    48063
711   115871
712    60270
713    48282
714  -118061
715  -186747
716   151776
717   301645
718  -104924
719  -334266
720     -321
721   254469
722    85802
723   -95960
724   -86195
725   -60421
726    36517
727   191064
728    35636
729  -289629
730  -129657
731   287326
732   173038
733  -189169
734  -137301
735    21847
736     6825
737    91383
738    99040
739  -166155
740  -180325
741   185385
742   267310
743   -78360
744  -243027
745   -23732
746   158383
747    93626
748     4349
749   -58000
750  -154627
751   -14086
752   272065
753    68643
754  -369003
755  -173307
756   271491
757   147715
758  -113915
759   -76030
760   -72112
761   -21842
762   222224
763   136950
764  -250552
765  -187999
766   238039
767   261756
768   -80510
769  -205727
770   -47895
771    79781
772    93469
773    47309
774  -109156
775  -209244
776    36319
777   276260
778    21587
779  -292787
780  -108054
781   178021
782   128805
783     -955
784   -36323
785  -101749
786   -42424
787   200577
788   173032
789  -211460
790  -265997
791   158857
792   277573
793   -68939
794  -185209
795   -47698
796   -37176
797    74388
798   212418
799  -108102
800  -342306
801    95835
802   380591
803     -839
804  -249420
805   -61619
806    79438
807   112252
808   120098
809   -58385
810  -221643
811   -34370
812   236932
813   113923
814  -248071
815  -250184
816   115024
817   216138
818   -18147
819   -96860
820   -55290
821   -61673
822   114718
823   242236
824   -76655
825  -291940
826    66827
827   322955
828    49183
829  -180555
830   -96054
831   -20577
832    41035
833   134914
834   -13405
835  -283695
836  -119462
837   275090
838   168793
839  -238788
840  -207473
841    91411
842   151238
843    96371
844    26655
845  -144192
846  -103826
847   221822
848   252973
849  -134834
850  -288267
851    24584
852   251860
853    69522
854  -158066
855  -134834
856   -46709
857    26702
858   154900
859    28375
860  -294340
861  -127359
862   314196
863   168650
864  -210743
865  -116876
866    62239
867    48126
868   146103
869   107635
870  -201809
871  -161962
872   224562
873   219000
874  -131664
875  -234054
876   -32099
877   148159
878   126981
879   -39718
880  -160980
881  -123336
882    68235
883   212107
884    15950
885  -284519
886  -122279
887   264934
888   198615
889  -134431
890  -160076
891   -15882
892    50108
893   141521
894    96159
895  -200542
896  -206575
897   217876
898   293741
899  -137126
900  -252374
901    36753
902   113282
903    54101
904    83838
905  -102955
906  -250326
907    86601
908   296916
909   -70463
910  -295064
911   -46713
912   138359
913   105217
914    28235
915  -119237
916  -157910
917    63360
918   222984
919    70227
920  -177877
921  -163793
922   151128
923   275146
924   -27582
925  -223967
926   -57294
927    74790
928   101743
929    98913
930  -127681
931  -267903
932    76765
933   303811
934   -39023
935  -282750
936   -66020
937   122651
938   118383
939    65477
940   -80243
941  -177750
942    25414
943   258241
944    94697
945  -224400
946  -161303
947   151437
948   199046
949   -10500
950  -130680
951  -115092
952   -22298
953   144145
954   141571
955  -149106
956  -255086
957    68171
958   277068
959    24098
960  -215927
961  -101723
962    74151
963   109046
964   111106
965   -27061
966  -234015
967   -44538
968   304197
969   106312
970  -277758
971  -147740
972   129793
973   112283
974    54885
975   -28994
976  -194646
977   -64510
978   249463
979   150990
980  -182648
981  -187507
982    69323
983   207317
984    78739
985  -148461
986  -164407
987    10799
988   121197
989   107465
990   -45789
991  -233003
992   -70212
993   267287
994   136419
995  -226823
996  -157303
997    88035
998   103729
999    94890
1000    35831
1001  -184024
1002  -125400
1003   236526
1004   219039
1005  -177968
1006  -236022
1007    71930
1008   174997
1009    43484
1010   -52734
1011  -142103
1012  -134645
1013   117459
1014   225763
1015   -91930
1016  -283542
1017     5945
1018   242990
1019    89726
1020  -104269
1021  -126202
1022   -35853
1023   120160
1024   176243
1025    -1617
1026  -195428
1027   -94982
1028   191259
1029   196863
1030  -123785
1031  -240179
1032     1922
1033   144726
1034    68508
1035   -17297
1036  -138070
1037  -168532
1038   107362
1039   254833
1040   -63613
1041  -271633
1042   -12163
1043   212155
1044   119740
1045   -45353
1046  -118866
1047   -78971
1048    78021
1049   192039
1050    46198
1051  -216344
1052  -154459
1053   185180
1054   208220
1055  -119410
1056  -207800
1057   -17642
1058    70531
1059   101405
1060    81568
1061  -154138
1062  -217763
1063   137203
1064   273862
1065   -67784
1066  -241011
1067   -17214
1068   158834
1069   120331
1070    22798
1071  -107773
1072  -150377
1073    51576
1074   230464
1075    30877
1076  -250227
1077  -127129
1078   166031
1079   149458
1080   -55325
1081  -138931
1082  -102788
1083    23609
1084   177304
1085    91862
1086  -169741
1087  -174795
1088   116569
1089   243066
1090    10020
1091  -208078
1092   -90934
1093   122505
1094   137168
1095    38396
1096   -86460
1097  -180534
1098   -12209
1099   248090
1100    75408
1101  -271637
1102  -144906
1103   161303
1104   132254
1105    -9213
1106   -71243
1107  -137060
1108   -24712
1109   217203
1110   134419
1111  -185261
1112  -188926
1113   115664
1114   220103
1115    10625
1116  -160136
1117  -109201
1118    32805
1119   134426
1120   110582
1121  -101631
1122  -229664
1123    17107
1124   253960
1125    50667
1126  -210575
1127  -123345
1128    76187
1129   134495
1130    76473
1131   -74623
1132  -175462
1133   -26992
1134   202953
1135   137817
1136  -146235
1137  -199605
1138    62581
1139   210772
1140    53551
1141  -122132
1142  -128722
1143   -29546
1144   134667
1145   167640
1146   -84305
1147  -241531
1148     7930
1149   237749
1150    81722
1151  -158936
1152  -147130
1153    17343
1154   127380
1155   109091
1156   -43151
1157  -191400
1158   -80921
1159   197838
1160   168232
1161  -159606
1162  -207373
1163    69424
1164   162657
1165    54920
1166   -16879
1167  -131798
1168  -120067
1169   165414
1170   223594
1171  -117012
1172  -234298
1173    31570
1174   180245
1175    74760
1176   -69616
1177  -152484
1178   -78794
1179   122090
1180   164506
1181   -47032
1182  -206637
1183   -75164
1184   174439
1185   161193
1186   -95440
1187  -182157
1188   -13907
1189   129644
1190   126008
1191     1910
1192  -158913
1193  -120752
1194   135777
1195   210694
1196   -53599
1197  -225628
1198   -36481
1199   171332
1200   111240
1201   -52736
1202  -130370
1203  -103711
1204    62797
1205   200190
1206     9908
1207  -252200
1208   -94444
1209   197728
1210   125371
1211   -85281
1212  -119352
1213   -63395
1214    64026
1215   185965
1216    51660
1217  -189875
1218  -119241
1219   151161
1220   186076
1221   -36244
1222  -175919
1223   -64172
1224   111600
1225   133252
1226    13336
1227  -135782
1228  -161006
1229    55312
1230   220314
1231     3781
1232  -235566
1233   -88442
1234   138963
1235   120313
1236    -3821
1237  -110429
1238  -131476
1239    49469
1240   214436
1241    65905
1242  -174444
1243  -122197
1244   120222
1245   187916
1246     2144
1247  -165928
1248   -91393
1249    74073
1250   129328
1251    50863
1252  -120092
1253  -183894
1254    32890
1255   211326
1256    22439
1257  -212678
1258  -108320
1259   104332
1260   128940
1261    28951
1262   -88071
1263  -137856
1264    13872
1265   208724
1266   100436
1267  -176141
1268  -148252
1269   122172
1270   168808
1271    -3337
1272  -101215
1273  -106825
1274   -16616
1275   165249
1276   125201
1277  -159960
1278  -198661
1279    72296
1280   181880
1281    15083
1282  -136819
1283  -125483
1284    24537
1285   152994
1286    82607
1287  -105806
1288  -157116
1289     3384
1290   189888
1291   116340
1292  -146315
1293  -157504
1294    90952
1295   169324
1296    36616
1297   -77380
1298  -125461
1299   -39587
1300   162664
1301   138434
1302  -142226
1303  -202616
1304    44753
1305   170869
1306    38079
1307  -122982
1308  -130991
1309     -564
1310   132600
1311   118358
1312   -62293
1313  -188906
1314   -26027
1315   217117
1316   120622
1317  -153271
1318  -142354
1319    60678
1320   132110
1321    83244
1322   -34168
1323  -174270
1324   -79548
1325   184139
1326   150779
1327  -144778
1328  -195961
1329    30559
1330   149813
1331    65001
1332   -66702
1333  -144355
1334   -69318
1335   143552
1336   177722
1337   -80017
1338  -207626
1339     -502
1340   182051
1341    96940
1342   -78593
1343  -144184
1344   -35684
1345   140201
1346   142667
1347   -57230
1348  -175440
1349   -61432
1350   139690
1351   161384
1352   -71129
1353  -216976
1354   -10635
1355   183251
1356    78286
1357   -62435
1358  -108657
1359  -100915
1360    87721
1361   217115
1362   -43538
1363  -254523
1364   -21306
1365   189679
1366    76851
1367   -55970
1368  -109810
1369   -95542
1370    95041
1371   207104
1372   -13536
1373  -210124
1374   -69375
1375   157908
1376   148888
1377   -49605
1378  -166682
1379   -63721
1380   113596
1381   135687
1382    -9716
1383  -162068
1384  -128166
1385    99342
1386   198048
1387   -24551
1388  -208290
1389   -60465
1390   145836
1391   122801
1392   -22353
1393  -120412
1394  -102850
1395    63370
1396   198862
1397    39232
1398  -202382
1399  -110645
1400   150085
1401   147398
1402   -38490
1403  -132733
1404   -91330
1405    53351
1406   172337
1407    45259
1408  -181699
1409  -139184
1410    99635
1411   172759
1412     8417
1413  -163319
1414  -108344
1415   103954
1416   160466
1417    12573
1418  -115422
1419  -123503
1420    19797
1421   201512
1422    86066
1423  -204467
1424  -141931
1425   140934
1426   141064
1427   -17273
1428   -79357
1429  -122289
1430   -21843
1431   202415
1432   108175
1433  -196424
1434  -155187
1435   106346
1436   150282
1437    19333
1438  -103927
1439  -132497
1440    21228
1441   178109
1442    75380
1443  -137031
1444  -145313
1445    34139
1446   167981
1447    82294
1448  -130527
1449  -151865
1450    57284
1451   163853
1452    46467
1453  -100493
1454  -133429
1455   -20789
1456   155973
1457   132235
1458  -128037
1459  -204172
1460    52454
1461   188505
1462    29263
1463  -105497
1464  -101705
1465   -27394
1466   134912
1467   162981
1468   -94877
1469  -220710
1470    28900
1471   196856
1472    51952
1473  -103906
1474  -116384
1475   -21591
1476   133319
1477   125348
1478   -88890
1479  -178669
1480   -18528
1481   149515
1482   119889
1483   -77223
1484  -176437
1485    -7262
1486   166899
1487    84976
1488   -78426
1489  -126872
1490   -52831
1491   122854
1492   175008
1493   -65013
1494  -211432
1495    -3675
1496   174390
1497    77563
1498   -73177
1499  -125113
1500   -56903
1501   110614
1502   158258
1503   -45500
1504  -199977
1505   -54939
1506   157291
1507   126205
1508   -74011
1509  -157709
1510   -33426
1511   122439
1512   126518
1513   -21507
1514  -158142
1515   -86187
1516   134416
1517   176211
1518   -45507
1519  -190311
1520   -44100
1521   145967
1522   112297
1523   -50968
1524  -133296
1525   -78457
1526    77075
1527   164784
1528     3117
1529  -205028
1530   -94356
1531   156067
1532   132264
1533   -58241
1534  -114857
1535   -57692
1536    63931
1537   168779
1538    36510
1539  -186794
1540  -109675
1541   138647
1542   160768
1543   -25606
1544  -150272
1545   -86195
1546    85211
1547   147101
1548    -3459
1549  -165608
1550  -115112
1551    81161
1552   175223
1553    17228
1554  -181269
1555  -103181
1556   123999
1557   152009
1558    -6288
1559  -118495
1560   -90683
1561    61728
1562   177107
1563    51963
1564  -167528
1565  -142650
1566    91742
1567   169018
1568    -6296
1569  -157588
1570   -95545
1571    61212
1572   131062
1573    51246
1574  -122004
1575  -160118
1576    54732
1577   210360
1578    39119
1579  -163075
1580   -92471
1581    80836
1582   134210
1583    47217
1584  -107750
1585  -151093
1586    26572
1587   183347
1588    62586
1589  -157805
1590  -148086
1591    61751
1592   164756
1593    37155
1594  -123087
1595  -117346
1596    31542
1597   160571
1598    99005
1599  -119564
1600  -175401
1601    48189
1602   195777
1603    49085
1604  -140501
1605  -125010
1606    30871
1607   133219
1608    68995
1609  -104050
1610  -164965
1611    -1885
1612   177646
1613   102609
1614  -128107
1615  -156856
1616    50022
1617   163362
1618    62424
1619   -73835
1620  -121260
1621   -22671
1622   157757
1623   135354
1624  -111515
1625  -190982
1626    11597
1627   156737
1628    64532
1629   -99681
1630  -143422
1631   -22024
1632   135169
1633   115593
1634   -75711
1635  -176479
1636   -20937
1637   183575
1638   127590
1639  -100171
1640  -146830
1641    14466
1642   134853
1643    96791
1644   -53536
1645  -168724
1646   -57489
1647   156264
1648   133095
1649  -100123
1650  -179398
1651   -18962
1652   136693
1653   101039
1654   -61301
1655  -147587
1656   -37688
1657   134047
1658   145088
1659   -39989
1660  -178640
1661   -51600
1662   158519
1663   126864
1664   -72416
1665  -147261
1666   -39644
1667   105251
1668   129115
1669   -27615
1670  -175967
1671   -79787
1672   137370
1673   151306
1674   -49552
1675  -163929
1676   -42659
1677   128395
1678   122520
1679   -28933
1680  -141065
1681   -85228
1682   102032
1683   171587
1684   -23832
1685  -196133
1686   -66545
1687   137360
1688   119573
1689   -36037
1690  -133894
1691   -83002
1692    91481
1693   170483
1694     -564
1695  -178649
1696   -84791
1697   129297
1698   156714
1699   -23451
1700  -153039
1701   -73131
1702    91254
1703   132574
1704     3215
1705  -152188
1706  -120199
1707    89831
1708   175264
1709    -5702
1710  -170451
1711   -85780
1712    97548
1713   141962
1714    16181
1715  -128912
1716  -101797
1717    79123
1718   170841
1719    30831
1720  -158011
1721  -126429
1722    89120
1723   160168
1724    -7238
1725  -145368
1726   -93470
1727    50139
1728   142551
1729    52930
1730  -148314
1731  -147724
1732    90623
1733   186246
1734    13759
1735  -133718
1736   -88541
1737    58131
1738   149793
1739    54829
1740  -135246
1741  -144320
1742    53856
1743   171172
1744    40713
1745  -156307
1746  -139354
1747    61054
1748   155794
1749    30238
1750  -120893
1751  -115241
1752    34090
1753   164940
1754    87621
1755  -124334
1756  -150421
1757    59003
1758   178932
1759    45812
1760  -123169
1761  -116133
1762    25801
1763   132109
1764    74400
1765  -108017
1766  -174155
1767    11250
1768   179231
1769    66813
1770  -135336
1771  -125053
1772    35715
1773   138795
1774    87237
1775   -79764
1776  -153171
1777    12025
1778   181242
1779    92033
1780  -114415
1781  -149611
1782    11868
1783   153396
1784    78776
1785  -111181
1786  -148779
1787     -144
1788   132021
1789    93880
1790   -82017
1791  -178043
1792    -9077
1793   187670
1794    97864
1795  -110207
1796  -122501
1797     9065
1798   122727
1799   112424
1800   -56389
1801  -176335
1802   -28602
1803   171270
1804   107435
1805  -100655
1806  -154694
1807   -16092
1808   123265
1809    97580
1810   -62461
1811  -153029
1812   -39928
1813   139087
1814   134892
1815   -64611
1816  -171607
1817   -25703
1818   152352
1819   110097
1820   -63608
1821  -138902
1822   -35345
1823   116923
1824   126920
1825   -42596
1826  -175125
1827   -62888
1828   146327
1829   134688
1830   -73139
1831  -159269
1832   -28169
1833   114128
1834   114805
1835   -22491
1836  -154598
1837   -78907
1838   139366
1839   156889
1840   -55928
1841  -164964
1842   -42009
1843   115922
1844   123947
1845   -25534
1846  -150667
1847   -73905
1848   108729
1849   142484
1850   -20411
1851  -164347
1852   -87187
1853   120157
1854   150916
1855   -38546
1856  -148992
1857   -53306
1858    87799
1859   128189
1860    17297
1861  -150078
1862  -110729
1863   114758
1864   164746
1865   -30363
1866  -155316
1867   -67738
1868    85856
1869   130137
1870    11650
1871  -142312
1872  -107611
1873    89552
1874   164199
1875     2796
1876  -161855
1877   -94401
1878    98609
1879   144882
1880     4272
1881  -130334
1882   -97758
1883    68667
1884   159501
1885    28899
1886  -156461
1887  -120159
1888    90230
1889   164015
1890     8082
1891  -145049
1892   -97233
1893    66800
1894   137659
1895    34788
1896  -125051
1897  -133146
1898    58622
1899   184096
1900    36197
1901  -156493
1902  -106818
1903    72188
1904   135864
1905    38103
1906  -112362
1907  -131065
1908    41215
1909   171086
1910    52124
1911  -143391
1912  -134666
1913    53476
1914   158771
1915    41884
1916  -127423
1917  -120414
1918    40587
1919   149841
1920    72828
1921  -116892
1922  -154477
1923    44813
1924   184174
1925    52164
1926  -131675
1927  -119763
1928    33631
1929   142697
1930    75813
1931  -109737
1932  -159333
1933    22206
1934   172336
1935    72562
1936  -124535
1937  -146349
1938    26981
1939   157545
1940    72983
1941  -103173
1942  -140009
1943     5733
1944   152982
1945   102231
1946  -102593
1947  -168382
1948    14724
1949   171283
1950    82034
1951  -104888
1952  -140003
1953      144
1954   138715
1955   100827
1956   -83987
1957  -169381
1958   -13698
1959   168479
1960   108057
1961  -107857
1962  -157202
1963     4253
1964   138117
1965    94070
1966   -64871
1967  -158456
1968   -34652
1969   160429
1970   129091
1971   -93458
1972  -168762
1973    -8271
1974   148463
1975   110661
1976   -64335
1977  -155589
1978   -33720
1979   141726
1980   126538
1981   -67171
1982  -176186
1983   -45114
1984   150499
1985   125845
1986   -76358
1987  -163203
1988   -37067
1989   121665
1990   124597
1991   -41218
1992  -169706
1993   -62645
1994   146577
1995   147581
1996   -52441
1997  -162289
1998   -43480
1999   129654
2000   132493
2001   -33245
2002  -151117
2003   -68826
2004   113003
2005   151893
2006   -30899
2007  -184768
2008   -75231
2009   125566
2010   129727
2011   -38531
2012  -147542
2013   -77766
2014    95563
2015   156900
2016    -5152
2017  -169964
2018   -83326
2019   126684
2020   158105
2021   -18112
2022  -154446
2023   -78688
2024   100843
2025   146119
2026     2103
2027  -150569
2028  -111076
2029    93468
2030   171794
2031    -7698
2032  -176647
2033   -91779
2034    96003
2035   138285
2036    10785
2037  -136169
2038  -114404
2039    76485
2040   172473
2041    16864
2042  -156392
2043  -102050
2044    84096
2045   156941
2046    24941
2047  -135723
2048  -110519
2049    64886
2050   156026
2051    35231
2052  -135010
2053  -123850
2054    62588
2055   167476
2056    37370
2057  -145015
2058  -119979
2059    60323
2060   145421
2061    38928
2062  -119492
2063  -130323
2064    36397
2065   169769
2066    61397
2067  -147793
2068  -136399
2069    67564
2070   153786
2071    37810
2072  -100394
2073  -122734
2074    15773
2075   167595
2076    83417
2077  -137694
2078  -144444
2079    57159
2080   151787
2081    49607
2082   -98511
2083  -135156
2084     7965
2085   154690
2086    74009
2087  -117084
2088  -140444
2089    17353
2090   147677
2091    82029
2092  -104617
2093  -148500
2094    22126
2095   150198
2096    69329
2097   -85390
2098  -125364
2099    -8096
2100   143861
2101   107936
2102   -97440
2103  -155815
2104    17294
2105   147752
2106    74139
2107   -81429
2108  -133117
2109   -19889
2110   130216
2111   105430
2112   -84865
2113  -164687
2114    -8158
2115   147644
2116    87841
2117   -85371
2118  -137940
2119   -16188
2120   126565
2121   109010
2122   -57416
2123  -149813
2124   -24278
2125   148156
2126   116785
2127   -72760
2128  -150706
2129   -13980
2130   132749
2131    97413
2132   -54635
2133  -136362
2134   -50050
2135   113648
2136   124400
2137   -62946
2138  -171117
2139   -33297
2140   129561
2141    99279
2142   -49192
2143  -131533
2144   -50395
2145   113256
2146   131359
2147   -39361
2148  -143360
2149   -39383
2150   119433
2151   126376
2152   -31185
2153  -151650
2154   -53679
2155   117778
2156   110223
2157   -39147
2158  -131966
2159   -71456
2160    88734
2161   141298
2162   -30092
2163  -174290
2164   -55459
2165   120390
2166   108206
2167   -24444
2168  -116770
2169   -74989
2170    88249
2171   155841
2172    -8916
2173  -161113
2174   -65942
2175   116206
2176   124842
2177   -20431
2178  -128770
2179   -77557
2180    77478
2181   134470
2182      694
2183  -144407
2184   -91676
2185    90053
2186   141357
2187    -7205
2188  -140839
2189   -79838
2190    84718
2191   130627
2192     5440
2193  -122264
2194   -90434
2195    65441
2196   144075
2197    16416
2198  -141393
2199   -94894
2200    83896
2201   138532
2202     9721
2203  -118907
2204   -93898
2205    59881
2206   142695
2207    28808
2208  -129874
2209  -104633
2210    65388
2211   143412
2212    26303
2213  -133464
2214  -109246
2215    63392
2216   133566
2217    23666
2218  -109620
2219  -112076
2220    35751
2221   157027
2222    47544
2223  -144210
2224  -108844
2225    75066
2226   126955
2227    33100
2228   -81467
2229  -118313
2230    18467
2231   162372
2232    57338
2233  -136946
2234  -111119
2235    51531
2236   122798
2237    48986
2238   -91219
2239  -132917
2240    21464
2241   148007
2242    48042
2243  -108906
2244  -108637
2245    18195
2246   130950
2247    81794
2248   -98233
2249  -138366
2250    36381
2251   143897
2252    48096
2253   -85200
2254  -110384
2255    -5063
2256   132351
2257    95434
2258  -104977
2259  -147401
2260    29308
2261   133151
2262    53783
2263   -73532
2264  -121864
2265   -20185
2266   136999
2267   101840
2268   -98028
2269  -142115
2270    19105
2271   128715
2272    73674
2273   -62692
2274  -133456
2275   -19245
2276   137712
2277    91361
2278   -79164
2279  -126071
2280   -14677
2281   115703
2282   103294
2283   -67063
2284  -152295
2285    -6038
2286   132748
2287    72405
2288   -55749
2289  -115038
2290   -46224
2291   113386
2292   126306
2293   -70945
2294  -152237
2295     -474
2296   119102
2297    81042
2298   -32253
2299  -125334
2300   -58924
2301   122869
2302   121994
2303   -70320
2304  -136316
2305   -19764
2306    96271
2307   105065
2308   -24454
2309  -151395
2310   -55062
2311   128231
2312   108155
2313   -50819
2314  -116432
2315   -49296
2316    87698
2317   136986
2318   -24220
2319  -165523
2320   -43383
2321   125634
2322    90595
2323   -31057
2324  -102936
2325   -78316
2326    76318
2327   152631
2328   -23762
2329  -168581
2330   -42415
2331   113108
2332    89510
2333   -12844
2334  -104889
2335   -91555
2336    79576
2337   151229
2338   -23543
2339  -146613
2340   -47330
2341    84304
2342   109284
2343    13486
2344  -125422
2345   -94792
2346    97493
2347   136860
2348   -22259
2349  -117137
2350   -64749
2351    52161
2352   133875
2353    26636
2354  -151754
2355   -93372
2356   101455
2357   116517
2358   -11608
2359  -101814
2360   -91911
2361    39750
2362   151254
2363    29333
2364  -148743
2365   -87159
2366    88129
2367   120877
2368    19596
2369  -100352
2370  -102704
2371    55394
2372   152095
2373    25870
2374  -122126
2375   -92487
2376    49046
2377   123871
2378    36263
2379  -123432
2380  -120423
2381    55921
2382   130405
2383    16567
2384  -101389
2385   -99333
2386    23135
2387   140102
2388    60957
2389  -121204
2390  -108333
2391    67490
2392   131988
2393    36869
2394   -78012
2395  -108453
2396    11584
2397   147344
2398    62320
2399  -126112
2400  -115727
2401    40355
2402   113950
2403    47601
2404   -86796
2405  -136418
2406    11324
2407   147997
2408    54622
2409  -106272
2410  -104345
2411    17176
2412   122714
2413    89057
2414   -84486
2415  -142221
2416    29948
2417   146482
2418    49542
2419   -78449
2420  -104307
2421   -16445
2422   121555
2423    99951
2424   -94877
2425  -147376
2426    23318
2427   127505
2428    53218
2429   -61595
2430  -115319
2431   -24707
2432   128762
2433    98011
2434   -85330
2435  -131844
2436     4668
2437   113918
2438    77601
2439   -56409
2440  -132345
2441   -23249
2442   128954
2443    90888
2444   -69401
2445  -122474
2446   -19236
2447   112265
2448   105574
2449   -51963
2450  -138102
2451   -14788
2452   125994
2453    91098
2454   -51774
2455  -124194
2456   -43237
2457   103867
2458   110891
2459   -57428
2460  -150047
2461   -30665
2462   110406
2463    90700
2464   -40948
2465  -128103
2466   -47626
2467   111042
2468   120181
2469   -35679
2470  -124330
2471   -34600
2472   104978
2473   117116
2474   -24333
2475  -136099
2476   -48683
2477   107007
2478    98515
2479   -34736
2480  -118842
2481   -69816
2482    75467
2483   125334
2484   -28181
2485  -150964
2486   -48538
2487   102834
2488    96506
2489   -11132
2490  -105138
2491   -76409
2492    84098
2493   145979
2494   -13383
2495  -137603
2496   -48759
2497    88015
2498   109022
2499     3726
2500  -122244
2501   -89403
2502    81581
2503   131026
2504   -15524
2505  -127898
2506   -70684
2507    64100
2508   124639
2509    15557
2510  -132244
2511   -88736
2512    86113
2513   123172
2514     -436
2515  -107413
2516   -81217
2517    51931
2518   136759
2519    26094
2520  -131911
2521   -88501
2522    81235
2523   119897
2524    11401
2525   -98332
2526   -91316
2527    45264
2528   140037
2529    32077
2530  -125008
2531   -94310
2532    60040
2533   117290
2534    21404
2535  -107405
2536  -106063
2537    40398
2538   130984
2539    28813
2540  -112010
2541  -101046
2542    38893
2543   132920
2544    51518
2545  -107668
2546  -105395
2547    56755
2548   136265
2549    40505
2550   -90629
2551  -105675
2552    20859
2553   135736
2554    57624
2555  -117780
2556  -120238
2557    36006
2558   118593
2559    42227
2560   -92705
2561  -122705
2562    12369
2563   135716
2564    63350
2565   -95862
2566  -107482
2567    25216
2568   129246
2569    74091
2570   -81339
2571  -123938
2572    21790
2573   133772
2574    58978
2575   -82787
2576  -113435
2577    -4059
2578   118795
2579    79427
2580   -90530
2581  -138565
2582    11133
2583   126082
2584    59320
2585   -71321
2586  -113288
2587   -14444
2588   123409
2589    99993
2590   -74573
2591  -134145
2592     7678
2593   127522
2594    74021
2595   -61729
2596  -121410
2597   -27538
2598   119045
2599    99420
2600   -72367
2601  -136822
2602   -12098
2603   114554
2604    88570
2605   -52351
2606  -130411
2607   -26433
2608   123348
2609    98610
2610   -57714
2611  -123136
2612   -26491
2613   103631
2614   104980
2615   -42666
2616  -140944
2617   -35207
2618   114843
2619    92458
2620   -50213
2621  -121326
2622   -41069
2623    94080
2624   113687
2625   -30084
2626  -135971
2627   -42083
2628   110518
2629   104123
2630   -35123
2631  -120829
2632   -48000
2633    93313
2634   113022
2635   -25928
2636  -132942
2637   -58072
2638    93288
2639   110296
2640   -26736
2641  -131414
2642   -60304
2643    91182
2644   115879
2645   -18424
2646  -122804
2647   -62706
2648    83948
2649   123701
2650    -6211
2651  -129759
2652   -66132
2653    92045
2654   118012
2655   -11720
2656  -116150
2657   -70983
2658    68098
2659   124063
2660     2531
2661  -131272
2662   -77274
2663    79063
2664   112278
2665    -3058
2666  -113127
2667   -80716
2668    65703
2669   127711
2670     9158
2671  -118664
2672   -72745
2673    68243
2674   116685
2675    18601
2676  -110217
2677   -88975
2678    66464
2679   127088
2680     7350
2681  -109527
2682   -80072
2683    45910
2684   117689
2685    32130
2686  -115559
2687  -103022
2688    62050
2689   125639
2690    11828
2691  -100807
2692   -85498
2693    35399
2694   126118
2695    46662
2696  -110487
2697  -103332
2698    56370
2699   125019
2700    25850
2701   -92893
2702   -95893
2703    27172
2704   126821
2705    46575
2706  -107245
2707  -102081
2708    39135
2709   112882
2710    41305
2711   -87573
2712  -109477
2713    24930
2714   129114
2715    42957
2716   -96502
2717   -92417
2718    26734
2719   110798
2720    62771
2721   -80068
2722  -118244
2723    26720
2724   129711
2725    41342
2726   -87482
2727   -93700
2728     8477
2729   107256
2730    70508
2731   -82647
2732  -122937
2733    18038
2734   120083
2735    51642
2736   -72730
2737  -106056
2738    -1409
2739   121689
2740    75501
2741   -79638
2742  -113534
2743     7610
2744   108079
2745    72765
2746   -60798
2747  -124569
2748    -6179
2749   127447
2750    68823
2751   -77255
2752  -103484
2753    -7558
2754    96438
2755    87145
2756   -57089
2757  -133631
2758    -5593
2759   123233
2760    65823
2761   -62167
2762   -98862
2763   -20852
2764    96446
2765    98317
2766   -55235
2767  -130033
2768    -6560
2769   107498
2770    71991
2771   -42201
2772  -111066
2773   -39792
2774   105635
2775    99257
2776   -62500
2777  -119599
2778   -14370
2779    88801
2780    87282
2781   -23070
2782  -129388
2783   -47213
2784   120361
2785    96792
2786   -58521
2787  -104843
2788   -27377
2789    74677
2790   109268
2791   -14227
2792  -141970
2793   -49184
2794   117094
2795    91313
2796   -43811
2797  -100453
2798   -50135
2799    72158
2800   120618
2801   -22108
2802  -141478
2803   -42081
2804    98135
2805    88787
2806   -16111
2807  -103809
2808   -68214
2809    85725
2810   127092
2811   -29101
2812  -123950
2813   -35504
2814    73714
2815    95972
2816     8596
2817  -116246
2818   -82064
2819    90990
2820   117553
2821   -31701
2822  -109451
2823   -52090
2824    52177
2825   112055
2826    21506
2827  -130300
2828   -83060
2829    93646
2830   112101
2831   -12621
2832   -95698
2833   -72749
2834    49923
2835   132560
2836    16371
2837  -131612
2838   -73262
2839    74939
2840   101193
2841    11640
2842   -96674
2843  -102143
2844    51990
2845   139802
2846     4176
2847  -120988
2848   -63088
2849    49653
2850   102138
2851    43638
2852   -99386
2853  -111988
2854    64326
2855   137622
2856     2338
2857  -100430
2858   -67874
2859    25500
2860   110829
2861    53091
2862  -113540
2863  -111452
2864    63142
2865   117771
2866    13803
2867   -81028
2868   -89559
2869    14041
2870   131140
2871    52574
2872  -115716
2873   -95180
2874    51942
2875   104505
2876    44352
2877   -68351
2878  -116584
2879    15786
2880   143837
2881    42987
2882  -109616
2883   -86700
2884    23491
2885    97290
2886    68132
2887   -75177
2888  -136235
2889    22494
2890   140155
2891    37153
2892   -87137
2893   -85175
2894     2133
2895   105736
2896    86357
2897   -80516
2898  -130469
2899    25718
2900   121885
2901    45210
2902   -62831
2903  -100933
2904   -15561
2905   119602
2906    84196
2907   -90850
2908  -114829
2909    18086
2910    98014
2911    63654
2912   -47513
2913  -122421
2914   -18137
2915   131786
2916    75311
2917   -84269
2918   -98668
2919    -2313
2920    86970
2921    89621
2922   -43270
2923  -137462
2924   -13339
2925   128636
2926    66788
2927   -64810
2928   -96522
2929   -27207
2930    90137
2931   105167
2932   -51285
2933  -137982
2934   -11669
2935   109124
2936    71172
2937   -38119
2938  -109999
2939   -47480
2940   106771
2941   108420
2942   -57776
2943  -118014
2944   -13730
2945    84066
2946    86876
2947   -17117
2948  -125714
2949   -53936
2950   113301
2951    98842
2952   -54822
2953  -104760
2954   -29808
2955    70917
2956   104803
2957   -13489
2958  -135963
2959   -47356
2960   108581
2961    89006
2962   -33084
2963   -97718
2964   -54225
2965    70675
2966   120385
2967   -18780
2968  -134673
2969   -42602
2970    88832
2971    89371
2972    -7672
2973  -106917
2974   -73658
2975    81539
2976   122064
2977   -26687
2978  -117524
2979   -45339
2980    63396
2981   102062
2982    17106
2983  -119629
2984   -84839
2985    90340
2986   118855
2987   -20795
2988  -102013
2989   -55938
2990    49075
2991   113622
2992    21282
2993  -125404
2994   -81268
2995    80540
2996   104551
2997    -2954
2998   -93490
2999   -80444
3000    47508
3001   129158
3002    13243
3003  -121680
3004   -66416
3005    63591
3006    98531
3007    24683
3008   -92142
3009   -98811
3010    54448
3011   134354
3012     7033
3013  -109510
3014   -67454
3015    37772
3016   103561
3017    44847
3018  -102235
3019  -110172
3020    58981
3021   125659
3022    11235
3023   -91833
3024   -79628
3025    21897
3026   116669
3027    51707
3028  -107258
3029  -103561
3030    49668
3031   113003
3032    31429
3033   -77857
3034  -102061
3035    18293
3036   131453
3037    46217
3038  -103987
3039   -89008
3040    33252
3041    99887
3042    53610
3043   -73730
3044  -119928
3045    19578
3046   133058
3047    38933
3048   -92543
3049   -84195
3050    12846
3051    98460
3052    70559
3053   -76135
3054  -121865
3055    23802
3056   123608
3057    43340
3058   -71250
3059   -92120
3060    -3707
3061   109400
3062    77548
3063   -81802
3064  -115907
3065    17112
3066   106129
3067    57266
3068   -55675
3069  -112977
3070   -16638
3071   121415
3072    75570
3073   -80295
3074  -104945
3075     4453
3076    91637
3077    78754
3078   -43074
3079  -125495
3080   -16473
3081   125391
3082    71967
3083   -68902
3084   -97182
3085   -15328
3086    87785
3087    91533
3088   -45372
3089  -130509
3090   -15939
3091   111631
3092    69412
3093   -49938
3094  -101726
3095   -33544
3096    95300
3097    98719
3098   -50064
3099  -120395
3100   -13440
3101    95002
3102    76351
3103   -29854
3104  -110585
3105   -44066
3106   100063
3107    98659
3108   -49307
3109  -110686
3110   -24223
3111    78755
3112    90330
3113   -18766
3114  -120467
3115   -49235
3116   100569
3117    97297
3118   -37204
3119  -105439
3120   -41245
3121    73285
3122   104272
3123   -14484
3124  -123327
3125   -51215
3126    90678
3127    96926
3128   -19273
3129  -105777
3130   -58103
3131    74046
3132   109436
3133   -15207
3134  -115842
3135   -51308
3136    74920
3137    98025
3138    -1400
3139  -108668
3140   -69055
3141    75768
3142   111334
3143   -13228
3144  -107205
3145   -54384
3146    62524
3147   105037
3148     9249
3149  -109422
3150   -73720
3151    72877
3152   107190
3153    -4462
3154  -100852
3155   -68575
3156    53574
3157   110746
3158    11929
3159  -110795
3160   -74477
3161    62087
3162   106433
3163    13093
3164   -96670
3165   -80921
3166    50300
3167   118231
3168    18359
3169  -102820
3170   -76683
3171    47801
3172   108574
3173    28773
3174   -96522
3175   -92010
3176    47197
3177   117948
3178    21239
3179   -97605
3180   -82036
3181    37616
3182   108119
3183    36585
3184   -92665
3185   -94849
3186    39331
3187   114918
3188    30752
3189   -89918
3190   -88362
3191    29723
3192   110654
3193    41242
3194   -87072
3195   -94658
3196    29614
3197   112222
3198    40929
3199   -85276
3200   -96252
3201    23879
3202   111575
3203    45742
3204   -81258
3205   -95717
3206    17245
3207   108168
3208    53058
3209   -78705
3210  -104176
3211    13092
3212   110091
3213    53313
3214   -74366
3215  -102741
3216     7124
3217   106928
3218    61891
3219   -70085
3220  -103497
3221     3666
3222   109676
3223    69783
3224   -64837
3225  -108119
3226     2381
3227   108845
3228    64362
3229   -63814
3230  -104403
3231    -8234
3232   100681
3233    73767
3234   -62268
3235  -114358
3236    -6652
3237   101937
3238    65139
3239   -55329
3240  -104696
3241   -15659
3242   101213
3243    80801
3244   -53050
3245  -108356
3246    -9991
3247    99351
3248    77627
3249   -44338
3250  -107751
3251   -21905
3252    98170
3253    80610
3254   -47244
3255  -109349
3256   -27680
3257    88277
3258    85458
3259   -39385
3260  -114643
3261   -30963
3262    93308
3263    85538
3264   -34804
3265  -105618
3266   -36241
3267    85345
3268    95037
3269   -27759
3270  -113325
3271   -36768
3272    86902
3273    91402
3274   -24674
3275  -107966
3276   -44615
3277    80864
3278    95811
3279   -22958
3280  -109286
3281   -44404
3282    78817
3283    97526
3284   -17347
3285  -110352
3286   -49804
3287    79118
3288    93501
3289   -19421
3290  -103450
3291   -53780
3292    68335
3293   100430
3294   -11472
3295  -111468
3296   -53794
3297    74782
3298    96387
3299    -4467
3300   -94664
3301   -58708
3302    66737
3303   110246
3304      154
3305  -105226
3306   -58078
3307    63548
3308    97257
3309     3281
3310  -101076
3311   -74765
3312    55643
3313   103076
3314     -336
3315  -102083
3316   -69185
3317    49352
3318   104789
3319    17157
3320   -99265
3321   -72391
3322    60286
3323   107905
3324    16484
3325   -86979
3326   -71685
3327    44504
3328   110425
3329    23536
3330   -99720
3331   -79359
3332    47244
3333    97722
3334    16408
3335   -90939
3336   -82888
3337    36371
3338   106241
3339    25165
3340   -91600
3341   -80396
3342    40000
3343   105105
3344    31958
3345   -84281
3346   -83167
3347    38072
3348   108148
3349    31223
3350   -81275
3351   -83522
3352    24506
3353   106049
3354    41633
3355   -85240
3356   -91941
3357    28941
3358   102400
3359    38728
3360   -73332
3361   -91329
3362    13669
3363   106955
3364    48291
3365   -81945
3366   -93793
3367    18465
3368    98086
3369    49051
3370   -70180
3371  -101136
3372     9723
3373   105964
3374    49360
3375   -71218
3376   -90647
3377     9024
3378   102093
3379    65370
3380   -64410
3381  -101413
3382    13470
3383   103819
3384    50801
3385   -61165
3386   -94810
3387    -7603
3388    97701
3389    65126
3390   -70937
3391  -108459
3392     2596
3393    93625
3394    56234
3395   -50838
3396   -97492
3397   -12825
3398   103857
3399    77272
3400   -57444
3401   -97873
3402    -2902
3403    92112
3404    73065
3405   -41206
3406  -105932
3407   -21610
3408    96452
3409    72239
3410   -53127
3411  -102490
3412   -23225
3413    83618
3414    80306
3415   -40276
3416  -112278
3417   -23182
3418    94510
3419    76662
3420   -37129
3421   -98357
3422   -29600
3423    86699
3424    92130
3425   -34613
3426  -108526
3427   -23318
3428    87552
3429    78229
3430   -29026
3431  -103248
3432   -41016
3433    82127
3434    89465
3435   -33017
3436  -105880
3437   -34701
3438    77952
3439    88782
3440   -19037
3441  -106749
3442   -43244
3443    82142
3444    88653
3445   -22784
3446   -97199
3447   -48301
3448    68114
3449   100504
3450   -12667
3451  -110577
3452   -47755
3453    75734
3454    90164
3455    -7758
3456   -94164
3457   -58524
3458    65923
3459   106895
3460    -6412
3461  -104688
3462   -53190
3463    63707
3464    92678
3465     1472
3466   -99397
3467   -71219
3468    61338
3469   102404
3470    -4427
3471   -99334
3472   -59995
3473    53831
3474   101046
3475    12426
3476   -99032
3477   -68485
3478    62933
3479   100387
3480     5579
3481   -87691
3482   -66840
3483    44634
3484   106166
3485    17891
3486  -102666
3487   -74491
3488    53356
3489    95225
3490    11276
3491   -85094
3492   -78480
3493    36328
3494   110002
3495    24271
3496   -95623
3497   -75192
3498    44118
3499    99685
3500    28806
3501   -80715
3502   -84023
3503    34841
3504   110562
3505    29209
3506   -84429
3507   -80372
3508    27270
3509   101468
3510    38287
3511   -83678
3512   -90473
3513    31580
3514   103894
3515    33796
3516   -76581
3517   -85877
3518    19117
3519   105077
3520    45285
3521   -82099
3522   -89797
3523    24172
3524   100522
3525    43689
3526   -70878
3527   -92824
3528    14776
3529   104971
3530    47151
3531   -73065
3532   -90840
3533    13176
3534    99416
3535    52226
3536   -68941
3537   -98239
3538     9576
3539   101612
3540    51871
3541   -63429
3542   -92697
3543     -269
3544    97394
3545    63565
3546   -64954
3547  -103333
3548     4669
3549    97050
3550    58296
3551   -53237
3552   -94805
3553    -9824
3554    96994
3555    70665
3556   -58677
3557  -101964
3558    -3793
3559    91864
3560    65156
3561   -46254
3562   -99778
3563   -16553
3564    94196
3565    71454
3566   -51583
3567   -98746
3568   -13007
3569    86873
3570    75206
3571   -42201
3572  -104991
3573   -19820
3574    92922
3575    71436
3576   -43670
3577   -96787
3578   -25375
3579    83637
3580    83174
3581   -37162
3582  -106276
3583   -23527
3584    86281
3585    75430
3586   -31643
3587   -98141
3588   -34788
3589    81073
3590    87642
3591   -29317
3592  -104283
3593   -33360
3594    79659
3595    84017
3596   -23191
3597  -100883
3598   -41545
3599    76995
3600    89179
3601   -21397
3602  -101235
3603   -44590
3604    72591
3605    90409
3606   -16820
3607  -102597
3608   -46820
3609    72086
3610    91934
3611   -13156
3612   -99753
3613   -50580
3614    66403
3615    94665
3616    -9738
3617  -101107
3618   -52429
3619    67447
3620    93066
3621    -5743
3622   -96477
3623   -56771
3624    61748
3625    97496
3626    -3508
3627  -100293
3628   -56480
3629    61101
3630    96168
3631     2495
3632   -95351
3633   -64175
3634    57170
3635    98687
3636     4250
3637   -94317
3638   -65628
3639    51143
3640   100537
3641    11928
3642   -94712
3643   -70465
3644    51153
3645   100240
3646    13244
3647   -87639
3648   -70908
3649    41959
3650   102394
3651    22505
3652   -90838
3653   -77407
3654    43126
3655   100449
3656    19774
3657   -85445
3658   -76294
3659    34300
3660   101452
3661    28957
3662   -87933
3663   -80740
3664    36653
3665   101525
3666    28200
3667   -80871
3668   -78784
3669    30315
3670   102182
3671    34963
3672   -82186
3673   -83434
3674    29371
3675    98658
3676    35054
3677   -75697
3678   -87216
3679    21935
3680   103072
3681    38184
3682   -78767
3683   -85912
3684    19127
3685    96055
3686    45325
3687   -68965
3688   -93341
3689    14714
3690   103959
3691    44274
3692   -69626
3693   -86870
3694     8929
3695    94506
3696    56791
3697   -61838
3698   -97685
3699     8039
3700   100858
3701    51492
3702   -63561
3703   -90686
3704      481
3705    92682
3706    61120
3707   -59933
3708   -97278
3709     -444
3710    92848
3711    56820
3712   -55428
3713   -95723
3714    -6301
3715    95493
3716    65855
3717   -55948
3718   -93692
3719    -3322
3720    89136
3721    64604
3722   -43845
3723   -99416
3724   -13653
3725    94312
3726    68549
3727   -51850
3728   -95156
3729   -13412
3730    82489
3731    72078
3732   -38670
3733  -103233
3734   -21214
3735    89894
3736    69941
3737   -40601
3738   -94488
3739   -26573
3740    80484
3741    81268
3742   -35580
3743  -100905
3744   -23625
3745    82067
3746    75108
3747   -25264
3748   -95727
3749   -38306
3750    81853
3751    86294
3752   -33764
3753   -97622
3754   -27400
3755    70573
3756    78894
3757   -17235
3758   -99670
3759   -45569
3760    77872
3761    85273
3762   -30096
3763   -94700
3764   -35920
3765    64197
3766    85864
3767   -10836
3768  -101669
3769   -45923
3770    75038
3771    85392
3772   -17178
3773   -88923
3774   -46221
3775    59714
3776    94712
3777    -5557
3778  -102214
3779   -49187
3780    66849
3781    83571
3782    -3599
3783   -88009
3784   -60096
3785    56560
3786    98779
3787    -4292
3788   -97565
3789   -51364
3790    55289
3791    85996
3792    10064
3793   -86195
3794   -68473
3795    54418
3796   101296
3797      -41
3798   -89301
3799   -55375
3800    44923
3801    91075
3802    17712
3803   -88545
3804   -70359
3805    51615
3806    93978
3807     7172
3808   -81313
3809   -66251
3810    36831
3811    98746
3812    21413
3813   -92192
3814   -68976
3815    46434
3816    89181
3817    18348
3818   -76473
3819   -76062
3820    33486
3821   103738
3822    24788
3823   -85934
3824   -68991
3825    34991
3826    89185
3827    31510
3828   -74147
3829   -84095
3830    29220
3831   100966
3832    26855
3833   -76430
3834   -73924
3835    21366
3836    91488
3837    41770
3838   -73422
3839   -88413
3840    24078
3841    94881
3842    34405
3843   -67900
3844   -81654
3845    11293
3846    96196
3847    46887
3848   -71228
3849   -84048
3850    19942
3851    89527
3852    44436
3853   -56639
3854   -87798
3855     4676
3856   100187
3857    49402
3858   -69807
3859   -83492
3860     9830
3861    84902
3862    51663
3863   -54973
3864   -96297
3865      883
3866    97746
3867    49850
3868   -59550
3869   -82365
3870     -732
3871    85345
3872    65054
3873   -51724
3874   -97057
3875      680
3876    91037
3877    55005
3878   -48455
3879   -88824
3880   -14339
3881    87126
3882    67391
3883   -51479
3884   -94909
3885    -7552
3886    79958
3887    61505
3888   -36562
3889   -93362
3890   -21371
3891    87417
3892    70385
3893   -44044
3894   -89713
3895   -16242
3896    75528
3897    71133
3898   -30466
3899   -96701
3900   -24922
3901    84605
3902    70030
3903   -37237
3904   -89323
3905   -25915
3906    73265
3907    76860
3908   -30447
3909   -98724
3910   -26951
3911    78931
3912    72972
3913   -26880
3914   -89850
3915   -35025
3916    74023
3917    83279
3918   -27421
3919   -95540
3920   -29871
3921    68514
3922    76352
3923   -15189
3924   -92229
3925   -44792
3926    71641
3927    84895
3928   -21606
3929   -89221
3930   -37356
3931    58918
3932    81698
3933    -5630
3934   -94295
3935   -49666
3936    67441
3937    82942
3938   -10870
3939   -83716
3940   -48971
3941    52455
3942    88802
3943    -3700
3944   -94330
3945   -48978
3946    59314
3947    80826
3948      279
3949   -83571
3950   -58633
3951    52824
3952    93746
3953    -1948
3954   -90143
3955   -51390
3956    49960
3957    84044
3958     8828
3959   -84618
3960   -64123
3961    51658
3962    93447
3963     2305
3964   -85044
3965   -57439
3966    40849
3967    89889
3968    17006
3969   -84953
3970   -67352
3971    46029
3972    90581
3973    12581
3974   -76352
3975   -65928
3976    33219
3977    94312
3978    23729
3979   -81267
3980   -68481
3981    37781
3982    86153
3983    22183
3984   -69904
3985   -75137
3986    27608
3987    95024
3988    25452
3989   -78837
3990   -69377
3991    27000
3992    86099
3993    33773
3994   -68159
3995   -81045
3996    25952
3997    96194
3998    29368
3999   -71366
4000   -73954
4001    18994
4002    89139
4003    40190
4004   -70208
4005   -82197
4006    22470
4007    90616
4008    34466
4009   -62668
4010   -80221
4011     9824
4012    92512
4013    45316
4014   -67930
4015   -81121
4016    15931
4017    85147
4018    43942
4019   -54006
4020   -86603
4021     3875
4022    93429
4023    50274
4024   -62468
4025   -81425
4026     4293
4027    80511
4028    54340
4029   -49517
4030   -91747
4031    -2311
4032    91065
4033    52087
4034   -51550
4035   -82116
4036    -5681
4037    81146
4038    62971
4039   -47355
4040   -92821
4041    -5122
4042    85719
4043    55703
4044   -43899
4045   -85637
4046   -15011
4047    81576
4048    66371
4049   -45750
4050   -93116
4051    -9201
4052    78277
4053    61319
4054   -33661
4055   -89660
4056   -22095
4057    83268
4058    70023
4059   -41924
4060   -88592
4061   -16438
4062    72979
4063    68310
4064   -27349
4065   -92938
4066   -29195
4067    77305
4068    71004
4069   -33438
4070   -87712
4071   -28516
4072    68246
4073    76797
4074   -21203
4075   -91891
4076   -30555
4077    70860
4078    72828
4079   -18567
4080   -85017
4081   -38942
4082    65866
4083    82310
4084   -20219
4085   -92378
4086   -35457
4087    62354
4088    74303
4089   -11848
4090   -87534
4091   -47858
4092    62577
4093    85487
4094   -13415
4095   -88822
4096   -39192
4097    59615
4098    80899
4099    -3329
4100   -87371
4101   -50164
4102    60474
4103    84617
4104    -8153
4105   -84898
4106   -49927
4107    50202
4108    85265
4109     1477
4110   -89005
4111   -54740
4112    56248
4113    83563
4114     1310
4115   -78761
4116   -58247
4117    44244
4118    91961
4119     8149
4120   -85414
4121   -55686
4122    47084
4123    81990
4124    12477
4125   -75459
4126   -65964
4127    38798
4128    89970
4129    10923
4130   -81060
4131   -59167
4132    35577
4133    83691
4134    21807
4135   -75183
4136   -68182
4137    36982
4138    89358
4139    18967
4140   -73004
4141   -65969
4142    28452
4143    87975
4144    26070
4145   -76822
4146   -72465
4147    31648
4148    87638
4149    23973
4150   -67554
4151   -72402
4152    21777
4153    92312
4154    33125
4155   -72327
4156   -72759
4157    25792
4158    86248
4159    33759
4160   -62182
4161   -77493
4162    15335
4163    90461
4164    35956
4165   -67043
4166   -75511
4167    13771
4168    81197
4169    41198
4170   -58810
4171   -82207
4172    11604
4173    87502
4174    41615
4175   -56849
4176   -74729
4177     5213
4178    82048
4179    51970
4180   -54939
4181   -82970
4182     8320
4183    83471
4184    44437
4185   -49747
4186   -81071
4187    -4665
4188    84182
4189    56059
4190   -55000
4191   -85202
4192     2493
4193    78779
4194    51430
4195   -44230
4196   -86383
4197    -8949
4198    84311
4199    57786
4200   -47429
4201   -82326
4202    -7481
4203    76549
4204    59771
4205   -39427
4206   -88847
4207   -12403
4208    82101
4209    60355
4210   -39052
4211   -82354
4212   -18009
4213    73166
4214    67396
4215   -34562
4216   -88774
4217   -16189
4218    74450
4219    61122
4220   -29585
4221   -83819
4222   -29314
4223    68799
4224    72211
4225   -30871
4226   -88228
4227   -22613
4228    67859
4229    67785
4230   -19830
4231   -83595
4232   -32198
4233    69880
4234    75722
4235   -23702
4236   -84175
4237   -28748
4238    62225
4239    74142
4240   -16368
4241   -90245
4242   -39589
4243    66379
4244    72182
4245   -20925
4246   -82720
4247   -39552
4248    58017
4249    80342
4250   -10111
4251   -88376
4252   -37698
4253    63600
4254    75076
4255    -6769
4256   -78882
4257   -45754
4258    54912
4259    84586
4260    -5903
4261   -86213
4262   -44621
4263    50782
4264    74909
4265     -979
4266   -80280
4267   -54115
4268    50685
4269    83622
4270    -1844
4271   -78845
4272   -48593
4273    43409
4274    80663
4275    10746
4276   -77965
4277   -56525
4278    47245
4279    83008
4280     5146
4281   -75239
4282   -56746
4283    36012
4284    84508
4285    14480
4286   -81611
4287   -61315
4288    42447
4289    81277
4290    11851
4291   -71364
4292   -63473
4293    33404
4294    88029
4295    19474
4296   -77560
4297   -61864
4298    35297
4299    81036
4300    21737
4301   -67312
4302   -69803
4303    28934
4304    87764
4305    21576
4306   -69093
4307   -64122
4308    24337
4309    81428
4310    31555
4311   -66447
4312   -72981
4313    25050
4314    85517
4315    28841
4316   -61720
4317   -68212
4318    13511
4319    83016
4320    37387
4321   -64191
4322   -75990
4323    18078
4324    80980
4325    34316
4326   -56121
4327   -73073
4328     7826
4329    83760
4330    41033
4331   -60256
4332   -74756
4333    11999
4334    81044
4335    42054
4336   -52543
4337   -78777
4338     4815
4339    83762
4340    44024
4341   -55553
4342   -76179
4343     3874
4344    77831
4345    49505
4346   -49717
4347   -82710
4348      518
4349    80615
4350    47987
4351   -46420
4352   -76962
4353    -6135
4354    76068
4355    56554
4356   -43814
4357   -82889
4358    -4965
4359    77495
4360    52040
4361   -38613
4362   -79326
4363   -13605
4364    74147
4365    59808
4366   -40817
4367   -82575
4368   -10817
4369    71256
4370    58217
4371   -32061
4372   -81983
4373   -18555
4374    73054
4375    61449
4376   -35151
4377   -80180
4378   -19474
4379    65451
4380    65052
4381   -27681
4382   -85183
4383   -21832
4384    71422
4385    64470
4386   -28069
4387   -81104
4388   -25693
4389    64837
4390    70400
4391   -23639
4392   -86071
4393   -27608
4394    66125
4395    65671
4396   -20542
4397   -80223
4398   -33925
4399    60796
4400    72550
4401   -17662
4402   -82744
4403   -32030
4404    59164
4405    70803
4406   -11845
4407   -78918
4408   -39797
4409    57530
4410    74809
4411   -11692
4412   -78495
4413   -37846
4414    51783
4415    72659
4416    -4601
4417   -80682
4418   -44864
4419    52404
4420    75071
4421    -7013
4422   -76961
4423   -44779
4424    47098
4425    77479
4426     -133
4427   -80208
4428   -47285
4429    49087
4430    77946
4431     2046
4432   -75755
4433   -50507
4434    44106
4435    81679
4436     5796
4437   -79878
4438   -52320
4439    43475
4440    77743
4441     7602
4442   -73603
4443   -57321
4444    39927
4445    81594
4446    10410
4447   -72402
4448   -56581
4449    37032
4450    80233
4451    16034
4452   -70871
4453   -60190
4454    34793
4455    80826
4456    16148
4457   -68132
4458   -60599
4459    27654
4460    79258
4461    23606
4462   -67977
4463   -65392
4464    27203
4465    79750
4466    22426
4467   -63793
4468   -65780
4469    22193
4470    81650
4471    28970
4472   -65083
4473   -66523
4474    23387
4475    80714
4476    29897
4477   -60309
4478   -70900
4479    18228
4480    82836
4481    30955
4482   -62727
4483   -69220
4484    14314
4485    78300
4486    36749
4487   -57832
4488   -76333
4489    12888
4490    82023
4491    36452
4492   -55123
4493   -71620
4494     7844
4495    78802
4496    44415
4497   -54290
4498   -75461
4499     7945
4500    79443
4501    41272
4502   -48941
4503   -73991
4504     -563
4505    75699
4506    47689
4507   -48246
4508   -75651
4509       23
4510    71767
4511    46815
4512   -42887
4513   -76739
4514    -5647
4515    76216
4516    51046
4517   -43252
4518   -75518
4519    -5825
4520    72619
4521    55063
4522   -37523
4523   -80723
4524   -10099
4525    74673
4526    55272
4527   -37359
4528   -77176
4529   -13587
4530    68736
4531    59404
4532   -34989
4533   -83920
4534   -14704
4535    71014
4536    58529
4537   -30255
4538   -78151
4539   -21391
4540    67377
4541    64405
4542   -29961
4543   -81588
4544   -20436
4545    64623
4546    62113
4547   -22515
4548   -77794
4549   -26638
4550    65555
4551    64969
4552   -24600
4553   -77520
4554   -26714
4555    57709
4556    66555
4557   -14463
4558   -79983
4559   -31040
4560    62059
4561    67973
4562   -18361
4563   -75413
4564   -33696
4565    53252
4566    72100
4567   -11732
4568   -80251
4569   -35971
4570    57209
4571    68613
4572   -11011
4573   -75226
4574   -40365
4575    52367
4576    76034
4577    -7634
4578   -80069
4579   -38452
4580    51710
4581    71768
4582    -1496
4583   -76594
4584   -46336
4585    50308
4586    76408
4587    -4838
4588   -75492
4589   -43429
4590    42254
4591    74058
4592     5727
4593   -76099
4594   -51343
4595    46644
4596    75886
4597     2518
4598   -70384
4599   -50067
4600    36637
4601    78335
4602    11826
4603   -73515
4604   -52460
4605    41702
4606    74355
4607    10635
4608   -64710
4609   -57722
4610    32483
4611    80172
4612    13458
4613   -71690
4614   -54815
4615    34076
4616    72288
4617    18841
4618   -64266
4619   -64051
4620    28895
4621    83039
4622    17442
4623   -67624
4624   -56575
4625    25100
4626    75652
4627    28729
4628   -63882
4629   -66948
4630    26606
4631    81125
4632    21636
4633   -60995
4634   -61278
4635    17927
4636    77688
4637    32003
4638   -64134
4639   -69799
4640    20590
4641    75120
4642    28702
4643   -53909
4644   -67304
4645    11574
4646    78889
4647    35527
4648   -58428
4649   -66897
4650    14044
4651    71355
4652    37918
4653   -48132
4654   -73572
4655     6077
4656    80309
4657    36354
4658   -53440
4659   -67166
4660     4859
4661    70027
4662    45315
4663   -45960
4664   -77508
4665     3823
4666    77212
4667    39948
4668   -46589
4669   -70086
4670    -3893
4671    72625
4672    51511
4673   -44244
4674   -76800
4675      529
4676    72973
4677    46062
4678   -38234
4679   -73628
4680    -9979
4681    74127
4682    54634
4683   -42329
4684   -74788
4685    -6845
4686    66230
4687    52646
4688   -31363
4689   -78035
4690   -14978
4691    70476
4692    53445
4693   -36390
4694   -72212
4695   -14912
4696    61858
4697    59107
4698   -27109
4699   -79516
4700   -18359
4701    67513
4702    56822
4703   -26188
4704   -70743
4705   -23204
4706    61125
4707    64286
4708   -24198
4709   -79016
4710   -21498
4711    62268
4712    58448
4713   -18905
4714   -75460
4715   -31399
4716    59284
4717    66944
4718   -23158
4719   -76857
4720   -26217
4721    55041
4722    65469
4723   -11091
4724   -76527
4725   -36390
4726    59126
4727    68908
4728   -16141
4729   -74014
4730   -32215
4731    49255
4732    70409
4733    -6155
4734   -77799
4735   -38977
4736    53075
4737    66898
4738    -7688
4739   -69455
4740   -40855
4741    45015
4742    73363
4743    -3157
4744   -75506
4745   -39723
4746    45931
4747    66489
4748      468
4749   -68047
4750   -47323
4751    43479
4752    74334
4753     -897
4754   -71027
4755   -43790
4756    38839
4757    70041
4758     8847
4759   -67885
4760   -52922
4761    40338
4762    74697
4763     4808
4764   -67042
4765   -49353
4766    32550
4767    74470
4768    13221
4769   -71172
4770   -54045
4771    37341
4772    72881
4773    11377
4774   -63707
4775   -56685
4776    29025
4777    78489
4778    17751
4779   -66162
4780   -56227
4781    29414
4782    73197
4783    19377
4784   -59807
4785   -60719
4786    23556
4787    76123
4788    21289
4789   -61964
4790   -57092
4791    21323
4792    70004
4793    26160
4794   -57528
4795   -64592
4796    19685
4797    75761
4798    25040
4799   -55532
4800   -60386
4801    14750
4802    72706
4803    32537
4804   -56206
4805   -66046
4806    16612
4807    73263
4808    30923
4809   -50648
4810   -65950
4811     7748
4812    75073
4813    34838
4814   -54124
4815   -66981
4816     9995
4817    70172
4818    37371
4819   -46864
4820   -71155
4821     3968
4822    74514
4823    39775
4824   -50198
4825   -67403
4826     2886
4827    69034
4828    45206
4829   -42118
4830   -72791
4831    -1012
4832    71242
4833    43003
4834   -42138
4835   -67856
4836    -3872
4837    67280
4838    47927
4839   -39462
4840   -73027
4841    -4482
4842    67366
4843    46323
4844   -33859
4845   -70071
4846   -11395
4847    65885
4848    52162
4849   -35845
4850   -71808
4851   -10573
4852    63193
4853    51988
4854   -27584
4855   -72922
4856   -16301
4857    65852
4858    54697
4859   -31607
4860   -72622
4861   -17179
4862    58413
4863    58073
4864   -24932
4865   -77001
4866   -19885
4867    63539
4868    58177
4869   -25326
4870   -71796
4871   -23834
4872    58202
4873    64145
4874   -19994
4875   -75046
4876   -24529
4877    57995
4878    59769
4879   -16223
4880   -71900
4881   -31622
4882    54935
4883    63819
4884   -17145
4885   -73158
4886   -27906
4887    51278
4888    61608
4889    -9687
4890   -70748
4891   -36152
4892    51763
4893    67367
4894   -10969
4895   -70114
4896   -33191
4897    46136
4898    65446
4899    -4020
4900   -70963
4901   -40128
4902    47902
4903    67507
4904    -5519
4905   -68629
4906   -41397
4907    41003
4908    70676
4909      205
4910   -71978
4911   -43314
4912    44608
4913    68635
4914     2209
4915   -66518
4916   -47268
4917    38197
4918    72811
4919     4774
4920   -70742
4921   -46194
4922    38130
4923    69562
4924     9504
4925   -63343
4926   -51704
4927    34483
4928    73850
4929     9440
4930   -64380
4931   -49074
4932    31343
4933    68552
4934    16165
4935   -62497
4936   -54801
4937    29677
4938    71535
4939    13949
4940   -58788
4941   -53674
4942    23733
4943    71080
4944    20718
4945   -59836
4946   -56763
4947    25641
4948    71595
4949    20716
4950   -54828
4951   -58603
4952    18824
4953    73891
4954    25939
4955   -58208
4956   -60218
4957    19832
4958    68696
4959    27577
4960   -52693
4961   -64424
4962    14348
4963    73497
4964    30103
4965   -54898
4966   -61879
4967    12871
4968    70184
4969    33423
4970   -50330
4971   -65719
4972    11273
4973    71328
4974    32772
4975   -48803
4976   -63239
4977     5896
4978    67106
4979    37877
4980   -46993
4981   -66712
4982     6900
4983    67076
4984    36491
4985   -40439
4986   -65304
4987     -769
4988    67868
4989    42984
4990   -43216
4991   -66410
4992     2214
4993    63808
4994    41480
4995   -36388
4996   -69066
4997    -6906
4998    67946
4999    45770
5000   -39793
5001   -67334
5002    -4800
5003    63228
5004    48018
5005   -32430
5006   -72469
5007   -10111
5008    65663
5009    48848
5010   -32474
5011   -68424
5012   -13092
5013    61032
5014    54236
5015   -30378
5016   -73531
5017   -12989
5018    61429
5019    50027
5020   -26276
5021   -68147
5022   -20331
5023    58977
5024    57225
5025   -26288
5026   -70515
5027   -15525
5028    57449
5029    54711
5030   -18684
5031   -68999
5032   -24315
5033    56613
5034    57777
5035   -21227
5036   -67597
5037   -23128
5038    50997
5039    58254
5040   -15047
5041   -71543
5042   -28304
5043    54311
5044    59013
5045   -14330
5046   -65803
5047   -30413
5048    48193
5049    65516
5050   -10359
5051   -71348
5052   -31108
5053    50630
5054    60570
5055    -8301
5056   -66413
5057   -38707
5058    45703
5059    67525
5060    -6058
5061   -69384
5062   -34879
5063    43892
5064    63943
5065     -551
5066   -66615
5067   -42267
5068    43372
5069    67886
5070    -3023
5071   -64657
5072   -39327
5073    36994
5074    65532
5075     4801
5076   -66098
5077   -43682
5078    40134
5079    65628
5080     3201
5081   -59526
5082   -44428
5083    30916
5084    69019
5085     8324
5086   -64700
5087   -45188
5088    35292
5089    64801
5090    10481
5091   -57065
5092   -51544
5093    27556
5094    71401
5095    12093
5096   -62873
5097   -49262
5098    28334
5099    65395
5100    18344
5101   -56707
5102   -56951
5103    26210
5104    72701
5105    15637
5106   -57010
5107   -52238
5108    19702
5109    69357
5110    25101
5111   -57297
5112   -59241
5113    23393
5114    67417
5115    20871
5116   -51872
5117   -55810
5118    13074
5119    70000
5120    28273
5121   -55086
5122   -58415
5123    18289
5124    64505
5125    27175
5126   -45846
5127   -60620
5128     9906
5129    70617
5130    30137
5131   -50201
5132   -57908
5133     9435
5134    62425
5135    34810
5136   -43378
5137   -64679
5138     6784
5139    69987
5140    32881
5141   -44571
5142   -59190
5143     1654
5144    65314
5145    42516
5146   -41833
5147   -68464
5148     4834
5149    65405
5150    37137
5151   -37721
5152   -64862
5153    -4904
5154    65766
5155    45324
5156   -41164
5157   -67162
5158    -1166
5159    60652
5160    41989
5161   -30766
5162   -68449
5163    -9541
5164    65743
5165    46907
5166   -36795
5167   -62984
5168    -8220
5169    56245
5170    49286
5171   -26610
5172   -70694
5173   -11208
5174    63081
5175    46198
5176   -29757
5177   -61774
5178   -15692
5179    53731
5180    53758
5181   -25346
5182   -70774
5183   -14024
5184    58095
5185    49083
5186   -21072
5187   -63580
5188   -24100
5189    54112
5190    58004
5191   -23667
5192   -69629
5193   -18663
5194    51182
5195    53905
5196   -14623
5197   -68330
5198   -29949
5199    53678
5200    59445
5201   -18964
5202   -66431
5203   -24690
5204    46682
5205    60531
5206    -9287
5207   -69707
5208   -30804
5209    51485
5210    58908
5211   -10792
5212   -62704
5213   -32802
5214    42865
5215    62734
5216    -6201
5217   -68039
5218   -32635
5219    45012
5220    57412
5221    -4216
5222   -61909
5223   -38460
5224    42207
5225    65325
5226    -4843
5227   -65724
5228   -34239
5229    37593
5230    60490
5231     2031
5232   -61819
5233   -42777
5234    40684
5235    65570
5236     -527
5237   -60870
5238   -40021
5239    32055
5240    66157
5241     9559
5242   -65352
5243   -45617
5244    35710
5245    63658
5246     6695
5247   -57092
5248   -48337
5249    29007
5250    69203
5251    12761
5252   -62633
5253   -46224
5254    30196
5255    62999
5256    14357
5257   -54884
5258   -52845
5259    25018
5260    68722
5261    14209
5262   -58237
5263   -47374
5264    22151
5265    63124
5266    21189
5267   -54366
5268   -56174
5269    23339
5270    67129
5271    18085
5272   -50842
5273   -51224
5274    14851
5275    65047
5276    26563
5277   -52649
5278   -56946
5279    18856
5280    64507
5281    24015
5282   -46268
5283   -57690
5284     9911
5285    68662
5286    28885
5287   -50767
5288   -57746
5289    12736
5290    63247
5291    30317
5292   -42683
5293   -63131
5294     6393
5295    66853
5296    31832
5297   -45352
5298   -59187
5299     4497
5300    62956
5301    38469
5302   -40899
5303   -65171
5304     4322
5305    64783
5306    34403
5307   -39259
5308   -60796
5309    -2748
5310    62337
5311    41529
5312   -39014
5313   -64244
5314     1262
5315    59614
5316    38562
5317   -33042
5318   -63172
5319    -7188
5320    62661
5321    43868
5322   -36252
5323   -62153
5324    -5710
5325    56601
5326    45608
5327   -28588
5328   -66055
5329   -10735
5330    60407
5331    44273
5332   -29745
5333   -60975
5334   -13643
5335    55378
5336    51307
5337   -25388
5338   -68061
5339   -12657
5340    56639
5341    48282
5342   -22380
5343   -63603
5344   -21078
5345    54022
5346    54738
5347   -23177
5348   -66736
5349   -17855
5350    51534
5351    51783
5352   -15272
5353   -65405
5354   -24445
5355    52543
5356    56027
5357   -17970
5358   -63034
5359   -22491
5360    46610
5361    54708
5362   -11284
5363   -65738
5364   -27186
5365    49222
5366    55022
5367   -12774
5368   -60341
5369   -29712
5370    42474
5371    59134
5372    -8961
5373   -65877
5374   -29437
5375    44968
5376    55438
5377    -5559
5378   -60418
5379   -34350
5380    40532
5381    63385
5382    -4810
5383   -63765
5384   -32973
5385    39056
5386    58768
5387     1814
5388   -61735
5389   -41215
5390    38897
5391    62921
5392     -498
5393   -60345
5394   -37530
5395    33748
5396    62324
5397     6749
5398   -62170
5399   -43226
5400    35632
5401    61175
5402     3506
5403   -55665
5404   -43202
5405    28515
5406    64966
5407     9959
5408   -59622
5409   -42389
5410    31721
5411    60062
5412    10194
5413   -53651
5414   -47117
5415    24534
5416    65150
5417    11773
5418   -56710
5419   -45742
5420    24018
5421    60968
5422    16690
5423   -52164
5424   -51495
5425    23947
5426    64029
5427    15986
5428   -50771
5429   -49196
5430    16364
5431    62511
5432    23504
5433   -51788
5434   -54399
5435    19508
5436    62945
5437    22381
5438   -47586
5439   -54369
5440    11991
5441    64010
5442    26930
5443   -49385
5444   -55088
5445    14503
5446    61475
5447    27567
5448   -42228
5449   -57237
5450     8728
5451    64242
5452    29227
5453   -45638
5454   -54483
5455     8239
5456    59167
5457    32323
5458   -40116
5459   -58255
5460     4841
5461    62513
5462    32178
5463   -39299
5464   -56399
5465     1645
5466    60235
5467    36364
5468   -38815
5469   -60078
5470     2317
5471    59555
5472    35700
5473   -34156
5474   -58861
5475    -4236
5476    58909
5477    41286
5478   -34932
5479   -61107
5480    -3664
5481    57005
5482    41171
5483   -29833
5484   -63248
5485    -8468
5486    58236
5487    43973
5488   -29915
5489   -62082
5490   -11307
5491    54654
5492    46910
5493   -25639
5494   -63523
5495   -10760
5496    56349
5497    45206
5498   -24597
5499   -61571
5500   -15087
5501    53133
5502    48839
5503   -23087
5504   -61803
5505   -15914
5506    51403
5507    48066
5508   -19346
5509   -61293
5510   -20119
5511    50589
5512    49728
5513   -19433
5514   -62308
5515   -19615
5516    48311
5517    51239
5518   -15069
5519   -63132
5520   -24322
5521    47803
5522    52784
5523   -13493
5524   -60504
5525   -26574
5526    45404
5527    55767
5528   -10468
5529   -63055
5530   -27847
5531    44789
5532    54222
5533    -7664
5534   -59796
5535   -31310
5536    41107
5537    59761
5538    -5727
5539   -61083
5540   -31452
5541    40381
5542    56547
5543    -2724
5544   -59464
5545   -36132
5546    37207
5547    57809
5548    -1153
5549   -59708
5550   -35495
5551    36491
5552    58779
5553     1362
5554   -57735
5555   -38111
5556    34763
5557    58377
5558     3295
5559   -55486
5560   -38724
5561    31713
5562    59608
5563     6770
5564   -56805
5565   -40724
5566    30142
5567    60111
5568     8531
5569   -54896
5570   -43436
5571    28209
5572    61648
5573    11074
5574   -54462
5575   -44368
5576    25707
5577    61323
5578    13621
5579   -52384
5580   -46100
5581    23204
5582    61149
5583    16614
5584   -50663
5585   -48800
5586    19889
5587    61712
5588    18527
5589   -49973
5590   -50584
5591    18939
5592    61505
5593    20002
5594   -48141
5595   -50455
5596    15544
5597    61100
5598    21753
5599   -47643
5600   -50598
5601    14642
5602    59059
5603    23926
5604   -45126
5605   -52648
5606    12305
5607    60100
5608    25043
5609   -42931
5610   -53493
5611    10967
5612    59333
5613    27966
5614   -41728
5615   -54334
5616     7783
5617    59431
5618    29474
5619   -39676
5620   -55828
5621     4321
5622    59282
5623    32682
5624   -38207
5625   -57679
5626     1007
5627    57738
5628    35031
5629   -35764
5630   -57283
5631     -276
5632    57086
5633    36864
5634   -33918
5635   -57963
5636    -3354
5637    57074
5638    38218
5639   -31861
5640   -58740
5641    -4938
5642    55159
5643    40329
5644   -29689
5645   -59774
5646    -6721
5647    54645
5648    41200
5649   -28028
5650   -57775
5651    -8596
5652    52214
5653    42974
5654   -26933
5655   -59898
5656    -9753
5657    52069
5658    43225
5659   -23257
5660   -58743
5661   -13833
5662    50618
5663    45551
5664   -21799
5665   -60598
5666   -15535
5667    49284
5668    46326
5669   -18847
5670   -60047
5671   -18901
5672    48252
5673    50584
5674   -18476
5675   -60578
5676   -20381
5677    46164
5678    50934
5679   -13737
5680   -59771
5681   -24052
5682    45829
5683    51090
5684   -12575
5685   -59428
5686   -25220
5687    43335
5688    52145
5689    -8828
5690   -58349
5691   -27336
5692    41943
5693    52861
5694    -7832
5695   -59044
5696   -28946
5697    40181
5698    54136
5699    -5984
5700   -57394
5701   -29604
5702    37533
5703    54340
5704    -2914
5705   -56029
5706   -33796
5707    36660
5708    55146
5709    -2319
5710   -56792
5711   -33946
5712    34027
5713    56497
5714     1841
5715   -55731
5716   -36472
5717    33689
5718    57175
5719     2768
5720   -53182
5721   -38530
5722    29615
5723    57978
5724     7736
5725   -54839
5726   -40283
5727    28307
5728    57830
5729     9283
5730   -52028
5731   -43220
5732    25735
5733    59254
5734    10012
5735   -52268
5736   -42212
5737    24168
5738    57310
5739    13928
5740   -50620
5741   -44939
5742    23702
5743    59193
5744    13630
5745   -48891
5746   -44047
5747    18469
5748    57376
5749    17956
5750   -48310
5751   -48088
5752    19310
5753    58033
5754    17467
5755   -44641
5756   -47268
5757    14365
5758    58767
5759    21691
5760   -46548
5761   -48781
5762    14186
5763    56773
5764    23473
5765   -41278
5766   -51196
5767    10157
5768    59719
5769    25651
5770   -42082
5771   -50771
5772     7964
5773    56015
5774    29008
5775   -38760
5776   -54264
5777     7017
5778    58083
5779    29015
5780   -37844
5781   -52840
5782     3646
5783    55684
5784    32456
5785   -36547
5786   -55061
5787     2448
5788    55566
5789    32036
5790   -33729
5791   -53333
5792    -1862
5793    54686
5794    33527
5795   -33165
5796   -56190
5797    -1022
5798    53007
5799    36302
5800   -28696
5801   -56473
5802    -3313
5803    54836
5804    37150
5805   -29259
5806   -54755
5807    -7672
5808    50746
5809    40142
5810   -26732
5811   -57398
5812    -9712
5813    51403
5814    40345
5815   -23935
5816   -56008
5817   -13525
5818    49569
5819    44306
5820   -21429
5821   -58421
5822   -13778
5823    49011
5824    43331
5825   -17423
5826   -56092
5827   -18269
5828    47436
5829    47230
5830   -20308
5831   -57569
5832   -16713
5833    43900
5834    47690
5835   -15375
5836   -58725
5837   -20504
5838    46540
5839    48162
5840   -15783
5841   -54406
5842   -20741
5843    41360
5844    49850
5845   -10939
5846   -58888
5847   -23699
5848    42445
5849    47867
5850    -9001
5851   -54422
5852   -27168
5853    37851
5854    52304
5855    -7215
5856   -57334
5857   -26314
5858    38767
5859    51846
5860    -3426
5861   -56312
5862   -31991
5863    36717
5864    54323
5865    -3770
5866   -55030
5867   -30795
5868    31940
5869    53349
5870     1356
5871   -55196
5872   -34765
5873    34024
5874    53785
5875     1470
5876   -52176
5877   -34662
5878    29288
5879    56783
5880     5349
5881   -54016
5882   -36223
5883    30288
5884    53431
5885     5101
5886   -50188
5887   -38938
5888    27864
5889    57155
5890     7026
5891   -52654
5892   -38414
5893    24737
5894    53801
5895    11369
5896   -49248
5897   -42723
5898    24607
5899    57394
5900    10897
5901   -47112
5902   -39883
5903    18920
5904    55276
5905    17084
5906   -47455
5907   -46509
5908    19791
5909    55532
5910    15708
5911   -43025
5912   -46359
5913    13025
5914    55908
5915    21033
5916   -45879
5917   -46237
5918    15810
5919    54968
5920    20353
5921   -39616
5922   -48455
5923    10724
5924    58463
5925    23348
5926   -42279
5927   -47596
5928    10873
5929    53014
5930    26559
5931   -37922
5932   -51689
5933     8009
5934    56717
5935    24738
5936   -39229
5937   -49140
5938     4829
5939    52771
5940    30492
5941   -36944
5942   -51826
5943     5198
5944    54022
5945    28593
5946   -34353
5947   -51489
5948     -623
5949    53419
5950    32674
5951   -33938
5952   -52435
5953      658
5954    51115
5955    34213
5956   -29252
5957   -52557
5958    -3196
5959    53196
5960    37161
5961   -29594
5962   -53392
5963    -5596
5964    48515
5965    38608
5966   -24996
5967   -56389
5968    -8334
5969    50211
5970    38375
5971   -25993
5972   -53720
5973   -11081
5974    47136
5975    41881
5976   -23796
5977   -55982
5978    -9743
5979    48139
5980    40742
5981   -19718
5982   -54763
5983   -14137
5984    48208
5985    43943
5986   -21076
5987   -54900
5988   -13937
5989    43782
5990    42549
5991   -16406
5992   -55834
5993   -18247
5994    45717
5995    45231
5996   -16861
5997   -53009
5998   -19536
5999    40487
6000    47741
6001   -12597
6002   -56192
6003   -21432
6004    42390
6005    46412
6006    -9366
6007   -52495
6008   -24734
6009    37842
6010    50240
6011    -8317
6012   -54963
6013   -24590
6014    37007
6015    47708
6016    -4287
6017   -53167
6018   -30083
6019    36155
6020    51916
6021    -4658
6022   -52660
6023   -27957
6024    33213
6025    50293
6026    -1654
6027   -53046
6028   -32798
6029    34109
6030    50137
6031    -1282
6032   -51388
6033   -31133
6034    29494
6035    53897
6036     2898
6037   -52641
6038   -34453
6039    30779
6040    51927
6041     2800
6042   -49059
6043   -36361
6044    27216
6045    54366
6046     5453
6047   -49575
6048   -36359
6049    25283
6050    51905
6051     9685
6052   -48260
6053   -39524
6054    24325
6055    55083
6056    10535
6057   -46467
6058   -38786
6059    19724
6060    53580
6061    14516
6062   -46728
6063   -44032
6064    19980
6065    53695
6066    13314
6067   -42995
6068   -42584
6069    16906
6070    54525
6071    17065
6072   -44443
6073   -44665
6074    16160
6075    53474
6076    18281
6077   -40930
6078   -45427
6079    14098
6080    54914
6081    20075
6082   -41559
6083   -44128
6084    11045
6085    52858
6086    22533
6087   -39134
6088   -47714
6089    10434
6090    53115
6091    22012
6092   -37482
6093   -46239
6094     6104
6095    53058
6096    27608
6097   -36787
6098   -49614
6099     6954
6100    51838
6101    27106
6102   -33086
6103   -49222
6104     1280
6105    52785
6106    31203
6107   -33117
6108   -50754
6109     1679
6110    49702
6111    31688
6112   -29404
6113   -51650
6114    -2507
6115    51086
6116    32627
6117   -30238
6118   -50239
6119    -4136
6120    48373
6121    36160
6122   -27884
6123   -53002
6124    -4434
6125    50070
6126    35082
6127   -26534
6128   -50668
6129    -7473
6130    48188
6131    38849
6132   -26246
6133   -54131
6134    -8001
6135    47148
6136    37046
6137   -21478
6138   -52804
6139   -11673
6140    46824
6141    40760
6142   -20247
6143   -52726
6144   -12772
6145    42706
6146    41486
6147   -16447
6148   -54416
6149   -16082
6150    43486
6151    42400
6152   -16046
6153   -52514
6154   -18335
6155    39506
6156    45895
6157   -13489
6158   -54169
6159   -18707
6160    41138
6161    44177
6162   -11495
6163   -51898
6164   -22623
6165    38229
6166    46139
6167   -10126
6168   -53128
6169   -22698
6170    37979
6171    46081
6172    -7122
6173   -51310
6174   -27104
6175    36316
6176    47761
6177    -8241
6178   -51502
6179   -24847
6180    33981
6181    47911
6182    -2775
6183   -51779
6184   -29230
6185    34926
6186    48757
6187    -2797
6188   -49603
6189   -30256
6190    29479
6191    51499
6192      686
6193   -51319
6194   -32747
6195    29171
6196    49891
6197     2352
6198   -47478
6199   -34765
6200    26896
6201    52244
6202     5422
6203   -47885
6204   -34906
6205    25429
6206    50028
6207     7625
6208   -46828
6209   -37236
6210    23620
6211    52001
6212     7983
6213   -45360
6214   -38231
6215    20718
6216    51745
6217    11943
6218   -45852
6219   -40411
6220    20136
6221    51738
6222    11747
6223   -43523
6224   -40108
6225    19516
6226    51919
6227    13938
6228   -43465
6229   -40966
6230    17669
6231    50879
6232    15476
6233   -41958
6234   -42718
6235    14880
6236    52583
6237    17509
6238   -39998
6239   -43387
6240    11339
6241    50826
6242    21390
6243   -39172
6244   -46040
6245    10501
6246    52791
6247    21612
6248   -35450
6249   -45419
6250     6535
6251    50655
6252    25401
6253   -36343
6254   -48216
6255     6929
6256    49335
6257    24703
6258   -32870
6259   -47280
6260     1918
6261    49877
6262    27280
6263   -33304
6264   -47835
6265     3124
6266    48597
6267    28842
6268   -30727
6269   -49330
6270      789
6271    50318
6272    29618
6273   -29996
6274   -48232
6275    -1149
6276    47916
6277    33008
6278   -28134
6279   -50818
6280    -2654
6281    47585
6282    32165
6283   -26720
6284   -49723
6285    -5649
6286    46749
6287    36249
6288   -25188
6289   -50924
6290    -7109
6291    45361
6292    36714
6293   -21652
6294   -50961
6295   -10690
6296    45332
6297    38168
6298   -21227
6299   -50646
6300   -11394
6301    42570
6302    38966
6303   -16181
6304   -50991
6305   -14146
6306    43015
6307    39487
6308   -16433
6309   -49708
6310   -15346
6311    40292
6312    42144
6313   -14420
6314   -52630
6315   -16613
6316    40988
6317    41395
6318   -13354
6319   -50141
6320   -19029
6321    39196
6322    43814
6323   -12480
6324   -50800
6325   -18576
6326    38501
6327    43268
6328    -8796
6329   -50640
6330   -23975
6331    37313
6332    45794
6333    -8329
6334   -49692
6335   -24589
6336    33421
6337    46318
6338    -3961
6339   -50340
6340   -28551
6341    32970
6342    46017
6343    -4004
6344   -47157
6345   -28569
6346    29462
6347    49191
6348     -169
6349   -49193
6350   -28945
6351    29323
6352    47905
6353      893
6354   -45693
6355   -31304
6356    27819
6357    49326
6358     1881
6359   -47258
6360   -31110
6361    26911
6362    47775
6363     5718
6364   -45933
6365   -34745
6366    25067
6367    49408
6368     5272
6369   -45951
6370   -34786
6371    21883
6372    49656
6373     8906
6374   -44016
6375   -36155
6376    22456
6377    50763
6378     8677
6379   -42422
6380   -37271
6381    17710
6382    50534
6383    12953
6384   -42666
6385   -37944
6386    17057
6387    49034
6388    13934
6389   -39687
6390   -41961
6391    14194
6392    50412
6393    16418
6394   -39999
6395   -41714
6396    12817
6397    48588
6398    18860
6399   -37883
6400   -44106
6401    12899
6402    49622
6403    19480
6404   -38142
6405   -42844
6406     9434
6407    49908
6408    22605
6409   -36268
6410   -44112
6411     9427
6412    48954
6413    21574
6414   -34260
6415   -45302
6416     4498
6417    49031
6418    24436
6419   -33516
6420   -45546
6421     5900
6422    48812
6423    26703
6424   -31530
6425   -46864
6426     2123
6427    48286
6428    27211
6429   -30995
6430   -46986
6431      790
6432    47559
6433    28744
6434   -27779
6435   -48286
6436    -1631
6437    46253
6438    30543
6439   -26210
6440   -48119
6441    -4714
6442    44301
6443    32767
6444   -24285
6445   -47710
6446    -6072
6447    44452
6448    33484
6449   -22348
6450   -47130
6451    -8277
6452    44052
6453    35417
6454   -21720
6455   -49373
6456    -7352
6457    42078
6458    36861
6459   -18773
6460   -49597
6461   -10143
6462    42805
6463    38676
6464   -18608
6465   -49888
6466   -13334
6467    40684
6468    38225
6469   -16480
6470   -49962
6471   -14654
6472    40169
6473    40049
6474   -13376
6475   -48929
6476   -16366
6477    38989
6478    41992
6479   -12796
6480   -49046
6481   -17797
6482    36666
6483    41903
6484   -10672
6485   -47475
6486   -21966
6487    35847
6488    43360
6489    -8508
6490   -47974
6491   -21771
6492    33358
6493    43574
6494    -5626
6495   -46829
6496   -24023
6497    32015
6498    43864
6499    -4722
6500   -47182
6501   -24032
6502    31058
6503    44972
6504    -1890
6505   -48389
6506   -27149
6507    30623
6508    45681
6509    -1126
6510   -46018
6511   -27712
6512    27748
6513    46733
6514      132
6515   -47023
6516   -29741
6517    27959
6518    46518
6519     2981
6520   -45607
6521   -30811
6522    24864
6523    48139
6524     5819
6525   -44201
6526   -32836
6527    23886
6528    47249
6529     7010
6530   -42529
6531   -34650
6532    20740
6533    48058
6534     8188
6535   -41373
6536   -34474
6537    19671
6538    47800
6539    11146
6540   -41273
6541   -37101
6542    17985
6543    48068
6544    10931
6545   -40173
6546   -37691
6547    16028
6548    47666
6549    14384
6550   -39125
6551   -39491
6552    15192
6553    49512
6554    14666
6555   -38510
6556   -39716
6557    13209
6558    48273
6559    17830
6560   -37227
6561   -41636
6562    11872
6563    48305
6564    19434
6565   -35236
6566   -41779
6567     8808
6568    47558
6569    20414
6570   -35641
6571   -42776
6572     7971
6573    46087
6574    22467
6575   -32366
6576   -44341
6577     4492
6578    46711
6579    23107
6580   -31342
6581   -43674
6582     2361
6583    45510
6584    25773
6585   -29184
6586   -45363
6587     1917
6588    45498
6589    26259
6590   -28472
6591   -44980
6592    -1397
6593    44159
6594    29127
6595   -26326
6596   -45416
6597    -1889
6598    44728
6599    30278
6600   -25329
6601   -45688
6602    -3880
6603    44340
6604    31596
6605   -23692
6606   -46884
6607    -5252
6608    43454
6609    30917
6610   -22429
6611   -47328
6612    -7832
6613    43765
6614    34224
6615   -20760
6616   -46459
6617    -8502
6618    40231
6619    35906
6620   -18203
6621   -47508
6622   -10769
6623    40439
6624    36234
6625   -17444
6626   -44724
6627   -13537
6628    37466
6629    39033
6630   -15165
6631   -48087
6632   -13700
6633    38315
6634    37685
6635   -11699
6636   -46443
6637   -17290
6638    36960
6639    40185
6640   -11889
6641   -46184
6642   -17113
6643    34821
6644    40887
6645    -8918
6646   -47840
6647   -21396
6648    34043
6649    41373
6650    -9564
6651   -45177
6652   -20891
6653    32945
6654    42561
6655    -4976
6656   -46552
6657   -22746
6658    31528
6659    43227
6660    -4730
6661   -45316
6662   -24475
6663    30082
6664    44397
6665    -1975
6666   -46421
6667   -25887
6668    29922
6669    42597
6670    -1198
6671   -43852
6672   -28373
6673    25881
6674    45471
6675     1582
6676   -44457
6677   -28518
6678    24002
6679    43540
6680     3667
6681   -41616
6682   -30721
6683    24427
6684    45856
6685     4829
6686   -40966
6687   -30898
6688    21389
6689    46188
6690     7061
6691   -42228
6692   -33440
6693    22739
6694    46138
6695     8363
6696   -40058
6697   -34464
6698    18754
6699    46769
6700     9886
6701   -40528
6702   -34989
6703    18111
6704    46090
6705    12712
6706   -38765
6707   -36463
6708    15700
6709    47073
6710    12625
6711   -38426
6712   -35678
6713    14186
6714    46501
6715    17242
6716   -36311
6717   -38475
6718    12370
6719    45862
6720    16323
6721   -33934
6722   -38380
6723     8614
6724    45254
6725    19564
6726   -33035
6727   -41819
6728     9028
6729    45081
6730    19449
6731   -30738
6732   -40622
6733     6760
6734    45255
6735    22281
6736   -32494
6737   -41474
6738     5578
6739    44085
6740    22712
6741   -28430
6742   -43508
6743     2418
6744    45280
6745    24128
6746   -30060
6747   -42240
6748     2139
6749    43737
6750    26331
6751   -26333
6752   -44349
6753      490
6754    44498
6755    26601
6756   -25955
6757   -42477
6758    -2624
6759    43440
6760    31058
6761   -24547
6762   -46382
6763    -3622
6764    41382
6765    29180
6766   -22555
6767   -45006
6768    -7005
6769    39944
6770    32204
6771   -21668
6772   -45616
6773    -7135
6774    39519
6775    32396
6776   -17484
6777   -44338
6778   -10982
6779    40086
6780    33631
6781   -17254
6782   -44769
6783   -11115
6784    37214
6785    35836
6786   -15228
6787   -45865
6788   -13055
6789    37475
6790    35369
6791   -14482
6792   -43881
6793   -14662
6794    34661
6795    37919
6796   -14020
6797   -46966
6798   -16162
6799    36176
6800    38038
6801   -10764
6802   -45492
6803   -17722
6804    34299
6805    40481
6806   -10898
6807   -45288
6808   -18431
6809    32996
6810    40113
6811    -6540
6812   -44500
6813   -21947
6814    32200
6815    40915
6816    -6762
6817   -43016
6818   -20999
6819    28819
6820    40661
6821    -2596
6822   -43717
6823   -24240
6824    29350
6825    41019
6826    -1835
6827   -41432
6828   -24980
6829    25265
6830    42728
6831     -408
6832   -43344
6833   -26486
6834    26015
6835    41437
6836     1681
6837   -41027
6838   -28856
6839    23886
6840    44252
6841     1842
6842   -41532
6843   -28962
6844    22577
6845    44033
6846     6055
6847   -40266
6848   -31255
6849    21214
6850    44663
6851     5836
6852   -39972
6853   -31532
6854    18857
6855    43015
6856     9494
6857   -39755
6858   -32623
6859    19316
6860    44264
6861     9330
6862   -36975
6863   -33153
6864    15324
6865    44392
6866    12643
6867   -37115
6868   -35302
6869    15143
6870    42689
6871    14386
6872   -35111
6873   -36448
6874    12123
6875    44289
6876    14669
6877   -35062
6878   -35189
6879    11307
6880    43114
6881    16500
6882   -33082
6883   -38173
6884    10836
6885    45573
6886    17228
6887   -31268
6888   -38175
6889     7480
6890    44275
6891    21864
6892   -32156
6893   -40670
6894     6685
6895    42998
6896    19590
6897   -29174
6898   -39931
6899     3323
6900    42944
6901    23820
6902   -29971
6903   -41528
6904     2831
6905    41741
6906    23611
6907   -25737
6908   -42443
6909     1021
6910    43202
6911    25192
6912   -25798
6913   -40570
6914     -314
6915    39320
6916    27466
6917   -22999
6918   -42371
6919    -3158
6920    40752
6921    27439
6922   -22100
6923   -41842
6924    -4155
6925    38925
6926    30393
6927   -20366
6928   -43674
6929    -5480
6930    40131
6931    30447
6932   -19863
6933   -42450
6934    -8635
6935    39938
6936    32810
6937   -18926
6938   -44183
6939    -8473
6940    38205
6941    32503
6942   -16350
6943   -43153
6944   -11629
6945    37877
6946    34681
6947   -17564
6948   -43975
6949   -11364
6950    34923
6951    35027
6952   -13917
6953   -43528
6954   -14631
6955    35337
6956    35861
6957   -12925
6958   -43064
6959   -14975
6960    32582
6961    37075
6962    -9225
6963   -43895
6964   -16843
6965    31345
6966    37592
6967    -8011
6968   -42608
6969   -19030
6970    30085
6971    40182
6972    -7256
6973   -42170
6974   -20415
6975    29303
6976    38691
6977    -4203
6978   -42788
6979   -21885
6980    29014
6981    40712
6982    -3650
6983   -42909
6984   -22601
6985    28160
6986    40359
6987    -1455
6988   -42641
6989   -24794
6990    26663
6991    41234
6992    -1913
6993   -41677
6994   -25865
6995    24488
6996    41899
6997     1713
6998   -41580
6999   -26370
7000    23710
7001    41922
7002     2482
7003   -39175
7004   -29626
7005    20755
7006    43274
7007     4461
7008   -39499
7009   -29138
7010    20565
7011    40461
7012     6591
7013   -37102
7014   -31778
7015    18442
7016    42635
7017     8514
7018   -37360
7019   -30681
7020    17054
7021    42213
7022    10370
7023   -35541
7024   -33909
7025    15421
7026    42595
7027    10629
7028   -35114
7029   -34269
7030    13392
7031    43748
7032    14396
7033   -34604
7034   -35628
7035    13408
7036    44005
7037    14884
7038   -34029
7039   -35636
7040    10179
7041    43362
7042    17001
7043   -33089
7044   -36995
7045     9550
7046    42383
7047    18439
7048   -31021
7049   -36554
7050     7549
7051    42693
7052    19988
7053   -29462
7054   -37854
7055     5966
7056    40608
7057    21000
7058   -27291
7059   -38461
7060     2513
7061    42142
7062    21613
7063   -26468
7064   -38464
7065     2296
7066    40390
7067    23993
7068   -26222
7069   -39770
7070     2196
7071    40398
7072    24196
7073   -23767
7074   -40496
7075     -557
7076    39456
7077    26858
7078   -25097
7079   -41617
7080    -2675
7081    40421
7082    26903
7083   -21091
7084   -42106
7085    -4727
7086    39323
7087    28047
7088   -22361
7089   -41285
7090    -5261
7091    38336
7092    30592
7093   -19367
7094   -42570
7095    -7134
7096    36867
7097    31303
7098   -18058
7099   -41106
7100   -10080
7101    35301
7102    31665
7103   -14772
7104   -41581
7105   -10202
7106    34635
7107    31832
7108   -14036
7109   -41215
7110   -12055
7111    33851
7112    34174
7113   -11853
7114   -42655
7115   -13070
7116    32761
7117    33432
7118   -10349
7119   -41163
7120   -16210
7121    31496
7122    35967
7123   -10205
7124   -41712
7125   -16539
7126    30749
7127    37025
7128    -7657
7129   -41927
7130   -18947
7131    30844
7132    36824
7133    -6672
7134   -42282
7135   -20086
7136    27761
7137    38957
7138    -4727
7139   -42083
7140   -21125
7141    29637
7142    37778
7143    -3696
7144   -39221
7145   -22998
7146    25072
7147    40549
7148    -1615
7149   -39714
7150   -22513
7151    24509
7152    38152
7153     2241
7154   -37996
7155   -24793
7156    23874
7157    39763
7158     1353
7159   -38661
7160   -26301
7161    21595
7162    39179
7163     4332
7164   -38660
7165   -27957
7166    19321
7167    41141
7168     4270
7169   -37604
7170   -28458
7171    18191
7172    40803
7173     7640
7174   -37003
7175   -30051
7176    18481
7177    41275
7178     8210
7179   -34955
7180   -31586
7181    15835
7182    41694
7183     9905
7184   -35701
7185   -31994
7186    14469
7187    40891
7188    11985
7189   -33992
7190   -33872
7191    12864
7192    42696
7193    12234
7194   -34239
7195   -33161
7196    10640
7197    40225
7198    14786
7199   -31459
7200   -35151
7201    10508
7202    41178
7203    14977
7204   -30122
7205   -33991
7206     7129
7207    39824
7208    18086
7209   -30431
7210   -36871
7211     7674
7212    39570
7213    18406
7214   -27213
7215   -37239
7216     4239
7217    40177
7218    21142
7219   -27712
7220   -37415
7221     3972
7222    39048
7223    21488
7224   -25351
7225   -38353
7226     1966
7227    40096
7228    23083
7229   -24971
7230   -38626
7231      142
7232    37682
7233    24656
7234   -23587
7235   -39747
7236    -1670
7237    39079
7238    24696
7239   -22683
7240   -39165
7241    -2582
7242    36070
7243    26585
7244   -21303
7245   -39400
7246    -4468
7247    36890
7248    26217
7249   -19041
7250   -39611
7251    -5580
7252    35039
7253    29042
7254   -18288
7255   -40116
7256    -6765
7257    35320
7258    28464
7259   -15999
7260   -39680
7261    -8904
7262    34844
7263    32011
7264   -14692
7265   -39145
7266   -10042
7267    33643
7268    32179
7269   -13425
7270   -41698
7271   -11826
7272    34111
7273    32376
7274   -12402
7275   -41350
7276   -14311
7277    32281
7278    34057
7279   -10851
7280   -40973
7281   -14719
7282    31496
7283    34369
7284    -8948
7285   -40059
7286   -17334
7287    29093
7288    36224
7289    -6812
7290   -40383
7291   -17512
7292    28228
7293    35936
7294    -5401
7295   -38958
7296   -20656
7297    27409
7298    37231
7299    -5262
7300   -38666
7301   -19454
7302    26194
7303    37109
7304    -2217
7305   -39227
7306   -23308
7307    26319
7308    37639
7309    -1888
7310   -37220
7311   -23020
7312    22016
7313    39768
7314     1510
7315   -39039
7316   -25740
7317    22908
7318    37104
7319     1696
7320   -36334
7321   -24559
7322    19670
7323    39961
7324     3725
7325   -37422
7326   -26873
7327    20947
7328    38186
7329     5683
7330   -35848
7331   -28368
7332    17159
7333    40226
7334     6417
7335   -35877
7336   -28609
7337    17644
7338    38986
7339     8717
7340   -33506
7341   -29377
7342    15335
7343    39177
7344     8714
7345   -33087
7346   -29994
7347    13787
7348    38763
7349    11597
7350   -32198
7351   -32474
7352    12819
7353    39149
7354    11518
7355   -30309
7356   -31697
7357    10559
7358    39497
7359    14547
7360   -31026
7361   -33717
7362     9600
7363    39309
7364    15513
7365   -28911
7366   -35925
7367     7823
7368    39364
7369    17717
7370   -29879
7371   -34791
7372     6823
7373    37992
7374    20267
7375   -28238
7376   -36654
7377     4857
7378    39901
7379    18974
7380   -27370
7381   -36036
7382     2366
7383    39017
7384    22217
7385   -24366
7386   -37809
7387     2691
7388    37750
7389    21740
7390   -23187
7391   -36700
7392     -673
7393    37606
7394    23157
7395   -23763
7396   -37338
7397      251
7398    34403
7399    23990
7400   -20300
7401   -37652
7402    -4584
7403    36148
7404    26042
7405   -19665
7406   -37591
7407    -4541
7408    34208
7409    27190
7410   -18961
7411   -38805
7412    -5455
7413    36414
7414    27994
7415   -16691
7416   -38448
7417    -7118
7418    33208
7419    30809
7420   -15476
7421   -40017
7422    -9127
7423    34517
7424    28913
7425   -13266
7426   -38515
7427   -10813
7428    32808
7429    31863
7430   -13432
7431   -39294
7432   -11104
7433    30481
7434    31577
7435    -9392
7436   -38713
7437   -13977
7438    31207
7439    32218
7440   -10821
7441   -38489
7442   -14171
7443    29279
7444    32418
7445    -7007
7446   -38605
7447   -16200
7448    28657
7449    33042
7450    -7739
7451   -37412
7452   -18169
7453    26493
7454    35372
7455    -4463
7456   -39014
7457   -18153
7458    26502
7459    35609
7460    -5184
7461   -37987
7462   -21877
7463    24324
7464    37544
7465    -2198
7466   -38227
7467   -20003
7468    23314
7469    35312
7470    -1076
7471   -37115
7472   -24339
7473    23224
7474    36904
7475      626
7476   -36713
7477   -22313
7478    20480
7479    36840
7480     3245
7481   -36734
7482   -25647
7483    20648
7484    38230
7485     3863
7486   -35430
7487   -25665
7488    17901
7489    37710
7490     4373
7491   -34274
7492   -27531
7493    19172
7494    36660
7495     5714
7496   -32737
7497   -28344
7498    14984
7499    39141
7500     8268
7501   -32810
7502   -28842
7503    15116
7504    37273
7505    10077
7506   -31981
7507   -30485
7508    13123
7509    40097
7510    10065
7511   -31537
7512   -30762
7513    10706
7514    37871
7515    13399
7516   -31691
7517   -32821
7518    10610
7519    38446
7520    12749
7521   -29222
7522   -34359
7523     7655
7524    37193
7525    16743
7526   -30263
7527   -33516
7528     7924
7529    37291
7530    15593
7531   -26972
7532   -34343
7533     5975
7534    37165
7535    18264
7536   -27213
7537   -34150
7538     5881
7539    36812
7540    18790
7541   -23427
7542   -35969
7543     2823
7544    37179
7545    19546
7546   -24414
7547   -34366
7548     1178
7549    36010
7550    21354
7551   -22254
7552   -36996
7553      265
7554    36044
7555    22619
7556   -21325
7557   -35938
7558    -2824
7559    35559
7560    24343
7561   -21222
7562   -37813
7563    -1768
7564    33790
7565    24664
7566   -18552
7567   -37337
7568    -5491
7569    34838
7570    26486
7571   -17891
7572   -37130
7573    -5532
7574    32594
7575    27973
7576   -15885
7577   -37401
7578    -8259
7579    33205
7580    27421
7581   -15849
7582   -36875
7583    -8394
7584    30357
7585    29110
7586   -13741
7587   -37881
7588    -9085
7589    32399
7590    28667
7591   -11742
7592   -35921
7593   -13187
7594    29842
7595    31078
7596   -10968
7597   -37138
7598   -12152
7599    29668
7600    31369
7601    -8057
7602   -36398
7603   -14841
7604    28392
7605    32919
7606    -8549
7607   -36715
7608   -16064
7609    26522
7610    33960
7611    -4697
7612   -38475
7613   -17649
7614    26697
7615    34744
7616    -5446
7617   -36423
7618   -18580
7619    24003
7620    33836
7621    -2692
7622   -37382
7623   -19193
7624    24366
7625    33698
7626    -2847
7627   -35058
7628   -20398
7629    22909
7630    34808
7631      155
7632   -36209
7633   -21243
7634    21079
7635    34418
7636      499
7637   -33184
7638   -24559
7639    20788
7640    36636
7641     2789
7642   -34561
7643   -23257
7644    18347
7645    35952
7646     3397
7647   -34422
7648   -25995
7649    18470
7650    37427
7651     5721
7652   -32218
7653   -26721
7654    15019
7655    37061
7656     7932
7657   -32889
7658   -27829
7659    15690
7660    36914
7661     8234
7662   -31940
7663   -28606
7664    13667
7665    38616
7666     9533
7667   -31332
7668   -29741
7669    12985
7670    35268
7671    11701
7672   -29414
7673   -30901
7674    11028
7675    37835
7676    11317
7677   -29166
7678   -29863
7679     9335
7680    35408
7681    15340
7682   -27302
7683   -31481
7684     9595
7685    37058
7686    12827
7687   -26124
7688   -31645
7689     6309
7690    36171
7691    17531
7692   -27073
7693   -33230
7694     5503
7695    35460
7696    15858
7697   -23651
7698   -34238
7699     3515
7700    36428
7701    19437
7702   -26640
7703   -33088
7704     2237
7705    35787
7706    19771
7707   -21332
7708   -35601
7709      756
7710    36341
7711    21090
7712   -22356
7713   -34591
7714    -1671
7715    34884
7716    22562
7717   -19616
7718   -35633
7719     -837
7720    34524
7721    22752
7722   -19449
7723   -34767
7724    -3873
7725    33105
7726    24317
7727   -17869
7728   -35225
7729    -3714
7730    31706
7731    24496
7732   -17172
7733   -34845
7734    -7674
7735    31304
7736    25810
7737   -14934
7738   -37125
7739    -6531
7740    30245
7741    26857
7742   -13832
7743   -36730
7744    -9880
7745    31600
7746    28719
7747   -13405
7748   -35925
7749   -10003
7750    28608
7751    29522
7752   -11365
7753   -36144
7754   -12381
7755    29882
7756    29574
7757   -10328
7758   -36497
7759   -13528
7760    28809
7761    31924
7762    -8465
7763   -35919
7764   -14037
7765    27353
7766    29563
7767    -6309
7768   -36381
7769   -15573
7770    25050
7771    33203
7772    -6127
7773   -34778
7774   -15873
7775    24769
7776    31298
7777    -4869
7778   -36354
7779   -18421
7780    23890
7781    33235
7782    -5711
7783   -34614
7784   -19248
7785    22938
7786    32559
7787     -523
7788   -35196
7789   -20515
7790    20930
7791    34274
7792     -192
7793   -33010
7794   -22300
7795    21197
7796    34771
7797     1746
7798   -34815
7799   -22107
7800    18450
7801    34985
7802     4087
7803   -31662
7804   -24044
7805    18898
7806    34224
7807     3581
7808   -33436
7809   -24890
7810    16530
7811    36197
7812     5613
7813   -31476
7814   -25593
7815    15644
7816    35289
7817     6981
7818   -32463
7819   -26260
7820    12745
7821    35358
7822     7891
7823   -30927
7824   -28474
7825    14067
7826    34020
7827     9478
7828   -30689
7829   -27507
7830    10677
7831    36599
7832    11522
7833   -28309
7834   -28591
7835    11446
7836    35306
7837    12267
7838   -27250
7839   -30089
7840     8457
7841    36325
7842    13425
7843   -27674
7844   -31282
7845     6999
7846    34748
7847    16249
7848   -26923
7849   -31626
7850     5920
7851    36078
7852    15041
7853   -24906
7854   -31754
7855     5005
7856    35525
7857    19230
7858   -23923
7859   -32154
7860     3490
7861    35990
7862    16775
7863   -22445
7864   -33068
7865     2776
7866    33536
7867    20596
7868   -22821
7869   -32761
7870      -73
7871    34361
7872    19246
7873   -20285
7874   -33095
7875      447
7876    32740
7877    22192
7878   -19478
7879   -33151
7880    -2031
7881    32912
7882    22660
7883   -16767
7884   -35660
7885    -2713
7886    31444
7887    24019
7888   -17877
7889   -34068
7890    -4755
7891    30570
7892    24376
7893   -14451
7894   -35680
7895    -5374
7896    31236
7897    25883
7898   -15623
7899   -33688
7900    -8989
7901    30903
7902    26507
7903   -13321
7904   -35988
7905    -8369
7906    29581
7907    27328
7908   -12113
7909   -33664
7910   -10932
7911    29041
7912    27445
7913   -10991
7914   -36090
7915   -10075
7916    27214
7917    27907
7918    -9660
7919   -33556
7920   -13049
7921    28602
7922    28558
7923    -7322
7924   -35347
7925   -12576
7926    25017
7927    31118
7928    -7113
7929   -33172
7930   -16693
7931    25992
7932    29928
7933    -4940
7934   -35350
7935   -16631
7936    23106
7937    33699
7938    -3918
7939   -33623
7940   -17681
7941    23494
7942    31809
7943    -2564
7944   -34338
7945   -18809
7946    21282
7947    33727
7948    -1513
7949   -32763
7950   -20388
7951    21650
7952    32599
7953     1077
7954   -32260
7955   -20481
7956    18259
7957    34352
7958     -455
7959   -31622
7960   -22840
7961    19326
7962    33092
7963     4194
7964   -32552
7965   -21702
7966    17947
7967    34261
7968     2987
7969   -30024
7970   -24510
7971    15764
7972    33774
7973     6381
7974   -31423
7975   -24615
7976    14550
7977    33336
7978     5405
7979   -29587
7980   -26059
7981    13728
7982    33590
7983     8427
7984   -30618
7985   -25276
7986    10884
7987    35524
7988     9257
7989   -27470
7990   -28328
7991    11892
7992    34051
7993    11640
7994   -29507
7995   -27566
7996     7831
7997    35375
7998    12281
7999   -26331
8000   -29722
8001     9046
8002    33847
8003    13127
8004   -26496
8005   -28500
8006     4735
8007    35257
8008    13421
8009   -23495
8010   -31454
8011     7867
8012    31806
8013    15581
8014   -23768
8015   -29864
8016     3586
8017    35025
8018    15314
8019   -23174
8020   -31581
8021     5326
8022    31596
8023    19650
8024   -22884
8025   -31462
8026     1144
8027    33505
8028    17462
8029   -18819
8030   -33679
8031     1211
8032    31374
8033    21110
8034   -20469
8035   -31605
8036    -1695
8037    33198
8038    19613
8039   -18193
8040   -33999
8041    -1816
8042    30551
8043    22842
8044   -18770
8045   -32182
8046    -3756
8047    33003
8048    21896
8049   -15811
8050   -34459
8051    -4511
8052    28896
8053    25312
8054   -16517
8055   -31533
8056    -7011
8057    30201
8058    23516
8059   -12952
8060   -35810
8061    -6167
8062    27894
8063    25662
8064   -14973
8065   -31701
8066    -9279
8067    29081
8068    24868
8069   -10241
8070   -34727
8071    -8701
8072    26802
8073    27923
8074   -11224
8075   -32013
8076   -12458
8077    28181
8078    26945
8079    -7376
8080   -34384
8081   -11102
8082    23724
8083    28847
8084    -8063
8085   -32141
8086   -15501
8087    26805
8088    28602
8089    -4510
8090   -34665
8091   -13667
8092    22087
8093    31802
8094    -5673
8095   -31640
8096   -17734
8097    25037
8098    28929
8099    -2817
8100   -33643
8101   -14559
8102    19292
8103    32580
8104    -4142
8105   -31842
8106   -19272
8107    21305
8108    28431
8109      274
8110   -33825
8111   -17276
8112    17654
8113    32643
8114    -2144
8115   -29307
8116   -20815
8117    20412
8118    29814
8119     3740
8120   -33905
8121   -19124
$$ Imaginary data points
##PAGE= N=2
##DATA TABLE= (X++(I..I)), XYDATA
0  -548136
1  2744830
2   653423
3 -2902840
4   537793
5  2176737
6 -1282940
7 -1593797
8  1620074
9   894780
10 -1436843
11  -288718
12  1387308
13   110717
14  -801455
15   332363
16   683069
17  -528629
18  -299997
19   842773
20   165261
21  -893920
22   158126
23   639394
24  -593290
25  -480072
26   517135
27  -474274
28  -690595
29  1166315
30   503287
31 -1925902
32  -235436
33  2226626
34  -150847
35 -2051705
36   802009
37  1777411
38  -976341
39  -847461
40  1519830
41   297897
42 -1558347
43   273696
44  1534137
45  -683037
46 -1478237
47   773864
48  1197735
49 -1045756
50 -1141539
51   887379
52   539434
53 -1107393
54   -29182
55  1200200
56  -387721
57  -989928
58   801011
59   649425
60  -805025
61   -11987
62   648759
63  -438821
64    14912
65   986844
66  -478052
67 -1161549
68   717923
69   818888
70 -1011117
71  -637015
72   772235
73   141490
74  -624871
75   159769
76   317741
77  -614983
78  -245563
79  1065402
80   488100
81 -1045315
82  -221326
83  1382002
84   239314
85 -1239614
86    69026
87   965745
88  -505181
89  -656588
90   771121
91   121297
92 -1119857
93    24272
94   808510
95  -466181
96  -637484
97   470919
98   199827
99  -292196
100   392587
101   251185
102  -603055
103    40958
104   827887
105    13584
106  -466278
107   201012
108   245025
109  -149173
110   103472
111    98915
112  -516347
113  -369421
114   511752
115   435844
116  -619101
117  -658545
118   516516
119   592375
120  -568365
121  -455983
122   530049
123   146109
124  -312849
125   480240
126   316245
127  -750146
128  -106599
129   879548
130   -38238
131  -719633
132   151126
133   405426
134  -200779
135  -104089
136    93358
137  -311968
138  -268989
139   294643
140   262197
141  -211803
142  -190612
143   167366
144   168256
145    11068
146    66008
147   -90327
148  -299096
149   241816
150   662907
151  -184827
152  -768535
153   146884
154   612719
155  -257864
156  -460007
157   182285
158    21081
159  -237614
160   358106
161   248715
162  -701463
163  -321672
164   796559
165   326987
166  -631067
167  -106382
168   522209
169    77418
170  -127362
171   121209
172  -138004
173  -281712
174   231667
175   350150
176  -191614
177  -358060
178    28889
179   205163
180   -16502
181  -160793
182  -102821
183  -108763
184    14665
185   375673
186   152582
187  -525254
188  -208979
189   568592
190   169386
191  -383731
192    74014
193   187097
194  -193099
195   237963
196   422486
197  -520845
198  -593046
199   537008
200   524107
201  -477074
202  -412838
203   278475
204   190445
205  -134562
206   -11604
207   -45930
208  -284429
209    60382
210   527658
211    57985
212  -528208
213   -55228
214   458447
215    55472
216  -235774
217    23532
218    -9345
219   -82676
220   295323
221   199552
222  -462621
223  -341038
224   361398
225   250093
226  -282138
227  -130345
228   143772
229   -45217
230    46078
231   318759
232  -162683
233  -554683
234   192069
235   671358
236  -100529
237  -521738
238    85771
239   311849
240   -59335
241   -58526
242    30182
243  -239620
244  -131538
245   413828
246   266467
247  -477538
248  -402001
249   374392
250   327522
251  -301655
252  -174194
253   172202
254   -28193
255    83503
256   370249
257  -196994
258  -546738
259   251932
260   533670
261  -216094
262  -309378
263   176389
264    43813
265   -90937
266   204932
267   -15628
268  -485085
269   -74628
270   535824
271   137543
272  -488620
273  -169419
274   330186
275    88759
276  -152003
277    58274
278   -35502
279  -204116
280   278917
281   469869
282  -283633
283  -533605
284   226872
285   449817
286  -138504
287  -270612
288    50772
289    33728
290   -14415
291   196390
292    -5353
293  -471854
294  -140773
295   506075
296   162117
297  -439396
298  -111578
299   266721
300    13196
301      752
302   146280
303  -228301
304  -244074
305   450216
306   413381
307  -374780
308  -361794
309   260311
310   226605
311  -146452
312   -82444
313    -4085
314  -169022
315    31038
316   359195
317   -61010
318  -566583
319   -58826
320   501565
321    54555
322  -334333
323    20686
324   147726
325   -21608
326   168473
327   151878
328  -331388
329  -229499
330   402286
331   347690
332  -260788
333  -310333
334   112035
335   166064
336   -38046
337   -39931
338  -109645
339  -239102
340   119540
341   435942
342   -94309
343  -519486
344    25100
345   392257
346   -14323
347  -161965
348    40304
349   -51613
350   -10198
351   323711
352   112888
353  -432340
354  -225437
355   398662
356   278894
357  -278274
358  -219358
359   142447
360    62316
361   -26820
362   117011
363  -130257
364  -366896
365   176644
366   502733
367  -132611
368  -436716
369    83291
370   251371
371   -16086
372   -11287
373   -28700
374  -201783
375    39950
376   377512
377    58032
378  -417408
379  -186464
380   292068
381   193356
382  -148826
383  -127178
384   -12378
385    -3891
386   172585
387   183785
388  -276714
389  -351073
390   258381
391   410933
392  -131386
393  -299515
394    28071
395   128133
396    32184
397    49440
398   -76169
399  -268159
400    18724
401   428095
402   105129
403  -431724
404  -160352
405   309681
406   107783
407  -125575
408     2099
409   -84386
410  -105565
411   300167
412   238070
413  -372449
414  -324337
415   261724
416   277170
417   -99717
418  -155809
419   -42741
420    -3978
421   124642
422   167200
423  -159214
424  -369259
425    65428
426   453583
427    49396
428  -362197
429   -64083
430   189243
431    42488
432    58878
433    25163
434  -268728
435   -76485
436   426677
437   193471
438  -374660
439  -244379
440   192261
441   182834
442   -36248
443  -101392
444  -115199
445   -60257
446   168218
447   221424
448  -178460
449  -396840
450    73379
451   407777
452    19217
453  -255422
454   -26093
455    68154
456    43013
457   177647
458      799
459  -352417
460   -65278
461   440711
462   176390
463  -339731
464  -192028
465   152834
466    95536
467     3901
468    20999
469  -176681
470  -197199
471   271225
472   338778
473  -281545
474  -407332
475   155660
476   290443
477   -28856
478   -87090
479   -44771
480   -88330
481   110132
482   272061
483   -63067
484  -384782
485   -61966
486   387457
487   181239
488  -275647
489  -177680
490   122551
491    50368
492    27649
493   103802
494  -211210
495  -273791
496   342806
497   393928
498  -311829
499  -342199
500   189705
501   159767
502   -47747
503    47798
504   -80677
505  -219533
506   155349
507   356079
508  -111027
509  -412312
510   -29466
511   330906
512   118777
513  -176176
514   -99528
515    12654
516    10663
517   158858
518   119397
519  -310415
520  -273081
521   349081
522   358880
523  -254865
524  -291034
525   125008
526   119083
527   -13286
528    82144
529   -78824
530  -280961
531   126626
532   447286
533   -80194
534  -469436
535     7052
536   318708
537    12700
538   -95970
539    -6024
540  -132442
541   -18563
542   305263
543    73555
544  -380724
545  -176821
546   298269
547   238409
548  -132966
549  -200222
550     5049
551    85094
552    59910
553    85341
554   -96055
555  -303341
556    95277
557   480911
558   -42049
559  -466477
560    19699
561   279844
562   -41297
563   -18424
564    49613
565  -243352
566   -53264
567   425753
568    89649
569  -451599
570  -156750
571   301755
572   170987
573   -85445
574  -102360
575   -62197
576     8926
577   166575
578   129393
579  -216922
580  -303157
581   154655
582   375125
583   -51368
584  -308566
585   -19851
586   138062
587    33478
588    59856
589   -19558
590  -249749
591   -23793
592   402414
593   135872
594  -389963
595  -187486
596   259823
597   134109
598   -82687
599   -15037
600  -105012
601  -128824
602   250265
603   249107
604  -315629
605  -341884
606   212780
607   296868
608   -45068
609  -150245
610   -87435
611     -306
612   164701
613   149601
614  -140895
615  -277153
616    25506
617   359446
618   140493
619  -314833
620  -201370
621   186001
622   127163
623   -28798
624     5179
625  -155494
626  -166262
627   290375
628   281861
629  -320722
630  -319797
631   197083
632   212049
633   -33586
634   -27827
635   -75893
636  -121842
637   154272
638   275017
639  -122267
640  -364882
641    14103
642   352952
643   105355
644  -216965
645  -146693
646    10046
647    72847
648   152530
649     9230
650  -307126
651  -136590
652   357107
653   257232
654  -261012
655  -277717
656    96407
657   188518
658    56211
659   -11630
660  -126163
661  -154838
662   177621
663   331198
664  -141221
665  -414977
666    36234
667   324178
668    31685
669  -131041
670   -61563
671  -100327
672    28954
673   253357
674     9072
675  -340617
676  -109649
677   294361
678   218536
679  -122527
680  -202449
681   -15479
682   117129
683   123614
684    60310
685  -150151
686  -235477
687   147346
688   378124
689   -95082
690  -415311
691   -30343
692   231110
693    61327
694   -11630
695   -84893
696  -210351
697    70136
698   369601
699    17207
700  -386315
701  -104945
702   310130
703   199700
704  -103968
705  -149429
706   -63355
707    24629
708   163786
709   102409
710  -245322
711  -265387
712   200655
713   319266
714  -107189
715  -268089
716   -26392
717    96774
718   101230
719   107402
720   -77511
721  -224438
722    49030
723   339431
724    74949
725  -322404
726  -171807
727   193679
728   169418
729   -25562
730   -90830
731  -161557
732   -76939
733   242449
734   177399
735  -302146
736  -278414
737   224001
738   296367
739   -32784
740  -161110
741   -81832
742    29325
743   171683
744   152432
745  -128295
746  -259236
747    63405
748   338839
749    42700
750  -330897
751  -149236
752   140696
753    70818
754     6033
755    -7729
756  -200299
757  -105350
758   305677
759   190093
760  -282176
761  -200205
762   185033
763   196369
764    39482
765   -32116
766  -130746
767   -87241
768   177725
769   204605
770  -152997
771  -311650
772    26755
773   293717
774    61883
775  -223325
776  -148224
777    21518
778   105816
779   146146
780   -25416
781  -257107
782   -54821
783   325241
784   180935
785  -253816
786  -230800
787   126081
788   194528
789    22854
790   -48840
791  -110446
792  -120055
793   149167
794   262513
795  -157285
796  -345576
797   101751
798   292350
799   -18836
800  -114176
801   -42048
802  -105013
803    47917
804   248545
805   -35484
806  -321523
807   -35419
808   285864
809   123001
810  -166341
811  -177882
812    -3363
813   123504
814   131711
815    26716
816  -162019
817  -153167
818   195955
819   298672
820  -136312
821  -331410
822    45395
823   243590
824    46569
825   -69358
826  -102169
827  -138826
828    66209
829   245575
830   -54033
831  -342568
832   -51699
833   300919
834   129623
835  -156803
836  -116021
837     8246
838    58494
839   161679
840    85758
841  -212252
842  -153295
843   243221
844   227740
845  -151609
846  -225990
847   -11354
848    93116
849    78210
850    15469
851  -132219
852  -173841
853    66222
854   267576
855    23624
856  -305238
857  -100634
858   279267
859   163916
860   -97370
861   -75068
862   -71867
863   -25744
864   230858
865   124774
866  -314197
867  -199182
868   265570
869   198646
870  -141748
871  -166175
872   -54605
873    44212
874   166352
875    78936
876  -169496
877  -157987
878   127603
879   243146
880   -11131
881  -255908
882  -101005
883   169730
884   132195
885   -34821
886   -92920
887  -123380
888   -30457
889   198868
890   116824
891  -251082
892  -206960
893   205020
894   240157
895   -55573
896  -116807
897   -29661
898   -12454
899   132998
900   202257
901  -139298
902  -303157
903   122809
904   315783
905   -68330
906  -249165
907   -64011
908    17642
909    79529
910   132547
911  -108575
912  -263842
913    51379
914   287118
915    52615
916  -197489
917  -124265
918   117010
919   219924
920    63478
921  -113089
922  -104949
923    -1651
924   136064
925   147651
926  -143677
927  -285046
928    61861
929   257569
930   -30051
931  -193712
932   -79390
933   -22259
934    80858
935   182871
936   -49524
937  -257335
938    22016
939   298367
940    98861
941  -181233
942  -135270
943    60394
944   144464
945   101395
946   -40222
947  -192111
948   -91615
949   193160
950   172715
951  -180349
952  -261021
953    53936
954   211024
955    43338
956  -103551
957  -118175
958   -58993
959   111716
960   200880
961   -39371
962  -267534
963   -18517
964   297116
965   103242
966  -190433
967  -110181
968    18529
969    48134
970   147097
971    36632
972  -259707
973  -115896
974   264805
975   150360
976  -187693
977  -163097
978    21253
979   111877
980   132849
981   -10498
982  -183832
983   -88706
984   148541
985   184460
986   -40585
987  -235217
988   -64439
989   233938
990   146770
991  -128759
992  -140147
993   -35334
994    41280
995   171793
996    64882
997  -258643
998  -151333
999   257765
1000   193784
1001  -161816
1002  -170158
1003    12232
1004    72685
1005   116780
1006    71239
1007  -168525
1008  -189982
1009   154688
1010   255841
1011   -94708
1012  -250118
1013    -4333
1014   153747
1015    91492
1016     9883
1017  -114621
1018  -166673
1019    63936
1020   240742
1021     3111
1022  -248321
1023   -99421
1024   177949
1025   177557
1026   -51742
1027  -167606
1028   -67205
1029    76774
1030   150109
1031    78755
1032  -156070
1033  -198128
1034   130270
1035   265438
1036   -61211
1037  -241809
1038   -40167
1039   101363
1040    98005
1041    62315
1042  -110921
1043  -204642
1044    47040
1045   253544
1046    39389
1047  -237272
1048  -132663
1049   158202
1050   182496
1051   -21622
1052  -125936
1053   -92880
1054     3781
1055   170904
1056   143652
1057  -181209
1058  -233555
1059   147315
1060   250226
1061   -61234
1062  -175989
1063   -54646
1064    18395
1065   115195
1066   135922
1067  -109693
1068  -235660
1069    47998
1070   262204
1071    32824
1072  -218584
1073  -114174
1074    97987
1075   141029
1076    63609
1077   -74934
1078  -175458
1079   -23599
1080   229104
1081   123733
1082  -201272
1083  -187595
1084   104837
1085   192417
1086    26495
1087  -128699
1088  -132802
1089    -3109
1090   141994
1091   131199
1092   -84195
1093  -223922
1094    -4734
1095   257573
1096    87560
1097  -208597
1098  -133163
1099    69318
1100    98787
1101    96282
1102    -8644
1103  -214792
1104   -81185
1105   256278
1106   149292
1107  -201564
1108  -174399
1109    80422
1110   152888
1111    65968
1112   -58564
1113  -152777
1114   -66563
1115   159491
1116   176199
1117   -99976
1118  -237062
1119    12371
1120   227427
1121    71204
1122  -133547
1123  -124517
1124   -30024
1125    96996
1126   166596
1127   -32807
1128  -242543
1129   -61182
1130   221221
1131   136094
1132  -136445
1133  -176940
1134    11903
1135   153712
1136   119642
1137   -28752
1138  -156726
1139   -89791
1140   149918
1141   205362
1142   -75857
1143  -237647
1144    -8329
1145   190128
1146    86058
1147   -76280
1148  -141781
1149  -100813
1150    82066
1151   182804
1152   -17520
1153  -234607
1154   -87806
1155   201771
1156   166927
1157  -100246
1158  -163235
1159    -6370
1160   110617
1161   140445
1162    53232
1163  -169589
1164  -158955
1165   180160
1166   229190
1167  -123436
1168  -222086
1169     1810
1170   103638
1171    86586
1172    16650
1173  -164147
1174  -172494
1175   112560
1176   214389
1177   -42597
1178  -215300
1179   -65120
1180   154737
1181   163687
1182   -20048
1183  -152004
1184   -77353
1185    94458
1186   182878
1187    52364
1188  -182507
1189  -149450
1190   139789
1191   202384
1192   -54889
1193  -202726
1194   -74753
1195    88764
1196   126239
1197    31277
1198  -140847
1199  -172004
1200    66180
1201   235864
1202    20674
1203  -228058
1204   -89301
1205   157826
1206   137127
1207     6031
1208   -90665
1209  -144924
1210    22052
1211   242406
1212    79659
1213  -228129
1214  -138376
1215   146120
1216   167566
1217   -12514
1218  -144874
1219  -127643
1220    39199
1221   179399
1222    75613
1223  -160523
1224  -186940
1225    68948
1226   225283
1227    19453
1228  -201234
1229  -100134
1230    85287
1231   134040
1232    84508
1233   -87968
1234  -198674
1235    19898
1236   250849
1237    79477
1238  -189668
1239  -134869
1240    84400
1241   160690
1242    57836
1243  -119212
1244  -168740
1245    -4022
1246   173875
1247   114956
1248  -133404
1249  -216189
1250    34127
1251   227775
1252    54543
1253  -170351
1254  -131077
1255    31664
1256   138363
1257   122067
1258   -72387
1259  -212815
1260   -11346
1261   242289
1262   113970
1263  -171872
1264  -157378
1265    60856
1266   153569
1267    82225
1268   -61827
1269  -181549
1270   -70334
1271   200012
1272   166575
1273  -161525
1274  -212453
1275    49207
1276   161765
1277    61137
1278   -71457
1279  -160923
1280   -68604
1281   165641
1282   174818
1283   -86766
1284  -204126
1285   -17833
1286   188666
1287   136814
1288   -97688
1289  -174095
1290    -1854
1291   146409
1292   126407
1293   -21329
1294  -186472
1295  -110400
1296   176236
1297   185788
1298  -121069
1299  -214402
1300    -2852
1301   136887
1302    97924
1303   -35125
1304  -174072
1305  -110833
1306   143446
1307   199761
1308   -46887
1309  -215254
1310   -45598
1311   193640
1312   145276
1313   -76846
1314  -144108
1315   -44359
1316    93501
1317   171239
1318    24035
1319  -217765
1320  -133904
1321   175118
1322   170698
1323  -101994
1324  -177545
1325   -42078
1326    80549
1327   136592
1328    35549
1329  -175844
1330  -153063
1331   131992
1332   218972
1333   -31889
1334  -192491
1335   -50553
1336   120682
1337   136600
1338    22734
1339  -139189
1340  -142679
1341    89601
1342   214325
1343    15251
1344  -191370
1345  -111874
1346   106108
1347   168536
1348    -4145
1349  -180821
1350  -105362
1351    90016
1352   139287
1353    39407
1354  -128411
1355  -182134
1356    59983
1357   247318
1358     7583
1359  -224233
1360   -63116
1361   119049
1362   107725
1363    57643
1364   -85584
1365  -189696
1366    44898
1367   256434
1368    36676
1369  -205201
1370   -95330
1371    90323
1372   129116
1373    38483
1374  -121301
1375  -159485
1376    24031
1377   181148
1378    72643
1379  -153610
1380  -173916
1381    52774
1382   192794
1383    41217
1384  -147198
1385  -107757
1386    52417
1387   148805
1388   102038
1389   -87959
1390  -188950
1391    12979
1392   227890
1393    83397
1394  -175830
1395  -141465
1396    70723
1397   136935
1398    48989
1399   -91053
1400  -176060
1401   -29457
1402   200711
1403   115365
1404  -161478
1405  -167891
1406    63250
1407   168154
1408    66060
1409   -95371
1410  -147187
1411     8211
1412   178884
1413   111687
1414   -96635
1415  -178253
1416   -17613
1417   191298
1418   109605
1419  -158800
1420  -161425
1421    51207
1422   123670
1423    74683
1424   -31357
1425  -183394
1426   -84726
1427   216527
1428   156552
1429  -166127
1430  -161584
1431    57366
1432   117841
1433    84089
1434   -25795
1435  -179408
1436   -70978
1437   189525
1438   149310
1439  -112914
1440  -178691
1441   -13036
1442   145426
1443   120286
1444   -78871
1445  -182468
1446   -24209
1447   158111
1448   124134
1449   -57590
1450  -178424
1451   -65136
1452   169269
1453   163122
1454  -100214
1455  -193202
1456     8186
1457   150984
1458    85982
1459   -40911
1460  -144242
1461  -102166
1462   133064
1463   200872
1464   -78797
1465  -224323
1466    -4060
1467   159544
1468    80529
1469   -35937
1470  -124024
1471  -103394
1472   118181
1473   205571
1474   -40167
1475  -208192
1476   -50994
1477   141320
1478   135774
1479   -35175
1480  -172513
1481   -72770
1482   132467
1483   145173
1484   -28030
1485  -162451
1486  -109337
1487   109444
1488   195909
1489   -35114
1490  -207152
1491   -43041
1492   140318
1493   112298
1494    -5093
1495  -133935
1496  -129600
1497   100807
1498   215617
1499   -16061
1500  -208606
1501   -71118
1502   131761
1503   131615
1504   -21781
1505  -149052
1506  -104206
1507    83478
1508   174312
1509    18141
1510  -178383
1511  -123719
1512   117255
1513   183209
1514   -13073
1515  -160590
1516   -75009
1517    90245
1518   144037
1519    33235
1520  -135054
1521  -146845
1522    59749
1523   202172
1524    30082
1525  -197793
1526  -118287
1527   109123
1528   138365
1529     5529
1530  -110741
1531  -129735
1532    29789
1533   211753
1534    76682
1535  -193236
1536  -131859
1537   119344
1538   153771
1539     7639
1540  -115083
1541  -123087
1542    34078
1543   177097
1544    56169
1545  -162086
1546  -150064
1547    59072
1548   171728
1549    46153
1550  -144854
1551  -126839
1552    65366
1553   155420
1554    55306
1555  -103423
1556  -149775
1557    17718
1558   199701
1559    89843
1560  -154933
1561  -150597
1562    61256
1563   153256
1564    41900
1565  -109224
1566  -137768
1567      635
1568   158345
1569   107792
1570  -117329
1571  -186433
1572    28452
1573   192665
1574    59090
1575  -126659
1576  -112801
1577    18708
1578   130904
1579   113504
1580   -81126
1581  -194314
1582    -3991
1583   195316
1584    86468
1585  -128750
1586  -141556
1587    20498
1588   140666
1589    89585
1590   -79283
1591  -157411
1592   -19477
1593   163750
1594   126729
1595  -101620
1596  -180007
1597    10667
1598   161726
1599    71848
1600   -89343
1601  -136989
1602   -35564
1603   128092
1604   135668
1605   -71433
1606  -191431
1607   -25535
1608   175921
1609   119377
1610   -85023
1611  -146121
1612    -4479
1613   134994
1614   113668
1615   -40650
1616  -164245
1617   -75170
1618   151585
1619   152356
1620   -97538
1621  -189779
1622   -14416
1623   125911
1624    88390
1625   -41730
1626  -147506
1627   -72678
1628   137223
1629   167582
1630   -46874
1631  -176821
1632   -36598
1633   151840
1634   128256
1635   -53675
1636  -144319
1637   -48633
1638   101671
1639   133184
1640   -21007
1641  -190125
1642   -99882
1643   138976
1644   146631
1645   -66364
1646  -159141
1647   -44719
1648   105512
1649   137259
1650    -1185
1651  -154589
1652   -86956
1653   129455
1654   175762
1655   -15250
1656  -169930
1657   -75100
1658   118649
1659   130543
1660   -31311
1661  -147482
1662   -96355
1663    72346
1664   157953
1665     7915
1666  -183330
1667  -105279
1668   118865
1669   156083
1670   -12133
1671  -132344
1672   -72701
1673    88210
1674   158431
1675    29253
1676  -145574
1677  -123147
1678    83476
1679   176664
1680    -2359
1681  -178445
1682   -94546
1683    85919
1684   120780
1685    14818
1686  -121789
1687  -131321
1688    61708
1689   195483
1690    35176
1691  -164665
1692   -96426
1693    98543
1694   149249
1695    28459
1696  -119608
1697  -117748
1698    47060
1699   159827
1700    46454
1701  -152872
1702  -152619
1703    60335
1704   169804
1705    23366
1706  -140917
1707  -107737
1708    49059
1709   144061
1710    67470
1711  -110801
1712  -143081
1713    48262
1714   185514
1715    64127
1716  -129724
1717  -129700
1718    45926
1719   146886
1720    45670
1721  -113660
1722  -135416
1723     4411
1724   153346
1725    92099
1726  -130781
1727  -167161
1728    47701
1729   163490
1730    46609
1731   -94402
1732  -113590
1733     2795
1734   155220
1735   113091
1736  -111525
1737  -168686
1738    28365
1739   165703
1740    68125
1741  -108533
1742  -140422
1743     4343
1744   137708
1745    82907
1746   -86938
1747  -154154
1748   -15083
1749   162361
1750   119309
1751   -98909
1752  -160115
1753    16443
1754   149567
1755    80095
1756   -72144
1757  -136352
1758   -33432
1759   134534
1760   126819
1761   -79485
1762  -182903
1763   -17738
1764   157966
1765    91748
1766   -83943
1767  -128503
1768   -23525
1769   115765
1770   129198
1771   -44877
1772  -176248
1773   -37492
1774   160306
1775   111937
1776   -76621
1777  -142174
1778   -34367
1779   114364
1780   120248
1781   -50235
1782  -159866
1783   -49440
1784   127127
1785   133223
1786   -44207
1787  -173971
1788   -49900
1789   145284
1790   118216
1791   -56586
1792  -129414
1793   -53191
1794    93309
1795   149364
1796   -19970
1797  -190394
1798   -67274
1799   147117
1800   122141
1801   -49167
1802  -129008
1803   -61384
1804    86830
1805   140936
1806    -6927
1807  -164471
1808   -84014
1809   120653
1810   150964
1811   -25731
1812  -154142
1813   -66038
1814    99954
1815   126565
1816    -9031
1817  -136393
1818   -95451
1819    86194
1820   160303
1821     -208
1822  -165493
1823   -90233
1824   108276
1825   141055
1826   -12673
1827  -130238
1828   -77651
1829    72888
1830   150110
1831    29380
1832  -155427
1833  -120779
1834   101393
1835   161650
1836   -15230
1837  -145422
1838   -83992
1839    59077
1840   137190
1841    36744
1842  -142326
1843  -124324
1844    83053
1845   166723
1846    23058
1847  -139946
1848  -106187
1849    73712
1850   151059
1851    23003
1852  -123554
1853  -103634
1854    42139
1855   147620
1856    59791
1857  -142314
1858  -146520
1859    72940
1860   159794
1861    13908
1862  -116293
1863  -100344
1864    26563
1865   142576
1866    75751
1867  -122068
1868  -145312
1869    54965
1870   168347
1871    43883
1872  -121015
1873  -116841
1874    35609
1875   139002
1876    62493
1877  -103253
1878  -141083
1879    19235
1880   163593
1881    69932
1882  -130200
1883  -138924
1884    37756
1885   142542
1886    58737
1887   -92956
1888  -127195
1889     9156
1890   147869
1891    94004
1892  -100403
1893  -155574
1894    19828
1895   166323
1896    71740
1897  -105267
1898  -120807
1899     6316
1900   114377
1901    88370
1902   -74741
1903  -163375
1904   -11915
1905   159836
1906    88013
1907   -97504
1908  -131189
1909      836
1910   126259
1911    92737
1912   -63936
1913  -137320
1914   -20376
1915   136477
1916   112593
1917   -72150
1918  -155990
1919   -13066
1920   139769
1921    85152
1922   -70647
1923  -125896
1924   -36929
1925   109479
1926   120851
1927   -59458
1928  -168363
1929   -27929
1930   141747
1931    99014
1932   -61301
1933  -130737
1934   -33520
1935   114344
1936   118992
1937   -40230
1938  -143892
1939   -45446
1940   123482
1941   127421
1942   -49791
1943  -154573
1944   -37457
1945   113846
1946    98395
1947   -35390
1948  -127239
1949   -65409
1950    94532
1951   131875
1952   -28982
1953  -154457
1954   -55708
1955   116166
1956   117719
1957   -29761
1958  -121423
1959   -54649
1960    81094
1961   121928
1962     -536
1963  -144775
1964   -85792
1965   110147
1966   135888
1967   -33817
1968  -133298
1969   -55422
1970    78364
1971   119264
1972     7303
1973  -131927
1974   -86098
1975    95023
1976   140812
1977   -13025
1978  -141603
1979   -77421
1980    82695
1981   123736
1982    -6687
1983  -124235
1984   -79629
1985    65962
1986   134696
1987    17581
1988  -138764
1989   -94254
1990    90006
1991   137138
1992     1034
1993  -115085
1994   -75653
1995    59515
1996   128378
1997    26991
1998  -121192
1999  -104466
2000    64293
2001   140729
2002    15540
2003  -132606
2004   -93067
2005    59649
2006   114399
2007    21209
2008  -102067
2009  -108537
2010    42267
2011   151434
2012    37619
2013  -129344
2014   -96523
2015    69655
2016   129693
2017    31038
2018   -97353
2019  -100272
2020    38914
2021   139196
2022    46134
2023  -117364
2024  -120024
2025    47488
2026   144267
2027    28023
2028  -119671
2029   -99737
2030    35071
2031   116441
2032    55699
2033   -95405
2034  -128973
2035    32978
2036   155979
2037    47531
2038  -113771
2039  -103246
2040    34313
2041   124792
2042    62400
2043   -89272
2044  -124069
2045    21949
2046   138761
2047    60715
2048  -101072
2049  -124543
2050    23243
2051   136325
2052    58675
2053   -95915
2054  -118238
2055    10857
2056   118982
2057    68498
2058   -83880
2059  -136792
2060     5139
2061   145373
2062    76193
2063   -97986
2064  -120484
2065    21743
2066   120533
2067    71128
2068   -59254
2069  -128728
2070   -18090
2071   149613
2072    98190
2073  -105735
2074  -137599
2075    17089
2076   114594
2077    68447
2078   -57269
2079  -137320
2080   -33450
2081   137717
2082    99854
2083   -91206
2084  -138740
2085    -5389
2086   123410
2087    97209
2088   -59347
2089  -138154
2090   -14374
2091   128162
2092    95380
2093   -52167
2094  -128846
2095   -36047
2096   127708
2097   119579
2098   -68049
2099  -149022
2100   -13975
2101   115086
2102    87694
2103   -40900
2104  -133690
2105   -57709
2106   114770
2107   124677
2108   -58028
2109  -154211
2110   -29804
2111   119768
2112   101969
2113   -36638
2114  -128108
2115   -54679
2116   107145
2117   133806
2118   -29889
2119  -153221
2120   -49870
2121   125033
2122   121191
2123   -40349
2124  -137915
2125   -53843
2126    96127
2127   119683
2128   -18957
2129  -143185
2130   -80362
2131   101742
2132   140931
2133   -34502
2134  -157487
2135   -58241
2136    97431
2137   112317
2138    -4654
2139  -121480
2140   -84209
2141    90969
2142   152556
2143    -6892
2144  -143813
2145   -66270
2146    91781
2147   129852
2148     3461
2149  -135406
2150   -90006
2151    80207
2152   127124
2153    -1793
2154  -129664
2155  -100728
2156    68296
2157   150576
2158     5994
2159  -151324
2160   -80879
2161    84080
2162   120248
2163    23514
2164  -105332
2165  -112486
2166    63749
2167   172671
2168    21271
2169  -149772
2170   -86456
2171    75438
2172   123710
2173    26441
2174  -108154
2175  -117775
2176    43855
2177   155662
2178    36631
2179  -137377
2180  -113899
2181    61359
2182   140589
2183    30281
2184  -114190
2185  -106428
2186    40858
2187   137467
2188    51633
2189  -108700
2190  -122234
2191    40175
2192   152631
2193    51523
2194  -119420
2195  -115932
2196    44706
2197   134185
2198    51297
2199   -94193
2200  -122605
2201    19186
2202   147206
2203    64855
2204  -114305
2205  -129613
2206    31149
2207   136387
2208    59946
2209   -99780
2210  -132001
2211    15759
2212   135980
2213    68399
2214   -90792
2215  -135698
2216     6755
2217   155005
2218    82728
2219  -106174
2220  -123850
2221    25607
2222   122916
2223    79498
2224   -57982
2225  -146587
2226   -18329
2227   161476
2228    87330
2229  -117681
2230  -130034
2231     9342
2232   106055
2233    84776
2234   -56882
2235  -151817
2236   -21306
2237   148191
2238    88677
2239   -82608
2240  -123603
2241   -14269
2242   122124
2243   114088
2244   -62165
2245  -147903
2246    -6124
2247   130581
2248    84067
2249   -53358
2250  -131692
2251   -46909
2252   123768
2253   123292
2254   -75835
2255  -156478
2256   -13007
2257   115402
2258    88021
2259   -36201
2260  -137233
2261   -61388
2262   130849
2263   133992
2264   -67531
2265  -147045
2266   -16384
2267   110217
2268   105240
2269   -23037
2270  -140910
2271   -66240
2272   124651
2273   127012
2274   -52762
2275  -140185
2276   -48068
2277    98203
2278   124416
2279   -28676
2280  -153363
2281   -53414
2282   109382
2283   109056
2284   -19439
2285  -124107
2286   -80650
2287    98349
2288   150609
2289   -33832
2290  -152131
2291   -40873
2292    92825
2293   105253
2294     8692
2295  -128144
2296  -100868
2297    99988
2298   147336
2299   -35001
2300  -138083
2301   -56937
2302    71340
2303   128339
2304    21352
2305  -146303
2306   -96190
2307   104017
2308   132312
2309   -14646
2310  -118230
2311   -85004
2312    62588
2313   154120
2314    15678
2315  -156393
2316   -83450
2317    89626
2318   113515
2319    13880
2320  -102590
2321  -116584
2322    55012
2323   172385
2324    10970
2325  -157301
2326   -72412
2327    75427
2328   105222
2329    37357
2330   -95016
2331  -130555
2332    51183
2333   170731
2334    13725
2335  -140671
2336   -80268
2337    48451
2338   114254
2339    53107
2340  -109035
2341  -132888
2342    57990
2343   150536
2344    20132
2345  -105157
2346   -94425
2347    23359
2348   144014
2349    68968
2350  -128988
2351  -121865
2352    64203
2353   127118
2354    33923
2355   -82932
2356  -126403
2357     4100
2358   160665
2359    63770
2360  -136868
2361  -114101
2362    49411
2363   117663
2364    58386
2365   -73906
2366  -135642
2367    10768
2368   161027
2369    64788
2370  -108066
2371  -112846
2372    18651
2373   125597
2374    75572
2375   -92092
2376  -140783
2377    12812
2378   132484
2379    59449
2380   -79821
2381  -122255
2382    -9663
2383   137815
2384    92174
2385   -97787
2386  -129346
2387    21390
2388   121140
2389    73459
2390   -53242
2391  -131980
2392   -24216
2393   143039
2394    94780
2395   -98491
2396  -129298
2397     5936
2398   105979
2399    84793
2400   -51431
2401  -149849
2402   -28665
2403   141710
2404    89431
2405   -78392
2406  -120085
2407   -17941
2408   110650
2409   114537
2410   -53813
2411  -154172
2412   -14101
2413   131605
2414    82136
2415   -49165
2416  -119639
2417   -52844
2418   113701
2419   128698
2420   -65739
2421  -153373
2422   -11265
2423   110115
2424    84126
2425   -25400
2426  -124706
2427   -66080
2428   117361
2429   129920
2430   -60365
2431  -139581
2432   -27024
2433    94314
2434   100419
2435   -20293
2436  -137602
2437   -62638
2438   112589
2439   119901
2440   -37747
2441  -125742
2442   -48900
2443    94005
2444   126677
2445   -18758
2446  -143201
2447   -55943
2448   103996
2449   111239
2450   -19743
2451  -129380
2452   -79388
2453    84068
2454   130670
2455   -24878
2456  -148371
2457   -61146
2458    91936
2459   115353
2460      506
2461  -121569
2462   -81404
2463    90834
2464   142727
2465    -5959
2466  -128222
2467   -65019
2468    81427
2469   127508
2470     5326
2471  -133995
2472   -89987
2473    75425
2474   118776
2475    -2122
2476  -120738
2477   -95653
2478    59321
2479   141187
2480     7823
2481  -137716
2482   -72583
2483    77567
2484   117791
2485    30375
2486   -97590
2487  -104694
2488    62704
2489   157215
2490    12139
2491  -134191
2492   -77939
2493    55499
2494   110683
2495    33363
2496  -114931
2497  -124348
2498    53505
2499   142315
2500    17298
2501  -117596
2502   -92005
2503    42899
2504   136560
2505    53509
2506  -114576
2507  -110048
2508    61251
2509   133967
2510    34438
2511   -95427
2512  -110659
2513    23347
2514   140592
2515    51805
2516  -122986
2517  -113936
2518    44959
2519   118274
2520    42599
2521   -83437
2522  -117539
2523    15390
2524   147619
2525    62996
2526  -109873
2527  -106459
2528    36098
2529   117180
2530    56255
2531   -81957
2532  -124320
2533     7145
2534   134197
2535    61279
2536   -95995
2537  -116560
2538    11770
2539   124273
2540    72271
2541   -85972
2542  -122517
2543    17673
2544   129039
2545    71129
2546   -68148
2547  -122166
2548    -8193
2549   131284
2550    83011
2551   -91429
2552  -127509
2553     6920
2554   111287
2555    72898
2556   -61808
2557  -133887
2558   -21711
2559   129121
2560    86106
2561   -76799
2562  -120884
2563    -3592
2564   116453
2565    93929
2566   -54084
2567  -129936
2568   -13474
2569   120773
2570    84009
2571   -55531
2572  -119314
2573   -30780
2574   107556
2575    98826
2576   -62566
2577  -135736
2578   -18187
2579   105858
2580    81603
2581   -42413
2582  -119295
2583   -45653
2584   110122
2585   117060
2586   -50429
2587  -131747
2588   -17966
2589   105721
2590    91738
2591   -28145
2592  -121773
2593   -56496
2594   104447
2595   116987
2596   -45164
2597  -134967
2598   -34132
2599    94468
2600   100236
2601   -22325
2602  -129431
2603   -59211
2604   101948
2605   113765
2606   -32393
2607  -125108
2608   -53125
2609    85741
2610   115601
2611   -15623
2612  -132851
2613   -56952
2614    97803
2615   109081
2616   -17528
2617  -112649
2618   -65028
2619    79269
2620   126509
2621    -8013
2622  -132410
2623   -63001
2624    87784
2625   106846
2626   -12515
2627  -114062
2628   -75677
2629    67582
2630   123231
2631    -1100
2632  -125969
2633   -73642
2634    78207
2635   118159
2636     2065
2637  -116916
2638   -76035
2639    71755
2640   127213
2641    13177
2642  -115247
2643   -82997
2644    65110
2645   127367
2646    13970
2647  -124523
2648   -88787
2649    65309
2650   120915
2651    14253
2652  -109979
2653   -94582
2654    49969
2655   131519
2656    26592
2657  -120725
2658   -90978
2659    62411
2660   123266
2661    27453
2662   -97965
2663   -97904
2664    44536
2665   134562
2666    33451
2667  -112126
2668   -96613
2669    43187
2670   118948
2671    37226
2672  -101846
2673  -111872
2674    38301
2675   130774
2676    35113
2677   -99209
2678   -98255
2679    26659
2680   128097
2681    59336
2682  -101709
2683  -115136
2684    41258
2685   128474
2686    40814
2687   -87501
2688  -108647
2689     8536
2690   129593
2691    69738
2692  -104130
2693  -123872
2694    31616
2695   122735
2696    51054
2697   -79911
2698  -117611
2699     -397
2700   132422
2701    77664
2702   -93335
2703  -119245
2704    17906
2705   119533
2706    69956
2707   -68534
2708  -125490
2709    -2557
2710   131143
2711    72901
2712   -82818
2713  -115976
2714    -4088
2715   110118
2716    85817
2717   -68166
2718  -136329
2719    -2345
2720   128412
2721    70641
2722   -66089
2723  -110714
2724   -21788
2725   110866
2726   104832
2727   -61795
2728  -138039
2729    -7387
2730   120922
2731    78634
2732   -52021
2733  -122589
2734   -35725
2735   113967
2736   105302
2737   -61016
2738  -132930
2739   -23233
2740   104048
2741    96847
2742   -40113
2743  -134829
2744   -36844
2745   120141
2746   101254
2747   -46563
2748  -116998
2749   -40397
2750    92740
2751   116750
2752   -30558
2753  -144493
2754   -39820
2755   110768
2756    92628
2757   -33764
2758  -112506
2759   -62017
2760    84928
2761   125556
2762   -30341
2763  -142163
2764   -41788
2765    97880
2766    97553
2767   -12907
2768  -114633
2769   -69684
2770    94385
2771   127734
2772   -27878
2773  -124329
2774   -47259
2775    74468
2776   109370
2777     3232
2778  -131369
2779   -80550
2780    96543
2781   114700
2782   -24882
2783  -108882
2784   -66098
2785    53682
2786   131375
2787    18199
2788  -140870
2789   -76857
2790    96500
2791   109856
2792    -6647
2793   -94287
2794   -82160
2795    49549
2796   141259
2797    15959
2798  -138296
2799   -74096
2800    73538
2801   101136
2802    15339
2803   -98319
2804  -101301
2805    54967
2806   139597
2807     9281
2808  -117059
2809   -70432
2810    47738
2811   110306
2812    44481
2813  -106253
2814  -109396
2815    66276
2816   131585
2817     6014
2818   -96129
2819   -79603
2820    23070
2821   122132
2822    53494
2823  -117952
2824  -108293
2825    60891
2826   115248
2827    18135
2828   -79843
2829   -98208
2830    13483
2831   135319
2832    54843
2833  -115513
2834   -97290
2835    45244
2836   107095
2837    48573
2838   -75151
2839  -119931
2840    18492
2841   141480
2842    42869
2843  -100781
2844   -89047
2845    15154
2846   102923
2847    75382
2848   -82001
2849  -134159
2850    29034
2851   132365
2852    34918
2853   -77868
2854   -88649
2855    -8471
2856   109913
2857    88645
2858   -88467
2859  -128795
2860    31913
2861   114524
2862    44568
2863   -54065
2864  -104305
2865   -20561
2866   126052
2867    84093
2868   -93118
2869  -113149
2870    15852
2871    94107
2872    68203
2873   -44472
2874  -129130
2875   -18993
2876   133961
2877    72401
2878   -81580
2879   -98254
2880    -9152
2881    88191
2882    98107
2883   -45705
2884  -142711
2885    -9952
2886   127530
2887    63951
2888   -57121
2889   -95421
2890   -37176
2891    91451
2892   113953
2893   -54741
2894  -142440
2895    -9180
2896   107679
2897    67551
2898   -33294
2899  -107047
2900   -49737
2901   104493
2902   110730
2903   -57393
2904  -120836
2905   -14309
2906    84531
2907    85569
2908   -16216
2909  -125992
2910   -52928
2911   112828
2912    95701
2913   -52105
2914  -103211
2915   -37314
2916    68538
2917   109126
2918   -12259
2919  -140140
2920   -46766
2921   108459
2922    87299
2923   -27928
2924   -93635
2925   -60944
2926    70591
2927   129590
2928   -14168
2929  -136313
2930   -43480
2931    89759
2932    89540
2933    -5601
2934  -104993
2935   -81779
2936    77684
2937   125900
2938   -22941
2939  -120035
2940   -48926
2941    62390
2942   103993
2943    17448
2944  -120216
2945   -82092
2946    88416
2947   115357
2948   -18873
2949   -96679
2950   -59912
2951    44668
2952   120017
2953    21058
2954  -129275
2955   -76307
2956    82006
2957    99682
2958      506
2959   -87718
2960   -83394
2961    42421
2962   131518
2963    15361
2964  -124056
2965   -70090
2966    62814
2967    96340
2968    26247
2969   -88736
2970   -99767
2971    51619
2972   133244
2973    13553
2974  -105898
2975   -74014
2976    34901
2977   109059
2978    48120
2979  -103948
2980  -107243
2981    56859
2982   119646
2983    12562
2984   -83841
2985   -84133
2986    14036
2987   120586
2988    57547
2989  -109730
2990  -104341
2991    53096
2992   110037
2993    29227
2994   -72206
2995   -98887
2996    14285
2997   129463
2998    49451
2999  -102061
3000   -90440
3001    31216
3002    97902
3003    54829
3004   -71250
3005  -118591
3006    19069
3007   128801
3008    38663
3009   -86008
3010   -84597
3011     5810
3012   100579
3013    76031
3014   -77852
3015  -123480
3016    25315
3017   119448
3018    40913
3019   -63933
3020   -93800
3021   -15459
3022   109671
3023    83789
3024   -82296
3025  -119563
3026    17168
3027   104875
3028    58191
3029   -49690
3030  -111637
3031   -18209
3032   120370
3033    77241
3034   -75975
3035  -102795
3036    -2304
3037    91308
3038    82164
3039   -46351
3040  -128734
3041   -15848
3042   119644
3043    64869
3044   -62570
3045   -94573
3046   -21817
3047    86941
3048    99422
3049   -47390
3050  -131052
3051    -8487
3052   110400
3053    66636
3054   -42693
3055   -97692
3056   -38371
3057    94120
3058   103302
3059   -51023
3060  -123106
3061   -16537
3062    90683
3063    76749
3064   -25407
3065  -113814
3066   -48278
3067   101359
3068    98895
3069   -47881
3070  -108243
3071   -29921
3072    75673
3073    99647
3074   -11300
3075  -128290
3076   -48812
3077   104718
3078    91729
3079   -35883
3080   -98159
3081   -50997
3082    65898
3083   113153
3084   -12232
3085  -132925
3086   -47043
3087    93606
3088    87834
3089   -18940
3090   -98057
3091   -65385
3092    70592
3093   119589
3094   -16295
3095  -119568
3096   -44181
3097    73689
3098    94262
3099     2726
3100  -107119
3101   -74946
3102    77951
3103   114264
3104   -16659
3105  -106362
3106   -53370
3107    55199
3108   104659
3109    14593
3110  -115641
3111   -77433
3112    75921
3113   108235
3114    -3801
3115   -95783
3116   -69199
3117    46797
3118   116282
3119    20171
3120  -115151
3121   -78309
3122    65346
3123   104927
3124    13227
3125   -93000
3126   -85352
3127    44403
3128   120919
3129    20454
3130  -107193
3131   -78137
3132    48732
3133   108110
3134    30147
3135   -94883
3136   -94223
3137    47347
3138   118350
3139    19544
3140   -93892
3141   -80327
3142    32260
3143   109516
3144    40706
3145   -96200
3146   -96714
3147    42848
3148   111265
3149    26088
3150   -84145
3151   -88626
3152    22305
3153   114906
3154    45871
3155   -93324
3156   -94478
3157    31954
3158   107384
3159    41904
3160   -77839
3161   -99304
3162    18337
3163   117417
3164    49298
3165   -84528
3166   -97068
3167    17328
3168   106573
3169    57900
3170   -74323
3171  -108423
3172    14676
3173   113732
3174    50960
3175   -72257
3176   -98247
3177     2623
3178   105674
3179    68306
3180   -70489
3181  -109555
3182     7790
3183   110089
3184    58380
3185   -65351
3186  -101881
3187    -4285
3188   104319
3189    69279
3190   -65474
3191  -108736
3192      332
3193   104912
3194    67640
3195   -59056
3196  -105962
3197    -6687
3198   102528
3199    73518
3200   -55522
3201  -104764
3202   -11188
3203    99895
3204    76640
3205   -53864
3206  -111779
3207   -15639
3208    97701
3209    75613
3210   -49378
3211  -109516
3212   -23580
3213    95055
3214    84917
3215   -44076
3216  -111332
3217   -23909
3218    97102
3219    88006
3220   -36557
3221  -110264
3222   -26553
3223    93624
3224    84890
3225   -35879
3226  -109819
3227   -38539
3228    85825
3229    92400
3230   -35892
3231  -115868
3232   -34228
3233    86363
3234    85992
3235   -27115
3236  -105626
3237   -45061
3238    85272
3239    99902
3240   -26648
3241  -110317
3242   -37525
3243    82520
3244    92582
3245   -19073
3246  -107209
3247   -49257
3248    78975
3249    96491
3250   -20253
3251  -108616
3252   -50483
3253    71248
3254    99895
3255   -11579
3256  -111659
3257   -55429
3258    75013
3259    99450
3260    -5853
3261  -102240
3262   -60484
3263    67973
3264   107199
3265    -3039
3266  -108473
3267   -62246
3268    66056
3269   100897
3270     2678
3271  -101948
3272   -69830
3273    59657
3274   108470
3275     4323
3276  -104319
3277   -69148
3278    59226
3279   106346
3280    11434
3281   -99694
3282   -73089
3283    54602
3284   105139
3285    10873
3286   -97083
3287   -77409
3288    46823
3289   109599
3290    16555
3291  -101912
3292   -75229
3293    51262
3294   104323
3295    22599
3296   -87814
3297   -83318
3298    42845
3299   117304
3300    25981
3301   -95534
3302   -79870
3303    38806
3304   103183
3305    32685
3306   -90149
3307   -95976
3308    31422
3309   110448
3310    30189
3311   -90105
3312   -88987
3313    26297
3314   109628
3315    46297
3316   -84721
3317   -94007
3318    33456
3319   111574
3320    44923
3321   -74096
3322   -95350
3323    16472
3324   113223
3325    49616
3326   -84952
3327   -99481
3328    19363
3329   101322
3330    46348
3331   -73213
3332  -103797
3333     8317
3334   110811
3335    54666
3336   -76833
3337   -96548
3338    12962
3339   105675
3340    60475
3341   -66472
3342  -101910
3343     5479
3344   106667
3345    60158
3346   -65854
3347  -101886
3348    -3156
3349   104308
3350    67530
3351   -66045
3352  -105780
3353     -778
3354    99936
3355    67038
3356   -53136
3357  -107047
3358   -13843
3359   103359
3360    75591
3361   -60187
3362  -107288
3363   -10995
3364    92555
3365    76184
3366   -44879
3367  -112066
3368   -20299
3369   101631
3370    78323
3371   -47605
3372  -103335
3373   -21594
3374    93252
3375    87635
3376   -39410
3377  -112064
3378   -20667
3379    92059
3380    74688
3381   -37446
3382  -104304
3383   -38871
3384    87576
3385    89750
3386   -43773
3387  -112878
3388   -26261
3389    82537
3390    81344
3391   -22123
3392  -104771
3393   -43199
3394    91120
3395    99249
3396   -31520
3397  -104164
3398   -32732
3399    75911
3400    91420
3401   -16090
3402  -111284
3403   -52998
3404    80974
3405    93031
3406   -25258
3407  -104084
3408   -50930
3409    66439
3410    98711
3411    -9467
3412  -109042
3413   -49667
3414    76673
3415    95056
3416    -5350
3417   -95770
3418   -59198
3419    65981
3420   107096
3421    -5842
3422  -108330
3423   -54483
3424    64925
3425    91115
3426     1340
3427   -99317
3428   -70447
3429    61344
3430   105683
3431    -2345
3432  -101341
3433   -59627
3434    56955
3435   100365
3436    11620
3437   -98072
3438   -69746
3439    59714
3440   100980
3441     6353
3442   -91695
3443   -72701
3444    45747
3445   107100
3446    15069
3447  -101313
3448   -71726
3449    50197
3450    97147
3451    20705
3452   -83416
3453   -82691
3454    41438
3455   114424
3456    21637
3457   -93852
3458   -73342
3459    36770
3460    97680
3461    32117
3462   -84745
3463   -91357
3464    34667
3465   107855
3466    24709
3467   -84539
3468   -79861
3469    27332
3470   103572
3471    41287
3472   -83672
3473   -89350
3474    34419
3475   103262
3476    33766
3477   -73654
3478   -87359
3479    17296
3480   107809
3481    44933
3482   -86162
3483   -88970
3484    26339
3485    94361
3486    39245
3487   -67794
3488   -95726
3489     9438
3490   109759
3491    49979
3492   -77661
3493   -87619
3494    17093
3495    94457
3496    54146
3497   -61328
3498   -98749
3499     4260
3500   105353
3501    54426
3502   -68438
3503   -93581
3504     -538
3505    94308
3506    63769
3507   -61628
3508  -101993
3509     1159
3510    99026
3511    59183
3512   -53353
3513   -96661
3514   -10453
3515    97486
3516    70630
3517   -58888
3518   -99883
3519    -4010
3520    90112
3521    65436
3522   -46816
3523  -101114
3524   -15691
3525    96405
3526    70417
3527   -51595
3528   -98661
3529   -13621
3530    89211
3531    74732
3532   -43587
3533  -103058
3534   -18019
3535    89638
3536    73239
3537   -39694
3538   -99233
3539   -26480
3540    87102
3541    84175
3542   -38690
3543  -104271
3544   -24597
3545    81744
3546    77634
3547   -27137
3548   -99961
3549   -38361
3550    83120
3551    89714
3552   -31588
3553  -103567
3554   -31777
3555    75303
3556    83146
3557   -17830
3558  -102402
3559   -44677
3560    78773
3561    90297
3562   -24313
3563   -99551
3564   -40980
3565    69684
3566    91416
3567   -13339
3568  -102965
3569   -46731
3570    75612
3571    88580
3572   -14798
3573   -95878
3574   -52055
3575    64604
3576    96918
3577   -10473
3578  -102104
3579   -49975
3580    67346
3581    87393
3582    -5251
3583   -93836
3584   -60332
3585    60955
3586    99272
3587    -2544
3588   -98045
3589   -54997
3590    58820
3591    92406
3592     4627
3593   -92652
3594   -65169
3595    54932
3596    99586
3597     6636
3598   -92129
3599   -66381
3600    49032
3601    97292
3602    12465
3603   -92142
3604   -70382
3605    46120
3606    97900
3607    16695
3608   -87357
3609   -71603
3610    42318
3611    99442
3612    19262
3613   -88490
3614   -72137
3615    42972
3616    97983
3617    23035
3618   -82304
3619   -76987
3620    36323
3621   100566
3622    23821
3623   -85961
3624   -76699
3625    34546
3626    96537
3627    28451
3628   -80100
3629   -82180
3630    30274
3631    99212
3632    31244
3633   -77759
3634   -81403
3635    25059
3636    99942
3637    38337
3638   -74267
3639   -84285
3640    23873
3641    97705
3642    39063
3643   -69017
3644   -85798
3645    14387
3646    99536
3647    44931
3648   -72592
3649   -89103
3650    14522
3651    93488
3652    45305
3653   -62399
3654   -89130
3655     5250
3656    97160
3657    54766
3658   -64986
3659   -92139
3660     9958
3661    94302
3662    52334
3663   -57991
3664   -89552
3665     1302
3666    94146
3667    58627
3668   -60567
3669   -95477
3670     1699
3671    90901
3672    56901
3673   -53658
3674   -94215
3675    -4449
3676    93850
3677    61124
3678   -53712
3679   -93184
3680    -8763
3681    87118
3682    66908
3683   -44194
3684   -98135
3685   -10310
3686    92008
3687    65339
3688   -45130
3689   -92691
3690   -19379
3691    81543
3692    76333
3693   -39576
3694  -100292
3695   -18974
3696    86107
3697    69605
3698   -36732
3699   -92679
3700   -28498
3701    78878
3702    79846
3703   -32445
3704   -99456
3705   -26372
3706    79088
3707    75950
3708   -29421
3709   -96796
3710   -34320
3711    78960
3712    82407
3713   -28146
3714   -95579
3715   -30800
3716    73782
3717    82273
3718   -19373
3719   -99715
3720   -39325
3721    77447
3722    84371
3723   -24443
3724   -92673
3725   -40048
3726    64396
3727    86543
3728   -13268
3729  -102097
3730   -45988
3731    72263
3732    83499
3733   -15389
3734   -89417
3735   -50670
3736    60295
3737    93752
3738    -7622
3739   -97182
3740   -48194
3741    62371
3742    86710
3743      466
3744   -89100
3745   -60668
3746    59353
3747    95896
3748    -5726
3749   -91580
3750   -53142
3751    47950
3752    89437
3753    11141
3754   -93902
3755   -68512
3756    56472
3757    93426
3758     -890
3759   -85770
3760   -59292
3761    42211
3762    95665
3763    18450
3764   -91896
3765   -67664
3766    53856
3767    92954
3768    10166
3769   -79300
3770   -67984
3771    37022
3772   101622
3773    20016
3774   -91008
3775   -69729
3776    42798
3777    88965
3778    20646
3779   -77568
3780   -79532
3781    32253
3782   102572
3783    22920
3784   -83690
3785   -70720
3786    30616
3787    89411
3788    37452
3789   -71932
3790   -85663
3791    29558
3792   103354
3793    27716
3794   -73600
3795   -71821
3796    16031
3797    90597
3798    45331
3799   -74125
3800   -88908
3801    24618
3802    95798
3803    33403
3804   -65774
3805   -81473
3806     9535
3807    97986
3808    48277
3809   -74822
3810   -84200
3811    20593
3812    89130
3813    44810
3814   -58101
3815   -91416
3816     5702
3817   100481
3818    47689
3819   -67449
3820   -82271
3821     8446
3822    85529
3823    54926
3824   -54878
3825   -96651
3826     3023
3827    96012
3828    49206
3829   -56835
3830   -84176
3831    -5465
3832    84259
3833    65232
3834   -53366
3835   -98135
3836    -2509
3837    89220
3838    55932
3839   -45367
3840   -88214
3841   -16035
3842    86784
3843    69591
3844   -49214
3845   -94619
3846    -8069
3847    80910
3848    65564
3849   -35827
3850   -95790
3851   -22503
3852    88687
3853    70902
3854   -46380
3855   -90290
3856   -17345
3857    74343
3858    73081
3859   -31094
3860  -101206
3861   -23775
3862    85782
3863    68528
3864   -36667
3865   -86877
3866   -27636
3867    72407
3868    83034
3869   -27394
3870  -100090
3871   -26281
3872    78580
3873    70946
3874   -23449
3875   -89462
3876   -41773
3877    71263
3878    85958
3879   -26153
3880   -96003
3881   -33900
3882    65363
3883    76960
3884   -11162
3885   -93016
3886   -47131
3887    70057
3888    85233
3889   -19033
3890   -88322
3891   -40970
3892    58917
3893    85585
3894    -5295
3895   -95412
3896   -49895
3897    66389
3898    85077
3899   -10588
3900   -86541
3901   -51237
3902    53810
3903    91710
3904    -1338
3905   -94010
3906   -51342
3907    59026
3908    85710
3909      668
3910   -84055
3911   -59538
3912    52130
3913    94432
3914     1539
3915   -89671
3916   -55104
3917    47622
3918    87134
3919    13163
3920   -85894
3921   -68268
3922    49932
3923    94353
3924     6289
3925   -81870
3926   -60335
3927    36830
3928    91746
3929    22355
3930   -85527
3931   -72453
3932    43665
3933    91224
3934    16295
3935   -74050
3936   -69866
3937    29870
3938    98058
3939    25968
3940   -84188
3941   -70283
3942    34243
3943    87990
3944    29188
3945   -70591
3946   -79169
3947    28774
3948    98811
3949    26284
3950   -76803
3951   -71586
3952    25311
3953    88281
3954    38469
3955   -71494
3956   -84539
3957    25615
3958    96435
3959    31612
3960   -70264
3961   -75515
3962    13974
3963    91288
3964    45730
3965   -69118
3966   -86609
3967    20304
3968    92935
3969    39925
3970   -61280
3971   -82283
3972     6141
3973    92857
3974    51583
3975   -64378
3976   -84186
3977    10434
3978    85716
3979    50340
3980   -52331
3981   -89563
3982      542
3983    92144
3984    52366
3985   -58812
3986   -82375
3987    -1801
3988    80625
3989    58681
3990   -48638
3991   -93043
3992    -2458
3993    91014
3994    54364
3995   -50004
3996   -84023
3997   -10563
3998    82105
3999    66077
4000   -48073
4001   -94126
4002    -7086
4003    84040
4004    58966
4005   -40939
4006   -88601
4007   -17902
4008    83174
4009    68990
4010   -44939
4011   -88548
4012   -13683
4013    76638
4014    66662
4015   -31450
4016   -93956
4017   -24179
4018    82843
4019    69743
4020   -37157
4021   -86616
4022   -23534
4023    69343
4024    74694
4025   -25519
4026   -96444
4027   -29352
4028    76172
4029    70754
4030   -28379
4031   -84619
4032   -33026
4033    66067
4034    81420
4035   -21148
4036   -94222
4037   -33286
4038    68995
4039    72989
4040   -16723
4041   -86528
4042   -42668
4043    65120
4044    83596
4045   -18081
4046   -90975
4047   -37479
4048    61372
4049    77878
4050    -7613
4051   -88914
4052   -49317
4053    65297
4054    85818
4055   -14970
4056   -85629
4057   -41686
4058    54048
4059    82502
4060     -376
4061   -90217
4062   -52484
4063    61215
4064    84097
4065    -8185
4066   -81805
4067   -50744
4068    47343
4069    87800
4070     5342
4071   -87779
4072   -53542
4073    51725
4074    83317
4075     5819
4076   -78707
4077   -60840
4078    44090
4079    89378
4080     7986
4081   -83300
4082   -57093
4083    42013
4084    82448
4085    15147
4086   -77812
4087   -69392
4088    41564
4089    91801
4090    12718
4091   -76821
4092   -59427
4093    35248
4094    87374
4095    22913
4096   -76489
4097   -70715
4098    37000
4099    89766
4100    17107
4101   -73871
4102   -66868
4103    27642
4104    88106
4105    26729
4106   -76684
4107   -71750
4108    31884
4109    87395
4110    26154
4111   -66468
4112   -73194
4113    22822
4114    92297
4115    30992
4116   -72115
4117   -72226
4118    23378
4119    82392
4120    36403
4121   -62642
4122   -81120
4123    15434
4124    91198
4125    34547
4126   -64569
4127   -74271
4128    12681
4129    83449
4130    46110
4131   -57662
4132   -82709
4133    12093
4134    88395
4135    40532
4136   -58063
4137   -79001
4138     2913
4139    84512
4140    49064
4141   -60128
4142   -85401
4143     5619
4144    83934
4145    46157
4146   -50294
4147   -82687
4148    -1052
4149    89125
4150    54949
4151   -54480
4152   -82763
4153     2591
4154    79687
4155    53739
4156   -45511
4157   -88293
4158    -9590
4159    84209
4160    55826
4161   -51090
4162   -85624
4163    -9950
4164    74583
4165    61161
4166   -39753
4167   -88743
4168   -12825
4169    82933
4170    62153
4171   -36689
4172   -80789
4173   -17754
4174    75636
4175    69472
4176   -35385
4177   -90394
4178   -16872
4179    72495
4180    61681
4181   -30586
4182   -87488
4183   -29165
4184    73166
4185    70852
4186   -33100
4187   -87588
4188   -20262
4189    68537
4190    70949
4191   -20506
4192   -88231
4193   -30959
4194    74829
4195    74676
4196   -27006
4197   -84732
4198   -29794
4199    62659
4200    75719
4201   -18507
4202   -92214
4203   -36983
4204    66936
4205    74559
4206   -19197
4207   -82788
4208   -38527
4209    60324
4210    82134
4211   -11546
4212   -87520
4213   -37484
4214    60601
4215    75995
4216    -5913
4217   -81358
4218   -48246
4219    54669
4220    83388
4221    -9321
4222   -86875
4223   -44193
4224    51184
4225    77603
4226     2228
4227   -80222
4228   -54549
4229    53510
4230    85209
4231    -1821
4232   -80178
4233   -48629
4234    45160
4235    82952
4236     7873
4237   -83057
4238   -56887
4239    48588
4240    83271
4241     3372
4242   -77716
4243   -59355
4244    38570
4245    88440
4246    11914
4247   -82898
4248   -58094
4249    43295
4250    82641
4251    14352
4252   -70387
4253   -65515
4254    35900
4255    92490
4256    16712
4257   -77383
4258   -60536
4259    32138
4260    80063
4261    22822
4262   -69642
4263   -72022
4264    30481
4265    87578
4266    20819
4267   -71122
4268   -64777
4269    23155
4270    83428
4271    31812
4272   -66747
4273   -72889
4274    27990
4275    85427
4276    28195
4277   -61536
4278   -70006
4279    16114
4280    86714
4281    35419
4282   -66790
4283   -73892
4284    21021
4285    81714
4286    35066
4287   -57528
4288   -77262
4289     9610
4290    88830
4291    40079
4292   -64003
4293   -74823
4294    12938
4295    80187
4296    43408
4297   -54219
4298   -82112
4299     6765
4300    88927
4301    43867
4302   -55999
4303   -75901
4304     4426
4305    80445
4306    51730
4307   -52176
4308   -84564
4309     3251
4310    82423
4311    46483
4312   -47217
4313   -78193
4314    -7680
4315    77992
4316    56425
4317   -49207
4318   -83070
4319    -2278
4320    75121
4321    53951
4322   -36861
4323   -82143
4324   -13096
4325    78559
4326    60518
4327   -42619
4328   -82692
4329    -9491
4330    72810
4331    59594
4332   -33391
4333   -85082
4334   -17243
4335    77154
4336    61734
4337   -37944
4338   -84087
4339   -19209
4340    70523
4341    66610
4342   -30357
4343   -88102
4344   -21730
4345    72927
4346    63991
4347   -28837
4348   -80784
4349   -27100
4350    68995
4351    72080
4352   -25922
4353   -86308
4354   -24984
4355    65803
4356    65874
4357   -20576
4358   -82307
4359   -36377
4360    63822
4361    75690
4362   -20956
4363   -82400
4364   -31799
4365    60231
4366    71094
4367   -11930
4368   -81860
4369   -40177
4370    61111
4371    75167
4372   -13346
4373   -80805
4374   -39303
4375    52441
4376    76048
4377    -5526
4378   -84854
4379   -43985
4380    57858
4381    75355
4382    -6172
4383   -78598
4384   -46638
4385    49224
4386    81801
4387    -1765
4388   -82128
4389   -46775
4390    51966
4391    77652
4392     1448
4393   -76828
4394   -52686
4395    45601
4396    83427
4397     4843
4398   -79106
4399   -52107
4400    44077
4401    79689
4402     9178
4403   -75205
4404   -58395
4405    40173
4406    82808
4407    10214
4408   -74333
4409   -56962
4410    35032
4411    80683
4412    16577
4413   -72813
4414   -61530
4415    34742
4416    82440
4417    15937
4418   -68716
4419   -60489
4420    28296
4421    82826
4422    23362
4423   -71906
4424   -64647
4425    29503
4426    81971
4427    24001
4428   -65736
4429   -67946
4430    24671
4431    85851
4432    26753
4433   -68173
4434   -67000
4435    23268
4436    81999
4437    30579
4438   -61349
4439   -71976
4440    19887
4441    84137
4442    30950
4443   -62860
4444   -70243
4445    15557
4446    81241
4447    36167
4448   -58201
4449   -73426
4450    13778
4451    81181
4452    36900
4453   -55665
4454   -73928
4455     6396
4456    79366
4457    43974
4458   -54333
4459   -74955
4460     7076
4461    77395
4462    43476
4463   -49257
4464   -76020
4465      956
4466    77794
4467    49086
4468   -49084
4469   -77188
4470      212
4471    75837
4472    49487
4473   -45956
4474   -79044
4475    -3372
4476    78300
4477    50670
4478   -43487
4479   -77826
4480    -6065
4481    73376
4482    54607
4483   -41166
4484   -82207
4485    -8387
4486    76337
4487    54099
4488   -37632
4489   -77650
4490   -12906
4491    71997
4492    61396
4493   -36749
4494   -81623
4495   -12765
4496    71946
4497    57833
4498   -30172
4499   -78980
4500   -23022
4501    67662
4502    64434
4503   -30906
4504   -80296
4505   -19575
4506    64553
4507    63018
4508   -23353
4509   -80132
4510   -26906
4511    64622
4512    65286
4513   -23698
4514   -78483
4515   -26211
4516    59716
4517    68182
4518   -17701
4519   -81825
4520   -30197
4521    62083
4522    67865
4523   -16979
4524   -77376
4525   -33375
4526    56879
4527    72366
4528   -13489
4529   -82237
4530   -36109
4531    57617
4532    69893
4533   -10559
4534   -78297
4535   -40652
4536    53868
4537    75121
4538    -9344
4539   -80003
4540   -40569
4541    50825
4542    72446
4543    -2628
4544   -76145
4545   -45819
4546    50871
4547    76174
4548    -3287
4549   -72968
4550   -44999
4551    42219
4552    76629
4553     3671
4554   -76192
4555   -50847
4556    45904
4557    74564
4558     2403
4559   -70684
4560   -51427
4561    35766
4562    78474
4563    10023
4564   -74893
4565   -52130
4566    40840
4567    75995
4568    12226
4569   -67629
4570   -57363
4571    34531
4572    80945
4573    13717
4574   -70567
4575   -57179
4576    32783
4577    76033
4578    18831
4579   -67986
4580   -64464
4581    29437
4582    80537
4583    18118
4584   -66892
4585   -61073
4586    24937
4587    78855
4588    27190
4589   -66194
4590   -66422
4591    28575
4592    79810
4593    23229
4594   -59426
4595   -62185
4596    16427
4597    78979
4598    31272
4599   -63464
4600   -66341
4601    20298
4602    74870
4603    31141
4604   -53649
4605   -69368
4606     9731
4607    79535
4608    34395
4609   -59765
4610   -66707
4611    11559
4612    72958
4613    39338
4614   -49478
4615   -74856
4616     8358
4617    81432
4618    37981
4619   -52312
4620   -67046
4621     3931
4622    73168
4623    47795
4624   -48221
4625   -78704
4626     5005
4627    76366
4628    40994
4629   -44720
4630   -71945
4631    -4772
4632    73723
4633    51212
4634   -46927
4635   -78432
4636     -452
4637    71748
4638    47733
4639   -36809
4640   -76160
4641   -11664
4642    74722
4643    53216
4644   -41370
4645   -72582
4646    -7508
4647    65740
4648    54387
4649   -32024
4650   -78982
4651   -14176
4652    71232
4653    54068
4654   -35185
4655   -71170
4656   -16665
4657    60629
4658    61136
4659   -27772
4660   -80172
4661   -17165
4662    67787
4663    55764
4664   -28328
4665   -72492
4666   -25870
4667    61174
4668    67261
4669   -25491
4670   -80018
4671   -20046
4672    63407
4673    60181
4674   -19060
4675   -76979
4676   -31578
4677    62868
4678    68507
4679   -21893
4680   -75468
4681   -26678
4682    54904
4683    65307
4684   -11542
4685   -80536
4686   -36142
4687    59089
4688    66721
4689   -15956
4690   -72548
4691   -34214
4692    49280
4693    71515
4694    -7530
4695   -77588
4696   -36171
4697    53163
4698    66687
4699    -6963
4700   -69041
4701   -41291
4702    45468
4703    74790
4704    -4616
4705   -76493
4706   -40486
4707    44969
4708    67790
4709     1774
4710   -70612
4711   -48391
4712    43785
4713    75306
4714     -358
4715   -72582
4716   -43473
4717    39425
4718    72353
4719     9614
4720   -72235
4721   -53988
4722    43485
4723    76089
4724     5224
4725   -67566
4726   -49938
4727    33058
4728    77736
4729    14187
4730   -72334
4731   -57085
4732    36512
4733    72701
4734    12463
4735   -63743
4736   -56824
4737    27055
4738    78620
4739    17511
4740   -68722
4741   -55636
4742    29186
4743    71918
4744    21044
4745   -59867
4746   -62120
4747    24697
4748    77981
4749    20806
4750   -61621
4751   -57630
4752    20358
4753    72744
4754    28693
4755   -58833
4756   -66854
4757    21360
4758    76537
4759    24325
4760   -56466
4761   -63340
4762    12906
4763    74990
4764    35170
4765   -57657
4766   -68597
4767    16526
4768    74291
4769    31674
4770   -51608
4771   -69304
4772     8365
4773    76958
4774    39939
4775   -54563
4776   -68479
4777     9864
4778    71599
4779    40324
4780   -46908
4781   -72833
4782     2772
4783    75745
4784    40170
4785   -47999
4786   -67152
4787      868
4788    70103
4789    46762
4790   -42709
4791   -74501
4792      198
4793    72338
4794    43227
4795   -40064
4796   -67859
4797    -7065
4798    67787
4799    50665
4800   -39281
4801   -74727
4802    -5391
4803    68450
4804    48962
4805   -33699
4806   -72333
4807   -13191
4808    67727
4809    55031
4810   -35468
4811   -74654
4812   -11034
4813    62834
4814    55469
4815   -28819
4816   -76885
4817   -16878
4818    67187
4819    56440
4820   -31802
4821   -71544
4822   -19232
4823    59840
4824    61063
4825   -23202
4826   -77986
4827   -21543
4828    64107
4829    58862
4830   -21917
4831   -71440
4832   -25909
4833    56571
4834    64229
4835   -18952
4836   -75847
4837   -25388
4838    56724
4839    60001
4840   -15098
4841   -72482
4842   -30974
4843    54483
4844    64800
4845   -14871
4846   -72096
4847   -29634
4848    50013
4849    64024
4850    -8035
4851   -72619
4852   -35976
4853    50503
4854    67058
4855   -10484
4856   -70475
4857   -36616
4858    44729
4859    68749
4860    -3431
4861   -73927
4862   -41257
4863    48844
4864    68675
4865    -3770
4866   -69324
4867   -42725
4868    42282
4869    73064
4870     1443
4871   -72201
4872   -42599
4873    42480
4874    69867
4875     3592
4876   -68229
4877   -49872
4878    37462
4879    71331
4880     4407
4881   -67856
4882   -44962
4883    35414
4884    69940
4885    11984
4886   -64451
4887   -52339
4888    36041
4889    72449
4890    10112
4891   -63139
4892   -50921
4893    29416
4894    70617
4895    16910
4896   -63155
4897   -55824
4898    30540
4899    71192
4900    15514
4901   -60102
4902   -55428
4903    23520
4904    74270
4905    22395
4906   -61257
4907   -57546
4908    25544
4909    71837
4910    23393
4911   -56257
4912   -61468
4913    18044
4914    74500
4915    25952
4916   -59399
4917   -60904
4918    17875
4919    70472
4920    29291
4921   -53371
4922   -65100
4923    15851
4924    74914
4925    29948
4926   -54163
4927   -61877
4928    11600
4929    68808
4930    35431
4931   -50077
4932   -66583
4933    11038
4934    70793
4935    31164
4936   -47699
4937   -63897
4938     4276
4939    68685
4940    39505
4941   -46331
4942   -66355
4943     5314
4944    67719
4945    38751
4946   -40776
4947   -66951
4948     -818
4949    69078
4950    43519
4951   -44141
4952   -68261
4953    -1957
4954    64653
4955    43317
4956   -37859
4957   -72094
4958    -6180
4959    69288
4960    46944
4961   -38657
4962   -68294
4963    -7603
4964    63636
4965    51953
4966   -32622
4967   -71409
4968    -9879
4969    66206
4970    49686
4971   -32406
4972   -69195
4973   -14466
4974    60980
4975    54369
4976   -30711
4977   -73008
4978   -14130
4979    59566
4980    52163
4981   -24766
4982   -69730
4983   -21055
4984    60282
4985    57038
4986   -25020
4987   -69076
4988   -18611
4989    55042
4990    56074
4991   -17856
4992   -71772
4993   -26109
4994    58118
4995    57583
4996   -21839
4997   -68667
4998   -24835
4999    50608
5000    62222
5001   -14430
5002   -74068
5003   -30332
5004    55384
5005    60812
5006   -13534
5007   -68264
5008   -32957
5009    48810
5010    66352
5011   -10230
5012   -72706
5013   -32541
5014    49500
5015    62621
5016    -5668
5017   -67312
5018   -38591
5019    46162
5020    68616
5021    -6454
5022   -68857
5023   -35672
5024    42871
5025    64358
5026     1700
5027   -66880
5028   -43055
5029    42121
5030    67197
5031    -1519
5032   -64754
5033   -41271
5034    36011
5035    65478
5036     6153
5037   -65418
5038   -45868
5039    40109
5040    66422
5041     4407
5042   -61250
5043   -47273
5044    31999
5045    71354
5046     9790
5047   -66554
5048   -48033
5049    34343
5050    67984
5051    11510
5052   -60521
5053   -54356
5054    27616
5055    72520
5056    14138
5057   -62748
5058   -50839
5059    26190
5060    68561
5061    20340
5062   -57715
5063   -57630
5064    26569
5065    72283
5066    16820
5067   -57250
5068   -53961
5069    18948
5070    68780
5071    23684
5072   -56979
5073   -58566
5074    21562
5075    67485
5076    23585
5077   -49800
5078   -58547
5079    14151
5080    72084
5081    28422
5082   -54558
5083   -57632
5084    16259
5085    64918
5086    29415
5087   -46457
5088   -63050
5089     9268
5090    71520
5091    30471
5092   -51093
5093   -59994
5094     8550
5095    63994
5096    37559
5097   -43733
5098   -67284
5099     8160
5100    70378
5101    34896
5102   -43911
5103   -62089
5104      939
5105    66651
5106    43745
5107   -43994
5108   -67531
5109     2974
5110    65704
5111    37419
5112   -36488
5113   -65595
5114    -6534
5115    65757
5116    46231
5117   -40561
5118   -65805
5119    -1061
5120    61072
5121    44682
5122   -29905
5123   -68353
5124    -9646
5125    66070
5126    46651
5127   -34821
5128   -65393
5129    -9979
5130    56921
5131    49993
5132   -27477
5133   -71084
5134   -12757
5135    62128
5136    47280
5137   -27808
5138   -64118
5139   -17320
5140    56101
5141    56638
5142   -25384
5143   -71300
5144   -15064
5145    57574
5146    50742
5147   -19737
5148   -67828
5149   -25781
5150    55921
5151    58054
5152   -23573
5153   -69621
5154   -19754
5155    50942
5156    56452
5157   -12760
5158   -70310
5159   -28970
5160    56059
5161    59372
5162   -17614
5163   -65635
5164   -26265
5165    45415
5166    60707
5167    -8701
5168   -70843
5169   -30944
5170    50987
5171    58407
5172   -10802
5173   -61738
5174   -33889
5175    42441
5176    64016
5177    -8174
5178   -68533
5179   -31693
5180    44864
5181    59103
5182    -1030
5183   -61270
5184   -40793
5185    41633
5186    67244
5187    -4370
5188   -66263
5189   -35452
5190    38357
5191    62139
5192     4960
5193   -63897
5194   -45199
5195    40109
5196    66520
5197     1315
5198   -62022
5199   -41448
5200    31120
5201    67417
5202    11175
5203   -64883
5204   -46825
5205    36079
5206    65038
5207     7592
5208   -56450
5209   -48297
5210    27778
5211    69665
5212    12286
5213   -62318
5214   -47027
5215    29330
5216    63076
5217    15175
5218   -54023
5219   -53523
5220    24626
5221    69450
5222    14854
5223   -56706
5224   -48148
5225    22331
5226    63651
5227    22045
5228   -53466
5229   -56043
5230    22592
5231    67366
5232    18475
5233   -50023
5234   -52022
5235    14895
5236    65997
5237    26666
5238   -52757
5239   -58514
5240    17591
5241    65036
5242    24008
5243   -45883
5244   -59366
5245     8996
5246    68418
5247    30940
5248   -50083
5249   -58294
5250    11756
5251    62635
5252    32476
5253   -42088
5254   -64249
5255     6364
5256    69178
5257    32277
5258   -45759
5259   -57765
5260     4333
5261    61417
5262    38096
5263   -41023
5264   -65821
5265     4788
5266    65398
5267    33575
5268   -38055
5269   -60306
5270    -2087
5271    62760
5272    41956
5273   -39708
5274   -63683
5275      274
5276    59462
5277    39016
5278   -31924
5279   -63368
5280    -7026
5281    61493
5282    46206
5283   -35430
5284   -63522
5285    -6159
5286    57216
5287    45718
5288   -27227
5289   -66883
5290   -11869
5291    62043
5292    46129
5293   -30439
5294   -62613
5295   -14568
5296    55149
5297    51745
5298   -23766
5299   -68521
5300   -14824
5301    56846
5302    48512
5303   -23183
5304   -63111
5305   -20205
5306    53361
5307    53853
5308   -21874
5309   -66858
5310   -16845
5311    51597
5312    51772
5313   -16294
5314   -65743
5315   -25112
5316    52877
5317    56423
5318   -19134
5319   -63577
5320   -21619
5321    46970
5322    55388
5323   -11436
5324   -65934
5325   -27627
5326    49482
5327    54979
5328   -13100
5329   -61877
5330   -29534
5331    42499
5332    60983
5333    -8167
5334   -66981
5335   -30116
5336    45202
5337    57163
5338    -4485
5339   -61735
5340   -36946
5341    42285
5342    63389
5343    -5231
5344   -64231
5345   -33930
5346    39503
5347    60757
5348     2784
5349   -61554
5350   -41199
5351    39890
5352    62342
5353    -1046
5354   -59530
5355   -38072
5356    32866
5357    62833
5358     6661
5359   -61606
5360   -42324
5361    35697
5362    60572
5363     4268
5364   -55204
5365   -42889
5366    29131
5367    65426
5368     8998
5369   -59134
5370   -43129
5371    29753
5372    60965
5373    11569
5374   -53186
5375   -49289
5376    25361
5377    66288
5378    12601
5379   -56537
5380   -46257
5381    23437
5382    62693
5383    19158
5384   -52684
5385   -54046
5386    23748
5387    66343
5388    16555
5389   -51645
5390   -50133
5391    16705
5392    64896
5393    24046
5394   -52191
5395   -55307
5396    20092
5397    63960
5398    21800
5399   -47941
5400   -55287
5401    12115
5402    66059
5403    26679
5404   -49630
5405   -54764
5406    13308
5407    60279
5408    27955
5409   -42907
5410   -57329
5411     7845
5412    65761
5413    28420
5414   -45002
5415   -55163
5416     8125
5417    59204
5418    32950
5419   -41808
5420   -59928
5421     5926
5422    62474
5423    32225
5424   -40018
5425   -56873
5426      121
5427    60086
5428    38236
5429   -38955
5430   -61490
5431      821
5432    59233
5433    37374
5434   -33137
5435   -61442
5436    -4909
5437    60044
5438    42393
5439   -35965
5440   -62090
5441    -3936
5442    56038
5443    42144
5444   -28089
5445   -63732
5446   -10184
5447    59017
5448    43874
5449   -30630
5450   -60129
5451   -10295
5452    53447
5453    46779
5454   -26650
5455   -64104
5456   -12175
5457    55385
5458    44902
5459   -25676
5460   -59707
5461   -16395
5462    52775
5463    50003
5464   -23639
5465   -62945
5466   -15792
5467    51174
5468    47970
5469   -19896
5470   -61243
5471   -22072
5472    50470
5473    52549
5474   -18231
5475   -62812
5476   -20610
5477    48225
5478    52434
5479   -12566
5480   -62437
5481   -25435
5482    48269
5483    53852
5484   -13254
5485   -61810
5486   -27033
5487    44012
5488    54922
5489    -9604
5490   -64010
5491   -29025
5492    45261
5493    55591
5494    -7728
5495   -61482
5496   -32847
5497    40743
5498    58944
5499    -5453
5500   -61312
5501   -31193
5502    41218
5503    57215
5504    -2011
5505   -59167
5506   -36243
5507    38749
5508    59091
5509    -2228
5510   -59107
5511   -35431
5512    34509
5513    58698
5514     1684
5515   -59587
5516   -38832
5517    34793
5518    58656
5519     2911
5520   -56259
5521   -40270
5522    31369
5523    60823
5524     8306
5525   -57119
5526   -42432
5527    29473
5528    60573
5529    10664
5530   -54169
5531   -44668
5532    25890
5533    63029
5534    11116
5535   -55081
5536   -44962
5537    24330
5538    60016
5539    15481
5540   -51644
5541   -48865
5542    22194
5543    61915
5544    15188
5545   -51456
5546   -47354
5547    21145
5548    60829
5549    19496
5550   -49476
5551   -50083
5552    20518
5553    62228
5554    21280
5555   -48238
5556   -50174
5557    15196
5558    61145
5559    21464
5560   -47045
5561   -51999
5562    14130
5563    59980
5564    24073
5565   -45540
5566   -52231
5567    11513
5568    61327
5569    27913
5570   -43227
5571   -54531
5572     9483
5573    60486
5574    29613
5575   -41195
5576   -55565
5577     5643
5578    59258
5579    31868
5580   -38701
5581   -57488
5582     3706
5583    59052
5584    33990
5585   -38936
5586   -58871
5587      970
5588    58052
5589    35864
5590   -35807
5591   -58636
5592     -355
5593    57062
5594    37713
5595   -33392
5596   -57689
5597    -2983
5598    56272
5599    38603
5600   -30977
5601   -59732
5602    -6079
5603    54993
5604    39246
5605   -30275
5606   -58488
5607    -8664
5608    53665
5609    42489
5610   -27712
5611   -59919
5612    -9491
5613    53420
5614    43538
5615   -25036
5616   -59392
5617   -13002
5618    52585
5619    45072
5620   -23459
5621   -61311
5622   -15440
5623    49823
5624    46674
5625   -20678
5626   -59931
5627   -17714
5628    49517
5629    49384
5630   -17584
5631   -61163
5632   -20177
5633    49056
5634    51008
5635   -15686
5636   -59914
5637   -21906
5638    46002
5639    51426
5640   -14836
5641   -60942
5642   -24340
5643    44691
5644    51174
5645   -11556
5646   -59691
5647   -25492
5648    43403
5649    52221
5650    -9405
5651   -58571
5652   -26770
5653    41562
5654    52934
5655    -7618
5656   -56691
5657   -29606
5658    40188
5659    54787
5660    -5377
5661   -58376
5662   -31127
5663    37904
5664    54994
5665    -2167
5666   -57044
5667   -34478
5668    34891
5669    56958
5670     -972
5671   -56720
5672   -35949
5673    32517
5674    58246
5675     4364
5676   -55913
5677   -38274
5678    32133
5679    58409
5680     4645
5681   -55917
5682   -39149
5683    29060
5684    58821
5685     7904
5686   -54146
5687   -40885
5688    28386
5689    57585
5690     7912
5691   -53214
5692   -42273
5693    25489
5694    59174
5695    12204
5696   -52327
5697   -43913
5698    25713
5699    58346
5700    13097
5701   -50538
5702   -44901
5703    22903
5704    59440
5705    14918
5706   -48646
5707   -45443
5708    18171
5709    58284
5710    18906
5711   -47838
5712   -47937
5713    17265
5714    58577
5715    19469
5716   -45438
5717   -49876
5718    14465
5719    60799
5720    23147
5721   -46043
5722   -50266
5723    12667
5724    57865
5725    25128
5726   -42133
5727   -53540
5728     9168
5729    57941
5730    26743
5731   -41993
5732   -52574
5733     7262
5734    56820
5735    29368
5736   -40579
5737   -55252
5738     5897
5739    57307
5740    29459
5741   -37094
5742   -53281
5743     3113
5744    56948
5745    33613
5746   -36955
5747   -55289
5748     3496
5749    56394
5750    31822
5751   -34620
5752   -54623
5753    -1890
5754    55956
5755    36096
5756   -33948
5757   -56710
5758    -2275
5759    52913
5760    37426
5761   -29581
5762   -57361
5763    -6013
5764    54504
5765    38627
5766   -28673
5767   -56055
5768    -9504
5769    50209
5770    42520
5771   -25121
5772   -59837
5773   -10706
5774    52737
5775    41701
5776   -23864
5777   -56563
5778   -14298
5779    49175
5780    45699
5781   -22010
5782   -59665
5783   -13819
5784    48683
5785    44415
5786   -18709
5787   -57513
5788   -17818
5789    47625
5790    46696
5791   -19617
5792   -57366
5793   -17235
5794    44185
5795    46337
5796   -15627
5797   -58242
5798   -21969
5799    46054
5800    48576
5801   -14905
5802   -56091
5803   -23100
5804    43281
5805    49978
5806   -11033
5807   -59601
5808   -24786
5809    42251
5810    50403
5811    -9391
5812   -54571
5813   -28652
5814    39945
5815    54463
5816    -6765
5817   -57108
5818   -27767
5819    38052
5820    53500
5821    -2488
5822   -55228
5823   -33695
5824    36267
5825    54271
5826    -2871
5827   -54137
5828   -31749
5829    31874
5830    53726
5831     1666
5832   -55631
5833   -35276
5834    33736
5835    55119
5836      -37
5837   -52189
5838   -35518
5839    29107
5840    55744
5841     5539
5842   -54446
5843   -37486
5844    29942
5845    52889
5846     5560
5847   -49728
5848   -39639
5849    26240
5850    57259
5851     6914
5852   -51655
5853   -39544
5854    25336
5855    54711
5856    13053
5857   -47783
5858   -43594
5859    22982
5860    58806
5861    11785
5862   -46780
5863   -43435
5864    19493
5865    55805
5866    16593
5867   -47385
5868   -46693
5869    18426
5870    56030
5871    16291
5872   -44362
5873   -47078
5874    13712
5875    56674
5876    21061
5877   -45947
5878   -45758
5879    14670
5880    55204
5881    22148
5882   -41004
5883   -48683
5884    10683
5885    56636
5886    21798
5887   -42975
5888   -47436
5889    10073
5890    54754
5891    26002
5892   -39524
5893   -51207
5894     9360
5895    56451
5896    23749
5897   -37643
5898   -50086
5899     4606
5900    54466
5901    30137
5902   -37116
5903   -54508
5904     5535
5905    53135
5906    29003
5907   -32491
5908   -53317
5909    -2609
5910    54841
5911    35016
5912   -34317
5913   -53724
5914     1204
5915    51894
5916    35956
5917   -27194
5918   -55629
5919    -5007
5920    54873
5921    36793
5922   -29666
5923   -53327
5924    -4981
5925    49239
5926    39059
5927   -25638
5928   -57768
5929    -6741
5930    51962
5931    37204
5932   -25283
5933   -53081
5934   -11249
5935    48202
5936    42596
5937   -22854
5938   -56865
5939    -9653
5940    48694
5941    39616
5942   -20071
5943   -54731
5944   -15362
5945    46723
5946    44431
5947   -19967
5948   -56472
5949   -15075
5950    44514
5951    43535
5952   -14560
5953   -56706
5954   -19965
5955    44568
5956    46973
5957   -16508
5958   -54779
5959   -19939
5960    41321
5961    47430
5962   -10651
5963   -56933
5964   -21716
5965    41363
5966    47156
5967   -10144
5968   -53021
5969   -25006
5970    37324
5971    51616
5972    -7746
5973   -55647
5974   -24035
5975    36822
5976    49157
5977    -5892
5978   -54494
5979   -29884
5980    37057
5981    52246
5982    -5672
5983   -53814
5984   -28411
5985    34085
5986    51057
5987     -425
5988   -53367
5989   -31865
5990    36667
5991    51429
5992     -667
5993   -50253
5994   -32716
5995    29655
5996    53480
5997     3617
5998   -52609
5999   -34599
6000    31727
6001    51607
6002     4343
6003   -47340
6004   -38123
6005    26119
6006    54992
6007     5846
6008   -50642
6009   -37614
6010    24462
6011    53187
6012    10761
6013   -46899
6014   -40208
6015    22665
6016    55585
6017    10651
6018   -47427
6019   -40243
6020    19812
6021    53643
6022    14197
6023   -46465
6024   -44350
6025    20109
6026    55271
6027    13041
6028   -44069
6029   -42418
6030    15636
6031    54512
6032    18202
6033   -45680
6034   -44541
6035    17613
6036    53518
6037    17368
6038   -41378
6039   -46780
6040    12499
6041    55607
6042    21641
6043   -42029
6044   -45261
6045    11454
6046    51527
6047    23029
6048   -38117
6049   -49110
6050     9924
6051    55881
6052    24481
6053   -36957
6054   -48022
6055     3990
6056    52309
6057    27797
6058   -36292
6059   -50077
6060     6225
6061    52421
6062    28377
6063   -32077
6064   -50266
6065      858
6066    52484
6067    31207
6068   -33439
6069   -50767
6070     1379
6071    50354
6072    33327
6073   -28881
6074   -51935
6075    -2495
6076    52121
6077    32786
6078   -29951
6079   -50547
6080    -3888
6081    47850
6082    35967
6083   -29152
6084   -53959
6085    -3521
6086    49323
6087    34642
6088   -26424
6089   -51195
6090    -8596
6091    46969
6092    38896
6093   -24641
6094   -54089
6095    -8296
6096    46898
6097    38877
6098   -19750
6099   -52978
6100   -13695
6101    45988
6102    42371
6103   -20777
6104   -53506
6105   -14175
6106    43521
6107    42825
6108   -16291
6109   -54375
6110   -18038
6111    44404
6112    43203
6113   -15520
6114   -52440
6115   -18234
6116    40380
6117    45049
6118   -13004
6119   -53960
6120   -19606
6121    42414
6122    45103
6123   -11667
6124   -52631
6125   -23102
6126    39103
6127    47822
6128   -10979
6129   -53846
6130   -22445
6131    37928
6132    46053
6133    -7891
6134   -51541
6135   -25667
6136    37639
6137    48354
6138    -7795
6139   -51756
6140   -25587
6141    34191
6142    48691
6143    -2336
6144   -51716
6145   -29102
6146    33909
6147    49404
6148    -1418
6149   -49229
6150   -31341
6151    29115
6152    51881
6153     1877
6154   -50834
6155   -32145
6156    29604
6157    49991
6158     3304
6159   -48218
6160   -34158
6161    26476
6162    52505
6163     4884
6164   -48808
6165   -34514
6166    26368
6167    49462
6168     8489
6169   -46628
6170   -37921
6171    24337
6172    51962
6173     7614
6174   -46683
6175   -36830
6176    20785
6177    52449
6178    11419
6179   -46323
6180   -39620
6181    21907
6182    52044
6183    10914
6184   -43819
6185   -40473
6186    16463
6187    52370
6188    14978
6189   -45098
6190   -41650
6191    17509
6192    51292
6193    16074
6194   -40535
6195   -44230
6196    12488
6197    53300
6198    18652
6199   -40475
6200   -42633
6201    11460
6202    50254
6203    21834
6204   -38993
6205   -46362
6206    10996
6207    51602
6208    22269
6209   -36175
6210   -45340
6211     6523
6212    52216
6213    26524
6214   -35869
6215   -47195
6216     8116
6217    50842
6218    26213
6219   -34653
6220   -48900
6221     3372
6222    52066
6223    26885
6224   -34247
6225   -47508
6226     3590
6227    49305
6228    28580
6229   -30760
6230   -49481
6231      511
6232    49997
6233    29326
6234   -29752
6235   -48894
6236    -2236
6237    47677
6238    34242
6239   -27945
6240   -49924
6241    -2562
6242    48476
6243    33252
6244   -24434
6245   -48904
6246    -7141
6247    47253
6248    36255
6249   -25160
6250   -51832
6251    -7748
6252    44913
6253    35711
6254   -20617
6255   -50906
6256   -11362
6257    46172
6258    39472
6259   -21963
6260   -50655
6261   -11480
6262    41104
6263    39020
6264   -17762
6265   -52170
6266   -13770
6267    43828
6268    39464
6269   -18352
6270   -50868
6271   -15121
6272    41872
6273    42313
6274   -15016
6275   -51926
6276   -16144
6277    41132
6278    42184
6279   -13011
6280   -49505
6281   -19690
6282    40031
6283    44763
6284   -12003
6285   -52010
6286   -21457
6287    37037
6288    44419
6289    -8633
6290   -49450
6291   -24256
6292    36038
6293    46709
6294    -8094
6295   -49393
6296   -25133
6297    33024
6298    46812
6299    -2898
6300   -50242
6301   -25354
6302    33572
6303    46865
6304    -2965
6305   -48667
6306   -28851
6307    29866
6308    49054
6309    -1151
6310   -49060
6311   -29511
6312    30307
6313    47814
6314      103
6315   -47484
6316   -31727
6317    28481
6318    50244
6319     1490
6320   -47999
6321   -31836
6322    27496
6323    49936
6324     5506
6325   -46740
6326   -35792
6327    26000
6328    50421
6329     4201
6330   -45676
6331   -34120
6332    22404
6333    50606
6334     9817
6335   -45408
6336   -36669
6337    22366
6338    49646
6339     9909
6340   -42106
6341   -38496
6342    18059
6343    51699
6344    14391
6345   -43618
6346   -40042
6347    17552
6348    48752
6349    15395
6350   -39511
6351   -40683
6352    14242
6353    51379
6354    16439
6355   -40926
6356   -40851
6357    13348
6358    49014
6359    18565
6360   -38442
6361   -43895
6362    12348
6363    50457
6364    19658
6365   -37680
6366   -42767
6367     8974
6368    49948
6369    21129
6370   -36121
6371   -45444
6372     9425
6373    49405
6374    22075
6375   -34484
6376   -44969
6377     5578
6378    49430
6379    26958
6380   -32474
6381   -46267
6382     3839
6383    47148
6384    26306
6385   -31264
6386   -47728
6387     1341
6388    50075
6389    28680
6390   -30065
6391   -45745
6392     -931
6393    45550
6394    30655
6395   -27542
6396   -49406
6397    -3128
6398    46283
6399    31114
6400   -27062
6401   -47897
6402    -5324
6403    46220
6404    34055
6405   -24685
6406   -48718
6407    -5129
6408    45612
6409    33629
6410   -22382
6411   -48962
6412    -7482
6413    45389
6414    36415
6415   -22609
6416   -48954
6417    -8717
6418    42273
6419    36958
6420   -19674
6421   -50153
6422   -11031
6423    43062
6424    38149
6425   -19277
6426   -48453
6427   -13180
6428    41035
6429    39480
6430   -14263
6431   -50088
6432   -14812
6433    39633
6434    39813
6435   -13804
6436   -48373
6437   -18686
6438    37169
6439    41918
6440   -11606
6441   -50072
6442   -18810
6443    36428
6444    41883
6445    -9498
6446   -48402
6447   -21503
6448    35574
6449    43920
6450    -8764
6451   -49357
6452   -21272
6453    34885
6454    43855
6455    -5950
6456   -47616
6457   -24219
6458    33146
6459    44845
6460    -5422
6461   -47758
6462   -25373
6463    30880
6464    44633
6465    -4186
6466   -49058
6467   -27260
6468    31025
6469    46746
6470     -959
6471   -47261
6472   -29142
6473    28397
6474    46732
6475     1465
6476   -46455
6477   -30473
6478    26783
6479    46985
6480     3840
6481   -44966
6482   -31820
6483    23852
6484    47762
6485     5020
6486   -44430
6487   -33536
6488    23542
6489    46588
6490     7449
6491   -42524
6492   -33989
6493    21104
6494    48093
6495     8416
6496   -42397
6497   -35798
6498    20554
6499    47867
6500    10743
6501   -42472
6502   -36756
6503    18566
6504    48660
6505    11318
6506   -40160
6507   -38255
6508    16437
6509    48415
6510    14555
6511   -39926
6512   -39403
6513    14935
6514    48992
6515    15114
6516   -38174
6517   -40258
6518    12527
6519    48669
6520    17821
6521   -37578
6522   -40509
6523    10526
6524    47403
6525    19729
6526   -35408
6527   -43118
6528     8843
6529    47693
6530    21189
6531   -34164
6532   -42392
6533     6258
6534    47634
6535    23924
6536   -31827
6537   -43461
6538     4523
6539    47551
6540    25244
6541   -30652
6542   -43495
6543     2196
6544    45665
6545    26822
6546   -30887
6547   -45376
6548     1797
6549    46323
6550    27003
6551   -28099
6552   -44937
6553     -269
6554    45438
6555    29805
6556   -27633
6557   -46288
6558     -536
6559    44099
6560    29497
6561   -25616
6562   -46501
6563    -5053
6564    44365
6565    31187
6566   -23925
6567   -47451
6568    -5511
6569    43049
6570    33249
6571   -21871
6572   -46702
6573    -7582
6574    42181
6575    34146
6576   -20508
6577   -47374
6578   -10702
6579    40143
6580    36568
6581   -17307
6582   -47205
6583   -12256
6584    39356
6585    36322
6586   -14682
6587   -46598
6588   -14220
6589    37972
6590    38716
6591   -15296
6592   -47798
6593   -14953
6594    37646
6595    38978
6596   -12860
6597   -47338
6598   -16894
6599    36800
6600    40016
6601   -11412
6602   -47619
6603   -17387
6604    35780
6605    40779
6606    -9403
6607   -47885
6608   -21056
6609    35866
6610    42369
6611    -9761
6612   -45926
6613   -21236
6614    32428
6615    43054
6616    -5206
6617   -46723
6618   -23189
6619    31942
6620    42543
6621    -4520
6622   -45278
6623   -26394
6624    29247
6625    44847
6626    -2418
6627   -46347
6628   -25752
6629    28058
6630    43863
6631      921
6632   -43747
6633   -28007
6634    26007
6635    46113
6636     1439
6637   -44110
6638   -28739
6639    24453
6640    45334
6641     4477
6642   -42928
6643   -31476
6644    25613
6645    45378
6646     4188
6647   -42562
6648   -31316
6649    22158
6650    46209
6651     7093
6652   -41808
6653   -34011
6654    22202
6655    45724
6656     8676
6657   -40121
6658   -34777
6659    18734
6660    47743
6661    10698
6662   -40632
6663   -36683
6664    18341
6665    44945
6666    12813
6667   -37595
6668   -38031
6669    14632
6670    47602
6671    13741
6672   -37394
6673   -37958
6674    13521
6675    45439
6676    16577
6677   -36045
6678   -39690
6679    11558
6680    46300
6681    16080
6682   -34728
6683   -39426
6684     8550
6685    45175
6686    20049
6687   -34684
6688   -41052
6689     8781
6690    46569
6691    19366
6692   -31864
6693   -41554
6694     4398
6695    45749
6696    22002
6697   -33478
6698   -41059
6699     4940
6700    45247
6701    24042
6702   -29493
6703   -44479
6704     2519
6705    45941
6706    25413
6707   -30202
6708   -43145
6709     1693
6710    44855
6711    27554
6712   -27276
6713   -45046
6714       -5
6715    45225
6716    27459
6717   -25856
6718   -43573
6719    -4358
6720    42968
6721    30982
6722   -23972
6723   -45446
6724    -3942
6725    41071
6726    30159
6727   -21485
6728   -44519
6729    -7462
6730    41226
6731    32054
6732   -20128
6733   -45265
6734    -8031
6735    37967
6736    32251
6737   -17732
6738   -45903
6739   -10515
6740    40547
6741    34665
6742   -19443
6743   -45645
6744   -11696
6745    38017
6746    35697
6747   -16523
6748   -47004
6749   -13235
6750    38616
6751    36385
6752   -15202
6753   -44665
6754   -15459
6755    35910
6756    39350
6757   -12415
6758   -46949
6759   -15507
6760    36777
6761    37753
6762   -10475
6763   -45276
6764   -18536
6765    34739
6766    40485
6767    -9432
6768   -44754
6769   -18787
6770    30713
6771    38828
6772    -5598
6773   -44358
6774   -21640
6775    31938
6776    40585
6777    -6039
6778   -43172
6779   -21953
6780    29157
6781    42470
6782    -3049
6783   -45136
6784   -24884
6785    28851
6786    42510
6787    -3129
6788   -42404
6789   -26161
6790    26461
6791    43964
6792     -609
6793   -44249
6794   -25790
6795    26970
6796    42860
6797     1611
6798   -42514
6799   -28935
6800    23868
6801    44711
6802     2720
6803   -43236
6804   -28171
6805    22924
6806    43870
6807     6050
6808   -41225
6809   -31791
6810    22363
6811    44817
6812     6443
6813   -39718
6814   -32632
6815    18680
6816    44211
6817    10682
6818   -39776
6819   -33986
6820    18867
6821    43147
6822     9862
6823   -36347
6824   -35058
6825    13756
6826    44730
6827    12038
6828   -36642
6829   -35091
6830    15410
6831    43179
6832    13906
6833   -35651
6834   -36981
6835    11924
6836    45704
6837    13607
6838   -35845
6839   -37672
6840    11448
6841    44973
6842    18211
6843   -34683
6844   -39336
6845    10793
6846    45855
6847    17774
6848   -33208
6849   -39447
6850     7203
6851    44676
6852    20632
6853   -31462
6854   -40598
6855     7324
6856    43850
6857    21422
6858   -29641
6859   -40840
6860     2159
6861    42943
6862    23661
6863   -28273
6864   -40192
6865     2487
6866    42516
6867    23949
6868   -25260
6869   -41726
6870      -68
6871    42289
6872    26028
6873   -26431
6874   -41228
6875    -1108
6876    41312
6877    28664
6878   -23350
6879   -43909
6880    -3199
6881    41506
6882    29373
6883   -22812
6884   -41856
6885    -5640
6886    40247
6887    30987
6888   -21378
6889   -45400
6890    -5511
6891    39364
6892    31295
6893   -18915
6894   -43391
6895    -8640
6896    39062
6897    32683
6898   -18518
6899   -44056
6900    -8197
6901    37611
6902    34147
6903   -16607
6904   -44106
6905   -12343
6906    36841
6907    33968
6908   -15045
6909   -44128
6910   -12702
6911    34600
6912    36517
6913   -11311
6914   -44326
6915   -15864
6916    36211
6917    35297
6918   -11682
6919   -42180
6920   -16116
6921    32523
6922    37735
6923    -8097
6924   -44263
6925   -17939
6926    32373
6927    37580
6928    -8141
6929   -44009
6930   -19811
6931    31514
6932    39914
6933    -7681
6934   -44305
6935   -20706
6936    30733
6937    39497
6938    -4144
6939   -43026
6940   -23350
6941    29251
6942    41390
6943    -3758
6944   -42569
6945   -22788
6946    26914
6947    40779
6948      -28
6949   -42680
6950   -26811
6951    26813
6952    42565
6953     -407
6954   -41342
6955   -27279
6956    23920
6957    43155
6958     2386
6959   -41285
6960   -27001
6961    22451
6962    40961
6963     3294
6964   -38979
6965   -29720
6966    21131
6967    41038
6968     4671
6969   -39163
6970   -29356
6971    19177
6972    42458
6973     6159
6974   -38059
6975   -31850
6976    19328
6977    43351
6978     8641
6979   -36152
6980   -31715
6981    16032
6982    42600
6983    11330
6984   -36910
6985   -33976
6986    15823
6987    43947
6988    11183
6989   -35575
6990   -34192
6991    12977
6992    44163
6993    12779
6994   -35452
6995   -36741
6996    12759
6997    42744
6998    14177
6999   -33668
7000   -36590
7001     9999
7002    43262
7003    16824
7004   -33254
7005   -36608
7006     9087
7007    41289
7008    18918
7009   -30791
7010   -38841
7011     7119
7012    42314
7013    19650
7014   -29907
7015   -37486
7016     5317
7017    40855
7018    21611
7019   -28170
7020   -38791
7021     3669
7022    42171
7023    21858
7024   -27658
7025   -39857
7026      532
7027    41929
7028    23936
7029   -26277
7030   -41670
7031      394
7032    39948
7033    24847
7034   -24533
7035   -41391
7036    -1493
7037    40269
7038    26678
7039   -24422
7040   -41362
7041    -2556
7042    39738
7043    27962
7044   -21387
7045   -43011
7046    -3568
7047    40235
7048    29929
7049   -21047
7050   -41952
7051    -5720
7052    36956
7053    29086
7054   -17487
7055   -42150
7056    -8237
7057    37032
7058    31759
7059   -17740
7060   -40822
7061    -9414
7062    34903
7063    32453
7064   -14978
7065   -41833
7066   -10515
7067    34982
7068    33640
7069   -13902
7070   -40693
7071   -13044
7072    32992
7073    35049
7074   -12974
7075   -42177
7076   -13774
7077    33123
7078    36039
7079   -11111
7080   -42707
7081   -16476
7082    32390
7083    36052
7084   -10571
7085   -42556
7086   -16145
7087    31539
7088    37682
7089    -8399
7090   -42208
7091   -18743
7092    30663
7093    37396
7094    -5627
7095   -41126
7096   -20147
7097    28961
7098    38653
7099    -4077
7100   -42429
7101   -21819
7102    27268
7103    38250
7104    -2706
7105   -40713
7106   -22867
7107    25485
7108    39828
7109    -1077
7110   -38926
7111   -24553
7112    23878
7113    38492
7114      476
7115   -38974
7116   -26556
7117    23647
7118    40866
7119     2079
7120   -38002
7121   -26828
7122    21164
7123    40591
7124     4787
7125   -38738
7126   -29236
7127    21934
7128    41429
7129     4445
7130   -36953
7131   -29870
7132    18526
7133    41723
7134     7736
7135   -37084
7136   -30809
7137    17976
7138    42551
7139     8243
7140   -35496
7141   -31761
7142    15767
7143    41938
7144    11636
7145   -35587
7146   -32397
7147    13928
7148    41522
7149    11931
7150   -33259
7151   -33432
7152    13143
7153    42058
7154    14017
7155   -33159
7156   -33983
7157    11041
7158    40362
7159    14860
7160   -31440
7161   -35353
7162    10089
7163    41232
7164    15911
7165   -30351
7166   -34044
7167     7543
7168    40895
7169    17925
7170   -29318
7171   -36181
7172     7095
7173    40209
7174    19433
7175   -28155
7176   -37623
7177     4967
7178    41025
7179    21372
7180   -28425
7181   -37978
7182     3718
7183    40247
7184    21804
7185   -25746
7186   -39280
7187     1877
7188    40585
7189    23015
7190   -25307
7191   -38380
7192       89
7193    38908
7194    25678
7195   -23872
7196   -39231
7197    -1949
7198    39835
7199    25479
7200   -20919
7201   -38885
7202    -3527
7203    37473
7204    27773
7205   -20837
7206   -40568
7207    -3592
7208    35921
7209    29018
7210   -18046
7211   -39396
7212    -6844
7213    36205
7214    30152
7215   -18475
7216   -40130
7217    -8588
7218    36983
7219    29704
7220   -15525
7221   -41394
7222    -9392
7223    35792
7224    32966
7225   -15928
7226   -40986
7227   -11420
7228    33843
7229    32979
7230   -12988
7231   -43288
7232   -12947
7233    34449
7234    33667
7235   -13316
7236   -40672
7237   -14286
7238    32619
7239    34605
7240    -9994
7241   -42245
7242   -15049
7243    30057
7244    34239
7245    -8283
7246   -38924
7247   -17000
7248    28379
7249    35140
7250    -6461
7251   -39323
7252   -17618
7253    27664
7254    36038
7255    -4941
7256   -40029
7257   -20752
7258    28156
7259    37229
7260    -3606
7261   -38191
7262   -21249
7263    25293
7264    37615
7265    -1824
7266   -39855
7267   -22996
7268    25406
7269    37665
7270     -776
7271   -37652
7272   -24342
7273    22697
7274    39676
7275      114
7276   -38112
7277   -24859
7278    23006
7279    39293
7280     3740
7281   -38025
7282   -26340
7283    21056
7284    39590
7285     3838
7286   -37033
7287   -26451
7288    19540
7289    38814
7290     6868
7291   -35007
7292   -28702
7293    18442
7294    40807
7295     7436
7296   -33878
7297   -28995
7298    16165
7299    39319
7300     9491
7301   -33712
7302   -30037
7303    15569
7304    39197
7305     9301
7306   -33080
7307   -31340
7308    12967
7309    39700
7310    12354
7311   -34077
7312   -31671
7313    13176
7314    39265
7315    12448
7316   -29720
7317   -33681
7318    11088
7319    41173
7320    14826
7321   -31380
7322   -34101
7323     9185
7324    39810
7325    17065
7326   -29616
7327   -35792
7328     7389
7329    41314
7330    17213
7331   -29215
7332   -34632
7333     5868
7334    40124
7335    20060
7336   -26890
7337   -36907
7338     4817
7339    39156
7340    19833
7341   -25664
7342   -36438
7343     1982
7344    37820
7345    20485
7346   -25181
7347   -36897
7348     1303
7349    37373
7350    22416
7351   -23413
7352   -36824
7353    -1272
7354    37523
7355    24558
7356   -23180
7357   -38222
7358    -1236
7359    35522
7360    24950
7361   -20633
7362   -39580
7363    -4215
7364    37224
7365    25818
7366   -19152
7367   -39890
7368    -5537
7369    35396
7370    28841
7371   -18521
7372   -38841
7373    -5849
7374    35327
7375    27786
7376   -16304
7377   -39149
7378    -8030
7379    34588
7380    30709
7381   -16081
7382   -38224
7383    -9083
7384    33673
7385    29919
7386   -13219
7387   -39338
7388   -11156
7389    32253
7390    31327
7391   -13324
7392   -39192
7393   -11017
7394    30334
7395    32418
7396    -9887
7397   -39659
7398   -13813
7399    31128
7400    32993
7401    -9725
7402   -37414
7403   -15412
7404    28656
7405    33993
7406    -7866
7407   -39214
7408   -16786
7409    28140
7410    34086
7411    -7162
7412   -37272
7413   -18471
7414    26926
7415    36047
7416    -4268
7417   -40055
7418   -18963
7419    26681
7420    36165
7421    -2704
7422   -38203
7423   -22177
7424    24946
7425    37465
7426    -1983
7427   -37778
7428   -21791
7429    23682
7430    37264
7431     -466
7432   -36453
7433   -23936
7434    22452
7435    37641
7436     1233
7437   -36994
7438   -22401
7439    20549
7440    37107
7441     1836
7442   -35605
7443   -25029
7444    20617
7445    36637
7446     3767
7447   -34948
7448   -26641
7449    16974
7450    37609
7451     5957
7452   -34914
7453   -27683
7454    17187
7455    37966
7456     8488
7457   -33479
7458   -29692
7459    16485
7460    39286
7461     8712
7462   -32733
7463   -29012
7464    15166
7465    38910
7466    11363
7467   -32314
7468   -31860
7469    13127
7470    40229
7471    10349
7472   -30984
7473   -32194
7474    11642
7475    37467
7476    13576
7477   -30690
7478   -32961
7479    10095
7480    39066
7481    13408
7482   -28316
7483   -33194
7484     7928
7485    38036
7486    15963
7487   -29809
7488   -34149
7489     7865
7490    37235
7491    16505
7492   -25901
7493   -34281
7494     4503
7495    38697
7496    17916
7497   -26578
7498   -33929
7499     3278
7500    37187
7501    20417
7502   -23710
7503   -36289
7504     3858
7505    38516
7506    20397
7507   -24749
7508   -35915
7509      340
7510    36862
7511    23668
7512   -21969
7513   -37946
7514      -94
7515    36819
7516    23165
7517   -21286
7518   -36568
7519    -2484
7520    36539
7521    25186
7522   -21786
7523   -37149
7524    -2335
7525    34312
7526    25289
7527   -17370
7528   -37942
7529    -4898
7530    34349
7531    26318
7532   -17699
7533   -37993
7534    -6239
7535    31953
7536    27213
7537   -15599
7538   -37033
7539    -7827
7540    32854
7541    28239
7542   -14916
7543   -36242
7544    -8483
7545    30498
7546    30078
7547   -13775
7548   -37513
7549    -9970
7550    31898
7551    30145
7552   -11766
7553   -36879
7554   -12202
7555    30123
7556    31734
7557   -10518
7558   -38656
7559   -14393
7560    30051
7561    31612
7562    -8356
7563   -38272
7564   -16340
7565    28899
7566    34282
7567    -8646
7568   -38024
7569   -16478
7570    27002
7571    33572
7572    -4845
7573   -38594
7574   -17566
7575    26372
7576    34566
7577    -5653
7578   -35266
7579   -18673
7580    24412
7581    35384
7582    -2499
7583   -36761
7584   -19593
7585    23307
7586    34158
7587    -2467
7588   -34272
7589   -22013
7590    22869
7591    35246
7592     -408
7593   -36197
7594   -20350
7595    21666
7596    35167
7597     2141
7598   -34817
7599   -23838
7600    21619
7601    37328
7602     2236
7603   -34995
7604   -24359
7605    17229
7606    35727
7607     5774
7608   -34248
7609   -27037
7610    17880
7611    36523
7612     5258
7613   -34294
7614   -26783
7615    15016
7616    37406
7617     8177
7618   -32545
7619   -27904
7620    15053
7621    36078
7622     8936
7623   -31476
7624   -29121
7625    13047
7626    37610
7627     9178
7628   -31276
7629   -28874
7630    13458
7631    35667
7632    12062
7633   -28967
7634   -30188
7635    10931
7636    38251
7637    11272
7638   -28391
7639   -29789
7640     9488
7641    36788
7642    14652
7643   -28845
7644   -32648
7645     9600
7646    36201
7647    14521
7648   -26010
7649   -31805
7650     6379
7651    37182
7652    17189
7653   -27332
7654   -33573
7655     4975
7656    37094
7657    17666
7658   -25061
7659   -34211
7660     3694
7661    36940
7662    20692
7663   -24274
7664   -35290
7665     2075
7666    35098
7667    20799
7668   -21680
7669   -36164
7670      717
7671    35192
7672    21431
7673   -22357
7674   -34551
7675     -937
7676    35678
7677    22849
7678   -20401
7679   -36577
7680    -1255
7681    34477
7682    23120
7683   -18461
7684   -34298
7685    -3392
7686    33195
7687    24842
7688   -17951
7689   -36187
7690    -5394
7691    31461
7692    25560
7693   -15586
7694   -36814
7695    -6452
7696    33423
7697    27185
7698   -15654
7699   -37344
7700    -7101
7701    30723
7702    27451
7703   -13938
7704   -36391
7705    -9052
7706    32646
7707    29467
7708   -12319
7709   -36979
7710   -10773
7711    28986
7712    31737
7713   -11827
7714   -37476
7715   -12862
7716    29924
7717    28623
7718    -9653
7719   -36919
7720   -13778
7721    27979
7722    30996
7723    -8541
7724   -36272
7725   -13219
7726    27789
7727    31118
7728    -6550
7729   -35348
7730   -16823
7731    26171
7732    32597
7733    -6064
7734   -34620
7735   -15994
7736    24913
7737    32365
7738    -3579
7739   -35503
7740   -18091
7741    24606
7742    33648
7743    -2678
7744   -35658
7745   -19395
7746    22240
7747    34662
7748     -410
7749   -36627
7750   -20859
7751    22161
7752    34859
7753     -628
7754   -33158
7755   -23071
7756    19757
7757    36231
7758     1649
7759   -36068
7760   -22797
7761    19140
7762    34528
7763     4041
7764   -33237
7765   -25758
7766    19215
7767    36136
7768     3818
7769   -32458
7770   -24084
7771    17931
7772    36539
7773     6045
7774   -32007
7775   -26884
7776    15839
7777    34426
7778     6280
7779   -30007
7780   -26666
7781    13199
7782    35584
7783     8077
7784   -31229
7785   -28370
7786    13367
7787    35586
7788     8882
7789   -29034
7790   -29088
7791    10424
7792    36770
7793    11422
7794   -28508
7795   -29454
7796    10421
7797    35973
7798    12350
7799   -28219
7800   -30696
7801     8188
7802    37393
7803    14319
7804   -26026
7805   -32003
7806     7303
7807    35421
7808    16223
7809   -26266
7810   -31922
7811     6153
7812    36096
7813    15913
7814   -24540
7815   -31929
7816     5122
7817    34575
7818    18188
7819   -24276
7820   -32482
7821     3994
7822    35495
7823    18064
7824   -22576
7825   -32658
7826     2042
7827    33182
7828    20642
7829   -22673
7830   -33074
7831      364
7832    33762
7833    19623
7834   -20452
7835   -34725
7836    -1067
7837    33969
7838    22671
7839   -20494
7840   -33941
7841    -2125
7842    33490
7843    23887
7844   -17993
7845   -35404
7846    -3469
7847    32310
7848    24254
7849   -17053
7850   -35186
7851    -7441
7852    32606
7853    25511
7854   -15815
7855   -36552
7856    -6153
7857    30772
7858    25539
7859   -14059
7860   -35286
7861    -8132
7862    30316
7863    26846
7864   -13452
7865   -35726
7866    -7832
7867    28947
7868    27687
7869   -13107
7870   -34719
7871   -10766
7872    28984
7873    28097
7874   -11031
7875   -35857
7876   -11893
7877    26647
7878    29147
7879    -9934
7880   -35673
7881   -13389
7882    27127
7883    29299
7884    -8051
7885   -35163
7886   -14147
7887    25948
7888    31743
7889    -6630
7890   -35318
7891   -16207
7892    26703
7893    31815
7894    -5323
7895   -34582
7896   -17358
7897    22734
7898    33592
7899    -4482
7900   -34649
7901   -19261
7902    22631
7903    32238
7904    -2031
7905   -33058
7906   -18738
7907    21376
7908    34120
7909    -1878
7910   -33679
7911   -20338
7912    19904
7913    31804
7914      752
7915   -32536
7916   -22677
7917    19766
7918    33172
7919      521
7920   -31763
7921   -22117
7922    19028
7923    33868
7924     3213
7925   -32748
7926   -22943
7927    18063
7928    34621
7929     3868
7930   -30851
7931   -24152
7932    16131
7933    34438
7934     7286
7935   -31491
7936   -24686
7937    13925
7938    33999
7939     7094
7940   -29565
7941   -27395
7942    13347
7943    34057
7944     8622
7945   -30184
7946   -26594
7947    11621
7948    34886
7949    11400
7950   -27730
7951   -28738
7952    11455
7953    34201
7954    11116
7955   -27775
7956   -28160
7957     7765
7958    34407
7959    13147
7960   -27819
7961   -29299
7962     9201
7963    33467
7964    13315
7965   -26485
7966   -29291
7967     6856
7968    35833
7969    13885
7970   -24943
7971   -29627
7972     6838
7973    32539
7974    15922
7975   -23418
7976   -30646
7977     4160
7978    34074
7979    15845
7980   -22458
7981   -32203
7982     2552
7983    32400
7984    19017
7985   -22390
7986   -32945
7987      705
7988    33217
7989    19607
7990   -20766
7991   -32311
7992     -650
7993    32338
7994    22768
7995   -19118
7996   -32084
7997     -894
7998    31753
7999    20339
8000   -17682
8001   -33213
8002    -1460
8003    32355
8004    23546
8005   -18516
8006   -33067
8007    -3928
8008    30166
8009    22047
8010   -16124
8011   -34782
8012    -4587
8013    31108
8014    24768
8015   -16901
8016   -32152
8017    -5659
8018    29452
8019    24046
8020   -13726
8021   -34933
8022    -7616
8023    28872
8024    25896
8025   -12914
8026   -33335
8027    -9488
8028    28708
8029    26776
8030    -9966
8031   -35217
8032    -9372
8033    27246
8034    28471
8035    -9699
8036   -33949
8037   -13457
8038    27826
8039    28508
8040    -8128
8041   -35284
8042   -11516
8043    25647
8044    29959
8045    -7662
8046   -33131
8047   -15888
8048    25903
8049    28850
8050    -5142
8051   -34379
8052   -14173
8053    22135
8054    31475
8055    -4380
8056   -32114
8057   -15811
8058    23110
8059    29095
8060    -3139
8061   -33010
8062   -16378
8063    21374
8064    32132
8065    -2054
8066   -31695
8067   -19404
8068    21587
8069    29766
8070     -627
8071   -32621
8072   -20336
8073    19415
8074    32905
8075     -615
8076   -30304
8077   -20916
8078    19806
8079    31682
8080     2607
8081   -31997
8082   -21835
8083    17129
8084    33963
8085     2448
8086   -29591
8087   -23927
8088    15931
8089    31988
8090     6096
8091   -31356
8092   -23711
8093    14766
8094    34031
8095     3884
8096   -28393
8097   -26128
8098    14457
8099    32831
8100     7512
8101   -30551
8102   -23828
8103    11096
8104    34634
8105     7494
8106   -27806
8107   -26914
8108    12603
8109    32876
8110    10737
8111   -29390
8112   -25267
8113     8754
8114    33327
8115     9159
8116   -24866
8117   -27799
8118     9602
8119    33141
8120    10964
8121   -21418
##END NTUPLES=NMR FID
##END=
