# Supplementary material for: An untargeted multi-technique metabolomics approach to studying intracellular metabolites of HepG2 cells exposed to 2,3,7,8-tetrachlorodibenzo-p-dioxin
Source: BMC Genomics. 2011 May 20;12:251. doi: 10.1186/1471-2164-12-251 (PMC3141663; doi:10.1186/1471-2164-12-251)
Supplement: Additional file 2 — Metadata and NMR raw data: ZIP file containing: -All NMR raw data (in JCAMP-DX format ".dx") -The metadata on NMR (polars & apolars), LC-MS and GC-MS data sets (as Tab delimited files ".txt"). [file 1471-2164-12-251-S2.ZIP › TE/Ainhoa/SAFETY COPY D Disk/TRABAJO/ARTICLES/ARTICLE Metabolomics TCDD_ACCEPTED/JCAMP_DX_NMR_data_and_all_metadata/NMR_apolar_Ctrol_p11a.4C.dx]

##TITLE=
##JCAMPDX= 6.0         $$ Bruker NMR JCAMP-DX V2.0
##DATA TYPE= NMR FID
##DATA CLASS= NTUPLES
##ORIGIN= Bruker BioSpin GmbH
##OWNER= bruker
$$ 1.72 TOPSPIN		Version 2.1
$$ 2011-04-15 14:32:06.908 +0200  WUR\bruker@RIK1030
$$ Compression mode = fixed
##.OBSERVE FREQUENCY= 400.1319223
##.OBSERVE NUCLEUS= ^1H
##.DELAY= (6, 6)
##.ACQUISITION MODE= SIMULTANEOUS (DQD)
##.ACQUISITION SCHEME= undefined
##.AVERAGES= 128
##.DIGITISER RES= 18
##SPECTROMETER/DATA SYSTEM= avance400
##.PULSE SEQUENCE= zg
##.SOLVENT NAME= CDCl3
##.SHIFT REFERENCE= INTERNAL, CDCl3, 1, 11.01498
##AUDIT TRAIL= $$ (NUMBER, WHEN, WHO, WHERE, PROCESS, VERSION, WHAT)
$$ ##TITLE= Audit trail, TOPSPIN		Version 1.3
$$ ##JCAMPDX= 5.01
$$ ##ORIGIN= Bruker BioSpin GmbH
$$ ##OWNER= bruker
$$ $$ P:/NMR-data/data/Ainhoa_raw_data/nmr/AR210608.4C/1/audita.txt
$$ ##AUDIT TRAIL=  $$ (NUMBER, WHEN, WHO, WHERE, VERSION, WHAT)
(   1,<2008-07-28 15:09:11.608 +0200>,<WUR\bruker>,<RIK1030>,<TOPSPIN 1.3>,
      <created by zg, POWCHK disabled, PULCHK disabled
       configuration hash MD5:
       D1 93 94 B6 6B D6 3B BD 35 EA 0D 0D AE B0 63 FA
       data hash MD5: 16K
       A7 E8 DE 85 F4 6D 8D 4D 57 EB 94 8F A2 7D D4 3F>)
(   2,<2011-04-15 14:31:53.924 +0200>,<WUR\bruker>,<RIK1030>,<proc1d>,<TOPSPIN 2.1>,
      <convdta from       1 "NMR_apolar_Ctrol_p11a.4C" "Ainhoa_raw_data" "P:\NMR-data"
       data hash MD5: 16244
       AA 7A 12 1F A8 8D B9 E2 EB F8 DB CE 23 D4 78 90>)
$$ ##END=
$$ 
$$ $$ hash MD5
$$ $$ 6D B7 9B 6D 45 14 95 21 E5 4A BD 77 43 8C 46 31
##$RELAX= 
##$BRUKER FILE EXP=format.temp
$$ EDIT_PAR COMMAND FILE
$$ 
$$ DI_MODE         LONG
$$ ED_ENTRY        ACQU
$$ ORDER           FILE
$$ 
$$ 
$$ HEADER		"F2 - Acquisition Parameters"
$$ T_NAME		Date_
$$ 		TYPE	R64
$$ 		CLASS	ACQU
$$ 		SUBRANGE 0.0 50000000
$$ 		REL	"Date_=itodate(DATE)"
$$ 		INV_REL	"DATE=datetoi(Date_,DATE)"
$$ 		FORMAT	"%14.0f"
$$ 		TEXT	" "
$$ END
$$ T_NAME		Time
$$ 		TYPE	R32
$$ 		CLASS	ACQU
$$ 		SUBRANGE 0.0 1000000
$$ 		REL	"Time=itotime(DATE)"
$$ 		INV_REL	"DATE=timetoi(Time,DATE)"
$$ 		FORMAT	"%14.2f"
$$ 		TEXT	" "
$$ END
$$ NAME		INSTRUM
$$ 		TEXT	" "
$$ END
$$ NAME		PROBHD
$$ 		FORMAT	"%14.14s"
$$ 		TEXT	" "
$$ END
$$ NAME		PULPROG
$$ 		TEXT	" "
$$ END
$$ NAME		TD
$$ 		TEXT	" "
$$ END
$$ NAME		SOLVENT
$$ 		TEXT	" "
$$ END
$$ NAME		NS
$$ 		TEXT	" "
$$ END
$$ NAME		DS
$$ 		TEXT	" "
$$ END
$$ T_NAME		SWH
$$ 		TYPE	R32
$$ 		CLASS	ACQU
$$ 		SUBRANGE 0.0 1e8
$$ 		REL	"SWH=SW*SFO1"
$$ 		INV_REL "SW=SWH/SFO1"
$$ 		UNIT	"Hz"
$$ 		FORMAT	"%14.3f Hz"
$$ 		TEXT	" "
$$ END
$$ T_NAME          FIDRES
$$                 TYPE    R32
$$                 CLASS   ACQU
$$                 SUBRANGE 0.0 100000
$$                 REL     "FIDRES=SW*SFO1/TD"
$$                 INV_REL "TD = nextpow(SW*SFO1/FIDRES)"
$$ 		UNIT	"Hz"
$$ 		FORMAT	"%14.6f Hz"
$$ 		TEXT	" "
$$ END
$$ T_NAME          AQ
$$ 		TYPE	R32
$$ 		CLASS	ACQU
$$ 		SUBRANGE 0.0 1000
$$ 		REL	"AQ=aqcalc(SW,SFO1,TD,DIGTYP)"
$$ 		INV_REL	"TD=tdcalc(SW,SFO1,1.0e6*AQ,DIGTYP)"
$$ 		UNIT	"sec"
$$ 		FORMAT	"%14.7f sec"
$$ 		TEXT	" "
$$ END
$$ NAME		RG
$$ 		TEXT	" "
$$ END
$$ T_NAME          DW
$$ 		TYPE	R32
$$ 		CLASS	ACQU
$$ 		SUBRANGE 0.0 1000000
$$ 		REL	"DW=1/(2*SW*SFO1)"
$$ 		INV_REL	"SW=1000000/(2*(0.005+DW)*SFO1)"
$$ 		UNIT	"usec"
$$ 		FORMAT	"%14.3lf usec"
$$ 		TEXT	" "
$$ END
$$ NAME		DE
$$ 		FORMAT	"%14.2f usec"
$$ 		TEXT	" "
$$ END
$$ NAME		TE
$$ 		FORMAT	"%14.1f K"
$$ 		TEXT	" "
$$ END
$$ T_NAME		D1
$$ 		TYPE	R32
$$ 		CLASS	ACQU
$$ 		SUBRANGE 0.0 1e38
$$ 		REL	"D1=D[1]"
$$ 		INV_REL	"D[1]=D1"
$$ 		UNIT	"sec"
$$ 		FORMAT	"%14.8f sec"
$$ 		TEXT	" "
$$ END
$$ NAME		TD0
$$ 		TEXT	" "
$$ END
$$ HEADER		"======== CHANNEL f1 ========"
$$ NAME		NUC1
$$ 		NONEDIT
$$ 		TEXT	" "
$$ END
$$ T_NAME		P1
$$ 		TYPE	R32
$$ 		CLASS	ACQU
$$ 		SUBRANGE 0.0 1.0e10
$$ 		REL	"P1=P[1]"
$$ 		INV_REL	"P[1]=P1"
$$ 		UNIT	"usec"
$$ 		FORMAT	"%14.2f usec"
$$ 		TEXT	" "
$$ END
$$ T_NAME		PL1
$$ 		TYPE	R32
$$ 		CLASS	ACQU
$$ 		SUBRANGE -6.0 1e38
$$ 		REL	"PL1=PL[1]"
$$ 		INV_REL	"PL[1]=PL1"
$$ 		UNIT	"dB"
$$ 		FORMAT	"%14.2f dB"
$$ 		TEXT	" "
$$ END
$$ NAME		SFO1
$$ 		FORMAT	"%14.7f MHz"
$$ 		TEXT	" "
$$ END
##$RELAX= 
##$BRUKER FILE EXP=scon
$$ ##TITLE= Parameter file, TOPSPIN		Version 1.3
$$ ##JCAMPDX= 5.0
$$ ##DATATYPE= Parameter Values
$$ ##ORIGIN= Bruker BioSpin GmbH
$$ ##OWNER= bruker
$$ $$ 2008-07-28 15:00:56.396 +0200  WUR\bruker@RIK1030
$$ $$ P:/NMR-data/data/Ainhoa_raw_data/nmr/AR210608.4C/1/scon
$$ ##$BLKPA= (0..15)
3 3 3 3 3 3 3 3 3 3 3 3 3 3 3 3 
$$ ##$BLKTR= (0..15)
3 3 3 3 3 3 3 3 3 3 3 3 3 3 3 3 
$$ ##$DE1= 2
$$ ##$DE2= 2
$$ ##$DEADC= 4
$$ ##$DEPA= 2
$$ ##$DERX= 3
$$ ##$PHASP4= (0..15)
0.5 0.5 0.5 0.5 0.5 0.5 0.5 0.5 0.5 0.5 0.5 0.5 0.5 0.5 0.5 0.5 
$$ ##$PHASPR= (0..15)
3 3 3 3 3 3 3 3 3 3 3 3 3 3 3 3 
$$ ##$SHAPPR= (0..15)
1.6 1.6 1.6 1.6 1.6 1.6 1.6 1.6 1.6 1.6 1.6 1.6 1.6 1.6 1.6 1.6 
$$ ##END=
##$RELAX= 
##$BRUKER FILE EXP=pulseprogram
$$ # 1 "C:/Bruker/TOPSPIN/exp/stan/nmr/lists/pp/zg"
$$ ;zg
$$ ;avance-version (06/11/09)
$$ ;1D sequence
$$ ;
$$ ;$CLASS=HighRes
$$ ;$DIM=1D
$$ ;$TYPE=
$$ ;$SUBTYPE=
$$ ;$COMMENT=
$$ 
$$ 
$$ # 1 "C:/Bruker/TOPSPIN/exp/stan/nmr/lists/pp/Avance.incl" 1
$$ ;Avance2.incl
$$ ;   for 1
$$ ;
$$ ;avance-version (07/01/22)
$$ ;
$$ ;$CLASS=HighRes Incl
$$ ;$COMMENT=
$$ 
$$ 
$$ 
$$ 
$$ 
$$ 
$$ 
$$ 
$$ 
$$ 
$$ 
$$ 
$$ 
$$ 
$$ 
$$ 
$$ 
$$ 
$$ 
$$ 
$$ 
$$ 
$$ 
$$ 
$$ 
$$ 
$$ 
$$ 
$$ 
$$ 
$$ 
$$ 
$$ 
$$ 
$$ 
$$ 
$$ 
$$ 
$$ 
$$ 
$$ 
$$ 
$$ 
$$ 
$$ 
$$ 
$$ 
$$ 
$$ 
$$ 
$$ 
$$ 
$$ 
$$ 
$$ 
$$ 
$$ 
$$ 
$$ 
$$ 
$$ 
$$ 
$$ 
$$ 
$$ 
$$ 
$$ 
$$ 
$$ 
$$ 
$$ 
$$ 
$$ 
$$ 
$$ 
$$ 
$$ 
$$ 
$$ 
$$ 
$$ 
$$ 
$$ 
$$ 
$$ 
$$ 
$$ 
$$ 
$$ 
$$ 
$$ 
$$ 
$$ 
$$ 
$$ 
$$ 
$$ 
$$ 
$$ 
$$ 
$$ 
$$ 
$$ 
$$ 
$$ 
$$ 
$$ 
$$ 
$$ 
$$ 
$$ 
$$ 
$$ 
$$ 
$$ 
$$ 
$$ 
$$ 
$$ 
$$ 
$$ 
$$ 
$$ 
$$ 
$$ 
$$ 
$$ 
$$ 
$$ 
$$ 
$$ 
$$ 
$$ 
$$ ;$Id: Avance2.incl,v 1.10.6.7 2007/01/22 13:54:46 ber Exp $
$$ # 12 "C:/Bruker/TOPSPIN/exp/stan/nmr/lists/pp/zg" 2
$$ 
$$ 
$$ 
$$ "acqt0=-p1*2/3.1416"
$$ 
$$ 
$$ # 1 "mc_line 18 file C:/Bruker/TOPSPIN/exp/stan/nmr/lists/pp/zg expanding definition part of mc command before ze"
$$ define delay MCWRK
$$ define delay MCREST
$$ "MCWRK = 0.500000*30m"
$$ "MCREST = 30m - 30m"
$$ # 18 "C:/Bruker/TOPSPIN/exp/stan/nmr/lists/pp/zg"
$$ 1 ze
$$ # 1 "mc_line 18 file C:/Bruker/TOPSPIN/exp/stan/nmr/lists/pp/zg expanding definition of mc command after ze"
$$ # 19 "C:/Bruker/TOPSPIN/exp/stan/nmr/lists/pp/zg"
$$ # 1 "mc_line 19 file C:/Bruker/TOPSPIN/exp/stan/nmr/lists/pp/zg expanding start label for mc command"
$$ 2 MCWRK  * 2
$$ LBLF0, MCREST
$$ # 20 "C:/Bruker/TOPSPIN/exp/stan/nmr/lists/pp/zg"
$$   d1
$$   p1 ph1
$$   go=2 ph31
$$ # 1 "mc_line 23 file C:/Bruker/TOPSPIN/exp/stan/nmr/lists/pp/zg expanding mc command in line"
$$   MCWRK wr #0
$$   MCWRK zd 
$$   lo to LBLF0 times td0
$$ 
$$ # 24 "C:/Bruker/TOPSPIN/exp/stan/nmr/lists/pp/zg"
$$ exit
$$ 
$$ 
$$ ph1=0 2 2 0 1 3 3 1
$$ ph31=0 2 2 0 1 3 3 1
$$ 
$$ 
$$ ;pl1 : f1 channel - power level for pulse (default)
$$ ;p1 : f1 channel -  high power pulse
$$ ;d1 : relaxation delay; 1-5 * T1
$$ ;NS: 1 * n, total number of scans: NS * TD0
$$ 
$$ 
$$ 
$$ ;$Id: zg,v 1.7.10.2 2006/11/10 11:04:15 ber Exp $
##$RELAX= 
##$BRUKER FILE EXP=uxnmr.par
$$ ##TITLE= Parameter file, TOPSPIN		Version 1.3
$$ ##JCAMPDX= 5.0
$$ ##DATATYPE= Parameter Values
$$ ##ORIGIN= Bruker BioSpin GmbH
$$ ##OWNER= Administrator
$$ $$ 2008-03-03 09:42:28.895 +0100  WUR\bruker@RIK1030
$$ $$ C:/Bruker/TOPSPIN/conf/instr/avance400/uxnmr.par
$$ ##$ACB= 0
$$ ##$ACBTAT= (0..15)
0 88 72 0 0 0 0 0 0 0 0 0 0 0 0 0 
$$ ##$ACBTBA= (0..15)
0 0 0 0 0 0 0 0 0 0 0 0 0 0 0 0 
$$ ##$ACBTCTL= (0..15)
0 0 0 0 0 0 0 0 0 0 0 0 0 0 0 0 
$$ ##$ACBTDI= (0..15)
0 102 102 0 0 0 0 0 0 0 0 0 0 0 0 0 
$$ ##$ACBTDM= (0..15)
0 10 10 0 0 0 0 0 0 0 0 0 0 0 0 0 
$$ ##$ACBTFHI= (0..15)
0 400 400 0 0 0 0 0 0 0 0 0 0 0 0 0 
$$ ##$ACBTFL= (0..15)
0 73 74 0 0 0 0 0 0 0 0 0 0 0 0 0 
$$ ##$ACBTFLO= (0..15)
0 14 14 0 0 0 0 0 0 0 0 0 0 0 0 0 
$$ ##$ACBTOUT= (0..15)
0 1 2 0 0 0 0 0 0 0 0 0 0 0 0 0 
$$ ##$ACBTPO= (0..15)
0 150000 60000 0 0 0 0 0 0 0 0 0 0 0 0 0 
$$ ##$ACBTPW= (0..15)
0 10 10 0 0 0 0 0 0 0 0 0 0 0 0 0 
$$ ##$ACBTSB= (0..15)
0 0 0 0 0 0 0 0 0 0 0 0 0 0 0 0 
$$ ##$ACBTY= <no>
$$ ##$AQSBDHW= (0..31)
255 255 1 4 4 255 255 255 0 0 255 255 255 255 255 255 255 255 255 0 255 
255 255 255 255 255 255 255 255 255 255 255 
$$ ##$AQSBDID= (0..31)
255 255 88 83 83 255 255 255 65 67 255 255 255 255 255 255 255 255 255 
66 255 255 255 255 255 255 255 255 255 255 255 255 
$$ ##$AQSBDNO= (0..31)
255 255 1 1 2 255 255 255 1 1 255 255 255 255 255 255 255 255 255 1 255 
255 255 255 255 255 255 255 255 255 255 255 
$$ ##$AQSBDTY= (0..31)
255 255 3 16 16 255 255 255 5 9 255 255 255 255 255 255 255 255 255 7 
255 255 255 255 255 255 255 255 255 255 255 255 
$$ ##$AQSBUAD= (0..31)
255 255 52 36 37 255 255 255 54 26 255 255 255 255 255 255 255 255 255 
32 255 255 255 255 255 255 255 255 255 255 255 255 
$$ ##$AQSECL= (0..31)
255 255 2 3 3 255 255 255 5 2 255 255 255 255 255 255 255 255 255 255 
255 255 255 255 255 255 255 255 255 255 255 255 
$$ ##$AQSECLS= (0..31)
255 255 3 2 2 255 255 255 0 0 255 255 255 255 255 255 255 255 255 255 
255 255 255 255 255 255 255 255 255 255 255 255 
$$ ##$ATT19F= (0..1)
0 0 
$$ ##$ATT1H= (0..1)
0 0 
$$ ##$ATT3H= (0..1)
0 0 
$$ ##$ATTX= (0..1)
0 0 
$$ ##$ATTY= (0..1)
0 0 
$$ ##$ATTZ= (0..1)
0 0 
$$ ##$BACSAIR= no
$$ ##$BACSCAP= 60
$$ ##$BACSDEL= 10
$$ ##$BACSFCM= no
$$ ##$BACSOPT= <>
$$ ##$BACSTY= <tty08>
$$ ##$BARPTY= <no>
$$ ##$BFREQ= 400.13
$$ ##$BIRDS= yes
$$ ##$BMPC= 0
$$ ##$BMPCTY= <no>
$$ ##$BPSUTY= <no>
$$ ##$BSMS= 1
$$ ##$BSMSTY= <tty02>
$$ ##$CFASMOD= (0..7)
1 1 1 1 1 1 1 1 
$$ ##$CFASMUL= (0..7)
1 1 1 1 1 1 1 1 
$$ ##$CNFTXDR= (0..7)
6 6 0 0 0 0 0 0 
$$ ##$COMDIG2= 0
$$ ##$CPDBTY= <no>
$$ ##$CRCOTY= <no>
$$ ##$DATSTAT= no
$$ ##$DIGI140= (0..7)
0 0 0 0 0 0 0 0 
$$ ##$DIGIB12= (0..7)
0 0 0 0 0 0 0 0 
$$ ##$DIGIB16= (0..7)
0 0 0 0 0 0 0 0 
$$ ##$DIGIFA= (0..7)
0 0 0 0 0 0 0 0 
$$ ##$DIGIHA= (0..7)
0 0 0 0 0 0 0 0 
$$ ##$DIGIHAF= (0..7)
0 0 0 0 0 0 0 0 
$$ ##$DIGIHRD= (0..7)
0 0 0 0 0 0 0 0 
$$ ##$DIGIIA= (0..7)
0 0 0 0 0 0 0 0 
$$ ##$DIGIO16= (0..7)
0 0 0 0 0 0 0 0 
$$ ##$DIGISA= (0..7)
1 0 0 0 0 0 0 0 
$$ ##$DIGISAF= (0..7)
0 0 0 0 0 0 0 0 
$$ ##$DIGISL= (0..7)
0 0 0 0 0 0 0 0 
$$ ##$DIGITYI= (0..7)
0 0 0 0 0 0 0 0 
$$ ##$DIGITYP= (0..7)
0 0 0 0 0 0 0 0 
$$ ##$DIGITZ= 0
$$ ##$DRU= no
$$ ##$FCUMEM= (0..7)
2093056 2093056 0 0 0 0 0 0 
$$ ##$FCUPAL= (0..7)
260 260 0 0 0 0 0 0 
$$ ##$FQMIX= 0
$$ ##$FUNCMOD= <>
$$ ##$GCUTYPE= 2
$$ ##$GTUTY= <no>
$$ ##$HFAC= 3
$$ ##$HPCU= 0
$$ ##$HPCUTY= <no>
$$ ##$HPTXLP= (0..3)
-1 -1 -1 -1 
$$ ##$HPTXPI= (0..3)
0 0 0 0 
$$ ##$HPTXPO= (0..3)
0 0 0 0 
$$ ##$HPTXTY= (0..3)
0 0 0 0 
$$ ##$IF451= 0
$$ ##$IFREQ= 1
$$ ##$INTFPR= 0
$$ ##$IPSO= no
$$ ##$LOCKTY= <tty03>
$$ ##$LOCSWID= 0
$$ ##$M2FAC= 0
$$ ##$MASTY= <no>
$$ ##$MEMPRM= 0
$$ ##$MHFAC= 0
$$ ##$MXFAC= 0
$$ ##$NAMPD1= <2H>
$$ ##$NAMPD10= <>
$$ ##$NAMPD11= <>
$$ ##$NAMPD12= <>
$$ ##$NAMPD13= <>
$$ ##$NAMPD14= <>
$$ ##$NAMPD15= <>
$$ ##$NAMPD16= <>
$$ ##$NAMPD2= <X-BB19F_2HS>
$$ ##$NAMPD3= <1H>
$$ ##$NAMPD4= <>
$$ ##$NAMPD5= <>
$$ ##$NAMPD6= <>
$$ ##$NAMPD7= <>
$$ ##$NAMPD8= <>
$$ ##$NAMPD9= <>
$$ ##$NFCU= 2
$$ ##$NMRCH= 0
$$ ##$NMRMEM= 0
$$ ##$NRCU= 1
$$ ##$NROUT= 1
$$ ##$PAMPF1= (0..15)
75 99 67 27 0 0 0 12 117 46 8 118 1 0 0 0 
$$ ##$PAMPF2= (0..15)
0 0 0 0 0 0 0 0 0 0 0 0 0 0 0 0 
$$ ##$PAMPF3= (0..15)
0 0 0 0 0 0 0 0 0 0 0 0 0 0 0 0 
$$ ##$PAMPF4= (0..15)
0 0 0 0 0 0 0 0 0 0 0 0 0 0 0 0 
$$ ##$PAMPF5= (0..15)
0 0 0 0 0 0 0 0 0 0 0 0 0 0 0 0 
$$ ##$PAMPF6= (0..15)
0 0 0 0 0 0 0 0 0 0 0 0 0 0 0 0 
$$ ##$PAMPF7= (0..15)
0 0 0 0 0 0 0 0 0 0 0 0 0 0 0 0 
$$ ##$PAMPF8= (0..15)
0 0 0 0 0 0 0 0 0 0 0 0 0 0 0 0 
$$ ##$PH4= 0
$$ ##$PHF4TY= <no>
$$ ##$POWCHK= no
$$ ##$PRAMD1= (0..7)
0 1048576 0 0 0 1048576 0 0 
$$ ##$PRAMD10= (0..7)
0 0 0 0 0 0 0 0 
$$ ##$PRAMD11= (0..7)
0 0 0 0 0 0 0 0 
$$ ##$PRAMD12= (0..7)
0 0 0 0 0 0 0 0 
$$ ##$PRAMD13= (0..7)
0 0 0 0 0 0 0 0 
$$ ##$PRAMD14= (0..7)
0 0 0 0 0 0 0 0 
$$ ##$PRAMD15= (0..7)
0 0 0 0 0 0 0 0 
$$ ##$PRAMD16= (0..7)
0 0 0 0 0 0 0 0 
$$ ##$PRAMD17= (0..7)
0 0 0 0 0 0 0 0 
$$ ##$PRAMD18= (0..7)
0 0 0 0 0 0 0 0 
$$ ##$PRAMD19= (0..7)
0 0 0 0 0 0 0 0 
$$ ##$PRAMD2= (0..7)
2147483644 2146435071 2147483647 134217727 2147483644 2146435071 2147483647 
134217727 
$$ ##$PRAMD20= (0..7)
0 0 0 0 0 0 0 0 
$$ ##$PRAMD21= (0..7)
0 0 0 0 0 0 0 0 
$$ ##$PRAMD3= (0..7)
2 0 0 0 2 0 0 0 
$$ ##$PRAMD4= (0..7)
2147483644 2146435071 2147483647 134217727 2147483644 2146435071 2147483647 
134217727 
$$ ##$PRAMD5= (0..7)
0 0 0 0 0 0 0 0 
$$ ##$PRAMD6= (0..7)
0 0 0 0 0 0 0 0 
$$ ##$PRAMD7= (0..7)
0 0 0 0 0 0 0 0 
$$ ##$PRAMD8= (0..7)
0 0 0 0 0 0 0 0 
$$ ##$PRAMD9= (0..7)
0 0 0 0 0 0 0 0 
$$ ##$PRAMLED= (0..1)
15 15 
$$ ##$PRAMP1= <tty01>
$$ ##$PRAMP2= <no>
$$ ##$PRAMP3= <no>
$$ ##$PRAMP4= <no>
$$ ##$PRAMP5= <no>
$$ ##$PRAMP6= <no>
$$ ##$PRAMP7= <no>
$$ ##$PRAMP8= <no>
$$ ##$PRAMPTP= 0
$$ ##$PREPTY= <no>
$$ ##$PRESHLD= 0
$$ ##$PTS160= -1
$$ ##$PTSA2X= (0..7)
0 0 0 0 0 0 0 0 
$$ ##$PTSF2X= (0..7)
0 0 0 0 0 0 0 0 
$$ ##$PTSFMX= (0..7)
429.9 429.9 0 0 0 0 0 0 
$$ ##$PULCHK= no
$$ ##$RCUCDS= (0..7)
8388608 0 0 0 0 0 0 0 
$$ ##$RCUCFS= (0..7)
4096 0 0 0 0 0 0 0 
$$ ##$RCUCSS= (0..7)
1048576 0 0 0 0 0 0 0 
$$ ##$RCUI2C1= (0..7)
78 0 0 0 0 0 0 0 
$$ ##$RCUI2C2= (0..7)
0 0 0 0 0 0 0 0 
$$ ##$RCUI2C3= (0..7)
0 0 0 0 0 0 0 0 
$$ ##$RCUI2C4= (0..7)
0 0 0 0 0 0 0 0 
$$ ##$RCUI2C5= (0..7)
0 0 0 0 0 0 0 0 
$$ ##$RCUI2C6= (0..7)
0 0 0 0 0 0 0 0 
$$ ##$RCUI2C7= (0..7)
0 0 0 0 0 0 0 0 
$$ ##$RCUI2C8= (0..7)
0 0 0 0 0 0 0 0 
$$ ##$RDCU= 0
$$ ##$RGTYPE= (0..7)
5 0 0 0 0 0 0 0 
$$ ##$RG_max= (0..7)
46341 0 0 0 0 0 0 0 
$$ ##$RG_min= (0..7)
1 0 0 0 0 0 0 0 
$$ ##$RG_tab1= (0..255)
1 1.1 1.3 1.4 1.6 1.8 2 2.2 2.5 2.8 3.2 3.6 4 4.5 5 5.7 6.3 7.1 8 9 10.1 
11.3 12.7 14.3 16 18 20.2 22.6 25.4 28.5 32 35.9 40.3 45.3 50.8 57 64 
71.8 80.6 90.5 101.6 114 128 143.7 161.3 181 203.2 228.1 256 287.4 322.5 
362 406.4 456.1 512 574.7 645.1 724.1 812.7 912.3 1024 1149.4 1290.2 1448.2 
1625.5 1824.6 2048 2298.8 2580.3 2896.3 3251 3649.1 4096 4597.6 5160.6 
5792.6 6502 7298.2 8192 9195.2 10321.3 11585.2 13004 14596.5 16384 18390.4 
20642.5 23170.5 26008 29193 32768 36780.8 41285.1 46341 -1 -1 -1 -1 -1 
-1 -1 -1 -1 -1 -1 -1 -1 -1 -1 -1 -1 -1 -1 -1 -1 -1 -1 -1 -1 -1 -1 -1 -1 
-1 -1 -1 -1 -1 -1 -1 -1 -1 -1 -1 -1 -1 -1 -1 -1 -1 -1 -1 -1 -1 -1 -1 -1 
-1 -1 -1 -1 -1 -1 -1 -1 -1 -1 -1 -1 -1 -1 -1 -1 -1 -1 -1 -1 -1 -1 -1 -1 
-1 -1 -1 -1 -1 -1 -1 -1 -1 -1 -1 -1 -1 -1 -1 -1 -1 -1 -1 -1 -1 -1 -1 -1 
-1 -1 -1 -1 -1 -1 -1 -1 -1 -1 -1 -1 -1 -1 -1 -1 -1 -1 -1 -1 -1 -1 -1 -1 
-1 -1 -1 -1 -1 -1 -1 -1 -1 -1 -1 -1 -1 -1 -1 -1 -1 -1 -1 -1 -1 -1 -1 -1 
-1 -1 -1 -1 -1 -1 -1 -1 -1 -1 -1 -1 -1 
$$ ##$RG_tab2= (0..255)
-1 -1 -1 -1 -1 -1 -1 -1 -1 -1 -1 -1 -1 -1 -1 -1 -1 -1 -1 -1 -1 -1 -1 -1 
-1 -1 -1 -1 -1 -1 -1 -1 -1 -1 -1 -1 -1 -1 -1 -1 -1 -1 -1 -1 -1 -1 -1 -1 
-1 -1 -1 -1 -1 -1 -1 -1 -1 -1 -1 -1 -1 -1 -1 -1 -1 -1 -1 -1 -1 -1 -1 -1 
-1 -1 -1 -1 -1 -1 -1 -1 -1 -1 -1 -1 -1 -1 -1 -1 -1 -1 -1 -1 -1 -1 -1 -1 
-1 -1 -1 -1 -1 -1 -1 -1 -1 -1 -1 -1 -1 -1 -1 -1 -1 -1 -1 -1 -1 -1 -1 -1 
-1 -1 -1 -1 -1 -1 -1 -1 -1 -1 -1 -1 -1 -1 -1 -1 -1 -1 -1 -1 -1 -1 -1 -1 
-1 -1 -1 -1 -1 -1 -1 -1 -1 -1 -1 -1 -1 -1 -1 -1 -1 -1 -1 -1 -1 -1 -1 -1 
-1 -1 -1 -1 -1 -1 -1 -1 -1 -1 -1 -1 -1 -1 -1 -1 -1 -1 -1 -1 -1 -1 -1 -1 
-1 -1 -1 -1 -1 -1 -1 -1 -1 -1 -1 -1 -1 -1 -1 -1 -1 -1 -1 -1 -1 -1 -1 -1 
-1 -1 -1 -1 -1 -1 -1 -1 -1 -1 -1 -1 -1 -1 -1 -1 -1 -1 -1 -1 -1 -1 -1 -1 
-1 -1 -1 -1 -1 -1 -1 -1 -1 -1 -1 -1 -1 -1 -1 -1 
$$ ##$RG_tab3= (0..255)
-1 -1 -1 -1 -1 -1 -1 -1 -1 -1 -1 -1 -1 -1 -1 -1 -1 -1 -1 -1 -1 -1 -1 -1 
-1 -1 -1 -1 -1 -1 -1 -1 -1 -1 -1 -1 -1 -1 -1 -1 -1 -1 -1 -1 -1 -1 -1 -1 
-1 -1 -1 -1 -1 -1 -1 -1 -1 -1 -1 -1 -1 -1 -1 -1 -1 -1 -1 -1 -1 -1 -1 -1 
-1 -1 -1 -1 -1 -1 -1 -1 -1 -1 -1 -1 -1 -1 -1 -1 -1 -1 -1 -1 -1 -1 -1 -1 
-1 -1 -1 -1 -1 -1 -1 -1 -1 -1 -1 -1 -1 -1 -1 -1 -1 -1 -1 -1 -1 -1 -1 -1 
-1 -1 -1 -1 -1 -1 -1 -1 -1 -1 -1 -1 -1 -1 -1 -1 -1 -1 -1 -1 -1 -1 -1 -1 
-1 -1 -1 -1 -1 -1 -1 -1 -1 -1 -1 -1 -1 -1 -1 -1 -1 -1 -1 -1 -1 -1 -1 -1 
-1 -1 -1 -1 -1 -1 -1 -1 -1 -1 -1 -1 -1 -1 -1 -1 -1 -1 -1 -1 -1 -1 -1 -1 
-1 -1 -1 -1 -1 -1 -1 -1 -1 -1 -1 -1 -1 -1 -1 -1 -1 -1 -1 -1 -1 -1 -1 -1 
-1 -1 -1 -1 -1 -1 -1 -1 -1 -1 -1 -1 -1 -1 -1 -1 -1 -1 -1 -1 -1 -1 -1 -1 
-1 -1 -1 -1 -1 -1 -1 -1 -1 -1 -1 -1 -1 -1 -1 -1 
$$ ##$RG_tab4= (0..255)
-1 -1 -1 -1 -1 -1 -1 -1 -1 -1 -1 -1 -1 -1 -1 -1 -1 -1 -1 -1 -1 -1 -1 -1 
-1 -1 -1 -1 -1 -1 -1 -1 -1 -1 -1 -1 -1 -1 -1 -1 -1 -1 -1 -1 -1 -1 -1 -1 
-1 -1 -1 -1 -1 -1 -1 -1 -1 -1 -1 -1 -1 -1 -1 -1 -1 -1 -1 -1 -1 -1 -1 -1 
-1 -1 -1 -1 -1 -1 -1 -1 -1 -1 -1 -1 -1 -1 -1 -1 -1 -1 -1 -1 -1 -1 -1 -1 
-1 -1 -1 -1 -1 -1 -1 -1 -1 -1 -1 -1 -1 -1 -1 -1 -1 -1 -1 -1 -1 -1 -1 -1 
-1 -1 -1 -1 -1 -1 -1 -1 -1 -1 -1 -1 -1 -1 -1 -1 -1 -1 -1 -1 -1 -1 -1 -1 
-1 -1 -1 -1 -1 -1 -1 -1 -1 -1 -1 -1 -1 -1 -1 -1 -1 -1 -1 -1 -1 -1 -1 -1 
-1 -1 -1 -1 -1 -1 -1 -1 -1 -1 -1 -1 -1 -1 -1 -1 -1 -1 -1 -1 -1 -1 -1 -1 
-1 -1 -1 -1 -1 -1 -1 -1 -1 -1 -1 -1 -1 -1 -1 -1 -1 -1 -1 -1 -1 -1 -1 -1 
-1 -1 -1 -1 -1 -1 -1 -1 -1 -1 -1 -1 -1 -1 -1 -1 -1 -1 -1 -1 -1 -1 -1 -1 
-1 -1 -1 -1 -1 -1 -1 -1 -1 -1 -1 -1 -1 -1 -1 -1 
$$ ##$RG_tab5= (0..255)
-1 -1 -1 -1 -1 -1 -1 -1 -1 -1 -1 -1 -1 -1 -1 -1 -1 -1 -1 -1 -1 -1 -1 -1 
-1 -1 -1 -1 -1 -1 -1 -1 -1 -1 -1 -1 -1 -1 -1 -1 -1 -1 -1 -1 -1 -1 -1 -1 
-1 -1 -1 -1 -1 -1 -1 -1 -1 -1 -1 -1 -1 -1 -1 -1 -1 -1 -1 -1 -1 -1 -1 -1 
-1 -1 -1 -1 -1 -1 -1 -1 -1 -1 -1 -1 -1 -1 -1 -1 -1 -1 -1 -1 -1 -1 -1 -1 
-1 -1 -1 -1 -1 -1 -1 -1 -1 -1 -1 -1 -1 -1 -1 -1 -1 -1 -1 -1 -1 -1 -1 -1 
-1 -1 -1 -1 -1 -1 -1 -1 -1 -1 -1 -1 -1 -1 -1 -1 -1 -1 -1 -1 -1 -1 -1 -1 
-1 -1 -1 -1 -1 -1 -1 -1 -1 -1 -1 -1 -1 -1 -1 -1 -1 -1 -1 -1 -1 -1 -1 -1 
-1 -1 -1 -1 -1 -1 -1 -1 -1 -1 -1 -1 -1 -1 -1 -1 -1 -1 -1 -1 -1 -1 -1 -1 
-1 -1 -1 -1 -1 -1 -1 -1 -1 -1 -1 -1 -1 -1 -1 -1 -1 -1 -1 -1 -1 -1 -1 -1 
-1 -1 -1 -1 -1 -1 -1 -1 -1 -1 -1 -1 -1 -1 -1 -1 -1 -1 -1 -1 -1 -1 -1 -1 
-1 -1 -1 -1 -1 -1 -1 -1 -1 -1 -1 -1 -1 -1 -1 -1 
$$ ##$RG_tab6= (0..255)
-1 -1 -1 -1 -1 -1 -1 -1 -1 -1 -1 -1 -1 -1 -1 -1 -1 -1 -1 -1 -1 -1 -1 -1 
-1 -1 -1 -1 -1 -1 -1 -1 -1 -1 -1 -1 -1 -1 -1 -1 -1 -1 -1 -1 -1 -1 -1 -1 
-1 -1 -1 -1 -1 -1 -1 -1 -1 -1 -1 -1 -1 -1 -1 -1 -1 -1 -1 -1 -1 -1 -1 -1 
-1 -1 -1 -1 -1 -1 -1 -1 -1 -1 -1 -1 -1 -1 -1 -1 -1 -1 -1 -1 -1 -1 -1 -1 
-1 -1 -1 -1 -1 -1 -1 -1 -1 -1 -1 -1 -1 -1 -1 -1 -1 -1 -1 -1 -1 -1 -1 -1 
-1 -1 -1 -1 -1 -1 -1 -1 -1 -1 -1 -1 -1 -1 -1 -1 -1 -1 -1 -1 -1 -1 -1 -1 
-1 -1 -1 -1 -1 -1 -1 -1 -1 -1 -1 -1 -1 -1 -1 -1 -1 -1 -1 -1 -1 -1 -1 -1 
-1 -1 -1 -1 -1 -1 -1 -1 -1 -1 -1 -1 -1 -1 -1 -1 -1 -1 -1 -1 -1 -1 -1 -1 
-1 -1 -1 -1 -1 -1 -1 -1 -1 -1 -1 -1 -1 -1 -1 -1 -1 -1 -1 -1 -1 -1 -1 -1 
-1 -1 -1 -1 -1 -1 -1 -1 -1 -1 -1 -1 -1 -1 -1 -1 -1 -1 -1 -1 -1 -1 -1 -1 
-1 -1 -1 -1 -1 -1 -1 -1 -1 -1 -1 -1 -1 -1 -1 -1 
$$ ##$RG_tab7= (0..255)
-1 -1 -1 -1 -1 -1 -1 -1 -1 -1 -1 -1 -1 -1 -1 -1 -1 -1 -1 -1 -1 -1 -1 -1 
-1 -1 -1 -1 -1 -1 -1 -1 -1 -1 -1 -1 -1 -1 -1 -1 -1 -1 -1 -1 -1 -1 -1 -1 
-1 -1 -1 -1 -1 -1 -1 -1 -1 -1 -1 -1 -1 -1 -1 -1 -1 -1 -1 -1 -1 -1 -1 -1 
-1 -1 -1 -1 -1 -1 -1 -1 -1 -1 -1 -1 -1 -1 -1 -1 -1 -1 -1 -1 -1 -1 -1 -1 
-1 -1 -1 -1 -1 -1 -1 -1 -1 -1 -1 -1 -1 -1 -1 -1 -1 -1 -1 -1 -1 -1 -1 -1 
-1 -1 -1 -1 -1 -1 -1 -1 -1 -1 -1 -1 -1 -1 -1 -1 -1 -1 -1 -1 -1 -1 -1 -1 
-1 -1 -1 -1 -1 -1 -1 -1 -1 -1 -1 -1 -1 -1 -1 -1 -1 -1 -1 -1 -1 -1 -1 -1 
-1 -1 -1 -1 -1 -1 -1 -1 -1 -1 -1 -1 -1 -1 -1 -1 -1 -1 -1 -1 -1 -1 -1 -1 
-1 -1 -1 -1 -1 -1 -1 -1 -1 -1 -1 -1 -1 -1 -1 -1 -1 -1 -1 -1 -1 -1 -1 -1 
-1 -1 -1 -1 -1 -1 -1 -1 -1 -1 -1 -1 -1 -1 -1 -1 -1 -1 -1 -1 -1 -1 -1 -1 
-1 -1 -1 -1 -1 -1 -1 -1 -1 -1 -1 -1 -1 -1 -1 -1 
$$ ##$RG_tab8= (0..255)
-1 -1 -1 -1 -1 -1 -1 -1 -1 -1 -1 -1 -1 -1 -1 -1 -1 -1 -1 -1 -1 -1 -1 -1 
-1 -1 -1 -1 -1 -1 -1 -1 -1 -1 -1 -1 -1 -1 -1 -1 -1 -1 -1 -1 -1 -1 -1 -1 
-1 -1 -1 -1 -1 -1 -1 -1 -1 -1 -1 -1 -1 -1 -1 -1 -1 -1 -1 -1 -1 -1 -1 -1 
-1 -1 -1 -1 -1 -1 -1 -1 -1 -1 -1 -1 -1 -1 -1 -1 -1 -1 -1 -1 -1 -1 -1 -1 
-1 -1 -1 -1 -1 -1 -1 -1 -1 -1 -1 -1 -1 -1 -1 -1 -1 -1 -1 -1 -1 -1 -1 -1 
-1 -1 -1 -1 -1 -1 -1 -1 -1 -1 -1 -1 -1 -1 -1 -1 -1 -1 -1 -1 -1 -1 -1 -1 
-1 -1 -1 -1 -1 -1 -1 -1 -1 -1 -1 -1 -1 -1 -1 -1 -1 -1 -1 -1 -1 -1 -1 -1 
-1 -1 -1 -1 -1 -1 -1 -1 -1 -1 -1 -1 -1 -1 -1 -1 -1 -1 -1 -1 -1 -1 -1 -1 
-1 -1 -1 -1 -1 -1 -1 -1 -1 -1 -1 -1 -1 -1 -1 -1 -1 -1 -1 -1 -1 -1 -1 -1 
-1 -1 -1 -1 -1 -1 -1 -1 -1 -1 -1 -1 -1 -1 -1 -1 -1 -1 -1 -1 -1 -1 -1 -1 
-1 -1 -1 -1 -1 -1 -1 -1 -1 -1 -1 -1 -1 -1 -1 -1 
$$ ##$ROUTER= 3
$$ ##$RX22TY= <tty10>
$$ ##$SCMTY= <no>
$$ ##$SPECTR= 5
$$ ##$SY2FLAG= 0
$$ ##$TFXNUM= 0
$$ ##$TRIPLO2= 0
$$ ##$VTUTY= <tty05>
$$ ##$WBREFAM= (0..15)
100 100 100 100 100 100 100 100 100 100 100 100 100 100 100 100 
$$ ##$WBREFPH= (0..15)
0 0 0 0 0 0 0 0 0 0 0 0 0 0 0 0 
$$ ##$XFAC= 2
$$ ##END=
##$RELAX= 
$$ Bruker specific parameters
$$ --------------------------
##$DU= <P:\NMR-data>
##$EXPNO= 1
##$NAME= <NMR_apolar_Ctrol_p11a.4C>
##$PROCNO= 1
##$TYPE= <nmr>
##$USER= <Ainhoa_raw_data>
##$ACQT0= 0
##$AMP= (0..31)
100 100 100 100 100 100 100 100 100 100 100 100 100 100 100 100 100 100
100 100 100 100 100 100 100 100 100 100 100 100 100 100
##$ANAVPT= -1
##$AQSEQ= 0
##$AQ_mod= 3
##$AUNM= <au_zg>
##$AUTOPOS= <22 >
##$BF1= 400.13
##$BF2= 100.612769
##$BF3= 400.13
##$BF4= 400.13
##$BF5= 500.13
##$BF6= 500.13
##$BF7= 500.13
##$BF8= 500.13
##$BYTORDA= 0
##$CFDGTYP= 0
##$CFRGTYP= 5
##$CHEMSTR= <none>
##$CNST= (0..63)
1 1 145 1 1 1 1 1 1 1 1 1 1 1 1 1 1 1 1 1 1 1 1 1 1 1 1 1 1 1 1 1 1 1 1
1 1 1 1 1 1 1 1 1 1 1 1 1 1 1 1 1 1 1 1 1 1 1 1 1 1 1 1 1
##$CPDPRG= <>
##$CPDPRG1= <>
##$CPDPRG2= <>
##$CPDPRG3= <>
##$CPDPRG4= <mlev>
##$CPDPRG5= <mlev>
##$CPDPRG6= <mlev>
##$CPDPRG7= <mlev>
##$CPDPRG8= <mlev>
##$CPDPRGB= <>
##$CPDPRGT= <>
##$D= (0..63)
0 2 0 0 0 0 0 0 0 0.06 0 0 2e-005 0 0 0 0.0002 0 0 0 0 0 0 0 0 0 0 0 0
0 0 0 0 0 0 0 0 0 0 0 0 0 0 0 0 0 0 0 0 0 0 0 0 0 0 0 0 0 0 0 0 0 0 0
##$DATE= 1217250546
##$DBL= (0..7)
120 120 120 120 120 120 120 120
##$DBP= (0..7)
150 150 150 150 150 150 150 150
##$DBP07= 0
##$DBPNAM0= <>
##$DBPNAM1= <>
##$DBPNAM2= <>
##$DBPNAM3= <>
##$DBPNAM4= <>
##$DBPNAM5= <>
##$DBPNAM6= <>
##$DBPNAM7= <>
##$DBPOAL= (0..7)
0.5 0.5 0.5 0.5 0.5 0.5 0.5 0.5
##$DBPOFFS= (0..7)
0 0 0 0 0 0 0 0
##$DE= 6
##$DECBNUC= <off>
##$DECIM= 24
##$DECNUC= <off>
##$DECSTAT= 4
##$DIGMOD= 0
##$DIGTYP= 7
##$DL= (0..7)
0 120 120 120 120 120 120 120
##$DP= (0..7)
150 150 150 150 150 150 150 150
##$DP07= 0
##$DPNAME0= <>
##$DPNAME1= <>
##$DPNAME2= <>
##$DPNAME3= <>
##$DPNAME4= <>
##$DPNAME5= <>
##$DPNAME6= <>
##$DPNAME7= <>
##$DPOAL= (0..7)
0.5 0.5 0.5 0.5 0.5 0.5 0.5 0.5
##$DPOFFS= (0..7)
0 0 0 0 0 0 0 0
##$DQDMODE= 0
##$DR= 18
##$DS= 4
##$DSLIST= <SSSSSSSSSSSSSSS>
##$DSPFIRM= 0
##$DSPFVS= -1
##$DTYPA= 0
##$EXP= <AID_chl>
##$F1LIST= <111111111111111>
##$F2LIST= <222222222222222>
##$F3LIST= <333333333333333>
##$FCUCHAN= (0..9)
0 2 1 0 0 0 0 0 0 0
##$FL1= 90
##$FL2= 90
##$FL3= 90
##$FL4= 90
##$FOV= 20
##$FQ1LIST= <freqlist>
##$FQ2LIST= <freqlist>
##$FQ3LIST= <freqlist>
##$FQ4LIST= <freqlist>
##$FQ5LIST= <freqlist>
##$FQ6LIST= <freqlist>
##$FQ7LIST= <freqlist>
##$FQ8LIST= <freqlist>
##$FRQLO3= 1882485.02994012
##$FRQLO3N= 0
##$FS= (0..7)
83 83 83 83 83 83 83 83
##$FTLPGN= 0
##$FW= 90000
##$FnMODE= 0
##$FnTYPE= 0
##$GP031= 0
##$GPNAM0= <sine.100>
##$GPNAM1= <sine.100>
##$GPNAM10= <sine.100>
##$GPNAM11= <sine.100>
##$GPNAM12= <sine.100>
##$GPNAM13= <sine.100>
##$GPNAM14= <sine.100>
##$GPNAM15= <sine.100>
##$GPNAM16= <sine.100>
##$GPNAM17= <sine.100>
##$GPNAM18= <sine.100>
##$GPNAM19= <sine.100>
##$GPNAM2= <sine.100>
##$GPNAM20= <sine.100>
##$GPNAM21= <sine.100>
##$GPNAM22= <sine.100>
##$GPNAM23= <sine.100>
##$GPNAM24= <sine.100>
##$GPNAM25= <sine.100>
##$GPNAM26= <sine.100>
##$GPNAM27= <sine.100>
##$GPNAM28= <sine.100>
##$GPNAM29= <sine.100>
##$GPNAM3= <sine.100>
##$GPNAM30= <sine.100>
##$GPNAM31= <sine.100>
##$GPNAM4= <sine.100>
##$GPNAM5= <sine.100>
##$GPNAM6= <sine.100>
##$GPNAM7= <sine.100>
##$GPNAM8= <sine.100>
##$GPNAM9= <sine.100>
##$GPX= (0..31)
0 0 0 0 0 0 0 0 0 0 0 0 0 0 0 0 0 0 0 0 0 0 0 0 0 0 0 0 0 0 0 0
##$GPY= (0..31)
0 0 0 0 0 0 0 0 0 0 0 0 0 0 0 0 0 0 0 0 0 0 0 0 0 0 0 0 0 0 0 0
##$GPZ= (0..31)
0 0 0 0 0 0 0 0 0 0 0 0 0 0 0 0 0 0 0 0 0 0 0 0 0 0 0 0 0 0 0 0
##$GRDPROG= <>
##$GRPDLY= -1
##$HDDUTY= 20
##$HDRATE= 20
##$HGAIN= (0..3)
0 0 0 0
##$HL1= 1
##$HL2= 35
##$HL3= 16
##$HL4= 17
##$HOLDER= 0
##$HPMOD= (0..7)
0 0 0 0 0 0 0 0
##$HPPRGN= 0
##$IN= (0..63)
0.001 0.001 0.001 0.001 0.001 0.001 0.001 0.001 0.001 0.001 0.001 0.001
0.001 0.001 0.001 0.001 0.001 0.001 0.001 0.001 0.001 0.001 0.001 0.001
0.001 0.001 0.001 0.001 0.001 0.001 0.001 0.001 0.001 0.001 0.001 0.001
0.001 0.001 0.001 0.001 0.001 0.001 0.001 0.001 0.001 0.001 0.001 0.001
0.001 0.001 0.001 0.001 0.001 0.001 0.001 0.001 0.001 0.001 0.001 0.001
0.001 0.001 0.001 0.001
##$INF= (0..7)
0 0 0 0 0 0 0 0
##$INP= (0..63)
0 0 0 0 0 0 0 0 0 0 0 0 0 0 0 0 0 0 0 0 0 0 0 0 0 0 0 0 0 0 0 0 0 0 0 0
0 0 0 0 0 0 0 0 0 0 0 0 0 0 0 0 0 0 0 0 0 0 0 0 0 0 0 0
##$INSTRUM= <avance400>
##$L= (0..31)
1 1 1 1 1 1 1 1 1 1 1 1 1 1 1 1 1 1 1 1 1 1 1 1 1 1 1 1 1 1 1 1
##$LFILTER= 100
##$LGAIN= -15
##$LINPSTP= 0
##$LOCKED= yes
##$LOCKFLD= 3186
##$LOCKGN= 118.900001525879
##$LOCKPOW= -35
##$LOCKPPM= 7.23999977111816
##$LOCNUC= <2H>
##$LOCPHAS= 356
##$LOCSHFT= yes
##$LOCSW= 0
##$LTIME= 0.200000002980232
##$MASR= 4200
##$MASRLST= <masrlst>
##$NBL= 1
##$NC= -2
##$NLOGCH= 1
##$NS= 128
##$NUC1= <1H>
##$NUC2= <13C>
##$NUC3= <off>
##$NUC4= <off>
##$NUC5= <off>
##$NUC6= <off>
##$NUC7= <off>
##$NUC8= <off>
##$NUCLEI= 0
##$NUCLEUS= <off>
##$O1= 1922.3
##$O2= 4979.85804243228
##$O3= 1900.52349393
##$O4= 1900.52349393
##$O5= 0
##$O6= 0
##$O7= 0
##$O8= 0
##$OBSCHAN= (0..9)
0 0 0 0 0 0 0 0 0 0
##$OVERFLW= 0
##$P= (0..63)
7.6 7.6 15.2 14.9 29.8 16.5 25 50 0 0 0 0 0 0 0 200000 1000 2500 0 600
2500 0 0 0 0 200 0 7.6 1000 0 0 0 0 0 0 0 0 0 0 0 0 0 0 0 0 0 0 0 0 0 0
0 0 0 0 0 0 0 0 0 0 0 0 0
##$PACOIL= (0..15)
0 0 0 0 0 0 0 0 0 0 0 0 0 0 0 0
##$PAPS= 2
##$PARMODE= 0
##$PCPD= (0..9)
100 100 70 100 100 100 100 100 100 100
##$PHCOR= (0..31)
0 0 0 0 0 0 0 0 0 0 0 0 0 0 0 0 0 0 0 0 0 0 0 0 0 0 0 0 0 0 0 0
##$PHLIST= <>
##$PHP= 1
##$PH_ref= 0
##$PL= (0..63)
120 0 -4 120 120 120 120 120 120 60 10.34 22.38 9 120 120 120 120 120 0
120 120 120 120 120 120 120 120 22.38 120 120 9 120 120 120 120 120 120
120 120 120 120 120 120 120 120 120 120 120 120 120 120 120 120 120 120
120 120 120 120 120 120 120 120 120
##$PLSTEP= 0.1
##$PLSTRT= -6
##$POWMOD= 0
##$PQPHASE= 0
##$PQSCALE= 0
##$PR= 1
##$PRECHAN= (0..15)
-1 1 2 -1 -1 -1 -1 -1 -1 -1 -1 -1 -1 -1 -1 -1
##$PRGAIN= 0
##$PROBHD= <5 mm PABBI 1H-BB Z-GRD Z811201/0006
>
##$PROSOL= no
##$PULPROG= <zg>
##$PW= 0
##$PYNM= <acqu.py>
##$QNP= 1
##$RD= 0
##$RECCHAN= (0..15)
-1 -1 -1 -1 -1 -1 -1 -1 -1 -1 -1 -1 -1 -1 -1 -1
##$RECPH= 0
##$RECPRE= (0..15)
-1 -1 -1 -1 -1 -1 -1 -1 -1 -1 -1 -1 -1 -1 -1 -1
##$RECPRFX= (0..15)
-1 -1 -1 -1 -1 -1 -1 -1 -1 -1 -1 -1 -1 -1 -1 -1
##$RECSEL= (0..15)
0 0 0 0 0 0 0 0 0 0 0 0 0 0 0 0
##$RG= 181
##$RO= 0
##$ROUTWD1= (0..23)
0 0 0 0 0 0 0 0 0 0 0 0 0 0 0 0 0 0 0 0 1 1 0 0
##$ROUTWD2= (0..23)
0 0 0 0 0 1 0 0 0 0 0 0 0 0 0 0 0 0 1 0 1 1 0 0
##$RSEL= (0..9)
0 1 2 0 0 0 0 0 0 0
##$S= (0..7)
83 4 83 83 83 83 83 83
##$SEOUT= 0
##$SFO1= 400.1319223
##$SFO2= 100.617748858042
##$SFO3= 400.131900523494
##$SFO4= 400.131900523494
##$SFO5= 500.13
##$SFO6= 500.13
##$SFO7= 500.13
##$SFO8= 500.13
##$SOLVENT= <CDCl3>
##$SP= (0..31)
1 120 120 120 0 0 120 120 0 0 0 120 0 0 120 0 150 150 120 120.87 118.96
122.27 114.95 150 150 150 150 150 150 120 120 120
##$SP07= 0
##$SPECTR= 0
##$SPNAM0= <gauss>
##$SPNAM1= <Gaus1.1000>
##$SPNAM10= <gauss>
##$SPNAM11= <Gaus1.1000>
##$SPNAM12= <gauss>
##$SPNAM13= <gauss>
##$SPNAM14= <Gaus1.1000>
##$SPNAM15= <Gaus1.1000>
##$SPNAM16= <gauss>
##$SPNAM17= <gauss>
##$SPNAM18= <Gaus1.1000>
##$SPNAM19= <Gaus1.1000>
##$SPNAM2= <Gaus1.1000>
##$SPNAM20= <Gaus1.1000>
##$SPNAM21= <Gaus1.1000>
##$SPNAM22= <Gaus1.1000>
##$SPNAM23= <gauss>
##$SPNAM24= <gauss>
##$SPNAM25= <gauss>
##$SPNAM26= <gauss>
##$SPNAM27= <gauss>
##$SPNAM28= <gauss>
##$SPNAM29= <Gaus1.1000>
##$SPNAM3= <Gaus1.1000>
##$SPNAM30= <Gaus1.1000>
##$SPNAM31= <Gaus1.1000>
##$SPNAM4= <gauss>
##$SPNAM5= <gauss>
##$SPNAM6= <Gaus1.1000>
##$SPNAM7= <Gaus1.1000>
##$SPNAM8= <gauss>
##$SPNAM9= <gauss>
##$SPOAL= (0..31)
0.5 0.5 0.5 0.5 0.5 0.5 0.5 0.5 0.5 0.5 0.5 0.5 0.5 0.5 0.5 0.5 0.5 0.5
0.5 0.5 0.5 0.5 0.5 0.5 0.5 0.5 0.5 0.5 0.5 0.5 0.5 0.5
##$SPOFFS= (0..31)
0 0 0 0 0 0 0 0 0 0 0 0 0 0 0 0 0 0 0 0 0 0 0 0 0 0 0 0 0 0 0 0
##$SUBNAM0= <"">
##$SUBNAM1= <"">
##$SUBNAM2= <"">
##$SUBNAM3= <"">
##$SUBNAM4= <"">
##$SUBNAM5= <"">
##$SUBNAM6= <"">
##$SUBNAM7= <"">
##$SUBNAM8= <"">
##$SUBNAM9= <"">
##$SW= 12.4709369134976
##$SWIBOX= (0..15)
0 1 2 0 0 0 0 0 0 0 0 0 0 0 0 0
##$SW_h= 4990.01996007984
##$SWfinal= 0
##$TD= 16244
##$TD0= 1
##$TE= 301.7
##$TE2= 300
##$TE3= 300
##$TEG= 300
##$TL= (0..7)
0 120 120 120 120 120 120 120
##$TP= (0..7)
150 150 150 150 150 150 150 150
##$TP07= 0
##$TPNAME0= <>
##$TPNAME1= <>
##$TPNAME2= <>
##$TPNAME3= <>
##$TPNAME4= <>
##$TPNAME5= <>
##$TPNAME6= <>
##$TPNAME7= <>
##$TPOAL= (0..7)
0.5 0.5 0.5 0.5 0.5 0.5 0.5 0.5
##$TPOFFS= (0..7)
0 0 0 0 0 0 0 0
##$TUNHIN= 0
##$TUNHOUT= 0
##$TUNXOUT= 0
##$USERA1= <user>
##$USERA2= <user>
##$USERA3= <user>
##$USERA4= <user>
##$USERA5= <user>
##$V9= 5
##$VALIST= <valist>
##$VCLIST= <CCCCCCCCCCCCCCC>
##$VD= 0
##$VDLIST= <DDDDDDDDDDDDDDD>
##$VPLIST= <PPPPPPPPPPPPPPP>
##$VTLIST= <TTTTTTTTTTTTTTT>
##$WBST= 1024
##$WBSW= 15.53612
##$XGAIN= (0..3)
0 0 0 0
##$XL= 0
##$YL= 0
##$YMAX_a= 3352947
##$YMIN_a= -2609186
##$ZGOPTNS= <>
##$ZL1= 120
##$ZL2= 120
##$ZL3= 120
##$ZL4= 120
##$ABSF1= 10
##$ABSF2= 0
##$ABSG= 5
##$ABSL= 3
##$ALPHA= 0
##$AQORDER= 0
##$ASSFAC= 0
##$ASSFACI= 0
##$ASSFACX= 0
##$ASSWID= 0
##$AUNMP= <proc_1H_AID>
##$AXLEFT= 0
##$AXNAME= <>
##$AXNUC= <off>
##$AXRIGHT= 0
##$AXTYPE= 0
##$AXUNIT= <>
##$AZFE= 0.1
##$AZFW= 0.1
##$BCFW= 1
##$BC_mod= 2
##$BYTORDP= 0
##$COROFFS= 0
##$CY= 12.5
##$DATMOD= 1
##$DC= 2
##$DFILT= <>
##$DTYPP= 0
##$F1P= 9.9967504570787
##$F2P= -9.53364507338961e-007
##$FCOR= 1
##$FTSIZE= 65536
##$FT_mod= 4
##$GAMMA= 1
##$GB= 0
##$INTBC= 1
##$INTSCL= 1
##$ISEN= 128
##$LB= 1
##$LEV0= 0
##$LPBIN= 0
##$MAXI= 10000
##$MC2= 0
##$MEAN= 0
##$ME_mod= 0
##$MI= 0.02
##$NCOEF= 0
##$NC_proc= 0
##$NLEV= 6
##$NOISF1= 8.174992
##$NOISF2= 6.675002
##$NSP= 1
##$NTH_PI= 0
##$NZP= 0
##$OFFSET= 11.01498
##$PC= 1
##$PHC0= 199.4838
##$PHC1= -8.11141
##$PH_mod= 0
##$PKNL= yes
##$PPARMOD= 0
##$PPDIAG= 0
##$PPIPTYP= 0
##$PPMPNUM= 100
##$PPRESOL= 1
##$PSCAL= 0
##$PSIGN= 0
##$PYNMP= <proc.py>
##$REVERSE= no
##$SF= 400.130009885034
##$SI= 131072
##$SIGF1= 5.6
##$SIGF2= 5.2
##$SINO= 400
##$SIOLD= 131072
##$SPECTYP= <>
##$SREGLST= <1H.CDCl3>
##$SSB= 2
##$STSI= 0
##$STSR= 0
##$SW_p= 4990.01996007982
##$SYMM= 0
##$S_DEV= 0
##$TDeff= 16244
##$TDoff= 0
##$TI= <>
##$TILT= no
##$TM1= 0
##$TM2= 0
##$TOPLEV= 0
##$USERP1= <user>
##$USERP2= <user>
##$USERP3= <user>
##$USERP4= <user>
##$USERP5= <user>
##$WDW= 4
##$XDIM= 8192
##$YMAX_p= 0
##$YMIN_p= 0
##$CURPLOT= <\\rik006s\net8_hp>
##$CURPRIN= <$\\rik006s\net8_hp>
##$DFORMAT= <normdp>
##$LAYOUT= <+/1d_h.xwp>
##$LFORMAT= <normlp>
##$PFORMAT= <normpl>
##$SURQMSG= 1
$$ End of Bruker specific parameters
$$ ---------------------------------
##NTUPLES= NMR FID
##VAR_NAME=  TIME,          FID/REAL,        FID/IMAG
##SYMBOL=    X,             R,               I
##VAR_TYPE=  INDEPENDENT,   DEPENDENT,       DEPENDENT
##VAR_FORM=  AFFN,          ASDF,            ASDF
##VAR_DIM=   8122,          8122,            8122
##UNITS=     SECONDS,       ARBITRARY UNITS, ARBITRARY UNITS
##FACTOR=    0.0002004,     1,               1
##FIRST=     0,             -2666036,        -2106
##LAST=      1.6274484,     -19963,          -18425
##MIN=       0,             -2666036,        -2666036
##MAX=       1.6274484,     3182206,         3182206
$$ Real data points
##PAGE= N=1
##DATA TABLE= (X++(R..R)), XYDATA
0 -2666036
1  -879090
2  3182206
3  -452096
4 -2582033
5   777698
6  1668800
7 -1004502
8  -395189
9  1373622
10    25945
11 -1123980
12   722353
13  1409959
14  -415467
15 -1098530
16   473093
17   801680
18  -446313
19  -598195
20   162650
21  -237159
22  -294246
23   554457
24    41750
25 -1072746
26    34205
27   871958
28  -454104
29  -457300
30  1101795
31    24274
32 -1277412
33   855708
34  1703075
35 -1299195
36 -1557633
37  1621792
38  1269474
39 -1631120
40  -750565
41  1299782
42     8182
43 -1119777
44   459823
45   660824
46 -1117031
47  -636967
48  1508751
49   736065
50 -1552402
51  -643049
52  1595329
53   566545
54 -1197841
55   -46305
56   946479
57  -261829
58  -279249
59   662674
60  -338162
61  -959987
62   525282
63   544005
64  -822007
65  -224930
66   599508
67  -344297
68  -290164
69   748858
70   -55958
71  -989009
72   311835
73  1094985
74  -177377
75  -711019
76   308063
77   453134
78  -364116
79  -152002
80   522284
81  -215984
82  -828653
83   498095
84  1077250
85  -799736
86 -1300670
87   767892
88  1033273
89  -857970
90  -690054
91   714656
92   194369
93  -412200
94   446195
95   219463
96  -798803
97    11746
98   976178
99   -34990
100  -676078
101   155325
102   332822
103  -142483
104    58175
105   -11634
106  -493105
107   -31894
108   557890
109   -34776
110  -520650
111   -20288
112   276952
113   -64568
114  -106292
115   182736
116    25105
117  -298966
118   189849
119   722308
120   -86118
121  -863685
122   151171
123   887615
124  -200888
125  -632759
126   296488
127   187111
128  -390480
129   206484
130   279524
131  -716654
132  -398043
133   756338
134   354700
135  -630581
136  -305625
137   362716
138   255068
139   -59708
140  -130450
141  -129562
142    50200
143   369389
144   288631
145  -251681
146  -328103
147   205647
148   267900
149  -176734
150  -120017
151    68104
152  -202165
153   -66343
154   434713
155   -54318
156  -739064
157   -39344
158   662911
159   -45519
160  -466958
161   186387
162   234352
163  -258817
164   152178
165   445835
166  -375161
167  -498299
168   575784
169   606047
170  -430572
171  -472592
172   234328
173   248547
174   -93406
175  -142751
176  -169027
177  -150519
178   162276
179   306541
180   -89139
181  -444438
182   -81746
183   419708
184   174042
185  -255896
186   -65579
187   115158
188    40731
189   252718
190   145059
191  -500284
192  -236997
193   588963
194   204368
195  -502619
196   -48545
197   266793
198  -204068
199   -76576
200   318722
201  -219053
202  -529204
203   271009
204   616752
205  -176573
206  -526837
207   107402
208   388213
209   -24258
210  -111377
211    72665
212  -105018
213   -71595
214   393396
215   175719
216  -532343
217  -297399
218   429450
219   242363
220  -280178
221  -174412
222    23482
223      312
224   166661
225   130535
226  -351661
227  -325185
228   376300
229   435191
230  -231583
231  -273980
232   195233
233   111246
234   -65247
235   164070
236    -4633
237  -407230
238    31320
239   559299
240     5039
241  -584311
242  -111712
243   370850
244    51535
245  -216316
246    -3650
247     8722
248  -138274
249   177177
250   356880
251  -280098
252  -511644
253   302211
254   540705
255  -192437
256  -291148
257   161561
258    56464
259   -24932
260   229733
261  -121848
262  -494570
263   116346
264   528830
265   -93651
266  -433631
267    -5879
268   178968
269    -1011
270    32112
271    15957
272  -241547
273   -82406
274   451583
275   266996
276  -443234
277  -312761
278   374797
279   264201
280  -213075
281   -73173
282    78644
283  -136600
284    51909
285   321661
286  -158111
287  -532906
288    62665
289   520494
290     4662
291  -410700
292   -32024
293   214497
294    10666
295    39074
296    78817
297  -271415
298  -161528
299   455999
300   282824
301  -422390
302  -257034
303   273378
304   122205
305   -87668
306    28111
307  -119605
308  -197301
309   246677
310   339493
311  -270043
312  -446009
313   157673
314   394221
315   -56907
316  -209955
317    36691
318     7914
319   -12212
320   258084
321    45639
322  -474920
323  -130413
324   530852
325   183219
326  -409015
327  -166005
328   183624
329    56748
330    -4184
331    29495
332  -172421
333  -186542
334   255431
335   363424
336  -185980
337  -408661
338    97193
339   332490
340    -5505
341  -121091
342   -10634
343   -95354
344    55654
345   339168
346   -38190
347  -490755
348   -61347
349   406762
350    83875
351  -246480
352   -84680
353    28821
354     4854
355   135603
356    97351
357  -289104
358  -258363
359   341011
360   404053
361  -246427
362  -350658
363   172953
364   212845
365   -59903
366    32429
367   -28242
368  -258690
369    98679
370   435229
371   -77796
372  -478758
373   -40574
374   319587
375    77661
376  -143229
377   -99793
378   -60758
379    42410
380   227104
381    71253
382  -321959
383  -208608
384   314115
385   297830
386  -167992
387  -206665
388    49204
389    65393
390    85591
391   111646
392  -178146
393  -287426
394   173226
395   389726
396   -84495
397  -392490
398   -44462
399   227598
400    50914
401   -61484
402   -28050
403  -140679
404   -35100
405   342678
406   158757
407  -422846
408  -227496
409   365211
410   220131
411  -168079
412   -80956
413    -5189
414   -36230
415   171028
416   160448
417  -263702
418  -302864
419   190496
420   337600
421   -69715
422  -279791
423   -52971
424   105109
425    63969
426    67026
427   -62701
428  -271894
429    11286
430   428877
431    87550
432  -396129
433  -116656
434   241660
435    95553
436   -10713
437    -4739
438  -155390
439   -68060
440   289305
441   185768
442  -295495
443  -293940
444   174520
445   294138
446   -43451
447  -202328
448   -47729
449    22551
450    66418
451   158813
452   -79091
453  -351096
454    20242
455   420157
456    65652
457  -324268
458   -94659
459   140820
460    72200
461    68907
462    10199
463  -224260
464   -90888
465   337912
466   213942
467  -318278
468  -273393
469   188694
470   198435
471   -50550
472   -36368
473   -74056
474  -151486
475   154928
476   298970
477  -183277
478  -393907
479    92308
480   355199
481    31969
482  -194890
483   -88214
484    17640
485    63638
486   136107
487    14674
488  -269581
489  -148344
490   346216
491   270715
492  -313277
493  -277042
494   186330
495   125589
496   -39075
497    72514
498  -102656
499  -236388
500   226518
501   362963
502  -226967
503  -377120
504   115798
505   257136
506    14325
507   -67431
508   -79111
509  -104961
510    71264
511   239343
512    -5170
513  -351181
514  -125315
515   354747
516   216668
517  -241537
518  -178843
519    89072
520    49092
521    56922
522   122081
523  -169756
524  -277958
525   229348
526   398331
527  -178093
528  -390471
529    64544
530   231324
531    -4355
532   -20746
533   -21229
534  -198635
535    13429
536   372070
537    28285
538  -430493
539   -89616
540   340344
541   135223
542  -120706
543   -88038
544   -65630
545    13835
546   198757
547    88332
548  -252774
549  -229240
550   198658
551   326101
552  -100708
553  -335718
554    -3197
555   175879
556     8534
557    40364
558    10145
559  -268404
560   -13651
561   453645
562    57163
563  -462041
564   -74930
565   307904
566    63741
567   -49214
568     9098
569  -162641
570   -79995
571   280518
572   149145
573  -311866
574  -255285
575   201851
576   286389
577   -46588
578  -208060
579   -71959
580    43389
581   109434
582   138634
583   -96985
584  -295103
585    52591
586   404606
587    52861
588  -349473
589  -113851
590   184188
591    89512
592     9576
593    -7846
594  -179891
595  -102718
596   295879
597   203816
598  -334828
599  -275630
600   236591
601   216358
602   -76929
603   -60188
604   -59275
605  -100405
606   159583
607   236623
608  -172013
609  -306272
610    97106
611   300315
612    52420
613  -190110
614  -149746
615    29135
616   121858
617    92963
618   -29871
619  -220922
620  -117542
621   296172
622   243961
623  -286994
624  -280969
625   177961
626   187636
627   -17474
628     4652
629  -109299
630  -164127
631   212525
632   287801
633  -222928
634  -333800
635   127784
636   276175
637      453
638  -134993
639   -85359
640   -46353
641    69892
642   177772
643   -31066
644  -283932
645   -53217
646   313512
647   141185
648  -219832
649  -144743
650    76103
651    75250
652    80369
653    53354
654  -165397
655  -159736
656   202502
657   257602
658  -165283
659  -311842
660    46483
661   219685
662    34289
663   -52015
664   -68837
665  -140619
666    60478
667   294383
668   -26281
669  -369150
670   -28467
671   334257
672   107562
673  -156271
674  -109062
675   -30255
676    64441
677   157766
678     5605
679  -229781
680  -121645
681   219831
682   226721
683  -155048
684  -269451
685    48408
686   181867
687    19857
688   -12409
689   -41150
690  -151776
691    64692
692   295129
693   -46990
694  -332687
695    -2949
696   242689
697    51870
698   -64033
699   -53221
700  -104736
701     4084
702   215302
703    63648
704  -270032
705  -161880
706   237557
707   225054
708  -129937
709  -200224
710    -7491
711    71323
712   101472
713    86491
714  -148557
715  -220693
716   153078
717   309069
718   -75871
719  -300792
720   -27696
721   199921
722   102251
723   -34850
724   -83642
725  -110098
726    25110
727   223583
728    55415
729  -289561
730  -149373
731   239301
732   165145
733  -125927
734  -110434
735   -37297
736   -22080
737   138769
738   128725
739  -182722
740  -201519
741   167399
742   267850
743   -37095
744  -211708
745   -57143
746   105671
747   107883
748    58014
749   -69356
750  -203831
751   -13939
752   294945
753    76346
754  -347853
755  -171920
756   214922
757   134243
758   -43910
759   -54045
760  -123068
761   -36453
762   249262
763   152284
764  -240698
765  -195791
766   194265
767   244317
768   -30796
769  -163805
770   -80683
771    26570
772   105706
773    90701
774  -109146
775  -242583
776    15369
777   277555
778    48987
779  -250861
780  -119597
781   115084
782   121374
783    59411
784   -17493
785  -144667
786   -63740
787   224013
788   195945
789  -203032
790  -268654
791   118915
792   242866
793   -24730
794  -128579
795   -81198
796   -85346
797   101481
798   242853
799  -116699
800  -342241
801    79276
802   340225
803    26075
804  -183336
805   -79088
806    12987
807   105392
808   160341
809   -43302
810  -241465
811   -58159
812   233526
813   139839
814  -203336
815  -237956
816    68032
817   178786
818    29829
819   -41416
820   -86964
821  -109850
822   127519
823   264925
824   -73158
825  -293978
826    31421
827   277505
828    74151
829  -119592
830  -106592
831   -76867
832    40527
833   180510
834     -431
835  -297513
836  -131400
837   263383
838   180146
839  -185878
840  -187702
841    34026
842   114546
843   137295
844    58243
845  -168936
846  -131959
847   212271
848   261117
849  -107262
850  -273805
851   -16073
852   201517
853    89345
854   -91568
855  -129911
856   -99024
857    19596
858   197331
859    46542
860  -299144
861  -138755
862   278273
863   168305
864  -138324
865   -95302
866   -11244
867    16008
868   186141
869   123844
870  -220621
871  -182372
872   201000
873   224872
874   -83911
875  -212886
876   -74697
877   108113
878   148816
879    10476
880  -153472
881  -159181
882    53401
883   236221
884    39168
885  -278627
886  -143346
887   217627
888   190464
889   -75173
890  -131488
891   -66998
892    14070
893   174161
894   126853
895  -203696
896  -219220
897   192925
898   280081
899   -88501
900  -204154
901    -9836
902    48156
903    81108
904   132452
905  -115278
906  -273638
907    76955
908   290583
909   -36890
910  -251505
911   -80746
912    76938
913   120815
914    82286
915  -106238
916  -184626
917    39925
918   231995
919   103099
920  -166321
921  -187069
922   115851
923   265302
924    12546
925  -180315
926   -88273
927    19309
928   114368
929   135706
930  -131090
931  -285197
932    59200
933   289783
934    -4525
935  -230934
936   -90804
937    60050
938   121396
939   117131
940   -62780
941  -199932
942     2756
943   261550
944   122001
945  -197872
946  -176755
947    96473
948   179108
949    39426
950   -91742
951  -148162
952   -63801
953   154845
954   170434
955  -137379
956  -264901
957    39178
958   258276
959    61744
960  -163895
961  -118085
962    13566
963   104601
964   156345
965   -19170
966  -258367
967   -59396
968   294194
969   122565
970  -228789
971  -149476
972    62955
973    96433
974   108255
975    -5032
976  -219038
977   -86987
978   240340
979   163765
980  -150421
981  -194504
982    19334
983   188253
984   116706
985  -101417
986  -166966
987   -35998
988   108600
989   149644
990   -24381
991  -249626
992   -90842
993   251006
994   151433
995  -174028
996  -149522
997    21405
998    75717
999   141361
1000    60695
1001  -206982
1002  -144093
1003   229409
1004   227731
1005  -142652
1006  -223866
1007    19623
1008   136666
1009    84181
1010    -1926
1011  -155841
1012  -168629
1013   116264
1014   240680
1015   -71589
1016  -272606
1017   -26268
1018   202715
1019   115294
1020   -50286
1021  -128741
1022   -83403
1023    98795
1024   197402
1025    22604
1026  -199018
1027  -122355
1028   171417
1029   211339
1030   -83140
1031  -221876
1032   -40938
1033   104341
1034    99568
1035    32064
1036  -144476
1037  -196450
1038   101913
1039   262882
1040   -40823
1041  -252830
1042   -49323
1043   160814
1044   135197
1045     7194
1046  -112487
1047  -120957
1048    54377
1049   212205
1050    71703
1051  -215217
1052  -170576
1053   160380
1054   210588
1055   -69158
1056  -176404
1057   -63312
1058    27077
1059   128559
1060   115007
1061  -161455
1062  -232111
1063   125008
1064   268053
1065   -33892
1066  -209960
1067   -55362
1068   104072
1069   132742
1070    69500
1071  -102387
1072  -181812
1073    33393
1074   238937
1075    51904
1076  -230413
1077  -144932
1078   123946
1079   153225
1080      460
1081  -112430
1082  -139732
1083    -6775
1084   190253
1085   118577
1086  -160767
1087  -191518
1088    85782
1089   239052
1090    44146
1091  -178206
1092  -116201
1093    68134
1094   135361
1095    85038
1096   -72288
1097  -208466
1098   -27215
1099   253514
1100    94782
1101  -242158
1102  -153372
1103   105158
1104   122648
1105    49436
1106   -46749
1107  -172266
1108   -50720
1109   220207
1110   151936
1111  -167006
1112  -197497
1113    77369
1114   207135
1115    52343
1116  -120129
1117  -132335
1118   -14213
1119   134592
1120   143167
1121   -88674
1122  -242309
1123    -4851
1124   242397
1125    77571
1126  -167810
1127  -136555
1128    20575
1129   124596
1130   118466
1131   -49459
1132  -193065
1133   -56018
1134   195841
1135   159289
1136  -122736
1137  -205218
1138    21792
1139   188064
1140    90139
1141   -74555
1142  -141520
1143   -72341
1144   131409
1145   194188
1146   -68631
1147  -245141
1148   -20536
1149   212751
1150   105597
1151  -112503
1152  -153236
1153   -33306
1154   108936
1155   144402
1156   -13034
1157  -203183
1158  -102851
1159   191466
1160   185399
1161  -125249
1162  -197228
1163    21499
1164   128808
1165    97418
1166    23226
1167  -152253
1168  -151037
1169   158177
1170   227552
1171   -95847
1172  -225563
1173   -10594
1174   147603
1175   107101
1176   -23836
1177  -157388
1178  -115426
1179   104980
1180   185277
1181   -14928
1182  -202065
1183   -99427
1184   156979
1185   177360
1186   -55338
1187  -173268
1188   -58413
1189    95518
1190   150463
1191    37424
1192  -159776
1193  -146519
1194   118045
1195   218189
1196   -27909
1197  -216564
1198   -71301
1199   131357
1200   126600
1201    -3620
1202  -123208
1203  -138703
1204    46154
1205   216615
1206    34406
1207  -239811
1208  -109533
1209   161082
1210   133835
1211   -29552
1212  -107445
1213  -109210
1214    35379
1215   200396
1216    75400
1217  -182259
1218  -138436
1219   121864
1220   190227
1221      541
1222  -159587
1223   -99582
1224    73517
1225   143954
1226    54970
1227  -125218
1228  -185165
1229    37558
1230   222812
1231    26687
1232  -210798
1233  -106282
1234    96709
1235   128344
1236    44868
1237   -95113
1238  -157377
1239    21782
1240   213925
1241    87468
1242  -155922
1243  -139616
1244    85121
1245   185308
1246    35242
1247  -141620
1248  -117023
1249    29110
1250   130691
1251    87448
1252  -105437
1253  -197528
1254    16708
1255   208237
1256    47348
1257  -181456
1258  -123656
1259    61722
1260   127864
1261    72643
1262   -68807
1263  -163123
1264   -12252
1265   204998
1266   117451
1267  -157316
1268  -157185
1269    83337
1270   158355
1271    39135
1272   -69900
1273  -133298
1274   -49651
1275   166054
1276   142773
1277  -141404
1278  -201223
1279    42163
1280   169442
1281    50138
1282  -106052
1283  -143010
1284   -13632
1285   147175
1286   113316
1287   -77321
1288  -166321
1289   -24021
1290   184173
1291   135036
1292  -123427
1293  -162964
1294    48591
1295   148757
1296    73819
1297   -44717
1298  -145571
1299   -73458
1300   155742
1301   154523
1302  -118933
1303  -202033
1304    12497
1305   153315
1306    70537
1307   -83698
1308  -140760
1309   -40700
1310   120794
1311   146820
1312   -34445
1313  -192963
1314   -46894
1315   201142
1316   135861
1317  -114732
1318  -143497
1319     9493
1320   109982
1321   117770
1322    -5917
1323  -184121
1324  -104488
1325   166164
1326   158554
1327  -113001
1328  -187856
1329    -8916
1330   125906
1331    98598
1332   -24291
1333  -149239
1334  -101182
1335   128278
1336   191259
1337   -51757
1338  -198619
1339   -31028
1340   153587
1341   119238
1342   -40688
1343  -147767
1344   -76362
1345   114226
1346   160268
1347   -21430
1348  -170408
1349   -91097
1350   118739
1351   176799
1352   -41029
1353  -206869
1354   -42922
1355   143851
1356    99313
1357    -9873
1358  -110649
1359  -137740
1360    74967
1361   226640
1362   -20895
1363  -235529
1364   -45999
1365   147676
1366    98888
1367    -2296
1368  -109616
1369  -135541
1370    73068
1371   213721
1372    14485
1373  -195908
1374   -96777
1375   124000
1376   158379
1377    -9774
1378  -155540
1379   -99230
1380    75812
1381   151449
1382    33090
1383  -150294
1384  -153469
1385    75074
1386   202186
1387     7948
1388  -186327
1389   -88580
1390   103218
1391   133270
1392    28398
1393  -105700
1394  -137625
1395    33012
1396   204955
1397    66016
1398  -185600
1399  -130422
1400   108262
1401   147768
1402     9322
1403  -112667
1404  -128118
1405    16176
1406   179795
1407    80418
1408  -157585
1409  -156221
1410    65652
1411   174554
1412    48380
1413  -140539
1414  -135180
1415    62008
1416   157997
1417    56959
1418   -89577
1419  -153659
1420   -12547
1421   202122
1422   107292
1423  -181362
1424  -152511
1425    93914
1426   131823
1427    37138
1428   -51705
1429  -157036
1430   -52149
1431   202306
1432   127923
1433  -166317
1434  -160190
1435    61503
1436   139595
1437    62346
1438   -77523
1439  -156412
1440   -18644
1441   169783
1442   108722
1443  -104133
1444  -158791
1445    -4747
1446   160743
1447   110407
1448  -103495
1449  -166107
1450    13446
1451   149796
1452    87281
1453   -65977
1454  -152039
1455   -57892
1456   150230
1457   156801
1458  -103748
1459  -205973
1460    18758
1461   168364
1462    65196
1463   -63942
1464  -123043
1465   -71626
1466   127546
1467   185485
1468   -72230
1469  -218734
1470     -436
1471   173515
1472    80353
1473   -63037
1474  -129453
1475   -62525
1476   122165
1477   151773
1478   -52933
1479  -178926
1480   -55087
1481   129910
1482   142140
1483   -48745
1484  -179161
1485   -40176
1486   143682
1487   112892
1488   -35241
1489  -134089
1490   -92607
1491   108746
1492   192623
1493   -38466
1494  -204053
1495   -33738
1496   146367
1497   102789
1498   -32186
1499  -132397
1500   -97426
1501    94333
1502   178672
1503   -16032
1504  -193240
1505   -81939
1506   132831
1507   143086
1508   -37895
1509  -155956
1510   -69398
1511    97704
1512   149955
1513    14799
1514  -156667
1515  -115120
1516   111701
1517   184848
1518   -16225
1519  -179574
1520   -72393
1521   116511
1522   127404
1523    -8876
1524  -127601
1525  -114287
1526    52565
1527   178694
1528    29539
1529  -194357
1530  -111718
1531   126606
1532   138382
1533   -16249
1534  -105837
1535   -97117
1536    39904
1537   186358
1538    64092
1539  -175534
1540  -127150
1541   107498
1542   162957
1543     7040
1544  -140955
1545  -117559
1546    58671
1547   160226
1548    31342
1549  -150534
1550  -139657
1551    53936
1552   180427
1553    45363
1554  -165215
1555  -120390
1556    93850
1557   156105
1558    32168
1559  -106975
1560  -121044
1561    32008
1562   180971
1563    78830
1564  -151027
1565  -156801
1566    64130
1567   167964
1568    26290
1569  -135974
1570  -118875
1571    27148
1572   139034
1573    86668
1574  -106040
1575  -178393
1576    29589
1577   202327
1578    60938
1579  -138778
1580  -111745
1581    42201
1582   136119
1583    83817
1584   -90975
1585  -172196
1586    -1986
1587   179209
1588    88379
1589  -133291
1590  -158916
1591    30609
1592   161261
1593    67825
1594  -100703
1595  -138225
1596    -4960
1597   158702
1598   128137
1599   -99090
1600  -183811
1601    20232
1602   182090
1603    74051
1604  -112550
1605  -139428
1606    -5366
1607   129860
1608   103964
1609   -77508
1610  -176515
1611   -30908
1612   166843
1613   122870
1614  -101956
1615  -161834
1616    15833
1617   147022
1618    92687
1619   -46332
1620  -142089
1621   -58960
1622   147037
1623   151731
1624   -86663
1625  -189178
1626   -15944
1627   141352
1628    92821
1629   -67620
1630  -150513
1631   -53482
1632   124903
1633   141745
1634   -45820
1635  -178599
1636   -50391
1637   164046
1638   139574
1639   -72866
1640  -150053
1641   -23491
1642   115496
1643   125000
1644   -24463
1645  -175409
1646   -86148
1647   141257
1648   148777
1649   -67204
1650  -172586
1651   -47141
1652   119391
1653   124746
1654   -28918
1655  -150995
1656   -72436
1657   113838
1658   163079
1659   -11358
1660  -176145
1661   -75896
1662   134124
1663   137752
1664   -38652
1665  -144337
1666   -73257
1667    84498
1668   150269
1669     5627
1670  -169507
1671  -105549
1672   113818
1673   160011
1674   -18798
1675  -156881
1676   -71695
1677   101329
1678   138796
1679     7635
1680  -138813
1681  -117703
1682    80236
1683   181250
1684     2408
1685  -183939
1686   -87463
1687   107776
1688   133233
1689     1553
1690  -128675
1691  -113835
1692    68955
1693   182711
1694    30611
1695  -164785
1696  -107101
1697    99630
1698   160742
1699     5969
1700  -142857
1701  -100639
1702    61652
1703   144304
1704    38512
1705  -141123
1706  -144169
1707    65113
1708   177965
1709    24163
1710  -150576
1711  -105483
1712    67960
1713   148673
1714    48969
1715  -117809
1716  -127131
1717    50096
1718   171754
1719    60907
1720  -140849
1721  -143640
1722    59401
1723   157953
1724    24717
1725  -124807
1726  -118918
1727    20232
1728   150190
1729    84823
1730  -131343
1731  -161695
1732    60830
1733   178770
1734    43283
1735  -112868
1736  -112364
1737    25794
1738   153641
1739    83627
1740  -117105
1741  -160297
1742    20528
1743   167008
1744    69614
1745  -132926
1746  -149359
1747    31410
1748   149233
1749    61495
1750   -97125
1751  -134514
1752     1393
1753   162111
1754   113177
1755  -103130
1756  -158879
1757    27856
1758   164989
1759    72355
1760   -96863
1761  -131845
1762    -8201
1763   128176
1764   104273
1765   -83115
1766  -182427
1767   -16593
1768   167273
1769    87823
1770  -104997
1771  -134354
1772     1279
1773   130488
1774   115751
1775   -58246
1776  -163298
1777   -20150
1778   165758
1779   112946
1780   -84809
1781  -156011
1782   -20724
1783   139982
1784   101649
1785   -83199
1786  -153514
1787   -34199
1788   120351
1789   122342
1790   -54127
1791  -180803
1792   -37613
1793   167079
1794   112410
1795   -77891
1796  -127101
1797   -28450
1798   108590
1799   138736
1800   -30360
1801  -179061
1802   -54642
1803   151471
1804   123593
1805   -67426
1806  -150495
1807   -45058
1808   105563
1809   118655
1810   -32278
1811  -155413
1812   -69899
1813   119292
1814   148136
1815   -34163
1816  -166388
1817   -53295
1818   127132
1819   123568
1820   -30856
1821  -137293
1822   -66220
1823    98841
1824   144960
1825   -11540
1826  -168193
1827   -89103
1828   121952
1829   143576
1830   -41514
1831  -148758
1832   -58040
1833    89504
1834   132361
1835     9292
1836  -152181
1837  -105352
1838   114571
1839   162932
1840   -25064
1841  -151517
1842   -67744
1843    89479
1844   135330
1845     4960
1846  -143018
1847   -99044
1848    83498
1849   152280
1850    13550
1851  -152726
1852  -107013
1853    95547
1854   154287
1855    -9164
1856  -136605
1857   -79110
1858    59886
1859   140423
1860    45772
1861  -143072
1862  -128990
1863    87629
1864   163510
1865     1533
1866  -136825
1867   -90143
1868    58947
1869   138362
1870    40473
1871  -131604
1872  -129453
1873    62840
1874   165947
1875    30283
1876  -144500
1877  -112107
1878    70012
1879   146652
1880    33401
1881  -115603
1882  -120221
1883    40854
1884   163808
1885    55997
1886  -139823
1887  -135210
1888    61343
1889   160913
1890    36161
1891  -126157
1892  -114542
1893    37473
1894   140891
1895    65857
1896  -110307
1897  -151107
1898    32510
1899   180442
1900    59931
1901  -134042
1902  -119674
1903    40615
1904   134933
1905    67763
1906   -96030
1907  -148012
1908    15147
1909   166108
1910    79035
1911  -119562
1912  -145781
1913    26213
1914   152912
1915    67611
1916  -104320
1917  -135273
1918    10040
1919   147469
1920    98474
1921   -97082
1922  -166296
1923    15554
1924   171637
1925    74365
1926  -105133
1927  -132299
1928     2056
1929   139378
1930   102048
1931   -88298
1932  -168047
1933    -5904
1934   161549
1935    95764
1936   -97540
1937  -152921
1938    -2953
1939   148022
1940    96917
1941   -79025
1942  -149127
1943   -25530
1944   145550
1945   125319
1946   -79008
1947  -171389
1948   -14023
1949   154320
1950   101246
1951   -77399
1952  -145511
1953   -31263
1954   128532
1955   125030
1956   -57877
1957  -173846
1958   -42459
1959   152551
1960   124627
1961   -77941
1962  -155076
1963   -25191
1964   120986
1965   116851
1966   -35909
1967  -164091
1968   -63616
1969   144783
1970   143146
1971   -63097
1972  -164878
1973   -38614
1974   127045
1975   128287
1976   -34120
1977  -157249
1978   -64249
1979   125106
1980   144868
1981   -35701
1982  -173351
1983   -73391
1984   129159
1985   140296
1986   -44658
1987  -156264
1988   -65346
1989   102193
1990   142502
1991   -10752
1992  -165331
1993   -89931
1994   121397
1995   159467
1996   -22252
1997  -155032
1998   -69542
1999   104382
2000   143316
2001    -3922
2002  -146647
2003   -97922
2004    88918
2005   163141
2006     -259
2007  -171288
2008   -95509
2009    98768
2010   137289
2011    -4329
2012  -138000
2013  -104599
2014    73123
2015   166894
2016    24667
2017  -156943
2018  -106856
2019    94274
2020   161450
2021    14611
2022  -138725
2023  -101785
2024    72075
2025   151276
2026    34590
2027  -139902
2028  -134459
2029    65591
2030   172924
2031    20826
2032  -155442
2033  -110250
2034    65842
2035   142913
2036    42377
2037  -121671
2038  -134336
2039    52248
2040   173556
2041    46381
2042  -134095
2043  -118755
2044    53373
2045   154073
2046    53353
2047  -117856
2048  -127339
2049    36175
2050   154043
2051    63196
2052  -117367
2053  -141671
2054    32463
2055   162943
2056    61003
2057  -123275
2058  -131088
2059    30193
2060   141595
2061    67875
2062   -98599
2063  -145618
2064     9109
2065   165070
2066    85988
2067  -123829
2068  -143600
2069    35500
2070   141413
2071    67280
2072   -78872
2073  -138518
2074   -10015
2075   162117
2076   103504
2077  -113869
2078  -151573
2079    22130
2080   138610
2081    76088
2082   -76312
2083  -146128
2084   -16253
2085   146118
2086    94935
2087   -90519
2088  -148227
2089   -13160
2090   138204
2091   103257
2092   -80402
2093  -151795
2094    -3914
2095   136421
2096    89960
2097   -59316
2098  -134229
2099   -36085
2100   135737
2101   124995
2102   -73360
2103  -156481
2104    -9981
2105   129855
2106    93486
2107   -55480
2108  -137614
2109   -45722
2110   120781
2111   124822
2112   -61125
2113  -165482
2114   -33558
2115   130442
2116   104990
2117   -55927
2118  -138604
2119   -41677
2120   112734
2121   125216
2122   -34131
2123  -150727
2124   -50496
2125   130173
2126   131967
2127   -45214
2128  -147995
2129   -41497
2130   113107
2131   111589
2132   -27601
2133  -137332
2134   -75450
2135   100366
2136   140232
2137   -37080
2138  -163595
2139   -56740
2140   108887
2141   111800
2142   -20294
2143  -129072
2144   -74449
2145    98022
2146   143139
2147   -15332
2148  -138393
2149   -65810
2150    97436
2151   138388
2152    -6991
2153  -145452
2154   -73544
2155    95399
2156   119494
2157   -10715
2158  -128678
2159   -95989
2160    72391
2161   153886
2162    -4209
2163  -162095
2164   -74506
2165    94927
2166   117626
2167     7323
2168  -112108
2169   -97956
2170    71485
2171   164570
2172    16193
2173  -150545
2174   -86831
2175    88669
2176   129396
2177     9601
2178  -119430
2179  -101036
2180    56302
2181   141656
2182    26472
2183  -134304
2184  -111067
2185    64543
2186   145512
2187    21896
2188  -126260
2189   -98539
2190    60199
2191   133777
2192    32626
2193  -110281
2194  -110548
2195    43351
2196   150545
2197    45006
2198  -127648
2199  -111670
2200    55782
2201   137422
2202    36998
2203  -105569
2204  -112547
2205    34108
2206   144910
2207    53793
2208  -114940
2209  -120927
2210    37723
2211   142725
2212    53114
2213  -114726
2214  -121890
2215    36667
2216   133181
2217    52708
2218   -92808
2219  -129887
2220    10735
2221   156582
2222    71308
2223  -121354
2224  -120012
2225    42785
2226   122182
2227    61743
2228   -66392
2229  -134479
2230    -4763
2231   158582
2232    77891
2233  -114479
2234  -122921
2235    19174
2236   116072
2237    75231
2238   -72600
2239  -142420
2240    -1866
2241   141140
2242    72074
2243   -84115
2244  -121067
2245   -10192
2246   126944
2247   102608
2248   -78851
2249  -142396
2250     8451
2251   129821
2252    71612
2253   -61653
2254  -121742
2255   -33750
2256   127799
2257   114663
2258   -81471
2259  -149936
2260      660
2261   118143
2262    77349
2263   -47436
2264  -130601
2265   -46192
2266   129165
2267   120516
2268   -74675
2269  -144360
2270   -10479
2271   112746
2272    95715
2273   -37338
2274  -139232
2275   -44405
2276   124384
2277   107381
2278   -53747
2279  -130590
2280   -42789
2281   103084
2282   121213
2283   -42584
2284  -149780
2285   -31972
2286   112817
2287    91295
2288   -27131
2289  -119553
2290   -71623
2291   102692
2292   139232
2293   -46802
2294  -146244
2295   -28227
2296    96134
2297    97619
2298    -6378
2299  -128053
2300   -81057
2301   108042
2302   132529
2303   -42110
2304  -130820
2305   -48635
2306    77764
2307   121940
2308     1227
2309  -146162
2310   -73945
2311   106293
2312   117335
2313   -20608
2314  -113991
2315   -77395
2316    71475
2317   149189
2318     -394
2319  -156356
2320   -63847
2321    99536
2322   102633
2323     1744
2324  -100227
2325  -102030
2326    62697
2327   160428
2328      213
2329  -157708
2330   -64554
2331    83667
2332    99366
2333    18386
2334  -101525
2335  -112701
2336    62075
2337   154182
2338      320
2339  -133395
2340   -70173
2341    58236
2342   119235
2343    39945
2344  -117476
2345  -110144
2346    74606
2347   137210
2348     6265
2349  -104115
2350   -89641
2351    31460
2352   142937
2353    49246
2354  -140032
2355  -108581
2356    71335
2357   116350
2358    19787
2359   -89197
2360  -113205
2361    20883
2362   155466
2363    52253
2364  -133266
2365  -101722
2366    57775
2367   121584
2368    48796
2369   -87292
2370  -118991
2371    30816
2372   150004
2373    48138
2374  -106859
2375  -108906
2376    22881
2377   125465
2378    61386
2379  -107120
2380  -130217
2381    31026
2382   126769
2383    42944
2384   -82018
2385  -115526
2386      122
2387   139216
2388    80439
2389  -102718
2390  -118829
2391    37131
2392   124045
2393    62740
2394   -61867
2395  -122019
2396   -10904
2397   143789
2398    81992
2399  -104446
2400  -124226
2401    11379
2402   108331
2403    75618
2404   -68573
2405  -144949
2406   -12850
2407   139357
2408    75080
2409   -82593
2410  -113676
2411   -11309
2412   117009
2413   110155
2414   -66666
2415  -147174
2416     4468
2417   130932
2418    71561
2419   -54489
2420  -115356
2421   -41249
2422   116518
2423   116337
2424   -75291
2425  -148002
2426    -4278
2427   111614
2428    77085
2429   -38317
2430  -123799
2431   -47628
2432   119221
2433   112876
2434   -62895
2435  -134018
2436   -23055
2437   101695
2438    97548
2439   -33969
2440  -135898
2441   -46294
2442   114545
2443   106317
2444   -43891
2445  -123827
2446   -43596
2447    99684
2448   121603
2449   -29201
2450  -138787
2451   -42640
2452   108565
2453   106172
2454   -27389
2455  -126166
2456   -66802
2457    90335
2458   124900
2459   -33575
2460  -146006
2461   -53106
2462    92672
2463   107902
2464   -14543
2465  -125549
2466   -70444
2467    94634
2468   130440
2469   -12172
2470  -123489
2471   -58037
2472    85691
2473   127371
2474    -1173
2475  -133796
2476   -70333
2477    85040
2478   108677
2479    -7247
2480  -115983
2481   -91135
2482    62625
2483   134877
2484    -4381
2485  -142014
2486   -67866
2487    80595
2488   108866
2489    15825
2490  -101421
2491   -97820
2492    67980
2493   150648
2494     8283
2495  -128412
2496   -72492
2497    64534
2498   119359
2499    27743
2500  -115628
2501  -107282
2502    61690
2503   134440
2504    11483
2505  -116564
2506   -91744
2507    43710
2508   133200
2509    39061
2510  -123835
2511  -105667
2512    62008
2513   126800
2514    25338
2515   -98155
2516  -102274
2517    31789
2518   142485
2519    48902
2520  -121875
2521  -104413
2522    55488
2523   121451
2524    38741
2525   -87206
2526  -109154
2527    24748
2528   142276
2529    54695
2530  -112464
2531  -110345
2532    36687
2533   119574
2534    47332
2535   -93635
2536  -121758
2537    18166
2538   130732
2539    54100
2540   -95594
2541  -116802
2542    15768
2543   135497
2544    73007
2545   -92690
2546  -118239
2547    28660
2548   132254
2549    65609
2550   -75040
2551  -121610
2552    -3245
2553   133862
2554    78111
2555   -99028
2556  -130015
2557     9998
2558   115902
2559    68817
2560   -74247
2561  -134810
2562   -10671
2563   130048
2564    83532
2565   -76129
2566  -119797
2567    -1808
2568   124041
2569    94964
2570   -64286
2571  -131294
2572    -6456
2573   123096
2574    80885
2575   -61340
2576  -125523
2577   -30169
2578   113238
2579    98996
2580   -69566
2581  -142139
2582   -14888
2583   114807
2584    82418
2585   -46441
2586  -120873
2587   -39706
2588   115914
2589   117052
2590   -53835
2591  -138922
2592   -19967
2593   113519
2594    93871
2595   -37259
2596  -126554
2597   -52735
2598   107339
2599   115942
2600   -47450
2601  -138110
2602   -38040
2603   101895
2604   108897
2605   -27672
2606  -132567
2607   -53029
2608   106294
2609   112898
2610   -32791
2611  -124227
2612   -53088
2613    88436
2614   120730
2615   -18892
2616  -138691
2617   -58721
2618    97371
2619   106880
2620   -22918
2621  -118568
2622   -64629
2623    79029
2624   125475
2625    -6343
2626  -132591
2627   -64296
2628    91538
2629   115958
2630   -10119
2631  -116827
2632   -71017
2633    73483
2634   123850
2635      513
2636  -126356
2637   -78867
2638    75959
2639   120754
2640    -1352
2641  -122533
2642   -81099
2643    70167
2644   123234
2645     7278
2646  -115494
2647   -84413
2648    61507
2649   130709
2650    18190
2651  -122307
2652   -86294
2653    68286
2654   125002
2655    15629
2656  -106960
2657   -89924
2658    47359
2659   128534
2660    25537
2661  -119987
2662   -92481
2663    57059
2664   120272
2665    24416
2666  -102321
2667   -96820
2668    43223
2669   128960
2670    30619
2671  -107543
2672   -90828
2673    44155
2674   119675
2675    41224
2676   -98006
2677  -103610
2678    43062
2679   126310
2680    32631
2681   -93314
2682   -96488
2683    23347
2684   120369
2685    54196
2686  -102175
2687  -116537
2688    37147
2689   123062
2690    35795
2691   -84947
2692  -101528
2693    10838
2694   124828
2695    67034
2696   -94984
2697  -113337
2698    31353
2699   122984
2700    49263
2701   -77468
2702  -107699
2703     5547
2704   124911
2705    64949
2706   -91707
2707  -111272
2708    15927
2709   110930
2710    61423
2711   -73615
2712  -118572
2713     2263
2714   124095
2715    61533
2716   -78368
2717  -101359
2718     2059
2719   104686
2720    81028
2721   -65129
2722  -125806
2723     4932
2724   122760
2725    60359
2726   -67640
2727  -103711
2728   -15604
2729   102751
2730    87328
2731   -64016
2732  -127433
2733    -4936
2734   110501
2735    70981
2736   -52686
2737  -114290
2738   -23600
2739   113395
2740    91165
2741   -60920
2742  -117083
2743   -15925
2744    99797
2745    90858
2746   -44709
2747  -129102
2748   -26926
2749   114926
2750    84960
2751   -53968
2752  -108347
2753   -32880
2754    87786
2755   103102
2756   -39654
2757  -134273
2758   -25959
2759   109753
2760    82192
2761   -40106
2762  -102460
2763   -44962
2764    86601
2765   112027
2766   -34906
2767  -129078
2768   -28705
2769    94185
2770    88509
2771   -20953
2772  -114827
2773   -59357
2774    95297
2775   109775
2776   -38187
2777  -119085
2778   -39331
2779    74370
2780   102499
2781    -4363
2782  -131204
2783   -66772
2784   104853
2785   106027
2786   -31462
2787  -102075
2788   -52913
2789    61733
2790   121519
2791     5400
2792  -137528
2793   -66755
2794    98428
2795   100536
2796   -17129
2797   -99471
2798   -73272
2799    58359
2800   129606
2801    -1938
2802  -133337
2803   -61689
2804    77558
2805   100062
2806     6923
2807  -101123
2808   -87269
2809    70377
2810   130613
2811    -5374
2812  -114513
2813   -57985
2814    53343
2815   104544
2816    30288
2817  -111090
2818   -97164
2819    72986
2820   121379
2821    -4788
2822   -99711
2823   -73436
2824    33533
2825   119465
2826    41225
2827  -120224
2828   -96988
2829    70808
2830   115111
2831    14028
2832   -87129
2833   -91580
2834    30909
2835   135372
2836    37959
2837  -117889
2838   -88521
2839    51037
2840   105345
2841    37872
2842   -86775
2843  -115639
2844    33452
2845   138580
2846    26342
2847  -104575
2848   -79930
2849    24399
2850   105071
2851    65258
2852   -88789
2853  -122916
2854    42803
2855   133053
2856    25680
2857   -83744
2858   -83955
2859     3473
2860   113310
2861    71680
2862   -98186
2863  -119080
2864    38264
2865   112326
2866    37674
2867   -66253
2868  -105088
2869    -6103
2870   127454
2871    71041
2872   -97407
2873  -103772
2874    23693
2875    99598
2876    66834
2877   -55489
2878  -127270
2879    -3548
2880   135442
2881    59395
2882   -85954
2883   -96040
2884    -3052
2885    93786
2886    89063
2887   -59169
2888  -139688
2889      434
2890   128687
2891    54632
2892   -64620
2893   -96127
2894   -22985
2895   100510
2896   101258
2897   -63776
2898  -130650
2899     2652
2900   110108
2901    64498
2902   -43028
2903  -108446
2904   -35692
2905   111924
2906    97058
2907   -69195
2908  -116554
2909    -7175
2910    87631
2911    82221
2912   -29598
2913  -126758
2914   -37212
2915   119289
2916    87023
2917   -59714
2918  -101889
2919   -27778
2920    78423
2921   105044
2922   -25351
2923  -137121
2924   -32183
2925   113383
2926    80969
2927   -40305
2928   -99446
2929   -51470
2930    80487
2931   117413
2932   -30307
2933  -133930
2934   -32921
2935    92980
2936    86559
2937   -15756
2938  -111122
2939   -65364
2940    92449
2941   115077
2942   -34654
2943  -114310
2944   -37844
2945    69962
2946   100553
2947     2332
2948  -123880
2949   -70496
2950    97719
2951   106519
2952   -30373
2953  -100512
2954   -53284
2955    56466
2956   115829
2957     4904
2958  -129854
2959   -64774
2960    89072
2961    98149
2962   -10446
2963   -93934
2964   -73671
2965    57532
2966   125932
2967      885
2968  -125295
2969   -61358
2970    68699
2971    98928
2972    14058
2973  -101483
2974   -88860
2975    65338
2976   125219
2977    -2621
2978  -106945
2979   -64637
2980    44788
2981   111245
2982    36513
2983  -112030
2984   -97922
2985    70137
2986   119264
2987     2131
2988   -92171
2989   -77176
2990    31107
2991   119499
2992    39206
2993  -113835
2994   -93704
2995    58730
2996   107742
2997    21552
2998   -83906
2999   -95764
3000    31098
3001   130596
3002    33033
3003  -107557
3004   -81032
3005    39252
3006   102445
3007    45332
3008   -84199
3009  -110921
3010    34991
3011   129315
3012    29383
3013   -94627
3014   -82029
3015    16946
3016   105782
3017    62905
3018   -89777
3019  -115843
3020    36691
3021   121099
3022    33913
3023   -75697
3024   -94673
3025     2465
3026   115339
3027    70563
3028   -90303
3029  -111265
3030    26211
3031   107440
3032    54273
3033   -62871
3034  -113073
3035     -610
3036   126015
3037    61792
3038   -84513
3039   -97238
3040     8391
3041    95654
3042    72670
3043   -59509
3044  -125453
3045    -1020
3046   123263
3047    56305
3048   -72081
3049   -94371
3050   -10203
3051    94892
3052    86750
3053   -60132
3054  -125564
3055      857
3056   113407
3057    62503
3058   -52827
3059   -99940
3060   -24863
3061   103309
3062    91554
3063   -62645
3064  -117790
3065    -7557
3066    95513
3067    76126
3068   -38415
3069  -116884
3070   -33511
3071   109698
3072    88968
3073   -58039
3074  -106413
3075   -21340
3076    82480
3077    94413
3078   -26147
3079  -126663
3080   -34908
3081   109175
3082    84065
3083   -44825
3084   -99471
3085   -38680
3086    77601
3087   104528
3088   -26592
3089  -127993
3090   -34530
3091    95067
3092    83153
3093   -27828
3094  -101802
3095   -54376
3096    82908
3097   107898
3098   -30017
3099  -116773
3100   -35344
3101    79038
3102    90028
3103    -9484
3104  -109462
3105   -62012
3106    87222
3107   105969
3108   -27378
3109  -106580
3110   -47133
3111    64392
3112   100855
3113     1592
3114  -116137
3115   -66536
3116    83695
3117   104112
3118   -12976
3119  -100927
3120   -60920
3121    57806
3122   112568
3123     6026
3124  -115445
3125   -67112
3126    72346
3127   103652
3128     2604
3129   -99314
3130   -75147
3131    56853
3132   114013
3133     6781
3134  -108000
3135   -69873
3136    55406
3137   103888
3138    19978
3139  -100334
3140   -84161
3141    57905
3142   113211
3143     7656
3144   -96357
3145   -72718
3146    44001
3147   109862
3148    27237
3149  -101763
3150   -86598
3151    52963
3152   110509
3153    17930
3154   -91519
3155   -82731
3156    36783
3157   113334
3158    32251
3159   -98215
3160   -88054
3161    39354
3162   107783
3163    34771
3164   -85456
3165   -93810
3166    32169
3167   117556
3168    37161
3169   -89928
3170   -90251
3171    25926
3172   107781
3173    49052
3174   -84092
3175  -102468
3176    27944
3177   114230
3178    41291
3179   -82768
3180   -94054
3181    14940
3182   107094
3183    55660
3184   -78637
3185  -104539
3186    17660
3187   110811
3188    50251
3189   -74247
3190   -98107
3191     8843
3192   106930
3193    58769
3194   -72047
3195  -102957
3196     7640
3197   105890
3198    59640
3199   -68404
3200  -103991
3201     3272
3202   107287
3203    63963
3204   -64156
3205  -103451
3206    -3901
3207   101891
3208    69017
3209   -61653
3210  -109036
3211    -7198
3212   101196
3213    70443
3214   -56537
3215  -108592
3216   -13399
3217    99808
3218    76729
3219   -50936
3220  -107909
3221   -16687
3222    99135
3223    84455
3224   -46332
3225  -111077
3226   -18048
3227    97981
3228    78197
3229   -44405
3230  -107377
3231   -29613
3232    90449
3233    87816
3234   -44213
3235  -115046
3236   -26394
3237    89913
3238    78547
3239   -35178
3240  -104436
3241   -34975
3242    89517
3243    92394
3244   -33009
3245  -107674
3246   -30175
3247    86025
3248    89780
3249   -26016
3250  -106812
3251   -40696
3252    84920
3253    90209
3254   -27853
3255  -106158
3256   -46692
3257    73416
3258    95625
3259   -20100
3260  -110472
3261   -47309
3262    78880
3263    95002
3264   -15075
3265  -101312
3266   -54090
3267    69991
3268   102370
3269    -9498
3270  -109079
3271   -54224
3272    71466
3273    96976
3274    -5199
3275  -102573
3276   -60108
3277    65088
3278   103069
3279    -2232
3280  -103351
3281   -59872
3282    63998
3283   100442
3284      852
3285  -104554
3286   -64682
3287    62171
3288    98024
3289      236
3290   -96621
3291   -68522
3292    53316
3293   104392
3294     7180
3295  -102486
3296   -67120
3297    58311
3298    99162
3299    12938
3300   -87638
3301   -73404
3302    49774
3303   111805
3304    17170
3305   -96902
3306   -70947
3307    45377
3308    99618
3309    21425
3310   -91798
3311   -85109
3312    40462
3313   105104
3314    19025
3315   -90738
3316   -79930
3317    32455
3318   105943
3319    35479
3320   -89010
3321   -82198
3322    41053
3323   106815
3324    32613
3325   -76942
3326   -83353
3327    26375
3328   108798
3329    38775
3330   -89177
3331   -89036
3332    30229
3333    98629
3334    34735
3335   -79044
3336   -92317
3337    19197
3338   106220
3339    41061
3340   -79867
3341   -88877
3342    21376
3343   103233
3344    46345
3345   -72428
3346   -92790
3347    18170
3348   104406
3349    47731
3350   -69084
3351   -92990
3352     6484
3353   102734
3354    56802
3355   -71587
3356   -97593
3357    10523
3358    99516
3359    55205
3360   -59659
3361   -98949
3362    -4453
3363   102676
3364    64237
3365   -66129
3366   -99626
3367       33
3368    93856
3369    63530
3370   -55577
3371  -105105
3372    -7849
3373   100110
3374    66153
3375   -55995
3376   -96609
3377    -9463
3378    96598
3379    77630
3380   -49975
3381  -106445
3382    -6378
3383    95183
3384    64644
3385   -45540
3386   -99991
3387   -26199
3388    91182
3389    79193
3390   -53914
3391  -109629
3392   -15679
3393    84727
3394    70222
3395   -34477
3396  -101363
3397   -30668
3398    94026
3399    88221
3400   -38710
3401  -100178
3402   -23894
3403    82442
3404    85018
3405   -25509
3406  -106254
3407   -38196
3408    85169
3409    85335
3410   -33348
3411  -104149
3412   -42770
3413    72597
3414    92200
3415   -23563
3416  -109824
3417   -39383
3418    81301
3419    88247
3420   -18605
3421   -96280
3422   -48435
3423    73920
3424   100861
3425   -16435
3426  -106197
3427   -42838
3428    74348
3429    87780
3430   -11048
3431   -99817
3432   -57541
3433    68298
3434    97796
3435   -12490
3436  -101176
3437   -51992
3438    63549
3439    95986
3440    -1155
3441  -101746
3442   -59336
3443    65836
3444    95075
3445    -2778
3446   -92712
3447   -65762
3448    53966
3449   104777
3450     4661
3451  -103002
3452   -63957
3453    58082
3454    94833
3455    11615
3456   -87413
3457   -74487
3458    48963
3459   109781
3460    11923
3461   -96879
3462   -67862
3463    45949
3464    97448
3465    20335
3466   -90900
3467   -81326
3468    44427
3469   104596
3470    14961
3471   -90689
3472   -74261
3473    37511
3474   103407
3475    29773
3476   -89557
3477   -79028
3478    44615
3479   100721
3480    25072
3481   -78699
3482   -79085
3483    27989
3484   106526
3485    34960
3486   -90143
3487   -84636
3488    35010
3489    94607
3490    30396
3491   -74532
3492   -87819
3493    20071
3494   107382
3495    40975
3496   -81513
3497   -85191
3498    24050
3499    97085
3500    45426
3501   -68093
3502   -93551
3503    15938
3504   106195
3505    45528
3506   -71809
3507   -88983
3508     8444
3509    97766
3510    53729
3511   -70264
3512   -96333
3513    12452
3514    98087
3515    49852
3516   -61866
3517   -93354
3518        7
3519    98724
3520    59735
3521   -66457
3522   -96489
3523     5774
3524    95039
3525    56915
3526   -56766
3527   -96953
3528    -2011
3529    97970
3530    62960
3531   -56568
3532   -96388
3533    -5286
3534    93042
3535    66720
3536   -52528
3537  -100775
3538    -8098
3539    92602
3540    65267
3541   -48074
3542   -97950
3543   -18345
3544    90178
3545    75500
3546   -47898
3547  -103378
3548   -15164
3549    89017
3550    71725
3551   -36909
3552   -96997
3553   -27189
3554    86893
3555    82125
3556   -40670
3557  -101773
3558   -22776
3559    82937
3560    78008
3561   -31714
3562  -100357
3563   -33679
3564    83942
3565    82868
3566   -34419
3567   -99475
3568   -31598
3569    78018
3570    84996
3571   -24752
3572  -102353
3573   -35135
3574    79774
3575    82070
3576   -24798
3577   -96906
3578   -40304
3579    72504
3580    90487
3581   -19200
3582  -104183
3583   -42272
3584    73487
3585    85040
3586   -14507
3587   -95318
3588   -49887
3589    69192
3590    94762
3591   -10279
3592  -100387
3593   -50266
3594    66687
3595    91266
3596    -6182
3597   -96509
3598   -56360
3599    62365
3600    94835
3601    -2594
3602   -96499
3603   -60775
3604    57691
3605    95216
3606     1103
3607   -94673
3608   -61922
3609    56642
3610    96688
3611     5897
3612   -92271
3613   -64817
3614    52391
3615    98545
3616     9183
3617   -93768
3618   -65576
3619    50787
3620    97100
3621    11614
3622   -89871
3623   -69551
3624    45929
3625    98985
3626    15777
3627   -91066
3628   -70891
3629    44269
3630    97204
3631    18978
3632   -86672
3633   -75966
3634    39064
3635    99553
3636    23406
3637   -83120
3638   -77809
3639    34223
3640    99297
3641    30047
3642   -82300
3643   -80258
3644    32704
3645    98609
3646    30865
3647   -76949
3648   -81581
3649    24512
3650   100396
3651    38032
3652   -78508
3653   -86128
3654    24779
3655    98017
3656    36102
3657   -72870
3658   -83735
3659    16682
3660    98764
3661    44065
3662   -73688
3663   -89415
3664    16740
3665    98510
3666    42842
3667   -67439
3668   -85241
3669    12100
3670    97635
3671    50141
3672   -67920
3673   -90306
3674    10838
3675    94661
3676    51766
3677   -61719
3678   -93112
3679     3349
3680    96069
3681    53682
3682   -62106
3683   -90498
3684     2063
3685    89307
3686    60121
3687   -53310
3688   -97685
3689    -3622
3690    96113
3691    58287
3692   -53138
3693   -90784
3694    -9100
3695    86470
3696    68498
3697   -45964
3698   -99350
3699   -10248
3700    92018
3701    63566
3702   -46628
3703   -92304
3704   -16316
3705    84995
3706    71470
3707   -42959
3708   -98941
3709   -17229
3710    84072
3711    68436
3712   -39126
3713   -96100
3714   -23227
3715    85231
3716    75533
3717   -39532
3718   -94987
3719   -21692
3720    77649
3721    76203
3722   -28742
3723   -98818
3724   -30114
3725    83146
3726    77643
3727   -34180
3728   -93449
3729   -29028
3730    69786
3731    80958
3732   -21918
3733  -101767
3734   -36539
3735    77670
3736    78688
3737   -23030
3738   -91905
3739   -41852
3740    67230
3741    87459
3742   -17356
3743   -98397
3744   -38631
3745    68662
3746    82020
3747    -8685
3748   -92316
3749   -52278
3750    67711
3751    90760
3752   -15310
3753   -92078
3754   -42790
3755    57938
3756    85023
3757     -584
3758   -94829
3759   -58949
3760    64722
3761    89807
3762   -11235
3763   -88303
3764   -50819
3765    50939
3766    92456
3767     5786
3768   -94154
3769   -58553
3770    59900
3771    89501
3772     1139
3773   -82273
3774   -59742
3775    46358
3776    97492
3777     9871
3778   -93937
3779   -61990
3780    49468
3781    87012
3782    13662
3783   -80840
3784   -70913
3785    41237
3786    99181
3787    13142
3788   -86662
3789   -62604
3790    38539
3791    86929
3792    27447
3793   -77561
3794   -78348
3795    39868
3796   100136
3797    17113
3798   -78148
3799   -67747
3800    26964
3801    90860
3802    33076
3803   -79191
3804   -79684
3805    34764
3806    93036
3807    23862
3808   -70514
3809   -76653
3810    20569
3811    96730
3812    36126
3813   -79794
3814   -76697
3815    28346
3816    88838
3817    34418
3818   -63528
3819   -83691
3820    16148
3821    99584
3822    38550
3823   -73201
3824   -76625
3825    15897
3826    86118
3827    47436
3828   -61352
3829   -89475
3830    13139
3831    96165
3832    41676
3833   -62268
3834   -80614
3835     4343
3836    86509
3837    54737
3838   -59019
3839   -91796
3840     6711
3841    89968
3842    48313
3843   -51673
3844   -86535
3845    -5290
3846    90383
3847    59485
3848   -57808
3849   -87231
3850     3078
3851    82266
3852    56634
3853   -42628
3854   -91187
3855   -10960
3856    92134
3857    60090
3858   -54318
3859   -85514
3860    -6539
3861    77140
3862    63952
3863   -40030
3864   -97120
3865   -14636
3866    89091
3867    60506
3868   -44707
3869   -84276
3870   -17353
3871    78050
3872    73410
3873   -36889
3874   -95786
3875   -15793
3876    81441
3877    65031
3878   -31190
3879   -87996
3880   -28093
3881    75551
3882    76553
3883   -34963
3884   -93649
3885   -22504
3886    70215
3887    70514
3888   -20717
3889   -91914
3890   -34746
3891    76271
3892    78289
3893   -27102
3894   -87869
3895   -31202
3896    65016
3897    77153
3898   -15482
3899   -93585
3900   -37959
3901    72104
3902    77071
3903   -21055
3904   -86700
3905   -40896
3906    60817
3907    85124
3908   -14118
3909   -94267
3910   -40849
3911    65660
3912    78684
3913   -11224
3914   -85679
3915   -49433
3916    62185
3917    88158
3918   -11085
3919   -89199
3920   -41865
3921    55113
3922    81955
3923       71
3924   -88315
3925   -55832
3926    58293
3927    88484
3928    -5468
3929   -82714
3930   -50737
3931    45903
3932    85483
3933     8807
3934   -87686
3935   -59544
3936    52866
3937    85571
3938     5658
3939   -77685
3940   -60674
3941    40232
3942    91668
3943    11856
3944   -85590
3945   -60895
3946    44532
3947    83715
3948    16093
3949   -75016
3950   -69496
3951    39379
3952    94020
3953    13254
3954   -81190
3955   -61152
3956    36016
3957    85718
3958    25065
3959   -76484
3960   -73922
3961    36288
3962    93977
3963    18220
3964   -75188
3965   -66901
3966    26632
3967    88554
3968    31385
3969   -75056
3970   -75376
3971    28262
3972    89529
3973    28209
3974   -66917
3975   -73602
3976    19785
3977    91653
3978    37378
3979   -71126
3980   -75765
3981    22014
3982    84311
3983    37683
3984   -60904
3985   -81794
3986    13349
3987    92283
3988    40017
3989   -66118
3990   -77198
3991    11061
3992    82365
3993    46289
3994   -57680
3995   -86442
3996    10019
3997    91635
3998    42880
3999   -58168
4000   -80007
4001     2598
4002    84841
4003    52306
4004   -56603
4005   -88012
4006     5418
4007    85847
4008    49139
4009   -49966
4010   -85121
4011    -5709
4012    86523
4013    56666
4014   -54198
4015   -84731
4016    -1917
4017    80109
4018    58469
4019   -40693
4020   -88333
4021   -12187
4022    84840
4023    59880
4024   -46186
4025   -84662
4026   -12396
4027    73638
4028    64785
4029   -34605
4030   -91563
4031   -17593
4032    79425
4033    63698
4034   -36406
4035   -84307
4036   -21490
4037    71993
4038    71196
4039   -31720
4040   -92800
4041   -21103
4042    75899
4043    66096
4044   -27862
4045   -86931
4046   -30320
4047    71095
4048    74571
4049   -30324
4050   -90265
4051   -25803
4052    68707
4053    70067
4054   -18569
4055   -87794
4056   -36719
4057    72406
4058    77951
4059   -25790
4060   -86473
4061   -32387
4062    61324
4063    76550
4064   -11767
4065   -89142
4066   -42754
4067    65349
4068    77976
4069   -16080
4070   -83284
4071   -41796
4072    55978
4073    83039
4074    -6563
4075   -86660
4076   -43121
4077    58853
4078    78128
4079    -3323
4080   -80201
4081   -51288
4082    52236
4083    86387
4084    -2731
4085   -86298
4086   -47821
4087    48856
4088    77735
4089     3757
4090   -79866
4091   -58478
4092    48249
4093    87929
4094     2847
4095   -82095
4096   -51647
4097    45017
4098    83349
4099    11609
4100   -79893
4101   -61185
4102    45904
4103    86405
4104     8012
4105   -76684
4106   -60850
4107    35894
4108    86659
4109    15315
4110   -79976
4111   -64317
4112    39389
4113    84035
4114    17074
4115   -69983
4116   -66688
4117    29977
4118    89881
4119    22958
4120   -75630
4121   -63840
4122    31839
4123    81529
4124    26743
4125   -66340
4126   -73667
4127    23326
4128    89238
4129    25546
4130   -70328
4131   -67678
4132    21094
4133    82767
4134    35095
4135   -63956
4136   -74626
4137    21533
4138    86498
4139    32317
4140   -61750
4141   -71361
4142    13197
4143    85204
4144    39160
4145   -64454
4146   -78907
4147    14917
4148    83214
4149    38010
4150   -56149
4151   -77807
4152     7859
4153    87477
4154    45166
4155   -59560
4156   -78165
4157     9766
4158    81536
4159    45779
4160   -49619
4161   -81735
4162       46
4163    85074
4164    47595
4165   -54686
4166   -79872
4167    -1476
4168    76906
4169    52673
4170   -44949
4171   -84260
4172    -3719
4173    81620
4174    52479
4175   -42844
4176   -77893
4177    -8930
4178    77305
4179    60911
4180   -42270
4181   -85471
4182    -6896
4183    74789
4184    55601
4185   -37182
4186   -83523
4187   -17434
4188    77456
4189    64324
4190   -40210
4191   -83835
4192   -12596
4193    70964
4194    61181
4195   -29113
4196   -85032
4197   -22593
4198    74961
4199    66815
4200   -34114
4201   -83406
4202   -22485
4203    66099
4204    68071
4205   -25012
4206   -87956
4207   -26368
4208    70811
4209    67405
4210   -23775
4211   -80416
4212   -30647
4213    63000
4214    74108
4215   -19950
4216   -86350
4217   -30263
4218    63299
4219    67819
4220   -15495
4221   -80528
4222   -41049
4223    58910
4224    76877
4225   -15706
4226   -85201
4227   -34531
4228    57408
4229    74037
4230    -5614
4231   -79736
4232   -44542
4233    57864
4234    80440
4235    -8474
4236   -79530
4237   -41345
4238    51132
4239    77136
4240    -2359
4241   -85414
4242   -49369
4243    52896
4244    76467
4245    -4133
4246   -76934
4247   -50588
4248    45938
4249    83133
4250     3333
4251   -81888
4252   -49988
4253    48742
4254    78408
4255     7080
4256   -72500
4257   -55699
4258    40913
4259    85351
4260     7780
4261   -76958
4262   -55221
4263    37557
4264    76670
4265    14344
4266   -72268
4267   -63281
4268    36351
4269    83668
4270    13593
4271   -70858
4272   -58107
4273    29831
4274    82111
4275    23623
4276   -69577
4277   -64098
4278    32499
4279    83115
4280    20161
4281   -65353
4282   -65101
4283    24219
4284    83166
4285    27174
4286   -70432
4287   -67926
4288    27861
4289    79050
4290    26255
4291   -61916
4292   -69599
4293    18096
4294    86012
4295    31473
4296   -67401
4297   -67568
4298    21407
4299    78233
4300    34629
4301   -57759
4302   -74644
4303    13359
4304    84623
4305    34689
4306   -58739
4307   -70532
4308     8409
4309    76911
4310    42074
4311   -54543
4312   -76178
4313     9838
4314    80546
4315    39059
4316   -49420
4317   -73450
4318     -288
4319    77461
4320    47764
4321   -52432
4322   -77428
4323     3783
4324    75674
4325    45207
4326   -44931
4327   -76834
4328    -5291
4329    77212
4330    51641
4331   -47856
4332   -77680
4333    -2386
4334    74138
4335    52062
4336   -40665
4337   -80057
4338    -8403
4339    77295
4340    54343
4341   -43336
4342   -79337
4343    -9577
4344    70667
4345    58239
4346   -35079
4347   -83796
4348   -12893
4349    72706
4350    55401
4351   -34240
4352   -76493
4353   -18762
4354    69226
4355    64000
4356   -30884
4357   -82422
4358   -18101
4359    67681
4360    58673
4361   -25943
4362   -77746
4363   -25971
4364    65537
4365    66960
4366   -27363
4367   -80624
4368   -24622
4369    61561
4370    64940
4371   -19313
4372   -79701
4373   -30820
4374    63189
4375    67452
4376   -21242
4377   -78772
4378   -30907
4379    56412
4380    70411
4381   -14380
4382   -82291
4383   -33746
4384    60988
4385    69569
4386   -14212
4387   -77179
4388   -37449
4389    54186
4390    73989
4391    -9195
4392   -81522
4393   -39244
4394    55113
4395    71735
4396    -7574
4397   -76757
4398   -44688
4399    49805
4400    76168
4401    -3796
4402   -78529
4403   -43500
4404    49208
4405    73639
4406      675
4407   -73966
4408   -48734
4409    46576
4410    77833
4411     1968
4412   -73442
4413   -47763
4414    40236
4415    76249
4416     7356
4417   -74301
4418   -54249
4419    40505
4420    76911
4421     7025
4422   -70610
4423   -54349
4424    35028
4425    78359
4426    13632
4427   -73059
4428   -56786
4429    38161
4430    78804
4431    14864
4432   -68014
4433   -59407
4434    31526
4435    80371
4436    18590
4437   -70575
4438   -61325
4439    30227
4440    77133
4441    21290
4442   -65212
4443   -64456
4444    26916
4445    80282
4446    21894
4447   -64506
4448   -62908
4449    23484
4450    78375
4451    28122
4452   -62134
4453   -66667
4454    21748
4455    78867
4456    28373
4457   -57405
4458   -66320
4459    14126
4460    77620
4461    34500
4462   -57788
4463   -70838
4464    14722
4465    77100
4466    32818
4467   -54362
4468   -69813
4469     9026
4470    77615
4471    38773
4472   -53618
4473   -70530
4474     7942
4475    74793
4476    40070
4477   -49964
4478   -73916
4479     4404
4480    78300
4481    42910
4482   -51011
4483   -73797
4484     2000
4485    72977
4486    46566
4487   -46201
4488   -77937
4489     -999
4490    76032
4491    47091
4492   -44642
4493   -73792
4494    -6215
4495    72592
4496    53012
4497   -41715
4498   -77866
4499    -4506
4500    72711
4501    50920
4502   -36536
4503   -75103
4504   -12710
4505    68616
4506    55452
4507   -35610
4508   -77586
4509   -12634
4510    67129
4511    54796
4512   -30324
4513   -76754
4514   -17244
4515    68188
4516    58911
4517   -29733
4518   -74570
4519   -17951
4520    63232
4521    61131
4522   -25436
4523   -78504
4524   -22483
4525    67055
4526    61732
4527   -25876
4528   -75887
4529   -25154
4530    61253
4531    65113
4532   -21725
4533   -80486
4534   -26294
4535    60291
4536    65042
4537   -18831
4538   -76210
4539   -31349
4540    57950
4541    69802
4542   -15624
4543   -78917
4544   -31096
4545    55723
4546    66788
4547   -10439
4548   -75556
4549   -37148
4550    55168
4551    69103
4552   -11416
4553   -72643
4554   -37267
4555    47863
4556    69613
4557    -2734
4558   -75779
4559   -42344
4560    50690
4561    70471
4562    -5232
4563   -70516
4564   -43370
4565    43181
4566    74987
4567      715
4568   -75560
4569   -45887
4570    45688
4571    71994
4572     2048
4573   -70641
4574   -49877
4575    40898
4576    78719
4577     5488
4578   -73355
4579   -48315
4580    39663
4581    74450
4582    10736
4583   -69788
4584   -55122
4585    37903
4586    77949
4587     9547
4588   -68958
4589   -53258
4590    29845
4591    74918
4592    19340
4593   -68371
4594   -58415
4595    33846
4596    75934
4597    15004
4598   -61604
4599   -58154
4600    23423
4601    77064
4602    23231
4603   -65129
4604   -59838
4605    28128
4606    74135
4607    22693
4608   -57359
4609   -64113
4610    18881
4611    78129
4612    25755
4613   -63276
4614   -60999
4615    19264
4616    71789
4617    30324
4618   -54982
4619   -69488
4620    16524
4621    79764
4622    28888
4623   -57788
4624   -62587
4625    12473
4626    74105
4627    38797
4628   -54071
4629   -70894
4630    13482
4631    76919
4632    33470
4633   -49905
4634   -66454
4635     3687
4636    73245
4637    41592
4638   -51749
4639   -71749
4640     7211
4641    69755
4642    39040
4643   -43311
4644   -70990
4645    -1375
4646    73512
4647    45652
4648   -46405
4649   -69015
4650      570
4651    66208
4652    47012
4653   -37307
4654   -75487
4655    -5991
4656    73036
4657    46602
4658   -40891
4659   -69785
4660    -9124
4661    63059
4662    53544
4663   -34715
4664   -77743
4665    -9527
4666    67917
4667    48291
4668   -34517
4669   -71412
4670   -16288
4671    65368
4672    58237
4673   -31541
4674   -75783
4675   -13040
4676    63723
4677    55344
4678   -25256
4679   -73899
4680   -21622
4681    64039
4682    60534
4683   -28361
4684   -73325
4685   -19027
4686    56394
4687    59153
4688   -19528
4689   -76630
4690   -26135
4691    61328
4692    59645
4693   -21976
4694   -71448
4695   -26607
4696    51308
4697    64080
4698   -14070
4699   -76683
4700   -28701
4701    57297
4702    61515
4703   -13756
4704   -68707
4705   -34235
4706    50816
4707    67821
4708   -11510
4709   -75076
4710   -32085
4711    51088
4712    63298
4713    -6231
4714   -70726
4715   -41081
4716    49941
4717    70694
4718    -9065
4719   -72322
4720   -36795
4721    44340
4722    67459
4723     1325
4724   -72386
4725   -45228
4726    47444
4727    71680
4728    -3549
4729   -66759
4730   -40791
4731    37601
4732    71395
4733     5623
4734   -71232
4735   -47534
4736    41043
4737    69172
4738     4437
4739   -64324
4740   -48276
4741    34052
4742    73547
4743     8858
4744   -68065
4745   -48959
4746    33731
4747    67201
4748    13170
4749   -61065
4750   -54680
4751    32647
4752    73658
4753    11794
4754   -63247
4755   -50151
4756    26968
4757    70220
4758    18774
4759   -62182
4760   -57241
4761    28488
4762    73764
4763    17454
4764   -59158
4765   -56819
4766    21452
4767    72776
4768    25033
4769   -60985
4770   -60704
4771    23376
4772    71481
4773    23047
4774   -55314
4775   -61818
4776    16133
4777    74533
4778    27496
4779   -56856
4780   -59728
4781    16742
4782    69250
4783    29847
4784   -51166
4785   -65323
4786    12856
4787    73280
4788    32234
4789   -51883
4790   -60703
4791     9335
4792    66633
4793    36513
4794   -47402
4795   -67526
4796     8429
4797    71252
4798    34886
4799   -45424
4800   -63275
4801     2710
4802    67189
4803    40546
4804   -44306
4805   -68447
4806     4036
4807    68511
4808    40557
4809   -39091
4810   -68549
4811    -2834
4812    68896
4813    44794
4814   -42699
4815   -68729
4816    -2968
4817    64324
4818    46897
4819   -34822
4820   -71492
4821    -8076
4822    69946
4823    47750
4824   -37911
4825   -68562
4826    -9391
4827    61963
4828    52087
4829   -31082
4830   -72000
4831   -12239
4832    65251
4833    50671
4834   -30559
4835   -67520
4836   -16116
4837    59081
4838    54145
4839   -27368
4840   -71702
4841   -16676
4842    58732
4843    53143
4844   -22521
4845   -69532
4846   -21705
4847    58247
4848    57078
4849   -22589
4850   -69432
4851   -21491
4852    55442
4853    57183
4854   -17345
4855   -70665
4856   -27117
4857    57025
4858    59638
4859   -18221
4860   -69668
4861   -27958
4862    50743
4863    61093
4864   -12323
4865   -73033
4866   -31921
4867    53216
4868    62514
4869   -11723
4870   -67968
4871   -34099
4872    47865
4873    66100
4874    -7788
4875   -69451
4876   -33711
4877    47090
4878    63504
4879    -4574
4880   -66293
4881   -40058
4882    43171
4883    66998
4884    -4871
4885   -68149
4886   -36628
4887    40410
4888    64174
4889     1484
4890   -65152
4891   -44237
4892    41639
4893    67858
4894     1949
4895   -63568
4896   -41202
4897    35966
4898    66054
4899     7785
4900   -64239
4901   -48705
4902    34940
4903    68956
4904     6785
4905   -61838
4906   -47964
4907    30650
4908    70315
4909    12740
4910   -64037
4911   -51129
4912    31664
4913    68377
4914    13919
4915   -58367
4916   -53015
4917    25951
4918    72587
4919    15077
4920   -60615
4921   -52287
4922    25497
4923    67520
4924    19560
4925   -56062
4926   -56923
4927    22230
4928    71904
4929    20612
4930   -56113
4931   -53271
4932    18861
4933    66777
4934    25945
4935   -53896
4936   -59888
4937    18030
4938    68093
4939    23924
4940   -51810
4941   -57175
4942    12232
4943    67089
4944    29649
4945   -51340
4946   -60613
4947    13825
4948    66468
4949    29618
4950   -45788
4951   -62280
4952     7345
4953    69722
4954    34076
4955   -48830
4956   -62748
4957     8034
4958    65345
4959    35585
4960   -42218
4961   -67115
4962     3348
4963    68524
4964    38305
4965   -43730
4966   -63530
4967     1374
4968    65261
4969    42017
4970   -39662
4971   -65914
4972    -1354
4973    66561
4974    40909
4975   -37004
4976   -64010
4977    -5278
4978    61894
4979    46009
4980   -36391
4981   -67027
4982    -4169
4983    61781
4984    43118
4985   -31314
4986   -65549
4987   -11018
4988    61183
4989    49123
4990   -32291
4991   -66923
4992    -8211
4993    58409
4994    49189
4995   -26271
4996   -68237
4997   -16679
4998    60221
4999    51122
5000   -27766
5001   -67577
5002   -16387
5003    54650
5004    53737
5005   -21043
5006   -70130
5007   -20364
5008    57419
5009    52773
5010   -21814
5011   -66757
5012   -24205
5013    52796
5014    57955
5015   -19217
5016   -71084
5017   -24022
5018    53554
5019    54981
5020   -14516
5021   -66032
5022   -29604
5023    50512
5024    61808
5025   -13850
5026   -67270
5027   -26723
5028    48023
5029    57308
5030    -7892
5031   -65546
5032   -32919
5033    47845
5034    60408
5035   -11482
5036   -65939
5037   -31870
5038    41176
5039    61647
5040    -3713
5041   -66164
5042   -36026
5043    43947
5044    60391
5045    -3653
5046   -61520
5047   -38538
5048    37896
5049    65848
5050     1842
5051   -66573
5052   -39137
5053    40003
5054    62159
5055     2820
5056   -61276
5057   -45360
5058    34806
5059    67609
5060     3613
5061   -63511
5062   -42895
5063    33251
5064    64252
5065    10303
5066   -59990
5067   -48663
5068    32384
5069    67435
5070     7816
5071   -58249
5072   -46554
5073    26824
5074    65580
5075    13950
5076   -58733
5077   -50701
5078    27924
5079    64536
5080    13792
5081   -54268
5082   -50453
5083    21847
5084    66852
5085    18350
5086   -57479
5087   -51522
5088    24455
5089    63725
5090    20100
5091   -49706
5092   -56631
5093    16661
5094    68665
5095    21993
5096   -53112
5097   -54077
5098    16094
5099    63333
5100    27149
5101   -49571
5102   -61303
5103    15143
5104    68223
5105    26373
5106   -47563
5107   -55613
5108     9622
5109    64663
5110    33431
5111   -47261
5112   -62294
5113    12436
5114    64592
5115    29892
5116   -41633
5117   -59812
5118     2924
5119    65509
5120    36798
5121   -45780
5122   -60882
5123     5983
5124    61079
5125    36281
5126   -36325
5127   -62385
5128      115
5129    64719
5130    38222
5131   -40582
5132   -60178
5133    -1338
5134    57866
5135    41565
5136   -33977
5137   -65423
5138    -3548
5139    63054
5140    38747
5141   -34548
5142   -60673
5143    -8388
5144    58324
5145    48043
5146   -32340
5147   -67560
5148    -6911
5149    59103
5150    43861
5151   -26854
5152   -64996
5153   -15477
5154    58876
5155    50605
5156   -29120
5157   -65601
5158   -11971
5159    53050
5160    48877
5161   -21377
5162   -66995
5163   -19496
5164    58102
5165    51438
5166   -25419
5167   -63210
5168   -18018
5169    49626
5170    52425
5171   -18098
5172   -66800
5173   -21323
5174    53484
5175    50071
5176   -18048
5177   -59934
5178   -25559
5179    47509
5180    58423
5181   -15392
5182   -65947
5183   -22171
5184    48042
5185    54191
5186    -9087
5187   -61546
5188   -32283
5189    46399
5190    60705
5191   -12011
5192   -64148
5193   -27768
5194    42137
5195    56706
5196    -3451
5197   -64302
5198   -36585
5199    45813
5200    61114
5201    -7758
5202   -61594
5203   -33860
5204    37619
5205    61282
5206      407
5207   -64645
5208   -38184
5209    41099
5210    60194
5211       26
5212   -57362
5213   -40570
5214    34207
5215    63556
5216     2844
5217   -62017
5218   -39232
5219    35577
5220    58972
5221     5734
5222   -55389
5223   -45786
5224    31770
5225    64325
5226     5695
5227   -58076
5228   -41451
5229    28208
5230    61034
5231    12896
5232   -56129
5233   -48387
5234    29304
5235    64521
5236     9648
5237   -53467
5238   -46769
5239    22184
5240    64878
5241    17706
5242   -56378
5243   -48872
5244    24428
5245    63427
5246    17161
5247   -50231
5248   -52311
5249    17769
5250    66510
5251    21002
5252   -53946
5253   -51714
5254    19723
5255    60827
5256    23954
5257   -46152
5258   -56164
5259    14947
5260    65393
5261    22994
5262   -48257
5263   -52556
5264    11971
5265    61197
5266    27550
5267   -45478
5268   -58187
5269    12156
5270    63253
5271    25693
5272   -42479
5273   -55001
5274     5510
5275    61550
5276    33208
5277   -43600
5278   -58710
5279     8617
5280    59565
5281    30606
5282   -38120
5283   -58620
5284      273
5285    61894
5286    36061
5287   -41023
5288   -58733
5289     1470
5290    57980
5291    37859
5292   -34899
5293   -62200
5294    -2572
5295    60366
5296    37327
5297   -35737
5298   -59104
5299    -5012
5300    57000
5301    42869
5302   -30796
5303   -63835
5304    -5769
5305    57310
5306    40648
5307   -28845
5308   -60392
5309   -11659
5310    55497
5311    46796
5312   -29608
5313   -62325
5314    -8395
5315    53018
5316    44177
5317   -23414
5318   -60118
5319   -15503
5320    54772
5321    48168
5322   -25161
5323   -61853
5324   -15441
5325    49567
5326    48694
5327   -19861
5328   -63171
5329   -18791
5330    52680
5331    49046
5332   -19655
5333   -60290
5334   -22121
5335    47154
5336    55339
5337   -16629
5338   -63149
5339   -21943
5340    48528
5341    51087
5342   -11222
5343   -59850
5344   -28305
5345    45705
5346    57458
5347   -12893
5348   -63232
5349   -24824
5350    43869
5351    54083
5352    -6806
5353   -61414
5354   -31849
5355    43704
5356    55943
5357    -7598
5358   -59287
5359   -29492
5360    38051
5361    56435
5362    -2902
5363   -61583
5364   -33344
5365    40742
5366    55727
5367    -3180
5368   -56567
5369   -35913
5370    34196
5371    59071
5372      519
5373   -60256
5374   -36318
5375    35054
5376    56254
5377     2621
5378   -53956
5379   -40652
5380    32054
5381    61299
5382     4317
5383   -56586
5384   -39114
5385    30468
5386    58853
5387    10549
5388   -55018
5389   -45147
5390    29043
5391    61378
5392     8761
5393   -54190
5394   -44165
5395    23917
5396    60980
5397    15380
5398   -55270
5399   -47180
5400    26251
5401    59496
5402    13835
5403   -49466
5404   -47562
5405    18613
5406    62900
5407    17699
5408   -52225
5409   -47265
5410    21112
5411    58118
5412    19423
5413   -45664
5414   -51522
5415    16948
5416    61756
5417    20083
5418   -46888
5419   -50057
5420    14578
5421    58526
5422    24527
5423   -45119
5424   -53718
5425    13303
5426    60829
5427    23970
5428   -42542
5429   -52159
5430     8406
5431    59504
5432    29931
5433   -42761
5434   -55629
5435     8276
5436    59258
5437    30654
5438   -39641
5439   -56834
5440     2366
5441    59821
5442    33362
5443   -41310
5444   -56018
5445     3359
5446    56809
5447    35551
5448   -33540
5449   -58239
5450     -273
5451    59256
5452    35508
5453   -36169
5454   -55557
5455    -2403
5456    54453
5457    39628
5458   -32015
5459   -59173
5460    -4118
5461    55740
5462    37759
5463   -30080
5464   -57627
5465    -7311
5466    54100
5467    41557
5468   -30723
5469   -59685
5470    -7604
5471    52590
5472    41785
5473   -23901
5474   -59133
5475   -12018
5476    53650
5477    46102
5478   -25760
5479   -59480
5480   -12697
5481    50249
5482    45531
5483   -20525
5484   -61063
5485   -16556
5486    50672
5487    47577
5488   -19247
5489   -60027
5490   -18133
5491    47314
5492    49839
5493   -16390
5494   -60782
5495   -19489
5496    48087
5497    48888
5498   -14798
5499   -59004
5500   -22720
5501    45060
5502    50522
5503   -13419
5504   -59060
5505   -22728
5506    43517
5507    50309
5508    -9719
5509   -58429
5510   -26452
5511    41984
5512    51871
5513    -8706
5514   -56686
5515   -26600
5516    39455
5517    53135
5518    -5324
5519   -58015
5520   -31029
5521    39065
5522    54056
5523    -4793
5524   -56061
5525   -31822
5526    36856
5527    56496
5528    -1994
5529   -57437
5530   -33475
5531    35005
5532    55624
5533     1961
5534   -53297
5535   -37170
5536    32080
5537    57860
5538     2280
5539   -56205
5540   -37961
5541    30751
5542    57141
5543     6533
5544   -52817
5545   -40050
5546    28565
5547    57029
5548     7077
5549   -52687
5550   -39866
5551    25839
5552    56970
5553    10303
5554   -51913
5555   -41624
5556    25462
5557    57852
5558    11169
5559   -49953
5560   -43934
5561    23388
5562    58235
5563    13801
5564   -48919
5565   -44890
5566    21178
5567    57055
5568    15007
5569   -47457
5570   -47390
5571    17817
5572    58278
5573    18342
5574   -47177
5575   -47525
5576    16064
5577    57666
5578    21102
5579   -44918
5580   -50059
5581    13112
5582    57767
5583    24229
5584   -44336
5585   -51089
5586    10855
5587    58245
5588    25444
5589   -42356
5590   -50958
5591     8576
5592    57297
5593    27912
5594   -39493
5595   -53266
5596     6692
5597    57540
5598    29018
5599   -38972
5600   -52751
5601     5164
5602    55421
5603    30539
5604   -36063
5605   -54567
5606     2599
5607    55971
5608    31218
5609   -34819
5610   -53461
5611      931
5612    55056
5613    34005
5614   -32752
5615   -54991
5616    -1693
5617    53414
5618    34820
5619   -29725
5620   -56093
5621    -3524
5622    53978
5623    37884
5624   -29136
5625   -55881
5626    -6935
5627    51809
5628    39453
5629   -26237
5630   -56614
5631    -9150
5632    51507
5633    42192
5634   -24422
5635   -57340
5636   -11709
5637    49722
5638    43960
5639   -22468
5640   -56298
5641   -13507
5642    47457
5643    44942
5644   -21050
5645   -58040
5646   -14956
5647    47234
5648    45285
5649   -19044
5650   -56005
5651   -16891
5652    46321
5653    46622
5654   -16635
5655   -57063
5656   -18758
5657    45806
5658    46002
5659   -14914
5660   -55854
5661   -21106
5662    43106
5663    48009
5664   -12237
5665   -56792
5666   -22849
5667    42029
5668    49304
5669    -9412
5670   -55798
5671   -26021
5672    40226
5673    51819
5674    -7692
5675   -54947
5676   -27228
5677    38856
5678    52074
5679    -5151
5680   -55118
5681   -30362
5682    36507
5683    52037
5684    -3034
5685   -53720
5686   -31305
5687    33695
5688    53844
5689     -672
5690   -54825
5691   -32266
5692    33697
5693    52672
5694      526
5695   -52821
5696   -35833
5697    31390
5698    54345
5699     2206
5700   -52492
5701   -35121
5702    30167
5703    53376
5704     4517
5705   -50627
5706   -37677
5707    28361
5708    55055
5709     7156
5710   -50026
5711   -38477
5712    25420
5713    54862
5714     9917
5715   -49981
5716   -41775
5717    24386
5718    54856
5719    12476
5720   -47544
5721   -42252
5722    20160
5723    56162
5724    14693
5725   -46329
5726   -43071
5727    19244
5728    55806
5729    17378
5730   -45691
5731   -45768
5732    16363
5733    57143
5734    18366
5735   -44530
5736   -44961
5737    14359
5738    55476
5739    19989
5740   -42462
5741   -48038
5742    14308
5743    54925
5744    21753
5745   -41494
5746   -46211
5747    10036
5748    54328
5749    24673
5750   -40107
5751   -48781
5752    10271
5753    54620
5754    23866
5755   -37590
5756   -49907
5757     5799
5758    54544
5759    28707
5760   -37482
5761   -50257
5762     6148
5763    52511
5764    28813
5765   -32729
5766   -51400
5767     1859
5768    53822
5769    31317
5770   -33383
5771   -51188
5772     -320
5773    50161
5774    34439
5775   -29623
5776   -54109
5777    -2849
5778    52371
5779    33810
5780   -30075
5781   -51438
5782    -7031
5783    49960
5784    38007
5785   -27742
5786   -53814
5787    -5097
5788    49633
5789    36612
5790   -25496
5791   -54104
5792    -9982
5793    48688
5794    39630
5795   -25835
5796   -53330
5797    -8654
5798    46997
5799    39910
5800   -21651
5801   -54946
5802   -12027
5803    47282
5804    40912
5805   -20179
5806   -52481
5807   -14334
5808    43374
5809    43030
5810   -17922
5811   -56360
5812   -16730
5813    44375
5814    43639
5815   -16270
5816   -53232
5817   -20380
5818    41820
5819    47000
5820   -13919
5821   -55279
5822   -19530
5823    40889
5824    46298
5825    -9420
5826   -53773
5827   -25235
5828    41180
5829    48621
5830   -10538
5831   -53153
5832   -23362
5833    37086
5834    47729
5835    -6895
5836   -54049
5837   -26905
5838    38116
5839    49309
5840    -6477
5841   -51141
5842   -27745
5843    32571
5844    50829
5845    -3236
5846   -53255
5847   -28775
5848    33932
5849    49216
5850    -2219
5851   -50095
5852   -32423
5853    29904
5854    52842
5855       78
5856   -52048
5857   -32316
5858    29280
5859    50914
5860     4771
5861   -49628
5862   -36677
5863    29495
5864    53895
5865     4715
5866   -48150
5867   -36068
5868    24600
5869    52786
5870     9229
5871   -48434
5872   -39056
5873    25197
5874    52777
5875     8641
5876   -44370
5877   -39694
5878    20549
5879    53647
5880    11951
5881   -46677
5882   -39324
5883    21656
5884    52394
5885    13325
5886   -42777
5887   -42270
5888    17545
5889    55690
5890    13689
5891   -44155
5892   -41233
5893    16303
5894    51289
5895    18548
5896   -42190
5897   -44782
5898    16198
5899    53979
5900    17525
5901   -40094
5902   -42811
5903    11277
5904    51569
5905    23218
5906   -40786
5907   -47445
5908    11550
5909    51611
5910    22278
5911   -37023
5912   -46451
5913     5648
5914    53406
5915    26443
5916   -37452
5917   -48313
5918     7379
5919    50523
5920    28264
5921   -32090
5922   -51020
5923     2683
5924    52396
5925    28072
5926   -34212
5927   -48246
5928     2391
5929    49889
5930    31203
5931   -30917
5932   -51333
5933      233
5934    51368
5935    29755
5936   -30535
5937   -48844
5938    -2128
5939    47680
5940    34454
5941   -28769
5942   -51261
5943    -1500
5944    48606
5945    32993
5946   -26350
5947   -50662
5948    -7667
5949    47311
5950    36606
5951   -25221
5952   -52616
5953    -6943
5954    45564
5955    37999
5956   -20080
5957   -51188
5958   -11349
5959    46314
5960    39915
5961   -20371
5962   -51234
5963   -13774
5964    42922
5965    41095
5966   -17474
5967   -54949
5968   -14761
5969    43444
5970    39671
5971   -15933
5972   -50690
5973   -17749
5974    41444
5975    44154
5976   -15241
5977   -52750
5978   -18065
5979    41310
5980    42562
5981   -12031
5982   -50267
5983   -20796
5984    39692
5985    45035
5986   -12223
5987   -50805
5988   -20766
5989    36363
5990    45244
5991    -8405
5992   -51872
5993   -24404
5994    38300
5995    45854
5996    -8590
5997   -49329
5998   -24606
5999    33488
6000    47896
6001    -2992
6002   -51956
6003   -27485
6004    34109
6005    46588
6006    -2456
6007   -48377
6008   -29737
6009    29698
6010    50645
6011      -76
6012   -50926
6013   -30743
6014    28844
6015    48493
6016     2596
6017   -47764
6018   -33684
6019    28173
6020    51970
6021     3029
6022   -47638
6023   -32616
6024    25804
6025    49745
6026     7387
6027   -47344
6028   -35988
6029    26272
6030    50718
6031     5464
6032   -45573
6033   -34899
6034    22248
6035    51354
6036     9913
6037   -46400
6038   -36823
6039    23117
6040    49924
6041    10737
6042   -42697
6043   -39591
6044    19155
6045    51479
6046    12668
6047   -43435
6048   -39075
6049    17255
6050    50450
6051    16276
6052   -42040
6053   -42430
6054    15729
6055    51488
6056    17006
6057   -39138
6058   -42333
6059    11739
6060    50208
6061    19259
6062   -40508
6063   -44666
6064    12794
6065    49977
6066    20136
6067   -36213
6068   -44627
6069     7598
6070    50641
6071    22799
6072   -37144
6073   -45306
6074     8175
6075    49381
6076    23790
6077   -34074
6078   -45929
6079     5828
6080    49983
6081    24046
6082   -34182
6083   -46641
6084     2822
6085    48213
6086    28415
6087   -32049
6088   -48319
6089     2816
6090    49687
6091    27243
6092   -30250
6093   -47308
6094     -569
6095    46704
6096    31345
6097   -28699
6098   -48342
6099    -1375
6100    46438
6101    31973
6102   -24709
6103   -49254
6104    -5751
6105    46919
6106    33522
6107   -24999
6108   -49911
6109    -5970
6110    43955
6111    35116
6112   -21045
6113   -49809
6114    -9358
6115    45472
6116    35458
6117   -22284
6118   -49173
6119   -10470
6120    42201
6121    38786
6122   -18951
6123   -51279
6124   -11653
6125    42918
6126    36786
6127   -18570
6128   -48792
6129   -14667
6130    42030
6131    40087
6132   -16911
6133   -50506
6134   -14257
6135    39923
6136    39573
6137   -13360
6138   -50143
6139   -18127
6140    39074
6141    43735
6142   -12903
6143   -49046
6144   -18417
6145    35425
6146    43590
6147    -9165
6148   -50192
6149   -21746
6150    37225
6151    43911
6152    -8279
6153   -48230
6154   -23061
6155    32272
6156    45514
6157    -5416
6158   -49702
6159   -24380
6160    34348
6161    44391
6162    -3220
6163   -46732
6164   -27443
6165    31138
6166    46456
6167    -2365
6168   -48824
6169   -27377
6170    30104
6171    45284
6172     -189
6173   -46832
6174   -31903
6175    29417
6176    47859
6177     -638
6178   -46618
6179   -29793
6180    25195
6181    47888
6182     4726
6183   -46447
6184   -32960
6185    27174
6186    47651
6187     4316
6188   -43116
6189   -33694
6190    22554
6191    49440
6192     7621
6193   -45308
6194   -34395
6195    21818
6196    47816
6197     9659
6198   -42563
6199   -37572
6200    19366
6201    49128
6202    10917
6203   -40916
6204   -37487
6205    17238
6206    48233
6207    14349
6208   -40890
6209   -40037
6210    17104
6211    48700
6212    14271
6213   -39367
6214   -39575
6215    12914
6216    49344
6217    17582
6218   -39580
6219   -41324
6220    12730
6221    48963
6222    17742
6223   -38057
6224   -41849
6225    10738
6226    48866
6227    21122
6228   -36686
6229   -41862
6230     9308
6231    48079
6232    21817
6233   -35427
6234   -43438
6235     6763
6236    48221
6237    22287
6238   -33962
6239   -43917
6240     5557
6241    46351
6242    25750
6243   -31638
6244   -46552
6245     3416
6246    47675
6247    25462
6248   -29716
6249   -44971
6250     -414
6251    45942
6252    30366
6253   -29652
6254   -46324
6255      408
6256    44929
6257    29261
6258   -25747
6259   -46855
6260    -3862
6261    44910
6262    30373
6263   -26839
6264   -46306
6265    -3781
6266    43460
6267    31254
6268   -22802
6269   -48370
6270    -6082
6271    44475
6272    33643
6273   -22503
6274   -46501
6275    -7275
6276    42461
6277    35755
6278   -20716
6279   -49694
6280    -9482
6281    41442
6282    35854
6283   -18176
6284   -47043
6285   -11965
6286    39581
6287    38673
6288   -17256
6289   -47464
6290   -13217
6291    38950
6292    37636
6293   -14278
6294   -48481
6295   -16877
6296    38527
6297    40687
6298   -12913
6299   -47043
6300   -17120
6301    36140
6302    39943
6303    -9628
6304   -48492
6305   -18629
6306    36119
6307    40408
6308    -9226
6309   -46624
6310   -21075
6311    33635
6312    42540
6313    -7216
6314   -48242
6315   -21287
6316    33830
6317    42149
6318    -5271
6319   -47080
6320   -24130
6321    32918
6322    43800
6323    -4702
6324   -46543
6325   -23948
6326    31062
6327    43553
6328    -1761
6329   -46745
6330   -27313
6331    29916
6332    44072
6333     -765
6334   -44077
6335   -28577
6336    26493
6337    45062
6338     2528
6339   -44428
6340   -30231
6341    26326
6342    45248
6343     4276
6344   -42047
6345   -30779
6346    22025
6347    46882
6348     5419
6349   -43723
6350   -32223
6351    22436
6352    46629
6353     8190
6354   -40039
6355   -33832
6356    19349
6357    47974
6358     9732
6359   -41323
6360   -34155
6361    19332
6362    46152
6363    11224
6364   -39587
6365   -36981
6366    18583
6367    46340
6368    11297
6369   -38960
6370   -36220
6371    16461
6372    46483
6373    15180
6374   -38933
6375   -39047
6376    14603
6377    47332
6378    14942
6379   -36391
6380   -38196
6381    11532
6382    47847
6383    18110
6384   -36368
6385   -39592
6386    10663
6387    45477
6388    18722
6389   -33634
6390   -41174
6391     7637
6392    47509
6393    21734
6394   -32078
6395   -40722
6396     4856
6397    45288
6398    22872
6399   -31316
6400   -43826
6401     4627
6402    45394
6403    24214
6404   -29274
6405   -41672
6406     1741
6407    45247
6408    26121
6409   -28843
6410   -44862
6411     2581
6412    44026
6413    26657
6414   -26097
6415   -44200
6416     -954
6417    43738
6418    28774
6419   -26794
6420   -45123
6421    -1297
6422    42334
6423    30085
6424   -24382
6425   -44658
6426    -4428
6427    43263
6428    31539
6429   -23632
6430   -44899
6431    -6186
6432    41903
6433    32287
6434   -21276
6435   -45393
6436    -8225
6437    40822
6438    33248
6439   -19242
6440   -44354
6441   -10021
6442    38473
6443    36748
6444   -16646
6445   -46225
6446   -12361
6447    38381
6448    34876
6449   -15471
6450   -45756
6451   -12848
6452    38258
6453    37518
6454   -14910
6455   -45752
6456   -14615
6457    36002
6458    37193
6459   -12434
6460   -46675
6461   -15619
6462    35436
6463    39271
6464   -10768
6465   -46021
6466   -16938
6467    34833
6468    40563
6469    -9961
6470   -45494
6471   -18934
6472    34805
6473    40390
6474    -7826
6475   -45220
6476   -21258
6477    31367
6478    42360
6479    -4475
6480   -45258
6481   -22742
6482    29917
6483    42526
6484    -3946
6485   -43581
6486   -25216
6487    28825
6488    43552
6489     -865
6490   -43991
6491   -24826
6492    26920
6493    42516
6494     -326
6495   -43826
6496   -27854
6497    25694
6498    43916
6499     1775
6500   -41996
6501   -28164
6502    24362
6503    44131
6504     3427
6505   -42360
6506   -30270
6507    23720
6508    44516
6509     5120
6510   -41797
6511   -30773
6512    20849
6513    44475
6514     6632
6515   -40977
6516   -33583
6517    20552
6518    45113
6519     8788
6520   -39512
6521   -33788
6522    18842
6523    44947
6524    10933
6525   -38044
6526   -34008
6527    16044
6528    45594
6529    12462
6530   -37190
6531   -35912
6532    14523
6533    45356
6534    13224
6535   -35859
6536   -36151
6537    12154
6538    43145
6539    15772
6540   -35055
6541   -37028
6542    10965
6543    44863
6544    16080
6545   -33317
6546   -38329
6547     8422
6548    44877
6549    18244
6550   -32594
6551   -39545
6552     7239
6553    44841
6554    20017
6555   -32911
6556   -39589
6557     5287
6558    44309
6559    21578
6560   -31488
6561   -40611
6562     5006
6563    43724
6564    22086
6565   -29333
6566   -41734
6567     2014
6568    42670
6569    24756
6570   -27790
6571   -42415
6572     1217
6573    43494
6574    26264
6575   -24556
6576   -43227
6577     -537
6578    42547
6579    27806
6580   -23840
6581   -41935
6582    -3676
6583    39255
6584    28898
6585   -22439
6586   -43842
6587    -4342
6588    40651
6589    29687
6590   -21231
6591   -42403
6592    -7274
6593    39690
6594    31545
6595   -19837
6596   -43314
6597    -7420
6598    39416
6599    32963
6600   -17560
6601   -43060
6602   -10115
6603    38204
6604    34419
6605   -18187
6606   -43347
6607   -10637
6608    37892
6609    35167
6610   -15688
6611   -45042
6612   -13385
6613    36960
6614    35090
6615   -13359
6616   -43032
6617   -13082
6618    33860
6619    36808
6620    -9623
6621   -44047
6622   -16990
6623    34299
6624    36205
6625    -9965
6626   -42941
6627   -17246
6628    31815
6629    38375
6630    -8233
6631   -43111
6632   -19146
6633    31720
6634    37217
6635    -4587
6636   -42156
6637   -21700
6638    29039
6639    39865
6640    -4804
6641   -42776
6642   -21436
6643    28105
6644    40423
6645    -2966
6646   -42027
6647   -24506
6648    28208
6649    40379
6650    -3061
6651   -41160
6652   -24759
6653    24768
6654    41702
6655      236
6656   -41804
6657   -25880
6658    25620
6659    42458
6660      456
6661   -40055
6662   -26786
6663    22921
6664    42367
6665     3846
6666   -40887
6667   -28511
6668    23711
6669    40784
6670     5236
6671   -37846
6672   -29851
6673    20163
6674    44092
6675     7271
6676   -38856
6677   -30325
6678    18156
6679    41360
6680     8566
6681   -36004
6682   -33552
6683    17032
6684    43470
6685    10495
6686   -36709
6687   -32709
6688    14067
6689    42889
6690    13341
6691   -35291
6692   -34090
6693    14678
6694    43118
6695    12916
6696   -34485
6697   -35018
6698    11175
6699    43945
6700    14269
6701   -35284
6702   -35811
6703    11185
6704    43259
6705    16289
6706   -32191
6707   -38155
6708     9388
6709    44264
6710    17807
6711   -31070
6712   -37110
6713     7631
6714    42000
6715    19757
6716   -29589
6717   -38365
6718     5334
6719    43212
6720    19329
6721   -28156
6722   -38949
6723     3549
6724    41106
6725    23539
6726   -27674
6727   -40897
6728     1586
6729    40075
6730    22670
6731   -23875
6732   -39520
6733      329
6734    41450
6735    26061
6736   -24558
6737   -41594
6738     -663
6739    40076
6740    26772
6741   -22054
6742   -41675
6743    -2495
6744    40575
6745    27722
6746   -24046
6747   -41035
6748    -3986
6749    37647
6750    28863
6751   -20447
6752   -42860
6753    -5321
6754    40119
6755    29180
6756   -19577
6757   -40133
6758    -7545
6759    37151
6760    32721
6761   -18328
6762   -42646
6763    -8743
6764    35922
6765    30722
6766   -14598
6767   -42261
6768   -12552
6769    34840
6770    33251
6771   -14130
6772   -43058
6773   -12004
6774    33284
6775    33783
6776   -11312
6777   -41462
6778   -15271
6779    33381
6780    34363
6781   -11318
6782   -41060
6783   -15484
6784    31654
6785    35522
6786    -8319
6787   -41926
6788   -17491
6789    32407
6790    36444
6791    -8167
6792   -40576
6793   -18549
6794    28649
6795    37882
6796    -7007
6797   -42123
6798   -19693
6799    30228
6800    37260
6801    -4131
6802   -40618
6803   -21938
6804    27814
6805    39604
6806    -4546
6807   -40969
6808   -22115
6809    26392
6810    38557
6811     -104
6812   -41008
6813   -24705
6814    25448
6815    39875
6816    -1041
6817   -39046
6818   -24190
6819    22606
6820    39597
6821     3378
6822   -38511
6823   -26319
6824    22253
6825    39763
6826     3046
6827   -37235
6828   -27309
6829    19417
6830    41151
6831     5567
6832   -38001
6833   -29163
6834    19887
6835    41224
6836     6276
6837   -35809
6838   -30415
6839    18493
6840    42094
6841     8109
6842   -36949
6843   -31260
6844    16619
6845    41841
6846    10149
6847   -34760
6848   -33504
6849    14267
6850    42441
6851    10755
6852   -34358
6853   -32220
6854    12559
6855    40953
6856    13042
6857   -33850
6858   -34143
6859    10492
6860    41905
6861    13877
6862   -31936
6863   -34399
6864     9977
6865    41506
6866    15850
6867   -30901
6868   -35029
6869     9540
6870    40174
6871    16339
6872   -28433
6873   -37024
6874     7067
6875    41515
6876    17977
6877   -29579
6878   -36691
6879     5612
6880    38971
6881    20539
6882   -28310
6883   -38368
6884     3655
6885    41091
6886    20629
6887   -26956
6888   -38216
6889     1682
6890    40118
6891    23954
6892   -25705
6893   -38867
6894     1082
6895    40049
6896    24251
6897   -22147
6898   -39728
6899    -1785
6900    39347
6901    25813
6902   -23003
6903   -39806
6904    -1461
6905    37345
6906    26549
6907   -19167
6908   -39861
6909    -5189
6910    36709
6911    28217
6912   -19564
6913   -39216
6914    -5666
6915    35774
6916    28331
6917   -16876
6918   -40559
6919    -7870
6920    35243
6921    30058
6922   -16326
6923   -39673
6924    -9353
6925    33451
6926    31625
6927   -13793
6928   -42062
6929    -9869
6930    34434
6931    31528
6932   -14338
6933   -41112
6934   -13181
6935    33132
6936    33762
6937   -12444
6938   -42158
6939   -12915
6940    31792
6941    33071
6942   -10219
6943   -40615
6944   -16279
6945    30572
6946    35180
6947   -10890
6948   -40354
6949   -16222
6950    29051
6951    34752
6952    -6398
6953   -39587
6954   -18297
6955    30131
6956    36565
6957    -6639
6958   -40234
6959   -18947
6960    25605
6961    36336
6962    -3291
6963   -38438
6964   -20996
6965    25692
6966    37041
6967    -3051
6968   -38255
6969   -21204
6970    24201
6971    37710
6972    -1705
6973   -37979
6974   -22630
6975    23299
6976    38091
6977      637
6978   -37416
6979   -25292
6980    22415
6981    38372
6982     2141
6983   -37194
6984   -25678
6985    21638
6986    38610
6987     4556
6988   -36875
6989   -27893
6990    20678
6991    39968
6992     4282
6993   -36040
6994   -27417
6995    18601
6996    40065
6997     7310
6998   -36163
6999   -28801
7000    17349
7001    39588
7002     7503
7003   -33641
7004   -29713
7005    15662
7006    40101
7007    10001
7008   -33551
7009   -30384
7010    13631
7011    38417
7012    10803
7013   -31880
7014   -32687
7015    12439
7016    39403
7017    13047
7018   -32071
7019   -31860
7020    10158
7021    39486
7022    14996
7023   -30181
7024   -34188
7025    10249
7026    39348
7027    15357
7028   -29654
7029   -33924
7030     7971
7031    38664
7032    17080
7033   -29019
7034   -35547
7035     7308
7036    39898
7037    17289
7038   -27089
7039   -35370
7040     4706
7041    39184
7042    20140
7043   -26595
7044   -35855
7045     3982
7046    37976
7047    20208
7048   -24185
7049   -36796
7050     2108
7051    38151
7052    23186
7053   -23862
7054   -36415
7055       48
7056    35989
7057    22938
7058   -22490
7059   -36646
7060    -1719
7061    36376
7062    23585
7063   -21182
7064   -37014
7065    -3016
7066    35863
7067    26731
7068   -19506
7069   -38388
7070    -4570
7071    35114
7072    26628
7073   -18769
7074   -37440
7075    -6655
7076    35286
7077    27807
7078   -18698
7079   -38989
7080    -7146
7081    34556
7082    28925
7083   -14901
7084   -40239
7085    -9375
7086    34295
7087    30565
7088   -14622
7089   -38934
7090   -11103
7091    33241
7092    30318
7093   -13666
7094   -39428
7095   -11871
7096    32027
7097    31303
7098   -11774
7099   -37783
7100   -13379
7101    29800
7102    33598
7103    -9981
7104   -38763
7105   -13993
7106    29592
7107    33386
7108    -8564
7109   -37517
7110   -16715
7111    27616
7112    34561
7113    -7228
7114   -39399
7115   -16937
7116    27085
7117    33312
7118    -5602
7119   -37510
7120   -18920
7121    26001
7122    34760
7123    -4616
7124   -38200
7125   -19234
7126    23898
7127    35530
7128    -1521
7129   -37944
7130   -22107
7131    24548
7132    35903
7133    -1254
7134   -36891
7135   -21285
7136    22795
7137    37260
7138     1229
7139   -36493
7140   -23739
7141    22290
7142    37092
7143     1066
7144   -36024
7145   -25761
7146    19512
7147    37978
7148     3462
7149   -35056
7150   -25677
7151    19324
7152    36694
7153     4669
7154   -33563
7155   -27083
7156    17390
7157    37479
7158     6407
7159   -33734
7160   -27075
7161    16050
7162    36875
7163     9403
7164   -33047
7165   -28945
7166    14513
7167    38115
7168     8633
7169   -31600
7170   -29603
7171    12340
7172    38426
7173    12246
7174   -31442
7175   -31441
7176    11652
7177    38131
7178    11433
7179   -30854
7180   -32039
7181    10224
7182    39364
7183    14398
7184   -30685
7185   -32237
7186     9008
7187    38460
7188    15134
7189   -28208
7190   -33823
7191     7527
7192    38675
7193    15852
7194   -28303
7195   -33414
7196     5985
7197    36321
7198    17741
7199   -25974
7200   -35278
7201     4533
7202    37064
7203    17345
7204   -25379
7205   -33359
7206     1616
7207    35978
7208    20874
7209   -23277
7210   -36450
7211     1594
7212    35190
7213    20983
7214   -22571
7215   -35522
7216     -587
7217    36363
7218    22942
7219   -22828
7220   -36913
7221     -775
7222    34567
7223    22829
7224   -19738
7225   -36502
7226    -3057
7227    35506
7228    25568
7229   -19752
7230   -37262
7231    -3939
7232    33656
7233    26587
7234   -17443
7235   -37209
7236    -5645
7237    35146
7238    26966
7239   -17281
7240   -36275
7241    -7905
7242    32203
7243    28788
7244   -14540
7245   -37555
7246    -8830
7247    31843
7248    26546
7249   -13018
7250   -36308
7251    -9769
7252    29861
7253    29253
7254   -12098
7255   -36611
7256   -11649
7257    29233
7258    29584
7259   -10114
7260   -38017
7261   -12839
7262    29375
7263    31954
7264   -10155
7265   -37236
7266   -14137
7267    28285
7268    31925
7269    -7908
7270   -39240
7271   -15942
7272    26938
7273    32808
7274    -6307
7275   -36799
7276   -17089
7277    26236
7278    33923
7279    -4942
7280   -37153
7281   -17747
7282    26014
7283    34622
7284    -3236
7285   -35848
7286   -20804
7287    23781
7288    34982
7289    -2689
7290   -36268
7291   -19718
7292    21893
7293    34216
7294      255
7295   -36062
7296   -22201
7297    21568
7298    34192
7299     1018
7300   -35248
7301   -22517
7302    19764
7303    35430
7304     2910
7305   -33576
7306   -23969
7307    19676
7308    35200
7309     2767
7310   -33340
7311   -24294
7312    16996
7313    36969
7314     5218
7315   -33400
7316   -27064
7317    17187
7318    35580
7319     7248
7320   -31307
7321   -27282
7322    15680
7323    37091
7324     7559
7325   -33419
7326   -28573
7327    14640
7328    37203
7329     9480
7330   -31467
7331   -29349
7332    13294
7333    37911
7334    10031
7335   -29809
7336   -28534
7337    11032
7338    36277
7339    12357
7340   -28917
7341   -31294
7342     9194
7343    35873
7344    13096
7345   -27174
7346   -30344
7347     7756
7348    36243
7349    15405
7350   -26192
7351   -30081
7352     6584
7353    36017
7354    13906
7355   -26208
7356   -32527
7357     4494
7358    35971
7359    16696
7360   -25520
7361   -31974
7362     4577
7363    35687
7364    18358
7365   -23506
7366   -34181
7367     2131
7368    35464
7369    20858
7370   -23638
7371   -32841
7372     1056
7373    34092
7374    21283
7375   -22197
7376   -35986
7377     1184
7378    33754
7379    20146
7380   -20898
7381   -33899
7382    -1687
7383    33610
7384    23149
7385   -19500
7386   -35574
7387    -1923
7388    32945
7389    24380
7390   -16676
7391   -35142
7392    -5535
7393    33331
7394    25190
7395   -17447
7396   -35860
7397    -4651
7398    30750
7399    25384
7400   -14779
7401   -36248
7402    -7001
7403    32003
7404    27223
7405   -14675
7406   -34924
7407    -7369
7408    29698
7409    27887
7410   -12009
7411   -36237
7412   -10141
7413    30407
7414    27983
7415   -11826
7416   -34581
7417   -11813
7418    27921
7419    29709
7420    -9565
7421   -37906
7422   -13378
7423    28717
7424    28702
7425    -8389
7426   -36060
7427   -14808
7428    27174
7429    31819
7430    -8068
7431   -35792
7432   -15023
7433    26219
7434    30326
7435    -4847
7436   -35390
7437   -16034
7438    25609
7439    32622
7440    -5376
7441   -34346
7442   -16445
7443    24046
7444    31088
7445    -2534
7446   -35166
7447   -18722
7448    23202
7449    32864
7450    -2336
7451   -33688
7452   -19140
7453    21086
7454    33841
7455     -639
7456   -34444
7457   -20604
7458    20870
7459    33562
7460      856
7461   -32170
7462   -22594
7463    19412
7464    35068
7465     2918
7466   -33706
7467   -23583
7468    18716
7469    33985
7470     4947
7471   -31779
7472   -25252
7473    16977
7474    35010
7475     5211
7476   -32436
7477   -24942
7478    14727
7479    34812
7480     6470
7481   -31617
7482   -26225
7483    15442
7484    34363
7485     8163
7486   -28473
7487   -25524
7488    11984
7489    35419
7490     8881
7491   -30262
7492   -26626
7493    13290
7494    34915
7495     8804
7496   -27613
7497   -28481
7498    10348
7499    35950
7500    11377
7501   -28735
7502   -29367
7503     9538
7504    35094
7505    13338
7506   -26566
7507   -30967
7508     8044
7509    35654
7510    13517
7511   -25814
7512   -29939
7513     6747
7514    34204
7515    17320
7516   -26176
7517   -31734
7518     4785
7519    35215
7520    15621
7521   -24102
7522   -31640
7523     2782
7524    34263
7525    18203
7526   -25025
7527   -31751
7528     2620
7529    33009
7530    18000
7531   -20793
7532   -32410
7533     1028
7534    34027
7535    19587
7536   -22249
7537   -32142
7538       28
7539    31394
7540    20639
7541   -18504
7542   -34002
7543    -1228
7544    33129
7545    21982
7546   -18262
7547   -32080
7548    -2443
7549    30811
7550    23076
7551   -16818
7552   -35191
7553    -4030
7554    31554
7555    23268
7556   -15785
7557   -34755
7558    -6282
7559    30582
7560    26002
7561   -15153
7562   -35649
7563    -6611
7564    29568
7565    26314
7566   -13866
7567   -34300
7568    -8882
7569    29984
7570    26666
7571   -13102
7572   -34832
7573    -9825
7574    27769
7575    27972
7576   -11043
7577   -35070
7578   -10519
7579    28125
7580    27718
7581    -9567
7582   -33806
7583   -11568
7584    25285
7585    29502
7586    -8229
7587   -34648
7588   -12467
7589    26710
7590    29154
7591    -6586
7592   -33297
7593   -14583
7594    23507
7595    30517
7596    -7240
7597   -33463
7598   -16313
7599    24740
7600    30015
7601    -4291
7602   -34324
7603   -17611
7604    23259
7605    32560
7606    -3235
7607   -33381
7608   -17361
7609    21957
7610    31990
7611      -50
7612   -33942
7613   -19527
7614    20633
7615    33189
7616    -1101
7617   -31637
7618   -19722
7619    19324
7620    32381
7621      920
7622   -33544
7623   -21165
7624    18603
7625    32841
7626     1860
7627   -29741
7628   -21518
7629    17905
7630    34275
7631     3787
7632   -31420
7633   -21873
7634    15626
7635    32202
7636     5011
7637   -29933
7638   -23676
7639    14930
7640    34037
7641     6724
7642   -29247
7643   -24406
7644    14569
7645    33145
7646     8254
7647   -28559
7648   -26656
7649    13439
7650    34660
7651     7501
7652   -28250
7653   -26352
7654    10129
7655    34499
7656    10628
7657   -27095
7658   -27227
7659    11063
7660    33625
7661    11277
7662   -26508
7663   -28525
7664     7485
7665    34691
7666    13159
7667   -25411
7668   -29151
7669     8574
7670    33024
7671    13960
7672   -24534
7673   -29604
7674     5371
7675    34457
7676    14368
7677   -23891
7678   -28344
7679     5279
7680    32421
7681    15982
7682   -22796
7683   -30057
7684     4111
7685    33258
7686    16372
7687   -21630
7688   -30562
7689     2566
7690    31850
7691    18351
7692   -20636
7693   -31199
7694     1211
7695    32290
7696    18791
7697   -18352
7698   -32189
7699     -748
7700    30966
7701    19608
7702   -19909
7703   -31024
7704     -868
7705    31423
7706    21360
7707   -17532
7708   -33405
7709    -3445
7710    30836
7711    23748
7712   -17298
7713   -32647
7714    -4401
7715    30070
7716    22891
7717   -15002
7718   -33855
7719    -4442
7720    29529
7721    24454
7722   -14587
7723   -33622
7724    -7772
7725    28935
7726    24129
7727   -12549
7728   -32681
7729    -7505
7730    26837
7731    25085
7732   -11785
7733   -32521
7734    -9673
7735    26554
7736    25337
7737   -10857
7738   -33190
7739    -9846
7740    24618
7741    26699
7742    -9351
7743   -33561
7744   -12629
7745    26977
7746    27995
7747    -8281
7748   -32949
7749   -12072
7750    24526
7751    29330
7752    -7477
7753   -33009
7754   -14638
7755    24517
7756    28403
7757    -5441
7758   -32682
7759   -15063
7760    22135
7761    30725
7762    -4239
7763   -32236
7764   -15891
7765    22446
7766    30485
7767    -3032
7768   -31186
7769   -17820
7770    20811
7771    30270
7772    -2624
7773   -32006
7774   -17056
7775    20740
7776    30327
7777      399
7778   -31274
7779   -19370
7780    18058
7781    31003
7782      201
7783   -29057
7784   -20257
7785    18018
7786    30469
7787     2974
7788   -30105
7789   -21344
7790    16857
7791    32075
7792     2533
7793   -28649
7794   -22964
7795    16479
7796    32275
7797     5716
7798   -29136
7799   -23680
7800    14267
7801    32114
7802     5359
7803   -28047
7804   -25650
7805    13208
7806    33022
7807     7549
7808   -29101
7809   -24100
7810    11181
7811    32802
7812     8640
7813   -26163
7814   -25911
7815    11093
7816    33393
7817     9200
7818   -25408
7819   -24617
7820     9670
7821    32627
7822    10694
7823   -25384
7824   -27300
7825     9423
7826    31125
7827    10225
7828   -24612
7829   -26646
7830     6427
7831    32829
7832    12724
7833   -23115
7834   -27633
7835     6626
7836    31368
7837    14229
7838   -22027
7839   -28933
7840     4155
7841    32593
7842    15000
7843   -21444
7844   -29727
7845     4128
7846    31251
7847    17025
7848   -20539
7849   -29633
7850      722
7851    32060
7852    17498
7853   -19876
7854   -30324
7855     1108
7856    30240
7857    19937
7858   -18904
7859   -31205
7860    -1094
7861    31204
7862    18890
7863   -17700
7864   -31076
7865    -1103
7866    29206
7867    20901
7868   -17940
7869   -31580
7870    -1773
7871    29795
7872    20409
7873   -15182
7874   -30937
7875    -3508
7876    28355
7877    23359
7878   -15963
7879   -30447
7880    -4777
7881    27970
7882    22876
7883   -13130
7884   -31989
7885    -6466
7886    27271
7887    23597
7888   -13157
7889   -31837
7890    -7816
7891    26756
7892    25360
7893   -10672
7894   -32568
7895    -9000
7896    25910
7897    25481
7898   -10804
7899   -32121
7900   -11231
7901    25720
7902    26301
7903    -7638
7904   -32430
7905   -11160
7906    24122
7907    26700
7908    -8216
7909   -30691
7910   -12582
7911    24330
7912    27326
7913    -5863
7914   -32243
7915   -13118
7916    21771
7917    27735
7918    -5073
7919   -29807
7920   -14522
7921    22587
7922    28179
7923    -3773
7924   -31372
7925   -14797
7926    20800
7927    29101
7928    -2492
7929   -30283
7930   -17282
7931    21133
7932    28520
7933    -1046
7934   -30085
7935   -16578
7936    18150
7937    30030
7938     -596
7939   -29675
7940   -18204
7941    18767
7942    28789
7943     1543
7944   -29761
7945   -20476
7946    16088
7947    31286
7948     1386
7949   -28661
7950   -21081
7951    16179
7952    28987
7953     4137
7954   -29460
7955   -20616
7956    14349
7957    31391
7958     3719
7959   -26927
7960   -22156
7961    14439
7962    29546
7963     6481
7964   -27256
7965   -22336
7966    12270
7967    31935
7968     6790
7969   -25348
7970   -22939
7971    11824
7972    30303
7973     8366
7974   -26736
7975   -23574
7976     9675
7977    31324
7978     8342
7979   -23765
7980   -26315
7981     9783
7982    31156
7983    10336
7984   -24850
7985   -25424
7986     7475
7987    31240
7988    11664
7989   -22243
7990   -27878
7991     7074
7992    30938
7993    13645
7994   -22372
7995   -26260
7996     3908
7997    31450
7998    12578
7999   -21889
8000   -28910
8001     4702
8002    29976
8003    15928
8004   -20723
8005   -27499
8006     1850
8007    31832
8008    15756
8009   -19098
8010   -28097
8011     2839
8012    28303
8013    16098
8014   -19573
8015   -27862
8016      387
8017    30923
8018    16924
8019   -17647
8020   -28926
8021     1350
8022    27758
8023    18790
8024   -18419
8025   -29506
8026    -1391
8027    28653
8028    19200
8029   -15213
8030   -30206
8031    -2619
8032    27396
8033    22335
8034   -15557
8035   -30636
8036    -5031
8037    28935
8038    21224
8039   -13608
8040   -31601
8041    -4939
8042    26857
8043    23064
8044   -13208
8045   -30715
8046    -6827
8047    27080
8048    22102
8049   -10350
8050   -31469
8051    -7444
8052    25420
8053    25391
8054   -12928
8055   -28702
8056    -8672
8057    25459
8058    23441
8059    -8095
8060   -31456
8061    -8439
8062    23852
8063    26418
8064    -9576
8065   -29732
8066   -12051
8067    24430
8068    24945
8069    -6557
8070   -31725
8071   -10223
8072    22299
8073    27196
8074    -7902
8075   -28590
8076   -13783
8077    23324
8078    27328
8079    -4767
8080   -31425
8081   -12535
8082    19805
8083    27911
8084    -4514
8085   -28556
8086   -17327
8087    21770
8088    27848
8089     -805
8090   -31719
8091   -15086
8092    16923
8093    29108
8094    -2061
8095   -28624
8096   -18669
8097    19104
8098    27529
8099      204
8100   -29634
8101   -17349
8102    15195
8103    30137
8104     -247
8105   -28181
8106   -19925
8107    17245
8108    28022
8109     2631
8110   -29007
8111   -18848
8112    14179
8113    30865
8114     2029
8115   -26564
8116   -21831
8117    15947
8118    28462
8119     5550
8120   -28152
8121   -19963
$$ Imaginary data points
##PAGE= N=2
##DATA TABLE= (X++(I..I)), XYDATA
0    -2106
1  2697545
2   -46986
3 -2594669
4  1039824
5  1881069
6 -1554280
7 -1334799
8  1600080
9   630395
10 -1354143
11  -136201
12  1145025
13   -93635
14  -655656
15   460741
16   544756
17  -607225
18  -214433
19   876088
20   173657
21  -767458
22   125088
23   476182
24  -445036
25  -212090
26   354610
27  -637624
28  -440194
29  1193074
30   157076
31 -1797629
32   103300
33  1882585
34  -516901
35 -1598143
36  1079869
37  1248863
38 -1189199
39  -372838
40  1597182
41   -82951
42 -1515858
43   553713
44  1401156
45  -825147
46 -1223235
47   880161
48   870143
49 -1126048
50  -766696
51   979414
52   185119
53 -1176066
54   229172
55  1184574
56  -571094
57  -962624
58   808947
59   587283
60  -674402
61    53127
62   475909
63  -402028
64   196912
65   863386
66  -566515
67  -936347
68   697510
69   556339
70  -868780
71  -353681
72   561145
73  -133820
74  -427389
75   360421
76   127071
77  -730319
78   -57084
79  1083027
80   259023
81  -989928
82    16691
83  1211125
84   -42368
85  -987259
86   371590
87   712962
88  -731293
89  -388542
90   937003
91   -65276
92 -1167644
93   141233
94   772369
95  -487513
96  -544271
97   422423
98    81648
99  -259326
100   422372
101   207442
102  -572392
103    33078
104   710600
105    67262
106  -299599
107   103971
108    71909
109   -26149
110   260700
111    -4388
112  -596424
113  -233663
114   562316
115   288997
116  -630116
117  -480784
118   469702
119   344825
120  -503685
121  -189568
122   424467
123  -121680
124  -207538
125   659155
126   189316
127  -823684
128    19122
129   874828
130  -114318
131  -619169
132   222199
133   294296
134  -263892
135   -19822
136   170503
137  -326024
138  -341106
139   257453
140   328117
141  -146355
142  -267114
143    47215
144   190165
145   113464
146    43437
147  -184551
148  -260185
149   309623
150   576063
151  -219179
152  -610884
153   168802
154   429684
155  -220641
156  -223090
157   143631
158  -190854
159  -177485
160   510635
161   164423
162  -779532
163  -219831
164   789398
165   194167
166  -585420
167    12817
168   422236
169   -67727
170   -64715
171   240941
172  -151965
173  -362607
174   207743
175   415901
176  -118800
177  -370257
178   -29905
179   205898
180    44433
181  -124878
182  -123635
183  -136420
184     9543
185   354240
186   136512
187  -464243
188  -196121
189   433474
190   139735
191  -208161
192    82867
193   -11508
194  -189322
195   390988
196   380853
197  -602176
198  -492219
199   572398
200   405092
201  -453717
202  -267624
203   242708
204    41547
205  -105607
206   130759
207   -45516
208  -394885
209    35755
210   568563
211    60982
212  -530837
213   -64288
214   409097
215    51281
216  -169201
217    41772
218   -61118
219  -105815
220   300531
221   220788
222  -398437
223  -323135
224   268664
225   229424
226  -151547
227   -92201
228      708
229   -99716
230   154036
231   334410
232  -248138
233  -528425
234   235256
235   579297
236  -126863
237  -392636
238    95244
239   166930
240   -57611
241    98510
242    54431
243  -349776
244  -151404
245   478758
246   271245
247  -495252
248  -374896
249   359156
250   266307
251  -261638
252   -94388
253   116121
254  -118865
255   103240
256   411074
257  -187386
258  -533781
259   202860
260   474101
261  -134980
262  -223603
263    83865
264   -36690
265    -1640
266   267935
267   -62345
268  -483879
269   -38920
270   484389
271   105608
272  -394582
273  -131261
274   203485
275    35523
276   -16467
277   108611
278  -163066
279  -256409
280   348809
281   473918
282  -315993
283  -490907
284   233130
285   380301
286  -119445
287  -171337
288    36041
289   -66637
290   -14632
291   280325
292    20615
293  -502591
294  -161373
295   485206
296   172661
297  -375935
298  -118813
299   177189
300    14860
301    86250
302   144599
303  -275804
304  -236053
305   429237
306   366972
307  -315126
308  -298549
309   171430
310   153212
311   -47399
312     2605
313   -85912
314  -245419
315    90463
316   403813
317   -91360
318  -545441
319   -28362
320   435340
321    30176
322  -235680
323    37806
324    28274
325   -54303
326   258989
327   181576
328  -374162
329  -252349
330   395102
331   349280
332  -222462
333  -285444
334    67869
335   129333
336    13102
337    14713
338  -140642
339  -281412
340   115666
341   429864
342   -75312
343  -466430
344    -8444
345   303190
346    27113
347   -58809
348     -152
349  -144737
350    19082
351   378360
352    99682
353  -428649
354  -201106
355   356799
356   232825
357  -212183
358  -158640
359    59230
360   -12341
361    54816
362   188744
363  -186405
364  -410729
365   193199
366   492579
367  -129138
368  -386876
369    62342
370   181492
371    11203
372    61386
373   -39276
374  -253121
375    24438
376   391545
377    90388
378  -382804
379  -200402
380   235101
381   194487
382   -76283
383  -117856
384   -90797
385   -31660
386   222447
387   199559
388  -289873
389  -340482
390   231074
391   358877
392   -86711
393  -224045
394   -16556
395    51110
396    81177
397   137058
398   -90497
399  -324789
400    17565
401   437190
402    97930
403  -397548
404  -145816
405   240468
406    79880
407   -45151
408    29525
409  -157962
410  -137745
411   331556
412   258391
413  -349136
414  -317777
415   207625
416   250505
417   -40218
418  -117118
419   -92494
420   -44910
421   156330
422   209843
423  -154285
424  -374301
425    46639
426   412731
427    66407
428  -286816
429   -74230
430    95418
431    47483
432   144874
433    19766
434  -328839
435   -84627
436   423401
437   189662
438  -330868
439  -222764
440   133878
441   145566
442    20497
443   -50282
444  -153141
445  -113586
446   185103
447   268722
448  -159647
449  -398614
450    46080
451   367652
452    39767
453  -192152
454   -47167
455    -4793
456    55253
457   232217
458     7132
459  -367166
460   -84004
461   399432
462   178421
463  -269103
464  -180428
465    69979
466    70517
467    79783
468    51016
469  -229605
470  -222250
471   284371
472   340648
473  -248107
474  -360130
475   113838
476   222741
477    17224
478   -13668
479   -78842
480  -156194
481   112979
482   313837
483   -42517
484  -389139
485   -86948
486   348219
487   182983
488  -210761
489  -154012
490    52265
491    19252
492    98594
493   137066
494  -252122
495  -292313
496   327070
497   369544
498  -258065
499  -287128
500   115169
501    97100
502    21943
503   103006
504  -123386
505  -253460
506   164157
507   361600
508   -86144
509  -374786
510   -53835
511   263300
512   122580
513  -100619
514   -88204
515   -64020
516   -12338
517   220074
518   142604
519  -330021
520  -278532
521   321039
522   327990
523  -203194
524  -232170
525    70000
526    53219
527    36709
528   139138
529  -112114
530  -318420
531   125886
532   439991
533   -58590
534  -410213
535   -10232
536   236886
537    28823
538   -13457
539   -17812
540  -194005
541   -17534
542   328208
543    83315
544  -356302
545  -180733
546   239449
547   216651
548   -73242
549  -159746
550   -44941
551    38582
552   104259
553   141371
554  -118595
555  -331013
556    99246
557   455536
558   -39652
559  -395765
560    11075
561   182978
562   -26854
563    66975
564    30728
565  -297321
566   -45482
567   431636
568    92803
569  -402405
570  -148031
571   230789
572   149981
573   -23400
574   -74783
575  -108291
576   -28045
577   190988
578   162876
579  -208714
580  -308117
581   124759
582   337701
583   -21537
584  -241851
585   -42375
586    63983
587    48580
588   124429
589   -28941
590  -290211
591   -28590
592   392486
593   135422
594  -335158
595  -166062
596   189943
597   102453
598   -11576
599    15330
600  -160540
601  -148251
602   276267
603   255309
604  -295873
605  -317152
606   163489
607   243558
608    -5763
609   -99451
610  -114777
611   -44760
612   168929
613   182469
614  -117509
615  -283336
616    -3945
617   332422
618   149737
619  -257673
620  -179097
621   119437
622    92789
623    32583
624    32994
625  -202589
626  -182559
627   294447
628   274142
629  -279326
630  -276406
631   141818
632   156368
633    19928
634    20858
635  -116041
636  -161625
637   166853
638   294667
639  -110373
640  -353361
641    -5179
642   305530
643   110505
644  -154237
645  -136049
646   -45167
647    62916
648   197406
649    22332
650  -323831
651  -149794
652   329361
653   246068
654  -208906
655  -242269
656    43589
657   141539
658    94855
659    32549
660  -148899
661  -186113
662   176359
663   336457
664  -116183
665  -374503
666     6012
667   248134
668    49856
669   -56103
670   -70840
671  -160335
672    28164
673   286558
674    24600
675  -332821
676  -128276
677   250103
678   218072
679   -65958
680  -173973
681   -58875
682    76909
683   156011
684   101994
685  -172794
686  -268893
687   141417
688   373152
689   -68708
690  -364664
691   -50337
692   164237
693    81235
694    50845
695   -96578
696  -248415
697    67561
698   371477
699    30904
700  -349582
701  -119570
702   239987
703   183323
704   -38809
705  -116465
706  -112483
707    -6926
708   197851
709   136916
710  -242333
711  -277684
712   166957
713   295399
714   -58624
715  -211375
716   -64616
717    32196
718   121909
719   153920
720   -82840
721  -259845
722    29484
723   340220
724   101406
725  -282964
726  -179808
727   134292
728   155979
729    34604
730   -67114
731  -203194
732   -95973
733   265263
734   193141
735  -284506
736  -274621
737   174293
738   260543
739    15547
740  -113653
741  -117870
742   -19461
743   181063
744   185116
745  -123325
746  -281008
747    36547
748   319620
749    67446
750  -267335
751  -148494
752    69626
753    63406
754    79964
755    12575
756  -242336
757  -116914
758   311124
759   200036
760  -243637
761  -199946
762   110011
763   161138
764    90855
765    -2162
766  -169720
767  -121957
768   188823
769   233526
770  -133360
771  -314565
772    -5374
773   270011
774    96073
775  -160755
776  -152179
777   -34902
778    99783
779   190994
780   -14585
781  -280991
782   -78591
783   305331
784   191923
785  -205143
786  -217023
787    64472
788   151671
789    70767
790    -1763
791  -142275
792  -158306
793   160875
794   283320
795  -136661
796  -325702
797    59725
798   232837
799    20235
800   -40664
801   -68509
802  -161801
803    58726
804   278380
805   -25805
806  -321069
807   -63333
808   249033
809   144332
810  -105657
811  -168735
812   -54941
813    99168
814   171022
815    59548
816  -184018
817  -180868
818   193508
819   306117
820  -110421
821  -304596
822     2658
823   182233
824    72960
825   -12293
826  -119026
827  -183779
828    66699
829   268655
830   -30836
831  -324851
832   -70177
833   254908
834   142841
835   -86038
836   -96405
837   -48556
838    33037
839   198899
840   106693
841  -231051
842  -177099
843   212819
844   223937
845  -103172
846  -201263
847   -63266
848    47259
849   111081
850    62387
851  -139938
852  -206277
853    64799
854   288435
855    45670
856  -285735
857  -117300
858   222804
859   159696
860   -31024
861   -62868
862  -127198
863   -36639
864   261926
865   130510
866  -310880
867  -205248
868   217587
869   183826
870   -79199
871  -135634
872  -100641
873     9472
874   186246
875   110560
876  -165725
877  -182158
878   102255
879   252119
880    29064
881  -225107
882  -121963
883   116584
884   129878
885    22798
886   -76836
887  -168121
888   -50912
889   222048
890   135141
891  -240632
892  -215907
893   159186
894   217274
895    -4023
896   -79559
897   -77332
898   -54295
899   160242
900   226109
901  -148244
902  -308314
903   103077
904   291178
905   -29784
906  -191557
907   -91306
908   -36122
909    97096
910   172241
911  -103354
912  -271870
913    34818
914   274051
915    82839
916  -162798
917  -145581
918    60168
919   198923
920    95430
921   -84025
922  -132650
923   -44863
924   144628
925   178452
926  -134544
927  -289229
928    36385
929   232235
930    13777
931  -133064
932   -97229
933   -70426
934    92252
935   216336
936   -47960
937  -269397
938     -901
939   276095
940   119513
941  -138100
942  -143189
943     6278
944   125042
945   137990
946   -17864
947  -211854
948  -115650
949   193364
950   189364
951  -150493
952  -251355
953    13370
954   177256
955    80029
956   -50839
957  -129193
958   -99516
959   110532
960   227387
961   -26102
962  -270088
963   -43062
964   261994
965   117581
966  -131351
967  -106972
968   -43181
969    33150
970   187223
971    48065
972  -269452
973  -127124
974   242086
975   158955
976  -133077
977  -155069
978   -34852
979    84402
980   162958
981    19835
982  -187668
983  -116238
984   131643
985   203906
986   -13842
987  -235692
988   -92169
989   199777
990   155801
991   -70329
992  -125886
993   -83078
994    23672
995   201950
996    79117
997  -264074
998  -161709
999   226932
1000   187404
1001  -106858
1002  -146354
1003   -43787
1004    33648
1005   147822
1006   103389
1007  -174135
1008  -204371
1009   143871
1010   256369
1011   -57502
1012  -218985
1013   -43797
1014   101905
1015   112029
1016    61206
1017  -114419
1018  -195944
1019    52222
1020   246794
1021    25174
1022  -232074
1023  -124777
1024   135979
1025   181319
1026    -3187
1027  -145481
1028  -102845
1029    37179
1030   164586
1031   109714
1032  -155101
1033  -213879
1034   112221
1035   261243
1036   -21596
1037  -200905
1038   -72205
1039    48839
1040   111793
1041   107060
1042  -107131
1043  -225497
1044    30228
1045   251325
1046    62340
1047  -213406
1048  -149907
1049   107925
1050   171582
1051    28126
1052   -92273
1053  -127182
1054   -31117
1055   185949
1056   165726
1057  -172180
1058  -236630
1059   115038
1060   229565
1061   -13952
1062  -130142
1063   -89624
1064   -32431
1065   126083
1066   166935
1067  -104979
1068  -248670
1069    26518
1070   250141
1071    61324
1072  -181194
1073  -131981
1074    44609
1075   133681
1076   108155
1077   -51730
1078  -196421
1079   -45215
1080   228104
1081   143956
1082  -174753
1083  -191285
1084    59410
1085   174738
1086    70607
1087   -88532
1088  -151339
1089   -46167
1090   134219
1091   157153
1092   -70018
1093  -238210
1094   -28559
1095   240260
1096   108127
1097  -160045
1098  -134359
1099    11691
1100    86500
1101   142523
1102    10837
1103  -232866
1104   -94375
1105   247652
1106   158572
1107  -163404
1108  -174389
1109    23690
1110   126981
1111   105399
1112   -21518
1113  -167792
1114  -100314
1115   151693
1116   194399
1117   -78455
1118  -236538
1119   -18478
1120   199589
1121   100328
1122   -81021
1123  -127487
1124   -76649
1125    87505
1126   192798
1127   -15108
1128  -243942
1129   -82794
1130   199492
1131   153369
1132   -93598
1133  -171653
1134   -33393
1135   122497
1136   145202
1137     8548
1138  -159879
1139  -121330
1140   135844
1141   217269
1142   -50803
1143  -229110
1144   -41507
1145   151285
1146   109472
1147   -22587
1148  -139657
1149  -136725
1150    69414
1151   201776
1152     5616
1153  -227941
1154  -109201
1155   174593
1156   174260
1157   -56509
1158  -149212
1159   -52430
1160    74484
1161   164157
1162    81632
1163  -175640
1164  -175728
1165   164194
1166   226073
1167   -87830
1168  -197465
1169   -41767
1170    62553
1171   114422
1172    57953
1173  -162628
1174  -191298
1175    95594
1176   218569
1177   -10569
1178  -199015
1179   -93831
1180   118852
1181   175881
1182    23231
1183  -135087
1184  -113836
1185    58355
1186   191951
1187    77514
1188  -177625
1189  -168896
1190   112828
1191   202896
1192   -13703
1193  -176069
1194  -107631
1195    46447
1196   137792
1197    73215
1198  -130456
1199  -194135
1200    47297
1201   239219
1202    46255
1203  -204838
1204  -111775
1205   108576
1206   138856
1207    58439
1208   -73526
1209  -175756
1210      121
1211   246217
1212    96603
1213  -206310
1214  -152168
1215   100785
1216   163947
1217    34692
1218  -120194
1219  -158432
1220      901
1221   178421
1222   105050
1223  -142452
1224  -201738
1225    39981
1226   220531
1227    54270
1228  -162863
1229  -120370
1230    35020
1231   136273
1232   129302
1233   -69408
1234  -215919
1235    -5068
1236   238931
1237   101921
1238  -159681
1239  -151634
1240    36104
1241   154228
1242    99046
1243   -89721
1244  -187977
1245   -41035
1246   167213
1247   142686
1248  -112002
1249  -225296
1250     5545
1251   215210
1252    87547
1253  -126409
1254  -145185
1255   -17818
1256   132683
1257   158430
1258   -51020
1259  -223429
1260   -37396
1261   227535
1262   132508
1263  -136484
1264  -167935
1265     8504
1266   135153
1267   121679
1268   -29669
1269  -196810
1270   -99703
1271   192431
1272   182062
1273  -130664
1274  -208262
1275     6882
1276   141391
1277   103617
1278   -28890
1279  -173029
1280  -104618
1281   152351
1282   193009
1283   -57972
1284  -205031
1285   -52278
1286   167697
1287   161544
1288   -60976
1289  -176335
1290   -49038
1291   118816
1292   157204
1293    11013
1294  -196205
1295  -136404
1296   162152
1297   196444
1298   -88775
1299  -206320
1300   -45774
1301   108838
1302   131479
1303     8482
1304  -175937
1305  -138706
1306   126291
1307   214657
1308   -17603
1309  -208568
1310   -75156
1311   164818
1312   160076
1313   -33541
1314  -140353
1315   -92694
1316    66469
1317   191090
1318    48379
1319  -215090
1320  -150473
1321   149562
1322   175948
1323   -57815
1324  -161862
1325   -85332
1326    51228
1327   162344
1328    70530
1329  -169700
1330  -171414
1331   110223
1332   219836
1333    -3084
1334  -178129
1335   -83737
1336    84411
1337   152005
1338    62112
1339  -133208
1340  -169926
1341    62991
1342   213549
1343    41859
1344  -175853
1345  -135109
1346    78550
1347   179163
1348    33162
1349  -163056
1350  -131622
1351    55715
1352   150815
1353    78142
1354  -120047
1355  -201318
1356    46761
1357   243580
1358    26952
1359  -197129
1360   -88092
1361    71270
1362   118711
1363    99976
1364   -81000
1365  -209691
1366    29118
1367   248848
1368    54080
1369  -178467
1370  -114695
1371    53187
1372   136744
1373    75626
1374  -105742
1375  -180476
1376    -4942
1377   179641
1378    97761
1379  -136054
1380  -184499
1381    29848
1382   191133
1383    71620
1384  -121764
1385  -127339
1386    13221
1387   149430
1388   134593
1389   -75623
1390  -202112
1391    -6575
1392   215943
1393    98809
1394  -152607
1395  -152593
1396    31616
1397   131071
1398    86090
1399   -68416
1400  -192454
1401   -49909
1402   195533
1403   130989
1404  -137347
1405  -170116
1406    30154
1407   157483
1408    97169
1409   -72181
1410  -163740
1411   -23146
1412   166968
1413   132606
1414   -73136
1415  -185373
1416   -40071
1417   184225
1418   124272
1419  -132597
1420  -163628
1421     9507
1422   108169
1423   110708
1424    -9640
1425  -197454
1426   -98919
1427   206837
1428   159009
1429  -137217
1430  -154999
1431    17403
1432   103074
1433   120392
1434    -3012
1435  -190459
1436   -92976
1437   172772
1438   157813
1439   -86210
1440  -174790
1441   -40529
1442   134396
1443   140622
1444   -53236
1445  -184095
1446   -55140
1447   136685
1448   144486
1449   -28432
1450  -179165
1451   -86353
1452   155811
1453   171854
1454   -74815
1455  -187039
1456   -25952
1457   126822
1458   111220
1459    -5267
1460  -149630
1461  -128338
1462   122164
1463   206797
1464   -57822
1465  -211115
1466   -31113
1467   129182
1468   102953
1469     3680
1470  -130823
1471  -134344
1472   102787
1473   212664
1474   -17323
1475  -194227
1476   -73963
1477   117422
1478   152104
1479    -3857
1480  -167835
1481  -100609
1482   104425
1483   157215
1484     8246
1485  -155490
1486  -135777
1487    90798
1488   199685
1489   -10626
1490  -193202
1491   -68099
1492   105870
1493   128897
1494    36942
1495  -129638
1496  -155036
1497    80439
1498   215930
1499    10085
1500  -190266
1501   -94127
1502   100937
1503   141551
1504    16908
1505  -137457
1506  -134327
1507    55632
1508   180858
1509    50391
1510  -163324
1511  -142179
1512    89019
1513   181456
1514    17561
1515  -142953
1516  -106283
1517    53725
1518   153600
1519    70324
1520  -121195
1521  -166989
1522    34894
1523   200963
1524    55793
1525  -174946
1526  -130173
1527    74084
1528   140172
1529    48763
1530   -91372
1531  -157633
1532     1980
1533   209612
1534    96659
1535  -172940
1536  -142701
1537    81349
1538   146343
1539    47688
1540   -94975
1541  -148202
1542     2340
1543   175413
1544    89116
1545  -135255
1546  -161691
1547    25729
1548   166952
1549    76477
1550  -121536
1551  -144294
1552    28567
1553   151015
1554    91916
1555   -78559
1556  -168336
1557   -13479
1558   190202
1559   110464
1560  -129239
1561  -159488
1562    25426
1563   145805
1564    76861
1565   -81936
1566  -154543
1567   -34772
1568   153387
1569   134607
1570   -92247
1571  -190193
1572      626
1573   177357
1574    84204
1575   -94113
1576  -127284
1577   -24952
1578   123109
1579   142368
1580   -58678
1581  -199298
1582   -31560
1583   176896
1584   106464
1585   -95519
1586  -145556
1587   -16664
1588   129366
1589   120709
1590   -48936
1591  -165724
1592   -54603
1593   146967
1594   146879
1595   -74762
1596  -181502
1597   -19800
1598   141886
1599    98252
1600   -53286
1601  -146752
1602   -72236
1603   116654
1604   159577
1605   -41851
1606  -187962
1607   -52428
1608   154481
1609   136144
1610   -54123
1611  -148512
1612   -43057
1613   112301
1614   137500
1615    -7404
1616  -168468
1617  -104214
1618   132488
1619   162812
1620   -65964
1621  -178684
1622   -46974
1623   102155
1624   116074
1625    -4869
1626  -148795
1627  -102710
1628   116370
1629   179135
1630   -16111
1631  -166877
1632   -64370
1633   126361
1634   143074
1635   -18778
1636  -140489
1637   -84651
1638    74757
1639   153504
1640    11739
1641  -185220
1642  -120348
1643   114864
1644   152065
1645   -30297
1646  -148966
1647   -77757
1648    79864
1649   156136
1650    33924
1651  -147742
1652  -113670
1653   100947
1654   180865
1655    13917
1656  -158993
1657  -100359
1658    90380
1659   140072
1660     5375
1661  -137798
1662  -126780
1663    47112
1664   169924
1665    39774
1666  -165064
1667  -122940
1668    90661
1669   159513
1670    21777
1671  -120955
1672  -102580
1673    57373
1674   164669
1675    60616
1676  -132184
1677  -144765
1678    55773
1679   176972
1680    26543
1681  -156782
1682  -112413
1683    52139
1684   130354
1685    55430
1686  -109474
1687  -155029
1688    33902
1689   193385
1690    61522
1691  -142886
1692  -114715
1693    62537
1694   150015
1695    62277
1696  -104218
1697  -142069
1698    16138
1699   160448
1700    78988
1701  -131315
1702  -165657
1703    31677
1704   164822
1705    52636
1706  -116308
1707  -127106
1708    14126
1709   144425
1710    99878
1711   -91608
1712  -159137
1713    16444
1714   175568
1715    87103
1716  -105935
1717  -142606
1718    12409
1719   141895
1720    76891
1721   -87454
1722  -151389
1723   -25946
1724   150346
1725   117756
1726  -106014
1727  -171528
1728    17041
1729   151492
1730    75726
1731   -68295
1732  -131812
1733   -32716
1734   148366
1735   135780
1736   -87715
1737  -174215
1738    -5569
1739   151660
1740    94310
1741   -80962
1742  -148262
1743   -26239
1744   129809
1745   112653
1746   -57073
1747  -163613
1748   -47908
1749   148756
1750   137356
1751   -74411
1752  -162131
1753   -16491
1754   131570
1755   105136
1756   -43592
1757  -147575
1758   -65145
1759   124070
1760   147403
1761   -51380
1762  -180110
1763   -43760
1764   139574
1765   111152
1766   -51702
1767  -133306
1768   -58304
1769   102319
1770   151289
1771   -19010
1772  -176596
1773   -65256
1774   138693
1775   126271
1776   -46259
1777  -142749
1778   -65530
1779   100927
1780   141376
1781   -21704
1782  -159680
1783   -80061
1784   106957
1785   152142
1786   -15685
1787  -168746
1788   -72919
1789   125012
1790   133560
1791   -23293
1792  -128457
1793   -87965
1794    74939
1795   167954
1796     7286
1797  -184410
1798   -89712
1799   119857
1800   132728
1801   -14033
1802  -126939
1803   -92344
1804    69737
1805   159401
1806    22975
1807  -157860
1808  -109458
1809    97059
1810   159712
1811     5515
1812  -144638
1813   -92531
1814    75088
1815   138227
1816    23240
1817  -131965
1818  -123434
1819    64147
1820   169524
1821    28735
1822  -152885
1823  -110692
1824    81865
1825   148975
1826    19820
1827  -120936
1828  -106830
1829    46247
1830   161590
1831    60662
1832  -145250
1833  -142831
1834    73899
1835   163172
1836    16984
1837  -128284
1838  -109091
1839    31633
1840   148925
1841    69068
1842  -131492
1843  -146816
1844    53261
1845   168875
1846    53006
1847  -123195
1848  -124581
1849    46438
1850   154215
1851    55465
1852  -105808
1853  -129014
1854    11452
1855   154463
1856    89549
1857  -125044
1858  -159264
1859    42223
1860   153810
1861    46032
1862   -95770
1863  -124039
1864    -4170
1865   146076
1866   103372
1867  -103081
1868  -158720
1869    23638
1870   161937
1871    72851
1872   -97232
1873  -131981
1874     2312
1875   137082
1876    93197
1877   -83676
1878  -159103
1879   -11923
1880   158320
1881    96208
1882  -105025
1883  -148917
1884     3906
1885   135743
1886    90502
1887   -70249
1888  -142493
1889   -23008
1890   142254
1891   122197
1892   -75767
1893  -165157
1894   -11391
1895   152313
1896    94983
1897   -76242
1898  -129802
1899   -27496
1900   107611
1901   119286
1902   -49631
1903  -172036
1904   -41547
1905   145485
1906   108457
1907   -66504
1908  -136587
1909   -31987
1910   112912
1911   114862
1912   -35998
1913  -145164
1914   -50441
1915   122852
1916   134330
1917   -43232
1918  -157248
1919   -43251
1920   120567
1921   104410
1922   -40418
1923  -133249
1924   -70381
1925    98786
1926   141934
1927   -32082
1928  -166874
1929   -57180
1930   118358
1931   117371
1932   -28466
1933  -131489
1934   -63404
1935    98736
1936   139481
1937   -11392
1938  -144955
1939   -77251
1940   103130
1941   142059
1942   -20123
1943  -148257
1944   -63840
1945    91177
1946   115628
1947    -4755
1948  -127408
1949   -93296
1950    77904
1951   147096
1952     1161
1953  -147521
1954   -78795
1955    91818
1956   126078
1957     -758
1958  -115659
1959   -82872
1960    59744
1961   138410
1962    28935
1963  -139613
1964  -107282
1965    86558
1966   140878
1967    -3013
1968  -122287
1969   -82920
1970    53679
1971   131672
1972    34413
1973  -126833
1974  -110666
1975    69012
1976   147600
1977    18607
1978  -127909
1979   -99958
1980    59178
1981   133079
1982    24204
1983  -113426
1984  -104224
1985    41735
1986   144544
1987    45177
1988  -128086
1989  -113996
1990    61819
1991   138943
1992    29704
1993  -102995
1994   -98503
1995    34985
1996   136165
1997    55209
1998  -110974
1999  -124444
2000    37433
2001   143806
2002    41977
2003  -115834
2004  -108597
2005    34364
2006   118409
2007    51104
2008   -90257
2009  -128946
2010    19534
2011   152736
2012    62978
2013  -111217
2014  -111389
2015    40018
2016   128629
2017    58655
2018   -84485
2019  -120987
2020    12085
2021   139704
2022    73057
2023  -100370
2024  -136781
2025    19103
2026   140927
2027    55361
2028   -98104
2029  -114552
2030     6426
2031   118943
2032    84604
2033   -79478
2034  -144793
2035     7316
2036   150867
2037    73466
2038   -90333
2039  -117204
2040     4179
2041   122395
2042    87440
2043   -72110
2044  -136778
2045    -5733
2046   133827
2047    86358
2048   -80855
2049  -137633
2050    -6248
2051   126412
2052    82341
2053   -74803
2054  -127577
2055   -17089
2056   115491
2057    95676
2058   -61753
2059  -146668
2060   -21000
2061   137796
2062    96997
2063   -72981
2064  -127661
2065   -10891
2066   111234
2067    98049
2068   -37649
2069  -142214
2070   -46019
2071   141918
2072   117157
2073   -79385
2074  -139395
2075   -15889
2076   101866
2077    95958
2078   -33800
2079  -146562
2080   -57740
2081   127192
2082   119347
2083   -61419
2084  -140801
2085   -37282
2086   108071
2087   117143
2088   -35056
2089  -140601
2090   -41488
2091   111346
2092   115744
2093   -23740
2094  -136998
2095   -66810
2096   112005
2097   134751
2098   -41452
2099  -144125
2100   -43519
2101    93853
2102   106575
2103   -10906
2104  -135984
2105   -83960
2106    98876
2107   140600
2108   -26290
2109  -147646
2110   -58612
2111    95734
2112   118980
2113    -5772
2114  -127350
2115   -83562
2116    89183
2117   148960
2118    -1816
2119  -147406
2120   -77655
2121    98979
2122   133246
2123    -9410
2124  -131667
2125   -82338
2126    72817
2127   132029
2128    11283
2129  -136960
2130  -105861
2131    78003
2132   150461
2133    -2984
2134  -144584
2135   -79570
2136    71954
2137   123929
2138    26347
2139  -114133
2140  -108770
2141    68282
2142   158601
2143    20789
2144  -131812
2145   -91012
2146    62383
2147   135583
2148    31423
2149  -123492
2150  -109128
2151    54009
2152   131886
2153    30447
2154  -117626
2155  -122434
2156    43988
2157   154714
2158    34337
2159  -131254
2160   -97883
2161    52911
2162   124992
2163    55420
2164   -95141
2165  -133311
2166    40413
2167   171877
2168    46135
2169  -129447
2170  -104323
2171    43050
2172   123701
2173    56098
2174   -93886
2175  -136296
2176    18241
2177   153055
2178    61377
2179  -117529
2180  -128137
2181    31582
2182   137115
2183    58660
2184   -93579
2185  -120511
2186    15296
2187   136181
2188    77384
2189   -89442
2190  -135619
2191     8667
2192   146670
2193    75403
2194   -99311
2195  -125347
2196    13438
2197   125939
2198    77565
2199   -74528
2200  -136433
2201    -7765
2202   141696
2203    88418
2204   -90884
2205  -136432
2206     1417
2207   127713
2208    83563
2209   -77091
2210  -139792
2211   -12612
2212   128714
2213    92070
2214   -67881
2215  -145540
2216   -20515
2217   144727
2218   101107
2219   -81192
2220  -129292
2221    -6686
2222   112370
2223   103225
2224   -38867
2225  -154938
2226   -41608
2227   150303
2228   102839
2229   -86992
2230  -129197
2231   -23846
2232    94393
2233   107620
2234   -35585
2235  -156402
2236   -43790
2237   133391
2238   106617
2239   -54233
2240  -126514
2241   -42180
2242   107853
2243   129845
2244   -39206
2245  -146214
2246   -31753
2247   112577
2248   103439
2249   -26868
2250  -136302
2251   -72021
2252   108799
2253   135168
2254   -49188
2255  -150305
2256   -38652
2257    95517
2258   105231
2259    -8387
2260  -139228
2261   -83279
2262   116537
2263   144473
2264   -39125
2265  -140757
2266   -44770
2267    87804
2268   119092
2269     3599
2270  -141741
2271   -88528
2272   106096
2273   136336
2274   -24116
2275  -133754
2276   -74659
2277    78068
2278   134977
2279    -3453
2280  -144871
2281   -74063
2282    87728
2283   120752
2284     9154
2285  -120928
2286  -102817
2287    79060
2288   157089
2289    -8845
2290  -139499
2291   -64991
2292    64409
2293   117488
2294    35281
2295  -124231
2296  -118462
2297    80741
2298   150845
2299    -3463
2300  -123767
2301   -79349
2302    47967
2303   135659
2304    44219
2305  -135741
2306  -111042
2307    77820
2308   136202
2309    16867
2310  -107491
2311  -108813
2312    42565
2313   158547
2314    37246
2315  -139681
2316   -98382
2317    59787
2318   117337
2319    43656
2320   -94262
2321  -134903
2322    36388
2323   172048
2324    34267
2325  -133888
2326   -87777
2327    44511
2328   109100
2329    66032
2330   -84298
2331  -145022
2332    30967
2333   167039
2334    36950
2335  -118630
2336   -95883
2337    18465
2338   116802
2339    79861
2340   -95981
2341  -143003
2342    34489
2343   144831
2344    45642
2345   -87458
2346  -113168
2347    -2775
2348   141197
2349    88344
2350  -110289
2351  -129854
2352    35303
2353   119520
2354    63368
2355   -64006
2356  -139969
2357   -17114
2358   155758
2359    84386
2360  -111240
2361  -121442
2362    17951
2363   110737
2364    83504
2365   -57008
2366  -146818
2367   -12962
2368   149540
2369    84094
2370   -83882
2371  -121554
2372   -10309
2373   118705
2374    96409
2375   -69462
2376  -143395
2377   -11235
2378   122427
2379    82698
2380   -55291
2381  -130808
2382   -35473
2383   128561
2384   108993
2385   -73240
2386  -130900
2387    -8945
2388   105293
2389    94296
2390   -32694
2391  -137969
2392   -48162
2393   132119
2394   109042
2395   -73161
2396  -130473
2397   -24146
2398    93454
2399   106212
2400   -27512
2401  -150387
2402   -49449
2403   126849
2404   105527
2405   -50047
2406  -121199
2407   -46802
2408    98290
2409   131094
2410   -30309
2411  -150406
2412   -39496
2413   110209
2414    96731
2415   -21076
2416  -123073
2417   -77635
2418   101522
2419   140125
2420   -41205
2421  -145347
2422   -38669
2423    88238
2424   100672
2425      -37
2426  -124660
2427   -87150
2428   101824
2429   137318
2430   -32866
2431  -132079
2432   -53504
2433    74093
2434   115194
2435     4434
2436  -131200
2437   -82185
2438    93443
2439   128146
2440   -10125
2441  -119400
2442   -73157
2443    73714
2444   134846
2445     5858
2446  -134348
2447   -77366
2448    79520
2449   119595
2450     7090
2451  -121769
2452   -99314
2453    65376
2454   138822
2455     3765
2456  -135323
2457   -80343
2458    67016
2459   122850
2460    28529
2461  -112165
2462  -101156
2463    69751
2464   146633
2465    19255
2466  -117100
2467   -88836
2468    56455
2469   130818
2470    30054
2471  -120152
2472  -105671
2473    49479
2474   121675
2475    24603
2476  -107756
2477  -114007
2478    38021
2479   143838
2480    32865
2481  -117948
2482   -87593
2483    48374
2484   120381
2485    57123
2486   -86426
2487  -120012
2488    38688
2489   152497
2490    35649
2491  -113037
2492   -95729
2493    25871
2494   111794
2495    58957
2496   -99394
2497  -133753
2498    28842
2499   137817
2500    43742
2501   -96861
2502  -107650
2503    16175
2504   134426
2505    75041
2506   -94244
2507  -119802
2508    31408
2509   126209
2510    58637
2511   -76668
2512  -122644
2513     -806
2514   135766
2515    72056
2516   -99524
2517  -120139
2518    16792
2519   109799
2520    66641
2521   -63914
2522  -126347
2523    -8530
2524   138359
2525    79778
2526   -87155
2527  -113327
2528     7364
2529   109712
2530    77271
2531   -60357
2532  -130029
2533   -14687
2534   124239
2535    79928
2536   -71863
2537  -120551
2538   -14261
2539   114063
2540    91471
2541   -63195
2542  -125031
2543   -10141
2544   112970
2545    89046
2546   -46340
2547  -127100
2548   -33198
2549   119146
2550    97608
2551   -67873
2552  -128326
2553   -21182
2554    97178
2555    92437
2556   -37574
2557  -134646
2558   -41249
2559   115048
2560   101555
2561   -49387
2562  -120486
2563   -31174
2564   101493
2565   106814
2566   -31880
2567  -128928
2568   -36626
2569   102231
2570    95883
2571   -33483
2572  -121799
2573   -53257
2574    95798
2575   112032
2576   -37577
2577  -129544
2578   -40935
2579    89683
2580    95697
2581   -15846
2582  -117356
2583   -64799
2584    94391
2585   124994
2586   -28364
2587  -126854
2588   -43199
2589    85027
2590   104031
2591    -4981
2592  -118374
2593   -74809
2594    87458
2595   125193
2596   -20766
2597  -126049
2598   -56486
2599    75524
2600   111583
2601     1024
2602  -123309
2603   -77240
2604    79650
2605   119726
2606    -7814
2607  -117237
2608   -73433
2609    66891
2610   124226
2611     6436
2612  -124261
2613   -74716
2614    75767
2615   113889
2616     6520
2617  -105091
2618   -83193
2619    60373
2620   130768
2621    13178
2622  -121129
2623   -79235
2624    65618
2625   111734
2626    11677
2627  -105594
2628   -92889
2629    48530
2630   126978
2631    20884
2632  -115836
2633   -89509
2634    57244
2635   123100
2636    24955
2637  -103104
2638   -92847
2639    48475
2640   128798
2641    35908
2642  -103345
2643   -99247
2644    43131
2645   128729
2646    35921
2647  -110813
2648  -104179
2649    40872
2650   120621
2651    37598
2652   -97051
2653  -108553
2654    28750
2655   131762
2656    49446
2657  -104584
2658  -104062
2659    38902
2660   121018
2661    51491
2662   -83681
2663  -110875
2664    20982
2665   130615
2666    54448
2667   -96848
2668  -108957
2669    20178
2670   117144
2671    59344
2672   -86211
2673  -121661
2674    15441
2675   126191
2676    58237
2677   -81196
2678  -112455
2679     4101
2680   124873
2681    78763
2682   -85385
2683  -122452
2684    16004
2685   121678
2686    64241
2687   -67939
2688  -117671
2689   -14903
2690   123990
2691    88454
2692   -84119
2693  -129901
2694     3578
2695   114006
2696    73196
2697   -58454
2698  -124084
2699   -24095
2700   124080
2701    95048
2702   -70475
2703  -125148
2704    -8370
2705   109998
2706    90042
2707   -48510
2708  -130292
2709   -25046
2710   119620
2711    91217
2712   -57654
2713  -120152
2714   -29931
2715   100344
2716   103045
2717   -46682
2718  -138612
2719   -26447
2720   112490
2721    86751
2722   -40776
2723  -114346
2724   -46946
2725    99725
2726   118692
2727   -39310
2728  -136497
2729   -31145
2730   104270
2731    95738
2732   -28042
2733  -122734
2734   -59108
2735    98806
2736   117263
2737   -35923
2738  -130000
2739   -49027
2740    87916
2741   110838
2742   -17428
2743  -132576
2744   -58905
2745    97490
2746   112084
2747   -19536
2748  -113883
2749   -63373
2750    76408
2751   127611
2752    -8032
2753  -137330
2754   -60013
2755    90179
2756   103091
2757    -6909
2758  -109110
2759   -83640
2760    68629
2761   133080
2762    -5945
2763  -133907
2764   -62324
2765    77448
2766   106707
2767    11856
2768  -108070
2769   -87744
2770    73561
2771   130659
2772    -2684
2773  -113919
2774   -68379
2775    54285
2776   117306
2777    25880
2778  -123126
2779   -95115
2780    73526
2781   116930
2782     2350
2783   -96140
2784   -85750
2785    33850
2786   134855
2787    38078
2788  -128688
2789   -91158
2790    70620
2791   111241
2792    20326
2793   -83429
2794  -100173
2795    28320
2796   142482
2797    36318
2798  -122164
2799   -88647
2800    46931
2801   103979
2802    41741
2803   -87261
2804  -115416
2805    34273
2806   136730
2807    30944
2808  -100715
2809   -85301
2810    23620
2811   112497
2812    63687
2813   -94494
2814  -118104
2815    43334
2816   126980
2817    30698
2818   -79109
2819   -94583
2820     2462
2821   121165
2822    70720
2823  -101476
2824  -115329
2825    37992
2826   110334
2827    42491
2828   -63891
2829  -111354
2830    -7868
2831   130702
2832    71065
2833   -95956
2834  -104767
2835    19400
2836   103353
2837    69950
2838   -60985
2839  -128061
2840    -1724
2841   132718
2842    62212
2843   -78350
2844   -97910
2845   -10276
2846    99464
2847    93248
2848   -67751
2849  -138029
2850     7783
2851   120991
2852    54794
2853   -55931
2854   -97937
2855   -30665
2856   105433
2857   102431
2858   -71017
2859  -129419
2860     7337
2861   103360
2862    65519
2863   -35607
2864  -112857
2865   -39574
2866   116874
2867    96885
2868   -69976
2869  -114813
2870   -10156
2871    84969
2872    87632
2873   -27832
2874  -132532
2875   -38548
2876   120534
2877    86084
2878   -55539
2879  -100979
2880   -35838
2881    80269
2882   112889
2883   -28530
2884  -140763
2885   -31971
2886   110599
2887    79658
2888   -32839
2889   -98448
2890   -59958
2891    81407
2892   124175
2893   -34032
2894  -137181
2895   -29859
2896    91167
2897    83960
2898   -12479
2899  -108862
2900   -69779
2901    90607
2902   121203
2903   -34757
2904  -116200
2905   -38107
2906    68655
2907    99915
2908     2374
2909  -124621
2910   -68694
2911    94707
2912   105017
2913   -24651
2914   -97464
2915   -58895
2916    54091
2917   120152
2918     6922
2919  -132551
2920   -63286
2921    87516
2922    96291
2923    -3212
2924   -91459
2925   -82423
2926    54347
2927   133978
2928     5962
2929  -126595
2930   -62498
2931    67105
2932    98999
2933    18663
2934   -99253
2935   -97919
2936    59840
2937   128306
2938     1474
2939  -108579
2940   -68999
2941    42188
2942   112580
2943    36522
2944  -111341
2945   -95892
2946    67191
2947   115538
2948     6127
2949   -86397
2950   -79601
2951    26899
2952   125201
2953    41197
2954  -116635
2955   -90017
2956    58047
2957   101636
2958    24036
2959   -78817
2960   -98394
2961    24338
2962   130308
2963    35247
2964  -108776
2965   -84251
2966    38129
2967    99656
2968    48047
2969   -78532
2970  -110542
2971    31051
2972   127915
2973    35229
2974   -88231
2975   -88379
2976    12679
2977   109732
2978    66330
2979   -89904
2980  -116207
2981    33633
2982   115349
2983    35112
2984   -68319
2985   -97401
2986    -6126
2987   119184
2988    74514
2989   -92119
2990  -109574
2991    27604
2992   105235
2993    51596
2994   -58211
2995  -108941
2996    -5678
2997   123377
2998    65929
2999   -82693
3000   -97092
3001     5802
3002    93580
3003    72874
3004   -59536
3005  -122971
3006      858
3007   118640
3008    58138
3009   -65785
3010   -93983
3011   -15533
3012    95910
3013    89780
3014   -62130
3015  -126216
3016     3992
3017   108394
3018    60678
3019   -45613
3020  -101469
3021   -34464
3022   102731
3023    96236
3024   -61779
3025  -119584
3026    -7013
3027    94137
3028    75633
3029   -32159
3030  -116312
3031   -36920
3032   108547
3033    89942
3034   -53920
3035  -104448
3036   -26557
3037    82708
3038    97529
3039   -29487
3040  -128433
3041   -34081
3042   104596
3043    79434
3044   -40124
3045   -97025
3046   -44814
3047    78992
3048   110161
3049   -29505
3050  -128382
3051   -30031
3052    94341
3053    80968
3054   -21502
3055  -100429
3056   -56424
3057    82581
3058   111677
3059   -31027
3060  -119051
3061   -36721
3062    74970
3063    89994
3064    -5797
3065  -113454
3066   -64026
3067    86017
3068   106112
3069   -23989
3070  -103487
3071   -52340
3072    62146
3073   110206
3074     5826
3075  -122471
3076   -63508
3077    87438
3078    98934
3079   -10880
3080   -95084
3081   -69114
3082    53246
3083   121566
3084     5455
3085  -123010
3086   -63063
3087    72051
3088    96403
3089     4782
3090   -94012
3091   -81777
3092    56582
3093   121247
3094     4164
3095  -109889
3096   -61354
3097    54134
3098   101192
3099    22687
3100  -100325
3101   -87075
3102    59830
3103   114895
3104     6035
3105   -95962
3106   -71844
3107    37572
3108   109985
3109    31855
3110  -106342
3111   -89052
3112    56637
3113   107906
3114    18234
3115   -85489
3116   -84265
3117    29966
3118   118142
3119    38992
3120  -101901
3121   -89600
3122    43536
3123   106383
3124    33675
3125   -81631
3126   -97476
3127    25557
3128   118931
3129    38475
3130   -92518
3131   -91570
3132    27571
3133   107361
3134    48686
3135   -83164
3136  -102322
3137    27911
3138   114068
3139    38869
3140   -79573
3141   -92068
3142    12832
3143   108709
3144    58076
3145   -81802
3146  -103831
3147    21570
3148   106510
3149    45001
3150   -70076
3151   -98210
3152     4495
3153   110670
3154    61895
3155   -77305
3156  -101407
3157    11534
3158   102315
3159    60607
3160   -63136
3161  -106432
3162      437
3163   110518
3164    64857
3165   -67265
3166  -102859
3167    -4999
3168    99907
3169    72703
3170   -60186
3171  -112131
3172    -3846
3173   103982
3174    67133
3175   -55187
3176  -104237
3177   -16838
3178   100187
3179    82341
3180   -53659
3181  -113354
3182   -11197
3183   100908
3184    73049
3185   -47600
3186  -106641
3187   -23096
3188    95287
3189    82598
3190   -48916
3191  -111130
3192   -20251
3193    95082
3194    80913
3195   -41427
3196  -107385
3197   -25095
3198    94127
3199    85124
3200   -37636
3201  -107488
3202   -30979
3203    89129
3204    89219
3205   -35874
3206  -112046
3207   -34307
3208    87323
3209    87276
3210   -30256
3211  -109150
3212   -41263
3213    83800
3214    95394
3215   -25165
3216  -110728
3217   -42795
3218    83595
3219    97746
3220   -19836
3221  -109641
3222   -45622
3223    80894
3224    94942
3225   -16471
3226  -107261
3227   -57127
3228    73388
3229   101000
3230   -16165
3231  -110893
3232   -52280
3233    73132
3234    93850
3235    -7232
3236  -102105
3237   -60972
3238    71665
3239   108655
3240    -7701
3241  -104735
3242   -54548
3243    65496
3244   100761
3245      254
3246  -103681
3247   -66330
3248    63895
3249   104171
3250     -302
3251  -101896
3252   -67494
3253    55690
3254   106492
3255     7572
3256  -104051
3257   -69756
3258    58161
3259   106451
3260    13414
3261   -95328
3262   -76936
3263    50291
3264   112633
3265    17216
3266  -101006
3267   -76038
3268    48814
3269   104448
3270    23584
3271   -92731
3272   -85849
3273    41815
3274   112270
3275    25274
3276   -93170
3277   -82429
3278    40197
3279   108704
3280    31073
3281   -91355
3282   -87665
3283    36317
3284   106628
3285    30422
3286   -85138
3287   -90086
3288    28399
3289   110543
3290    37642
3291   -88663
3292   -86482
3293    30944
3294   104790
3295    43416
3296   -76153
3297   -95270
3298    22761
3299   114990
3300    44550
3301   -83224
3302   -91320
3303    18194
3304   101603
3305    51593
3306   -76378
3307  -105378
3308    12311
3309   108510
3310    50755
3311   -73472
3312   -98300
3313     5799
3314   107252
3315    63475
3316   -69743
3317  -101954
3318    10969
3319   104762
3320    60605
3321   -59684
3322  -103254
3323    -4503
3324   106206
3325    66867
3326   -68131
3327  -105044
3328     -914
3329    95341
3330    63760
3331   -54390
3332  -109316
3333   -11974
3334   104756
3335    71236
3336   -58098
3337  -100854
3338    -6769
3339    96959
3340    74653
3341   -48064
3342  -105871
3343   -15366
3344    98573
3345    75483
3346   -47853
3347  -105166
3348   -22754
3349    92543
3350    80815
3351   -46785
3352  -107791
3353   -21236
3354    90128
3355    81193
3356   -33434
3357  -108143
3358   -32933
3359    91360
3360    86462
3361   -39697
3362  -106959
3363   -30861
3364    80999
3365    87259
3366   -24851
3367  -110602
3368   -39155
3369    87755
3370    88911
3371   -27587
3372  -102635
3373   -40309
3374    80010
3375    97119
3376   -20888
3377  -107595
3378   -40165
3379    78618
3380    85478
3381   -17229
3382  -102333
3383   -56043
3384    73109
3385    97573
3386   -23091
3387  -107231
3388   -44300
3389    68197
3390    90309
3391    -3979
3392   -99967
3393   -59314
3394    74930
3395   103779
3396   -11938
3397   -97507
3398   -50001
3399    60156
3400    97121
3401     2160
3402  -105006
3403   -67841
3404    62790
3405    97128
3406    -4507
3407   -96948
3408   -65651
3409    51043
3410   103037
3411     7548
3412  -100750
3413   -64345
3414    58926
3415    98061
3416    13867
3417   -87645
3418   -72912
3419    48851
3420   108994
3421    11938
3422   -98309
3423   -68810
3424    47019
3425    93971
3426    19763
3427   -89122
3428   -82697
3429    44786
3430   105983
3431    14821
3432   -90726
3433   -71022
3434    40073
3435   101505
3436    28248
3437   -87131
3438   -80898
3439    41378
3440   102465
3441    24893
3442   -81951
3443   -84059
3444    28600
3445   106831
3446    31915
3447   -87908
3448   -82029
3449    31502
3450    97504
3451    38758
3452   -74066
3453   -90858
3454    22703
3455   110122
3456    39201
3457   -80162
3458   -82808
3459    18762
3460    95901
3461    48073
3462   -72779
3463   -97111
3464    17548
3465   103966
3466    42781
3467   -70420
3468   -88730
3469     9587
3470    99873
3471    56482
3472   -68764
3473   -94193
3474    14929
3475    98351
3476    50109
3477   -60206
3478   -94049
3479      651
3480   101925
3481    58806
3482   -69318
3483   -95926
3484     7068
3485    89629
3486    54920
3487   -52503
3488  -100048
3489    -7149
3490   102976
3491    65719
3492   -62239
3493   -93460
3494    -2295
3495    89206
3496    68398
3497   -46710
3498  -102784
3499   -13728
3500    97266
3501    67307
3502   -51045
3503   -96986
3504   -18475
3505    86308
3506    75591
3507   -44977
3508  -103805
3509   -16811
3510    88044
3511    74081
3512   -35424
3513   -99308
3514   -27470
3515    87452
3516    81518
3517   -40646
3518  -101549
3519   -23626
3520    81332
3521    77803
3522   -29198
3523  -101224
3524   -32941
3525    83955
3526    82302
3527   -32310
3528   -99903
3529   -32069
3530    78742
3531    83590
3532   -24885
3533  -102941
3534   -36241
3535    77733
3536    83639
3537   -20725
3538   -97803
3539   -43576
3540    74799
3541    89922
3542   -19961
3543  -100385
3544   -41395
3545    67799
3546    87174
3547    -9617
3548   -96862
3549   -53322
3550    69493
3551    96140
3552   -11994
3553   -97768
3554   -48837
3555    60523
3556    90459
3557    -1250
3558   -95408
3559   -59704
3560    63435
3561    96068
3562    -4767
3563   -94300
3564   -56367
3565    55575
3566    95778
3567     5643
3568   -96248
3569   -61069
3570    57701
3571    92803
3572     3954
3573   -89605
3574   -65345
3575    50085
3576    99048
3577     8421
3578   -95188
3579   -64110
3580    50438
3581    92704
3582    13938
3583   -86774
3584   -72300
3585    44777
3586   101444
3587    15586
3588   -87732
3589   -68521
3590    41567
3591    95762
3592    21848
3593   -83697
3594   -76809
3595    36607
3596   100069
3597    25288
3598   -82169
3599   -76319
3600    32310
3601    97503
3602    28674
3603   -80242
3604   -79123
3605    28369
3606    97276
3607    32979
3608   -76649
3609   -81264
3610    25969
3611    98165
3612    35992
3613   -76883
3614   -82165
3615    23157
3616    96055
3617    38958
3618   -70899
3619   -84869
3620    19226
3621    98498
3622    40747
3623   -72391
3624   -84344
3625    16285
3626    94321
3627    45429
3628   -67486
3629   -88664
3630    12630
3631    96034
3632    46535
3633   -64341
3634   -88396
3635     7715
3636    94663
3637    52316
3638   -61272
3639   -90356
3640     4976
3641    92785
3642    54976
3643   -55524
3644   -92033
3645    -3191
3646    93678
3647    59189
3648   -56184
3649   -93597
3650    -3496
3651    87020
3652    60560
3653   -48932
3654   -92783
3655   -12091
3656    90174
3657    67581
3658   -49928
3659   -94664
3660    -7821
3661    86901
3662    65199
3663   -43314
3664   -93299
3665   -14696
3666    85621
3667    70492
3668   -44395
3669   -97070
3670   -16166
3671    81957
3672    68678
3673   -36708
3674   -98586
3675   -22066
3676    84060
3677    72181
3678   -37791
3679   -94731
3680   -24220
3681    77577
3682    78244
3683   -29221
3684   -97629
3685   -28682
3686    81261
3687    75639
3688   -29087
3689   -92313
3690   -36098
3691    71141
3692    85022
3693   -22504
3694   -98823
3695   -35442
3696    74932
3697    78262
3698   -20325
3699   -90280
3700   -44818
3701    66625
3702    88943
3703   -16568
3704   -96802
3705   -41316
3706    66336
3707    83863
3708   -11530
3709   -92847
3710   -48671
3711    64166
3712    89325
3713   -11041
3714   -92635
3715   -46766
3716    60836
3717    88716
3718    -2927
3719   -95487
3720   -54490
3721    63439
3722    89245
3723    -6184
3724   -87993
3725   -54121
3726    51879
3727    91722
3728     4176
3729   -95585
3730   -59404
3731    57544
3732    88772
3733     2740
3734   -83101
3735   -63026
3736    46920
3737    96378
3738    10972
3739   -89424
3740   -61918
3741    46372
3742    90557
3743    17400
3744   -82179
3745   -72574
3746    43684
3747    96848
3748    12951
3749   -83094
3750   -66003
3751    32201
3752    92272
3753    27986
3754   -85304
3755   -77703
3756    40469
3757    93264
3758    17496
3759   -75841
3760   -69685
3761    26582
3762    97130
3763    33738
3764   -82002
3765   -77181
3766    36702
3767    92386
3768    27448
3769   -69429
3770   -78692
3771    23070
3772    99268
3773    35996
3774   -80181
3775   -78082
3776    25017
3777    87338
3778    36453
3779   -65979
3780   -87911
3781    16383
3782    99135
3783    37875
3784   -70363
3785   -77761
3786    12978
3787    85547
3788    50984
3789   -60737
3790   -92763
3791    14809
3792    96616
3793    40440
3794   -60727
3795   -78971
3796       56
3797    87104
3798    57895
3799   -60976
3800   -93871
3801     7260
3802    89896
3803    47691
3804   -52887
3805   -88464
3806    -6978
3807    92177
3808    61296
3809   -58967
3810   -87528
3811     2289
3812    83119
3813    58596
3814   -44493
3815   -95117
3816   -10446
3817    93578
3818    60619
3819   -52863
3820   -86332
3821    -9466
3822    77927
3823    68289
3824   -42007
3825   -99002
3826   -12269
3827    87946
3828    62981
3829   -41182
3830   -87059
3831   -21782
3832    77703
3833    75525
3834   -37045
3835   -98510
3836   -19294
3837    79461
3838    67934
3839   -29326
3840   -89791
3841   -31100
3842    77394
3843    78273
3844   -33324
3845   -92623
3846   -25574
3847    70564
3848    76448
3849   -19623
3850   -95336
3851   -38326
3852    78080
3853    77998
3854   -30357
3855   -89979
3856   -33352
3857    62735
3858    82945
3859   -15093
3860   -98830
3861   -38491
3862    73827
3863    77480
3864   -19748
3865   -85059
3866   -42509
3867    60501
3868    89015
3869   -10945
3870   -97163
3871   -41223
3872    64672
3873    77686
3874    -6218
3875   -85795
3876   -54507
3877    58245
3878    90161
3879    -7866
3880   -91018
3881   -48070
3882    53254
3883    84513
3884     5624
3885   -88552
3886   -60666
3887    56875
3888    90395
3889     -843
3890   -82994
3891   -55352
3892    44105
3893    89844
3894    11272
3895   -88059
3896   -63169
3897    50148
3898    88892
3899     8342
3900   -80259
3901   -64387
3902    39137
3903    94109
3904    15337
3905   -85864
3906   -62700
3907    42709
3908    87911
3909    18230
3910   -77477
3911   -72177
3912    36194
3913    95223
3914    18565
3915   -80376
3916   -65160
3917    31733
3918    88761
3919    28673
3920   -76482
3921   -76984
3922    33985
3923    92870
3924    24010
3925   -70896
3926   -71157
3927    21739
3928    91175
3929    37522
3930   -74135
3931   -80390
3932    27070
3933    88223
3934    32545
3935   -63498
3936   -79922
3937    14576
3938    93304
3939    39612
3940   -69120
3941   -79346
3942    17455
3943    85256
3944    43466
3945   -58478
3946   -85202
3947    11574
3948    94169
3949    41452
3950   -63029
3951   -77663
3952     6559
3953    84284
3954    51622
3955   -59412
3956   -89047
3957     8439
3958    90052
3959    44680
3960   -55815
3961   -80418
3962     -801
3963    85605
3964    58031
3965   -54243
3966   -88597
3967     2416
3968    85321
3969    51167
3970   -47878
3971   -86112
3972    -9300
3973    84402
3974    61487
3975   -49463
3976   -87906
3977    -6544
3978    76920
3979    59699
3980   -38604
3981   -91057
3982   -15128
3983    82651
3984    62022
3985   -42227
3986   -84426
3987   -17062
3988    73523
3989    68913
3990   -33621
3991   -92831
3992   -17890
3993    81016
3994    63805
3995   -34975
3996   -84231
3997   -25917
3998    72021
3999    73429
4000   -32394
4001   -93109
4002   -21077
4003    73688
4004    68376
4005   -26295
4006   -87767
4007   -32228
4008    72929
4009    75667
4010   -28768
4011   -87267
4012   -27591
4013    65755
4014    76530
4015   -16921
4016   -91685
4017   -36417
4018    70497
4019    75724
4020   -21355
4021   -83645
4022   -37721
4023    57079
4024    80057
4025   -10412
4026   -91511
4027   -43082
4028    64848
4029    77188
4030   -11947
4031   -79881
4032   -44705
4033    54794
4034    84183
4035    -4988
4036   -88033
4037   -44875
4038    56098
4039    77503
4040    -1677
4041   -80874
4042   -53161
4043    53566
4044    87268
4045    -4312
4046   -85141
4047   -48887
4048    49237
4049    81467
4050     7308
4051   -82077
4052   -58055
4053    52242
4054    88439
4055      749
4056   -79723
4057   -53839
4058    40320
4059    86381
4060    12735
4061   -84338
4062   -62922
4063    47593
4064    85645
4065     7929
4066   -74914
4067   -60798
4068    34124
4069    89361
4070    19057
4071   -79401
4072   -62964
4073    37348
4074    84265
4075    20015
4076   -70664
4077   -69294
4078    30600
4079    88976
4080    21444
4081   -74240
4082   -65487
4083    25931
4084    82624
4085    29946
4086   -68918
4087   -75329
4088    27482
4089    89332
4090    25938
4091   -67209
4092   -68210
4093    20878
4094    85288
4095    36655
4096   -66676
4097   -78522
4098    21406
4099    87935
4100    30097
4101   -64145
4102   -74342
4103    13243
4104    86825
4105    39702
4106   -64650
4107   -77504
4108    16520
4109    84876
4110    39672
4111   -55684
4112   -78351
4113     7405
4114    88201
4115    44109
4116   -61049
4117   -77036
4118     6530
4119    77175
4120    47958
4121   -50833
4122   -84459
4123      915
4124    85004
4125    47589
4126   -52494
4127   -77017
4128    -2527
4129    78077
4130    57234
4131   -45842
4132   -86341
4133    -2321
4134    81178
4135    50839
4136   -43983
4137   -82427
4138   -10391
4139    78323
4140    59416
4141   -45174
4142   -86855
4143    -8524
4144    76124
4145    56464
4146   -36575
4147   -85214
4148   -14753
4149    81884
4150    64530
4151   -39603
4152   -83271
4153   -13398
4154    71984
4155    63348
4156   -31597
4157   -88602
4158   -22957
4159    74597
4160    64884
4161   -35246
4162   -84208
4163   -23857
4164    66120
4165    69433
4166   -23945
4167   -87703
4168   -26029
4169    70575
4170    70272
4171   -21928
4172   -80730
4173   -31264
4174    64468
4175    74904
4176   -20376
4177   -86401
4178   -31173
4179    61841
4180    68551
4181   -15804
4182   -85192
4183   -41784
4184    61733
4185    76319
4186   -17468
4187   -83900
4188   -33767
4189    56981
4190    75463
4191    -5266
4192   -84176
4193   -43729
4194    62438
4195    79321
4196   -11309
4197   -80879
4198   -42481
4199    51398
4200    79638
4201    -3326
4202   -86171
4203   -48531
4204    54681
4205    77137
4206    -3184
4207   -77575
4208   -50832
4209    47351
4210    85009
4211     1613
4212   -81365
4213   -49198
4214    47541
4215    79478
4216     8453
4217   -75373
4218   -57580
4219    41827
4220    85101
4221     5560
4222   -77944
4223   -53857
4224    38253
4225    77908
4226    15777
4227   -73571
4228   -62173
4229    39707
4230    85479
4231    11750
4232   -72547
4233   -57256
4234    32223
4235    82189
4236    21630
4237   -74408
4238   -65944
4239    34047
4240    82186
4241    17281
4242   -67828
4243   -66513
4244    26474
4245    86573
4246    25802
4247   -72385
4248   -66491
4249    28477
4250    81469
4251    28827
4252   -62626
4253   -71550
4254    21698
4255    88335
4256    28834
4257   -66871
4258   -67712
4259    18323
4260    79306
4261    35318
4262   -61391
4263   -75944
4264    17196
4265    84754
4266    33802
4267   -58550
4268   -70455
4269     9621
4270    80104
4271    43417
4272   -56543
4273   -76387
4274    12580
4275    80418
4276    39765
4277   -51700
4278   -74762
4279     3400
4280    81210
4281    46918
4282   -54100
4283   -77637
4284     5676
4285    76093
4286    45606
4287   -46669
4288   -80313
4289    -2427
4290    83033
4291    49630
4292   -51856
4293   -78504
4294    -1147
4295    74076
4296    53618
4297   -41829
4298   -83521
4299    -7333
4300    80634
4301    54211
4302   -43461
4303   -77550
4304   -10505
4305    72873
4306    60689
4307   -39080
4308   -84600
4309   -10953
4310    73789
4311    55836
4312   -34027
4313   -79374
4314   -21031
4315    70172
4316    64538
4317   -35590
4318   -83822
4319   -16754
4320    67170
4321    61737
4322   -24238
4323   -81860
4324   -25405
4325    70043
4326    67283
4327   -28960
4328   -81131
4329   -22402
4330    64135
4331    67484
4332   -19989
4333   -82969
4334   -31305
4335    64988
4336    68078
4337   -23508
4338   -81102
4339   -32110
4340    59805
4341    71913
4342   -15906
4343   -83818
4344   -34285
4345    62208
4346    70302
4347   -14086
4348   -78100
4349   -39691
4350    56498
4351    77326
4352   -11921
4353   -82237
4354   -37667
4355    54862
4356    71084
4357    -4923
4358   -78002
4359   -46403
4360    50952
4361    79178
4362    -6169
4363   -78669
4364   -41925
4365    47771
4366    75061
4367     3080
4368   -75952
4369   -50145
4370    47883
4371    77283
4372     1471
4373   -73801
4374   -49760
4375    40860
4376    78949
4377     7344
4378   -77911
4379   -53749
4380    43093
4381    77523
4382     9093
4383   -70702
4384   -55812
4385    36275
4386    82035
4387    12748
4388   -74436
4389   -55867
4390    38210
4391    78201
4392    15173
4393   -69084
4394   -60777
4395    32155
4396    82904
4397    17605
4398   -71032
4399   -60750
4400    30800
4401    78672
4402    21924
4403   -65814
4404   -64874
4405    25871
4406    82060
4407    22618
4408   -63675
4409   -62517
4410    22182
4411    79011
4412    29805
4413   -63328
4414   -68575
4415    21319
4416    79202
4417    28201
4418   -58325
4419   -67314
4420    15724
4421    78819
4422    35757
4423   -60104
4424   -70904
4425    17007
4426    77416
4427    35501
4428   -54921
4429   -72088
4430     9802
4431    81171
4432    39165
4433   -57309
4434   -72696
4435     9660
4436    77585
4437    42362
4438   -50609
4439   -76443
4440     5776
4441    78854
4442    42804
4443   -51012
4444   -74718
4445     1525
4446    75678
4447    47031
4448   -46922
4449   -76732
4450     -197
4451    74435
4452    47379
4453   -43830
4454   -75013
4455    -7276
4456    72731
4457    52624
4458   -41482
4459   -76577
4460    -6584
4461    71293
4462    51950
4463   -36506
4464   -76267
4465   -12990
4466    69922
4467    57425
4468   -36765
4469   -76625
4470   -12367
4471    67701
4472    57236
4473   -31624
4474   -78583
4475   -17026
4476    68697
4477    59485
4478   -31633
4479   -77595
4480   -19844
4481    64877
4482    62496
4483   -28456
4484   -80753
4485   -21892
4486    66459
4487    61040
4488   -23968
4489   -76400
4490   -26316
4491    62704
4492    67278
4493   -22603
4494   -79563
4495   -26063
4496    60802
4497    63738
4498   -17190
4499   -76760
4500   -33484
4501    57849
4502    68929
4503   -16802
4504   -78285
4505   -32641
4506    53200
4507    67921
4508   -10635
4509   -75683
4510   -37264
4511    53931
4512    70275
4513   -11277
4514   -73693
4515   -38491
4516    49255
4517    71839
4518    -4557
4519   -75811
4520   -41903
4521    50934
4522    71275
4523    -3028
4524   -72099
4525   -43890
4526    46161
4527    76019
4528     1174
4529   -76519
4530   -46659
4531    45278
4532    72931
4533     2519
4534   -70767
4535   -50666
4536    41479
4537    76816
4538     4797
4539   -73335
4540   -50327
4541    38532
4542    74832
4543    10826
4544   -68963
4545   -54265
4546    38360
4547    75837
4548    10658
4549   -66446
4550   -54167
4551    30116
4552    76176
4553    17666
4554   -67784
4555   -58095
4556    33025
4557    72981
4558    14649
4559   -61638
4560   -59793
4561    24040
4562    77435
4563    22915
4564   -64998
4565   -58751
4566    27162
4567    73664
4568    24424
4569   -58251
4570   -62955
4571    21022
4572    78967
4573    26415
4574   -61287
4575   -61378
4576    19000
4577    72962
4578    30149
4579   -57224
4580   -69356
4581    17995
4582    77402
4583    28954
4584   -55753
4585   -66486
4586    10444
4587    75441
4588    37603
4589   -55663
4590   -70326
4591    14706
4592    74395
4593    33965
4594   -47285
4595   -67743
4596     4841
4597    74917
4598    41139
4599   -50387
4600   -69982
4601     6590
4602    69401
4603    39182
4604   -42552
4605   -72124
4606    -2716
4607    73273
4608    41910
4609   -46858
4610   -68361
4611    -1887
4612    67819
4613    48885
4614   -39125
4615   -74723
4616    -3848
4617    72861
4618    45017
4619   -39278
4620   -69352
4621    -9536
4622    66335
4623    55368
4624   -35938
4625   -78527
4626    -6888
4627    69569
4628    50085
4629   -33092
4630   -72154
4631   -17779
4632    67238
4633    58591
4634   -34078
4635   -77210
4636   -12501
4637    62327
4638    55262
4639   -25542
4640   -75307
4641   -21133
4642    65096
4643    60040
4644   -28455
4645   -73083
4646   -19316
4647    56806
4648    59928
4649   -20510
4650   -76348
4651   -24971
4652    62413
4653    58418
4654   -22145
4655   -69427
4656   -28282
4657    52214
4658    65926
4659   -14709
4660   -78022
4661   -28225
4662    57614
4663    60730
4664   -15478
4665   -70005
4666   -35610
4667    51761
4668    71727
4669   -13175
4670   -76810
4671   -32437
4672    52105
4673    64938
4674    -5885
4675   -73003
4676   -41023
4677    51734
4678    71609
4679    -9090
4680   -73182
4681   -37708
4682    44081
4683    69560
4684      307
4685   -74034
4686   -44386
4687    48138
4688    68725
4689    -3711
4690   -66690
4691   -43933
4692    39204
4693    72508
4694     5374
4695   -70898
4696   -46102
4697    41350
4698    68880
4699     6245
4700   -62798
4701   -50512
4702    34340
4703    74001
4704     7359
4705   -68615
4706   -48503
4707    33774
4708    68018
4709    13560
4710   -64024
4711   -56767
4712    32040
4713    75772
4714    10851
4715   -64232
4716   -50913
4717    26448
4718    73570
4719    21113
4720   -64597
4721   -59841
4722    30407
4723    74446
4724    16269
4725   -58578
4726   -56216
4727    20686
4728    75860
4729    25833
4730   -62467
4731   -61198
4732    24542
4733    71704
4734    23108
4735   -55427
4736   -62041
4737    15566
4738    75890
4739    28139
4740   -57603
4741   -61160
4742    15709
4743    69058
4744    31742
4745   -50460
4746   -66383
4747    11514
4748    74994
4749    31559
4750   -50479
4751   -62656
4752     7387
4753    68604
4754    37917
4755   -48789
4756   -69449
4757     8412
4758    72598
4759    35007
4760   -46004
4761   -66723
4762      165
4763    70428
4764    43581
4765   -47570
4766   -70728
4767     3874
4768    69069
4769    42216
4770   -40295
4771   -69879
4772    -3777
4773    70391
4774    47170
4775   -42785
4776   -68331
4777    -2455
4778    65539
4779    48171
4780   -35700
4781   -74304
4782    -8282
4783    67728
4784    47880
4785   -36050
4786   -68110
4787   -11393
4788    62561
4789    52758
4790   -31212
4791   -73896
4792   -11323
4793    64391
4794    50277
4795   -27336
4796   -68331
4797   -18019
4798    61077
4799    56789
4800   -26788
4801   -72970
4802   -17962
4803    59275
4804    54548
4805   -21720
4806   -70841
4807   -23021
4808    59583
4809    59238
4810   -23872
4811   -71548
4812   -22540
4813    55466
4814    60539
4815   -16573
4816   -73948
4817   -27720
4818    57796
4819    61713
4820   -17095
4821   -69340
4822   -28327
4823    50900
4824    65257
4825   -11103
4826   -73805
4827   -31332
4828    52941
4829    61872
4830   -10770
4831   -68315
4832   -35271
4833    47314
4834    66719
4835    -7115
4836   -70392
4837   -35778
4838    45793
4839    63502
4840    -3195
4841   -66697
4842   -40393
4843    44306
4844    67172
4845    -3272
4846   -66044
4847   -39500
4848    39765
4849    65552
4850     3129
4851   -66810
4852   -45342
4853    41187
4854    68340
4855     1905
4856   -65003
4857   -44831
4858    34693
4859    69234
4860     7025
4861   -67478
4862   -48993
4863    36278
4864    69852
4865     8994
4866   -62835
4867   -49497
4868    30440
4869    72430
4870    12355
4871   -63830
4872   -50834
4873    30986
4874    69696
4875    15299
4876   -60567
4877   -55617
4878    26467
4879    70802
4880    15796
4881   -59183
4882   -53224
4883    22895
4884    68077
4885    21725
4886   -57232
4887   -57332
4888    23502
4889    70292
4890    20732
4891   -55094
4892   -56232
4893    17875
4894    69219
4895    27318
4896   -54904
4897   -60670
4898    17825
4899    68880
4900    25693
4901   -51224
4902   -59619
4903    12620
4904    70933
4905    30321
4906   -51160
4907   -62105
4908    12152
4909    68371
4910    31497
4911   -47226
4912   -64925
4913     6924
4914    71162
4915    34190
4916   -48039
4917   -63087
4918     5644
4919    65643
4920    38286
4921   -43164
4922   -66745
4923     3568
4924    69749
4925    38897
4926   -42705
4927   -64682
4928      227
4929    64217
4930    42997
4931   -38368
4932   -67256
4933     -542
4934    65006
4935    41070
4936   -36857
4937   -65274
4938    -6120
4939    63203
4940    46149
4941   -35487
4942   -66837
4943    -5858
4944    63206
4945    45803
4946   -30465
4947   -66671
4948   -12416
4949    62426
4950    49122
4951   -32071
4952   -67765
4953   -11666
4954    58699
4955    51112
4956   -26290
4957   -71614
4958   -17818
4959    61243
4960    53064
4961   -26750
4962   -66619
4963   -18664
4964    56628
4965    56308
4966   -21057
4967   -70105
4968   -20724
4969    57656
4970    55285
4971   -20347
4972   -67799
4973   -25431
4974    53040
4975    58389
4976   -18392
4977   -70060
4978   -24019
4979    51413
4980    56932
4981   -12652
4982   -66446
4983   -29234
4984    50730
4985    60576
4986   -13461
4987   -67363
4988   -28099
4989    46273
4990    59922
4991    -6688
4992   -67920
4993   -34725
4994    47222
4995    61223
4996    -8570
4997   -64989
4998   -33928
4999    42345
5000    64606
5001    -2709
5002   -68277
5003   -37234
5004    44097
5005    64108
5006    -2745
5007   -63701
5008   -40948
5009    38632
5010    67765
5011      194
5012   -66776
5013   -39996
5014    37551
5015    63260
5016     4460
5017   -61514
5018   -45810
5019    35997
5020    69368
5021     3790
5022   -62046
5023   -42269
5024    32748
5025    63099
5026    10833
5027   -59617
5028   -49132
5029    31736
5030    66420
5031     8183
5032   -58936
5033   -47596
5034    26354
5035    65672
5036    16505
5037   -58408
5038   -50839
5039    28235
5040    65817
5041    15512
5042   -53668
5043   -52439
5044    21630
5045    68602
5046    20001
5047   -58086
5048   -52935
5049    21775
5050    65996
5051    22920
5052   -52232
5053   -58621
5054    17305
5055    70120
5056    23116
5057   -53669
5058   -54379
5059    15254
5060    66638
5061    28635
5062   -48830
5063   -60826
5064    13997
5065    67804
5066    26654
5067   -47505
5068   -56843
5069     7554
5070    65557
5071    32514
5072   -48106
5073   -61243
5074    11086
5075    64122
5076    31180
5077   -41737
5078   -60242
5079     3811
5080    65831
5081    35838
5082   -46082
5083   -60671
5084     5369
5085    60330
5086    36871
5087   -37231
5088   -64573
5089    -1550
5090    65312
5091    37997
5092   -39284
5093   -61581
5094    -1946
5095    59441
5096    44189
5097   -33876
5098   -67237
5099    -3470
5100    63565
5101    41324
5102   -33169
5103   -62737
5104    -9225
5105    60382
5106    48795
5107   -33280
5108   -67261
5109    -8850
5110    58674
5111    44163
5112   -26940
5113   -65870
5114   -16141
5115    59625
5116    52058
5117   -29268
5118   -65276
5119   -13366
5120    53715
5121    50328
5122   -20404
5123   -66091
5124   -19345
5125    56045
5126    50600
5127   -25052
5128   -62929
5129   -18753
5130    48470
5131    54401
5132   -17950
5133   -67644
5134   -20813
5135    53736
5136    51682
5137   -16684
5138   -63144
5139   -26425
5140    49557
5141    59028
5142   -14491
5143   -67468
5144   -23521
5145    48622
5146    55430
5147    -9291
5148   -63762
5149   -33368
5150    46488
5151    61000
5152   -12702
5153   -64861
5154   -29374
5155    42308
5156    59651
5157    -2567
5158   -64675
5159   -36891
5160    46175
5161    61478
5162    -7581
5163   -60706
5164   -34536
5165    37305
5166    63139
5167      764
5168   -65290
5169   -37592
5170    40312
5171    58519
5172     -685
5173   -57443
5174   -39473
5175    33947
5176    65189
5177     2873
5178   -62328
5179   -38884
5180    34444
5181    59276
5182     7617
5183   -56166
5184   -46162
5185    31360
5186    65382
5187     6769
5188   -58577
5189   -41976
5190    28596
5191    61552
5192    14194
5193   -57019
5194   -48876
5195    29045
5196    65703
5197    10473
5198   -54108
5199   -48161
5200    21499
5201    64698
5202    18906
5203   -56446
5204   -51397
5205    24570
5206    62152
5207    17399
5208   -48582
5209   -53661
5210    17206
5211    67746
5212    21647
5213   -53159
5214   -50008
5215    19229
5216    61510
5217    24067
5218   -47107
5219   -56628
5220    14889
5221    66652
5222    23124
5223   -48863
5224   -51603
5225    10589
5226    60853
5227    29193
5228   -45722
5229   -58556
5230    12915
5231    63042
5232    26942
5233   -43218
5234   -54574
5235     5224
5236    62567
5237    34470
5238   -44067
5239   -59180
5240     8287
5241    59339
5242    32822
5243   -36852
5244   -61247
5245     -447
5246    63273
5247    37936
5248   -40657
5249   -59326
5250     2043
5251    57868
5252    40739
5253   -34118
5254   -65025
5255    -3248
5256    62724
5257    37676
5258   -35154
5259   -58264
5260    -5974
5261    57123
5262    43389
5263   -32176
5264   -64335
5265    -5833
5266    57907
5267    40546
5268   -28908
5269   -60632
5270   -11311
5271    55930
5272    46047
5273   -30008
5274   -62156
5275    -8913
5276    53377
5277    43994
5278   -22094
5279   -62476
5280   -17667
5281    55229
5282    49421
5283   -26133
5284   -62602
5285   -15182
5286    49303
5287    49374
5288   -17763
5289   -65241
5290   -19671
5291    52550
5292    50533
5293   -19825
5294   -60786
5295   -22692
5296    47817
5297    55133
5298   -13962
5299   -64098
5300   -22146
5301    48990
5302    52919
5303   -13642
5304   -61275
5305   -27633
5306    45979
5307    57655
5308   -12632
5309   -62475
5310   -26362
5311    43251
5312    54227
5313    -7611
5314   -61195
5315   -32226
5316    44643
5317    58024
5318    -8676
5319   -58586
5320   -30302
5321    37977
5322    58207
5323    -1369
5324   -61172
5325   -34069
5326    41146
5327    57899
5328    -2257
5329   -57570
5330   -36064
5331    33629
5332    60448
5333      340
5334   -61251
5335   -37128
5336    35825
5337    57829
5338     5226
5339   -56816
5340   -43250
5341    31129
5342    64355
5343     4739
5344   -57697
5345   -40216
5346    30292
5347    59744
5348    10648
5349   -56096
5350   -46502
5351    29600
5352    61882
5353     8143
5354   -52603
5355   -44087
5356    22875
5357    61456
5358    14890
5359   -55341
5360   -47151
5361    26064
5362    60517
5363    13898
5364   -48055
5365   -47174
5366    18387
5367    62873
5368    18672
5369   -52386
5370   -47625
5371    19724
5372    58534
5373    21527
5374   -45854
5375   -52152
5376    15985
5377    63278
5378    21239
5379   -48489
5380   -50119
5381    13484
5382    59221
5383    27281
5384   -44653
5385   -55808
5386    12905
5387    62751
5388    25604
5389   -42833
5390   -53623
5391     7328
5392    60139
5393    30690
5394   -43512
5395   -57199
5396     9484
5397    58968
5398    30255
5399   -37884
5400   -56591
5401     2647
5402    61173
5403    33397
5404   -39543
5405   -55282
5406     3718
5407    56167
5408    34791
5409   -35190
5410   -59167
5411     -861
5412    59873
5413    34461
5414   -35697
5415   -56543
5416    -2215
5417    54620
5418    39417
5419   -32168
5420   -59382
5421    -2906
5422    56643
5423    37955
5424   -29813
5425   -56788
5426    -8532
5427    54163
5428    43663
5429   -29564
5430   -60900
5431    -7697
5432    53704
5433    42328
5434   -23052
5435   -59370
5436   -13540
5437    52909
5438    46028
5439   -24839
5440   -59850
5441   -12996
5442    49390
5443    47175
5444   -19799
5445   -62071
5446   -17541
5447    52019
5448    47528
5449   -20910
5450   -59218
5451   -19406
5452    47021
5453    49502
5454   -15790
5455   -61145
5456   -20193
5457    48461
5458    48509
5459   -14646
5460   -57494
5461   -24109
5462    44940
5463    52210
5464   -13648
5465   -59494
5466   -23056
5467    43113
5468    50275
5469    -8873
5470   -58276
5471   -27885
5472    42883
5473    54595
5474    -9571
5475   -58850
5476   -27991
5477    39102
5478    54295
5479    -4576
5480   -58399
5481   -31231
5482    39731
5483    56636
5484    -2984
5485   -56649
5486   -33318
5487    34672
5488    58654
5489     -469
5490   -58169
5491   -34547
5492    35294
5493    55853
5494     2886
5495   -55245
5496   -37587
5497    31658
5498    58558
5499     3685
5500   -56143
5501   -37291
5502    30509
5503    56719
5504     7357
5505   -53076
5506   -41604
5507    29190
5508    59031
5509     5926
5510   -52470
5511   -41122
5512    25654
5513    57646
5514    11406
5515   -51543
5516   -42520
5517    24914
5518    58010
5519    12438
5520   -50434
5521   -44649
5522    21883
5523    59006
5524    15177
5525   -49328
5526   -46421
5527    20399
5528    58551
5529    17444
5530   -46401
5531   -48119
5532    17156
5533    59650
5534    20015
5535   -47637
5536   -48907
5537    13630
5538    57527
5539    22396
5540   -44806
5541   -51811
5542    12679
5543    58566
5544    23648
5545   -43955
5546   -50465
5547    10412
5548    57903
5549    26693
5550   -40967
5551   -51702
5552     9541
5553    59354
5554    27262
5555   -39314
5556   -52995
5557     6337
5558    57108
5559    28394
5560   -38507
5561   -52078
5562     4049
5563    55291
5564    29619
5565   -35448
5566   -53561
5567     1348
5568    55827
5569    33140
5570   -34092
5571   -53907
5572      -43
5573    55701
5574    35720
5575   -32435
5576   -55713
5577    -3778
5578    54167
5579    38085
5580   -30171
5581   -56679
5582    -6079
5583    51766
5584    39527
5585   -29451
5586   -57471
5587    -8132
5588    51587
5589    41193
5590   -26632
5591   -57751
5592    -8777
5593    52521
5594    42436
5595   -24300
5596   -56489
5597    -9713
5598    49834
5599    42653
5600   -21501
5601   -57951
5602   -13842
5603    47664
5604    42444
5605   -20470
5606   -57589
5607   -15560
5608    47392
5609    45193
5610   -16590
5611   -56833
5612   -17442
5613    46312
5614    46361
5615   -15736
5616   -56667
5617   -20933
5618    44979
5619    48668
5620   -14720
5621   -56927
5622   -22118
5623    41369
5624    49648
5625   -11108
5626   -56624
5627   -24562
5628    41482
5629    51715
5630    -9376
5631   -56256
5632   -27132
5633    39044
5634    51917
5635    -6751
5636   -56051
5637   -28811
5638    37730
5639    52528
5640    -4404
5641   -55639
5642   -29233
5643    36670
5644    52646
5645    -3650
5646   -54324
5647   -31944
5648    35005
5649    53963
5650     -248
5651   -53856
5652   -32312
5653    33392
5654    53808
5655     2000
5656   -51153
5657   -34380
5658    30167
5659    54990
5660     3656
5661   -53082
5662   -35932
5663    28689
5664    54982
5665     6000
5666   -51887
5667   -39608
5668    27840
5669    56621
5670     7562
5671   -50863
5672   -40936
5673    24855
5674    56560
5675    10766
5676   -49341
5677   -41886
5678    22718
5679    56137
5680    11969
5681   -47752
5682   -42470
5683    19757
5684    56755
5685    16001
5686   -47762
5687   -45082
5688    18873
5689    55442
5690    16605
5691   -44419
5692   -45493
5693    15440
5694    57277
5695    18105
5696   -44226
5697   -46287
5698    15490
5699    54732
5700    20545
5701   -42831
5702   -48836
5703    12977
5704    56291
5705    21361
5706   -39689
5707   -48569
5708    10614
5709    54876
5710    24579
5711   -40974
5712   -50946
5713     9254
5714    55597
5715    25540
5716   -36608
5717   -51810
5718     4913
5719    55242
5720    29395
5721   -37239
5722   -50991
5723     2984
5724    52996
5725    32097
5726   -33597
5727   -54180
5728       -1
5729    52731
5730    31651
5731   -33606
5732   -52027
5733     -719
5734    51859
5735    34198
5736   -30950
5737   -53196
5738    -3035
5739    51827
5740    35067
5741   -29591
5742   -53815
5743    -6223
5744    51044
5745    37911
5746   -28838
5747   -55016
5748    -6091
5749    48638
5750    37457
5751   -24455
5752   -53821
5753   -10568
5754    50062
5755    39082
5756   -23768
5757   -54592
5758    -9781
5759    47052
5760    40834
5761   -20697
5762   -55924
5763   -14008
5764    47682
5765    42477
5766   -20062
5767   -54779
5768   -16369
5769    44262
5770    45684
5771   -16144
5772   -56505
5773   -17552
5774    45450
5775    44237
5776   -15200
5777   -53520
5778   -21290
5779    41121
5780    47861
5781   -13544
5782   -56043
5783   -20677
5784    41905
5785    46018
5786    -8761
5787   -55466
5788   -24469
5789    39947
5790    49162
5791    -9876
5792   -53219
5793   -22898
5794    36847
5795    48812
5796    -6242
5797   -53357
5798   -26974
5799    38316
5800    48459
5801    -6706
5802   -52639
5803   -28640
5804    34189
5805    50930
5806    -3003
5807   -53839
5808   -29469
5809    35000
5810    49770
5811       16
5812   -50881
5813   -33857
5814    31302
5815    53612
5816     1229
5817   -51180
5818   -32522
5819    29304
5820    51726
5821     5752
5822   -49897
5823   -37130
5824    27867
5825    53924
5826     4188
5827   -49499
5828   -36189
5829    24118
5830    53888
5831     8726
5832   -49810
5833   -38890
5834    25665
5835    53084
5836     9514
5837   -45666
5838   -39444
5839    20215
5840    55052
5841    13124
5842   -48255
5843   -40199
5844    21737
5845    51486
5846    12249
5847   -43399
5848   -43460
5849    17069
5850    56206
5851    14228
5852   -45006
5853   -42586
5854    16599
5855    52814
5856    19561
5857   -39998
5858   -44835
5859    14140
5860    56100
5861    18407
5862   -41068
5863   -44936
5864     9317
5865    52896
5866    23125
5867   -38907
5868   -47431
5869    10189
5870    53197
5871    23341
5872   -36424
5873   -48046
5874     5712
5875    53515
5876    27275
5877   -37147
5878   -47999
5879     5949
5880    51195
5881    26745
5882   -33417
5883   -50437
5884     2578
5885    52995
5886    29256
5887   -34941
5888   -48638
5889     1819
5890    50672
5891    30796
5892   -30541
5893   -52188
5894     2087
5895    51018
5896    31385
5897   -29861
5898   -49346
5899    -2761
5900    49494
5901    35837
5902   -27975
5903   -52619
5904    -3381
5905    48449
5906    34292
5907   -23588
5908   -52403
5909    -9914
5910    48912
5911    38013
5912   -25219
5913   -51579
5914    -7654
5915    45888
5916    38803
5917   -19863
5918   -53775
5919   -12545
5920    48029
5921    39065
5922   -21194
5923   -51017
5924   -13453
5925    42908
5926    42062
5927   -17875
5928   -54055
5929   -14168
5930    45059
5931    40146
5932   -18256
5933   -50413
5934   -17477
5935    41223
5936    44106
5937   -15045
5938   -53915
5939   -16508
5940    42087
5941    43018
5942   -12522
5943   -51223
5944   -21562
5945    40203
5946    47098
5947   -11383
5948   -52696
5949   -21017
5950    36967
5951    45451
5952    -7086
5953   -52384
5954   -25067
5955    37159
5956    47477
5957    -7456
5958   -50948
5959   -26603
5960    33441
5961    48937
5962    -3129
5963   -51566
5964   -27748
5965    33431
5966    48882
5967    -2342
5968   -48954
5969   -31361
5970    30705
5971    51731
5972      303
5973   -51007
5974   -30756
5975    29631
5976    49396
5977     1793
5978   -48292
5979   -34200
5980    28539
5981    50752
5982     2776
5983   -48750
5984   -32111
5985    25155
5986    51471
5987     7269
5988   -48901
5989   -35661
5990    26866
5991    51461
5992     6770
5993   -45016
5994   -36053
5995    21685
5996    52928
5997    10729
5998   -46977
5999   -38246
6000    21783
6001    50803
6002    12211
6003   -42906
6004   -41285
6005    18132
6006    53201
6007    14086
6008   -43232
6009   -40493
6010    17728
6011    51226
6012    16984
6013   -40346
6014   -44357
6015    14937
6016    53904
6017    16737
6018   -39975
6019   -42395
6020    11706
6021    51761
6022    20910
6023   -39472
6024   -44278
6025    11677
6026    50908
6027    20624
6028   -36839
6029   -44285
6030     8342
6031    50947
6032    23994
6033   -37051
6034   -45199
6035     8675
6036    49971
6037    23713
6038   -34342
6039   -46972
6040     4227
6041    51106
6042    25661
6043   -33759
6044   -45153
6045     3769
6046    48372
6047    29376
6048   -31232
6049   -49571
6050     1371
6051    49513
6052    29282
6053   -29142
6054   -48066
6055    -2370
6056    48680
6057    32586
6058   -28320
6059   -49047
6060    -2809
6061    45728
6062    32776
6063   -24747
6064   -50363
6065    -6905
6066    47555
6067    34243
6068   -24791
6069   -50257
6070    -6713
6071    45726
6072    35789
6073   -21886
6074   -51045
6075    -9764
6076    44786
6077    36103
6078   -22353
6079   -50041
6080   -10691
6081    42930
6082    39310
6083   -20401
6084   -50960
6085   -12048
6086    43393
6087    38126
6088   -17757
6089   -49641
6090   -13911
6091    41073
6092    40883
6093   -16129
6094   -51004
6095   -15363
6096    40928
6097    40983
6098   -12810
6099   -50369
6100   -19691
6101    40566
6102    44112
6103   -12381
6104   -50044
6105   -18889
6106    36386
6107    43915
6108    -7964
6109   -51508
6110   -22466
6111    37242
6112    44752
6113    -9002
6114   -48195
6115   -23880
6116    33017
6117    45953
6118    -5779
6119   -49508
6120   -24695
6121    32957
6122    44760
6123    -3462
6124   -47153
6125   -27237
6126    31797
6127    47965
6128    -2838
6129   -48988
6130   -25477
6131    29709
6132    46989
6133      821
6134   -48050
6135   -30211
6136    29413
6137    48244
6138      462
6139   -46996
6140   -30611
6141    26055
6142    47789
6143     4433
6144   -46799
6145   -32866
6146    25953
6147    47802
6148     6576
6149   -44306
6150   -34531
6151    22662
6152    50078
6153     8024
6154   -45285
6155   -35353
6156    22025
6157    48899
6158    10704
6159   -42345
6160   -38531
6161    18068
6162    49504
6163    10788
6164   -42751
6165   -36981
6166    17227
6167    48059
6168    13547
6169   -41250
6170   -40596
6171    16034
6172    50255
6173    12245
6174   -39854
6175   -39166
6176    13488
6177    48822
6178    18197
6179   -39046
6180   -41099
6181    14699
6182    48399
6183    18038
6184   -36747
6185   -42074
6186     9926
6187    49546
6188    21746
6189   -37246
6190   -42129
6191     9872
6192    47500
6193    21928
6194   -33537
6195   -44820
6196     5664
6197    48587
6198    25254
6199   -33426
6200   -44375
6201     4443
6202    47786
6203    26671
6204   -30974
6205   -46641
6206     3019
6207    48152
6208    26637
6209   -30154
6210   -45870
6211      397
6212    46821
6213    29238
6214   -29409
6215   -48309
6216    -1369
6217    44861
6218    28777
6219   -26919
6220   -47005
6221    -2612
6222    47496
6223    30957
6224   -26252
6225   -46330
6226    -3281
6227    44331
6228    32883
6229   -23820
6230   -47528
6231    -6985
6232    45495
6233    32959
6234   -22449
6235   -46833
6236    -8733
6237    42083
6238    36226
6239   -20248
6240   -49671
6241   -10047
6242    40915
6243    35144
6244   -18016
6245   -47388
6246   -12999
6247    40207
6248    38366
6249   -17352
6250   -49189
6251   -13059
6252    38402
6253    37985
6254   -12506
6255   -48178
6256   -16375
6257    38811
6258    41060
6259   -14935
6260   -47777
6261   -17088
6262    36388
6263    40012
6264    -9816
6265   -48882
6266   -19421
6267    37698
6268    41635
6269   -10823
6270   -47013
6271   -19896
6272    33430
6273    43005
6274    -7046
6275   -49398
6276   -21628
6277    33764
6278    43230
6279    -5779
6280   -45321
6281   -24490
6282    31268
6283    45027
6284    -4246
6285   -47372
6286   -24766
6287    29866
6288    44750
6289    -1931
6290   -45482
6291   -27788
6292    29504
6293    45232
6294      396
6295   -44798
6296   -28125
6297    26724
6298    45714
6299     2847
6300   -44878
6301   -31463
6302    26562
6303    45255
6304     3482
6305   -42967
6306   -30958
6307    22832
6308    47637
6309     6460
6310   -43947
6311   -31803
6312    23205
6313    46158
6314     7904
6315   -41778
6316   -35171
6317    20428
6318    48586
6319     8966
6320   -42519
6321   -33975
6322    19730
6323    46838
6324    11245
6325   -39987
6326   -37848
6327    17679
6328    47804
6329    10642
6330   -38990
6331   -36093
6332    14632
6333    47687
6334    15104
6335   -38506
6336   -38348
6337    14229
6338    47671
6339    15334
6340   -35146
6341   -40645
6342     9980
6343    48409
6344    19744
6345   -36673
6346   -40448
6347     9984
6348    46615
6349    20700
6350   -33382
6351   -42027
6352     7720
6353    47606
6354    21862
6355   -33767
6356   -41408
6357     6586
6358    45365
6359    23255
6360   -30739
6361   -44130
6362     5564
6363    46290
6364    23876
6365   -30160
6366   -42962
6367     2489
6368    45546
6369    25036
6370   -28891
6371   -44569
6372     1934
6373    44909
6374    27100
6375   -27248
6376   -43178
6377    -1098
6378    44407
6379    30084
6380   -26489
6381   -45129
6382    -1722
6383    42605
6384    29177
6385   -23409
6386   -45027
6387    -5924
6388    42839
6389    31926
6390   -22422
6391   -45557
6392    -6747
6393    41157
6394    34810
6395   -20412
6396   -47299
6397    -8183
6398    40382
6399    33207
6400   -18201
6401   -45653
6402   -12139
6403    39030
6404    35813
6405   -17638
6406   -46824
6407   -10762
6408    38321
6409    35293
6410   -15381
6411   -47243
6412   -13829
6413    38586
6414    38270
6415   -15784
6416   -46966
6417   -15085
6418    37035
6419    37077
6420   -13163
6421   -47155
6422   -17091
6423    36352
6424    39463
6425   -10839
6426   -45772
6427   -18796
6428    34142
6429    40456
6430    -8851
6431   -45909
6432   -19739
6433    31944
6434    41699
6435    -7866
6436   -43958
6437   -22324
6438    30249
6439    42567
6440    -4613
6441   -45080
6442   -22680
6443    29648
6444    41961
6445    -2371
6446   -43583
6447   -25739
6448    27570
6449    43473
6450    -1381
6451   -43907
6452   -25815
6453    27341
6454    42719
6455     1564
6456   -43157
6457   -27846
6458    27207
6459    43745
6460     2097
6461   -42417
6462   -29436
6463    24165
6464    44710
6465     3319
6466   -41771
6467   -30288
6468    24136
6469    44943
6470     4759
6471   -40641
6472   -31816
6473    20862
6474    46141
6475     6580
6476   -40834
6477   -32512
6478    19581
6479    44272
6480     9465
6481   -39595
6482   -33831
6483    16009
6484    45655
6485    10922
6486   -37779
6487   -35401
6488    15169
6489    44061
6490    13533
6491   -36797
6492   -36921
6493    13228
6494    45033
6495    14143
6496   -36514
6497   -37130
6498    12288
6499    44058
6500    17565
6501   -35902
6502   -38515
6503    11350
6504    45222
6505    17120
6506   -33368
6507   -38761
6508     9181
6509    45130
6510    19117
6511   -33944
6512   -39751
6513     8558
6514    44223
6515    18688
6516   -31770
6517   -41104
6518     6438
6519    44887
6520    22548
6521   -30841
6522   -41361
6523     4663
6524    43614
6525    23631
6526   -28492
6527   -42310
6528     2969
6529    44176
6530    25589
6531   -26510
6532   -42639
6533      -36
6534    41900
6535    28241
6536   -24748
6537   -43099
6538    -1803
6539    41816
6540    28804
6541   -24089
6542   -42258
6543    -3135
6544    39855
6545    29032
6546   -22494
6547   -44211
6548    -5494
6549    40658
6550    29527
6551   -22115
6552   -43657
6553    -6378
6554    39952
6555    31759
6556   -20532
6557   -45031
6558    -7593
6559    38788
6560    31211
6561   -18656
6562   -44761
6563   -10415
6564    39235
6565    34231
6566   -16567
6567   -44592
6568   -10147
6569    36330
6570    34614
6571   -15619
6572   -44859
6573   -13399
6574    36418
6575    35865
6576   -13562
6577   -43729
6578   -14764
6579    33646
6580    37563
6581    -9963
6582   -43468
6583   -16217
6584    34259
6585    38366
6586    -9018
6587   -43594
6588   -18206
6589    32299
6590    39599
6591    -7582
6592   -43770
6593   -19693
6594    31574
6595    38823
6596    -6163
6597   -43704
6598   -20949
6599    30272
6600    40294
6601    -5042
6602   -42510
6603   -22176
6604    29781
6605    40554
6606    -2204
6607   -42930
6608   -24721
6609    28054
6610    41359
6611    -3163
6612   -41759
6613   -24890
6614    26970
6615    41905
6616      173
6617   -43738
6618   -27399
6619    25169
6620    41276
6621     2625
6622   -39839
6623   -28410
6624    22406
6625    44143
6626     5016
6627   -40385
6628   -28699
6629    21584
6630    42409
6631     6197
6632   -38740
6633   -31441
6634    19687
6635    43360
6636     7775
6637   -39008
6638   -31511
6639    17434
6640    42948
6641    10581
6642   -37567
6643   -33380
6644    17097
6645    43610
6646     9218
6647   -36597
6648   -32863
6649    13983
6650    43738
6651    12550
6652   -36734
6653   -34916
6654    15672
6655    44112
6656    13349
6657   -35121
6658   -36395
6659    12008
6660    43546
6661    15762
6662   -34755
6663   -36802
6664    10666
6665    43452
6666    17332
6667   -31663
6668   -38605
6669     9073
6670    44092
6671    18954
6672   -31634
6673   -37486
6674     7023
6675    41708
6676    20015
6677   -30266
6678   -38582
6679     4755
6680    42873
6681    20814
6682   -28599
6683   -38310
6684     2817
6685    41663
6686    23895
6687   -27647
6688   -40483
6689     2531
6690    42062
6691    23248
6692   -25274
6693   -40918
6694     -115
6695    41330
6696    26456
6697   -25213
6698   -41394
6699    -1240
6700    40610
6701    26175
6702   -22391
6703   -42752
6704    -2007
6705    40760
6706    27967
6707   -23406
6708   -41756
6709    -5000
6710    39107
6711    30066
6712   -19139
6713   -42944
6714    -5785
6715    39193
6716    30493
6717   -19605
6718   -42082
6719    -8534
6720    36492
6721    32295
6722   -17807
6723   -42389
6724    -9314
6725    36319
6726    32262
6727   -14335
6728   -40732
6729   -11896
6730    35110
6731    34216
6732   -14727
6733   -42658
6734   -12076
6735    34555
6736    34787
6737   -11407
6738   -41527
6739   -15293
6740    33785
6741    35803
6742   -11889
6743   -41683
6744   -15001
6745    31643
6746    36756
6747    -9226
6748   -43666
6749   -17599
6750    33214
6751    36451
6752    -8980
6753   -42234
6754   -19495
6755    29070
6756    39334
6757    -6919
6758   -43185
6759   -19284
6760    29846
6761    36762
6762    -3362
6763   -39645
6764   -21467
6765    27102
6766    40484
6767    -3764
6768   -40323
6769   -22769
6770    26273
6771    38079
6772     -530
6773   -40049
6774   -25347
6775    24756
6776    40596
6777       -6
6778   -39001
6779   -25892
6780    22684
6781    39835
6782     2892
6783   -39041
6784   -27009
6785    22862
6786    40579
6787     3301
6788   -37548
6789   -28459
6790    20204
6791    43218
6792     5118
6793   -38457
6794   -28873
6795    19215
6796    41301
6797     7104
6798   -37527
6799   -31759
6800    17732
6801    42500
6802     8134
6803   -37037
6804   -29779
6805    15545
6806    42122
6807    11550
6808   -35248
6809   -33306
6810    14269
6811    42723
6812    10731
6813   -34493
6814   -33688
6815    11997
6816    41671
6817    13829
6818   -33547
6819   -34458
6820    11213
6821    40505
6822    14868
6823   -30581
6824   -35153
6825     8697
6826    42647
6827    16795
6828   -30895
6829   -36255
6830     7776
6831    40236
6832    18014
6833   -28996
6834   -36686
6835     6036
6836    41837
6837    18664
6838   -29677
6839   -37176
6840     4492
6841    39296
6842    22000
6843   -28124
6844   -39477
6845     3867
6846    41710
6847    22038
6848   -26656
6849   -37881
6850     2140
6851    39332
6852    24395
6853   -24917
6854   -40047
6855      879
6856    38997
6857    24503
6858   -22713
6859   -39821
6860    -2633
6861    38625
6862    26867
6863   -23654
6864   -39883
6865    -2801
6866    38497
6867    26983
6868   -19640
6869   -39710
6870    -4387
6871    37632
6872    28734
6873   -19704
6874   -38480
6875    -7021
6876    35336
6877    29206
6878   -16812
6879   -41503
6880    -8162
6881    37073
6882    30509
6883   -16601
6884   -40276
6885   -10151
6886    35620
6887    32550
6888   -15350
6889   -42082
6890   -10885
6891    33928
6892    32603
6893   -12797
6894   -40874
6895   -13351
6896    33921
6897    34636
6898   -12127
6899   -41632
6900   -12791
6901    30282
6902    34536
6903    -8734
6904   -41811
6905   -15828
6906    31458
6907    34882
6908    -9413
6909   -40395
6910   -16548
6911    28490
6912    35423
6913    -6801
6914   -40414
6915   -18347
6916    29438
6917    35292
6918    -6437
6919   -38730
6920   -19749
6921    27191
6922    37426
6923    -3791
6924   -39512
6925   -20534
6926    26773
6927    36665
6928    -1174
6929   -37736
6930   -22109
6931    24837
6932    38446
6933     -813
6934   -38724
6935   -22708
6936    24668
6937    38103
6938     1204
6939   -38664
6940   -25286
6941    23110
6942    40507
6943     1008
6944   -37658
6945   -26240
6946    21139
6947    39183
6948     4880
6949   -36883
6950   -27119
6951    21078
6952    40087
6953     5148
6954   -35707
6955   -27903
6956    18062
6957    39880
6958     6867
6959   -35718
6960   -29189
6961    17368
6962    40496
6963     7875
6964   -33785
6965   -31526
6966    15127
6967    39924
6968    10180
6969   -34449
6970   -30234
6971    12987
6972    38986
6973    12092
6974   -32401
6975   -32138
6976    12261
6977    40110
6978    13517
6979   -31563
6980   -32738
6981    11199
6982    40063
6983    14619
6984   -30178
6985   -35329
6986     9314
6987    40102
6988    16263
6989   -29564
6990   -34878
6991     7904
6992    40155
6993    18089
6994   -29071
6995   -36464
6996     7177
6997    40215
6998    18748
6999   -27633
7000   -36954
7001     4822
7002    40100
7003    19395
7004   -27006
7005   -36081
7006     3002
7007    38155
7008    21908
7009   -24318
7010   -37237
7011     1307
7012    39163
7013    22450
7014   -23013
7015   -36893
7016     -720
7017    36239
7018    24649
7019   -22496
7020   -38275
7021     -329
7022    36910
7023    23109
7024   -20344
7025   -38897
7026    -3888
7027    36231
7028    27233
7029   -20188
7030   -38737
7031    -3951
7032    36154
7033    27718
7034   -18109
7035   -38558
7036    -7598
7037    35117
7038    30463
7039   -18149
7040   -39545
7041    -7457
7042    34605
7043    29122
7044   -16031
7045   -38919
7046   -10028
7047    34129
7048    31063
7049   -14832
7050   -38556
7051    -9999
7052    32694
7053    30607
7054   -11642
7055   -39320
7056   -12363
7057    31521
7058    32123
7059   -11567
7060   -39049
7061   -13428
7062    30096
7063    32844
7064   -10118
7065   -39869
7066   -14981
7067    29224
7068    32384
7069    -8098
7070   -38791
7071   -17511
7072    28225
7073    34705
7074    -6792
7075   -38520
7076   -17331
7077    27600
7078    34608
7079    -5062
7080   -39654
7081   -19785
7082    26392
7083    36470
7084    -3270
7085   -38656
7086   -20155
7087    24588
7088    37726
7089    -2290
7090   -38716
7091   -21602
7092    24882
7093    36647
7094        2
7095   -36618
7096   -23241
7097    22491
7098    37181
7099      460
7100   -36649
7101   -24574
7102    21709
7103    36362
7104     3541
7105   -35348
7106   -25200
7107    20199
7108    38182
7109     4100
7110   -34950
7111   -24940
7112    19397
7113    36975
7114     5389
7115   -34232
7116   -28878
7117    17782
7118    38576
7119     6569
7120   -32997
7121   -27849
7122    15250
7123    39004
7124     9237
7125   -33628
7126   -30343
7127    14790
7128    39108
7129     8505
7130   -32031
7131   -30877
7132    12554
7133    39742
7134    11248
7135   -32779
7136   -30925
7137    11950
7138    39022
7139    11662
7140   -29740
7141   -32123
7142    10347
7143    39250
7144    13896
7145   -30092
7146   -32611
7147     8626
7148    37079
7149    16396
7150   -27253
7151   -33162
7152     6646
7153    37501
7154    16803
7155   -27165
7156   -32569
7157     6081
7158    37025
7159    17219
7160   -25479
7161   -35052
7162     4325
7163    36387
7164    19022
7165   -25263
7166   -34366
7167     1998
7168    36760
7169    20689
7170   -23798
7171   -36670
7172     1007
7173    37493
7174    22006
7175   -22801
7176   -36756
7177     -588
7178    36377
7179    22771
7180   -21006
7181   -36581
7182    -1189
7183    35274
7184    24325
7185   -19413
7186   -38273
7187    -4115
7188    36094
7189    25448
7190   -19061
7191   -37280
7192    -4483
7193    33351
7194    26960
7195   -17549
7196   -38368
7197    -5981
7198    32632
7199    26580
7200   -16171
7201   -36388
7202    -8759
7203    31856
7204    29493
7205   -15027
7206   -38107
7207    -8539
7208    30463
7209    28230
7210   -11610
7211   -37963
7212   -10852
7213    30441
7214    30379
7215   -13073
7216   -37629
7217   -10280
7218    29985
7219    30743
7220    -9754
7221   -37053
7222   -14011
7223    30289
7224    32496
7225    -9793
7226   -37841
7227   -14742
7228    28339
7229    33050
7230    -7646
7231   -39107
7232   -15913
7233    27377
7234    33188
7235    -6460
7236   -35988
7237   -18463
7238    26003
7239    34792
7240    -4131
7241   -37565
7242   -18206
7243    25443
7244    33229
7245    -4169
7246   -35247
7247   -20711
7248    23645
7249    35399
7250    -2086
7251   -35637
7252   -20631
7253    22180
7254    34772
7255      608
7256   -34839
7257   -22454
7258    22874
7259    35706
7260     1412
7261   -34826
7262   -22670
7263    19822
7264    36148
7265     2994
7266   -34357
7267   -25313
7268    19469
7269    36171
7270     3476
7271   -33703
7272   -25335
7273    17973
7274    38448
7275     5802
7276   -33222
7277   -26461
7278    16493
7279    36473
7280     6559
7281   -32108
7282   -27876
7283    14120
7284    38179
7285     7544
7286   -31738
7287   -28273
7288    14549
7289    36837
7290    10900
7291   -31278
7292   -28954
7293    12563
7294    36311
7295    10883
7296   -29736
7297   -29155
7298    10236
7299    36681
7300    13370
7301   -28549
7302   -30809
7303     9510
7304    36474
7305    13092
7306   -27587
7307   -31514
7308     7682
7309    36201
7310    14998
7311   -27246
7312   -31541
7313     8219
7314    36949
7315    16032
7316   -24351
7317   -33383
7318     4821
7319    36669
7320    18205
7321   -26481
7322   -33223
7323     4089
7324    35251
7325    19429
7326   -24262
7327   -35144
7328     2737
7329    37519
7330    20550
7331   -23762
7332   -34389
7333      508
7334    34830
7335    21010
7336   -20659
7337   -35464
7338     -738
7339    34652
7340    21314
7341   -20994
7342   -34609
7343    -2410
7344    34113
7345    22438
7346   -19702
7347   -35602
7348    -2318
7349    32664
7350    24304
7351   -17124
7352   -35052
7353    -5823
7354    32883
7355    26113
7356   -17577
7357   -35891
7358    -5464
7359    31210
7360    26755
7361   -15047
7362   -35377
7363    -7085
7364    31384
7365    27212
7366   -14501
7367   -36445
7368    -9368
7369    30548
7370    29007
7371   -12651
7372   -37407
7373    -9845
7374    30907
7375    28804
7376   -10711
7377   -36809
7378   -10822
7379    29677
7380    31139
7381   -10652
7382   -36364
7383   -12944
7384    28454
7385    29452
7386    -8420
7387   -36264
7388   -13956
7389    27848
7390    31367
7391    -8160
7392   -36068
7393   -15118
7394    25846
7395    31498
7396    -5141
7397   -35852
7398   -15713
7399    24445
7400    31716
7401    -5455
7402   -34766
7403   -16748
7404    23049
7405    32935
7406    -3744
7407   -35514
7408   -18724
7409    23337
7410    32836
7411    -1651
7412   -34070
7413   -19864
7414    21391
7415    34002
7416      874
7417   -35008
7418   -20998
7419    20825
7420    33229
7421     1401
7422   -33386
7423   -22739
7424    20032
7425    36535
7426     2486
7427   -34013
7428   -23360
7429    17797
7430    34365
7431     3910
7432   -31953
7433   -25181
7434    17663
7435    35317
7436     3963
7437   -30893
7438   -24710
7439    14500
7440    35548
7441     6924
7442   -30670
7443   -27009
7444    15070
7445    34301
7446     8282
7447   -29309
7448   -26335
7449    11946
7450    34940
7451     9142
7452   -30681
7453   -28458
7454    11970
7455    34685
7456    10269
7457   -28101
7458   -28851
7459    10065
7460    36210
7461    11286
7462   -27696
7463   -29839
7464     8899
7465    36055
7466    13096
7467   -27858
7468   -31000
7469     8539
7470    35332
7471    13429
7472   -25326
7473   -30780
7474     7038
7475    34993
7476    17459
7477   -26424
7478   -32794
7479     4486
7480    34972
7481    16303
7482   -22774
7483   -31946
7484     2238
7485    34276
7486    18233
7487   -24256
7488   -32583
7489     2543
7490    32529
7491    19030
7492   -20514
7493   -33052
7494     1083
7495    33021
7496    19482
7497   -22704
7498   -31903
7499     -543
7500    32687
7501    22308
7502   -18447
7503   -33596
7504     -490
7505    33482
7506    22078
7507   -18274
7508   -33563
7509    -4264
7510    31731
7511    24101
7512   -17211
7513   -34685
7514    -3765
7515    31229
7516    23849
7517   -15879
7518   -33500
7519    -6885
7520    30661
7521    26358
7522   -15531
7523   -35316
7524    -6361
7525    29703
7526    25926
7527   -13001
7528   -33892
7529    -9455
7530    29708
7531    26745
7532   -12655
7533   -34793
7534    -9254
7535    27005
7536    27940
7537   -11375
7538   -33740
7539   -11106
7540    28794
7541    28002
7542    -9929
7543   -33301
7544   -12030
7545    26253
7546    30003
7547    -8148
7548   -35228
7549   -13261
7550    26721
7551    28330
7552    -6376
7553   -34759
7554   -15433
7555    25473
7556    31968
7557    -5863
7558   -34707
7559   -15852
7560    24167
7561    31120
7562    -3080
7563   -34152
7564   -18103
7565    22764
7566    32164
7567    -3795
7568   -33166
7569   -17398
7570    21087
7571    31745
7572     -757
7573   -33026
7574   -20144
7575    21204
7576    31825
7577    -1024
7578   -31787
7579   -20587
7580    18715
7581    32875
7582     1203
7583   -33164
7584   -20469
7585    18739
7586    33254
7587     3126
7588   -30789
7589   -22523
7590    17949
7591    33582
7592     3867
7593   -32165
7594   -22066
7595    16257
7596    33931
7597     6037
7598   -29691
7599   -25486
7600    15400
7601    34782
7602     6246
7603   -30049
7604   -24470
7605    13363
7606    34509
7607     8351
7608   -29864
7609   -26784
7610    12742
7611    34186
7612     8785
7613   -28328
7614   -26764
7615    11065
7616    35185
7617    11920
7618   -28481
7619   -28005
7620    11226
7621    34139
7622    11450
7623   -27109
7624   -27392
7625     7498
7626    34641
7627    11969
7628   -25815
7629   -29050
7630     7521
7631    32112
7632    14735
7633   -24678
7634   -30042
7635     5984
7636    34484
7637    14984
7638   -23793
7639   -30111
7640     4594
7641    32414
7642    17285
7643   -23678
7644   -31358
7645     3897
7646    33073
7647    17348
7648   -21720
7649   -30992
7650     1406
7651    32703
7652    19763
7653   -22774
7654   -31789
7655      631
7656    32513
7657    20049
7658   -18556
7659   -32754
7660    -1096
7661    32633
7662    21899
7663   -19422
7664   -32445
7665    -1148
7666    31208
7667    21601
7668   -16656
7669   -33932
7670    -2727
7671    31124
7672    22593
7673   -17016
7674   -32212
7675    -4615
7676    29813
7677    23976
7678   -15322
7679   -33661
7680    -6158
7681    29072
7682    23380
7683   -13417
7684   -31668
7685    -6894
7686    29180
7687    25001
7688   -13110
7689   -34243
7690    -6340
7691    27528
7692    26807
7693   -10974
7694   -33068
7695   -10485
7696    27460
7697    26938
7698   -10936
7699   -33189
7700    -9701
7701    25645
7702    28780
7703    -8327
7704   -35174
7705   -13140
7706    26371
7707    27800
7708    -8251
7709   -32341
7710   -12398
7711    23909
7712    29397
7713    -6489
7714   -33755
7715   -14508
7716    24344
7717    28493
7718    -5848
7719   -32118
7720   -14828
7721    22814
7722    31177
7723    -4643
7724   -33325
7725   -15990
7726    21734
7727    30082
7728    -2331
7729   -32209
7730   -17207
7731    21451
7732    30847
7733    -2396
7734   -31096
7735   -18365
7736    20326
7737    30187
7738      318
7739   -32434
7740   -20186
7741    19292
7742    32402
7743      151
7744   -30175
7745   -20589
7746    17245
7747    30939
7748     3651
7749   -30342
7750   -21296
7751    16443
7752    32647
7753     4149
7754   -29730
7755   -22704
7756    15101
7757    31961
7758     5177
7759   -29915
7760   -24089
7761    13967
7762    32323
7763     5494
7764   -27987
7765   -24804
7766    14268
7767    33282
7768     7628
7769   -28037
7770   -25134
7771    10705
7772    32477
7773     8592
7774   -26488
7775   -26417
7776    10430
7777    31673
7778     9943
7779   -26385
7780   -26063
7781     9291
7782    32799
7783    11612
7784   -26567
7785   -27450
7786     8519
7787    32013
7788    11759
7789   -24779
7790   -27561
7791     6789
7792    32787
7793    13356
7794   -23981
7795   -28965
7796     6489
7797    31985
7798    15487
7799   -23364
7800   -29843
7801     3853
7802    32505
7803    15294
7804   -21848
7805   -29925
7806     2620
7807    30993
7808    17211
7809   -21917
7810   -30239
7811     2361
7812    31673
7813    17223
7814   -20403
7815   -31002
7816      107
7817    30461
7818    19898
7819   -18641
7820   -30242
7821       41
7822    30392
7823    18425
7824   -17730
7825   -31159
7826    -1494
7827    30174
7828    21197
7829   -17102
7830   -31233
7831    -3854
7832    29472
7833    20303
7834   -15224
7835   -31683
7836    -4473
7837    29017
7838    23655
7839   -14367
7840   -31914
7841    -6607
7842    28336
7843    23243
7844   -12390
7845   -33668
7846    -6996
7847    27836
7848    24894
7849   -11684
7850   -32061
7851    -9004
7852    26396
7853    25551
7854   -10789
7855   -32884
7856    -9222
7857    26064
7858    26608
7859    -8704
7860   -31233
7861   -11465
7862    26617
7863    26439
7864    -8357
7865   -32152
7866   -10802
7867    24999
7868    26850
7869    -7009
7870   -30949
7871   -13131
7872    23702
7873    27157
7874    -5675
7875   -32543
7876   -13477
7877    22237
7878    28308
7879    -4852
7880   -30662
7881   -14983
7882    22934
7883    27913
7884    -3041
7885   -31217
7886   -15663
7887    21096
7888    29201
7889    -1964
7890   -31064
7891   -18354
7892    20590
7893    29587
7894     -726
7895   -30655
7896   -17947
7897    18042
7898    31818
7899      -58
7900   -30066
7901   -19404
7902    17951
7903    30456
7904     2250
7905   -29298
7906   -20463
7907    16188
7908    32102
7909     1801
7910   -28495
7911   -21428
7912    15680
7913    30791
7914     4172
7915   -27812
7916   -22338
7917    14752
7918    31504
7919     4572
7920   -27692
7921   -22503
7922    13387
7923    31494
7924     6531
7925   -27258
7926   -21861
7927    13012
7928    30916
7929     6184
7930   -25658
7931   -24927
7932    12018
7933    31437
7934     8262
7935   -27051
7936   -24604
7937    10013
7938    31394
7939     9085
7940   -24634
7941   -26884
7942     9309
7943    31149
7944    11222
7945   -25164
7946   -25558
7947     6759
7948    32144
7949    12364
7950   -22612
7951   -28373
7952     7603
7953    31535
7954    13223
7955   -23300
7956   -26198
7957     5123
7958    31228
7959    13709
7960   -21696
7961   -27833
7962     4482
7963    29990
7964    15408
7965   -20906
7966   -27817
7967     2581
7968    31462
7969    15661
7970   -20460
7971   -29068
7972     2971
7973    29443
7974    18195
7975   -19525
7976   -28785
7977      517
7978    29391
7979    17487
7980   -18392
7981   -29616
7982     -546
7983    27873
7984    19967
7985   -16832
7986   -29412
7987    -2411
7988    29198
7989    19000
7990   -16034
7991   -30760
7992    -2569
7993    28476
7994    23350
7995   -16571
7996   -30083
7997    -5013
7998    29229
7999    21472
8000   -12678
8001   -31323
8002    -5391
8003    26012
8004    22988
8005   -13183
8006   -29815
8007    -6609
8008    28042
8009    22598
8010   -10849
8011   -31308
8012    -6950
8013    26070
8014    24960
8015   -11807
8016   -29100
8017    -8702
8018    25521
8019    22669
8020    -8782
8021   -31619
8022    -9861
8023    23823
8024    26432
8025    -9852
8026   -30123
8027   -10892
8028    23212
8029    25532
8030    -6136
8031   -30703
8032   -10895
8033    21842
8034    25982
8035    -5136
8036   -29092
8037   -14926
8038    22548
8039    27629
8040    -3620
8041   -30818
8042   -13580
8043    20992
8044    29302
8045    -2573
8046   -29572
8047   -17255
8048    21557
8049    27321
8050    -1617
8051   -29391
8052   -15543
8053    18662
8054    29619
8055    -1244
8056   -27895
8057   -17666
8058    18582
8059    27214
8060      271
8061   -29807
8062   -16979
8063    16715
8064    29476
8065      725
8066   -28895
8067   -18148
8068    17169
8069    28364
8070     3625
8071   -28450
8072   -19360
8073    15228
8074    30261
8075     2788
8076   -26161
8077   -22596
8078    14348
8079    29031
8080     7006
8081   -27854
8082   -21364
8083    12373
8084    32449
8085     4381
8086   -24861
8087   -24306
8088    11791
8089    29270
8090     8559
8091   -26850
8092   -23182
8093     8958
8094    31510
8095     7438
8096   -23414
8097   -25916
8098    10792
8099    29879
8100    11031
8101   -25993
8102   -22937
8103     8020
8104    31157
8105     9042
8106   -21836
8107   -27242
8108     8986
8109    28804
8110    13541
8111   -24746
8112   -23503
8113     5793
8114    30662
8115    10995
8116   -21205
8117   -28218
8118     5867
8119    29636
8120    12632
8121   -18425
##END NTUPLES=NMR FID
##END=
