# Supplementary material for: An untargeted multi-technique metabolomics approach to studying intracellular metabolites of HepG2 cells exposed to 2,3,7,8-tetrachlorodibenzo-p-dioxin
Source: BMC Genomics. 2011 May 20;12:251. doi: 10.1186/1471-2164-12-251 (PMC3141663; doi:10.1186/1471-2164-12-251)
Supplement: Additional file 2 — Metadata and NMR raw data: ZIP file containing: -All NMR raw data (in JCAMP-DX format ".dx") -The metadata on NMR (polars & apolars), LC-MS and GC-MS data sets (as Tab delimited files ".txt"). [file 1471-2164-12-251-S2.ZIP › TE/Ainhoa/SAFETY COPY D Disk/TRABAJO/ARTICLES/ARTICLE Metabolomics TCDD_ACCEPTED/JCAMP_DX_NMR_data_and_all_metadata/NMR_apolar_Ctrol_p11a.5C.dx]

##TITLE=
##JCAMPDX= 6.0         $$ Bruker NMR JCAMP-DX V2.0
##DATA TYPE= NMR FID
##DATA CLASS= NTUPLES
##ORIGIN= Bruker BioSpin GmbH
##OWNER= bruker
$$ 1.72 TOPSPIN		Version 2.1
$$ 2011-04-15 14:32:23.064 +0200  WUR\bruker@RIK1030
$$ Compression mode = fixed
##.OBSERVE FREQUENCY= 400.1319223
##.OBSERVE NUCLEUS= ^1H
##.DELAY= (6, 6)
##.ACQUISITION MODE= SIMULTANEOUS (DQD)
##.ACQUISITION SCHEME= undefined
##.AVERAGES= 128
##.DIGITISER RES= 18
##SPECTROMETER/DATA SYSTEM= avance400
##.PULSE SEQUENCE= zg
##.SOLVENT NAME= CDCl3
##.SHIFT REFERENCE= INTERNAL, CDCl3, 1, 11.01498
##AUDIT TRAIL= $$ (NUMBER, WHEN, WHO, WHERE, PROCESS, VERSION, WHAT)
$$ ##TITLE= Audit trail, TOPSPIN		Version 1.3
$$ ##JCAMPDX= 5.01
$$ ##ORIGIN= Bruker BioSpin GmbH
$$ ##OWNER= bruker
$$ $$ P:/NMR-data/data/Ainhoa_raw_data/nmr/AR210608.5C/1/audita.txt
$$ ##AUDIT TRAIL=  $$ (NUMBER, WHEN, WHO, WHERE, VERSION, WHAT)
(   1,<2008-07-28 15:49:23.921 +0200>,<WUR\bruker>,<RIK1030>,<TOPSPIN 1.3>,
      <created by zg, POWCHK disabled, PULCHK disabled
       configuration hash MD5:
       D1 93 94 B6 6B D6 3B BD 35 EA 0D 0D AE B0 63 FA
       data hash MD5: 16K
       DA A5 17 98 A7 5D F9 D8 98 38 80 9E 21 80 6A 63>)
(   2,<2011-04-15 14:32:14.361 +0200>,<WUR\bruker>,<RIK1030>,<proc1d>,<TOPSPIN 2.1>,
      <convdta from       1 "NMR_apolar_Ctrol_p11a.5C" "Ainhoa_raw_data" "P:\NMR-data"
       data hash MD5: 16244
       D4 C7 2C 55 BC DE F3 5D C1 63 B0 6A 02 62 7E 8C>)
$$ ##END=
$$ 
$$ $$ hash MD5
$$ $$ C0 B1 42 7F 49 E1 5E D5 02 DE 71 AC B4 94 8C 21
##$RELAX= 
##$BRUKER FILE EXP=format.temp
$$ EDIT_PAR COMMAND FILE
$$ 
$$ DI_MODE         LONG
$$ ED_ENTRY        ACQU
$$ ORDER           FILE
$$ 
$$ 
$$ HEADER		"F2 - Acquisition Parameters"
$$ T_NAME		Date_
$$ 		TYPE	R64
$$ 		CLASS	ACQU
$$ 		SUBRANGE 0.0 50000000
$$ 		REL	"Date_=itodate(DATE)"
$$ 		INV_REL	"DATE=datetoi(Date_,DATE)"
$$ 		FORMAT	"%14.0f"
$$ 		TEXT	" "
$$ END
$$ T_NAME		Time
$$ 		TYPE	R32
$$ 		CLASS	ACQU
$$ 		SUBRANGE 0.0 1000000
$$ 		REL	"Time=itotime(DATE)"
$$ 		INV_REL	"DATE=timetoi(Time,DATE)"
$$ 		FORMAT	"%14.2f"
$$ 		TEXT	" "
$$ END
$$ NAME		INSTRUM
$$ 		TEXT	" "
$$ END
$$ NAME		PROBHD
$$ 		FORMAT	"%14.14s"
$$ 		TEXT	" "
$$ END
$$ NAME		PULPROG
$$ 		TEXT	" "
$$ END
$$ NAME		TD
$$ 		TEXT	" "
$$ END
$$ NAME		SOLVENT
$$ 		TEXT	" "
$$ END
$$ NAME		NS
$$ 		TEXT	" "
$$ END
$$ NAME		DS
$$ 		TEXT	" "
$$ END
$$ T_NAME		SWH
$$ 		TYPE	R32
$$ 		CLASS	ACQU
$$ 		SUBRANGE 0.0 1e8
$$ 		REL	"SWH=SW*SFO1"
$$ 		INV_REL "SW=SWH/SFO1"
$$ 		UNIT	"Hz"
$$ 		FORMAT	"%14.3f Hz"
$$ 		TEXT	" "
$$ END
$$ T_NAME          FIDRES
$$                 TYPE    R32
$$                 CLASS   ACQU
$$                 SUBRANGE 0.0 100000
$$                 REL     "FIDRES=SW*SFO1/TD"
$$                 INV_REL "TD = nextpow(SW*SFO1/FIDRES)"
$$ 		UNIT	"Hz"
$$ 		FORMAT	"%14.6f Hz"
$$ 		TEXT	" "
$$ END
$$ T_NAME          AQ
$$ 		TYPE	R32
$$ 		CLASS	ACQU
$$ 		SUBRANGE 0.0 1000
$$ 		REL	"AQ=aqcalc(SW,SFO1,TD,DIGTYP)"
$$ 		INV_REL	"TD=tdcalc(SW,SFO1,1.0e6*AQ,DIGTYP)"
$$ 		UNIT	"sec"
$$ 		FORMAT	"%14.7f sec"
$$ 		TEXT	" "
$$ END
$$ NAME		RG
$$ 		TEXT	" "
$$ END
$$ T_NAME          DW
$$ 		TYPE	R32
$$ 		CLASS	ACQU
$$ 		SUBRANGE 0.0 1000000
$$ 		REL	"DW=1/(2*SW*SFO1)"
$$ 		INV_REL	"SW=1000000/(2*(0.005+DW)*SFO1)"
$$ 		UNIT	"usec"
$$ 		FORMAT	"%14.3lf usec"
$$ 		TEXT	" "
$$ END
$$ NAME		DE
$$ 		FORMAT	"%14.2f usec"
$$ 		TEXT	" "
$$ END
$$ NAME		TE
$$ 		FORMAT	"%14.1f K"
$$ 		TEXT	" "
$$ END
$$ T_NAME		D1
$$ 		TYPE	R32
$$ 		CLASS	ACQU
$$ 		SUBRANGE 0.0 1e38
$$ 		REL	"D1=D[1]"
$$ 		INV_REL	"D[1]=D1"
$$ 		UNIT	"sec"
$$ 		FORMAT	"%14.8f sec"
$$ 		TEXT	" "
$$ END
$$ NAME		TD0
$$ 		TEXT	" "
$$ END
$$ HEADER		"======== CHANNEL f1 ========"
$$ NAME		NUC1
$$ 		NONEDIT
$$ 		TEXT	" "
$$ END
$$ T_NAME		P1
$$ 		TYPE	R32
$$ 		CLASS	ACQU
$$ 		SUBRANGE 0.0 1.0e10
$$ 		REL	"P1=P[1]"
$$ 		INV_REL	"P[1]=P1"
$$ 		UNIT	"usec"
$$ 		FORMAT	"%14.2f usec"
$$ 		TEXT	" "
$$ END
$$ T_NAME		PL1
$$ 		TYPE	R32
$$ 		CLASS	ACQU
$$ 		SUBRANGE -6.0 1e38
$$ 		REL	"PL1=PL[1]"
$$ 		INV_REL	"PL[1]=PL1"
$$ 		UNIT	"dB"
$$ 		FORMAT	"%14.2f dB"
$$ 		TEXT	" "
$$ END
$$ NAME		SFO1
$$ 		FORMAT	"%14.7f MHz"
$$ 		TEXT	" "
$$ END
##$RELAX= 
##$BRUKER FILE EXP=scon
$$ ##TITLE= Parameter file, TOPSPIN		Version 1.3
$$ ##JCAMPDX= 5.0
$$ ##DATATYPE= Parameter Values
$$ ##ORIGIN= Bruker BioSpin GmbH
$$ ##OWNER= bruker
$$ $$ 2008-07-28 15:41:09.005 +0200  WUR\bruker@RIK1030
$$ $$ P:/NMR-data/data/Ainhoa_raw_data/nmr/AR210608.5C/1/scon
$$ ##$BLKPA= (0..15)
3 3 3 3 3 3 3 3 3 3 3 3 3 3 3 3 
$$ ##$BLKTR= (0..15)
3 3 3 3 3 3 3 3 3 3 3 3 3 3 3 3 
$$ ##$DE1= 2
$$ ##$DE2= 2
$$ ##$DEADC= 4
$$ ##$DEPA= 2
$$ ##$DERX= 3
$$ ##$PHASP4= (0..15)
0.5 0.5 0.5 0.5 0.5 0.5 0.5 0.5 0.5 0.5 0.5 0.5 0.5 0.5 0.5 0.5 
$$ ##$PHASPR= (0..15)
3 3 3 3 3 3 3 3 3 3 3 3 3 3 3 3 
$$ ##$SHAPPR= (0..15)
1.6 1.6 1.6 1.6 1.6 1.6 1.6 1.6 1.6 1.6 1.6 1.6 1.6 1.6 1.6 1.6 
$$ ##END=
##$RELAX= 
##$BRUKER FILE EXP=pulseprogram
$$ # 1 "C:/Bruker/TOPSPIN/exp/stan/nmr/lists/pp/zg"
$$ ;zg
$$ ;avance-version (06/11/09)
$$ ;1D sequence
$$ ;
$$ ;$CLASS=HighRes
$$ ;$DIM=1D
$$ ;$TYPE=
$$ ;$SUBTYPE=
$$ ;$COMMENT=
$$ 
$$ 
$$ # 1 "C:/Bruker/TOPSPIN/exp/stan/nmr/lists/pp/Avance.incl" 1
$$ ;Avance2.incl
$$ ;   for 1
$$ ;
$$ ;avance-version (07/01/22)
$$ ;
$$ ;$CLASS=HighRes Incl
$$ ;$COMMENT=
$$ 
$$ 
$$ 
$$ 
$$ 
$$ 
$$ 
$$ 
$$ 
$$ 
$$ 
$$ 
$$ 
$$ 
$$ 
$$ 
$$ 
$$ 
$$ 
$$ 
$$ 
$$ 
$$ 
$$ 
$$ 
$$ 
$$ 
$$ 
$$ 
$$ 
$$ 
$$ 
$$ 
$$ 
$$ 
$$ 
$$ 
$$ 
$$ 
$$ 
$$ 
$$ 
$$ 
$$ 
$$ 
$$ 
$$ 
$$ 
$$ 
$$ 
$$ 
$$ 
$$ 
$$ 
$$ 
$$ 
$$ 
$$ 
$$ 
$$ 
$$ 
$$ 
$$ 
$$ 
$$ 
$$ 
$$ 
$$ 
$$ 
$$ 
$$ 
$$ 
$$ 
$$ 
$$ 
$$ 
$$ 
$$ 
$$ 
$$ 
$$ 
$$ 
$$ 
$$ 
$$ 
$$ 
$$ 
$$ 
$$ 
$$ 
$$ 
$$ 
$$ 
$$ 
$$ 
$$ 
$$ 
$$ 
$$ 
$$ 
$$ 
$$ 
$$ 
$$ 
$$ 
$$ 
$$ 
$$ 
$$ 
$$ 
$$ 
$$ 
$$ 
$$ 
$$ 
$$ 
$$ 
$$ 
$$ 
$$ 
$$ 
$$ 
$$ 
$$ 
$$ 
$$ 
$$ 
$$ 
$$ 
$$ 
$$ 
$$ 
$$ 
$$ ;$Id: Avance2.incl,v 1.10.6.7 2007/01/22 13:54:46 ber Exp $
$$ # 12 "C:/Bruker/TOPSPIN/exp/stan/nmr/lists/pp/zg" 2
$$ 
$$ 
$$ 
$$ "acqt0=-p1*2/3.1416"
$$ 
$$ 
$$ # 1 "mc_line 18 file C:/Bruker/TOPSPIN/exp/stan/nmr/lists/pp/zg expanding definition part of mc command before ze"
$$ define delay MCWRK
$$ define delay MCREST
$$ "MCWRK = 0.500000*30m"
$$ "MCREST = 30m - 30m"
$$ # 18 "C:/Bruker/TOPSPIN/exp/stan/nmr/lists/pp/zg"
$$ 1 ze
$$ # 1 "mc_line 18 file C:/Bruker/TOPSPIN/exp/stan/nmr/lists/pp/zg expanding definition of mc command after ze"
$$ # 19 "C:/Bruker/TOPSPIN/exp/stan/nmr/lists/pp/zg"
$$ # 1 "mc_line 19 file C:/Bruker/TOPSPIN/exp/stan/nmr/lists/pp/zg expanding start label for mc command"
$$ 2 MCWRK  * 2
$$ LBLF0, MCREST
$$ # 20 "C:/Bruker/TOPSPIN/exp/stan/nmr/lists/pp/zg"
$$   d1
$$   p1 ph1
$$   go=2 ph31
$$ # 1 "mc_line 23 file C:/Bruker/TOPSPIN/exp/stan/nmr/lists/pp/zg expanding mc command in line"
$$   MCWRK wr #0
$$   MCWRK zd 
$$   lo to LBLF0 times td0
$$ 
$$ # 24 "C:/Bruker/TOPSPIN/exp/stan/nmr/lists/pp/zg"
$$ exit
$$ 
$$ 
$$ ph1=0 2 2 0 1 3 3 1
$$ ph31=0 2 2 0 1 3 3 1
$$ 
$$ 
$$ ;pl1 : f1 channel - power level for pulse (default)
$$ ;p1 : f1 channel -  high power pulse
$$ ;d1 : relaxation delay; 1-5 * T1
$$ ;NS: 1 * n, total number of scans: NS * TD0
$$ 
$$ 
$$ 
$$ ;$Id: zg,v 1.7.10.2 2006/11/10 11:04:15 ber Exp $
##$RELAX= 
##$BRUKER FILE EXP=uxnmr.par
$$ ##TITLE= Parameter file, TOPSPIN		Version 1.3
$$ ##JCAMPDX= 5.0
$$ ##DATATYPE= Parameter Values
$$ ##ORIGIN= Bruker BioSpin GmbH
$$ ##OWNER= Administrator
$$ $$ 2008-03-03 09:42:28.895 +0100  WUR\bruker@RIK1030
$$ $$ C:/Bruker/TOPSPIN/conf/instr/avance400/uxnmr.par
$$ ##$ACB= 0
$$ ##$ACBTAT= (0..15)
0 88 72 0 0 0 0 0 0 0 0 0 0 0 0 0 
$$ ##$ACBTBA= (0..15)
0 0 0 0 0 0 0 0 0 0 0 0 0 0 0 0 
$$ ##$ACBTCTL= (0..15)
0 0 0 0 0 0 0 0 0 0 0 0 0 0 0 0 
$$ ##$ACBTDI= (0..15)
0 102 102 0 0 0 0 0 0 0 0 0 0 0 0 0 
$$ ##$ACBTDM= (0..15)
0 10 10 0 0 0 0 0 0 0 0 0 0 0 0 0 
$$ ##$ACBTFHI= (0..15)
0 400 400 0 0 0 0 0 0 0 0 0 0 0 0 0 
$$ ##$ACBTFL= (0..15)
0 73 74 0 0 0 0 0 0 0 0 0 0 0 0 0 
$$ ##$ACBTFLO= (0..15)
0 14 14 0 0 0 0 0 0 0 0 0 0 0 0 0 
$$ ##$ACBTOUT= (0..15)
0 1 2 0 0 0 0 0 0 0 0 0 0 0 0 0 
$$ ##$ACBTPO= (0..15)
0 150000 60000 0 0 0 0 0 0 0 0 0 0 0 0 0 
$$ ##$ACBTPW= (0..15)
0 10 10 0 0 0 0 0 0 0 0 0 0 0 0 0 
$$ ##$ACBTSB= (0..15)
0 0 0 0 0 0 0 0 0 0 0 0 0 0 0 0 
$$ ##$ACBTY= <no>
$$ ##$AQSBDHW= (0..31)
255 255 1 4 4 255 255 255 0 0 255 255 255 255 255 255 255 255 255 0 255 
255 255 255 255 255 255 255 255 255 255 255 
$$ ##$AQSBDID= (0..31)
255 255 88 83 83 255 255 255 65 67 255 255 255 255 255 255 255 255 255 
66 255 255 255 255 255 255 255 255 255 255 255 255 
$$ ##$AQSBDNO= (0..31)
255 255 1 1 2 255 255 255 1 1 255 255 255 255 255 255 255 255 255 1 255 
255 255 255 255 255 255 255 255 255 255 255 
$$ ##$AQSBDTY= (0..31)
255 255 3 16 16 255 255 255 5 9 255 255 255 255 255 255 255 255 255 7 
255 255 255 255 255 255 255 255 255 255 255 255 
$$ ##$AQSBUAD= (0..31)
255 255 52 36 37 255 255 255 54 26 255 255 255 255 255 255 255 255 255 
32 255 255 255 255 255 255 255 255 255 255 255 255 
$$ ##$AQSECL= (0..31)
255 255 2 3 3 255 255 255 5 2 255 255 255 255 255 255 255 255 255 255 
255 255 255 255 255 255 255 255 255 255 255 255 
$$ ##$AQSECLS= (0..31)
255 255 3 2 2 255 255 255 0 0 255 255 255 255 255 255 255 255 255 255 
255 255 255 255 255 255 255 255 255 255 255 255 
$$ ##$ATT19F= (0..1)
0 0 
$$ ##$ATT1H= (0..1)
0 0 
$$ ##$ATT3H= (0..1)
0 0 
$$ ##$ATTX= (0..1)
0 0 
$$ ##$ATTY= (0..1)
0 0 
$$ ##$ATTZ= (0..1)
0 0 
$$ ##$BACSAIR= no
$$ ##$BACSCAP= 60
$$ ##$BACSDEL= 10
$$ ##$BACSFCM= no
$$ ##$BACSOPT= <>
$$ ##$BACSTY= <tty08>
$$ ##$BARPTY= <no>
$$ ##$BFREQ= 400.13
$$ ##$BIRDS= yes
$$ ##$BMPC= 0
$$ ##$BMPCTY= <no>
$$ ##$BPSUTY= <no>
$$ ##$BSMS= 1
$$ ##$BSMSTY= <tty02>
$$ ##$CFASMOD= (0..7)
1 1 1 1 1 1 1 1 
$$ ##$CFASMUL= (0..7)
1 1 1 1 1 1 1 1 
$$ ##$CNFTXDR= (0..7)
6 6 0 0 0 0 0 0 
$$ ##$COMDIG2= 0
$$ ##$CPDBTY= <no>
$$ ##$CRCOTY= <no>
$$ ##$DATSTAT= no
$$ ##$DIGI140= (0..7)
0 0 0 0 0 0 0 0 
$$ ##$DIGIB12= (0..7)
0 0 0 0 0 0 0 0 
$$ ##$DIGIB16= (0..7)
0 0 0 0 0 0 0 0 
$$ ##$DIGIFA= (0..7)
0 0 0 0 0 0 0 0 
$$ ##$DIGIHA= (0..7)
0 0 0 0 0 0 0 0 
$$ ##$DIGIHAF= (0..7)
0 0 0 0 0 0 0 0 
$$ ##$DIGIHRD= (0..7)
0 0 0 0 0 0 0 0 
$$ ##$DIGIIA= (0..7)
0 0 0 0 0 0 0 0 
$$ ##$DIGIO16= (0..7)
0 0 0 0 0 0 0 0 
$$ ##$DIGISA= (0..7)
1 0 0 0 0 0 0 0 
$$ ##$DIGISAF= (0..7)
0 0 0 0 0 0 0 0 
$$ ##$DIGISL= (0..7)
0 0 0 0 0 0 0 0 
$$ ##$DIGITYI= (0..7)
0 0 0 0 0 0 0 0 
$$ ##$DIGITYP= (0..7)
0 0 0 0 0 0 0 0 
$$ ##$DIGITZ= 0
$$ ##$DRU= no
$$ ##$FCUMEM= (0..7)
2093056 2093056 0 0 0 0 0 0 
$$ ##$FCUPAL= (0..7)
260 260 0 0 0 0 0 0 
$$ ##$FQMIX= 0
$$ ##$FUNCMOD= <>
$$ ##$GCUTYPE= 2
$$ ##$GTUTY= <no>
$$ ##$HFAC= 3
$$ ##$HPCU= 0
$$ ##$HPCUTY= <no>
$$ ##$HPTXLP= (0..3)
-1 -1 -1 -1 
$$ ##$HPTXPI= (0..3)
0 0 0 0 
$$ ##$HPTXPO= (0..3)
0 0 0 0 
$$ ##$HPTXTY= (0..3)
0 0 0 0 
$$ ##$IF451= 0
$$ ##$IFREQ= 1
$$ ##$INTFPR= 0
$$ ##$IPSO= no
$$ ##$LOCKTY= <tty03>
$$ ##$LOCSWID= 0
$$ ##$M2FAC= 0
$$ ##$MASTY= <no>
$$ ##$MEMPRM= 0
$$ ##$MHFAC= 0
$$ ##$MXFAC= 0
$$ ##$NAMPD1= <2H>
$$ ##$NAMPD10= <>
$$ ##$NAMPD11= <>
$$ ##$NAMPD12= <>
$$ ##$NAMPD13= <>
$$ ##$NAMPD14= <>
$$ ##$NAMPD15= <>
$$ ##$NAMPD16= <>
$$ ##$NAMPD2= <X-BB19F_2HS>
$$ ##$NAMPD3= <1H>
$$ ##$NAMPD4= <>
$$ ##$NAMPD5= <>
$$ ##$NAMPD6= <>
$$ ##$NAMPD7= <>
$$ ##$NAMPD8= <>
$$ ##$NAMPD9= <>
$$ ##$NFCU= 2
$$ ##$NMRCH= 0
$$ ##$NMRMEM= 0
$$ ##$NRCU= 1
$$ ##$NROUT= 1
$$ ##$PAMPF1= (0..15)
75 99 67 27 0 0 0 12 117 46 8 118 1 0 0 0 
$$ ##$PAMPF2= (0..15)
0 0 0 0 0 0 0 0 0 0 0 0 0 0 0 0 
$$ ##$PAMPF3= (0..15)
0 0 0 0 0 0 0 0 0 0 0 0 0 0 0 0 
$$ ##$PAMPF4= (0..15)
0 0 0 0 0 0 0 0 0 0 0 0 0 0 0 0 
$$ ##$PAMPF5= (0..15)
0 0 0 0 0 0 0 0 0 0 0 0 0 0 0 0 
$$ ##$PAMPF6= (0..15)
0 0 0 0 0 0 0 0 0 0 0 0 0 0 0 0 
$$ ##$PAMPF7= (0..15)
0 0 0 0 0 0 0 0 0 0 0 0 0 0 0 0 
$$ ##$PAMPF8= (0..15)
0 0 0 0 0 0 0 0 0 0 0 0 0 0 0 0 
$$ ##$PH4= 0
$$ ##$PHF4TY= <no>
$$ ##$POWCHK= no
$$ ##$PRAMD1= (0..7)
0 1048576 0 0 0 1048576 0 0 
$$ ##$PRAMD10= (0..7)
0 0 0 0 0 0 0 0 
$$ ##$PRAMD11= (0..7)
0 0 0 0 0 0 0 0 
$$ ##$PRAMD12= (0..7)
0 0 0 0 0 0 0 0 
$$ ##$PRAMD13= (0..7)
0 0 0 0 0 0 0 0 
$$ ##$PRAMD14= (0..7)
0 0 0 0 0 0 0 0 
$$ ##$PRAMD15= (0..7)
0 0 0 0 0 0 0 0 
$$ ##$PRAMD16= (0..7)
0 0 0 0 0 0 0 0 
$$ ##$PRAMD17= (0..7)
0 0 0 0 0 0 0 0 
$$ ##$PRAMD18= (0..7)
0 0 0 0 0 0 0 0 
$$ ##$PRAMD19= (0..7)
0 0 0 0 0 0 0 0 
$$ ##$PRAMD2= (0..7)
2147483644 2146435071 2147483647 134217727 2147483644 2146435071 2147483647 
134217727 
$$ ##$PRAMD20= (0..7)
0 0 0 0 0 0 0 0 
$$ ##$PRAMD21= (0..7)
0 0 0 0 0 0 0 0 
$$ ##$PRAMD3= (0..7)
2 0 0 0 2 0 0 0 
$$ ##$PRAMD4= (0..7)
2147483644 2146435071 2147483647 134217727 2147483644 2146435071 2147483647 
134217727 
$$ ##$PRAMD5= (0..7)
0 0 0 0 0 0 0 0 
$$ ##$PRAMD6= (0..7)
0 0 0 0 0 0 0 0 
$$ ##$PRAMD7= (0..7)
0 0 0 0 0 0 0 0 
$$ ##$PRAMD8= (0..7)
0 0 0 0 0 0 0 0 
$$ ##$PRAMD9= (0..7)
0 0 0 0 0 0 0 0 
$$ ##$PRAMLED= (0..1)
15 15 
$$ ##$PRAMP1= <tty01>
$$ ##$PRAMP2= <no>
$$ ##$PRAMP3= <no>
$$ ##$PRAMP4= <no>
$$ ##$PRAMP5= <no>
$$ ##$PRAMP6= <no>
$$ ##$PRAMP7= <no>
$$ ##$PRAMP8= <no>
$$ ##$PRAMPTP= 0
$$ ##$PREPTY= <no>
$$ ##$PRESHLD= 0
$$ ##$PTS160= -1
$$ ##$PTSA2X= (0..7)
0 0 0 0 0 0 0 0 
$$ ##$PTSF2X= (0..7)
0 0 0 0 0 0 0 0 
$$ ##$PTSFMX= (0..7)
429.9 429.9 0 0 0 0 0 0 
$$ ##$PULCHK= no
$$ ##$RCUCDS= (0..7)
8388608 0 0 0 0 0 0 0 
$$ ##$RCUCFS= (0..7)
4096 0 0 0 0 0 0 0 
$$ ##$RCUCSS= (0..7)
1048576 0 0 0 0 0 0 0 
$$ ##$RCUI2C1= (0..7)
78 0 0 0 0 0 0 0 
$$ ##$RCUI2C2= (0..7)
0 0 0 0 0 0 0 0 
$$ ##$RCUI2C3= (0..7)
0 0 0 0 0 0 0 0 
$$ ##$RCUI2C4= (0..7)
0 0 0 0 0 0 0 0 
$$ ##$RCUI2C5= (0..7)
0 0 0 0 0 0 0 0 
$$ ##$RCUI2C6= (0..7)
0 0 0 0 0 0 0 0 
$$ ##$RCUI2C7= (0..7)
0 0 0 0 0 0 0 0 
$$ ##$RCUI2C8= (0..7)
0 0 0 0 0 0 0 0 
$$ ##$RDCU= 0
$$ ##$RGTYPE= (0..7)
5 0 0 0 0 0 0 0 
$$ ##$RG_max= (0..7)
46341 0 0 0 0 0 0 0 
$$ ##$RG_min= (0..7)
1 0 0 0 0 0 0 0 
$$ ##$RG_tab1= (0..255)
1 1.1 1.3 1.4 1.6 1.8 2 2.2 2.5 2.8 3.2 3.6 4 4.5 5 5.7 6.3 7.1 8 9 10.1 
11.3 12.7 14.3 16 18 20.2 22.6 25.4 28.5 32 35.9 40.3 45.3 50.8 57 64 
71.8 80.6 90.5 101.6 114 128 143.7 161.3 181 203.2 228.1 256 287.4 322.5 
362 406.4 456.1 512 574.7 645.1 724.1 812.7 912.3 1024 1149.4 1290.2 1448.2 
1625.5 1824.6 2048 2298.8 2580.3 2896.3 3251 3649.1 4096 4597.6 5160.6 
5792.6 6502 7298.2 8192 9195.2 10321.3 11585.2 13004 14596.5 16384 18390.4 
20642.5 23170.5 26008 29193 32768 36780.8 41285.1 46341 -1 -1 -1 -1 -1 
-1 -1 -1 -1 -1 -1 -1 -1 -1 -1 -1 -1 -1 -1 -1 -1 -1 -1 -1 -1 -1 -1 -1 -1 
-1 -1 -1 -1 -1 -1 -1 -1 -1 -1 -1 -1 -1 -1 -1 -1 -1 -1 -1 -1 -1 -1 -1 -1 
-1 -1 -1 -1 -1 -1 -1 -1 -1 -1 -1 -1 -1 -1 -1 -1 -1 -1 -1 -1 -1 -1 -1 -1 
-1 -1 -1 -1 -1 -1 -1 -1 -1 -1 -1 -1 -1 -1 -1 -1 -1 -1 -1 -1 -1 -1 -1 -1 
-1 -1 -1 -1 -1 -1 -1 -1 -1 -1 -1 -1 -1 -1 -1 -1 -1 -1 -1 -1 -1 -1 -1 -1 
-1 -1 -1 -1 -1 -1 -1 -1 -1 -1 -1 -1 -1 -1 -1 -1 -1 -1 -1 -1 -1 -1 -1 -1 
-1 -1 -1 -1 -1 -1 -1 -1 -1 -1 -1 -1 -1 
$$ ##$RG_tab2= (0..255)
-1 -1 -1 -1 -1 -1 -1 -1 -1 -1 -1 -1 -1 -1 -1 -1 -1 -1 -1 -1 -1 -1 -1 -1 
-1 -1 -1 -1 -1 -1 -1 -1 -1 -1 -1 -1 -1 -1 -1 -1 -1 -1 -1 -1 -1 -1 -1 -1 
-1 -1 -1 -1 -1 -1 -1 -1 -1 -1 -1 -1 -1 -1 -1 -1 -1 -1 -1 -1 -1 -1 -1 -1 
-1 -1 -1 -1 -1 -1 -1 -1 -1 -1 -1 -1 -1 -1 -1 -1 -1 -1 -1 -1 -1 -1 -1 -1 
-1 -1 -1 -1 -1 -1 -1 -1 -1 -1 -1 -1 -1 -1 -1 -1 -1 -1 -1 -1 -1 -1 -1 -1 
-1 -1 -1 -1 -1 -1 -1 -1 -1 -1 -1 -1 -1 -1 -1 -1 -1 -1 -1 -1 -1 -1 -1 -1 
-1 -1 -1 -1 -1 -1 -1 -1 -1 -1 -1 -1 -1 -1 -1 -1 -1 -1 -1 -1 -1 -1 -1 -1 
-1 -1 -1 -1 -1 -1 -1 -1 -1 -1 -1 -1 -1 -1 -1 -1 -1 -1 -1 -1 -1 -1 -1 -1 
-1 -1 -1 -1 -1 -1 -1 -1 -1 -1 -1 -1 -1 -1 -1 -1 -1 -1 -1 -1 -1 -1 -1 -1 
-1 -1 -1 -1 -1 -1 -1 -1 -1 -1 -1 -1 -1 -1 -1 -1 -1 -1 -1 -1 -1 -1 -1 -1 
-1 -1 -1 -1 -1 -1 -1 -1 -1 -1 -1 -1 -1 -1 -1 -1 
$$ ##$RG_tab3= (0..255)
-1 -1 -1 -1 -1 -1 -1 -1 -1 -1 -1 -1 -1 -1 -1 -1 -1 -1 -1 -1 -1 -1 -1 -1 
-1 -1 -1 -1 -1 -1 -1 -1 -1 -1 -1 -1 -1 -1 -1 -1 -1 -1 -1 -1 -1 -1 -1 -1 
-1 -1 -1 -1 -1 -1 -1 -1 -1 -1 -1 -1 -1 -1 -1 -1 -1 -1 -1 -1 -1 -1 -1 -1 
-1 -1 -1 -1 -1 -1 -1 -1 -1 -1 -1 -1 -1 -1 -1 -1 -1 -1 -1 -1 -1 -1 -1 -1 
-1 -1 -1 -1 -1 -1 -1 -1 -1 -1 -1 -1 -1 -1 -1 -1 -1 -1 -1 -1 -1 -1 -1 -1 
-1 -1 -1 -1 -1 -1 -1 -1 -1 -1 -1 -1 -1 -1 -1 -1 -1 -1 -1 -1 -1 -1 -1 -1 
-1 -1 -1 -1 -1 -1 -1 -1 -1 -1 -1 -1 -1 -1 -1 -1 -1 -1 -1 -1 -1 -1 -1 -1 
-1 -1 -1 -1 -1 -1 -1 -1 -1 -1 -1 -1 -1 -1 -1 -1 -1 -1 -1 -1 -1 -1 -1 -1 
-1 -1 -1 -1 -1 -1 -1 -1 -1 -1 -1 -1 -1 -1 -1 -1 -1 -1 -1 -1 -1 -1 -1 -1 
-1 -1 -1 -1 -1 -1 -1 -1 -1 -1 -1 -1 -1 -1 -1 -1 -1 -1 -1 -1 -1 -1 -1 -1 
-1 -1 -1 -1 -1 -1 -1 -1 -1 -1 -1 -1 -1 -1 -1 -1 
$$ ##$RG_tab4= (0..255)
-1 -1 -1 -1 -1 -1 -1 -1 -1 -1 -1 -1 -1 -1 -1 -1 -1 -1 -1 -1 -1 -1 -1 -1 
-1 -1 -1 -1 -1 -1 -1 -1 -1 -1 -1 -1 -1 -1 -1 -1 -1 -1 -1 -1 -1 -1 -1 -1 
-1 -1 -1 -1 -1 -1 -1 -1 -1 -1 -1 -1 -1 -1 -1 -1 -1 -1 -1 -1 -1 -1 -1 -1 
-1 -1 -1 -1 -1 -1 -1 -1 -1 -1 -1 -1 -1 -1 -1 -1 -1 -1 -1 -1 -1 -1 -1 -1 
-1 -1 -1 -1 -1 -1 -1 -1 -1 -1 -1 -1 -1 -1 -1 -1 -1 -1 -1 -1 -1 -1 -1 -1 
-1 -1 -1 -1 -1 -1 -1 -1 -1 -1 -1 -1 -1 -1 -1 -1 -1 -1 -1 -1 -1 -1 -1 -1 
-1 -1 -1 -1 -1 -1 -1 -1 -1 -1 -1 -1 -1 -1 -1 -1 -1 -1 -1 -1 -1 -1 -1 -1 
-1 -1 -1 -1 -1 -1 -1 -1 -1 -1 -1 -1 -1 -1 -1 -1 -1 -1 -1 -1 -1 -1 -1 -1 
-1 -1 -1 -1 -1 -1 -1 -1 -1 -1 -1 -1 -1 -1 -1 -1 -1 -1 -1 -1 -1 -1 -1 -1 
-1 -1 -1 -1 -1 -1 -1 -1 -1 -1 -1 -1 -1 -1 -1 -1 -1 -1 -1 -1 -1 -1 -1 -1 
-1 -1 -1 -1 -1 -1 -1 -1 -1 -1 -1 -1 -1 -1 -1 -1 
$$ ##$RG_tab5= (0..255)
-1 -1 -1 -1 -1 -1 -1 -1 -1 -1 -1 -1 -1 -1 -1 -1 -1 -1 -1 -1 -1 -1 -1 -1 
-1 -1 -1 -1 -1 -1 -1 -1 -1 -1 -1 -1 -1 -1 -1 -1 -1 -1 -1 -1 -1 -1 -1 -1 
-1 -1 -1 -1 -1 -1 -1 -1 -1 -1 -1 -1 -1 -1 -1 -1 -1 -1 -1 -1 -1 -1 -1 -1 
-1 -1 -1 -1 -1 -1 -1 -1 -1 -1 -1 -1 -1 -1 -1 -1 -1 -1 -1 -1 -1 -1 -1 -1 
-1 -1 -1 -1 -1 -1 -1 -1 -1 -1 -1 -1 -1 -1 -1 -1 -1 -1 -1 -1 -1 -1 -1 -1 
-1 -1 -1 -1 -1 -1 -1 -1 -1 -1 -1 -1 -1 -1 -1 -1 -1 -1 -1 -1 -1 -1 -1 -1 
-1 -1 -1 -1 -1 -1 -1 -1 -1 -1 -1 -1 -1 -1 -1 -1 -1 -1 -1 -1 -1 -1 -1 -1 
-1 -1 -1 -1 -1 -1 -1 -1 -1 -1 -1 -1 -1 -1 -1 -1 -1 -1 -1 -1 -1 -1 -1 -1 
-1 -1 -1 -1 -1 -1 -1 -1 -1 -1 -1 -1 -1 -1 -1 -1 -1 -1 -1 -1 -1 -1 -1 -1 
-1 -1 -1 -1 -1 -1 -1 -1 -1 -1 -1 -1 -1 -1 -1 -1 -1 -1 -1 -1 -1 -1 -1 -1 
-1 -1 -1 -1 -1 -1 -1 -1 -1 -1 -1 -1 -1 -1 -1 -1 
$$ ##$RG_tab6= (0..255)
-1 -1 -1 -1 -1 -1 -1 -1 -1 -1 -1 -1 -1 -1 -1 -1 -1 -1 -1 -1 -1 -1 -1 -1 
-1 -1 -1 -1 -1 -1 -1 -1 -1 -1 -1 -1 -1 -1 -1 -1 -1 -1 -1 -1 -1 -1 -1 -1 
-1 -1 -1 -1 -1 -1 -1 -1 -1 -1 -1 -1 -1 -1 -1 -1 -1 -1 -1 -1 -1 -1 -1 -1 
-1 -1 -1 -1 -1 -1 -1 -1 -1 -1 -1 -1 -1 -1 -1 -1 -1 -1 -1 -1 -1 -1 -1 -1 
-1 -1 -1 -1 -1 -1 -1 -1 -1 -1 -1 -1 -1 -1 -1 -1 -1 -1 -1 -1 -1 -1 -1 -1 
-1 -1 -1 -1 -1 -1 -1 -1 -1 -1 -1 -1 -1 -1 -1 -1 -1 -1 -1 -1 -1 -1 -1 -1 
-1 -1 -1 -1 -1 -1 -1 -1 -1 -1 -1 -1 -1 -1 -1 -1 -1 -1 -1 -1 -1 -1 -1 -1 
-1 -1 -1 -1 -1 -1 -1 -1 -1 -1 -1 -1 -1 -1 -1 -1 -1 -1 -1 -1 -1 -1 -1 -1 
-1 -1 -1 -1 -1 -1 -1 -1 -1 -1 -1 -1 -1 -1 -1 -1 -1 -1 -1 -1 -1 -1 -1 -1 
-1 -1 -1 -1 -1 -1 -1 -1 -1 -1 -1 -1 -1 -1 -1 -1 -1 -1 -1 -1 -1 -1 -1 -1 
-1 -1 -1 -1 -1 -1 -1 -1 -1 -1 -1 -1 -1 -1 -1 -1 
$$ ##$RG_tab7= (0..255)
-1 -1 -1 -1 -1 -1 -1 -1 -1 -1 -1 -1 -1 -1 -1 -1 -1 -1 -1 -1 -1 -1 -1 -1 
-1 -1 -1 -1 -1 -1 -1 -1 -1 -1 -1 -1 -1 -1 -1 -1 -1 -1 -1 -1 -1 -1 -1 -1 
-1 -1 -1 -1 -1 -1 -1 -1 -1 -1 -1 -1 -1 -1 -1 -1 -1 -1 -1 -1 -1 -1 -1 -1 
-1 -1 -1 -1 -1 -1 -1 -1 -1 -1 -1 -1 -1 -1 -1 -1 -1 -1 -1 -1 -1 -1 -1 -1 
-1 -1 -1 -1 -1 -1 -1 -1 -1 -1 -1 -1 -1 -1 -1 -1 -1 -1 -1 -1 -1 -1 -1 -1 
-1 -1 -1 -1 -1 -1 -1 -1 -1 -1 -1 -1 -1 -1 -1 -1 -1 -1 -1 -1 -1 -1 -1 -1 
-1 -1 -1 -1 -1 -1 -1 -1 -1 -1 -1 -1 -1 -1 -1 -1 -1 -1 -1 -1 -1 -1 -1 -1 
-1 -1 -1 -1 -1 -1 -1 -1 -1 -1 -1 -1 -1 -1 -1 -1 -1 -1 -1 -1 -1 -1 -1 -1 
-1 -1 -1 -1 -1 -1 -1 -1 -1 -1 -1 -1 -1 -1 -1 -1 -1 -1 -1 -1 -1 -1 -1 -1 
-1 -1 -1 -1 -1 -1 -1 -1 -1 -1 -1 -1 -1 -1 -1 -1 -1 -1 -1 -1 -1 -1 -1 -1 
-1 -1 -1 -1 -1 -1 -1 -1 -1 -1 -1 -1 -1 -1 -1 -1 
$$ ##$RG_tab8= (0..255)
-1 -1 -1 -1 -1 -1 -1 -1 -1 -1 -1 -1 -1 -1 -1 -1 -1 -1 -1 -1 -1 -1 -1 -1 
-1 -1 -1 -1 -1 -1 -1 -1 -1 -1 -1 -1 -1 -1 -1 -1 -1 -1 -1 -1 -1 -1 -1 -1 
-1 -1 -1 -1 -1 -1 -1 -1 -1 -1 -1 -1 -1 -1 -1 -1 -1 -1 -1 -1 -1 -1 -1 -1 
-1 -1 -1 -1 -1 -1 -1 -1 -1 -1 -1 -1 -1 -1 -1 -1 -1 -1 -1 -1 -1 -1 -1 -1 
-1 -1 -1 -1 -1 -1 -1 -1 -1 -1 -1 -1 -1 -1 -1 -1 -1 -1 -1 -1 -1 -1 -1 -1 
-1 -1 -1 -1 -1 -1 -1 -1 -1 -1 -1 -1 -1 -1 -1 -1 -1 -1 -1 -1 -1 -1 -1 -1 
-1 -1 -1 -1 -1 -1 -1 -1 -1 -1 -1 -1 -1 -1 -1 -1 -1 -1 -1 -1 -1 -1 -1 -1 
-1 -1 -1 -1 -1 -1 -1 -1 -1 -1 -1 -1 -1 -1 -1 -1 -1 -1 -1 -1 -1 -1 -1 -1 
-1 -1 -1 -1 -1 -1 -1 -1 -1 -1 -1 -1 -1 -1 -1 -1 -1 -1 -1 -1 -1 -1 -1 -1 
-1 -1 -1 -1 -1 -1 -1 -1 -1 -1 -1 -1 -1 -1 -1 -1 -1 -1 -1 -1 -1 -1 -1 -1 
-1 -1 -1 -1 -1 -1 -1 -1 -1 -1 -1 -1 -1 -1 -1 -1 
$$ ##$ROUTER= 3
$$ ##$RX22TY= <tty10>
$$ ##$SCMTY= <no>
$$ ##$SPECTR= 5
$$ ##$SY2FLAG= 0
$$ ##$TFXNUM= 0
$$ ##$TRIPLO2= 0
$$ ##$VTUTY= <tty05>
$$ ##$WBREFAM= (0..15)
100 100 100 100 100 100 100 100 100 100 100 100 100 100 100 100 
$$ ##$WBREFPH= (0..15)
0 0 0 0 0 0 0 0 0 0 0 0 0 0 0 0 
$$ ##$XFAC= 2
$$ ##END=
##$RELAX= 
$$ Bruker specific parameters
$$ --------------------------
##$DU= <P:\NMR-data>
##$EXPNO= 1
##$NAME= <NMR_apolar_Ctrol_p11a.5C>
##$PROCNO= 1
##$TYPE= <nmr>
##$USER= <Ainhoa_raw_data>
##$ACQT0= 0
##$AMP= (0..31)
100 100 100 100 100 100 100 100 100 100 100 100 100 100 100 100 100 100
100 100 100 100 100 100 100 100 100 100 100 100 100 100
##$ANAVPT= -1
##$AQSEQ= 0
##$AQ_mod= 3
##$AUNM= <au_zg>
##$AUTOPOS= <22 >
##$BF1= 400.13
##$BF2= 100.612769
##$BF3= 400.13
##$BF4= 400.13
##$BF5= 500.13
##$BF6= 500.13
##$BF7= 500.13
##$BF8= 500.13
##$BYTORDA= 0
##$CFDGTYP= 0
##$CFRGTYP= 5
##$CHEMSTR= <none>
##$CNST= (0..63)
1 1 145 1 1 1 1 1 1 1 1 1 1 1 1 1 1 1 1 1 1 1 1 1 1 1 1 1 1 1 1 1 1 1 1
1 1 1 1 1 1 1 1 1 1 1 1 1 1 1 1 1 1 1 1 1 1 1 1 1 1 1 1 1
##$CPDPRG= <>
##$CPDPRG1= <>
##$CPDPRG2= <>
##$CPDPRG3= <>
##$CPDPRG4= <mlev>
##$CPDPRG5= <mlev>
##$CPDPRG6= <mlev>
##$CPDPRG7= <mlev>
##$CPDPRG8= <mlev>
##$CPDPRGB= <>
##$CPDPRGT= <>
##$D= (0..63)
0 2 0 0 0 0 0 0 0 0.06 0 0 2e-005 0 0 0 0.0002 0 0 0 0 0 0 0 0 0 0 0 0
0 0 0 0 0 0 0 0 0 0 0 0 0 0 0 0 0 0 0 0 0 0 0 0 0 0 0 0 0 0 0 0 0 0 0
##$DATE= 1217252958
##$DBL= (0..7)
120 120 120 120 120 120 120 120
##$DBP= (0..7)
150 150 150 150 150 150 150 150
##$DBP07= 0
##$DBPNAM0= <>
##$DBPNAM1= <>
##$DBPNAM2= <>
##$DBPNAM3= <>
##$DBPNAM4= <>
##$DBPNAM5= <>
##$DBPNAM6= <>
##$DBPNAM7= <>
##$DBPOAL= (0..7)
0.5 0.5 0.5 0.5 0.5 0.5 0.5 0.5
##$DBPOFFS= (0..7)
0 0 0 0 0 0 0 0
##$DE= 6
##$DECBNUC= <off>
##$DECIM= 24
##$DECNUC= <off>
##$DECSTAT= 4
##$DIGMOD= 0
##$DIGTYP= 7
##$DL= (0..7)
0 120 120 120 120 120 120 120
##$DP= (0..7)
150 150 150 150 150 150 150 150
##$DP07= 0
##$DPNAME0= <>
##$DPNAME1= <>
##$DPNAME2= <>
##$DPNAME3= <>
##$DPNAME4= <>
##$DPNAME5= <>
##$DPNAME6= <>
##$DPNAME7= <>
##$DPOAL= (0..7)
0.5 0.5 0.5 0.5 0.5 0.5 0.5 0.5
##$DPOFFS= (0..7)
0 0 0 0 0 0 0 0
##$DQDMODE= 0
##$DR= 18
##$DS= 4
##$DSLIST= <SSSSSSSSSSSSSSS>
##$DSPFIRM= 0
##$DSPFVS= -1
##$DTYPA= 0
##$EXP= <AID_chl>
##$F1LIST= <111111111111111>
##$F2LIST= <222222222222222>
##$F3LIST= <333333333333333>
##$FCUCHAN= (0..9)
0 2 1 0 0 0 0 0 0 0
##$FL1= 90
##$FL2= 90
##$FL3= 90
##$FL4= 90
##$FOV= 20
##$FQ1LIST= <freqlist>
##$FQ2LIST= <freqlist>
##$FQ3LIST= <freqlist>
##$FQ4LIST= <freqlist>
##$FQ5LIST= <freqlist>
##$FQ6LIST= <freqlist>
##$FQ7LIST= <freqlist>
##$FQ8LIST= <freqlist>
##$FRQLO3= 1882485.02994012
##$FRQLO3N= 0
##$FS= (0..7)
83 83 83 83 83 83 83 83
##$FTLPGN= 0
##$FW= 90000
##$FnMODE= 0
##$FnTYPE= 0
##$GP031= 0
##$GPNAM0= <sine.100>
##$GPNAM1= <sine.100>
##$GPNAM10= <sine.100>
##$GPNAM11= <sine.100>
##$GPNAM12= <sine.100>
##$GPNAM13= <sine.100>
##$GPNAM14= <sine.100>
##$GPNAM15= <sine.100>
##$GPNAM16= <sine.100>
##$GPNAM17= <sine.100>
##$GPNAM18= <sine.100>
##$GPNAM19= <sine.100>
##$GPNAM2= <sine.100>
##$GPNAM20= <sine.100>
##$GPNAM21= <sine.100>
##$GPNAM22= <sine.100>
##$GPNAM23= <sine.100>
##$GPNAM24= <sine.100>
##$GPNAM25= <sine.100>
##$GPNAM26= <sine.100>
##$GPNAM27= <sine.100>
##$GPNAM28= <sine.100>
##$GPNAM29= <sine.100>
##$GPNAM3= <sine.100>
##$GPNAM30= <sine.100>
##$GPNAM31= <sine.100>
##$GPNAM4= <sine.100>
##$GPNAM5= <sine.100>
##$GPNAM6= <sine.100>
##$GPNAM7= <sine.100>
##$GPNAM8= <sine.100>
##$GPNAM9= <sine.100>
##$GPX= (0..31)
0 0 0 0 0 0 0 0 0 0 0 0 0 0 0 0 0 0 0 0 0 0 0 0 0 0 0 0 0 0 0 0
##$GPY= (0..31)
0 0 0 0 0 0 0 0 0 0 0 0 0 0 0 0 0 0 0 0 0 0 0 0 0 0 0 0 0 0 0 0
##$GPZ= (0..31)
0 0 0 0 0 0 0 0 0 0 0 0 0 0 0 0 0 0 0 0 0 0 0 0 0 0 0 0 0 0 0 0
##$GRDPROG= <>
##$GRPDLY= -1
##$HDDUTY= 20
##$HDRATE= 20
##$HGAIN= (0..3)
0 0 0 0
##$HL1= 1
##$HL2= 35
##$HL3= 16
##$HL4= 17
##$HOLDER= 0
##$HPMOD= (0..7)
0 0 0 0 0 0 0 0
##$HPPRGN= 0
##$IN= (0..63)
0.001 0.001 0.001 0.001 0.001 0.001 0.001 0.001 0.001 0.001 0.001 0.001
0.001 0.001 0.001 0.001 0.001 0.001 0.001 0.001 0.001 0.001 0.001 0.001
0.001 0.001 0.001 0.001 0.001 0.001 0.001 0.001 0.001 0.001 0.001 0.001
0.001 0.001 0.001 0.001 0.001 0.001 0.001 0.001 0.001 0.001 0.001 0.001
0.001 0.001 0.001 0.001 0.001 0.001 0.001 0.001 0.001 0.001 0.001 0.001
0.001 0.001 0.001 0.001
##$INF= (0..7)
0 0 0 0 0 0 0 0
##$INP= (0..63)
0 0 0 0 0 0 0 0 0 0 0 0 0 0 0 0 0 0 0 0 0 0 0 0 0 0 0 0 0 0 0 0 0 0 0 0
0 0 0 0 0 0 0 0 0 0 0 0 0 0 0 0 0 0 0 0 0 0 0 0 0 0 0 0
##$INSTRUM= <avance400>
##$L= (0..31)
1 1 1 1 1 1 1 1 1 1 1 1 1 1 1 1 1 1 1 1 1 1 1 1 1 1 1 1 1 1 1 1
##$LFILTER= 100
##$LGAIN= -15
##$LINPSTP= 0
##$LOCKED= yes
##$LOCKFLD= 3186
##$LOCKGN= 119.300003051758
##$LOCKPOW= -35
##$LOCKPPM= 7.23999977111816
##$LOCNUC= <2H>
##$LOCPHAS= 356
##$LOCSHFT= yes
##$LOCSW= 0
##$LTIME= 0.200000002980232
##$MASR= 4200
##$MASRLST= <masrlst>
##$NBL= 1
##$NC= -2
##$NLOGCH= 1
##$NS= 128
##$NUC1= <1H>
##$NUC2= <13C>
##$NUC3= <off>
##$NUC4= <off>
##$NUC5= <off>
##$NUC6= <off>
##$NUC7= <off>
##$NUC8= <off>
##$NUCLEI= 0
##$NUCLEUS= <off>
##$O1= 1922.3
##$O2= 4979.85804243228
##$O3= 1900.52349393
##$O4= 1900.52349393
##$O5= 0
##$O6= 0
##$O7= 0
##$O8= 0
##$OBSCHAN= (0..9)
0 0 0 0 0 0 0 0 0 0
##$OVERFLW= 0
##$P= (0..63)
7.6 7.6 15.2 14.9 29.8 16.5 25 50 0 0 0 0 0 0 0 200000 1000 2500 0 600
2500 0 0 0 0 200 0 7.6 1000 0 0 0 0 0 0 0 0 0 0 0 0 0 0 0 0 0 0 0 0 0 0
0 0 0 0 0 0 0 0 0 0 0 0 0
##$PACOIL= (0..15)
0 0 0 0 0 0 0 0 0 0 0 0 0 0 0 0
##$PAPS= 2
##$PARMODE= 0
##$PCPD= (0..9)
100 100 70 100 100 100 100 100 100 100
##$PHCOR= (0..31)
0 0 0 0 0 0 0 0 0 0 0 0 0 0 0 0 0 0 0 0 0 0 0 0 0 0 0 0 0 0 0 0
##$PHLIST= <>
##$PHP= 1
##$PH_ref= 0
##$PL= (0..63)
120 0 -4 120 120 120 120 120 120 60 10.34 22.38 9 120 120 120 120 120 0
120 120 120 120 120 120 120 120 22.38 120 120 9 120 120 120 120 120 120
120 120 120 120 120 120 120 120 120 120 120 120 120 120 120 120 120 120
120 120 120 120 120 120 120 120 120
##$PLSTEP= 0.1
##$PLSTRT= -6
##$POWMOD= 0
##$PQPHASE= 0
##$PQSCALE= 0
##$PR= 1
##$PRECHAN= (0..15)
-1 1 2 -1 -1 -1 -1 -1 -1 -1 -1 -1 -1 -1 -1 -1
##$PRGAIN= 0
##$PROBHD= <5 mm PABBI 1H-BB Z-GRD Z811201/0006
>
##$PROSOL= no
##$PULPROG= <zg>
##$PW= 0
##$PYNM= <acqu.py>
##$QNP= 1
##$RD= 0
##$RECCHAN= (0..15)
-1 -1 -1 -1 -1 -1 -1 -1 -1 -1 -1 -1 -1 -1 -1 -1
##$RECPH= 0
##$RECPRE= (0..15)
-1 -1 -1 -1 -1 -1 -1 -1 -1 -1 -1 -1 -1 -1 -1 -1
##$RECPRFX= (0..15)
-1 -1 -1 -1 -1 -1 -1 -1 -1 -1 -1 -1 -1 -1 -1 -1
##$RECSEL= (0..15)
0 0 0 0 0 0 0 0 0 0 0 0 0 0 0 0
##$RG= 161.3
##$RO= 0
##$ROUTWD1= (0..23)
0 0 0 0 0 0 0 0 0 0 0 0 0 0 0 0 0 0 0 0 1 1 0 0
##$ROUTWD2= (0..23)
0 0 0 0 0 1 0 0 0 0 0 0 0 0 0 0 0 0 1 0 1 1 0 0
##$RSEL= (0..9)
0 1 2 0 0 0 0 0 0 0
##$S= (0..7)
83 4 83 83 83 83 83 83
##$SEOUT= 0
##$SFO1= 400.1319223
##$SFO2= 100.617748858042
##$SFO3= 400.131900523494
##$SFO4= 400.131900523494
##$SFO5= 500.13
##$SFO6= 500.13
##$SFO7= 500.13
##$SFO8= 500.13
##$SOLVENT= <CDCl3>
##$SP= (0..31)
1 120 120 120 0 0 120 120 0 0 0 120 0 0 120 0 150 150 120 120.87 118.96
122.27 114.95 150 150 150 150 150 150 120 120 120
##$SP07= 0
##$SPECTR= 0
##$SPNAM0= <gauss>
##$SPNAM1= <Gaus1.1000>
##$SPNAM10= <gauss>
##$SPNAM11= <Gaus1.1000>
##$SPNAM12= <gauss>
##$SPNAM13= <gauss>
##$SPNAM14= <Gaus1.1000>
##$SPNAM15= <Gaus1.1000>
##$SPNAM16= <gauss>
##$SPNAM17= <gauss>
##$SPNAM18= <Gaus1.1000>
##$SPNAM19= <Gaus1.1000>
##$SPNAM2= <Gaus1.1000>
##$SPNAM20= <Gaus1.1000>
##$SPNAM21= <Gaus1.1000>
##$SPNAM22= <Gaus1.1000>
##$SPNAM23= <gauss>
##$SPNAM24= <gauss>
##$SPNAM25= <gauss>
##$SPNAM26= <gauss>
##$SPNAM27= <gauss>
##$SPNAM28= <gauss>
##$SPNAM29= <Gaus1.1000>
##$SPNAM3= <Gaus1.1000>
##$SPNAM30= <Gaus1.1000>
##$SPNAM31= <Gaus1.1000>
##$SPNAM4= <gauss>
##$SPNAM5= <gauss>
##$SPNAM6= <Gaus1.1000>
##$SPNAM7= <Gaus1.1000>
##$SPNAM8= <gauss>
##$SPNAM9= <gauss>
##$SPOAL= (0..31)
0.5 0.5 0.5 0.5 0.5 0.5 0.5 0.5 0.5 0.5 0.5 0.5 0.5 0.5 0.5 0.5 0.5 0.5
0.5 0.5 0.5 0.5 0.5 0.5 0.5 0.5 0.5 0.5 0.5 0.5 0.5 0.5
##$SPOFFS= (0..31)
0 0 0 0 0 0 0 0 0 0 0 0 0 0 0 0 0 0 0 0 0 0 0 0 0 0 0 0 0 0 0 0
##$SUBNAM0= <"">
##$SUBNAM1= <"">
##$SUBNAM2= <"">
##$SUBNAM3= <"">
##$SUBNAM4= <"">
##$SUBNAM5= <"">
##$SUBNAM6= <"">
##$SUBNAM7= <"">
##$SUBNAM8= <"">
##$SUBNAM9= <"">
##$SW= 12.4709369134976
##$SWIBOX= (0..15)
0 1 2 0 0 0 0 0 0 0 0 0 0 0 0 0
##$SW_h= 4990.01996007984
##$SWfinal= 0
##$TD= 16244
##$TD0= 1
##$TE= 301.7
##$TE2= 300
##$TE3= 300
##$TEG= 300
##$TL= (0..7)
0 120 120 120 120 120 120 120
##$TP= (0..7)
150 150 150 150 150 150 150 150
##$TP07= 0
##$TPNAME0= <>
##$TPNAME1= <>
##$TPNAME2= <>
##$TPNAME3= <>
##$TPNAME4= <>
##$TPNAME5= <>
##$TPNAME6= <>
##$TPNAME7= <>
##$TPOAL= (0..7)
0.5 0.5 0.5 0.5 0.5 0.5 0.5 0.5
##$TPOFFS= (0..7)
0 0 0 0 0 0 0 0
##$TUNHIN= 0
##$TUNHOUT= 0
##$TUNXOUT= 0
##$USERA1= <user>
##$USERA2= <user>
##$USERA3= <user>
##$USERA4= <user>
##$USERA5= <user>
##$V9= 5
##$VALIST= <valist>
##$VCLIST= <CCCCCCCCCCCCCCC>
##$VD= 0
##$VDLIST= <DDDDDDDDDDDDDDD>
##$VPLIST= <PPPPPPPPPPPPPPP>
##$VTLIST= <TTTTTTTTTTTTTTT>
##$WBST= 1024
##$WBSW= 15.53612
##$XGAIN= (0..3)
0 0 0 0
##$XL= 0
##$YL= 0
##$YMAX_a= 3532166
##$YMIN_a= -2829963
##$ZGOPTNS= <>
##$ZL1= 120
##$ZL2= 120
##$ZL3= 120
##$ZL4= 120
##$ABSF1= 10
##$ABSF2= 0
##$ABSG= 5
##$ABSL= 3
##$ALPHA= 0
##$AQORDER= 0
##$ASSFAC= 0
##$ASSFACI= 0
##$ASSFACX= 0
##$ASSWID= 0
##$AUNMP= <proc_1H_AID>
##$AXLEFT= 0
##$AXNAME= <>
##$AXNUC= <off>
##$AXRIGHT= 0
##$AXTYPE= 0
##$AXUNIT= <>
##$AZFE= 0.1
##$AZFW= 0.1
##$BCFW= 1
##$BC_mod= 2
##$BYTORDP= 0
##$COROFFS= 0
##$CY= 12.5
##$DATMOD= 1
##$DC= 2
##$DFILT= <>
##$DTYPP= 0
##$F1P= 9.9967504570787
##$F2P= -9.53364507338961e-007
##$FCOR= 1
##$FTSIZE= 65536
##$FT_mod= 4
##$GAMMA= 1
##$GB= 0
##$INTBC= 1
##$INTSCL= 1
##$ISEN= 128
##$LB= 1
##$LEV0= 0
##$LPBIN= 0
##$MAXI= 10000
##$MC2= 0
##$MEAN= 0
##$ME_mod= 0
##$MI= 0.02
##$NCOEF= 0
##$NC_proc= 0
##$NLEV= 6
##$NOISF1= 8.174992
##$NOISF2= 6.675002
##$NSP= 1
##$NTH_PI= 0
##$NZP= 0
##$OFFSET= 11.01498
##$PC= 1
##$PHC0= 201.3338
##$PHC1= -8.11141
##$PH_mod= 0
##$PKNL= yes
##$PPARMOD= 0
##$PPDIAG= 0
##$PPIPTYP= 0
##$PPMPNUM= 100
##$PPRESOL= 1
##$PSCAL= 0
##$PSIGN= 0
##$PYNMP= <proc.py>
##$REVERSE= no
##$SF= 400.130009885034
##$SI= 131072
##$SIGF1= 5.6
##$SIGF2= 5.2
##$SINO= 400
##$SIOLD= 131072
##$SPECTYP= <>
##$SREGLST= <1H.CDCl3>
##$SSB= 2
##$STSI= 0
##$STSR= 0
##$SW_p= 4990.01996007982
##$SYMM= 0
##$S_DEV= 0
##$TDeff= 16244
##$TDoff= 0
##$TI= <>
##$TILT= no
##$TM1= 0
##$TM2= 0
##$TOPLEV= 0
##$USERP1= <user>
##$USERP2= <user>
##$USERP3= <user>
##$USERP4= <user>
##$USERP5= <user>
##$WDW= 4
##$XDIM= 8192
##$YMAX_p= 0
##$YMIN_p= 0
##$CURPLOT= <\\rik006s\net8_hp>
##$CURPRIN= <$\\rik006s\net8_hp>
##$DFORMAT= <normdp>
##$LAYOUT= <+/1d_h.xwp>
##$LFORMAT= <normlp>
##$PFORMAT= <normpl>
##$SURQMSG= 1
$$ End of Bruker specific parameters
$$ ---------------------------------
##NTUPLES= NMR FID
##VAR_NAME=  TIME,          FID/REAL,        FID/IMAG
##SYMBOL=    X,             R,               I
##VAR_TYPE=  INDEPENDENT,   DEPENDENT,       DEPENDENT
##VAR_FORM=  AFFN,          ASDF,            ASDF
##VAR_DIM=   8122,          8122,            8122
##UNITS=     SECONDS,       ARBITRARY UNITS, ARBITRARY UNITS
##FACTOR=    0.0002004,     1,               1
##FIRST=     0,             -2796351,        -77836
##LAST=      1.6274484,     3780,            -3882
##MIN=       0,             -2810003,        -2810003
##MAX=       1.6274484,     3352226,         3352226
$$ Real data points
##PAGE= N=1
##DATA TABLE= (X++(R..R)), XYDATA
0 -2796351
1 -1060682
2  3352226
3  -384795
4 -2761568
5   766801
6  1814654
7 -1012917
8  -455728
9  1432371
10    73345
11 -1134636
12   751040
13  1425797
14  -448239
15 -1076813
16   522016
17   740900
18  -528277
19  -533952
20   223046
21  -363379
22  -359547
23   709699
24    65918
25 -1278405
26    55879
27  1101426
28  -545750
29  -688445
30  1292315
31   268230
32 -1509782
33   663341
34  1982275
35 -1153648
36 -1841550
37  1532134
38  1529555
39 -1606029
40  -994079
41  1297568
42   200944
43 -1157568
44   278277
45   698707
46  -955892
47  -669934
48  1373315
49   786263
50 -1412777
51  -673404
52  1481967
53   595019
54 -1080278
55   -41821
56   846820
57  -265051
58  -152067
59   667337
60  -524079
61  -974358
62   742732
63   502184
64 -1112234
65  -159670
66   894199
67  -466829
68  -580882
69   915210
70   207604
71 -1164990
72   129425
73  1325082
74   -18120
75  -929037
76   204924
77   676765
78  -313778
79  -413468
80   484803
81    41880
82  -825938
83   238599
84  1092302
85  -568020
86 -1338839
87   567275
88  1084717
89  -686326
90  -735859
91   578331
92   237798
93  -285738
94   404568
95    68210
96  -766923
97   196499
98   954902
99  -235792
100  -630083
101   388742
102   265969
103  -388516
104   139705
105   205137
106  -610283
107  -214883
108   700750
109   100437
110  -699908
111  -132209
112   475905
113    18180
114  -327347
115   125679
116   279386
117  -233756
118   -56084
119   680558
120   155335
121  -841740
122   -60867
123   899461
124   -19988
125  -662233
126   152650
127   222019
128  -284733
129   138691
130   152625
131  -665886
132  -260425
133   712370
134   201197
135  -582137
136  -128517
137   311063
138    76357
139     2089
140    37559
141  -193092
142   -76748
143   469311
144   401987
145  -381338
146  -428405
147   363251
148   358063
149  -361802
150  -198181
151   281163
152  -127083
153  -293445
154   353335
155   131704
156  -704801
157  -209391
158   660262
159    99855
160  -482445
161    79969
162   284953
163  -164756
164    84276
165   354007
166  -298154
167  -384133
168   521045
169   482754
170  -393309
171  -351130
172   189849
173   109320
174   -60195
175   -17179
176  -203783
177  -248249
178   222820
179   385296
180  -185083
181  -521640
182    32753
183   500561
184    49614
185  -328537
186    88560
187   199177
188  -123017
189   167904
190   290054
191  -448935
192  -365333
193   582749
194   323672
195  -527848
196  -148280
197   318590
198  -127700
199  -156869
200   238794
201  -137729
202  -432910
203   211046
204   516150
205  -139976
206  -436807
207    74733
208   300871
209     -656
210   -23705
211    67801
212  -159834
213   -45357
214   435485
215   119457
216  -587060
217  -225046
218   492324
219   152528
220  -345973
221   -66197
222    89777
223  -123701
224    88913
225   237117
226  -292639
227  -412853
228   364704
229   530352
230  -246458
231  -363642
232   236396
233   188918
234  -131759
235    86486
236    76790
237  -314792
238   -30223
239   471687
240    36311
241  -524652
242  -139160
243   317909
244    70229
245  -174239
246   -11799
247   -11581
248  -124371
249   178047
250   315887
251  -294570
252  -455090
253   345411
254   494463
255  -239027
256  -225681
257   225647
258   -18811
259  -103190
260   297575
261   -58082
262  -555579
263    90747
264   595574
265  -108542
266  -520089
267    15317
268   252430
269   -45359
270   -40681
271    82377
272  -151108
273  -130703
274   372925
275   296687
276  -392426
277  -338937
278   348644
279   296450
280  -197158
281   -95748
282    79898
283  -120350
284    27854
285   278253
286  -155636
287  -482911
288    88983
289   487734
290   -24568
291  -378734
292     4752
293   180959
294   -40470
295    67488
296   132997
297  -283929
298  -185805
299   485093
300   283561
301  -482964
302  -255168
303   336044
304   101379
305  -156585
306    69826
307   -39056
308  -231871
309   167313
310   355107
311  -228028
312  -466422
313   142023
314   431380
315   -44164
316  -238964
317    42412
318    38354
319   -35025
320   210900
321    62329
322  -420581
323  -120605
324   500384
325   162926
326  -399909
327  -149173
328   170136
329    23103
330    -1790
331    64832
332  -160421
333  -194719
334   257830
335   353445
336  -219540
337  -404705
338   147086
339   332559
340   -54609
341  -107948
342    54471
343  -106405
344   -19691
345   331276
346     5788
347  -495439
348   -72788
349   436925
350    91151
351  -282943
352   -84199
353    62159
354   -14642
355    84721
356   111093
357  -228046
358  -246729
359   305552
360   387335
361  -240438
362  -348034
363   172151
364   210045
365   -66244
366    46950
367     1041
368  -253828
369    83083
370   416483
371   -98193
372  -473853
373    -4604
374   325634
375    37230
376  -148640
377   -55408
378   -59233
379   -14785
380   206677
381   101861
382  -303929
383  -207715
384   332975
385   304819
386  -200411
387  -211282
388    85961
389    57991
390    37526
391   119117
392  -119313
393  -273232
394   136425
395   368186
396   -82510
397  -394118
398   -42858
399   234008
400    45444
401   -64374
402    -5701
403  -123205
404   -57474
405   308779
406   150498
407  -406529
408  -202167
409   377614
410   199365
411  -182152
412   -53051
413     8465
414   -75035
415   142888
416   183111
417  -236512
418  -297331
419   199300
420   334022
421  -100876
422  -289656
423   -26385
424   107778
425    25783
426    64668
427    -8750
428  -248316
429   -24384
430   405158
431    92756
432  -397127
433  -110084
434   259664
435    90205
436   -25828
437    12373
438  -135060
439   -90571
440   249681
441   179889
442  -273595
443  -268303
444   183123
445   280012
446   -56860
447  -192420
448   -33936
449     3531
450    36042
451   167161
452   -46378
453  -338503
454    15759
455   409894
456    40857
457  -337395
458   -68454
459   158712
460    44057
461    58133
462    57076
463  -196524
464  -123167
465   306121
466   215073
467  -314449
468  -266443
469   210500
470   199052
471   -76613
472   -32013
473   -45702
474  -166043
475   111257
476   291532
477  -153540
478  -368767
479    98978
480   345910
481    12349
482  -199259
483   -71037
484    18098
485    40846
486   130443
487    43562
488  -243440
489  -155761
490   326330
491   251484
492  -326753
493  -260349
494   216934
495   116579
496   -64116
497    99949
498   -67976
499  -260949
500   187511
501   360729
502  -220195
503  -372654
504   140806
505   266594
506   -15408
507   -79339
508   -53525
509  -102545
510    36133
511   223953
512    24830
513  -320466
514  -121952
515   343394
516   198950
517  -260375
518  -173985
519   108537
520    40614
521    38645
522   144470
523  -134237
524  -280851
525   202660
526   382766
527  -187209
528  -382183
529    93352
530   237718
531   -31837
532   -22747
533     8790
534  -203549
535   -27903
536   361685
537    45588
538  -417268
539   -72504
540   355294
541   114446
542  -146860
543   -72799
544   -48625
545    -9291
546   175778
547   109216
548  -220359
549  -224782
550   181298
551   306773
552  -116586
553  -337704
554    19866
555   189700
556   -11755
557    38439
558    45428
559  -259482
560   -48709
561   431885
562    60848
563  -454639
564   -50385
565   328540
566    41927
567   -71880
568    29492
569  -150587
570  -109194
571   260523
572   162039
573  -289533
574  -235775
575   208636
576   267357
577   -78300
578  -208329
579   -48412
580    40727
581    86864
582   142390
583   -64821
584  -283550
585    33767
586   385399
587    40627
588  -353269
589   -89542
590   209626
591    76187
592    -7958
593    11800
594  -162329
595  -131554
596   265288
597   206591
598  -321753
599  -257225
600   256570
601   206997
602  -106341
603   -58469
604   -37076
605  -109601
606   136538
607   244314
608  -146243
609  -288615
610   100181
611   281099
612    23195
613  -192758
614  -129551
615    39249
616   108313
617    87960
618    -6386
619  -202653
620  -136735
621   269307
622   235611
623  -284754
624  -262433
625   205959
626   182126
627   -44909
628    13106
629   -85041
630  -183415
631   180803
632   292483
633  -202448
634  -317375
635   139894
636   266990
637   -28687
638  -143753
639   -64327
640   -43715
641    47835
642   172559
643    -4755
644  -259755
645   -57590
646   288183
647   117553
648  -223495
649  -122271
650    97941
651    64620
652    64909
653    72780
654  -141595
655  -177208
656   167695
657   246157
658  -155041
659  -292351
660    68012
661   213247
662     1925
663   -54577
664   -39986
665  -144881
666    26072
667   291670
668     7884
669  -345061
670   -24471
671   322380
672    78325
673  -169647
674   -87487
675   -16518
676    47486
677   146058
678    26595
679  -203584
680  -124944
681   189506
682   202688
683  -154154
684  -246688
685    71806
686   178604
687    -3343
688   -11742
689   -13448
690  -154630
691    26477
692   281573
693   -28251
694  -309331
695    15920
696   237994
697    18712
698   -78532
699   -25006
700   -94722
701   -26059
702   201119
703    92943
704  -241924
705  -161053
706   216117
707   196903
708  -138326
709  -180985
710    14869
711    63395
712    83042
713    98973
714  -119991
715  -221886
716   120308
717   286517
718   -71489
719  -278453
720    -4941
721   199112
722    76551
723   -44924
724   -62125
725  -104633
726    -6486
727   205525
728    74895
729  -260534
730  -135079
731   234336
732   136535
733  -147393
734   -93118
735   -15239
736   -39594
737   116319
738   147497
739  -150542
740  -195343
741   145406
742   241516
743   -45778
744  -192360
745   -29218
746   107325
747    88469
748    55980
749   -45169
750  -196448
751   -46238
752   266843
753    84147
754  -324209
755  -154349
756   219521
757   110052
758   -68039
759   -38982
760  -102647
761   -55381
762   228938
763   167564
764  -212080
765  -180518
766   189965
767   218237
768   -56680
769  -153857
770   -52955
771    28523
772    86335
773    91608
774   -84054
775  -230026
776    -1781
777   249939
778    37392
779  -236515
780   -90296
781   125686
782   102965
783    40899
784    -5437
785  -130235
786   -82000
787   197525
788   198971
789  -178152
790  -249758
791   125307
792   227875
793   -51087
794  -130677
795   -56751
796   -85963
797    79024
798   248433
799   -90737
800  -334149
801    72201
802   324630
803     2953
804  -186673
805   -50095
806    29965
807    92974
808   151779
809   -29594
810  -231745
811   -68388
812   211668
813   126987
814  -195135
815  -216279
816    83463
817   168737
818     2565
819   -45853
820   -67787
821  -109747
822   106622
823   264476
824   -50010
825  -276549
826    36764
827   266216
828    46295
829  -130170
830   -84925
831   -62360
832    25346
833   172021
834    17479
835  -284498
836  -139696
837   244917
838   162896
839  -190396
840  -165822
841    58444
842   108617
843   117784
844    60123
845  -155592
846  -135674
847   194092
848   252004
849   -99038
850  -254579
851     1661
852   197529
853    63522
854  -107592
855  -113566
856   -85162
857     6680
858   185578
859    61473
860  -282706
861  -138468
862   267730
863   144267
864  -157469
865   -78128
866    18087
867    12358
868   169288
869   132797
870  -204241
871  -183762
872   187591
873   208505
874   -88140
875  -193418
876   -50203
877   107036
878   125444
879    -1926
880  -144571
881  -153350
882    39970
883   223662
884    47525
885  -258706
886  -128787
887   214531
888   169131
889   -95358
890  -120949
891   -43730
892    11759
893   158769
894   131928
895  -188198
896  -216204
897   182666
898   261744
899  -102507
900  -191603
901    21706
902    56373
903    60170
904   125051
905  -101965
906  -272627
907    62320
908   274973
909   -40349
910  -237327
911   -55380
912    82302
913    94124
914    63451
915   -96867
916  -170227
917    35405
918   219834
919   105682
920  -146157
921  -171385
922   111615
923   243132
924    -8920
925  -173644
926   -62169
927    25114
928    97655
929   129988
930  -115573
931  -279746
932    45185
933   270752
934   -18927
935  -221763
936   -58853
937    71862
938   100388
939    98545
940   -54427
941  -188971
942    -4455
943   243234
944   117309
945  -181670
946  -151188
947   104645
948   157979
949    13444
950   -87303
951  -124326
952   -58656
953   137441
954   165455
955  -122046
956  -251408
957    34237
958   234820
959    37783
960  -159771
961   -87465
962    31533
963    89805
964   141693
965    -5998
966  -244131
967   -67145
968   275889
969   109287
970  -220647
971  -121801
972    77986
973    76850
974    80044
975    -1720
976  -200338
977   -86256
978   226942
979   159319
980  -137409
981  -172032
982    27263
983   167340
984    89329
985  -104701
986  -142440
987   -22241
988    95439
989   135832
990   -14785
991  -233057
992   -93899
993   230485
994   131550
995  -173500
996  -122522
997    46064
998    64028
999   116569
1000    63645
1001  -190250
1002  -144314
1003   213202
1004   217195
1005  -134183
1006  -199440
1007    38156
1008   121939
1009    52971
1010    -8649
1011  -135559
1012  -159342
1013   103221
1014   230718
1015   -62900
1016  -255415
1017   -18692
1018   188087
1019    86137
1020   -56874
1021  -103039
1022   -63210
1023    90227
1024   181952
1025    27486
1026  -182642
1027  -119451
1028   156385
1029   193538
1030   -84378
1031  -198312
1032   -17232
1033    94433
1034    71469
1035    22447
1036  -127409
1037  -190326
1038    86658
1039   251214
1040   -33953
1041  -232749
1042   -29882
1043   153250
1044   105324
1045    -4330
1046   -92576
1047  -100659
1048    48493
1049   195226
1050    74871
1051  -198928
1052  -166814
1053   145942
1054   186152
1055   -78954
1056  -157557
1057   -35263
1058    26873
1059   103916
1060   110373
1061  -145201
1062  -226696
1063   110436
1064   253008
1065   -35463
1066  -189809
1067   -29779
1068   103398
1069   106254
1070    54599
1071   -84822
1072  -166209
1073    24624
1074   224559
1075    54126
1076  -213384
1077  -130487
1078   115922
1079   125080
1080   -18196
1081   -97916
1082  -113989
1083    -8490
1084   171612
1085   113399
1086  -147452
1087  -180993
1088    76529
1089   218121
1090    34757
1091  -161632
1092   -86213
1093    75642
1094   113281
1095    68015
1096   -59854
1097  -193704
1098   -34728
1099   235496
1100    90602
1101  -226096
1102  -131741
1103   109606
1104    96538
1105    25203
1106   -35180
1107  -146980
1108   -47408
1109   203275
1110   148424
1111  -152311
1112  -183465
1113    73426
1114   182152
1115    32293
1116  -111101
1117  -103884
1118    -4357
1119   116395
1120   129084
1121   -78145
1122  -228643
1123    -8869
1124   223813
1125    65959
1126  -156971
1127  -110641
1128    30686
1129   103060
1130    93327
1131   -43300
1132  -172701
1133   -53438
1134   183448
1135   153694
1136  -110322
1137  -183457
1138    28340
1139   166539
1140    64260
1141   -74103
1142  -116926
1143   -61519
1144   115287
1145   180808
1146   -61689
1147  -229864
1148   -19487
1149   193304
1150    87351
1151  -108773
1152  -125847
1153   -16876
1154    94326
1155   122160
1156   -10681
1157  -186459
1158  -100727
1159   175924
1160   172906
1161  -117446
1162  -175369
1163    35134
1164   113631
1165    68804
1166    21786
1167  -128712
1168  -139828
1169   146519
1170   219378
1171   -87204
1172  -208340
1173    -2052
1174   131040
1175    80024
1176   -28609
1177  -133600
1178   -98869
1179    94537
1180   165533
1181   -16370
1182  -188764
1183   -94992
1184   140553
1185   159901
1186   -54727
1187  -151094
1188   -37919
1189    86538
1190   125738
1191    30604
1192  -144712
1193  -138224
1194   108988
1195   207263
1196   -23933
1197  -196784
1198   -55713
1199   121757
1200   101057
1201   -11145
1202  -105188
1203  -122129
1204    40064
1205   202525
1206    33457
1207  -226279
1208  -103492
1209   149575
1210   113125
1211   -36322
1212   -86687
1213   -86685
1214    32694
1215   180794
1216    70610
1217  -168652
1218  -132036
1219   112684
1220   175320
1221      518
1222  -140155
1223   -81950
1224    66978
1225   120670
1226    43509
1227  -110997
1228  -170547
1229    31031
1230   212619
1231    28547
1232  -196481
1233   -95156
1234    89730
1235   104948
1236    33618
1237   -76545
1238  -136736
1239    19077
1240   200782
1241    83985
1242  -146338
1243  -131400
1244    76183
1245   166884
1246    30531
1247  -123892
1248   -95528
1249    28948
1250   111193
1251    78118
1252   -94810
1253  -187572
1254     7245
1255   193300
1256    46860
1257  -165720
1258  -108039
1259    56939
1260   104037
1261    59498
1262   -53666
1263  -142683
1264   -13377
1265   192981
1266   116727
1267  -143521
1268  -145980
1269    76437
1270   134192
1271    26448
1272   -54037
1273  -110823
1274   -48822
1275   147676
1276   134281
1277  -131220
1278  -189709
1279    34350
1280   150684
1281    42139
1282   -90182
1283  -118883
1284   -12673
1285   124183
1286    95970
1287   -68524
1288  -148811
1289   -26186
1290   168080
1291   130933
1292  -109199
1293  -143820
1294    50235
1295   126791
1296    54714
1297   -33555
1298  -119507
1299   -67823
1300   139340
1301   143300
1302  -110023
1303  -187011
1304    10534
1305   131293
1306    54405
1307   -72748
1308  -114828
1309   -32576
1310   102137
1311   127599
1312   -29389
1313  -177248
1314   -45958
1315   183482
1316   122637
1317  -103845
1318  -119745
1319    17845
1320    89308
1321    91828
1322    -2023
1323  -160809
1324   -96385
1325   154242
1326   147889
1327  -104888
1328  -168332
1329    -2871
1330   106455
1331    73248
1332   -21595
1333  -120749
1334   -87216
1335   113405
1336   172805
1337   -49134
1338  -180966
1339   -23020
1340   138314
1341    98739
1342   -35739
1343  -118693
1344   -59487
1345    98016
1346   133898
1347   -25190
1348  -151298
1349   -79248
1350   105097
1351   157697
1352   -39258
1353  -184132
1354   -28338
1355   129189
1356    70298
1357   -15615
1358   -85600
1359  -117346
1360    64529
1361   205995
1362   -20492
1363  -218316
1364   -34234
1365   137062
1366    72240
1367    -8362
1368   -81456
1369  -110079
1370    65069
1371   189188
1372     7489
1373  -177867
1374   -80115
1375   115715
1376   135663
1377   -14956
1378  -131200
1379   -76732
1380    67656
1381   119333
1382    17953
1383  -131969
1384  -131254
1385    70120
1386   183236
1387     1839
1388  -169673
1389   -68116
1390    98531
1391   105698
1392    11861
1393   -84751
1394  -108566
1395    30510
1396   181591
1397    55854
1398  -173351
1399  -112103
1400   105727
1401   125362
1402    -3940
1403   -93520
1404   -98931
1405    17620
1406   153455
1407    63768
1408  -148488
1409  -134570
1410    68367
1411   153385
1412    35076
1413  -126023
1414  -110401
1415    62423
1416   131614
1417    35918
1418   -78459
1419  -126582
1420    -6916
1421   182543
1422    95226
1423  -169207
1424  -132684
1425    96747
1426   111131
1427    15168
1428   -41273
1429  -124981
1430   -45210
1431   180896
1432   109868
1433  -159949
1434  -142330
1435    66080
1436   124024
1437    45393
1438   -66508
1439  -127322
1440   -11897
1441   147185
1442    85529
1443  -100509
1444  -135564
1445     4348
1446   144644
1447    96310
1448   -95866
1449  -142402
1450    20938
1451   129371
1452    63486
1453   -59918
1454  -124188
1455   -46141
1456   133063
1457   138178
1458   -99892
1459  -189307
1460    24912
1461   150135
1462    44452
1463   -59125
1464   -93854
1465   -56856
1466   110682
1467   163271
1468   -69319
1469  -198767
1470     7973
1471   160538
1472    62920
1473   -60074
1474  -106201
1475   -51687
1476   104195
1477   126217
1478   -54587
1479  -155777
1480   -40951
1481   119933
1482   124037
1483   -47250
1484  -159359
1485   -31107
1486   127414
1487    89068
1488   -36281
1489  -107337
1490   -75676
1491    95486
1492   171227
1493   -39556
1494  -187028
1495   -23925
1496   134044
1497    82762
1498   -31032
1499  -106672
1500   -79931
1501    78315
1502   154076
1503   -17743
1504  -176380
1505   -69159
1506   123001
1507   123734
1508   -37793
1509  -134844
1510   -55035
1511    83777
1512   124286
1513    12292
1514  -133530
1515   -97084
1516   104684
1517   164916
1518   -16770
1519  -163162
1520   -62217
1521   105227
1522   104994
1523   -13593
1524  -105135
1525   -94930
1526    43659
1527   154316
1528    25159
1529  -176140
1530   -99109
1531   119356
1532   120920
1533   -19246
1534   -85597
1535   -77547
1536    29657
1537   158801
1538    55777
1539  -155789
1540  -109629
1541   102048
1542   144202
1543     1729
1544  -122012
1545   -99526
1546    49996
1547   134083
1548    23237
1549  -130420
1550  -116596
1551    47673
1552   158576
1553    37744
1554  -150436
1555  -105661
1556    87138
1557   133592
1558    24594
1559   -84914
1560   -97625
1561    27122
1562   154841
1563    66391
1564  -136236
1565  -138677
1566    60853
1567   147856
1568    17182
1569  -119499
1570   -99402
1571    22492
1572   113344
1573    71425
1574   -90715
1575  -153496
1576    31528
1577   183765
1578    51786
1579  -125936
1580   -92903
1581    40608
1582   114018
1583    68260
1584   -75255
1585  -145726
1586    -1900
1587   156277
1588    73264
1589  -123888
1590  -140084
1591    31347
1592   140812
1593    55904
1594   -86914
1595  -112306
1596    -3723
1597   132660
1598   110058
1599   -88995
1600  -161358
1601    22124
1602   164347
1603    60397
1604  -101878
1605  -118111
1606    -3346
1607   107504
1608    85175
1609   -66923
1610  -149007
1611   -22574
1612   147731
1613   106071
1614   -94079
1615  -142926
1616    19723
1617   129137
1618    74607
1619   -38113
1620  -114980
1621   -49301
1622   127719
1623   131742
1624   -80283
1625  -170069
1626   -10218
1627   127042
1628    73862
1629   -61640
1630  -127346
1631   -46147
1632   104808
1633   119422
1634   -41768
1635  -154721
1636   -39193
1637   150613
1638   123894
1639   -68592
1640  -128749
1641   -14372
1642    99763
1643   102527
1644   -21036
1645  -149036
1646   -72298
1647   123904
1648   128066
1649   -65852
1650  -154868
1651   -36780
1652   105208
1653   105862
1654   -27476
1655  -126312
1656   -56968
1657    98570
1658   137835
1659   -13484
1660  -155868
1661   -62734
1662   123889
1663   118718
1664   -39471
1665  -124744
1666   -59988
1667    70873
1668   124032
1669     3074
1670  -147291
1671   -87479
1672   105027
1673   140468
1674   -20869
1675  -137519
1676   -58337
1677    90565
1678   115855
1679     2788
1680  -114841
1681   -98681
1682    69083
1683   156215
1684    -2482
1685  -163732
1686   -73621
1687    99997
1688   113454
1689    -3974
1690  -106965
1691   -94763
1692    58831
1693   155864
1694    22550
1695  -144799
1696   -88982
1697    93312
1698   141263
1699     1001
1700  -125947
1701   -84327
1702    53642
1703   118799
1704    31013
1705  -121476
1706  -121610
1707    60338
1708   154601
1709    14797
1710  -136798
1711   -88270
1712    63240
1713   127037
1714    39823
1715   -98188
1716  -103898
1717    45893
1718   146615
1719    47726
1720  -125084
1721  -122369
1722    58605
1723   137167
1724    13558
1725  -110130
1726   -98542
1727    17025
1728   123865
1729    70432
1730  -114426
1731  -136622
1732    60801
1733   158539
1734    31667
1735   -99944
1736   -90806
1737    25317
1738   129370
1739    70024
1740  -100594
1741  -135348
1742    21865
1743   144409
1744    53789
1745  -122613
1746  -128676
1747    31938
1748   129520
1749    47723
1750   -84670
1751  -109815
1752     4208
1753   137322
1754    96123
1755   -92924
1756  -136319
1757    31504
1758   146850
1759    56593
1760   -89146
1761  -110726
1762    -3471
1763   105521
1764    84890
1765   -73194
1766  -155635
1767   -10189
1768   147702
1769    71114
1770   -97503
1771  -114076
1772     6294
1773   112325
1774    95366
1775   -48290
1776  -138015
1777   -13367
1778   146213
1779    92798
1780   -78942
1781  -132275
1782   -10429
1783   124810
1784    84224
1785   -76524
1786  -131700
1787   -26788
1788   100826
1789   100261
1790   -50623
1791  -155230
1792   -25154
1793   151884
1794    94611
1795   -74681
1796  -106938
1797   -18175
1798    91475
1799   116211
1800   -26360
1801  -153048
1802   -42925
1803   133780
1804   102152
1805   -67122
1806  -132240
1807   -34237
1808    91755
1809    97232
1810   -30079
1811  -130311
1812   -56842
1813   104277
1814   126185
1815   -33581
1816  -143725
1817   -38984
1818   115963
1819   104546
1820   -32297
1821  -116832
1822   -53458
1823    83257
1824   120115
1825   -12184
1826  -145307
1827   -72323
1828   110803
1829   122643
1830   -43383
1831  -129365
1832   -44528
1833    79672
1834   109909
1835     7708
1836  -127490
1837   -88766
1838   100112
1839   139914
1840   -28403
1841  -133006
1842   -52231
1843    80770
1844   115084
1845     1385
1846  -121345
1847   -81307
1848    72959
1849   127535
1850     7595
1851  -132388
1852   -89572
1853    86681
1854   132864
1855   -13026
1856  -117657
1857   -63126
1858    53045
1859   116341
1860    39049
1861  -120996
1862  -109150
1863    80747
1864   139971
1865    -6561
1866  -120843
1867   -72064
1868    51765
1869   115309
1870    33951
1871  -110240
1872  -108433
1873    54970
1874   139886
1875    21191
1876  -125173
1877   -93296
1878    64834
1879   122937
1880    24967
1881   -97509
1882   -99587
1883    34767
1884   136336
1885    45760
1886  -118265
1887  -112205
1888    56238
1889   136977
1890    25517
1891  -109364
1892   -93677
1893    33189
1894   115162
1895    53296
1896   -90748
1897  -124694
1898    28582
1899   152403
1900    45935
1901  -119006
1902   -97310
1903    38804
1904   111008
1905    53601
1906   -79272
1907  -121200
1908    12977
1909   138911
1910    62536
1911  -104367
1912  -118629
1913    27272
1914   128137
1915    51691
1916   -89815
1917  -108699
1918    11732
1919   119746
1920    79254
1921   -80682
1922  -136883
1923    17458
1924   145644
1925    56102
1926   -92673
1927  -106211
1928     6184
1929   113791
1930    81724
1931   -73987
1932  -138830
1933    -1452
1934   136326
1935    74090
1936   -85678
1937  -123901
1938     5079
1939   124566
1940    75556
1941   -68843
1942  -119855
1943   -17994
1944   117886
1945    99679
1946   -68428
1947  -141280
1948    -4736
1949   131116
1950    79057
1951   -70825
1952  -117527
1953   -19895
1954   105202
1955   100022
1956   -50217
1957  -141039
1958   -29155
1959   129350
1960    97813
1961   -73907
1962  -128962
1963   -12137
1964   102242
1965    90938
1966   -32739
1967  -132590
1968   -47742
1969   121861
1970   114382
1971   -60102
1972  -135949
1973   -22485
1974   111642
1975   101503
1976   -34806
1977  -128815
1978   -47212
1979   104865
1980   113307
1981   -36130
1982  -143555
1983   -54301
1984   112974
1985   111852
1986   -47285
1987  -130962
1988   -46008
1989    88251
1990   113148
1991   -14265
1992  -136084
1993   -66973
1994   107810
1995   129300
1996   -28159
1997  -129545
1998   -49045
1999    93449
2000   115510
2001   -10610
2002  -121478
2003   -74758
2004    78194
2005   130774
2006    -9700
2007  -147738
2008   -72144
2009    90269
2010   109757
2011   -14668
2012  -116998
2013   -79277
2014    66650
2015   136095
2016    14468
2017  -133229
2018   -81558
2019    89351
2020   132898
2021     1102
2022  -121293
2023   -77461
2024    69035
2025   124139
2026    20477
2027  -118825
2028  -107594
2029    62060
2030   144499
2031     7920
2032  -136452
2033   -85665
2034    64851
2035   117351
2036    26180
2037  -106353
2038  -108692
2039    48101
2040   144447
2041    30112
2042  -118061
2043   -94358
2044    53255
2045   130413
2046    36423
2047  -104981
2048  -102122
2049    38790
2050   128918
2051    47658
2052  -101129
2053  -113386
2054    34558
2055   138424
2056    44255
2057  -110730
2058  -106472
2059    33541
2060   118449
2061    50674
2062   -85865
2063  -118329
2064    12860
2065   139555
2066    65564
2067  -110475
2068  -117869
2069    39744
2070   121109
2071    48829
2072   -70004
2073  -113465
2074    -3871
2075   137301
2076    83805
2077  -102116
2078  -125610
2079    28068
2080   119702
2081    56234
2082   -69506
2083  -120486
2084    -7814
2085   124917
2086    75425
2087   -82090
2088  -123053
2089    -5988
2090   118512
2091    82681
2092   -73694
2093  -126153
2094     3026
2095   118069
2096    71340
2097   -54960
2098  -111506
2099   -26320
2100   115455
2101   103510
2102   -66689
2103  -131651
2104    -1916
2105   113309
2106    73385
2107   -51198
2108  -114666
2109   -34599
2110   101371
2111   101824
2112   -53607
2113  -137240
2114   -22967
2115   112447
2116    82588
2117   -53062
2118  -115448
2119   -30112
2120    95763
2121   102215
2122   -29001
2123  -126024
2124   -38438
2125   112758
2126   106990
2127   -43193
2128  -122994
2129   -28632
2130    98009
2131    89109
2132   -26340
2133  -114527
2134   -61689
2135    83343
2136   113405
2137   -35031
2138  -137606
2139   -42329
2140    93225
2141    90266
2142   -22196
2143  -105785
2144   -57740
2145    83192
2146   117529
2147   -14816
2148  -114108
2149   -48821
2150    81936
2151   112917
2152   -10249
2153  -122490
2154   -56008
2155    82462
2156    95772
2157   -13185
2158  -104826
2159   -77487
2160    59131
2161   124373
2162    -8311
2163  -136886
2164   -56102
2165    83005
2166    93052
2167     1013
2168   -90324
2169   -77416
2170    59753
2171   133621
2172    10615
2173  -125242
2174   -67995
2175    77456
2176   103881
2177     1351
2178   -98448
2179   -76322
2180    49544
2181   113410
2182    18357
2183  -109718
2184   -87912
2185    55880
2186   118940
2187    12141
2188  -106268
2189   -75617
2190    54839
2191   108200
2192    20790
2193   -90697
2194   -86574
2195    36036
2196   121258
2197    31678
2198  -105764
2199   -86838
2200    51953
2201   110555
2202    24013
2203   -88333
2204   -86898
2205    31181
2206   117497
2207    39604
2208   -96030
2209   -94966
2210    35539
2211   114746
2212    37395
2213   -98144
2214   -96015
2215    36353
2216   106441
2217    37674
2218   -75698
2219  -102195
2220    12024
2221   126471
2222    53882
2223  -104352
2224   -93758
2225    43958
2226    97764
2227    43576
2228   -54479
2229  -107076
2230    -1764
2231   129545
2232    58775
2233   -97986
2234   -96581
2235    22864
2236    94804
2237    55014
2238   -63216
2239  -113996
2240     2587
2241   116408
2242    52025
2243   -72962
2244   -93152
2245    -4328
2246   102930
2247    79158
2248   -68072
2249  -115237
2250    14041
2251   108510
2252    51737
2253   -53407
2254   -94542
2255   -24250
2256   103139
2257    90557
2258   -71021
2259  -120636
2260     8787
2261    98068
2262    55403
2263   -42605
2264  -103350
2265   -33872
2266   106434
2267    94729
2268   -64439
2269  -115406
2270     -696
2271    93191
2272    70444
2273   -34407
2274  -110465
2275   -30921
2276   104053
2277    83570
2278   -48567
2279  -103876
2280   -29448
2281    84959
2282    95164
2283   -38956
2284  -121989
2285   -19520
2286    96552
2287    67987
2288   -27631
2289   -93026
2290   -55346
2291    82872
2292   112020
2293   -42207
2294  -118707
2295   -14566
2296    82614
2297    73644
2298    -9963
2299  -103075
2300   -62448
2301    88697
2302   105615
2303   -40879
2304  -106384
2305   -33060
2306    63646
2307    93932
2308    -4325
2309  -119122
2310   -56681
2311    90816
2312    91428
2313   -22126
2314   -89054
2315   -56939
2316    58285
2317   118085
2318    -3712
2319  -129006
2320   -46245
2321    87329
2322    76630
2323    -5433
2324   -78511
2325   -78363
2326    50536
2327   127648
2328    -3767
2329  -128740
2330   -44884
2331    73624
2332    74802
2333     8533
2334   -79095
2335   -86027
2336    53544
2337   124343
2338    -3490
2339  -109776
2340   -50730
2341    51474
2342    90876
2343    27272
2344   -94391
2345   -85884
2346    65048
2347   110308
2348    -2742
2349   -84518
2350   -65446
2351    25947
2352   111953
2353    36553
2354  -113503
2355   -82681
2356    64955
2357    90710
2358     7441
2359   -72329
2360   -85618
2361    17490
2362   122926
2363    38425
2364  -110374
2365   -77362
2366    53039
2367    93340
2368    32546
2369   -69871
2370   -91196
2371    28904
2372   118871
2373    35497
2374   -87680
2375   -82831
2376    24118
2377    97882
2378    43731
2379   -88367
2380  -101598
2381    30044
2382   100544
2383    26601
2384   -68113
2385   -86520
2386     3604
2387   110969
2388    62040
2389   -85621
2390   -92679
2391    37890
2392    99443
2393    41611
2394   -50342
2395   -91953
2396    -5014
2397   115282
2398    61920
2399   -87803
2400   -96851
2401    14613
2402    84647
2403    52445
2404   -56711
2405  -112332
2406    -5546
2407   112144
2408    55989
2409   -69992
2410   -85883
2411    -2952
2412    93959
2413    84236
2414   -55671
2415  -116129
2416    10028
2417   106379
2418    49070
2419   -47628
2420   -87173
2421   -28901
2422    91803
2423    90857
2424   -63392
2425  -117648
2426     4449
2427    91475
2428    54345
2429   -33872
2430   -94466
2431   -34875
2432    95863
2433    87356
2434   -54698
2435  -105863
2436   -12537
2437    81343
2438    72196
2439   -31098
2440  -105366
2441   -31870
2442    94937
2443    80265
2444   -40595
2445   -95657
2446   -30307
2447    79609
2448    94340
2449   -26960
2450  -108981
2451   -27344
2452    89272
2453    78760
2454   -27505
2455   -97918
2456   -48447
2457    71093
2458    96377
2459   -31302
2460  -116716
2461   -36755
2462    76366
2463    79459
2464   -17283
2465   -97404
2466   -50577
2467    75925
2468   101266
2469   -13070
2470   -96317
2471   -40071
2472    71327
2473    97092
2474    -4872
2475  -104245
2476   -51166
2477    70442
2478    80682
2479   -11743
2480   -90767
2481   -67441
2482    50370
2483   103961
2484    -7936
2485  -113304
2486   -48841
2487    67636
2488    80137
2489     7725
2490   -77634
2491   -72259
2492    54965
2493   117759
2494     2873
2495  -102259
2496   -50733
2497    54773
2498    89743
2499    16743
2500   -89723
2501   -80368
2502    51108
2503   104532
2504     2669
2505   -92083
2506   -66523
2507    36482
2508   100744
2509    26793
2510   -98167
2511   -78399
2512    53132
2513    96590
2514    12441
2515   -76878
2516   -73127
2517    27031
2518   108969
2519    35418
2520   -96223
2521   -77169
2522    48918
2523    90797
2524    23017
2525   -67357
2526   -79858
2527    22570
2528   109511
2529    37844
2530   -88838
2531   -81436
2532    33616
2533    89605
2534    30051
2535   -73800
2536   -91098
2537    17464
2538   100530
2539    34343
2540   -76568
2541   -84879
2542    16948
2543   102831
2544    51099
2545   -74058
2546   -86935
2547    29696
2548   102604
2549    42525
2550   -60713
2551   -88623
2552     1529
2553   103413
2554    54767
2555   -81781
2556   -98439
2557    12980
2558    88154
2559    45028
2560   -61125
2561   -98389
2562    -1684
2563   100089
2564    59393
2565   -62957
2566   -87787
2567     7747
2568    95806
2569    67392
2570   -52679
2571   -98216
2572     3572
2573    96598
2574    54568
2575   -52046
2576   -91543
2577   -14990
2578    88019
2579    71094
2580   -57844
2581  -108963
2582    -3769
2583    89760
2584    54888
2585   -42227
2586   -88190
2587   -23999
2588    91008
2589    85995
2590   -47048
2591  -104691
2592    -6435
2593    90515
2594    64335
2595   -36206
2596   -93847
2597   -33237
2598    85351
2599    83763
2600   -45410
2601  -106148
2602   -20447
2603    80904
2604    77172
2605   -29133
2606  -101356
2607   -32954
2608    85851
2609    82872
2610   -31906
2611   -94749
2612   -31457
2613    71236
2614    87767
2615   -20536
2616  -107267
2617   -38425
2618    80570
2619    76810
2620   -26073
2621   -90736
2622   -41876
2623    65339
2624    92281
2625   -11639
2626  -103638
2627   -42678
2628    77148
2629    84304
2630   -15495
2631   -90709
2632   -46764
2633    62116
2634    90982
2635    -7579
2636   -99237
2637   -54836
2638    63044
2639    89618
2640    -7880
2641   -97847
2642   -57227
2643    60722
2644    92539
2645    -1934
2646   -89852
2647   -58722
2648    54556
2649    98221
2650     7925
2651   -96372
2652   -61473
2653    60348
2654    94837
2655     3369
2656   -84973
2657   -62880
2658    42131
2659    97122
2660    13152
2661   -98524
2662   -68029
2663    50874
2664    89868
2665    11545
2666   -81550
2667   -69604
2668    39087
2669    98939
2670    17785
2671   -85270
2672   -64563
2673    42021
2674    92032
2675    26252
2676   -78593
2677   -77599
2678    38747
2679    97813
2680    18235
2681   -76483
2682   -69223
2683    24286
2684    91609
2685    37098
2686   -81300
2687   -86558
2688    35843
2689    95079
2690    21297
2691   -69046
2692   -72115
2693    13921
2694    97246
2695    46428
2696   -76552
2697   -86804
2698    30803
2699    95535
2700    31475
2701   -63239
2702   -78000
2703     9217
2704    95482
2705    45182
2706   -74827
2707   -83262
2708    18075
2709    83645
2710    42256
2711   -58352
2712   -89534
2713     7638
2714    95782
2715    43264
2716   -64245
2717   -74602
2718     9042
2719    80100
2720    58757
2721   -51835
2722   -95783
2723     9253
2724    94771
2725    40608
2726   -56513
2727   -75791
2728    -6512
2729    77765
2730    62868
2731   -53228
2732   -97053
2733     1941
2734    86166
2735    49694
2736   -43922
2737   -83982
2738   -13422
2739    87420
2740    65894
2741   -49419
2742   -87734
2743    -6835
2744    76776
2745    64033
2746   -35156
2747   -96755
2748   -16328
2749    90401
2750    60313
2751   -47073
2752   -79427
2753   -19015
2754    65717
2755    74049
2756   -31861
2757  -100163
2758   -15321
2759    86357
2760    56701
2761   -35755
2762   -74623
2763   -28343
2764    64961
2765    80739
2766   -31323
2767   -97429
2768   -16189
2769    73711
2770    61761
2771   -20108
2772   -84884
2773   -40459
2774    73046
2775    80296
2776   -34321
2777   -87986
2778   -21606
2779    57690
2780    71233
2781    -6573
2782   -95762
2783   -46543
2784    82636
2785    77227
2786   -31527
2787   -75368
2788   -31785
2789    46840
2790    86883
2791      333
2792  -103446
2793   -46144
2794    78834
2795    71520
2796   -20690
2797   -70796
2798   -47421
2799    45754
2800    94075
2801    -6236
2802  -100731
2803   -40125
2804    63191
2805    69906
2806     -831
2807   -74844
2808   -60317
2809    53994
2810    95919
2811   -10706
2812   -87704
2813   -35507
2814    44349
2815    73654
2816    18426
2817   -83636
2818   -69422
2819    59100
2820    88648
2821   -12277
2822   -76344
2823   -46664
2824    29060
2825    85674
2826    26028
2827   -91586
2828   -67656
2829    60093
2830    83459
2831     2175
2832   -66127
2833   -62296
2834    27445
2835    99393
2836    23035
2837   -91341
2838   -61119
2839    44784
2840    75145
2841    20380
2842   -64723
2843   -81987
2844    29975
2845   103501
2846    13170
2847   -82251
2848   -50950
2849    25501
2850    74496
2851    42236
2852   -67705
2853   -89346
2854    37481
2855   100880
2856    11012
2857   -66880
2858   -54447
2859     7326
2860    81550
2861    48576
2862   -76772
2863   -85938
2864    36438
2865    83812
2866    19312
2867   -52126
2868   -71456
2869      712
2870    94420
2871    46836
2872   -77984
2873   -73555
2874    27890
2875    73561
2876    41657
2877   -42576
2878   -89554
2879     2328
2880   103443
2881    39356
2882   -70556
2883   -66618
2884     6504
2885    67450
2886    58755
2887   -46339
2888  -103696
2889     5974
2890    98593
2891    33902
2892   -55170
2893   -65551
2894   -10282
2895    74241
2896    69669
2897   -51411
2898   -96059
2899     8945
2900    84218
2901    39795
2902   -38081
2903   -74996
2904   -21809
2905    83494
2906    68628
2907   -56899
2908   -83763
2909     2996
2910    65583
2911    53812
2912   -25740
2913   -90903
2914   -22478
2915    91338
2916    60382
2917   -50752
2918   -72864
2919   -11146
2920    57536
2921    71976
2922   -22071
2923  -102021
2924   -18464
2925    88269
2926    54898
2927   -37232
2928   -70801
2929   -30230
2930    60206
2931    81529
2932   -26225
2933   -99553
2934   -18018
2935    72119
2936    56553
2937   -17565
2938   -78830
2939   -43634
2940    70572
2941    81614
2942   -31988
2943   -84355
2944   -19292
2945    54583
2946    66508
2947    -3396
2948   -90504
2949   -47714
2950    75273
2951    75271
2952   -30116
2953   -72563
2954   -30073
2955    43597
2956    78730
2957     -864
2958   -95275
2959   -41087
2960    70701
2961    67317
2962   -14435
2963   -68033
2964   -46252
2965    43788
2966    88615
2967    -4070
2968   -93475
2969   -38412
2970    56026
2971    68435
2972     4234
2973   -74117
2974   -59281
2975    51426
2976    89049
2977    -8499
2978   -81021
2979   -40769
2980    37353
2981    75864
2982    20512
2983   -81423
2984   -67698
2985    57034
2986    85408
2987    -6664
2988   -68575
2989   -47684
2990    26673
2991    82770
2992    23301
2993   -84631
2994   -63645
2995    48099
2996    76503
2997     7001
2998   -61951
2999   -62861
3000    26439
3001    92944
3002    18757
3003   -80799
3004   -53270
3005    34934
3006    69945
3007    25640
3008   -60998
3009   -74928
3010    30478
3011    95167
3012    13446
3013   -71676
3014   -52833
3015    18212
3016    72946
3017    40112
3018   -67750
3019   -80970
3020    33157
3021    87548
3022    17135
3023   -58741
3024   -61143
3025     6561
3026    81143
3027    45210
3028   -69074
3029   -76675
3030    26085
3031    77393
3032    31497
3033   -49747
3034   -76456
3035     4449
3036    90615
3037    39247
3038   -66118
3039   -66037
3040    13871
3041    68204
3042    45196
3043   -45774
3044   -87358
3045     5027
3046    90200
3047    33249
3048   -58150
3049   -62426
3050      697
3051    67618
3052    56833
3053   -47417
3054   -86742
3055     6875
3056    83812
3057    37688
3058   -44175
3059   -67383
3060   -11650
3061    73365
3062    61372
3063   -50087
3064   -83145
3065     3060
3066    70513
3067    47821
3068   -32015
3069   -80387
3070   -19394
3071    80256
3072    58190
3073   -49447
3074   -74167
3075    -6123
3076    60032
3077    60471
3078   -22388
3079   -89089
3080   -19555
3081    82989
3082    55485
3083   -39796
3084   -68778
3085   -18721
3086    56803
3087    68035
3088   -23194
3089   -90664
3090   -19139
3091    73491
3092    53135
3093   -26840
3094   -70445
3095   -29885
3096    61776
3097    73612
3098   -27242
3099   -83141
3100   -17969
3101    59676
3102    58336
3103   -13274
3104   -76666
3105   -38041
3106    64739
3107    72735
3108   -26613
3109   -76831
3110   -24932
3111    49834
3112    66296
3113    -5045
3114   -81882
3115   -40687
3116    63975
3117    71345
3118   -17780
3119   -71729
3120   -35381
3121    44704
3122    74682
3123    -3080
3124   -83120
3125   -41634
3126    56288
3127    69137
3128    -5071
3129   -70735
3130   -46254
3131    44445
3132    77805
3133    -2659
3134   -77076
3135   -41392
3136    44143
3137    69675
3138     6818
3139   -71187
3140   -53943
3141    45617
3142    77952
3143    -1344
3144   -70871
3145   -43518
3146    37328
3147    74492
3148    13234
3149   -73315
3150   -55602
3151    42704
3152    75055
3153     4980
3154   -66130
3155   -52154
3156    30715
3157    77200
3158    15664
3159   -71848
3160   -55216
3161    34892
3162    73330
3163    17208
3164   -63334
3165   -60223
3166    28711
3167    80391
3168    19490
3169   -66565
3170   -57524
3171    24851
3172    74379
3173    27768
3174   -61441
3175   -66857
3176    25758
3177    79797
3178    21581
3179   -61619
3180   -59958
3181    17313
3182    73804
3183    31559
3184   -58762
3185   -68611
3186    20124
3187    77505
3188    26457
3189   -56737
3190   -63442
3191    13919
3192    73707
3193    34235
3194   -52688
3195   -68514
3196    12972
3197    75544
3198    34216
3199   -51896
3200   -68867
3201     9596
3202    75710
3203    36579
3204   -50007
3205   -68135
3206     4940
3207    72428
3208    42073
3209   -48770
3210   -72286
3211     2199
3212    72972
3213    41692
3214   -45271
3215   -72342
3216    -1745
3217    70666
3218    46651
3219   -41290
3220   -71976
3221    -4136
3222    71612
3223    53317
3224   -37145
3225   -74605
3226    -4899
3227    71291
3228    48000
3229   -36036
3230   -72486
3231   -13081
3232    64700
3233    55484
3234   -36232
3235   -79115
3236   -10185
3237    65808
3238    49529
3239   -30303
3240   -71266
3241   -17055
3242    66242
3243    59144
3244   -29735
3245   -74033
3246   -13844
3247    62921
3248    56432
3249   -25055
3250   -74270
3251   -21408
3252    62917
3253    58441
3254   -26094
3255   -73372
3256   -26021
3257    55001
3258    62848
3259   -19788
3260   -77016
3261   -26390
3262    59906
3263    62156
3264   -17096
3265   -70300
3266   -30414
3267    52948
3268    68608
3269   -12759
3270   -75516
3271   -30951
3272    54080
3273    64920
3274   -10464
3275   -71572
3276   -36139
3277    49793
3278    68683
3279    -7862
3280   -72463
3281   -35567
3282    48959
3283    67013
3284    -4930
3285   -73576
3286   -39116
3287    48271
3288    64754
3289    -6135
3290   -67885
3291   -42778
3292    40549
3293    70356
3294     -752
3295   -73102
3296   -41250
3297    45426
3298    66550
3299     2537
3300   -61032
3301   -45126
3302    38799
3303    75205
3304     5523
3305   -68291
3306   -44404
3307    35933
3308    66939
3309     8565
3310   -64661
3311   -54732
3312    30902
3313    70122
3314     7050
3315   -65584
3316   -50806
3317    25153
3318    71303
3319    19101
3320   -61988
3321   -53004
3322    33733
3323    72028
3324    15911
3325   -54709
3326   -52231
3327    23067
3328    73120
3329    22320
3330   -62753
3331   -56890
3332    26646
3333    65203
3334    17316
3335   -55783
3336   -59187
3337    17017
3338    70525
3339    22337
3340   -57564
3341   -56615
3342    20085
3343    69448
3344    26470
3345   -51021
3346   -59309
3347    18097
3348    71460
3349    26916
3350   -48459
3351   -59081
3352     8903
3353    68883
3354    33182
3355   -51506
3356   -63871
3357    12177
3358    67305
3359    31389
3360   -43842
3361   -62486
3362     1700
3363    69085
3364    38290
3365   -47909
3366   -64087
3367     5416
3368    64098
3369    37295
3370   -40254
3371   -67190
3372      470
3373    67616
3374    38255
3375   -41255
3376   -60264
3377       86
3378    64224
3379    47580
3380   -37421
3381   -68426
3382     1783
3383    65482
3384    37490
3385   -34185
3386   -63618
3387   -11758
3388    61511
3389    47291
3390   -40192
3391   -71919
3392    -4097
3393    58559
3394    40509
3395   -27719
3396   -63887
3397   -14076
3398    65042
3399    54495
3400   -31014
3401   -64692
3402    -7595
3403    57857
3404    51265
3405   -21897
3406   -68699
3407   -18917
3408    60260
3409    51088
3410   -28349
3411   -66384
3412   -20649
3413    49849
3414    56171
3415   -19506
3416   -72995
3417   -20216
3418    57862
3419    53192
3420   -18985
3421   -62204
3422   -25012
3423    50804
3424    64239
3425   -16648
3426   -71100
3427   -20340
3428    52591
3429    52632
3430   -12626
3431   -64678
3432   -32599
3433    47987
3434    61758
3435   -14861
3436   -67982
3437   -27259
3438    46518
3439    59239
3440    -7714
3441   -68053
3442   -33547
3443    48901
3444    59708
3445    -8935
3446   -60858
3447   -36362
3448    39043
3449    66350
3450    -2974
3451   -69643
3452   -35307
3453    45106
3454    60050
3455      429
3456   -58005
3457   -43013
3458    37021
3459    70436
3460      780
3461   -65850
3462   -38333
3463    35911
3464    60856
3465     6029
3466   -62024
3467   -48704
3468    34139
3469    66494
3470     2830
3471   -61679
3472   -41736
3473    29679
3474    65285
3475    13534
3476   -60552
3477   -47512
3478    36152
3479    65360
3480     8789
3481   -54575
3482   -46686
3483    23389
3484    67680
3485    16718
3486   -62352
3487   -50904
3488    29910
3489    60875
3490    11769
3491   -51225
3492   -52957
3493    18196
3494    69868
3495    20924
3496   -57771
3497   -51522
3498    23644
3499    62848
3500    22542
3501   -47864
3502   -56729
3503    16234
3504    70117
3505    22768
3506   -51563
3507   -54194
3508    12165
3509    64349
3510    29248
3511   -50707
3512   -60284
3513    14070
3514    65667
3515    25964
3516   -45844
3517   -56053
3518     5905
3519    64516
3520    34145
3521   -48314
3522   -60113
3523    11256
3524    62436
3525    30553
3526   -42073
3527   -60511
3528     3849
3529    63154
3530    34822
3531   -42964
3532   -59603
3533     3496
3534    61601
3535    37549
3536   -39539
3537   -62270
3538     1480
3539    62020
3540    36207
3541   -35891
3542   -60256
3543    -5358
3544    60132
3545    43103
3546   -35538
3547   -65858
3548    -3510
3549    59972
3550    40066
3551   -29844
3552   -60532
3553   -11419
3554    58346
3555    48258
3556   -31601
3557   -65267
3558    -7838
3559    56410
3560    44116
3561   -25312
3562   -61546
3563   -14293
3564    56134
3565    48346
3566   -27617
3567   -62966
3568   -13751
3569    52225
3570    49932
3571   -22059
3572   -65988
3573   -17093
3574    55445
3575    48299
3576   -21957
3577   -60983
3578   -19861
3579    49381
3580    54606
3581   -18199
3582   -67484
3583   -20109
3584    52463
3585    49203
3586   -16023
3587   -60896
3588   -24259
3589    47473
3590    57211
3591   -12643
3592   -64495
3593   -25772
3594    45915
3595    54272
3596   -10411
3597   -62742
3598   -30401
3599    44654
3600    57513
3601    -7744
3602   -63183
3603   -31614
3604    41290
3605    57460
3606    -6228
3607   -61908
3608   -32478
3609    41027
3610    58796
3611    -3858
3612   -60106
3613   -35063
3614    37608
3615    59600
3616    -1083
3617   -61491
3618   -36895
3619    38572
3620    59163
3621     1024
3622   -58326
3623   -38158
3624    34041
3625    60893
3626     3458
3627   -59782
3628   -38536
3629    33721
3630    59464
3631     5769
3632   -56897
3633   -42813
3634    30588
3635    61157
3636     7937
3637   -55846
3638   -42824
3639    28657
3640    61476
3641    11348
3642   -55046
3643   -46535
3644    27213
3645    61368
3646    12728
3647   -50244
3648   -47009
3649    22024
3650    63359
3651    17322
3652   -53380
3653   -49848
3654    22910
3655    61647
3656    15760
3657   -49071
3658   -49328
3659    16783
3660    62514
3661    21164
3662   -49760
3663   -52490
3664    19113
3665    61920
3666    20281
3667   -46918
3668   -50391
3669    14500
3670    61542
3671    24818
3672   -48100
3673   -53314
3674    14597
3675    58679
3676    25836
3677   -42414
3678   -54688
3679     9315
3680    61434
3681    26514
3682   -44978
3683   -54360
3684     8250
3685    57142
3686    32402
3687   -38090
3688   -58372
3689     5203
3690    62272
3691    30263
3692   -39312
3693   -54497
3694     1817
3695    55842
3696    38806
3697   -34110
3698   -60146
3699      677
3700    60307
3701    34053
3702   -34731
3703   -55446
3704    -3516
3705    54680
3706    39530
3707   -33041
3708   -60207
3709    -3701
3710    55734
3711    38025
3712   -30233
3713   -57858
3714    -8563
3715    55752
3716    41917
3717   -30638
3718   -57980
3719    -5432
3720    50946
3721    42194
3722   -23341
3723   -59522
3724   -12277
3725    55741
3726    45073
3727   -27290
3728   -57636
3729   -11912
3730    46480
3731    45953
3732   -19527
3733   -62368
3734   -17037
3735    51679
3736    45254
3737   -21118
3738   -57138
3739   -19387
3740    45694
3741    50456
3742   -17684
3743   -60562
3744   -17744
3745    46593
3746    47567
3747   -11462
3748   -57383
3749   -26308
3750    46508
3751    53812
3752   -16914
3753   -58604
3754   -19503
3755    40863
3756    49122
3757    -6402
3758   -58605
3759   -31217
3760    44738
3761    52016
3762   -13946
3763   -55312
3764   -24124
3765    35864
3766    53034
3767    -2681
3768   -58933
3769   -31172
3770    42156
3771    52127
3772    -6317
3773   -51758
3774   -30025
3775    33324
3776    57973
3777      757
3778   -59443
3779   -31715
3780    36215
3781    50677
3782     1106
3783   -51040
3784   -38648
3785    30703
3786    59370
3787      756
3788   -56842
3789   -32554
3790    29075
3791    51294
3792     9997
3793   -49106
3794   -43963
3795    29913
3796    60979
3797     2988
3798   -51260
3799   -35354
3800    23921
3801    54978
3802    14088
3803   -51316
3804   -44393
3805    27495
3806    57128
3807     6220
3808   -46078
3809   -42307
3810    17469
3811    58696
3812    15467
3813   -52388
3814   -41775
3815    24343
3816    53846
3817    14290
3818   -42786
3819   -46457
3820    16152
3821    60454
3822    17094
3823   -48658
3824   -42454
3825    17182
3826    51842
3827    21444
3828   -42581
3829   -50913
3830    14287
3831    58175
3832    19561
3833   -42038
3834   -45384
3835    10068
3836    51973
3837    27330
3838   -40159
3839   -53042
3840    11243
3841    55667
3842    22272
3843   -36567
3844   -49798
3845     3540
3846    55115
3847    30005
3848   -39424
3849   -50819
3850     8261
3851    52029
3852    28108
3853   -31117
3854   -52440
3855    -1741
3856    56739
3857    31546
3858   -38013
3859   -50065
3860     3254
3861    48082
3862    33291
3863   -29221
3864   -56514
3865    -2766
3866    56247
3867    31644
3868   -33206
3869   -48751
3870    -3294
3871    48201
3872    40179
3873   -27307
3874   -55999
3875    -2708
3876    51797
3877    33734
3878   -24921
3879   -52291
3880   -10099
3881    48003
3882    41383
3883   -27150
3884   -55885
3885    -7899
3886    45215
3887    36252
3888   -17977
3889   -53809
3890   -16075
3891    49239
3892    43007
3893   -23191
3894   -53310
3895   -11385
3896    42013
3897    42103
3898   -14888
3899   -55857
3900   -17458
3901    46925
3902    42531
3903   -18854
3904   -51965
3905   -18591
3906    40351
3907    46180
3908   -13489
3909   -55902
3910   -18875
3911    43685
3912    44000
3913   -12593
3914   -50588
3915   -24025
3916    40006
3917    50105
3918   -13002
3919   -54149
3920   -19032
3921    37742
3922    45166
3923    -6053
3924   -52816
3925   -28905
3926    38489
3927    50905
3928    -9017
3929   -50902
3930   -24226
3931    31291
3932    48223
3933      -80
3934   -53820
3935   -30720
3936    36217
3937    48295
3938    -2685
3939   -47177
3940   -30185
3941    28819
3942    51844
3943     1690
3944   -53378
3945   -30575
3946    31592
3947    47561
3948     3331
3949   -46729
3950   -35682
3951    27310
3952    53891
3953     1798
3954   -50402
3955   -31177
3956    26268
3957    48869
3958     8066
3959   -46199
3960   -38231
3961    25394
3962    53923
3963     3942
3964   -46599
3965   -34524
3966    21305
3967    50710
3968    12454
3969   -45819
3970   -40305
3971    22884
3972    51480
3973     9419
3974   -42514
3975   -38755
3976    16898
3977    53033
3978    16230
3979   -44238
3980   -40240
3981    18313
3982    48722
3983    15123
3984   -38774
3985   -43540
3986    12564
3987    53407
3988    18380
3989   -41777
3990   -41198
3991    13430
3992    46808
3993    21272
3994   -35979
3995   -46981
3996    12277
3997    53669
3998    19391
3999   -38703
4000   -42019
4001     7685
4002    48589
4003    23897
4004   -37259
4005   -46520
4006     9324
4007    50793
4008    21244
4009   -33969
4010   -46499
4011     2251
4012    51852
4013    27373
4014   -35651
4015   -45674
4016     6218
4017    47570
4018    27242
4019   -28327
4020   -48643
4021     -809
4022    50594
4023    29687
4024   -31938
4025   -46118
4026      266
4027    43067
4028    31231
4029   -24997
4030   -50646
4031    -5200
4032    48358
4033    31561
4034   -26126
4035   -45577
4036    -4697
4037    43239
4038    35107
4039   -24378
4040   -51703
4041    -4794
4042    46034
4043    32294
4044   -22533
4045   -46504
4046   -10985
4047    42780
4048    38125
4049   -23861
4050   -51023
4051    -7546
4052    43043
4053    35296
4054   -16804
4055   -49085
4056   -13761
4057    45035
4058    40703
4059   -20673
4060   -48733
4061   -10676
4062    38634
4063    38111
4064   -13661
4065   -51092
4066   -17823
4067    41248
4068    39779
4069   -16423
4070   -48710
4071   -16927
4072    35061
4073    43289
4074   -10902
4075   -50643
4076   -18516
4077    37616
4078    40827
4079    -8334
4080   -46910
4081   -22524
4082    33978
4083    45161
4084    -8107
4085   -50860
4086   -21130
4087    33126
4088    41236
4089    -4274
4090   -45694
4091   -27110
4092    31859
4093    47290
4094    -5498
4095   -47193
4096   -23823
4097    31480
4098    44640
4099      135
4100   -45934
4101   -29323
4102    32041
4103    47260
4104    -1909
4105   -45073
4106   -28531
4107    25773
4108    46891
4109     2813
4110   -47800
4111   -30872
4112    27468
4113    46598
4114     2874
4115   -42323
4116   -32256
4117    22436
4118    50019
4119     7123
4120   -45446
4121   -31000
4122    23352
4123    44142
4124     9287
4125   -40214
4126   -36721
4127    18862
4128    49838
4129     8197
4130   -42605
4131   -33797
4132    17945
4133    45103
4134    13420
4135   -38748
4136   -38206
4137    17357
4138    49070
4139    12434
4140   -38520
4141   -36159
4142    14389
4143    47751
4144    16992
4145   -39723
4146   -40648
4147    15255
4148    46603
4149    14197
4150   -34892
4151   -40302
4152     9414
4153    48970
4154    19807
4155   -38137
4156   -39920
4157    12666
4158    46039
4159    18187
4160   -31681
4161   -41773
4162     6012
4163    48420
4164    21485
4165   -34958
4166   -41733
4167     5527
4168    42845
4169    23666
4170   -29231
4171   -43595
4172     4146
4173    46298
4174    23585
4175   -29504
4176   -40453
4177      895
4178    43118
4179    29740
4180   -27628
4181   -44805
4182     2337
4183    44286
4184    25238
4185   -25831
4186   -43557
4187    -4102
4188    43939
4189    30739
4190   -27199
4191   -45490
4192     -787
4193    41456
4194    28772
4195   -20861
4196   -45518
4197    -6183
4198    45257
4199    32186
4200   -24402
4201   -44112
4202    -5231
4203    39198
4204    32397
4205   -19723
4206   -46424
4207    -9144
4208    41208
4209    32729
4210   -19240
4211   -42946
4212   -10362
4213    38171
4214    37364
4215   -16625
4216   -46324
4217   -10531
4218    38732
4219    34198
4220   -15011
4221   -42884
4222   -16335
4223    34410
4224    38189
4225   -14226
4226   -46514
4227   -13103
4228    34777
4229    37215
4230    -9246
4231   -43691
4232   -18606
4233    35467
4234    40288
4235   -10852
4236   -43997
4237   -16229
4238    32497
4239    39351
4240    -6545
4241   -47257
4242   -21415
4243    33343
4244    38895
4245    -8955
4246   -43665
4247   -21172
4248    28722
4249    42595
4250    -3824
4251   -46134
4252   -22095
4253    32952
4254    39285
4255    -3434
4256   -40152
4257   -24796
4258    27382
4259    44434
4260    -1594
4261   -44846
4262   -24748
4263    24909
4264    39952
4265      620
4266   -40764
4267   -28869
4268    23839
4269    44204
4270     1352
4271   -41240
4272   -25356
4273    22173
4274    42057
4275     6416
4276   -39597
4277   -29134
4278    23577
4279    44331
4280     4503
4281   -38653
4282   -29256
4283    17497
4284    43431
4285     8747
4286   -40854
4287   -31869
4288    21383
4289    41617
4290     7870
4291   -35380
4292   -32994
4293    16044
4294    45797
4295    10978
4296   -39960
4297   -32677
4298    17573
4299    41073
4300    11971
4301   -34816
4302   -37080
4303    12618
4304    45283
4305    12009
4306   -35697
4307   -34129
4308    10462
4309    41479
4310    16416
4311   -32568
4312   -37985
4313    11540
4314    43899
4315    15224
4316   -30691
4317   -34505
4318     6793
4319    42211
4320    19147
4321   -32912
4322   -38952
4323     8285
4324    42206
4325    17881
4326   -28357
4327   -37757
4328     3167
4329    42765
4330    22767
4331   -30675
4332   -38888
4333     6347
4334    40367
4335    22014
4336   -25185
4337   -40497
4338     1308
4339    42067
4340    23871
4341   -27850
4342   -39788
4343      797
4344    39336
4345    26009
4346   -24730
4347   -42386
4348     -383
4349    41243
4350    24373
4351   -22953
4352   -39621
4353    -3988
4354    38498
4355    29295
4356   -22375
4357   -42428
4358    -3041
4359    38220
4360    26522
4361   -19032
4362   -39319
4363    -8461
4364    36804
4365    31444
4366   -19042
4367   -41395
4368    -6198
4369    35680
4370    29287
4371   -15756
4372   -41122
4373   -10382
4374    37550
4375    32195
4376   -17373
4377   -41169
4378    -8900
4379    33295
4380    32525
4381   -13167
4382   -43027
4383   -11900
4384    35286
4385    33134
4386   -13976
4387   -39870
4388   -13177
4389    31787
4390    35096
4391   -10862
4392   -42599
4393   -14979
4394    33142
4395    32852
4396   -10115
4397   -39699
4398   -17812
4399    29203
4400    36061
4401    -7640
4402   -41506
4403   -16889
4404    29897
4405    35797
4406    -4751
4407   -38732
4408   -20836
4409    28487
4410    38299
4411    -5360
4412   -38553
4413   -19922
4414    25945
4415    36550
4416    -1806
4417   -39531
4418   -23560
4419    27021
4420    37835
4421    -2684
4422   -38108
4423   -22748
4424    22168
4425    38156
4426      697
4427   -40144
4428   -24920
4429    24431
4430    38375
4431     1170
4432   -37423
4433   -25837
4434    21577
4435    39695
4436     3449
4437   -38771
4438   -26297
4439    20953
4440    38470
4441     5736
4442   -35476
4443   -28968
4444    18851
4445    40536
4446     5862
4447   -35813
4448   -28182
4449    17185
4450    39316
4451     8533
4452   -33913
4453   -31252
4454    16379
4455    40403
4456     8613
4457   -33295
4458   -30563
4459    13902
4460    38979
4461    10953
4462   -32582
4463   -32679
4464    12949
4465    39162
4466    11629
4467   -31838
4468   -31716
4469    10494
4470    40334
4471    14194
4472   -31535
4473   -32542
4474    10178
4475    38868
4476    14894
4477   -28740
4478   -34540
4479     7917
4480    40274
4481    16409
4482   -30491
4483   -33973
4484     6903
4485    37309
4486    18618
4487   -28508
4488   -37316
4489     5703
4490    40181
4491    18546
4492   -26657
4493   -34719
4494     3330
4495    37642
4496    21587
4497   -25455
4498   -37485
4499     4237
4500    38302
4501    20890
4502   -23642
4503   -36255
4504     -328
4505    36144
4506    23056
4507   -22966
4508   -36560
4509    -1035
4510    35874
4511    22571
4512   -21053
4513   -37084
4514    -3611
4515    35703
4516    25291
4517   -21070
4518   -36195
4519    -3097
4520    34716
4521    26681
4522   -17833
4523   -38289
4524    -6055
4525    35764
4526    26725
4527   -19186
4528   -37436
4529    -5935
4530    33215
4531    29533
4532   -16302
4533   -40422
4534    -7592
4535    33772
4536    28535
4537   -14193
4538   -38274
4539   -10319
4540    31845
4541    30550
4542   -13707
4543   -38901
4544    -9704
4545    31160
4546    28993
4547   -10562
4548   -38373
4549   -14218
4550    30401
4551    30831
4552   -10930
4553   -36969
4554   -12504
4555    27423
4556    32504
4557    -6721
4558   -37265
4559   -16819
4560    29130
4561    32830
4562    -9351
4563   -35664
4564   -16260
4565    24600
4566    34134
4567    -5154
4568   -39016
4569   -17415
4570    26356
4571    33255
4572    -5261
4573   -35641
4574   -20000
4575    23863
4576    36118
4577    -3907
4578   -37144
4579   -18556
4580    24171
4581    33788
4582     -990
4583   -35820
4584   -22102
4585    23185
4586    36137
4587    -2470
4588   -35966
4589   -20473
4590    19823
4591    34278
4592     2968
4593   -36604
4594   -24871
4595    21442
4596    35952
4597     1743
4598   -32598
4599   -23810
4600    17008
4601    37071
4602     6104
4603   -34420
4604   -24708
4605    19000
4606    35025
4607     5009
4608   -30733
4609   -26907
4610    14504
4611    37615
4612     6351
4613   -34168
4614   -25800
4615    16315
4616    34120
4617     8328
4618   -29243
4619   -30241
4620    13783
4621    38740
4622     8153
4623   -32635
4624   -26280
4625    12226
4626    35486
4627    12077
4628   -29912
4629   -30196
4630    12927
4631    38106
4632    11441
4633   -28105
4634   -29060
4635     8057
4636    36319
4637    15694
4638   -29506
4639   -31975
4640     9371
4641    36080
4642    13511
4643   -24686
4644   -31167
4645     4960
4646    36957
4647    17352
4648   -27289
4649   -30793
4650     7022
4651    33215
4652    16771
4653   -22021
4654   -33263
4655     3350
4656    36963
4657    17553
4658   -25127
4659   -30853
4660     2966
4661    31333
4662    20364
4663   -20797
4664   -35608
4665     1832
4666    35622
4667    18896
4668   -22038
4669   -32380
4670    -1546
4671    32903
4672    23408
4673   -21144
4674   -35657
4675      262
4676    33752
4677    21148
4678   -17892
4679   -33830
4680    -3820
4681    33270
4682    25053
4683   -19432
4684   -34170
4685    -2058
4686    30134
4687    24564
4688   -14481
4689   -35825
4690    -6648
4691    32513
4692    24606
4693   -17095
4694   -33910
4695    -6133
4696    27367
4697    26483
4698   -12059
4699   -36433
4700    -7855
4701    31250
4702    24589
4703   -12354
4704   -32545
4705    -9942
4706    28335
4707    28841
4708   -11062
4709   -35320
4710    -9392
4711    28554
4712    26404
4713    -8580
4714   -33242
4715   -14432
4716    28324
4717    31215
4718   -10245
4719   -34497
4720   -12245
4721    25502
4722    28436
4723    -6033
4724   -34836
4725   -16253
4726    26704
4727    31195
4728    -7693
4729   -33173
4730   -13719
4731    22123
4732    30641
4733    -3399
4734   -35198
4735   -17016
4736    25173
4737    30262
4738    -4418
4739   -31593
4740   -17839
4741    20263
4742    32030
4743    -1498
4744   -34688
4745   -18617
4746    21352
4747    29702
4748      -98
4749   -30909
4750   -21685
4751    19965
4752    33505
4753     -837
4754   -31978
4755   -19379
4756    18465
4757    30250
4758     3252
4759   -30348
4760   -22834
4761    17363
4762    33647
4763     1263
4764   -30179
4765   -21970
4766    15179
4767    32763
4768     5491
4769   -30818
4770   -24384
4771    16312
4772    32555
4773     4796
4774   -28657
4775   -25245
4776    13182
4777    34635
4778     7534
4779   -29804
4780   -24403
4781    13116
4782    31947
4783     8650
4784   -26882
4785   -27598
4786    11131
4787    34791
4788     9638
4789   -27667
4790   -24804
4791     9762
4792    30986
4793    11805
4794   -25752
4795   -27815
4796     9605
4797    34231
4798    10870
4799   -24929
4800   -26025
4801     7603
4802    31137
4803    13785
4804   -24612
4805   -30403
4806     7485
4807    32718
4808    13937
4809   -23223
4810   -28821
4811     4852
4812    32792
4813    15692
4814   -23705
4815   -29663
4816     4355
4817    31489
4818    16240
4819   -21200
4820   -30599
4821     1970
4822    32395
4823    16573
4824   -21902
4825   -29487
4826     1132
4827    29686
4828    18972
4829   -18937
4830   -31439
4831     1042
4832    31558
4833    18355
4834   -18612
4835   -30697
4836     -460
4837    29824
4838    21387
4839   -16844
4840   -31087
4841    -1019
4842    29492
4843    19328
4844   -16087
4845   -30027
4846    -3892
4847    29611
4848    22683
4849   -15114
4850   -31263
4851    -4235
4852    28689
4853    21723
4854   -13274
4855   -30823
4856    -6660
4857    29081
4858    23732
4859   -14148
4860   -31508
4861    -6407
4862    25764
4863    23559
4864   -11291
4865   -32410
4866    -7996
4867    27936
4868    25486
4869   -12108
4870   -30234
4871    -9390
4872    24476
4873    27085
4874    -9038
4875   -31700
4876   -10050
4877    25332
4878    25678
4879    -7896
4880   -30227
4881   -13606
4882    23214
4883    27389
4884    -7634
4885   -32064
4886   -11388
4887    22818
4888    26001
4889    -5136
4890   -30547
4891   -13825
4892    22805
4893    27903
4894    -5643
4895   -31025
4896   -12815
4897    20695
4898    27698
4899    -2385
4900   -31294
4901   -17110
4902    20981
4903    28622
4904    -2720
4905   -28850
4906   -16612
4907    19019
4908    30054
4909     -514
4910   -30674
4911   -18310
4912    19633
4913    29026
4914     -865
4915   -27992
4916   -18463
4917    16256
4918    30364
4919      941
4920   -29800
4921   -20162
4922    16724
4923    29701
4924     2913
4925   -27455
4926   -21803
4927    14686
4928    30207
4929     3251
4930   -28385
4931   -20344
4932    13558
4933    28758
4934     6021
4935   -26829
4936   -22845
4937    13718
4938    29760
4939     4957
4940   -26459
4941   -21737
4942    10885
4943    29586
4944     7843
4945   -25841
4946   -24379
4947    10969
4948    30382
4949     7974
4950   -24676
4951   -23856
4952     9029
4953    31049
4954    10718
4955   -24490
4956   -25683
4957     9433
4958    28958
4959    10325
4960   -22687
4961   -26616
4962     7070
4963    31280
4964    11685
4965   -24003
4966   -25785
4967     6886
4968    28881
4969    12549
4970   -20921
4971   -27254
4972     5050
4973    30995
4974    12456
4975   -20551
4976   -25594
4977     3749
4978    28694
4979    15516
4980   -19504
4981   -28275
4982     4052
4983    27631
4984    14066
4985   -17943
4986   -26644
4987      629
4988    28370
4989    17638
4990   -18896
4991   -27362
4992     1770
4993    25932
4994    16072
4995   -15523
4996   -27516
4997    -2594
4998    28379
4999    18380
5000   -17262
5001   -28125
5002     -660
5003    26004
5004    18955
5005   -13454
5006   -29469
5007    -3172
5008    27732
5009    19713
5010   -14127
5011   -26719
5012    -3990
5013    26060
5014    20319
5015   -13281
5016   -30338
5017    -5655
5018    26459
5019    20054
5020   -11948
5021   -27594
5022    -7173
5023    24926
5024    23090
5025   -12061
5026   -29273
5027    -6039
5028    23197
5029    21684
5030    -9018
5031   -28707
5032    -7806
5033    24134
5034    23291
5035    -9501
5036   -28447
5037    -8665
5038    20970
5039    23432
5040    -6954
5041   -28585
5042   -11316
5043    23248
5044    24574
5045    -7388
5046   -27307
5047   -10774
5048    20240
5049    25584
5050    -4279
5051   -28400
5052   -11218
5053    21060
5054    24806
5055    -4255
5056   -27288
5057   -14664
5058    18468
5059    26741
5060    -3757
5061   -28747
5062   -12879
5063    18135
5064    25933
5065     -273
5066   -26284
5067   -16290
5068    18988
5069    26391
5070    -1941
5071   -26465
5072   -14680
5073    16191
5074    26044
5075      618
5076   -27068
5077   -16533
5078    17753
5079    27236
5080      731
5081   -24322
5082   -16893
5083    13104
5084    27176
5085     3366
5086   -25943
5087   -17487
5088    14821
5089    26693
5090     2748
5091   -22908
5092   -19861
5093    11715
5094    28045
5095     4008
5096   -26022
5097   -18872
5098    12518
5099    25602
5100     6087
5101   -23439
5102   -22463
5103    10828
5104    28132
5105     5572
5106   -22859
5107   -19954
5108     9191
5109    26956
5110     8901
5111   -23050
5112   -22745
5113     9847
5114    27537
5115     7060
5116   -21556
5117   -21056
5118     7149
5119    27707
5120    10290
5121   -22720
5122   -22839
5123     8236
5124    26815
5125     9696
5126   -18565
5127   -23214
5128     4173
5129    26758
5130    11538
5131   -21329
5132   -22446
5133     4800
5134    24739
5135    12670
5136   -18237
5137   -25061
5138     3745
5139    26505
5140    12887
5141   -18757
5142   -21919
5143     1595
5144    25979
5145    14978
5146   -17060
5147   -25830
5148     2596
5149    26553
5150    13362
5151   -15584
5152   -25375
5153    -1481
5154    25829
5155    16506
5156   -16514
5157   -25386
5158     1544
5159    24252
5160    15936
5161   -13808
5162   -26619
5163    -2066
5164    26398
5165    17467
5166   -14920
5167   -24433
5168    -1405
5169    21245
5170    16487
5171   -12510
5172   -26498
5173    -4348
5174    24925
5175    17804
5176   -13558
5177   -24331
5178    -5094
5179    22082
5180    20084
5181   -10603
5182   -27119
5183    -3884
5184    23692
5185    18362
5186    -9617
5187   -24237
5188    -7947
5189    21028
5190    21632
5191   -10109
5192   -26715
5193    -5322
5194    21258
5195    19795
5196    -6719
5197   -26270
5198    -8997
5199    21039
5200    21384
5201    -8774
5202   -24919
5203    -7506
5204    19334
5205    22327
5206    -4768
5207   -26277
5208   -10258
5209    21270
5210    21411
5211    -5696
5212   -23747
5213   -11330
5214    17548
5215    23148
5216    -4014
5217   -26115
5218   -11442
5219    18919
5220    21870
5221    -2345
5222   -24143
5223   -13363
5224    17161
5225    24680
5226    -2315
5227   -24929
5228   -12027
5229    15860
5230    22166
5231      -24
5232   -23434
5233   -15782
5234    15424
5235    24146
5236    -1568
5237   -24140
5238   -13734
5239    13389
5240    24450
5241     2441
5242   -24911
5243   -16336
5244    15054
5245    23744
5246      302
5247   -22811
5248   -17089
5249    11634
5250    24890
5251     3520
5252   -24532
5253   -16064
5254    12854
5255    23715
5256     3436
5257   -20927
5258   -18786
5259    10025
5260    26145
5261     3830
5262   -22609
5263   -16392
5264     9990
5265    23259
5266     5642
5267   -20863
5268   -20488
5269    10084
5270    25430
5271     5591
5272   -19915
5273   -18355
5274     7320
5275    23924
5276     7627
5277   -20472
5278   -20231
5279     8862
5280    24412
5281     7534
5282   -17791
5283   -19970
5284     4884
5285    24178
5286    10270
5287   -19935
5288   -20085
5289     6236
5290    24224
5291    10241
5292   -17473
5293   -22051
5294     4022
5295    25594
5296    10440
5297   -18661
5298   -20642
5299     3969
5300    23672
5301    11527
5302   -15698
5303   -22666
5304     2425
5305    23774
5306    11698
5307   -15352
5308   -21831
5309     1065
5310    23081
5311    13903
5312   -15184
5313   -22993
5314     2347
5315    23056
5316    12439
5317   -13254
5318   -21967
5319    -1577
5320    23299
5321    14189
5322   -14689
5323   -22661
5324     -165
5325    20756
5326    14777
5327   -12271
5328   -23655
5329    -2973
5330    21912
5331    15049
5332   -11597
5333   -22089
5334    -3636
5335    20330
5336    18315
5337   -10923
5338   -24514
5339    -2834
5340    21697
5341    15894
5342   -10070
5343   -22189
5344    -5440
5345    20047
5346    19304
5347    -9995
5348   -23659
5349    -4772
5350    20172
5351    17728
5352    -7522
5353   -22624
5354    -6770
5355    19526
5356    18693
5357    -8269
5358   -23586
5359    -6361
5360    17340
5361    19103
5362    -5851
5363   -23434
5364    -8650
5365    18925
5366    18729
5367    -6170
5368   -22347
5369    -8384
5370    16786
5371    20590
5372    -4725
5373   -24018
5374    -9023
5375    17559
5376    19599
5377    -3926
5378   -21195
5379   -11391
5380    14788
5381    21909
5382    -3696
5383   -23545
5384   -11123
5385    15244
5386    20698
5387    -1127
5388   -22169
5389   -13335
5390    15129
5391    22029
5392    -2258
5393   -22371
5394   -12134
5395    11809
5396    21100
5397      140
5398   -21460
5399   -13157
5400    13858
5401    21286
5402     -150
5403   -21078
5404   -14139
5405    11306
5406    22120
5407     1993
5408   -21160
5409   -14258
5410    11908
5411    20899
5412     1709
5413   -19259
5414   -15231
5415     9818
5416    22470
5417     2757
5418   -20068
5419   -14453
5420    10287
5421    20747
5422     3876
5423   -18634
5424   -16304
5425     9400
5426    22990
5427     4052
5428   -18659
5429   -16300
5430     7506
5431    21405
5432     7274
5433   -18194
5434   -18118
5435     8541
5436    22705
5437     6153
5438   -17263
5439   -18086
5440     5010
5441    21941
5442     7623
5443   -17756
5444   -18405
5445     6039
5446    20739
5447     8360
5448   -15979
5449   -18432
5450     4398
5451    21551
5452     8467
5453   -16849
5454   -18981
5455     4932
5456    21011
5457     9213
5458   -14915
5459   -18926
5460     4115
5461    21670
5462     9069
5463   -15024
5464   -18926
5465     2369
5466    20457
5467    11121
5468   -14144
5469   -20009
5470     3080
5471    20846
5472    11009
5473   -13425
5474   -19252
5475     -162
5476    20873
5477    12989
5478   -12644
5479   -21087
5480     -325
5481    19814
5482    12588
5483   -11517
5484   -20272
5485     -303
5486    20322
5487    13860
5488   -11976
5489   -20753
5490    -1214
5491    19209
5492    14274
5493   -10380
5494   -21667
5495    -2470
5496    19063
5497    14165
5498   -10122
5499   -21145
5500    -3388
5501    18021
5502    15142
5503    -8160
5504   -21515
5505    -3794
5506    18170
5507    14878
5508    -8196
5509   -20775
5510    -5085
5511    18631
5512    15881
5513    -6762
5514   -20551
5515    -4715
5516    16736
5517    16509
5518    -6778
5519   -20080
5520    -6286
5521    17970
5522    17242
5523    -7157
5524   -20139
5525    -6153
5526    15307
5527    17716
5528    -5405
5529   -21461
5530    -7488
5531    16139
5532    17945
5533    -5016
5534   -19389
5535    -9495
5536    15180
5537    18426
5538    -3554
5539   -21002
5540    -9412
5541    14071
5542    18793
5543    -3136
5544   -20709
5545   -10088
5546    13966
5547    19212
5548    -3167
5549   -20425
5550    -9940
5551    13368
5552    17680
5553    -1763
5554   -20575
5555   -10682
5556    12421
5557    19865
5558     -494
5559   -19544
5560   -10799
5561    12631
5562    19531
5563     -268
5564   -18692
5565   -12948
5566    11776
5567    19208
5568      497
5569   -18097
5570   -13328
5571    10474
5572    19824
5573     2365
5574   -18079
5575   -12821
5576    10089
5577    19298
5578     2923
5579   -17559
5580   -14570
5581     9549
5582    19107
5583     3641
5584   -17321
5585   -14630
5586     7955
5587    19790
5588     3931
5589   -17581
5590   -14404
5591     7872
5592    20704
5593     4875
5594   -16593
5595   -15451
5596     6324
5597    19098
5598     5572
5599   -17016
5600   -15534
5601     6844
5602    19001
5603     6074
5604   -15396
5605   -15945
5606     5892
5607    19802
5608     6094
5609   -15952
5610   -16638
5611     5160
5612    18713
5613     7087
5614   -14043
5615   -16645
5616     4545
5617    19715
5618     6913
5619   -14705
5620   -16958
5621     3244
5622    18911
5623     8761
5624   -13169
5625   -18250
5626     2929
5627    18386
5628     9832
5629   -12857
5630   -18158
5631     1944
5632    18316
5633    10174
5634   -11869
5635   -17832
5636     1196
5637    18666
5638    10947
5639   -11785
5640   -18075
5641      269
5642    18024
5643    10705
5644   -11389
5645   -17994
5646     -771
5647    18173
5648    11007
5649   -10570
5650   -18445
5651    -1155
5652    17178
5653    12654
5654    -9904
5655   -17790
5656    -2357
5657    17620
5658    12397
5659    -9613
5660   -18861
5661    -1914
5662    17027
5663    12685
5664    -8644
5665   -19045
5666    -3474
5667    16730
5668    13720
5669    -7353
5670   -18832
5671    -4395
5672    15686
5673    13942
5674    -7192
5675   -18744
5676    -4520
5677    15600
5678    14843
5679    -6546
5680   -18852
5681    -5522
5682    14891
5683    15390
5684    -6788
5685   -18700
5686    -5153
5687    14946
5688    15245
5689    -5112
5690   -19314
5691    -6744
5692    13857
5693    15331
5694    -4799
5695   -17367
5696    -7114
5697    14086
5698    16229
5699    -4149
5700   -18779
5701    -8159
5702    13669
5703    15508
5704    -3178
5705   -17956
5706    -8102
5707    12903
5708    16900
5709    -2800
5710   -18316
5711    -8694
5712    12149
5713    15678
5714    -1648
5715   -17411
5716   -10429
5717    11281
5718    17184
5719     -532
5720   -17305
5721   -10206
5722    11058
5723    18181
5724      105
5725   -16958
5726   -10633
5727    10861
5728    18668
5729      522
5730   -16601
5731   -11505
5732     9841
5733    17628
5734     1128
5735   -17067
5736   -11781
5737     9672
5738    17056
5739     2191
5740   -16136
5741   -12602
5742     9061
5743    18990
5744     1976
5745   -16655
5746   -12354
5747     7535
5748    17864
5749     3465
5750   -16336
5751   -13996
5752     7592
5753    17627
5754     3189
5755   -14923
5756   -13287
5757     7076
5758    17744
5759     5216
5760   -15109
5761   -14201
5762     6707
5763    17298
5764     4895
5765   -13601
5766   -14345
5767     4822
5768    18603
5769     5881
5770   -14491
5771   -14545
5772     4317
5773    17153
5774     7788
5775   -13095
5776   -15578
5777     4664
5778    17734
5779     5936
5780   -13520
5781   -14611
5782     2888
5783    17203
5784     8372
5785   -12503
5786   -15599
5787     2483
5788    17405
5789     7331
5790   -11919
5791   -15512
5792     1190
5793    16274
5794     8839
5795   -12079
5796   -16225
5797     1482
5798    16201
5799     9370
5800   -10598
5801   -16110
5802      755
5803    16838
5804     9612
5805   -10850
5806   -16134
5807       29
5808    15812
5809    10534
5810    -9547
5811   -16445
5812     -574
5813    16030
5814    10666
5815    -9250
5816   -15796
5817    -1731
5818    15266
5819    12281
5820    -8152
5821   -17630
5822    -2102
5823    16527
5824    11035
5825    -7297
5826   -16871
5827    -3043
5828    15553
5829    11767
5830    -8193
5831   -16319
5832    -2175
5833    14680
5834    12226
5835    -6728
5836   -17058
5837    -4291
5838    14624
5839    12003
5840    -6862
5841   -15824
5842    -4188
5843    13209
5844    13582
5845    -5132
5846   -16960
5847    -4433
5848    14147
5849    12586
5850    -5522
5851   -16384
5852    -5782
5853    12555
5854    13976
5855    -4753
5856   -16492
5857    -6061
5858    12582
5859    13762
5860    -3603
5861   -15769
5862    -7345
5863    11516
5864    14586
5865    -3330
5866   -16478
5867    -6846
5868    11323
5869    14632
5870    -1567
5871   -16720
5872    -8122
5873    11636
5874    15493
5875    -2492
5876   -16570
5877    -8663
5878    11237
5879    14781
5880    -1353
5881   -15268
5882    -8818
5883    10983
5884    15547
5885     -815
5886   -15999
5887    -8949
5888     9083
5889    15036
5890     -399
5891   -15665
5892    -9286
5893     9359
5894    14546
5895      -43
5896   -14590
5897   -10226
5898     8865
5899    16381
5900      168
5901   -15095
5902   -10113
5903     7612
5904    14531
5905     1735
5906   -14585
5907   -12599
5908     7468
5909    15582
5910     1284
5911   -14522
5912   -11746
5913     6185
5914    15244
5915     3261
5916   -13747
5917   -13240
5918     7476
5919    15484
5920     4333
5921   -13697
5922   -12520
5923     4754
5924    16087
5925     4256
5926   -13543
5927   -12894
5928     5034
5929    15830
5930     5243
5931   -12492
5932   -13114
5933     4512
5934    15564
5935     5022
5936   -12445
5937   -13144
5938     4186
5939    14773
5940     6463
5941   -11834
5942   -12748
5943     3702
5944    15366
5945     5551
5946   -11536
5947   -13041
5948     2240
5949    14507
5950     6693
5951   -10589
5952   -14007
5953     2674
5954    14588
5955     7391
5956   -10513
5957   -13871
5958     1386
5959    14620
5960     7919
5961   -10397
5962   -13940
5963      631
5964    14310
5965     8777
5966    -9169
5967   -14891
5968       47
5969    15922
5970     9606
5971    -8523
5972   -14016
5973     -189
5974    14281
5975     9137
5976    -8171
5977   -14762
5978     -434
5979    14825
5980     9581
5981    -7201
5982   -14270
5983    -1889
5984    14142
5985     9700
5986    -8197
5987   -14072
5988    -1730
5989    13537
5990     9791
5991    -6302
5992   -14997
5993    -2707
5994    12975
5995    10577
5996    -6844
5997   -13953
5998    -1853
5999    12065
6000    10809
6001    -5596
6002   -15104
6003    -4235
6004    13534
6005    10899
6006    -4298
6007   -14755
6008    -5170
6009    11804
6010    12190
6011    -4942
6012   -15519
6013    -5435
6014    11600
6015    11942
6016    -3381
6017   -14537
6018    -6032
6019    11672
6020    12816
6021    -3056
6022   -14653
6023    -5628
6024    10576
6025    12472
6026    -3055
6027   -14706
6028    -6112
6029    11662
6030    13439
6031    -3488
6032   -14634
6033    -6498
6034     8973
6035    13562
6036    -1811
6037   -15104
6038    -7478
6039     9082
6040    13429
6041    -2052
6042   -13645
6043    -7913
6044     8151
6045    13540
6046     -733
6047   -14454
6048    -7759
6049     8338
6050    13001
6051     -202
6052   -13294
6053    -8597
6054     8096
6055    13699
6056      445
6057   -12882
6058    -8915
6059     7121
6060    13358
6061     1891
6062   -13511
6063    -9257
6064     8085
6065    14399
6066     1389
6067   -12125
6068    -9693
6069     6886
6070    13721
6071     2566
6072   -13080
6073   -10001
6074     6084
6075    14413
6076     1879
6077   -11205
6078   -10158
6079     5768
6080    14361
6081     2687
6082   -12259
6083   -10178
6084     4351
6085    13724
6086     3675
6087   -11574
6088   -11085
6089     5598
6090    13690
6091     3552
6092   -12117
6093   -10471
6094     4840
6095    13291
6096     5024
6097   -11378
6098   -12043
6099     4227
6100    13082
6101     4646
6102    -9445
6103   -11432
6104     2532
6105    13713
6106     6828
6107    -9995
6108   -12400
6109     2868
6110    12987
6111     6097
6112    -9583
6113   -12792
6114     2603
6115    13792
6116     7376
6117    -9076
6118   -11673
6119     1349
6120    12873
6121     7355
6122    -8940
6123   -12798
6124     1511
6125    14390
6126     6496
6127    -8638
6128   -12342
6129      294
6130    12704
6131     7763
6132    -8170
6133   -12950
6134     -225
6135    13192
6136     8028
6137    -7712
6138   -12360
6139    -1154
6140    12114
6141     8630
6142    -7411
6143   -13117
6144     -873
6145    12027
6146     7883
6147    -6142
6148   -13774
6149    -1926
6150    12071
6151     9060
6152    -6547
6153   -12571
6154    -2384
6155    11674
6156    10123
6157    -5111
6158   -13803
6159    -2389
6160    11160
6161     9861
6162    -4757
6163   -12825
6164    -2919
6165    11434
6166    10033
6167    -4696
6168   -14043
6169    -2647
6170    10780
6171     9663
6172    -4400
6173   -12166
6174    -3993
6175    10949
6176    10850
6177    -5122
6178   -12744
6179    -4180
6180    10049
6181    11199
6182    -2465
6183   -12479
6184    -5221
6185    10865
6186    10585
6187    -3366
6188   -13447
6189    -5779
6190     9492
6191    11465
6192     -814
6193   -13235
6194    -5490
6195     9580
6196    12254
6197    -1365
6198   -12791
6199    -5727
6200     8042
6201    11474
6202    -1004
6203   -13199
6204    -6962
6205     7913
6206    11341
6207      -60
6208   -13019
6209    -7354
6210     8852
6211    12036
6212     -361
6213   -11659
6214    -7315
6215     8042
6216    12396
6217      975
6218   -12610
6219    -7688
6220     7360
6221    11179
6222      104
6223   -11269
6224    -7219
6225     6915
6226    11706
6227      965
6228   -11558
6229    -9068
6230     6511
6231    12191
6232     1885
6233   -11245
6234    -8579
6235     6380
6236    13058
6237     2053
6238   -11501
6239    -8753
6240     5345
6241    11990
6242     1954
6243   -10208
6244    -9811
6245     5438
6246    12557
6247     2423
6248   -11087
6249    -9036
6250     3948
6251    12207
6252     4209
6253   -10180
6254   -10166
6255     3989
6256    11605
6257     4237
6258    -8397
6259   -10096
6260     3170
6261    12056
6262     3384
6263    -9892
6264    -9383
6265     3362
6266    12869
6267     4714
6268    -9508
6269   -10669
6270     2069
6271    10840
6272     4472
6273    -9798
6274   -10412
6275     1829
6276    11568
6277     4312
6278    -7947
6279   -11189
6280     1581
6281    12321
6282     5438
6283    -8201
6284   -10361
6285      517
6286    11862
6287     6493
6288    -7588
6289   -11130
6290     1330
6291    11748
6292     7116
6293    -6802
6294   -10952
6295     1027
6296    11250
6297     7479
6298    -7809
6299   -10867
6300      -39
6301    11152
6302     6950
6303    -6740
6304   -10978
6305     -554
6306    10787
6307     7718
6308    -6637
6309   -11389
6310    -1052
6311    10537
6312     7888
6313    -5896
6314   -11148
6315    -1524
6316    10797
6317     7571
6318    -4972
6319   -12107
6320    -1181
6321     9794
6322     8465
6323    -5015
6324   -11803
6325    -1531
6326    10305
6327     8404
6328    -5233
6329   -11599
6330    -3461
6331     9950
6332     8863
6333    -3863
6334   -12196
6335    -2922
6336     8192
6337     9240
6338    -3207
6339   -11635
6340    -3783
6341    10115
6342     9552
6343    -3558
6344   -11490
6345    -4124
6346     9396
6347    10014
6348    -2704
6349   -11895
6350    -4178
6351     8633
6352    10310
6353    -2389
6354   -10660
6355    -5573
6356     8093
6357     9981
6358    -2901
6359   -11284
6360    -4869
6361     8628
6362     9632
6363     -989
6364   -10902
6365    -5453
6366     8228
6367    10782
6368    -1295
6369   -10488
6370    -5366
6371     6719
6372    10478
6373    -1625
6374   -11334
6375    -5714
6376     7036
6377    10401
6378     -710
6379   -11026
6380    -7597
6381     6878
6382    10897
6383      489
6384   -10287
6385    -6860
6386     6166
6387    10528
6388     1741
6389    -9954
6390    -7544
6391     6035
6392     9896
6393     1204
6394   -10483
6395    -6453
6396     4933
6397    10278
6398      716
6399    -9646
6400    -7786
6401     4989
6402    10416
6403     2344
6404    -9837
6405    -8371
6406     5198
6407    10729
6408     2044
6409    -9282
6410    -7654
6411     3753
6412    10553
6413     2679
6414    -8909
6415    -8367
6416     3711
6417    10194
6418     3020
6419    -9365
6420    -8730
6421     3958
6422    11008
6423     2533
6424    -8232
6425    -8603
6426     2797
6427    10801
6428     3512
6429    -8553
6430    -9193
6431     3435
6432     9774
6433     3846
6434    -7799
6435    -8824
6436     1801
6437     9986
6438     4437
6439    -7961
6440    -8689
6441     1765
6442     9801
6443     5906
6444    -7615
6445    -9066
6446     1601
6447    11132
6448     4939
6449    -7648
6450    -9207
6451      403
6452     9545
6453     5610
6454    -7294
6455    -9919
6456     1217
6457    10437
6458     5221
6459    -6665
6460   -10276
6461      747
6462    10120
6463     5521
6464    -6493
6465   -11026
6466      482
6467     9569
6468     5536
6469    -5810
6470   -10029
6471     -736
6472    10563
6473     6227
6474    -5232
6475    -9722
6476    -1371
6477    10168
6478     6465
6479    -4212
6480    -9832
6481    -2144
6482     9426
6483     7332
6484    -5033
6485    -9902
6486    -1785
6487     8851
6488     7400
6489    -4156
6490   -10014
6491    -1765
6492     9075
6493     7557
6494    -3587
6495   -10573
6496    -2432
6497     7960
6498     7480
6499    -3240
6500   -10228
6501    -2416
6502     8192
6503     8631
6504    -2922
6505    -9267
6506    -3012
6507     8219
6508     8391
6509    -3513
6510    -9749
6511    -2459
6512     8048
6513     8188
6514    -2347
6515   -10783
6516    -3443
6517     8396
6518     9430
6519    -2586
6520   -10200
6521    -3733
6522     7209
6523     8490
6524    -1505
6525    -9834
6526    -5034
6527     6689
6528     9148
6529     -521
6530    -9816
6531    -4585
6532     6177
6533     9270
6534    -1788
6535    -9785
6536    -5400
6537     6446
6538     8401
6539     -846
6540    -8926
6541    -5064
6542     5896
6543     8906
6544     -493
6545    -9233
6546    -5735
6547     5647
6548     8412
6549     -444
6550    -8764
6551    -6114
6552     5877
6553     9636
6554      148
6555    -9015
6556    -6442
6557     5256
6558     9424
6559     1102
6560    -8080
6561    -5958
6562     5410
6563     9634
6564      214
6565    -9000
6566    -6702
6567     4887
6568     9656
6569     1221
6570    -8674
6571    -6851
6572     3820
6573     9311
6574     1559
6575    -8391
6576    -6784
6577     2893
6578     9078
6579     2675
6580    -7740
6581    -6824
6582     4140
6583     9941
6584     2814
6585    -7449
6586    -7425
6587     3242
6588     9064
6589     3063
6590    -7950
6591    -7616
6592     2624
6593    10211
6594     3209
6595    -6843
6596    -7747
6597     2432
6598     9203
6599     3766
6600    -7020
6601    -7844
6602     1589
6603     9307
6604     3770
6605    -6766
6606    -8218
6607     1573
6608     9539
6609     2822
6610    -6700
6611    -8584
6612      663
6613    10082
6614     3909
6615    -6379
6616    -9213
6617      633
6618     8645
6619     4662
6620    -6138
6621    -8212
6622      397
6623     9364
6624     6021
6625    -6124
6626    -8557
6627      -72
6628     8862
6629     4995
6630    -5820
6631    -8790
6632     -635
6633     9401
6634     4271
6635    -4684
6636    -8522
6637    -1059
6638     8098
6639     5978
6640    -4504
6641    -9141
6642     -224
6643     7919
6644     5913
6645    -4631
6646    -8104
6647     -720
6648     7693
6649     6473
6650    -4621
6651    -9184
6652     -544
6653     7275
6654     6082
6655    -3588
6656    -9024
6657    -1967
6658     7523
6659     7403
6660    -3835
6661    -8258
6662    -1579
6663     8087
6664     6878
6665    -2732
6666    -8577
6667    -2600
6668     7738
6669     6612
6670    -2694
6671    -8450
6672    -3130
6673     6755
6674     6978
6675    -1960
6676    -8542
6677    -3552
6678     7283
6679     7185
6680    -2092
6681    -8705
6682    -2769
6683     6475
6684     7744
6685    -1687
6686    -8454
6687    -3180
6688     6419
6689     7198
6690    -2007
6691    -7678
6692    -4731
6693     6271
6694     6541
6695    -1514
6696    -8295
6697    -3242
6698     5869
6699     7963
6700    -1025
6701    -7843
6702    -4393
6703     5691
6704     8121
6705     -456
6706    -7903
6707    -4057
6708     5843
6709     8405
6710     -582
6711    -8596
6712    -4351
6713     5445
6714     7513
6715       -5
6716    -8496
6717    -5233
6718     4850
6719     7777
6720     -347
6721    -8243
6722    -5586
6723     4549
6724     8258
6725      751
6726    -6952
6727    -6237
6728     4321
6729     8767
6730     1085
6731    -7704
6732    -5844
6733     3739
6734     7713
6735     1476
6736    -7660
6737    -6147
6738     3360
6739     7949
6740     1105
6741    -5781
6742    -5470
6743     3699
6744     7975
6745     2343
6746    -6923
6747    -6698
6748     2809
6749     8323
6750     3422
6751    -5829
6752    -6409
6753     3096
6754     8347
6755     2625
6756    -6341
6757    -6648
6758     2368
6759     8096
6760     1748
6761    -5324
6762    -7790
6763     1907
6764     8246
6765     3029
6766    -5933
6767    -6439
6768     1492
6769     7416
6770     3274
6771    -6782
6772    -7331
6773     1044
6774     8461
6775     3380
6776    -5168
6777    -7137
6778      967
6779     8383
6780     4257
6781    -5785
6782    -6553
6783      615
6784     7702
6785     3693
6786    -5871
6787    -6971
6788      223
6789     6928
6790     4159
6791    -4795
6792    -7545
6793      670
6794     7178
6795     3833
6796    -5064
6797    -7470
6798      295
6799     7291
6800     4950
6801    -3226
6802    -7083
6803      559
6804     6904
6805     4404
6806    -4932
6807    -7337
6808     -559
6809     7299
6810     4922
6811    -3056
6812    -7309
6813     -476
6814     7200
6815     4838
6816    -4071
6817    -7302
6818     -755
6819     7065
6820     5822
6821    -3250
6822    -7842
6823     -791
6824     7856
6825     6321
6826    -3932
6827    -7563
6828    -2165
6829     6471
6830     5454
6831    -2478
6832    -7269
6833    -1638
6834     6486
6835     5783
6836    -3302
6837    -7296
6838    -1395
6839     6454
6840     7190
6841    -2164
6842    -8185
6843    -1778
6844     6013
6845     5765
6846    -2832
6847    -7059
6848    -3630
6849     5984
6850     6389
6851    -2201
6852    -6887
6853    -2247
6854     5547
6855     6192
6856    -1520
6857    -7096
6858    -3262
6859     5729
6860     6524
6861    -1416
6862    -6856
6863    -4026
6864     5129
6865     6288
6866    -1306
6867    -6281
6868    -3538
6869     4713
6870     7136
6871    -1118
6872    -6838
6873    -4030
6874     4353
6875     7693
6876     -989
6877    -7145
6878    -3544
6879     5207
6880     6666
6881      104
6882    -6350
6883    -4262
6884     4827
6885     7156
6886      201
6887    -6214
6888    -3873
6889     4808
6890     6813
6891      785
6892    -6647
6893    -3937
6894     3768
6895     7468
6896      623
6897    -6579
6898    -4429
6899     3493
6900     6702
6901     1456
6902    -7022
6903    -5564
6904     3361
6905     7320
6906     1461
6907    -6409
6908    -5288
6909     2964
6910     6925
6911      778
6912    -6967
6913    -5899
6914     3221
6915     7357
6916      353
6917    -5644
6918    -6338
6919     2090
6920     7004
6921     1268
6922    -5017
6923    -6215
6924     2383
6925     6230
6926     2818
6927    -5375
6928    -6295
6929     2536
6930     7589
6931     2499
6932    -6017
6933    -4878
6934     1892
6935     7100
6936     2072
6937    -5360
6938    -5599
6939     1102
6940     6662
6941     3966
6942    -4917
6943    -6095
6944     1231
6945     6958
6946     2437
6947    -5699
6948    -5508
6949     1617
6950     6731
6951     3434
6952    -4549
6953    -6216
6954      846
6955     6878
6956     3311
6957    -4840
6958    -6306
6959     1168
6960     5991
6961     3921
6962    -4120
6963    -5813
6964     -841
6965     6767
6966     3672
6967    -4488
6968    -6772
6969      511
6970     6226
6971     4063
6972    -3367
6973    -6863
6974     -685
6975     6802
6976     2963
6977    -3321
6978    -6538
6979     -609
6980     6344
6981     4748
6982    -3559
6983    -6622
6984     -869
6985     5457
6986     4778
6987    -2859
6988    -6076
6989     -940
6990     5226
6991     4410
6992    -3212
6993    -6409
6994    -1883
6995     6199
6996     4793
6997    -2594
6998    -6998
6999    -1495
7000     6432
7001     4976
7002    -2616
7003    -6127
7004     -963
7005     5169
7006     5575
7007    -2000
7008    -6499
7009    -2003
7010     5473
7011     5632
7012    -1383
7013    -6768
7014    -2315
7015     5204
7016     5437
7017    -1459
7018    -6167
7019    -2154
7020     4962
7021     5262
7022    -1606
7023    -6466
7024    -3095
7025     4466
7026     5844
7027    -1120
7028    -6383
7029    -2773
7030     5074
7031     5389
7032    -1224
7033    -6660
7034    -3543
7035     4546
7036     6779
7037     -845
7038    -7050
7039    -3417
7040     3668
7041     6659
7042    -1224
7043    -6654
7044    -3631
7045     4076
7046     5949
7047     -193
7048    -6421
7049    -3928
7050     3868
7051     5815
7052      -87
7053    -5958
7054    -3105
7055     3937
7056     5741
7057      155
7058    -5509
7059    -4818
7060     3228
7061     6383
7062       74
7063    -6083
7064    -4657
7065     3697
7066     5819
7067      825
7068    -5654
7069    -4466
7070     3048
7071     5670
7072      321
7073    -4794
7074    -4647
7075     2471
7076     5378
7077     1517
7078    -5569
7079    -4156
7080     2981
7081     5970
7082     1730
7083    -4233
7084    -4023
7085     2663
7086     5722
7087     1320
7088    -5780
7089    -4250
7090     2189
7091     5555
7092     1400
7093    -5129
7094    -5706
7095     1731
7096     6328
7097     1740
7098    -4353
7099    -4694
7100     1452
7101     5754
7102     2002
7103    -4535
7104    -5523
7105      943
7106     5844
7107     1994
7108    -4081
7109    -5092
7110     1485
7111     5880
7112     2776
7113    -3899
7114    -4568
7115      422
7116     5312
7117     2217
7118    -3046
7119    -4970
7120      240
7121     5976
7122     2895
7123    -4040
7124    -5329
7125     1124
7126     5864
7127     2840
7128    -4548
7129    -4960
7130      105
7131     6542
7132     2990
7133    -3107
7134    -5457
7135      958
7136     5461
7137     4066
7138    -2533
7139    -5281
7140      225
7141     6384
7142     3304
7143    -2930
7144    -5862
7145     -336
7146     4826
7147     2827
7148    -3005
7149    -5376
7150    -1396
7151     5102
7152     3396
7153    -3711
7154    -4917
7155    -1178
7156     3282
7157     3810
7158    -3089
7159    -5676
7160     -619
7161     5062
7162     3248
7163    -2314
7164    -6105
7165     -907
7166     5066
7167     3976
7168    -2211
7169    -4977
7170    -1094
7171     5243
7172     4111
7173    -2543
7174    -5147
7175    -2057
7176     4993
7177     5749
7178    -1754
7179    -4891
7180    -2417
7181     5107
7182     4040
7183     -764
7184    -5592
7185    -2381
7186     5189
7187     4411
7188    -1931
7189    -5641
7190    -2519
7191     4645
7192     4521
7193     -269
7194    -5671
7195    -2613
7196     3861
7197     4860
7198    -1652
7199    -4974
7200    -1363
7201     4143
7202     3674
7203    -1716
7204    -6038
7205    -1422
7206     3311
7207     4509
7208    -1262
7209    -5472
7210    -2920
7211     4188
7212     4788
7213     -561
7214    -6244
7215    -2419
7216     2728
7217     4988
7218      204
7219    -4394
7220    -3471
7221     3252
7222     4459
7223     -338
7224    -6438
7225    -3391
7226     3248
7227     5051
7228     -525
7229    -4904
7230    -4158
7231     3576
7232     5146
7233      -20
7234    -4558
7235    -3366
7236     3565
7237     4887
7238     -207
7239    -4947
7240    -3445
7241     2687
7242     5877
7243     1346
7244    -4461
7245    -3468
7246     2454
7247     4575
7248     -290
7249    -5537
7250    -3314
7251     1891
7252     5008
7253     1122
7254    -4088
7255    -4277
7256     1917
7257     4842
7258     1463
7259    -4048
7260    -3969
7261     1787
7262     5540
7263     1401
7264    -4075
7265    -3402
7266     1970
7267     5862
7268     1271
7269    -3451
7270    -4191
7271     1633
7272     4687
7273     1440
7274    -4614
7275    -3576
7276     1400
7277     4991
7278     1175
7279    -3407
7280    -4583
7281     1362
7282     5069
7283     2351
7284    -4127
7285    -4994
7286      625
7287     4232
7288     2134
7289    -3322
7290    -5302
7291      839
7292     4973
7293     2298
7294    -4159
7295    -4651
7296      610
7297     4670
7298     3251
7299    -3400
7300    -5578
7301      963
7302     3425
7303     2851
7304    -3217
7305    -4692
7306      618
7307     4803
7308     3085
7309    -3251
7310    -4465
7311      562
7312     4884
7313     2263
7314    -2628
7315    -5314
7316     -116
7317     5712
7318     3239
7319    -2330
7320    -4286
7321       -4
7322     4267
7323     3697
7324    -1893
7325    -4675
7326    -1127
7327     4443
7328     2502
7329    -2203
7330    -5057
7331     -778
7332     4324
7333     3499
7334    -1667
7335    -4596
7336    -1385
7337     4694
7338     3253
7339    -2044
7340    -4660
7341     -155
7342     3360
7343     4174
7344    -2282
7345    -4644
7346     -386
7347     4437
7348     4133
7349    -1731
7350    -4521
7351     -919
7352     3537
7353     4565
7354    -2181
7355    -4157
7356     -749
7357     4062
7358     3690
7359    -1524
7360    -4649
7361     -120
7362     3357
7363     3664
7364    -1304
7365    -3968
7366    -1774
7367     4024
7368     3971
7369     -642
7370    -5396
7371    -2005
7372     3890
7373     3854
7374     -717
7375    -4065
7376    -2375
7377     3424
7378     3745
7379    -1019
7380    -5125
7381    -2165
7382     3238
7383     4968
7384     -678
7385    -4446
7386    -2969
7387     3759
7388     4875
7389     -386
7390    -4767
7391    -2455
7392     2216
7393     4652
7394    -1235
7395    -4220
7396    -2430
7397     3161
7398     4455
7399     -464
7400    -4042
7401    -2467
7402     2550
7403     4330
7404     -187
7405    -3942
7406    -2784
7407     2081
7408     2995
7409     -192
7410    -4698
7411    -3668
7412     1946
7413     3902
7414     -491
7415    -4285
7416    -3551
7417     2034
7418     3587
7419      956
7420    -4277
7421    -2742
7422     2272
7423     4840
7424      406
7425    -4198
7426    -3807
7427     2565
7428     3460
7429      418
7430    -3914
7431    -2812
7432     1009
7433     4772
7434     1199
7435    -3591
7436    -3909
7437      916
7438     3692
7439     1521
7440    -4032
7441    -2878
7442     1085
7443     4485
7444      344
7445    -3067
7446    -3915
7447     1169
7448     4565
7449     2500
7450    -3402
7451    -3743
7452     1189
7453     4896
7454     1397
7455    -2297
7456    -3455
7457     2210
7458     4812
7459     1674
7460    -4032
7461    -4366
7462      691
7463     5089
7464     1985
7465    -1777
7466    -4060
7467      815
7468     3885
7469     2229
7470    -3238
7471    -2938
7472      152
7473     3869
7474     1431
7475    -2408
7476    -4682
7477      816
7478     4404
7479     1047
7480    -2991
7481    -3721
7482      112
7483     4194
7484     2328
7485    -3161
7486    -3305
7487      823
7488     3473
7489     2925
7490    -3601
7491    -4140
7492      231
7493     3805
7494     2096
7495    -2553
7496    -3782
7497      417
7498     3299
7499     3409
7500    -1824
7501    -3651
7502       86
7503     4484
7504     2810
7505    -2645
7506    -4929
7507     -555
7508     3604
7509     3547
7510    -2194
7511    -4774
7512    -1550
7513     4298
7514     2714
7515    -1698
7516    -4599
7517    -1283
7518     4956
7519     4043
7520    -1613
7521    -3948
7522    -1540
7523     3420
7524     3087
7525    -1654
7526    -4249
7527     -758
7528     3535
7529     3616
7530    -1361
7531    -4024
7532    -1039
7533     4249
7534     2651
7535    -1023
7536    -4528
7537     -524
7538     2500
7539     3814
7540    -1531
7541    -3729
7542    -1353
7543     2485
7544     2794
7545     -372
7546    -4038
7547    -1076
7548     2744
7549     3615
7550     -355
7551    -3236
7552    -1699
7553     3124
7554     2996
7555     -531
7556    -4540
7557    -1811
7558     2652
7559     3046
7560     -928
7561    -3073
7562    -2164
7563     2496
7564     3308
7565     -734
7566    -3370
7567    -2100
7568     1956
7569     3826
7570      -69
7571    -4536
7572    -2284
7573     2847
7574     2847
7575      129
7576    -3954
7577    -2112
7578     2538
7579     3780
7580    -1113
7581    -3933
7582    -2385
7583     3048
7584     3122
7585     -140
7586    -4018
7587    -2234
7588     1387
7589     4191
7590      276
7591    -3612
7592    -2002
7593     1820
7594     4717
7595     -427
7596    -3429
7597    -2754
7598     1587
7599     4243
7600     -192
7601    -3046
7602    -2926
7603     2702
7604     3095
7605      577
7606    -3072
7607    -2510
7608     1907
7609     4004
7610     -171
7611    -3100
7612    -2256
7613     1874
7614     3654
7615     1495
7616    -4292
7617    -2468
7618     1059
7619     4162
7620     1411
7621    -2446
7622    -2602
7623     2013
7624     3679
7625      667
7626    -4075
7627    -2085
7628     1125
7629     4686
7630     1238
7631    -2364
7632    -2761
7633     1231
7634     3286
7635     1125
7636    -2895
7637    -3601
7638      546
7639     3281
7640     1205
7641    -2425
7642    -3109
7643     1650
7644     3170
7645     2109
7646    -2843
7647    -3215
7648     -843
7649     3254
7650     1857
7651    -2521
7652    -3526
7653      858
7654     4027
7655     1973
7656    -3111
7657    -3933
7658      848
7659     3869
7660     1163
7661    -1566
7662    -3399
7663      524
7664     3710
7665     2299
7666    -2809
7667    -3394
7668     -402
7669     4114
7670     2290
7671    -2509
7672    -2955
7673      873
7674     2691
7675     2376
7676    -2045
7677    -3190
7678      -75
7679     3711
7680     1740
7681    -1902
7682    -3438
7683     -222
7684     3328
7685     2525
7686    -2271
7687    -2642
7688     -507
7689     3158
7690     2647
7691    -1159
7692    -3880
7693     -233
7694     2478
7695     3198
7696    -2965
7697    -3412
7698    -1927
7699     4159
7700     2944
7701    -1335
7702    -4497
7703     -557
7704     2918
7705     2782
7706    -1750
7707    -2716
7708    -1237
7709     3076
7710     2798
7711     -612
7712    -3093
7713     -351
7714     3397
7715     3485
7716    -1952
7717    -2723
7718    -1045
7719     3913
7720     2592
7721     -623
7722    -3694
7723     -504
7724     2450
7725     2695
7726     -487
7727    -2832
7728    -1959
7729     1898
7730     2844
7731     -277
7732    -4512
7733     -812
7734     2868
7735     3692
7736     -641
7737    -3454
7738    -1186
7739     2450
7740     3119
7741    -1404
7742    -4119
7743    -1298
7744     2394
7745     3755
7746    -1347
7747    -3114
7748    -2432
7749     2563
7750     3028
7751     -329
7752    -3747
7753    -1138
7754     2261
7755     3369
7756    -1274
7757    -3655
7758    -2000
7759     2865
7760     2847
7761     -434
7762    -3336
7763    -2247
7764     1509
7765     3802
7766     -941
7767    -2994
7768    -3009
7769     3589
7770     2871
7771     -392
7772    -3560
7773    -1730
7774     1818
7775     3529
7776     -848
7777    -2372
7778    -2683
7779     2260
7780     2894
7781     1509
7782    -2662
7783    -1469
7784      616
7785     3380
7786      838
7787    -2488
7788    -1996
7789     1215
7790     2703
7791      515
7792    -3895
7793    -2084
7794     1817
7795     3756
7796      291
7797    -2321
7798    -2210
7799     2093
7800     2205
7801      594
7802    -3127
7803    -2010
7804     1235
7805     4383
7806      145
7807    -1487
7808    -3822
7809     1768
7810     3207
7811      944
7812    -3334
7813    -2816
7814      417
7815     3947
7816     1852
7817    -2093
7818    -3441
7819     1380
7820     2922
7821     1254
7822    -2315
7823    -2016
7824      822
7825     2835
7826     1115
7827    -2131
7828    -3375
7829      729
7830     3167
7831      401
7832    -2982
7833    -2380
7834      512
7835     3971
7836     1021
7837    -2522
7838    -3420
7839      239
7840     3688
7841     1120
7842    -2338
7843    -2083
7844     1025
7845     3598
7846     1471
7847    -1020
7848    -3232
7849      860
7850     2173
7851     1563
7852    -1329
7853    -2383
7854      258
7855     3628
7856     1083
7857    -1367
7858    -3285
7859     -224
7860     3104
7861     2908
7862    -2636
7863    -2827
7864     -367
7865     3584
7866     1297
7867    -1297
7868    -4056
7869       31
7870     2731
7871     2592
7872    -1690
7873    -2796
7874     -259
7875     3110
7876      923
7877    -1300
7878    -3349
7879       57
7880     2081
7881     2031
7882    -2272
7883    -2993
7884     -563
7885     3424
7886     1368
7887     -930
7888    -3379
7889     -148
7890     1940
7891     2449
7892    -2128
7893    -2644
7894    -1195
7895     2893
7896     2492
7897      221
7898    -3663
7899       20
7900     2338
7901     3646
7902    -1682
7903    -3345
7904    -1661
7905     3450
7906     2546
7907     -136
7908    -3877
7909    -1387
7910     2436
7911     3222
7912    -1975
7913    -3103
7914    -1679
7915     3469
7916     2727
7917     -527
7918    -3332
7919     -850
7920     2593
7921     2904
7922    -1057
7923    -2607
7924    -2456
7925     2939
7926     2126
7927     -975
7928    -3977
7929     -805
7930     2211
7931     3537
7932    -1511
7933    -2841
7934    -1777
7935     2491
7936     2974
7937      222
7938    -3372
7939    -1158
7940     1936
7941     3264
7942    -1753
7943    -2339
7944    -2247
7945     1667
7946     3278
7947      -64
7948    -4057
7949     -618
7950     1924
7951     3382
7952     -856
7953    -2657
7954    -2738
7955     2170
7956     2702
7957     1434
7958    -2408
7959     -934
7960      916
7961     3234
7962      641
7963    -2779
7964    -2927
7965     1981
7966     2400
7967      993
7968    -3759
7969    -2133
7970      567
7971     3515
7972     -220
7973    -2540
7974    -2724
7975     2081
7976     2209
7977     1115
7978    -2769
7979    -1343
7980      805
7981     3300
7982      -33
7983    -1572
7984    -3077
7985     1878
7986     3562
7987     1550
7988    -3658
7989    -1646
7990      943
7991     3218
7992      146
7993    -1487
7994    -3368
7995     2609
7996     2948
7997     2232
7998    -3361
7999    -1348
8000      319
8001     4176
8002      188
8003    -1966
8004    -3115
8005     2519
8006     2540
8007     1795
8008    -3622
8009    -2410
8010      -66
8011     3946
8012      145
8013    -1935
8014    -2706
8015     1415
8016     2038
8017     1388
8018    -2994
8019    -1819
8020      664
8021     3194
8022      -52
8023    -1597
8024    -3633
8025     1647
8026     2625
8027     2204
8028    -2967
8029    -2409
8030    -1043
8031     3784
8032      757
8033     -968
8034    -4447
8035     1114
8036     2606
8037     2332
8038    -3290
8039    -1856
8040    -1401
8041     3576
8042     1061
8043    -1365
8044    -3551
8045      615
8046     1707
8047     2478
8048    -3022
8049    -1840
8050     -448
8051     4095
8052     1000
8053    -1457
8054    -4233
8055      635
8056     1819
8057     2767
8058    -2600
8059    -2063
8060     -367
8061     4482
8062      959
8063     -954
8064    -5023
8065      629
8066     2259
8067     2711
8068    -2604
8069    -1849
8070    -1817
8071     2751
8072     1004
8073     -300
8074    -3885
8075     1068
8076     1590
8077     2405
8078    -2123
8079    -1661
8080    -2233
8081     3398
8082     1741
8083       83
8084    -4484
8085      329
8086     1518
8087     3829
8088    -1456
8089    -1985
8090    -1958
8091     3947
8092     1556
8093     -214
8094    -4180
8095      262
8096     2319
8097     3748
8098    -2335
8099    -1418
8100    -2369
8101     3664
8102     1086
8103       46
8104    -4971
8105       76
8106     1012
8107     4212
8108    -2647
8109    -2496
8110    -2078
8111     3795
8112     1906
8113      369
8114    -4912
8115      406
8116      770
8117     4185
8118    -1909
8119    -1615
8120    -2692
8121     3780
$$ Imaginary data points
##PAGE= N=2
##DATA TABLE= (X++(I..I)), XYDATA
0   -77836
1  2892111
2   110419
3 -2810003
4   950298
5  2031697
6 -1517655
7 -1411356
8  1625924
9   648003
10 -1391418
11   -94482
12  1208162
13  -131724
14  -684497
15   504764
16   550332
17  -636182
18  -163534
19   903584
20    62781
21  -803002
22   293348
23   492465
24  -683819
25  -240562
26   601094
27  -667129
28  -692288
29  1283737
30   381889
31 -1974488
32   -75942
33  2130022
34  -388561
35 -1892476
36  1010132
37  1574612
38 -1132699
39  -666362
40  1576314
41   178927
42 -1489609
43   359064
44  1389765
45  -682157
46 -1230069
47   766076
48   894339
49 -1053037
50  -843932
51   880702
52   258582
53 -1066841
54   169556
55  1058512
56  -535204
57  -796612
58   817759
59   390912
60  -708477
61   290669
62   516522
63  -656755
64   198097
65  1125978
66  -638706
67 -1190859
68   835849
69   782579
70 -1077854
71  -556027
72   810442
73    37129
74  -700798
75   195622
76   375330
77  -601870
78  -285545
79  1006673
80   499518
81  -936841
82  -188302
83  1228347
84   163764
85 -1047160
86   174595
87   801716
88  -545174
89  -490483
90   740499
91   -10745
92 -1001946
93    98053
94   588782
95  -489540
96  -355814
97   448835
98   -97810
99  -262251
100   612865
101   178579
102  -759042
103   126843
104   913866
105   -55820
106  -476951
107   282982
108   239297
109  -233713
110    96389
111   195520
112  -463654
113  -440894
114   446941
115   486430
116  -556743
117  -690540
118   426998
119   555523
120  -502925
121  -394024
122   473287
123    95523
124  -260482
125   463462
126   238066
127  -657329
128   -18642
129   723397
130   -93060
131  -475523
132   221393
133   162442
134  -260365
135   101405
136   127978
137  -460422
138  -264359
139   400281
140   225607
141  -284753
142  -137804
143   190697
144    45107
145   -31986
146   196255
147   -37649
148  -403538
149   197557
150   731968
151  -141608
152  -790931
153   111453
154   604660
155  -206971
156  -402881
157   167115
158    -9293
159  -215554
160   335930
161   193025
162  -640292
163  -252619
164   679348
165   230440
166  -480122
167    -7680
168   339490
169   -39703
170    16545
171   198790
172  -238317
173  -292150
174   320071
175   335462
176  -244529
177  -292578
178    80769
179   103647
180   -80166
181   -30364
182    -7336
183  -221912
184   -82800
185   449954
186   204443
187  -586169
188  -245675
189   577877
190   170840
191  -351217
192    94433
193   150562
194  -214803
195   235966
196   407154
197  -477534
198  -524060
199   482339
200   444635
201  -381474
202  -306405
203   175850
204    70431
205   -58710
206    80545
207   -97163
208  -327738
209   116245
210   513347
211   -25272
212  -483202
213    21273
214   359835
215   -36480
216  -116303
217   137650
218  -102330
219  -181736
220   351415
221   262700
222  -488421
223  -360341
224   375443
225   252433
226  -268615
227   -95783
228   133246
229  -107467
230    15554
231   341953
232  -128820
233  -534313
234   158996
235   613482
236   -65511
237  -438325
238    44909
239   207592
240   -33052
241    40192
242    28629
243  -281851
244  -102709
245   420506
246   209393
247  -458340
248  -321779
249   332243
250   218642
251  -238192
252   -36755
253   110649
254  -162637
255   113845
256   433256
257  -232790
258  -558914
259   282642
260   509606
261  -226711
262  -246386
263   191527
264   -29030
265  -122836
266   251443
267    35826
268  -472978
269  -104898
270   499998
271   151631
272  -437355
273  -174921
274   249164
275    61470
276   -74732
277    95150
278   -82291
279  -220297
280   285659
281   430894
282  -282749
283  -458351
284   218488
285   358498
286  -106086
287  -143811
288    36745
289   -84256
290   -23922
291   273095
292    -1335
293  -502281
294  -114759
295   506544
296   117027
297  -405875
298   -57080
299   200885
300   -65283
301    50011
302   221867
303  -237599
304  -280796
305   431845
306   405732
307  -346103
308  -336046
309   215604
310   185621
311   -98626
312   -17148
313   -15036
314  -212977
315    19445
316   354582
317   -61561
318  -520972
319   -46254
320   428767
321    44151
322  -231260
323    41851
324    37812
325   -63604
326   238280
327   177846
328  -351388
329  -215314
330   402162
331   309754
332  -249075
333  -255983
334    85922
335    81676
336   -24730
337    55579
338   -98687
339  -302458
340    96598
341   443290
342   -90630
343  -496304
344    23905
345   343664
346   -10020
347   -85080
348    59295
349  -106323
350   -39734
351   329719
352   126771
353  -396869
354  -209484
355   356055
356   249347
357  -219899
358  -168482
359    71561
360   -15408
361    17508
362   178134
363  -147416
364  -379276
365   185211
366   465483
367  -147173
368  -374928
369    83554
370   163519
371   -16751
372    83590
373     1851
374  -253741
375     3012
376   386720
377    75294
378  -400579
379  -176304
380   267066
381   172141
382  -105465
383   -82136
384   -53135
385   -68859
386   172191
387   218940
388  -253641
389  -339605
390   233590
391   371829
392  -103174
393  -245911
394    -3431
395    56365
396    44000
397   118303
398   -52886
399  -289373
400     6452
401   409311
402    86783
403  -392980
404  -133802
405   245825
406    66756
407   -47203
408    57701
409  -143338
410  -159531
411   309716
412   247142
413  -357559
414  -297301
415   241295
416   241892
417   -69262
418  -101536
419   -58706
420   -68262
421   110312
422   214563
423  -120830
424  -364633
425    47078
426   419649
427    49925
428  -314757
429   -61299
430   116692
431    21580
432   123090
433    56539
434  -290354
435   -96929
436   397049
437   177070
438  -334220
439  -211623
440   148873
441   140480
442     9574
443   -36761
444  -136139
445  -124417
446   155676
447   251495
448  -155575
449  -378594
450    72887
451   369152
452    14223
453  -194541
454   -19036
455    -7667
456    16070
457   225394
458    40170
459  -349045
460   -84851
461   401746
462   160430
463  -299113
464  -170148
465   101299
466    57385
467    52988
468    74451
469  -188649
470  -232207
471   248025
472   325549
473  -253541
474  -355072
475   136445
476   231642
477    -2280
478   -16736
479   -54569
480  -151816
481    84564
482   295507
483   -31280
484  -362380
485   -65056
486   347730
487   155987
488  -231639
489  -140804
490    62780
491    -5413
492    75508
493   165921
494  -220390
495  -293854
496   320037
497   358080
498  -286570
499  -286898
500   154910
501   100800
502   -12307
503   111993
504   -84243
505  -259822
506   126061
507   345239
508   -83392
509  -364476
510   -32383
511   280411
512   109060
513  -117806
514   -70648
515   -49180
516   -37504
517   190938
518   157781
519  -296349
520  -265687
521   316657
522   310887
523  -226949
524  -230725
525    92463
526    45458
527    11136
528   156424
529   -70989
530  -314981
531   102354
532   423340
533   -72289
534  -413326
535    17440
536   252146
537      438
538   -22230
539    17192
540  -187291
541   -57174
542   303568
543    96602
544  -336167
545  -162491
546   251595
547   204132
548   -94619
549  -153522
550   -26565
551    22789
552    70656
553   148214
554   -74229
555  -317641
556    79328
557   439667
558   -52788
559  -400697
560    32775
561   195369
562   -51051
563    63116
564    71783
565  -285169
566   -80703
567   405106
568    87824
569  -397460
570  -123229
571   250290
572   133807
573   -41073
574   -54857
575   -91210
576   -52171
577   158403
578   168319
579  -179530
580  -287472
581   127616
582   324513
583   -45037
584  -248874
585   -22537
586    67872
587    20090
588   122814
589    13942
590  -267915
591   -48995
592   369998
593   124133
594  -341767
595  -150069
596   210539
597    90840
598   -29932
599    37786
600  -139816
601  -174532
602   243063
603   251126
604  -282304
605  -296562
606   185870
607   238627
608   -27407
609   -98217
610   -97179
611   -54962
612   143848
613   180837
614   -95480
615  -261614
616    -2310
617   315678
618   126849
619  -270587
620  -165951
621   137368
622    79768
623    19645
624    60817
625  -173023
626  -201465
627   265544
628   264892
629  -284737
630  -267251
631   168609
632   154954
633    -6117
634    27400
635   -93032
636  -170380
637   136434
638   289487
639   -89799
640  -330057
641    10992
642   303007
643    88229
644  -167758
645  -126673
646   -40118
647    43680
648   186807
649    43318
650  -300388
651  -148683
652   315417
653   225746
654  -224859
655  -231259
656    72034
657   142994
658    76735
659    41174
660  -123719
661  -193143
662   149480
663   324773
664  -118390
665  -365017
666    37291
667   261145
668    22438
669   -73342
670   -52014
671  -152673
672     3386
673   271920
674    38006
675  -310956
676  -112131
677   248432
678   192992
679   -88412
680  -170778
681   -41065
682    76599
683   142647
684   108664
685  -146958
686  -261829
687   124813
688   355022
689   -83053
690  -363643
691   -24250
692   179154
693    61016
694    39334
695   -78062
696  -246926
697    46283
698   362787
699    35175
700  -340435
701   -92121
702   261768
703   167154
704   -67923
705  -113657
706   -98083
707   -14907
708   181644
709   139247
710  -223887
711  -264843
712   164771
713   275759
714   -84527
715  -214989
716   -40334
717    47119
718   111008
719   151760
720   -64443
721  -250946
722    14622
723   322465
724    91248
725  -280027
726  -156129
727   155582
728   144624
729    11201
730   -59874
731  -191814
732  -111000
733   249412
734   200103
735  -270859
736  -256890
737   189040
738   246219
739   -13591
740  -118907
741   -99262
742   -15329
743   168865
744   185634
745  -105903
746  -266597
747    32082
748   300977
749    47151
750  -272822
751  -127876
752    91813
753    53414
754    59610
755    22069
756  -227092
757  -133465
758   290954
759   194381
760  -237028
761  -175649
762   137598
763   154010
764    62554
765     -884
766  -150217
767  -127026
768   171207
769   233251
770  -119540
771  -298348
772     1621
773   251590
774    64453
775  -171599
776  -132270
777   -20012
778    91123
779   183970
780      224
781  -264580
782   -83239
783   286386
784   174164
785  -208506
786  -196674
787    91582
788   147443
789    46159
790    -2444
791  -124144
792  -163460
793   138829
794   278427
795  -123436
796  -306281
797    81979
798   228694
799   -14827
800   -54489
801   -46337
802  -154607
803    39492
804   273013
805    -9336
806  -304289
807   -57844
808   232802
809   115281
810  -115516
811  -145718
812   -33487
813    93881
814   156026
815    66143
816  -165406
817  -184277
818   167751
819   290821
820  -106709
821  -284522
822    28462
823   182383
824    45667
825   -23237
826   -97639
827  -177667
828    44601
829   258058
830   -16319
831  -304376
832   -57067
833   246766
834   110056
835  -104920
836   -78560
837   -26794
838    21967
839   184047
840   120120
841  -206192
842  -172386
843   195402
844   198819
845  -112776
846  -179618
847   -36130
848    46261
849    83944
850    56553
851  -119365
852  -203395
853    39751
854   268599
855    53491
856  -260909
857   -94298
858   226229
859   132962
860   -52109
861   -43529
862  -109545
863   -54788
864   244507
865   142779
866  -289916
867  -195115
868   209351
869   156955
870  -102165
871  -119783
872   -72347
873     7816
874   167365
875   110775
876  -146440
877  -173425
878    84769
879   224992
880    20683
881  -206355
882   -92732
883   122579
884   107422
885     5861
886   -63122
887  -153128
888   -66057
889   200069
890   141973
891  -217233
892  -196683
893   159797
894   192708
895   -29051
896   -70019
897   -52197
898   -56534
899   139675
900   230116
901  -125583
902  -298993
903    92628
904   269264
905   -49166
906  -181173
907   -59671
908   -26130
909    76916
910   162915
911   -88807
912  -264490
913    19978
914   254193
915    73547
916  -147166
917  -117072
918    70897
919   182175
920    75766
921   -77359
922  -113115
923   -46567
924   125796
925   177059
926  -114582
927  -272981
928    33258
929   210071
930   -14040
931  -134421
932   -71929
933   -62053
934    74272
935   211623
936   -30200
937  -257207
938    -6317
939   255873
940   103108
941  -131774
942  -116382
943    22371
944   109537
945   119735
946   -10556
947  -197392
948  -120578
949   174547
950   182710
951  -137101
952  -230290
953    24586
954   162263
955    52272
956   -55365
957  -108849
958   -93308
959    96356
960   220544
961   -10985
962  -253887
963   -43132
964   245249
965    93693
966  -135354
967   -82270
968   -23013
969    23210
970   173263
971    57527
972  -255306
973  -132042
974   224638
975   144040
976  -133548
977  -130549
978   -15131
979    72825
980   138005
981    17728
982  -172205
983  -111413
984   118014
985   195894
986    -2074
987  -213377
988   -80783
989   187517
990   129538
991   -82429
992  -109587
993   -65982
994    13327
995   187908
996    89105
997  -248041
998  -161332
999   213816
1000   168067
1001  -114871
1002  -125729
1003   -17274
1004    29912
1005   124824
1006    98243
1007  -160881
1008  -203800
1009   129119
1010   241700
1011   -56918
1012  -198053
1013   -20910
1014    98737
1015    86162
1016    47851
1017   -97239
1018  -183652
1019    42208
1020   235238
1021    30336
1022  -215588
1023  -114005
1024   126562
1025   154532
1026   -17436
1027  -129212
1028   -79335
1029    37122
1030   149060
1031   110053
1032  -140497
1033  -207449
1034   100580
1035   241954
1036   -29093
1037  -185781
1038   -45139
1039    51059
1040    87600
1041    92559
1042   -95267
1043  -216824
1044    21408
1045   237522
1046    62125
1047  -196051
1048  -130453
1049   109326
1050   147438
1051     7964
1052   -83013
1053  -105113
1054   -29410
1055   170482
1056   165251
1057  -155415
1058  -227079
1059   109062
1060   209056
1061   -31148
1062  -119537
1063   -59662
1064   -24608
1065   107475
1066   156518
1067   -92121
1068  -239822
1069    16647
1070   232297
1071    51801
1072  -168867
1073  -105780
1074    52236
1075   112485
1076    87375
1077   -44916
1078  -178683
1079   -47103
1080   214449
1081   141203
1082  -160692
1083  -174477
1084    61166
1085   152493
1086    45965
1087   -84326
1088  -125627
1089   -36803
1090   120745
1091   149968
1092   -57673
1093  -224571
1094   -31754
1095   223163
1096    93692
1097  -153853
1098  -109061
1099    27477
1100    68906
1101   119962
1102    16627
1103  -216764
1104   -98103
1105   230433
1106   150456
1107  -153485
1108  -151209
1109    35707
1110   108525
1111    78296
1112   -20395
1113  -146810
1114   -92664
1115   139830
1116   185968
1117   -69063
1118  -219048
1119   -15736
1120   180341
1121    78139
1122   -82445
1123  -102769
1124   -60701
1125    74537
1126   178342
1127    -8186
1128  -229931
1129   -81713
1130   183152
1131   137636
1132   -89684
1133  -148491
1134   -16524
1135   108299
1136   120826
1137     5862
1138  -144725
1139  -114188
1140   123446
1141   207423
1142   -43536
1143  -207958
1144   -29496
1145   137912
1146    82357
1147   -29562
1148  -119136
1149  -121981
1150    58600
1151   186523
1152    11938
1153  -211698
1154  -103956
1155   160696
1156   154843
1157   -57400
1158  -124775
1159   -28739
1160    67646
1161   141579
1162    78965
1163  -158600
1164  -171726
1165   148682
1166   210676
1167   -86092
1168  -174996
1169   -22156
1170    53065
1171    86202
1172    50161
1173  -143730
1174  -177671
1175    85149
1176   203162
1177   -11094
1178  -180235
1179   -80711
1180   106781
1181   148670
1182    13224
1183  -114525
1184   -88106
1185    56640
1186   171706
1187    74987
1188  -158407
1189  -156523
1190   101826
1191   181301
1192   -20148
1193  -155679
1194   -80711
1195    43726
1196   109929
1197    58621
1198  -115318
1199  -181242
1200    39725
1201   220287
1202    42195
1203  -186006
1204   -89513
1205   105460
1206   111467
1207    39722
1208   -58626
1209  -151427
1210    -1220
1211   227998
1212    90035
1213  -191120
1214  -136925
1215    95803
1216   138212
1217    16773
1218  -103613
1219  -126649
1220     6651
1221   157443
1222    91059
1223  -130166
1224  -183767
1225    35875
1226   199440
1227    42167
1228  -150430
1229   -92324
1230    42076
1231   110243
1232   105464
1233   -60895
1234  -192957
1235    -1806
1236   224389
1237    90981
1238  -150068
1239  -128129
1240    38982
1241   126647
1242    73955
1243   -82175
1244  -160308
1245   -31127
1246   150470
1247   127075
1248  -102785
1249  -204851
1250     7745
1251   193228
1252    66784
1253  -117952
1254  -115298
1255    -2377
1256   112351
1257   132853
1258   -45774
1259  -203051
1260   -31608
1261   213246
1262   117091
1263  -129219
1264  -139587
1265    20700
1266   115217
1267    92218
1268   -29384
1269  -171543
1270   -87407
1271   178282
1272   165154
1273  -128249
1274  -187539
1275    16677
1276   121853
1277    75133
1278   -30323
1279  -145055
1280   -84968
1281   139493
1282   172592
1283   -57420
1284  -185857
1285   -42211
1286   154733
1287   141359
1288   -59416
1289  -149369
1290   -26327
1291   105427
1292   125983
1293     6354
1294  -176587
1295  -122721
1296   152176
1297   180444
1298   -86463
1299  -185050
1300   -28878
1301    95557
1302   100916
1303     1397
1304  -153369
1305  -119737
1306   121165
1307   196733
1308   -21478
1309  -192577
1310   -64297
1311   153160
1312   136873
1313   -37071
1314  -116917
1315   -68819
1316    61928
1317   168150
1318    40885
1319  -199813
1320  -141064
1321   141507
1322   160557
1323   -61622
1324  -143876
1325   -63531
1326    44586
1327   135681
1328    60597
1329  -152731
1330  -155832
1331   105919
1332   206962
1333    -6130
1334  -164504
1335   -69313
1336    77334
1337   127156
1338    52996
1339  -115845
1340  -149490
1341    60176
1342   197564
1343    35417
1344  -165356
1345  -122552
1346    71230
1347   158482
1348    26846
1349  -144705
1350  -111309
1351    52189
1352   127712
1353    65770
1354  -107518
1355  -187841
1356    40171
1357   230323
1358    26704
1359  -183282
1360   -70969
1361    70373
1362    94741
1363    86563
1364   -64431
1365  -190259
1366    25955
1367   234752
1368    49634
1369  -168494
1370  -101970
1371    48162
1372   114305
1373    65728
1374   -89040
1375  -157631
1376    -4287
1377   162520
1378    89289
1379  -126640
1380  -171979
1381    24405
1382   173562
1383    64058
1384  -107550
1385  -105908
1386    13870
1387   125563
1388   118324
1389   -63989
1390  -184256
1391    -8343
1392   202302
1393    96479
1394  -140211
1395  -136280
1396    30649
1397   107830
1398    70929
1399   -55608
1400  -170880
1401   -48580
1402   177468
1403   121827
1404  -127239
1405  -157585
1406    28441
1407   138940
1408    85776
1409   -56110
1410  -139163
1411   -19927
1412   148486
1413   117899
1414   -66122
1415  -170679
1416   -40973
1417   167306
1418   115692
1419  -119473
1420  -143720
1421    12917
1422    88023
1423    90301
1424    -2009
1425  -174425
1426   -95206
1427   189386
1428   151044
1429  -128105
1430  -140011
1431    18738
1432    83820
1433   101177
1434     5397
1435  -163642
1436   -85550
1437   156217
1438   144720
1439   -79413
1440  -161118
1441   -37990
1442   115088
1443   125937
1444   -42883
1445  -158611
1446   -47751
1447   118005
1448   122921
1449   -25565
1450  -159259
1451   -80583
1452   140867
1453   160235
1454   -64636
1455  -166205
1456   -17677
1457   108521
1458    87240
1459    -2403
1460  -124336
1461  -116214
1462   107754
1463   189106
1464   -53649
1465  -193008
1466   -25438
1467   113768
1468    80818
1469     5694
1470  -102739
1471  -117228
1472    89675
1473   189928
1474   -18362
1475  -176708
1476   -63637
1477   105150
1478   132213
1479    -2512
1480  -143961
1481   -84698
1482    91737
1483   131509
1484     3767
1485  -134094
1486  -116744
1487    80761
1488   182926
1489   -10974
1490  -173990
1491   -54836
1492    93402
1493   101510
1494    28794
1495  -106964
1496  -135057
1497    71928
1498   194340
1499     5387
1500  -173969
1501   -78653
1502    93605
1503   120170
1504    11779
1505  -114799
1506  -112300
1507    48097
1508   155811
1509    39292
1510  -146724
1511  -125390
1512    83860
1513   162601
1514    12587
1515  -124758
1516   -86063
1517    49565
1518   126016
1519    56435
1520  -102463
1521  -144271
1522    33601
1523   181531
1524    44769
1525  -161749
1526  -114067
1527    69184
1528   118692
1529    35120
1530   -75386
1531  -129982
1532     2799
1533   187570
1534    83000
1535  -159883
1536  -124392
1537    80651
1538   128995
1539    36040
1540   -80164
1541  -123584
1542     2964
1543   150971
1544    72140
1545  -124043
1546  -140920
1547    30031
1548   149866
1549    64144
1550  -109567
1551  -123483
1552    29914
1553   126263
1554    72526
1555   -67616
1556  -142849
1557    -9344
1558   170767
1559    94550
1560  -122016
1561  -141344
1562    28652
1563   126209
1564    58963
1565   -68407
1566  -127353
1567   -26222
1568   132967
1569   114141
1570   -86239
1571  -168771
1572     5765
1573   160897
1574    69955
1575   -85665
1576  -103463
1577   -16910
1578   102181
1579   119410
1580   -53633
1581  -174027
1582   -23099
1583   160238
1584    90025
1585   -91670
1586  -126697
1587    -8671
1588   110946
1589    98224
1590   -43243
1591  -138976
1592   -43158
1593   130614
1594   126806
1595   -71383
1596  -162259
1597   -10586
1598   126598
1599    79227
1600   -47771
1601  -121271
1602   -60430
1603    98119
1604   134685
1605   -40170
1606  -166656
1607   -39470
1608   142639
1609   118087
1610   -50098
1611  -125818
1612   -30845
1613    97689
1614   110764
1615    -8735
1616  -142322
1617   -88367
1618   118279
1619   141229
1620   -66999
1621  -160323
1622   -34927
1623    89757
1624    92752
1625    -5523
1626  -121506
1627   -84694
1628   102364
1629   156744
1630   -18750
1631  -147949
1632   -50332
1633   116263
1634   121187
1635   -21152
1636  -118559
1637   -66385
1638    62509
1639   125939
1640     5834
1641  -162779
1642  -102456
1643   106233
1644   132915
1645   -34332
1646  -129994
1647   -60702
1648    69221
1649   127957
1650    27234
1651  -125244
1652   -92624
1653    93229
1654   156558
1655     7055
1656  -141687
1657   -82584
1658    83613
1659   117193
1660     -730
1661  -113735
1662  -104452
1663    39435
1664   142093
1665    28104
1666  -147796
1667  -104546
1668    86050
1669   138302
1670    13817
1671  -100652
1672   -81631
1673    51913
1674   139368
1675    49430
1676  -112417
1677  -120961
1678    52781
1679   152950
1680    16795
1681  -142026
1682   -94180
1683    48766
1684   106460
1685    41448
1686   -91062
1687  -129381
1688    31010
1689   168158
1690    49504
1691  -128477
1692   -95001
1693    62476
1694   128184
1695    48739
1696   -87898
1697  -117559
1698    13622
1699   134463
1700    62035
1701  -117947
1702  -142493
1703    34412
1704   143902
1705    40290
1706  -102649
1707  -103565
1708    14963
1709   120234
1710    81724
1711   -76548
1712  -133528
1713    20530
1714   153901
1715    71878
1716   -97062
1717  -121139
1718    15131
1719   120242
1720    60443
1721   -75063
1722  -124386
1723   -21283
1724   126970
1725    96291
1726   -97316
1727  -148789
1728    21790
1729   133887
1730    59637
1731   -59626
1732  -106631
1733   -26373
1734   125315
1735   115353
1736   -77777
1737  -147879
1738     2676
1739   132152
1740    75941
1741   -73424
1742  -126067
1743   -18219
1744   108123
1745    92770
1746   -51095
1747  -137040
1748   -36801
1749   129042
1750   116072
1751   -68362
1752  -140253
1753    -7857
1754   115619
1755    84579
1756   -38028
1757  -122011
1758   -53299
1759   103173
1760   122646
1761   -49090
1762  -155601
1763   -32449
1764   125657
1765    90171
1766   -47613
1767  -109937
1768   -45826
1769    84569
1770   127201
1771   -16502
1772  -149639
1773   -51111
1774   122221
1775   104618
1776   -45108
1777  -121307
1778   -53216
1779    83709
1780   117300
1781   -19116
1782  -133788
1783   -63854
1784    91526
1785   126104
1786   -18034
1787  -144846
1788   -58033
1789   111053
1790   110402
1791   -23056
1792  -106167
1793   -71136
1794    60207
1795   138842
1796     3805
1797  -158757
1798   -72033
1799   109405
1800   109994
1801   -18684
1802  -105483
1803   -74478
1804    56325
1805   131130
1806    18236
1807  -132961
1808   -87721
1809    86600
1810   133747
1811    -2801
1812  -123714
1813   -73091
1814    67025
1815   112878
1816    16871
1817  -108170
1818  -100323
1819    53970
1820   141578
1821    18764
1822  -132388
1823   -90335
1824    74517
1825   124436
1826    10484
1827  -100153
1828   -84320
1829    39532
1830   132823
1831    48600
1832  -123212
1833  -116164
1834    69335
1835   138128
1836     4964
1837  -111603
1838   -86221
1839    28496
1840   120611
1841    55368
1842  -110525
1843  -119992
1844    50108
1845   140599
1846    38838
1847  -107315
1848  -100827
1849    46192
1850   128527
1851    41224
1852   -89952
1853  -103269
1854    12370
1855   125853
1856    70795
1857  -110191
1858  -133404
1859    45910
1860   131422
1861    29425
1862   -84006
1863   -97950
1864     -822
1865   120775
1866    84769
1867   -89797
1868  -131819
1869    27782
1870   139022
1871    53639
1872   -88868
1873  -107672
1874     8808
1875   116546
1876    74350
1877   -72227
1878  -129911
1879    -5531
1880   134462
1881    75542
1882   -96680
1883  -124674
1884    12022
1885   116531
1886    67956
1887   -63209
1888  -116662
1889   -16637
1890   118791
1891    98728
1892   -66644
1893  -137268
1894     -668
1895   134574
1896    74549
1897   -72494
1898  -106786
1899   -18063
1900    89943
1901    94404
1902   -45671
1903  -145294
1904   -29202
1905   126717
1906    87384
1907   -64354
1908  -115098
1909   -19132
1910    98336
1911    94093
1912   -34963
1913  -121119
1914   -38219
1915   106777
1916   109782
1917   -42813
1918  -134145
1919   -29524
1920   109027
1921    84441
1922   -40595
1923  -110311
1924   -55257
1925    83514
1926   119498
1927   -30627
1928  -143005
1929   -41372
1930   107639
1931    96915
1932   -32664
1933  -111097
1934   -48772
1935    85568
1936   115035
1937   -12017
1938  -122240
1939   -60514
1940    90610
1941   119594
1942   -24880
1943  -128695
1944   -49232
1945    83419
1946    95822
1947    -8963
1948  -108365
1949   -77270
1950    65645
1951   122238
1952    -2090
1953  -127023
1954   -62810
1955    85937
1956   107103
1957    -5294
1958  -100340
1959   -67661
1960    51326
1961   115077
1962    23455
1963  -119732
1964   -89927
1965    78965
1966   119590
1967    -9845
1968  -105445
1969   -65334
1970    48289
1971   110909
1972    29238
1973  -105496
1974   -91737
1975    61288
1976   123371
1977    11204
1978  -111057
1979   -82631
1980    54055
1981   111324
1982    17442
1983   -96338
1984   -84996
1985    34816
1986   119907
1987    38054
1988  -107516
1989   -94215
1990    56352
1991   117744
1992    21298
1993   -88053
1994   -80855
1995    28962
1996   111276
1997    46222
1998   -93140
1999  -103951
2000    32817
2001   119362
2002    31709
2003   -98915
2004   -88664
2005    32461
2006    97368
2007    41717
2008   -73115
2009  -105515
2010    15752
2011   126673
2012    52096
2013   -94224
2014   -91713
2015    37360
2016   106936
2017    45486
2018   -69180
2019   -98073
2020    10029
2021   114514
2022    60043
2023   -83739
2024  -111577
2025    18361
2026   116611
2027    41021
2028   -84281
2029   -92599
2030     5419
2031    95925
2032    69350
2033   -63719
2034  -118602
2035     6672
2036   124608
2037    55973
2038   -76665
2039   -92267
2040     6412
2041    99405
2042    70121
2043   -59885
2044  -110244
2045    -3492
2046   108009
2047    68949
2048   -65804
2049  -108581
2050    -1716
2051   104678
2052    64333
2053   -62203
2054  -102767
2055   -12050
2056    90479
2057    74428
2058   -49898
2059  -117844
2060   -15779
2061   113253
2062    74924
2063   -63289
2064  -100441
2065    -2069
2066    89074
2067    75577
2068   -29091
2069  -113294
2070   -36504
2071   114594
2072    92457
2073   -68764
2074  -110986
2075    -6087
2076    82444
2077    71606
2078   -29339
2079  -116355
2080   -47397
2081   103729
2082    95262
2083   -53571
2084  -112372
2085   -23614
2086    89398
2087    90686
2088   -32905
2089  -112285
2090   -28525
2091    91946
2092    90501
2093   -21742
2094  -107963
2095   -48913
2096    91433
2097   106781
2098   -39409
2099  -117682
2100   -26531
2101    77607
2102    81146
2103   -12327
2104  -109144
2105   -65061
2106    80879
2107   110155
2108   -27792
2109  -121636
2110   -39559
2111    83573
2112    90937
2113   -10692
2114  -101707
2115   -62284
2116    73989
2117   118206
2118    -4973
2119  -119934
2120   -56914
2121    87348
2122   104098
2123   -15875
2124  -107393
2125   -60821
2126    62278
2127   103722
2128     4544
2129  -112502
2130   -82559
2131    67178
2132   119314
2133   -11094
2134  -119416
2135   -57799
2136    64817
2137    98712
2138    15560
2139   -92863
2140   -82693
2141    59886
2142   128644
2143    11239
2144  -109048
2145   -66503
2146    57916
2147   107886
2148    18975
2149  -104394
2150   -84380
2151    49523
2152   105333
2153    18094
2154   -97342
2155   -96035
2156    39990
2157   125701
2158    20743
2159  -112349
2160   -73309
2161    51296
2162    99416
2163    39912
2164   -75947
2165  -105975
2166    36144
2167   140622
2168    30211
2169  -110350
2170   -79979
2171    42630
2172    99088
2173    37555
2174   -78189
2175  -107210
2176    19593
2177   126512
2178    46170
2179   -99932
2180  -100479
2181    32212
2182   112558
2183    40490
2184   -81962
2185   -94350
2186    17132
2187   110920
2188    58670
2189   -76063
2190  -108930
2191    13772
2192   120860
2193    56254
2194   -84584
2195   -97539
2196    19299
2197   102882
2198    57456
2199   -63680
2200  -107753
2201    -2275
2202   115516
2203    67807
2204   -78720
2205  -110367
2206     8385
2207   104439
2208    61796
2209   -68049
2210  -112532
2211    -5014
2212   104415
2213    70822
2214   -57485
2215  -116464
2216   -12546
2217   120510
2218    76867
2219   -72214
2220  -101961
2221     2538
2222    92217
2223    79477
2224   -32987
2225  -124150
2226   -32028
2227   125584
2228    79243
2229   -78023
2230  -103678
2231   -11215
2232    77130
2233    81814
2234   -33029
2235  -126495
2236   -31380
2237   111924
2238    82869
2239   -50324
2240   -99976
2241   -28067
2242    90565
2243   102730
2244   -38121
2245  -119665
2246   -19897
2247    93560
2248    78918
2249   -25880
2250  -108102
2251   -55144
2252    90204
2253   108021
2254   -45875
2255  -123569
2256   -24192
2257    81218
2258    79879
2259   -10353
2260  -111050
2261   -65113
2262    96579
2263   115218
2264   -37929
2265  -113715
2266   -27921
2267    74311
2268    92286
2269     -591
2270  -113155
2271   -68341
2272    89044
2273   108227
2274   -25623
2275  -108020
2276   -53916
2277    66443
2278   105870
2279    -7916
2280  -119201
2281   -54837
2282    75240
2283    93071
2284     2417
2285   -96437
2286   -79251
2287    67610
2288   125682
2289   -13358
2290  -115210
2291   -43188
2292    58266
2293    89594
2294    23894
2295  -100746
2296   -93089
2297    67838
2298   121093
2299   -10900
2300  -103179
2301   -57719
2302    43228
2303   107650
2304    32111
2305  -111670
2306   -87407
2307    69500
2308   107595
2309     7150
2310   -87023
2311   -82456
2312    35838
2313   124216
2314    25388
2315  -116542
2316   -74903
2317    56736
2318    89925
2319    28248
2320   -73969
2321  -106565
2322    32026
2323   140244
2324    21886
2325  -114073
2326   -64468
2327    43340
2328    83934
2329    46298
2330   -66888
2331  -115029
2332    27650
2333   136231
2334    23961
2335  -100474
2336   -71512
2337    21754
2338    90738
2339    57840
2340   -79689
2341  -113189
2342    33069
2343   116630
2344    29927
2345   -73361
2346   -85099
2347     1525
2348   114038
2349    68583
2350   -92654
2351  -101138
2352    36721
2353    95486
2354    42524
2355   -54232
2356  -110005
2357   -11014
2358   126947
2359    63201
2360   -96690
2361   -94796
2362    22185
2363    87269
2364    60116
2365   -47044
2366  -114599
2367    -5584
2368   123680
2369    63776
2370   -72627
2371   -93822
2372    -1820
2373    94756
2374    71202
2375   -60545
2376  -115232
2377    -3595
2378    99703
2379    59745
2380   -48461
2381  -101714
2382   -24137
2383   105420
2384    84032
2385   -64966
2386  -102696
2387     2380
2388    87514
2389    69170
2390   -29684
2391  -108412
2392   -34751
2393   107713
2394    85436
2395   -63529
2396  -102440
2397   -10595
2398    74128
2399    78044
2400   -26662
2401  -119465
2402   -36243
2403   104451
2404    79803
2405   -46705
2406   -95690
2407   -29258
2408    79108
2409   100555
2410   -28469
2411  -120142
2412   -23976
2413    91837
2414    72815
2415   -22506
2416   -96519
2417   -58377
2418    82104
2419   108430
2420   -39076
2421  -116261
2422   -23211
2423    74409
2424    73242
2425    -3673
2426   -97291
2427   -65542
2428    84880
2429   108113
2430   -32654
2431  -105441
2432   -34745
2433    61315
2434    86780
2435    -1246
2436  -104595
2437   -60705
2438    79068
2439    99560
2440   -15631
2441   -95332
2442   -51434
2443    61996
2444   105185
2445      558
2446  -107621
2447   -54599
2448    68896
2449    91662
2450    -1850
2451   -97425
2452   -73799
2453    54835
2454   106994
2455    -4570
2456  -109722
2457   -57764
2458    59661
2459    93653
2460    16414
2461   -89186
2462   -74512
2463    60164
2464   114889
2465     9232
2466   -94196
2467   -63233
2468    49849
2469   100090
2470    17044
2471   -98287
2472   -79737
2473    46273
2474    94444
2475    12003
2476   -88123
2477   -85395
2478    36158
2479   112188
2480    19050
2481   -97989
2482   -62888
2483    47678
2484    92040
2485    37442
2486   -69232
2487   -89641
2488    35711
2489   121981
2490    21981
2491   -96222
2492   -69126
2493    27109
2494    85839
2495    40073
2496   -81551
2497  -102801
2498    28831
2499   109085
2500    27143
2501   -82692
2502   -80306
2503    20088
2504   105125
2505    54097
2506   -78548
2507   -91366
2508    33994
2509   101296
2510    39166
2511   -64036
2512   -93559
2513     4134
2514   107489
2515    52578
2516   -84836
2517   -92784
2518    20582
2519    86996
2520    45033
2521   -53895
2522   -98176
2523    -1198
2524   112206
2525    59419
2526   -73629
2527   -87308
2528    13135
2529    87050
2530    54191
2531   -52270
2532  -100251
2533    -7372
2534   100466
2535    59169
2536   -62109
2537   -94322
2538    -4303
2539    91869
2540    67380
2541   -54745
2542   -96262
2543     -270
2544    92603
2545    65977
2546   -41849
2547   -98024
2548   -20949
2549    95785
2550    74251
2551   -58409
2552  -100513
2553    -9900
2554    79642
2555    67570
2556   -34893
2557  -104970
2558   -28795
2559    92926
2560    76563
2561   -44907
2562   -94802
2563   -17256
2564    83388
2565    80175
2566   -29483
2567  -101228
2568   -24435
2569    84318
2570    72628
2571   -30393
2572   -94130
2573   -38797
2574    76591
2575    84669
2576   -34235
2577  -102572
2578   -27231
2579    72870
2580    69032
2581   -18029
2582   -90391
2583   -48422
2584    76359
2585    96976
2586   -25993
2587   -98835
2588   -27214
2589    69902
2590    75574
2591    -8504
2592   -90718
2593   -55772
2594    69931
2595    97026
2596   -21623
2597  -100038
2598   -39207
2599    61091
2600    83375
2601    -3308
2602   -95216
2603   -56940
2604    65769
2605    91231
2606   -10218
2607   -90991
2608   -52649
2609    54041
2610    93270
2611     2406
2612   -97102
2613   -53909
2614    63151
2615    85068
2616      762
2617   -80619
2618   -61102
2619    48774
2620    99517
2621     6886
2622   -95943
2623   -57812
2624    54535
2625    83861
2626     4156
2627   -81921
2628   -67095
2629    39374
2630    96877
2631    12508
2632   -89016
2633   -63971
2634    47691
2635    92048
2636    14058
2637   -79985
2638   -66167
2639    41259
2640    97421
2641    22030
2642   -81237
2643   -70273
2644    36732
2645    97001
2646    24170
2647   -86882
2648   -74261
2649    35982
2650    90706
2651    23566
2652   -74581
2653   -78297
2654    25001
2655    98471
2656    33737
2657   -82307
2658   -75850
2659    34492
2660    90784
2661    32747
2662   -65087
2663   -80175
2664    21362
2665    99234
2666    36213
2667   -75956
2668   -78110
2669    21284
2670    88540
2671    39137
2672   -67194
2673   -88433
2674    16503
2675    95017
2676    36055
2677   -64488
2678   -78507
2679     8996
2680    94528
2681    54777
2682   -67077
2683   -90454
2684    19068
2685    91901
2686    40192
2687   -55464
2688   -83695
2689    -5945
2690    92906
2691    62516
2692   -68964
2693   -95878
2694    10727
2695    87245
2696    47594
2697   -47512
2698   -89649
2699   -10899
2700    94404
2701    67066
2702   -59805
2703   -92032
2704     1864
2705    83637
2706    61731
2707   -42028
2708   -96759
2709   -13246
2710    93361
2711    61120
2712   -50413
2713   -87518
2714   -13950
2715    77106
2716    72000
2717   -40140
2718  -104204
2719   -12223
2720    89350
2721    58200
2722   -38426
2723   -82158
2724   -28237
2725    77082
2726    85398
2727   -36954
2728  -103419
2729   -16112
2730    83427
2731    65335
2732   -28130
2733   -90006
2734   -37191
2735    77335
2736    83171
2737   -36618
2738   -97453
2739   -27757
2740    70395
2741    78624
2742   -19485
2743   -98793
2744   -37480
2745    80715
2746    79702
2747   -24429
2748   -84723
2749   -40297
2750    60710
2751    92299
2752   -13116
2753  -107271
2754   -38329
2755    74183
2756    72508
2757   -13359
2758   -81595
2759   -54741
2760    55686
2761    96846
2762   -12702
2763  -103905
2764   -39390
2765    65235
2766    75759
2767     1261
2768   -81263
2769   -60550
2770    61752
2771    96153
2772   -10594
2773   -88026
2774   -44869
2775    46652
2776    85283
2777    12991
2778   -94701
2779   -68588
2780    62512
2781    87039
2782    -8092
2783   -74720
2784   -57097
2785    30696
2786   100726
2787    23149
2788  -100574
2789   -63913
2790    62234
2791    82719
2792     5795
2793   -64084
2794   -68731
2795    25644
2796   106828
2797    20869
2798   -96619
2799   -61128
2800    43621
2801    76071
2802    22838
2803   -67504
2804   -81072
2805    30986
2806   103387
2807    15907
2808   -79634
2809   -58715
2810    25208
2811    82333
2812    43291
2813   -73103
2814   -86500
2815    40354
2816    95889
2817    14687
2818   -63550
2819   -65129
2820     6562
2821    88730
2822    48791
2823   -80674
2824   -84972
2825    35563
2826    82235
2827    23323
2828   -51549
2829   -78319
2830    -1030
2831    99127
2832    48175
2833   -75698
2834   -75811
2835    23089
2836    77383
2837    45012
2838   -47415
2839   -92735
2840     2753
2841   100965
2842    39912
2843   -65078
2844   -69299
2845     -447
2846    73484
2847    63275
2848   -53801
2849  -101401
2850    11487
2851    94011
2852    33223
2853   -46953
2854   -67126
2855   -17227
2856    77183
2857    73228
2858   -57565
2859   -97620
2860    13441
2861    79304
2862    40749
2863   -30708
2864   -79208
2865   -25277
2866    87379
2867    68960
2868   -57663
2869   -84800
2870     1936
2871    64391
2872    57543
2873   -23350
2874   -96848
2875   -23700
2876    92779
2877    58376
2878   -48638
2879   -71563
2880   -17806
2881    59110
2882    78510
2883   -23824
2884  -104227
2885   -17941
2886    87533
2887    51911
2888   -31715
2889   -69397
2890   -37338
2891    59890
2892    89415
2893   -29038
2894  -101247
2895   -15349
2896    71572
2897    55660
2898   -15212
2899   -77233
2900   -46317
2901    69400
2902    87149
2903   -31511
2904   -87328
2905   -19500
2906    54040
2907    67619
2908    -2550
2909   -90167
2910   -46149
2911    74174
2912    73488
2913   -26651
2914   -72900
2915   -36296
2916    41346
2917    83390
2918     -343
2919  -100046
2920   -41776
2921    71596
2922    66897
2923    -9977
2924   -65605
2925   -52986
2926    42883
2927    95970
2928    -2036
2929   -95828
2930   -38770
2931    57601
2932    68021
2933     5869
2934   -72742
2935   -67004
2936    48202
2937    92342
2938    -6539
2939   -82458
2940   -42295
2941    37575
2942    78346
2943    21137
2944   -83219
2945   -66805
2946    55725
2947    84267
2948    -3208
2949   -65266
2950   -50939
2951    23634
2952    88947
2953    25007
2954   -88848
2955   -61871
2956    49733
2957    71749
2958     9078
2959   -59068
2960   -66417
2961    22215
2962    95704
2963    20673
2964   -83806
2965   -56470
2966    35216
2967    70584
2968    28402
2969   -59531
2970   -77647
2971    26584
2972    94222
2973    18346
2974   -68793
2975   -58375
2976    16654
2977    78123
2978    41746
2979   -68124
2980   -82366
2981    32803
2982    84784
2983    17450
2984   -54198
2985   -64774
2986     1260
2987    85740
2988    48638
2989   -72112
2990   -77922
2991    27187
2992    77003
2993    29432
2994   -46679
2995   -74857
2996      438
2997    90168
2998    42700
2999   -66174
3000   -67752
3001    12611
3002    67933
3003    45489
3004   -45819
3005   -87124
3006     5707
3007    88743
3008    35626
3009   -54151
3010   -63155
3011    -4235
3012    69296
3013    59760
3014   -48470
3015   -90952
3016     9918
3017    81474
3018    36603
3019   -37410
3020   -69714
3021   -19038
3022    75632
3023    66516
3024   -50038
3025   -85613
3026     3281
3027    71347
3028    48034
3029   -28691
3030   -81664
3031   -21980
3032    81270
3033    60275
3034   -44474
3035   -74177
3036   -11129
3037    60951
3038    63722
3039   -25967
3040   -91413
3041   -19058
3042    79812
3043    52268
3044   -36000
3045   -66729
3046   -24514
3047    57521
3048    75603
3049   -25981
3050   -90760
3051   -15269
3052    72002
3053    52251
3054   -22260
3055   -69819
3056   -34596
3057    61091
3058    76737
3059   -27757
3060   -86464
3061   -20360
3062    57974
3063    59358
3064   -10354
3065   -80235
3066   -40733
3067    65161
3068    72583
3069   -23144
3070   -75101
3071   -30271
3072    46927
3073    73464
3074      -79
3075   -88015
3076   -42099
3077    67704
3078    68015
3079   -17521
3080   -67408
3081   -43121
3082    40162
3083    82852
3084     -698
3085   -88681
3086   -40207
3087    57996
3088    64442
3089    -3928
3090   -67065
3091   -53088
3092    43432
3093    85734
3094    -3142
3095   -79353
3096   -37660
3097    44895
3098    68593
3099     9583
3100   -71617
3101   -57154
3102    46579
3103    80448
3104    -2135
3105   -71475
3106   -44201
3107    31391
3108    74367
3109    18619
3110   -77132
3111   -59755
3112    45523
3113    76684
3114     6231
3115   -62691
3116   -52771
3117    25500
3118    80818
3119    21623
3120   -74933
3121   -60402
3122    37331
3123    74533
3124    16787
3125   -59994
3126   -63774
3127    23164
3128    83182
3129    21605
3130   -68748
3131   -59837
3132    25426
3133    75464
3134    27043
3135   -59946
3136   -69773
3137    25354
3138    82327
3139    20330
3140   -60005
3141   -60203
3142    14660
3143    75552
3144    34520
3145   -61776
3146   -69753
3147    21816
3148    75956
3149    26170
3150   -52834
3151   -65175
3152     8337
3153    77554
3154    40276
3155   -57074
3156   -68415
3157    14545
3158    71830
3159    36910
3160   -48142
3161   -72215
3162     5601
3163    78324
3164    40153
3165   -52111
3166   -69606
3167     3534
3168    71401
3169    45464
3170   -45595
3171   -77147
3172     2334
3173    75673
3174    41542
3175   -43047
3176   -70141
3177    -6226
3178    69921
3179    51861
3180   -41631
3181   -77238
3182    -1817
3183    72337
3184    45231
3185   -38040
3186   -72190
3187   -12317
3188    69276
3189    53502
3190   -38781
3191   -75143
3192    -8665
3193    68967
3194    51410
3195   -34733
3196   -72843
3197   -12393
3198    66014
3199    54990
3200   -31126
3201   -72519
3202   -15340
3203    64224
3204    56912
3205   -30637
3206   -76618
3207   -18583
3208    61752
3209    56738
3210   -25953
3211   -74244
3212   -22144
3213    60247
3214    62002
3215   -22766
3216   -75623
3217   -23806
3218    61082
3219    63223
3220   -18804
3221   -74775
3222   -24734
3223    58264
3224    61571
3225   -16079
3226   -72780
3227   -34355
3228    54063
3229    65526
3230   -16955
3231   -76479
3232   -29193
3233    53777
3234    60807
3235   -10460
3236   -70111
3237   -37310
3238    52960
3239    70087
3240   -10710
3241   -71488
3242   -31559
3243    49053
3244    65381
3245    -5395
3246   -70761
3247   -40137
3248    48014
3249    66777
3250    -7475
3251   -70801
3252   -40914
3253    41814
3254    68518
3255    -2167
3256   -72857
3257   -41356
3258    44765
3259    68022
3260     3332
3261   -65158
3262   -47320
3263    38953
3264    74341
3265     5199
3266   -70274
3267   -45955
3268    39035
3269    67788
3270     8979
3271   -64112
3272   -51895
3273    33524
3274    73464
3275     9715
3276   -65634
3277   -49846
3278    33685
3279    71560
3280    13348
3281   -63104
3282   -53809
3283    30398
3284    69995
3285    13696
3286   -60187
3287   -55239
3288    25731
3289    73492
3290    17230
3291   -63437
3292   -54449
3293    26857
3294    68801
3295    21115
3296   -53643
3297   -58884
3298    21708
3299    78154
3300    23392
3301   -60330
3302   -56588
3303    18293
3304    67299
3305    26775
3306   -54907
3307   -66523
3308    16374
3309    72001
3310    25661
3311   -54346
3312   -61238
3313    11149
3314    71140
3315    36371
3316   -51212
3317   -64405
3318    16237
3319    71305
3320    33643
3321   -44604
3322   -65075
3323     4323
3324    73531
3325    38397
3326   -53011
3327   -66738
3328     7934
3329    64808
3330    35205
3331   -42319
3332   -70409
3333    -1252
3334    72148
3335    40422
3336   -45090
3337   -65661
3338     2642
3339    67343
3340    44128
3341   -39145
3342   -69042
3343    -3184
3344    69176
3345    43502
3346   -38372
3347   -68778
3348    -7504
3349    64951
3350    49407
3351   -39691
3352   -72536
3353    -6803
3354    63467
3355    48420
3356   -29086
3357   -70938
3358   -14729
3359    64856
3360    53705
3361   -34620
3362   -71238
3363   -12253
3364    58597
3365    54295
3366   -22953
3367   -73624
3368   -19513
3369    62658
3370    54066
3371   -26328
3372   -67742
3373   -18954
3374    57812
3375    60567
3376   -20494
3377   -73417
3378   -19907
3379    57970
3380    52957
3381   -19133
3382   -69371
3383   -29959
3384    54342
3385    62844
3386   -22875
3387   -73600
3388   -22804
3389    50603
3390    55955
3391    -9576
3392   -67228
3393   -34392
3394    55668
3395    68040
3396   -16111
3397   -66592
3398   -26985
3399    45539
3400    61714
3401    -5558
3402   -72010
3403   -39872
3404    48849
3405    63010
3406   -10612
3407   -66906
3408   -37739
3409    39090
3410    66962
3411     -454
3412   -69986
3413   -37395
3414    45734
3415    62522
3416     2795
3417   -59475
3418   -43367
3419    38365
3420    70896
3421     1349
3422   -68427
3423   -40312
3424    37018
3425    60446
3426     5779
3427   -62288
3428   -50923
3429    34498
3430    69129
3431     2830
3432   -63075
3433   -42095
3434    32225
3435    66045
3436    13464
3437   -60846
3438   -49225
3439    33185
3440    66810
3441     9235
3442   -57396
3443   -50132
3444    24304
3445    70335
3446    15465
3447   -62579
3448   -48945
3449    28248
3450    63801
3451    18786
3452   -51429
3453   -56167
3454    20832
3455    72766
3456    19751
3457   -58066
3458   -50326
3459    19954
3460    62498
3461    25517
3462   -51282
3463   -61587
3464    16597
3465    68715
3466    22667
3467   -50826
3468   -53759
3469    12183
3470    65436
3471    31491
3472   -49118
3473   -59898
3474    17319
3475    65196
3476    26502
3477   -43507
3478   -58258
3479     5640
3480    68219
3481    32985
3482   -50015
3483   -60438
3484    11996
3485    60571
3486    29520
3487   -39523
3488   -62529
3489     -677
3490    68810
3491    37689
3492   -46172
3493   -57592
3494     4838
3495    58794
3496    38012
3497   -33847
3498   -64571
3499    -3090
3500    66139
3501    39137
3502   -38788
3503   -60219
3504    -4731
3505    56302
3506    43911
3507   -35202
3508   -66328
3509    -3560
3510    59667
3511    41207
3512   -28671
3513   -62083
3514   -11193
3515    59154
3516    48752
3517   -31876
3518   -65008
3519    -7247
3520    55165
3521    44872
3522   -24545
3523   -64803
3524   -15448
3525    57249
3526    48566
3527   -27028
3528   -63366
3529   -13738
3530    53668
3531    49608
3532   -22510
3533   -65463
3534   -16840
3535    55144
3536    49833
3537   -21136
3538   -62175
3539   -21386
3540    51243
3541    54867
3542   -19536
3543   -65490
3544   -20782
3545    48544
3546    52361
3547   -13301
3548   -61611
3549   -27787
3550    48576
3551    59105
3552   -14860
3553   -64083
3554   -24662
3555    43699
3556    55317
3557    -6941
3558   -62999
3559   -32997
3560    45451
3561    59012
3562   -10217
3563   -62150
3564   -30026
3565    39730
3566    58117
3567    -3280
3568   -63723
3569   -33117
3570    42776
3571    57434
3572    -4740
3573   -60134
3574   -35802
3575    37508
3576    62000
3577    -1269
3578   -62781
3579   -35183
3580    38591
3581    56424
3582     1147
3583   -56878
3584   -41000
3585    34593
3586    63643
3587     2860
3588   -59486
3589   -38624
3590    33304
3591    59562
3592     6336
3593   -55917
3594   -43194
3595    29471
3596    63248
3597     8709
3598   -56225
3599   -43146
3600    26614
3601    61955
3602    11910
3603   -54958
3604   -46532
3605    24567
3606    61842
3607    14171
3608   -51983
3609   -47531
3610    21980
3611    61553
3612    17116
3613   -51511
3614   -47616
3615    21809
3616    61583
3617    19101
3618   -48440
3619   -49961
3620    18020
3621    62290
3622    20261
3623   -50304
3624   -51185
3625    16858
3626    60403
3627    21741
3628   -46182
3629   -53639
3630    13791
3631    61267
3632    23829
3633   -45046
3634   -52537
3635    12168
3636    60822
3637    27392
3638   -42577
3639   -54055
3640     9942
3641    59293
3642    28296
3643   -38990
3644   -54632
3645     3205
3646    60176
3647    32904
3648   -40831
3649   -56580
3650     3863
3651    56694
3652    31823
3653   -35569
3654   -55524
3655    -1252
3656    58296
3657    36686
3658   -36644
3659   -58402
3660      -65
3661    56306
3662    34830
3663   -31521
3664   -55821
3665    -3750
3666    56569
3667    39700
3668   -32800
3669   -60019
3670    -4537
3671    53083
3672    38417
3673   -29413
3674   -58823
3675    -8086
3676    55301
3677    40023
3678   -28869
3679   -57511
3680    -8935
3681    50851
3682    44200
3683   -23437
3684   -60604
3685   -11517
3686    54589
3687    42922
3688   -24341
3689   -56540
3690   -16697
3691    47206
3692    48461
3693   -19148
3694   -61265
3695   -15588
3696    50354
3697    44898
3698   -18845
3699   -55893
3700   -21698
3701    44969
3702    51410
3703   -15974
3704   -60479
3705   -19841
3706    45277
3707    47141
3708   -13934
3709   -58865
3710   -24846
3711    44500
3712    51436
3713   -14447
3714   -57099
3715   -22116
3716    41274
3717    51580
3718    -7145
3719   -59700
3720   -27770
3721    43882
3722    53077
3723   -10921
3724   -55170
3725   -27458
3726    35797
3727    53228
3728    -4335
3729   -60050
3730   -31417
3731    40342
3732    50773
3733    -4896
3734   -51899
3735   -33025
3736    33302
3737    57718
3738       18
3739   -57329
3740   -32508
3741    33709
3742    53568
3743     5204
3744   -52170
3745   -39395
3746    31467
3747    57841
3748     -550
3749   -53390
3750   -34271
3751    25090
3752    54104
3753    11512
3754   -53766
3755   -43738
3756    30232
3757    57279
3758     4265
3759   -49382
3760   -36954
3761    21084
3762    58040
3763    15487
3764   -52744
3765   -42676
3766    28553
3767    55557
3768    10885
3769   -45657
3770   -42625
3771    18855
3772    60045
3773    15994
3774   -52678
3775   -43645
3776    22191
3777    53346
3778    15715
3779   -42747
3780   -49732
3781    16029
3782    60396
3783    16614
3784   -47481
3785   -44476
3786    14334
3787    53015
3788    25350
3789   -40370
3790   -53306
3791    14453
3792    60903
3793    19216
3794   -41751
3795   -44626
3796     6836
3797    52967
3798    30334
3799   -41643
3800   -53791
3801    11505
3802    55920
3803    22701
3804   -36065
3805   -49337
3806     1349
3807    55746
3808    32111
3809   -41525
3810   -50524
3811     7622
3812    50815
3813    29652
3814   -30947
3815   -54436
3816      664
3817    57450
3818    31503
3819   -38318
3820   -49640
3821     2179
3822    49072
3823    36197
3824   -29451
3825   -57950
3826    -1422
3827    55711
3828    31647
3829   -29951
3830   -50951
3831    -6735
3832    48093
3833    39611
3834   -27503
3835   -58593
3836    -6023
3837    50651
3838    34372
3839   -22639
3840   -52034
3841   -12313
3842    48938
3843    42634
3844   -25829
3845   -54203
3846    -8595
3847    45969
3848    39987
3849   -16823
3850   -55872
3851   -17115
3852    49802
3853    42989
3854   -24602
3855   -52740
3856   -12400
3857    40479
3858    44165
3859   -13747
3860   -58591
3861   -16870
3862    49319
3863    42039
3864   -18486
3865   -50638
3866   -18197
3867    38885
3868    49898
3869   -13196
3870   -57932
3871   -17985
3872    42790
3873    42542
3874    -9797
3875   -51892
3876   -26127
3877    38130
3878    50711
3879   -11532
3880   -55475
3881   -22042
3882    36254
3883    45914
3884    -3710
3885   -51890
3886   -29943
3887    38953
3888    51421
3889    -7955
3890   -50527
3891   -25907
3892    30904
3893    49308
3894      661
3895   -54600
3896   -31610
3897    35631
3898    49950
3899    -3587
3900   -48345
3901   -31573
3902    28325
3903    53582
3904     1740
3905   -51882
3906   -31569
3907    31516
3908    49237
3909     3462
3910   -47056
3911   -35938
3912    26279
3913    54758
3914     3943
3915   -50124
3916   -33238
3917    25196
3918    50297
3919     9817
3920   -47944
3921   -41133
3922    26611
3923    54051
3924     6972
3925   -45178
3926   -36063
3927    18446
3928    52096
3929    16005
3930   -47714
3931   -44336
3932    22355
3933    52560
3934    11785
3935   -41212
3936   -42075
3937    14662
3938    54294
3939    17058
3940   -45034
3941   -42714
3942    17298
3943    49901
3944    18394
3945   -38630
3946   -44880
3947    12926
3948    57047
3949    18928
3950   -43020
3951   -42537
3952    11406
3953    49978
3954    23626
3955   -39212
3956   -49313
3957    11788
3958    54455
3959    19098
3960   -37997
3961   -43204
3962     5625
3963    50251
3964    27419
3965   -38193
3966   -50310
3967     8734
3968    51466
3969    22759
3970   -33139
3971   -47142
3972     1266
3973    51497
3974    30540
3975   -34282
3976   -48625
3977     3214
3978    47574
3979    29811
3980   -26962
3981   -51078
3982    -2830
3983    51774
3984    32005
3985   -31130
3986   -47629
3987    -3083
3988    45376
3989    34947
3990   -24668
3991   -53049
3992    -4559
3993    50653
3994    32484
3995   -26224
3996   -47151
3997    -7442
3998    44236
3999    38449
4000   -25313
4001   -53948
4002    -5942
4003    46153
4004    35048
4005   -21261
4006   -49939
4007   -12775
4008    45616
4009    39724
4010   -23055
4011   -50917
4012    -9792
4013    41860
4014    40306
4015   -15644
4016   -52349
4017   -15571
4018    45224
4019    40927
4020   -19388
4021   -49091
4022   -15715
4023    37046
4024    42911
4025   -11413
4026   -54151
4027   -18435
4028    41241
4029    40920
4030   -12502
4031   -47469
4032   -20017
4033    35654
4034    46439
4035    -8187
4036   -52736
4037   -20996
4038    37667
4039    41375
4040    -7538
4041   -47982
4042   -25508
4043    34779
4044    48582
4045    -8270
4046   -50577
4047   -22780
4048    32870
4049    43883
4050    -2160
4051   -48527
4052   -28556
4053    34548
4054    49219
4055    -6790
4056   -48488
4057   -24323
4058    28270
4059    46441
4060     2089
4061   -49167
4062   -31119
4063    31166
4064    47775
4065    -1833
4066   -45415
4067   -29387
4068    24581
4069    48688
4070     5744
4071   -48027
4072   -32015
4073    26960
4074    46137
4075     5917
4076   -42678
4077   -35235
4078    21959
4079    49711
4080     6298
4081   -45717
4082   -32173
4083    20942
4084    45049
4085    10183
4086   -40871
4087   -38944
4088    20285
4089    51078
4090     8708
4091   -42149
4092   -34187
4093    18205
4094    47459
4095    14673
4096   -39868
4097   -40666
4098    18444
4099    49458
4100    11510
4101   -39737
4102   -36955
4103    13200
4104    48709
4105    17024
4106   -40624
4107   -39980
4108    16183
4109    48642
4110    16212
4111   -34622
4112   -40182
4113     9406
4114    49908
4115    18477
4116   -38752
4117   -39581
4118    10926
4119    43700
4120    21928
4121   -31740
4122   -44732
4123     5386
4124    48073
4125    21031
4126   -34488
4127   -40229
4128     6191
4129    44771
4130    26197
4131   -30161
4132   -45803
4133     3927
4134    48694
4135    23531
4136   -29340
4137   -43455
4138      144
4139    44616
4140    27811
4141   -30310
4142   -46334
4143     1369
4144    44321
4145    26091
4146   -25528
4147   -45043
4148    -1496
4149    47651
4150    31301
4151   -28038
4152   -44708
4153     -470
4154    41963
4155    30248
4156   -23037
4157   -47403
4158    -6859
4159    44520
4160    31758
4161   -25682
4162   -46048
4163    -6837
4164    39232
4165    34745
4166   -19137
4167   -48197
4168    -8050
4169    43481
4170    33959
4171   -18215
4172   -43602
4173   -10628
4174    37695
4175    37687
4176   -16748
4177   -48611
4178   -10388
4179    38424
4180    34235
4181   -14444
4182   -46993
4183   -17559
4184    37875
4185    38304
4186   -16509
4187   -46959
4188   -12776
4189    35530
4190    38483
4191    -9397
4192   -46643
4193   -18742
4194    37874
4195    40885
4196   -12975
4197   -45433
4198   -17576
4199    32185
4200    40247
4201    -8772
4202   -48435
4203   -21636
4204    34827
4205    40110
4206    -8969
4207   -43177
4208   -21924
4209    30497
4210    44662
4211    -5898
4212   -46610
4213   -22152
4214    30610
4215    40967
4216    -1871
4217   -42782
4218   -27339
4219    26905
4220    44393
4221    -3220
4222   -45396
4223   -24753
4224    26523
4225    40515
4226     2348
4227   -42311
4228   -29286
4229    27363
4230    45328
4231      231
4232   -42096
4233   -25853
4234    22955
4235    44143
4236     7013
4237   -42688
4238   -31199
4239    24501
4240    43936
4241     4055
4242   -39927
4243   -31551
4244    18301
4245    45565
4246     7382
4247   -42392
4248   -32733
4249    21536
4250    43294
4251     9001
4252   -36744
4253   -34622
4254    17386
4255    48348
4256    10662
4257   -40550
4258   -32759
4259    15807
4260    42463
4261    13103
4262   -35566
4263   -38590
4264    13845
4265    45494
4266    12546
4267   -35605
4268   -33813
4269    11177
4270    43579
4271    18078
4272   -33962
4273   -38231
4274    13366
4275    45165
4276    16584
4277   -31943
4278   -37324
4279     7639
4280    44713
4281    20181
4282   -33685
4283   -39462
4284    10014
4285    41842
4286    18652
4287   -28952
4288   -41181
4289     3914
4290    45051
4291    21162
4292   -31767
4293   -38678
4294     6072
4295    40790
4296    22722
4297   -27159
4298   -42684
4299     1673
4300    45375
4301    23660
4302   -28095
4303   -38663
4304     1215
4305    41051
4306    27738
4307   -25022
4308   -43610
4309     -231
4310    42774
4311    24319
4312   -23657
4313   -40310
4314    -4098
4315    40231
4316    29424
4317   -24277
4318   -43386
4319    -2438
4320    38297
4321    27820
4322   -18222
4323   -41233
4324    -6785
4325    39405
4326    31716
4327   -20487
4328   -43204
4329    -6362
4330    36515
4331    30814
4332   -16018
4333   -43510
4334   -10680
4335    38454
4336    31438
4337   -18921
4338   -41939
4339   -10232
4340    34856
4341    34060
4342   -13971
4343   -44085
4344   -12643
4345    37193
4346    33349
4347   -13725
4348   -41074
4349   -14810
4350    33673
4351    37087
4352   -12075
4353   -43036
4354   -13301
4355    34102
4356    33602
4357    -9585
4358   -41120
4359   -18255
4360    30650
4361    38896
4362    -9162
4363   -42687
4364   -16083
4365    29568
4366    35819
4367    -4510
4368   -40926
4369   -21134
4370    29481
4371    38273
4372    -6168
4373   -40598
4374   -19613
4375    27050
4376    38738
4377    -2723
4378   -42305
4379   -22604
4380    27402
4381    38748
4382    -3428
4383   -39047
4384   -24145
4385    24697
4386    41611
4387      472
4388   -41641
4389   -23957
4390    25842
4391    39649
4392     1402
4393   -38122
4394   -27458
4395    21267
4396    42326
4397     2080
4398   -39290
4399   -27514
4400    21345
4401    39481
4402     6048
4403   -37014
4404   -30434
4405    19432
4406    41589
4407     6438
4408   -36936
4409   -28625
4410    16810
4411    40451
4412    10233
4413   -36093
4414   -30306
4415    16676
4416    41360
4417     9128
4418   -33895
4419   -30509
4420    12776
4421    40879
4422    12549
4423   -35640
4424   -32104
4425    14280
4426    40254
4427    11526
4428   -31919
4429   -33904
4430    12069
4431    41950
4432    14673
4433   -33249
4434   -34531
4435    11760
4436    41209
4437    15263
4438   -29991
4439   -36326
4440     9687
4441    40689
4442    16441
4443   -30236
4444   -34876
4445     6976
4446    39730
4447    18356
4448   -28738
4449   -36859
4450     6319
4451    40132
4452    18419
4453   -26783
4454   -35951
4455     2966
4456    39440
4457    21260
4458   -26147
4459   -37877
4460     3285
4461    37808
4462    21431
4463   -23782
4464   -36951
4465    -1005
4466    37734
4467    23402
4468   -23494
4469   -37857
4470      -34
4471    36167
4472    24363
4473   -21036
4474   -37713
4475    -2761
4476    38055
4477    26401
4478   -22131
4479   -38176
4480    -2233
4481    35456
4482    26687
4483   -18892
4484   -40585
4485    -4129
4486    36963
4487    26071
4488   -18590
4489   -38864
4490    -7615
4491    35063
4492    29822
4493   -16475
4494   -39616
4495    -7106
4496    34966
4497    27712
4498   -13975
4499   -37683
4500   -10644
4501    32827
4502    31158
4503   -14867
4504   -39256
4505   -10111
4506    31105
4507    30358
4508   -11661
4509   -39070
4510   -13607
4511    30339
4512    32310
4513   -11381
4514   -37835
4515   -13554
4516    28649
4517    33122
4518    -8046
4519   -39448
4520   -15450
4521    29707
4522    32619
4523    -8505
4524   -37408
4525   -17172
4526    27360
4527    34856
4528    -6285
4529   -40482
4530   -17727
4531    27291
4532    33946
4533    -5925
4534   -37807
4535   -20257
4536    25265
4537    35308
4538    -4314
4539   -38170
4540   -19848
4541    24173
4542    35863
4543     -918
4544   -36209
4545   -22008
4546    24236
4547    36984
4548    -1459
4549   -35410
4550   -21591
4551    19905
4552    36126
4553     2907
4554   -36024
4555   -24119
4556    21462
4557    36367
4558     1410
4559   -34182
4560   -24890
4561    16444
4562    37815
4563     5133
4564   -35677
4565   -25411
4566    19868
4567    35817
4568     5319
4569   -32303
4570   -27365
4571    16076
4572    40333
4573     6915
4574   -33871
4575   -26412
4576    15522
4577    35250
4578     8975
4579   -32270
4580   -30368
4581    14179
4582    38700
4583     7988
4584   -31652
4585   -28151
4586    11657
4587    36158
4588    13183
4589   -31276
4590   -31489
4591    12599
4592    38154
4593    11605
4594   -28049
4595   -30454
4596     7573
4597    36891
4598    15106
4599   -29701
4600   -30755
4601     8788
4602    35631
4603    14813
4604   -25289
4605   -32728
4606     4871
4607    37484
4608    15960
4609   -27888
4610   -31021
4611     4757
4612    33927
4613    18489
4614   -23911
4615   -35286
4616     3069
4617    37168
4618    17350
4619   -24534
4620   -31734
4621     1686
4622    33840
4623    22848
4624   -22915
4625   -36760
4626     2424
4627    35855
4628    19240
4629   -20905
4630   -33722
4631    -1708
4632    34804
4633    24677
4634   -21108
4635   -36171
4636     -900
4637    33309
4638    22154
4639   -17413
4640   -35498
4641    -4388
4642    35070
4643    25405
4644   -19040
4645   -34245
4646    -3485
4647    30116
4648    25403
4649   -14670
4650   -36446
4651    -7666
4652    33245
4653    25983
4654   -16771
4655   -33510
4656    -7818
4657    27943
4658    28231
4659   -12870
4660   -36768
4661    -8358
4662    31232
4663    25507
4664   -12325
4665   -34203
4666   -10182
4667    28548
4668    31319
4669   -11511
4670   -37668
4671    -9168
4672    28242
4673    27745
4674    -7805
4675   -35196
4676   -14797
4677    27881
4678    32339
4679   -10420
4680   -36584
4681   -12554
4682    24543
4683    30590
4684    -5917
4685   -37325
4686   -16526
4687    27633
4688    30670
4689    -7226
4690   -33045
4691   -15509
4692    22110
4693    31538
4694    -3528
4695   -35531
4696   -17031
4697    24886
4698    31602
4699    -3258
4700   -31327
4701   -18771
4702    20786
4703    34026
4704    -2308
4705   -35111
4706   -18230
4707    20863
4708    31024
4709     -487
4710   -31445
4711   -22518
4712    19854
4713    35310
4714     -885
4715   -32845
4716   -19644
4717    18799
4718    32382
4719     4021
4720   -32451
4721   -23811
4722    20246
4723    34963
4724     1970
4725   -30863
4726   -22165
4727    15356
4728    33969
4729     6341
4730   -32358
4731   -25905
4732    16864
4733    32837
4734     4057
4735   -28202
4736   -25792
4737    12607
4738    34931
4739     8192
4740   -30433
4741   -25914
4742    14086
4743    32066
4744     9262
4745   -27135
4746   -27274
4747    11555
4748    35322
4749     9359
4750   -27858
4751   -25780
4752     8942
4753    32122
4754    12927
4755   -26479
4756   -29823
4757     9993
4758    34534
4759    10231
4760   -25958
4761   -27550
4762     7134
4763    32756
4764    14616
4765   -26257
4766   -29295
4767     8019
4768    33917
4769    14048
4770   -23847
4771   -30573
4772     4568
4773    33935
4774    16594
4775   -23499
4776   -30570
4777     4805
4778    31882
4779    17413
4780   -20933
4781   -30932
4782      208
4783    33431
4784    18107
4785   -21129
4786   -30251
4787      865
4788    30307
4789    19400
4790   -19090
4791   -32435
4792      749
4793    31314
4794    18693
4795   -18361
4796   -29858
4797    -2815
4798    29640
4799    22110
4800   -17243
4801   -33220
4802    -2552
4803    30297
4804    20702
4805   -15956
4806   -30707
4807    -5557
4808    29588
4809    23056
4810   -16448
4811   -32489
4812    -4987
4813    27903
4814    23892
4815   -12331
4816   -32704
4817    -6744
4818    29266
4819    24760
4820   -14167
4821   -31643
4822    -7639
4823    26555
4824    25859
4825   -10392
4826   -33471
4827    -8343
4828    27552
4829    24461
4830   -10549
4831   -30978
4832   -10298
4833    24776
4834    26623
4835    -9256
4836   -32371
4837   -11142
4838    26294
4839    25736
4840    -7362
4841   -31028
4842   -13124
4843    23877
4844    28506
4845    -7170
4846   -31008
4847   -12969
4848    22523
4849    27727
4850    -4490
4851   -31843
4852   -15635
4853    23306
4854    29480
4855    -5346
4856   -30462
4857   -14987
4858    20479
4859    29027
4860    -2848
4861   -31577
4862   -16931
4863    21641
4864    28658
4865    -3020
4866   -30260
4867   -17451
4868    18963
4869    31324
4870     -464
4871   -31612
4872   -18226
4873    19466
4874    29727
4875     1753
4876   -29591
4877   -20627
4878    16829
4879    30862
4880     1375
4881   -30355
4882   -19920
4883    15440
4884    29122
4885     4375
4886   -28378
4887   -22306
4888    15298
4889    30782
4890     3910
4891   -26672
4892   -20115
4893    13394
4894    30350
4895     6350
4896   -26303
4897   -23569
4898    13146
4899    31120
4900     5180
4901   -25180
4902   -23225
4903    10092
4904    31488
4905     8760
4906   -26511
4907   -24295
4908    11518
4909    30463
4910     8233
4911   -23477
4912   -25251
4913     8949
4914    32165
4915    10739
4916   -25635
4917   -25171
4918     8892
4919    29601
4920    11862
4921   -23344
4922   -26982
4923     6260
4924    31787
4925    11789
4926   -23566
4927   -25087
4928     5746
4929    29356
4930    13826
4931   -21705
4932   -26515
4933     4969
4934    29858
4935    12730
4936   -21088
4937   -27274
4938     2694
4939    29234
4940    15070
4941   -20042
4942   -28134
4943     2861
4944    28939
4945    14881
4946   -17859
4947   -28471
4948     1093
4949    29361
4950    17075
4951   -19316
4952   -28074
4953      -14
4954    27166
4955    17169
4956   -16689
4957   -28465
4958    -2132
4959    29495
4960    19119
4961   -16834
4962   -27685
4963    -1097
4964    26585
4965    20294
4966   -14349
4967   -29433
4968    -2341
4969    27744
4970    20562
4971   -14263
4972   -29026
4973    -4974
4974    24949
4975    21088
4976   -13664
4977   -30663
4978    -4808
4979    25158
4980    21084
4981   -11618
4982   -28180
4983    -8170
4984    24996
4985    23101
4986   -11400
4987   -29018
4988    -6400
4989    23562
4990    22476
4991    -8600
4992   -29138
4993   -10259
4994    25115
4995    24114
4996    -9819
4997   -28691
4998    -9019
4999    22071
5000    24432
5001    -6111
5002   -29404
5003   -10631
5004    23037
5005    23999
5006    -6524
5007   -28101
5008   -11972
5009    20412
5010    26578
5011    -5435
5012   -29345
5013   -11815
5014    20823
5015    24500
5016    -3561
5017   -27776
5018   -14241
5019    19564
5020    28011
5021    -3477
5022   -28877
5023   -13620
5024    17868
5025    25816
5026        3
5027   -27020
5028   -15721
5029    17624
5030    27461
5031    -1954
5032   -27364
5033   -15452
5034    16030
5035    25966
5036     1468
5037   -26420
5038   -18128
5039    16477
5040    27122
5041      360
5042   -24855
5043   -17939
5044    14177
5045    28155
5046     3126
5047   -26691
5048   -19046
5049    15113
5050    26618
5051     3826
5052   -24296
5053   -20881
5054    12073
5055    29884
5056     5100
5057   -26584
5058   -19497
5059    12114
5060    26746
5061     6560
5062   -23717
5063   -22611
5064    11308
5065    29061
5066     6682
5067   -23598
5068   -20186
5069     8157
5070    27511
5071     9062
5072   -23710
5073   -22829
5074     9065
5075    27151
5076     8165
5077   -20689
5078   -22137
5079     5597
5080    27638
5081    10929
5082   -22230
5083   -23119
5084     7939
5085    26562
5086    10892
5087   -18903
5088   -24299
5089     3723
5090    28773
5091    10980
5092   -21614
5093   -23743
5094     4286
5095    26225
5096    13346
5097   -18507
5098   -25895
5099     3393
5100    28123
5101    12928
5102   -19029
5103   -23592
5104     1073
5105    25563
5106    16355
5107   -18168
5108   -27314
5109     2044
5110    26150
5111    14606
5112   -15805
5113   -25661
5114     -769
5115    26763
5116    17375
5117   -17346
5118   -26183
5119      574
5120    23995
5121    16131
5122   -13480
5123   -25680
5124    -2487
5125    26271
5126    17979
5127   -15634
5128   -25662
5129    -2591
5130    22866
5131    18322
5132   -11664
5133   -28204
5134    -4104
5135    25122
5136    18083
5137   -12631
5138   -23932
5139    -5680
5140    22329
5141    21014
5142   -10838
5143   -27576
5144    -4594
5145    22974
5146    19680
5147    -8534
5148   -25879
5149    -9204
5150    23035
5151    22857
5152    -9994
5153   -26856
5154    -7285
5155    21187
5156    20656
5157    -7026
5158   -25976
5159   -10694
5160    22466
5161    23070
5162    -8592
5163   -25516
5164    -8725
5165    17968
5166    23174
5167    -4647
5168   -27027
5169   -11972
5170    20025
5171    21745
5172    -5392
5173   -25534
5174   -11459
5175    16710
5176    23842
5177    -3590
5178   -28052
5179   -11979
5180    18072
5181    21892
5182    -2419
5183   -23362
5184   -14000
5185    17837
5186    24211
5187    -2430
5188   -26098
5189   -12786
5190    16403
5191    23255
5192     1081
5193   -24646
5194   -16486
5195    15631
5196    24978
5197    -1268
5198   -25109
5199   -14792
5200    13383
5201    24086
5202     2792
5203   -24955
5204   -17080
5205    15231
5206    25265
5207     1419
5208   -22255
5209   -18724
5210    11578
5211    26016
5212     4405
5213   -24659
5214   -16742
5215    12752
5216    24323
5217     3911
5218   -21077
5219   -18974
5220    10138
5221    26403
5222     4890
5223   -22241
5224   -16373
5225    10307
5226    23982
5227     6281
5228   -20710
5229   -19969
5230     9818
5231    25547
5232     6971
5233   -19748
5234   -18341
5235     6237
5236    24709
5237     8521
5238   -21006
5239   -21486
5240     8306
5241    25134
5242     7587
5243   -18842
5244   -20555
5245     5007
5246    26003
5247    10242
5248   -18854
5249   -21060
5250     6067
5251    23605
5252    11093
5253   -17378
5254   -23330
5255     4007
5256    26519
5257    11230
5258   -17831
5259   -21542
5260     3747
5261    23067
5262    12689
5263   -15536
5264   -22701
5265     1897
5266    24332
5267    11074
5268   -15626
5269   -21581
5270      740
5271    23339
5272    14554
5273   -16359
5274   -23682
5275     2104
5276    22874
5277    13440
5278   -13466
5279   -22539
5280    -1411
5281    23825
5282    15014
5283   -15255
5284   -22790
5285      336
5286    22561
5287    15462
5288   -11407
5289   -24349
5290    -3219
5291    22767
5292    15498
5293   -12508
5294   -22861
5295    -2962
5296    20363
5297    17686
5298    -9815
5299   -25211
5300    -3921
5301    21593
5302    17772
5303    -9674
5304   -23509
5305    -5875
5306    21074
5307    18670
5308    -9130
5309   -24132
5310    -5080
5311    21005
5312    18013
5313    -7915
5314   -24095
5315    -7647
5316    19375
5317    19626
5318    -8291
5319   -23329
5320    -6942
5321    17959
5322    19057
5323    -5849
5324   -23774
5325    -9100
5326    19200
5327    18590
5328    -5979
5329   -22909
5330    -9273
5331    16437
5332    20630
5333    -4221
5334   -24360
5335   -10203
5336    18585
5337    20127
5338    -3015
5339   -21490
5340   -11626
5341    15936
5342    22177
5343    -4257
5344   -23913
5345   -10754
5346    16029
5347    20504
5348     -359
5349   -22966
5350   -13886
5351    15482
5352    22266
5353    -2535
5354   -22067
5355   -13039
5356    12749
5357    21549
5358      423
5359   -23400
5360   -14412
5361    14080
5362    21370
5363     -931
5364   -20281
5365   -13952
5366    11665
5367    21954
5368     2415
5369   -22116
5370   -13466
5371    11476
5372    21323
5373     2882
5374   -19556
5375   -15903
5376    10433
5377    23631
5378     3238
5379   -21272
5380   -15387
5381     9990
5382    21315
5383     4841
5384   -19648
5385   -18354
5386     9219
5387    23183
5388     4001
5389   -19960
5390   -16836
5391     7920
5392    22434
5393     6599
5394   -19233
5395   -18331
5396     8189
5397    22538
5398     6274
5399   -18389
5400   -17227
5401     5485
5402    22060
5403     8174
5404   -18210
5405   -19792
5406     6882
5407    21571
5408     8392
5409   -17032
5410   -19709
5411     4033
5412    23597
5413     8956
5414   -17008
5415   -18847
5416     4494
5417    20819
5418    10702
5419   -15189
5420   -20416
5421     2832
5422    21709
5423    10420
5424   -15068
5425   -18437
5426     1876
5427    21598
5428    12053
5429   -14726
5430   -20753
5431     1600
5432    21244
5433    11687
5434   -13506
5435   -20519
5436     1014
5437    20460
5438    14083
5439   -13705
5440   -20598
5441      221
5442    20763
5443    13081
5444   -12034
5445   -21614
5446    -1548
5447    20766
5448    13701
5449   -12547
5450   -21602
5451    -2302
5452    19346
5453    14262
5454   -10061
5455   -21707
5456    -2580
5457    19393
5458    14855
5459   -10629
5460   -20402
5461    -4220
5462    18778
5463    16653
5464    -9479
5465   -21405
5466    -3393
5467    18052
5468    15429
5469    -7541
5470   -21466
5471    -5190
5472    18723
5473    17278
5474    -8117
5475   -21136
5476    -5063
5477    17503
5478    16792
5479    -6743
5480   -21028
5481    -6885
5482    17790
5483    19155
5484    -7346
5485   -21792
5486    -7418
5487    15860
5488    18856
5489    -5160
5490   -21241
5491    -8773
5492    16562
5493    18494
5494    -4036
5495   -21067
5496    -9009
5497    15036
5498    18656
5499    -4100
5500   -21079
5501    -9083
5502    15345
5503    19557
5504    -2854
5505   -20817
5506   -11020
5507    13554
5508    19729
5509    -3022
5510   -19640
5511   -11311
5512    12899
5513    19369
5514    -1047
5515   -19950
5516   -11474
5517    13191
5518    19527
5519    -1391
5520   -18666
5521   -11770
5522    11639
5523    20110
5524     1438
5525   -20623
5526   -13009
5527    12466
5528    20459
5529      809
5530   -18906
5531   -13453
5532    10896
5533    20286
5534     2540
5535   -19086
5536   -14970
5537    10063
5538    19869
5539     2865
5540   -17537
5541   -15477
5542     9118
5543    20794
5544     4199
5545   -18787
5546   -14823
5547     8597
5548    20471
5549     4914
5550   -17084
5551   -14927
5552     7306
5553    19619
5554     4858
5555   -16739
5556   -16552
5557     7184
5558    20756
5559     4996
5560   -17909
5561   -16013
5562     7115
5563    19736
5564     6994
5565   -16612
5566   -16302
5567     5592
5568    19346
5569     6636
5570   -15356
5571   -17066
5572     4960
5573    20058
5574     8518
5575   -14816
5576   -16884
5577     3394
5578    19410
5579     8510
5580   -13655
5581   -17510
5582     3463
5583    19871
5584     9073
5585   -12745
5586   -17844
5587     2013
5588    19705
5589    10896
5590   -13098
5591   -18373
5592     1786
5593    19646
5594     9838
5595   -12124
5596   -18601
5597      256
5598    18312
5599    11024
5600   -11931
5601   -18859
5602     -203
5603    18719
5604    11006
5605   -10752
5606   -18048
5607     -697
5608    19193
5609    12324
5610   -10099
5611   -18289
5612     -819
5613    17630
5614    12149
5615    -9808
5616   -18963
5617    -2212
5618    17314
5619    13351
5620    -8755
5621   -19320
5622    -1852
5623    16580
5624    14365
5625    -8462
5626   -18517
5627    -3505
5628    17063
5629    13342
5630    -7164
5631   -19137
5632    -4970
5633    16211
5634    15267
5635    -6891
5636   -19458
5637    -4929
5638    16436
5639    15368
5640    -6305
5641   -19368
5642    -6110
5643    15229
5644    15584
5645    -6178
5646   -18837
5647    -6505
5648    14962
5649    15385
5650    -4702
5651   -18445
5652    -7231
5653    14646
5654    16175
5655    -4336
5656   -17919
5657    -7405
5658    13317
5659    16950
5660    -3300
5661   -19230
5662    -8486
5663    12936
5664    17416
5665    -2664
5666   -17696
5667   -10163
5668    12902
5669    17550
5670    -1783
5671   -18601
5672    -9048
5673    12459
5674    17685
5675     -584
5676   -18349
5677   -11505
5678    12453
5679    18017
5680     -876
5681   -17802
5682   -11133
5683    10861
5684    17678
5685      868
5686   -18336
5687   -12061
5688    10505
5689    17368
5690      732
5691   -16806
5692   -11824
5693     8974
5694    19005
5695     1495
5696   -16783
5697   -12404
5698     9689
5699    17693
5700     2580
5701   -16086
5702   -12816
5703     9427
5704    18477
5705     2463
5706   -16248
5707   -12417
5708     7432
5709    17785
5710     3991
5711   -16029
5712   -13293
5713     8223
5714    18159
5715     3696
5716   -15464
5717   -14693
5718     5540
5719    18852
5720     5540
5721   -15600
5722   -14837
5723     5439
5724    17934
5725     5979
5726   -13898
5727   -14629
5728     5376
5729    17651
5730     6166
5731   -14699
5732   -15151
5733     4045
5734    17920
5735     6821
5736   -13445
5737   -16581
5738     4354
5739    18482
5740     6819
5741   -13929
5742   -15146
5743     2672
5744    17867
5745     8970
5746   -11662
5747   -17896
5748     3742
5749    17762
5750     8411
5751   -12466
5752   -17070
5753      498
5754    17803
5755     8878
5756   -11897
5757   -17425
5758     1500
5759    17716
5760     9349
5761   -10923
5762   -16452
5763     -510
5764    17674
5765    10500
5766   -10647
5767   -16078
5768     -318
5769    15352
5770    11254
5771    -9457
5772   -17059
5773     -871
5774    16304
5775    10809
5776    -9128
5777   -17190
5778    -1903
5779    15043
5780    12475
5781    -9082
5782   -17216
5783    -1788
5784    15043
5785    12144
5786    -8319
5787   -17354
5788    -3242
5789    14926
5790    13655
5791    -7256
5792   -16889
5793    -2855
5794    15102
5795    12102
5796    -6472
5797   -17346
5798    -4045
5799    15133
5800    13145
5801    -6432
5802   -16953
5803    -4869
5804    14580
5805    14085
5806    -4217
5807   -18048
5808    -4888
5809    14338
5810    13608
5811    -4829
5812   -15306
5813    -6719
5814    12971
5815    14817
5816    -3725
5817   -16599
5818    -7150
5819    12710
5820    14576
5821    -3033
5822   -16484
5823    -8070
5824    12298
5825    15119
5826    -3540
5827   -16695
5828    -7469
5829    11239
5830    15932
5831    -1636
5832   -17367
5833    -8309
5834    12386
5835    15202
5836    -2379
5837   -16282
5838    -8329
5839     9592
5840    15891
5841     -721
5842   -16405
5843    -9244
5844    10745
5845    14491
5846     -646
5847   -15055
5848    -9810
5849     9007
5850    16005
5851     1016
5852   -16053
5853    -9248
5854    10323
5855    15437
5856     1231
5857   -15327
5858   -10065
5859     8868
5860    16000
5861      171
5862   -14914
5863   -11115
5864     7552
5865    16457
5866     2717
5867   -14400
5868   -11894
5869     7389
5870    16807
5871     2179
5872   -14969
5873   -12164
5874     6362
5875    16011
5876     3692
5877   -14101
5878   -12749
5879     6294
5880    15716
5881     3897
5882   -13463
5883   -12671
5884     5401
5885    16208
5886     4635
5887   -12850
5888   -13118
5889     5850
5890    15904
5891     5046
5892   -12873
5893   -13833
5894     5319
5895    16610
5896     5812
5897   -11951
5898   -12397
5899     4136
5900    15049
5901     7187
5902   -11901
5903   -14714
5904     3978
5905    15586
5906     6310
5907   -10575
5908   -13852
5909     1291
5910    16059
5911     8030
5912   -11027
5913   -14760
5914     2840
5915    15134
5916     8019
5917    -9880
5918   -13730
5919      506
5920    15785
5921     8699
5922    -9851
5923   -15037
5924     1072
5925    15385
5926     9114
5927    -8634
5928   -15241
5929     -698
5930    15138
5931     8149
5932    -8685
5933   -14079
5934     -187
5935    13565
5936    10545
5937    -8239
5938   -15762
5939     -549
5940    15912
5941     9934
5942    -8633
5943   -15076
5944    -2168
5945    13479
5946    10956
5947    -7300
5948   -14409
5949    -1487
5950    13293
5951    11495
5952    -6105
5953   -15423
5954    -2589
5955    13465
5956    12985
5957    -6039
5958   -15493
5959    -2795
5960    12745
5961    11396
5962    -5776
5963   -15982
5964    -3767
5965    12177
5966    11872
5967    -4865
5968   -14488
5969    -4108
5970    11754
5971    12616
5972    -4002
5973   -15216
5974    -4925
5975    12072
5976    11959
5977    -3892
5978   -14978
5979    -6004
5980    10741
5981    13551
5982    -3370
5983   -15575
5984    -4921
5985    10864
5986    12778
5987    -2974
5988   -14440
5989    -6732
5990    11506
5991    13311
5992    -2345
5993   -14592
5994    -7347
5995    10196
5996    13462
5997    -1790
5998   -15146
5999    -7948
6000    10770
6001    13094
6002    -1421
6003   -14108
6004    -8126
6005     9117
6006    15507
6007     -283
6008   -14276
6009    -7829
6010     9344
6011    13842
6012      548
6013   -13682
6014    -9365
6015     7785
6016    14371
6017     -878
6018   -13514
6019    -9481
6020     7885
6021    13722
6022     1512
6023   -13605
6024    -9802
6025     6645
6026    14117
6027      970
6028   -13528
6029    -9256
6030     7112
6031    13667
6032     2821
6033   -12629
6034   -10498
6035     5878
6036    14561
6037     2507
6038   -12398
6039   -11023
6040     4896
6041    13863
6042     2884
6043   -12881
6044   -10800
6045     6372
6046    13888
6047     3047
6048   -11866
6049   -12088
6050     4727
6051    14811
6052     4273
6053   -11287
6054   -11534
6055     4018
6056    13945
6057     4836
6058   -11887
6059   -12207
6060     4514
6061    14471
6062     5197
6063   -10518
6064   -11388
6065     2926
6066    13748
6067     6504
6068   -10824
6069   -12483
6070     4170
6071    13628
6072     5780
6073    -9513
6074   -12217
6075     1825
6076    14384
6077     6414
6078    -9752
6079   -12093
6080     2013
6081    12993
6082     6506
6083    -8991
6084   -13497
6085     1488
6086    13199
6087     7932
6088    -9229
6089   -12808
6090      564
6091    13354
6092     8846
6093    -8530
6094   -13605
6095     -648
6096    13633
6097     7426
6098    -7262
6099   -12971
6100     -690
6101    12436
6102     9340
6103    -7843
6104   -13169
6105       72
6106    12099
6107     9109
6108    -5523
6109   -13610
6110    -2171
6111    12857
6112     9479
6113    -6884
6114   -13720
6115    -2542
6116    11418
6117     9819
6118    -5580
6119   -13425
6120    -2685
6121    11743
6122    10584
6123    -6144
6124   -12752
6125    -3328
6126    11072
6127    10609
6128    -5482
6129   -12594
6130    -3441
6131    10973
6132    10921
6133    -4090
6134   -13798
6135    -4669
6136    10675
6137    10610
6138    -4668
6139   -13551
6140    -3387
6141    10239
6142    11271
6143    -3041
6144   -13466
6145    -5151
6146    10293
6147    11151
6148    -3132
6149   -12982
6150    -6079
6151     9290
6152    12542
6153    -2244
6154   -13128
6155    -6642
6156     9074
6157    12018
6158    -1122
6159   -13022
6160    -5540
6161     8642
6162    12112
6163    -1406
6164   -12954
6165    -6877
6166     7697
6167    11823
6168     -456
6169   -12291
6170    -7295
6171     8510
6172    12859
6173    -1275
6174   -12662
6175    -6841
6176     7571
6177    12298
6178      781
6179   -12861
6180    -7356
6181     7182
6182    13176
6183      263
6184   -11470
6185    -7838
6186     6984
6187    12132
6188     1975
6189   -13146
6190    -8400
6191     6181
6192    12174
6193      861
6194   -11203
6195    -9435
6196     5231
6197    12263
6198     2024
6199   -11385
6200    -9263
6201     5760
6202    12406
6203     2711
6204   -11110
6205    -9772
6206     4224
6207    13147
6208     3157
6209   -11040
6210    -9617
6211     3768
6212    13051
6213     2777
6214    -9751
6215   -10430
6216     4618
6217    11480
6218     4678
6219    -9196
6220   -10426
6221     2815
6222    12596
6223     4315
6224    -9722
6225   -10176
6226     3619
6227    12375
6228     4862
6229    -8939
6230   -11303
6231     2130
6232    12243
6233     5642
6234    -9343
6235   -10036
6236     2656
6237    11746
6238     6843
6239    -9069
6240   -11485
6241     1100
6242    12785
6243     5210
6244    -8736
6245   -10895
6246     1416
6247    11700
6248     7007
6249    -8501
6250   -11634
6251      850
6252    12281
6253     6477
6254    -6429
6255   -11455
6256     -447
6257    11539
6258     7250
6259    -7275
6260   -11548
6261     -836
6262    11883
6263     7460
6264    -6657
6265   -12308
6266    -1569
6267    11622
6268     7773
6269    -8086
6270   -11431
6271    -1025
6272    11489
6273     8252
6274    -5836
6275   -13016
6276     -283
6277    11729
6278     7665
6279    -5392
6280   -12294
6281    -2770
6282    11334
6283     8778
6284    -5177
6285   -12133
6286    -2232
6287     9741
6288     8450
6289    -4576
6290   -11989
6291    -2966
6292     9480
6293     9220
6294    -3694
6295   -12187
6296    -3382
6297     9794
6298    10179
6299    -4244
6300   -11859
6301    -3946
6302     9307
6303    10674
6304    -3537
6305   -11721
6306    -3767
6307     9143
6308     9766
6309    -2456
6310   -11736
6311    -4592
6312     8849
6313     9291
6314    -2171
6315   -11482
6316    -4564
6317     8542
6318    10168
6319    -1846
6320   -11977
6321    -4824
6322     8319
6323    10107
6324     -678
6325   -11579
6326    -5333
6327     8077
6328    10607
6329    -1623
6330   -10513
6331    -5867
6332     6914
6333    10064
6334      355
6335   -11348
6336    -6456
6337     7449
6338    11006
6339     -450
6340   -10799
6341    -5925
6342     6016
6343    10662
6344      814
6345   -10597
6346    -6410
6347     5791
6348    11333
6349     1494
6350    -8933
6351    -7600
6352     4975
6353    11452
6354      760
6355   -10530
6356    -7804
6357     5481
6358    10947
6359      981
6360    -9919
6361    -7659
6362     5785
6363    11615
6364     1906
6365   -10886
6366    -7987
6367     4725
6368    10916
6369     2404
6370    -9266
6371    -8451
6372     4780
6373    11594
6374     2462
6375    -9972
6376    -8056
6377     3261
6378    11223
6379     3254
6380    -7887
6381    -9252
6382     3906
6383    11463
6384     3940
6385    -8515
6386    -9566
6387     2573
6388    11385
6389     4946
6390    -8683
6391    -9239
6392     2741
6393    10776
6394     4176
6395    -7796
6396    -9428
6397     1701
6398    11035
6399     4885
6400    -8171
6401    -9363
6402     1421
6403    10326
6404     5754
6405    -8058
6406    -9255
6407     1874
6408    10902
6409     5592
6410    -7176
6411    -9009
6412     1468
6413    10338
6414     6429
6415    -7840
6416   -10697
6417     1319
6418    10341
6419     6624
6420    -6867
6421   -10436
6422      190
6423    10715
6424     6224
6425    -6651
6426   -10200
6427     -166
6428     9828
6429     5568
6430    -5009
6431   -10201
6432     -415
6433    10150
6434     7754
6435    -5446
6436   -10363
6437     -975
6438     9142
6439     7577
6440    -4399
6441   -11170
6442    -1160
6443     8909
6444     7165
6445    -3986
6446   -10920
6447    -2363
6448     8968
6449     8098
6450    -4618
6451   -10652
6452    -1955
6453     8923
6454     7768
6455    -4135
6456    -9754
6457    -3740
6458     8866
6459     8849
6460    -4232
6461    -9397
6462    -2722
6463     8055
6464     8040
6465    -4068
6466   -10613
6467    -3409
6468     8283
6469     8497
6470    -2872
6471   -10036
6472    -3927
6473     7954
6474     8945
6475    -2171
6476    -9699
6477    -4442
6478     8420
6479     8425
6480    -2135
6481   -10443
6482    -4840
6483     7549
6484     9466
6485    -1028
6486    -9840
6487    -4204
6488     7336
6489     9579
6490    -1749
6491   -10731
6492    -5368
6493     6834
6494     9130
6495    -1138
6496   -10188
6497    -5595
6498     6503
6499     9108
6500       -6
6501    -9672
6502    -5479
6503     5948
6504     9985
6505     -817
6506    -9784
6507    -5753
6508     6239
6509    10563
6510      480
6511   -10001
6512    -6201
6513     5561
6514    10378
6515      330
6516    -9491
6517    -6725
6518     4544
6519    10434
6520     1080
6521    -9404
6522    -6574
6523     4666
6524     9779
6525     1388
6526    -8802
6527    -7287
6528     4214
6529     9350
6530     1969
6531    -8980
6532    -6992
6533     3062
6534     9227
6535     2247
6536    -8180
6537    -7705
6538     3187
6539    10030
6540     2683
6541    -8416
6542    -7721
6543     2161
6544     9627
6545     2628
6546    -8101
6547    -6787
6548     3202
6549    10355
6550     2809
6551    -7559
6552    -7407
6553     2224
6554     9168
6555     3318
6556    -6948
6557    -7943
6558     2332
6559     9528
6560     3657
6561    -6912
6562    -8555
6563     1334
6564     9298
6565     4313
6566    -6634
6567    -9153
6568     1572
6569     9198
6570     5438
6571    -7153
6572    -7858
6573     1114
6574     9724
6575     5148
6576    -5811
6577    -8491
6578     1074
6579     9373
6580     4811
6581    -6493
6582    -8729
6583      144
6584     8968
6585     5812
6586    -5067
6587    -8776
6588      380
6589     7815
6590     4921
6591    -5144
6592    -8886
6593      123
6594     9092
6595     5411
6596    -4891
6597    -9077
6598      115
6599     7932
6600     6648
6601    -5071
6602    -9619
6603     -938
6604     9127
6605     5822
6606    -3857
6607    -8309
6608    -1915
6609     8223
6610     6334
6611    -4733
6612    -8903
6613    -1383
6614     7640
6615     6561
6616    -4333
6617    -8910
6618    -1993
6619     7728
6620     6172
6621    -3572
6622    -8747
6623    -2329
6624     7207
6625     6888
6626    -2494
6627    -9612
6628    -2624
6629     6417
6630     8342
6631    -2292
6632    -8282
6633    -3190
6634     6797
6635     8429
6636    -3159
6637    -9541
6638    -2183
6639     6997
6640     7756
6641    -2496
6642    -8818
6643    -3767
6644     7294
6645     7245
6646    -1928
6647    -8768
6648    -3543
6649     6302
6650     6781
6651    -1573
6652    -8600
6653    -4455
6654     6499
6655     8100
6656    -1434
6657    -9125
6658    -4355
6659     5504
6660     8141
6661    -1160
6662    -7450
6663    -5201
6664     5361
6665     8642
6666    -1360
6667    -8830
6668    -5075
6669     5096
6670     9006
6671     -210
6672    -8222
6673    -4803
6674     5006
6675     7974
6676     -523
6677    -7920
6678    -5089
6679     4355
6680     8039
6681     -188
6682    -7993
6683    -4868
6684     5001
6685     8011
6686      805
6687    -8874
6688    -5929
6689     3451
6690     8405
6691      813
6692    -8572
6693    -5326
6694     3925
6695     8493
6696      935
6697    -7485
6698    -6465
6699     3110
6700     8806
6701     2050
6702    -7257
6703    -6249
6704     3776
6705     8412
6706     2172
6707    -7571
6708    -5964
6709     2507
6710     8672
6711     1667
6712    -7134
6713    -7331
6714     3021
6715     8393
6716     2919
6717    -7139
6718    -6179
6719     1523
6720     8903
6721     2937
6722    -6858
6723    -8224
6724     1689
6725     8224
6726     3458
6727    -6177
6728    -6767
6729     1762
6730     8251
6731     3424
6732    -5913
6733    -6071
6734     1775
6735     7628
6736     3259
6737    -5058
6738    -7077
6739      973
6740     8524
6741     3387
6742    -4999
6743    -7739
6744      951
6745     7395
6746     4722
6747    -5086
6748    -8248
6749      315
6750     7492
6751     4709
6752    -5861
6753    -7899
6754      646
6755     6877
6756     5639
6757    -5194
6758    -7577
6759      290
6760     7865
6761     4740
6762    -4698
6763    -7268
6764     -669
6765     8201
6766     5166
6767    -5222
6768    -7790
6769     -709
6770     7794
6771     6166
6772    -3774
6773    -7776
6774     -591
6775     7261
6776     5889
6777    -4439
6778    -7252
6779    -1810
6780     7294
6781     5500
6782    -2856
6783    -8623
6784    -1434
6785     6846
6786     6298
6787    -3900
6788    -7839
6789    -2143
6790     6758
6791     5839
6792    -2457
6793    -7954
6794    -1294
6795     5847
6796     5730
6797    -2402
6798    -7921
6799    -2491
6800     5911
6801     6265
6802    -3042
6803    -7757
6804    -2608
6805     5938
6806     5687
6807    -2742
6808    -6570
6809    -2714
6810     6372
6811     7215
6812    -1967
6813    -7933
6814    -3950
6815     5125
6816     6668
6817    -1795
6818    -6997
6819    -4139
6820     5788
6821     6529
6822     -907
6823    -7556
6824    -2260
6825     5192
6826     6849
6827     -428
6828    -6736
6829    -4171
6830     5164
6831     7068
6832     -566
6833    -7084
6834    -4622
6835     4475
6836     8260
6837      313
6838    -7137
6839    -4158
6840     5391
6841     7642
6842     -584
6843    -7181
6844    -4756
6845     4341
6846     7893
6847      -54
6848    -6805
6849    -4564
6850     3392
6851     7746
6852     1326
6853    -6959
6854    -5371
6855     3852
6856     6937
6857     1078
6858    -6593
6859    -4962
6860     4287
6861     7286
6862     1381
6863    -6060
6864    -5428
6865     3585
6866     6930
6867     1364
6868    -5227
6869    -5398
6870     3328
6871     7061
6872     2100
6873    -6130
6874    -5914
6875     2229
6876     6747
6877     1843
6878    -5060
6879    -5395
6880     2658
6881     7625
6882     2097
6883    -5843
6884    -6101
6885     3023
6886     6928
6887     2055
6888    -5151
6889    -5262
6890     2103
6891     7203
6892     2631
6893    -5905
6894    -5983
6895     1315
6896     7161
6897     2043
6898    -5217
6899    -5993
6900     1907
6901     7559
6902     3042
6903    -5037
6904    -6091
6905     1478
6906     7519
6907     3281
6908    -5212
6909    -6630
6910     1699
6911     6043
6912     4155
6913    -4088
6914    -6711
6915     -213
6916     7415
6917     3879
6918    -4561
6919    -6594
6920      198
6921     6704
6922     3692
6923    -4376
6924    -6421
6925    -1091
6926     6504
6927     4318
6928    -3853
6929    -6799
6930     -265
6931     6001
6932     3860
6933    -4737
6934    -6793
6935       16
6936     6229
6937     4344
6938    -2564
6939    -6726
6940     -788
6941     6268
6942     5263
6943    -3528
6944    -6267
6945     -759
6946     5907
6947     4426
6948    -3800
6949    -7709
6950    -2160
6951     4632
6952     5906
6953    -3207
6954    -6236
6955    -1976
6956     6064
6957     4709
6958    -2256
6959    -6464
6960    -1418
6961     5245
6962     5102
6963    -2077
6964    -6793
6965    -2525
6966     5460
6967     6098
6968    -2563
6969    -7663
6970    -2781
6971     4955
6972     5776
6973    -2142
6974    -6248
6975    -2217
6976     4756
6977     5798
6978    -1236
6979    -7143
6980    -1891
6981     4924
6982     6073
6983    -1344
6984    -6272
6985    -2508
6986     5017
6987     5839
6988    -1006
6989    -6597
6990    -2545
6991     5497
6992     6256
6993    -1433
6994    -5843
6995    -3223
6996     4777
6997     6394
6998      295
6999    -6528
7000    -3041
7001     3991
7002     6663
7003     -121
7004    -6675
7005    -2909
7006     3445
7007     6037
7008      562
7009    -6857
7010    -3825
7011     3413
7012     6229
7013     -297
7014    -6338
7015    -4095
7016     4420
7017     6257
7018     -131
7019    -5668
7020    -3531
7021     2913
7022     6804
7023     1328
7024    -6107
7025    -4683
7026     2844
7027     6024
7028      398
7029    -6439
7030    -5023
7031     3643
7032     6913
7033     1234
7034    -5524
7035    -5174
7036     4429
7037     6170
7038     1104
7039    -6373
7040    -4462
7041     1989
7042     5811
7043      920
7044    -6145
7045    -4322
7046     1864
7047     5607
7048     1518
7049    -5460
7050    -4855
7051     1725
7052     6264
7053     1156
7054    -4699
7055    -5276
7056     1977
7057     6584
7058     2262
7059    -4733
7060    -5109
7061     1466
7062     6264
7063     2042
7064    -4617
7065    -5923
7066     1920
7067     5685
7068     3160
7069    -3886
7070    -5132
7071     1403
7072     6184
7073     3182
7074    -4507
7075    -5463
7076      965
7077     6381
7078     3151
7079    -4616
7080    -5000
7081      616
7082     5633
7083     3160
7084    -4958
7085    -5861
7086      605
7087     5882
7088     3109
7089    -4841
7090    -4966
7091      185
7092     5908
7093     3338
7094    -3789
7095    -5955
7096      166
7097     5781
7098     4347
7099    -4088
7100    -6217
7101      429
7102     5568
7103     4175
7104    -2809
7105    -4981
7106     -332
7107     5880
7108     3889
7109    -3641
7110    -5690
7111     -719
7112     5768
7113     3523
7114    -2349
7115    -5158
7116     -181
7117     4585
7118     4878
7119    -2696
7120    -5842
7121    -1911
7122     5504
7123     4420
7124    -1683
7125    -6448
7126    -1651
7127     5090
7128     4132
7129    -2977
7130    -5646
7131    -1351
7132     5561
7133     4443
7134    -1769
7135    -6553
7136    -1677
7137     4532
7138     4673
7139    -1978
7140    -6265
7141    -2643
7142     5189
7143     4294
7144    -1516
7145    -5485
7146    -1835
7147     3927
7148     5028
7149    -1403
7150    -5342
7151    -2958
7152     4167
7153     4317
7154     -271
7155    -6022
7156    -2556
7157     4940
7158     5082
7159    -1551
7160    -5446
7161    -2718
7162     4323
7163     5605
7164     -588
7165    -5613
7166    -3653
7167     3894
7168     5325
7169    -1354
7170    -5070
7171    -2974
7172     3987
7173     4447
7174     -931
7175    -5029
7176    -2066
7177     3871
7178     5167
7179     -605
7180    -5587
7181    -3493
7182     3418
7183     6055
7184      435
7185    -6041
7186    -3521
7187     3156
7188     5158
7189       55
7190    -5629
7191    -3919
7192     3333
7193     5151
7194      861
7195    -4476
7196    -3303
7197     2281
7198     5591
7199     -284
7200    -4674
7201    -2739
7202     3279
7203     5999
7204     1586
7205    -4793
7206    -3674
7207     1754
7208     5480
7209     -139
7210    -3985
7211    -4367
7212     1979
7213     4837
7214     1335
7215    -4387
7216    -4756
7217     1902
7218     5424
7219      768
7220    -5225
7221    -4375
7222     2426
7223     4459
7224     2641
7225    -4055
7226    -4042
7227      874
7228     5223
7229     2150
7230    -4306
7231    -4834
7232     1313
7233     5439
7234     2010
7235    -4532
7236    -3999
7237     1613
7238     6439
7239     1594
7240    -3200
7241    -4211
7242     1661
7243     6366
7244     2098
7245    -4217
7246    -5048
7247      450
7248     5321
7249     2921
7250    -2652
7251    -4253
7252      683
7253     5029
7254     2659
7255    -4449
7256    -4076
7257      -77
7258     4484
7259     2892
7260    -3063
7261    -5303
7262      933
7263     4300
7264     2895
7265    -4003
7266    -5442
7267      549
7268     5222
7269     2626
7270    -2665
7271    -3634
7272      351
7273     4978
7274     3219
7275    -3050
7276    -5015
7277      850
7278     6066
7279     2990
7280    -2977
7281    -5098
7282     -101
7283     4200
7284     3158
7285    -3216
7286    -3954
7287    -1004
7288     4113
7289     4438
7290    -2122
7291    -5041
7292     -229
7293     3914
7294     2760
7295    -3009
7296    -4927
7297     -818
7298     3828
7299     2913
7300    -1296
7301    -4727
7302    -1396
7303     3760
7304     3958
7305    -2555
7306    -5312
7307    -1313
7308     4892
7309     4645
7310    -1388
7311    -5395
7312     -961
7313     3796
7314     4060
7315    -2886
7316    -5547
7317    -1342
7318     4134
7319     3814
7320    -1391
7321    -5555
7322    -1272
7323     3800
7324     4394
7325    -1587
7326    -4314
7327    -1782
7328     3407
7329     3754
7330     -668
7331    -4445
7332    -2288
7333     3218
7334     4923
7335    -1259
7336    -4677
7337    -2570
7338     3307
7339     5095
7340     -423
7341    -5102
7342    -2085
7343     3211
7344     4433
7345     -353
7346    -4518
7347    -2893
7348     2960
7349     4139
7350     -838
7351    -4544
7352    -2427
7353     3208
7354     3551
7355       -5
7356    -5331
7357    -1922
7358     2517
7359     3700
7360      179
7361    -4759
7362    -2714
7363     2550
7364     5348
7365      -39
7366    -4648
7367    -3069
7368     2208
7369     4305
7370     1064
7371    -3579
7372    -2120
7373     1268
7374     4296
7375      248
7376    -4175
7377    -2896
7378     2113
7379     4124
7380      732
7381    -4051
7382    -3392
7383     2081
7384     5447
7385      368
7386    -4247
7387    -3485
7388     2920
7389     4243
7390     2233
7391    -3366
7392    -2795
7393     1548
7394     4451
7395      500
7396    -3383
7397    -3452
7398     1862
7399     4852
7400     1541
7401    -4670
7402    -4494
7403     1546
7404     4360
7405      801
7406    -3002
7407    -3534
7408     1769
7409     4657
7410     1752
7411    -3968
7412    -3185
7413      719
7414     5478
7415     1610
7416    -3268
7417    -4492
7418      127
7419     5384
7420     2493
7421    -3520
7422    -4258
7423      977
7424     4764
7425     1320
7426    -2979
7427    -4367
7428      449
7429     4700
7430     2327
7431    -3590
7432    -4137
7433       62
7434     5029
7435     2384
7436    -3113
7437    -4405
7438      682
7439     4405
7440     2231
7441    -2532
7442    -4050
7443      235
7444     4783
7445     2937
7446    -2936
7447    -4718
7448     1130
7449     3388
7450     2489
7451    -2210
7452    -3597
7453      -32
7454     4861
7455     2850
7456    -3086
7457    -3998
7458     -152
7459     3791
7460     3597
7461    -3070
7462    -3862
7463     -848
7464     4009
7465     2378
7466    -1674
7467    -4217
7468     -698
7469     3890
7470     3165
7471    -1971
7472    -4191
7473    -1364
7474     3837
7475     3712
7476    -2287
7477    -4520
7478    -1379
7479     2881
7480     3085
7481    -2302
7482    -3959
7483    -1083
7484     3180
7485     2952
7486     -989
7487    -4374
7488     -905
7489     3059
7490     3556
7491    -1751
7492    -4031
7493    -1577
7494     3420
7495     3472
7496     -506
7497    -5020
7498    -1387
7499     3204
7500     3032
7501     -870
7502    -3284
7503    -1300
7504     4214
7505     3485
7506    -1389
7507    -5274
7508     -921
7509     3486
7510     3897
7511     -347
7512    -3874
7513    -1747
7514     3578
7515     3397
7516     -483
7517    -5016
7518    -2409
7519     2899
7520     4985
7521    -1193
7522    -3720
7523    -2072
7524     3665
7525     4082
7526     -638
7527    -4724
7528    -1935
7529     2786
7530     4577
7531     -320
7532    -3052
7533    -3396
7534     2411
7535     3791
7536     -718
7537    -3930
7538    -2788
7539     2255
7540     4448
7541     -510
7542    -3651
7543    -2457
7544     2443
7545     3685
7546       79
7547    -3071
7548    -2291
7549     2741
7550     3982
7551      396
7552    -3456
7553    -2912
7554     2026
7555     2929
7556      862
7557    -3955
7558    -2648
7559      656
7560     4695
7561     -249
7562    -3707
7563    -3119
7564     1842
7565     3185
7566     1648
7567    -3878
7568    -2951
7569     1359
7570     4260
7571      501
7572    -3926
7573    -2148
7574     1795
7575     3750
7576     1139
7577    -3444
7578    -2598
7579      971
7580     3791
7581      871
7582    -2835
7583    -3739
7584      436
7585     4553
7586     1601
7587    -3733
7588    -3128
7589      841
7590     3903
7591     1742
7592    -2771
7593    -4022
7594     1249
7595     2898
7596     2614
7597    -3074
7598    -3171
7599      -96
7600     4387
7601     1326
7602    -2154
7603    -3604
7604     1296
7605     3516
7606     1462
7607    -2768
7608    -3246
7609      276
7610     3544
7611     1610
7612    -2718
7613    -3420
7614       76
7615     3525
7616     1957
7617    -2539
7618    -3183
7619      680
7620     4029
7621     1448
7622    -1721
7623    -4725
7624     -243
7625     3392
7626     2740
7627    -2633
7628    -3118
7629      210
7630     3892
7631     2284
7632    -2066
7633    -3042
7634     -166
7635     2918
7636     2302
7637    -2447
7638    -3069
7639     -143
7640     4474
7641      891
7642    -1980
7643    -3577
7644     -276
7645     3407
7646     2160
7647    -1766
7648    -3867
7649     -705
7650     3752
7651     1740
7652    -2558
7653    -4099
7654     -516
7655     3230
7656     2480
7657    -2383
7658    -2768
7659     -838
7660     3281
7661     2811
7662    -1490
7663    -4131
7664    -1214
7665     4071
7666     3328
7667    -1623
7668    -3240
7669    -1254
7670     2746
7671     2755
7672     -235
7673    -3165
7674     -453
7675     3094
7676     2868
7677    -1930
7678    -3032
7679    -1274
7680     3961
7681     2524
7682    -1199
7683    -4258
7684     -967
7685     2410
7686     3419
7687    -1056
7688    -3594
7689    -2235
7690     2591
7691     3496
7692     -813
7693    -5176
7694    -1402
7695     2482
7696     4281
7697     -285
7698    -3495
7699    -1656
7700     3686
7701     3371
7702     -440
7703    -4176
7704    -1888
7705     1194
7706     3132
7707     -626
7708    -3586
7709    -2534
7710     3313
7711     2585
7712      605
7713    -3182
7714    -1979
7715     1950
7716     3270
7717     -695
7718    -2887
7719     -820
7720     2177
7721     3950
7722     -532
7723    -3402
7724    -1997
7725     1439
7726     4004
7727      177
7728    -2592
7729    -1999
7730     2178
7731     2947
7732      485
7733    -4075
7734    -1825
7735      580
7736     4011
7737     -267
7738    -3325
7739    -2917
7740     1213
7741     3366
7742     1080
7743    -3683
7744    -2403
7745     1579
7746     4189
7747     1168
7748    -3126
7749    -2651
7750     1949
7751     3216
7752     1404
7753    -3088
7754    -2578
7755     1526
7756     3383
7757      371
7758    -2474
7759    -3695
7760     1769
7761     3159
7762      548
7763    -3208
7764    -2561
7765      361
7766     3163
7767      694
7768    -2974
7769    -2743
7770     1395
7771     3059
7772     1461
7773    -2197
7774    -2641
7775      698
7776     3607
7777     1203
7778    -3192
7779    -2369
7780      680
7781     3366
7782     1765
7783    -3616
7784    -2127
7785      931
7786     4448
7787      687
7788    -2190
7789    -3438
7790     1743
7791     3654
7792     2133
7793    -2712
7794    -3115
7795     -779
7796     5300
7797     1950
7798    -2004
7799    -4327
7800     1233
7801     2709
7802     1589
7803    -2280
7804    -3234
7805        0
7806     2996
7807     1229
7808    -1949
7809    -3321
7810      -68
7811     2815
7812     1889
7813    -2404
7814    -2801
7815     -861
7816     3082
7817     1358
7818    -1155
7819    -3299
7820     -171
7821     2259
7822     2443
7823    -1905
7824    -2805
7825     -811
7826     4658
7827     1766
7828    -1235
7829    -3368
7830     -395
7831     3151
7832     3640
7833    -2124
7834    -3117
7835     -630
7836     2570
7837     1635
7838     -941
7839    -3275
7840    -1058
7841     2795
7842     2971
7843    -2107
7844    -3421
7845    -1533
7846     2964
7847     2382
7848    -1119
7849    -3599
7850     -160
7851     2641
7852     3635
7853    -1782
7854    -2953
7855    -1998
7856     2762
7857     3268
7858     -421
7859    -3752
7860    -1062
7861     1558
7862     2128
7863    -1464
7864    -2875
7865    -1307
7866     3059
7867     2301
7868     -909
7869    -3198
7870    -1548
7871     2188
7872     4036
7873    -2095
7874    -3074
7875    -1580
7876     2621
7877     2699
7878     -789
7879    -4194
7880     -311
7881     2238
7882     3526
7883     -730
7884    -2391
7885    -2452
7886     2991
7887     2362
7888     -892
7889    -3291
7890    -1186
7891     1358
7892     3277
7893     -384
7894    -2651
7895    -1423
7896     2751
7897     2889
7898      313
7899    -3720
7900     -758
7901     1840
7902     3264
7903     -456
7904    -3292
7905    -1730
7906     2971
7907     3047
7908       75
7909    -4221
7910    -1991
7911     1233
7912     2885
7913      -57
7914    -2087
7915    -2566
7916     2403
7917     2508
7918      963
7919    -3148
7920    -2545
7921      939
7922     3413
7923     -232
7924    -2797
7925    -2271
7926     2204
7927     3221
7928      716
7929    -4114
7930    -1062
7931     1105
7932     3564
7933      -27
7934    -2921
7935    -2794
7936     1846
7937     3297
7938     1492
7939    -3435
7940     -791
7941      925
7942     3679
7943      -18
7944    -2201
7945    -2254
7946     1417
7947     3001
7948      800
7949    -3688
7950    -2236
7951      526
7952     4797
7953      900
7954    -2008
7955    -3441
7956     1603
7957     2355
7958     1568
7959    -3183
7960    -1990
7961      634
7962     5082
7963     1013
7964    -2926
7965    -2245
7966     1480
7967     2738
7968     1818
7969    -2053
7970    -2142
7971     -289
7972     3386
7973     1342
7974    -1705
7975    -3642
7976     1270
7977     2717
7978     1362
7979    -2892
7980    -2779
7981     -283
7982     3890
7983     1294
7984    -1284
7985    -3509
7986     1400
7987     2429
7988     1738
7989    -2543
7990    -2046
7991    -1112
7992     2325
7993     2202
7994    -2161
7995    -4076
7996      319
7997     1683
7998     2872
7999    -2157
8000    -2504
8001      233
8002     3029
8003     2505
8004     -422
8005    -2807
8006     1354
8007     2869
8008     2589
8009    -2208
8010    -2219
8011      -26
8012     2965
8013     1481
8014     -602
8015    -4314
8016      384
8017     1948
8018     1794
8019    -2866
8020    -2812
8021    -1395
8022     3249
8023     1197
8024     -644
8025    -4578
8026       34
8027     1958
8028     3159
8029    -1206
8030    -2649
8031    -1231
8032     3209
8033     1278
8034     -360
8035    -3905
8036      106
8037     1740
8038     2729
8039    -1804
8040    -2592
8041    -2125
8042     3890
8043     1473
8044      276
8045    -3990
8046       60
8047     1996
8048     3245
8049    -1584
8050    -1895
8051    -1644
8052     3360
8053     1456
8054      517
8055    -3677
8056      698
8057     1038
8058     3441
8059    -1269
8060    -1881
8061    -2985
8062     2879
8063     2677
8064       18
8065    -3570
8066     -304
8067      932
8068     3501
8069    -1342
8070    -2329
8071    -1736
8072     2942
8073     1219
8074       67
8075    -4898
8076     -528
8077     1670
8078     3844
8079    -1564
8080    -1779
8081    -1723
8082     3295
8083     2031
8084      678
8085    -4538
8086     -208
8087      903
8088     3897
8089    -1150
8090    -1605
8091    -2660
8092     3230
8093     1307
8094     1130
8095    -4517
8096     -288
8097      263
8098     4008
8099    -1164
8100    -1528
8101    -2386
8102     3756
8103      824
8104     1791
8105    -3876
8106     -354
8107      368
8108     4079
8109    -1582
8110    -1160
8111    -3699
8112     2582
8113     1700
8114     1642
8115    -4244
8116      455
8117     -482
8118     4464
8119     -980
8120     -601
8121    -3882
##END NTUPLES=NMR FID
##END=
