# Supplementary material for: An untargeted multi-technique metabolomics approach to studying intracellular metabolites of HepG2 cells exposed to 2,3,7,8-tetrachlorodibenzo-p-dioxin
Source: BMC Genomics. 2011 May 20;12:251. doi: 10.1186/1471-2164-12-251 (PMC3141663; doi:10.1186/1471-2164-12-251)
Supplement: Additional file 2 — Metadata and NMR raw data: ZIP file containing: -All NMR raw data (in JCAMP-DX format ".dx") -The metadata on NMR (polars & apolars), LC-MS and GC-MS data sets (as Tab delimited files ".txt"). [file 1471-2164-12-251-S2.ZIP › TE/Ainhoa/SAFETY COPY D Disk/TRABAJO/ARTICLES/ARTICLE Metabolomics TCDD_ACCEPTED/JCAMP_DX_NMR_data_and_all_metadata/NMR_apolar_Ctrol_p11b.1C.dx]

##TITLE=
##JCAMPDX= 6.0         $$ Bruker NMR JCAMP-DX V2.0
##DATA TYPE= NMR FID
##DATA CLASS= NTUPLES
##ORIGIN= Bruker BioSpin GmbH
##OWNER= bruker
$$ 1.72 TOPSPIN		Version 2.1
$$ 2011-04-15 14:41:20.307 +0200  WUR\bruker@RIK1030
$$ Compression mode = fixed
##.OBSERVE FREQUENCY= 400.1319223
##.OBSERVE NUCLEUS= ^1H
##.DELAY= (6, 6)
##.ACQUISITION MODE= SIMULTANEOUS (DQD)
##.ACQUISITION SCHEME= undefined
##.AVERAGES= 128
##.DIGITISER RES= 18
##SPECTROMETER/DATA SYSTEM= avance400
##.PULSE SEQUENCE= zg
##.SOLVENT NAME= CDCl3
##.SHIFT REFERENCE= INTERNAL, CDCl3, 1, 11.014
##AUDIT TRAIL= $$ (NUMBER, WHEN, WHO, WHERE, PROCESS, VERSION, WHAT)
$$ ##TITLE= Audit trail, TOPSPIN		Version 2.1
$$ ##JCAMPDX= 5.01
$$ ##ORIGIN= Bruker BioSpin GmbH
$$ ##OWNER= bruker
$$ $$ P:\NMR-data/data/Ainhoa_raw_data/nmr/AR081208.1C/1/audita.txt
$$ ##AUDIT TRAIL=  $$ (NUMBER, WHEN, WHO, WHERE, PROCESS, VERSION, WHAT)
(   1,<2008-12-08 11:31:52.003 +0100>,<WUR\bruker>,<RIK1030>,<go>,<TOPSPIN 2.1>,
      <created by zg
	started at 2008-12-08 11:23:43.056 +0100,
	POWCHK disabled, PULCHK disabled,
       configuration hash MD5:
       8F 0B B7 F2 C7 1F F4 CB 9D A9 C3 7F 18 55 F2 E6
       data hash MD5: 16K
       71 F3 17 20 78 4A 68 86 94 BD C7 84 4B CF E2 4D>)
(   2,<2011-04-15 14:41:13.713 +0200>,<WUR\bruker>,<RIK1030>,<proc1d>,<TOPSPIN 2.1>,
      <convdta from       1 "NMR_apolar_Ctrol_p11b.1C" "Ainhoa_raw_data" "P:\NMR-data"
       data hash MD5: 16244
       21 7E 39 E5 03 91 EA 7C 0C EE A6 38 DD DA 9B 97>)
$$ ##END=
$$ 
$$ $$ hash MD5
$$ $$ 41 83 8C 7D C3 2B 46 6A 56 4E BF 57 B1 7A 93 0A
##$RELAX= 
##$BRUKER FILE EXP=format.temp
$$ EDIT_PAR COMMAND FILE
$$ 
$$ DI_MODE         LONG
$$ ED_ENTRY        ACQU
$$ ORDER           FILE
$$ 
$$ 
$$ HEADER		"F2 - Acquisition Parameters"
$$ T_NAME		Date_
$$ 		TYPE	R64
$$ 		CLASS	ACQU
$$ 		SUBRANGE 0.0 50000000
$$ 		REL	"Date_=itodate(DATE)"
$$ 		INV_REL	"DATE=datetoi(Date_,DATE)"
$$ 		FORMAT	"%14.0f"
$$ 		TEXT	" "
$$ END
$$ T_NAME		Time
$$ 		TYPE	R32
$$ 		CLASS	ACQU
$$ 		SUBRANGE 0.0 1000000
$$ 		REL	"Time=itotime(DATE)"
$$ 		INV_REL	"DATE=timetoi(Time,DATE)"
$$ 		FORMAT	"%14.2f"
$$ 		TEXT	" "
$$ END
$$ NAME		INSTRUM
$$ 		TEXT	" "
$$ END
$$ NAME		PROBHD
$$ 		FORMAT	"%14.14s"
$$ 		TEXT	" "
$$ END
$$ NAME		PULPROG
$$ 		TEXT	" "
$$ END
$$ NAME		TD
$$ 		TEXT	" "
$$ END
$$ NAME		SOLVENT
$$ 		TEXT	" "
$$ END
$$ NAME		NS
$$ 		TEXT	" "
$$ END
$$ NAME		DS
$$ 		TEXT	" "
$$ END
$$ T_NAME		SWH
$$ 		TYPE	R32
$$ 		CLASS	ACQU
$$ 		SUBRANGE 0.0 1e8
$$ 		REL	"SWH=SW*SFO1"
$$ 		INV_REL "SW=SWH/SFO1"
$$ 		UNIT	"Hz"
$$ 		FORMAT	"%14.3f Hz"
$$ 		TEXT	" "
$$ END
$$ T_NAME          FIDRES
$$                 TYPE    R32
$$                 CLASS   ACQU
$$                 SUBRANGE 0.0 100000
$$                 REL     "FIDRES=SW*SFO1/TD"
$$                 INV_REL "TD = nextpow(SW*SFO1/FIDRES)"
$$ 		UNIT	"Hz"
$$ 		FORMAT	"%14.6f Hz"
$$ 		TEXT	" "
$$ END
$$ T_NAME          AQ
$$ 		TYPE	R32
$$ 		CLASS	ACQU
$$ 		SUBRANGE 0.0 1000
$$ 		REL	"AQ=aqcalc(SW,SFO1,TD,DIGTYP)"
$$ 		INV_REL	"TD=tdcalc(SW,SFO1,1.0e6*AQ,DIGTYP)"
$$ 		UNIT	"sec"
$$ 		FORMAT	"%14.7f sec"
$$ 		TEXT	" "
$$ END
$$ NAME		RG
$$ 		TEXT	" "
$$ END
$$ T_NAME          DW
$$ 		TYPE	R32
$$ 		CLASS	ACQU
$$ 		SUBRANGE 0.0 1000000
$$ 		REL	"DW=1/(2*SW*SFO1)"
$$ 		INV_REL	"SW=1000000/(2*(0.005+DW)*SFO1)"
$$ 		UNIT	"usec"
$$ 		FORMAT	"%14.3lf usec"
$$ 		TEXT	" "
$$ END
$$ NAME		DE
$$ 		FORMAT	"%14.2f usec"
$$ 		TEXT	" "
$$ END
$$ NAME		TE
$$ 		FORMAT	"%14.1f K"
$$ 		TEXT	" "
$$ END
$$ T_NAME		D1
$$ 		TYPE	R32
$$ 		CLASS	ACQU
$$ 		SUBRANGE 0.0 1e38
$$ 		REL	"D1=D[1]"
$$ 		INV_REL	"D[1]=D1"
$$ 		UNIT	"sec"
$$ 		FORMAT	"%14.8f sec"
$$ 		TEXT	" "
$$ END
$$ NAME		TD0
$$ 		TEXT	" "
$$ END
$$ HEADER		"======== CHANNEL f1 ========"
$$ NAME		NUC1
$$ 		NONEDIT
$$ 		TEXT	" "
$$ END
$$ T_NAME		P1
$$ 		TYPE	R32
$$ 		CLASS	ACQU
$$ 		SUBRANGE 0.0 1.0e10
$$ 		REL	"P1=P[1]"
$$ 		INV_REL	"P[1]=P1"
$$ 		UNIT	"usec"
$$ 		FORMAT	"%14.2f usec"
$$ 		TEXT	" "
$$ END
$$ T_NAME		PL1
$$ 		TYPE	R32
$$ 		CLASS	ACQU
$$ 		SUBRANGE -6.0 1e38
$$ 		REL	"PL1=PL[1]"
$$ 		INV_REL	"PL[1]=PL1"
$$ 		UNIT	"dB"
$$ 		FORMAT	"%14.2f dB"
$$ 		TEXT	" "
$$ END
$$ T_NAME		PL1W
$$ 		TYPE	R32
$$ 		CLASS	ACQU
$$ 		SUBRANGE -6.0 1e38
$$ 		REL	"PL1W=40.3*pow(10.0,(-6-PL[1])/10.0)"
$$ 		INV_REL	"PL[1]=-6-4.3425*log(PL1W/40.3)"
$$ 		UNIT	"no"
$$ 		FORMAT	"%14.8f W"
$$ 		TEXT	" "
$$ END
$$ NAME		SFO1
$$ 		FORMAT	"%14.7f MHz"
$$ 		TEXT	" "
$$ END
##$RELAX= 
##$BRUKER FILE EXP=scon2
$$ ##TITLE= Parameter file, TOPSPIN		Version 2.1
$$ ##JCAMPDX= 5.0
$$ ##DATATYPE= Parameter Values
$$ ##NPOINTS= 1	$$ modification sequence number
$$ ##ORIGIN= Bruker BioSpin GmbH
$$ ##OWNER= bruker
$$ $$ 2008-12-08 11:23:42.728 +0100  WUR\bruker@RIK1030
$$ $$ P:\NMR-data/data/Ainhoa_raw_data/nmr/AR081208.1C/1/scon2
$$ $$ process C:\Bruker\TOPSPIN2.1\prog\mod\go.exe
$$ ##$BLKTR= (0..15)
3 3 3 3 3 3 3 3 3 3 3 3 3 3 3 3
$$ ##$DE1= 4.5
$$ ##$DEADC= 0.5
$$ ##$DEPA= 4.5
$$ ##$DERX= 1.5
$$ ##$FILCOR= 0
$$ ##END=
##$RELAX= 
##$BRUKER FILE EXP=pulseprogram
$$ # 1 "C:/Bruker/TOPSPIN2.1/exp/stan/nmr/lists/pp/zg"
$$ ;zg
$$ ;avance-version (06/11/09)
$$ ;1D sequence
$$ ;
$$ ;$CLASS=HighRes
$$ ;$DIM=1D
$$ ;$TYPE=
$$ ;$SUBTYPE=
$$ ;$COMMENT=
$$ 
$$ 
$$ # 1 "C:/Bruker/TOPSPIN2.1/exp/stan/nmr/lists/pp/Avance.incl" 1
$$ ;Avance2.incl
$$ ;   for 1
$$ ;
$$ ;avance-version (07/08/21)
$$ ;
$$ ;$CLASS=HighRes Incl
$$ ;$COMMENT=
$$ 
$$ 
$$ 
$$ 
$$ 
$$ 
$$ 
$$ 
$$ 
$$ 
$$ 
$$ 
$$ 
$$ 
$$ 
$$ 
$$ 
$$ 
$$ 
$$ 
$$ 
$$ 
$$ 
$$ 
$$ 
$$ 
$$ 
$$ 
$$ 
$$ 
$$ 
$$ 
$$ 
$$ 
$$ 
$$ 
$$ 
$$ 
$$ 
$$ 
$$ 
$$ 
$$ 
$$ 
$$ 
$$ 
$$ 
$$ 
$$ 
$$ 
$$ 
$$ 
$$ 
$$ 
$$ 
$$ 
$$ 
$$ 
$$ 
$$ 
$$ 
$$ 
$$ 
$$ 
$$ 
$$ 
$$ 
$$ 
$$ 
$$ 
$$ 
$$ 
$$ 
$$ 
$$ 
$$ 
$$ 
$$ 
$$ 
$$ 
$$ 
$$ 
$$ 
$$ 
$$ 
$$ 
$$ 
$$ 
$$ 
$$ 
$$ 
$$ 
$$ 
$$ 
$$ 
$$ 
$$ 
$$ 
$$ 
$$ 
$$ 
$$ 
$$ 
$$ 
$$ 
$$ 
$$ 
$$ 
$$ 
$$ 
$$ 
$$ 
$$ 
$$ 
$$ 
$$ 
$$ 
$$ 
$$ 
$$ 
$$ 
$$ 
$$ 
$$ 
$$ 
$$ 
$$ 
$$ 
$$ 
$$ 
$$ 
$$ 
$$ 
$$ ;$Id: Avance2.incl,v 1.17.2.1 2007/09/14 16:17:35 ber Exp $
$$ # 12 "C:/Bruker/TOPSPIN2.1/exp/stan/nmr/lists/pp/zg" 2
$$ 
$$ 
$$ 
$$ "acqt0=-p1*2/3.1416"
$$ 
$$ 
$$ # 1 "mc_line 18 file C:/Bruker/TOPSPIN2.1/exp/stan/nmr/lists/pp/zg expanding definition part of mc command before ze"
$$ define delay MCWRK
$$ define delay MCREST
$$ "MCWRK = 0.333333*30m"
$$ "MCREST = 30m - 30m"
$$     dccorr
$$ # 18 "C:/Bruker/TOPSPIN2.1/exp/stan/nmr/lists/pp/zg"
$$ 1 ze
$$ # 1 "mc_line 18 file C:/Bruker/TOPSPIN2.1/exp/stan/nmr/lists/pp/zg expanding definition of mc command after ze"
$$ # 19 "C:/Bruker/TOPSPIN2.1/exp/stan/nmr/lists/pp/zg"
$$ # 1 "mc_line 19 file C:/Bruker/TOPSPIN2.1/exp/stan/nmr/lists/pp/zg expanding start label for mc command"
$$ 2 MCWRK  * 2
$$ LBLF0, MCWRK
$$   MCREST
$$ # 20 "C:/Bruker/TOPSPIN2.1/exp/stan/nmr/lists/pp/zg"
$$   d1
$$   p1 ph1
$$   go=2 ph31
$$ # 1 "mc_line 23 file C:/Bruker/TOPSPIN2.1/exp/stan/nmr/lists/pp/zg expanding mc command in line"
$$   MCWRK wr #0
$$   MCWRK zd 
$$   lo to LBLF0 times td0
$$ 
$$   MCWRK
$$ # 24 "C:/Bruker/TOPSPIN2.1/exp/stan/nmr/lists/pp/zg"
$$ exit
$$ 
$$ 
$$ ph1=0 2 2 0 1 3 3 1
$$ ph31=0 2 2 0 1 3 3 1
$$ 
$$ 
$$ ;pl1 : f1 channel - power level for pulse (default)
$$ ;p1 : f1 channel -  high power pulse
$$ ;d1 : relaxation delay; 1-5 * T1
$$ ;NS: 1 * n, total number of scans: NS * TD0
$$ 
$$ 
$$ 
$$ ;$Id: zg,v 1.9 2006/11/10 10:56:44 ber Exp $
##$RELAX= 
##$BRUKER FILE EXP=uxnmr.par
$$ ##TITLE= Parameter file, TOPSPIN		Version 2.1
$$ ##JCAMPDX= 5.0
$$ ##DATATYPE= Parameter Values
$$ ##NPOINTS= 15	$$ modification sequence number
$$ ##ORIGIN= Bruker BioSpin GmbH
$$ ##OWNER= Administrator
$$ $$ 2008-11-25 14:24:23.096 +0100  WUR\bruker@RIK1030
$$ $$ C:/Bruker/TOPSPIN2.1/conf/instr/avance400/uxnmr.par
$$ $$ process C:\Bruker\TOPSPIN2.1\prog\mod\hconfserver.exe
$$ ##$ACB= 0
$$ ##$ACBTAT= (0..15)
0 66 66 50 0 0 0 0 0 0 0 0 0 0 0 0
$$ ##$ACBTBA= (0..15)
0 1 1 0 0 0 0 0 0 0 0 0 0 0 0 0
$$ ##$ACBTBLK= (0..15)
0 0 0 0 0 0 0 0 0 0 0 0 0 0 0 0
$$ ##$ACBTCTL= (0..15)
0 0 0 0 0 0 0 0 0 0 0 0 0 0 0 0
$$ ##$ACBTDI= (0..15)
0 102 102 72 0 0 0 0 0 0 0 0 0 0 0 0
$$ ##$ACBTDM= (0..15)
0 10 10 0 0 0 0 0 0 0 0 0 0 0 0 0
$$ ##$ACBTFHI= (0..15)
0 400 400 0 0 0 0 0 0 0 0 0 0 0 0 0
$$ ##$ACBTFL= (0..15)
0 73 74 8 0 0 0 0 0 0 0 0 0 0 0 0
$$ ##$ACBTFLO= (0..15)
0 14 14 0 0 0 0 0 0 0 0 0 0 0 0 0
$$ ##$ACBTINP= (0..15)
0 0 0 0 0 0 0 0 0 0 0 0 0 0 0 0
$$ ##$ACBTOUT= (0..15)
0 1 2 0 0 0 0 0 0 0 0 0 0 0 0 0
$$ ##$ACBTPO= (0..15)
0 150000 60000 20000 0 0 0 0 0 0 0 0 0 0 0 0
$$ ##$ACBTPW= (0..15)
0 10 10 0 0 0 0 0 0 0 0 0 0 0 0 0
$$ ##$ACBTSB= (0..15)
0 0 0 0 0 0 0 0 0 0 0 0 0 0 0 0
$$ ##$ACBTY= <no>
$$ ##$AQSBDCH= (0..95)
0 0 0 0 0 0 255 255 255 255 255 255 255 255 255 255 255 255 255 255 255
255 255 255 255 255 255 255 255 255 255 255 255 255 255 255 255 255 255
255 255 255 255 255 255 255 255 255 255 255 255 255 255 255 255 255 255
255 255 255 255 255 255 255 255 255 255 255 255 255 255 255 255 255 255
255 255 255 255 255 255 255 255 255 255 255 255 255 255 255 255 255 255
255 255 255
$$ ##$AQSBDHW= (0..95)
1 4 4 0 0 0 255 255 255 255 255 255 255 255 255 255 255 255 255 255 255
255 255 255 255 255 255 255 255 255 255 255 255 255 255 255 255 255 255
255 255 255 255 255 255 255 255 255 255 255 255 255 255 255 255 255 255
255 255 255 255 255 255 255 255 255 255 255 255 255 255 255 255 255 255
255 255 255 255 255 255 255 255 255 255 255 255 255 255 255 255 255 255
255 255 255
$$ ##$AQSBDID= (0..95)
88 83 83 65 67 66 255 255 255 255 255 255 255 255 255 255 255 255 255 255
255 255 255 255 255 255 255 255 255 255 255 255 255 255 255 255 255 255
255 255 255 255 255 255 255 255 255 255 255 255 255 255 255 255 255 255
255 255 255 255 255 255 255 255 255 255 255 255 255 255 255 255 255 255
255 255 255 255 255 255 255 255 255 255 255 255 255 255 255 255 255 255
255 255 255 255
$$ ##$AQSBDNO= (0..95)
1 1 2 1 1 1 255 255 255 255 255 255 255 255 255 255 255 255 255 255 255
255 255 255 255 255 255 255 255 255 255 255 255 255 255 255 255 255 255
255 255 255 255 255 255 255 255 255 255 255 255 255 255 255 255 255 255
255 255 255 255 255 255 255 255 255 255 255 255 255 255 255 255 255 255
255 255 255 255 255 255 255 255 255 255 255 255 255 255 255 255 255 255
255 255 255
$$ ##$AQSBDSL= (0..95)
2 3 4 8 9 19 255 255 255 255 255 255 255 255 255 255 255 255 255 255 255
255 255 255 255 255 255 255 255 255 255 255 255 255 255 255 255 255 255
255 255 255 255 255 255 255 255 255 255 255 255 255 255 255 255 255 255
255 255 255 255 255 255 255 255 255 255 255 255 255 255 255 255 255 255
255 255 255 255 255 255 255 255 255 255 255 255 255 255 255 255 255 255
255 255 255
$$ ##$AQSBDTY= (0..95)
3 16 16 5 9 7 255 255 255 255 255 255 255 255 255 255 255 255 255 255 255
255 255 255 255 255 255 255 255 255 255 255 255 255 255 255 255 255 255
255 255 255 255 255 255 255 255 255 255 255 255 255 255 255 255 255 255
255 255 255 255 255 255 255 255 255 255 255 255 255 255 255 255 255 255
255 255 255 255 255 255 255 255 255 255 255 255 255 255 255 255 255 255
255 255 255
$$ ##$AQSBUAD= (0..95)
52 36 37 54 26 32 255 255 255 255 255 255 255 255 255 255 255 255 255 255
255 255 255 255 255 255 255 255 255 255 255 255 255 255 255 255 255 255
255 255 255 255 255 255 255 255 255 255 255 255 255 255 255 255 255 255
255 255 255 255 255 255 255 255 255 255 255 255 255 255 255 255 255 255
255 255 255 255 255 255 255 255 255 255 255 255 255 255 255 255 255 255
255 255 255 255
$$ ##$AQSECL= (0..95)
2 3 3 5 2 255 255 255 255 255 255 255 255 255 255 255 255 255 255 255 255
255 255 255 255 255 255 255 255 255 255 255 255 255 255 255 255 255 255
255 255 255 255 255 255 255 255 255 255 255 255 255 255 255 255 255 255
255 255 255 255 255 255 255 255 255 255 255 255 255 255 255 255 255 255
255 255 255 255 255 255 255 255 255 255 255 255 255 255 255 255 255 255
255 255 255
$$ ##$AQSECLS= (0..95)
3 2 2 0 0 255 255 255 255 255 255 255 255 255 255 255 255 255 255 255 255
255 255 255 255 255 255 255 255 255 255 255 255 255 255 255 255 255 255
255 255 255 255 255 255 255 255 255 255 255 255 255 255 255 255 255 255
255 255 255 255 255 255 255 255 255 255 255 255 255 255 255 255 255 255
255 255 255 255 255 255 255 255 255 255 255 255 255 255 255 255 255 255
255 255 255
$$ ##$AQSSPLT= no
$$ ##$ATT19F= (0..1)
0 0
$$ ##$ATT1H= (0..1)
0 0
$$ ##$ATT3H= (0..1)
0 0
$$ ##$ATTX= (0..1)
0 0
$$ ##$ATTY= (0..1)
0 0
$$ ##$ATTZ= (0..1)
0 0
$$ ##$BACSAIR= no
$$ ##$BACSCAP= 60
$$ ##$BACSDEL= 10
$$ ##$BACSFCM= no
$$ ##$BACSOPT= <>
$$ ##$BACSTY= <tty08>
$$ ##$BARPTY= <no>
$$ ##$BFREQ= 400.13
$$ ##$BGAETH1= <no>
$$ ##$BGAETH2= <no>
$$ ##$BGAETH3= <no>
$$ ##$BGAETH4= <no>
$$ ##$BGAETH5= <no>
$$ ##$BGAETH6= <no>
$$ ##$BGAETH7= <no>
$$ ##$BGAETH8= <no>
$$ ##$BIRDS= yes
$$ ##$BMPC= 0
$$ ##$BMPCTY= <no>
$$ ##$BPSUTY= <no>
$$ ##$BSMS= 1
$$ ##$BSMSETH= <no>
$$ ##$BSMSTY= <tty02>
$$ ##$CFASMOD= (0..7)
1 1 1 1 1 1 1 1
$$ ##$CFASMUL= (0..7)
1 1 1 1 1 1 1 1
$$ ##$CNFTXDR= (0..7)
6 6 0 0 0 0 0 0
$$ ##$COMDIG2= 0
$$ ##$CPDBTY= <no>
$$ ##$CRCOTY= <no>
$$ ##$CSW1= (0..31)
0 0 0 0 0 0 0 0 0 0 0 0 0 0 0 0 0 0 0 0 0 0 0 0 0 0 0 0 0 0 0 0
$$ ##$CSW2= (0..31)
0 0 0 0 0 0 0 0 0 0 0 0 0 0 0 0 0 0 0 0 0 0 0 0 0 0 0 0 0 0 0 0
$$ ##$CSWNUM= (0..7)
0 0 0 0 0 0 0 0
$$ ##$DATSTAT= no
$$ ##$DIGI140= (0..7)
0 0 0 0 0 0 0 0
$$ ##$DIGIB12= (0..7)
0 0 0 0 0 0 0 0
$$ ##$DIGIB16= (0..7)
0 0 0 0 0 0 0 0
$$ ##$DIGIFA= (0..7)
0 0 0 0 0 0 0 0
$$ ##$DIGIHA= (0..7)
0 0 0 0 0 0 0 0
$$ ##$DIGIHAF= (0..7)
0 0 0 0 0 0 0 0
$$ ##$DIGIHRD= (0..7)
0 0 0 0 0 0 0 0
$$ ##$DIGIIA= (0..7)
0 0 0 0 0 0 0 0
$$ ##$DIGIO16= (0..7)
0 0 0 0 0 0 0 0
$$ ##$DIGISA= (0..7)
1 0 0 0 0 0 0 0
$$ ##$DIGISAF= (0..7)
0 0 0 0 0 0 0 0
$$ ##$DIGISL= (0..7)
0 0 0 0 0 0 0 0
$$ ##$DIGITYI= (0..7)
0 0 0 0 0 0 0 0
$$ ##$DIGITYP= (0..7)
0 0 0 0 0 0 0 0
$$ ##$DIGITZ= 0
$$ ##$DRU= no
$$ ##$DRUETH01= <no>
$$ ##$DRUETH02= <no>
$$ ##$DRUETH03= <no>
$$ ##$DRUETH04= <no>
$$ ##$DRUETH05= <no>
$$ ##$DRUETH06= <no>
$$ ##$DRUETH07= <no>
$$ ##$DRUETH08= <no>
$$ ##$DRUETH09= <no>
$$ ##$DRUETH10= <no>
$$ ##$DRUETH11= <no>
$$ ##$DRUETH12= <no>
$$ ##$DRUETH13= <no>
$$ ##$DRUETH14= <no>
$$ ##$DRUETH15= <no>
$$ ##$DRUETH16= <no>
$$ ##$DRUETH17= <no>
$$ ##$DRUETH18= <no>
$$ ##$DRUETH19= <no>
$$ ##$DRUETH20= <no>
$$ ##$DRUETH21= <no>
$$ ##$DRUETH22= <no>
$$ ##$DRUETH23= <no>
$$ ##$DRUETH24= <no>
$$ ##$DRUETH25= <no>
$$ ##$DRUETH26= <no>
$$ ##$DRUETH27= <no>
$$ ##$DRUETH28= <no>
$$ ##$DRUETH29= <no>
$$ ##$DRUETH30= <no>
$$ ##$DRUETH31= <no>
$$ ##$DRUETH32= <no>
$$ ##$FCUMEM= (0..7)
2093056 2093056 0 0 0 0 0 0
$$ ##$FCUPAL= (0..7)
260 260 0 0 0 0 0 0
$$ ##$FGSVTY= <no>
$$ ##$FQMIX= 0
$$ ##$FUNCMOD= <>
$$ ##$GCUTYPE= 2
$$ ##$GPREDEL= 0
$$ ##$GPSCUTY= <no>
$$ ##$GRADRES= 5
$$ ##$GTUTY= <no>
$$ ##$HFAC= 3
$$ ##$HPCU= 0
$$ ##$HPCUTY= <no>
$$ ##$HPTXLP= (0..3)
-1 -1 -1 -1
$$ ##$HPTXPI= (0..3)
0 0 0 0
$$ ##$HPTXPO= (0..3)
0 0 0 0
$$ ##$HPTXTY= (0..3)
0 0 0 0
$$ ##$IF451= 0
$$ ##$IFREQ= 1
$$ ##$INTFPR= 0
$$ ##$IPSO= no
$$ ##$IPSOETH= <>
$$ ##$LOCKTY= <tty03>
$$ ##$LOCSWID= 0
$$ ##$LOCSWIF= 0
$$ ##$M2FAC= 0
$$ ##$MAS= 0
$$ ##$MASETIME= 10
$$ ##$MASITIME= 10
$$ ##$MASTY= <no>
$$ ##$MAS_CT= 0
$$ ##$MAS_SG= 0
$$ ##$MAS_TO= 0
$$ ##$MEMPRM= 0
$$ ##$MHFAC= 0
$$ ##$MXFAC= 0
$$ ##$NAMPD1= <2H>
$$ ##$NAMPD10= <>
$$ ##$NAMPD11= <>
$$ ##$NAMPD12= <>
$$ ##$NAMPD13= <>
$$ ##$NAMPD14= <>
$$ ##$NAMPD15= <>
$$ ##$NAMPD16= <>
$$ ##$NAMPD2= <X-BB19F_2HS>
$$ ##$NAMPD3= <1H>
$$ ##$NAMPD4= <>
$$ ##$NAMPD5= <>
$$ ##$NAMPD6= <>
$$ ##$NAMPD7= <>
$$ ##$NAMPD8= <>
$$ ##$NAMPD9= <>
$$ ##$NFCU= 2
$$ ##$NMRCH= 0
$$ ##$NMRMEM= 0
$$ ##$NRCU= 1
$$ ##$NROUT= 1
$$ ##$NSGU= 2
$$ ##$PAMPF1= (0..15)
75 99 67 27 0 0 0 12 0 0 0 0 0 0 0 0
$$ ##$PAMPF2= (0..15)
0 0 0 0 0 0 0 0 0 0 0 0 0 0 0 0
$$ ##$PAMPF3= (0..15)
0 0 0 0 0 0 0 0 0 0 0 0 0 0 0 0
$$ ##$PAMPF4= (0..15)
0 0 0 0 0 0 0 0 0 0 0 0 0 0 0 0
$$ ##$PAMPF5= (0..15)
0 0 0 0 0 0 0 0 0 0 0 0 0 0 0 0
$$ ##$PAMPF6= (0..15)
0 0 0 0 0 0 0 0 0 0 0 0 0 0 0 0
$$ ##$PAMPF7= (0..15)
0 0 0 0 0 0 0 0 0 0 0 0 0 0 0 0
$$ ##$PAMPF8= (0..15)
0 0 0 0 0 0 0 0 0 0 0 0 0 0 0 0
$$ ##$PH4= 0
$$ ##$PHF4TY= <no>
$$ ##$POWCHK= no
$$ ##$PRAMD1= (0..7)
0 1048576 0 0 0 1048576 0 0
$$ ##$PRAMD10= (0..7)
0 0 0 0 0 0 0 0
$$ ##$PRAMD11= (0..7)
0 0 0 0 0 0 0 0
$$ ##$PRAMD12= (0..7)
0 0 0 0 0 0 0 0
$$ ##$PRAMD13= (0..7)
0 0 0 0 0 0 0 0
$$ ##$PRAMD14= (0..7)
0 0 0 0 0 0 0 0
$$ ##$PRAMD15= (0..7)
0 0 0 0 0 0 0 0
$$ ##$PRAMD16= (0..7)
0 0 0 0 0 0 0 0
$$ ##$PRAMD17= (0..7)
0 0 0 0 0 0 0 0
$$ ##$PRAMD18= (0..7)
0 0 0 0 0 0 0 0
$$ ##$PRAMD19= (0..7)
0 0 0 0 0 0 0 0
$$ ##$PRAMD2= (0..7)
2147483644 2146435071 2147483647 134217727 2147483644 2146435071 2147483647
134217727
$$ ##$PRAMD20= (0..7)
0 0 0 0 0 0 0 0
$$ ##$PRAMD21= (0..7)
0 0 0 0 0 0 0 0
$$ ##$PRAMD3= (0..7)
2 0 0 0 2 0 0 0
$$ ##$PRAMD4= (0..7)
0 0 0 0 0 0 0 0
$$ ##$PRAMD5= (0..7)
0 0 0 0 0 0 0 0
$$ ##$PRAMD6= (0..7)
0 0 0 0 0 0 0 0
$$ ##$PRAMD7= (0..7)
0 0 0 0 0 0 0 0
$$ ##$PRAMD8= (0..7)
0 0 0 0 0 0 0 0
$$ ##$PRAMD9= (0..7)
0 0 0 0 0 0 0 0
$$ ##$PRAMLED= (0..1)
15 15
$$ ##$PRAMP1= <tty01>
$$ ##$PRAMP2= <no>
$$ ##$PRAMP3= <no>
$$ ##$PRAMP4= <no>
$$ ##$PRAMP5= <no>
$$ ##$PRAMP6= <no>
$$ ##$PRAMP7= <no>
$$ ##$PRAMP8= <no>
$$ ##$PRAMPTP= 0
$$ ##$PREPTY= <no>
$$ ##$PRESHLD= 0
$$ ##$PTS160= -1
$$ ##$PTSA2X= (0..7)
0 0 0 0 0 0 0 0
$$ ##$PTSF2X= (0..7)
0 0 0 0 0 0 0 0
$$ ##$PTSFMX= (0..7)
429.9 429.9 0 0 0 0 0 0
$$ ##$PULCHK= no
$$ ##$RCUCDS= (0..7)
8388608 0 0 0 0 0 0 0
$$ ##$RCUCFS= (0..7)
4096 0 0 0 0 0 0 0
$$ ##$RCUCSS= (0..7)
1048576 0 0 0 0 0 0 0
$$ ##$RCUI2C1= (0..7)
78 0 0 0 0 0 0 0
$$ ##$RCUI2C2= (0..7)
0 0 0 0 0 0 0 0
$$ ##$RCUI2C3= (0..7)
0 0 0 0 0 0 0 0
$$ ##$RCUI2C4= (0..7)
0 0 0 0 0 0 0 0
$$ ##$RCUI2C5= (0..7)
0 0 0 0 0 0 0 0
$$ ##$RCUI2C6= (0..7)
0 0 0 0 0 0 0 0
$$ ##$RCUI2C7= (0..7)
0 0 0 0 0 0 0 0
$$ ##$RCUI2C8= (0..7)
0 0 0 0 0 0 0 0
$$ ##$RDCU= 0
$$ ##$RFSVTY= <no>
$$ ##$RGTYPE= (0..31)
5 0 0 0 0 0 0 0 0 0 0 0 0 0 0 0 0 0 0 0 0 0 0 0 0 0 0 0 0 0 0 0
$$ ##$RG_max= (0..31)
46341 0 0 0 0 0 0 0 0 0 0 0 0 0 0 0 0 0 0 0 0 0 0 0 0 0 0 0 0 0 0 0
$$ ##$RG_min= (0..31)
1 0 0 0 0 0 0 0 0 0 0 0 0 0 0 0 0 0 0 0 0 0 0 0 0 0 0 0 0 0 0 0
$$ ##$RG_tab1= (0..255)
1 1.1 1.3 1.4 1.6 1.8 2 2.2 2.5 2.8 3.2 3.6 4 4.5 5 5.7 6.3 7.1 8 9 10.1
11.3 12.7 14.3 16 18 20.2 22.6 25.4 28.5 32 35.9 40.3 45.3 50.8 57 64 71.8
80.6 90.5 101.6 114 128 143.7 161.3 181 203.2 228.1 256 287.4 322.5 362
406.4 456.1 512 574.7 645.1 724.1 812.7 912.3 1024 1149.4 1290.2 1448.2
1625.5 1824.6 2048 2298.8 2580.3 2896.3 3251 3649.1 4096 4597.6 5160.6
5792.6 6502 7298.2 8192 9195.2 10321.3 11585.2 13004 14596.5 16384 18390.4
20642.5 23170.5 26008 29193 32768 36780.8 41285.1 46341 -1 -1 -1 -1 -1
-1 -1 -1 -1 -1 -1 -1 -1 -1 -1 -1 -1 -1 -1 -1 -1 -1 -1 -1 -1 -1 -1 -1 -1
-1 -1 -1 -1 -1 -1 -1 -1 -1 -1 -1 -1 -1 -1 -1 -1 -1 -1 -1 -1 -1 -1 -1 -1
-1 -1 -1 -1 -1 -1 -1 -1 -1 -1 -1 -1 -1 -1 -1 -1 -1 -1 -1 -1 -1 -1 -1 -1
-1 -1 -1 -1 -1 -1 -1 -1 -1 -1 -1 -1 -1 -1 -1 -1 -1 -1 -1 -1 -1 -1 -1 -1
-1 -1 -1 -1 -1 -1 -1 -1 -1 -1 -1 -1 -1 -1 -1 -1 -1 -1 -1 -1 -1 -1 -1 -1
-1 -1 -1 -1 -1 -1 -1 -1 -1 -1 -1 -1 -1 -1 -1 -1 -1 -1 -1 -1 -1 -1 -1 -1
-1 -1 -1 -1 -1 -1 -1 -1 -1 -1 -1 -1 -1
$$ ##$RG_tab2= (0..255)
-1 -1 -1 -1 -1 -1 -1 -1 -1 -1 -1 -1 -1 -1 -1 -1 -1 -1 -1 -1 -1 -1 -1 -1
-1 -1 -1 -1 -1 -1 -1 -1 -1 -1 -1 -1 -1 -1 -1 -1 -1 -1 -1 -1 -1 -1 -1 -1
-1 -1 -1 -1 -1 -1 -1 -1 -1 -1 -1 -1 -1 -1 -1 -1 -1 -1 -1 -1 -1 -1 -1 -1
-1 -1 -1 -1 -1 -1 -1 -1 -1 -1 -1 -1 -1 -1 -1 -1 -1 -1 -1 -1 -1 -1 -1 -1
-1 -1 -1 -1 -1 -1 -1 -1 -1 -1 -1 -1 -1 -1 -1 -1 -1 -1 -1 -1 -1 -1 -1 -1
-1 -1 -1 -1 -1 -1 -1 -1 -1 -1 -1 -1 -1 -1 -1 -1 -1 -1 -1 -1 -1 -1 -1 -1
-1 -1 -1 -1 -1 -1 -1 -1 -1 -1 -1 -1 -1 -1 -1 -1 -1 -1 -1 -1 -1 -1 -1 -1
-1 -1 -1 -1 -1 -1 -1 -1 -1 -1 -1 -1 -1 -1 -1 -1 -1 -1 -1 -1 -1 -1 -1 -1
-1 -1 -1 -1 -1 -1 -1 -1 -1 -1 -1 -1 -1 -1 -1 -1 -1 -1 -1 -1 -1 -1 -1 -1
-1 -1 -1 -1 -1 -1 -1 -1 -1 -1 -1 -1 -1 -1 -1 -1 -1 -1 -1 -1 -1 -1 -1 -1
-1 -1 -1 -1 -1 -1 -1 -1 -1 -1 -1 -1 -1 -1 -1 -1
$$ ##$RG_tab3= (0..255)
-1 -1 -1 -1 -1 -1 -1 -1 -1 -1 -1 -1 -1 -1 -1 -1 -1 -1 -1 -1 -1 -1 -1 -1
-1 -1 -1 -1 -1 -1 -1 -1 -1 -1 -1 -1 -1 -1 -1 -1 -1 -1 -1 -1 -1 -1 -1 -1
-1 -1 -1 -1 -1 -1 -1 -1 -1 -1 -1 -1 -1 -1 -1 -1 -1 -1 -1 -1 -1 -1 -1 -1
-1 -1 -1 -1 -1 -1 -1 -1 -1 -1 -1 -1 -1 -1 -1 -1 -1 -1 -1 -1 -1 -1 -1 -1
-1 -1 -1 -1 -1 -1 -1 -1 -1 -1 -1 -1 -1 -1 -1 -1 -1 -1 -1 -1 -1 -1 -1 -1
-1 -1 -1 -1 -1 -1 -1 -1 -1 -1 -1 -1 -1 -1 -1 -1 -1 -1 -1 -1 -1 -1 -1 -1
-1 -1 -1 -1 -1 -1 -1 -1 -1 -1 -1 -1 -1 -1 -1 -1 -1 -1 -1 -1 -1 -1 -1 -1
-1 -1 -1 -1 -1 -1 -1 -1 -1 -1 -1 -1 -1 -1 -1 -1 -1 -1 -1 -1 -1 -1 -1 -1
-1 -1 -1 -1 -1 -1 -1 -1 -1 -1 -1 -1 -1 -1 -1 -1 -1 -1 -1 -1 -1 -1 -1 -1
-1 -1 -1 -1 -1 -1 -1 -1 -1 -1 -1 -1 -1 -1 -1 -1 -1 -1 -1 -1 -1 -1 -1 -1
-1 -1 -1 -1 -1 -1 -1 -1 -1 -1 -1 -1 -1 -1 -1 -1
$$ ##$RG_tab4= (0..255)
-1 -1 -1 -1 -1 -1 -1 -1 -1 -1 -1 -1 -1 -1 -1 -1 -1 -1 -1 -1 -1 -1 -1 -1
-1 -1 -1 -1 -1 -1 -1 -1 -1 -1 -1 -1 -1 -1 -1 -1 -1 -1 -1 -1 -1 -1 -1 -1
-1 -1 -1 -1 -1 -1 -1 -1 -1 -1 -1 -1 -1 -1 -1 -1 -1 -1 -1 -1 -1 -1 -1 -1
-1 -1 -1 -1 -1 -1 -1 -1 -1 -1 -1 -1 -1 -1 -1 -1 -1 -1 -1 -1 -1 -1 -1 -1
-1 -1 -1 -1 -1 -1 -1 -1 -1 -1 -1 -1 -1 -1 -1 -1 -1 -1 -1 -1 -1 -1 -1 -1
-1 -1 -1 -1 -1 -1 -1 -1 -1 -1 -1 -1 -1 -1 -1 -1 -1 -1 -1 -1 -1 -1 -1 -1
-1 -1 -1 -1 -1 -1 -1 -1 -1 -1 -1 -1 -1 -1 -1 -1 -1 -1 -1 -1 -1 -1 -1 -1
-1 -1 -1 -1 -1 -1 -1 -1 -1 -1 -1 -1 -1 -1 -1 -1 -1 -1 -1 -1 -1 -1 -1 -1
-1 -1 -1 -1 -1 -1 -1 -1 -1 -1 -1 -1 -1 -1 -1 -1 -1 -1 -1 -1 -1 -1 -1 -1
-1 -1 -1 -1 -1 -1 -1 -1 -1 -1 -1 -1 -1 -1 -1 -1 -1 -1 -1 -1 -1 -1 -1 -1
-1 -1 -1 -1 -1 -1 -1 -1 -1 -1 -1 -1 -1 -1 -1 -1
$$ ##$RG_tab5= (0..255)
-1 -1 -1 -1 -1 -1 -1 -1 -1 -1 -1 -1 -1 -1 -1 -1 -1 -1 -1 -1 -1 -1 -1 -1
-1 -1 -1 -1 -1 -1 -1 -1 -1 -1 -1 -1 -1 -1 -1 -1 -1 -1 -1 -1 -1 -1 -1 -1
-1 -1 -1 -1 -1 -1 -1 -1 -1 -1 -1 -1 -1 -1 -1 -1 -1 -1 -1 -1 -1 -1 -1 -1
-1 -1 -1 -1 -1 -1 -1 -1 -1 -1 -1 -1 -1 -1 -1 -1 -1 -1 -1 -1 -1 -1 -1 -1
-1 -1 -1 -1 -1 -1 -1 -1 -1 -1 -1 -1 -1 -1 -1 -1 -1 -1 -1 -1 -1 -1 -1 -1
-1 -1 -1 -1 -1 -1 -1 -1 -1 -1 -1 -1 -1 -1 -1 -1 -1 -1 -1 -1 -1 -1 -1 -1
-1 -1 -1 -1 -1 -1 -1 -1 -1 -1 -1 -1 -1 -1 -1 -1 -1 -1 -1 -1 -1 -1 -1 -1
-1 -1 -1 -1 -1 -1 -1 -1 -1 -1 -1 -1 -1 -1 -1 -1 -1 -1 -1 -1 -1 -1 -1 -1
-1 -1 -1 -1 -1 -1 -1 -1 -1 -1 -1 -1 -1 -1 -1 -1 -1 -1 -1 -1 -1 -1 -1 -1
-1 -1 -1 -1 -1 -1 -1 -1 -1 -1 -1 -1 -1 -1 -1 -1 -1 -1 -1 -1 -1 -1 -1 -1
-1 -1 -1 -1 -1 -1 -1 -1 -1 -1 -1 -1 -1 -1 -1 -1
$$ ##$RG_tab6= (0..255)
-1 -1 -1 -1 -1 -1 -1 -1 -1 -1 -1 -1 -1 -1 -1 -1 -1 -1 -1 -1 -1 -1 -1 -1
-1 -1 -1 -1 -1 -1 -1 -1 -1 -1 -1 -1 -1 -1 -1 -1 -1 -1 -1 -1 -1 -1 -1 -1
-1 -1 -1 -1 -1 -1 -1 -1 -1 -1 -1 -1 -1 -1 -1 -1 -1 -1 -1 -1 -1 -1 -1 -1
-1 -1 -1 -1 -1 -1 -1 -1 -1 -1 -1 -1 -1 -1 -1 -1 -1 -1 -1 -1 -1 -1 -1 -1
-1 -1 -1 -1 -1 -1 -1 -1 -1 -1 -1 -1 -1 -1 -1 -1 -1 -1 -1 -1 -1 -1 -1 -1
-1 -1 -1 -1 -1 -1 -1 -1 -1 -1 -1 -1 -1 -1 -1 -1 -1 -1 -1 -1 -1 -1 -1 -1
-1 -1 -1 -1 -1 -1 -1 -1 -1 -1 -1 -1 -1 -1 -1 -1 -1 -1 -1 -1 -1 -1 -1 -1
-1 -1 -1 -1 -1 -1 -1 -1 -1 -1 -1 -1 -1 -1 -1 -1 -1 -1 -1 -1 -1 -1 -1 -1
-1 -1 -1 -1 -1 -1 -1 -1 -1 -1 -1 -1 -1 -1 -1 -1 -1 -1 -1 -1 -1 -1 -1 -1
-1 -1 -1 -1 -1 -1 -1 -1 -1 -1 -1 -1 -1 -1 -1 -1 -1 -1 -1 -1 -1 -1 -1 -1
-1 -1 -1 -1 -1 -1 -1 -1 -1 -1 -1 -1 -1 -1 -1 -1
$$ ##$RG_tab7= (0..255)
-1 -1 -1 -1 -1 -1 -1 -1 -1 -1 -1 -1 -1 -1 -1 -1 -1 -1 -1 -1 -1 -1 -1 -1
-1 -1 -1 -1 -1 -1 -1 -1 -1 -1 -1 -1 -1 -1 -1 -1 -1 -1 -1 -1 -1 -1 -1 -1
-1 -1 -1 -1 -1 -1 -1 -1 -1 -1 -1 -1 -1 -1 -1 -1 -1 -1 -1 -1 -1 -1 -1 -1
-1 -1 -1 -1 -1 -1 -1 -1 -1 -1 -1 -1 -1 -1 -1 -1 -1 -1 -1 -1 -1 -1 -1 -1
-1 -1 -1 -1 -1 -1 -1 -1 -1 -1 -1 -1 -1 -1 -1 -1 -1 -1 -1 -1 -1 -1 -1 -1
-1 -1 -1 -1 -1 -1 -1 -1 -1 -1 -1 -1 -1 -1 -1 -1 -1 -1 -1 -1 -1 -1 -1 -1
-1 -1 -1 -1 -1 -1 -1 -1 -1 -1 -1 -1 -1 -1 -1 -1 -1 -1 -1 -1 -1 -1 -1 -1
-1 -1 -1 -1 -1 -1 -1 -1 -1 -1 -1 -1 -1 -1 -1 -1 -1 -1 -1 -1 -1 -1 -1 -1
-1 -1 -1 -1 -1 -1 -1 -1 -1 -1 -1 -1 -1 -1 -1 -1 -1 -1 -1 -1 -1 -1 -1 -1
-1 -1 -1 -1 -1 -1 -1 -1 -1 -1 -1 -1 -1 -1 -1 -1 -1 -1 -1 -1 -1 -1 -1 -1
-1 -1 -1 -1 -1 -1 -1 -1 -1 -1 -1 -1 -1 -1 -1 -1
$$ ##$RG_tab8= (0..255)
-1 -1 -1 -1 -1 -1 -1 -1 -1 -1 -1 -1 -1 -1 -1 -1 -1 -1 -1 -1 -1 -1 -1 -1
-1 -1 -1 -1 -1 -1 -1 -1 -1 -1 -1 -1 -1 -1 -1 -1 -1 -1 -1 -1 -1 -1 -1 -1
-1 -1 -1 -1 -1 -1 -1 -1 -1 -1 -1 -1 -1 -1 -1 -1 -1 -1 -1 -1 -1 -1 -1 -1
-1 -1 -1 -1 -1 -1 -1 -1 -1 -1 -1 -1 -1 -1 -1 -1 -1 -1 -1 -1 -1 -1 -1 -1
-1 -1 -1 -1 -1 -1 -1 -1 -1 -1 -1 -1 -1 -1 -1 -1 -1 -1 -1 -1 -1 -1 -1 -1
-1 -1 -1 -1 -1 -1 -1 -1 -1 -1 -1 -1 -1 -1 -1 -1 -1 -1 -1 -1 -1 -1 -1 -1
-1 -1 -1 -1 -1 -1 -1 -1 -1 -1 -1 -1 -1 -1 -1 -1 -1 -1 -1 -1 -1 -1 -1 -1
-1 -1 -1 -1 -1 -1 -1 -1 -1 -1 -1 -1 -1 -1 -1 -1 -1 -1 -1 -1 -1 -1 -1 -1
-1 -1 -1 -1 -1 -1 -1 -1 -1 -1 -1 -1 -1 -1 -1 -1 -1 -1 -1 -1 -1 -1 -1 -1
-1 -1 -1 -1 -1 -1 -1 -1 -1 -1 -1 -1 -1 -1 -1 -1 -1 -1 -1 -1 -1 -1 -1 -1
-1 -1 -1 -1 -1 -1 -1 -1 -1 -1 -1 -1 -1 -1 -1 -1
$$ ##$RG_tabA= (0..255)
1 1.1 1.3 1.4 1.6 1.8 2 2.2 2.5 2.8 3.2 3.6 4 4.5 5 5.7 6.3 7.1 8 9 10.1
11.3 12.7 14.3 16 18 20.2 22.6 25.4 28.5 32 35.9 40.3 45.3 50.8 57 64 71.8
80.6 90.5 101.6 114 128 143.7 161.3 181 203.2 228.1 256 287.4 322.5 362
406.4 456.1 512 574.7 645.1 724.1 812.7 912.3 1024 1149.4 1290.2 1448.2
1625.5 1824.6 2048 2298.8 2580.3 2896.3 3251 3649.1 4096 4597.6 5160.6
5792.6 6502 7298.2 8192 9195.2 10321.3 11585.2 13004 14596.5 16384 18390.4
20642.5 23170.5 26008 29193 32768 36780.8 41285.1 46341 -1 -1 -1 -1 -1
-1 -1 -1 -1 -1 -1 -1 -1 -1 -1 -1 -1 -1 -1 -1 -1 -1 -1 -1 -1 -1 -1 -1 -1
-1 -1 -1 -1 -1 -1 -1 -1 -1 -1 -1 -1 -1 -1 -1 -1 -1 -1 -1 -1 -1 -1 -1 -1
-1 -1 -1 -1 -1 -1 -1 -1 -1 -1 -1 -1 -1 -1 -1 -1 -1 -1 -1 -1 -1 -1 -1 -1
-1 -1 -1 -1 -1 -1 -1 -1 -1 -1 -1 -1 -1 -1 -1 -1 -1 -1 -1 -1 -1 -1 -1 -1
-1 -1 -1 -1 -1 -1 -1 -1 -1 -1 -1 -1 -1 -1 -1 -1 -1 -1 -1 -1 -1 -1 -1 -1
-1 -1 -1 -1 -1 -1 -1 -1 -1 -1 -1 -1 -1 -1 -1 -1 -1 -1 -1 -1 -1 -1 -1 -1
-1 -1 -1 -1 -1 -1 -1 -1 -1 -1 -1 -1 -1
$$ ##$ROUT14= (0..7)
0 0 0 0 0 0 0 0
$$ ##$ROUTER= 3
$$ ##$RX22TY= <tty10>
$$ ##$RXFMAX= (0..7)
-1 -1 -1 -1 -1 -1 -1 -1
$$ ##$RXFMIN= (0..7)
-1 -1 -1 -1 -1 -1 -1 -1
$$ ##$RXINTLV= (0..7)
0 0 0 0 0 0 0 0
$$ ##$RXMSTY= <no>
$$ ##$SCMTY= <no>
$$ ##$SGUC1= (0..15)
0 0 0 0 0 0 0 0 0 0 0 0 0 0 0 0
$$ ##$SGUC2= (0..15)
0 0 0 0 0 0 0 0 0 0 0 0 0 0 0 0
$$ ##$SPECTR= 5
$$ ##$SY2FLAG= 0
$$ ##$TFXNUM= 0
$$ ##$TRIPLO2= 0
$$ ##$VTUTY= <tty05>
$$ ##$WBREFAM= (0..15)
100 100 100 100 100 100 100 100 100 100 100 100 100 100 100 100
$$ ##$WBREFPH= (0..15)
0 0 0 0 0 0 0 0 0 0 0 0 0 0 0 0
$$ ##$XFAC= 2
$$ ##END=
##$RELAX= 
$$ Bruker specific parameters
$$ --------------------------
##$DU= <P:\NMR-data>
##$EXPNO= 1
##$NAME= <NMR_apolar_Ctrol_p11b.1C>
##$PROCNO= 1
##$TYPE= <nmr>
##$USER= <Ainhoa_raw_data>
##$ACQT0= -4.83829889523336
##$AMP= (0..31)
100 100 100 100 100 100 100 100 100 100 100 100 100 100 100 100 100 100
100 100 100 100 100 100 100 100 100 100 100 100 100 100
##$ANAVPT= -1
##$AQSEQ= 0
##$AQ_mod= 3
##$AUNM= <au_zg>
##$AUTOPOS= <22 >
##$BF1= 400.13
##$BF2= 100.612769
##$BF3= 400.13
##$BF4= 400.13
##$BF5= 500.13
##$BF6= 500.13
##$BF7= 500.13
##$BF8= 500.13
##$BYTORDA= 0
##$CFDGTYP= 0
##$CFRGTYP= 5
##$CHEMSTR= <none>
##$CNST= (0..63)
1 1 145 1 1 1 1 1 1 1 1 1 1 1 1 1 1 1 1 1 1 1 1 1 1 1 1 1 1 1 1 1 1 1 1
1 1 1 1 1 1 1 1 1 1 1 1 1 1 1 1 1 1 1 1 1 1 1 1 1 1 1 1 1
##$CPDPRG= <>
##$CPDPRG1= <>
##$CPDPRG2= <>
##$CPDPRG3= <>
##$CPDPRG4= <mlev>
##$CPDPRG5= <mlev>
##$CPDPRG6= <mlev>
##$CPDPRG7= <mlev>
##$CPDPRG8= <mlev>
##$CPDPRGB= <>
##$CPDPRGT= <>
##$D= (0..63)
0 2 0 0 0 0 0 0 0 0.06 0 0 2e-005 0 0 0 0.0002 0 0 0 0 0 0 0 0 0 0 0 0
0 0 0 0 0 0 0 0 0 0 0 0 0 0 0 0 0 0 0 0 0 0 0 0 0 0 0 0 0 0 0 0 0 0 0
##$DATE= 1228732311
##$DBL= (0..7)
120 120 120 120 120 120 120 120
##$DBP= (0..7)
150 150 150 150 150 150 150 150
##$DBP07= 0
##$DBPNAM0= <>
##$DBPNAM1= <>
##$DBPNAM2= <>
##$DBPNAM3= <>
##$DBPNAM4= <>
##$DBPNAM5= <>
##$DBPNAM6= <>
##$DBPNAM7= <>
##$DBPOAL= (0..7)
0.5 0.5 0.5 0.5 0.5 0.5 0.5 0.5
##$DBPOFFS= (0..7)
0 0 0 0 0 0 0 0
##$DE= 6
##$DECBNUC= <off>
##$DECIM= 24
##$DECNUC= <off>
##$DECSTAT= 4
##$DIGMOD= 0
##$DIGTYP= 7
##$DL= (0..7)
0 120 120 120 120 120 120 120
##$DP= (0..7)
150 150 150 150 150 150 150 150
##$DP07= 0
##$DPNAME0= <>
##$DPNAME1= <>
##$DPNAME2= <>
##$DPNAME3= <>
##$DPNAME4= <>
##$DPNAME5= <>
##$DPNAME6= <>
##$DPNAME7= <>
##$DPOAL= (0..7)
0.5 0.5 0.5 0.5 0.5 0.5 0.5 0.5
##$DPOFFS= (0..7)
0 0 0 0 0 0 0 0
##$DQDMODE= 0
##$DR= 18
##$DS= 4
##$DSLIST= <SSSSSSSSSSSSSSS>
##$DSPFIRM= 0
##$DSPFVS= -1
##$DTYPA= 0
##$EXP= <>
##$F1LIST= <111111111111111>
##$F2LIST= <222222222222222>
##$F3LIST= <333333333333333>
##$FCUCHAN= (0..9)
0 2 1 0 0 0 0 0 0 0
##$FL1= 90
##$FL2= 90
##$FL3= 90
##$FL4= 90
##$FOV= 20
##$FQ1LIST= <freqlist>
##$FQ2LIST= <freqlist>
##$FQ3LIST= <freqlist>
##$FQ4LIST= <freqlist>
##$FQ5LIST= <freqlist>
##$FQ6LIST= <freqlist>
##$FQ7LIST= <freqlist>
##$FQ8LIST= <freqlist>
##$FRQLO3= 1882485.02994012
##$FRQLO3N= 0
##$FS= (0..7)
83 83 83 83 83 83 83 83
##$FTLPGN= 0
##$FW= 90000
##$FnMODE= 0
##$FnTYPE= 0
##$GP031= 0
##$GPNAM0= <sine.100>
##$GPNAM1= <sine.100>
##$GPNAM10= <sine.100>
##$GPNAM11= <sine.100>
##$GPNAM12= <sine.100>
##$GPNAM13= <sine.100>
##$GPNAM14= <sine.100>
##$GPNAM15= <sine.100>
##$GPNAM16= <sine.100>
##$GPNAM17= <sine.100>
##$GPNAM18= <sine.100>
##$GPNAM19= <sine.100>
##$GPNAM2= <sine.100>
##$GPNAM20= <sine.100>
##$GPNAM21= <sine.100>
##$GPNAM22= <sine.100>
##$GPNAM23= <sine.100>
##$GPNAM24= <sine.100>
##$GPNAM25= <sine.100>
##$GPNAM26= <sine.100>
##$GPNAM27= <sine.100>
##$GPNAM28= <sine.100>
##$GPNAM29= <sine.100>
##$GPNAM3= <sine.100>
##$GPNAM30= <sine.100>
##$GPNAM31= <sine.100>
##$GPNAM4= <sine.100>
##$GPNAM5= <sine.100>
##$GPNAM6= <sine.100>
##$GPNAM7= <sine.100>
##$GPNAM8= <sine.100>
##$GPNAM9= <sine.100>
##$GPX= (0..31)
0 0 0 0 0 0 0 0 0 0 0 0 0 0 0 0 0 0 0 0 0 0 0 0 0 0 0 0 0 0 0 0
##$GPY= (0..31)
0 0 0 0 0 0 0 0 0 0 0 0 0 0 0 0 0 0 0 0 0 0 0 0 0 0 0 0 0 0 0 0
##$GPZ= (0..31)
0 0 0 0 0 0 0 0 0 0 0 0 0 0 0 0 0 0 0 0 0 0 0 0 0 0 0 0 0 0 0 0
##$GRDPROG= <>
##$GRPDLY= -1
##$HDDUTY= 20
##$HDRATE= 20
##$HGAIN= (0..3)
0 0 0 0
##$HL1= 1
##$HL2= 35
##$HL3= 16
##$HL4= 17
##$HOLDER= 0
##$HPMOD= (0..7)
0 0 0 0 0 0 0 0
##$HPPRGN= 0
##$IN= (0..63)
0.001 0.001 0.001 0.001 0.001 0.001 0.001 0.001 0.001 0.001 0.001 0.001
0.001 0.001 0.001 0.001 0.001 0.001 0.001 0.001 0.001 0.001 0.001 0.001
0.001 0.001 0.001 0.001 0.001 0.001 0.001 0.001 0.001 0.001 0.001 0.001
0.001 0.001 0.001 0.001 0.001 0.001 0.001 0.001 0.001 0.001 0.001 0.001
0.001 0.001 0.001 0.001 0.001 0.001 0.001 0.001 0.001 0.001 0.001 0.001
0.001 0.001 0.001 0.001
##$INF= (0..7)
0 0 0 0 0 0 0 0
##$INP= (0..63)
0 0 0 0 0 0 0 0 0 0 0 0 0 0 0 0 0 0 0 0 0 0 0 0 0 0 0 0 0 0 0 0 0 0 0 0
0 0 0 0 0 0 0 0 0 0 0 0 0 0 0 0 0 0 0 0 0 0 0 0 0 0 0 0
##$INSTRUM= <avance400>
##$L= (0..31)
1 1 1 1 1 1 1 1 1 1 1 1 1 1 1 1 1 1 1 1 1 1 1 1 1 1 1 1 1 1 1 1
##$LFILTER= 100
##$LGAIN= -15
##$LINPSTP= 10
##$LOCKED= yes
##$LOCKFLD= 3152
##$LOCKGN= 119.900001525879
##$LOCKPOW= -35
##$LOCKPPM= 7.23999977111816
##$LOCNUC= <2H>
##$LOCPHAS= 273
##$LOCSHFT= yes
##$LOCSW= 0
##$LTIME= 0.200000002980232
##$MASR= 4200
##$MASRLST= <masrlst>
##$NBL= 1
##$NC= -2
##$NLOGCH= 1
##$NS= 128
##$NUC1= <1H>
##$NUC2= <13C>
##$NUC3= <off>
##$NUC4= <off>
##$NUC5= <off>
##$NUC6= <off>
##$NUC7= <off>
##$NUC8= <off>
##$NUCLEI= 0
##$NUCLEUS= <off>
##$O1= 1922.3
##$O2= 4979.85804243228
##$O3= 1900.52349393
##$O4= 1900.52349393
##$O5= 0
##$O6= 0
##$O7= 0
##$O8= 0
##$OBSCHAN= (0..9)
0 0 0 0 0 0 0 0 0 0
##$OVERFLW= 0
##$P= (0..63)
7.6 7.6 15.2 14.9 29.8 16.5 25 50 0 0 0 0 0 0 0 200000 1000 2500 0 600
2500 0 0 0 0 200 0 7.6 1000 0 0 0 0 0 0 0 0 0 0 0 0 0 0 0 0 0 0 0 0 0 0
0 0 0 0 0 0 0 0 0 0 0 0 0
##$PACOIL= (0..15)
0 0 0 0 0 0 0 0 0 0 0 0 0 0 0 0
##$PAPS= 2
##$PARMODE= 0
##$PCPD= (0..9)
100 100 70 100 100 100 100 100 100 100
##$PHCOR= (0..31)
0 0 0 0 0 0 0 0 0 0 0 0 0 0 0 0 0 0 0 0 0 0 0 0 0 0 0 0 0 0 0 0
##$PHLIST= <>
##$PHP= 1
##$PH_ref= 0
##$PL= (0..63)
120 0 -4 120 120 120 120 120 120 60 10.34 22.38 9 120 120 120 120 120 0
120 120 120 120 120 120 120 120 22.38 120 120 9 120 120 120 120 120 120
120 120 120 120 120 120 120 120 120 120 120 120 120 120 120 120 120 120
120 120 120 120 120 120 120 120 120
##$PLSTEP= 0.1
##$PLSTRT= -6
##$POWMOD= 0
##$PQPHASE= 0
##$PQSCALE= 0
##$PR= 1
##$PRECHAN= (0..15)
-1 1 2 -1 -1 -1 -1 -1 -1 -1 -1 -1 -1 -1 -1 -1
##$PRGAIN= 0
##$PROBHD= <5 mm PABBI 1H-BB Z-GRD Z811201/0006
>
##$PROSOL= no
##$PULPROG= <zg>
##$PW= 0
##$PYNM= <acqu.py>
##$QNP= 1
##$RD= 0
##$RECCHAN= (0..15)
-1 -1 -1 -1 -1 -1 -1 -1 -1 -1 -1 -1 -1 -1 -1 -1
##$RECPH= 0
##$RECPRE= (0..15)
-1 -1 -1 -1 -1 -1 -1 -1 -1 -1 -1 -1 -1 -1 -1 -1
##$RECPRFX= (0..15)
-1 -1 -1 -1 -1 -1 -1 -1 -1 -1 -1 -1 -1 -1 -1 -1
##$RECSEL= (0..15)
0 0 0 0 0 0 0 0 0 0 0 0 0 0 0 0
##$RG= 181
##$RO= 0
##$ROUTWD1= (0..23)
0 0 0 0 0 0 0 0 0 0 0 0 0 0 0 0 0 0 0 0 1 1 0 0
##$ROUTWD2= (0..23)
0 0 0 0 0 1 0 0 0 0 0 0 0 0 0 0 0 0 1 0 1 1 0 0
##$RSEL= (0..9)
0 1 2 0 0 0 0 0 0 0
##$S= (0..7)
83 4 83 83 83 83 83 83
##$SEOUT= 0
##$SFO1= 400.1319223
##$SFO2= 100.617748858042
##$SFO3= 400.131900523494
##$SFO4= 400.131900523494
##$SFO5= 500.13
##$SFO6= 500.13
##$SFO7= 500.13
##$SFO8= 500.13
##$SOLVENT= <CDCl3>
##$SP= (0..31)
1 120 120 120 0 0 120 120 0 0 0 120 0 0 120 0 150 150 120 120.87 118.96
122.27 114.95 150 150 150 150 150 150 120 120 120
##$SP07= 0
##$SPECTR= 0
##$SPNAM0= <gauss>
##$SPNAM1= <Gaus1.1000>
##$SPNAM10= <gauss>
##$SPNAM11= <Gaus1.1000>
##$SPNAM12= <gauss>
##$SPNAM13= <gauss>
##$SPNAM14= <Gaus1.1000>
##$SPNAM15= <Gaus1.1000>
##$SPNAM16= <gauss>
##$SPNAM17= <gauss>
##$SPNAM18= <Gaus1.1000>
##$SPNAM19= <Gaus1.1000>
##$SPNAM2= <Gaus1.1000>
##$SPNAM20= <Gaus1.1000>
##$SPNAM21= <Gaus1.1000>
##$SPNAM22= <Gaus1.1000>
##$SPNAM23= <gauss>
##$SPNAM24= <gauss>
##$SPNAM25= <gauss>
##$SPNAM26= <gauss>
##$SPNAM27= <gauss>
##$SPNAM28= <gauss>
##$SPNAM29= <Gaus1.1000>
##$SPNAM3= <Gaus1.1000>
##$SPNAM30= <Gaus1.1000>
##$SPNAM31= <Gaus1.1000>
##$SPNAM4= <gauss>
##$SPNAM5= <gauss>
##$SPNAM6= <Gaus1.1000>
##$SPNAM7= <Gaus1.1000>
##$SPNAM8= <gauss>
##$SPNAM9= <gauss>
##$SPOAL= (0..31)
0.5 0.5 0.5 0.5 0.5 0.5 0.5 0.5 0.5 0.5 0.5 0.5 0.5 0.5 0.5 0.5 0.5 0.5
0.5 0.5 0.5 0.5 0.5 0.5 0.5 0.5 0.5 0.5 0.5 0.5 0.5 0.5
##$SPOFFS= (0..31)
0 0 0 0 0 0 0 0 0 0 0 0 0 0 0 0 0 0 0 0 0 0 0 0 0 0 0 0 0 0 0 0
##$SUBNAM0= <"">
##$SUBNAM1= <"">
##$SUBNAM2= <"">
##$SUBNAM3= <"">
##$SUBNAM4= <"">
##$SUBNAM5= <"">
##$SUBNAM6= <"">
##$SUBNAM7= <"">
##$SUBNAM8= <"">
##$SUBNAM9= <"">
##$SW= 12.4709369134976
##$SWIBOX= (0..15)
0 1 2 0 0 0 0 0 0 0 0 0 0 0 0 0
##$SW_h= 4990.01996007984
##$SWfinal= 0
##$TD= 16244
##$TD0= 1
##$TE= 302.45
##$TE2= 300
##$TE3= 300
##$TEG= 300
##$TL= (0..7)
0 120 120 120 120 120 120 120
##$TP= (0..7)
150 150 150 150 150 150 150 150
##$TP07= 0
##$TPNAME0= <>
##$TPNAME1= <>
##$TPNAME2= <>
##$TPNAME3= <>
##$TPNAME4= <>
##$TPNAME5= <>
##$TPNAME6= <>
##$TPNAME7= <>
##$TPOAL= (0..7)
0.5 0.5 0.5 0.5 0.5 0.5 0.5 0.5
##$TPOFFS= (0..7)
0 0 0 0 0 0 0 0
##$TUNHIN= 0
##$TUNHOUT= 0
##$TUNXOUT= 0
##$USERA1= <user>
##$USERA2= <user>
##$USERA3= <user>
##$USERA4= <user>
##$USERA5= <user>
##$V9= 5
##$VALIST= <valist>
##$VCLIST= <CCCCCCCCCCCCCCC>
##$VD= 0
##$VDLIST= <DDDDDDDDDDDDDDD>
##$VPLIST= <PPPPPPPPPPPPPPP>
##$VTLIST= <TTTTTTTTTTTTTTT>
##$WBST= 1024
##$WBSW= 15.536156
##$XGAIN= (0..3)
0 0 0 0
##$XL= 0
##$YL= 0
##$YMAX_a= 1950317
##$YMIN_a= -2579035
##$ZGOPTNS= <>
##$ZL1= 120
##$ZL2= 120
##$ZL3= 120
##$ZL4= 120
##$ABSF1= 10
##$ABSF2= 0
##$ABSG= 5
##$ABSL= 3
##$ALPHA= 0
##$AQORDER= 0
##$ASSFAC= 0
##$ASSFACI= 0
##$ASSFACX= 0
##$ASSWID= 0
##$AUNMP= <proc_1H_AID>
##$AXLEFT= 0
##$AXNAME= <>
##$AXNUC= <off>
##$AXRIGHT= 0
##$AXTYPE= 0
##$AXUNIT= <>
##$AZFE= 0.1
##$AZFW= 0.1
##$BCFW= 1
##$BC_mod= 2
##$BYTORDP= 0
##$COROFFS= 0
##$CY= 12.5
##$DATMOD= 1
##$DC= 2
##$DFILT= <>
##$DTYPP= 0
##$F1P= 9.9967504570787
##$F2P= -9.53364507338961e-007
##$FCOR= 1
##$FTSIZE= 65536
##$FT_mod= 4
##$GAMMA= 1
##$GB= 0
##$INTBC= 1
##$INTSCL= 1
##$ISEN= 128
##$LB= 1
##$LEV0= 0
##$LPBIN= 0
##$MAXI= 10000
##$MC2= 0
##$MEAN= 0
##$ME_mod= 0
##$MI= 0.02
##$NCOEF= 0
##$NC_proc= 0
##$NLEV= 6
##$NOISF1= 8.174992
##$NOISF2= 6.675002
##$NSP= 1
##$NTH_PI= 0
##$NZP= 0
##$OFFSET= 11.014
##$PC= 1
##$PHC0= 23.76741
##$PHC1= -10.05055
##$PH_mod= 0
##$PKNL= yes
##$PPARMOD= 0
##$PPDIAG= 0
##$PPIPTYP= 0
##$PPMPNUM= 100
##$PPRESOL= 1
##$PSCAL= 0
##$PSIGN= 0
##$PYNMP= <proc.py>
##$REVERSE= no
##$SF= 400.130010278834
##$SI= 131072
##$SIGF1= 5.6
##$SIGF2= 5.2
##$SINO= 400
##$SIOLD= 131072
##$SPECTYP= <>
##$SREGLST= <1H.CDCl3>
##$SSB= 2
##$STSI= 0
##$STSR= 0
##$SW_p= 4990.01996007982
##$SYMM= 0
##$S_DEV= 0
##$TDeff= 16244
##$TDoff= 0
##$TI= <>
##$TILT= no
##$TM1= 0
##$TM2= 0
##$TOPLEV= 0
##$USERP1= <user>
##$USERP2= <user>
##$USERP3= <user>
##$USERP4= <user>
##$USERP5= <user>
##$WDW= 4
##$XDIM= 8192
##$YMAX_p= 0
##$YMIN_p= 0
##$CURPLOT= <\\rik006s\net8_hp>
##$CURPRIN= <$\\rik006s\net8_hp>
##$DFORMAT= <normdp>
##$LAYOUT= <+/1d_h.xwp>
##$LFORMAT= <normlp>
##$PFORMAT= <normpl>
##$SURQMSG= 1
$$ End of Bruker specific parameters
$$ ---------------------------------
##NTUPLES= NMR FID
##VAR_NAME=  TIME,          FID/REAL,        FID/IMAG
##SYMBOL=    X,             R,               I
##VAR_TYPE=  INDEPENDENT,   DEPENDENT,       DEPENDENT
##VAR_FORM=  AFFN,          ASDF,            ASDF
##VAR_DIM=   8122,          8122,            8122
##UNITS=     SECONDS,       ARBITRARY UNITS, ARBITRARY UNITS
##FACTOR=    0.0002004,     1,               1
##FIRST=     0,             2354000,         85941
##LAST=      1.6274484,     -50905,          28739
##MIN=       0,             -2422928,        -2422928
##MAX=       1.6274484,     2354000,         2354000
$$ Real data points
##PAGE= N=1
##DATA TABLE= (X++(R..R)), XYDATA
0  2354000
1   577094
2 -2422928
3   576089
4  1510443
5  -244881
6 -1180840
7   468606
8   487818
9 -1381248
10   303937
11  1055057
12 -1210960
13  -773457
14   411542
15   786023
16  -284092
17 -1024728
18   813692
19   488123
20  -606659
21   670627
22   145106
23  -546251
24   -35436
25   690963
26   532511
27 -1084935
28    -6268
29  1019088
30 -1061780
31  -143923
32   949479
33  -699730
34  -916709
35   515499
36  1270842
37  -785513
38 -1455454
39  1411818
40   636623
41 -1037879
42   229604
43   350152
44  -117262
45  -211722
46   509264
47   710697
48 -1410292
49  -506582
50  1509708
51    19657
52 -1002475
53  -409713
54   734698
55   362566
56 -1057493
57   397838
58   320834
59 -1031981
60   718370
61   793000
62  -629752
63  -354683
64   463207
65   703359
66  -667824
67  -248469
68   807049
69  -740856
70  -104496
71   908159
72  -400820
73  -513040
74  -230651
75   454354
76   311401
77  -804926
78   267355
79   272711
80  -454932
81   510275
82   205156
83  -295051
84  -472141
85   173662
86  1258647
87  -642423
88  -962383
89   971022
90   186699
91  -319067
92   -45073
93  -103418
94   -77163
95  -347418
96   744908
97   203066
98 -1329537
99   405050
100   711543
101  -413005
102  -112586
103  -132561
104   250224
105    54236
106   -17424
107   563062
108  -599247
109  -230673
110   715028
111  -160846
112   -23086
113  -202799
114  -114163
115   480649
116  -353323
117    97057
118    60813
119  -769753
120   319230
121   396320
122  -129784
123  -305192
124  -307740
125   719326
126   -59082
127  -417494
128   545204
129  -481831
130   -84213
131   877098
132   -87529
133  -371939
134  -345993
135   471312
136   533587
137  -786436
138   -13439
139   202369
140  -239881
141   450595
142  -174967
143  -278553
144  -127349
145  -187306
146   729367
147  -246618
148  -630694
149   508308
150    19394
151   112912
152    74941
153  -270297
154   165868
155  -235773
156   416242
157   409016
158  -824903
159   198708
160   329447
161  -227744
162   174395
163  -289012
164   -51013
165   -59891
166      810
167   685814
168  -651529
169  -515252
170   702825
171   -26176
172   -24162
173  -190154
174  -160597
175   473122
176  -138917
177   257836
178    71035
179  -714772
180   381665
181   334813
182   -66690
183  -163366
184  -518093
185   591174
186   173893
187  -543589
188   283124
189  -340661
190  -128877
191   531314
192   -80854
193   -79352
194  -355200
195   214852
196   543822
197  -553125
198   121736
199   129374
200  -414728
201   568794
202   116329
203  -257671
204  -161580
205  -210823
206   636673
207  -154919
208  -524689
209   345774
210  -208929
211   123768
212   262510
213  -301032
214   -33760
215  -328390
216   417035
217   537732
218  -790298
219    27191
220   358759
221   -30181
222   225235
223  -355544
224    -5983
225    60858
226  -122168
227   647728
228  -370891
229  -535488
230   458297
231     6250
232    77285
233  -243459
234  -284985
235   384446
236  -193523
237   269070
238   178157
239  -724293
240   296000
241   312867
242   -48260
243    30820
244  -437253
245   362728
246   192148
247  -268002
248   374099
249  -436375
250  -263009
251   492508
252    33386
253     8528
254  -506955
255    41311
256   655356
257  -498415
258     5039
259   152692
260  -479341
261   410807
262   239953
263   -76241
264  -211582
265  -320078
266   711013
267    18977
268  -518706
269   258505
270  -203067
271   170423
272   278864
273  -291734
274    26660
275  -391046
276   202237
277   576648
278  -620109
279   -76641
280   189395
281   -36463
282   329717
283  -276056
284   -48233
285   -20111
286  -184021
287   706728
288  -183687
289  -537964
290   325494
291    49812
292   222929
293  -192809
294  -347792
295   328649
296  -266130
297   245633
298   372398
299  -720977
300    18554
301   307701
302   104798
303     7982
304  -515440
305   312793
306   194509
307  -226413
308   448600
309  -373129
310  -313759
311   405721
312    29833
313   161891
314  -433758
315  -187745
316   628235
317  -250383
318   -13689
319    43423
320  -461049
321   330270
322   162646
323    50515
324  -112941
325  -495501
326   595026
327   187421
328  -420162
329   199556
330  -273477
331   131845
332   345152
333  -191597
334    92153
335  -445302
336    53488
337   648881
338  -460913
339  -166855
340    51526
341   -35510
342   380109
343  -246610
344   -18015
345   -58816
346  -349739
347   697905
348    -4035
349  -516018
350   200300
351   -14080
352   333516
353   -35767
354  -397505
355   258496
356  -235163
357   199040
358   422218
359  -566978
360   -59652
361   117990
362   159756
363   183244
364  -597374
365   133146
366   200778
367  -207870
368   489203
369  -285016
370  -386367
371   315874
372    62866
373   259685
374  -342571
375  -286452
376   530345
377  -125130
378    98657
379    47152
380  -501634
381   256014
382   107021
383   100697
384    10405
385  -607162
386   393094
387   287292
388  -317047
389   140015
390  -330285
391    40877
392   333032
393  -101297
394   182188
395  -425137
396   -69262
397   647306
398  -263372
399  -100350
400   -57975
401  -115675
402   458049
403  -150669
404   -16288
405   -47844
406  -451238
407   590397
408   110012
409  -476062
410    83414
411  -113080
412   312371
413    77791
414  -344509
415   153677
416  -314622
417   202320
418   490137
419  -490962
420   -40513
421    43472
422   114709
423   364334
424  -484619
425    -4895
426   146758
427  -185751
428   514082
429  -173508
430  -390833
431   166821
432    12894
433   352905
434  -274334
435  -378071
436   404614
437  -146878
438   183185
439   147612
440  -553726
441   155317
442    98344
443   133481
444   122588
445  -583296
446   241823
447   288265
448  -171084
449   205294
450  -358866
451   -59469
452   288836
453   -32412
454   261331
455  -439803
456  -182342
457   613773
458  -198661
459   -50202
460   -60358
461  -260263
462   380285
463   -19972
464    51329
465   -61078
466  -502671
467   509526
468   189203
469  -357743
470    56596
471  -210546
472   273308
473   181208
474  -236375
475   152438
476  -407138
477    97626
478   567110
479  -380598
480   -90321
481   -44938
482    46543
483   428151
484  -364420
485   -59978
486    51831
487  -239548
488   514558
489   -39872
490  -341896
491    36416
492   -48938
493   473436
494  -188529
495  -438356
496   381661
497  -191054
498   140683
499   330566
500  -478470
501   -29065
502    50187
503   229131
504   170346
505  -594188
506   178450
507   216849
508  -142547
509   335356
510  -337071
511  -170243
512   219246
513   -32440
514   369049
515  -369193
516  -339715
517   536869
518   -76999
519     5833
520   -75677
521  -298685
522   294994
523   -48766
524   179604
525    60812
526  -633552
527   370775
528   313527
529  -237937
530    14406
531  -283567
532   236891
533   192711
534  -181398
535   259703
536  -441757
537  -103285
538   591848
539  -214916
540  -117583
541  -140592
542   -13122
543   445468
544  -260980
545   -29564
546    -3781
547  -327554
548   487478
549    58816
550  -249762
551    -2613
552  -201195
553   505345
554    26704
555  -490573
556   262328
557  -139621
558    67638
559   338866
560  -277711
561   -76953
562  -172955
563   256373
564   364991
565  -623934
566    46269
567   219803
568  -173420
569   377526
570  -191808
571  -226005
572    97236
573   -49223
574   451755
575  -235519
576  -405624
577   374140
578   -29287
579   157551
580   -48755
581  -395413
582   251658
583   -69398
584   168367
585   199305
586  -617377
587   168493
588   299471
589   -73387
590    54378
591  -398908
592   170209
593   237292
594  -176521
595   322929
596  -354586
597  -238640
598   506442
599   -56428
600   -35922
601  -235688
602   -87783
603   472276
604  -215899
605    26896
606    22987
607  -449784
608   412842
609   144218
610  -201441
611     -132
612  -292132
613   385500
614   170063
615  -347929
616   129911
617  -229975
618   115963
619   348581
620  -234906
621    27189
622  -260461
623    96746
624   533874
625  -471105
626  -125468
627   149974
628  -125555
629   359553
630  -123717
631  -194836
632    -7683
633  -116619
634   514287
635  -153155
636  -452426
637   311757
638   -30311
639   192478
640    46556
641  -391154
642   182519
643   -80409
644   158386
645   260327
646  -558382
647    80292
648   235052
649   -32946
650   136389
651  -403251
652    53751
653   205037
654  -146789
655   355959
656  -287379
657  -285308
658   402520
659   -11902
660   101942
661  -232137
662  -230276
663   462238
664  -129064
665    54649
666    81235
667  -499942
668   277725
669   210734
670   -91417
671   -51880
672  -382493
673   367946
674   209189
675  -295262
676   147309
677  -308971
678    59845
679   413279
680  -214078
681    37978
682  -237126
683    11232
684   550691
685  -332033
686  -152630
687    63748
688  -115877
689   364080
690  -123675
691  -124562
692    -2089
693  -255026
694   501746
695   -22088
696  -463568
697   223657
698   -70495
699   193115
700   140148
701  -339995
702   115503
703  -147467
704   157633
705   370965
706  -501760
707   -29248
708   163643
709    38269
710   248683
711  -401733
712   -49109
713   169241
714  -128209
715   413456
716  -237087
717  -373475
718   329363
719    30880
720   176248
721  -209394
722  -348341
723   405939
724   -41437
725    63824
726    88647
727  -472322
728   213636
729   183907
730    -8654
731    21660
732  -456459
733   294082
734   278377
735  -255421
736   184881
737  -292641
738   -66485
739   382744
740  -122211
741    63564
742  -277781
743  -100522
744   524150
745  -207176
746   -95156
747   -27539
748  -222731
749   399367
750   -21219
751   -78846
752    -8191
753  -362591
754   493984
755   170128
756  -435414
757    90365
758  -117468
759   218635
760   211910
761  -306731
762    54097
763  -228309
764   141220
765   438827
766  -475856
767   -90870
768    93406
769    19165
770   350601
771  -341652
772  -116739
773   145952
774  -136476
775   427360
776  -128191
777  -363970
778   226228
779    -1243
780   261937
781  -118930
782  -401887
783   301937
784   -72129
785    93650
786   181563
787  -464162
788    85931
789   122858
790    88361
791   146798
792  -523981
793   143491
794   323538
795  -166712
796   231779
797  -258964
798  -186939
799   310177
800     9643
801   144390
802  -357704
803  -209505
804   524629
805  -137679
806   -45608
807   -30296
808  -339776
809   356932
810    74911
811   -54704
812    14046
813  -382288
814   388134
815   250606
816  -295263
817    40674
818  -212201
819   205014
820   238870
821  -269946
822   118294
823  -284901
824   -30247
825   498234
826  -313051
827  -145086
828   -20986
829   -20891
830   402070
831  -230228
832   -85678
833    78589
834  -224426
835   470891
836    26947
837  -353657
838   105292
839   -52223
840   347642
841    -8405
842  -432736
843   195565
844  -128251
845   123267
846   263741
847  -478888
848    -9529
849    65479
850   101439
851   260336
852  -500398
853      420
854   289008
855   -77015
856   272206
857  -227928
858  -164953
859   231103
860   -33166
861   308682
862  -269658
863  -366679
864   472344
865   -55051
866   -18703
867    16104
868  -375076
869   213073
870    64764
871    44314
872    41083
873  -473710
874   278916
875   259441
876  -179744
877   105757
878  -332969
879   100344
880   347284
881  -187968
882   130720
883  -256980
884  -115797
885   487893
886  -144654
887   -97521
888  -146668
889   -97708
890   477295
891  -171288
892  -122386
893    63384
894  -305929
895   395229
896   122121
897  -314410
898    -7192
899  -145631
900   378558
901    88947
902  -417364
903   184868
904  -160463
905    73063
906   390532
907  -358135
908   -72297
909    15452
910   111187
911   334497
912  -405063
913   -50238
914   146551
915  -105499
916   387396
917  -213104
918  -269170
919   196799
920   -94109
921   318613
922  -119076
923  -447256
924   291668
925    21336
926   114438
927    17793
928  -394161
929   204674
930    26559
931   107802
932   179973
933  -541397
934   154559
935   324066
936  -119291
937   122957
938  -340114
939    -4543
940   300745
941  -123354
942   177875
943  -293580
944  -203083
945   465473
946   -88658
947   -22350
948  -145154
949  -223293
950   444116
951   -54568
952   -66778
953    47160
954  -366199
955   345015
956   183076
957  -216453
958      544
959  -276936
960   314972
961   238490
962  -353102
963   112530
964  -187597
965    22087
966   403144
967  -242482
968   -79423
969  -117757
970    70513
971   447590
972  -360036
973  -114115
974   112114
975  -174960
976   402985
977   -81823
978  -311708
979    99455
980   -84360
981   349597
982   -39694
983  -418129
984   196743
985   -30218
986   201645
987   119704
988  -425408
989   159337
990     9600
991    81457
992   293494
993  -491699
994   -15167
995   269742
996   -26220
997   168161
998  -346771
999   -66005
1000   223178
1001  -118832
1002   292371
1003  -254281
1004  -337116
1005   416099
1006     3285
1007    52817
1008  -125161
1009  -291465
1010   378337
1011    -9727
1012    27910
1013    80669
1014  -452213
1015   282534
1016   239824
1017  -159915
1018    14763
1019  -342433
1020   211170
1021   270999
1022  -256293
1023   101680
1024  -268757
1025   -19309
1026   413173
1027  -203461
1028    -8151
1029  -164718
1030   -72104
1031   520856
1032  -204066
1033  -148480
1034    64923
1035  -181348
1036   381554
1037      554
1038  -215613
1039    26457
1040  -203099
1041   405379
1042    75147
1043  -441945
1044   127983
1045  -100331
1046   162630
1047   212961
1048  -386553
1049    65034
1050   -57559
1051    70887
1052   376011
1053  -418668
1054   -96973
1055   183562
1056    13624
1057   282108
1058  -301284
1059  -119466
1060   194159
1061  -127281
1062   354346
1063  -158484
1064  -410073
1065   310220
1066    21843
1067   125251
1068   -86862
1069  -381225
1070   292862
1071     1747
1072    45655
1073   132082
1074  -465496
1075   175262
1076   236030
1077   -52069
1078    95621
1079  -397163
1080   129363
1081   317206
1082  -183045
1083   164758
1084  -270401
1085  -120929
1086   403953
1087  -121841
1088    36779
1089  -203264
1090  -207767
1091   492781
1092   -94559
1093  -123537
1094    -5354
1095  -252812
1096   363508
1097    41385
1098  -145372
1099    39129
1100  -323000
1101   378819
1102   227408
1103  -389449
1104    86157
1105  -137749
1106   127766
1107   283674
1108  -301109
1109    31281
1110  -138815
1111    37760
1112   436217
1113  -357462
1114  -131023
1115    81877
1116   -44224
1117   374350
1118  -232448
1119  -188813
1120   156043
1121  -144496
1122   368965
1123   -52162
1124  -408405
1125   205141
1126    -5025
1127   211527
1128    12575
1129  -419034
1130   212932
1131    -1434
1132    72213
1133   205072
1134  -451023
1135    68567
1136   174817
1137     3624
1138   202428
1139  -427287
1140   -14753
1141   313012
1142  -125699
1143   198215
1144  -237258
1145  -208358
1146   339364
1147   -51588
1148   117212
1149  -192125
1150  -302347
1151   440307
1152   -20280
1153   -48074
1154     9087
1155  -331018
1156   316424
1157   101325
1158   -99499
1159    69653
1160  -385181
1161   272932
1162   301713
1163  -290685
1164    54700
1165  -204007
1166    74415
1167   307328
1168  -229140
1169    48178
1170  -210007
1171   -42969
1172   489602
1173  -270719
1174  -132915
1175    24894
1176  -126548
1177   409022
1178  -114525
1179  -196436
1180    91330
1181  -176077
1182   379054
1183    35752
1184  -355583
1185   125523
1186   -99555
1187   262196
1188   130325
1189  -426676
1190   139175
1191   -47289
1192    64848
1193   282848
1194  -413152
1195   -22757
1196    98468
1197    25546
1198   295549
1199  -398840
1200   -97947
1201   262090
1202  -104034
1203   266582
1204  -181994
1205  -256467
1206   275532
1207   -19556
1208   212257
1209  -146096
1210  -368321
1211   385540
1212    -2642
1213     8837
1214    67337
1215  -402427
1216   218915
1217   135588
1218   -60185
1219    82409
1220  -417543
1221   162131
1222   290015
1223  -186535
1224    98425
1225  -282611
1226     7282
1227   356885
1228  -175735
1229    93563
1230  -198412
1231  -146286
1232   500969
1233  -130733
1234  -107338
1235   -23549
1236  -187718
1237   397329
1238   -40542
1239  -162445
1240    43260
1241  -273911
1242   355982
1243   114559
1244  -338341
1245    69745
1246  -182178
1247   235776
1248   226958
1249  -391110
1250    91805
1251   -77457
1252    49220
1253   356364
1254  -334718
1255   -52947
1256    43201
1257    19266
1258   381274
1259  -332029
1260  -146568
1261   199327
1262  -121498
1263   315905
1264  -134306
1265  -307347
1266   201671
1267   -59172
1268   257111
1269   -68057
1270  -433504
1271   286075
1272     -556
1273    58918
1274   131083
1275  -417706
1276   136813
1277   132589
1278    22329
1279   163272
1280  -439947
1281    84512
1282   291551
1283  -116199
1284   180204
1285  -302998
1286   -93820
1287   363796
1288  -127422
1289   118919
1290  -187254
1291  -252545
1292   429631
1293   -41515
1294   -51104
1295   -79076
1296  -270426
1297   381917
1298     3372
1299  -121255
1300    67146
1301  -349198
1302   302328
1303   227038
1304  -266769
1305    51354
1306  -226588
1307   190741
1308   302372
1309  -307831
1310    64492
1311  -134924
1312     -522
1313   405629
1314  -257439
1315   -86552
1316   -46365
1317   -45743
1318   438332
1319  -247667
1320  -195509
1321   130917
1322  -165076
1323   347636
1324   -26681
1325  -323252
1326   119138
1327   -83536
1328   305553
1329    45703
1330  -431115
1331   188788
1332   -23788
1333   109070
1334   214190
1335  -415387
1336    56250
1337    90255
1338    47017
1339   251706
1340  -430263
1341   -31127
1342   243324
1343   -78525
1344   243800
1345  -287548
1346  -186962
1347   314274
1348   -84515
1349   177029
1350  -152386
1351  -324388
1352   350142
1353    15583
1354    54141
1355   -72904
1356  -352719
1357   357115
1358    43301
1359   -73488
1360   123665
1361  -409491
1362   192408
1363   291081
1364  -167862
1365    36457
1366  -288490
1367   123421
1368   307872
1369  -222905
1370    95147
1371  -222296
1372   -83293
1373   452871
1374  -190311
1375   -76332
1376   -77700
1377  -147050
1378   443674
1379  -110678
1380  -177582
1381    56061
1382  -201545
1383   363054
1384    46438
1385  -273313
1386    82875
1387  -178026
1388   304160
1389   176389
1390  -411796
1391   103105
1392   -58203
1393   100224
1394   261343
1395  -364579
1396    10556
1397     3088
1398    20548
1399   354548
1400  -377716
1401  -125064
1402   196433
1403   -73033
1404   291256
1405  -206030
1406  -227806
1407   231363
1408   -68900
1409   258892
1410   -97934
1411  -367421
1412   284902
1413    -1196
1414   121314
1415    26544
1416  -425351
1417   250799
1418    80880
1419   -36185
1420   157449
1421  -409914
1422    80232
1423   250509
1424   -67950
1425   103726
1426  -357315
1427    44256
1428   322935
1429  -189463
1430   161381
1431  -204763
1432  -200584
1433   437470
1434   -78908
1435   -30115
1436   -97643
1437  -213452
1438   405425
1439   -38606
1440  -103663
1441    24328
1442  -293923
1443   348903
1444   104308
1445  -248993
1446    82584
1447  -254695
1448   224763
1449   259680
1450  -326999
1451    52823
1452  -130299
1453    85661
1454   321019
1455  -306044
1456    12971
1457   -52063
1458   -45980
1459   436107
1460  -264292
1461  -181168
1462   119794
1463   -81911
1464   324788
1465  -138795
1466  -232032
1467   146957
1468  -134614
1469   319729
1470     4016
1471  -424804
1472   205925
1473   -10732
1474   127915
1475   125677
1476  -401846
1477   128493
1478    66504
1479    36464
1480   206364
1481  -406912
1482    29090
1483   197554
1484   -53979
1485   224753
1486  -343775
1487  -101095
1488   323450
1489  -123660
1490   162853
1491  -165446
1492  -254555
1493   342288
1494   -22025
1495    66102
1496  -105370
1497  -308285
1498   378935
1499    11106
1500   -68766
1501    67578
1502  -353843
1503   255504
1504   179463
1505  -161040
1506    69216
1507  -315112
1508   165098
1509   300598
1510  -248783
1511    63986
1512  -197885
1513     5899
1514   371968
1515  -221587
1516    -4935
1517  -107022
1518  -107641
1519   448627
1520  -163143
1521  -160471
1522    36258
1523  -143899
1524   372217
1525   -58633
1526  -235044
1527   114538
1528  -186738
1529   307021
1530   119081
1531  -386241
1532   105123
1533   -56722
1534   157888
1535   181505
1536  -370785
1537    79284
1538   -15760
1539    37943
1540   309719
1541  -388476
1542   -62927
1543   161257
1544   -44984
1545   284287
1546  -270469
1547  -176415
1548   242805
1549   -73177
1550   237557
1551  -137649
1552  -301866
1553   281239
1554   -18238
1555   143949
1556   -40561
1557  -392679
1558   287767
1559    55802
1560   -20602
1561    94825
1562  -387545
1563   159385
1564   186912
1565   -79296
1566   118676
1567  -364943
1568    68484
1569   329744
1570  -165661
1571    95192
1572  -217266
1573   -73775
1574   366799
1575  -136810
1576    38159
1577  -139454
1578  -200424
1579   438751
1580   -80708
1581  -127523
1582    10579
1583  -230071
1584   344076
1585    40440
1586  -198210
1587    68741
1588  -239201
1589   280534
1590   191684
1591  -311977
1592    68536
1593  -147798
1594   146207
1595   276924
1596  -341106
1597    32284
1598   -56319
1599    -5829
1600   367735
1601  -295419
1602  -119122
1603    74334
1604   -44921
1605   352061
1606  -214342
1607  -202878
1608   185775
1609  -100315
1610   289307
1611   -52619
1612  -329834
1613   194669
1614   -44003
1615   195870
1616    39563
1617  -424148
1618   195416
1619    38073
1620    17020
1621   159214
1622  -391025
1623    65441
1624   158263
1625   -23000
1626   189642
1627  -361537
1628   -17136
1629   302636
1630  -105246
1631   168906
1632  -212956
1633  -161348
1634   348301
1635   -80468
1636    82109
1637  -120660
1638  -288810
1639   373092
1640    -3139
1641   -74142
1642    -7209
1643  -298843
1644   297184
1645    94403
1646  -145121
1647    73312
1648  -303845
1649   218036
1650   262305
1651  -240365
1652    64016
1653  -196360
1654    81553
1655   337354
1656  -259815
1657    12245
1658   -97514
1659   -62350
1660   391340
1661  -201269
1662  -120349
1663     2212
1664  -110750
1665   381828
1666  -122370
1667  -213697
1668   122034
1669  -149027
1670   304455
1671    42037
1672  -325247
1673   126493
1674   -84590
1675   207378
1676   138149
1677  -396270
1678   108262
1679     9190
1680    53157
1681   225547
1682  -367361
1683     1972
1684   107562
1685    -5896
1686   268071
1687  -336751
1688  -107292
1689   252582
1690   -79747
1691   217302
1692  -179945
1693  -234444
1694   280681
1695   -43607
1696   140600
1697   -88190
1698  -340193
1699   302347
1700    30938
1701     6274
1702    27021
1703  -355271
1704   234462
1705   130157
1706   -86416
1707   105633
1708  -345457
1709   120284
1710   282427
1711  -159053
1712    78693
1713  -245287
1714     -994
1715   346351
1716  -178960
1717    30381
1718  -137148
1719  -132470
1720   395707
1721  -109062
1722   -86314
1723   -36738
1724  -179736
1725   387720
1726   -32100
1727  -196334
1728    81572
1729  -205684
1730   282599
1731   129795
1732  -293748
1733    57949
1734  -135514
1735   193802
1736   206160
1737  -348726
1738    56483
1739   -53082
1740    48151
1741   307150
1742  -320796
1743   -52586
1744    67687
1745   -21458
1746   332008
1747  -251937
1748  -173721
1749   178322
1750   -64285
1751   264292
1752  -135964
1753  -271591
1754   207091
1755   -61971
1756   197065
1757   -13093
1758  -388940
1759   213660
1760    39788
1761    61818
1762    84499
1763  -372533
1764   153413
1765   124990
1766   -24079
1767   167476
1768  -363488
1769    29017
1770   274483
1771   -93291
1772   122317
1773  -260097
1774   -83241
1775   320114
1776  -112133
1777    81408
1778  -162254
1779  -209649
1780   378947
1781   -48114
1782   -38849
1783   -38103
1784  -259281
1785   350698
1786    57050
1787  -151494
1788    50773
1789  -251413
1790   246370
1791   179782
1792  -220790
1793    43829
1794  -220279
1795   156851
1796   284055
1797  -299140
1798    26823
1799   -95333
1800    -6766
1801   352624
1802  -230250
1803   -85231
1804    -3776
1805   -54714
1806   373544
1807  -173578
1808  -188012
1809   110379
1810  -105408
1811   305031
1812   -46041
1813  -291888
1814   140323
1815   -85588
1816   221361
1817    77030
1818  -385407
1819   125922
1820    14156
1821    94388
1822   157926
1823  -375578
1824    67740
1825   106301
1826      119
1827   228782
1828  -340001
1829   -63856
1830   233698
1831   -44335
1832   181348
1833  -248666
1834  -156277
1835   288822
1836   -73574
1837   134612
1838  -125710
1839  -292011
1840   319280
1841    16251
1842    12213
1843   -26389
1844  -314632
1845   276948
1846    97351
1847   -79415
1848    58812
1849  -316491
1850   183286
1851   217304
1852  -152008
1853    69958
1854  -271602
1855    69163
1856   330359
1857  -207560
1858    17348
1859  -136790
1860   -58984
1861   358197
1862  -144516
1863   -57601
1864   -67591
1865  -128068
1866   396201
1867   -84081
1868  -182295
1869    58237
1870  -159044
1871   307647
1872    45341
1873  -267081
1874    75011
1875  -133039
1876   227295
1877   159600
1878  -349910
1879    59009
1880   -39246
1881    97981
1882   233528
1883  -335215
1884    -5892
1885    49135
1886     6317
1887   294446
1888  -289394
1889  -130125
1890   163750
1891   -33633
1892   255885
1893  -190277
1894  -222820
1895   227702
1896   -53844
1897   187038
1898   -56599
1899  -334308
1900   216798
1901    30255
1902    89215
1903    21051
1904  -363959
1905   192104
1906   104910
1907   -24698
1908   113881
1909  -348543
1910    81139
1911   230712
1912   -78570
1913   111933
1914  -283681
1915   -23952
1916   323239
1917  -114397
1918    60870
1919  -170305
1920  -136668
1921   349209
1922   -72104
1923   -16820
1924   -89726
1925  -218543
1926   367289
1927     1704
1928  -141762
1929    21896
1930  -227851
1931   276227
1932   124730
1933  -208160
1934    40600
1935  -199106
1936   194787
1937   236840
1938  -274400
1939    26148
1940  -111710
1941    74733
1942   303918
1943  -269625
1944   -38411
1945   -18890
1946   -34366
1947   345739
1948  -204329
1949  -162417
1950    77270
1951   -66391
1952   306516
1953  -112708
1954  -249436
1955   146240
1956   -76104
1957   232437
1958    22500
1959  -339990
1960   136412
1961        7
1962   138814
1963   102449
1964  -376005
1965   110519
1966    87719
1967    12359
1968   179518
1969  -341113
1970   -12204
1971   196079
1972   -32537
1973   168911
1974  -279015
1975  -107612
1976   279675
1977   -68298
1978   123415
1979  -159419
1980  -218720
1981   312114
1982   -19992
1983    38905
1984   -59258
1985  -289011
1986   300942
1987    70586
1988   -75860
1989    27096
1990  -281627
1991   216777
1992   166041
1993  -144382
1994    57142
1995  -259561
1996   115461
1997   279999
1998  -202258
1999    24438
2000  -162130
2001     1824
2002   332538
2003  -189052
2004   -37459
2005   -62014
2006   -96043
2007   363645
2008  -111913
2009  -150520
2010    29298
2011  -115970
2012   319834
2013   -26597
2014  -233209
2015    93554
2016  -123466
2017   238152
2018   102221
2019  -320056
2020    75941
2021   -49936
2022   134879
2023   179407
2024  -345630
2025    35026
2026    43325
2027    22176
2028   236320
2029  -297444
2030   -71352
2031   133229
2032   -16240
2033   239732
2034  -238783
2035  -164540
2036   228684
2037   -53630
2038   178473
2039  -105198
2040  -270302
2041   238224
2042     4718
2043    90662
2044   -19206
2045  -321848
2046   218994
2047    73748
2048   -13708
2049    63945
2050  -326555
2051   139654
2052   178646
2053   -95427
2054    91040
2055  -279297
2056    28043
2057   281698
2058  -126273
2059    52125
2060  -185130
2061   -62955
2062   334482
2063  -118037
2064    -6052
2065   -77608
2066  -164256
2067   349448
2068   -27359
2069  -123138
2070    -7189
2071  -171699
2072   301065
2073    38313
2074  -202385
2075    59161
2076  -188773
2077   211190
2078   179223
2079  -283554
2080    30082
2081   -90779
2082   107718
2083   235808
2084  -277052
2085    -3728
2086   -15028
2087    17461
2088   297278
2089  -244160
2090   -97522
2091    86356
2092   -49051
2093   290775
2094  -156122
2095  -212024
2096   157816
2097   -51306
2098   206584
2099   -54159
2100  -281724
2101   162780
2102   -24445
2103   141314
2104    45097
2105  -354453
2106   146815
2107    74477
2108    21677
2109   116135
2110  -325190
2111    64718
2112   165258
2113   -32733
2114   143604
2115  -286948
2116   -36741
2117   268711
2118   -73744
2119   100756
2120  -186131
2121  -135293
2122   306654
2123   -61124
2124    34975
2125   -90910
2126  -229572
2127   308447
2128    19009
2129   -71857
2130   -15578
2131  -243385
2132   261363
2133    99510
2134  -156877
2135    54707
2136  -228838
2137   159048
2138   227856
2139  -202930
2140    25138
2141  -149363
2142    71354
2143   286751
2144  -216582
2145   -12745
2146   -63549
2147   -37945
2148   330628
2149  -173924
2150  -119150
2151    31617
2152   -95181
2153   305563
2154   -79065
2155  -220736
2156    90990
2157   -81944
2158   236803
2159    15093
2160  -280218
2161   112457
2162   -57726
2163   162707
2164   133794
2165  -347601
2166    75132
2167    59496
2168    43916
2169   173912
2170  -304458
2171    -7804
2172   120872
2173    -9440
2174   205736
2175  -271226
2176  -113673
2177   223857
2178   -50871
2179   151847
2180  -159485
2181  -201817
2182   253476
2183   -26400
2184    88529
2185   -58282
2186  -279711
2187   248182
2188    51724
2189    -7863
2190    17753
2191  -293139
2192   199796
2193   138116
2194   -97773
2195    69596
2196  -263192
2197    93926
2198   240187
2199  -137252
2200    48188
2201  -196915
2202    -1303
2203   306785
2204  -153472
2205    -7724
2206   -96976
2207   -98158
2208   333661
2209   -95217
2210  -100136
2211   -10354
2212  -144363
2213   311876
2214    -1209
2215  -196787
2216    47760
2217  -129578
2218   240959
2219    90303
2220  -254098
2221    68512
2222  -105611
2223   148237
2224   205901
2225  -312905
2226    11872
2227    12280
2228    37450
2229   223960
2230  -259517
2231   -56817
2232    62399
2233   -16470
2234   263397
2235  -218087
2236  -158320
2237   174181
2238   -54370
2239   206372
2240   -92086
2241  -251643
2242   193088
2243    -4975
2244   125509
2245   -11635
2246  -296575
2247   175838
2248    40217
2249    46495
2250    71690
2251  -337765
2252   123305
2253   155562
2254   -61751
2255    99964
2256  -270327
2257    13220
2258   227456
2259   -71133
2260    84527
2261  -221434
2262   -63459
2263   307696
2264   -99048
2265    34098
2266   -99012
2267  -171512
2268   315199
2269   -14970
2270   -65693
2271   -36400
2272  -193328
2273   283971
2274    46374
2275  -142501
2276    30905
2277  -206208
2278   213107
2279   157199
2280  -221893
2281    44159
2282  -145717
2283    99872
2284   250020
2285  -230063
2286   -15696
2287   -56769
2288    28546
2289   275462
2290  -212553
2291   -61372
2292    16344
2293   -62443
2294   312270
2295  -141163
2296  -194331
2297   114206
2298   -65657
2299   224467
2300   -33149
2301  -252601
2302   112877
2303   -37740
2304   178834
2305    44134
2306  -322126
2307   127797
2308    22902
2309    61849
2310   147584
2311  -328697
2312    33009
2313   139805
2314    -8827
2315   145476
2316  -265854
2317   -45183
2318   188435
2319   -40532
2320   156654
2321  -216590
2322  -150187
2323   287271
2324   -57621
2325    64917
2326   -73780
2327  -230093
2328   250221
2329    31869
2330     2704
2331   -33447
2332  -258094
2333   251882
2334    81386
2335  -100649
2336    62858
2337  -261483
2338   137427
2339   214799
2340  -158618
2341    30434
2342  -178794
2343    52759
2344   260695
2345  -162350
2346     9635
2347  -121510
2348   -33410
2349   331296
2350  -155108
2351   -76238
2352      -21
2353  -117305
2354   306943
2355   -42549
2356  -180584
2357    37279
2358   -97429
2359   256967
2360    14923
2361  -237523
2362    85142
2363  -104812
2364   177153
2365   146382
2366  -311578
2367    50427
2368       43
2369    68248
2370   191668
2371  -282577
2372   -17782
2373    69067
2374     6398
2375   220869
2376  -246857
2377   -98057
2378   154514
2379   -48694
2380   207154
2381  -150608
2382  -211013
2383   216992
2384   -22996
2385   116396
2386   -47490
2387  -260238
2388   196357
2389    25115
2390    55520
2391    21187
2392  -314169
2393   174898
2394   112505
2395   -60556
2396    87571
2397  -275293
2398    61082
2399   212973
2400   -85743
2401    65225
2402  -219590
2403    -6478
2404   276215
2405  -112768
2406    44428
2407  -131806
2408  -118761
2409   329317
2410   -71215
2411   -62672
2412   -30446
2413  -166079
2414   282149
2415    15367
2416  -131833
2417     7060
2418  -175069
2419   250701
2420    88795
2421  -217780
2422    66657
2423  -145231
2424   132687
2425   213498
2426  -248237
2427     4506
2428   -52668
2429    57691
2430   236749
2431  -235745
2432   -35746
2433    11622
2434   -28035
2435   283119
2436  -187866
2437  -142078
2438   110829
2439   -59122
2440   235044
2441   -83504
2442  -224564
2443   141522
2444   -34585
2445   173183
2446    -1382
2447  -287788
2448   143654
2449     5509
2450    82206
2451    87292
2452  -328029
2453    89185
2454   105229
2455   -10205
2456   125751
2457  -280534
2458     5331
2459   185775
2460   -43937
2461   133816
2462  -221809
2463   -82294
2464   264818
2465   -64295
2466    83038
2467  -119561
2468  -179670
2469   279080
2470   -22808
2471    -9272
2472   -41390
2473  -229863
2474   247610
2475    48355
2476   -88634
2477    19043
2478  -235110
2479   200101
2480   145389
2481  -164807
2482    64833
2483  -181702
2484    90204
2485   251106
2486  -178631
2487     8837
2488  -103455
2489    17101
2490   279300
2491  -181874
2492   -40710
2493   -30319
2494   -86059
2495   308828
2496  -115729
2497  -160257
2498    57821
2499   -96586
2500   249026
2501   -17497
2502  -221676
2503    86284
2504   -78256
2505   199045
2506    72493
2507  -286004
2508    98140
2509   -25266
2510    90844
2511   166190
2512  -302561
2513    22869
2514    72293
2515    10450
2516   179436
2517  -261036
2518   -45877
2519   137283
2520   -41934
2521   195389
2522  -195022
2523  -153205
2524   222248
2525   -46340
2526   119955
2527   -85983
2528  -223335
2529   219120
2530    -2099
2531    54004
2532   -10557
2533  -275659
2534   206522
2535    72656
2536   -43007
2537    60587
2538  -269650
2539   129553
2540   173648
2541  -106092
2542    72944
2543  -217091
2544    32391
2545   249555
2546  -126980
2547    38783
2548  -149616
2549   -57139
2550   301628
2551  -123552
2552   -32398
2553   -46396
2554  -139471
2555   299429
2556   -37440
2557  -125298
2558    19567
2559  -144803
2560   255521
2561    43660
2562  -195525
2563    65982
2564  -134002
2565   177800
2566   144802
2567  -258519
2568    53464
2569   -63679
2570    69359
2571   214141
2572  -256655
2573   -14011
2574    20055
2575     -230
2576   237580
2577  -219668
2578   -83660
2579   102182
2580   -57575
2581   238778
2582  -132706
2583  -195080
2584   166338
2585   -41717
2586   160980
2587   -42697
2588  -252335
2589   167772
2590   -11326
2591    92990
2592    47242
2593  -308936
2594   141369
2595    83033
2596    -9491
2597   101674
2598  -279437
2599    56988
2600   164031
2601   -56425
2602   110101
2603  -238975
2604   -27996
2605   243556
2606   -92104
2607    79316
2608  -148363
2609  -130623
2610   284267
2611   -59809
2612    -2552
2613   -54597
2614  -181172
2615   271743
2616     6360
2617   -73379
2618    15174
2619  -208137
2620   232953
2621    96471
2622  -167078
2623    54210
2624  -174428
2625   131348
2626   185698
2627  -202518
2628    29571
2629  -116232
2630    47794
2631   252388
2632  -213602
2633   -22306
2634   -23291
2635   -36072
2636   284850
2637  -155899
2638  -108562
2639    59786
2640   -74180
2641   264285
2642   -75022
2643  -200176
2644   109657
2645   -71932
2646   196513
2647    15355
2648  -273262
2649   116713
2650   -30781
2651   106286
2652   107572
2653  -305357
2654    70925
2655    58562
2656    23226
2657   153626
2658  -278750
2659     6439
2660   140868
2661   -38084
2662   171845
2663  -219874
2664   -97072
2665   221481
2666   -58016
2667   118645
2668  -126783
2669  -184155
2670   242057
2671   -27874
2672    47682
2673   -45562
2674  -241885
2675   236043
2676    34800
2677   -38541
2678    35446
2679  -260152
2680   178384
2681   141549
2682  -116744
2683    57511
2684  -211038
2685    88825
2686   215673
2687  -144194
2688    44637
2689  -161107
2690    -3112
2691   291699
2692  -158132
2693   -21233
2694   -55798
2695   -91324
2696   296090
2697   -88160
2698  -105896
2699     7812
2700  -119261
2701   278032
2702   -17572
2703  -188041
2704    72736
2705  -124097
2706   205489
2707    93957
2708  -257997
2709    69857
2710   -60166
2711   109345
2712   163961
2713  -271624
2714    27462
2715     7659
2716    27959
2717   215263
2718  -260633
2719   -45449
2720   105841
2721   -45313
2722   218519
2723  -174819
2724  -153018
2725   166193
2726   -39215
2727   168457
2728   -98039
2729  -220027
2730   201013
2731   -24272
2732    97838
2733     5297
2734  -292328
2735   178372
2736    60690
2737    -2605
2738    67499
2739  -285184
2740   105932
2741   144227
2742   -61676
2743    89822
2744  -249540
2745    26910
2746   225969
2747  -105911
2748    82585
2749  -171538
2750   -83301
2751   293970
2752   -88942
2753     -574
2754   -71706
2755  -144155
2756   281367
2757   -33194
2758   -66516
2759    -9180
2760  -188086
2761   264140
2762    44457
2763  -168874
2764    57615
2765  -168247
2766   168023
2767   152983
2768  -211241
2769    37686
2770  -106821
2771    92130
2772   212440
2773  -227931
2774    11537
2775   -39944
2776    -3077
2777   274490
2778  -205465
2779   -86139
2780    63789
2781   -60459
2782   245184
2783  -114520
2784  -167455
2785    98014
2786   -59701
2787   216538
2788   -47774
2789  -246653
2790   152391
2791   -44221
2792   121340
2793    77108
2794  -297962
2795   100245
2796    54109
2797    40935
2798   108573
2799  -280583
2800    52827
2801   110607
2802   -28117
2803   155469
2804  -257008
2805   -46239
2806   217131
2807   -75711
2808   115215
2809  -147840
2810  -143943
2811   243627
2812   -37488
2813    51232
2814   -80109
2815  -193157
2816   261368
2817    -8325
2818   -22750
2819    19083
2820  -249326
2821   214824
2822   106233
2823  -124352
2824    47574
2825  -199925
2826   123315
2827   173487
2828  -151304
2829    46112
2830  -170821
2831    47418
2832   262713
2833  -187386
2834     4778
2835   -63895
2836   -60022
2837   294431
2838  -122570
2839   -91169
2840     7957
2841   -86800
2842   271006
2843   -65146
2844  -155126
2845    66306
2846  -118891
2847   233303
2848    35437
2849  -259239
2850   100590
2851   -62805
2852   116659
2853   127253
2854  -266247
2855    45761
2856       15
2857    62378
2858   171353
2859  -278356
2860    12613
2861    87245
2862   -37122
2863   213450
2864  -211492
2865  -112091
2866   175579
2867   -43585
2868   149760
2869  -126014
2870  -172493
2871   192524
2872   -36980
2873   113508
2874   -50714
2875  -258893
2876   219562
2877    18514
2878     2099
2879    54236
2880  -273845
2881   138584
2882   125790
2883   -56103
2884    61018
2885  -240893
2886    84864
2887   184695
2888  -111889
2889    89242
2890  -197052
2891   -32168
2892   283960
2893  -121764
2894     5700
2895   -82055
2896  -105236
2897   274738
2898   -66375
2899   -52719
2900   -27150
2901  -149137
2902   281962
2903   -10972
2904  -145880
2905    62003
2906  -165841
2907   199712
2908   109753
2909  -218820
2910    52021
2911   -98976
2912   115589
2913   167963
2914  -232571
2915    32955
2916   -53014
2917    34960
2918   244632
2919  -241308
2920   -39958
2921    62787
2922   -48701
2923   240895
2924  -149021
2925  -140578
2926   108232
2927   -45789
2928   206559
2929   -91161
2930  -206946
2931   158115
2932   -54113
2933   142206
2934    22367
2935  -290083
2936   144996
2937    31545
2938    37571
2939    85837
2940  -277399
2941    80737
2942    99796
2943   -13500
2944   115889
2945  -263285
2946    20338
2947   189113
2948   -84440
2949   123054
2950  -178655
2951   -99813
2952   254081
2953   -62143
2954    42931
2955   -95819
2956  -151077
2957   253332
2958   -35225
2959    -8631
2960   -20031
2961  -216304
2962   249122
2963    47636
2964  -117955
2965    49859
2966  -197120
2967   155974
2968   146857
2969  -158077
2970    40101
2971  -154107
2972    91942
2973   213107
2974  -192959
2975    28833
2976   -86572
2977   -13162
2978   280921
2979  -172974
2980   -65585
2981    15964
2982   -70875
2983   255579
2984   -96188
2985  -134849
2986    56648
2987   -89635
2988   240945
2989   -28193
2990  -224579
2991   119613
2992   -73506
2993   143948
2994    88526
2995  -271340
2996    81054
2997     5440
2998    65633
2999   132349
3000  -268544
3001    40453
3002    66649
3003    -6408
3004   180386
3005  -249141
3006   -49019
3007   169054
3008   -63098
3009   152540
3010  -149696
3011  -146522
3012   203128
3013   -36629
3014    99841
3015   -84773
3016  -200965
3017   226606
3018   -15445
3019    27717
3020    15698
3021  -263907
3022   188199
3023    89717
3024   -70456
3025    51800
3026  -227848
3027   112080
3028   157326
3029  -105464
3030    63841
3031  -197245
3032    35974
3033   242254
3034  -144730
3035    35854
3036  -104483
3037   -69072
3038   283549
3039  -103383
3040   -54344
3041   -25928
3042  -106919
3043   263287
3044   -50299
3045  -113309
3046    35366
3047  -143947
3048   236523
3049    43631
3050  -213307
3051    78319
3052   -99399
3053   133926
3054   134163
3055  -233790
3056    42312
3057   -43402
3058    69567
3059   186914
3060  -250787
3061     4337
3062    36564
3063   -23887
3064   229063
3065  -198755
3066  -101010
3067   123377
3068   -48621
3069   188500
3070  -115375
3071  -171286
3072   153043
3073   -42644
3074   150714
3075   -39838
3076  -250939
3077   182387
3078       94
3079    49641
3080    61219
3081  -276497
3082   117420
3083    91261
3084   -18730
3085    82401
3086  -254071
3087    63388
3088   156494
3089   -77852
3090   107845
3091  -206161
3092   -38380
3093   244847
3094   -96244
3095    51173
3096  -107753
3097  -116928
3098   258528
3099   -54672
3100   -11238
3101   -41719
3102  -164775
3103   258346
3104    -2224
3105   -95904
3106    35720
3107  -188067
3108   196406
3109   104065
3110  -170342
3111    45289
3112  -139946
3113   117841
3114   169831
3115  -195312
3116    33434
3117   -90806
3118    34128
3119   242826
3120  -201124
3121   -29875
3122     3443
3123   -42394
3124   251348
3125  -137701
3126  -114461
3127    64750
3128   -65605
3129   226622
3130   -70236
3131  -188307
3132   114217
3133   -66686
3134   165929
3135    26095
3136  -257633
3137   117534
3138    -7461
3139    74076
3140    99821
3141  -266271
3142    67470
3143    63816
3144     7928
3145   136404
3146  -254001
3147     2851
3148   144083
3149   -55945
3150   142765
3151  -186245
3152   -96755
3153   208006
3154   -55461
3155    90351
3156  -104409
3157  -164072
3158   228993
3159   -25383
3160    27728
3161   -24783
3162  -220412
3163   216706
3164    43958
3165   -58602
3166    38189
3167  -221198
3168   151372
3169   131071
3170  -118810
3171    52397
3172  -183514
3173    73640
3174   203178
3175  -150040
3176    37568
3177  -117940
3178   -16331
3179   261597
3180  -137924
3181   -30691
3182   -32973
3183   -78114
3184   262823
3185   -86051
3186  -103848
3187    32682
3188  -109331
3189   235314
3190    -7711
3191  -184542
3192    75414
3193   -93360
3194   163310
3195    79820
3196  -234958
3197    71234
3198   -42246
3199    84766
3200   148865
3201  -249105
3202    26228
3203    31256
3204     9276
3205   185145
3206  -223162
3207   -48851
3208   107815
3209   -40297
3210   179973
3211  -157924
3212  -136577
3213   163257
3214   -42806
3215   136160
3216   -73464
3217  -205834
3218   183524
3219    -7859
3220    65103
3221     6457
3222  -248515
3223   161674
3224    55595
3225   -15139
3226    65515
3227  -249823
3228    95628
3229   139471
3230   -78149
3231    75961
3232  -204240
3233    14200
3234   206418
3235  -100593
3236    57731
3237  -135284
3238   -65477
3239   259950
3240   -87528
3241    -6898
3242   -47450
3243  -130038
3244   256778
3245   -29559
3246   -84834
3247    13999
3248  -153107
3249   218626
3250    44273
3251  -157755
3252    49948
3253  -139361
3254   148515
3255   133445
3256  -205682
3257    42601
3258   -79858
3259    63590
3260   199051
3261  -207562
3262    -4806
3263    -7667
3264    -5134
3265   228987
3266  -177642
3267   -77539
3268    64882
3269   -54932
3270   215836
3271  -104139
3272  -162434
3273   116694
3274   -52955
3275   165241
3276   -23570
3277  -223139
3278   130861
3279   -19187
3280    91630
3281    54221
3282  -260064
3283   104198
3284    48679
3285    11714
3286   106519
3287  -250494
3288    36858
3289   128358
3290   -42060
3291   113771
3292  -201260
3293   -38398
3294   192418
3295   -62765
3296    91997
3297  -129658
3298  -121107
3299   236407
3300   -43981
3301    24133
3302   -46531
3303  -176741
3304   219892
3305    12150
3306   -46317
3307     8329
3308  -200225
3309   182383
3310    86411
3311  -114958
3312    46595
3313  -177349
3314   109411
3315   173934
3316  -154339
3317    34459
3318  -112854
3319    28544
3320   227081
3321  -151963
3322   -11620
3323   -46250
3324   -42096
3325   252456
3326  -123268
3327   -85085
3328    29095
3329   -86701
3330   228217
3331   -47448
3332  -163596
3333    72814
3334   -78653
3335   177698
3336    30679
3337  -218866
3338    87263
3339   -42733
3340   102112
3341   108588
3342  -247043
3343    54255
3344    25961
3345    26001
3346   151881
3347  -230716
3348   -12774
3349    97608
3350   -24536
3351   158452
3352  -181081
3353   -88141
3354   158480
3355   -46756
3356   131403
3357  -105777
3358  -168371
3359   190545
3360   -21080
3361    62162
3362   -26496
3363  -213942
3364   173992
3365    32080
3366    -4687
3367    30784
3368  -229665
3369   135663
3370   107696
3371   -71685
3372    66000
3373  -197122
3374    57971
3375   186765
3376  -105238
3377    45740
3378  -136366
3379   -18669
3380   227798
3381  -105152
3382     2310
3383   -72512
3384   -88861
3385   250654
3386   -71180
3387   -74380
3388     6822
3389  -123934
3390   218647
3391     9697
3392  -138703
3393    41423
3394  -112057
3395   174359
3396    81798
3397  -192909
3398    58813
3399   -79171
3400    91405
3401   159050
3402  -216358
3403    13772
3404    -9269
3405    17948
3406   188091
3407  -195464
3408   -45467
3409    55121
3410   -31424
3411   200357
3412  -142777
3413  -121707
3414   121292
3415   -48775
3416   161262
3417   -57425
3418  -192523
3419   141767
3420   -17047
3421    97690
3422     9921
3423  -231681
3424   128560
3425    28840
3426    24863
3427    71278
3428  -246608
3429    76917
3430   110397
3431   -41987
3432    91398
3433  -204835
3434     2549
3435   174208
3436   -66389
3437    75600
3438  -147546
3439   -70367
3440   220552
3441   -65813
3442    29725
3443   -71092
3444  -139774
3445   232290
3446   -17896
3447   -45202
3448    -3964
3449  -162332
3450   195169
3451    51146
3452  -103124
3453    30619
3454  -160317
3455   145380
3456   126168
3457  -158454
3458    41072
3459  -112773
3460    58415
3461   193154
3462  -167036
3463    -3863
3464   -47847
3465    -4932
3466   220054
3467  -147148
3468   -57156
3469    18336
3470   -56711
3471   225242
3472   -87556
3473  -136188
3474    78928
3475   -62817
3476   176336
3477    -8748
3478  -196164
3479    91581
3480   -37389
3481   116362
3482    55064
3483  -235772
3484    80961
3485    13463
3486    38068
3487   118918
3488  -234279
3489    20365
3490    92601
3491   -14357
3492   129130
3493  -192903
3494   -44527
3495   145746
3496   -43796
3497   120108
3498  -132653
3499  -125112
3500   192999
3501   -34943
3502    61102
3503   -53876
3504  -181239
3505   187815
3506    13338
3507    -2562
3508     4618
3509  -202468
3510   156791
3511    76528
3512   -65350
3513    45917
3514  -193636
3515    94640
3516   154010
3517  -114044
3518    41607
3519  -137848
3520    17997
3521   205906
3522  -117780
3523     6060
3524   -77271
3525   -46418
3526   235106
3527   -94189
3528   -54631
3529    -5006
3530   -91657
3531   225829
3532   -33327
3533  -125892
3534    42213
3535   -95694
3536   177600
3537    40257
3538  -179883
3539    54601
3540   -70679
3541   115364
3542   108603
3543  -214646
3544    38837
3545   -14215
3546    39988
3547   162316
3548  -201816
3549   -19962
3550    52114
3551    -8268
3552   172696
3553  -163317
3554   -81893
3555   109026
3556   -40202
3557   153159
3558   -95991
3559  -159735
3560   145809
3561   -24163
3562    94808
3563   -22797
3564  -203746
3565   142109
3566    18272
3567    33678
3568    35321
3569  -225323
3570   111098
3571    83811
3572   -34368
3573    73035
3574  -204386
3575    42031
3576   155744
3577   -71166
3578    63522
3579  -152679
3580   -28620
3581   201935
3582   -77072
3583    30841
3584   -88577
3585   -96699
3586   228528
3587   -48046
3588   -34263
3589   -17717
3590  -134524
3591   208213
3592    15094
3593   -97368
3594    24748
3595  -137967
3596   161820
3597    87081
3598  -151348
3599    39566
3600  -108415
3601    91320
3602   154049
3603  -175728
3604    14364
3605   -50707
3606    21199
3607   194615
3608  -163192
3609   -37359
3610    15571
3611   -28169
3612   204611
3613  -118830
3614  -104980
3615    74854
3616   -51759
3617   175631
3618   -48994
3619  -171260
3620   101897
3621   -34121
3622   119257
3623    17504
3624  -215467
3625    96732
3626     6369
3627    51754
3628    77405
3629  -229700
3630    56489
3631    74884
3632    -7674
3633   106369
3634  -200215
3635    -9339
3636   137564
3637   -41030
3638   100324
3639  -147958
3640   -78478
3641   183524
3642   -45906
3643    61612
3644   -79340
3645  -143715
3646   197671
3647   -10375
3648    -1434
3649   -17035
3650  -174316
3651   174689
3652    45989
3653   -61797
3654    27563
3655  -177296
3656   124310
3657   120429
3658  -112845
3659    38798
3660  -134970
3661    56818
3662   178219
3663  -130759
3664    15416
3665   -79741
3666   -11760
3667   217990
3668  -118419
3669   -41659
3670   -12352
3671   -62429
3672   216878
3673   -68303
3674  -107413
3675    38422
3676   -79100
3677   184236
3678    -3341
3679  -166108
3680    65722
3681   -63808
3682   128373
3683    72127
3684  -207461
3685    54613
3686   -13791
3687    58458
3688   121370
3689  -207654
3690    11645
3691    43340
3692     5607
3693   149834
3694  -183713
3695   -50295
3696   108842
3697   -33330
3698   136025
3699  -120052
3700  -121616
3701   144230
3702   -26542
3703    95584
3704   -58282
3705  -174380
3706   156769
3707     2034
3708    34545
3709     8091
3710  -205925
3711   132080
3712    65165
3713   -29616
3714    46317
3715  -193562
3716    78552
3717   128000
3718   -69622
3719    54732
3720  -159777
3721    13898
3722   186898
3723   -91996
3724    29276
3725   -94614
3726   -60268
3727   215590
3728   -67006
3729   -28117
3730   -35449
3731   -99502
3732   211322
3733   -22841
3734   -84009
3735    16864
3736  -121883
3737   179123
3738    49994
3739  -146934
3740    41619
3741   -96025
3742   114106
3743   117182
3744  -174362
3745    25740
3746   -49529
3747    52201
3748   162388
3749  -179177
3750    -9410
3751     9629
3752   -11744
3753   188400
3754  -144538
3755   -82489
3756    73054
3757   -35879
3758   163021
3759   -85545
3760  -139527
3761   105318
3762   -35331
3763   127496
3764   -19770
3765  -197263
3766   119449
3767     1436
3768    57177
3769    47433
3770  -215734
3771    82219
3772    61325
3773     2993
3774    76166
3775  -205969
3776    33406
3777   119535
3778   -44494
3779    89225
3780  -165569
3781   -42664
3782   178676
3783   -55265
3784    53000
3785   -96797
3786  -102240
3787   194302
3788   -29491
3789     8471
3790   -39551
3791  -145717
3792   195676
3793    14080
3794   -59194
3795    19347
3796  -158622
3797   145464
3798    88835
3799  -110009
3800    28157
3801  -128939
3802    88167
3803   142312
3804  -138593
3805    23413
3806   -86612
3807    21094
3808   196286
3809  -139384
3810   -25214
3811   -14633
3812   -35683
3813   203691
3814   -95681
3815   -86518
3816    32836
3817   -56271
3818   185924
3819   -43089
3820  -145886
3821    73769
3822   -60414
3823   137702
3824    34211
3825  -200492
3826    70966
3827   -14132
3828    72181
3829    86504
3830  -208475
3831    40367
3832    33997
3833    17420
3834   124326
3835  -198241
3836   -14987
3837   101917
3838   -30528
3839   124857
3840  -142108
3841   -86899
3842   146013
3843   -31166
3844    91067
3845   -83228
3846  -140712
3847   166072
3848   -14467
3849    41087
3850   -17206
3851  -185724
3852   157376
3853    42412
3854   -30028
3855    29224
3856  -182234
3857   105107
3858   102678
3859   -71087
3860    42426
3861  -160209
3862    51981
3863   163193
3864  -103971
3865    33425
3866  -103566
3867   -24448
3868   207051
3869   -89240
3870   -19937
3871   -40916
3872   -67592
3873   208095
3874   -52235
3875   -71357
3876     9151
3877   -98386
3878   189102
3879     7656
3880  -137996
3881    45672
3882   -88695
3883   131277
3884    79204
3885  -172645
3886    36695
3887   -48661
3888    72097
3889   129658
3890  -185461
3891    11246
3892     3849
3893     9742
3894   165853
3895  -166155
3896   -50052
3897    69544
3898   -27147
3899   155076
3900  -111444
3901  -111586
3902   108096
3903   -31199
3904   123563
3905   -52788
3906  -169950
3907   130177
3908   -11391
3909    64197
3910    16544
3911  -201979
3912   108287
3913    45307
3914     4417
3915    54743
3916  -198227
3917    64467
3918   101927
3919   -40379
3920    75233
3921  -173261
3922      457
3923   163611
3924   -68449
3925    54852
3926  -109832
3927   -70380
3928   192769
3929   -49396
3930     8790
3931   -54586
3932  -113268
3933   198361
3934   -15527
3935   -47882
3936     3884
3937  -141684
3938   169266
3939    51978
3940  -110023
3941    32311
3942  -121218
3943   110874
3944   113562
3945  -140706
3946    26736
3947   -85561
3948    52708
3949   165642
3950  -155322
3951    -2769
3952   -22599
3953   -12298
3954   192259
3955  -124995
3956   -66587
3957    35012
3958   -41030
3959   178429
3960   -76046
3961  -121282
3962    74460
3963   -52354
3964   146508
3965    -7936
3966  -181920
3967    90609
3968   -20997
3969    81876
3970    55173
3971  -203198
3972    64878
3973    28978
3974    27066
3975    93642
3976  -200980
3977    21083
3978    87134
3979   -24343
3980   111713
3981  -163519
3982   -49118
3983   144905
3984   -42315
3985    83778
3986  -103242
3987  -107435
3988   168145
3989   -28106
3990    43978
3991   -43486
3992  -156535
3993   174755
3994    13469
3995   -22417
3996    15033
3997  -170721
3998   133966
3999    77740
4000   -76255
4001    35068
4002  -151256
4003    81630
4004   134437
4005  -109167
4006    35011
4007  -112455
4008    14490
4009   189325
4010  -115608
4011    -6389
4012   -46179
4013   -44962
4014   204323
4015   -79445
4016   -60221
4017     5709
4018   -75015
4019   192449
4020   -31133
4021  -121030
4022    49688
4023   -83548
4024   147741
4025    42865
4026  -172909
4027    54284
4028   -47136
4029    88326
4030    96270
4031  -187897
4032    33041
4033     -233
4034    29018
4035   139284
4036  -183802
4037   -18174
4038    65057
4039   -21339
4040   143478
4041  -136393
4042   -82802
4043   109952
4044   -32066
4045   118841
4046   -83759
4047  -137835
4048   140326
4049   -21915
4050    70474
4051   -13691
4052  -184885
4053   134916
4054    28039
4055     7028
4056    33223
4057  -189255
4058    93967
4059    82958
4060   -40238
4061    57148
4062  -175630
4063    39374
4064   145040
4065   -78629
4066    51896
4067  -121551
4068   -33498
4069   187137
4070   -69798
4071    11849
4072   -64490
4073   -82158
4074   200569
4075   -40799
4076   -38195
4077    -6710
4078  -117906
4079   184437
4080    14155
4081  -103590
4082    32257
4083  -113968
4084   133314
4085    79580
4086  -143953
4087    35683
4088   -82736
4089    77765
4090   134620
4091  -165558
4092    15835
4093   -28028
4094    10922
4095   174242
4096  -147467
4097   -40401
4098    32929
4099   -28156
4100   171808
4101  -106580
4102   -98972
4103    77900
4104   -47085
4105   147130
4106   -45324
4107  -160667
4108   104866
4109   -26839
4110    91664
4111    23745
4112  -193640
4113    90416
4114    19261
4115    34795
4116    67098
4117  -200250
4118    54792
4119    72826
4120   -20803
4121    95138
4122  -176999
4123   -10402
4124   134740
4125   -48299
4126    80091
4127  -120973
4128   -72555
4129   167925
4130   -43627
4131    45166
4132   -64312
4133  -126519
4134   183787
4135   -13613
4136   -14975
4137    -1841
4138  -155426
4139   155787
4140    47220
4141   -73386
4142    28036
4143  -144897
4144   109681
4145   106430
4146  -113874
4147    37329
4148  -112887
4149    47328
4150   166227
4151  -131021
4152     7744
4153   -51883
4154   -14641
4155   191058
4156  -108687
4157   -41958
4158      156
4159   -55845
4160   190716
4161   -66574
4162  -104669
4163    51506
4164   -73305
4165   157302
4166     4169
4167  -159636
4168    68461
4169   -47980
4170   102426
4171    63452
4172  -186253
4173    58111
4174    -6242
4175    42965
4176   112790
4177  -194854
4178    15509
4179    56377
4180   -15542
4181   128024
4182  -159762
4183   -48113
4184   110214
4185   -35173
4186   112411
4187  -108733
4188  -106331
4189   146359
4190   -32496
4191    74708
4192   -41966
4193  -161284
4194   153792
4195     7709
4196    10024
4197    11782
4198  -178696
4199   122094
4200    59638
4201   -41030
4202    43651
4203  -172913
4204    73798
4205   122116
4206   -84285
4207    50273
4208  -129923
4209     4888
4210   175281
4211   -89599
4212    17239
4213   -71595
4214   -50302
4215   196098
4216   -70271
4217   -29221
4218   -15391
4219   -94963
4220   191115
4221   -21260
4222   -94377
4223    30681
4224  -101183
4225   149161
4226    44532
4227  -139739
4228    44547
4229   -77409
4230    99403
4231   102419
4232  -169772
4233    35239
4234   -31426
4235    32258
4236   148521
4237  -167130
4238   -15202
4239    29865
4240   -15607
4241   156801
4242  -132107
4243   -72457
4244    77328
4245   -39526
4246   143879
4247   -78383
4248  -133750
4249   115924
4250   -33136
4251    96917
4252    -8479
4253  -178135
4254   111509
4255     7832
4256    39667
4257    40910
4258  -193840
4259    84108
4260    57397
4261   -17197
4262    75605
4263  -183610
4264    26340
4265   121440
4266   -54517
4267    73031
4268  -135364
4269   -37126
4270   163096
4271   -58334
4272    45565
4273   -79677
4274   -92461
4275   189054
4276   -38272
4277    -7830
4278   -15967
4279  -132173
4280   174628
4281    15994
4282   -68870
4283    21428
4284  -132039
4285   134428
4286    73913
4287  -113918
4288    38528
4289  -112449
4290    75749
4291   137318
4292  -143607
4293    20946
4294   -56079
4295    10655
4296   173390
4297  -130177
4298   -25655
4299    -2912
4300   -33333
4301   184587
4302   -96537
4303   -80933
4304    51013
4305   -59679
4306   162646
4307   -32097
4308  -143441
4309    78084
4310   -46164
4311   110454
4312    28191
4313  -178633
4314    75529
4315   -13024
4316    54817
4317    81982
4318  -195390
4319    45721
4320    45205
4321    -4626
4322   111439
4323  -172083
4324   -13798
4325   103579
4326   -35149
4327   104983
4328  -128172
4329   -71892
4330   146161
4331   -42264
4332    75166
4333   -67305
4334  -132982
4335   164556
4336   -13911
4337    16508
4338    -7742
4339  -161405
4340   144943
4341    35008
4342   -37088
4343    31191
4344  -163652
4345   104140
4346    97427
4347   -86804
4348    48272
4349  -133148
4350    38052
4351   155697
4352  -103465
4353    24370
4354   -80309
4355   -20306
4356   185361
4357   -94114
4358   -17109
4359   -24356
4360   -70756
4361   193753
4362   -52799
4363   -78571
4364    29606
4365   -87839
4366   161004
4367     9382
4368  -131409
4369    51156
4370   -74712
4371   113483
4372    68722
4373  -168843
4374    49563
4375   -35309
4376    50522
4377   121677
4378  -177238
4379    11700
4380    23524
4381    -2577
4382   141406
4383  -151037
4384   -41942
4385    76292
4386   -33327
4387   136374
4388  -103940
4389  -104864
4390   119011
4391   -36720
4392    97352
4393   -39274
4394  -156028
4395   126143
4396    -5616
4397    44029
4398    15178
4399  -182726
4400   109173
4401    41046
4402   -13556
4403    57508
4404  -179953
4405    60654
4406   103541
4407   -55927
4408    65486
4409  -143323
4410     -111
4411   152965
4412   -70211
4413    46857
4414   -92101
4415   -61177
4416   182307
4417   -59867
4418     -587
4419   -31240
4420  -106807
4421   181690
4422   -14441
4423   -59204
4424    14740
4425  -119175
4426   151785
4427    42313
4428  -110716
4429    41032
4430  -106810
4431    99352
4432   104640
4433  -146272
4434    32671
4435   -59857
4436    36557
4437   151281
4438  -147111
4439    -4106
4440    -5899
4441   -14718
4442   169474
4443  -120639
4444   -59829
4445    48152
4446   -45721
4447   158406
4448   -65665
4449  -119939
4450    84297
4451   -45590
4452   118777
4453    -4992
4454  -164732
4455    92254
4456   -17927
4457    63697
4458    52832
4459  -188774
4460    69258
4461    33238
4462     4933
4463    88241
4464  -178308
4465    19492
4466    91156
4467   -33991
4468    93499
4469  -142281
4470   -40188
4471   139495
4472   -49365
4473    70554
4474   -84614
4475   -99518
4476   165862
4477   -30432
4478    22866
4479   -26471
4480  -138687
4481   158159
4482    10675
4483   -33791
4484    17510
4485  -150719
4486   126606
4487    69602
4488   -84380
4489    40565
4490  -131222
4491    68467
4492   128679
4493  -111501
4494    30714
4495   -84969
4496     9594
4497   168265
4498  -111321
4499    -3391
4500   -29121
4501   -44655
4502   185848
4503   -79701
4504   -61504
4505    23617
4506   -71550
4507   166024
4508   -27035
4509  -116664
4510    56198
4511   -69706
4512   124647
4513    34237
4514  -160632
4515    62884
4516   -37413
4517    66778
4518    90595
4519  -178223
4520    35883
4521    16963
4522    12192
4523   121292
4524  -164716
4525   -12279
4526    69144
4527   -27858
4528   125714
4529  -126494
4530   -75113
4531   117075
4532   -39944
4533    96001
4534   -66477
4535  -129475
4536   135073
4537   -18637
4538    48579
4539    -9647
4540  -162568
4541   128266
4542    22791
4543    -8205
4544    38633
4545  -170658
4546    88946
4547    83001
4548   -55901
4549    54234
4550  -144598
4551    29995
4552   134262
4553   -78214
4554    43026
4555  -101827
4556   -27738
4557   173681
4558   -78099
4559     5676
4560   -40379
4561   -78810
4562   181692
4563   -41041
4564   -50229
4565     6180
4566   -99519
4567   160997
4568    10457
4569  -102604
4570    38490
4571   -96988
4572   117819
4573    72125
4574  -145093
4575    42210
4576   -59786
4577    57020
4578   122806
4579  -154061
4580    11160
4581    -9811
4582     5537
4583   149835
4584  -139648
4585   -34603
4586    43843
4587   -35157
4588   151033
4589   -93309
4590   -97541
4591    86815
4592   -40076
4593   117400
4594   -34922
4595  -141980
4596   101005
4597   -22714
4598    71164
4599    21702
4600  -176707
4601    91758
4602    21801
4603    11104
4604    67228
4605  -175501
4606    46115
4607    77276
4608   -30243
4609    77356
4610  -149384
4611    -5227
4612   126966
4613   -54906
4614    68035
4615  -102134
4616   -68586
4617   164154
4618   -46356
4619    23091
4620   -42241
4621  -110219
4622   163592
4623    -9015
4624   -25528
4625     1624
4626  -131327
4627   145689
4628    41815
4629   -79632
4630    35081
4631  -122406
4632    91794
4633   103115
4634  -114293
4635    29475
4636   -85330
4637    36209
4638   143243
4639  -120988
4640     6267
4641   -36579
4642   -17268
4643   172003
4644  -102927
4645   -44839
4646    20592
4647   -53444
4648   162097
4649   -52263
4650   -99242
4651    55222
4652   -57178
4653   130718
4654     -412
4655  -144545
4656    71166
4657   -39741
4658    78172
4659    60522
4660  -174321
4661    53428
4662    10888
4663    21668
4664    94865
4665  -167435
4666    13407
4667    59086
4668   -16401
4669   108925
4670  -141557
4671   -41697
4672   111236
4673   -39781
4674    92234
4675   -86753
4676  -101035
4677   138232
4678   -26024
4679    50194
4680   -32988
4681  -137963
4682   139060
4683     4920
4684     -929
4685    16325
4686  -159647
4687   112086
4688    60837
4689   -53743
4690    43356
4691  -140628
4692    57584
4693   113046
4694   -80138
4695    40274
4696  -105668
4697     3821
4698   156175
4699   -89414
4700    13588
4701   -49998
4702   -51609
4703   176282
4704   -62362
4705   -39246
4706      528
4707   -78366
4708   161722
4709   -17893
4710   -88476
4711    34325
4712   -86145
4713   130922
4714    39419
4715  -137023
4716    47408
4717   -58310
4718    73557
4719    94333
4720  -154351
4721    26300
4722   -11766
4723    24309
4724   125364
4725  -148321
4726   -11712
4727    37381
4728   -20713
4729   138021
4730  -113530
4731   -70863
4732    85234
4733   -36119
4734   112280
4735   -60496
4736  -119300
4737   105127
4738   -24944
4739    73176
4740    -7274
4741  -158411
4742   105381
4743     9822
4744    17975
4745    43726
4746  -167674
4747    70315
4748    63890
4749   -25762
4750    61764
4751  -148575
4752    23392
4753   111121
4754   -54978
4755    59660
4756  -110663
4757   -34396
4758   153942
4759   -58245
4760    25539
4761   -55162
4762   -83611
4763   164300
4764   -29624
4765   -21089
4766    -9979
4767  -109971
4768   151397
4769    13617
4770   -71962
4771    27025
4772  -111310
4773   111783
4774    74087
4775  -113179
4776    32151
4777   -80510
4778    58091
4779   119689
4780  -126039
4781    14784
4782   -39772
4783     7396
4784   150012
4785  -118504
4786   -26240
4787    14549
4788   -35405
4789   152252
4790   -77617
4791   -80458
4792    54156
4793   -46059
4794   127971
4795   -27938
4796  -126413
4797    74834
4798   -37175
4799    85945
4800    28353
4801  -161858
4802    69525
4803     3490
4804    32179
4805    69848
4806  -164480
4807    34958
4808    51614
4809    -8879
4810    88379
4811  -145916
4812   -13189
4813   101156
4814   -37395
4815    82401
4816  -103258
4817   -70640
4818   135826
4819   -33420
4820    47376
4821   -50351
4822  -112094
4823   142319
4824    -8340
4825     4186
4826    -2488
4827  -136989
4828   126002
4829    38221
4830   -48698
4831    29470
4832  -131141
4833    81203
4834    89150
4835   -80860
4836    34313
4837  -102860
4838    31213
4839   134063
4840   -96784
4841    15734
4842   -57168
4843   -21582
4844   161702
4845   -80787
4846   -27508
4847    -6191
4848   -57053
4849   158334
4850   -41977
4851   -75348
4852    30209
4853   -68001
4854   135272
4855     7732
4856  -122779
4857    50583
4858   -53411
4859    87741
4860    62739
4861  -149599
4862    38686
4863   -14001
4864    38947
4865    99432
4866  -151398
4867     8149
4868    32712
4869    -5343
4870   118182
4871  -128900
4872   -43296
4873    79168
4874   -29283
4875   105293
4876   -81820
4877   -94751
4878   107157
4879   -25916
4880    72022
4881   -32424
4882  -133772
4883   113505
4884     -437
4885    24469
4886    18992
4887  -153990
4888    89783
4889    48251
4890   -22829
4891    45433
4892  -143446
4893    48657
4894    94046
4895   -54357
4896    49981
4897  -115448
4898    -4538
4899   137827
4900   -65387
4901    25730
4902   -65318
4903   -53747
4904   157700
4905   -45521
4906   -16606
4907   -18936
4908   -84429
4909   154132
4910    -8833
4911   -63578
4912    18002
4913   -94590
4914   123246
4915    43961
4916  -107325
4917    33233
4918   -75381
4919    76233
4920    91589
4921  -127339
4922    21042
4923   -39101
4924    27048
4925   127774
4926  -127095
4927   -10388
4928     9779
4929   -15798
4930   138622
4931   -96615
4932   -59350
4933    50532
4934   -34831
4935   123346
4936   -53184
4937  -106772
4938    77196
4939   -32615
4940    88759
4941     -362
4942  -144515
4943    80405
4944     -433
4945    39666
4946    44352
4947  -156796
4948    56442
4949    41489
4950    -2243
4951    67311
4952  -147643
4953    13535
4954    88835
4955   -34850
4956    69742
4957  -112876
4958   -40917
4959   126714
4960   -39076
4961    43685
4962   -65693
4963   -83608
4964   142318
4965   -21626
4966     5779
4967   -18573
4968  -114194
4969   135285
4970    18577
4971   -43382
4972    17815
4973  -117071
4974   100090
4975    67516
4976   -79255
4977    28941
4978   -97962
4979    54361
4980   110490
4981   -99736
4982    19553
4983   -58588
4984     3272
4985   143211
4986   -93515
4987   -18673
4988   -10092
4989   -33261
4990   147254
4991   -63145
4992   -62058
4993    26011
4994   -52945
4995   134054
4996   -19800
4997  -109177
4998    52518
4999   -44842
5000    94081
5001    33430
5002  -141012
5003    48083
5004   -15573
5005    49491
5006    71525
5007  -150700
5008    25955
5009    26044
5010     6652
5011    97606
5012  -137092
5013   -18638
5014    73599
5015   -22576
5016    91772
5017   -97832
5018   -67502
5019   103257
5020   -25457
5021    69155
5022   -53170
5023  -107824
5024   119305
5025   -10277
5026    26372
5027    -2046
5028  -135600
5029   105063
5030    32788
5031   -19034
5032    27087
5033  -134106
5034    70526
5035    75148
5036   -52769
5037    38456
5038  -113644
5039    24152
5040   121469
5041   -71102
5042    24407
5043   -71196
5044   -25881
5045   146905
5046   -58570
5047   -10454
5048   -28485
5049   -58336
5050   150904
5051   -31204
5052   -54898
5053    10585
5054   -77630
5055   130369
5056    16661
5057  -100459
5058    32355
5059   -65747
5060    89580
5061    64638
5062  -123623
5063    27978
5064   -37614
5065    45547
5066   102152
5067  -132064
5068     4114
5069     6425
5070       49
5071   122197
5072  -111912
5073   -41309
5074    49496
5075   -23753
5076   112276
5077   -73979
5078   -83893
5079    77790
5080   -29150
5081    88696
5082   -25857
5083  -126042
5084    90343
5085    -7006
5086    43775
5087    21039
5088  -145197
5089    69297
5090    32454
5091     2884
5092    46781
5093  -143018
5094    38122
5095    75165
5096   -31550
5097    58476
5098  -119459
5099   -13482
5100   118330
5101   -44058
5102    38153
5103   -75242
5104   -56134
5105   137250
5106   -32016
5107     8399
5108   -33723
5109   -90222
5110   140545
5111    -4135
5112   -38477
5113     6851
5114  -102748
5115   112589
5116    44891
5117   -76472
5118    21490
5119   -87934
5120    74515
5121    85910
5122  -100189
5123    22523
5124   -60406
5125    26235
5126   125145
5127  -104736
5128    -8085
5129   -12374
5130   -15986
5131   135761
5132   -80292
5133   -48482
5134    23637
5135   -36477
5136   128083
5137   -44264
5138   -91185
5139    53194
5140   -41219
5141    99503
5142     6614
5143  -129757
5144    58658
5145   -13253
5146    54963
5147    47147
5148  -142942
5149    38496
5150    20087
5151    16819
5152    75308
5153  -141738
5154     4954
5155    65554
5156   -18426
5157    81090
5158  -108111
5159   -43443
5160   100347
5161   -24910
5162    60174
5163   -68890
5164   -81709
5165   118063
5166   -18179
5167    29409
5168   -22853
5169  -115751
5170   115046
5171    16357
5172   -17839
5173    13823
5174  -120932
5175    85016
5176    58651
5177   -49307
5178    28168
5179  -108938
5180    49105
5181   100753
5182   -75229
5183    26024
5184   -74373
5185    -1788
5186   134298
5187   -72458
5188    -6653
5189   -31580
5190   -35617
5191   141931
5192   -49561
5193   -42962
5194     3734
5195   -59745
5196   134221
5197   -11258
5198   -88315
5199    33321
5200   -58968
5201    97833
5202    38841
5203  -118850
5204    31979
5205   -33920
5206    59002
5207    75539
5208  -130414
5209    18855
5210     1370
5211    15260
5212   103388
5213  -123451
5214   -20234
5215    46622
5216   -15363
5217   100816
5218   -88682
5219   -64551
5220    75979
5221   -23694
5222    84556
5223   -49248
5224  -103645
5225    94696
5226   -12673
5227    47092
5228    -1180
5229  -131776
5230    85116
5231    22074
5232     4888
5233    29396
5234  -133548
5235    56988
5236    61561
5237   -27787
5238    45776
5239  -120548
5240    15695
5241   105694
5242   -50017
5243    36794
5244   -81987
5245   -31949
5246   130417
5247   -42055
5248     7188
5249   -41558
5250   -65156
5251   138429
5252   -22388
5253   -29701
5254    -2619
5255   -88179
5256   123615
5257    20448
5258   -72785
5259    21495
5260   -78638
5261    86663
5262    63751
5263   -98786
5264    21901
5265   -56903
5266    46688
5267   101006
5268  -111506
5269     5923
5270   -16560
5271      603
5272   123433
5273   -95634
5274   -34317
5275    23283
5276   -23006
5277   118445
5278   -63359
5279   -72811
5280    51727
5281   -33384
5282   100450
5283   -20027
5284  -115660
5285    67446
5286   -17381
5287    60080
5288    24866
5289  -136163
5290    54414
5291    16251
5292    21238
5293    53058
5294  -137303
5295    27313
5296    54790
5297   -14130
5298    69078
5299  -116975
5300   -17958
5301    96020
5302   -29516
5303    55130
5304   -78951
5305   -59720
5306   116926
5307   -24744
5308    28170
5309   -38601
5310   -93054
5311   122053
5312    -1200
5313   -12717
5314     1822
5315  -109251
5316   101950
5317    41163
5318   -52219
5319    20595
5320   -99044
5321    66618
5322    79585
5323   -75770
5324    23479
5325   -76321
5326    23997
5327   117721
5328   -83933
5329     2709
5330   -34790
5331   -18426
5332   134111
5333   -65027
5334   -36934
5335     1795
5336   -41763
5337   128706
5338   -33783
5339   -74106
5340    31551
5341   -50335
5342   105162
5343    11925
5344  -112822
5345    42385
5346   -31063
5347    64552
5348    52958
5349  -127931
5350    29016
5351     -471
5352    28178
5353    82660
5354  -127323
5355     1168
5356    40710
5357    -8459
5358    91254
5359  -103182
5360   -42979
5361    75676
5362   -21470
5363    77120
5364   -65511
5365   -81187
5366    94310
5367   -18416
5368    49099
5369   -24102
5370  -113668
5371    99494
5372     9673
5373     5933
5374    14565
5375  -124835
5376    74057
5377    49210
5378   -26273
5379    33134
5380  -116391
5381    39398
5382    87997
5383   -51843
5384    33911
5385   -88387
5386    -5901
5387   123525
5388   -55506
5389     9191
5390   -46646
5391   -44530
5392   134047
5393   -36656
5394   -24847
5395   -11758
5396   -67763
5397   128124
5398    -4869
5399   -64982
5400    19896
5401   -71665
5402    99107
5403    40888
5404   -98155
5405    26925
5406   -52148
5407    59865
5408    77837
5409  -112712
5410    15784
5411   -20622
5412    19712
5413   106656
5414  -108181
5415   -15954
5416    20324
5417   -14684
5418   110897
5419   -80635
5420   -57145
5421    54138
5422   -26388
5423    96787
5424   -43982
5425   -95555
5426    71931
5427   -19496
5428    66345
5429     1955
5430  -127210
5431    70188
5432     8966
5433    23757
5434    35951
5435  -132596
5436    45049
5437    45952
5438    -8719
5439    53575
5440  -122307
5441     8570
5442    86719
5443   -33261
5444    50972
5445   -89570
5446   -36456
5447   114977
5448   -32163
5449    26437
5450   -48544
5451   -70006
5452   124170
5453   -16713
5454    -7604
5455   -10962
5456   -93283
5457   113844
5458    20089
5459   -48733
5460    16951
5461   -93044
5462    82000
5463    60914
5464   -76850
5465    21906
5466   -73822
5467    44375
5468    98142
5469   -90658
5470     9417
5471   -38193
5472      698
5473   122723
5474   -81335
5475   -23766
5476     1692
5477   -27874
5478   125022
5479   -53634
5480   -63211
5481    31078
5482   -40184
5483   108651
5484   -13333
5485  -100669
5486    48192
5487   -31168
5488    73519
5489    29090
5490  -124475
5491    42806
5492    -3234
5493    34588
5494    61624
5495  -128811
5496    19208
5497    34129
5498     -894
5499    77775
5500  -114259
5501   -19014
5502    71874
5503   -22376
5504    72012
5505   -79549
5506   -60501
5507    97111
5508   -23051
5509    46106
5510   -39979
5511   -94075
5512   105348
5513    -3715
5514    11324
5515       38
5516  -114162
5517    91622
5518    33575
5519   -27783
5520    25062
5521  -110344
5522    59490
5523    72359
5524   -55013
5525    29145
5526   -89939
5527    17230
5528   108756
5529   -66423
5530    14065
5531   -53800
5532   -23794
5533   129975
5534   -52816
5535   -18757
5536   -14407
5537   -50748
5538   128082
5539   -25771
5540   -57185
5541    16363
5542   -61370
5543   108031
5544    16097
5545   -93220
5546    31605
5547   -49510
5548    72147
5549    56241
5550  -113728
5551    25380
5552   -20843
5553    30852
5554    87673
5555  -115960
5556      796
5557    16955
5558    -4247
5559    99928
5560   -96829
5561   -38037
5562    53400
5563   -22547
5564    91057
5565   -60909
5566   -78443
5567    76745
5568   -20620
5569    66154
5570   -21240
5571  -111215
5572    81491
5573      129
5574    28967
5575    18074
5576  -126338
5577    64957
5578    35414
5579    -7996
5580    40722
5581  -121464
5582    30713
5583    74265
5584   -34137
5585    44991
5586   -96630
5587   -10785
5588   106886
5589   -43966
5590    28849
5591   -59045
5592   -50976
5593   124403
5594   -30859
5595    -5295
5596   -19162
5597   -76229
5598   120484
5599     -578
5600   -42407
5601    11051
5602   -83945
5603    97485
5604    38989
5605   -76808
5606    24895
5607   -68594
5608    59264
5609    78760
5610   -94788
5611    17873
5612   -39821
5613    18975
5614   107834
5615   -93945
5616    -9071
5617    -2513
5618   -16409
5619   118377
5620   -72418
5621   -49008
5622    31971
5623   -33775
5624   107055
5625   -35800
5626   -88101
5627    53454
5628   -30323
5629    79130
5630     7392
5631  -117302
5632    55656
5633    -7809
5634    40158
5635    43324
5636  -129424
5637    38415
5638    27750
5639     3184
5640    65194
5641  -119325
5642     3160
5643    66304
5644   -22703
5645    65698
5646   -92284
5647   -37324
5648    96767
5649   -29026
5650    46971
5651   -52782
5652   -75412
5653   110315
5654   -15030
5655    11815
5656   -12671
5657   -99367
5658   103693
5659    15709
5660   -24204
5661    15980
5662  -103574
5663    78151
5664    55654
5665   -56340
5666    27114
5667   -88002
5668    37302
5669    94358
5670   -73656
5671    17873
5672   -56591
5673    -2734
5674   119311
5675   -68029
5676    -8153
5677   -18839
5678   -35859
5679   127530
5680   -44617
5681   -47221
5682    15612
5683   -51945
5684   111866
5685    -7776
5686   -83915
5687    35060
5688   -46569
5689    81714
5690    33796
5691  -111900
5692    36970
5693   -23297
5694    41020
5695    69665
5696  -120465
5697    16646
5698    13860
5699     5511
5700    86977
5701  -106873
5702   -18087
5703    51283
5704   -18371
5705    85908
5706   -78814
5707   -58871
5708    79092
5709   -24302
5710    65765
5711   -38020
5712   -94965
5713    89315
5714    -8020
5715    30321
5716      899
5717  -116684
5718    80501
5719    23448
5720    -4881
5721    29591
5722  -118740
5723    51509
5724    62148
5725   -36230
5726    39686
5727   -99735
5728    11059
5729    97188
5730   -50578
5731    27699
5732   -66629
5733   -27361
5734   119906
5735   -45941
5736     1611
5737   -27352
5738   -60424
5739   124838
5740   -20853
5741   -37880
5742     7661
5743   -73449
5744   106728
5745    17346
5746   -72380
5747    25871
5748   -66023
5749    74308
5750    57415
5751   -97313
5752    24612
5753   -42071
5754    33362
5755    91068
5756  -103242
5757     3832
5758    -3943
5759    -1264
5760   106653
5761   -86670
5762   -31915
5763    30627
5764   -26414
5765   105952
5766   -56836
5767   -73133
5768    58200
5769   -29233
5770    80230
5771   -15692
5772  -106005
5773    64355
5774   -11772
5775    46140
5776    22774
5777  -123879
5778    55056
5779    18404
5780     7995
5781    49747
5782  -122699
5783    24902
5784    59480
5785   -20956
5786    56221
5787   -99476
5788   -15171
5789    91466
5790   -34153
5791    45408
5792   -65364
5793   -54339
5794   111419
5795   -26824
5796    15683
5797   -24170
5798   -83861
5799   113133
5800      -32
5801   -21969
5802     7597
5803   -94265
5804    91814
5805    37323
5806   -55402
5807    24316
5808   -85917
5809    57103
5810    76114
5811   -78912
5812    22438
5813   -58583
5814    15430
5815   106980
5816   -79050
5817    -2737
5818   -22941
5819   -18084
5820   120242
5821   -62682
5822   -34612
5823    13936
5824   -41084
5825   114168
5826   -29195
5827   -74953
5828    39557
5829   -41822
5830    86502
5831    10856
5832  -104968
5833    44396
5834   -24631
5835    51497
5836    48662
5837  -120486
5838    32666
5839     8677
5840    11039
5841    73708
5842  -116292
5843     1373
5844    47116
5845   -16129
5846    77421
5847   -91408
5848   -35943
5849    76232
5850   -25817
5851    64744
5852   -54866
5853   -77136
5854    95617
5855   -17010
5856    33218
5857   -14610
5858  -103131
5859    91678
5860    10591
5861    -2466
5862    15531
5863  -110712
5864    69065
5865    46060
5866   -35673
5867    34131
5868  -100590
5869    32424
5870    86011
5871   -56050
5872    26908
5873   -69839
5874    -7312
5875   111719
5876   -55233
5877     6311
5878   -33780
5879   -40985
5880   123346
5881   -38251
5882   -30222
5883     2326
5884   -61730
5885   111553
5886    -3869
5887   -68328
5888    26304
5889   -59322
5890    84745
5891    35689
5892   -95091
5893    30802
5894   -40654
5895    48325
5896    71672
5897  -108394
5898    17352
5899    -6842
5900     8361
5901    94212
5902   -97750
5903   -17198
5904    28460
5905   -16595
5906    96008
5907   -73164
5908   -53267
5909    57928
5910   -29460
5911    81544
5912   -35388
5913   -92706
5914    73750
5915   -16173
5916    48533
5917     4611
5918  -113819
5919    66918
5920    10131
5921    13545
5922    34646
5923  -119880
5924    45909
5925    46956
5926   -21809
5927    49825
5928  -103174
5929     6107
5930    84712
5931   -37161
5932    40858
5933   -73895
5934   -31547
5935   108007
5936   -38553
5937    19036
5938   -35861
5939   -65612
5940   116791
5941   -17582
5942   -18874
5943     -215
5944   -81991
5945   101886
5946    17484
5947   -51548
5948    20546
5949   -78917
5950    73667
5951    55978
5952   -78743
5953    25812
5954   -58635
5955    33807
5956    91306
5957   -88384
5958     6909
5959   -23997
5960    -2799
5961   109592
5962   -76017
5963   -22500
5964    10273
5965   -28813
5966   110828
5967   -49691
5968   -61128
5969    40392
5970   -38102
5971    90273
5972   -10519
5973   -96305
5974    52268
5975   -23808
5976    58637
5977    27250
5978  -114530
5979    44936
5980     2493
5981    21244
5982    56314
5983  -118078
5984    19984
5985    40427
5986   -13269
5987    67628
5988   -99567
5989   -18492
5990    73339
5991   -26719
5992    57244
5993   -68391
5994   -54767
5995    95426
5996   -24537
5997    34092
5998   -29353
5999   -87239
6000   100819
6001    -1841
6002    -1912
6003     5660
6004  -100322
6005    83231
6006    32445
6007   -33260
6008    24912
6009   -96596
6010    52706
6011    69692
6012   -60165
6013    27984
6014   -71972
6015    11207
6016   102224
6017   -65195
6018     8669
6019   -38061
6020   -21619
6021   115418
6022   -53285
6023   -21988
6024    -2623
6025   -46872
6026   115342
6027   -23727
6028   -59415
6029    26350
6030   -52279
6031    91476
6032    15340
6033   -90094
6034    35733
6035   -37855
6036    57785
6037    51502
6038  -107722
6039    28292
6040   -10146
6041    19690
6042    78553
6043  -107845
6044      693
6045    26246
6046    -9931
6047    87251
6048   -85227
6049   -36379
6050    56698
6051   -22635
6052    77865
6053   -51949
6054   -73735
6055    77695
6056   -20792
6057    51692
6058   -12447
6059  -102185
6060    77121
6061     4704
6062    14945
6063    18949
6064  -111639
6065    58969
6066    37063
6067   -16336
6068    38814
6069  -105141
6070    28272
6071    72925
6072   -40887
6073    38279
6074   -78538
6075   -11126
6076   100575
6077   -45202
6078    17886
6079   -43876
6080   -45139
6081   113727
6082   -31125
6083   -12033
6084    -7558
6085   -67926
6086   108634
6087     -268
6088   -49035
6089    16630
6090   -69577
6091    82098
6092    36420
6093   -75825
6094    24858
6095   -56005
6096    49748
6097    72188
6098   -92344
6099    16060
6100   -26627
6101    11416
6102    97625
6103   -86805
6104   -12786
6105     8325
6106   -16872
6107   100770
6108   -64738
6109   -45558
6110    38011
6111   -30280
6112    91243
6113   -32389
6114   -82190
6115    57250
6116   -24738
6117    61705
6118     8635
6119  -107179
6120    54483
6121    -1203
6122    27548
6123    37627
6124  -114544
6125    36257
6126    32416
6127    -5978
6128    55441
6129  -104083
6130     3113
6131    67399
6132   -27409
6133    51162
6134   -75510
6135   -35236
6136    93202
6137   -29199
6138    32542
6139   -41694
6140   -67257
6141   103007
6142   -14876
6143     2609
6144    -6384
6145   -87593
6146    93917
6147    17126
6148   -31515
6149    17279
6150   -87688
6151    66893
6152    53569
6153   -57908
6154    23936
6155   -72840
6156    31923
6157    87145
6158   -71807
6159    12989
6160   -39719
6161    -5155
6162   107765
6163   -63108
6164   -14353
6165    -5854
6166   -31144
6167   111411
6168   -42022
6169   -49115
6170    23824
6171   -44091
6172    96187
6173    -6592
6174   -83072
6175    39160
6176   -33711
6177    64529
6178    30431
6179  -103050
6180    35515
6181   -10532
6182    30583
6183    59607
6184  -108761
6185    15448
6186    22562
6187    -1809
6188    74536
6189   -93737
6190   -18945
6191    54223
6192   -19957
6193    69046
6194   -64410
6195   -54402
6196    76065
6197   -22134
6198    50600
6199   -29866
6200   -86691
6201    84852
6202    -4855
6203    18493
6204     4609
6205  -101313
6206    71970
6207    25809
6208   -15508
6209    26147
6210   -99960
6211    44102
6212    59694
6213   -40712
6214    32222
6215   -79853
6216     8876
6217    91863
6218   -50643
6219    18663
6220   -48962
6221   -26165
6222   107865
6223   -41142
6224    -8937
6225   -15272
6226   -49793
6227   108485
6228   -17693
6229   -41529
6230    13315
6231   -59908
6232    90245
6233    17822
6234   -72408
6235    26103
6236   -49688
6237    59149
6238    53009
6239   -89167
6240    21325
6241   -25448
6242    24314
6243    80032
6244   -92436
6245     -273
6246     7309
6247    -6392
6248    92050
6249   -75132
6250   -34071
6251    37257
6252   -21598
6253    84907
6254   -46739
6255   -67178
6256    57461
6257   -22960
6258    63379
6259   -10413
6260   -96398
6261    62889
6262    -4464
6263    29931
6264    21402
6265  -107471
6266    49228
6267    25885
6268    -1087
6269    40994
6270  -102849
6271    21042
6272    58440
6273   -25941
6274    45226
6275   -82611
6276   -15628
6277    87586
6278   -33324
6279    29815
6280   -50135
6281   -47458
6282   101177
6283   -23740
6284     4431
6285   -16046
6286   -71470
6287    97470
6288     1539
6289   -28881
6290     9299
6291   -78206
6292    77331
6293    36738
6294   -56519
6295    21049
6296   -66607
6297    46137
6298    69061
6299   -72937
6300    15124
6301   -41953
6302    11354
6303    93198
6304   -72636
6305    -7643
6306    -9119
6307   -17636
6308   101793
6309   -54160
6310   -38684
6311    19900
6312   -32479
6313    93003
6314   -24202
6315   -71129
6316    40461
6317   -30351
6318    68223
6319    11314
6320   -95705
6321    41700
6322   -11522
6323    36221
6324    40572
6325  -105349
6326    27589
6327    16704
6328     6706
6329    59835
6330   -99041
6331     -673
6332    49061
6333   -16971
6334    60702
6335   -73839
6336   -37219
6337    74996
6338   -22299
6339    45342
6340   -41910
6341   -68206
6342    85752
6343   -11834
6344    19854
6345    -8419
6346   -89159
6347    80542
6348    15117
6349   -14224
6350    16992
6351   -91988
6352    57962
6353    46927
6354   -39648
6355    25934
6356   -78579
6357    25678
6358    79062
6359   -54507
6360    17402
6361   -51539
6362    -8892
6363    99349
6364   -50467
6365    -6209
6366   -20598
6367   -34272
6368   104324
6369   -31974
6370   -35204
6371     8728
6372   -48407
6373    93426
6374    -1813
6375   -66093
6376    25000
6377   -43765
6378    65485
6379    34095
6380   -86994
6381    26687
6382   -25031
6383    34903
6384    62107
6385   -95008
6386    10139
6387     4275
6388     4293
6389    78057
6390   -83492
6391   -19002
6392    34156
6393   -15915
6394    76625
6395   -60382
6396   -51659
6397    56078
6398   -19317
6399    59675
6400   -26942
6401   -81006
6402    65742
6403    -7728
6404    31731
6405     5120
6406   -98639
6407    58257
6408    17988
6409      746
6410    27873
6411   -98800
6412    35774
6413    48963
6414   -23619
6415    34264
6416   -82228
6417     3522
6418    80170
6419   -36604
6420    26580
6421   -55685
6422   -29391
6423    96362
6424   -31138
6425     5241
6426   -25323
6427   -54076
6428    98979
6429    -9809
6430   -24672
6431     3877
6432   -64690
6433    85192
6434    20120
6435   -53970
6436    18235
6437   -59802
6438    57439
6439    52475
6440   -72605
6441    18162
6442   -38991
6443    25137
6444    79009
6445   -77052
6446      533
6447    -8911
6448    -5077
6449    90518
6450   -64998
6451   -28488
6452    19019
6453   -20627
6454    88112
6455   -39718
6456   -58967
6457    39554
6458   -24790
6459    69077
6460    -6911
6461   -86992
6462    46519
6463   -10977
6464    40560
6465    23166
6466   -99483
6467    37540
6468    13881
6469    10171
6470    44899
6471   -97936
6472    13314
6473    42310
6474   -11990
6475    51480
6476   -80520
6477   -18968
6478    70053
6479   -23979
6480    41268
6481   -51626
6482   -50284
6483    85352
6484   -16885
6485    18749
6486   -19348
6487   -71642
6488    84344
6489     3903
6490   -10862
6491     5961
6492   -80587
6493    68304
6494    33833
6495   -37502
6496    18579
6497   -73176
6498    41522
6499    64305
6500   -54775
6501    16905
6502   -52141
6503     8935
6504    88163
6505   -57940
6506     -544
6507   -23832
6508   -18559
6509    98004
6510   -42760
6511   -28209
6512     4896
6513   -35186
6514    92950
6515   -17566
6516   -59130
6517    25783
6518   -36444
6519    70996
6520    14594
6521   -82200
6522    29157
6523   -22745
6524    42130
6525    44224
6526   -93535
6527    18821
6528     2026
6529    12539
6530    64294
6531   -87905
6532    -4684
6533    32261
6534    -9551
6535    67552
6536   -70184
6537   -35523
6538    56028
6539   -17280
6540    55359
6541   -39918
6542   -65836
6543    68432
6544   -10474
6545    31264
6546    -8961
6547   -85233
6548    66900
6549    11138
6550     2889
6551    15134
6552   -90898
6553    49012
6554    38988
6555   -22506
6556    27680
6557   -82190
6558    20240
6559    69093
6560   -38143
6561    22649
6562   -58348
6563   -10267
6564    89650
6565   -38110
6566     4967
6567   -29956
6568   -37776
6569    96158
6570   -21921
6571   -22276
6572    -2369
6573   -53330
6574    87467
6575     4526
6576   -49088
6577    13950
6578   -51733
6579    65837
6580    35126
6581   -70391
6582    19000
6583   -37132
6584    35851
6585    62097
6586   -78991
6587     5592
6588   -11191
6589     7346
6590    78659
6591   -72126
6592   -17132
6593    16418
6594   -12327
6595    80793
6596   -52291
6597   -45394
6598    40549
6599   -19980
6600    67194
6601   -22950
6602   -74597
6603    50158
6604   -10215
6605    41910
6606     6599
6607   -92350
6608    45017
6609     9146
6610    14086
6611    30555
6612   -94620
6613    26969
6614    36949
6615   -10459
6616    40249
6617   -82008
6618    -1871
6619    63723
6620   -21977
6621    35118
6622   -58354
6623   -32033
6624    81425
6625   -22511
6626    17611
6627   -30157
6628   -57427
6629    87129
6630    -5596
6631    -9288
6632    -3074
6633   -69165
6634    75263
6635    20871
6636   -35276
6637    12505
6638   -66546
6639    53053
6640    49984
6641   -55706
6642    15449
6643   -50188
6644    22263
6645    75361
6646   -62152
6647     2426
6648   -24832
6649    -4862
6650    88496
6651   -53776
6652   -20424
6653     3506
6654   -23192
6655    88184
6656   -31161
6657   -50508
6658    25170
6659   -29288
6660    71883
6661    -2562
6662   -74607
6663    33194
6664   -19893
6665    48229
6666    26225
6667   -90021
6668    27253
6669      450
6670    18134
6671    49452
6672   -89499
6673     7261
6674    28381
6675    -3537
6676    56626
6677   -75294
6678   -19887
6679    52786
6680   -16759
6681    50758
6682   -51068
6683   -49696
6684    70302
6685   -13320
6686    30363
6687   -20259
6688   -71711
6689    71883
6690     3591
6691     4508
6692     4226
6693   -81775
6694    59686
6695    29258
6696   -21671
6697    19005
6698   -78060
6699    34193
6700    59005
6701   -39966
6702    19425
6703   -59775
6704     6047
6705    80623
6706   -43636
6707     5926
6708   -33340
6709   -20910
6710    92819
6711   -33486
6712   -17174
6713    -6478
6714   -40284
6715    88425
6716   -10966
6717   -44340
6718    13601
6719   -44198
6720    70665
6721    18665
6722   -66977
6723    20971
6724   -33515
6725    44483
6726    46121
6727   -79797
6728    14540
6729   -10804
6730    17074
6731    65641
6732   -76892
6733    -7134
6734    15394
6735    -4993
6736    71731
6737   -61441
6738   -32890
6739    39100
6740   -16541
6741    63470
6742   -35915
6743   -62472
6744    53991
6745   -11460
6746    42755
6747    -7055
6748   -80915
6749    53648
6750     4991
6751    17577
6752    17497
6753   -89922
6754    39921
6755    31471
6756    -9276
6757    31031
6758   -82406
6759    13607
6760    57945
6761   -24740
6762    29743
6763   -62700
6764   -15285
6765    77739
6766   -27720
6767    16406
6768   -36491
6769   -41523
6770    87397
6771   -16641
6772    -7015
6773    -8676
6774   -56713
6775    80743
6776     7067
6777   -33416
6778     9645
6779   -58128
6780    62128
6781    33531
6782   -55048
6783    14837
6784   -47277
6785    36056
6786    62129
6787   -66407
6788     7261
6789   -23450
6790     8493
6791    77732
6792   -61125
6793   -13689
6794     1906
6795   -13399
6796    82930
6797   -44955
6798   -39904
6799    25604
6800   -23218
6801    71664
6802   -17350
6803   -65979
6804    36455
6805   -17317
6806    51100
6807    10220
6808   -84251
6809    35365
6810    -1170
6811    24314
6812    34755
6813   -89402
6814    19856
6815    24674
6816    -1439
6817    47121
6818   -79510
6819    -5449
6820    49644
6821   -15123
6822    44449
6823   -59225
6824   -32654
6825    67975
6826   -17964
6827    30073
6828   -30155
6829   -58786
6830    75049
6831    -4185
6832     6015
6833    -6558
6834   -70614
6835    67374
6836    18355
6837   -18557
6838    12513
6839   -72560
6840    49138
6841    46144
6842   -40727
6843    17170
6844   -58521
6845    19731
6846    71235
6847   -47693
6848     6849
6849   -36018
6850    -6679
6851    86541
6852   -43144
6853   -12230
6854    -9733
6855   -28246
6856    87456
6857   -25003
6858   -38623
6859    12170
6860   -35365
6861    74568
6862     2577
6863   -62921
6864    23188
6865   -29135
6866    51071
6867    28754
6868   -78375
6869    20661
6870   -11342
6871    24301
6872    52606
6873   -81891
6874     3729
6875    12998
6876      447
6877    61636
6878   -69212
6879   -20378
6880    38116
6881   -13430
6882    59317
6883   -48136
6884   -47816
6885    55732
6886   -13475
6887    41528
6888   -20191
6889   -71834
6890    59580
6891      -10
6892    17906
6893     4218
6894   -82198
6895    50915
6896    22939
6897    -6923
6898    22709
6899   -81055
6900    28781
6901    49783
6902   -26870
6903    25173
6904   -64167
6905     1592
6906    71456
6907   -31881
6908    16452
6909   -42053
6910   -25218
6911    84512
6912   -26312
6913    -4788
6914   -13854
6915   -45338
6916    83900
6917    -5581
6918   -29841
6919     6801
6920   -50805
6921    69156
6922    20317
6923   -53297
6924    17041
6925   -43854
6926    45096
6927    47334
6928   -68093
6929    13289
6930   -23531
6931    18253
6932    66819
6933   -67928
6934    -5220
6935      772
6936    -4058
6937    75765
6938   -55759
6939   -29624
6940    24807
6941   -18393
6942    70130
6943   -32166
6944   -56526
6945    39732
6946   -16360
6947    52323
6948    -4892
6949   -76062
6950    42246
6951    -3367
6952    28947
6953    20525
6954   -86735
6955    31206
6956    19682
6957     2506
6958    36448
6959   -82231
6960     9362
6961    44351
6962   -15495
6963    40233
6964   -64520
6965   -17646
6966    66149
6967   -22354
6968    28120
6969   -38838
6970   -43896
6971    77287
6972   -12505
6973     5098
6974   -13748
6975   -60487
6976    73466
6977     6801
6978   -17772
6979     6482
6980   -65452
6981    57559
6982    33112
6983   -40868
6984    15211
6985   -56917
6986    33638
6987    59828
6988   -52645
6989     9274
6990   -37549
6991     6786
6992    77891
6993   -51992
6994    -6475
6995   -12034
6996   -16952
6997    84537
6998   -38049
6999   -30802
7000    12493
7001   -28117
7002    75211
7003   -13606
7004   -56306
7005    25320
7006   -27016
7007    56379
7008    14559
7009   -76031
7010    27610
7011   -12949
7012    29928
7013    38903
7014   -83403
7015    15648
7016    10744
7017     5876
7018    53769
7019   -75726
7020    -5375
7021    35022
7022   -10238
7023    53847
7024   -57276
7025   -34792
7026    55850
7027   -16195
7028    41339
7029   -32940
7030   -57825
7031    65158
7032    -5567
7033    18726
7034    -6070
7035   -74891
7036    60322
7037    14435
7038    -6872
7039    13910
7040   -76779
7041    41600
7042    40855
7043   -27176
7044    21514
7045   -65508
7046    17056
7047    63296
7048   -37711
7049    15907
7050   -45605
7051   -11834
7052    80747
7053   -35586
7054    -1707
7055   -17903
7056   -33460
7057    83972
7058   -19042
7059   -25618
7060     3123
7061   -43728
7062    73948
7063     3854
7064   -50081
7065    17199
7066   -40452
7067    53274
7068    32205
7069   -69149
7070    17689
7071   -25018
7072    26803
7073    55452
7074   -73054
7075     3731
7076    -1028
7077     3011
7078    66920
7079   -66170
7080   -17761
7081    23425
7082   -12698
7083    67114
7084   -44553
7085   -44418
7086    42412
7087   -16561
7088    52461
7089   -17764
7090   -68265
7091    48771
7092    -7188
7093    29720
7094     7814
7095   -82203
7096    41960
7097    13908
7098     4716
7099    27576
7100   -81776
7101    24098
7102    39819
7103   -15894
7104    33642
7105   -69039
7106    -1436
7107    62181
7108   -25050
7109    26644
7110   -45616
7111   -30530
7112    77913
7113   -21783
7114     7804
7115   -19521
7116   -49335
7117    78821
7118    -5146
7119   -16336
7120     2384
7121   -59705
7122    67431
7123    19482
7124   -40381
7125    15447
7126   -52850
7127    43051
7128    47225
7129   -56592
7130    13580
7131   -36518
7132    18894
7133    68192
7134   -59340
7135      186
7136   -13714
7137    -6671
7138    78963
7139   -49740
7140   -23946
7141    11206
7142   -21935
7143    74561
7144   -27927
7145   -48233
7146    27897
7147   -24260
7148    59222
7149     -124
7150   -69995
7151    34367
7152   -14211
7153    35418
7154    25921
7155   -82104
7156    26399
7157     6925
7158    11053
7159    42745
7160   -79246
7161     7041
7162    32044
7163    -9375
7164    48130
7165   -65187
7166   -19370
7167    54760
7168   -18291
7169    39474
7170   -41420
7171   -44481
7172    67549
7173   -12149
7174    19856
7175   -16239
7176   -64374
7177    67149
7178     3235
7179    -4193
7180     7261
7181   -71985
7182    53836
7183    29201
7184   -27605
7185    18222
7186   -65570
7187    30862
7188    54266
7189   -42245
7190    15711
7191   -47557
7192     4483
7193    74210
7194   -43228
7195     2910
7196   -21542
7197   -21652
7198    82360
7199   -32163
7200   -19711
7201     1331
7202   -35042
7203    77304
7204    -9040
7205   -46199
7206    18070
7207   -36406
7208    60723
7209    17174
7210   -65939
7211    23421
7212   -23577
7213    34892
7214    42159
7215   -75372
7216    14542
7217    -3120
7218    10497
7219    57974
7220   -72864
7221    -6722
7222    21670
7223    -9275
7224    61648
7225   -55580
7226   -32508
7227    43149
7228   -15597
7229    51402
7230   -30489
7231   -56846
7232    53812
7233   -10731
7234    32786
7235    -3976
7236   -75658
7237    52858
7238     7388
7239     6015
7240    18407
7241   -79378
7242    36311
7243    30729
7244   -15413
7245    28310
7246   -71298
7247    12808
7248    55285
7249   -29367
7250    26498
7251   -51821
7252   -14859
7253    73765
7254   -29295
7255     8844
7256   -24317
7257   -38579
7258    79794
7259   -15588
7260   -13265
7261    -2551
7262   -50550
7263    72974
7264     5467
7265   -37958
7266    12754
7267   -49804
7268    54765
7269    33388
7270   -56981
7271    16469
7272   -36735
7273    29600
7274    56950
7275   -63504
7276     7628
7277   -15489
7278     3195
7279    71081
7280   -58450
7281   -14000
7282    10393
7283   -14581
7284    72878
7285   -40915
7286   -39419
7287    30411
7288   -20647
7289    60399
7290   -16066
7291   -63074
7292    40009
7293   -14929
7294    38652
7295    11933
7296   -77696
7297    36275
7298     3222
7299    14243
7300    31754
7301   -81057
7302    20612
7303    27577
7304    -8207
7305    41668
7306   -70456
7307    -4254
7308    52195
7309   -20988
7310    36630
7311   -49241
7312   -32336
7313    66557
7314   -18724
7315    19222
7316   -22991
7317   -54174
7318    72521
7319    -5886
7320    -2787
7321      565
7322   -64894
7323    63025
7324    18416
7325   -27661
7326    14601
7327   -61986
7328    42204
7329    43329
7330   -44101
7331    16614
7332   -48740
7333    16339
7334    66184
7335   -50081
7336     7085
7337   -24280
7338    -9948
7339    78485
7340   -42193
7341   -14139
7342      510
7343   -27754
7344    77767
7345   -23788
7346   -38445
7347    18830
7348   -32072
7349    64401
7350     2317
7351   -62362
7352    27411
7353   -23386
7354    41359
7355    28357
7356   -75066
7357    23202
7358    -5109
7359    16572
7360    48030
7361   -76846
7362     6632
7363    18555
7364    -4555
7365    54205
7366   -64011
7367   -19691
7368    42266
7369   -15990
7370    48345
7371   -41862
7372   -46332
7373    56169
7374   -14246
7375    31800
7376   -15019
7377   -65334
7378    59206
7379    -1270
7380     8206
7381     7458
7382   -74617
7383    47368
7384    23244
7385   -15688
7386    22872
7387   -71299
7388    26851
7389    47622
7390   -30853
7391    25208
7392   -55329
7393     -205
7394    69275
7395   -36585
7396    11112
7397   -29702
7398   -25243
7399    78097
7400   -26700
7401    -9785
7402    -6098
7403   -40272
7404    76433
7405    -7590
7406   -34143
7407    13445
7408   -44647
7409    60854
7410    19371
7411   -56067
7412    19242
7413   -35023
7414    38624
7415    44122
7416   -67615
7417    13437
7418   -15853
7419    13177
7420    61636
7421   -67036
7422    -4434
7423     7804
7424    -8687
7425    66516
7426   -51154
7427   -28857
7428    29718
7429   -18339
7430    60562
7431   -28254
7432   -53194
7433    44515
7434   -16081
7435    41590
7436    -1572
7437   -72669
7438    44258
7439     -662
7440    17815
7441    20956
7442   -77563
7443    31569
7444    20742
7445    -6314
7446    33756
7447   -73679
7448    10644
7449    45969
7450   -21989
7451    32545
7452   -54618
7453   -16690
7454    66039
7455   -24922
7456    21619
7457   -31499
7458   -40016
7459    73948
7460   -14533
7461       43
7462    -6768
7463   -56353
7464    69693
7465     7079
7466   -24729
7467    11135
7468   -57088
7469    52294
7470    31467
7471   -44738
7472    17388
7473   -47622
7474    29108
7475    55275
7476   -54557
7477     9303
7478   -26116
7479     1200
7480    71635
7481   -51553
7482    -7677
7483    -1171
7484   -18093
7485    74149
7486   -35700
7487   -31409
7488    18534
7489   -27565
7490    64873
7491   -11689
7492   -55487
7493    30684
7494   -22147
7495    44314
7496    14613
7497   -71368
7498    29620
7499    -7103
7500    21529
7501    35474
7502   -77251
7503    17153
7504    15576
7505    -1156
7506    47921
7507   -69570
7508    -6193
7509    40655
7510   -14698
7511    43881
7512   -49476
7513   -31219
7514    56208
7515   -17802
7516    33356
7517   -26186
7518   -53958
7519    62639
7520    -6546
7521     9904
7522     -650
7523   -68087
7524    57012
7525    14926
7526   -13659
7527    16070
7528   -66257
7529    38479
7530    38668
7531   -32296
7532    20891
7533   -55817
7534    14556
7535    62067
7536   -40232
7537    12373
7538   -33477
7539   -12718
7540    74405
7541   -35821
7542    -5466
7543    -9863
7544   -30193
7545    76918
7546   -18777
7547   -28943
7548    11890
7549   -38739
7550    65646
7551     4404
7552   -51040
7553    20220
7554   -32145
7555    44790
7556    29029
7557   -66119
7558    18293
7559   -16623
7560    20734
7561    50099
7562   -69700
7563     5490
7564     6388
7565    -2000
7566    60448
7567   -60627
7568   -17954
7569    28601
7570   -14536
7571    56233
7572   -39226
7573   -43052
7574    45127
7575   -17835
7576    42640
7577   -14353
7578   -63827
7579    49598
7580    -5337
7581    18829
7582     9337
7583   -73763
7584    41869
7585    14866
7586    -2681
7587    25576
7588   -71829
7589    22211
7590    40565
7591   -21686
7592    30537
7593   -57875
7594    -2973
7595    61228
7596   -28227
7597    19341
7598   -36494
7599   -26931
7600    71933
7601   -22301
7602     2045
7603   -12554
7604   -44025
7605    72267
7606    -3707
7607   -22878
7608     7850
7609   -51166
7610    58569
7611    18506
7612   -43533
7613    15847
7614   -44341
7615    38028
7616    43979
7617   -56557
7618    13947
7619   -27068
7620    12083
7621    62700
7622   -57665
7623    -1349
7624    -2942
7625    -9144
7626    70214
7627   -45565
7628   -22102
7629    16517
7630   -20634
7631    62926
7632   -23892
7633   -47487
7634    33028
7635   -21300
7636    47140
7637     1985
7638   -66234
7639    35166
7640    -8177
7641    24862
7642    23707
7643   -75118
7644    26362
7645    12318
7646     2217
7647    38107
7648   -71957
7649     4954
7650    35810
7651   -13926
7652    40647
7653   -55704
7654   -18803
7655    54386
7656   -18879
7657    29747
7658   -33091
7659   -42562
7660    65277
7661   -12915
7662    10881
7663    -9419
7664   -58154
7665    63334
7666     5501
7667   -12180
7668     9626
7669   -61988
7670    48392
7671    28156
7672   -31971
7673    17748
7674   -52441
7675    25944
7676    52116
7677   -43968
7678    14156
7679   -35122
7680     1018
7681    68031
7682   -41297
7683    -2133
7684   -11820
7685   -20945
7686    73510
7687   -29795
7688   -22952
7689     8284
7690   -31006
7691    67092
7692    -6900
7693   -47212
7694    22891
7695   -28876
7696    48515
7697    16014
7698   -62704
7699    23123
7700   -16702
7701    25882
7702    38745
7703   -70956
7704    12996
7705     3300
7706     2827
7707    50692
7708   -63474
7709    -8937
7710    27245
7711   -11348
7712    51915
7713   -47792
7714   -30581
7715    44721
7716   -15429
7717    40358
7718   -23774
7719   -52910
7720    53801
7721    -7881
7722    20118
7723    -1424
7724   -65850
7725    47561
7726     9646
7727    -2620
7728    16355
7729   -69373
7730    34085
7731    31605
7732   -21169
7733    23415
7734   -59236
7735    10304
7736    54299
7737   -32130
7738    18435
7739   -39915
7740   -14813
7741    67651
7742   -28607
7743     2677
7744   -17551
7745   -32594
7746    72323
7747   -15008
7748   -18260
7749     3058
7750   -41638
7751    63737
7752     6702
7753   -40965
7754    15515
7755   -40073
7756    44678
7757    30542
7758   -56189
7759    14619
7760   -25586
7761    21909
7762    51567
7763   -61083
7764     5126
7765    -4673
7766     -970
7767    61455
7768   -51478
7769   -15709
7770    16345
7771   -15134
7772    60953
7773   -35367
7774   -38061
7775    33382
7776   -17383
7777    47101
7778   -10534
7779   -59100
7780    39388
7781    -9818
7782    26387
7783    11474
7784   -69500
7785    34090
7786     9181
7787     5535
7788    29253
7789   -71287
7790    18717
7791    30673
7792   -12775
7793    33595
7794   -59136
7795    -5594
7796    51400
7797   -21090
7798    26652
7799   -39621
7800   -28526
7801    64336
7802   -18323
7803    11398
7804   -16733
7805   -47501
7806    65403
7807    -3134
7808   -10286
7809     2770
7810   -52948
7811    53427
7812    19574
7813   -31341
7814    13549
7815   -50096
7816    35087
7817    41223
7818   -44736
7819    13530
7820   -34591
7821    10140
7822    59306
7823   -47045
7824     2404
7825   -12910
7826    -9416
7827    67337
7828   -37580
7829   -18556
7830     7946
7831   -21988
7832    65394
7833   -21198
7834   -40140
7835    21814
7836   -23617
7837    50299
7838     3900
7839   -59036
7840    27033
7841   -15370
7842    30901
7843    25302
7844   -68083
7845    19543
7846     2587
7847     8758
7848    41525
7849   -66483
7850     3158
7851    23948
7852    -7020
7853    44409
7854   -53860
7855   -19316
7856    43227
7857   -15806
7858    37911
7859   -34133
7860   -41627
7861    53938
7862   -11129
7863    19217
7864   -10025
7865   -57505
7866    53619
7867     3694
7868     -331
7869     8471
7870   -62145
7871    41067
7872    25698
7873   -20929
7874    18792
7875   -56800
7876    22232
7877    45292
7878   -31381
7879    16394
7880   -41062
7881    -1240
7882    63077
7883   -33272
7884     3603
7885   -20577
7886   -21148
7887    68245
7888   -23920
7889   -16362
7890      713
7891   -33732
7892    65780
7893    -5595
7894   -36198
7895    13208
7896   -33590
7897    49520
7898    18016
7899   -52703
7900    17703
7901   -24083
7902    28469
7903    39497
7904   -60696
7905     8469
7906    -4781
7907     6996
7908    52684
7909   -57294
7910    -6684
7911    14571
7912    -7957
7913    53686
7914   -43747
7915   -29894
7916    34358
7917   -15455
7918    45765
7919   -22108
7920   -48423
7921    41787
7922    -9637
7923    27617
7924      554
7925   -63021
7926    39813
7927     5136
7928     8194
7929    18161
7930   -66523
7931    26993
7932    26492
7933   -11269
7934    26570
7935   -59958
7936     6772
7937    43982
7938   -20531
7939    22978
7940   -42535
7941   -16219
7942    61565
7943   -21643
7944    11445
7945   -20864
7946   -34970
7947    64765
7948    -9710
7949    -9500
7950    -1836
7951   -45481
7952    58797
7953     7504
7954   -27693
7955     9820
7956   -42770
7957    42520
7958    31488
7959   -44383
7960    13753
7961   -32380
7962    21034
7963    48402
7964   -49191
7965     4210
7966   -12895
7967      831
7968    61793
7969   -46126
7970   -12289
7971     4807
7972   -14323
7973    61078
7974   -29143
7975   -33572
7976    22790
7977   -20199
7978    52188
7979    -8413
7980   -51611
7981    28642
7982   -13524
7983    33084
7984    13701
7985   -65232
7986    26698
7987     1592
7988    13771
7989    30705
7990   -65011
7991    10484
7992    23164
7993    -6127
7994    37190
7995   -58204
7996    -8815
7997    39549
7998   -13010
7999    32060
8000   -38749
8001   -30550
8002    55265
8003   -13874
8004    19521
8005   -17509
8006   -45902
8007    55226
8008     -229
8009    -1025
8010     1530
8011   -55427
8012    48618
8013    16277
8014   -19044
8015    12429
8016   -51662
8017    30524
8018    38134
8019   -33364
8020    14048
8021   -41602
8022     9957
8023    55115
8024   -37077
8025     3382
8026   -20231
8027   -10302
8028    65279
8029   -31577
8030   -12220
8031    -2791
8032   -24269
8033    62155
8034   -12885
8035   -33528
8036    14168
8037   -29032
8038    53033
8039     6625
8040   -49274
8041    17174
8042   -19882
8043    32887
8044    28198
8045   -61031
8046    14847
8047    -5236
8048    13941
8049    42282
8050   -58377
8051     -578
8052    14298
8053    -4876
8054    47842
8055   -49638
8056   -17986
8057    31317
8058   -10916
8059    41554
8060   -29314
8061   -40147
8062    42817
8063   -10237
8064    27760
8065   -10526
8066   -53873
8067    42634
8068     2413
8069     7794
8070     9370
8071   -62794
8072    34825
8073    19165
8074    -8342
8075    18722
8076   -56109
8077    15524
8078    41195
8079   -21841
8080    19607
8081   -44980
8082    -3704
8083    55415
8084   -23159
8085     9311
8086   -24907
8087   -24190
8088    63542
8089   -18754
8090    -6574
8091    -7365
8092   -34861
8093    59221
8094      147
8095   -27079
8096     8320
8097   -38334
8098    49255
8099    18732
8100   -41562
8101    12017
8102   -27594
8103    27577
8104    39815
8105   -52275
8106     9040
8107   -14986
8108     9521
8109    50343
8110   -48303
8111    -7451
8112     5759
8113    -8470
8114    57149
8115   -39398
8116   -24212
8117    20638
8118   -13072
8119    47656
8120   -16329
8121   -50905
$$ Imaginary data points
##PAGE= N=2
##DATA TABLE= (X++(I..I)), XYDATA
0    85941
1 -2126812
2   327215
3  1601562
4  -818662
5  -999306
6   845172
7  1192330
8 -1374968
9  -557972
10  1468126
11  -411232
12  -784780
13   388173
14   108351
15  -197915
16  -566354
17   653375
18   384419
19 -1347043
20   229678
21   899132
22  -452547
23  -272759
24   169320
25   543021
26  -237245
27   -61474
28   912824
29  -967709
30  -517606
31  1683852
32  -148012
33 -1262586
34    99776
35  1017501
36  -136120
37 -1322268
38   669800
39   544306
40 -1416862
41   368805
42   919093
43  -562535
44  -631705
45   277656
46  1083189
47  -565844
48  -944064
49  1192161
50   282565
51  -683677
52   222220
53   479353
54   -23300
55  -985025
56   402512
57  1105773
58 -1192211
59  -323547
60   883492
61  -375718
62  -198957
63   187059
64   -19370
65  -557274
66  -102316
67  1259344
68  -447095
69  -955483
70   983017
71   272397
72  -266824
73   -32758
74  -103452
75   311943
76  -236794
77   292518
78   375011
79 -1078808
80   -15269
81   677030
82  -188881
83  -494396
84  -432177
85   749160
86    98420
87  -818174
88   795296
89    79695
90  -786809
91   497683
92   511179
93   -28338
94  -551104
95   221643
96   851968
97  -713749
98   -54392
99   550947
100  -794521
101    10442
102   489438
103   -76574
104  -388682
105  -509037
106   641579
107   133337
108  -625417
109   282320
110  -232250
111    43044
112   589801
113  -184418
114     3088
115  -308058
116   132607
117   818035
118  -577058
119  -318636
120   394176
121      477
122   181443
123  -252658
124   -49793
125  -112208
126  -431614
127   826357
128   -86528
129  -911325
130   529771
131   227221
132  -117134
133   -51761
134  -132950
135   292876
136  -331406
137   240289
138   661204
139  -685418
140  -104388
141   321303
142    14351
143   142840
144  -557382
145    74015
146   277194
147  -342310
148   500592
149  -203564
150  -626401
151   367718
152   198172
153   187379
154  -384841
155  -282611
156   726596
157  -168516
158    11446
159   256060
160  -681368
161   238427
162   458884
163   -71120
164  -213958
165  -478378
166   589723
167   161787
168  -645158
169   338856
170  -244708
171  -235785
172   503634
173   -47598
174    14740
175  -380439
176    -6203
177   739854
178  -406762
179  -177620
180   207615
181  -156630
182   398848
183   -85794
184   -29675
185    22956
186  -588489
187   617369
188   293035
189  -700876
190    96116
191    20907
192   176611
193   100282
194  -354856
195    91164
196  -359749
197   251515
198   701518
199  -715627
200  -138077
201   384596
202    -1101
203   233418
204  -372661
205   -32341
206   168266
207  -206322
208   608576
209  -189725
210  -638676
211   353572
212   129578
213   141277
214  -308200
215  -347266
216   556326
217  -220089
218    11285
219   378175
220  -610949
221    16217
222   304646
223   139297
224    74847
225  -605974
226   329403
227   393901
228  -385234
229   262512
230  -276693
231  -278365
232   408735
233    29856
234   138884
235  -461091
236  -218348
237   733335
238  -265026
239  -156736
240    88984
241  -364305
242   413604
243   138666
244   -58688
245   -56520
246  -519381
247   595676
248   315171
249  -586900
250   105265
251   -38346
252   183146
253   161102
254  -286535
255   180198
256  -470025
257    -1570
258   811130
259  -522850
260  -308571
261   242153
262    45931
263   272356
264  -329406
265   -12385
266    91490
267  -336143
268   644977
269    44073
270  -565461
271   180030
272    36360
273   332865
274  -117042
275  -502176
276   388272
277  -133166
278    69206
279   396336
280  -598842
281  -103657
282   193671
283   166173
284   167724
285  -641288
286   166229
287   392605
288  -268662
289   331362
290  -213942
291  -321518
292   300964
293    75720
294   328296
295  -404985
296  -380907
297   735149
298  -127030
299  -195095
300   102693
301  -362029
302   203821
303    86981
304   105693
305   -13331
306  -688573
307   442455
308   392902
309  -452287
310    72018
311  -190853
312   152520
313   327403
314  -218514
315   213661
316  -360131
317  -133009
318   735199
319  -256416
320  -235643
321    14510
322   -20642
323   426841
324  -283418
325   -98108
326    48844
327  -447515
328   557002
329   153973
330  -521226
331    55934
332   -75840
333   390911
334    42530
335  -518475
336   298690
337  -127705
338    67148
339   505795
340  -420250
341  -139576
342    40093
343   201449
344   348327
345  -652077
346     9548
347   357445
348  -256016
349   360560
350  -169542
351  -379735
352   190873
353   -10142
354   394683
355  -250407
356  -504316
357   553619
358    12384
359   -32409
360    72025
361  -402693
362   208296
363    51457
364   148867
365   175433
366  -703566
367   252336
368   440650
369  -318442
370    79674
371  -279891
372     5676
373   331256
374  -125112
375   223557
376  -377765
377  -250363
378   650391
379  -126708
380  -137611
381   -95968
382  -156094
383   515714
384  -132294
385  -100091
386    75756
387  -487241
388   439325
389   279239
390  -379148
391   -15408
392  -186696
393   384387
394   184262
395  -475266
396   182174
397  -188379
398    25867
399   515095
400  -330894
401  -123012
402   -71677
403    99492
404   480048
405  -522437
406  -123864
407   266747
408  -237115
409   413716
410   -48353
411  -391243
412    85837
413   -38605
414   440743
415  -145559
416  -516357
417   407959
418   -23052
419   107970
420   182092
421  -493223
422   119182
423    60437
424   145781
425   283599
426  -654140
427    76349
428   408721
429  -169170
430   132223
431  -336718
432   -94654
433   281468
434   -79444
435   310664
436  -367339
437  -361890
438   595662
439   -66841
440   -57891
441   -82068
442  -294497
443   458080
444     6957
445   -30317
446    76665
447  -518064
448   347643
449   318791
450  -259461
451   -18043
452  -287350
453   318321
454   257331
455  -376622
456   171496
457  -298939
458   -83649
459   581564
460  -232254
461  -160427
462  -118776
463    35710
464   512110
465  -363503
466  -140585
467   144348
468  -264003
469   471120
470    71631
471  -360905
472     3144
473  -102465
474   480366
475   -35581
476  -542214
477   293801
478   -70023
479   116498
480   289447
481  -459441
482    -3198
483    -9664
484   147877
485   374198
486  -586763
487   -47490
488   348115
489   -66219
490   215576
491  -311172
492  -121686
493   196072
494  -110526
495   465222
496  -268403
497  -529647
498   540583
499    46534
500   -58064
501   -70669
502  -312411
503   309038
504   -10733
505   110431
506   122760
507  -627941
508   264161
509   353595
510  -184518
511    27200
512  -379540
513   219294
514   344945
515  -291919
516   197544
517  -289243
518  -205098
519   543407
520   -65381
521   -93853
522  -250919
523   -46733
524   609194
525  -288278
526  -171847
527   135022
528  -339865
529   380683
530   171050
531  -243905
532   -75860
533  -250885
534   518491
535   117430
536  -573524
537   209845
538   -72326
539    69855
540   351579
541  -329263
542   -49336
543  -115457
544   131389
545   469295
546  -510183
547  -136666
548   245574
549   -35658
550   324729
551  -289179
552  -191290
553   185913
554  -185223
555   462333
556   -57219
557  -593583
558   313722
559   166201
560    96884
561  -134832
562  -360229
563   312730
564   -81214
565   118490
566   302545
567  -656487
568    67226
569   401764
570   -68163
571    41906
572  -427474
573   102564
574   360849
575  -192424
576   210965
577  -285736
578  -249377
579   463727
580   -30025
581    37222
582  -251351
583  -229825
584   611892
585  -114381
586  -175702
587    84379
588  -352128
589   309338
590   168950
591  -132078
592   -26609
593  -408822
594   428252
595   301388
596  -499167
597    88926
598  -113086
599    57491
600   361116
601  -217412
602    -3913
603  -242182
604    47003
605   598686
606  -412561
607  -214031
608   157758
609   -84979
610   408402
611  -161388
612  -277913
613    96968
614  -165889
615   433675
616    13746
617  -505344
618   165904
619    45055
620   265719
621     6337
622  -487235
623   253484
624   -37790
625    49819
626   393701
627  -510698
628   -96235
629   286045
630    57532
631   139565
632  -447327
633     3545
634   289388
635  -164859
636   325149
637  -223450
638  -380821
639   361291
640    34260
641   134542
642  -213356
643  -367687
644   499606
645    12969
646   -52058
647    79406
648  -442613
649   230292
650   229153
651   -31387
652    11243
653  -493513
654   296835
655   390668
656  -341618
657    48199
658  -238889
659      852
660   395149
661  -164327
662    47361
663  -283178
664  -107475
665   642837
666  -238639
667  -241795
668    70679
669  -123061
670   396992
671   -46315
672  -165490
673    23006
674  -304216
675   455568
676   140754
677  -462474
678    97209
679  -100528
680   246573
681   199067
682  -446813
683   106254
684  -101081
685    32189
686   461959
687  -381385
688  -166779
689   110584
690   110972
691   338773
692  -437126
693  -119788
694   254033
695  -160112
696   398180
697  -116435
698  -459076
699   239683
700    56389
701   224282
702  -163229
703  -460190
704   384993
705    36136
706    19895
707   141809
708  -455018
709   129350
710   191952
711    48964
712   132920
713  -517918
714   152450
715   400553
716  -225295
717   122656
718  -260197
719  -133803
720   346273
721   -93675
722   128817
723  -261310
724  -279129
725   547474
726   -61843
727  -139790
728   -28556
729  -236260
730   400211
731    46349
732   -84432
733    49236
734  -420890
735   384418
736   297350
737  -397194
738     9130
739  -173621
740   199878
741   277081
742  -364123
743    45069
744  -180881
745    -4701
746   491639
747  -307526
748  -158849
749    27990
750    44706
751   446097
752  -329977
753  -164948
754   226461
755  -208462
756   385613
757    34656
758  -412488
759   105132
760   -19268
761   290150
762   -50947
763  -478668
764   250269
765   -49537
766    69905
767   263488
768  -462849
769    16712
770   131090
771    78177
772   269640
773  -487697
774    -8471
775   368082
776  -100117
777   204279
778  -261965
779  -205849
780   306644
781   -50280
782   209009
783  -238299
784  -388451
785   487427
786    25069
787   -87348
788   -63768
789  -312823
790   352955
791    54728
792   -54892
793   118333
794  -471964
795   251451
796   376411
797  -284658
798   -18898
799  -199344
800   156908
801   279018
802  -248521
803   124998
804  -248557
805  -116022
806   547639
807  -197325
808  -156331
809   -32980
810   -78172
811   467036
812  -163214
813  -209279
814    93029
815  -244971
816   363399
817    99673
818  -343759
819    13869
820  -136563
821   373937
822   109203
823  -524880
824   176172
825    -8838
826    68099
827   322978
828  -370941
829   -37884
830    60412
831   104704
832   350741
833  -485687
834  -108960
835   319349
836   -94435
837   232071
838  -223101
839  -249239
840   218612
841   -76141
842   282062
843  -160892
844  -448851
845   400307
846    46600
847    19224
848    21332
849  -383098
850   268517
851    91620
852      -68
853   184165
854  -479199
855   103738
856   354565
857  -116138
858    22014
859  -363555
860    91616
861   351748
862  -234899
863   165501
864  -227950
865  -260061
866   528047
867   -45309
868  -143809
869  -116719
870  -130010
871   469704
872   -88081
873  -158989
874    52328
875  -310523
876   369526
877   146722
878  -313393
879    48464
880  -209845
881   299320
882   256221
883  -440824
884    75198
885   -48371
886    69008
887   340618
888  -294772
889   -18370
890   -49748
891     5877
892   468085
893  -375988
894  -237853
895   211336
896   -91625
897   272707
898  -145741
899  -256370
900   125854
901  -132582
902   385843
903   -19181
904  -529124
905   302071
906   100132
907    83792
908   107813
909  -383431
910   146526
911    77936
912    80998
913   217243
914  -520178
915    41530
916   299955
917  -111923
918   139016
919  -388059
920   -92148
921   372263
922  -161002
923   141419
924  -167263
925  -271646
926   411096
927    15114
928    25514
929  -131387
930  -254933
931   491427
932   -16396
933  -119626
934   119846
935  -388155
936   247834
937   234058
938  -219990
939     -442
940  -315625
941   222125
942   306016
943  -352005
944    53955
945  -169826
946    -7580
947   419870
948  -221773
949   -37396
950   -93472
951   -52352
952   524170
953  -227431
954  -229278
955   122940
956  -115785
957   359172
958   -61902
959  -271554
960   108129
961  -187941
962   345298
963   104000
964  -509758
965   138104
966    43558
967   129666
968   140721
969  -381251
970   103990
971    -9462
972    55276
973   355748
974  -472366
975   -80872
976   295102
977   -54596
978   210615
979  -289508
980  -167135
981   277725
982   -85682
983   227220
984  -163165
985  -336920
986   335766
987     1152
988   111237
989   -80534
990  -416980
991   390137
992    79229
993   -88843
994   129295
995  -391469
996   142222
997   245317
998   -75772
999    43342
1000  -408853
1001   170310
1002   378261
1003  -287070
1004    88186
1005  -183474
1006  -112932
1007   408376
1008  -119660
1009   -12922
1010  -165862
1011  -142575
1012   533149
1013  -147679
1014  -198855
1015    80399
1016  -215640
1017   352879
1018    54838
1019  -235793
1020    53931
1021  -236272
1022   332786
1023   183854
1024  -429082
1025    74817
1026   -86378
1027   154916
1028   263246
1029  -396967
1030    50591
1031   -26933
1032   -12482
1033   419818
1034  -344642
1035  -174173
1036   171810
1037     9808
1038   313053
1039  -273244
1040  -191817
1041   230099
1042  -136079
1043   308035
1044   -53681
1045  -419783
1046   238564
1047    20424
1048   165871
1049   -11777
1050  -467263
1051   269140
1052    86252
1053   -26517
1054   174278
1055  -405162
1056    63377
1057   216600
1058    -7904
1059   145145
1060  -442473
1061    45841
1062   402185
1063  -202492
1064   125757
1065  -182290
1066  -196093
1067   371707
1068   -64722
1069    48791
1070  -168167
1071  -270607
1072   488440
1073   -29576
1074  -152734
1075    30498
1076  -285829
1077   326984
1078   111665
1079  -176612
1080    64596
1081  -327493
1082   279857
1083   297267
1084  -354855
1085    38622
1086  -157967
1087   109116
1088   345643
1089  -325297
1090    19565
1091   -77358
1092   -70671
1093   450835
1094  -236632
1095  -184097
1096    45253
1097   -45719
1098   414919
1099  -206550
1100  -236604
1101   199440
1102  -189516
1103   321402
1104    73793
1105  -425689
1106   131354
1107    -1453
1108   220493
1109    72266
1110  -465265
1111   178512
1112    35137
1113    20507
1114   251383
1115  -418008
1116    -3402
1117   178645
1118    -6621
1119   249380
1120  -406093
1121   -94983
1122   359029
1123  -117251
1124   184834
1125  -170089
1126  -252248
1127   328169
1128   -28631
1129   130580
1130  -120968
1131  -374813
1132   405127
1133    53660
1134   -73644
1135    20181
1136  -367692
1137   269150
1138   143687
1139  -138609
1140   104450
1141  -384063
1142   152307
1143   359845
1144  -239045
1145    28701
1146  -218551
1147    47104
1148   385364
1149  -228058
1150    42029
1151  -119027
1152  -140948
1153   480664
1154  -135934
1155  -167336
1156   -19342
1157  -145194
1158   433440
1159   -95625
1160  -264707
1161   129250
1162  -232861
1163   290373
1164   151797
1165  -377647
1166    49522
1167   -76799
1168   256281
1169   179704
1170  -434610
1171   129876
1172   -11292
1173    30254
1174   363553
1175  -371326
1176   -78188
1177   137365
1178    -2971
1179   322392
1180  -335891
1181  -191357
1182   247684
1183   -87422
1184   257660
1185  -165515
1186  -315133
1187   264292
1188   -53193
1189   197995
1190   -40244
1191  -452025
1192   307070
1193    92136
1194    14742
1195    78675
1196  -399168
1197   199255
1198   157372
1199   -62049
1200   175996
1201  -418061
1202    46095
1203   368873
1204  -144411
1205    69405
1206  -268956
1207   -46904
1208   367713
1209  -167250
1210    89995
1211  -161268
1212  -252640
1213   479582
1214   -50073
1215  -137255
1216   -33235
1217  -234087
1218   396547
1219    30823
1220  -200928
1221    75444
1222  -280851
1223   288802
1224   215174
1225  -307445
1226    44212
1227  -186683
1228   205898
1229   308579
1230  -381850
1231    53488
1232   -63203
1233   -24822
1234   404632
1235  -276831
1236  -127414
1237    30105
1238   -37786
1239   400319
1240  -253361
1241  -230363
1242   169314
1243  -124363
1244   324190
1245   -58290
1246  -341548
1247   192624
1248   -79263
1249   250539
1250    79797
1251  -470692
1252   192448
1253    74007
1254    75757
1255   155347
1256  -415080
1257   105898
1258   120176
1259   -23692
1260   252262
1261  -427479
1262   -65629
1263   324019
1264   -89216
1265   153457
1266  -277719
1267  -155076
1268   345498
1269  -115803
1270   150614
1271  -129380
1272  -340530
1273   421530
1274    34288
1275   -48132
1276   -24865
1277  -311014
1278   342610
1279    86229
1280  -114329
1281    94363
1282  -368561
1283   219526
1284   270526
1285  -241288
1286    60834
1287  -274640
1288    88077
1289   374201
1290  -288429
1291    15430
1292  -118248
1293   -82050
1294   407569
1295  -181383
1296   -88271
1297   -44825
1298  -119238
1299   470835
1300  -136793
1301  -237203
1302   138764
1303  -169688
1304   325319
1305    54233
1306  -323958
1307   114618
1308  -129676
1309   249710
1310   165812
1311  -453133
1312    94219
1313     9243
1314    75896
1315   226661
1316  -393034
1317    30812
1318    68991
1319   -25917
1320   342290
1321  -364965
1322  -151874
1323   275866
1324   -53951
1325   233039
1326  -204788
1327  -215829
1328   280656
1329   -86839
1330   212625
1331   -71118
1332  -399302
1333   321002
1334    42341
1335    25055
1336    19196
1337  -389654
1338   246362
1339   100535
1340   -66945
1341   135898
1342  -406133
1343   122550
1344   285257
1345  -159943
1346   110390
1347  -303015
1348      160
1349   395318
1350  -186361
1351    49461
1352  -143724
1353  -126751
1354   398206
1355  -118314
1356   -19489
1357   -82106
1358  -239033
1359   478892
1360   -41377
1361  -243654
1362    97282
1363  -223099
1364   269208
1365   120868
1366  -257593
1367    49370
1368  -211936
1369   253985
1370   239247
1371  -398212
1372    80550
1373   -67064
1374    48389
1375   343248
1376  -325268
1377   -29513
1378    37663
1379   -39963
1380   386522
1381  -267530
1382  -188938
1383   160929
1384   -72956
1385   312835
1386  -162465
1387  -281931
1388   223225
1389  -115826
1390   230514
1391    23382
1392  -426315
1393   200453
1394    41590
1395   111738
1396    81049
1397  -427838
1398   189520
1399   112291
1400   -35289
1401   217255
1402  -396960
1403    10424
1404   283603
1405   -78149
1406   148782
1407  -318360
1408   -83676
1409   356927
1410  -130652
1411   112013
1412  -173159
1413  -232122
1414   395071
1415   -66685
1416     7192
1417   -55212
1418  -328911
1419   406762
1420    71651
1421  -170485
1422    53680
1423  -273495
1424   251479
1425   157384
1426  -182982
1427    73502
1428  -315486
1429   193997
1430   346214
1431  -344306
1432    43433
1433  -109103
1434   -17010
1435   377662
1436  -230586
1437   -55998
1438   -47837
1439   -73077
1440   431106
1441  -199659
1442  -184823
1443    92440
1444  -143168
1445   375858
1446   -57304
1447  -321927
1448   162273
1449  -119415
1450   246065
1451    97051
1452  -403493
1453   118223
1454   -17939
1455   162076
1456   177436
1457  -452272
1458   108162
1459   103311
1460   -30293
1461   275402
1462  -349507
1463   -85503
1464   212354
1465   -19041
1466   231819
1467  -317450
1468  -157613
1469   326044
1470  -121242
1471   179023
1472  -106644
1473  -336762
1474   323899
1475    13660
1476    51233
1477   -30417
1478  -366733
1479   303289
1480    96816
1481   -60710
1482    74106
1483  -369235
1484   208331
1485   217048
1486  -162667
1487   117374
1488  -325143
1489    56153
1490   381786
1491  -214636
1492    19981
1493  -167449
1494   -53545
1495   380214
1496  -175080
1497   -14755
1498   -88564
1499  -176323
1500   460222
1501   -90893
1502  -198002
1503    52135
1504  -181078
1505   356500
1506    30950
1507  -272827
1508   106209
1509  -185190
1510   252657
1511   184090
1512  -374246
1513    66565
1514   -79529
1515   133224
1516   260790
1517  -390774
1518    28805
1519    33862
1520   -22742
1521   334675
1522  -299402
1523  -117932
1524   137321
1525   -40356
1526   333075
1527  -236418
1528  -239980
1529   265175
1530   -91577
1531   216889
1532   -45404
1533  -355402
1534   221264
1535     5458
1536   136256
1537     6029
1538  -428379
1539   242556
1540    89770
1541   -30578
1542   145368
1543  -393276
1544   103380
1545   238666
1546   -92882
1547   143856
1548  -323595
1549   -12404
1550   351599
1551  -134174
1552    87198
1553  -203284
1554  -137428
1555   381811
1556  -121775
1557    14130
1558   -82863
1559  -268922
1560   405335
1561     5559
1562  -147297
1563    15192
1564  -252164
1565   324998
1566    99941
1567  -221734
1568    94715
1569  -246967
1570   199100
1571   268230
1572  -293900
1573    30179
1574  -146737
1575    99450
1576   327728
1577  -323748
1578      381
1579   -26284
1580   -67184
1581   393088
1582  -225962
1583  -162178
1584    81113
1585   -75325
1586   360281
1587  -147435
1588  -262656
1589   178560
1590  -105839
1591   261646
1592     7051
1593  -364936
1594   171783
1595   -37572
1596   166018
1597   114219
1598  -440011
1599   144234
1600    90270
1601     9571
1602   195542
1603  -372142
1604    26526
1605   182929
1606   -47450
1607   226469
1608  -330639
1609  -114585
1610   313434
1611   -86659
1612   145366
1613  -194363
1614  -218817
1615   339836
1616   -73313
1617    77736
1618   -57448
1619  -345644
1620   346178
1621    73148
1622   -72137
1623    23628
1624  -312082
1625   267519
1626   151606
1627  -153363
1628    97116
1629  -311116
1630   134891
1631   308697
1632  -232013
1633    36970
1634  -202951
1635    15304
1636   372954
1637  -239913
1638   -18788
1639   -63587
1640  -112825
1641   408537
1642  -130959
1643  -146700
1644    21028
1645  -134154
1646   388586
1647   -50715
1648  -262873
1649   120293
1650  -155134
1651   265172
1652   100541
1653  -354905
1654    96035
1655   -86394
1656   161290
1657   210980
1658  -400400
1659    51038
1660    44051
1661    34046
1662   268985
1663  -336667
1664   -40087
1665   134783
1666   -36617
1667   300928
1668  -276504
1669  -193753
1670   250121
1671   -68520
1672   205220
1673  -143079
1674  -289553
1675   270937
1676   -41672
1677   125797
1678   -10565
1679  -381587
1680   257148
1681    89332
1682     4737
1683    63794
1684  -364548
1685   196675
1686   172391
1687  -101155
1688   134546
1689  -341249
1690    41144
1691   318280
1692  -153521
1693    62270
1694  -233262
1695   -64030
1696   368418
1697  -151277
1698    16057
1699  -100610
1700  -178602
1701   401808
1702   -51759
1703   -99146
1704    -7878
1705  -218642
1706   370754
1707    42388
1708  -227054
1709    76737
1710  -213819
1711   232733
1712   171393
1713  -298429
1714    50765
1715  -154348
1716   133104
1717   283570
1718  -331377
1719     8085
1720   -18715
1721    16013
1722   331975
1723  -268438
1724   -76974
1725    75534
1726   -64200
1727   358719
1728  -193504
1729  -240269
1730   182479
1731   -76645
1732   238099
1733   -67583
1734  -314053
1735   181619
1736   -48763
1737   174579
1738    49506
1739  -404285
1740   180191
1741    70682
1742    46183
1743   143334
1744  -378894
1745    95898
1746   175326
1747   -53134
1748   181979
1749  -325032
1750   -47586
1751   274084
1752   -82492
1753   133804
1754  -244253
1755  -152007
1756   345220
1757   -98898
1758    60487
1759   -89093
1760  -258637
1761   343512
1762    12790
1763   -37184
1764   -12446
1765  -293302
1766   318878
1767   101435
1768  -167203
1769    78157
1770  -270650
1771   176988
1772   228779
1773  -220035
1774    41832
1775  -211101
1776    85763
1777   322614
1778  -260939
1779     7262
1780   -84174
1781   -44621
1782   377219
1783  -196615
1784   -99987
1785    26083
1786  -111992
1787   370932
1788   -94555
1789  -233553
1790    97974
1791  -108940
1792   281670
1793     1204
1794  -306558
1795   135596
1796  -100604
1797   185829
1798   153524
1799  -394134
1800    86607
1801    38051
1802    59788
1803   204881
1804  -347986
1805    15950
1806   118556
1807   -27756
1808   254331
1809  -293914
1810  -121346
1811   230719
1812   -60125
1813   202168
1814  -191604
1815  -223672
1816   289879
1817   -58660
1818   111569
1819   -51421
1820  -316207
1821   269704
1822    38013
1823    15745
1824    24696
1825  -350620
1826   232743
1827   141962
1828  -110691
1829    92624
1830  -301936
1831   104880
1832   249926
1833  -143829
1834    77999
1835  -249506
1836     5493
1837   356591
1838  -183254
1839    16403
1840  -105143
1841  -118444
1842   368861
1843  -107211
1844   -82360
1845   -26780
1846  -175369
1847   360221
1848   -21233
1849  -198047
1850    56619
1851  -180157
1852   278811
1853    88403
1854  -280105
1855    97498
1856  -140510
1857   156906
1858   232434
1859  -321668
1860    24079
1861   -25630
1862    63601
1863   263321
1864  -307000
1865   -23332
1866    62127
1867   -47412
1868   309255
1869  -232506
1870  -173977
1871   166619
1872   -58409
1873   246508
1874  -130790
1875  -260675
1876   220200
1877   -50288
1878   160206
1879     1262
1880  -345146
1881   198218
1882    44206
1883    63451
1884    76018
1885  -370107
1886   150589
1887   141625
1888   -56132
1889   134346
1890  -318414
1891    28601
1892   241450
1893   -95288
1894   123932
1895  -251690
1896   -86792
1897   338197
1898  -108750
1899    41967
1900  -116184
1901  -174008
1902   336539
1903   -49782
1904   -30652
1905   -31240
1906  -248278
1907   329007
1908    50152
1909  -159687
1910    48193
1911  -229092
1912   231433
1913   155273
1914  -228231
1915    65681
1916  -183316
1917   119669
1918   269712
1919  -262522
1920     6744
1921   -83215
1922    28389
1923   315221
1924  -249413
1925   -53204
1926    21064
1927   -74564
1928   341853
1929  -157582
1930  -191942
1931   106627
1932   -80436
1933   278761
1934   -63551
1935  -273817
1936   153811
1937   -71407
1938   189306
1939    60573
1940  -346325
1941   131498
1942    10255
1943    91318
1944   145197
1945  -367975
1946    75293
1947   120349
1948   -21224
1949   185832
1950  -302174
1951   -37154
1952   205883
1953   -59524
1954   180547
1955  -230581
1956  -154076
1957   292931
1958   -65301
1959    96071
1960  -106772
1961  -232979
1962   295074
1963   -13552
1964    18579
1965    -8696
1966  -308572
1967   268291
1968   102738
1969  -107611
1970    47951
1971  -273710
1972   172267
1973   193353
1974  -167045
1975    64009
1976  -232857
1977    64020
1978   305928
1979  -196207
1980    13217
1981  -124099
1982   -35628
1983   353218
1984  -167677
1985   -64650
1986   -13635
1987  -122031
1988   349220
1989   -71359
1990  -179323
1991    47636
1992  -135327
1993   291128
1994    15442
1995  -271259
1996    98132
1997  -115357
1998   185223
1999   140670
2000  -322046
2001    66022
2002   -32536
2003    94690
2004   224459
2005  -328706
2006     6814
2007    83298
2008    -5110
2009   250663
2010  -260444
2011  -101274
2012   155259
2013   -43016
2014   238131
2015  -192349
2016  -219219
2017   231621
2018   -47156
2019   146660
2020   -71820
2021  -297176
2022   228945
2023    14088
2024    67165
2025    28360
2026  -345354
2027   190602
2028   128500
2029   -35882
2030    78547
2031  -307258
2032   110296
2033   208376
2034   -99867
2035   106608
2036  -263216
2037   -19657
2038   314358
2039  -124762
2040    36348
2041  -151603
2042  -116483
2043   333697
2044   -85955
2045   -34884
2046   -59723
2047  -188557
2048   334886
2049     -764
2050  -138418
2051    21809
2052  -203921
2053   273269
2054   106916
2055  -227956
2056    58774
2057  -158013
2058   165635
2059   209732
2060  -262723
2061    25529
2062   -93234
2063    70491
2064   289317
2065  -276802
2066   -47904
2067    25718
2068   -28427
2069   292276
2070  -194518
2071  -142245
2072    81166
2073   -59499
2074   292447
2075  -123450
2076  -255712
2077   173020
2078   -54777
2079   187268
2080    12832
2081  -313170
2082   142665
2083    13475
2084   116427
2085    88365
2086  -349342
2087   110355
2088    96147
2089    12155
2090   150831
2091  -328176
2092    16077
2093   197181
2094   -62889
2095   150352
2096  -245171
2097  -106851
2098   264446
2099   -55430
2100    94242
2101  -163570
2102  -180149
2103   306213
2104   -42526
2105    20833
2106   -41220
2107  -260490
2108   283367
2109    66536
2110   -79282
2111    14768
2112  -255592
2113   225166
2114   151105
2115  -162755
2116    55291
2117  -222967
2118   110812
2119   257353
2120  -196710
2121    14012
2122  -150376
2123    16957
2124   320983
2125  -198841
2126   -53488
2127   -37036
2128   -71777
2129   328460
2130  -119819
2131  -138373
2132    33912
2133  -110700
2134   313851
2135   -25499
2136  -250205
2137   101862
2138   -86532
2139   206781
2140    80819
2141  -295831
2142    81604
2143   -44092
2144   124293
2145   165825
2146  -336209
2147    36517
2148    53107
2149    16461
2150   216677
2151  -296348
2152   -59583
2153   155992
2154   -36935
2155   207796
2156  -203095
2157  -160966
2158   212332
2159   -28797
2160   165737
2161  -127069
2162  -245051
2163   262151
2164   -14062
2165    64193
2166      366
2167  -315247
2168   201544
2169    95241
2170   -21262
2171    32541
2172  -305844
2173   155201
2174   171131
2175  -106672
2176    86401
2177  -258536
2178    34434
2179   275920
2180  -123791
2181    45394
2182  -176124
2183   -53783
2184   330362
2185  -117121
2186   -25720
2187   -68243
2188  -136042
2189   325927
2190   -48692
2191  -111762
2192     3445
2193  -179119
2194   290764
2195    51226
2196  -213392
2197    50241
2198  -146868
2199   198554
2200   145405
2201  -261560
2202    45639
2203   -96545
2204   103307
2205   239254
2206  -280366
2207   -11675
2208     4920
2209    15926
2210   274468
2211  -237191
2212  -101037
2213    96812
2214   -41816
2215   261256
2216  -148604
2217  -201953
2218   143325
2219   -41478
2220   212078
2221   -67883
2222  -289273
2223   189033
2224   -15355
2225   100832
2226    62142
2227  -330255
2228   117182
2229    89976
2230    35809
2231    91739
2232  -317298
2233    80874
2234   161092
2235   -54477
2236   143590
2237  -267039
2238   -48024
2239   266377
2240   -77646
2241    84605
2242  -166253
2243  -139943
2244   287565
2245   -46709
2246    21861
2247   -90641
2248  -200862
2249   304846
2250      288
2251   -68262
2252    13885
2253  -246891
2254   240678
2255   127126
2256  -157079
2257    26703
2258  -194925
2259   164164
2260   192519
2261  -197787
2262    38618
2263  -158466
2264    59131
2265   297901
2266  -220236
2267   -36853
2268   -39731
2269   -28903
2270   300816
2271  -156094
2272  -110850
2273    20951
2274   -74579
2275   302285
2276   -88901
2277  -205385
2278    97186
2279   -89812
2280   234011
2281    26231
2282  -291466
2283   110640
2284   -29800
2285   128168
2286   113674
2287  -302659
2288    60859
2289    31190
2290    65395
2291   170103
2292  -320852
2293    10276
2294   136755
2295   -41659
2296   196021
2297  -230366
2298  -124135
2299   211378
2300   -29773
2301   135256
2302  -157304
2303  -182447
2304   242123
2305   -31184
2306    90455
2307   -57758
2308  -279058
2309   257665
2310    50900
2311   -31165
2312    32797
2313  -280713
2314   167878
2315   149872
2316   -84796
2317    40044
2318  -250848
2319   112630
2320   219668
2321  -152429
2322    68547
2323  -189097
2324   -28094
2325   322371
2326  -136591
2327   -37334
2328   -77158
2329   -73464
2330   301661
2331   -94562
2332   -73919
2333   -13928
2334  -151565
2335   317381
2336    -7074
2337  -204696
2338    69889
2339  -132555
2340   206760
2341   103214
2342  -248766
2343    45285
2344   -83934
2345   145031
2346   167280
2347  -287112
2348    36495
2349   -20069
2350    36429
2351   255595
2352  -272140
2353   -66648
2354   104948
2355   -23315
2356   227294
2357  -180190
2358  -145037
2359   137784
2360   -33597
2361   219244
2362  -123118
2363  -245719
2364   207764
2365   -29973
2366   111151
2367     4862
2368  -307790
2369   160456
2370    60505
2371    30890
2372    56047
2373  -305722
2374   117521
2375   135385
2376   -38491
2377   106706
2378  -277215
2379    32206
2380   240529
2381   -96664
2382    94064
2383  -183038
2384   -89498
2385   289479
2386   -70349
2387    13740
2388  -111328
2389  -147989
2390   299502
2391   -49238
2392   -55996
2393   -15315
2394  -220699
2395   275833
2396    69611
2397  -165220
2398    34159
2399  -173766
2400   192346
2401   154731
2402  -194539
2403    38789
2404  -143997
2405   117072
2406   246051
2407  -243839
2408     2894
2409   -50810
2410    -4199
2411   290722
2412  -197756
2413  -102748
2414    33178
2415   -41597
2416   267790
2417  -135867
2418  -161244
2419    91784
2420   -79660
2421   252578
2422   -35494
2423  -274830
2424   144042
2425   -30192
2426   134121
2427    67683
2428  -293271
2429    93625
2430    29313
2431    77544
2432   122309
2433  -317419
2434    57436
2435   116916
2436   -24571
2437   167190
2438  -263203
2439   -57087
2440   207406
2441   -48690
2442   127488
2443  -183409
2444  -142730
2445   247093
2446   -42397
2447    76642
2448  -101872
2449  -221481
2450   269816
2451     7901
2452   -14472
2453     -460
2454  -257631
2455   222867
2456   111576
2457   -90782
2458    35275
2459  -233568
2460   154268
2461   189757
2462  -151726
2463    48715
2464  -192855
2465    44559
2466   274699
2467  -175607
2468    -8203
2469   -99631
2470   -47732
2471   305053
2472  -134274
2473   -83136
2474   -13670
2475   -95800
2476   300503
2477   -62283
2478  -158445
2479    58119
2480  -121471
2481   257330
2482    43830
2483  -259185
2484    86181
2485   -68172
2486   146791
2487   125994
2488  -277804
2489    44115
2490   -21746
2491    80536
2492   194544
2493  -303180
2494    -5314
2495    86033
2496   -20304
2497   222556
2498  -225007
2499  -116936
2500   160535
2501   -28276
2502   186128
2503  -154337
2504  -191696
2505   203758
2506   -32228
2507   134341
2508   -56116
2509  -280130
2510   216983
2511    34379
2512    28340
2513    36793
2514  -291298
2515   151094
2516   118774
2517   -33952
2518    66356
2519  -282520
2520    89044
2521   201840
2522  -111497
2523    81614
2524  -213876
2525   -34607
2526   278363
2527  -104431
2528    18330
2529  -126021
2530   -97772
2531   306824
2532   -74726
2533   -41338
2534   -31078
2535  -162736
2536   302097
2537    11735
2538  -139984
2539    29842
2540  -170874
2541   230568
2542   103884
2543  -219486
2544    37739
2545  -134272
2546   139072
2547   181891
2548  -253189
2549    19095
2550   -70872
2551    49645
2552   265141
2553  -242861
2554   -53202
2555    44098
2556   -18457
2557   269664
2558  -167515
2559  -136792
2560   102805
2561   -48554
2562   242014
2563   -96885
2564  -233559
2565   148516
2566   -49432
2567   158714
2568     6958
2569  -305140
2570   137852
2571    23705
2572    65592
2573    84717
2574  -306363
2575    88789
2576   103339
2577     3131
2578   133868
2579  -285646
2580    15001
2581   202570
2582   -65524
2583   126236
2584  -202978
2585  -102581
2586   251336
2587   -55214
2588    67919
2589  -134597
2590  -174050
2591   284522
2592   -31153
2593    -7554
2594   -29169
2595  -234757
2596   253350
2597    69962
2598   -94719
2599    19980
2600  -221524
2601   192157
2602   149511
2603  -156914
2604    44356
2605  -191618
2606    99105
2607   242398
2608  -195626
2609    10794
2610  -104667
2611    -1637
2612   289082
2613  -165316
2614   -60411
2615   -23863
2616   -58481
2617   297609
2618  -115363
2619  -137396
2620    57407
2621  -103912
2622   259668
2623   -13852
2624  -235538
2625    89451
2626   -70803
2627   177472
2628    71484
2629  -281208
2630    83859
2631   -21517
2632    92488
2633   156833
2634  -299761
2635    29169
2636    70732
2637    10950
2638   191322
2639  -259646
2640   -57598
2641   153732
2642   -37320
2643   181001
2644  -186700
2645  -155019
2646   209758
2647   -38512
2648   128341
2649   -94989
2650  -235838
2651   232300
2652     4681
2653    39961
2654    -2040
2655  -274697
2656   192742
2657    84131
2658   -37873
2659    51833
2660  -272498
2661   131496
2662   173036
2663  -112676
2664    74200
2665  -216931
2666    25993
2667   256874
2668  -130425
2669    32851
2670  -135000
2671   -58287
2672   294911
2673  -110648
2674   -31224
2675   -51300
2676  -130630
2677   302446
2678   -48560
2679  -125585
2680    31092
2681  -155358
2682   245568
2683    55158
2684  -201534
2685    51732
2686  -122106
2687   179243
2688   134850
2689  -251115
2690    56722
2691   -71134
2692    74833
2693   226377
2694  -259659
2695   -17862
2696    28797
2697      302
2698   234314
2699  -214217
2700   -91604
2701    94920
2702   -50393
2703   235099
2704  -140869
2705  -192281
2706   166411
2707   -49669
2708   163165
2709   -32977
2710  -259368
2711   167495
2712     3914
2713    85394
2714    42641
2715  -291614
2716   138799
2717    69449
2718    -3757
2719   110332
2720  -292170
2721    55016
2722   175266
2723   -74246
2724   104569
2725  -217553
2726   -38180
2727   232859
2728   -81787
2729    80573
2730  -149501
2731  -125729
2732   290872
2733   -65577
2734      745
2735   -42352
2736  -195147
2737   272770
2738    19389
2739   -89971
2740    15054
2741  -202685
2742   218058
2743    98565
2744  -159441
2745    47033
2746  -184060
2747   140170
2748   196190
2749  -217573
2750    37876
2751  -102396
2752    29780
2753   262535
2754  -195195
2755   -35430
2756   -21575
2757   -26028
2758   275912
2759  -162724
2760  -100172
2761    60074
2762   -90832
2763   262137
2764   -68057
2765  -212435
2766   113644
2767   -68271
2768   178538
2769    23070
2770  -259811
2771   108294
2772   -26870
2773   113514
2774   102006
2775  -301313
2776    86788
2777    54343
2778    11650
2779   168529
2780  -273091
2781   -15298
2782   151512
2783   -29405
2784   147074
2785  -212009
2786   -86859
2787   197266
2788   -60994
2789   136425
2790  -135867
2791  -197841
2792   259395
2793   -25433
2794    29356
2795   -25644
2796  -233087
2797   215543
2798    51049
2799   -27977
2800    19674
2801  -250572
2802   186298
2803   125735
2804  -120638
2805    75167
2806  -219050
2807    73184
2808   232728
2809  -156151
2810    28563
2811  -131303
2812   -10738
2813   262204
2814  -139843
2815   -10116
2816   -70695
2817   -85321
2818   308346
2819  -105811
2820  -107879
2821    42062
2822  -131997
2823   255392
2824     8896
2825  -190223
2826    57580
2827  -103818
2828   198214
2829    72230
2830  -247810
2831    81601
2832   -78005
2833   103772
2834   181597
2835  -284490
2836    22217
2837    30379
2838    13310
2839   207104
2840  -232201
2841   -53051
2842    93541
2843   -23387
2844   215729
2845  -189934
2846  -133356
2847   175021
2848   -66905
2849   171135
2850   -72658
2851  -241627
2852   191336
2853    -2269
2854    74635
2855    -6087
2856  -257512
2857   168463
2858    37458
2859    16113
2860    73387
2861  -294568
2862   121965
2863   150955
2864   -87199
2865   100017
2866  -219150
2867     7306
2868   220635
2869   -87786
2870    61538
2871  -167933
2872   -56868
2873   269704
2874  -106468
2875    22878
2876   -73601
2877  -162249
2878   296189
2879   -29643
2880   -93800
2881    12469
2882  -167332
2883   231921
2884    52735
2885  -140821
2886    36647
2887  -171791
2888   191748
2889   139231
2890  -227356
2891    64084
2892  -106422
2893    63310
2894   231662
2895  -221043
2896   -16465
2897   -21106
2898     5647
2899   243089
2900  -196991
2901   -64192
2902    48821
2903   -67185
2904   263182
2905  -126773
2906  -178088
2907   134577
2908   -68453
2909   182576
2910   -16685
2911  -237855
2912   129654
2913   -23287
2914   123104
2915    47128
2916  -285490
2917   128775
2918    29135
2919    22207
2920   137049
2921  -290835
2922    35802
2923   141839
2924   -42811
2925   127377
2926  -221960
2927   -39790
2928   189585
2929   -61385
2930   123708
2931  -169051
2932  -134407
2933   263283
2934   -61149
2935    44855
2936   -51048
2937  -209740
2938   245068
2939    19359
2940   -40353
2941     1225
2942  -215330
2943   205627
2944    78934
2945  -103799
2946    55875
2947  -221593
2948   134164
2949   190767
2950  -179393
2951    47290
2952  -131337
2953    24675
2954   244099
2955  -157649
2956    -7668
2957   -72454
2958   -33093
2959   279236
2960  -148585
2961   -70399
2962    23748
2963  -110393
2964   271102
2965   -50463
2966  -180497
2967    76195
2968   -89379
2969   199641
2970    29850
2971  -226253
2972    86758
2973   -69352
2974   138164
2975   116869
2976  -283234
2977    71087
2978     9672
2979    27645
2980   186700
2981  -256565
2982   -23506
2983    98851
2984   -13883
2985   177134
2986  -212392
2987   -83225
2988   159614
2989   -60651
2990   172319
2991  -125689
2992  -196501
2993   218197
2994   -29406
2995    76367
2996   -27902
2997  -238213
2998   189781
2999    29472
3000    15128
3001    27748
3002  -264303
3003   162815
3004   101365
3005   -76109
3006    88606
3007  -241950
3008    60747
3009   208545
3010  -119226
3011    56123
3012  -160488
3013   -19496
3014   245093
3015  -111723
3016    24802
3017  -100557
3018   -99051
3019   295493
3020   -85713
3021   -65635
3022     6709
3023  -152330
3024   253135
3025    15274
3026  -144631
3027    35593
3028  -139266
3029   202271
3030    81952
3031  -204986
3032    63183
3033  -116151
3034   116485
3035   181328
3036  -248082
3037    25409
3038   -22983
3039    19503
3040   220503
3041  -208641
3042   -46313
3043    43454
3044   -23114
3045   233538
3046  -173975
3047  -117951
3048   127119
3049   -71979
3050   198534
3051   -65906
3052  -220641
3053   152479
3054   -27322
3055   115453
3056     6285
3057  -254688
3058   140801
3059    11401
3060    49804
3061    85913
3062  -289521
3063    98235
3064   111266
3065   -44262
3066   121941
3067  -236094
3068    -2549
3069   190086
3070   -64214
3071    96930
3072  -179619
3073   -73191
3074   237635
3075   -80832
3076    63599
3077   -92337
3078  -172897
3079   269832
3080   -23675
3081   -40740
3082    -5658
3083  -191297
3084   219311
3085    50667
3086   -96724
3087    33400
3088  -197792
3089   175147
3090   135141
3091  -175005
3092    60696
3093  -145220
3094    66162
3095   220819
3096  -186952
3097     5750
3098   -65107
3099    -3230
3100   248795
3101  -165968
3102   -46628
3103     5373
3104   -70370
3105   266937
3106  -108216
3107  -144460
3108    85105
3109   -87606
3110   207028
3111    -9166
3112  -212486
3113    96487
3114   -56345
3115   147885
3116    63043
3117  -263377
3118    95309
3119    -4462
3120    56171
3121   143935
3122  -270522
3123    26835
3124    87548
3125   -11933
3126   159366
3127  -224166
3128   -48257
3129   150915
3130   -46698
3131   150356
3132  -161115
3133  -135794
3134   210757
3135   -50114
3136    91572
3137   -63605
3138  -210801
3139   215014
3140     7463
3141    10019
3142     3713
3143  -233124
3144   181304
3145    70962
3146   -61165
3147    57596
3148  -232001
3149   115392
3150   166907
3151  -126024
3152    60855
3153  -168962
3154    20647
3155   231127
3156  -130298
3157    21103
3158  -100834
3159   -53728
3160   270194
3161  -111209
3162   -43042
3163   -17422
3164  -117620
3165   264382
3166   -39078
3167  -131403
3168    41337
3169  -126572
3170   211141
3171    45453
3172  -194872
3173    63130
3174  -101144
3175   142801
3176   128353
3177  -240701
3178    51248
3179   -36093
3180    50542
3181   190731
3182  -231087
3183   -12304
3184    43042
3185   -10081
3186   207015
3187  -191899
3188   -87703
3189   113817
3190   -50949
3191   187413
3192  -114529
3193  -173893
3194   160667
3195   -39735
3196   124719
3197   -30011
3198  -233591
3199   162544
3200     6742
3201    49791
3202    42891
3203  -259642
3204   125285
3205    80330
3206   -24563
3207    89164
3208  -243726
3209    53811
3210   163364
3211   -74831
3212    89926
3213  -186238
3214   -34202
3215   225719
3216   -84586
3217    51161
3218  -112368
3219  -112746
3220   252930
3221   -56319
3222   -16935
3223   -35209
3224  -164749
3225   243379
3226     8936
3227   -98311
3228    29335
3229  -171816
3230   188422
3231    96495
3232  -158633
3233    48043
3234  -136246
3235   115982
3236   170514
3237  -196885
3238    33765
3239   -75040
3240    25156
3241   227144
3242  -189802
3243   -33217
3244     3693
3245   -38618
3246   237384
3247  -140396
3248  -108930
3249    71710
3250   -69528
3251   214736
3252   -62580
3253  -186023
3254   115968
3255   -57401
3256   152282
3257    26982
3258  -244770
3259   110142
3260    -4761
3261    73408
3262    93380
3263  -260576
3264    67537
3265    63118
3266     1414
3267   135361
3268  -240325
3269    -6472
3270   144790
3271   -47372
3272   128924
3273  -175641
3274   -90309
3275   199915
3276   -52781
3277    88751
3278  -100669
3279  -161499
3280   222780
3281   -23320
3282    18644
3283   -20872
3284  -205894
3285   204695
3286    45685
3287   -59382
3288    36171
3289  -204556
3290   146828
3291   125909
3292  -114538
3293    50077
3294  -170743
3295    71567
3296   196607
3297  -151154
3298    30199
3299  -105843
3300   -20078
3301   245536
3302  -132299
3303   -36555
3304   -30420
3305   -73237
3306   249423
3307   -81127
3308  -102576
3309    36131
3310  -101784
3311   226304
3312     -858
3313  -177935
3314    75170
3315   -85028
3316   154646
3317    82965
3318  -228331
3319    61152
3320   -36605
3321    75387
3322   139271
3323  -241635
3324    21063
3325    30721
3326     2080
3327   178736
3328  -213191
3329   -52252
3330   114172
3331   -36124
3332   167755
3333  -142723
3334  -125963
3335   160872
3336   -40274
3337   126531
3338   -67474
3339  -198132
3340   179716
3341    -8037
3342    51167
3343     8647
3344  -237763
3345   151099
3346    59315
3347   -20758
3348    57270
3349  -231346
3350    91047
3351   133095
3352   -72632
3353    73593
3354  -194295
3355    15861
3356   206582
3357  -100910
3358    47990
3359  -119859
3360   -69178
3361   242622
3362   -75755
3363   -12844
3364   -51356
3365  -119140
3366   243768
3367   -28208
3368   -79079
3369    15279
3370  -147016
3371   210152
3372    50336
3373  -154682
3374    44482
3375  -124034
3376   134264
3377   126707
3378  -193134
3379    31540
3380   -75653
3381    63638
3382   181785
3383  -202578
3384    -2456
3385    -3419
3386   -10035
3387   221677
3388  -163271
3389   -80678
3390    73065
3391   -39722
3392   198653
3393   -98647
3394  -147497
3395   110770
3396   -51597
3397   157651
3398   -24231
3399  -222754
3400   127145
3401   -13568
3402    76447
3403    51941
3404  -246497
3405    90178
3406    51801
3407    16490
3408    97559
3409  -237224
3410    39661
3411   125566
3412   -39527
3413   117084
3414  -193071
3415   -45719
3416   193766
3417   -59118
3418    78343
3419  -119381
3420  -118539
3421   217101
3422   -40399
3423    22156
3424   -51594
3425  -171198
3426   219106
3427     8447
3428   -52649
3429    18391
3430  -187909
3431   170145
3432    92641
3433  -114489
3434    38619
3435  -158008
3436   105332
3437   158774
3438  -149025
3439    32944
3440  -110657
3441    27930
3442   218777
3443  -153634
3444   -14830
3445   -34355
3446   -43289
3447   236856
3448  -107470
3449   -87767
3450    26831
3451   -71614
3452   216660
3453   -49296
3454  -152905
3455    69426
3456   -79825
3457   168629
3458    34658
3459  -218218
3460    77289
3461   -31540
3462    91442
3463   102247
3464  -230059
3465    46360
3466    25776
3467    30498
3468   145672
3469  -221281
3470   -10499
3471    99110
3472   -27928
3473   151193
3474  -169102
3475   -93914
3476   156247
3477   -39299
3478   109400
3479  -100326
3480  -157591
3481   177933
3482   -22294
3483    60163
3484   -26391
3485  -208160
3486   176943
3487    38415
3488   -18013
3489    35689
3490  -210510
3491   121142
3492   110672
3493   -66998
3494    53466
3495  -189658
3496    59396
3497   175900
3498  -109073
3499    45743
3500  -131178
3501   -26662
3502   227493
3503   -98079
3504    -8563
3505   -58181
3506   -83402
3507   235747
3508   -55810
3509   -69047
3510     1632
3511  -114228
3512   216806
3513     6797
3514  -139270
3515    46821
3516  -110597
3517   156085
3518    86242
3519  -190416
3520    43283
3521   -65350
3522    86724
3523   143795
3524  -205469
3525    14100
3526    -6339
3527    18569
3528   184681
3529  -188119
3530   -46787
3531    63651
3532   -28883
3533   182520
3534  -130765
3535  -120732
3536   113776
3537   -38073
3538   146647
3539   -61598
3540  -181978
3541   136164
3542   -19141
3543    90623
3544    12644
3545  -227177
3546   120796
3547    40639
3548    18461
3549    63066
3550  -224856
3551    68366
3552   103813
3553   -32685
3554    86737
3555  -199620
3556     2479
3557   172585
3558   -67522
3559    70379
3560  -135615
3561   -75700
3562   211109
3563   -53993
3564    20153
3565   -68681
3566  -127745
3567   219434
3568   -17824
3569   -42390
3570    -6331
3571  -159081
3572   193703
3573    52155
3574  -111266
3575    33114
3576  -144254
3577   130595
3578   123323
3579  -150975
3580    30176
3581  -104616
3582    63936
3583   181208
3584  -166379
3585      851
3586   -39265
3587    -9237
3588   216050
3589  -138126
3590   -65304
3591    24936
3592   -48712
3593   208699
3594   -84360
3595  -131501
3596    72359
3597   -60906
3598   170234
3599    -9555
3600  -192953
3601    91423
3602   -33293
3603   106507
3604    59199
3605  -226023
3606    70619
3607    19968
3608    38538
3609   107700
3610  -223094
3611    20387
3612    87159
3613   -15075
3614   125755
3615  -186738
3616   -49090
3617   148311
3618   -40026
3619   103348
3620  -122853
3621  -116720
3622   182448
3623   -29617
3624    55088
3625   -55103
3626  -170641
3627   187097
3628    12752
3629   -10347
3630     7341
3631  -192254
3632   151027
3633    80112
3634   -70412
3635    37438
3636  -176659
3637    91075
3638   146855
3639  -108601
3640    37312
3641  -133641
3642    18411
3643   202684
3644  -116780
3645      898
3646   -66762
3647   -47494
3648   225094
3649   -85269
3650   -59812
3651    -7259
3652   -85496
3653   215494
3654   -31174
3655  -123899
3656    43267
3657   -92899
3658   170049
3659    44866
3660  -177955
3661    53291
3662   -61690
3663   107699
3664   106049
3665  -207498
3666    35932
3667    -8828
3668    37911
3669   152315
3670  -200105
3671   -19348
3672    58176
3673   -12773
3674   160417
3675  -157487
3676   -84532
3677   111956
3678   -35128
3679   141393
3680   -94164
3681  -151283
3682   147510
3683   -20834
3684    87026
3685   -21002
3686  -199607
3687   138021
3688    26108
3689    24658
3690    31294
3691  -214217
3692   103359
3693    83148
3694   -34481
3695    66764
3696  -197927
3697    36682
3698   152959
3699   -68727
3700    56797
3701  -143120
3702   -29428
3703   196226
3704   -71185
3705    23724
3706   -82284
3707   -91197
3708   219687
3709   -42403
3710   -37201
3711   -15736
3712  -126411
3713   199450
3714    17533
3715  -100599
3716    21108
3717  -125349
3718   154162
3719    80223
3720  -149484
3721    37440
3722  -100024
3723    89682
3724   148786
3725  -175679
3726     9881
3727   -36704
3728    22102
3729   183615
3730  -155560
3731   -39089
3732    18435
3733   -23297
3734   195213
3735  -117383
3736  -102935
3737    76552
3738   -50307
3739   166427
3740   -45902
3741  -170660
3742    98497
3743   -29451
3744   108694
3745    18873
3746  -205606
3747    90655
3748     9644
3749    53107
3750    74074
3751  -223340
3752    57340
3753    76180
3754   -14093
3755   103329
3756  -189765
3757   -12270
3758   135743
3759   -36659
3760    89699
3761  -144287
3762   -71979
3763   180752
3764   -47523
3765    57980
3766   -74023
3767  -139751
3768   196376
3769    -7729
3770   -10135
3771   -14664
3772  -161578
3773   168864
3774    44984
3775   -62531
3776    23170
3777  -167787
3778   124925
3779   115358
3780  -118022
3781    39307
3782  -126938
3783    47823
3784   175550
3785  -125389
3786     5743
3787   -71067
3788    -6984
3789   204444
3790  -113367
3791   -35359
3792   -13575
3793   -63562
3794   213519
3795   -64091
3796  -112959
3797    43212
3798   -73436
3799   170252
3800     1595
3801  -160036
3802    58775
3803   -58287
3804   124567
3805    64076
3806  -201832
3807    58683
3808   -12475
3809    52816
3810   122686
3811  -205070
3812     9354
3813    55135
3814     1889
3815   134674
3816  -172851
3817   -46100
3818   104299
3819   -29903
3820   132143
3821  -124293
3822  -118853
3823   153045
3824   -32203
3825    82911
3826   -47607
3827  -170979
3828   151520
3829     9359
3830    28460
3831     3200
3832  -194583
3833   132269
3834    58365
3835   -31159
3836    50057
3837  -192216
3838    75311
3839   131706
3840   -76072
3841    50387
3842  -145505
3843     7171
3844   178636
3845   -85192
3846    25455
3847   -94539
3848   -53975
3849   212827
3850   -72704
3851   -26324
3852   -24809
3853  -103326
3854   204928
3855   -14839
3856   -93281
3857    17658
3858  -105941
3859   167757
3860    42576
3861  -141073
3862    42396
3863   -92326
3864   114355
3865   113662
3866  -181929
3867    29871
3868   -37725
3869    40588
3870   155878
3871  -170531
3872   -18694
3873    15529
3874    -3037
3875   172351
3876  -145496
3877   -73014
3878    73854
3879   -39826
3880   162238
3881   -80639
3882  -144047
3883   110025
3884   -28147
3885   112173
3886   -15492
3887  -184934
3888   108480
3889     1572
3890    58578
3891    41173
3892  -212319
3893    86362
3894    59723
3895    -7379
3896    80471
3897  -195118
3898    23764
3899   123297
3900   -42124
3901    77788
3902  -155086
3903   -33285
3904   169738
3905   -56199
3906    54632
3907   -95234
3908  -100614
3909   200316
3910   -33331
3911    -5410
3912   -30166
3913  -136976
3914   184355
3915    18699
3916   -61189
3917    13237
3918  -146898
3919   149331
3920    78144
3921  -114113
3922    37570
3923  -126433
3924    83922
3925   147249
3926  -141378
3927    17235
3928   -71249
3929    19910
3930   183904
3931  -132605
3932   -21640
3933   -18653
3934   -34570
3935   202606
3936  -100991
3937   -84753
3938    43010
3939   -63404
3940   176222
3941   -33593
3942  -146865
3943    69658
3944   -50079
3945   130245
3946    25392
3947  -187505
3948    74407
3949   -18889
3950    70722
3951    87637
3952  -210469
3953    43432
3954    44566
3955     7357
3956   115285
3957  -185346
3958   -15034
3959   100473
3960   -23904
3961   115629
3962  -145800
3963   -77112
3964   149991
3965   -40035
3966    85648
3967   -76613
3968  -141691
3969   166163
3970    -9304
3971    28345
3972   -18774
3973  -173141
3974   150423
3975    36209
3976   -25122
3977    28623
3978  -181287
3979   110251
3980   102129
3981   -79283
3982    47879
3983  -148609
3984    40872
3985   160603
3986   -97584
3987    26615
3988   -99614
3989   -18018
3990   196459
3991   -93940
3992   -11968
3993   -37574
3994   -74977
3995   209490
3996   -51522
3997   -81070
3998    17919
3999   -92221
4000   178257
4001     8119
4002  -132884
4003    44645
4004   -83790
4005   132981
4006    72411
4007  -176880
4008    47946
4009   -43653
4010    64261
4011   130450
4012  -186577
4013     7960
4014    16103
4015     9717
4016   152029
4017  -161731
4018   -43767
4019    67809
4020   -29242
4021   153699
4022  -114852
4023  -112157
4024   116987
4025   -36871
4026   113288
4027   -42709
4028  -164536
4029   124453
4030    -7286
4031    62278
4032    11201
4033  -195156
4034   112317
4035    39885
4036     -660
4037    61288
4038  -196411
4039    60285
4040   107762
4041   -48066
4042    67145
4043  -159089
4044      -49
4045   156375
4046   -64534
4047    53472
4048  -111000
4049   -63369
4050   194908
4051   -58135
4052     3809
4053   -41622
4054  -112725
4055   192191
4056   -10099
4057   -56451
4058     1871
4059  -126660
4060   165949
4061    42887
4062  -107939
4063    36672
4064  -120796
4065   111021
4066   114877
4067  -147470
4068    29659
4069   -71761
4070    44586
4071   159861
4072  -148255
4073    -4444
4074   -21308
4075    -9639
4076   184256
4077  -127120
4078   -60316
4079    38738
4080   -49794
4081   175349
4082   -69466
4083  -125393
4084    78613
4085   -46513
4086   135095
4087    -8076
4088  -170789
4089    90486
4090   -23611
4091    81352
4092    54873
4093  -204760
4094    70058
4095    32043
4096    16293
4097    93196
4098  -193536
4099    18289
4100    90258
4101   -23823
4102   102911
4103  -160085
4104   -39859
4105   143855
4106   -46783
4107    83703
4108  -100522
4109  -106780
4110   172366
4111   -28225
4112    32686
4113   -37842
4114  -147166
4115   165201
4116    11186
4117   -22611
4118    10260
4119  -167937
4120   137182
4121    71517
4122   -79676
4123    42705
4124  -147361
4125    73915
4126   136745
4127  -106344
4128    31051
4129  -102751
4130    14876
4131   178448
4132  -113505
4133     -403
4134   -46179
4135   -45974
4136   201979
4137   -84104
4138   -62392
4139    13266
4140   -75207
4141   182256
4142   -27784
4143  -118675
4144    47505
4145   -75208
4146   146327
4147    35344
4148  -169222
4149    61695
4150   -46042
4151    82453
4152    99516
4153  -190920
4154    32240
4155     7897
4156    22931
4157   130138
4158  -179092
4159   -14020
4160    62946
4161   -22652
4162   141833
4163  -138811
4164   -79582
4165   117699
4166   -37951
4167   113089
4168   -74118
4169  -137269
4170   137026
4171   -19964
4172    67540
4173   -15056
4174  -177711
4175   133644
4176    18832
4177     6000
4178    39673
4179  -193417
4180    92280
4181    84480
4182   -47979
4183    59967
4184  -163609
4185    34205
4186   140535
4187   -74288
4188    53035
4189  -121181
4190   -28259
4191   187353
4192   -78426
4193    13074
4194   -54175
4195   -86840
4196   197279
4197   -40960
4198   -46556
4199    -4441
4200  -110523
4201   178930
4202    10817
4203  -101132
4204    32939
4205  -112304
4206   132506
4207    78958
4208  -148076
4209    39675
4210   -75880
4211    66433
4212   132484
4213  -159468
4214    12575
4215   -24585
4216    11481
4217   166347
4218  -148215
4219   -32678
4220    36591
4221   -36079
4222   170219
4223   -98279
4224  -101130
4225    82003
4226   -44544
4227   136330
4228   -40517
4229  -151154
4230   100576
4231   -31172
4232    89698
4233    22351
4234  -193620
4235    94206
4236    17796
4237    25060
4238    71054
4239  -194018
4240    48994
4241    77143
4242   -20379
4243    88327
4244  -170204
4245    -2845
4246   132277
4247   -52149
4248    81166
4249  -119273
4250   -74608
4251   173058
4252   -47388
4253    34631
4254   -56157
4255  -121686
4256   174990
4257   -13224
4258   -15160
4259    -3486
4260  -149136
4261   157546
4262    40938
4263   -75768
4264    37012
4265  -141726
4266   102976
4267   109228
4268  -113400
4269    36317
4270  -104652
4271    43379
4272   155295
4273  -126559
4274    11850
4275   -53838
4276   -19164
4277   189776
4278  -110137
4279   -42058
4280    10749
4281   -58084
4282   182089
4283   -58432
4284  -100569
4285    50142
4286   -67019
4287   153492
4288    -1962
4289  -155596
4290    73879
4291   -50290
4292    95217
4293    65417
4294  -188652
4295    54959
4296      959
4297    36197
4298   104796
4299  -184814
4300    17860
4301    54124
4302   -11790
4303   127096
4304  -158686
4305   -45388
4306   113387
4307   -40256
4308   109536
4309   -98713
4310  -107612
4311   141837
4312   -31867
4313    66797
4314   -41353
4315  -153352
4316   148508
4317     -391
4318    12865
4319    17730
4320  -177674
4321   121274
4322    60863
4323   -45898
4324    49251
4325  -160734
4326    67395
4327   119427
4328   -80413
4329    50765
4330  -127113
4331     5695
4332   170540
4333   -95841
4334    19197
4335   -66714
4336   -55371
4337   192583
4338   -68497
4339   -33437
4340   -10860
4341   -88651
4342   185762
4343   -22370
4344   -90254
4345    33445
4346  -100889
4347   151071
4348    42681
4349  -143399
4350    49637
4351   -74363
4352    89483
4353   102606
4354  -166470
4355    30989
4356   -29622
4357    31777
4358   143025
4359  -165078
4360    -7716
4361    29377
4362   -22829
4363   157655
4364  -126551
4365   -72248
4366    80829
4367   -40746
4368   136376
4369   -70726
4370  -127325
4371   110151
4372   -34497
4373    93326
4374    -7880
4375  -176137
4376   112824
4377     4117
4378    32101
4379    47719
4380  -189300
4381    77909
4382    61642
4383   -18026
4384    71629
4385  -175076
4386    28478
4387   118098
4388   -56820
4389    73390
4390  -131346
4391   -37406
4392   166211
4393   -60539
4394    38384
4395   -71464
4396   -91760
4397   181418
4398   -36031
4399    -9994
4400   -15415
4401  -127814
4402   171521
4403    13613
4404   -69561
4405    27422
4406  -130623
4407   125874
4408    76758
4409  -113885
4410    37413
4411  -103696
4412    70538
4413   131026
4414  -136967
4415    25308
4416   -55777
4417     7680
4418   171420
4419  -128140
4420   -23902
4421     4026
4422   -39156
4423   175790
4424   -90978
4425   -80714
4426    51259
4427   -58222
4428   154578
4429   -34670
4430  -139319
4431    80675
4432   -48545
4433   107326
4434    30843
4435  -178861
4436    75679
4437    -6308
4438    48316
4439    79061
4440  -188298
4441    44234
4442    45399
4443    -4516
4444   107295
4445  -169159
4446   -11321
4447   103326
4448   -38095
4449   101032
4450  -120098
4451   -74840
4452   142972
4453   -40597
4454    67208
4455   -61929
4456  -126502
4457   157792
4458   -17841
4459    16791
4460    -3629
4461  -158941
4462   139884
4463    35604
4464   -40039
4465    34336
4466  -154814
4467    96700
4468    93653
4469   -83627
4470    46808
4471  -127994
4472    37157
4473   149082
4474  -104028
4475    25199
4476   -75072
4477   -23307
4478   181030
4479   -89676
4480   -21278
4481   -19043
4482   -65447
4483   185274
4484   -51481
4485   -76379
4486    28722
4487   -84305
4488   160543
4489     7850
4490  -133798
4491    54818
4492   -70008
4493   105984
4494    68738
4495  -164561
4496    46043
4497   -31342
4498    49855
4499   116618
4500  -172308
4501    15164
4502    22769
4503    -5990
4504   140508
4505  -146123
4506   -42034
4507    77480
4508   -34882
4509   130054
4510   -97852
4511  -100529
4512   113697
4513   -37708
4514    95196
4515   -36650
4516  -151801
4517   125025
4518    -9394
4519    38891
4520    19914
4521  -175978
4522   103432
4523    42932
4524   -14175
4525    54432
4526  -172731
4527    60841
4528   100200
4529   -56997
4530    64472
4531  -139622
4532    -3878
4533   153001
4534   -71471
4535    39452
4536   -85775
4537   -59877
4538   177164
4539   -56881
4540    -3438
4541   -29782
4542  -102835
4543   177479
4544   -14720
4545   -60022
4546    21006
4547  -116525
4548   143490
4549    45347
4550  -110207
4551    38522
4552   -97349
4553    92086
4554    99419
4555  -138947
4556    33819
4557   -58830
4558    31557
4559   147005
4560  -143304
4561    -5524
4562      738
4563   -18775
4564   161688
4565  -111668
4566   -58611
4567    48104
4568   -45258
4569   152199
4570   -65117
4571  -115131
4572    84552
4573   -45514
4574   110864
4575    -2288
4576  -163728
4577    88296
4578   -13335
4579    56321
4580    48949
4581  -180636
4582    65704
4583    34858
4584     4841
4585    84638
4586  -174448
4587    20100
4588    93952
4589   -36896
4590    89728
4591  -132447
4592   -43068
4593   137015
4594   -45240
4595    65144
4596   -81604
4597   -94608
4598   158103
4599   -33895
4600    21087
4601   -21513
4602  -137355
4603   152981
4604    12455
4605   -37086
4606    20592
4607  -140313
4608   115669
4609    66654
4610   -80726
4611    39436
4612  -124693
4613    67622
4614   125596
4615  -111418
4616    32038
4617   -77585
4618     3816
4619   165296
4620  -105238
4621   -10785
4622   -25624
4623   -39237
4624   175057
4625   -78191
4626   -58337
4627    23348
4628   -68735
4629   161872
4630   -24838
4631  -119859
4632    57856
4633   -61534
4634   114432
4635    35375
4636  -154413
4637    56715
4638   -31990
4639    66040
4640    84608
4641  -172477
4642    35780
4643    16071
4644     7824
4645   119891
4646  -158397
4647   -16049
4648    72720
4649   -26721
4650   114737
4651  -115782
4652   -69363
4653   110121
4654   -37917
4655    93370
4656   -63845
4657  -124775
4658   134126
4659   -20069
4660    39560
4661    -3590
4662  -156976
4663   118739
4664    25952
4665    -9697
4666    33004
4667  -160316
4668    86654
4669    77949
4670   -55125
4671    54644
4672  -141641
4673    29845
4674   135707
4675   -79364
4676    37787
4677   -91939
4678   -27955
4679   165451
4680   -71049
4681     1743
4682   -41860
4683   -72389
4684   176878
4685   -41671
4686   -50180
4687    12109
4688   -97827
4689   154259
4690    15135
4691  -103407
4692    36896
4693   -85916
4694   109362
4695    67877
4696  -134767
4697    41231
4698   -58595
4699    54390
4700   119497
4701  -151325
4702    12416
4703    -3977
4704    -1081
4705   143363
4706  -128519
4707   -36759
4708    43253
4709   -29251
4710   140432
4711   -91334
4712   -89701
4713    84782
4714   -41938
4715   112967
4716   -30601
4717  -144154
4718   100294
4719   -14824
4720    61488
4721    21137
4722  -166919
4723    83781
4724    23835
4725    12501
4726    59658
4727  -171442
4728    46478
4729    79607
4730   -34916
4731    74415
4732  -140002
4733   -10730
4734   126869
4735   -49347
4736    57281
4737   -94569
4738   -62291
4739   154647
4740   -45516
4741    23826
4742   -40310
4743  -108288
4744   160296
4745    -9010
4746   -32316
4747     8895
4748  -122638
4749   131722
4750    42416
4751   -77594
4752    30640
4753  -113673
4754    89875
4755    96108
4756  -112087
4757    33503
4758   -80139
4759    30445
4760   141512
4761  -116899
4762      -96
4763   -28194
4764   -16719
4765   159432
4766   -95693
4767   -44125
4768    18899
4769   -47805
4770   158128
4771   -53488
4772   -99963
4773    58226
4774   -52689
4775   121198
4776     3301
4777  -141993
4778    65569
4779   -30490
4780    74741
4781    53164
4782  -164787
4783    51362
4784     9730
4785    21550
4786    92568
4787  -162001
4788    10607
4789    64632
4790   -20083
4791    99056
4792  -127752
4793   -42098
4794   104808
4795   -34991
4796    84180
4797   -82642
4798   -94514
4799   134307
4800   -28306
4801    43663
4802   -25998
4803  -135047
4804   130118
4805    11421
4806    -5807
4807    14483
4808  -145328
4809   104089
4810    57937
4811   -50606
4812    38702
4813  -135020
4814    56746
4815   113609
4816   -82312
4817    34849
4818   -94241
4819      287
4820   151110
4821   -81193
4822     4782
4823   -47647
4824   -44967
4825   167364
4826   -61485
4827   -39905
4828     1611
4829   -75732
4830   155983
4831   -13180
4832   -92494
4833    35777
4834   -74573
4835   119106
4836    36099
4837  -129044
4838    43870
4839   -52712
4840    71301
4841    87495
4842  -150384
4843    26942
4844    -9397
4845    16592
4846   119949
4847  -139392
4848   -15663
4849    40530
4850   -18228
4851   124739
4852  -108143
4853   -65239
4854    81240
4855   -33925
4856   108296
4857   -58423
4858  -118449
4859   104920
4860   -20040
4861    64697
4862    -4388
4863  -149725
4864    98248
4865    15299
4866    17640
4867    34951
4868  -161289
4869    70491
4870    62619
4871   -28091
4872    58826
4873  -143109
4874    19096
4875   113066
4876   -53669
4877    50113
4878  -102924
4879   -31961
4880   144806
4881   -55074
4882    22332
4883   -54514
4884   -78977
4885   159422
4886   -29623
4887   -26412
4888    -3452
4889  -102170
4890   140440
4891    17448
4892   -70865
4893    23311
4894   -99288
4895   104715
4896    66595
4897  -108796
4898    31919
4899   -75598
4900    53112
4901   115746
4902  -122845
4903     9266
4904   -30427
4905     5181
4906   141324
4907  -110403
4908   -29865
4909    13763
4910   -30071
4911   146369
4912   -76370
4913   -81241
4914    55215
4915   -42202
4916   120745
4917   -23085
4918  -125994
4919    72217
4920   -26829
4921    79851
4922    24523
4923  -153428
4924    65219
4925     5572
4926    30980
4927    66728
4928  -159928
4929    33079
4930    54356
4931   -12747
4932    82410
4933  -135777
4934   -14684
4935    97582
4936   -33954
4937    73608
4938   -97051
4939   -64050
4940   130873
4941   -34544
4942    41880
4943   -44570
4944  -108630
4945   136222
4946    -3687
4947    -3053
4948    -1953
4949  -126528
4950   117054
4951    38306
4952   -47481
4953    26495
4954  -124830
4955    78893
4956    90114
4957   -81881
4958    30084
4959   -93767
4960    27299
4961   131383
4962   -89705
4963     9125
4964   -51621
4965   -17844
4966   154472
4967   -77624
4968   -29989
4969    -4675
4970   -54296
4971   152472
4972   -38112
4973   -79872
4974    29997
4975   -59045
4976   124021
4977    10410
4978  -117807
4979    46266
4980   -45963
4981    83552
4982    58309
4983  -144934
4984    38902
4985    -9608
4986    31003
4987    95488
4988  -142494
4989     3890
4990    35202
4991    -4271
4992   107728
4993  -120540
4994   -40827
4995    76716
4996   -27633
4997    97977
4998   -77996
4999   -92424
5000   104913
5001   -22267
5002    62141
5003   -27678
5004  -128503
5005   105898
5006     5029
5007    21466
5008    11979
5009  -147474
5010    87706
5011    47940
5012   -25191
5013    42559
5014  -137992
5015    43856
5016    97340
5017   -52117
5018    41283
5019  -105391
5020    -2255
5021   130921
5022   -61243
5023    22025
5024   -62660
5025   -51250
5026   152608
5027   -44977
5028   -20453
5029   -14571
5030   -79449
5031   142597
5032    -6132
5033   -63109
5034    16618
5035   -85268
5036   116972
5037    40276
5038  -101259
5039    33612
5040   -69449
5041    71762
5042    89567
5043  -123671
5044    19238
5045   -29954
5046    23570
5047   119058
5048  -118937
5049   -14160
5050     9575
5051   -12489
5052   131407
5053   -94805
5054   -60706
5055    53706
5056   -32106
5057   115737
5058   -47467
5059  -106814
5060    74538
5061   -22888
5062    81503
5063    -2701
5064  -136359
5065    75089
5066      676
5067    37904
5068    40720
5069  -153561
5070    52809
5071    45356
5072    -7735
5073    63456
5074  -136175
5075    10153
5076    87796
5077   -29982
5078    62235
5079  -106233
5080   -35191
5081   122373
5082   -40321
5083    40918
5084   -58285
5085   -82423
5086   136803
5087   -18133
5088    -1703
5089   -15352
5090  -103443
5091   125283
5092    17047
5093   -41305
5094    15287
5095  -112015
5096    97901
5097    65561
5098   -80683
5099    28087
5100   -89657
5101    49228
5102   110010
5103   -94830
5104    10912
5105   -52453
5106     6384
5107   135472
5108   -89983
5109   -18139
5110   -10342
5111   -32550
5112   145129
5113   -60741
5114   -66471
5115    31133
5116   -46718
5117   123556
5118   -14755
5119  -104100
5120    46902
5121   -40014
5122    90693
5123    28842
5124  -135706
5125    50050
5126   -13364
5127    41771
5128    71619
5129  -142631
5130    20795
5131    30678
5132     3171
5133    86339
5134  -126354
5135   -16942
5136    69473
5137   -21535
5138    87627
5139   -94343
5140   -66251
5141   104912
5142   -26168
5143    60374
5144   -44206
5145  -106558
5146   111060
5147    -2596
5148    20813
5149    -7154
5150  -126115
5151   101787
5152    30883
5153   -19238
5154    27139
5155  -129763
5156    67089
5157    79946
5158   -54108
5159    32790
5160  -102535
5161    19525
5162   115572
5163   -64678
5164    19536
5165   -69756
5166   -22724
5167   141422
5168   -61083
5169   -12144
5170   -21288
5171   -59469
5172   142443
5173   -25855
5174   -56746
5175    12947
5176   -68274
5177   121233
5178    12994
5179   -93636
5180    31767
5181   -62401
5182    86057
5183    61571
5184  -124437
5185    27657
5186   -29193
5187    37820
5188    96591
5189  -123206
5190    -1242
5191     7732
5192     4224
5193   113117
5194  -108914
5195   -37193
5196    48905
5197   -23547
5198   109411
5199   -69479
5200   -86575
5201    77655
5202   -22660
5203    79335
5204   -24613
5205  -118354
5206    81412
5207    -3165
5208    44341
5209    16376
5210  -141352
5211    72029
5212    33441
5213    -2156
5214    47675
5215  -135119
5216    31775
5217    77305
5218   -29803
5219    49830
5220  -109956
5221    -7389
5222   110985
5223   -42603
5224    37574
5225   -72129
5226   -55471
5227   134936
5228   -32884
5229      956
5230   -25746
5231   -84674
5232   129175
5233     -465
5234   -37742
5235     4881
5236   -95030
5237   109974
5238    40433
5239   -76704
5240    24126
5241   -84540
5242    68931
5243    88210
5244   -99087
5245    15002
5246   -51498
5247    24070
5248   116365
5249   -97535
5250    -9815
5251   -14758
5252   -11960
5253   133771
5254   -80058
5255   -48815
5256    27081
5257   -36470
5258   121991
5259   -37843
5260   -92101
5261    50734
5262   -32844
5263    93636
5264     4042
5265  -123957
5266    57296
5267   -15946
5268    52623
5269    46907
5270  -139990
5271    41377
5272    25276
5273     9449
5274    71038
5275  -128804
5276     3135
5277    63528
5278   -16939
5279    73322
5280  -105028
5281   -38722
5282    98950
5283   -29557
5284    58316
5285   -62195
5286   -83701
5287   116214
5288   -13943
5289    22355
5290   -20369
5291  -108032
5292   108338
5293    16225
5294   -15020
5295    11537
5296  -118763
5297    85633
5298    59688
5299   -53018
5300    28481
5301  -102565
5302    42625
5303   101213
5304   -71008
5305    18220
5306   -69538
5307     1112
5308   126543
5309   -69645
5310    -5306
5311   -30231
5312   -37752
5313   140019
5314   -48032
5315   -48073
5316    10556
5317   -55947
5318   122864
5319    -7548
5320   -85837
5321    30415
5322   -52376
5323    94047
5324    33929
5325  -116763
5326    36352
5327   -32300
5328    50459
5329    75123
5330  -128702
5331    14815
5332     7872
5333    12081
5334    93820
5335  -115478
5336   -20463
5337    43771
5338   -13805
5339    98470
5340   -88216
5341   -63791
5342    77936
5343   -24505
5344    77541
5345   -43880
5346  -102970
5347    89637
5348    -6548
5349    42519
5350    -3483
5351  -126202
5352    83033
5353    21982
5354     4794
5355    29806
5356  -132409
5357    56385
5358    63453
5359   -31418
5360    41026
5361  -110644
5362    13123
5363   100703
5364   -47259
5365    33534
5366   -79343
5367   -26761
5368   127083
5369   -45810
5370     6463
5371   -36382
5372   -65141
5373   133759
5374   -18872
5375   -33936
5376     -747
5377   -79166
5378   116645
5379    18226
5380   -69862
5381    19680
5382   -76891
5383    85961
5384    62668
5385   -99632
5386    23694
5387   -51673
5388    41259
5389    99719
5390  -106670
5391      653
5392   -15326
5393     3556
5394   118191
5395   -92894
5396   -32435
5397    23158
5398   -25015
5399   119255
5400   -62142
5401   -76780
5402    55334
5403   -29991
5404    92685
5405   -17174
5406  -109659
5407    63342
5408   -14807
5409    57659
5410    20718
5411  -131754
5412    56776
5413    16158
5414    16226
5415    53567
5416  -132207
5417    25455
5418    58169
5419   -16478
5420    61689
5421  -110792
5422   -14202
5423    92669
5424   -30426
5425    53078
5426   -76605
5427   -57209
5428   116223
5429   -25991
5430    24383
5431   -32309
5432   -91426
5433   117450
5434     1969
5435   -14289
5436      385
5437  -104181
5438    99492
5439    38603
5440   -50316
5441    23187
5442   -99045
5443    64612
5444    82078
5445   -76753
5446    20497
5447   -69221
5448    20641
5449   113621
5450   -79864
5451      -95
5452   -32934
5453   -16724
5454   130553
5455   -65604
5456   -33376
5457     7082
5458   -42740
5459   125113
5460   -30613
5461   -76548
5462    33590
5463   -44983
5464    99094
5465    10751
5466  -107226
5467    43057
5468   -30144
5469    62964
5470    51058
5471  -126563
5472    31428
5473     3725
5474    20018
5475    79107
5476  -123851
5477      -46
5478    42299
5479    -8778
5480    86836
5481   -99537
5482   -39933
5483    75054
5484   -22937
5485    74574
5486   -62961
5487   -82644
5488    96693
5489   -15218
5490    43431
5491   -20507
5492  -111511
5493    93545
5494    11735
5495     6704
5496    13351
5497  -121532
5498    74126
5499    47866
5500   -30108
5501    33579
5502  -110765
5503    37379
5504    89992
5505   -53329
5506    30645
5507   -81992
5508    -5538
5509   117661
5510   -55730
5511    10030
5512   -44577
5513   -43166
5514   132072
5515   -39346
5516   -26440
5517    -5018
5518   -66718
5519   122155
5520    -3629
5521   -64508
5522    19250
5523   -67661
5524    95823
5525    38259
5526   -96476
5527    28063
5528   -50919
5529    57628
5530    78168
5531  -111616
5532    14080
5533   -15173
5534    17284
5535   102527
5536  -105214
5537   -17291
5538    20123
5539   -12423
5540   107974
5541   -80217
5542   -57685
5543    53714
5544   -27203
5545    92250
5546   -39628
5547   -96046
5548    72583
5549   -17566
5550    59522
5551     1467
5552  -121391
5553    67947
5554     9210
5555    22164
5556    34253
5557  -128171
5558    46062
5559    45022
5560   -13520
5561    51719
5562  -115830
5563     7529
5564    85272
5565   -35189
5566    47577
5567   -85072
5568   -33119
5569   112692
5570   -34558
5571    25591
5572   -45970
5573   -70501
5574   122319
5575   -15285
5576   -10545
5577    -8204
5578   -91863
5579   110398
5580    20358
5581   -47033
5582    16477
5583   -90144
5584    80864
5585    60727
5586   -77978
5587    23261
5588   -70519
5589    40618
5590    97255
5591   -89745
5592     7964
5593   -34902
5594     1097
5595   119214
5596   -80730
5597   -22670
5598     3170
5599   -29261
5600   121033
5601   -53411
5602   -62390
5603    35711
5604   -39594
5605   104069
5606   -12585
5607   -99941
5608    51369
5609   -28663
5610    69145
5611    27885
5612  -122065
5613    45676
5614    -2073
5615    30384
5616    60519
5617  -127537
5618    21346
5619    36332
5620    -5220
5621    75911
5622  -111433
5623   -18430
5624    72206
5625   -22986
5626    68385
5627   -76647
5628   -60221
5629    96623
5630   -23075
5631    44430
5632   -36778
5633   -94237
5634   103962
5635    -2229
5636     8379
5637     1724
5638  -111522
5639    89846
5640    33604
5641   -29485
5642    24484
5643  -106952
5644    58647
5645    72603
5646   -56594
5647    28621
5648   -85083
5649    16698
5650   106604
5651   -66554
5652    13559
5653   -47817
5654   -23655
5655   127024
5656   -55019
5657   -19163
5658    -9740
5659   -50694
5660   123709
5661   -25591
5662   -58161
5663    20428
5664   -59586
5665   103306
5666    14714
5667   -93228
5668    32988
5669   -47307
5670    69260
5671    56215
5672  -112921
5673    25414
5674   -19006
5675    29378
5676    86719
5677  -114201
5678     -831
5679    18403
5680    -5731
5681    98349
5682   -94296
5683   -38602
5684    53481
5685   -22977
5686    88946
5687   -59739
5688   -77402
5689    76512
5690   -21555
5691    62485
5692   -19206
5693  -109348
5694    80901
5695      617
5696    24644
5697    18329
5698  -122357
5699    64807
5700    35620
5701   -11899
5702    39714
5703  -117628
5704    31403
5705    75219
5706   -38617
5707    43658
5708   -92221
5709   -10121
5710   107408
5711   -44775
5712    25714
5713   -54417
5714   -49541
5715   123739
5716   -30603
5717    -6225
5718   -17829
5719   -73698
5720   118567
5721     -437
5722   -44377
5723    12671
5724   -81942
5725    95256
5726    40410
5727   -77286
5728    25160
5729   -67036
5730    56242
5731    78142
5732   -95230
5733    16739
5734   -37878
5735    17927
5736   106143
5737   -93296
5738    -9011
5739     1388
5740   -16578
5741   114053
5742   -70891
5743   -48433
5744    34543
5745   -32000
5746   102093
5747   -36198
5748   -84301
5749    54779
5750   -29511
5751    75357
5752     6140
5753  -115459
5754    58352
5755    -5622
5756    34860
5757    41848
5758  -125305
5759    37923
5760    29552
5761     1089
5762    61555
5763  -116892
5764     4538
5765    66658
5766   -24952
5767    64881
5768   -89103
5769   -38131
5770    96520
5771   -29473
5772    44158
5773   -49798
5774   -73962
5775   108925
5776   -14741
5777    12187
5778   -12366
5779   -98657
5780   103481
5781    15694
5782   -27097
5783    17325
5784  -102531
5785    74389
5786    54982
5787   -58234
5788    26465
5789   -83489
5790    38226
5791    91931
5792   -73474
5793    18322
5794   -52804
5795    -2358
5796   117723
5797   -69404
5798   -10600
5799   -13151
5800   -35094
5801   122731
5802   -44738
5803   -47419
5804    18825
5805   -49728
5806   108717
5807    -8355
5808   -84487
5809    38261
5810   -45201
5811    77785
5812    34725
5813  -110824
5814    37664
5815   -20286
5816    38181
5817    67557
5818  -116779
5819    16619
5820    13472
5821     3425
5822    85857
5823  -106339
5824   -19059
5825    51760
5826   -21504
5827    84500
5828   -75007
5829   -59934
5830    79281
5831   -22458
5832    61915
5833   -36628
5834   -91736
5835    89531
5836    -9634
5837    28682
5838     1396
5839  -114165
5840    80258
5841    22288
5842    -9992
5843    28807
5844  -113044
5845    49739
5846    61713
5847   -39810
5848    37577
5849   -94527
5850    13012
5851    96392
5852   -53550
5853    28173
5854   -61300
5855   -28665
5856   120255
5857   -45440
5858    -3574
5859   -23455
5860   -57587
5861   119872
5862   -19560
5863   -36943
5864     7535
5865   -72111
5866   104333
5867    16297
5868   -72590
5869    26832
5870   -64724
5871    70281
5872    58682
5873   -96151
5874    23158
5875   -37923
5876    31290
5877    88318
5878  -101319
5879     2857
5880    -2988
5881    -3902
5882   105230
5883   -87924
5884   -32229
5885    34046
5886   -26231
5887    98040
5888   -53881
5889   -70936
5890    57653
5891   -27474
5892    76390
5893   -14740
5894  -103297
5895    67766
5896   -11551
5897    41025
5898    23946
5899  -122217
5900    53263
5901    22373
5902     4740
5903    48121
5904  -116785
5905    24222
5906    56205
5907   -22667
5908    55822
5909   -97945
5910   -14169
5911    92097
5912   -36071
5913    42457
5914   -61641
5915   -55017
5916   109819
5917   -24058
5918    12295
5919   -23465
5920   -80433
5921   109076
5922    -1677
5923   -21842
5924     9079
5925   -92623
5926    89501
5927    37243
5928   -57469
5929    25241
5930   -79481
5931    54308
5932    74482
5933   -76688
5934    20866
5935   -55197
5936    17088
5937   104053
5938   -82023
5939      357
5940   -18130
5941   -19241
5942   116878
5943   -62417
5944   -37725
5945    17636
5946   -37768
5947   108266
5948   -29952
5949   -72182
5950    39150
5951   -41843
5952    84996
5953    11551
5954  -104709
5955    47520
5956   -22674
5957    46293
5958    47743
5959  -117018
5960    30115
5961    10558
5962    12075
5963    69474
5964  -112039
5965     1964
5966    45671
5967   -16416
5968    76060
5969   -89068
5970   -38443
5971    78455
5972   -26863
5973    60092
5974   -50640
5975   -75326
5976    92618
5977   -15819
5978    30182
5979   -14177
5980   -99234
5981    90489
5982     9187
5983    -5542
5984    18171
5985  -107891
5986    67746
5987    48093
5988   -40141
5989    31640
5990   -92556
5991    32438
5992    83049
5993   -56081
5994    26598
5995   -66263
5996    -6041
5997   111307
5998   -58183
5999     3033
6000   -27671
6001   -41329
6002   118989
6003   -36572
6004   -31113
6005     4493
6006   -57510
6007   108760
6008    -5436
6009   -66690
6010    28191
6011   -58401
6012    82377
6013    36937
6014   -94200
6015    30317
6016   -37780
6017    43457
6018    71424
6019  -104072
6020    14305
6021    -5586
6022     8773
6023    91197
6024   -97692
6025   -16070
6026    30844
6027   -18501
6028    92937
6029   -69332
6030   -54871
6031    60125
6032   -26513
6033    75245
6034   -33429
6035   -87103
6036    72500
6037   -14729
6038    44882
6039     3387
6040  -112027
6041    68033
6042    12630
6043     8204
6044    33916
6045  -115228
6046    42692
6047    49001
6048   -22055
6049    44759
6050   -98195
6051     7724
6052    81882
6053   -38210
6054    39905
6055   -70934
6056   -32439
6057   106876
6058   -36450
6059    14217
6060   -31722
6061   -63334
6062   111665
6063   -13682
6064   -19549
6065    -1130
6066   -78866
6067    97895
6068    16712
6069   -53167
6070    21944
6071   -75750
6072    69476
6073    57776
6074   -78622
6075    22815
6076   -53234
6077    31314
6078    87326
6079   -85730
6080     6454
6081   -20966
6082    -3255
6083   105690
6084   -76670
6085   -23831
6086    15009
6087   -27405
6088   104395
6089   -46644
6090   -60880
6091    40498
6092   -33888
6093    84095
6094   -10451
6095   -91670
6096    51038
6097   -23155
6098    54225
6099    29046
6100  -113848
6101    44298
6102     6420
6103    17009
6104    53865
6105  -112481
6106    17554
6107    39613
6108   -10701
6109    65275
6110   -96835
6111   -17216
6112    71694
6113   -27366
6114    56438
6115   -63904
6116   -54678
6117    92894
6118   -22498
6119    30872
6120   -26060
6121   -82773
6122    95339
6123     -819
6124    -1805
6125     4920
6126   -96593
6127    81852
6128    31167
6129   -36143
6130    24682
6131   -90270
6132    49569
6133    69392
6134   -58454
6135    24424
6136   -66125
6137    12898
6138    96913
6139   -64312
6140     8126
6141   -34732
6142   -21881
6143   113712
6144   -50491
6145   -23329
6146      541
6147   -44842
6148   107815
6149   -22105
6150   -58053
6151    24678
6152   -48945
6153    86903
6154    14087
6155   -87677
6156    34579
6157   -36785
6158    52214
6159    52394
6160  -104684
6161    24671
6162    -5302
6163    17436
6164    74448
6165  -101318
6166     -790
6167    25186
6168    -9899
6169    83205
6170   -83126
6171   -36435
6172    57465
6173   -23668
6174    71699
6175   -49504
6176   -71672
6177    74905
6178   -17221
6179    44816
6180   -13410
6181   -96521
6182    75436
6183     4265
6184    12208
6185    18433
6186  -107891
6187    57357
6188    38073
6189   -20136
6190    35801
6191   -97314
6192    24831
6193    72199
6194   -39706
6195    34005
6196   -74546
6197   -11464
6198    97798
6199   -44212
6200    16694
6201   -40296
6202   -44250
6203   110014
6204   -28526
6205   -13970
6206    -6731
6207   -64359
6208   102845
6209     1441
6210   -47808
6211    16807
6212   -66999
6213    79577
6214    36876
6215   -76335
6216    25075
6217   -50479
6218    44734
6219    70484
6220   -89911
6221    12703
6222   -21822
6223    10024
6224    92042
6225   -84546
6226   -13343
6227    11512
6228   -15754
6229    97446
6230   -62315
6231   -47452
6232    41262
6233   -27880
6234    82802
6235   -27614
6236   -79374
6237    54129
6238   -21877
6239    56193
6240     5959
6241  -103383
6242    52942
6243     1078
6244    22409
6245    38583
6246  -111029
6247    33366
6248    33521
6249    -7509
6250    51729
6251   -97120
6252     1266
6253    66379
6254   -25948
6255    49744
6256   -72023
6257   -34165
6258    90150
6259   -27586
6260    29121
6261   -36805
6262   -66285
6263    98828
6264   -11698
6265     -927
6266    -6066
6267   -80167
6268    88224
6269    16094
6270   -32867
6271    16045
6272   -83875
6273    64917
6274    51615
6275   -59492
6276    21543
6277   -63711
6278    29910
6279    82754
6280   -68726
6281    10482
6282   -35571
6283    -3907
6284   101772
6285   -62441
6286   -14394
6287    -3922
6288   -30386
6289   104391
6290   -38057
6291   -49701
6292    23180
6293   -39110
6294    88945
6295    -4218
6296   -79149
6297    35892
6298   -32419
6299    60797
6300    29945
6301   -99785
6302    32716
6303    -9199
6304    25503
6305    58910
6306  -102659
6307    11765
6308    23268
6309    -1099
6310    69596
6311   -88893
6312   -19206
6313    53319
6314   -19310
6315    66166
6316   -61410
6317   -53242
6318    76067
6319   -19399
6320    43456
6321   -26343
6322   -82094
6323    81265
6324    -2640
6325    13317
6326     3162
6327   -96173
6328    68420
6329    25836
6330   -17306
6331    25532
6332   -94775
6333    42377
6334    61253
6335   -40794
6336    28617
6337   -74594
6338     8309
6339    88529
6340   -47924
6341    16086
6342   -45506
6343   -25430
6344   103587
6345   -40029
6346   -10872
6347   -13169
6348   -49648
6349   102108
6350   -14707
6351   -41740
6352    12884
6353   -56458
6354    85825
6355    17151
6356   -70222
6357    25388
6358   -46423
6359    55830
6360    51457
6361   -88062
6362    19826
6363   -21329
6364    22310
6365    76188
6366   -88969
6367    -2249
6368     8498
6369    -4785
6370    86889
6371   -74180
6372   -33240
6373    38878
6374   -22022
6375    78142
6376   -45228
6377   -66421
6378    56985
6379   -18780
6380    56102
6381   -10596
6382   -91062
6383    60482
6384    -1892
6385    26709
6386    20781
6387  -103547
6388    45625
6389    26791
6390    -4040
6391    39271
6392   -97024
6393    18671
6394    58170
6395   -25424
6396    41086
6397   -76107
6398   -15997
6399    83973
6400   -31247
6401    27294
6402   -45757
6403   -46594
6404    96521
6405   -21204
6406     -323
6407   -13949
6408   -67668
6409    92931
6410     4789
6411   -30132
6412     9853
6413   -71794
6414    74189
6415    35284
6416   -56300
6417    19849
6418   -60034
6419    43443
6420    67855
6421   -71451
6422    11707
6423   -35083
6424    11131
6425    88618
6426   -69701
6427    -8641
6428    -6568
6429   -15543
6430    96537
6431   -51938
6432   -39021
6433    22186
6434   -28960
6435    86783
6436   -21674
6437   -68435
6438    38369
6439   -26991
6440    62747
6441    10927
6442   -92438
6443    39311
6444   -10153
6445    33132
6446    40418
6447   -99893
6448    23042
6449    19157
6450     3828
6451    55836
6452   -93096
6453    -3137
6454    48784
6455   -15547
6456    56919
6457   -70369
6458   -35835
6459    74159
6460   -20506
6461    39780
6462   -39361
6463   -65570
6464    83197
6465    -9153
6466    14019
6467    -9179
6468   -82550
6469    77206
6470    15990
6471   -15626
6472    12965
6473   -85620
6474    55724
6475    46445
6476   -39758
6477    22059
6478   -72133
6479    24570
6480    75989
6481   -52214
6482    13672
6483   -47210
6484    -7300
6485    95020
6486   -48607
6487    -5954
6488   -17800
6489   -33332
6490    99169
6491   -29275
6492   -37330
6493     9786
6494   -44193
6495    88381
6496     1215
6497   -64129
6498    24700
6499   -39677
6500    63282
6501    33125
6502   -86044
6503    24602
6504   -20689
6505    32170
6506    59298
6507   -91256
6508     8599
6509     6894
6510     4351
6511    72224
6512   -80755
6513   -18333
6514    36416
6515   -14273
6516    72236
6517   -56984
6518   -51696
6519    57264
6520   -18011
6521    54136
6522   -24990
6523   -77181
6524    63057
6525    -5744
6526    27551
6527     4857
6528   -93991
6529    55480
6530    20288
6531    -1944
6532    26113
6533   -93162
6534    32881
6535    49987
6536   -23587
6537    33144
6538   -77195
6539     2585
6540    76326
6541   -34217
6542    24431
6543   -51116
6544   -28945
6545    93168
6546   -29377
6547     2442
6548   -21389
6549   -50589
6550    93635
6551    -8649
6552   -26201
6553     3294
6554   -60570
6555    80312
6556    20154
6557   -54042
6558    18102
6559   -54085
6560    53456
6561    51300
6562   -71197
6563    15382
6564   -34590
6565    23433
6566    75038
6567   -74449
6568    -1981
6569    -6067
6570    -4123
6571    86450
6572   -62268
6573   -28429
6574    20477
6575   -20370
6576    81307
6577   -36712
6578   -58410
6579    38818
6580   -22580
6581    64616
6582    -5571
6583   -82807
6584    45003
6585    -9779
6586    35855
6587    23971
6588   -95949
6589    34502
6590    15609
6591     8048
6592    41561
6593   -92942
6594    11047
6595    42759
6596   -12859
6597    47411
6598   -75545
6599   -18272
6600    69065
6601   -21573
6602    36183
6603   -48267
6604   -47993
6605    82756
6606   -13982
6607    14729
6608   -19305
6609   -67830
6610    81407
6611     5021
6612   -14604
6613     5630
6614   -75871
6615    66210
6616    34542
6617   -39699
6618    17911
6619   -66645
6620    38835
6621    62689
6622   -53844
6623    14278
6624   -47250
6625     8263
6626    84243
6627   -53880
6628    -2759
6629   -18441
6630   -18857
6631    93614
6632   -40132
6633   -29399
6634     6032
6635   -32894
6636    85654
6637   -15882
6638   -56968
6639    23504
6640   -34630
6641    67503
6642    15207
6643   -79555
6644    28316
6645   -17672
6646    38595
6647    42011
6648   -89073
6649    17631
6650     4696
6651    11524
6652    59176
6653   -84722
6654    -6141
6655    33719
6656    -9681
6657    62846
6658   -65833
6659   -37061
6660    55681
6661   -15829
6662    49801
6663   -39338
6664   -62747
6665    67424
6666    -8461
6667    28411
6668    -9702
6669   -82512
6670    63058
6671    11977
6672      149
6673    15431
6674   -85992
6675    44109
6676    39980
6677   -21773
6678    25166
6679   -76280
6680    18650
6681    66315
6682   -37474
6683    21302
6684   -54870
6685   -11916
6686    86867
6687   -35062
6688     2595
6689   -26077
6690   -35239
6691    91763
6692   -20240
6693   -23278
6694    -2292
6695   -49525
6696    83944
6697     4480
6698   -50714
6699    15589
6700   -48501
6701    62211
6702    34577
6703   -71053
6704    16956
6705   -30651
6706    33990
6707    60120
6708   -77126
6709     5621
6710    -8913
6711     7133
6712    76267
6713   -72143
6714   -17117
6715    19689
6716   -12308
6717    75720
6718   -50329
6719   -46538
6720    39038
6721   -18500
6722    62542
6723   -21253
6724   -71559
6725    50188
6726   -10277
6727    39337
6728     8601
6729   -88657
6730    44616
6731    13031
6732    11953
6733    29422
6734   -89648
6735    25187
6736    37288
6737    -9859
6738    37944
6739   -78515
6740    -2307
6741    63457
6742   -23897
6743    32295
6744   -54688
6745   -31107
6746    80842
6747   -21359
6748    13372
6749   -27292
6750   -53617
6751    83667
6752    -6067
6753   -11644
6754    -2448
6755   -66184
6756    74310
6757    19983
6758   -39276
6759    13394
6760   -62430
6761    50236
6762    49312
6763   -55314
6764    13841
6765   -44688
6766    22631
6767    73348
6768   -61533
6769     2722
6770   -21135
6771    -6137
6772    86219
6773   -50285
6774   -22798
6775     4443
6776   -23342
6777    82998
6778   -29721
6779   -48617
6780    25403
6781   -27929
6782    68849
6783    -1082
6784   -72787
6785    33305
6786   -18752
6787    43399
6788    26868
6789   -86256
6790    25552
6791     4946
6792    17703
6793    46019
6794   -86326
6795     7559
6796    30188
6797    -4035
6798    53578
6799   -74067
6800   -20712
6801    54632
6802   -15492
6803    45419
6804   -48169
6805   -47411
6806    66595
6807   -11999
6808    27874
6809   -21140
6810   -68889
6811    70621
6812     3458
6813     3090
6814     4099
6815   -78692
6816    55759
6817    29867
6818   -23138
6819    17592
6820   -71697
6821    33085
6822    55248
6823   -38512
6824    18423
6825   -55701
6826     4241
6827    79106
6828   -42763
6829     5995
6830   -29535
6831   -22591
6832    88202
6833   -31506
6834   -19021
6835    -5010
6836   -38057
6837    85120
6838   -10257
6839   -44897
6840    14201
6841   -40795
6842    66486
6843    18862
6844   -67383
6845    21177
6846   -28908
6847    43276
6848    44032
6849   -78309
6850    12952
6851    -8120
6852    16590
6853    63655
6854   -77380
6855    -7537
6856    18226
6857    -5696
6858    67552
6859   -60098
6860   -33862
6861    39513
6862   -15862
6863    59834
6864   -35265
6865   -58351
6866    52608
6867   -11348
6868    39589
6869    -6031
6870   -79867
6871    52254
6872     5278
6873    12684
6874    18129
6875   -86349
6876    37965
6877    30983
6878    -9180
6879    28543
6880   -78802
6881    13314
6882    57026
6883   -25229
6884    29865
6885   -60069
6886   -15224
6887    76859
6888   -27634
6889    13427
6890   -33413
6891   -39710
6892    84270
6893   -15510
6894   -10234
6895    -7456
6896   -54300
6897    80220
6898     6951
6899   -36388
6900    10344
6901   -56667
6902    60258
6903    34874
6904   -55749
6905    15098
6906   -42869
6907    34347
6908    59368
6909   -65333
6910     6922
6911   -22332
6912     6368
6913    76817
6914   -60208
6915   -13115
6916     5269
6917   -14061
6918    78722
6919   -42138
6920   -38501
6921    25138
6922   -22849
6923    67532
6924   -16823
6925   -65560
6926    37476
6927   -17310
6928    45145
6929    12083
6930   -82491
6931    35488
6932     1534
6933    21938
6934    33304
6935   -87480
6936    19587
6937    25248
6938    -1677
6939    45057
6940   -78156
6941    -5306
6942    51340
6943   -16407
6944    40955
6945   -56713
6946   -34275
6947    68970
6948   -16961
6949    26416
6950   -30704
6951   -56605
6952    74426
6953    -4433
6954     2784
6955    -4230
6956   -70394
6957    65465
6958    18816
6959   -22116
6960    13425
6961   -67998
6962    45184
6963    45645
6964   -40657
6965    16996
6966   -56187
6967    19327
6968    68264
6969   -47934
6970     8436
6971   -32706
6972    -8594
6973    83106
6974   -41485
6975   -12384
6976    -6596
6977   -27188
6978    84016
6979   -23842
6980   -37787
6981    13975
6982   -34003
6983    70782
6984     2777
6985   -63147
6986    23718
6987   -28009
6988    49948
6989    29681
6990   -78554
6991    20727
6992   -10017
6993    23535
6994    50984
6995   -80505
6996     4826
6997    15842
6998       48
6999    61275
7000   -69053
7001   -20366
7002    39525
7003   -13738
7004    56144
7005   -46163
7006   -46700
7007    54856
7008   -12864
7009    39049
7010   -19679
7011   -69923
7012    58280
7013     -258
7014    14721
7015     5755
7016   -80665
7017    49527
7018    22425
7019    -9184
7020    21266
7021   -77359
7022    27190
7023    48823
7024   -27702
7025    25550
7026   -62653
7027      337
7028    71044
7029   -32622
7030    13931
7031   -38310
7032   -25165
7033    83331
7034   -25957
7035    -5945
7036   -14125
7037   -42589
7038    83073
7039    -6714
7040   -32663
7041     7662
7042   -48916
7043    68066
7044    19952
7045   -53318
7046    15910
7047   -41076
7048    43515
7049    45618
7050   -68433
7051    13365
7052   -22359
7053    16275
7054    65620
7055   -67812
7056    -4243
7057     3146
7058    -5190
7059    72635
7060   -55206
7061   -30297
7062    25101
7063   -17919
7064    67345
7065   -30743
7066   -55534
7067    41555
7068   -18175
7069    49727
7070    -2500
7071   -76007
7072    43429
7073    -2998
7074    24132
7075    20847
7076   -84929
7077    31355
7078    20216
7079      459
7080    34574
7081   -79909
7082    10122
7083    46176
7084   -17601
7085    37540
7086   -63231
7087   -16820
7088    66980
7089   -21573
7090    25283
7091   -37938
7092   -42454
7093    77046
7094   -13715
7095     4990
7096   -12600
7097   -60142
7098    73105
7099     7367
7100   -20831
7101     8696
7102   -62714
7103    56534
7104    32389
7105   -41262
7106    16338
7107   -54121
7108    31698
7109    59305
7110   -53390
7111    11866
7112   -33889
7113     4988
7114    75896
7115   -51627
7116    -6613
7117    -9174
7118   -16790
7119    81581
7120   -37513
7121   -31210
7122    13629
7123   -28786
7124    73422
7125   -13090
7126   -57938
7127    27735
7128   -25093
7129    54175
7130    14075
7131   -75202
7132    28689
7133   -10890
7134    29451
7135    37901
7136   -82687
7137    16604
7138    11857
7139     4308
7140    50848
7141   -75124
7142    -7207
7143    37294
7144   -12592
7145    51527
7146   -55513
7147   -32411
7148    56238
7149   -16993
7150    38887
7151   -29644
7152   -57395
7153    65669
7154    -7267
7155    17293
7156    -4430
7157   -71735
7158    58732
7159    13714
7160    -6692
7161    14826
7162   -75292
7163    41163
7164    38538
7165   -28820
7166    22241
7167   -64273
7168    15698
7169    63184
7170   -39256
7171    15483
7172   -41480
7173   -10933
7174    79572
7175   -35627
7176    -2954
7177   -16486
7178   -32657
7179    83844
7180   -20424
7181   -26913
7182     5911
7183   -41878
7184    72676
7185     4426
7186   -51517
7187    18038
7188   -38978
7189    53017
7190    31325
7191   -67919
7192    18288
7193   -22689
7194    25865
7195    53334
7196   -73545
7197     5808
7198       69
7199     1274
7200    65323
7201   -63711
7202   -17822
7203    24558
7204   -13254
7205    64548
7206   -42718
7207   -43144
7208    42974
7209   -17744
7210    49075
7211   -17001
7212   -67501
7213    49669
7214    -6889
7215    26807
7216     8712
7217   -78924
7218    41917
7219    14371
7220     3020
7221    27594
7222   -80473
7223    24763
7224    39445
7225   -17134
7226    32844
7227   -67058
7228    -2400
7229    62211
7230   -26593
7231    24913
7232   -43304
7233   -28158
7234    76949
7235   -22727
7236     6367
7237   -18360
7238   -49439
7239    78406
7240    -6028
7241   -18054
7242     3156
7243   -56058
7244    64827
7245    18259
7246   -40243
7247    15485
7248   -52106
7249    43381
7250    45225
7251   -56276
7252    15650
7253   -33680
7254    15380
7255    65666
7256   -59288
7257      688
7258    -9999
7259    -7968
7260    75729
7261   -48988
7262   -22014
7263    14035
7264   -22129
7265    72470
7266   -28435
7267   -47725
7268    29478
7269   -23750
7270    56803
7271     -166
7272   -70116
7273    35940
7274   -14022
7275    33784
7276    24804
7277   -80647
7278    27352
7279     9078
7280     8659
7281    41792
7282   -79582
7283     6847
7284    33856
7285    -9732
7286    46322
7287   -64245
7288   -19630
7289    54454
7290   -18517
7291    37874
7292   -39351
7293   -45004
7294    67665
7295   -14033
7296    17242
7297   -12781
7298   -62884
7299    66384
7300     3691
7301    -5809
7302     8478
7303   -68727
7304    52274
7305    27731
7306   -29382
7307    19038
7308   -62747
7309    28543
7310    55096
7311   -42787
7312    15740
7313   -43134
7314     3164
7315    73157
7316   -43891
7317     1882
7318   -21194
7319   -20444
7320    82458
7321   -32923
7322   -21764
7323     4330
7324   -35523
7325    75814
7326   -10400
7327   -46500
7328    19675
7329   -34661
7330    57587
7331    16526
7332   -66352
7333    23995
7334   -22746
7335    33426
7336    41824
7337   -75068
7338    14507
7339     -418
7340     7654
7341    56205
7342   -69730
7343    -5561
7344    23187
7345   -10288
7346    59332
7347   -53952
7348   -31016
7349    43744
7350   -18440
7351    49182
7352   -29352
7353   -56273
7354    53662
7355   -10264
7356    27927
7357    -2676
7358   -73310
7359    52364
7360     7066
7361     4586
7362    18055
7363   -77610
7364    36528
7365    31707
7366   -17768
7367    28464
7368   -68557
7369    11405
7370    55715
7371   -28481
7372    23784
7373   -48492
7374   -14246
7375    73841
7376   -29655
7377     8078
7378   -22926
7379   -36433
7380    80137
7381   -16213
7382   -15077
7383      -45
7384   -48195
7385    71872
7386     6291
7387   -37999
7388    13748
7389   -47900
7390    52294
7391    31929
7392   -57130
7393    19530
7394   -35401
7395    26564
7396    55114
7397   -63349
7398     7369
7399   -11820
7400     2517
7401    69232
7402   -57848
7403   -12754
7404    12172
7405   -15453
7406    70723
7407   -39995
7408   -39572
7409    32375
7410   -21648
7411    57521
7412   -13854
7413   -62726
7414    39803
7415   -14221
7416    37039
7417    11338
7418   -77592
7419    36704
7420     4499
7421    12497
7422    31544
7423   -79118
7424    19937
7425    29381
7426    -8786
7427    40048
7428   -69027
7429    -3967
7430    51498
7431   -21083
7432    35513
7433   -47896
7434   -30423
7435    68201
7436   -19790
7437    17382
7438   -21249
7439   -51682
7440    69850
7441    -5332
7442    -4369
7443     1234
7444   -62129
7445    62105
7446    15869
7447   -27784
7448    16562
7449   -59437
7450    40877
7451    43195
7452   -45075
7453    17864
7454   -44501
7455    15214
7456    63872
7457   -50070
7458     5182
7459   -21985
7460    -9969
7461    76774
7462   -42661
7463   -15452
7464     1902
7465   -25917
7466    75400
7467   -21780
7468   -40890
7469    19550
7470   -31174
7471    62273
7472     2968
7473   -60818
7474    27282
7475   -22358
7476    39342
7477    28761
7478   -75343
7479    23509
7480    -2498
7481    13988
7482    45691
7483   -73993
7484     5217
7485    20186
7486    -6953
7487    52999
7488   -61572
7489   -18483
7490    43059
7491   -17497
7492    47403
7493   -39356
7494   -45093
7495    56779
7496   -14270
7497    29544
7498   -13159
7499   -63271
7500    57926
7501      317
7502     6506
7503     8149
7504   -72957
7505    47723
7506    22715
7507   -16499
7508    21865
7509   -67543
7510    24741
7511    49593
7512   -31505
7513    21859
7514   -51192
7515      379
7516    68602
7517   -35704
7518    10433
7519   -27828
7520   -24575
7521    78983
7522   -27674
7523   -11366
7524    -4356
7525   -39695
7526    73559
7527    -6415
7528   -34879
7529    12617
7530   -43460
7531    59282
7532    17476
7533   -54412
7534    21141
7535   -32344
7536    35426
7537    42602
7538   -65491
7539    13733
7540   -12905
7541    10637
7542    58322
7543   -63389
7544    -3594
7545     9662
7546    -8771
7547    65138
7548   -50661
7549   -28277
7550    31112
7551   -18632
7552    55854
7553   -26124
7554   -51918
7555    43198
7556   -14175
7557    38382
7558     -533
7559   -70977
7560    44125
7561        8
7562    14802
7563    20145
7564   -78390
7565    30873
7566    23767
7567    -7166
7568    31732
7569   -70251
7570     7848
7571    46447
7572   -22637
7573    31943
7574   -52974
7575   -16615
7576    64177
7577   -24676
7578    19543
7579   -27376
7580   -40040
7581    73520
7582   -13193
7583    -3674
7584    -5947
7585   -51716
7586    67199
7587     6215
7588   -25561
7589    12152
7590   -53954
7591    50853
7592    30890
7593   -45857
7594    16446
7595   -43635
7596    25164
7597    53995
7598   -53370
7599     9739
7600   -23097
7601     2523
7602    68451
7603   -50644
7604    -8379
7605       89
7606   -17679
7607    73075
7608   -34785
7609   -33640
7610    20186
7611   -24841
7612    60671
7613   -11140
7614   -54772
7615    30638
7616   -21314
7617    43002
7618    13674
7619   -71550
7620    29296
7621    -4112
7622    19594
7623    35460
7624   -75080
7625    16112
7626    16363
7627    -1481
7628    44464
7629   -66539
7630    -5547
7631    40297
7632   -16591
7633    42637
7634   -47390
7635   -31268
7636    55618
7637   -17119
7638    27247
7639   -22968
7640   -52004
7641    61811
7642    -5383
7643     7311
7644     -654
7645   -63463
7646    55546
7647    14800
7648   -15446
7649    15088
7650   -63274
7651    36246
7652    38567
7653   -32349
7654    19330
7655   -51707
7656    13463
7657    59833
7658   -40547
7659    11901
7660   -30131
7661   -10890
7662    73940
7663   -34632
7664    -8493
7665    -7016
7666   -29469
7667    75016
7668   -17065
7669   -30384
7670    11350
7671   -35824
7672    62161
7673     4948
7674   -51573
7675    22059
7676   -31053
7677    41794
7678    30057
7679   -66080
7680    18635
7681   -12124
7682    17206
7683    49719
7684   -67614
7685     4444
7686     8865
7687    -2345
7688    56254
7689   -57242
7690   -17424
7691    30745
7692   -15863
7693    52323
7694   -35981
7695   -43074
7696    44207
7697   -14608
7698    37413
7699   -12465
7700   -62070
7701    49303
7702    -4280
7703    16824
7704     9962
7705   -71637
7706    39671
7707    17796
7708    -6294
7709    23592
7710   -69104
7711    20571
7712    40320
7713   -21138
7714    25023
7715   -55405
7716    -3617
7717    59853
7718   -28146
7719    18452
7720   -33818
7721   -26668
7722    70268
7723   -20769
7724    -1710
7725    -9947
7726   -41676
7727    69081
7728    -3734
7729   -22650
7730     7565
7731   -46931
7732    56884
7733    19498
7734   -43917
7735    16286
7736   -39006
7737    35558
7738    42191
7739   -54619
7740    11801
7741   -23686
7742    11859
7743    59868
7744   -56587
7745    -1902
7746     -905
7747    -8318
7748    66363
7749   -42714
7750   -24824
7751    18925
7752   -19625
7753    61084
7754   -22625
7755   -46260
7756    32600
7757   -18472
7758    44253
7759     1091
7760   -66105
7761    35323
7762    -6244
7763    23194
7764    22681
7765   -72286
7766    24916
7767    15254
7768     1492
7769    34524
7770   -68725
7771     5642
7772    35185
7773   -13906
7774    36727
7775   -52922
7776   -17868
7777    54165
7778   -18572
7779    26414
7780   -30150
7781   -40751
7782    62345
7783   -12522
7784     7191
7785    -7861
7786   -56128
7787    60610
7788     5280
7789   -13396
7790     7413
7791   -58351
7792    44855
7793    29711
7794   -32872
7795    16690
7796   -49506
7797    24195
7798    50700
7799   -42441
7800    12123
7801   -32177
7802     -159
7803    65912
7804   -41714
7805    -4245
7806   -10309
7807   -18806
7808    70121
7809   -26960
7810   -25100
7811    10580
7812   -28342
7813    63920
7814    -6773
7815   -45864
7816    21696
7817   -26075
7818    45091
7819    16847
7820   -63415
7821    22993
7822   -13317
7823    23301
7824    35876
7825   -67209
7826    11589
7827     7946
7828     2314
7829    47384
7830   -62059
7831    -6549
7832    28913
7833   -11627
7834    48022
7835   -45032
7836   -31805
7837    45779
7838   -15040
7839    37197
7840   -23901
7841   -51590
7842    50921
7843    -6456
7844    17468
7845     -411
7846   -64976
7847    47479
7848    10979
7849    -4585
7850    15951
7851   -66887
7852    30966
7853    33364
7854   -20697
7855    21831
7856   -55281
7857     9065
7858    53777
7859   -28881
7860    15516
7861   -36474
7862   -13361
7863    67340
7864   -27678
7865      866
7866   -14167
7867   -31190
7868    67932
7869   -13503
7870   -20065
7871     4857
7872   -38397
7873    60745
7874     6094
7875   -40791
7876    14732
7877   -35185
7878    42109
7879    31125
7880   -54790
7881    15156
7882   -22482
7883    21436
7884    48497
7885   -57751
7886     3891
7887    -1938
7888     -604
7889    59323
7890   -51599
7891   -16237
7892    18064
7893   -13501
7894    56555
7895   -32151
7896   -38343
7897    31838
7898   -16322
7899    45393
7900   -10442
7901   -56942
7902    37406
7903    -7392
7904    25306
7905    12947
7906   -68816
7907    31947
7908    10235
7909     4621
7910    25482
7911   -66157
7912    15410
7913    31259
7914   -13427
7915    30301
7916   -55095
7917    -6490
7918    49997
7919   -19316
7920    23195
7921   -35993
7922   -28318
7923    61597
7924   -16562
7925     9149
7926   -14797
7927   -43969
7928    62410
7929    -2586
7930   -13343
7931     4158
7932   -50083
7933    52270
7934    18946
7935   -31227
7936    11579
7937   -45754
7938    32835
7939    40910
7940   -43944
7941    11893
7942   -31888
7943    11895
7944    56745
7945   -45716
7946     -943
7947   -11463
7948   -10538
7949    65723
7950   -36337
7951   -19091
7952     7249
7953   -20506
7954    61061
7955   -17996
7956   -41176
7957    22753
7958   -22750
7959    48073
7960     3674
7961   -56984
7962    25642
7963   -11613
7964    27448
7965    25213
7966   -65300
7967    18965
7968     4905
7969     8008
7970    37360
7971   -62799
7972     2842
7973    26739
7974    -9061
7975    40742
7976   -49892
7977   -18954
7978    42780
7979   -14198
7980    33057
7981   -31194
7982   -40033
7983    52506
7984   -10843
7985    18288
7986   -10205
7987   -54685
7988    50577
7989     5770
7990    -3333
7991     8095
7992   -59951
7993    39401
7994    25094
7995   -18879
7996    16042
7997   -51438
7998    19147
7999    45838
8000   -32106
8001    14293
8002   -38810
8003    -2109
8004    60783
8005   -31236
8006      720
8007   -16834
8008   -20905
8009    66233
8010   -22275
8011   -16544
8012      858
8013   -30386
8014    60345
8015    -4052
8016   -38086
8017    15351
8018   -31699
8019    45791
8020    17220
8021   -52097
8022    16649
8023   -20018
8024    25455
8025    37715
8026   -59871
8027    10021
8028    -3456
8029     6659
8030    49104
8031   -53391
8032    -8534
8033    17411
8034    -8397
8035    51340
8036   -41356
8037   -28999
8038    30574
8039   -12754
8040    42039
8041   -19682
8042   -50428
8043    41243
8044    -8669
8045    26715
8046     -338
8047   -59846
8048    36597
8049     7229
8050     5341
8051    17536
8052   -64656
8053    25919
8054    25668
8055   -11001
8056    23418
8057   -55065
8058     5743
8059    47055
8060   -22082
8061    21352
8062   -39832
8063   -14352
8064    59324
8065   -19893
8066     7876
8067   -18333
8068   -33008
8069    63320
8070   -10734
8071    -9471
8072    -2117
8073   -41356
8074    55646
8075     9265
8076   -30203
8077    11833
8078   -40820
8079    41064
8080    28906
8081   -41649
8082    11512
8083   -29098
8084    18688
8085    48568
8086   -48083
8087     3105
8088   -12652
8089      161
8090    57089
8091   -41889
8092   -14763
8093     8180
8094   -14879
8095    59365
8096   -28448
8097   -32458
8098    20785
8099   -16626
8100    46809
8101    -6517
8102   -52028
8103    29657
8104   -12194
8105    30103
8106    11614
8107   -61519
8108    23162
8109     4680
8110    10065
8111    28223
8112   -63741
8113    12689
8114    22425
8115    -5387
8116    32881
8117   -53764
8118    -9245
8119    40711
8120   -14099
8121    28739
##END NTUPLES=NMR FID
##END=
