# Supplementary material for: An untargeted multi-technique metabolomics approach to studying intracellular metabolites of HepG2 cells exposed to 2,3,7,8-tetrachlorodibenzo-p-dioxin
Source: BMC Genomics. 2011 May 20;12:251. doi: 10.1186/1471-2164-12-251 (PMC3141663; doi:10.1186/1471-2164-12-251)
Supplement: Additional file 2 — Metadata and NMR raw data: ZIP file containing: -All NMR raw data (in JCAMP-DX format ".dx") -The metadata on NMR (polars & apolars), LC-MS and GC-MS data sets (as Tab delimited files ".txt"). [file 1471-2164-12-251-S2.ZIP › TE/Ainhoa/SAFETY COPY D Disk/TRABAJO/ARTICLES/ARTICLE Metabolomics TCDD_ACCEPTED/JCAMP_DX_NMR_data_and_all_metadata/NMR_apolar_Ctrol_p11b.2C.dx]

##TITLE=
##JCAMPDX= 6.0         $$ Bruker NMR JCAMP-DX V2.0
##DATA TYPE= NMR FID
##DATA CLASS= NTUPLES
##ORIGIN= Bruker BioSpin GmbH
##OWNER= bruker
$$ 1.72 TOPSPIN		Version 2.1
$$ 2011-04-15 14:41:36.244 +0200  WUR\bruker@RIK1030
$$ Compression mode = fixed
##.OBSERVE FREQUENCY= 400.1319223
##.OBSERVE NUCLEUS= ^1H
##.DELAY= (6, 6)
##.ACQUISITION MODE= SIMULTANEOUS (DQD)
##.ACQUISITION SCHEME= undefined
##.AVERAGES= 128
##.DIGITISER RES= 18
##SPECTROMETER/DATA SYSTEM= avance400
##.PULSE SEQUENCE= zg
##.SOLVENT NAME= CDCl3
##.SHIFT REFERENCE= INTERNAL, CDCl3, 1, 11.01403
##AUDIT TRAIL= $$ (NUMBER, WHEN, WHO, WHERE, PROCESS, VERSION, WHAT)
$$ ##TITLE= Audit trail, TOPSPIN		Version 2.1
$$ ##JCAMPDX= 5.01
$$ ##ORIGIN= Bruker BioSpin GmbH
$$ ##OWNER= bruker
$$ $$ P:\NMR-data/data/Ainhoa_raw_data/nmr/AR081208.2C/1/audita.txt
$$ ##AUDIT TRAIL=  $$ (NUMBER, WHEN, WHO, WHERE, PROCESS, VERSION, WHAT)
(   1,<2008-12-08 12:00:37.887 +0100>,<WUR\bruker>,<RIK1030>,<go>,<TOPSPIN 2.1>,
      <created by zg
	started at 2008-12-08 11:52:28.737 +0100,
	POWCHK disabled, PULCHK disabled,
       configuration hash MD5:
       8F 0B B7 F2 C7 1F F4 CB 9D A9 C3 7F 18 55 F2 E6
       data hash MD5: 16K
       65 56 10 B1 C3 A4 52 07 82 88 C2 FE 33 64 97 D2>)
(   2,<2011-04-15 14:41:29.307 +0200>,<WUR\bruker>,<RIK1030>,<proc1d>,<TOPSPIN 2.1>,
      <convdta from       1 "NMR_apolar_Ctrol_p11b.2C" "Ainhoa_raw_data" "P:\NMR-data"
       data hash MD5: 16244
       87 3E 85 6B C6 99 62 CB B2 6A 02 7B EA B3 8F 7C>)
$$ ##END=
$$ 
$$ $$ hash MD5
$$ $$ 77 4E E1 14 7D 62 A6 E9 42 DB 33 58 D7 CA 14 34
##$RELAX= 
##$BRUKER FILE EXP=format.temp
$$ EDIT_PAR COMMAND FILE
$$ 
$$ DI_MODE         LONG
$$ ED_ENTRY        ACQU
$$ ORDER           FILE
$$ 
$$ 
$$ HEADER		"F2 - Acquisition Parameters"
$$ T_NAME		Date_
$$ 		TYPE	R64
$$ 		CLASS	ACQU
$$ 		SUBRANGE 0.0 50000000
$$ 		REL	"Date_=itodate(DATE)"
$$ 		INV_REL	"DATE=datetoi(Date_,DATE)"
$$ 		FORMAT	"%14.0f"
$$ 		TEXT	" "
$$ END
$$ T_NAME		Time
$$ 		TYPE	R32
$$ 		CLASS	ACQU
$$ 		SUBRANGE 0.0 1000000
$$ 		REL	"Time=itotime(DATE)"
$$ 		INV_REL	"DATE=timetoi(Time,DATE)"
$$ 		FORMAT	"%14.2f"
$$ 		TEXT	" "
$$ END
$$ NAME		INSTRUM
$$ 		TEXT	" "
$$ END
$$ NAME		PROBHD
$$ 		FORMAT	"%14.14s"
$$ 		TEXT	" "
$$ END
$$ NAME		PULPROG
$$ 		TEXT	" "
$$ END
$$ NAME		TD
$$ 		TEXT	" "
$$ END
$$ NAME		SOLVENT
$$ 		TEXT	" "
$$ END
$$ NAME		NS
$$ 		TEXT	" "
$$ END
$$ NAME		DS
$$ 		TEXT	" "
$$ END
$$ T_NAME		SWH
$$ 		TYPE	R32
$$ 		CLASS	ACQU
$$ 		SUBRANGE 0.0 1e8
$$ 		REL	"SWH=SW*SFO1"
$$ 		INV_REL "SW=SWH/SFO1"
$$ 		UNIT	"Hz"
$$ 		FORMAT	"%14.3f Hz"
$$ 		TEXT	" "
$$ END
$$ T_NAME          FIDRES
$$                 TYPE    R32
$$                 CLASS   ACQU
$$                 SUBRANGE 0.0 100000
$$                 REL     "FIDRES=SW*SFO1/TD"
$$                 INV_REL "TD = nextpow(SW*SFO1/FIDRES)"
$$ 		UNIT	"Hz"
$$ 		FORMAT	"%14.6f Hz"
$$ 		TEXT	" "
$$ END
$$ T_NAME          AQ
$$ 		TYPE	R32
$$ 		CLASS	ACQU
$$ 		SUBRANGE 0.0 1000
$$ 		REL	"AQ=aqcalc(SW,SFO1,TD,DIGTYP)"
$$ 		INV_REL	"TD=tdcalc(SW,SFO1,1.0e6*AQ,DIGTYP)"
$$ 		UNIT	"sec"
$$ 		FORMAT	"%14.7f sec"
$$ 		TEXT	" "
$$ END
$$ NAME		RG
$$ 		TEXT	" "
$$ END
$$ T_NAME          DW
$$ 		TYPE	R32
$$ 		CLASS	ACQU
$$ 		SUBRANGE 0.0 1000000
$$ 		REL	"DW=1/(2*SW*SFO1)"
$$ 		INV_REL	"SW=1000000/(2*(0.005+DW)*SFO1)"
$$ 		UNIT	"usec"
$$ 		FORMAT	"%14.3lf usec"
$$ 		TEXT	" "
$$ END
$$ NAME		DE
$$ 		FORMAT	"%14.2f usec"
$$ 		TEXT	" "
$$ END
$$ NAME		TE
$$ 		FORMAT	"%14.1f K"
$$ 		TEXT	" "
$$ END
$$ T_NAME		D1
$$ 		TYPE	R32
$$ 		CLASS	ACQU
$$ 		SUBRANGE 0.0 1e38
$$ 		REL	"D1=D[1]"
$$ 		INV_REL	"D[1]=D1"
$$ 		UNIT	"sec"
$$ 		FORMAT	"%14.8f sec"
$$ 		TEXT	" "
$$ END
$$ NAME		TD0
$$ 		TEXT	" "
$$ END
$$ HEADER		"======== CHANNEL f1 ========"
$$ NAME		NUC1
$$ 		NONEDIT
$$ 		TEXT	" "
$$ END
$$ T_NAME		P1
$$ 		TYPE	R32
$$ 		CLASS	ACQU
$$ 		SUBRANGE 0.0 1.0e10
$$ 		REL	"P1=P[1]"
$$ 		INV_REL	"P[1]=P1"
$$ 		UNIT	"usec"
$$ 		FORMAT	"%14.2f usec"
$$ 		TEXT	" "
$$ END
$$ T_NAME		PL1
$$ 		TYPE	R32
$$ 		CLASS	ACQU
$$ 		SUBRANGE -6.0 1e38
$$ 		REL	"PL1=PL[1]"
$$ 		INV_REL	"PL[1]=PL1"
$$ 		UNIT	"dB"
$$ 		FORMAT	"%14.2f dB"
$$ 		TEXT	" "
$$ END
$$ T_NAME		PL1W
$$ 		TYPE	R32
$$ 		CLASS	ACQU
$$ 		SUBRANGE -6.0 1e38
$$ 		REL	"PL1W=40.3*pow(10.0,(-6-PL[1])/10.0)"
$$ 		INV_REL	"PL[1]=-6-4.3425*log(PL1W/40.3)"
$$ 		UNIT	"no"
$$ 		FORMAT	"%14.8f W"
$$ 		TEXT	" "
$$ END
$$ NAME		SFO1
$$ 		FORMAT	"%14.7f MHz"
$$ 		TEXT	" "
$$ END
##$RELAX= 
##$BRUKER FILE EXP=scon2
$$ ##TITLE= Parameter file, TOPSPIN		Version 2.1
$$ ##JCAMPDX= 5.0
$$ ##DATATYPE= Parameter Values
$$ ##NPOINTS= 1	$$ modification sequence number
$$ ##ORIGIN= Bruker BioSpin GmbH
$$ ##OWNER= bruker
$$ $$ 2008-12-08 11:52:28.409 +0100  WUR\bruker@RIK1030
$$ $$ P:\NMR-data/data/Ainhoa_raw_data/nmr/AR081208.2C/1/scon2
$$ $$ process C:\Bruker\TOPSPIN2.1\prog\mod\go.exe
$$ ##$BLKTR= (0..15)
3 3 3 3 3 3 3 3 3 3 3 3 3 3 3 3
$$ ##$DE1= 4.5
$$ ##$DEADC= 0.5
$$ ##$DEPA= 4.5
$$ ##$DERX= 1.5
$$ ##$FILCOR= 0
$$ ##END=
##$RELAX= 
##$BRUKER FILE EXP=pulseprogram
$$ # 1 "C:/Bruker/TOPSPIN2.1/exp/stan/nmr/lists/pp/zg"
$$ ;zg
$$ ;avance-version (06/11/09)
$$ ;1D sequence
$$ ;
$$ ;$CLASS=HighRes
$$ ;$DIM=1D
$$ ;$TYPE=
$$ ;$SUBTYPE=
$$ ;$COMMENT=
$$ 
$$ 
$$ # 1 "C:/Bruker/TOPSPIN2.1/exp/stan/nmr/lists/pp/Avance.incl" 1
$$ ;Avance2.incl
$$ ;   for 1
$$ ;
$$ ;avance-version (07/08/21)
$$ ;
$$ ;$CLASS=HighRes Incl
$$ ;$COMMENT=
$$ 
$$ 
$$ 
$$ 
$$ 
$$ 
$$ 
$$ 
$$ 
$$ 
$$ 
$$ 
$$ 
$$ 
$$ 
$$ 
$$ 
$$ 
$$ 
$$ 
$$ 
$$ 
$$ 
$$ 
$$ 
$$ 
$$ 
$$ 
$$ 
$$ 
$$ 
$$ 
$$ 
$$ 
$$ 
$$ 
$$ 
$$ 
$$ 
$$ 
$$ 
$$ 
$$ 
$$ 
$$ 
$$ 
$$ 
$$ 
$$ 
$$ 
$$ 
$$ 
$$ 
$$ 
$$ 
$$ 
$$ 
$$ 
$$ 
$$ 
$$ 
$$ 
$$ 
$$ 
$$ 
$$ 
$$ 
$$ 
$$ 
$$ 
$$ 
$$ 
$$ 
$$ 
$$ 
$$ 
$$ 
$$ 
$$ 
$$ 
$$ 
$$ 
$$ 
$$ 
$$ 
$$ 
$$ 
$$ 
$$ 
$$ 
$$ 
$$ 
$$ 
$$ 
$$ 
$$ 
$$ 
$$ 
$$ 
$$ 
$$ 
$$ 
$$ 
$$ 
$$ 
$$ 
$$ 
$$ 
$$ 
$$ 
$$ 
$$ 
$$ 
$$ 
$$ 
$$ 
$$ 
$$ 
$$ 
$$ 
$$ 
$$ 
$$ 
$$ 
$$ 
$$ 
$$ 
$$ 
$$ 
$$ 
$$ 
$$ 
$$ 
$$ ;$Id: Avance2.incl,v 1.17.2.1 2007/09/14 16:17:35 ber Exp $
$$ # 12 "C:/Bruker/TOPSPIN2.1/exp/stan/nmr/lists/pp/zg" 2
$$ 
$$ 
$$ 
$$ "acqt0=-p1*2/3.1416"
$$ 
$$ 
$$ # 1 "mc_line 18 file C:/Bruker/TOPSPIN2.1/exp/stan/nmr/lists/pp/zg expanding definition part of mc command before ze"
$$ define delay MCWRK
$$ define delay MCREST
$$ "MCWRK = 0.333333*30m"
$$ "MCREST = 30m - 30m"
$$     dccorr
$$ # 18 "C:/Bruker/TOPSPIN2.1/exp/stan/nmr/lists/pp/zg"
$$ 1 ze
$$ # 1 "mc_line 18 file C:/Bruker/TOPSPIN2.1/exp/stan/nmr/lists/pp/zg expanding definition of mc command after ze"
$$ # 19 "C:/Bruker/TOPSPIN2.1/exp/stan/nmr/lists/pp/zg"
$$ # 1 "mc_line 19 file C:/Bruker/TOPSPIN2.1/exp/stan/nmr/lists/pp/zg expanding start label for mc command"
$$ 2 MCWRK  * 2
$$ LBLF0, MCWRK
$$   MCREST
$$ # 20 "C:/Bruker/TOPSPIN2.1/exp/stan/nmr/lists/pp/zg"
$$   d1
$$   p1 ph1
$$   go=2 ph31
$$ # 1 "mc_line 23 file C:/Bruker/TOPSPIN2.1/exp/stan/nmr/lists/pp/zg expanding mc command in line"
$$   MCWRK wr #0
$$   MCWRK zd 
$$   lo to LBLF0 times td0
$$ 
$$   MCWRK
$$ # 24 "C:/Bruker/TOPSPIN2.1/exp/stan/nmr/lists/pp/zg"
$$ exit
$$ 
$$ 
$$ ph1=0 2 2 0 1 3 3 1
$$ ph31=0 2 2 0 1 3 3 1
$$ 
$$ 
$$ ;pl1 : f1 channel - power level for pulse (default)
$$ ;p1 : f1 channel -  high power pulse
$$ ;d1 : relaxation delay; 1-5 * T1
$$ ;NS: 1 * n, total number of scans: NS * TD0
$$ 
$$ 
$$ 
$$ ;$Id: zg,v 1.9 2006/11/10 10:56:44 ber Exp $
##$RELAX= 
##$BRUKER FILE EXP=uxnmr.par
$$ ##TITLE= Parameter file, TOPSPIN		Version 2.1
$$ ##JCAMPDX= 5.0
$$ ##DATATYPE= Parameter Values
$$ ##NPOINTS= 15	$$ modification sequence number
$$ ##ORIGIN= Bruker BioSpin GmbH
$$ ##OWNER= Administrator
$$ $$ 2008-11-25 14:24:23.096 +0100  WUR\bruker@RIK1030
$$ $$ C:/Bruker/TOPSPIN2.1/conf/instr/avance400/uxnmr.par
$$ $$ process C:\Bruker\TOPSPIN2.1\prog\mod\hconfserver.exe
$$ ##$ACB= 0
$$ ##$ACBTAT= (0..15)
0 66 66 50 0 0 0 0 0 0 0 0 0 0 0 0
$$ ##$ACBTBA= (0..15)
0 1 1 0 0 0 0 0 0 0 0 0 0 0 0 0
$$ ##$ACBTBLK= (0..15)
0 0 0 0 0 0 0 0 0 0 0 0 0 0 0 0
$$ ##$ACBTCTL= (0..15)
0 0 0 0 0 0 0 0 0 0 0 0 0 0 0 0
$$ ##$ACBTDI= (0..15)
0 102 102 72 0 0 0 0 0 0 0 0 0 0 0 0
$$ ##$ACBTDM= (0..15)
0 10 10 0 0 0 0 0 0 0 0 0 0 0 0 0
$$ ##$ACBTFHI= (0..15)
0 400 400 0 0 0 0 0 0 0 0 0 0 0 0 0
$$ ##$ACBTFL= (0..15)
0 73 74 8 0 0 0 0 0 0 0 0 0 0 0 0
$$ ##$ACBTFLO= (0..15)
0 14 14 0 0 0 0 0 0 0 0 0 0 0 0 0
$$ ##$ACBTINP= (0..15)
0 0 0 0 0 0 0 0 0 0 0 0 0 0 0 0
$$ ##$ACBTOUT= (0..15)
0 1 2 0 0 0 0 0 0 0 0 0 0 0 0 0
$$ ##$ACBTPO= (0..15)
0 150000 60000 20000 0 0 0 0 0 0 0 0 0 0 0 0
$$ ##$ACBTPW= (0..15)
0 10 10 0 0 0 0 0 0 0 0 0 0 0 0 0
$$ ##$ACBTSB= (0..15)
0 0 0 0 0 0 0 0 0 0 0 0 0 0 0 0
$$ ##$ACBTY= <no>
$$ ##$AQSBDCH= (0..95)
0 0 0 0 0 0 255 255 255 255 255 255 255 255 255 255 255 255 255 255 255
255 255 255 255 255 255 255 255 255 255 255 255 255 255 255 255 255 255
255 255 255 255 255 255 255 255 255 255 255 255 255 255 255 255 255 255
255 255 255 255 255 255 255 255 255 255 255 255 255 255 255 255 255 255
255 255 255 255 255 255 255 255 255 255 255 255 255 255 255 255 255 255
255 255 255
$$ ##$AQSBDHW= (0..95)
1 4 4 0 0 0 255 255 255 255 255 255 255 255 255 255 255 255 255 255 255
255 255 255 255 255 255 255 255 255 255 255 255 255 255 255 255 255 255
255 255 255 255 255 255 255 255 255 255 255 255 255 255 255 255 255 255
255 255 255 255 255 255 255 255 255 255 255 255 255 255 255 255 255 255
255 255 255 255 255 255 255 255 255 255 255 255 255 255 255 255 255 255
255 255 255
$$ ##$AQSBDID= (0..95)
88 83 83 65 67 66 255 255 255 255 255 255 255 255 255 255 255 255 255 255
255 255 255 255 255 255 255 255 255 255 255 255 255 255 255 255 255 255
255 255 255 255 255 255 255 255 255 255 255 255 255 255 255 255 255 255
255 255 255 255 255 255 255 255 255 255 255 255 255 255 255 255 255 255
255 255 255 255 255 255 255 255 255 255 255 255 255 255 255 255 255 255
255 255 255 255
$$ ##$AQSBDNO= (0..95)
1 1 2 1 1 1 255 255 255 255 255 255 255 255 255 255 255 255 255 255 255
255 255 255 255 255 255 255 255 255 255 255 255 255 255 255 255 255 255
255 255 255 255 255 255 255 255 255 255 255 255 255 255 255 255 255 255
255 255 255 255 255 255 255 255 255 255 255 255 255 255 255 255 255 255
255 255 255 255 255 255 255 255 255 255 255 255 255 255 255 255 255 255
255 255 255
$$ ##$AQSBDSL= (0..95)
2 3 4 8 9 19 255 255 255 255 255 255 255 255 255 255 255 255 255 255 255
255 255 255 255 255 255 255 255 255 255 255 255 255 255 255 255 255 255
255 255 255 255 255 255 255 255 255 255 255 255 255 255 255 255 255 255
255 255 255 255 255 255 255 255 255 255 255 255 255 255 255 255 255 255
255 255 255 255 255 255 255 255 255 255 255 255 255 255 255 255 255 255
255 255 255
$$ ##$AQSBDTY= (0..95)
3 16 16 5 9 7 255 255 255 255 255 255 255 255 255 255 255 255 255 255 255
255 255 255 255 255 255 255 255 255 255 255 255 255 255 255 255 255 255
255 255 255 255 255 255 255 255 255 255 255 255 255 255 255 255 255 255
255 255 255 255 255 255 255 255 255 255 255 255 255 255 255 255 255 255
255 255 255 255 255 255 255 255 255 255 255 255 255 255 255 255 255 255
255 255 255
$$ ##$AQSBUAD= (0..95)
52 36 37 54 26 32 255 255 255 255 255 255 255 255 255 255 255 255 255 255
255 255 255 255 255 255 255 255 255 255 255 255 255 255 255 255 255 255
255 255 255 255 255 255 255 255 255 255 255 255 255 255 255 255 255 255
255 255 255 255 255 255 255 255 255 255 255 255 255 255 255 255 255 255
255 255 255 255 255 255 255 255 255 255 255 255 255 255 255 255 255 255
255 255 255 255
$$ ##$AQSECL= (0..95)
2 3 3 5 2 255 255 255 255 255 255 255 255 255 255 255 255 255 255 255 255
255 255 255 255 255 255 255 255 255 255 255 255 255 255 255 255 255 255
255 255 255 255 255 255 255 255 255 255 255 255 255 255 255 255 255 255
255 255 255 255 255 255 255 255 255 255 255 255 255 255 255 255 255 255
255 255 255 255 255 255 255 255 255 255 255 255 255 255 255 255 255 255
255 255 255
$$ ##$AQSECLS= (0..95)
3 2 2 0 0 255 255 255 255 255 255 255 255 255 255 255 255 255 255 255 255
255 255 255 255 255 255 255 255 255 255 255 255 255 255 255 255 255 255
255 255 255 255 255 255 255 255 255 255 255 255 255 255 255 255 255 255
255 255 255 255 255 255 255 255 255 255 255 255 255 255 255 255 255 255
255 255 255 255 255 255 255 255 255 255 255 255 255 255 255 255 255 255
255 255 255
$$ ##$AQSSPLT= no
$$ ##$ATT19F= (0..1)
0 0
$$ ##$ATT1H= (0..1)
0 0
$$ ##$ATT3H= (0..1)
0 0
$$ ##$ATTX= (0..1)
0 0
$$ ##$ATTY= (0..1)
0 0
$$ ##$ATTZ= (0..1)
0 0
$$ ##$BACSAIR= no
$$ ##$BACSCAP= 60
$$ ##$BACSDEL= 10
$$ ##$BACSFCM= no
$$ ##$BACSOPT= <>
$$ ##$BACSTY= <tty08>
$$ ##$BARPTY= <no>
$$ ##$BFREQ= 400.13
$$ ##$BGAETH1= <no>
$$ ##$BGAETH2= <no>
$$ ##$BGAETH3= <no>
$$ ##$BGAETH4= <no>
$$ ##$BGAETH5= <no>
$$ ##$BGAETH6= <no>
$$ ##$BGAETH7= <no>
$$ ##$BGAETH8= <no>
$$ ##$BIRDS= yes
$$ ##$BMPC= 0
$$ ##$BMPCTY= <no>
$$ ##$BPSUTY= <no>
$$ ##$BSMS= 1
$$ ##$BSMSETH= <no>
$$ ##$BSMSTY= <tty02>
$$ ##$CFASMOD= (0..7)
1 1 1 1 1 1 1 1
$$ ##$CFASMUL= (0..7)
1 1 1 1 1 1 1 1
$$ ##$CNFTXDR= (0..7)
6 6 0 0 0 0 0 0
$$ ##$COMDIG2= 0
$$ ##$CPDBTY= <no>
$$ ##$CRCOTY= <no>
$$ ##$CSW1= (0..31)
0 0 0 0 0 0 0 0 0 0 0 0 0 0 0 0 0 0 0 0 0 0 0 0 0 0 0 0 0 0 0 0
$$ ##$CSW2= (0..31)
0 0 0 0 0 0 0 0 0 0 0 0 0 0 0 0 0 0 0 0 0 0 0 0 0 0 0 0 0 0 0 0
$$ ##$CSWNUM= (0..7)
0 0 0 0 0 0 0 0
$$ ##$DATSTAT= no
$$ ##$DIGI140= (0..7)
0 0 0 0 0 0 0 0
$$ ##$DIGIB12= (0..7)
0 0 0 0 0 0 0 0
$$ ##$DIGIB16= (0..7)
0 0 0 0 0 0 0 0
$$ ##$DIGIFA= (0..7)
0 0 0 0 0 0 0 0
$$ ##$DIGIHA= (0..7)
0 0 0 0 0 0 0 0
$$ ##$DIGIHAF= (0..7)
0 0 0 0 0 0 0 0
$$ ##$DIGIHRD= (0..7)
0 0 0 0 0 0 0 0
$$ ##$DIGIIA= (0..7)
0 0 0 0 0 0 0 0
$$ ##$DIGIO16= (0..7)
0 0 0 0 0 0 0 0
$$ ##$DIGISA= (0..7)
1 0 0 0 0 0 0 0
$$ ##$DIGISAF= (0..7)
0 0 0 0 0 0 0 0
$$ ##$DIGISL= (0..7)
0 0 0 0 0 0 0 0
$$ ##$DIGITYI= (0..7)
0 0 0 0 0 0 0 0
$$ ##$DIGITYP= (0..7)
0 0 0 0 0 0 0 0
$$ ##$DIGITZ= 0
$$ ##$DRU= no
$$ ##$DRUETH01= <no>
$$ ##$DRUETH02= <no>
$$ ##$DRUETH03= <no>
$$ ##$DRUETH04= <no>
$$ ##$DRUETH05= <no>
$$ ##$DRUETH06= <no>
$$ ##$DRUETH07= <no>
$$ ##$DRUETH08= <no>
$$ ##$DRUETH09= <no>
$$ ##$DRUETH10= <no>
$$ ##$DRUETH11= <no>
$$ ##$DRUETH12= <no>
$$ ##$DRUETH13= <no>
$$ ##$DRUETH14= <no>
$$ ##$DRUETH15= <no>
$$ ##$DRUETH16= <no>
$$ ##$DRUETH17= <no>
$$ ##$DRUETH18= <no>
$$ ##$DRUETH19= <no>
$$ ##$DRUETH20= <no>
$$ ##$DRUETH21= <no>
$$ ##$DRUETH22= <no>
$$ ##$DRUETH23= <no>
$$ ##$DRUETH24= <no>
$$ ##$DRUETH25= <no>
$$ ##$DRUETH26= <no>
$$ ##$DRUETH27= <no>
$$ ##$DRUETH28= <no>
$$ ##$DRUETH29= <no>
$$ ##$DRUETH30= <no>
$$ ##$DRUETH31= <no>
$$ ##$DRUETH32= <no>
$$ ##$FCUMEM= (0..7)
2093056 2093056 0 0 0 0 0 0
$$ ##$FCUPAL= (0..7)
260 260 0 0 0 0 0 0
$$ ##$FGSVTY= <no>
$$ ##$FQMIX= 0
$$ ##$FUNCMOD= <>
$$ ##$GCUTYPE= 2
$$ ##$GPREDEL= 0
$$ ##$GPSCUTY= <no>
$$ ##$GRADRES= 5
$$ ##$GTUTY= <no>
$$ ##$HFAC= 3
$$ ##$HPCU= 0
$$ ##$HPCUTY= <no>
$$ ##$HPTXLP= (0..3)
-1 -1 -1 -1
$$ ##$HPTXPI= (0..3)
0 0 0 0
$$ ##$HPTXPO= (0..3)
0 0 0 0
$$ ##$HPTXTY= (0..3)
0 0 0 0
$$ ##$IF451= 0
$$ ##$IFREQ= 1
$$ ##$INTFPR= 0
$$ ##$IPSO= no
$$ ##$IPSOETH= <>
$$ ##$LOCKTY= <tty03>
$$ ##$LOCSWID= 0
$$ ##$LOCSWIF= 0
$$ ##$M2FAC= 0
$$ ##$MAS= 0
$$ ##$MASETIME= 10
$$ ##$MASITIME= 10
$$ ##$MASTY= <no>
$$ ##$MAS_CT= 0
$$ ##$MAS_SG= 0
$$ ##$MAS_TO= 0
$$ ##$MEMPRM= 0
$$ ##$MHFAC= 0
$$ ##$MXFAC= 0
$$ ##$NAMPD1= <2H>
$$ ##$NAMPD10= <>
$$ ##$NAMPD11= <>
$$ ##$NAMPD12= <>
$$ ##$NAMPD13= <>
$$ ##$NAMPD14= <>
$$ ##$NAMPD15= <>
$$ ##$NAMPD16= <>
$$ ##$NAMPD2= <X-BB19F_2HS>
$$ ##$NAMPD3= <1H>
$$ ##$NAMPD4= <>
$$ ##$NAMPD5= <>
$$ ##$NAMPD6= <>
$$ ##$NAMPD7= <>
$$ ##$NAMPD8= <>
$$ ##$NAMPD9= <>
$$ ##$NFCU= 2
$$ ##$NMRCH= 0
$$ ##$NMRMEM= 0
$$ ##$NRCU= 1
$$ ##$NROUT= 1
$$ ##$NSGU= 2
$$ ##$PAMPF1= (0..15)
75 99 67 27 0 0 0 12 0 0 0 0 0 0 0 0
$$ ##$PAMPF2= (0..15)
0 0 0 0 0 0 0 0 0 0 0 0 0 0 0 0
$$ ##$PAMPF3= (0..15)
0 0 0 0 0 0 0 0 0 0 0 0 0 0 0 0
$$ ##$PAMPF4= (0..15)
0 0 0 0 0 0 0 0 0 0 0 0 0 0 0 0
$$ ##$PAMPF5= (0..15)
0 0 0 0 0 0 0 0 0 0 0 0 0 0 0 0
$$ ##$PAMPF6= (0..15)
0 0 0 0 0 0 0 0 0 0 0 0 0 0 0 0
$$ ##$PAMPF7= (0..15)
0 0 0 0 0 0 0 0 0 0 0 0 0 0 0 0
$$ ##$PAMPF8= (0..15)
0 0 0 0 0 0 0 0 0 0 0 0 0 0 0 0
$$ ##$PH4= 0
$$ ##$PHF4TY= <no>
$$ ##$POWCHK= no
$$ ##$PRAMD1= (0..7)
0 1048576 0 0 0 1048576 0 0
$$ ##$PRAMD10= (0..7)
0 0 0 0 0 0 0 0
$$ ##$PRAMD11= (0..7)
0 0 0 0 0 0 0 0
$$ ##$PRAMD12= (0..7)
0 0 0 0 0 0 0 0
$$ ##$PRAMD13= (0..7)
0 0 0 0 0 0 0 0
$$ ##$PRAMD14= (0..7)
0 0 0 0 0 0 0 0
$$ ##$PRAMD15= (0..7)
0 0 0 0 0 0 0 0
$$ ##$PRAMD16= (0..7)
0 0 0 0 0 0 0 0
$$ ##$PRAMD17= (0..7)
0 0 0 0 0 0 0 0
$$ ##$PRAMD18= (0..7)
0 0 0 0 0 0 0 0
$$ ##$PRAMD19= (0..7)
0 0 0 0 0 0 0 0
$$ ##$PRAMD2= (0..7)
2147483644 2146435071 2147483647 134217727 2147483644 2146435071 2147483647
134217727
$$ ##$PRAMD20= (0..7)
0 0 0 0 0 0 0 0
$$ ##$PRAMD21= (0..7)
0 0 0 0 0 0 0 0
$$ ##$PRAMD3= (0..7)
2 0 0 0 2 0 0 0
$$ ##$PRAMD4= (0..7)
0 0 0 0 0 0 0 0
$$ ##$PRAMD5= (0..7)
0 0 0 0 0 0 0 0
$$ ##$PRAMD6= (0..7)
0 0 0 0 0 0 0 0
$$ ##$PRAMD7= (0..7)
0 0 0 0 0 0 0 0
$$ ##$PRAMD8= (0..7)
0 0 0 0 0 0 0 0
$$ ##$PRAMD9= (0..7)
0 0 0 0 0 0 0 0
$$ ##$PRAMLED= (0..1)
15 15
$$ ##$PRAMP1= <tty01>
$$ ##$PRAMP2= <no>
$$ ##$PRAMP3= <no>
$$ ##$PRAMP4= <no>
$$ ##$PRAMP5= <no>
$$ ##$PRAMP6= <no>
$$ ##$PRAMP7= <no>
$$ ##$PRAMP8= <no>
$$ ##$PRAMPTP= 0
$$ ##$PREPTY= <no>
$$ ##$PRESHLD= 0
$$ ##$PTS160= -1
$$ ##$PTSA2X= (0..7)
0 0 0 0 0 0 0 0
$$ ##$PTSF2X= (0..7)
0 0 0 0 0 0 0 0
$$ ##$PTSFMX= (0..7)
429.9 429.9 0 0 0 0 0 0
$$ ##$PULCHK= no
$$ ##$RCUCDS= (0..7)
8388608 0 0 0 0 0 0 0
$$ ##$RCUCFS= (0..7)
4096 0 0 0 0 0 0 0
$$ ##$RCUCSS= (0..7)
1048576 0 0 0 0 0 0 0
$$ ##$RCUI2C1= (0..7)
78 0 0 0 0 0 0 0
$$ ##$RCUI2C2= (0..7)
0 0 0 0 0 0 0 0
$$ ##$RCUI2C3= (0..7)
0 0 0 0 0 0 0 0
$$ ##$RCUI2C4= (0..7)
0 0 0 0 0 0 0 0
$$ ##$RCUI2C5= (0..7)
0 0 0 0 0 0 0 0
$$ ##$RCUI2C6= (0..7)
0 0 0 0 0 0 0 0
$$ ##$RCUI2C7= (0..7)
0 0 0 0 0 0 0 0
$$ ##$RCUI2C8= (0..7)
0 0 0 0 0 0 0 0
$$ ##$RDCU= 0
$$ ##$RFSVTY= <no>
$$ ##$RGTYPE= (0..31)
5 0 0 0 0 0 0 0 0 0 0 0 0 0 0 0 0 0 0 0 0 0 0 0 0 0 0 0 0 0 0 0
$$ ##$RG_max= (0..31)
46341 0 0 0 0 0 0 0 0 0 0 0 0 0 0 0 0 0 0 0 0 0 0 0 0 0 0 0 0 0 0 0
$$ ##$RG_min= (0..31)
1 0 0 0 0 0 0 0 0 0 0 0 0 0 0 0 0 0 0 0 0 0 0 0 0 0 0 0 0 0 0 0
$$ ##$RG_tab1= (0..255)
1 1.1 1.3 1.4 1.6 1.8 2 2.2 2.5 2.8 3.2 3.6 4 4.5 5 5.7 6.3 7.1 8 9 10.1
11.3 12.7 14.3 16 18 20.2 22.6 25.4 28.5 32 35.9 40.3 45.3 50.8 57 64 71.8
80.6 90.5 101.6 114 128 143.7 161.3 181 203.2 228.1 256 287.4 322.5 362
406.4 456.1 512 574.7 645.1 724.1 812.7 912.3 1024 1149.4 1290.2 1448.2
1625.5 1824.6 2048 2298.8 2580.3 2896.3 3251 3649.1 4096 4597.6 5160.6
5792.6 6502 7298.2 8192 9195.2 10321.3 11585.2 13004 14596.5 16384 18390.4
20642.5 23170.5 26008 29193 32768 36780.8 41285.1 46341 -1 -1 -1 -1 -1
-1 -1 -1 -1 -1 -1 -1 -1 -1 -1 -1 -1 -1 -1 -1 -1 -1 -1 -1 -1 -1 -1 -1 -1
-1 -1 -1 -1 -1 -1 -1 -1 -1 -1 -1 -1 -1 -1 -1 -1 -1 -1 -1 -1 -1 -1 -1 -1
-1 -1 -1 -1 -1 -1 -1 -1 -1 -1 -1 -1 -1 -1 -1 -1 -1 -1 -1 -1 -1 -1 -1 -1
-1 -1 -1 -1 -1 -1 -1 -1 -1 -1 -1 -1 -1 -1 -1 -1 -1 -1 -1 -1 -1 -1 -1 -1
-1 -1 -1 -1 -1 -1 -1 -1 -1 -1 -1 -1 -1 -1 -1 -1 -1 -1 -1 -1 -1 -1 -1 -1
-1 -1 -1 -1 -1 -1 -1 -1 -1 -1 -1 -1 -1 -1 -1 -1 -1 -1 -1 -1 -1 -1 -1 -1
-1 -1 -1 -1 -1 -1 -1 -1 -1 -1 -1 -1 -1
$$ ##$RG_tab2= (0..255)
-1 -1 -1 -1 -1 -1 -1 -1 -1 -1 -1 -1 -1 -1 -1 -1 -1 -1 -1 -1 -1 -1 -1 -1
-1 -1 -1 -1 -1 -1 -1 -1 -1 -1 -1 -1 -1 -1 -1 -1 -1 -1 -1 -1 -1 -1 -1 -1
-1 -1 -1 -1 -1 -1 -1 -1 -1 -1 -1 -1 -1 -1 -1 -1 -1 -1 -1 -1 -1 -1 -1 -1
-1 -1 -1 -1 -1 -1 -1 -1 -1 -1 -1 -1 -1 -1 -1 -1 -1 -1 -1 -1 -1 -1 -1 -1
-1 -1 -1 -1 -1 -1 -1 -1 -1 -1 -1 -1 -1 -1 -1 -1 -1 -1 -1 -1 -1 -1 -1 -1
-1 -1 -1 -1 -1 -1 -1 -1 -1 -1 -1 -1 -1 -1 -1 -1 -1 -1 -1 -1 -1 -1 -1 -1
-1 -1 -1 -1 -1 -1 -1 -1 -1 -1 -1 -1 -1 -1 -1 -1 -1 -1 -1 -1 -1 -1 -1 -1
-1 -1 -1 -1 -1 -1 -1 -1 -1 -1 -1 -1 -1 -1 -1 -1 -1 -1 -1 -1 -1 -1 -1 -1
-1 -1 -1 -1 -1 -1 -1 -1 -1 -1 -1 -1 -1 -1 -1 -1 -1 -1 -1 -1 -1 -1 -1 -1
-1 -1 -1 -1 -1 -1 -1 -1 -1 -1 -1 -1 -1 -1 -1 -1 -1 -1 -1 -1 -1 -1 -1 -1
-1 -1 -1 -1 -1 -1 -1 -1 -1 -1 -1 -1 -1 -1 -1 -1
$$ ##$RG_tab3= (0..255)
-1 -1 -1 -1 -1 -1 -1 -1 -1 -1 -1 -1 -1 -1 -1 -1 -1 -1 -1 -1 -1 -1 -1 -1
-1 -1 -1 -1 -1 -1 -1 -1 -1 -1 -1 -1 -1 -1 -1 -1 -1 -1 -1 -1 -1 -1 -1 -1
-1 -1 -1 -1 -1 -1 -1 -1 -1 -1 -1 -1 -1 -1 -1 -1 -1 -1 -1 -1 -1 -1 -1 -1
-1 -1 -1 -1 -1 -1 -1 -1 -1 -1 -1 -1 -1 -1 -1 -1 -1 -1 -1 -1 -1 -1 -1 -1
-1 -1 -1 -1 -1 -1 -1 -1 -1 -1 -1 -1 -1 -1 -1 -1 -1 -1 -1 -1 -1 -1 -1 -1
-1 -1 -1 -1 -1 -1 -1 -1 -1 -1 -1 -1 -1 -1 -1 -1 -1 -1 -1 -1 -1 -1 -1 -1
-1 -1 -1 -1 -1 -1 -1 -1 -1 -1 -1 -1 -1 -1 -1 -1 -1 -1 -1 -1 -1 -1 -1 -1
-1 -1 -1 -1 -1 -1 -1 -1 -1 -1 -1 -1 -1 -1 -1 -1 -1 -1 -1 -1 -1 -1 -1 -1
-1 -1 -1 -1 -1 -1 -1 -1 -1 -1 -1 -1 -1 -1 -1 -1 -1 -1 -1 -1 -1 -1 -1 -1
-1 -1 -1 -1 -1 -1 -1 -1 -1 -1 -1 -1 -1 -1 -1 -1 -1 -1 -1 -1 -1 -1 -1 -1
-1 -1 -1 -1 -1 -1 -1 -1 -1 -1 -1 -1 -1 -1 -1 -1
$$ ##$RG_tab4= (0..255)
-1 -1 -1 -1 -1 -1 -1 -1 -1 -1 -1 -1 -1 -1 -1 -1 -1 -1 -1 -1 -1 -1 -1 -1
-1 -1 -1 -1 -1 -1 -1 -1 -1 -1 -1 -1 -1 -1 -1 -1 -1 -1 -1 -1 -1 -1 -1 -1
-1 -1 -1 -1 -1 -1 -1 -1 -1 -1 -1 -1 -1 -1 -1 -1 -1 -1 -1 -1 -1 -1 -1 -1
-1 -1 -1 -1 -1 -1 -1 -1 -1 -1 -1 -1 -1 -1 -1 -1 -1 -1 -1 -1 -1 -1 -1 -1
-1 -1 -1 -1 -1 -1 -1 -1 -1 -1 -1 -1 -1 -1 -1 -1 -1 -1 -1 -1 -1 -1 -1 -1
-1 -1 -1 -1 -1 -1 -1 -1 -1 -1 -1 -1 -1 -1 -1 -1 -1 -1 -1 -1 -1 -1 -1 -1
-1 -1 -1 -1 -1 -1 -1 -1 -1 -1 -1 -1 -1 -1 -1 -1 -1 -1 -1 -1 -1 -1 -1 -1
-1 -1 -1 -1 -1 -1 -1 -1 -1 -1 -1 -1 -1 -1 -1 -1 -1 -1 -1 -1 -1 -1 -1 -1
-1 -1 -1 -1 -1 -1 -1 -1 -1 -1 -1 -1 -1 -1 -1 -1 -1 -1 -1 -1 -1 -1 -1 -1
-1 -1 -1 -1 -1 -1 -1 -1 -1 -1 -1 -1 -1 -1 -1 -1 -1 -1 -1 -1 -1 -1 -1 -1
-1 -1 -1 -1 -1 -1 -1 -1 -1 -1 -1 -1 -1 -1 -1 -1
$$ ##$RG_tab5= (0..255)
-1 -1 -1 -1 -1 -1 -1 -1 -1 -1 -1 -1 -1 -1 -1 -1 -1 -1 -1 -1 -1 -1 -1 -1
-1 -1 -1 -1 -1 -1 -1 -1 -1 -1 -1 -1 -1 -1 -1 -1 -1 -1 -1 -1 -1 -1 -1 -1
-1 -1 -1 -1 -1 -1 -1 -1 -1 -1 -1 -1 -1 -1 -1 -1 -1 -1 -1 -1 -1 -1 -1 -1
-1 -1 -1 -1 -1 -1 -1 -1 -1 -1 -1 -1 -1 -1 -1 -1 -1 -1 -1 -1 -1 -1 -1 -1
-1 -1 -1 -1 -1 -1 -1 -1 -1 -1 -1 -1 -1 -1 -1 -1 -1 -1 -1 -1 -1 -1 -1 -1
-1 -1 -1 -1 -1 -1 -1 -1 -1 -1 -1 -1 -1 -1 -1 -1 -1 -1 -1 -1 -1 -1 -1 -1
-1 -1 -1 -1 -1 -1 -1 -1 -1 -1 -1 -1 -1 -1 -1 -1 -1 -1 -1 -1 -1 -1 -1 -1
-1 -1 -1 -1 -1 -1 -1 -1 -1 -1 -1 -1 -1 -1 -1 -1 -1 -1 -1 -1 -1 -1 -1 -1
-1 -1 -1 -1 -1 -1 -1 -1 -1 -1 -1 -1 -1 -1 -1 -1 -1 -1 -1 -1 -1 -1 -1 -1
-1 -1 -1 -1 -1 -1 -1 -1 -1 -1 -1 -1 -1 -1 -1 -1 -1 -1 -1 -1 -1 -1 -1 -1
-1 -1 -1 -1 -1 -1 -1 -1 -1 -1 -1 -1 -1 -1 -1 -1
$$ ##$RG_tab6= (0..255)
-1 -1 -1 -1 -1 -1 -1 -1 -1 -1 -1 -1 -1 -1 -1 -1 -1 -1 -1 -1 -1 -1 -1 -1
-1 -1 -1 -1 -1 -1 -1 -1 -1 -1 -1 -1 -1 -1 -1 -1 -1 -1 -1 -1 -1 -1 -1 -1
-1 -1 -1 -1 -1 -1 -1 -1 -1 -1 -1 -1 -1 -1 -1 -1 -1 -1 -1 -1 -1 -1 -1 -1
-1 -1 -1 -1 -1 -1 -1 -1 -1 -1 -1 -1 -1 -1 -1 -1 -1 -1 -1 -1 -1 -1 -1 -1
-1 -1 -1 -1 -1 -1 -1 -1 -1 -1 -1 -1 -1 -1 -1 -1 -1 -1 -1 -1 -1 -1 -1 -1
-1 -1 -1 -1 -1 -1 -1 -1 -1 -1 -1 -1 -1 -1 -1 -1 -1 -1 -1 -1 -1 -1 -1 -1
-1 -1 -1 -1 -1 -1 -1 -1 -1 -1 -1 -1 -1 -1 -1 -1 -1 -1 -1 -1 -1 -1 -1 -1
-1 -1 -1 -1 -1 -1 -1 -1 -1 -1 -1 -1 -1 -1 -1 -1 -1 -1 -1 -1 -1 -1 -1 -1
-1 -1 -1 -1 -1 -1 -1 -1 -1 -1 -1 -1 -1 -1 -1 -1 -1 -1 -1 -1 -1 -1 -1 -1
-1 -1 -1 -1 -1 -1 -1 -1 -1 -1 -1 -1 -1 -1 -1 -1 -1 -1 -1 -1 -1 -1 -1 -1
-1 -1 -1 -1 -1 -1 -1 -1 -1 -1 -1 -1 -1 -1 -1 -1
$$ ##$RG_tab7= (0..255)
-1 -1 -1 -1 -1 -1 -1 -1 -1 -1 -1 -1 -1 -1 -1 -1 -1 -1 -1 -1 -1 -1 -1 -1
-1 -1 -1 -1 -1 -1 -1 -1 -1 -1 -1 -1 -1 -1 -1 -1 -1 -1 -1 -1 -1 -1 -1 -1
-1 -1 -1 -1 -1 -1 -1 -1 -1 -1 -1 -1 -1 -1 -1 -1 -1 -1 -1 -1 -1 -1 -1 -1
-1 -1 -1 -1 -1 -1 -1 -1 -1 -1 -1 -1 -1 -1 -1 -1 -1 -1 -1 -1 -1 -1 -1 -1
-1 -1 -1 -1 -1 -1 -1 -1 -1 -1 -1 -1 -1 -1 -1 -1 -1 -1 -1 -1 -1 -1 -1 -1
-1 -1 -1 -1 -1 -1 -1 -1 -1 -1 -1 -1 -1 -1 -1 -1 -1 -1 -1 -1 -1 -1 -1 -1
-1 -1 -1 -1 -1 -1 -1 -1 -1 -1 -1 -1 -1 -1 -1 -1 -1 -1 -1 -1 -1 -1 -1 -1
-1 -1 -1 -1 -1 -1 -1 -1 -1 -1 -1 -1 -1 -1 -1 -1 -1 -1 -1 -1 -1 -1 -1 -1
-1 -1 -1 -1 -1 -1 -1 -1 -1 -1 -1 -1 -1 -1 -1 -1 -1 -1 -1 -1 -1 -1 -1 -1
-1 -1 -1 -1 -1 -1 -1 -1 -1 -1 -1 -1 -1 -1 -1 -1 -1 -1 -1 -1 -1 -1 -1 -1
-1 -1 -1 -1 -1 -1 -1 -1 -1 -1 -1 -1 -1 -1 -1 -1
$$ ##$RG_tab8= (0..255)
-1 -1 -1 -1 -1 -1 -1 -1 -1 -1 -1 -1 -1 -1 -1 -1 -1 -1 -1 -1 -1 -1 -1 -1
-1 -1 -1 -1 -1 -1 -1 -1 -1 -1 -1 -1 -1 -1 -1 -1 -1 -1 -1 -1 -1 -1 -1 -1
-1 -1 -1 -1 -1 -1 -1 -1 -1 -1 -1 -1 -1 -1 -1 -1 -1 -1 -1 -1 -1 -1 -1 -1
-1 -1 -1 -1 -1 -1 -1 -1 -1 -1 -1 -1 -1 -1 -1 -1 -1 -1 -1 -1 -1 -1 -1 -1
-1 -1 -1 -1 -1 -1 -1 -1 -1 -1 -1 -1 -1 -1 -1 -1 -1 -1 -1 -1 -1 -1 -1 -1
-1 -1 -1 -1 -1 -1 -1 -1 -1 -1 -1 -1 -1 -1 -1 -1 -1 -1 -1 -1 -1 -1 -1 -1
-1 -1 -1 -1 -1 -1 -1 -1 -1 -1 -1 -1 -1 -1 -1 -1 -1 -1 -1 -1 -1 -1 -1 -1
-1 -1 -1 -1 -1 -1 -1 -1 -1 -1 -1 -1 -1 -1 -1 -1 -1 -1 -1 -1 -1 -1 -1 -1
-1 -1 -1 -1 -1 -1 -1 -1 -1 -1 -1 -1 -1 -1 -1 -1 -1 -1 -1 -1 -1 -1 -1 -1
-1 -1 -1 -1 -1 -1 -1 -1 -1 -1 -1 -1 -1 -1 -1 -1 -1 -1 -1 -1 -1 -1 -1 -1
-1 -1 -1 -1 -1 -1 -1 -1 -1 -1 -1 -1 -1 -1 -1 -1
$$ ##$RG_tabA= (0..255)
1 1.1 1.3 1.4 1.6 1.8 2 2.2 2.5 2.8 3.2 3.6 4 4.5 5 5.7 6.3 7.1 8 9 10.1
11.3 12.7 14.3 16 18 20.2 22.6 25.4 28.5 32 35.9 40.3 45.3 50.8 57 64 71.8
80.6 90.5 101.6 114 128 143.7 161.3 181 203.2 228.1 256 287.4 322.5 362
406.4 456.1 512 574.7 645.1 724.1 812.7 912.3 1024 1149.4 1290.2 1448.2
1625.5 1824.6 2048 2298.8 2580.3 2896.3 3251 3649.1 4096 4597.6 5160.6
5792.6 6502 7298.2 8192 9195.2 10321.3 11585.2 13004 14596.5 16384 18390.4
20642.5 23170.5 26008 29193 32768 36780.8 41285.1 46341 -1 -1 -1 -1 -1
-1 -1 -1 -1 -1 -1 -1 -1 -1 -1 -1 -1 -1 -1 -1 -1 -1 -1 -1 -1 -1 -1 -1 -1
-1 -1 -1 -1 -1 -1 -1 -1 -1 -1 -1 -1 -1 -1 -1 -1 -1 -1 -1 -1 -1 -1 -1 -1
-1 -1 -1 -1 -1 -1 -1 -1 -1 -1 -1 -1 -1 -1 -1 -1 -1 -1 -1 -1 -1 -1 -1 -1
-1 -1 -1 -1 -1 -1 -1 -1 -1 -1 -1 -1 -1 -1 -1 -1 -1 -1 -1 -1 -1 -1 -1 -1
-1 -1 -1 -1 -1 -1 -1 -1 -1 -1 -1 -1 -1 -1 -1 -1 -1 -1 -1 -1 -1 -1 -1 -1
-1 -1 -1 -1 -1 -1 -1 -1 -1 -1 -1 -1 -1 -1 -1 -1 -1 -1 -1 -1 -1 -1 -1 -1
-1 -1 -1 -1 -1 -1 -1 -1 -1 -1 -1 -1 -1
$$ ##$ROUT14= (0..7)
0 0 0 0 0 0 0 0
$$ ##$ROUTER= 3
$$ ##$RX22TY= <tty10>
$$ ##$RXFMAX= (0..7)
-1 -1 -1 -1 -1 -1 -1 -1
$$ ##$RXFMIN= (0..7)
-1 -1 -1 -1 -1 -1 -1 -1
$$ ##$RXINTLV= (0..7)
0 0 0 0 0 0 0 0
$$ ##$RXMSTY= <no>
$$ ##$SCMTY= <no>
$$ ##$SGUC1= (0..15)
0 0 0 0 0 0 0 0 0 0 0 0 0 0 0 0
$$ ##$SGUC2= (0..15)
0 0 0 0 0 0 0 0 0 0 0 0 0 0 0 0
$$ ##$SPECTR= 5
$$ ##$SY2FLAG= 0
$$ ##$TFXNUM= 0
$$ ##$TRIPLO2= 0
$$ ##$VTUTY= <tty05>
$$ ##$WBREFAM= (0..15)
100 100 100 100 100 100 100 100 100 100 100 100 100 100 100 100
$$ ##$WBREFPH= (0..15)
0 0 0 0 0 0 0 0 0 0 0 0 0 0 0 0
$$ ##$XFAC= 2
$$ ##END=
##$RELAX= 
$$ Bruker specific parameters
$$ --------------------------
##$DU= <P:\NMR-data>
##$EXPNO= 1
##$NAME= <NMR_apolar_Ctrol_p11b.2C>
##$PROCNO= 1
##$TYPE= <nmr>
##$USER= <Ainhoa_raw_data>
##$ACQT0= -4.83829889523336
##$AMP= (0..31)
100 100 100 100 100 100 100 100 100 100 100 100 100 100 100 100 100 100
100 100 100 100 100 100 100 100 100 100 100 100 100 100
##$ANAVPT= -1
##$AQSEQ= 0
##$AQ_mod= 3
##$AUNM= <au_zg>
##$AUTOPOS= <22 >
##$BF1= 400.13
##$BF2= 100.612769
##$BF3= 400.13
##$BF4= 400.13
##$BF5= 500.13
##$BF6= 500.13
##$BF7= 500.13
##$BF8= 500.13
##$BYTORDA= 0
##$CFDGTYP= 0
##$CFRGTYP= 5
##$CHEMSTR= <none>
##$CNST= (0..63)
1 1 145 1 1 1 1 1 1 1 1 1 1 1 1 1 1 1 1 1 1 1 1 1 1 1 1 1 1 1 1 1 1 1 1
1 1 1 1 1 1 1 1 1 1 1 1 1 1 1 1 1 1 1 1 1 1 1 1 1 1 1 1 1
##$CPDPRG= <>
##$CPDPRG1= <>
##$CPDPRG2= <>
##$CPDPRG3= <>
##$CPDPRG4= <mlev>
##$CPDPRG5= <mlev>
##$CPDPRG6= <mlev>
##$CPDPRG7= <mlev>
##$CPDPRG8= <mlev>
##$CPDPRGB= <>
##$CPDPRGT= <>
##$D= (0..63)
0 2 0 0 0 0 0 0 0 0.06 0 0 2e-005 0 0 0 0.0002 0 0 0 0 0 0 0 0 0 0 0 0
0 0 0 0 0 0 0 0 0 0 0 0 0 0 0 0 0 0 0 0 0 0 0 0 0 0 0 0 0 0 0 0 0 0 0
##$DATE= 1228734037
##$DBL= (0..7)
120 120 120 120 120 120 120 120
##$DBP= (0..7)
150 150 150 150 150 150 150 150
##$DBP07= 0
##$DBPNAM0= <>
##$DBPNAM1= <>
##$DBPNAM2= <>
##$DBPNAM3= <>
##$DBPNAM4= <>
##$DBPNAM5= <>
##$DBPNAM6= <>
##$DBPNAM7= <>
##$DBPOAL= (0..7)
0.5 0.5 0.5 0.5 0.5 0.5 0.5 0.5
##$DBPOFFS= (0..7)
0 0 0 0 0 0 0 0
##$DE= 6
##$DECBNUC= <off>
##$DECIM= 24
##$DECNUC= <off>
##$DECSTAT= 4
##$DIGMOD= 0
##$DIGTYP= 7
##$DL= (0..7)
0 120 120 120 120 120 120 120
##$DP= (0..7)
150 150 150 150 150 150 150 150
##$DP07= 0
##$DPNAME0= <>
##$DPNAME1= <>
##$DPNAME2= <>
##$DPNAME3= <>
##$DPNAME4= <>
##$DPNAME5= <>
##$DPNAME6= <>
##$DPNAME7= <>
##$DPOAL= (0..7)
0.5 0.5 0.5 0.5 0.5 0.5 0.5 0.5
##$DPOFFS= (0..7)
0 0 0 0 0 0 0 0
##$DQDMODE= 0
##$DR= 18
##$DS= 4
##$DSLIST= <SSSSSSSSSSSSSSS>
##$DSPFIRM= 0
##$DSPFVS= -1
##$DTYPA= 0
##$EXP= <>
##$F1LIST= <111111111111111>
##$F2LIST= <222222222222222>
##$F3LIST= <333333333333333>
##$FCUCHAN= (0..9)
0 2 1 0 0 0 0 0 0 0
##$FL1= 90
##$FL2= 90
##$FL3= 90
##$FL4= 90
##$FOV= 20
##$FQ1LIST= <freqlist>
##$FQ2LIST= <freqlist>
##$FQ3LIST= <freqlist>
##$FQ4LIST= <freqlist>
##$FQ5LIST= <freqlist>
##$FQ6LIST= <freqlist>
##$FQ7LIST= <freqlist>
##$FQ8LIST= <freqlist>
##$FRQLO3= 1882485.02994012
##$FRQLO3N= 0
##$FS= (0..7)
83 83 83 83 83 83 83 83
##$FTLPGN= 0
##$FW= 90000
##$FnMODE= 0
##$FnTYPE= 0
##$GP031= 0
##$GPNAM0= <sine.100>
##$GPNAM1= <sine.100>
##$GPNAM10= <sine.100>
##$GPNAM11= <sine.100>
##$GPNAM12= <sine.100>
##$GPNAM13= <sine.100>
##$GPNAM14= <sine.100>
##$GPNAM15= <sine.100>
##$GPNAM16= <sine.100>
##$GPNAM17= <sine.100>
##$GPNAM18= <sine.100>
##$GPNAM19= <sine.100>
##$GPNAM2= <sine.100>
##$GPNAM20= <sine.100>
##$GPNAM21= <sine.100>
##$GPNAM22= <sine.100>
##$GPNAM23= <sine.100>
##$GPNAM24= <sine.100>
##$GPNAM25= <sine.100>
##$GPNAM26= <sine.100>
##$GPNAM27= <sine.100>
##$GPNAM28= <sine.100>
##$GPNAM29= <sine.100>
##$GPNAM3= <sine.100>
##$GPNAM30= <sine.100>
##$GPNAM31= <sine.100>
##$GPNAM4= <sine.100>
##$GPNAM5= <sine.100>
##$GPNAM6= <sine.100>
##$GPNAM7= <sine.100>
##$GPNAM8= <sine.100>
##$GPNAM9= <sine.100>
##$GPX= (0..31)
0 0 0 0 0 0 0 0 0 0 0 0 0 0 0 0 0 0 0 0 0 0 0 0 0 0 0 0 0 0 0 0
##$GPY= (0..31)
0 0 0 0 0 0 0 0 0 0 0 0 0 0 0 0 0 0 0 0 0 0 0 0 0 0 0 0 0 0 0 0
##$GPZ= (0..31)
0 0 0 0 0 0 0 0 0 0 0 0 0 0 0 0 0 0 0 0 0 0 0 0 0 0 0 0 0 0 0 0
##$GRDPROG= <>
##$GRPDLY= -1
##$HDDUTY= 20
##$HDRATE= 20
##$HGAIN= (0..3)
0 0 0 0
##$HL1= 1
##$HL2= 35
##$HL3= 16
##$HL4= 17
##$HOLDER= 0
##$HPMOD= (0..7)
0 0 0 0 0 0 0 0
##$HPPRGN= 0
##$IN= (0..63)
0.001 0.001 0.001 0.001 0.001 0.001 0.001 0.001 0.001 0.001 0.001 0.001
0.001 0.001 0.001 0.001 0.001 0.001 0.001 0.001 0.001 0.001 0.001 0.001
0.001 0.001 0.001 0.001 0.001 0.001 0.001 0.001 0.001 0.001 0.001 0.001
0.001 0.001 0.001 0.001 0.001 0.001 0.001 0.001 0.001 0.001 0.001 0.001
0.001 0.001 0.001 0.001 0.001 0.001 0.001 0.001 0.001 0.001 0.001 0.001
0.001 0.001 0.001 0.001
##$INF= (0..7)
0 0 0 0 0 0 0 0
##$INP= (0..63)
0 0 0 0 0 0 0 0 0 0 0 0 0 0 0 0 0 0 0 0 0 0 0 0 0 0 0 0 0 0 0 0 0 0 0 0
0 0 0 0 0 0 0 0 0 0 0 0 0 0 0 0 0 0 0 0 0 0 0 0 0 0 0 0
##$INSTRUM= <avance400>
##$L= (0..31)
1 1 1 1 1 1 1 1 1 1 1 1 1 1 1 1 1 1 1 1 1 1 1 1 1 1 1 1 1 1 1 1
##$LFILTER= 100
##$LGAIN= -15
##$LINPSTP= 10
##$LOCKED= yes
##$LOCKFLD= 3152
##$LOCKGN= 119.900001525879
##$LOCKPOW= -35
##$LOCKPPM= 7.23999977111816
##$LOCNUC= <2H>
##$LOCPHAS= 273
##$LOCSHFT= yes
##$LOCSW= 0
##$LTIME= 0.200000002980232
##$MASR= 4200
##$MASRLST= <masrlst>
##$NBL= 1
##$NC= -2
##$NLOGCH= 1
##$NS= 128
##$NUC1= <1H>
##$NUC2= <13C>
##$NUC3= <off>
##$NUC4= <off>
##$NUC5= <off>
##$NUC6= <off>
##$NUC7= <off>
##$NUC8= <off>
##$NUCLEI= 0
##$NUCLEUS= <off>
##$O1= 1922.3
##$O2= 4979.85804243228
##$O3= 1900.52349393
##$O4= 1900.52349393
##$O5= 0
##$O6= 0
##$O7= 0
##$O8= 0
##$OBSCHAN= (0..9)
0 0 0 0 0 0 0 0 0 0
##$OVERFLW= 0
##$P= (0..63)
7.6 7.6 15.2 14.9 29.8 16.5 25 50 0 0 0 0 0 0 0 200000 1000 2500 0 600
2500 0 0 0 0 200 0 7.6 1000 0 0 0 0 0 0 0 0 0 0 0 0 0 0 0 0 0 0 0 0 0 0
0 0 0 0 0 0 0 0 0 0 0 0 0
##$PACOIL= (0..15)
0 0 0 0 0 0 0 0 0 0 0 0 0 0 0 0
##$PAPS= 2
##$PARMODE= 0
##$PCPD= (0..9)
100 100 70 100 100 100 100 100 100 100
##$PHCOR= (0..31)
0 0 0 0 0 0 0 0 0 0 0 0 0 0 0 0 0 0 0 0 0 0 0 0 0 0 0 0 0 0 0 0
##$PHLIST= <>
##$PHP= 1
##$PH_ref= 0
##$PL= (0..63)
120 0 -4 120 120 120 120 120 120 60 10.34 22.38 9 120 120 120 120 120 0
120 120 120 120 120 120 120 120 22.38 120 120 9 120 120 120 120 120 120
120 120 120 120 120 120 120 120 120 120 120 120 120 120 120 120 120 120
120 120 120 120 120 120 120 120 120
##$PLSTEP= 0.1
##$PLSTRT= -6
##$POWMOD= 0
##$PQPHASE= 0
##$PQSCALE= 0
##$PR= 1
##$PRECHAN= (0..15)
-1 1 2 -1 -1 -1 -1 -1 -1 -1 -1 -1 -1 -1 -1 -1
##$PRGAIN= 0
##$PROBHD= <5 mm PABBI 1H-BB Z-GRD Z811201/0006
>
##$PROSOL= no
##$PULPROG= <zg>
##$PW= 0
##$PYNM= <acqu.py>
##$QNP= 1
##$RD= 0
##$RECCHAN= (0..15)
-1 -1 -1 -1 -1 -1 -1 -1 -1 -1 -1 -1 -1 -1 -1 -1
##$RECPH= 0
##$RECPRE= (0..15)
-1 -1 -1 -1 -1 -1 -1 -1 -1 -1 -1 -1 -1 -1 -1 -1
##$RECPRFX= (0..15)
-1 -1 -1 -1 -1 -1 -1 -1 -1 -1 -1 -1 -1 -1 -1 -1
##$RECSEL= (0..15)
0 0 0 0 0 0 0 0 0 0 0 0 0 0 0 0
##$RG= 181
##$RO= 0
##$ROUTWD1= (0..23)
0 0 0 0 0 0 0 0 0 0 0 0 0 0 0 0 0 0 0 0 1 1 0 0
##$ROUTWD2= (0..23)
0 0 0 0 0 1 0 0 0 0 0 0 0 0 0 0 0 0 1 0 1 1 0 0
##$RSEL= (0..9)
0 1 2 0 0 0 0 0 0 0
##$S= (0..7)
83 4 83 83 83 83 83 83
##$SEOUT= 0
##$SFO1= 400.1319223
##$SFO2= 100.617748858042
##$SFO3= 400.131900523494
##$SFO4= 400.131900523494
##$SFO5= 500.13
##$SFO6= 500.13
##$SFO7= 500.13
##$SFO8= 500.13
##$SOLVENT= <CDCl3>
##$SP= (0..31)
1 120 120 120 0 0 120 120 0 0 0 120 0 0 120 0 150 150 120 120.87 118.96
122.27 114.95 150 150 150 150 150 150 120 120 120
##$SP07= 0
##$SPECTR= 0
##$SPNAM0= <gauss>
##$SPNAM1= <Gaus1.1000>
##$SPNAM10= <gauss>
##$SPNAM11= <Gaus1.1000>
##$SPNAM12= <gauss>
##$SPNAM13= <gauss>
##$SPNAM14= <Gaus1.1000>
##$SPNAM15= <Gaus1.1000>
##$SPNAM16= <gauss>
##$SPNAM17= <gauss>
##$SPNAM18= <Gaus1.1000>
##$SPNAM19= <Gaus1.1000>
##$SPNAM2= <Gaus1.1000>
##$SPNAM20= <Gaus1.1000>
##$SPNAM21= <Gaus1.1000>
##$SPNAM22= <Gaus1.1000>
##$SPNAM23= <gauss>
##$SPNAM24= <gauss>
##$SPNAM25= <gauss>
##$SPNAM26= <gauss>
##$SPNAM27= <gauss>
##$SPNAM28= <gauss>
##$SPNAM29= <Gaus1.1000>
##$SPNAM3= <Gaus1.1000>
##$SPNAM30= <Gaus1.1000>
##$SPNAM31= <Gaus1.1000>
##$SPNAM4= <gauss>
##$SPNAM5= <gauss>
##$SPNAM6= <Gaus1.1000>
##$SPNAM7= <Gaus1.1000>
##$SPNAM8= <gauss>
##$SPNAM9= <gauss>
##$SPOAL= (0..31)
0.5 0.5 0.5 0.5 0.5 0.5 0.5 0.5 0.5 0.5 0.5 0.5 0.5 0.5 0.5 0.5 0.5 0.5
0.5 0.5 0.5 0.5 0.5 0.5 0.5 0.5 0.5 0.5 0.5 0.5 0.5 0.5
##$SPOFFS= (0..31)
0 0 0 0 0 0 0 0 0 0 0 0 0 0 0 0 0 0 0 0 0 0 0 0 0 0 0 0 0 0 0 0
##$SUBNAM0= <"">
##$SUBNAM1= <"">
##$SUBNAM2= <"">
##$SUBNAM3= <"">
##$SUBNAM4= <"">
##$SUBNAM5= <"">
##$SUBNAM6= <"">
##$SUBNAM7= <"">
##$SUBNAM8= <"">
##$SUBNAM9= <"">
##$SW= 12.4709369134976
##$SWIBOX= (0..15)
0 1 2 0 0 0 0 0 0 0 0 0 0 0 0 0
##$SW_h= 4990.01996007984
##$SWfinal= 0
##$TD= 16244
##$TD0= 1
##$TE= 302.46
##$TE2= 300
##$TE3= 300
##$TEG= 300
##$TL= (0..7)
0 120 120 120 120 120 120 120
##$TP= (0..7)
150 150 150 150 150 150 150 150
##$TP07= 0
##$TPNAME0= <>
##$TPNAME1= <>
##$TPNAME2= <>
##$TPNAME3= <>
##$TPNAME4= <>
##$TPNAME5= <>
##$TPNAME6= <>
##$TPNAME7= <>
##$TPOAL= (0..7)
0.5 0.5 0.5 0.5 0.5 0.5 0.5 0.5
##$TPOFFS= (0..7)
0 0 0 0 0 0 0 0
##$TUNHIN= 0
##$TUNHOUT= 0
##$TUNXOUT= 0
##$USERA1= <user>
##$USERA2= <user>
##$USERA3= <user>
##$USERA4= <user>
##$USERA5= <user>
##$V9= 5
##$VALIST= <valist>
##$VCLIST= <CCCCCCCCCCCCCCC>
##$VD= 0
##$VDLIST= <DDDDDDDDDDDDDDD>
##$VPLIST= <PPPPPPPPPPPPPPP>
##$VTLIST= <TTTTTTTTTTTTTTT>
##$WBST= 1024
##$WBSW= 15.536156
##$XGAIN= (0..3)
0 0 0 0
##$XL= 0
##$YL= 0
##$YMAX_a= 2032825
##$YMIN_a= -2721146
##$ZGOPTNS= <>
##$ZL1= 120
##$ZL2= 120
##$ZL3= 120
##$ZL4= 120
##$ABSF1= 10
##$ABSF2= 0
##$ABSG= 5
##$ABSL= 3
##$ALPHA= 0
##$AQORDER= 0
##$ASSFAC= 0
##$ASSFACI= 0
##$ASSFACX= 0
##$ASSWID= 0
##$AUNMP= <proc_1H_AID>
##$AXLEFT= 0
##$AXNAME= <>
##$AXNUC= <off>
##$AXRIGHT= 0
##$AXTYPE= 0
##$AXUNIT= <>
##$AZFE= 0.1
##$AZFW= 0.1
##$BCFW= 1
##$BC_mod= 2
##$BYTORDP= 0
##$COROFFS= 0
##$CY= 12.5
##$DATMOD= 1
##$DC= 2
##$DFILT= <>
##$DTYPP= 0
##$F1P= 9.9967504570787
##$F2P= -9.53364507338961e-007
##$FCOR= 1
##$FTSIZE= 65536
##$FT_mod= 4
##$GAMMA= 1
##$GB= 0
##$INTBC= 1
##$INTSCL= 1
##$ISEN= 128
##$LB= 1
##$LEV0= 0
##$LPBIN= 0
##$MAXI= 10000
##$MC2= 0
##$MEAN= 0
##$ME_mod= 0
##$MI= 0.02
##$NCOEF= 0
##$NC_proc= 0
##$NLEV= 6
##$NOISF1= 8.174992
##$NOISF2= 6.675002
##$NSP= 1
##$NTH_PI= 0
##$NZP= 0
##$OFFSET= 11.01403
##$PC= 1
##$PHC0= 27.62991
##$PHC1= -10.05055
##$PH_mod= 0
##$PKNL= yes
##$PPARMOD= 0
##$PPDIAG= 0
##$PPIPTYP= 0
##$PPMPNUM= 100
##$PPRESOL= 1
##$PSCAL= 0
##$PSIGN= 0
##$PYNMP= <proc.py>
##$REVERSE= no
##$SF= 400.130010267768
##$SI= 131072
##$SIGF1= 5.6
##$SIGF2= 5.2
##$SINO= 400
##$SIOLD= 131072
##$SPECTYP= <>
##$SREGLST= <1H.CDCl3>
##$SSB= 2
##$STSI= 0
##$STSR= 0
##$SW_p= 4990.01996007982
##$SYMM= 0
##$S_DEV= 0
##$TDeff= 16244
##$TDoff= 0
##$TI= <>
##$TILT= no
##$TM1= 0
##$TM2= 0
##$TOPLEV= 0
##$USERP1= <user>
##$USERP2= <user>
##$USERP3= <user>
##$USERP4= <user>
##$USERP5= <user>
##$WDW= 4
##$XDIM= 8192
##$YMAX_p= 0
##$YMIN_p= 0
##$CURPLOT= <\\rik006s\net8_hp>
##$CURPRIN= <$\\rik006s\net8_hp>
##$DFORMAT= <normdp>
##$LAYOUT= <+/1d_h.xwp>
##$LFORMAT= <normlp>
##$PFORMAT= <normpl>
##$SURQMSG= 1
$$ End of Bruker specific parameters
$$ ---------------------------------
##NTUPLES= NMR FID
##VAR_NAME=  TIME,          FID/REAL,        FID/IMAG
##SYMBOL=    X,             R,               I
##VAR_TYPE=  INDEPENDENT,   DEPENDENT,       DEPENDENT
##VAR_FORM=  AFFN,          ASDF,            ASDF
##VAR_DIM=   8122,          8122,            8122
##UNITS=     SECONDS,       ARBITRARY UNITS, ARBITRARY UNITS
##FACTOR=    0.0002004,     1,               1
##FIRST=     0,             2453977,         243082
##LAST=      1.6274484,     -42175,          14921
##MIN=       0,             -2559245,        -2559245
##MAX=       1.6274484,     2453977,         2453977
$$ Real data points
##PAGE= N=1
##DATA TABLE= (X++(R..R)), XYDATA
0  2453977
1   771477
2 -2559245
3   494082
4  1654140
5  -219986
6 -1297352
7   439428
8   581650
9 -1420857
10   228100
11  1132191
12 -1224154
13  -848867
14   447124
15   822916
16  -301975
17 -1076442
18   858570
19   567653
20  -673667
21   664190
22   216900
23  -597188
24   -74927
25   744845
26   567585
27 -1170595
28   -35141
29  1161919
30 -1113622
31  -310469
32  1052268
33  -601467
34 -1033171
35   454180
36  1395028
37  -725446
38 -1597783
39  1424736
40   787906
41 -1105127
42   146479
43   423786
44   -60031
45  -255462
46   451806
47   780562
48 -1390295
49  -617203
50  1521985
51    79943
52 -1038459
53  -454732
54   751807
55   418677
56 -1102191
57   349903
58   378220
59 -1051083
60   721940
61   857332
62  -675654
63  -364911
64   547359
65   728166
66  -748316
67  -282315
68   912752
69  -760649
70  -211903
71   981773
72  -366866
73  -600793
74  -248770
75   502222
76   325265
77  -893041
78   273489
79   398114
80  -491263
81   435344
82   261727
83  -234754
84  -506708
85   103032
86  1331853
87  -581503
88 -1070896
89   978441
90   273355
91  -355745
92  -103081
93  -109932
94   -36679
95  -357363
96   707239
97   232199
98 -1350777
99   404085
100   755770
101  -461225
102  -117803
103   -91358
104   242928
105    61499
106    -4155
107   583291
108  -626435
109  -257150
110   794543
111  -176975
112  -107109
113  -171056
114   -65853
115   479554
116  -417962
117    79353
118   135281
119  -814026
120   259709
121   453830
122  -111362
123  -344821
124  -323598
125   782968
126   -35355
127  -513714
128   573649
129  -404749
130  -124716
131   870068
132   -68727
133  -363206
134  -351432
135   444953
136   555088
137  -798937
138   -46917
139   227136
140  -241987
141   467797
142  -179869
143  -330440
144   -96903
145  -162982
146   715906
147  -266798
148  -653143
149   573374
150    35964
151    50471
152    90794
153  -248521
154   155407
155  -248724
156   428922
157   449968
158  -882466
159   179957
160   419768
161  -260907
162   103488
163  -271600
164    -5573
165   -57975
166   -57353
167   716572
168  -608736
169  -570574
170   713229
171     2040
172   -41311
173  -195512
174  -169334
175   515092
176  -125486
177   215066
178    77373
179  -712129
180   390629
181   342145
182  -105100
183  -149081
184  -506379
185   585409
186   186450
187  -577445
188   288420
189  -329651
190  -153329
191   574542
192   -72121
193  -121512
194  -347117
195   255369
196   560624
197  -621905
198   106198
199   212748
200  -437970
201   532630
202   151194
203  -256625
204  -177162
205  -227385
206   662911
207  -142881
208  -587277
209   365514
210  -159235
211   100745
212   242158
213  -312051
214    -9554
215  -320705
216   389094
217   566485
218  -795238
219    10610
220   393192
221   -38905
222   218730
223  -362280
224   -20018
225    87686
226  -122264
227   649912
228  -378688
229  -566828
230   504659
231    15102
232    21537
233  -242226
234  -264038
235   403947
236  -213585
237   257656
238   218476
239  -760273
240   280974
241   367005
242   -66227
243    -1508
244  -433820
245   403016
246   212392
247  -333735
248   374568
249  -396254
250  -292058
251   491622
252    43551
253    10772
254  -514889
255    28989
256   701029
257  -515045
258   -44324
259   188857
260  -470953
261   408834
262   250167
263   -96665
264  -203813
265  -317635
266   720729
267    20215
268  -562053
269   284721
270  -179633
271   144594
272   292828
273  -303831
274    13181
275  -389521
276   203406
277   607017
278  -658002
279   -98502
280   256436
281   -38348
282   296102
283  -282494
284   -36000
285     1854
286  -213376
287   723399
288  -156553
289  -586109
290   337791
291    83938
292   205028
293  -217517
294  -365349
295   372165
296  -258216
297   203474
298   397716
299  -726155
300     1589
301   333812
302    95542
303     1758
304  -522768
305   326349
306   227883
307  -257176
308   447427
309  -363331
310  -337644
311   435305
312    33621
313   136020
314  -431960
315  -185227
316   659668
317  -271111
318   -54703
319    78066
320  -464387
321   317883
322   185219
323    44940
324  -116040
325  -510307
326   618813
327   216862
328  -479615
329   201119
330  -227597
331   124790
332   342480
333  -205063
334    99274
335  -443430
336    27428
337   678963
338  -472182
339  -204789
340    82166
341   -22711
342   375248
343  -266364
344   -30675
345   -27847
346  -359619
347   700187
348    13736
349  -550461
350   220511
351    11739
352   314111
353   -39669
354  -411696
355   277597
356  -223649
357   179948
358   445324
359  -584747
360   -80163
361   150012
362   153617
363   166467
364  -616818
365   146269
366   241936
367  -242247
368   482457
369  -258997
370  -412721
371   324825
372    78238
373   251602
374  -349739
375  -297708
376   570872
377  -119793
378    53631
379    58790
380  -497296
381   258807
382   117706
383    83683
384    21024
385  -616265
386   397088
387   316288
388  -353829
389   129370
390  -307812
391    37774
392   347448
393  -112852
394   175982
395  -419350
396   -80436
397   674692
398  -278660
399  -133662
400   -25094
401  -106745
402   456734
403  -157802
404   -29410
405   -28297
406  -468084
407   596922
408   135015
409  -516632
410    87400
411   -80123
412   307604
413    64642
414  -369324
415   174459
416  -301015
417   180291
418   512545
419  -500314
420   -56199
421    67731
422   111187
423   361619
424  -504256
425   -11121
426   190469
427  -197624
428   503615
429  -161832
430  -411198
431   181784
432    21217
433   342874
434  -280141
435  -392171
436   440594
437  -140479
438   149322
439   164080
440  -564866
441   150706
442   119646
443   121972
444   123449
445  -596771
446   251873
447   322480
448  -209291
449   190891
450  -338359
451   -63454
452   299249
453   -40029
454   265992
455  -436549
456  -202674
457   648023
458  -202741
459   -90952
460   -39349
461  -248506
462   387790
463   -26455
464    30629
465   -44090
466  -517024
467   511376
468   210538
469  -394085
470    57507
471  -184397
472   273361
473   181733
474  -262775
475   161303
476  -394650
477    80543
478   592945
479  -390720
480  -113066
481   -17162
482    49169
483   425020
484  -382298
485   -71101
486    88609
487  -250642
488   506734
489   -21660
490  -363529
491    41795
492   -40523
493   474665
494  -196348
495  -470304
496   419358
497  -168646
498   101777
499   341615
500  -479085
501   -42529
502    65100
503   226504
504   173157
505  -614447
506   183467
507   258231
508  -170163
509   318901
510  -327371
511  -179071
512   239295
513   -37978
514   365048
515  -361677
516  -359692
517   565877
518   -69881
519   -32995
520   -67550
521  -290448
522   307479
523   -48887
524   161335
525    78713
526  -649123
527   368390
528   345404
529  -268281
530      -80
531  -261973
532   249458
533   198603
534  -212170
535   265078
536  -426502
537  -128205
538   615577
539  -211561
540  -143936
541  -125621
542    -2331
543   452852
544  -281857
545   -52579
546    27029
547  -331569
548   483261
549    73207
550  -268556
551     3248
552  -195505
553   507004
554    30577
555  -526006
556   278865
557  -105592
558    43847
559   339676
560  -278293
561   -84141
562  -167913
563   255422
564   376351
565  -649890
566    39044
567   267392
568  -189169
569   356188
570  -182258
571  -234647
572   110802
573   -50735
574   449839
575  -229153
576  -425971
577   398743
578   -16988
579   127695
580   -49837
581  -397423
582   269003
583   -62268
584   146341
585   215036
586  -626861
587   159159
588   326549
589   -89795
590    39360
591  -394417
592   183077
593   256429
594  -205667
595   321029
596  -336262
597  -260141
598   522879
599   -50952
600   -57397
601  -228491
602   -79386
603   490768
604  -233057
605    -1689
606    49976
607  -456138
608   406645
609   162261
610  -222591
611     4478
612  -282477
613   387734
614   174752
615  -378746
616   139418
617  -204548
618   102247
619   357102
620  -242766
621    23577
622  -251187
623    84039
624   549081
625  -484460
626  -147188
627   190199
628  -126573
629   342256
630  -122940
631  -203262
632     3793
633  -122643
634   516423
635  -144432
636  -477562
637   332628
638    -9134
639   168691
640    42078
641  -399460
642   195321
643   -67205
644   137790
645   273131
646  -564467
647    71117
648   263501
649   -47332
650   119123
651  -402097
652    63253
653   230461
654  -169664
655   349046
656  -269797
657  -306597
658   417289
659    -5506
660    81016
661  -227015
662  -225321
663   484779
664  -136178
665    22213
666   104542
667  -501751
668   268307
669   229898
670  -106588
671   -53095
672  -377577
673   372909
674   221753
675  -330344
676   145588
677  -286517
678    50503
679   426107
680  -223086
681    29918
682  -219985
683     1196
684   562688
685  -340313
686  -180323
687    94438
688  -106067
689   353597
690  -128927
691  -136872
692    13256
693  -260898
694   498923
695    -8479
696  -494378
697   240873
698   -37018
699   172257
700   132729
701  -349188
702   126248
703  -133778
704   139619
705   381933
706  -506094
707   -40989
708   193603
709    28740
710   231703
711  -407869
712   -49390
713   197678
714  -141665
715   401351
716  -221416
717  -391426
718   341963
719    40496
720   156129
721  -208062
722  -350147
723   430066
724   -32647
725    30970
726    98005
727  -471325
728   209864
729   198299
730   -25365
731    19123
732  -453737
733   301458
734   299271
735  -288307
736   172532
737  -268884
738   -73152
739   392970
740  -128309
741    53206
742  -263170
743  -103965
744   538162
745  -214905
746  -125581
747    -6406
748  -211581
749   396625
750   -25914
751   -98612
752     7660
753  -367465
754   487776
755   187978
756  -464794
757    91687
758   -84034
759   212830
760   205548
761  -319665
762    60692
763  -214084
764   128784
765   452335
766  -484352
767  -107037
768   125683
769    18217
770   335880
771  -350987
772  -126808
773   172450
774  -137677
775   417477
776  -118286
777  -378216
778   240371
779     8889
780   246598
781  -121966
782  -415238
783   325392
784   -54628
785    64617
786   186150
787  -462226
788    80095
789   137828
790    74096
791   145137
792  -527048
793   147877
794   355154
795  -191869
796   213145
797  -240309
798  -191695
799   317856
800     8992
801   138088
802  -352465
803  -218983
804   546773
805  -140979
806   -83120
807   -15041
808  -332595
809   358193
810    83123
811   -73549
812    24351
813  -379541
814   385715
815   268154
816  -322150
817    33908
818  -186515
819   208407
820   242933
821  -290849
822   117453
823  -265729
824   -48355
825   508649
826  -314472
827  -168006
828     1913
829   -16108
830   393881
831  -241450
832  -101564
833   102744
834  -225601
835   461628
836    42651
837  -368991
838   114606
839   -37773
840   335307
841    -9694
842  -451088
843   209440
844  -105161
845    99783
846   268386
847  -479356
848   -18355
849    80705
850    89234
851   257192
852  -507176
853    -5433
854   323416
855   -86618
856   251079
857  -218095
858  -170428
859   242114
860   -36035
861   300442
862  -259381
863  -381050
864   492754
865   -43696
866   -56069
867    21644
868  -366306
869   213562
870    72783
871    29037
872    48376
873  -472264
874   276203
875   276385
876  -204933
877    98062
878  -312631
879    99082
880   358998
881  -202364
882   121598
883  -236902
884  -129547
885   491555
886  -142695
887  -118227
888  -130916
889   -91438
890   481654
891  -176608
892  -145878
893    85634
894  -303473
895   381544
896   137420
897  -327152
898    -4667
899  -130394
900   373588
901    88471
902  -441043
903   192479
904  -134058
905    52718
906   392106
907  -354607
908   -82442
909    30243
910   105955
911   329931
912  -413253
913   -57191
914   178461
915  -109807
916   372275
917  -202148
918  -278277
919   210547
920   -92455
921   304549
922  -109056
923  -457372
924   303919
925    37978
926    87051
927    14657
928  -393786
929   206984
930    36835
931    89565
932   189027
933  -539486
934   146942
935   347842
936  -136765
937   106031
938  -325193
939    -2990
940   315568
941  -132289
942   166344
943  -276464
944  -211764
945   472500
946   -88173
947   -43916
948  -133705
949  -217777
950   450708
951   -55962
952   -92681
953    61727
954  -359992
955   333383
956   194638
957  -230166
958     3685
959  -262291
960   312698
961   244125
962  -375772
963   110773
964  -162569
965     5712
966   404163
967  -240450
968   -87183
969  -101858
970    65898
971   448602
972  -367102
973  -129957
974   142432
975  -174480
976   387255
977   -71664
978  -322205
979   107224
980   -78475
981   336564
982   -34874
983  -429588
984   208230
985   -11875
986   182736
987   119158
988  -429614
989   161717
990    27020
991    60627
992   296393
993  -484433
994   -22320
995   293290
996   -36225
997   149677
998  -340737
999   -66276
1000   240935
1001  -130115
1002   280156
1003  -235714
1004  -349327
1005   423068
1006     8670
1007    26886
1008  -118512
1009  -285524
1010   389506
1011    -4241
1012     1749
1013    93710
1014  -444229
1015   269462
1016   253576
1017  -176624
1018    11082
1019  -326983
1020   211072
1021   282403
1022  -277058
1023    94499
1024  -244923
1025   -30876
1026   416855
1027  -205671
1028   -20906
1029  -143400
1030   -75346
1031   520477
1032  -206388
1033  -171629
1034    88167
1035  -171723
1036   368435
1037     5860
1038  -225389
1039    37988
1040  -197687
1041   391768
1042    83239
1043  -459477
1044   134283
1045   -73808
1046   145271
1047   211344
1048  -390692
1049    63220
1050   -38452
1051    52655
1052   375668
1053  -412585
1054  -107030
1055   206987
1056    11458
1057   265908
1058  -300747
1059  -123170
1060   214609
1061  -134053
1062   336227
1063  -139744
1064  -418937
1065   316827
1066    34239
1067   101061
1068   -87631
1069  -380429
1070   299325
1071    16054
1072    22275
1073   137993
1074  -454557
1075   164182
1076   248371
1077   -67181
1078    88119
1079  -383088
1080   128201
1081   333199
1082  -198712
1083   149246
1084  -247126
1085  -129890
1086   406220
1087  -122511
1088    20609
1089  -184364
1090  -206683
1091   493212
1092   -92965
1093  -149956
1094     6749
1095  -241855
1096   355314
1097    45926
1098  -159477
1099    50581
1100  -313207
1101   366345
1102   237034
1103  -407526
1104    81212
1105  -109134
1106   118401
1107   282703
1108  -305075
1109    25621
1110  -119727
1111    25238
1112   433591
1113  -354743
1114  -145142
1115   105657
1116   -41404
1117   362274
1118  -231112
1119  -200597
1120   174916
1121  -143838
1122   350352
1123   -38782
1124  -415335
1125   210512
1126    11807
1127   192731
1128    10534
1129  -420762
1130   218351
1131    16798
1132    51739
1133   207197
1134  -442895
1135    61819
1136   191733
1137   -11082
1138   191954
1139  -415044
1140   -17629
1141   333196
1142  -133913
1143   181512
1144  -220764
1145  -211444
1146   343263
1147   -52803
1148   100804
1149  -179047
1150  -303326
1151   445949
1152   -12350
1153   -77009
1154    16840
1155  -319946
1156   310831
1157   108540
1158  -116291
1159    78010
1160  -369565
1161   260881
1162   313194
1163  -305988
1164    43640
1165  -179660
1166    69417
1167   308358
1168  -236342
1169    40709
1170  -189352
1171   -54120
1172   488270
1173  -269460
1174  -153729
1175    48397
1176  -120033
1177   395652
1178  -111168
1179  -210882
1180   107026
1181  -168905
1182   361405
1183    45015
1184  -364756
1185   131847
1186   -82350
1187   245167
1188   130373
1189  -436343
1190   138345
1191   -25089
1192    43609
1193   281586
1194  -404691
1195   -30080
1196   116268
1197    12752
1198   282174
1199  -390969
1200  -105901
1201   283550
1202  -106803
1203   245858
1204  -166906
1205  -259322
1206   281705
1207   -18198
1208   192218
1209  -132433
1210  -369169
1211   390261
1212    12000
1213   -20030
1214    72207
1215  -389863
1216   211092
1217   144380
1218   -78967
1219    84651
1220  -400975
1221   152629
1222   302503
1223  -203133
1224    83647
1225  -259783
1226      257
1227   360313
1228  -181411
1229    80263
1230  -173874
1231  -152195
1232   496103
1233  -126217
1234  -129735
1235    -6005
1236  -175960
1237   387970
1238   -35171
1239  -176552
1240    57324
1241  -262710
1242   336275
1243   122846
1244  -350632
1245    73854
1246  -159269
1247   219525
1248   226928
1249  -399462
1250    86839
1251   -49737
1252    32191
1253   348306
1254  -327360
1255   -60042
1256    62256
1257    13007
1258   366174
1259  -326599
1260  -157920
1261   221498
1262  -118898
1263   290104
1264  -121423
1265  -310088
1266   210220
1267   -51734
1268   232927
1269   -60586
1270  -434563
1271   290910
1272    19707
1273    31189
1274   129511
1275  -405156
1276   132633
1277   144665
1278     3115
1279   157985
1280  -424072
1281    79440
1282   308411
1283  -129824
1284   159217
1285  -282040
1286   -96692
1287   370503
1288  -130903
1289    99510
1290  -163465
1291  -250385
1292   426460
1293   -37318
1294   -76681
1295   -67697
1296  -258779
1297   376802
1298     7083
1299  -143460
1300    77825
1301  -332551
1302   285536
1303   231446
1304  -282107
1305    47693
1306  -199593
1307   181481
1308   302078
1309  -317401
1310    56039
1311  -105693
1312   -10919
1313   396330
1314  -253217
1315   -95508
1316   -22125
1317   -46605
1318   424210
1319  -246418
1320  -214006
1321   150578
1322  -155093
1323   321157
1324   -20599
1325  -327541
1326   126747
1327   -69925
1328   284905
1329    47252
1330  -436350
1331   194975
1332     2266
1333    86322
1334   209908
1335  -404940
1336    53150
1337   110211
1338    30205
1339   239353
1340  -419314
1341   -36397
1342   263903
1343   -85305
1344   221365
1345  -272118
1346  -189429
1347   324683
1348   -85368
1349   151457
1350  -135794
1351  -319653
1352   351689
1353    23974
1354    27618
1355   -66776
1356  -342685
1357   356839
1358    53862
1359  -100602
1360   131071
1361  -386139
1362   178929
1363   300258
1364  -180705
1365    24770
1366  -265502
1367   121069
1368   313757
1369  -234474
1370    82127
1371  -193789
1372   -90206
1373   447041
1374  -187397
1375   -95821
1376   -55335
1377  -141416
1378   429737
1379  -103718
1380  -198671
1381    70936
1382  -186134
1383   344088
1384    51825
1385  -284043
1386    90869
1387  -159627
1388   284938
1389   180524
1390  -420127
1391    99418
1392   -28681
1393    82382
1394   253930
1395  -358842
1396     3994
1397    25568
1398     6702
1399   340682
1400  -367187
1401  -136947
1402   218263
1403   -70457
1404   266898
1405  -193210
1406  -231880
1407   241557
1408   -63549
1409   230728
1410   -83758
1411  -366545
1412   288129
1413    15278
1414    93971
1415    29170
1416  -416531
1417   245590
1418    97701
1419   -60491
1420   154352
1421  -387322
1422    68591
1423   260436
1424   -79472
1425    90014
1426  -338520
1427    38397
1428   333968
1429  -195224
1430   139616
1431  -177030
1432  -202754
1433   430761
1434   -70777
1435   -54651
1436   -80421
1437  -202739
1438   396127
1439   -31276
1440  -126286
1441    35267
1442  -277945
1443   330583
1444   111619
1445  -262349
1446    85751
1447  -228516
1448   205226
1449   262209
1450  -333501
1451    41851
1452  -101566
1453    73546
1454   312666
1455  -302164
1456     2865
1457   -26482
1458   -54357
1459   420661
1460  -253396
1461  -196250
1462   137490
1463   -73111
1464   301311
1465  -129211
1466  -237191
1467   158722
1468  -124163
1469   291187
1470    14207
1471  -423574
1472   207397
1473    12907
1474   102969
1475   125078
1476  -392785
1477   124219
1478    85308
1479    16386
1480   198358
1481  -388510
1482    22480
1483   212305
1484   -66284
1485   205542
1486  -323792
1487  -108101
1488   334009
1489  -124347
1490   135455
1491  -142532
1492  -249803
1493   337523
1494   -18342
1495    41719
1496   -91145
1497  -297617
1498   374190
1499    21072
1500   -94016
1501    75731
1502  -331960
1503   238084
1504   185879
1505  -177508
1506    66817
1507  -289212
1508   151911
1509   304140
1510  -257128
1511    50955
1512  -167429
1513    -1555
1514   364597
1515  -220957
1516   -17247
1517   -78268
1518  -108803
1519   433617
1520  -156305
1521  -179642
1522    53341
1523  -132614
1524   350720
1525   -52919
1526  -245030
1527   126500
1528  -170106
1529   279927
1530   124465
1531  -386624
1532   106338
1533   -29836
1534   137424
1535   176386
1536  -367019
1537    75572
1538     9147
1539    18117
1540   296520
1541  -370796
1542   -71326
1543   180957
1544   -52837
1545   259694
1546  -254990
1547  -179851
1548   255414
1549   -72060
1550   206262
1551  -118986
1552  -297289
1553   282284
1554    -9361
1555   114280
1556   -29317
1557  -381766
1558   284667
1559    71348
1560   -47845
1561    95798
1562  -362808
1563   147701
1564   195160
1565   -96642
1566   108173
1567  -336667
1568    59357
1569   334701
1570  -174319
1571    75470
1572  -187684
1573   -77842
1574   362025
1575  -137002
1576    18465
1577  -111251
1578  -196825
1579   425297
1580   -71510
1581  -150489
1582    26025
1583  -212725
1584   322743
1585    45673
1586  -212008
1587    77377
1588  -216652
1589   256150
1590   193881
1591  -317786
1592    65036
1593  -116725
1594   127644
1595   270877
1596  -336628
1597    24249
1598   -26418
1599   -20954
1600   347675
1601  -283193
1602  -129754
1603    96077
1604   -45296
1605   325372
1606  -203050
1607  -209178
1608   201013
1609   -91197
1610   257862
1611   -39362
1612  -325294
1613   199365
1614   -27321
1615   166479
1616    45345
1617  -416054
1618   190004
1619    60499
1620   -10516
1621   150619
1622  -367709
1623    57844
1624   169092
1625   -40006
1626   173851
1627  -336285
1628   -22647
1629   312005
1630  -111770
1631   142073
1632  -185075
1633  -161666
1634   345257
1635   -77915
1636    53597
1637   -97456
1638  -276402
1639   360742
1640     4360
1641   -98539
1642      288
1643  -278806
1644   280908
1645    98156
1646  -164079
1647    75927
1648  -274166
1649   197483
1650   264488
1651  -247420
1652    53856
1653  -164384
1654    72038
1655   329116
1656  -257357
1657      223
1658   -65936
1659   -67608
1660   370935
1661  -192574
1662  -132865
1663    24387
1664  -104602
1665   357938
1666  -114364
1667  -224629
1668   135051
1669  -133829
1670   272712
1671    48145
1672  -322741
1673   129773
1674   -61912
1675   179363
1676   136468
1677  -388449
1678   102988
1679    31518
1680    30952
1681   212096
1682  -347984
1683    -2553
1684   126348
1685   -21810
1686   246902
1687  -313369
1688  -113888
1689   267463
1690   -79108
1691   186524
1692  -157614
1693  -228617
1694   283683
1695   -38294
1696   110351
1697   -72067
1698  -327076
1699   297178
1700    42337
1701   -21078
1702    30758
1703  -333806
1704   222360
1705   138070
1706  -107252
1707   102682
1708  -314732
1709   107369
1710   286445
1711  -167743
1712    63401
1713  -214266
1714    -6833
1715   340899
1716  -180288
1717    13623
1718  -106203
1719  -131247
1720   377347
1721  -103927
1722  -105075
1723   -14906
1724  -168128
1725   365452
1726   -23536
1727  -211787
1728    93066
1729  -181825
1730   253502
1731   132459
1732  -295359
1733    60129
1734  -107063
1735   171678
1736   199972
1737  -344392
1738    49928
1739   -23695
1740    29091
1741   290305
1742  -306767
1743   -61216
1744    90647
1745   -29235
1746   304172
1747  -234918
1748  -180365
1749   191404
1750   -58712
1751   232314
1752  -119310
1753  -268417
1754   213312
1755   -50529
1756   163105
1757    -1312
1758  -375178
1759   208169
1760    58019
1761    33293
1762    82222
1763  -351903
1764   144224
1765   137707
1766   -46645
1767   156070
1768  -332161
1769    19585
1770   281127
1771  -101885
1772    98953
1773  -229916
1774   -84591
1775   317735
1776  -112275
1777    56190
1778  -132101
1779  -203108
1780   365398
1781   -39808
1782   -64980
1783   -21358
1784  -239895
1785   329349
1786    63190
1787  -168010
1788    56105
1789  -223684
1790   222424
1791   178470
1792  -228259
1793    41839
1794  -188434
1795   137218
1796   278678
1797  -296248
1798    15077
1799   -62094
1800   -16273
1801   330437
1802  -218070
1803   -94023
1804    19982
1805   -54379
1806   344979
1807  -159301
1808  -195075
1809   126592
1810   -93398
1811   272145
1812   -35981
1813  -288951
1814   144261
1815   -68251
1816   187188
1817    79859
1818  -373736
1819   120619
1820    36282
1821    68499
1822   148180
1823  -353432
1824    61819
1825   123106
1826   -17900
1827   208877
1828  -312872
1829   -68618
1830   243334
1831   -49117
1832   153681
1833  -224042
1834  -155186
1835   290018
1836   -72388
1837   104008
1838  -102746
1839  -279069
1840   308188
1841    23628
1842   -15479
1843   -14687
1844  -291785
1845   262393
1846   104688
1847   -99160
1848    60576
1849  -283184
1850   166148
1851   217610
1852  -164493
1853    61007
1854  -236753
1855    54851
1856   324184
1857  -207821
1858     1357
1859  -104136
1860   -60400
1861   337338
1862  -140341
1863   -71077
1864   -40450
1865  -120554
1866   369974
1867   -76623
1868  -193585
1869    73550
1870  -139718
1871   277260
1872    50165
1873  -269212
1874    81749
1875  -107837
1876   195887
1877   156772
1878  -341751
1879    55583
1880   -12648
1881    77871
1882   219040
1883  -319703
1884    -9387
1885    72291
1886    -7061
1887   268623
1888  -267514
1889  -133622
1890   179288
1891   -34918
1892   223588
1893  -171057
1894  -221208
1895   231952
1896   -46204
1897   150877
1898   -41749
1899  -318812
1900   212572
1901    41631
1902    57583
1903    25366
1904  -343495
1905   183066
1906   117587
1907   -47821
1908   106215
1909  -317081
1910    70348
1911   234740
1912   -93170
1913    94903
1914  -251032
1915   -28614
1916   318856
1917  -115639
1918    38176
1919  -138280
1920  -131383
1921   333790
1922   -70308
1923   -37753
1924   -65874
1925  -204245
1926   343945
1927     8741
1928  -162244
1929    32948
1930  -201149
1931   249531
1932   125611
1933  -216610
1934    43712
1935  -167302
1936   172951
1937   229696
1938  -271980
1939    19471
1940   -79159
1941    57589
1942   287616
1943  -257798
1944   -48134
1945     9874
1946   -40285
1947   316599
1948  -187590
1949  -169345
1950    94362
1951   -59431
1952   273493
1953   -98726
1954  -248817
1955   154294
1956   -60187
1957   196510
1958    28770
1959  -326016
1960   134067
1961    18303
1962   108676
1963    99839
1964  -355167
1965   102072
1966   107043
1967   -10036
1968   163031
1969  -309927
1970   -19476
1971   203643
1972   -41570
1973   144720
1974  -248862
1975  -109203
1976   278061
1977   -67505
1978    94699
1979  -133220
1980  -207989
1981   299366
1982   -14841
1983    11326
1984   -42355
1985  -269217
1986   281315
1987    79240
1988   -96317
1989    29938
1990  -252138
1991   196888
1992   167792
1993  -153002
1994    52628
1995  -225387
1996    97847
1997   273390
1998  -200095
1999    11781
2000  -128345
2001    -7145
2002   315255
2003  -180903
2004   -52936
2005   -35124
2006   -92555
2007   332812
2008  -100280
2009  -158862
2010    43420
2011  -102514
2012   289254
2013   -17780
2014  -234466
2015   100710
2016  -101708
2017   204204
2018   103813
2019  -308217
2020    73522
2021   -25688
2022   109784
2023   171025
2024  -325625
2025    28741
2026    62778
2027     4986
2028   215111
2029  -271257
2030   -75605
2031   144342
2032   -23951
2033   211628
2034  -212359
2035  -165198
2036   230867
2037   -50237
2038   145699
2039   -82128
2040  -257481
2041   230874
2042    13266
2043    59810
2044    -8599
2045  -297288
2046   206484
2047    83281
2048   -36728
2049    63871
2050  -294371
2051   124481
2052   180264
2053  -109118
2054    80865
2055  -241712
2056    16857
2057   274261
2058  -126950
2059    35990
2060  -152139
2061   -64543
2062   316257
2063  -113681
2064   -24001
2065   -48992
2066  -152639
2067   321746
2068   -19939
2069  -134058
2070     9013
2071  -151830
2072   272636
2073    42390
2074  -208443
2075    67408
2076  -157802
2077   177638
2078   171881
2079  -275779
2080    27036
2081   -61837
2082    86859
2083   219290
2084  -263922
2085    -9735
2086    11919
2087     2657
2088   270518
2089  -223972
2090  -100694
2091   105322
2092   -49515
2093   254692
2094  -136312
2095  -209502
2096   163810
2097   -41008
2098   171268
2099   -43279
2100  -267402
2101   161448
2102   -11795
2103   105855
2104    48059
2105  -329618
2106   136533
2107    88140
2108    -3260
2109   105909
2110  -293330
2111    55352
2112   171229
2113   -49922
2114   123555
2115  -250945
2116   -39642
2117   265978
2118   -77907
2119    73926
2120  -154444
2121  -128550
2122   291455
2123   -59528
2124     7840
2125   -65012
2126  -211350
2127   286893
2128    23443
2129   -92132
2130    -2589
2131  -216330
2132   236377
2133    99908
2134  -168242
2135    55424
2136  -191355
2137   135523
2138   218615
2139  -202014
2140    17412
2141  -114449
2142    57603
2143   269594
2144  -209485
2145   -23266
2146   -30122
2147   -41972
2148   300518
2149  -159154
2150  -127053
2151    53437
2152   -85048
2153   269334
2154   -68037
2155  -221536
2156   100429
2157   -64083
2158   199797
2159    18516
2160  -270155
2161   113616
2162   -33603
2163   128525
2164   127192
2165  -325820
2166    67687
2167    80452
2168    22665
2169   154566
2170  -275906
2171    -9829
2172   133808
2173   -23786
2174   176258
2175  -240061
2176  -113982
2177   228783
2178   -48609
2179   118522
2180  -134027
2181  -190899
2182   247691
2183   -20992
2184    54781
2185   -39424
2186  -256616
2187   232653
2188    59700
2189   -32237
2190    21251
2191  -262746
2192   180767
2193   142076
2194  -113699
2195    62270
2196  -225215
2197    79292
2198   233299
2199  -142051
2200    33138
2201  -159513
2202    -5795
2203   292387
2204  -148224
2205   -26078
2206   -65161
2207   -91883
2208   306085
2209   -87676
2210  -114426
2211    10340
2212  -126931
2213   279142
2214     3517
2215  -201533
2216    56940
2217  -104351
2218   207848
2219    87371
2220  -249461
2221    68787
2222   -75329
2223   118518
2224   193367
2225  -294940
2226     4497
2227    37916
2228    22535
2229   199146
2230  -238707
2231   -59008
2232    83025
2233   -23390
2234   231497
2235  -194394
2236  -159439
2237   181967
2238   -47094
2239   167098
2240   -75051
2241  -239028
2242   189356
2243     8018
2244    90776
2245    -4756
2246  -274248
2247   169497
2248    53091
2249    16977
2250    69381
2251  -305370
2252   110663
2253   163044
2254   -78513
2255    83566
2256  -232392
2257     7848
2258   224104
2259   -78373
2260    63777
2261  -184824
2262   -63689
2263   294702
2264   -95228
2265     6105
2266   -68821
2267  -157782
2268   290138
2269    -9677
2270   -85000
2271   -19318
2272  -170766
2273   256639
2274    50230
2275  -155495
2276    36880
2277  -172707
2278   184737
2279   151886
2280  -223282
2281    40300
2282  -108664
2283    78851
2284   232735
2285  -219619
2286   -24423
2287   -26583
2288    19844
2289   250157
2290  -198691
2291   -68319
2292    43249
2293   -60402
2294   273268
2295  -121880
2296  -197556
2297   125633
2298   -50118
2299   185055
2300   -24048
2301  -241638
2302   115440
2303   -19867
2304   141340
2305    45556
2306  -303368
2307   119727
2308    43734
2309    32323
2310   133288
2311  -295468
2312    25571
2313   151264
2314   -24368
2315   121324
2316  -232787
2317   -45248
2318   192431
2319   -47934
2320   125782
2321  -183563
2322  -146496
2323   278949
2324   -49641
2325    30696
2326   -51397
2327  -207222
2328   232260
2329    36680
2330   -22649
2331   -21189
2332  -230319
2333   227248
2334    88783
2335  -120119
2336    59733
2337  -218582
2338   115572
2339   208128
2340  -162614
2341    18783
2342  -140462
2343    42415
2344   244113
2345  -158179
2346    -5644
2347   -86385
2348   -36542
2349   302778
2350  -143197
2351   -92921
2352    23877
2353  -102847
2354   268676
2355   -33115
2356  -184338
2357    48150
2358   -76277
2359   221369
2360    17082
2361  -233856
2362    89643
2363   -73736
2364   142127
2365   139140
2366  -292781
2367    43938
2368    29282
2369    45958
2370   170104
2371  -257412
2372   -22290
2373    88008
2374    -5671
2375   189466
2376  -221074
2377  -100175
2378   164719
2379   -47151
2380   167617
2381  -125859
2382  -200850
2383   213714
2384   -12841
2385    81123
2386   -34277
2387  -238707
2388   185771
2389    36780
2390    26091
2391    25769
2392  -281191
2393   158408
2394   121746
2395   -81004
2396    74357
2397  -234503
2398    49992
2399   208336
2400   -95980
2401    46841
2402  -181221
2403   -12724
2404   264044
2405  -112767
2406    19389
2407   -95237
2408  -111296
2409   302189
2410   -61908
2411   -83241
2412    -8515
2413  -142024
2414   250409
2415    20028
2416  -143356
2417    19258
2418  -144181
2419   217886
2420    89375
2421  -220947
2422    65593
2423  -107693
2424   104744
2425   197527
2426  -236158
2427    -2831
2428   -21664
2429    41820
2430   211608
2431  -218436
2432   -41668
2433    38867
2434   -33899
2435   246017
2436  -165218
2437  -145104
2438   124817
2439   -48596
2440   193918
2441   -68182
2442  -214783
2443   144255
2444   -19647
2445   131888
2446     5539
2447  -268365
2448   137726
2449    25438
2450    48179
2451    81160
2452  -295084
2453    78358
2454   117922
2455   -31466
2456   103917
2457  -243560
2458     -145
2459   188595
2460   -53849
2461   104726
2462  -184870
2463   -80022
2464   256673
2465   -61917
2466    49883
2467   -89091
2468  -163642
2469   261025
2470   -14875
2471   -36833
2472   -22906
2473  -202207
2474   222258
2475    52581
2476  -108034
2477    24107
2478  -199148
2479   171789
2480   144036
2481  -172975
2482    55216
2483  -139166
2484    69133
2485   235137
2486  -172393
2487    -4586
2488   -67243
2489    10051
2490   254687
2491  -170350
2492   -53382
2493     2747
2494   -78569
2495   270931
2496  -100161
2497  -166885
2498    73115
2499   -76228
2500   208769
2501    -9271
2502  -216181
2503    92238
2504   -52413
2505   159153
2506    70519
2507  -270637
2508    93622
2509     3734
2510    59757
2511   149621
2512  -273711
2513    14748
2514    93417
2515    -5532
2516   150699
2517  -228134
2518   -50315
2519   149754
2520   -45936
2521   157621
2522  -162195
2523  -149816
2524   218450
2525   -37648
2526    81930
2527   -64960
2528  -203636
2529   208078
2530     7548
2531    20740
2532     -911
2533  -246224
2534   185567
2535    81611
2536   -67451
2537    55617
2538  -230553
2539   109727
2540   173786
2541  -116579
2542    56077
2543  -173460
2544    23225
2545   236733
2546  -124873
2547    19089
2548  -110533
2549   -55288
2550   277086
2551  -112207
2552   -53700
2553   -17498
2554  -122666
2555   262673
2556   -28709
2557  -138594
2558    33198
2559  -118635
2560   218084
2561    46066
2562  -196669
2563    67516
2564   -99834
2565   142559
2566   137545
2567  -245181
2568    45750
2569   -28295
2570    45974
2571   192056
2572  -232972
2573   -21643
2574    44636
2575   -11058
2576   204314
2577  -194245
2578   -88124
2579   117274
2580   -56299
2581   195617
2582  -108419
2583  -187246
2584   165721
2585   -28459
2586   120137
2587   -31293
2588  -231621
2589   161506
2590     5095
2591    55932
2592    48270
2593  -275903
2594   125637
2595    96867
2596   -32305
2597    87259
2598  -240857
2599    46522
2600   166571
2601   -68399
2602    87114
2603  -195835
2604   -32623
2605   234270
2606   -91654
2607    49095
2608  -109598
2609  -121206
2610   262031
2611   -51575
2612   -28863
2613   -31098
2614  -157682
2615   241641
2616    11318
2617   -92538
2618    26957
2619  -174600
2620   199092
2621    98544
2622  -174225
2623    52509
2624  -133362
2625   103924
2626   174084
2627  -197896
2628    20938
2629   -76533
2630    30719
2631   228805
2632  -196133
2633   -33128
2634     9183
2635   -39194
2636   245444
2637  -138398
2638  -115183
2639    79063
2640   -63723
2641   219009
2642   -59543
2643  -195772
2644   114988
2645   -51390
2646   152195
2647    20071
2648  -254190
2649   112600
2650    -5277
2651    69260
2652    97740
2653  -275264
2654    62521
2655    77010
2656     -820
2657   131352
2658  -241756
2659    -1404
2660   151490
2661   -47001
2662   136778
2663  -181551
2664   -94878
2665   215414
2666   -55514
2667    80734
2668   -97153
2669  -168208
2670   227156
2671   -19647
2672    13054
2673   -25731
2674  -213560
2675   212930
2676    43075
2677   -63830
2678    39022
2679  -218801
2680   151827
2681   142182
2682  -129732
2683    47472
2684  -165849
2685    70359
2686   202257
2687  -145840
2688    27888
2689  -117987
2690   -10858
2691   263894
2692  -146946
2693   -41608
2694   -21447
2695   -81834
2696   258479
2697   -75833
2698  -117258
2699    28887
2700   -98220
2701   234773
2702    -9624
2703  -189450
2704    79745
2705   -90842
2706   162028
2707    90234
2708  -244872
2709    64886
2710   -25988
2711    77701
2712   146983
2713  -246972
2714    18832
2715    35856
2716    10037
2717   185440
2718  -228018
2719   -52863
2720   123970
2721   -47200
2722   175816
2723  -142990
2724  -147751
2725   168048
2726   -30630
2727   125979
2728   -77818
2729  -203921
2730   190926
2731    -9366
2732    56802
2733    13650
2734  -258664
2735   160465
2736    73873
2737   -30693
2738    59121
2739  -241232
2740    89965
2741   148256
2742   -76840
2743    70572
2744  -203108
2745    16774
2746   219657
2747  -107926
2748    54448
2749  -126743
2750   -78521
2751   270434
2752   -79379
2753   -26811
2754   -42168
2755  -124705
2756   249823
2757   -24380
2758   -85671
2759     9377
2760  -158671
2761   226953
2762    51023
2763  -174752
2764    59104
2765  -127154
2766   134633
2767   142341
2768  -202986
2769    32313
2770   -68760
2771    69784
2772   192710
2773  -211472
2774     -934
2775    -5251
2776   -13045
2777   238268
2778  -180617
2779   -94847
2780    82632
2781   -52393
2782   200401
2783   -94734
2784  -164261
2785   106762
2786   -43643
2787   172600
2788   -33598
2789  -233271
2790   148720
2791   -18450
2792    79482
2793    75119
2794  -266408
2795    88468
2796    71818
2797    13948
2798    91012
2799  -244003
2800    42231
2801   122112
2802   -45418
2803   125793
2804  -212964
2805   -52449
2806   213597
2807   -74211
2808    77460
2809  -109982
2810  -133362
2811   225785
2812   -29447
2813    20039
2814   -56823
2815  -171377
2816   236393
2817     1981
2818   -50607
2819    30667
2820  -212078
2821   181049
2822   109636
2823  -135581
2824    41884
2825  -156837
2826    99410
2827   164162
2828  -151244
2829    34396
2830  -125165
2831    29358
2832   240783
2833  -173983
2834   -13029
2835   -25397
2836   -59557
2837   254659
2838  -105199
2839  -101609
2840    32154
2841   -72094
2842   227326
2843   -52846
2844  -158361
2845    77566
2846   -92259
2847   185565
2848    41113
2849  -244615
2850    94571
2851   -29889
2852    79926
2853   112682
2854  -239223
2855    39646
2856    26198
2857    36053
2858   148554
2859  -243597
2860     1849
2861   107131
2862   -46700
2863   172746
2864  -172852
2865  -111846
2866   176038
2867   -37945
2868   109547
2869   -99934
2870  -159122
2871   184208
2872   -26710
2873    73532
2874   -30651
2875  -229698
2876   198557
2877    34008
2878   -29894
2879    53768
2880  -230377
2881   116192
2882   126887
2883   -72027
2884    48551
2885  -196027
2886    67059
2887   179351
2888  -117267
2889    65206
2890  -149043
2891   -39618
2892   260511
2893  -111803
2894   -18708
2895   -47251
2896   -92244
2897   242925
2898   -55329
2899   -69756
2900    -3204
2901  -125886
2902   240014
2903       37
2904  -154470
2905    67087
2906  -128608
2907   159073
2908   106528
2909  -208361
2910    45925
2911   -62198
2912    84574
2913   150524
2914  -215220
2915    22601
2916   -18134
2917    14643
2918   213366
2919  -211533
2920   -52808
2921    83470
2922   -47810
2923   195421
2924  -122664
2925  -137352
2926   116331
2927   -35619
2928   160385
2929   -70832
2930  -194574
2931   155187
2932   -34847
2933    95184
2934    29525
2935  -258982
2936   130518
2937    50089
2938     6522
2939    74052
2940  -236865
2941    67269
2942   109752
2943   -31967
2944    95110
2945  -218175
2946     9756
2947   186991
2948   -87348
2949    87818
2950  -135347
2951   -95596
2952   234442
2953   -55904
2954    13090
2955   -65040
2956  -130918
2957   226614
2958   -26137
2959   -35866
2960    -1901
2961  -182759
2962   212704
2963    55446
2964  -132286
2965    51334
2966  -153796
2967   126858
2968   138636
2969  -156587
2970    32180
2971  -111455
2972    68334
2973   193831
2974  -180869
2975    11967
2976   -45706
2977   -22276
2978   245648
2979  -150223
2980   -78611
2981    40966
2982   -61159
2983   211923
2984   -79002
2985  -136392
2986    69590
2987   -71831
2988   191218
2989   -13954
2990  -214874
2991   117091
2992   -43875
2993    99842
2994    82784
2995  -244227
2996    71406
2997    28997
2998    35049
2999   113296
3000  -233169
3001    30318
3002    85126
3003   -25467
3004   149241
3005  -206775
3006   -55111
3007   172349
3008   -62649
3009   110595
3010  -114158
3011  -135322
3012   191918
3013   -28287
3014    60747
3015   -59909
3016  -179329
3017   205034
3018    -2596
3019    -6790
3020    26445
3021  -222559
3022   160009
3023    96561
3024   -87463
3025    45742
3026  -181866
3027    89649
3028   152424
3029  -112631
3030    48035
3031  -149352
3032    20391
3033   222496
3034  -137243
3035    12041
3036   -63583
3037   -67247
3038   246207
3039   -88271
3040   -70797
3041      321
3042   -89838
3043   222538
3044   -39522
3045  -123404
3046    50272
3047  -114238
3048   189317
3049    49658
3050  -205803
3051    73886
3052   -61800
3053    96671
3054   122047
3055  -212382
3056    34638
3057   -11410
3058    42764
3059   162994
3060  -220033
3061    -7016
3062    61634
3063   -33938
3064   186130
3065  -163678
3066  -104274
3067   130750
3068   -42591
3069   140711
3070   -90377
3071  -160081
3072   150716
3073   -29224
3074   104305
3075   -22676
3076  -225321
3077   166117
3078    18171
3079    11582
3080    58659
3081  -234533
3082    97945
3083    99633
3084   -38972
3085    67735
3086  -207583
3087    48796
3088   156932
3089   -86831
3090    80763
3091  -156988
3092   -44190
3093   227097
3094   -88410
3095    20132
3096   -70602
3097  -104011
3098   228590
3099   -43594
3100   -36679
3101   -17026
3102  -139901
3103   219997
3104     8895
3105  -110555
3106    44958
3107  -147244
3108   156592
3109   102144
3110  -168793
3111    40898
3112   -97149
3113    89106
3114   154879
3115  -183250
3116    22335
3117   -50080
3118    15839
3119   210747
3120  -177363
3121   -41460
3122    34115
3123   -41928
3124   206714
3125  -114080
3126  -116097
3127    78888
3128   -54061
3129   177377
3130   -52956
3131  -179517
3132   114587
3133   -43003
3134   117942
3135    31125
3136  -232941
3137   105329
3138    15983
3139    37624
3140    86099
3141  -229457
3142    55426
3143    79069
3144   -13619
3145   111719
3146  -209510
3147    -5787
3148   150402
3149   -61151
3150   105965
3151  -143123
3152   -92912
3153   198007
3154   -49500
3155    52581
3156   -72343
3157  -144655
3158   205938
3159   -16943
3160    -5239
3161    -6662
3162  -184548
3163   185349
3164    51548
3165   -79477
3166    39631
3167  -177620
3168   120976
3169   127431
3170  -124739
3171    40945
3172  -136278
3173    52710
3174   187718
3175  -143583
3176    17967
3177   -73831
3178   -24309
3179   228768
3180  -122105
3181   -47753
3182    -1119
3183   -67986
3184   220864
3185   -69415
3186  -112003
3187    49300
3188   -87240
3189   186465
3190     2044
3191  -178611
3192    77184
3193   -62280
3194   119949
3195    76625
3196  -214219
3197    63378
3198    -9149
3199    51315
3200   128682
3201  -216629
3202    15628
3203    55302
3204    -8432
3205   150866
3206  -185688
3207   -53459
3208   119514
3209   -42149
3210   136718
3211  -120935
3212  -128591
3213   159874
3214   -33885
3215    90059
3216   -48833
3217  -183278
3218   168202
3219     5557
3220    26652
3221    15358
3222  -209610
3223   139675
3224    65280
3225   -40332
3226    56928
3227  -202230
3228    75609
3229   139741
3230   -88164
3231    55374
3232  -153760
3233     5040
3234   192355
3235   -98208
3236    28983
3237   -90632
3238   -63167
3239   229280
3240   -75399
3241   -31983
3242   -16756
3243  -107856
3244   216643
3245   -19246
3246   -99196
3247    28080
3248  -120822
3249   175161
3250    48815
3251  -158451
3252    50660
3253   -95998
3254   108719
3255   122632
3256  -191536
3257    32207
3258   -41165
3259    39513
3260   171477
3261  -183789
3262   -15389
3263    22560
3264   -14874
3265   189170
3266  -149392
3267   -83726
3268    84157
3269   -46997
3270   166556
3271   -80148
3272  -153469
3273   118153
3274   -35279
3275   116799
3276   -11343
3277  -200367
3278   121019
3279     3774
3280    52544
3281    52031
3282  -222799
3283    88929
3284    65541
3285   -14306
3286    85461
3287  -205530
3288    26154
3289   134508
3290   -52639
3291    83002
3292  -156511
3293   -41565
3294   183050
3295   -62681
3296    55593
3297   -91645
3298  -107825
3299   211920
3300   -34361
3301    -7770
3302   -23236
3303  -148733
3304   188783
3305    21030
3306   -68688
3307    16421
3308  -158900
3309   148415
3310    86691
3311  -124585
3312    39719
3313  -129353
3314    81866
3315   159592
3316  -148612
3317    20534
3318   -69322
3319    14723
3320   198128
3321  -136661
3322   -24708
3323   -10322
3324   -39973
3325   211641
3326  -103248
3327   -95163
3328    49784
3329   -69144
3330   180481
3331   -32360
3332  -159893
3333    77636
3334   -53670
3335   130150
3336    33079
3337  -201155
3338    81250
3339   -12784
3340    64857
3341    96445
3342  -214581
3343    42616
3344    49688
3345     2979
3346   123600
3347  -191739
3348   -19778
3349   110607
3350   -31786
3351   120157
3352  -143360
3353   -86689
3354   156133
3355   -41134
3356    88112
3357   -73859
3358  -152873
3359   174379
3360    -7452
3361    23189
3362   -11587
3363  -180089
3364   151211
3365    42578
3366   -32526
3367    31885
3368  -187157
3369   109306
3370   109790
3371   -86134
3372    50993
3373  -149031
3374    39261
3375   173936
3376  -103784
3377    25160
3378   -92940
3379   -23494
3380   201818
3381   -93290
3382   -18537
3383   -36295
3384   -78614
3385   213323
3386   -57282
3387   -89741
3388    25884
3389   -97362
3390   176562
3391    16115
3392  -140182
3393    46770
3394   -79347
3395   132458
3396    78894
3397  -180455
3398    52305
3399   -41156
3400    60062
3401   139157
3402  -190882
3403     4478
3404    21555
3405     1146
3406   155102
3407  -163955
3408   -52284
3409    74366
3410   -32476
3411   154464
3412  -113173
3413  -119110
3414   123480
3415   -37344
3416   112616
3417   -38014
3418  -173252
3419   130355
3420     -424
3421    55474
3422    17035
3423  -198282
3424   112431
3425    44838
3426    -5686
3427    62757
3428  -201132
3429    59095
3430   115578
3431   -55672
3432    67694
3433  -156841
3434    -5911
3435   165552
3436   -67285
3437    46447
3438  -104261
3439   -65230
3440   197885
3441   -57970
3442     -340
3443   -39475
3444  -119462
3445   198379
3446    -7670
3447   -66703
3448    11691
3449  -128069
3450   159405
3451    52801
3452  -111867
3453    32215
3454  -116532
3455   110954
3456   118152
3457  -153116
3458    30544
3459   -69667
3460    36637
3461   168173
3462  -149713
3463   -15770
3464   -12145
3465   -11674
3466   182328
3467  -122947
3468   -66838
3469    43234
3470   -48941
3471   176700
3472   -68035
3473  -134844
3474    86734
3475   -44075
3476   128688
3477      686
3478  -177216
3479    86253
3480   -13688
3481    74975
3482    51590
3483  -205339
3484    70950
3485    36309
3486     7609
3487    97471
3488  -194077
3489     9527
3490   102231
3491   -27054
3492    95531
3493  -152514
3494   -46034
3495   145781
3496   -43428
3497    81221
3498   -95072
3499  -113439
3500   177591
3501   -25391
3502    24070
3503   -29507
3504  -151577
3505   162980
3506    23298
3507   -30736
3508    13260
3509  -162776
3510   129995
3511    79034
3512   -81528
3513    39218
3514  -145052
3515    70398
3516   144376
3517  -113843
3518    26426
3519   -92473
3520     6433
3521   181292
3522  -107195
3523   -12535
3524   -39517
3525   -44025
3526   197767
3527   -80162
3528   -69150
3529    18140
3530   -74600
3531   180496
3532   -20748
3533  -128526
3534    50881
3535   -67488
3536   132907
3537    41829
3538  -168725
3539    53879
3540   -38250
3541    79680
3542    97351
3543  -189823
3544    30153
3545    15115
3546    16182
3547   132419
3548  -169679
3549   -25954
3550    71204
3551   -16194
3552   131821
3553  -131296
3554   -82577
3555   115564
3556   -34517
3557   106986
3558   -69191
3559  -144684
3560   137159
3561   -10836
3562    52649
3563    -8812
3564  -174417
3565   125174
3566    31728
3567     1287
3568    33158
3569  -184495
3570    89919
3571    90870
3572   -51886
3573    55871
3574  -156560
3575    26399
3576   147831
3577   -75749
3578    38797
3579  -108585
3580   -30072
3581   181998
3582   -71131
3583     3191
3584   -53177
3585   -82951
3586   195852
3587   -36715
3588   -55518
3589     3193
3590  -105239
3591   167411
3592    20228
3593  -106848
3594    31441
3595  -100058
3596   123892
3597    82162
3598  -147673
3599    34558
3600   -66952
3601    61797
3602   135419
3603  -158331
3604     4341
3605   -14185
3606     6518
3607   161037
3608  -138940
3609   -45571
3610    40688
3611   -28875
3612   160279
3613   -93705
3614  -103269
3615    84192
3616   -38837
3617   126708
3618   -33762
3619  -156340
3620    98450
3621   -16173
3622    76663
3623    21618
3624  -185124
3625    86173
3626    25589
3627    19213
3628    66059
3629  -188070
3630    42799
3631    86236
3632   -26603
3633    80903
3634  -156561
3635   -13855
3636   135542
3637   -44513
3638    66414
3639  -108917
3640   -72628
3641   168885
3642   -39080
3643    26873
3644   -48079
3645  -122223
3646   171190
3647    -1465
3648   -28735
3649    -1995
3650  -138320
3651   143828
3652    48737
3653   -77495
3654    28274
3655  -131788
3656    94913
3657   113218
3658  -114721
3659    26752
3660   -90770
3661    35961
3662   156056
3663  -120012
3664    -1311
3665   -40148
3666   -16754
3667   182974
3668  -101399
3669   -53793
3670    15264
3671   -51495
3672   171554
3673   -51688
3674  -109778
3675    51587
3676   -55920
3677   138213
3678     5343
3679  -155995
3680    66060
3681   -35764
3682    86359
3683    64956
3684  -182129
3685    47618
3686    13723
3687    29764
3688   100483
3689  -174836
3690     4151
3691    62194
3692   -10626
3693   116209
3694  -146805
3695   -52498
3696   113995
3697   -32548
3698    94509
3699   -88646
3700  -109430
3701   135969
3702   -19154
3703    55371
3704   -36736
3705  -148409
3706   139120
3707    14409
3708     1405
3709    14626
3710  -166949
3711   109088
3712    70829
3713   -48985
3714    37523
3715  -147579
3716    58367
3717   122203
3718   -77840
3719    35551
3720  -112320
3721     2778
3722   167926
3723   -87586
3724     5955
3725   -55486
3726   -52171
3727   183002
3728   -55647
3729   -46565
3730    -8067
3731   -79814
3732   171461
3733   -12921
3734   -95280
3735    29050
3736   -88319
3737   136273
3738    50051
3739  -142806
3740    40547
3741   -57854
3742    79236
3743   102317
3744  -157148
3745    19040
3746   -15981
3747    29781
3748   134379
3749  -153266
3750   -19232
3751    35718
3752   -17957
3753   147458
3754  -116272
3755   -84128
3756    83816
3757   -29631
3758   116500
3759   -62117
3760  -128694
3761   104374
3762   -21825
3763    81834
3764    -7606
3765  -171257
3766   106283
3767    19247
3768    21939
3769    43566
3770  -176939
3771    66661
3772    72508
3773   -18992
3774    58953
3775  -159805
3776    21844
3777   119950
3778   -52610
3779    60606
3780  -118599
3781   -44911
3782   163353
3783   -51136
3784    21373
3785   -62213
3786   -86397
3787   168449
3788   -21976
3789   -18415
3790   -15816
3791  -118054
3792   161241
3793    22909
3794   -76358
3795    25623
3796  -116462
3797   111284
3798    85413
3799  -111873
3800    23496
3801   -86045
3802    62933
3803   125137
3804  -128962
3805    11056
3806   -45447
3807     7109
3808   165478
3809  -120641
3810   -37965
3811    14138
3812   -32930
3813   160376
3814   -75737
3815   -90667
3816    49185
3817   -42159
3818   140788
3819   -28376
3820  -138383
3821    75812
3822   -34746
3823    93369
3824    35190
3825  -173822
3826    63253
3827     9967
3828    39059
3829    72251
3830  -173274
3831    30203
3832    52859
3833    -4224
3834    97800
3835  -158245
3836   -21811
3837   108187
3838   -34498
3839    86855
3840  -105425
3841   -80825
3842   138287
3843   -27202
3844    51152
3845   -56034
3846  -120118
3847   147965
3848    -3386
3849     7786
3850    -2456
3851  -150010
3852   130424
3853    50029
3854   -51655
3855    27135
3856  -138375
3857    81960
3858    98866
3859   -80048
3860    29807
3861  -113441
3862    35283
3863   147099
3864  -100007
3865    13560
3866   -62312
3867   -25925
3868   176013
3869   -76366
3870   -37118
3871   -10932
3872   -56305
3873   168533
3874   -40688
3875   -80963
3876    25337
3877   -74037
3878   145163
3879    13991
3880  -134304
3881    46792
3882   -55782
3883    91191
3884    71882
3885  -155706
3886    31488
3887   -16820
3888    44109
3889   108290
3890  -158215
3891     3062
3892    30575
3893    -4876
3894   131161
3895  -133219
3896   -54360
3897    81635
3898   -26461
3899   111719
3900   -84827
3901  -103720
3902   106278
3903   -22907
3904    80721
3905   -33914
3906  -148270
3907   118505
3908     3456
3909    27767
3910    19560
3911  -166539
3912    90368
3913    55877
3914   -19338
3915    44442
3916  -155859
3917    49466
3918   101750
3919   -51901
3920    52341
3921  -126477
3922    -7607
3923   151163
3924   -65312
3925    26111
3926   -70400
3927   -61966
3928   166799
3929   -40513
3930   -15813
3931   -25413
3932   -92247
3933   163295
3934    -5656
3935   -64760
3936    17704
3937  -108152
3938   130449
3939    53546
3940  -112650
3941    31441
3942   -81234
3943    79193
3944   101958
3945  -130166
3946    18799
3947   -45895
3948    31310
3949   139249
3950  -134484
3951   -14485
3952     6605
3953   -18823
3954   152432
3955   -99522
3956   -70854
3957    51474
3958   -34719
3959   134170
3960   -55723
3961  -115824
3962    77734
3963   -34354
3964   100542
3965     2502
3966  -161617
3967    81382
3968     1906
3969    44342
3970    49738
3971  -169256
3972    53349
3973    45208
3974     2279
3975    75053
3976  -159954
3977    11204
3978    94958
3979   -35341
3980    79573
3981  -120762
3982   -49340
3983   136586
3984   -39462
3985    48780
3986   -69237
3987   -94126
3988   148118
3989   -19667
3990    11634
3991   -20982
3992  -127227
3993   145573
3994    21697
3995   -44516
3996    20398
3997  -131453
3998   103699
3999    78087
4000   -82688
4001    28053
4002  -107138
4003    58362
4004   121422
4005  -105438
4006    19282
4007   -68323
4008     1906
4009   161548
4010  -100581
4011   -21918
4012   -11922
4013   -39839
4014   163496
4015   -63137
4016   -68707
4017    25402
4018   -58565
4019   148112
4020   -17432
4021  -118568
4022    54241
4023   -55603
4024   103464
4025    41280
4026  -154976
4027    48579
4028   -16528
4029    53585
4030    81769
4031  -160062
4032    24729
4033    23796
4034     7318
4035   111977
4036  -147570
4037   -23663
4038    78532
4039   -25652
4040   104203
4041  -101898
4042   -78321
4043   109708
4044   -25711
4045    76273
4046   -56505
4047  -121072
4048   126916
4049    -9897
4050    32518
4051     -752
4052  -152385
4053   112763
4054    38668
4055   -20551
4056    31598
4057  -146265
4058    73657
4059    85006
4060   -52187
4061    42854
4062  -128560
4063    24303
4064   134738
4065   -77843
4066    28219
4067   -78996
4068   -32963
4069   161411
4070   -61602
4071   -10710
4072   -31684
4073   -69040
4074   164700
4075   -30847
4076   -54867
4077    11806
4078   -90142
4079   143350
4080    20679
4081  -106673
4082    35218
4083   -77178
4084    95704
4085    72406
4086  -134145
4087    29795
4088   -46124
4089    48752
4090   114877
4091  -144510
4092     5723
4093     4971
4094    -3361
4095   138050
4096  -120336
4097   -46822
4098    51559
4099   -26398
4100   127681
4101   -81763
4102   -94686
4103    83444
4104   -32428
4105   100855
4106   -26906
4107  -142774
4108    97497
4109    -8701
4110    50193
4111    26185
4112  -162507
4113    76715
4114    35447
4115     5988
4116    55296
4117  -159569
4118    39939
4119    81222
4120   -34859
4121    69334
4122  -131298
4123   -17585
4124   129428
4125   -48586
4126    47801
4127   -81886
4128   -65531
4129   150317
4130   -35323
4131    13071
4132   -34728
4133  -104386
4134   154726
4135    -2594
4136   -38853
4137    10216
4138  -119181
4139   123662
4140    50311
4141   -83647
4142    27422
4143  -102424
4144    80031
4145    98247
4146  -110931
4147    24759
4148   -68810
4149    27294
4150   143171
4151  -114286
4152    -6519
4153   -16842
4154   -19545
4155   154296
4156   -87959
4157   -52381
4158    24609
4159   -45007
4160   146291
4161   -47777
4162  -103959
4163    59599
4164   -50734
4165   110671
4166    11019
4167  -144249
4168    64813
4169   -20127
4170    64506
4171    56114
4172  -160293
4173    47357
4174    17606
4175    14889
4176    90164
4177  -156146
4178     4968
4179    70223
4180   -26122
4181    94790
4182  -121220
4183   -51226
4184   110203
4185   -32270
4186    73391
4187   -75509
4188   -94639
4189   134440
4190   -23146
4191    36737
4192   -21278
4193  -133016
4194   129822
4195    18094
4196   -18191
4197    18116
4198  -139259
4199    96890
4200    64102
4201   -57009
4202    35549
4203  -127114
4204    51647
4205   115095
4206   -84323
4207    31332
4208   -83720
4209    -4648
4210   152656
4211   -79842
4212    -3665
4213   -36143
4214   -45560
4215   161337
4216   -55130
4217   -45097
4218     6932
4219   -74874
4220   150006
4221    -8457
4222  -100061
4223    38638
4224   -69448
4225   107767
4226    43619
4227  -131046
4228    41667
4229   -43287
4230    65129
4231    89301
4232  -147795
4233    24721
4234      314
4235    11946
4236   120456
4237  -136487
4238   -23694
4239    50215
4240   -20804
4241   116916
4242  -101339
4243   -72541
4244    85771
4245   -31660
4246    99361
4247   -53825
4248  -121051
4249   109307
4250   -15954
4251    55039
4252     2990
4253  -148911
4254    95603
4255    22697
4256     9152
4257    37357
4258  -155744
4259    66819
4260    67014
4261   -35318
4262    58275
4263  -137699
4264    12962
4265   117106
4266   -56541
4267    45986
4268   -92737
4269   -37759
4270   145641
4271   -51631
4272    16116
4273   -46017
4274   -79256
4275   158033
4276   -27262
4277   -32542
4278     3602
4279  -102367
4280   137709
4281    23786
4282   -80746
4283    25468
4284   -94479
4285    98606
4286    70798
4287  -112780
4288    32128
4289   -69498
4290    48380
4291   120166
4292  -127749
4293     6535
4294   -19778
4295    -1085
4296   139991
4297  -107672
4298   -36426
4299    22240
4300   -30528
4301   142060
4302   -73171
4303   -83412
4304    62192
4305   -44436
4306   115393
4307   -18446
4308  -130646
4309    75868
4310   -22364
4311    69146
4312    29513
4313  -152620
4314    63912
4315    10750
4316    22757
4317    68361
4318  -160055
4319    31843
4320    61082
4321   -21144
4322    82308
4323  -130146
4324   -20199
4325   105751
4326   -36324
4327    68691
4328   -90189
4329   -67355
4330   134505
4331   -34802
4332    37182
4333   -38940
4334  -111959
4335   138956
4336    -2584
4337   -12703
4338     4094
4339  -127186
4340   115928
4341    43000
4342   -55335
4343    28773
4344  -120312
4345    76132
4346    93738
4347   -88764
4348    32830
4349   -87764
4350    20837
4351   135695
4352   -94361
4353     5280
4354   -42036
4355   -24525
4356   153051
4357   -77268
4358   -33253
4359     3245
4360   -57587
4361   151636
4362   -35709
4363   -85792
4364    39667
4365   -62131
4366   117986
4367    15524
4368  -123862
4369    49723
4370   -42971
4371    74604
4372    62626
4373  -147735
4374    39657
4375    -5851
4376    24169
4377    98676
4378  -145886
4379      798
4380    43683
4381   -13409
4382   106202
4383  -117388
4384   -46402
4385    85104
4386   -31391
4387    94798
4388   -73354
4389   -96153
4390   112345
4391   -24369
4392    56083
4393   -19810
4394  -132497
4395   108757
4396     8064
4397    11388
4398    19013
4399  -146254
4400    86049
4401    51265
4402   -32925
4403    46760
4404  -134992
4405    41546
4406   101788
4407   -62580
4408    42478
4409   -98410
4410   -10365
4411   136857
4412   -65273
4413    20215
4414   -53859
4415   -56398
4416   154881
4417   -46252
4418   -24202
4419    -5409
4420   -84730
4421   143047
4422    -4195
4423   -71985
4424    25085
4425   -85461
4426   112571
4427    45132
4428  -109485
4429    36544
4430   -66477
4431    66181
4432    93784
4433  -130679
4434    22067
4435   -23830
4436    15929
4437   124376
4438  -122043
4439   -17964
4440    20170
4441   -19256
4442   131750
4443   -93353
4444   -64033
4445    62772
4446   -37141
4447   113174
4448   -44494
4449  -111967
4450    83212
4451   -27422
4452    74598
4453     5401
4454  -142578
4455    79590
4456     2932
4457    29369
4458    46480
4459  -154205
4460    52873
4461    48952
4462   -17205
4463    68592
4464  -134816
4465     7142
4466    95109
4467   -40126
4468    62872
4469  -100847
4470   -40854
4471   128551
4472   -44159
4473    36922
4474   -52132
4475   -85143
4476   141918
4477   -20362
4478    -7263
4479    -7753
4480  -109613
4481   128351
4482    20590
4483   -51365
4484    21741
4485  -110254
4486    95019
4487    69400
4488   -89228
4489    32795
4490   -86384
4491    44413
4492   114284
4493  -102851
4494    15142
4495   -44485
4496    -1868
4497   139013
4498   -92587
4499   -19235
4500      -95
4501   -40169
4502   145149
4503   -59677
4504   -68854
4505    40796
4506   -53572
4507   121431
4508   -13401
4509  -112171
4510    57419
4511   -42267
4512    82468
4513    34747
4514  -141956
4515    53653
4516    -9840
4517    34409
4518    77032
4519  -147002
4520    23991
4521    37714
4522    -5199
4523    93354
4524  -127394
4525   -18401
4526    79610
4527   -29940
4528    87719
4529   -90477
4530   -70557
4531   112203
4532   -30610
4533    56114
4534   -39355
4535  -110607
4536   118427
4537    -6061
4538    14185
4539     3029
4540  -131666
4541   104460
4542    34706
4543   -30544
4544    34066
4545  -128487
4546    64937
4547    83683
4548   -63151
4549    39428
4550   -98982
4551    15812
4552   119939
4553   -73887
4554    20937
4555   -61015
4556   -29906
4557   146621
4558   -64737
4559   -15724
4560   -12578
4561   -64402
4562   144642
4563   -26607
4564   -62304
4565    22491
4566   -72974
4567   120750
4568    16355
4569  -101121
4570    40513
4571   -60924
4572    80147
4573    66614
4574  -129676
4575    31878
4576   -25625
4577    30649
4578   102342
4579  -128537
4580     1209
4581    17273
4582    -6696
4583   116833
4584  -109917
4585   -40285
4586    60371
4587   -32132
4588   108034
4589   -65372
4590   -91110
4591    88121
4592   -27132
4593    74764
4594   -18666
4595  -124914
4596    89695
4597    -4852
4598    34116
4599    24883
4600  -144641
4601    73815
4602    36963
4603   -13514
4604    52171
4605  -134416
4606    31968
4607    81183
4608   -40786
4609    53499
4610  -107645
4611   -12576
4612   118038
4613   -52437
4614    37164
4615   -64625
4616   -62135
4617   141300
4618   -35784
4619    -4691
4620   -16589
4621   -89002
4622   132178
4623     -804
4624   -45154
4625    13884
4626   -97615
4627   109204
4628    43936
4629   -85724
4630    32456
4631   -81255
4632    61975
4633    92212
4634  -105284
4635    17491
4636   -46235
4637    18637
4638   119859
4639  -105227
4640    -8355
4641    -5191
4642   -22840
4643   135224
4644   -79599
4645   -53203
4646    38648
4647   -41657
4648   118249
4649   -34649
4650   -95330
4651    58800
4652   -36959
4653    88030
4654     8359
4655  -128759
4656    65369
4657   -13567
4658    43102
4659    52989
4660  -144331
4661    40733
4662    30003
4663     1356
4664    72882
4665  -130202
4666     2976
4667    70022
4668   -25323
4669    77435
4670  -103380
4671   -43681
4672   110558
4673   -35635
4674    53898
4675   -54939
4676   -87437
4677   121604
4678   -15353
4679    16158
4680   -15077
4681  -111500
4682   114130
4683    14964
4684   -24633
4685    21445
4686  -119074
4687    84553
4688    63284
4689   -63852
4690    33147
4691   -97886
4692    37857
4693   102737
4694   -78643
4695    22834
4696   -64975
4697    -4477
4698   132816
4699   -77386
4700    -5511
4701   -18404
4702   -44821
4703   139339
4704   -45981
4705   -51448
4706    19042
4707   -58166
4708   122065
4709    -6754
4710   -90698
4711    40119
4712   -56179
4713    90119
4714    39683
4715  -125611
4716    41526
4717   -26255
4718    42176
4719    79123
4720  -129767
4721    16080
4722    13227
4723     6677
4724    97470
4725  -118365
4726   -18912
4727    54034
4728   -24124
4729    99014
4730   -83654
4731   -69235
4732    85878
4733   -27387
4734    70338
4735   -37975
4736  -104724
4737    95281
4738   -12110
4739    36854
4740     3427
4741  -129455
4742    87706
4743    23462
4744    -8430
4745    38310
4746  -129469
4747    52050
4748    68517
4749   -39055
4750    43733
4751  -107419
4752    11245
4753   104938
4754   -54451
4755    34507
4756   -72072
4757   -34751
4758   132321
4759   -49240
4760     1055
4761   -25376
4762   -68525
4763   133232
4764   -18521
4765   -39101
4766     5991
4767   -81981
4768   116016
4769    19864
4770   -79926
4771    29600
4772   -76160
4773    77478
4774    67365
4775  -105198
4776    24623
4777   -45560
4778    34375
4779   100140
4780  -108014
4781     3445
4782    -7318
4783    -3747
4784   119081
4785   -94098
4786   -35197
4787    34705
4788   -31020
4789   113093
4790   -55789
4791   -78557
4792    58993
4793   -31465
4794    88076
4795   -14336
4796  -112315
4797    69673
4798   -15598
4799    48653
4800    29897
4801  -133607
4802    55706
4803    21369
4804     7097
4805    56254
4806  -129118
4807    22461
4808    61259
4809   -21848
4810    63479
4811  -106851
4812   -17194
4813    99350
4814   -36894
4815    50527
4816   -68069
4817   -63965
4818   119644
4819   -26126
4820    17037
4821   -27201
4822   -91866
4823   117786
4824     1085
4825   -19567
4826     7515
4827  -104343
4828    97147
4829    43088
4830   -59366
4831    27561
4832   -92213
4833    56758
4834    84524
4835   -79852
4836    22055
4837   -63371
4838    15817
4839   114742
4840   -83689
4841      435
4842   -24490
4843   -23980
4844   129336
4845   -64270
4846   -39451
4847    14364
4848   -44655
4849   118946
4850   -28332
4851   -77948
4852    39415
4853   -45934
4854    93671
4855    14142
4856  -112580
4857    47001
4858   -25323
4859    53097
4860    55806
4861  -127669
4862    29854
4863     8796
4864    15687
4865    79626
4866  -120472
4867    -2219
4868    48142
4869   -14934
4870    85914
4871   -94602
4872   -45044
4873    83195
4874   -25812
4875    67633
4876   -55006
4877   -84508
4878    96622
4879   -15681
4880    36451
4881   -14931
4882  -111202
4883    94678
4884    10647
4885    -2228
4886    20777
4887  -118131
4888    69460
4889    53286
4890   -36746
4891    34437
4892  -104009
4893    31939
4894    90390
4895   -57536
4896    29958
4897   -74975
4898   -11470
4899   119843
4900   -58285
4901     4447
4902   -33242
4903   -47099
4904   128303
4905   -35116
4906   -32292
4907     1042
4908   -64626
4909   117946
4910     -862
4911   -69676
4912    24773
4913   -64790
4914    89074
4915    43872
4916  -101297
4917    27943
4918   -42156
4919    48802
4920    78083
4921  -110484
4922    12368
4923    -9726
4924    11817
4925   102005
4926  -103151
4927   -19573
4928    30081
4929   -19446
4930   101887
4931   -72151
4932   -59810
4933    59243
4934   -26952
4935    83991
4936   -35709
4937   -95093
4938    74116
4939   -16096
4940    51836
4941     7021
4942  -121808
4943    67308
4944    14455
4945    11823
4946    38222
4947  -122859
4948    42066
4949    51456
4950   -18567
4951    50573
4952  -108944
4953     4310
4954    87650
4955   -38584
4956    43115
4957   -77263
4958   -39106
4959   112737
4960   -33611
4961    17120
4962   -37651
4963   -69847
4964   118202
4965   -12734
4966   -16445
4967    -1974
4968   -88045
4969   104680
4970    23205
4971   -54768
4972    20877
4973   -82469
4974    72076
4975    62829
4976   -78512
4977    19237
4978   -59737
4979    34152
4980    94492
4981   -89121
4982     6420
4983   -25428
4984    -5771
4985   115507
4986   -76738
4987   -28064
4988    13408
4989   -28881
4990   111517
4991   -46822
4992   -64535
4993    36947
4994   -38677
4995    94316
4996    -7707
4997  -100484
4998    52490
4999   -23678
5000    57568
5001    33013
5002  -120372
5003    40432
5004     7070
5005    23142
5006    58783
5007  -119911
5008    15985
5009    40186
5010    -8555
5011    70790
5012  -102744
5013   -23383
5014    76834
5015   -25163
5016    59916
5017   -66948
5018   -61059
5019    95696
5020   -20454
5021    36464
5022   -30089
5023   -90080
5024   102161
5025     -209
5026      197
5027     5897
5028  -105590
5029    80876
5030    38533
5031   -34889
5032    23488
5033   -97212
5034    50678
5035    72632
5036   -56877
5037    26582
5038   -75462
5039    11221
5040   105774
5041   -63880
5042     8154
5043   -37707
5044   -26578
5045   119775
5046   -47537
5047   -24470
5048    -4533
5049   -47504
5050   115535
5051   -20402
5052   -60537
5053    23137
5054   -54556
5055    93798
5056    20762
5057   -94875
5058    31071
5059   -37722
5060    57322
5061    56042
5062  -106973
5063    21466
5064    -9778
5065    23903
5066    82866
5067  -106984
5068    -3489
5069    26246
5070    -8880
5071    90724
5072   -84096
5073   -44331
5074    56751
5075   -21714
5076    77269
5077   -50664
5078   -76216
5079    74064
5080   -17739
5081    51995
5082   -12236
5083  -106077
5084    76789
5085     5971
5086    14429
5087    20995
5088  -113826
5089    55052
5090    40386
5091   -15389
5092    35588
5093  -105554
5094    25005
5095    75355
5096   -38793
5097    38269
5098   -80864
5099   -16567
5100   106640
5101   -39764
5102    16555
5103   -44656
5104   -48169
5105   115110
5106   -24419
5107   -12164
5108   -12586
5109   -69735
5110   110210
5111     3405
5112   -51176
5113    15556
5114   -72691
5115    81593
5116    43357
5117   -76690
5118    19839
5119   -55369
5120    48461
5121    74767
5122   -89215
5123    12527
5124   -27750
5125    11583
5126   101959
5127   -86211
5128   -17146
5129    10772
5130   -16137
5131   103077
5132   -60291
5133   -52074
5134    34926
5135   -27147
5136    91614
5137   -28798
5138   -85428
5139    54504
5140   -23854
5141    62109
5142    12742
5143  -110571
5144    49681
5145     4432
5146    26958
5147    39303
5148  -115160
5149    29838
5150    33423
5151    -2605
5152    56863
5153  -106071
5154    -2288
5155    69887
5156   -25027
5157    52606
5158   -75401
5159   -41720
5160    93486
5161   -23426
5162    31647
5163   -42919
5164   -70663
5165   101838
5166    -9459
5167     2989
5168    -6041
5169   -91386
5170    91293
5171    23654
5172   -34153
5173    15630
5174   -87237
5175    62921
5176    57030
5177   -54759
5178    21193
5179   -72435
5180    31366
5181    88839
5182   -70918
5183    11326
5184   -40680
5185    -8124
5186   110409
5187   -59760
5188   -20082
5189    -6053
5190   -29954
5191   109483
5192   -37593
5193   -49919
5194    18710
5195   -43385
5196    97195
5197    -1891
5198   -86018
5199    36042
5200   -33450
5201    63751
5202    35640
5203  -104436
5204    28921
5205   -10242
5206    32684
5207    61422
5208  -109396
5209    11266
5210    21229
5211      -94
5212    79119
5213   -93259
5214   -24702
5215    55526
5216   -17615
5217    69190
5218   -62722
5219   -59260
5220    74216
5221   -18274
5222    50365
5223   -30787
5224   -88373
5225    83537
5226     -899
5227    17216
5228     5284
5229  -103766
5230    68388
5231    32035
5232   -14324
5233    24686
5234   -98944
5235    41124
5236    61283
5237   -37026
5238    30649
5239   -82479
5240     5608
5241    94436
5242   -47273
5243    15885
5244   -48446
5245   -29261
5246   109637
5247   -35456
5248   -11219
5249   -18369
5250   -52294
5251   109092
5252   -13287
5253   -43027
5254    10065
5255   -63564
5256    91191
5257    25740
5258   -75003
5259    22140
5260   -48531
5261    57673
5262    56343
5263   -88894
5264    16432
5265   -28136
5266    24990
5267    83247
5268   -93536
5269    -2992
5270     6900
5271    -6976
5272    93105
5273   -73312
5274   -38278
5275    35867
5276   -19858
5277    84924
5278   -45360
5279   -68958
5280    55682
5281   -20878
5282    65271
5283    -8977
5284   -99503
5285    59672
5286    -1017
5287    30178
5288    23741
5289  -109260
5290    43320
5291    28374
5292     1049
5293    41726
5294  -106189
5295    17087
5296    60414
5297   -22235
5298    46111
5299   -82712
5300   -20140
5301    89910
5302   -29800
5303    29157
5304   -50097
5305   -52024
5306    99593
5307   -17120
5308     3826
5309   -16528
5310   -73789
5311    97767
5312     6205
5313   -29527
5314    10767
5315   -80129
5316    75092
5317    42155
5318   -57358
5319    17225
5320   -66108
5321    44207
5322    71302
5323   -71515
5324    12840
5325   -42159
5326    10231
5327    97412
5328   -71029
5329   -10114
5330    -7651
5331   -17935
5332   103284
5333   -50219
5334   -40939
5335    19029
5336   -31461
5337    94990
5338   -21592
5339   -73788
5340    36533
5341   -31748
5342    70919
5343    16782
5344   -99317
5345    37386
5346   -10039
5347    36012
5348    44139
5349  -105082
5350    21016
5351    16457
5352     8591
5353    62872
5354   -99342
5355    -5428
5356    51176
5357   -16665
5358    64087
5359   -74082
5360   -42240
5361    74809
5362   -17786
5363    45802
5364   -43320
5365   -69338
5366    85068
5367    -8793
5368    20092
5369    -8763
5370   -91584
5371    80242
5372    17838
5373   -14579
5374    16425
5375   -91991
5376    56277
5377    50470
5378   -38058
5379    24253
5380   -81024
5381    24939
5382    80657
5383   -52705
5384    16678
5385   -53244
5386   -11801
5387   103225
5388   -47839
5389    -7037
5390   -20873
5391   -36804
5392   105947
5393   -27246
5394   -36571
5395     4895
5396   -50233
5397    95368
5398     2875
5399   -68118
5400    24691
5401   -45953
5402    66903
5403    39103
5404   -89740
5405    21999
5406   -24682
5407    35568
5408    64741
5409   -94848
5410     7973
5411     2961
5412     3979
5413    81378
5414   -86019
5415   -23294
5416    36114
5417   -16191
5418    78083
5419   -57863
5420   -56004
5421    57088
5422   -18865
5423    61887
5424   -27232
5425   -84408
5426    65336
5427    -8652
5428    33275
5429     7830
5430  -102709
5431    57094
5432    20723
5433     1482
5434    28806
5435  -101002
5436    32802
5437    52420
5438   -22083
5439    37837
5440   -87486
5441     -326
5442    82484
5443   -35236
5444    28259
5445   -56850
5446   -33683
5447    99072
5448   -27256
5449     3097
5450   -26162
5451   -56677
5452   101334
5453    -9215
5454   -24710
5455     3149
5456   -70094
5457    86125
5458    23822
5459   -56923
5460    18866
5461   -61731
5462    56596
5463    55791
5464   -73999
5465    15444
5466   -40911
5467    25367
5468    82888
5469   -77785
5470     -787
5471   -11235
5472    -6457
5473    96435
5474   -64210
5475   -31242
5476    18672
5477   -23387
5478    91782
5479   -37908
5480   -62153
5481    39151
5482   -26949
5483    72460
5484    -4414
5485   -90821
5486    45268
5487   -13634
5488    42354
5489    28715
5490  -104101
5491    34825
5492    14113
5493    13019
5494    48887
5495  -100383
5496    10858
5497    44651
5498   -13272
5499    55923
5500   -83719
5501   -21777
5502    72705
5503   -22933
5504    43489
5505   -51702
5506   -54246
5507    87170
5508   -16015
5509    19499
5510   -20220
5511   -75875
5512    87570
5513     3914
5514   -11232
5515     7171
5516   -84938
5517    69059
5518    37367
5519   -39371
5520    20120
5521   -76761
5522    40705
5523    68539
5524   -55364
5525    18256
5526   -56343
5527     7494
5528    93080
5529   -58044
5530     -314
5531   -24931
5532   -23111
5533   103523
5534   -42085
5535   -30397
5536     4511
5537   -39159
5538    95853
5539   -15328
5540   -61142
5541    24742
5542   -40731
5543    74866
5544    19584
5545   -86478
5546    29848
5547   -24574
5548    43287
5549    49497
5550   -96142
5551    18399
5552     2208
5553    12190
5554    68493
5555   -90516
5556    -6104
5557    32183
5558   -11056
5559    71369
5560   -70627
5561   -39550
5562    57819
5563   -19133
5564    59133
5565   -39760
5566   -69855
5567    70750
5568   -12064
5569    35519
5570    -7720
5571   -90977
5572    68380
5573    11279
5574     4819
5575    17606
5576   -98640
5577    48514
5578    42086
5579   -21703
5580    31469
5581   -85908
5582    17849
5583    72990
5584   -37174
5585    27803
5586   -62672
5587   -14661
5588    94536
5589   -38700
5590     7838
5591   -31380
5592   -43405
5593   101633
5594   -22227
5595   -20785
5596    -2752
5597   -57782
5598    91506
5599     5594
5600   -51354
5601    17733
5602   -57902
5603    69224
5604    38567
5605   -74541
5606    20970
5607   -41188
5608    36224
5609    67222
5610   -83413
5611     7993
5612   -12958
5613     5159
5614    85143
5615   -76561
5616   -16066
5617    16862
5618   -16803
5619    87585
5620   -53083
5621   -48984
5622    41655
5623   -24360
5624    71993
5625   -20541
5626   -78714
5627    52835
5628   -14523
5629    46649
5630    10942
5631   -98671
5632    47334
5633     7666
5634    15440
5635    36521
5636  -101586
5637    27073
5638    38361
5639   -11048
5640    46839
5641   -87829
5642    -3464
5643    68307
5644   -25998
5645    40788
5646   -61740
5647   -35696
5648    86793
5649   -25351
5650    21566
5651   -30123
5652   -63058
5653    91700
5654    -7097
5655    -8221
5656     -768
5657   -75506
5658    81101
5659    20574
5660   -37953
5661    16940
5662   -73475
5663    54122
5664    53547
5665   -58857
5666    20267
5667   -54862
5668    21435
5669    80473
5670   -66063
5671     5246
5672   -26834
5673    -8400
5674    96134
5675   -55628
5676   -21085
5677     2264
5678   -29976
5679    95770
5680   -32324
5681   -52053
5682    26098
5683   -36181
5684    77809
5685      878
5686   -78927
5687    35000
5688   -25547
5689    51142
5690    31807
5691   -94957
5692    30697
5693    -2185
5694    19261
5695    56446
5696   -95408
5697     9010
5698    29170
5699    -7144
5700    64016
5701   -79822
5702   -22622
5703    56328
5704   -20343
5705    57501
5706   -53600
5707   -53737
5708    74867
5709   -17705
5710    35306
5711   -21049
5712   -78950
5713    76153
5714     1135
5715     7483
5716     7297
5717   -89201
5718    61897
5719    29795
5720   -20923
5721    25300
5722   -85375
5723    35200
5724    61470
5725   -40829
5726    25546
5727   -65711
5728     1363
5729    86744
5730   -46356
5731    10282
5732   -35525
5733   -27074
5734    98248
5735   -36489
5736   -15222
5737    -5287
5738   -46484
5739    95069
5740   -11036
5741   -46481
5742    18452
5743   -50343
5744    75609
5745    21383
5746   -70508
5747    24290
5748   -39929
5749    47606
5750    51409
5751   -85541
5752    18073
5753   -16085
5754    14818
5755    73715
5756   -82327
5757    -6031
5758    14973
5759    -8834
5760    80960
5761   -64935
5762   -34096
5763    40525
5764   -21709
5765    72131
5766   -37134
5767   -67441
5768    57782
5769   -17739
5770    47922
5771    -3480
5772   -88760
5773    55895
5774     1637
5775    19042
5776    22540
5777   -98237
5778    42181
5779    29972
5780    -8715
5781    39738
5782   -90170
5783    14429
5784    59933
5785   -27481
5786    38023
5787   -68280
5788   -18088
5789    82760
5790   -32272
5791    21867
5792   -39073
5793   -46222
5794    93656
5795   -19204
5796    -4865
5797    -7468
5798   -65380
5799    87665
5800     6612
5801   -34697
5802    12876
5803   -66188
5804    66745
5805    37755
5806   -58831
5807    21303
5808   -53735
5809    36638
5810    68742
5811   -71892
5812    11956
5813   -28686
5814     3006
5815    86292
5816   -65326
5817   -11863
5818      654
5819   -19028
5820    91286
5821   -46627
5822   -40607
5823    26704
5824   -30652
5825    80629
5826   -15926
5827   -71697
5828    40385
5829   -25051
5830    54438
5831    15612
5832   -90136
5833    38780
5834    -5531
5835    25373
5836    41586
5837   -97247
5838    23396
5839    23056
5840    -3543
5841    55460
5842   -85983
5843    -7171
5844    52423
5845   -19549
5846    51214
5847   -63212
5848   -37401
5849    73176
5850   -22891
5851    36003
5852   -32691
5853   -65089
5854    82338
5855    -9194
5856     8140
5857    -1138
5858   -81821
5859    72683
5860    17302
5861   -19494
5862    17421
5863   -80527
5864    50373
5865    48278
5866   -43539
5867    25303
5868   -66182
5869    18339
5870    77172
5871   -53309
5872    13875
5873   -39810
5874   -11862
5875    92868
5876   -47507
5877    -8988
5878   -10743
5879   -35221
5880    95566
5881   -27332
5882   -38745
5883    16057
5884   -45319
5885    79710
5886     3450
5887   -66055
5888    27255
5889   -36647
5890    55750
5891    32867
5892   -83895
5893    25575
5894   -16135
5895    26140
5896    60251
5897   -89378
5898     8314
5899    12730
5900    -3556
5901    71585
5902   -74336
5903   -22129
5904    39474
5905   -17413
5906    67490
5907   -52056
5908   -51670
5909    59051
5910   -20449
5911    49591
5912   -18667
5913   -78343
5914    64684
5915    -3453
5916    20658
5917    10340
5918   -91922
5919    52675
5920    21229
5921    -5859
5922    29666
5923   -89657
5924    31068
5925    50759
5926   -29726
5927    34110
5928   -71080
5929    -1643
5930    77516
5931   -35957
5932    20981
5933   -43976
5934   -30704
5935    91817
5936   -30136
5937      -32
5938   -14877
5939   -52157
5940    91610
5941    -8653
5942   -31686
5943    10219
5944   -58666
5945    74485
5946    21302
5947   -56874
5948    21034
5949   -51546
5950    48479
5951    51420
5952   -73354
5953    17346
5954   -29697
5955    16223
5956    75926
5957   -75177
5958    -2151
5959    -1441
5960    -8557
5961    84138
5962   -58557
5963   -29862
5964    24717
5965   -24371
5966    79785
5967   -33451
5968   -60343
5969    42894
5970   -25345
5971    58119
5972     -492
5973   -84355
5974    46646
5975    -7491
5976    29563
5977    26319
5978   -93820
5979    35316
5980    16741
5981     2180
5982    44174
5983   -89746
5984     9942
5985    46418
5986   -20922
5987    47034
5988   -69412
5989   -21972
5990    70342
5991   -24925
5992    34301
5993   -42669
5994   -48789
5995    83160
5996   -17170
5997    10883
5998   -11175
5999   -69625
6000    79598
6001     6008
6002   -18616
6003    11589
6004   -72314
6005    61260
6006    35175
6007   -42138
6008    21238
6009   -65532
6010    34067
6011    64130
6012   -58189
6013    16411
6014   -41753
6015     2185
6016    84502
6017   -54603
6018    -3089
6019   -12100
6020   -20691
6021    91694
6022   -39620
6023   -30445
6024    13816
6025   -36255
6026    84024
6027   -12954
6028   -59991
6029    30805
6030   -33221
6031    59859
6032    17959
6033   -81301
6034    31297
6035   -17434
6036    32348
6037    44130
6038   -89489
6039    19510
6040     8302
6041     3430
6042    60580
6043   -83052
6044    -6676
6045    37190
6046   -14558
6047    60939
6048   -59460
6049   -36427
6050    57571
6051   -19261
6052    47414
6053   -32234
6054   -64108
6055    68399
6056   -10857
6057    23577
6058    -1487
6059   -82132
6060    62902
6061    12607
6062    -5467
6063    19062
6064   -83444
6065    42675
6066    40599
6067   -28198
6068    28716
6069   -72127
6070    15551
6071    68902
6072   -40955
6073    21947
6074   -47119
6075   -16309
6076    86884
6077   -37956
6078      405
6079   -19519
6080   -37483
6081    90661
6082   -21958
6083   -25166
6084     6220
6085   -52184
6086    80454
6087     6772
6088   -54262
6089    20792
6090   -46227
6091    55563
6092    36246
6093   -70840
6094    20813
6095   -30063
6096    28140
6097    60805
6098   -77663
6099     7918
6100    -4330
6101     -676
6102    75293
6103   -67525
6104   -19212
6105    22334
6106   -16585
6107    73537
6108   -46059
6109   -46500
6110    43595
6111   -22641
6112    57981
6113   -17221
6114   -72704
6115    51847
6116   -10049
6117    33476
6118    13329
6119   -86340
6120    44587
6121    12393
6122     5074
6123    32447
6124   -87636
6125    25441
6126    38877
6127   -17457
6128    39907
6129   -73450
6130    -4187
6131    65875
6132   -27274
6133    31775
6134   -48307
6135   -32870
6136    81140
6137   -23546
6138    11689
6139   -20759
6140   -55429
6141    83144
6142    -7035
6143   -15720
6144     4846
6145   -66370
6146    69026
6147    22252
6148   -40885
6149    17933
6150   -59446
6151    44751
6152    49835
6153   -56842
6154    18070
6155   -44075
6156    15335
6157    73938
6158   -62862
6159     2142
6160   -14818
6161   -10928
6162    84192
6163   -49416
6164   -22493
6165     9590
6166   -26119
6167    81074
6168   -28517
6169   -50689
6170    30943
6171   -29082
6172    63328
6173     2182
6174   -74282
6175    34987
6176   -16236
6177    36752
6178    28974
6179   -85723
6180    27782
6181     5491
6182    10767
6183    47836
6184   -84844
6185     7296
6186    33429
6187   -12142
6188    53941
6189   -68225
6190   -22621
6191    55496
6192   -18592
6193    43456
6194   -42601
6195   -48636
6196    69005
6197   -14971
6198    24015
6199   -14090
6200   -70244
6201    68612
6202     4449
6203    -2450
6204    10450
6205   -76261
6206    53030
6207    30476
6208   -26965
6209    22683
6210   -70047
6211    29429
6212    56433
6213   -43510
6214    20150
6215   -50347
6216      712
6217    78711
6218   -45220
6219     4098
6220   -23209
6221   -24143
6222    86760
6223   -32043
6224   -20149
6225     1170
6226   -39008
6227    80798
6228    -7956
6229   -47097
6230    20166
6231   -39830
6232    62301
6233    20855
6234   -67817
6235    23795
6236   -27480
6237    35843
6238    45543
6239   -77405
6240    14661
6241    -6422
6242     9168
6243    64113
6244   -73856
6245    -6555
6246    20482
6247   -11975
6248    66689
6249   -54160
6250   -35347
6251    42606
6252   -18247
6253    56310
6254   -29906
6255   -60382
6256    55032
6257   -13727
6258    34625
6259     -489
6260   -79334
6261    51428
6262     6640
6263     8092
6264    20687
6265   -83105
6266    36040
6267    32412
6268   -14134
6269    31512
6270   -74108
6271    11884
6272    58776
6273   -29144
6274    27458
6275   -53575
6276   -16994
6277    76741
6278   -29353
6279    10512
6280   -26320
6281   -40683
6282    81634
6283   -16030
6284   -12908
6285    -1453
6286   -53486
6287    74181
6288     8478
6289   -37916
6290    15076
6291   -53409
6292    53999
6293    35610
6294   -56384
6295    17349
6296   -39544
6297    27234
6298    59984
6299   -64383
6300     8335
6301   -17601
6302      839
6303    74810
6304   -57729
6305   -14455
6306     9306
6307   -17405
6308    75381
6309   -38596
6310   -40549
6311    28873
6312   -24079
6313    64241
6314   -14750
6315   -63995
6316    39456
6317   -18357
6318    40721
6319    14910
6320   -80122
6321    34861
6322     3871
6323    13914
6324    34041
6325   -83431
6326    18410
6327    27244
6328    -7553
6329    43741
6330   -71989
6331    -7076
6332    53090
6333   -20642
6334    40392
6335   -49134
6336   -35051
6337    68127
6338   -18162
6339    22135
6340   -23225
6341   -55720
6342    71859
6343    -4396
6344    -1231
6345     2551
6346   -67773
6347    60728
6348    19957
6349   -26143
6350    15508
6351   -63910
6352    40245
6353    45961
6354   -42550
6355    17653
6356   -49277
6357    14659
6358    68510
6359   -47986
6360     6018
6361   -25549
6362   -11500
6363    80936
6364   -40259
6365   -14626
6366    -1160
6367   -27640
6368    78829
6369   -21780
6370   -39168
6371    17770
6372   -33316
6373    65112
6374     5262
6375   -63101
6376    26208
6377   -24755
6378    41759
6379    31044
6380   -75026
6381    19593
6382    -6618
6383    16360
6384    49701
6385   -74950
6386     3202
6387    18628
6388    -4867
6389    56889
6390   -62138
6391   -22554
6392    40987
6393   -16461
6394    50787
6395   -39817
6396   -47022
6397    53725
6398   -13399
6399    34459
6400   -13837
6401   -67256
6402    57113
6403     1337
6404    10061
6405     9432
6406   -75398
6407    44302
6408    24443
6409   -14035
6410    22418
6411   -71338
6412    23625
6413    48912
6414   -29639
6415    24062
6416   -55332
6417    -2555
6418    70497
6419   -34113
6420    10825
6421   -30649
6422   -26081
6423    79337
6424   -24069
6425    -9814
6426    -6401
6427   -42915
6428    75903
6429    -5066
6430   -34903
6431    11094
6432   -46009
6433    60318
6434    22371
6435   -54377
6436    17546
6437   -35304
6438    35821
6439    46179
6440   -64221
6441    10852
6442   -17719
6443    11183
6444    62850
6445   -62694
6446    -6320
6447     7329
6448    -8947
6449    67821
6450   -47510
6451   -31280
6452    27326
6453   -17252
6454    61043
6455   -25812
6456   -54571
6457    40866
6458   -15313
6459    41673
6460       55
6461   -72692
6462    40499
6463      544
6464    17595
6465    21975
6466   -78187
6467    27820
6468    23289
6469    -3776
6470    33667
6471   -71521
6472     6350
6473    45979
6474   -18278
6475    34651
6476   -53656
6477   -19742
6478    64131
6479   -20363
6480    20758
6481   -29779
6482   -42008
6483    71003
6484   -10799
6485       40
6486    -6887
6487   -56611
6488    66644
6489     9722
6490   -23391
6491    10368
6492   -57948
6493    49641
6494    34241
6495   -42150
6496    16299
6497   -46779
6498    25845
6499    56644
6500   -51260
6501     8514
6502   -26217
6503      426
6504    71360
6505   -47387
6506    -9815
6507    -2690
6508   -17288
6509    74660
6510   -31877
6511   -33353
6512    16358
6513   -26188
6514    64525
6515    -8231
6516   -56567
6517    27049
6518   -21518
6519    44615
6520    17300
6521   -71962
6522    25296
6523    -6501
6524    21047
6525    37757
6526   -74952
6527    12292
6528    16304
6529       96
6530    47742
6531   -66830
6532    -9837
6533    37780
6534   -13693
6535    45795
6536   -47354
6537   -34485
6538    53493
6539   -14558
6540    32410
6541   -22258
6542   -54805
6543    60321
6544    -4035
6545    10199
6546      130
6547   -67495
6548    51031
6549    15543
6550   -11888
6551    15127
6552   -66468
6553    33959
6554    41376
6555   -29161
6556    19205
6557   -54457
6558    10836
6559    62228
6560   -36087
6561    10008
6562   -32891
6563   -13463
6564    73719
6565   -31868
6566    -7629
6567   -10778
6568   -31131
6569    74195
6570   -15279
6571   -29468
6572     9430
6573   -38090
6574    63276
6575     9602
6576   -50801
6577    18140
6578   -31021
6579    42462
6580    32468
6581   -63496
6582    14669
6583   -16950
6584    19050
6585    51453
6586   -65244
6587      489
6588     5467
6589    -2494
6590    59787
6591   -55125
6592   -19927
6593    26213
6594   -13571
6595    55954
6596   -35917
6597   -43256
6598    40653
6599   -13822
6600    41291
6601   -11525
6602   -63746
6603    45056
6604    -1791
6605    18918
6606    10132
6607   -72691
6608    36148
6609    16691
6610    -1772
6611    23955
6612   -70527
6613    17909
6614    41753
6615   -17637
6616    27447
6617   -56886
6618    -6371
6619    58859
6620   -22793
6621    18071
6622   -36199
6623   -28298
6624    69799
6625   -16648
6626     1970
6627   -12600
6628   -45356
6629    69042
6630      196
6631   -20814
6632     5677
6633   -49924
6634    55223
6635    21774
6636   -39034
6637    12817
6638   -43597
6639    34738
6640    45381
6641   -51804
6642    10125
6643   -26746
6644    10000
6645    61198
6646   -51668
6647    -5297
6648    -4647
6649    -7500
6650    67620
6651   -41467
6652   -24897
6653    15594
6654   -19868
6655    62979
6656   -20061
6657   -49096
6658    29280
6659   -17466
6660    47054
6661     3089
6662   -64541
6663    29403
6664    -6655
6665    25067
6666    24543
6667   -72408
6668    21820
6669    12607
6670     4695
6671    37578
6672   -67430
6673      919
6674    33628
6675   -10216
6676    39087
6677   -53009
6678   -20642
6679    51542
6680   -15464
6681    30030
6682   -31194
6683   -44297
6684    59984
6685    -8522
6686    10873
6687    -9188
6688   -56800
6689    55676
6690     9236
6691   -10681
6692     9103
6693   -59660
6694    43649
6695    29548
6696   -28191
6697    16023
6698   -53187
6699    21902
6700    51452
6701   -40308
6702    10606
6703   -33448
6704    -1521
6705    66663
6706   -36272
6707    -4692
6708   -13234
6709   -19683
6710    72050
6711   -24719
6712   -24141
6713     6871
6714   -29687
6715    64737
6716    -2714
6717   -45255
6718    17349
6719   -27466
6720    46262
6721    18687
6722   -60517
6723    19530
6724   -14522
6725    25641
6726    39766
6727   -66089
6728     8726
6729     4210
6730     4759
6731    50499
6732   -59458
6733   -10410
6734    25136
6735    -9180
6736    50633
6737   -43819
6738   -31972
6739    40783
6740   -12505
6741    39598
6742   -21682
6743   -54066
6744    48450
6745    -5118
6746    20523
6747    -1045
6748   -65861
6749    42708
6750    12149
6751      563
6752    17644
6753   -67235
6754    29517
6755    33234
6756   -17396
6757    22649
6758   -56613
6759     5770
6760    53246
6761   -25784
6762    15849
6763   -38327
6764   -14972
6765    65546
6766   -24080
6767     2948
6768   -16576
6769   -33971
6770    68153
6771   -10168
6772   -18267
6773     1051
6774   -41771
6775    58408
6776    11122
6777   -37158
6778    12286
6779   -38405
6780    42957
6781    32978
6782   -51503
6783    13310
6784   -25347
6785    20133
6786    50904
6787   -55197
6788     1393
6789    -4886
6790     -245
6791    60471
6792   -47392
6793   -17725
6794    14391
6795   -13977
6796    59708
6797   -30369
6798   -39318
6799    29266
6800   -16094
6801    46800
6802    -8098
6803   -58902
6804    34111
6805    -6905
6806    28256
6807    12272
6808   -66421
6809    28608
6810     9033
6811     6725
6812    28150
6813   -69076
6814    12236
6815    30367
6816    -9469
6817    32337
6818   -56302
6819    -9065
6820    48450
6821   -17509
6822    27169
6823   -36740
6824   -29453
6825    59914
6826   -13570
6827    11285
6828   -15429
6829   -48028
6830    61384
6831      735
6832    -7660
6833     2483
6834   -53173
6835    49313
6836    20417
6837   -27605
6838    12190
6839   -49523
6840    31923
6841    42074
6842   -41095
6843    11415
6844   -34163
6845     9129
6846    59907
6847   -41362
6848    -1062
6849   -14752
6850    -9951
6851    67404
6852   -33992
6853   -19524
6854     4305
6855   -22266
6856    64010
6857   -15647
6858   -39214
6859    19233
6860   -24319
6861    49312
6862     7513
6863   -55391
6864    22978
6865   -15400
6866    31004
6867    26774
6868   -65827
6869    15935
6870     2344
6871     8896
6872    42133
6873   -62828
6874     -253
6875    22920
6876    -5912
6877    43075
6878   -49400
6879   -20912
6880    40219
6881   -12550
6882    37376
6883   -30649
6884   -42372
6885    50128
6886    -8768
6887    21078
6888    -8426
6889   -57011
6890    47687
6891     6703
6892     1551
6893     7823
6894   -62192
6895    37344
6896    24985
6897   -18221
6898    18050
6899   -57325
6900    18253
6901    47464
6902   -28431
6903    15303
6904   -40149
6905    -4351
6906    61271
6907   -29513
6908     4731
6909   -20607
6910   -23184
6911    67123
6912   -19868
6913   -14475
6914      112
6915   -34643
6916    61588
6917    -1288
6918   -33879
6919    11852
6920   -35169
6921    46755
6922    22216
6923   -50569
6924    15411
6925   -24847
6926    26900
6927    41014
6928   -56924
6929     7701
6930    -6141
6931     6774
6932    52468
6933   -52749
6934    -8904
6935    12130
6936    -8073
6937    54492
6938   -40956
6939   -29263
6940    30065
6941   -14569
6942    46068
6943   -19524
6944   -50627
6945    37008
6946    -8033
6947    28596
6948     2267
6949   -62726
6950    34626
6951     4967
6952    10504
6953    18688
6954   -67515
6955    22554
6956    25321
6957    -9368
6958    26768
6959   -58462
6960     2864
6961    44750
6962   -18358
6963    24583
6964   -42303
6965   -18141
6966    58061
6967   -18633
6968    12831
6969   -20902
6970   -36430
6971    61891
6972    -7004
6973    -7318
6974     -550
6975   -47059
6976    55208
6977     9679
6978   -26146
6979     9704
6980   -44814
6981    39337
6982    31698
6983   -41636
6984    12702
6985   -32683
6986    17869
6987    49596
6988   -46759
6989     3807
6990   -15971
6991     -334
6992    60860
6993   -40452
6994   -13146
6995     3645
6996   -15547
6997    61201
6998   -26981
6999   -33919
7000    20313
7001   -20550
7002    50918
7003    -6026
7004   -51958
7005    26704
7006   -13668
7007    34293
7008    16041
7009   -63204
7010    24870
7011      606
7012    13287
7013    31856
7014   -63392
7015     9367
7016    19798
7017    -3723
7018    37988
7019   -55220
7020   -10508
7021    39066
7022   -12985
7023    34690
7024   -37438
7025   -30621
7026    50191
7027   -12871
7028    20726
7029   -16942
7030   -48370
7031    53626
7032     -221
7033     2588
7034     1711
7035   -56848
7036    45699
7037    16725
7038   -17295
7039    12855
7040   -54303
7041    27973
7042    38683
7043   -30683
7044    15238
7045   -41628
7046     8067
7047    56143
7048   -34887
7049     6021
7050   -23614
7051   -13046
7052    64927
7053   -27807
7054   -10397
7055    -3134
7056   -26271
7057    63543
7058   -11945
7059   -30000
7060    12588
7061   -31319
7062    51752
7063     9792
7064   -47650
7065    18199
7066   -23674
7067    32580
7068    29583
7069   -58469
7070    12620
7071    -7493
7072    12166
7073    43499
7074   -58268
7075    -1552
7076    11205
7077    -4143
7078    49989
7079   -47494
7080   -20031
7081    28668
7082   -12560
7083    44518
7084   -28803
7085   -40981
7086    40863
7087   -11492
7088    29801
7089    -7439
7090   -55649
7091    42538
7092      794
7093    11113
7094    10883
7095   -63488
7096    32833
7097    18859
7098    -8345
7099    21590
7100   -58913
7101    14324
7102    39533
7103   -20454
7104    22415
7105   -45185
7106    -6063
7107    55084
7108   -22582
7109    12370
7110   -25501
7111   -26089
7112    63433
7113   -16383
7114    -4938
7115    -5373
7116   -38128
7117    59077
7118      100
7119   -24682
7120     8360
7121   -40840
7122    46910
7123    20263
7124   -40800
7125    14552
7126   -33873
7127    26728
7128    40760
7129   -48520
7130     7754
7131   -18053
7132     7807
7133    54138
7134   -46765
7135    -5296
7136     3395
7137    -9800
7138    59081
7139   -35810
7140   -26515
7141    19565
7142   -17274
7143    51145
7144   -15844
7145   -45148
7146    30265
7147   -13967
7148    36035
7149     3989
7150   -59329
7151    29572
7152    -2095
7153    15317
7154    22990
7155   -65056
7156    19626
7157    16295
7158    -2249
7159    32438
7160   -57749
7161      863
7162    35420
7163   -13759
7164    32019
7165   -43937
7166   -19522
7167    49590
7168   -17255
7169    21728
7170   -23708
7171   -39599
7172    56649
7173    -7273
7174     3287
7175    -5124
7176   -50738
7177    51957
7178     8655
7179   -15649
7180     9528
7181   -50815
7182    37934
7183    28982
7184   -31824
7185    14466
7186   -41520
7187    16641
7188    48440
7189   -38198
7190     8631
7191   -25845
7192    -3060
7193    60662
7194   -35634
7195    -6067
7196    -5285
7197   -18700
7198    61745
7199   -21671
7200   -26265
7201    10811
7202   -24504
7203    54636
7204    -2820
7205   -44327
7206    20732
7207   -22920
7208    37583
7209    17754
7210   -57957
7211    20499
7212    -9324
7213    16924
7214    35444
7215   -59756
7216     8688
7217     8517
7218      313
7219    42613
7220   -53056
7221    -9835
7222    29018
7223   -12422
7224    42478
7225   -36792
7226   -32042
7227    41251
7228   -12696
7229    28787
7230   -17162
7231   -48763
7232    46586
7233    -4474
7234    12365
7235     2681
7236   -57702
7237    41077
7238    13215
7239    -6988
7240    16156
7241   -57339
7242    24433
7243    33377
7244   -21280
7245    19145
7246   -47150
7247     4642
7248    50170
7249   -27839
7250    13440
7251   -29986
7252   -16121
7253    60722
7254   -23279
7255     -831
7256    -8715
7257   -30047
7258    60470
7259   -10361
7260   -21127
7261     6952
7262   -35496
7263    52692
7264     9461
7265   -39270
7266    14970
7267   -31166
7268    33575
7269    30095
7270   -51509
7271    12200
7272   -17879
7273    14735
7274    46557
7275   -54121
7276      773
7277      494
7278    -3712
7279    53111
7280   -44750
7281   -18526
7282    19405
7283   -14220
7284    49077
7285   -26910
7286   -37797
7287    31475
7288   -14059
7289    37230
7290    -5688
7291   -52842
7292    35375
7293    -5674
7294    17652
7295    14324
7296   -62340
7297    28313
7298    12288
7299     -398
7300    25364
7301   -59701
7302    12422
7303    30673
7304   -13203
7305    29527
7306   -47469
7307    -8631
7308    48127
7309   -20795
7310    21691
7311   -29277
7312   -28918
7313    56169
7314   -13178
7315     5003
7316    -9046
7317   -41978
7318    55356
7319     -949
7320   -14608
7321     7374
7322   -47014
7323    45122
7324    20239
7325   -31064
7326    13960
7327   -40317
7328    26970
7329    39239
7330   -41516
7331    11084
7332   -25682
7333     5811
7334    55039
7335   -42157
7336     -795
7337    -6846
7338   -11303
7339    59475
7340   -31086
7341   -18970
7342    11735
7343   -20314
7344    54083
7345   -13211
7346   -38769
7347    22593
7348   -20508
7349    40022
7350     6952
7351   -54180
7352    24680
7353   -10344
7354    21770
7355    24961
7356   -60345
7357    16407
7358     6820
7359     2430
7360    36247
7361   -57452
7362     1178
7363    25676
7364   -10820
7365    39547
7366   -43920
7367   -20877
7368    42135
7369   -14462
7370    29357
7371   -24788
7372   -38964
7373    48583
7374    -8527
7375    13273
7376    -4987
7377   -52549
7378    47418
7379     5913
7380    -5564
7381    10506
7382   -55558
7383    33392
7384    26516
7385   -21002
7386    16896
7387   -47020
7388    15758
7389    42944
7390   -30403
7391    14230
7392   -31646
7393    -6298
7394    57441
7395   -31152
7396      662
7397   -12356
7398   -22813
7399    60809
7400   -19834
7401   -17177
7402     4619
7403   -30296
7404    56151
7405       50
7406   -36448
7407    15492
7408   -29218
7409    39076
7410    19877
7411   -50565
7412    17468
7413   -18134
7414    21158
7415    36215
7416   -55800
7417     8314
7418      151
7419     1902
7420    47105
7421   -49631
7422    -8241
7423    19603
7424   -11473
7425    47328
7426   -35009
7427   -28074
7428    33560
7429   -14565
7430    38436
7431   -14568
7432   -46781
7433    38491
7434    -8361
7435    19715
7436     4492
7437   -58692
7438    35786
7439     6796
7440      551
7441    18379
7442   -58257
7443    22281
7444    25119
7445   -14629
7446    24779
7447   -50219
7448     2743
7449    43913
7450   -22001
7451    20469
7452   -32758
7453   -18965
7454    56489
7455   -19659
7456     7126
7457   -14227
7458   -32564
7459    57991
7460    -8526
7461   -10901
7462     3566
7463   -40943
7464    50673
7465     9480
7466   -29657
7467    13661
7468   -37699
7469    33189
7470    30491
7471   -41649
7472    13352
7473   -26633
7474    14513
7475    46416
7476   -46549
7477     3978
7478    -7643
7479    -5473
7480    55332
7481   -38991
7482   -13099
7483    10076
7484   -15840
7485    52152
7486   -24033
7487   -31290
7488    24479
7489   -19109
7490    42655
7491    -3763
7492   -49802
7493    28985
7494   -10830
7495    23369
7496    15862
7497   -57992
7498    23957
7499     3735
7500     5965
7501    28298
7502   -57891
7503     9814
7504    21995
7505    -9207
7506    34480
7507   -48729
7508    -9726
7509    40656
7510   -15960
7511    27161
7512   -30631
7513   -29209
7514    48697
7515   -13228
7516    13583
7517   -12289
7518   -45721
7519    50602
7520    -1233
7521    -5716
7522     5190
7523   -49177
7524    42009
7525    17625
7526   -20328
7527    14370
7528   -45298
7529    24309
7530    36428
7531   -33844
7532    13857
7533   -33981
7534     4622
7535    50555
7536   -35302
7537     2917
7538   -14007
7539   -14275
7540    58912
7541   -27933
7542   -13096
7543     3971
7544   -23743
7545    54628
7546   -11416
7547   -31359
7548    18188
7549   -27293
7550    43074
7551     8773
7552   -47252
7553    19187
7554   -17748
7555    25512
7556    27702
7557   -56365
7558    14275
7559    -2648
7560     6730
7561    40137
7562   -52884
7563    -1203
7564    17461
7565    -7946
7566    43023
7567   -41197
7568   -19105
7569    31517
7570   -13316
7571    35627
7572   -24286
7573   -37428
7574    42089
7575   -10419
7576    22319
7577    -4606
7578   -51297
7579    40878
7580      916
7581     1857
7582    11938
7583   -55054
7584    29947
7585    19460
7586   -12608
7587    19912
7588   -50673
7589    12420
7590    37973
7591   -23709
7592    19128
7593   -35457
7594    -7126
7595    51958
7596   -24121
7597     7891
7598   -17881
7599   -24422
7600    56634
7601   -16688
7602    -8707
7603      289
7604   -34556
7605    53868
7606      943
7607   -28076
7608    11930
7609   -34586
7610    39595
7611    20099
7612   -42050
7613    14018
7614   -25566
7615    20619
7616    37807
7617   -48136
7618     8771
7619   -10123
7620     1823
7621    47619
7622   -43840
7623    -7616
7624     8836
7625   -11457
7626    50531
7627   -32469
7628   -23856
7629    22888
7630   -14788
7631    41980
7632   -13207
7633   -42283
7634    32145
7635   -12981
7636    25987
7637     6125
7638   -53484
7639    29664
7640     2033
7641     8535
7642    20117
7643   -57838
7644    18425
7645    18042
7646    -6922
7647    28603
7648   -49634
7649      912
7650    36840
7651   -16946
7652    26090
7653   -35811
7654   -18745
7655    48636
7656   -16671
7657    14130
7658   -16495
7659   -34618
7660    53753
7661    -8274
7662    -2270
7663     -233
7664   -43534
7665    46371
7666     9759
7667   -20885
7668    10870
7669   -42791
7670    31615
7671    27144
7672   -32385
7673    13380
7674   -32870
7675    13167
7676    44478
7677   -38700
7678     6929
7679   -14902
7680    -4408
7681    52287
7682   -31836
7683    -8710
7684      876
7685   -18031
7686    53708
7687   -20284
7688   -25713
7689    15442
7690   -21890
7691    44125
7692    -2057
7693   -43113
7694    22214
7695   -15695
7696    28732
7697    17255
7698   -51947
7699    19107
7700    -2872
7701    10500
7702    31587
7703   -54666
7704     7888
7705    13838
7706    -4924
7707    37043
7708   -45489
7709   -10541
7710    30186
7711   -13523
7712    33078
7713   -31498
7714   -27855
7715    41278
7716   -11493
7717    21638
7718   -11066
7719   -43980
7720    43997
7721    -2627
7722     5270
7723     5043
7724   -50537
7725    35364
7726    13566
7727   -12468
7728    15632
7729   -49688
7730    21419
7731    31791
7732   -24179
7733    16112
7734   -35584
7735     2333
7736    46750
7737   -27745
7738     8017
7739   -20245
7740   -14111
7741    53916
7742   -23156
7743    -6191
7744    -2949
7745   -26729
7746    53418
7747    -8367
7748   -24391
7749    10297
7750   -29036
7751    42844
7752    10797
7753   -39477
7754    16070
7755   -23453
7756    27453
7757    27397
7758   -46377
7759    10977
7760   -10068
7761     8972
7762    41365
7763   -47417
7764       14
7765     7961
7766    -4926
7767    44228
7768   -36734
7769   -17697
7770    22685
7771   -13596
7772    39726
7773   -22374
7774   -35180
7775    32206
7776   -11769
7777    27326
7778    -2671
7779   -48481
7780    33006
7781    -2185
7782     9532
7783    11845
7784   -52341
7785    24671
7786    13877
7787    -6169
7788    22033
7789   -51437
7790     9450
7791    30414
7792   -16308
7793    22258
7794   -37585
7795    -8855
7796    45676
7797   -18844
7798    13657
7799   -21620
7800   -25077
7801    51171
7802   -11967
7803      115
7804    -3775
7805   -36072
7806    48483
7807      691
7808   -17851
7809     8425
7810   -38068
7811    36127
7812    19926
7813   -33446
7814    12692
7815   -30585
7816    20674
7817    36177
7818   -38299
7819     8879
7820   -16107
7821     2987
7822    46698
7823   -37601
7824    -3815
7825     -769
7826   -11231
7827    50191
7828   -26417
7829   -20592
7830    15451
7831   -18050
7832    44494
7833   -11059
7834   -37531
7835    22034
7836   -13774
7837    29829
7838     8820
7839   -47623
7840    23097
7841    -5344
7842    14174
7843    22051
7844   -52611
7845    12443
7846    11761
7847    -2083
7848    31298
7849   -47775
7850     -704
7851    27459
7852   -11015
7853    29058
7854   -34093
7855   -19831
7856    39599
7857   -13596
7858    20325
7859   -18772
7860   -34387
7861    43365
7862    -7065
7863     4716
7864     -876
7865   -44186
7866    40021
7867     8104
7868    -9952
7869    10460
7870   -43604
7871    28958
7872    25095
7873   -23765
7874    14547
7875   -36221
7876    11344
7877    40765
7878   -29261
7879     8894
7880   -20372
7881    -6654
7882    50584
7883   -26274
7884    -2163
7885    -7616
7886   -18872
7887    50678
7888   -15401
7889   -20281
7890     9067
7891   -24438
7892    44739
7893      494
7894   -34800
7895    15381
7896   -20198
7897    30960
7898    19407
7899   -45871
7900    15111
7901   -11691
7902    14583
7903    32199
7904   -48700
7905     4870
7906     6658
7907    -2040
7908    40068
7909   -40491
7910    -9041
7911    20675
7912   -10997
7913    36011
7914   -26863
7915   -27484
7916    32764
7917   -10973
7918    28220
7919   -11015
7920   -41615
7921    34668
7922    -3213
7923    10920
7924     4970
7925   -49549
7926    30434
7927     9096
7928    -3112
7929    15274
7930   -48623
7931    17444
7932    27495
7933   -17269
7934    18973
7935   -39204
7936       -5
7937    40092
7938   -20718
7939    12469
7940   -23799
7941   -16474
7942    49062
7943   -16948
7944      321
7945    -9261
7946   -28653
7947    48549
7948    -4525
7949   -16263
7950     4827
7951   -32887
7952    40804
7953    10606
7954   -29786
7955    10034
7956   -28133
7957    25605
7958    27555
7959   -39557
7960    10279
7961   -17099
7962    10208
7963    39613
7964   -39198
7965     -494
7966      220
7967    -5395
7968    45453
7969   -34043
7970   -14651
7971    12973
7972   -13019
7973    41942
7974   -17788
7975   -32118
7976    24593
7977   -13736
7978    32101
7979    -1705
7980   -42201
7981    25060
7982    -4902
7983    15678
7984    14167
7985   -51715
7986    19909
7987     7862
7988     1369
7989    23504
7990   -47706
7991     5433
7992    24980
7993   -10846
7994    25463
7995   -38095
7996    -9674
7997    36541
7998   -12148
7999    18627
8000   -22100
8001   -27426
8002    45893
8003    -9294
8004     6034
8005    -7412
8006   -36117
8007    42987
8008     3703
8009    -9687
8010     6947
8011   -39393
8012    34422
8013    16577
8014   -22483
8015    11466
8016   -32422
8017    16961
8018    34221
8019   -31489
8020    10062
8021   -22089
8022     3112
8023    43025
8024   -29397
8025    -2539
8026    -5532
8027   -11970
8028    49535
8029   -22681
8030   -14678
8031     6427
8032   -17968
8033    43295
8034    -5617
8035   -33553
8036    15934
8037   -19086
8038    34135
8039     9156
8040   -41176
8041    17063
8042    -8207
8043    16542
8044    23963
8045   -47709
8046    11288
8047     4458
8048     3377
8049    31555
8050   -42274
8051    -4688
8052    19896
8053    -8528
8054    33053
8055   -33443
8056   -17905
8057    30134
8058    -9616
8059    24809
8060   -16688
8061   -34862
8062    37563
8063    -6719
8064    12801
8065    -2579
8066   -41952
8067    32888
8068     6420
8069    -3027
8070    11566
8071   -45215
8072    24167
8073    20151
8074   -15710
8075    13420
8076   -37231
8077     7387
8078    36068
8079   -22864
8080    12288
8081   -27219
8082    -5577
8083    44265
8084   -19638
8085     -229
8086    -9567
8087   -21504
8088    49182
8089   -12520
8090   -12701
8091     2752
8092   -25474
8093    41059
8094     5021
8095   -28822
8096    11818
8097   -24992
8098    31005
8099    17076
8100   -36156
8101    10883
8102   -14178
8103    13249
8104    33196
8105   -42427
8106     4411
8107    -3566
8108      845
8109    37471
8110   -35616
8111    -9120
8112    13274
8113   -10652
8114    40186
8115   -25446
8116   -23162
8117    22964
8118    -9786
8119    28782
8120    -7330
8121   -42175
$$ Imaginary data points
##PAGE= N=2
##DATA TABLE= (X++(I..I)), XYDATA
0   243082
1 -2210580
2   159001
3  1742636
4  -756391
5 -1086138
6   823218
7  1265288
8 -1409309
9  -643164
10  1549198
11  -386287
12  -917349
13   385020
14   159609
15  -199920
16  -603874
17   646826
18   429954
19 -1387974
20   216830
21   993752
22  -500475
23  -337785
24   250459
25   622282
26  -280609
27  -117207
28  1005027
29  -960394
30  -655185
31  1772781
32   -45801
33 -1413910
34    25802
35  1159486
36   -72139
37 -1489461
38   604338
39   701186
40 -1431593
41   263899
42   977806
43  -521536
44  -672235
45   262538
46  1152623
47  -537030
48 -1066264
49  1199545
50   409499
51  -699337
52   150388
53   467717
54    23613
55  -986068
56   351255
57  1134744
58 -1210496
59  -355724
60   968539
61  -385412
62  -256250
63   230118
64    -3083
65  -599800
66  -112701
67  1337905
68  -455817
69 -1065991
70  1068028
71   365517
72  -375719
73   -83230
74   -44385
75   354934
76  -283433
77   260972
78   452418
79 -1108568
80   -98720
81   742721
82  -147180
83  -568361
84  -498589
85   829266
86   200825
87  -922182
88   744247
89   187611
90  -783496
91   457851
92   517849
93   -10737
94  -550553
95   205510
96   897862
97  -718708
98  -115219
99   578301
100  -803630
101     1166
102   526741
103  -118544
104  -412252
105  -475095
106   667164
107   109956
108  -684373
109   330040
110  -193469
111   -16997
112   619079
113  -144208
114   -21836
115  -333954
116   140223
117   882965
118  -620227
119  -406595
120   472463
121    57741
122   122702
123  -300851
124   -21498
125   -66671
126  -491104
127   820933
128   -19120
129  -965565
130   514140
131   292803
132  -118033
133   -84683
134  -165811
135   327747
136  -289493
137   203997
138   657897
139  -685080
140   -95937
141   351246
142   -35591
143   126937
144  -537286
145    59740
146   285436
147  -352943
148   511726
149  -194513
150  -679574
151   401594
152   242609
153   145686
154  -407410
155  -255536
156   788806
157  -192728
158   -51870
159   318364
160  -677303
161   182345
162   491417
163   -48740
164  -239129
165  -517658
166   620725
167   218552
168  -724822
169   298981
170  -186960
171  -230090
172   499704
173   -65941
174    17419
175  -347228
176   -24151
177   750348
178  -402463
179  -201362
180   229368
181  -154287
182   411413
183   -79209
184   -70084
185    34940
186  -577895
187   614709
188   298200
189  -747834
190   120749
191    67141
192   135096
193    83048
194  -342070
195   100822
196  -380837
197   239322
198   766609
199  -739397
200  -193464
201   454188
202    23894
203   190606
204  -402174
205   -12018
206   217489
207  -239543
208   590411
209  -153388
210  -666084
211   345882
212   144966
213   138836
214  -317870
215  -375292
216   594408
217  -189006
218   -34597
219   379860
220  -608755
221    17728
222   328364
223   115688
224    74241
225  -595037
226   340426
227   413183
228  -424271
229   262504
230  -253308
231  -314034
232   425260
233    51422
234   118201
235  -477968
236  -215128
237   782706
238  -291551
239  -215916
240   140835
241  -345421
242   389707
243   142944
244   -54569
245   -43669
246  -548045
247   601638
248   364788
249  -632059
250    82311
251     6928
252   198725
253   143936
254  -328409
255   196249
256  -447840
257   -40081
258   832875
259  -519431
260  -339713
261   272937
262    52644
263   262531
264  -340827
265   -21844
266   122130
267  -342148
268   650905
269    59737
270  -606737
271   200473
272    66336
273   305908
274  -131174
275  -511038
276   422680
277  -126991
278    28602
279   426981
280  -603402
281  -138823
282   218922
283   178327
284   159226
285  -671742
286   179919
287   454972
288  -308157
289   298040
290  -179639
291  -324375
292   300426
293    73363
294   335429
295  -398135
296  -414085
297   769521
298  -110161
299  -251085
300   109590
301  -345519
302   208783
303    92037
304    85253
305    -3354
306  -697938
307   443086
308   421095
309  -493118
310    67928
311  -155742
312   147275
313   334897
314  -231193
315   209158
316  -352437
317  -151173
318   767513
319  -261296
320  -280806
321    46965
322     2222
323   416495
324  -310666
325  -110674
326    87898
327  -466492
328   545429
329   191636
330  -549132
331    46235
332   -51942
333   394688
334    35001
335  -559321
336   322808
337   -87066
338    33746
339   509451
340  -415100
341  -152780
342    54388
343   196623
344   354597
345  -666786
346    -1978
347   404745
348  -270496
349   341148
350  -154809
351  -398812
352   205972
353     1712
354   383900
355  -249888
356  -520419
357   585694
358    24245
359   -80991
360    80801
361  -393135
362   207198
363    57767
364   139065
365   187643
366  -723224
367   247570
368   486936
369  -352661
370    49426
371  -250961
372    16694
373   338632
374  -146356
375   223832
376  -360831
377  -273789
378   670662
379  -118084
380  -168971
381   -83300
382  -145800
383   530701
384  -141768
385  -134022
386   100203
387  -486749
388   430452
389   301278
390  -403412
391   -17757
392  -167196
393   382593
394   182079
395  -504672
396   192345
397  -161695
398     5916
399   531656
400  -333480
401  -144150
402   -51848
403   104916
404   481827
405  -546024
406  -137441
407   318478
408  -246995
409   388675
410   -31876
411  -408424
412    86207
413   -32251
414   444215
415  -144793
416  -544829
417   435790
418     4391
419    72730
420   181367
421  -494398
422   125244
423    75196
424   128231
425   296520
426  -664062
427    64652
428   444955
429  -188845
430   109043
431  -326161
432   -91302
433   299847
434   -92205
435   307129
436  -361008
437  -384519
438   623043
439   -60794
440   -96629
441   -66934
442  -281371
443   469764
444     4651
445   -54123
446    94842
447  -525283
448   341734
449   349800
450  -281724
451   -29215
452  -271526
453   329358
454   263103
455  -416908
456   175461
457  -270725
458  -108170
459   596314
460  -227352
461  -184012
462  -108751
463    38398
464   522415
465  -381163
466  -165440
467   184309
468  -263175
469   458004
470    84136
471  -379743
472     8097
473   -93118
474   481480
475   -31837
476  -571919
477   316798
478   -41391
479    86026
480   291267
481  -464869
482    -9298
483     7669
484   139456
485   384603
486  -599554
487   -62532
488   390053
489   -74899
490   186719
491  -309162
492  -118328
493   216409
494  -127524
495   465914
496  -250568
497  -565491
498   558452
499    71729
500   -97107
501   -75096
502  -300362
503   328224
504   -11198
505    84587
506   140525
507  -636708
508   254989
509   383984
510  -204074
511    15930
512  -366478
513   226558
514   365039
515  -323459
516   187924
517  -265325
518  -222871
519   555109
520   -57307
521  -113797
522  -244315
523   -44718
524   625137
525  -303518
526  -209293
527   169961
528  -331571
529   366102
530   185564
531  -256412
532   -75648
533  -249401
534   523997
535   128798
536  -612720
537   218769
538   -30690
539    49035
540   346437
541  -334276
542   -53694
543  -104791
544   121100
545   482566
546  -519246
547  -154546
548   282615
549   -35567
550   305366
551  -293241
552  -197842
553   212524
554  -192870
555   451823
556   -36833
557  -618614
558   317833
559   192117
560    72899
561  -148115
562  -360641
563   337668
564   -75919
565    90845
566   322047
567  -663116
568    48408
569   434203
570   -78856
571    24299
572  -418827
573   112297
574   384460
575  -216147
576   197314
577  -268069
578  -262980
579   475933
580   -25603
581    21814
582  -243538
583  -234942
584   633973
585  -115472
586  -217263
587   103269
588  -338055
589   302327
590   175386
591  -143712
592   -21068
593  -410873
594   428162
595   322930
596  -534901
597    83346
598   -75366
599    49665
600   359680
601  -225473
602    -7688
603  -234527
604    34476
605   617420
606  -422170
607  -241054
608   193056
609   -77911
610   393170
611  -164255
612  -292390
613   114938
614  -164532
615   428767
616    26689
617  -529034
618   174746
619    68873
620   251210
621    -2081
622  -505334
623   272006
624   -13755
625    22568
626   403974
627  -508660
628  -114873
629   309762
630    55578
631   124826
632  -452770
633     9142
634   322524
635  -184647
636   306606
637  -207400
638  -396365
639   373325
640    41558
641   119161
642  -206379
643  -373197
644   521256
645    23281
646   -89299
647    88184
648  -435046
649   225001
650   242626
651   -44367
652    13633
653  -495445
654   296537
655   415506
656  -372381
657    31932
658  -209772
659     -721
660   402853
661  -169757
662    38394
663  -272099
664  -119384
665   661175
666  -239849
667  -277225
668    97365
669  -106257
670   389095
671   -51170
672  -183084
673    39669
674  -303365
675   449076
676   158184
677  -485353
678   102266
679   -75955
680   235134
681   198434
682  -467352
683   110583
684   -74480
685    11776
686   467825
687  -375524
688  -183682
689   127994
690   110906
691   334399
692  -446539
693  -128125
694   292408
695  -168849
696   382480
697   -96750
698  -478622
699   241453
700    70997
701   212008
702  -163708
703  -471547
704   403754
705    53907
706   -13599
707   144969
708  -451419
709   123095
710   206903
711    37478
712   136121
713  -519173
714   148216
715   429400
716  -247285
717    99787
718  -240449
719  -134903
720   354664
721   -97557
722   120525
723  -248720
724  -292824
725   559094
726   -55807
727  -170860
728   -13430
729  -222820
730   400990
731    48965
732  -100886
733    61770
734  -423396
735   374444
736   318506
737  -416469
738     4002
739  -149605
740   195218
741   278783
742  -381299
743    40532
744  -161027
745   -20353
746   498297
747  -304397
748  -175585
749    44943
750    47170
751   445816
752  -338965
753  -182239
754   261131
755  -206397
756   366272
757    53090
758  -423277
759   105035
760    -8210
761   281882
762   -53741
763  -495086
764   267666
765   -30575
766    39533
767   266977
768  -461123
769     7200
770   148213
771    67739
772   271936
773  -483560
774   -13961
775   395515
776  -112129
777   184650
778  -249849
779  -210482
780   317393
781   -53917
782   198105
783  -224749
784  -403569
785   496462
786    34517
787  -118308
788   -58495
789  -302483
790   361190
791    58413
792   -77314
793   132477
794  -468641
795   237019
796   397777
797  -301070
798   -31110
799  -178493
800   162142
801   281444
802  -270308
803   123261
804  -227581
805  -133228
806   555585
807  -193189
808  -176386
809   -14477
810   -74103
811   463500
812  -169087
813  -229456
814   118259
815  -238008
816   348250
817   113227
818  -352639
819    18428
820  -130213
821   365299
822   114038
823  -547010
824   183919
825    21375
826    44609
827   320759
828  -367415
829   -45889
830    74463
831    96602
832   353281
833  -486309
834  -118638
835   352735
836   -99106
837   210464
838  -213402
839  -254836
840   233001
841   -79822
842   267954
843  -147596
844  -462686
845   409040
846    61737
847   -12952
848    21107
849  -374933
850   276989
851   102958
852   -22874
853   195034
854  -471473
855    88937
856   373791
857  -126507
858     7611
859  -348979
860    95883
861   366630
862  -255190
863   152758
864  -203358
865  -276372
866   530675
867   -35986
868  -165322
869  -105746
870  -120931
871   471896
872   -92873
873  -183940
874    69103
875  -301374
876   360795
877   158224
878  -329150
879    53365
880  -195115
881   287438
882   263767
883  -459079
884    70041
885   -16213
886    59116
887   335451
888  -296031
889   -22396
890   -34084
891    -6026
892   468823
893  -374368
894  -257082
895   239542
896   -84846
897   249914
898  -143514
899  -261748
900   137246
901  -133304
902   371328
903    -5788
904  -540869
905   308499
906   123798
907    59016
908   101146
909  -377644
910   151228
911    91882
912    63843
913   221936
914  -514493
915    30166
916   318686
917  -124406
918   121028
919  -376674
920   -92880
921   389894
922  -169785
923   121594
924  -148923
925  -277188
926   413596
927    20299
928     6130
929  -122677
930  -247473
931   502510
932   -11065
933  -149391
934   133594
935  -374331
936   233674
937   244573
938  -231251
939    -1222
940  -300682
941   217403
942   311055
943  -370696
944    43907
945  -144205
946   -14371
947   417259
948  -222569
949   -44374
950   -74911
951   -60114
952   523396
953  -225976
954  -250321
955   146255
956  -101511
957   345268
958   -59520
959  -280690
960   119599
961  -185660
962   328273
963   114915
964  -521640
965   140667
966    68715
967   113668
968   131364
969  -383864
970   109188
971     7911
972    35603
973   358117
974  -465373
975   -92943
976   317122
977   -60798
978   190526
979  -283833
980  -167937
981   294507
982   -90179
983   209792
984  -148247
985  -342581
986   342516
987     6930
988    89314
989   -72290
990  -415789
991   397445
992    93933
993  -118930
994   132767
995  -377892
996   132900
997   253545
998   -87368
999    42351
1000  -399174
1001   166719
1002   393852
1003  -306991
1004    71182
1005  -157399
1006  -116373
1007   410372
1008  -121179
1009   -24132
1010  -147523
1011  -146415
1012   535101
1013  -146426
1014  -225445
1015    99805
1016  -200561
1017   339216
1018    57920
1019  -248642
1020    64015
1021  -230172
1022   318601
1023   193753
1024  -443910
1025    74951
1026   -59221
1027   142374
1028   258543
1029  -403577
1030    48180
1031    -3481
1032   -26646
1033   416056
1034  -334943
1035  -184327
1036   192384
1037    10628
1038   294087
1039  -271842
1040  -199818
1041   251250
1042  -135190
1043   287643
1044   -39513
1045  -426921
1046   242697
1047    32297
1048   145118
1049    -9785
1050  -468460
1051   275565
1052   105806
1053   -51405
1054   170969
1055  -389761
1056    55773
1057   226135
1058   -19441
1059   139808
1060  -431037
1061    40779
1062   423465
1063  -215053
1064   100435
1065  -159563
1066  -197113
1067   370227
1068   -64792
1069    34757
1070  -151278
1071  -270134
1072   488841
1073   -25776
1074  -179340
1075    40541
1076  -269718
1077   319596
1078   116064
1079  -190526
1080    71903
1081  -314338
1082   263839
1083   307498
1084  -368212
1085    30900
1086  -132290
1087   102302
1088   343934
1089  -332188
1090     9554
1091   -53130
1092   -82007
1093   442581
1094  -229156
1095  -196195
1096    64940
1097   -40791
1098   402086
1099  -206303
1100  -250957
1101   219049
1102  -181139
1103   296618
1104    85897
1105  -427159
1106   133481
1107    12252
1108   203248
1109    70958
1110  -468952
1111   182129
1112    57590
1113    -2063
1114   246777
1115  -406079
1116    -9185
1117   192166
1118   -19804
1119   239322
1120  -394009
1121  -100484
1122   378479
1123  -121574
1124   160676
1125  -153849
1126  -250699
1127   329902
1128   -28572
1129   114230
1130  -106386
1131  -371910
1132   406818
1133    62333
1134  -100433
1135    24341
1136  -353452
1137   264749
1138   152275
1139  -156514
1140   107463
1141  -365768
1142   140123
1143   368023
1144  -250056
1145    16075
1146  -196287
1147    45590
1148   386383
1149  -235636
1150    30566
1151   -93852
1152  -146445
1153   471769
1154  -131598
1155  -181417
1156      449
1157  -136692
1158   424341
1159   -93357
1160  -284254
1161   144805
1162  -218771
1163   266851
1164   158526
1165  -381096
1166    51215
1167   -59000
1168   240903
1169   176744
1170  -443282
1171   130216
1172    14774
1173     8338
1174   357656
1175  -359874
1176   -87055
1177   155716
1178   -11832
1179   307567
1180  -326895
1181  -197999
1182   267318
1183   -85740
1184   233335
1185  -154567
1186  -316168
1187   271939
1188   -50789
1189   174379
1190   -28364
1191  -450526
1192   308233
1193   109190
1194   -11204
1195    77382
1196  -387338
1197   196243
1198   169903
1199   -81481
1200   174155
1201  -396840
1202    36609
1203   379316
1204  -154309
1205    50843
1206  -248747
1207   -45301
1208   375345
1209  -173305
1210    70819
1211  -135516
1212  -255774
1213   470937
1214   -44015
1215  -159548
1216   -20284
1217  -221028
1218   389293
1219    34176
1220  -223154
1221    84256
1222  -263816
1223   269101
1224   221588
1225  -315618
1226    43515
1227  -163049
1228   193439
1229   309722
1230  -389342
1231    45478
1232   -31517
1233   -34801
1234   394195
1235  -268168
1236  -137449
1237    48783
1238   -40199
1239   382687
1240  -250208
1241  -243494
1242   190137
1243  -117700
1244   299642
1245   -50516
1246  -345703
1247   199196
1248   -68383
1249   224257
1250    87006
1251  -467983
1252   190852
1253    98356
1254    55480
1255   148041
1256  -405515
1257   102343
1258   137300
1259   -40086
1260   244670
1261  -409445
1262   -75468
1263   339050
1264   -94581
1265   130014
1266  -262431
1267  -156803
1268   351739
1269  -115842
1270   128323
1271  -109003
1272  -338977
1273   415194
1274    42771
1275   -72848
1276   -17103
1277  -296043
1278   337749
1279    95184
1280  -136642
1281    99179
1282  -349102
1283   202751
1284   277037
1285  -250385
1286    54274
1287  -249470
1288    79450
1289   376926
1290  -293066
1291      828
1292   -92666
1293   -87128
1294   397693
1295  -176355
1296   -97598
1297   -25691
1298  -118070
1299   458668
1300  -130344
1301  -255423
1302   153384
1303  -154581
1304   304451
1305    61619
1306  -327046
1307   119918
1308  -114160
1309   228051
1310   168724
1311  -452400
1312    90436
1313    32080
1314    61959
1315   219103
1316  -387040
1317    24854
1318    85666
1319   -43561
1320   331090
1321  -345189
1322  -162820
1323   290280
1324   -53312
1325   209422
1326  -191895
1327  -216514
1328   289544
1329   -83186
1330   190460
1331   -52968
1332  -394788
1333   317842
1334    53427
1335     -266
1336    24013
1337  -376527
1338   240153
1339   112162
1340   -87913
1341   137013
1342  -385409
1343   108844
1344   292663
1345  -171152
1346    99970
1347  -277727
1348    -7909
1349   397437
1350  -190506
1351    31479
1352  -118800
1353  -128670
1354   389354
1355  -117777
1356   -31888
1357   -58571
1358  -235728
1359   466052
1360   -32677
1361  -265378
1362   108917
1363  -202682
1364   247916
1365   124492
1366  -262562
1367    56803
1368  -194131
1369   234009
1370   240184
1371  -404004
1372    75219
1373   -38256
1374    32047
1375   334329
1376  -317532
1377   -38367
1378    61100
1379   -49449
1380   367442
1381  -251859
1382  -195584
1383   177404
1384   -68806
1385   288797
1386  -151161
1387  -283372
1388   235439
1389  -108609
1390   200968
1391    36536
1392  -418642
1393   197957
1394    56442
1395    86222
1396    79349
1397  -416220
1398   185598
1399   128346
1400   -57694
1401   211303
1402  -371499
1403     1876
1404   291009
1405   -88654
1406   132010
1407  -294852
1408   -87466
1409   363093
1410  -134762
1411    87541
1412  -148900
1413  -228561
1414   388202
1415   -63535
1416   -16916
1417   -35207
1418  -317485
1419   392406
1420    80239
1421  -192807
1422    58980
1423  -249782
1424   235454
1425   158985
1426  -193300
1427    79506
1428  -288469
1429   174913
1430   347013
1431  -351408
1432    30004
1433   -76229
1434   -26634
1435   363873
1436  -226102
1437   -65149
1438   -23382
1439   -75429
1440   411029
1441  -192989
1442  -195883
1443   112157
1444  -132205
1445   349947
1446   -48253
1447  -327500
1448   172131
1449  -102234
1450   215040
1451   100496
1452  -395793
1453   119792
1454     3246
1455   137883
1456   170897
1457  -441898
1458   104604
1459   126419
1460   -49786
1461   258863
1462  -326137
1463   -89729
1464   225509
1465   -27046
1466   209025
1467  -299998
1468  -161018
1469   337104
1470  -118092
1471   149236
1472   -85442
1473  -327477
1474   319133
1475    18439
1476    24197
1477   -21419
1478  -350387
1479   295914
1480   106151
1481   -84732
1482    74355
1483  -347740
1484   196020
1485   223547
1486  -178901
1487   111348
1488  -294709
1489    44533
1490   381167
1491  -219828
1492     1581
1493  -141126
1494   -52861
1495   370262
1496  -175819
1497   -29390
1498   -63446
1499  -173251
1500   442751
1501   -83693
1502  -216656
1503    69057
1504  -164173
1505   335013
1506    36016
1507  -282937
1508   112120
1509  -161888
1510   226147
1511   184226
1512  -372365
1513    64443
1514   -52556
1515   116491
1516   251473
1517  -386934
1518    22372
1519    59620
1520   -37965
1521   315235
1522  -283030
1523  -125165
1524   156068
1525   -43188
1526   307870
1527  -221221
1528  -243486
1529   276973
1530   -82010
1531   184328
1532   -33357
1533  -346183
1534   220950
1535    14267
1536   106820
1537    11665
1538  -416430
1539   237236
1540   107290
1541   -56068
1542   139034
1543  -368969
1544    93579
1545   249237
1546  -106535
1547   129848
1548  -295937
1549   -17933
1550   356940
1551  -137405
1552    64009
1553  -177884
1554  -135594
1555   377074
1556  -121419
1557    -9331
1558   -59954
1559  -260987
1560   389128
1561    11418
1562  -168956
1563    24537
1564  -230899
1565   307466
1566   106863
1567  -234753
1568    99464
1569  -218513
1570   177701
1571   267018
1572  -296352
1573    25329
1574  -116877
1575    85239
1576   319686
1577  -321077
1578   -13333
1579     3000
1580   -74630
1581   369560
1582  -211298
1583  -172263
1584    99314
1585   -70263
1586   334379
1587  -136290
1588  -270102
1589   191093
1590   -91135
1591   231895
1592    16778
1593  -359212
1594   173210
1595   -19600
1596   137467
1597   114412
1598  -428810
1599   137555
1600   111544
1601   -11404
1602   182913
1603  -350493
1604    20891
1605   197486
1606   -60022
1607   208001
1608  -302389
1609  -119594
1610   322736
1611   -85443
1612   117101
1613  -173716
1614  -214555
1615   337508
1616   -68243
1617    48339
1618   -37396
1619  -330425
1620   331015
1621    84492
1622   -96043
1623    27594
1624  -288439
1625   253804
1626   157870
1627  -168924
1628    95450
1629  -279596
1630   119139
1631   308516
1632  -237023
1633    22802
1634  -170828
1635     8114
1636   364441
1637  -236457
1638   -37270
1639   -35462
1640  -111911
1641   383929
1642  -124223
1643  -158367
1644    41525
1645  -122265
1646   365646
1647   -40238
1648  -273370
1649   130291
1650  -131938
1651   235352
1652   103385
1653  -350839
1654    97718
1655   -60597
1656   137473
1657   203467
1658  -391373
1659    44132
1660    69150
1661    18503
1662   251187
1663  -317860
1664   -46402
1665   152478
1666   -45466
1667   276169
1668  -255592
1669  -196824
1670   261118
1671   -63094
1672   174411
1673  -126761
1674  -283864
1675   269834
1676   -31250
1677    92675
1678       73
1679  -364666
1680   249723
1681   101350
1682   -20159
1683    62735
1684  -343085
1685   186413
1686   182809
1687  -118997
1688   124826
1689  -308575
1690    30528
1691   319387
1692  -158614
1693    42895
1694  -205639
1695   -66796
1696   361372
1697  -150185
1698    -6827
1699   -73485
1700  -172162
1701   382966
1702   -46199
1703  -116020
1704     9459
1705  -201726
1706   348909
1707    50346
1708  -241292
1709    83115
1710  -185916
1711   207743
1712   170662
1713  -299852
1714    49717
1715  -124850
1716   112094
1717   273542
1718  -326228
1719    -3032
1720     9481
1721     6132
1722   312640
1723  -255982
1724   -84012
1725    98481
1726   -67689
1727   328434
1728  -175929
1729  -245490
1730   193797
1731   -62988
1732   207046
1733   -58553
1734  -308748
1735   184555
1736   -35732
1737   142693
1738    54537
1739  -390205
1740   174616
1741    89699
1742    19402
1743   135350
1744  -356762
1745    87447
1746   189857
1747   -70155
1748   163158
1749  -292409
1750   -51577
1751   278697
1752   -89458
1753   108877
1754  -217986
1755  -152390
1756   343837
1757   -95782
1758    32043
1759   -65720
1760  -246689
1761   327844
1762    18652
1763   -59499
1764      279
1765  -270565
1766   302819
1767   112533
1768  -184206
1769    76587
1770  -238892
1771   155864
1772   226599
1773  -226545
1774    34175
1775  -178122
1776    72437
1777   313942
1778  -258487
1779    -7529
1780   -51455
1781   -49699
1782   356068
1783  -186728
1784  -112215
1785    50397
1786  -104038
1787   339583
1788   -84699
1789  -240642
1790   111434
1791   -90531
1792   252691
1793     7479
1794  -305570
1795   139051
1796   -79055
1797   152837
1798   150229
1799  -381595
1800    80182
1801    61336
1802    40027
1803   189865
1804  -330105
1805    10686
1806   137631
1807   -40283
1808   229667
1809  -268162
1810  -124075
1811   239733
1812   -59217
1813   171868
1814  -169786
1815  -221736
1816   289954
1817   -50258
1818    78901
1819   -36078
1820  -298514
1821   260527
1822    48604
1823   -11241
1824    28712
1825  -326020
1826   219243
1827   150835
1828  -129343
1829    86500
1830  -268958
1831    92045
1832   248641
1833  -151429
1834    64541
1835  -216994
1836    -1900
1837   347238
1838  -181937
1839    -4714
1840   -78568
1841  -114653
1842   349021
1843  -100828
1844   -99450
1845    -4687
1846  -160383
1847   334667
1848   -12499
1849  -209868
1850    65264
1851  -156160
1852   251918
1853    91030
1854  -283658
1855    97933
1856  -112413
1857   129583
1858   222892
1859  -313866
1860    18385
1861     -377
1862    50043
1863   247127
1864  -294195
1865   -31854
1866    84887
1867   -55416
1868   281573
1869  -212234
1870  -178180
1871   178506
1872   -52816
1873   215237
1874  -116816
1875  -256778
1876   222506
1877   -38165
1878   127132
1879    10494
1880  -328599
1881   191724
1882    56462
1883    36090
1884    74784
1885  -347140
1886   141255
1887   154312
1888   -74747
1889   120623
1890  -286571
1891    20839
1892   245588
1893  -103999
1894   102710
1895  -219846
1896   -90118
1897   333092
1898  -104671
1899    16278
1900   -91179
1901  -165446
1902   320093
1903   -45302
1904   -53847
1905   -11347
1906  -229338
1907   305302
1908    59246
1909  -175342
1910    53667
1911  -200937
1912   208344
1913   155502
1914  -234978
1915    61721
1916  -150502
1917    99235
1918   259062
1919  -255897
1920    -2189
1921   -53170
1922    18889
1923   296355
1924  -238890
1925   -64773
1926    48279
1927   -76871
1928   310522
1929  -142568
1930  -197671
1931   120380
1932   -66240
1933   245173
1934   -54508
1935  -270041
1936   157943
1937   -53641
1938   154889
1939    64455
1940  -332582
1941   127948
1942    29560
1943    63510
1944   136866
1945  -346313
1946    65083
1947   138871
1948   -37747
1949   163796
1950  -273259
1951   -40469
1952   214078
1953   -66169
1954   151014
1955  -203306
1956  -153057
1957   290805
1958   -59437
1959    63075
1960   -86014
1961  -219175
1962   283992
1963    -6540
1964    -9814
1965     4143
1966  -283526
1967   250599
1968   111060
1969  -127117
1970    46028
1971  -240425
1972   155791
1973   192466
1974  -176570
1975    55988
1976  -195042
1977    52330
1978   295995
1979  -196590
1980    -4014
1981   -92036
1982   -37490
1983   332410
1984  -161078
1985   -80473
1986    12734
1987  -110979
1988   318175
1989   -63400
1990  -187542
1991    61477
1992  -113584
1993   260397
1994    19040
1995  -272232
1996   102424
1997   -88562
1998   154303
1999   134543
2000  -312041
2001    62866
2002    -4575
2003    73006
2004   207612
2005  -310119
2006      322
2007   105727
2008   -15094
2009   222548
2010  -238879
2011  -101746
2012   168343
2013   -44361
2014   204036
2015  -172307
2016  -216011
2017   235066
2018   -36870
2019   111231
2020   -59092
2021  -280610
2022   222919
2023    25064
2024    34747
2025    30318
2026  -319867
2027   180469
2028   139056
2029   -56627
2030    67619
2031  -274301
2032   100435
2033   212183
2034  -112008
2035    87644
2036  -226786
2037   -22747
2038   308209
2039  -124074
2040    11264
2041  -121001
2042  -108967
2043   316758
2044   -81383
2045   -56817
2046   -37569
2047  -170066
2048   310285
2049     4297
2050  -155422
2051    31244
2052  -177300
2053   246206
2054   108671
2055  -234336
2056    56918
2057  -125181
2058   142555
2059   198753
2060  -258891
2061    18303
2062   -62135
2063    57232
2064   270904
2065  -263864
2066   -58045
2067    52022
2068   -28715
2069   263645
2070  -181951
2071  -146003
2072    99200
2073   -52746
2074   257530
2075  -109525
2076  -254948
2077   175057
2078   -36091
2079   151448
2080    17103
2081  -299209
2082   141178
2083    30582
2084    86383
2085    84139
2086  -328099
2087   103075
2088   113685
2089    -8210
2090   133436
2091  -297851
2092     8951
2093   204853
2094   -71557
2095   123582
2096  -213473
2097  -105235
2098   262324
2099   -53590
2100    66738
2101  -138430
2102  -172092
2103   296346
2104   -35777
2105    -7299
2106   -25184
2107  -237993
2108   264345
2109    73128
2110   -98862
2111    19160
2112  -226206
2113   203939
2114   153039
2115  -171609
2116    50230
2117  -186014
2118    94434
2119   246405
2120  -196169
2121     2450
2122  -117093
2123     8924
2124   302501
2125  -190165
2126   -66996
2127    -8346
2128   -68724
2129   298555
2130  -110312
2131  -147924
2132    52349
2133   -96378
2134   279042
2135   -15343
2136  -249929
2137   106987
2138   -63217
2139   174288
2140    79297
2141  -284740
2142    80094
2143   -20178
2144    94751
2145   155753
2146  -315746
2147    26798
2148    74735
2149     -189
2150   193070
2151  -268455
2152   -64992
2153   167189
2154   -41392
2155   175684
2156  -178185
2157  -157505
2158   214167
2159   -24062
2160   131271
2161  -105576
2162  -232644
2163   252867
2164    -1851
2165    31632
2166     9586
2167  -286058
2168   186242
2169   103012
2170   -43286
2171    31344
2172  -274481
2173   139400
2174   173999
2175  -118939
2176    72662
2177  -219435
2178    25004
2179   266731
2180  -125582
2181    26573
2182  -142991
2183   -55707
2184   312761
2185  -111171
2186   -44175
2187   -42657
2188  -123601
2189   298153
2190   -41838
2191  -124292
2192    18693
2193  -156418
2194   258753
2195    54758
2196  -216989
2197    54856
2198  -119652
2199   168653
2200   138826
2201  -254899
2202    41498
2203   -63990
2204    80593
2205   220927
2206  -262870
2207   -20748
2208    30033
2209     3917
2210   246131
2211  -216886
2212  -104984
2213   114542
2214   -40012
2215   224268
2216  -129383
2217  -195681
2218   151396
2219   -32777
2220   176082
2221   -53263
2222  -275971
2223   185304
2224     1116
2225    65611
2226    60886
2227  -301463
2228   109060
2229   102368
2230    11053
2231    80823
2232  -286382
2233    70695
2234   169030
2235   -68487
2236   121783
2237  -229915
2238   -51551
2239   261561
2240   -78525
2241    57884
2242  -135441
2243  -131171
2244   273366
2245   -43330
2246    -3427
2247   -67757
2248  -184373
2249   282052
2250     4879
2251   -91374
2252    26593
2253  -216255
2254   213393
2255   127968
2256  -167295
2257    26879
2258  -159441
2259   142475
2260   183916
2261  -199029
2262    31143
2263  -120963
2264    43183
2265   278644
2266  -209813
2267   -48872
2268   -10420
2269   -30511
2270   270451
2271  -142905
2272  -116540
2273    43667
2274   -67824
2275   264636
2276   -76087
2277  -205838
2278   105907
2279   -72640
2280   195453
2281    31005
2282  -279538
2283   108795
2284    -7037
2285    94453
2286   105287
2287  -280503
2288    55622
2289    49567
2290    41401
2291   153402
2292  -290504
2293     2472
2294   151788
2295   -52415
2296   164676
2297  -197271
2298  -122719
2299   211818
2300   -30488
2301   104154
2302  -131874
2303  -170994
2304   234610
2305   -24625
2306    56304
2307   -39165
2308  -255846
2309   238328
2310    59938
2311   -58309
2312    34638
2313  -243988
2314   149555
2315   150475
2316  -100010
2317    33836
2318  -214169
2319    97033
2320   213750
2321  -157916
2322    51036
2323  -145216
2324   -35028
2325   300644
2326  -126791
2327   -53463
2328   -47631
2329   -67391
2330   273440
2331   -86228
2332   -88171
2333     9596
2334  -134282
2335   280637
2336      698
2337  -210010
2338    75758
2339  -103533
2340   172081
2341    99280
2342  -240582
2343    45903
2344   -54948
2345   115620
2346   155098
2347  -271131
2348    29909
2349     8515
2350    15928
2351   226938
2352  -245770
2353   -73543
2354   122251
2355   -25075
2356   190606
2357  -157921
2358  -141321
2359   145035
2360   -30260
2361   178261
2362  -100885
2363  -234871
2364   204500
2365   -15230
2366    73099
2367    13999
2368  -279583
2369   149394
2370    71789
2371     2720
2372    51885
2373  -270981
2374   103794
2375   141588
2376   -57138
2377    91820
2378  -236744
2379    22584
2380   237167
2381  -101409
2382    67202
2383  -145299
2384   -86294
2385   274330
2386   -67801
2387   -11042
2388   -82604
2389  -134008
2390   273720
2391   -41578
2392   -78006
2393     3437
2394  -191676
2395   242334
2396    72565
2397  -173326
2398    37418
2399  -139447
2400   163033
2401   146487
2402  -196222
2403    37017
2404  -106623
2405    93098
2406   227799
2407  -232689
2408    -7533
2409   -16105
2410   -13322
2411   259189
2412  -180020
2413  -107936
2414    55640
2415   -38288
2416   229886
2417  -121321
2418  -161825
2419   104594
2420   -66595
2421   210372
2422   -23263
2423  -264128
2424   143106
2425    -9413
2426    96967
2427    63107
2428  -268869
2429    88151
2430    46554
2431    48176
2432   110330
2433  -285820
2434    48488
2435   131220
2436   -39742
2437   140286
2438  -226589
2439   -59108
2440   208390
2441   -52239
2442    97233
2443  -150379
2444  -134524
2445   237647
2446   -38445
2447    43492
2448   -75993
2449  -202540
2450   249750
2451    14834
2452   -41623
2453     9683
2454  -224936
2455   197507
2456   113612
2457  -107154
2458    34532
2459  -194649
2460   131576
2461   185018
2462  -156780
2463    38799
2464  -148756
2465    30893
2466   256718
2467  -168642
2468   -23060
2469   -64732
2470   -49283
2471   274381
2472  -122991
2473   -95565
2474    10946
2475   -83935
2476   261371
2477   -51821
2478  -163216
2479    71501
2480   -98594
2481   215310
2482    49564
2483  -249749
2484    85521
2485   -39234
2486   111744
2487   116662
2488  -258321
2489    39671
2490     4557
2491    53218
2492   173361
2493  -274962
2494   -15774
2495   105673
2496   -30315
2497   185671
2498  -192931
2499  -116854
2500   166318
2501   -26292
2502   146890
2503  -126489
2504  -180990
2505   199892
2506   -22901
2507    95224
2508   -36848
2509  -255308
2510   202399
2511    46187
2512    -3461
2513    37441
2514  -253857
2515   133443
2516   123350
2517   -53846
2518    57245
2519  -238495
2520    74020
2521   199111
2522  -120047
2523    60837
2524  -168032
2525   -38744
2526   260057
2527  -101164
2528    -5258
2529   -90023
2530   -90470
2531   279379
2532   -65888
2533   -61557
2534    -6579
2535  -141907
2536   265023
2537    18564
2538  -151453
2539    41401
2540  -136823
2541   193418
2542   102928
2543  -215163
2544    36447
2545   -97323
2546   111223
2547   167262
2548  -240101
2549    12070
2550   -33556
2551    29947
2552   235541
2553  -219858
2554   -60453
2555    67450
2556   -22249
2557   229324
2558  -145853
2559  -135132
2560   116452
2561   -40113
2562   197624
2563   -77703
2564  -223213
2565   150013
2566   -30610
2567   116937
2568    14130
2569  -279516
2570   128885
2571    42229
2572    31864
2573    75680
2574  -269978
2575    78110
2576   115090
2577   -19309
2578   114049
2579  -245716
2580     6296
2581   204665
2582   -71889
2583    95486
2584  -162861
2585   -97306
2586   240699
2587   -51878
2588    37324
2589  -103132
2590  -157824
2591   261889
2592   -22633
2593   -36862
2594    -9812
2595  -202635
2596   224858
2597    74802
2598  -110834
2599    22747
2600  -183209
2601   164002
2602   145994
2603  -164178
2604    37951
2605  -147112
2606    76893
2607   225552
2608  -189400
2609    -3158
2610   -65098
2611   -10022
2612   259210
2613  -151285
2614   -72044
2615     5457
2616   -53261
2617   258243
2618  -100663
2619  -144656
2620    73967
2621   -84059
2622   215538
2623    -2842
2624  -227923
2625    92657
2626   -45908
2627   137741
2628    67325
2629  -262255
2630    78638
2631     6159
2632    60059
2633   139307
2634  -269855
2635    20658
2636    91930
2637    -5474
2638   162662
2639  -225139
2640   -60391
2641   163561
2642   -40436
2643   141807
2644  -153847
2645  -148599
2646   206327
2647   -32135
2648    87532
2649   -72442
2650  -217173
2651   216869
2652    14858
2653     5730
2654     8278
2655  -240476
2656   171231
2657    92091
2658   -60106
2659    48027
2660  -230021
2661   109609
2662   174243
2663  -121067
2664    57403
2665  -170489
2666    14593
2667   242122
2668  -126352
2669    10905
2670   -94510
2671   -57443
2672   266531
2673  -100577
2674   -50911
2675   -22321
2676  -115551
2677   264595
2678   -36638
2679  -138571
2680    45682
2681  -126398
2682   204541
2683    59850
2684  -199837
2685    53321
2686   -89003
2687   142457
2688   127977
2689  -237771
2690    48944
2691   -35017
2692    48640
2693   202508
2694  -235079
2695   -28508
2696    54518
2697    -9316
2698   200356
2699  -185472
2700   -95028
2701   109239
2702   -46981
2703   190863
2704  -115864
2705  -184152
2706   164698
2707   -35286
2708   120273
2709   -17517
2710  -236681
2711   154699
2712    19310
2713    48533
2714    43466
2715  -258594
2716   123522
2717    83686
2718   -29009
2719    96273
2720  -247458
2721    39854
2722   177172
2723   -81210
2724    78867
2725  -174276
2726   -40440
2727   222305
2728   -80398
2729    51687
2730  -111135
2731  -117544
2732   266130
2733   -55023
2734   -26219
2735   -16803
2736  -170163
2737   238588
2738    26334
2739  -106415
2740    25249
2741  -167829
2742   184068
2743    97927
2744  -163082
2745    44958
2746  -143306
2747   111721
2748   184282
2749  -206768
2750    26055
2751   -61022
2752    13347
2753   233375
2754  -175668
2755   -44916
2756     8358
2757   -29198
2758   237086
2759  -141645
2760  -105801
2761    78265
2762   -78751
2763   213894
2764   -50646
2765  -203864
2766   114833
2767   -47451
2768   136139
2769    27410
2770  -238057
2771   102784
2772    -4587
2773    76571
2774    94684
2775  -269477
2776    75267
2777    73881
2778   -13961
2779   143713
2780  -230563
2781   -21281
2782   157490
2783   -39122
2784   113680
2785  -174931
2786   -82772
2787   194474
2788   -59671
2789    97620
2790  -100662
2791  -182273
2792   239118
2793   -14298
2794    -5151
2795    -8361
2796  -200814
2797   189809
2798    55673
2799   -51315
2800    24195
2801  -210053
2802   160044
2803   126935
2804  -131457
2805    64921
2806  -171491
2807    51996
2808   217212
2809  -152362
2810    10948
2811   -90961
2812   -16485
2813   234521
2814  -130294
2815   -26677
2816   -33771
2817   -79382
2818   269526
2819   -88658
2820  -119253
2821    59383
2822  -107908
2823   209563
2824    16192
2825  -187591
2826    61477
2827   -74647
2828   158804
2829    70387
2830  -234114
2831    76045
2832   -43798
2833    67506
2834   162030
2835  -255541
2836    10968
2837    57496
2838    -4279
2839   173542
2840  -199678
2841   -57660
2842   108456
2843   -29042
2844   174207
2845  -157390
2846  -131261
2847   176617
2848   -55329
2849   122796
2850   -50921
2851  -219820
2852   176704
2853    12452
2854    39106
2855     1663
2856  -226594
2857   152803
2858    49297
2859   -15052
2860    69246
2861  -249592
2862    99163
2863   155705
2864   -97488
2865    77928
2866  -173687
2867    -1887
2868   208933
2869   -88097
2870    36616
2871  -127558
2872   -56789
2873   247498
2874   -96986
2875    -4811
2876   -40215
2877  -143705
2878   258473
2879   -17432
2880  -110473
2881    25456
2882  -134610
2883   194252
2884    53862
2885  -146176
2886    42065
2887  -131976
2888   154928
2889   132137
2890  -219187
2891    54121
2892   -63296
2893    39245
2894   204791
2895  -198834
2896   -25039
2897     9454
2898    -3364
2899   208624
2900  -172943
2901   -72781
2902    70520
2903   -62502
2904   215495
2905  -101245
2906  -174535
2907   138430
2908   -49504
2909   135358
2910    -5515
2911  -219352
2912   121214
2913    -5243
2914    84019
2915    47002
2916  -254883
2917   114988
2918    49476
2919    -7426
2920   118309
2921  -246961
2922    23258
2923   149208
2924   -53617
2925    97234
2926  -180106
2927   -42415
2928   185402
2929   -62534
2930    87634
2931  -129525
2932  -125191
2933   244436
2934   -50799
2935    10537
2936   -26448
2937  -181652
2938   214442
2939    27796
2940   -63391
2941    11041
2942  -178129
2943   176048
2944    82375
2945  -117149
2946    53259
2947  -175000
2948   104511
2949   180759
2950  -173779
2951    32639
2952   -87453
2953    11032
2954   217334
2955  -144827
2956   -22847
2957   -37123
2958   -34497
2959   243349
2960  -130022
2961   -83642
2962    48029
2963   -93325
2964   221653
2965   -34323
2966  -177219
2967    82456
2968   -63628
2969   156199
2970    31939
2971  -212295
2972    84701
2973   -39762
2974    97928
2975   107328
2976  -255932
2977    59148
2978    39456
2979     2603
2980   156304
2981  -219270
2982   -30230
2983   111790
2984   -22962
2985   140256
2986  -175828
2987   -82374
2988   164004
2989   -57634
2990   128060
2991   -93860
2992  -181742
2993   202799
2994   -15350
2995    38210
2996   -12056
2997  -205290
2998   169075
2999    39816
3000   -16936
3001    31800
3002  -223178
3003   139185
3004   108076
3005   -92945
3006    73915
3007  -190618
3008    43783
3009   197891
3010  -118350
3011    33214
3012  -116748
3013   -22651
3014   223339
3015  -103828
3016      633
3017   -62114
3018   -90569
3019   259625
3020   -71468
3021   -85073
3022    27947
3023  -124632
3024   209199
3025    21934
3026  -148952
3027    42743
3028  -104296
3029   161994
3030    80711
3031  -198612
3032    59223
3033   -74915
3034    81892
3035   163949
3036  -225570
3037    13059
3038    11196
3039     3521
3040   185915
3041  -181373
3042   -52399
3043    65419
3044   -27035
3045   190742
3046  -143516
3047  -119583
3048   135675
3049   -59323
3050   147945
3051   -45433
3052  -202118
3053   144464
3054    -9525
3055    73838
3056    12102
3057  -224632
3058   126837
3059    30874
3060    15146
3061    77525
3062  -246486
3063    79730
3064   122613
3065   -60285
3066    96080
3067  -188682
3068   -11285
3069   183812
3070   -66732
3071    65613
3072  -137312
3073   -70588
3074   221019
3075   -74774
3076    28737
3077   -57559
3078  -152770
3079   237318
3080   -11406
3081   -65865
3082    10994
3083  -156144
3084   184539
3085    53914
3086  -110174
3087    37183
3088  -155523
3089   139853
3090   131190
3091  -173455
3092    47846
3093   -96804
3094    44245
3095   196671
3096  -171810
3097    -7903
3098   -27984
3099   -11303
3100   213394
3101  -145301
3102   -58805
3103    33299
3104   -63940
3105   219632
3106   -84823
3107  -145312
3108    95693
3109   -64300
3110   159015
3111     -293
3112  -199612
3113    94538
3114   -31458
3115   105359
3116    60721
3117  -235782
3118    84191
3119    20880
3120    23723
3121   123551
3122  -230287
3123    15128
3124   102833
3125   -25563
3126   123236
3127  -183901
3128   -51898
3129   154118
3130   -48030
3131   109740
3132  -123464
3133  -126186
3134   198607
3135   -40689
3136    50405
3137   -38974
3138  -182473
3139   189906
3140    19694
3141   -20903
3142    13113
3143  -192583
3144   154567
3145    77965
3146   -80044
3147    50965
3148  -184151
3149    89959
3150   160470
3151  -128068
3152    43112
3153  -120633
3154     8722
3155   209218
3156  -122877
3157     1348
3158   -60809
3159   -52523
3160   235131
3161   -96237
3162   -61380
3163    10344
3164   -98315
3165   219584
3166   -25902
3167  -138036
3168    52648
3169   -94863
3170   166418
3171    46986
3172  -188418
3173    61652
3174   -63894
3175   104209
3176   116387
3177  -218956
3178    41809
3179     -888
3180    25879
3181   161958
3182  -201018
3183   -20937
3184    65705
3185   -20592
3186   167801
3187  -159404
3188   -89072
3189   126398
3190   -46017
3191   139757
3192   -86870
3193  -161814
3194   153878
3195   -25547
3196    81261
3197   -14691
3198  -205539
3199   147104
3200    22928
3201    14573
3202    42337
3203  -219191
3204   105401
3205    91021
3206   -45115
3207    72932
3208  -195851
3209    38659
3210   161794
3211   -81776
3212    63633
3213  -139723
3214   -37869
3215   208825
3216   -79585
3217    21375
3218   -73536
3219  -101369
3220   225086
3221   -45458
3222   -42708
3223    -8800
3224  -137973
3225   204914
3226    17906
3227  -111895
3228    35922
3229  -132554
3230   148754
3231    94191
3232  -157455
3233    42078
3234   -94686
3235    85606
3236   155359
3237  -182472
3238    20253
3239   -34432
3240     8845
3241   195109
3242  -164916
3243   -44376
3244    33498
3245   -37843
3246   193354
3247  -115208
3248  -111706
3249    85368
3250   -55181
3251   165153
3252   -44439
3253  -175476
3254   113773
3255   -34435
3256   106437
3257    31944
3258  -217514
3259    99287
3260    17682
3261    37150
3262    81840
3263  -223275
3264    54109
3265    80409
3266   -19885
3267   109398
3268  -196331
3269   -15496
3270   147809
3271   -51047
3272    93552
3273  -134467
3274   -85575
3275   186716
3276   -47476
3277    51320
3278   -68226
3279  -143291
3280   198897
3281   -12445
3282   -14309
3283    -4188
3284  -172136
3285   173643
3286    52329
3287   -79253
3288    36963
3289  -160033
3290   116071
3291   122395
3292  -119269
3293    39705
3294  -123011
3295    50545
3296   177363
3297  -140601
3298    12294
3299   -62212
3300   -25795
3301   210352
3302  -115122
3303   -49964
3304      507
3305   -63844
3306   205527
3307   -65158
3308  -109593
3309    52227
3310   -78817
3311   177651
3312     7915
3313  -171413
3314    76682
3315   -52198
3316   110825
3317    76693
3318  -205358
3319    54925
3320    -6480
3321    45057
3322   119575
3323  -209954
3324    11890
3325    53851
3326   -15030
3327   145764
3328  -174971
3329   -55805
3330   120646
3331   -37669
3332   125443
3333  -109246
3334  -118646
3335   156305
3336   -31072
3337    81521
3338   -44339
3339  -175068
3340   163422
3341     5719
3342    15101
3343    17398
3344  -198230
3345   128853
3346    67921
3347   -45008
3348    48840
3349  -182876
3350    71041
3351   131618
3352   -82084
3353    54477
3354  -144477
3355     3486
3356   190255
3357   -96340
3358    21635
3359   -78509
3360   -64605
3361   211197
3362   -64551
3363   -35401
3364   -21216
3365   -98470
3366   204891
3367   -18672
3368   -93919
3369    29917
3370  -112483
3371   167267
3372    53752
3373  -154472
3374    46510
3375   -83994
3376    98439
3377   114483
3378  -178252
3379    24542
3380   -37819
3381    38339
3382   155202
3383  -179106
3384   -14052
3385    26908
3386   -18826
3387   178682
3388  -134766
3389   -84374
3390    88250
3391   -34533
3392   150740
3393   -76304
3394  -138381
3395   113725
3396   -35743
3397   110584
3398   -10974
3399  -198662
3400   116487
3401     6202
3402    36701
3403    48970
3404  -209181
3405    76367
3406    67199
3407   -10396
3408    78890
3409  -192873
3410    27003
3411   130819
3412   -50741
3413    86149
3414  -145569
3415   -46394
3416   182505
3417   -56781
3418    41904
3419   -81392
3420  -103808
3421   192811
3422   -30831
3423    -7931
3424   -26057
3425  -142922
3426   185355
3427    18561
3428   -75248
3429    25392
3430  -144644
3431   135870
3432    91276
3433  -120533
3434    33730
3435  -112005
3436    79090
3437   145550
3438  -142879
3439    19065
3440   -65707
3441    13630
3442   188644
3443  -137181
3444   -29290
3445     -612
3446   -41936
3447   194827
3448   -88895
3449   -93988
3450    44977
3451   -55210
3452   168558
3453   -34497
3454  -148215
3455    75800
3456   -53031
3457   121977
3458    38457
3459  -197464
3460    71034
3461    -3856
3462    55762
3463    87723
3464  -198563
3465    35390
3466    48298
3467     8229
3468   116562
3469  -182978
3470   -16806
3471   112337
3472   -34657
3473   111586
3474  -129711
3475   -88540
3476   151983
3477   -33700
3478    68407
3479   -70527
3480  -136889
3481   161554
3482   -11800
3483    22089
3484    -9811
3485  -175543
3486   150770
3487    48496
3488   -43665
3489    35077
3490  -165184
3491    97720
3492   108593
3493   -79429
3494    40802
3495  -140678
3496    41023
3497   163046
3498  -107614
3499    24505
3500   -86464
3501   -30817
3502   198617
3503   -87585
3504   -29256
3505   -25359
3506   -70585
3507   197936
3508   -44317
3509   -83720
3510    21209
3511   -88522
3512   172576
3513    14650
3514  -141290
3515    51221
3516   -75299
3517   115443
3518    80939
3519  -175749
3520    38331
3521   -30391
3522    57155
3523   123007
3524  -180633
3525     5750
3526    23575
3527     2360
3528   149704
3529  -156482
3530   -52129
3531    83493
3532   -29496
3533   138684
3534  -101893
3535  -114770
3536   116728
3537   -26986
3538   101029
3539   -42482
3540  -163028
3541   126204
3542    -2655
3543    47861
3544    19092
3545  -193689
3546   103994
3547    55304
3548   -10217
3549    53047
3550  -181825
3551    53916
3552   107065
3553   -46763
3554    63450
3555  -152956
3556    -5743
3557   163932
3558   -67471
3559    40503
3560   -92476
3561   -68345
3562   187888
3563   -46510
3564    -8410
3565   -38690
3566  -105965
3567   186290
3568    -9312
3569   -62824
3570    10433
3571  -124820
3572   156157
3573    54605
3574  -119079
3575    33089
3576  -102477
3577    98225
3578   113450
3579  -143790
3580    21977
3581   -61977
3582    41313
3583   157471
3584  -149014
3585   -12262
3586    -5596
3587   -14966
3588   176931
3589  -115194
3590   -72984
3591    46585
3592   -40784
3593   161286
3594   -63597
3595  -128371
3596    78872
3597   -41378
3598   123372
3599       80
3600  -174398
3601    85983
3602    -9283
3603    66775
3604    55167
3605  -195589
3606    58841
3607    42360
3608    11344
3609    87975
3610  -183013
3611    10508
3612    98404
3613   -27752
3614    93065
3615  -144693
3616   -49786
3617   144866
3618   -38927
3619    65346
3620   -86982
3621  -104341
3622   165621
3623   -20808
3624    20214
3625   -32984
3626  -143072
3627   160990
3628    21175
3629   -37954
3630    13601
3631  -151660
3632   121875
3633    81950
3634   -81962
3635    31727
3636  -128998
3637    68095
3638   135717
3639  -107186
3640    22090
3641   -87851
3642     7677
3643   177197
3644  -106527
3645   -17514
3646   -30234
3647   -42916
3648   185908
3649   -69624
3650   -71632
3651    15892
3652   -67811
3653   172069
3654   -19591
3655  -126374
3656    52436
3657   -63157
3658   124796
3659    44288
3660  -164456
3661    51265
3662   -29873
3663    71785
3664    92407
3665  -182782
3666    26669
3667    19655
3668    14729
3669   124254
3670  -166038
3671   -26423
3672    75092
3673   -19136
3674   120845
3675  -124671
3676   -81923
3677   116332
3678   -29262
3679    97706
3680   -67030
3681  -136823
3682   137175
3683    -8661
3684    46824
3685    -7206
3686  -169040
3687   120260
3688    37364
3689    -5399
3690    30307
3691  -171904
3692    83521
3693    88188
3694   -51790
3695    51309
3696  -150271
3697    22998
3698   144734
3699   -71519
3700    32269
3701   -99873
3702   -31164
3703   175045
3704   -65747
3705     -603
3706   -47054
3707   -77632
3708   186082
3709   -31990
3710   -55332
3711     4046
3712   -98772
3713   161212
3714    22798
3715  -107835
3716    27380
3717   -89083
3718   117499
3719    76001
3720  -142642
3721    32439
3722   -59788
3723    60141
3724   129485
3725  -156194
3726     -470
3727    -3741
3728     7349
3729   150158
3730  -131718
3731   -45778
3732    40962
3733   -24855
3734   151568
3735   -92372
3736  -102129
3737    84620
3738   -36984
3739   118934
3740   -29154
3741  -154518
3742    95125
3743   -10253
3744    67409
3745    22629
3746  -177567
3747    79922
3748    27949
3749    20615
3750    63209
3751  -182676
3752    43063
3753    87663
3754   -29349
3755    76012
3756  -146439
3757   -18294
3758   133580
3759   -41213
3760    58316
3761  -104383
3762   -67098
3763   164511
3764   -40319
3765    22031
3766   -44640
3767  -117599
3768   168613
3769     1877
3770   -35987
3771      854
3772  -127922
3773   137016
3774    49242
3775   -78001
3776    24803
3777  -124283
3778    94896
3779   108166
3780  -116482
3781    26499
3782   -83257
3783    30478
3784   152241
3785  -113552
3786    -8743
3787   -34994
3788   -12109
3789   171556
3790   -96753
3791   -49543
3792    14491
3793   -51676
3794   168288
3795   -47813
3796  -112710
3797    53717
3798   -51562
3799   125390
3800     8357
3801  -147907
3802    58396
3803   -31302
3804    84686
3805    58501
3806  -176885
3807    50059
3808    14568
3809    24526
3810   100221
3811  -170149
3812     -540
3813    71379
3814   -11989
3815   101663
3816  -136703
3817   -47919
3818   109576
3819   -31773
3820    91138
3821   -91161
3822  -106041
3823   142324
3824   -22068
3825    42920
3826   -27768
3827  -143795
3828   131210
3829    19950
3830    -3075
3831     9231
3832  -156794
3833   107443
3834    65598
3835   -50040
3836    41415
3837  -144159
3838    54516
3839   126379
3840   -79761
3841    33434
3842  -100146
3843     -703
3844   159348
3845   -79558
3846     4973
3847   -55826
3848   -49392
3849   178766
3850   -60960
3851   -46515
3852      569
3853   -81692
3854   164025
3855    -4562
3856   -99523
3857    29056
3858   -75891
3859   127381
3860    42928
3861  -134993
3862    41893
3863   -56797
3864    78624
3865    99429
3866  -161601
3867    20076
3868    -4548
3869    20419
3870   128107
3871  -143284
3872   -24859
3873    39386
3874   -12370
3875   133872
3876  -114683
3877   -74557
3878    84671
3879   -33866
3880   114894
3881   -58316
3882  -130562
3883   105847
3884   -15008
3885    68821
3886    -5911
3887  -157720
3888    95864
3889    17506
3890    23528
3891    38582
3892  -174091
3893    69040
3894    70644
3895   -26999
3896    61077
3897  -150166
3898    13507
3899   120781
3900   -48909
3901    50284
3902  -110792
3903   -34828
3904   155210
3905   -52667
3906    23500
3907   -58263
3908   -85875
3909   171100
3910   -23729
3911   -30973
3912    -8795
3913  -108373
3914   148753
3915    24940
3916   -75450
3917    18026
3918  -108398
3919   114227
3920    75753
3921  -116380
3922    32347
3923   -82448
3924    55764
3925   129566
3926  -129416
3927     4216
3928   -32395
3929     6639
3930   151161
3931  -112948
3932   -33387
3933    11279
3934   -31186
3935   159266
3936   -80263
3937   -88813
3938    58016
3939   -46684
3940   130185
3941   -21705
3942  -136975
3943    71192
3944   -27157
3945    87747
3946    28270
3947  -164605
3948    66039
3949     4330
3950    35893
3951    73742
3952  -173809
3953    31133
3954    62340
3955   -10537
3956    86582
3957  -144385
3958   -21004
3959   105240
3960   -29797
3961    78994
3962  -108435
3963   -71972
3964   141343
3965   -32536
3966    46851
3967   -48900
3968  -120219
3969   145528
3970      838
3971    -2742
3972    -6027
3973  -137550
3974   123822
3975    43692
3976   -47401
3977    28405
3978  -137653
3979    83699
3980    99770
3981   -86094
3982    33786
3983  -102714
3984    25050
3985   143868
3986   -91860
3987     8062
3988   -59124
3989   -19638
3990   167005
3991   -81075
3992   -31238
3993    -6927
3994   -61372
3995   167387
3996   -37826
3997   -89284
3998    32846
3999   -65840
4000   133432
4001    15451
4002  -129116
4003    45033
4004   -52111
4005    93379
4006    66059
4007  -158947
4008    40790
4009   -12137
4010    35276
4011   108777
4012  -156843
4013     -449
4014    39905
4015    -4318
4016   117211
4017  -129647
4018   -47981
4019    80680
4020   -28633
4021   111013
4022   -85665
4023  -103845
4024   114595
4025   -24321
4026    70338
4027   -26300
4028  -141735
4029   110989
4030     7655
4031    26662
4032    15776
4033  -160666
4034    92888
4035    50915
4036   -24681
4037    49772
4038  -152283
4039    44324
4040   106800
4041   -55661
4042    45253
4043  -115398
4044    -5771
4045   143966
4046   -61778
4047    26512
4048   -71237
4049   -57237
4050   168178
4051   -48347
4052   -21271
4053   -16358
4054   -91452
4055   156133
4056    -1589
4057   -70506
4058    14312
4059   -94650
4060   128849
4061    45874
4062  -111091
4063    34867
4064   -80296
4065    79048
4066   103606
4067  -134512
4068    19539
4069   -34807
4070    24487
4071   132836
4072  -127112
4073   -15421
4074     8011
4075   -15855
4076   146730
4077  -102040
4078   -64750
4079    55202
4080   -40838
4081   129706
4082   -48982
4083  -117162
4084    80090
4085   -28245
4086    91469
4087     1060
4088  -150915
4089    82005
4090    -1893
4091    43046
4092    50168
4093  -170057
4094    54633
4095    48540
4096    -6979
4097    71990
4098  -151493
4099     8030
4100    95966
4101   -32903
4102    72046
4103  -119140
4104   -42153
4105   137150
4106   -42912
4107    49215
4108   -65357
4109   -93933
4110   152235
4111   -18807
4112      744
4113   -16639
4114  -119284
4115   137670
4116    19790
4117   -43636
4118    17658
4119  -128355
4120   104436
4121    72453
4122   -87867
4123    33977
4124  -101884
4125    49636
4126   123068
4127  -101738
4128    17022
4129   -61277
4130     3157
4131   153368
4132   -97487
4133   -16991
4134   -12208
4135   -42197
4136   161483
4137   -63924
4138   -72105
4139    31445
4140   -56372
4141   137017
4142   -15814
4143  -116285
4144    52466
4145   -48928
4146   102069
4147    37159
4148  -151030
4149    55435
4150   -16635
4151    46681
4152    82405
4153  -160372
4154    22506
4155    31148
4156     3379
4157   101598
4158  -142593
4159   -20971
4160    74783
4161   -28665
4162   103190
4163  -102617
4164   -75926
4165   115223
4166   -31904
4167    71520
4168   -47528
4169  -119350
4170   123333
4171    -6323
4172    29555
4173    -1641
4174  -145535
4175   111650
4176    31053
4177   -21030
4178    36610
4179  -148280
4180    69362
4181    86779
4182   -60400
4183    42887
4184  -118289
4185    19697
4186   128487
4187   -73361
4188    29894
4189   -78535
4190   -30709
4191   162565
4192   -66788
4193   -10758
4194   -22514
4195   -70656
4196   161688
4197   -28657
4198   -61785
4199    13459
4200   -83707
4201   137312
4202    17004
4203  -103418
4204    38442
4205   -76630
4206    94901
4207    73679
4208  -136194
4209    32678
4210   -38222
4211    40878
4212   113233
4213  -136288
4214     1981
4215     4800
4216    -2029
4217   132380
4218  -119959
4219   -42309
4220    53607
4221   -33084
4222   125160
4223   -72082
4224   -97367
4225    85516
4226   -31206
4227    92384
4228   -23611
4229  -133745
4230    93400
4231   -10788
4232    49318
4233    25582
4234  -161429
4235    77336
4236    34260
4237    -3087
4238    58433
4239  -152588
4240    34593
4241    83868
4242   -34985
4243    63581
4244  -125769
4245   -11493
4246   126468
4247   -52551
4248    49105
4249   -79247
4250   -67563
4251   152387
4252   -37849
4253     4686
4254   -28018
4255   -99119
4256   145564
4257    -3052
4258   -37571
4259     9582
4260  -115144
4261   122501
4262    46299
4263   -86209
4264    33857
4265   -99112
4266    72156
4267    98467
4268  -107909
4269    23298
4270   -63610
4271    24142
4272   133497
4273  -110729
4274    -2758
4275   -17510
4276   -23560
4277   153482
4278   -87893
4279   -52629
4280    31319
4281   -46846
4282   138514
4283   -41544
4284   -99142
4285    57162
4286   -45649
4287   107769
4288     6961
4289  -141145
4290    67822
4291   -22254
4292    56923
4293    58366
4294  -159004
4295    45128
4296    24334
4297    11153
4298    82975
4299  -147735
4300     6487
4301    68636
4302   -23113
4303    93819
4304  -118140
4305   -46134
4306   111494
4307   -36731
4308    68983
4309   -65611
4310   -95416
4311   127459
4312   -21720
4313    30001
4314   -20685
4315  -127182
4316   124203
4317    11837
4318   -16369
4319    24207
4320  -138135
4321    94021
4322    66088
4323   -59670
4324    39646
4325  -115479
4326    46914
4327   110445
4328   -80992
4329    31303
4330   -81690
4331    -3282
4332   148452
4333   -83967
4334    -1263
4335   -31432
4336   -50619
4337   157202
4338   -53856
4339   -49691
4340    11770
4341   -69324
4342   143149
4343   -11034
4344   -94332
4345    40400
4346   -68189
4347   108409
4348    44187
4349  -132790
4350    44437
4351   -37180
4352    54940
4353    88184
4354  -143973
4355    21282
4356        5
4357     9209
4358   115695
4359  -133447
4360   -17649
4361    49786
4362   -26806
4363   117869
4364   -95117
4365   -69723
4366    86078
4367   -32016
4368    91663
4369   -47094
4370  -114225
4371   102461
4372   -18383
4373    52834
4374     3732
4375  -146706
4376    96179
4377    21065
4378      282
4379    40921
4380  -149660
4381    60280
4382    69099
4383   -36085
4384    53402
4385  -128741
4386    15313
4387   114875
4388   -58326
4389    45872
4390   -88612
4391   -37985
4392   145857
4393   -52839
4394     8825
4395   -37594
4396   -77579
4397   151401
4398   -24645
4399   -32883
4400     3919
4401   -98606
4402   134323
4403    20753
4404   -80055
4405    31239
4406   -92004
4407    90470
4408    72400
4409  -109423
4410    30338
4411   -63325
4412    44450
4413   113133
4414  -119959
4415     9840
4416   -19392
4417    -4485
4418   138706
4419  -105717
4420   -35125
4421    28268
4422   -35316
4423   134063
4424   -66796
4425   -81062
4426    60905
4427   -42438
4428   108865
4429   -19105
4430  -126011
4431    76902
4432   -25388
4433    64666
4434    32255
4435  -150796
4436    64697
4437    15079
4438    17999
4439    65423
4440  -151232
4441    31092
4442    60129
4443   -21375
4444    80353
4445  -127858
4446   -18644
4447   105230
4448   -40808
4449    65289
4450   -84214
4451   -68726
4452   130102
4453   -32398
4454    32858
4455   -34737
4456  -105980
4457   132606
4458    -4346
4459   -13062
4460     9393
4461  -123287
4462   110575
4463    43111
4464   -56943
4465    31221
4466  -113138
4467    69193
4468    91053
4469   -85448
4470    32215
4471   -82410
4472    20391
4473   130604
4474   -94287
4475     5908
4476   -36834
4477   -26578
4478   149515
4479   -73855
4480   -35307
4481     6457
4482   -53784
4483   142971
4484   -35925
4485   -83421
4486    40601
4487   -60104
4488   113920
4489    14660
4490  -124577
4491    51390
4492   -39140
4493    68544
4494    62218
4495  -142601
4496    37420
4497    -2481
4498    22754
4499    95142
4500  -141249
4501     3688
4502    44085
4503   -17819
4504   104080
4505  -110813
4506   -46782
4507    84067
4508   -31406
4509    88231
4510   -67473
4511   -91321
4512   107587
4513   -25362
4514    53728
4515   -18054
4516  -128746
4517   109606
4518     6883
4519     6201
4520    22769
4521  -139818
4522    81652
4523    52768
4524   -34037
4525    43465
4526  -128816
4527    41592
4528    99079
4529   -62248
4530    42106
4531   -95127
4532   -10962
4533   136257
4534   -64278
4535    13812
4536   -48483
4537   -53267
4538   148992
4539   -44542
4540   -25836
4541    -4369
4542   -79776
4543   139745
4544    -4116
4545   -72984
4546    29039
4547   -82316
4548   104324
4549    46606
4550  -107419
4551    35320
4552   -58945
4553    60726
4554    88569
4555  -124924
4556    21712
4557   -23580
4558    12143
4559   119522
4560  -118619
4561   -16205
4562    24479
4563   -23390
4564   123602
4565   -85486
4566   -62582
4567    60982
4568   -35595
4569   107391
4570   -43013
4571  -107686
4572    82801
4573   -25807
4574    67748
4575     8090
4576  -139290
4577    77319
4578     7197
4579    23880
4580    43147
4581  -145673
4582    50385
4583    48091
4584   -16455
4585    66109
4586  -133601
4587     8762
4588    96332
4589   -41633
4590    59729
4591   -92367
4592   -43109
4593   124200
4594   -40510
4595    33074
4596   -49969
4597   -80362
4598   135754
4599   -22037
4600    -7586
4601    -2134
4602  -108103
4603   121171
4604    21706
4605   -54769
4606    23755
4607  -102705
4608    86695
4609    65557
4610   -84071
4611    31597
4612   -83185
4613    43325
4614   110511
4615  -100659
4616    15507
4617   -39502
4618    -7083
4619   135385
4620   -87769
4621   -25140
4622     3341
4623   -34518
4624   136105
4625   -59071
4626   -66098
4627    37790
4628   -51109
4629   117984
4630   -10862
4631  -112916
4632    57864
4633   -35693
4634    74378
4635    34837
4636  -134008
4637    48080
4638    -5343
4639    34128
4640    70580
4641  -141393
4642    23775
4643    37415
4644    -9595
4645    90019
4646  -120265
4647   -23023
4648    79504
4649   -29723
4650    78647
4651   -81547
4652   -66436
4653   104972
4654   -29815
4655    54785
4656   -37936
4657  -107510
4658   114862
4659    -6556
4660     8955
4661     8225
4662  -124930
4663    95508
4664    35530
4665   -29487
4666    30096
4667  -119919
4668    63602
4669    79075
4670   -63156
4671    38389
4672   -96080
4673    14391
4674   121267
4675   -74695
4676    16489
4677   -53048
4678   -28829
4679   138816
4680   -59168
4681   -17117
4682   -13167
4683   -60342
4684   139985
4685   -28488
4686   -63014
4687    25203
4688   -71581
4689   112070
4690    21270
4691  -100779
4692    35997
4693   -53517
4694    72811
4695    61861
4696  -121672
4697    32227
4698   -25535
4699    29296
4700    99009
4701  -125881
4702     2332
4703    22024
4704   -11198
4705   108487
4706   -99358
4707   -42613
4708    55695
4709   -29091
4710    98716
4711   -65030
4712   -84876
4713    85390
4714   -27935
4715    69800
4716   -15048
4717  -122145
4718    87285
4719     1307
4720    25270
4721    23734
4722  -134895
4723    68395
4724    36261
4725   -10355
4726    47843
4727  -130906
4728    32061
4729    82204
4730   -42757
4731    50560
4732   -98672
4733   -17114
4734   116021
4735   -46456
4736    28802
4737   -58412
4738   -55651
4739   132535
4740   -35185
4741    -4086
4742   -14826
4743   -86199
4744   128377
4745     1105
4746   -47783
4747    17493
4748   -90847
4749    98194
4750    44329
4751   -81084
4752    28141
4753   -75327
4754    61191
4755    86455
4756  -104052
4757    22205
4758   -42156
4759    13567
4760   118505
4761   -99123
4762   -10685
4763     1225
4764   -20375
4765   124552
4766   -75233
4767   -50944
4768    35497
4769   -38509
4770   114337
4771   -35410
4772   -95266
4773    60777
4774   -33722
4775    80538
4776    11833
4777  -124341
4778    59418
4779    -7158
4780    40540
4781    47270
4782  -136424
4783    39599
4784    29306
4785      217
4786    71617
4787  -125559
4788      500
4789    73280
4790   -26458
4791    68159
4792   -92687
4793   -41824
4794   100520
4795   -31192
4796    50096
4797   -52570
4798   -80766
4799   117096
4800   -16947
4801    12042
4802    -8641
4803  -107633
4804   105221
4805    19272
4806   -27581
4807    18316
4808  -108405
4809    79016
4810    60450
4811   -59436
4812    30206
4813   -92144
4814    37445
4815   101957
4816   -77215
4817    18106
4818   -55431
4819    -7226
4820   126131
4821   -69577
4822   -12762
4823   -17626
4824   -40143
4825   133514
4826   -47089
4827   -50955
4828    19754
4829   -57023
4830   115990
4831    -4309
4832   -91523
4833    37943
4834   -46840
4835    82342
4836    37261
4837  -116585
4838    38096
4839   -23977
4840    39445
4841    74189
4842  -124979
4843    17004
4844    15812
4845      986
4846    94018
4847  -109339
4848   -22377
4849    53226
4850   -20353
4851    89003
4852   -78702
4853   -62372
4854    82839
4855   -26451
4856    67388
4857   -35380
4858  -101506
4859    94102
4860    -6776
4861    29125
4862     5167
4863  -121256
4864    80756
4865    26248
4866    -7290
4867    30712
4868  -123209
4869    51641
4870    66365
4871   -39649
4872    41677
4873  -100852
4874     7810
4875   104133
4876   -52141
4877    26389
4878   -64708
4879   -30613
4880   123864
4881   -44987
4882     -704
4883   -24981
4884   -63810
4885   127320
4886   -17397
4887   -42030
4888    10156
4889   -74958
4890   106349
4891    22183
4892   -75900
4893    26330
4894   -67045
4895    73993
4896    61956
4897  -101466
4898    24677
4899   -40878
4900    31115
4901    97045
4902  -104646
4903     -547
4904    -2090
4905    -3726
4906   111086
4907   -87298
4908   -36678
4909    32765
4910   -26156
4911   106781
4912   -55517
4913   -77924
4914    61013
4915   -28108
4916    80230
4917   -11892
4918  -110464
4919    65980
4920    -9172
4921    44949
4922    25132
4923  -127293
4924    53365
4925    22764
4926     6289
4927    53274
4928  -124727
4929    19893
4930    62730
4931   -22994
4932    56456
4933   -98281
4934   -18974
4935    94683
4936   -33806
4937    45323
4938   -64304
4939   -58231
4940   114939
4941   -25864
4942    14427
4943   -22624
4944   -86817
4945   111579
4946     4632
4947   -23972
4948     7345
4949   -95316
4950    89934
4951    40026
4952   -57714
4953    24177
4954   -86819
4955    54273
4956    82306
4957   -78369
4958    18608
4959   -56104
4960    14150
4961   110374
4962   -77195
4963    -4747
4964   -20092
4965   -19099
4966   123032
4967   -60601
4968   -40317
4969    15861
4970   -42270
4971   114089
4972   -25944
4973   -79446
4974    36860
4975   -40051
4976    84818
4977    15181
4978  -107159
4979    42699
4980   -21623
4981    49811
4982    51875
4983  -121195
4984    30017
4985    11897
4986    10384
4987    74810
4988  -113211
4989    -4166
4990    48363
4991   -13162
4992    76271
4993   -88775
4994   -42468
4995    79447
4996   -26583
4997    62813
4998   -51816
4999   -82210
5000    95077
5001   -11919
5002    29494
5003   -12725
5004  -103730
5005    88763
5006    15705
5007    -3325
5008    15926
5009  -112574
5010    67749
5011    52187
5012   -37885
5013    31519
5014   -98672
5015    29297
5016    90689
5017   -53661
5018    23630
5019   -68112
5020    -8668
5021   113762
5022   -54030
5023     3096
5024   -31928
5025   -43723
5026   123768
5027   -34178
5028   -35370
5029     4214
5030   -60222
5031   108873
5032     1302
5033   -69086
5034    22918
5035   -57543
5036    83159
5037    39565
5038   -96223
5039    28397
5040   -36969
5041    43890
5042    76856
5043  -105097
5044     9998
5045    -3964
5046     8456
5047    92871
5048   -95590
5049   -20776
5050    29330
5051   -16326
5052    96228
5053   -70157
5054   -59673
5055    59549
5056   -24770
5057    77663
5058   -30008
5059   -94789
5060    69575
5061    -8369
5062    46818
5063     4750
5064  -113811
5065    63781
5066    14786
5067    10642
5068    35149
5069  -118823
5070    37980
5071    53653
5072   -22135
5073    45989
5074   -98237
5075     1746
5076    85147
5077   -33989
5078    38096
5079   -71260
5080   -34258
5081   109137
5082   -33751
5083    14977
5084   -32401
5085   -67796
5086   113248
5087    -9719
5088   -22567
5089    -1364
5090   -78998
5091    97533
5092    21771
5093   -52640
5094    18676
5095   -78289
5096    70215
5097    62307
5098   -79227
5099    21799
5100   -53670
5101    30476
5102    93261
5103   -83912
5104      421
5105   -21820
5106    -1207
5107   108417
5108   -74191
5109   -27992
5110    12466
5111   -28858
5112   108926
5113   -43494
5114   -66882
5115    38881
5116   -31605
5117    84855
5118    -6444
5119   -94681
5120    46783
5121   -19963
5122    56119
5123    27719
5124  -115435
5125    41256
5126     7320
5127    17250
5128    57160
5129  -113291
5130    11258
5131    43654
5132    -9394
5133    63361
5134   -94326
5135   -20125
5136    72515
5137   -23938
5138    57353
5139   -65457
5140   -60096
5141    96052
5142   -18688
5143    28245
5144   -24573
5145   -86619
5146    92771
5147     6115
5148    -2293
5149     2118
5150   -98504
5151    79238
5152    36481
5153   -34066
5154    23506
5155   -92284
5156    46694
5157    76441
5158   -57838
5159    20908
5160   -65919
5161    11164
5162    99820
5163   -58459
5164     3966
5165   -37038
5166   -22732
5167   115503
5168   -48550
5169   -26251
5170     -794
5171   -46877
5172   109427
5173   -16060
5174   -62526
5175    21466
5176   -46956
5177    87621
5178    17545
5179   -87330
5180    31627
5181   -36214
5182    55595
5183    54748
5184  -106731
5185    20835
5186    -2819
5187    17971
5188    76426
5189   -99423
5190    -7206
5191    25726
5192    -5232
5193    83562
5194   -81874
5195   -40261
5196    57579
5197   -22009
5198    74132
5199   -46628
5200   -77374
5201    73926
5202   -11755
5203    44946
5204   -12516
5205   -99881
5206    70501
5207     8261
5208    14872
5209    18270
5210  -111213
5211    55495
5212    41876
5213   -19463
5214    35722
5215   -98999
5216    20642
5217    75231
5218   -35287
5219    30985
5220   -74358
5221   -12646
5222    98454
5223   -40304
5224    14941
5225   -40878
5226   -48099
5227   112935
5228   -25200
5229   -17980
5230    -6484
5231   -64568
5232   101105
5233     6911
5234   -48036
5235    12783
5236   -65349
5237    79551
5238    40631
5239   -75408
5240    21052
5241   -52261
5242    43882
5243    76270
5244   -88239
5245     6446
5246   -22009
5247    10566
5248    93579
5249   -79637
5250   -17296
5251     8210
5252   -14844
5253   101388
5254   -62385
5255   -52216
5256    40016
5257   -26743
5258    84841
5259   -24342
5260   -84622
5261    50549
5262   -16667
5263    56492
5264     8171
5265  -104745
5266    50856
5267     3526
5268    24430
5269    39153
5270  -111676
5271    30201
5272    37648
5273    -8104
5274    51980
5275   -95477
5276    -4166
5277    67415
5278   -21458
5279    49873
5280   -73370
5281   -37500
5282    91659
5283   -26267
5284    29314
5285   -36392
5286   -69320
5287    99276
5288    -6943
5289    -3143
5290    -6695
5291   -84169
5292    86307
5293    21889
5294   -32268
5295    15715
5296   -85475
5297    62433
5298    57912
5299   -58493
5300    19856
5301   -65306
5302    25874
5303    88384
5304   -65497
5305     5817
5306   -36505
5307    -5802
5308   104305
5309   -59010
5310   -18861
5311    -5120
5312   -31560
5313   107596
5314   -34701
5315   -53272
5316    22634
5317   -39246
5318    87507
5319     -290
5320   -81646
5321    33720
5322   -30002
5323    61240
5324    33218
5325  -101971
5326    32026
5327    -7342
5328    25726
5329    61782
5330  -104526
5331     7210
5332    25323
5333     -539
5334    70361
5335   -87650
5336   -23957
5337    52857
5338   -15824
5339    68626
5340   -62145
5341   -58761
5342    76071
5343   -17605
5344    44905
5345   -24619
5346   -86457
5347    78278
5348     1997
5349    15037
5350     2682
5351   -98926
5352    65934
5353    28681
5354   -15179
5355    25544
5356   -97991
5357    39008
5358    64507
5359   -39579
5360    27904
5361   -73326
5362     5361
5363    91540
5364   -45433
5365    13723
5366   -47346
5367   -26478
5368   107303
5369   -37218
5370   -12267
5371   -11760
5372   -51724
5373   103829
5374   -10934
5375   -45328
5376    10803
5377   -55477
5378    85444
5379    22169
5380   -70609
5381    21402
5382   -48810
5383    58158
5384    56813
5385   -90296
5386    16337
5387   -21558
5388    21761
5389    80800
5390   -88089
5391    -7618
5392     7579
5393    -4102
5394    88610
5395   -72012
5396   -36435
5397    36705
5398   -21164
5399    83727
5400   -42486
5401   -72092
5402    55786
5403   -17136
5404    57409
5405    -6688
5406   -94366
5407    56749
5408      -14
5409    28185
5410    21730
5411  -106158
5412    44614
5413    27518
5414    -4589
5415    41679
5416   -99353
5417    15264
5418    61970
5419   -24367
5420    41942
5421   -77914
5422   -18443
5423    85782
5424   -29977
5425    28454
5426   -48041
5427   -50431
5428   100417
5429   -18149
5430      637
5431   -13761
5432   -71890
5433    93134
5434     8567
5435   -30260
5436     8016
5437   -76047
5438    74451
5439    40646
5440   -56516
5441    19169
5442   -65100
5443    41983
5444    71807
5445   -71272
5446    10843
5447   -37456
5448     8418
5449    93691
5450   -67621
5451   -11295
5452    -7091
5453   -17336
5454   101552
5455   -51055
5456   -41848
5457    22595
5458   -32134
5459    89715
5460   -18886
5461   -73602
5462    38143
5463   -26835
5464    64647
5465    14228
5466   -95254
5467    38622
5468    -9379
5469    34481
5470    44086
5471  -104554
5472    23325
5473    21178
5474     3157
5475    59483
5476   -94068
5477    -6488
5478    50075
5479   -14971
5480    58930
5481   -70913
5482   -40647
5483    74131
5484   -20501
5485    44234
5486   -39206
5487   -71311
5488    84871
5489    -7082
5490    15793
5491    -7796
5492   -89443
5493    75853
5494    19322
5495   -13171
5496    14283
5497   -90461
5498    55262
5499    50122
5500   -38750
5501    24404
5502   -75371
5503    23264
5504    81367
5505   -51579
5506    15122
5507   -47974
5508    -9888
5509    99123
5510   -47359
5511    -5671
5512   -17959
5513   -36395
5514   103899
5515   -27625
5516   -37767
5517     9638
5518   -47525
5519    90074
5520     3613
5521   -67580
5522    23398
5523   -42014
5524    65038
5525    36661
5526   -87450
5527    24298
5528   -23750
5529    33203
5530    65988
5531   -94344
5532     6154
5533     6703
5534     3847
5535    77346
5536   -81734
5537   -22535
5538    33763
5539   -15228
5540    76715
5541   -58402
5542   -55194
5543    58062
5544   -19106
5545    58938
5546   -24548
5547   -83381
5548    65311
5549    -3882
5550    29635
5551     7707
5552   -98250
5553    56135
5554    20338
5555     -348
5556    29948
5557   -98467
5558    32673
5559    51741
5560   -25324
5561    36355
5562   -81600
5563      740
5564    81050
5565   -36163
5566    27130
5567   -53772
5568   -31871
5569    97393
5570   -29629
5571     3662
5572   -22132
5573   -57714
5574    98993
5575    -7594
5576   -26767
5577     4377
5578   -67560
5579    83163
5580    22791
5581   -55442
5582    17881
5583   -59741
5584    55778
5585    56147
5586   -74013
5587    16574
5588   -38781
5589    22788
5590    81544
5591   -76523
5592    -1442
5593    -9000
5594    -6397
5595    92990
5596   -62984
5597   -30613
5598    18322
5599   -24799
5600    88252
5601   -36350
5602   -61254
5603    41068
5604   -25935
5605    67704
5606    -3102
5607   -87153
5608    46921
5609   -12129
5610    39009
5611    27169
5612  -101403
5613    35604
5614    13656
5615     8439
5616    47276
5617   -99225
5618    10622
5619    45477
5620   -14857
5621    53968
5622   -78762
5623   -21532
5624    70709
5625   -22425
5626    42024
5627   -49638
5628   -52344
5629    86605
5630   -16207
5631    18147
5632   -18343
5633   -76375
5634    85037
5635     6032
5636   -11832
5637     7991
5638   -82727
5639    67815
5640    36526
5641   -39223
5642    19573
5643   -74464
5644    37593
5645    68686
5646   -56506
5647    17303
5648   -51138
5649     6012
5650    90385
5651   -58361
5652    -1337
5653   -21064
5654   -22060
5655   100703
5656   -41814
5657   -30950
5658     8595
5659   -38155
5660    92106
5661   -13991
5662   -60673
5663    27160
5664   -39232
5665    71258
5666    18141
5667   -85008
5668    30689
5669   -23620
5670    40481
5671    48701
5672   -95832
5673    18472
5674     1620
5675    11068
5676    67808
5677   -89856
5678    -6851
5679    33803
5680   -11832
5681    71500
5682   -68022
5683   -40355
5684    58313
5685   -18925
5686    55887
5687   -38092
5688   -69212
5689    70066
5690   -12063
5691    32608
5692    -6643
5693   -89002
5694    68197
5695    10914
5696     1051
5697    19298
5698   -94230
5699    48439
5700    41910
5701   -24680
5702    29849
5703   -82757
5704    19354
5705    70201
5706   -39784
5707    26944
5708   -58307
5709   -14322
5710    92703
5711   -39783
5712     5246
5713   -27967
5714   -41996
5715    98454
5716   -22612
5717   -21925
5718     -564
5719   -56268
5720    89843
5721     6031
5722   -52485
5723    18945
5724   -55511
5725    65930
5726    39255
5727   -74001
5728    21979
5729   -37210
5730    34771
5731    67465
5732   -81411
5733     6882
5734   -12013
5735     4693
5736    83337
5737   -74287
5738   -17113
5739    18619
5740   -17068
5741    83856
5742   -51442
5743   -48465
5744    42376
5745   -23355
5746    67133
5747   -21896
5748   -76741
5749    53841
5750   -16439
5751    43125
5752    11636
5753   -96491
5754    48771
5755     9626
5756    10973
5757    34745
5758   -97108
5759    27839
5760    39020
5761   -13350
5762    45296
5763   -85543
5764    -2971
5765    66729
5766   -28524
5767    40155
5768   -58938
5769   -36559
5770    86178
5771   -24202
5772    18439
5773   -27867
5774   -61702
5775    89874
5776    -6617
5777    -8146
5778      820
5779   -75989
5780    79745
5781    21279
5782   -38063
5783    18462
5784   -71559
5785    51871
5786    52225
5787   -58997
5788    19554
5789   -52263
5790    20790
5791    78820
5792   -65590
5793     5990
5794   -24017
5795    -8495
5796    94230
5797   -55965
5798   -21927
5799     6921
5800   -29597
5801    92104
5802   -31904
5803   -51074
5804    27379
5805   -34944
5806    74008
5807      -12
5808   -77616
5809    37200
5810   -24252
5811    48191
5812    32373
5813   -94862
5814    29856
5815      174
5816    17481
5817    54941
5818   -93113
5819     7978
5820    27986
5821    -6317
5822    62385
5823   -78895
5824   -21998
5825    56600
5826   -22054
5827    54554
5828   -50145
5829   -54472
5830    73405
5831   -16772
5832    32981
5833   -18111
5834   -75222
5835    76069
5836      435
5837     4407
5838     8929
5839   -88754
5840    61537
5841    31265
5842   -24985
5843    24904
5844   -81378
5845    33710
5846    59833
5847   -41989
5848    23815
5849   -61869
5850     3117
5851    85628
5852   -48132
5853    10482
5854   -32585
5855   -27233
5856    96400
5857   -34938
5858   -16678
5859    -3496
5860   -45646
5861    92569
5862   -11462
5863   -44989
5864    18160
5865   -49204
5866    73770
5867    20906
5868   -69961
5869    26436
5870   -37565
5871    43822
5872    51407
5873   -84071
5874    17253
5875   -12795
5876    14488
5877    71807
5878   -81131
5879    -4984
5880    15902
5881    -9701
5882    78314
5883   -64137
5884   -36290
5885    42791
5886   -22327
5887    66964
5888   -35666
5889   -64736
5890    55702
5891   -16194
5892    44509
5893    -4119
5894   -86103
5895    58696
5896     1310
5897    15517
5898    23616
5899   -94576
5900    40875
5901    31554
5902   -12814
5903    36492
5904   -85008
5905    14594
5906    58519
5907   -29762
5908    36078
5909   -66037
5910   -18934
5911    82595
5912   -31995
5913    20031
5914   -34800
5915   -46863
5916    92502
5917   -17190
5918    -5640
5919    -6100
5920   -62885
5921    84314
5922     5612
5923   -33762
5924    14549
5925   -66160
5926    64347
5927    38116
5928   -59171
5929    21002
5930   -49522
5931    34220
5932    65825
5933   -68921
5934    10302
5935   -26245
5936     4356
5937    83647
5938   -66237
5939   -10039
5940     4173
5941   -18698
5942    88241
5943   -45341
5944   -41705
5945    28155
5946   -28354
5947    75624
5948   -16483
5949   -68937
5950    39943
5951   -24380
5952    51306
5953    15574
5954   -90366
5955    39384
5956    -3443
5957    22253
5958    40709
5959   -94447
5960    21287
5961    23262
5962    -3067
5963    53035
5964   -83638
5965    -4421
5966    52378
5967   -20561
5968    51841
5969   -59507
5970   -38443
5971    74301
5972   -21673
5973    32211
5974   -29815
5975   -62962
5976    78800
5977    -7810
5978     6164
5979    -1325
5980   -77531
5981    72155
5982    16321
5983   -22758
5984    18171
5985   -77968
5986    48660
5987    48894
5988   -45266
5989    22253
5990   -61554
5991    16964
5992    74294
5993   -52172
5994    12534
5995   -37245
5996   -11701
5997    90976
5998   -47054
5999    -9946
6000    -6629
6001   -33519
6002    91031
6003   -25475
6004   -38421
6005    14609
6006   -41639
6007    78395
6008     2257
6009   -65453
6010    28408
6011   -36725
6012    53027
6013    35535
6014   -83981
6015    24314
6016   -13117
6017    21828
6018    58778
6019   -84546
6020     7473
6021    12969
6022    -2805
6023    68383
6024   -74412
6025   -20854
6026    41388
6027   -18919
6028    63418
6029   -47466
6030   -51376
6031    59561
6032   -17535
6033    44363
6034   -17822
6035   -75019
6036    63062
6037    -4119
6038    17862
6039    10751
6040   -87890
6041    53776
6042    22085
6043    -9919
6044    27886
6045   -84488
6046    28959
6047    51387
6048   -30268
6049    30801
6050   -67501
6051    -1984
6052    73961
6053   -36479
6054    20466
6055   -41389
6056   -31308
6057    89407
6058   -28624
6059    -3355
6060   -11564
6061   -51881
6062    87110
6063    -5962
6064   -30576
6065     9502
6066   -56836
6067    71877
6068    21260
6069   -55943
6070    21688
6071   -48606
6072    45053
6073    52222
6074   -71828
6075    16059
6076   -24828
6077    15620
6078    71576
6079   -71330
6080    -3153
6081     1178
6082    -9547
6083    82296
6084   -58998
6085   -30010
6086    27406
6087   -22538
6088    73197
6089   -30751
6090   -58346
6091    43068
6092   -21303
6093    54609
6094    -1421
6095   -79827
6096    46077
6097    -6932
6098    26776
6099    27347
6100   -91000
6101    33623
6102    19353
6103       41
6104    42726
6105   -84569
6106     8021
6107    45089
6108   -19607
6109    45280
6110   -67297
6111   -20030
6112    68786
6113   -25765
6114    32820
6115   -38663
6116   -49432
6117    81488
6118   -15340
6119     6430
6120    -9846
6121   -66821
6122    76216
6123     5100
6124   -19853
6125    11428
6126   -70616
6127    59882
6128    34150
6129   -43140
6130    21275
6131   -60844
6132    31583
6133    62697
6134   -56655
6135    15059
6136   -36965
6137     2872
6138    81533
6139   -54668
6140    -4967
6141   -10470
6142   -22021
6143    88080
6144   -38994
6145   -31946
6146    15284
6147   -34359
6148    77432
6149   -11494
6150   -58046
6151    27947
6152   -31741
6153    57945
6154    17043
6155   -78010
6156    32231
6157   -16106
6158    29305
6159    44644
6160   -85447
6161    17982
6162    10190
6163     3098
6164    57498
6165   -76875
6166    -7266
6167    35520
6168   -15026
6169    59053
6170   -57914
6171   -35862
6172    58433
6173   -18748
6174    42912
6175   -28618
6176   -62268
6177    66192
6178    -8863
6179    18854
6180    -2757
6181   -77974
6182    61304
6183    11853
6184    -6739
6185    19438
6186   -80011
6187    42003
6188    41439
6189   -29288
6190    25631
6191   -66950
6192    12455
6193    66899
6194   -40069
6195    18639
6196   -45992
6197   -14508
6198    83089
6199   -35903
6200      777
6201   -17624
6202   -38784
6203    87020
6204   -18661
6205   -26369
6206     6606
6207   -47701
6208    75650
6209     7172
6210   -52238
6211    20094
6212   -43485
6213    52700
6214    34857
6215   -69243
6216    21297
6217   -26243
6218    25100
6219    59221
6220   -74878
6221     5602
6222     -334
6223      512
6224    70755
6225   -65087
6226   -17791
6227    25199
6228   -16418
6229    69254
6230   -43332
6231   -47494
6232    44241
6233   -20684
6234    52267
6235   -14983
6236   -69764
6237    49417
6238    -9742
6239    30503
6240    11274
6241   -83939
6242    42825
6243    12736
6244     2782
6245    32533
6246   -83741
6247    22098
6248    40243
6249   -17919
6250    36590
6251   -68532
6252    -4523
6253    63273
6254   -26996
6255    29540
6256   -45278
6257   -31735
6258    78814
6259   -21328
6260     8846
6261   -17821
6262   -53916
6263    77706
6264    -4201
6265   -17281
6266     3936
6267   -61297
6268    66904
6269    21222
6270   -40422
6271    18164
6272   -56906
6273    42058
6274    49123
6275   -57779
6276    14545
6277   -36611
6278    14057
6279    69972
6280   -59619
6281      663
6282   -12074
6283    -9417
6284    80401
6285   -48184
6286   -23073
6287    12745
6288   -24730
6289    75343
6290   -25341
6291   -50422
6292    29120
6293   -26395
6294    57763
6295     1957
6296   -70618
6297    35467
6298   -15342
6299    34785
6300    28174
6301   -82434
6302    25381
6303     7354
6304     9163
6305    45231
6306   -80011
6307     5820
6308    32750
6309   -11027
6310    48722
6311   -64078
6312   -21506
6313    54880
6314   -17974
6315    41023
6316   -39434
6317   -49133
6318    67831
6319   -13184
6320    18680
6321   -11726
6322   -65149
6323    66065
6324     5536
6325    -5447
6326     9103
6327   -72161
6328    52718
6329    29826
6330   -29014
6331    20287
6332   -65099
6333    26351
6334    55802
6335   -42343
6336    16925
6337   -44837
6338      310
6339    74349
6340   -41732
6341     3337
6342   -19947
6343   -24259
6344    82063
6345   -30139
6346   -21526
6347     4307
6348   -37352
6349    76515
6350    -6206
6351   -46737
6352    18994
6353   -37286
6354    57492
6355    20006
6356   -65761
6357    23274
6358   -25198
6359    33650
6360    44164
6361   -75492
6362    11799
6363    -2565
6364     7095
6365    60179
6366   -69630
6367    -8049
6368    22409
6369   -10776
6370    61346
6371   -53076
6372   -34693
6373    44202
6374   -18244
6375    50591
6376   -26942
6377   -59597
6378    53348
6379   -10707
6380    29745
6381    -1999
6382   -75196
6383    50556
6384     7112
6385     6617
6386    20413
6387   -79072
6388    34102
6389    32415
6390   -16351
6391    29369
6392   -68950
6393     9427
6394    56423
6395   -27716
6396    24426
6397   -49021
6398   -16917
6399    73890
6400   -27254
6401     9782
6402   -24846
6403   -39381
6404    78163
6405   -13636
6406   -15165
6407     -699
6408   -50590
6409    70022
6410     7924
6411   -38538
6412    14567
6413   -47628
6414    51582
6415    35268
6416   -54956
6417    17641
6418   -35321
6419    26219
6420    57807
6421   -62138
6422     4302
6423   -12740
6424     1558
6425    71209
6426   -55418
6427   -14860
6428     9772
6429   -16679
6430    70599
6431   -36427
6432   -40456
6433    29893
6434   -21603
6435    58142
6436   -11281
6437   -61658
6438    37134
6439   -14756
6440    37811
6441    13492
6442   -76475
6443    32335
6444     4002
6445    13064
6446    33508
6447   -78405
6448    15273
6449    27709
6450    -8143
6451    40797
6452   -66194
6453    -7375
6454    49794
6455   -18394
6456    35471
6457   -46251
6458   -33107
6459    65847
6460   -16740
6461    18587
6462   -19955
6463   -53034
6464    69056
6465    -1389
6466    -3691
6467      831
6468   -63329
6469    58351
6470    19688
6471   -25650
6472    14581
6473   -59478
6474    37614
6475    45092
6476   -42161
6477    15640
6478   -44843
6479    11879
6480    65600
6481   -46514
6482     3794
6483   -23660
6484   -10861
6485    76244
6486   -37981
6487   -17774
6488      891
6489   -27325
6490    74670
6491   -18323
6492   -40464
6493    17010
6494   -30903
6495    59912
6496     4973
6497   -60897
6498    24811
6499   -21901
6500    37366
6501    30829
6502   -72927
6503    19409
6504    -2884
6505    13920
6506    47695
6507   -71787
6508     1459
6509    19469
6510    -6205
6511    53743
6512   -59276
6513   -21596
6514    40898
6515   -14043
6516    47073
6517   -36889
6518   -47216
6519    53380
6520   -12628
6521    29769
6522   -11818
6523   -64647
6524    54113
6525     2221
6526     6188
6527     9027
6528   -72904
6529    42536
6530    25172
6531   -14103
6532    21057
6533   -66432
6534    20108
6535    48629
6536   -28976
6537    20932
6538   -51388
6539    -4378
6540    67067
6541   -31391
6542     9216
6543   -28386
6544   -26505
6545    75085
6546   -22005
6547   -11465
6548    -5695
6549   -40046
6550    71712
6551    -3583
6552   -33924
6553    11416
6554   -41689
6555    56852
6556    21666
6557   -52293
6558    16456
6559   -30929
6560    32575
6561    44072
6562   -62413
6563     9127
6564   -13688
6565    10040
6566    59961
6567   -60114
6568    -6572
6569     9289
6570    -9194
6571    63705
6572   -45085
6573   -31399
6574    28432
6575   -15540
6576    55267
6577   -22353
6578   -53291
6579    38699
6580   -14250
6581    38200
6582     1705
6583   -70045
6584    37821
6585     1153
6586    15146
6587    21971
6588   -74752
6589    24832
6590    23165
6591    -5213
6592    32687
6593   -66829
6594     5030
6595    45452
6596   -17303
6597    30986
6598   -50768
6599   -19588
6600    63142
6601   -20199
6602    17641
6603   -26954
6604   -40433
6605    68372
6606    -8779
6607    -2046
6608    -5927
6609   -52536
6610    62623
6611     9766
6612   -25249
6613     9363
6614   -55171
6615    47005
6616    34577
6617   -40626
6618    13583
6619   -42555
6620    23409
6621    54354
6622   -49458
6623     6661
6624   -23902
6625     -448
6626    69467
6627   -44544
6628    -9684
6629      -50
6630   -17367
6631    69539
6632   -29220
6633   -33721
6634    16751
6635   -23909
6636    60298
6637    -7732
6638   -53796
6639    26347
6640   -19392
6641    42168
6642    16878
6643   -69190
6644    24070
6645    -3778
6646    18517
6647    35786
6648   -71028
6649    11015
6650    16710
6651     -437
6652    43094
6653   -63343
6654   -10202
6655    39611
6656   -12546
6657    41876
6658   -45259
6659   -33947
6660    53083
6661   -13444
6662    28380
6663   -21429
6664   -53165
6665    56825
6666    -2770
6667     8486
6668     -160
6669   -63494
6670    49666
6671    17512
6672   -13409
6673    13864
6674   -62118
6675    30919
6676    40206
6677   -28401
6678    18452
6679   -50352
6680     9158
6681    59080
6682   -34491
6683    10114
6684   -30025
6685   -13453
6686    70617
6687   -28993
6688    -7776
6689    -8302
6690   -29625
6691    70986
6692   -13389
6693   -28923
6694     7523
6695   -35052
6696    59328
6697     9095
6698   -50504
6699    17564
6700   -28547
6701    39208
6702    30600
6703   -61741
6704    13624
6705   -12410
6706    17957
6707    49219
6708   -62830
6709      -69
6710     6109
6711    -1647
6712    57766
6713   -52296
6714   -20884
6715    28130
6716   -12558
6717    50622
6718   -31898
6719   -43569
6720    39578
6721   -11309
6722    37424
6723   -10768
6724   -61147
6725    44204
6726    -2205
6727    18113
6728    10993
6729   -69607
6730    35143
6731    18910
6732    -4233
6733    23649
6734   -66642
6735    16043
6736    39469
6737   -18690
6738    25391
6739   -53100
6740    -6335
6741    58653
6742   -23438
6743    16297
6744   -32350
6745   -28359
6746    66687
6747   -16519
6748    -1690
6749   -12653
6750   -42381
6751    66086
6752     -587
6753   -21676
6754     5635
6755   -46100
6756    53726
6757    22057
6758   -40890
6759    13025
6760   -41060
6761    32598
6762    42894
6763   -49284
6764     8554
6765   -23414
6766    10715
6767    58957
6768   -50414
6769    -5054
6770    -2438
6771    -9849
6772    64348
6773   -38350
6774   -25752
6775    16262
6776   -17842
6777    58189
6778   -18665
6779   -47391
6780    27634
6781   -17145
6782    43472
6783     4991
6784   -62700
6785    29671
6786    -4619
6787    21744
6788    24489
6789   -68734
6790    19275
6791    13897
6792     2935
6793    35669
6794   -65593
6795     2502
6796    34963
6797   -11264
6798    36427
6799   -49721
6800   -21845
6801    52828
6802   -13971
6803    25196
6804   -29946
6805   -40963
6806    58101
6807    -6587
6808     8882
6809    -9226
6810   -54654
6811    55638
6812     9095
6813   -12022
6814     8231
6815   -56759
6816    40292
6817    31164
6818   -29136
6819    14353
6820   -48641
6821    20758
6822    51235
6823   -37057
6824    10073
6825   -32509
6826    -2204
6827    64794
6828   -36862
6829    -4597
6830   -10953
6831   -20086
6832    68853
6833   -23006
6834   -24556
6835     6943
6836   -27953
6837    62236
6838    -3712
6839   -45196
6840    18237
6841   -26533
6842    44502
6843    20088
6844   -59799
6845    18827
6846   -12287
6847    23481
6848    37343
6849   -63343
6850     8188
6851     5132
6852     2981
6853    48619
6854   -57329
6855   -10683
6856    25882
6857   -10114
6858    47394
6859   -41376
6860   -32567
6861    40442
6862   -12942
6863    36930
6864   -21074
6865   -51327
6866    46538
6867    -4517
6868    19021
6869     1948
6870   -63128
6871    42256
6872    12803
6873    -1404
6874    16314
6875   -63166
6876    26684
6877    33013
6878   -18435
6879    21339
6880   -54007
6881     6115
6882    52299
6883   -25869
6884    16153
6885   -35828
6886   -16050
6887    65506
6888   -22756
6889      150
6890   -16073
6891   -31545
6892    66147
6893    -9927
6894   -19960
6895     2183
6896   -39720
6897    57854
6898     9705
6899   -38909
6900    13121
6901   -36406
6902    39811
6903    33365
6904   -52001
6905    11677
6906   -23222
6907    18002
6908    49575
6909   -53851
6910     1571
6911    -4416
6912     -914
6913    60035
6914   -45755
6915   -17923
6916    15812
6917   -13295
6918    55789
6919   -28329
6920   -39209
6921    28682
6922   -14918
6923    43728
6924    -8144
6925   -55649
6926    34194
6927    -7119
6928    26107
6929    13675
6930   -66860
6931    28706
6932    10136
6933     5223
6934    26194
6935   -65208
6936    11975
6937    30372
6938   -10578
6939    31752
6940   -55106
6941    -8325
6942    49135
6943   -17436
6944    23736
6945   -35172
6946   -29914
6947    59398
6948   -14221
6949     9052
6950   -14276
6951   -44384
6952    58400
6953      390
6954   -10058
6955     3355
6956   -51334
6957    49335
6958    20838
6959   -29373
6960    11945
6961   -45670
6962    28999
6963    40779
6964   -40165
6965    11000
6966   -32350
6967     9056
6968    56839
6969   -40811
6970    -1194
6971   -12659
6972   -10401
6973    63537
6974   -32406
6975   -19641
6976     6006
6977   -21696
6978    60897
6979   -15307
6980   -39199
6981    18920
6982   -22478
6983    46834
6984     6325
6985   -57118
6986    23973
6987   -11514
6988    27845
6989    27136
6990   -64290
6991    15789
6992     3335
6993     7858
6994    39617
6995   -61383
6996     -297
6997    24502
6998    -7033
6999    42486
7000   -49560
7001   -21331
7002    40289
7003   -12618
7004    34399
7005   -28181
7006   -40725
7007    50137
7008    -9022
7009    18955
7010    -8354
7011   -55718
7012    48412
7013     5197
7014    -2158
7015     9886
7016   -59823
7017    36224
7018    25120
7019   -18635
7020    17483
7021   -53444
7022    17762
7023    45260
7024   -28782
7025    15192
7026   -37783
7027    -4366
7028    60000
7029   -29035
7030     2201
7031   -18800
7032   -23226
7033    65739
7034   -20074
7035   -15228
7036     -410
7037   -32653
7038    60760
7039     -761
7040   -35752
7041    13233
7042   -32989
7043    45827
7044    21275
7045   -49856
7046    15324
7047   -22000
7048    26459
7049    39385
7050   -57187
7051     9157
7052    -4910
7053     5739
7054    51737
7055   -53170
7056    -9559
7057    14386
7058   -10079
7059    52341
7060   -37822
7061   -28592
7062    29550
7063   -15391
7064    43281
7065   -17848
7066   -48724
7067    38502
7068    -9324
7069    26146
7070     2211
7071   -61467
7072    34793
7073     7192
7074     6829
7075    17962
7076   -63645
7077    23120
7078    25523
7079    -9444
7080    26287
7081   -55799
7082     2742
7083    45452
7084   -19377
7085    23057
7086   -39239
7087   -19286
7088    57142
7089   -18812
7090    10494
7091   -19819
7092   -36589
7093    61660
7094    -8470
7095    -8042
7096     -634
7097   -44351
7098    54560
7099    10022
7100   -27688
7101    11811
7102   -42136
7103    37887
7104    30988
7105   -40721
7106    11880
7107   -31475
7108    17954
7109    49492
7110   -46165
7111     5106
7112   -14280
7113    -2543
7114    59095
7115   -40893
7116   -12997
7117     4803
7118   -16147
7119    59267
7120   -25701
7121   -32111
7122    20317
7123   -20349
7124    49588
7125    -5532
7126   -51393
7127    27987
7128   -13105
7129    32229
7130    15806
7131   -61522
7132    23616
7133      952
7134    12367
7135    31333
7136   -63895
7137     9999
7138    20923
7139    -5130
7140    37451
7141   -53469
7142   -10184
7143    39869
7144   -14248
7145    33256
7146   -36118
7147   -30599
7148    50761
7149   -12877
7150    18906
7151   -14800
7152   -46688
7153    52787
7154     -475
7155     1108
7156     2431
7157   -54589
7158    43907
7159    17146
7160   -18230
7161    14879
7162   -51648
7163    27548
7164    36544
7165   -32338
7166    15417
7167   -39379
7168     6993
7169    54718
7170   -35213
7171     6285
7172   -21358
7173   -13056
7174    63372
7175   -27213
7176   -12111
7177    -1007
7178   -26061
7179    61699
7180   -12024
7181   -32241
7182    12733
7183   -29265
7184    49409
7185     9109
7186   -48252
7187    19048
7188   -22524
7189    32302
7190    27684
7191   -57688
7192    13700
7193    -6018
7194     9313
7195    44760
7196   -58327
7197     -503
7198    13752
7199    -5093
7200    48008
7201   -45602
7202   -20961
7203    30556
7204   -12720
7205    42644
7206   -27451
7207   -39565
7208    40552
7209   -11499
7210    27021
7211    -5856
7212   -55173
7213    41265
7214     1195
7215     9182
7216    11388
7217   -61284
7218    32467
7219    19523
7220    -8862
7221    21018
7222   -57443
7223    14165
7224    39487
7225   -21042
7226    20296
7227   -42114
7228    -5855
7229    55192
7230   -23696
7231    11626
7232   -23194
7233   -24455
7234    61857
7235   -15411
7236    -5650
7237    -4802
7238   -37498
7239    58678
7240     -212
7241   -24943
7242     9830
7243   -39245
7244    44919
7245    20672
7246   -40631
7247    15356
7248   -30708
7249    24718
7250    40771
7251   -48430
7252     9646
7253   -15189
7254     3486
7255    53128
7256   -47241
7257    -5378
7258     4524
7259    -9979
7260    56127
7261   -35766
7262   -25607
7263    21486
7264   -17904
7265    50003
7266   -16014
7267   -44925
7268    29462
7269   -13408
7270    33445
7271     5522
7272   -59510
7273    29596
7274    -1224
7275    15462
7276    22648
7277   -63815
7278    18440
7279    16982
7280    -3643
7281    32247
7282   -57496
7283      856
7284    36369
7285   -14588
7286    30352
7287   -41454
7288   -19202
7289    50323
7290   -17196
7291    20705
7292   -22198
7293   -37505
7294    55026
7295    -8042
7296      933
7297    -2393
7298   -49110
7299    49942
7300     7920
7301   -16336
7302    11663
7303   -49617
7304    36055
7305    28588
7306   -31484
7307    15469
7308   -39409
7309    16006
7310    46853
7311   -38497
7312     8382
7313   -21699
7314    -3588
7315    58839
7316   -34462
7317    -5830
7318    -3529
7319   -19212
7320    62136
7321   -22012
7322   -26429
7323    13572
7324   -25825
7325    51682
7326    -2501
7327   -44677
7328    21452
7329   -20983
7330    35152
7331    18143
7332   -57237
7333    20918
7334    -8066
7335    16191
7336    34188
7337   -59669
7338     8714
7339    11472
7340    -2556
7341    42597
7342   -52228
7343   -10635
7344    29142
7345   -12680
7346    39963
7347   -35633
7348   -29548
7349    43312
7350   -13557
7351    28021
7352   -13470
7353   -46133
7354    45895
7355    -3860
7356     9608
7357     2914
7358   -56797
7359    40147
7360    13137
7361    -8458
7362    16414
7363   -55146
7364    23941
7365    33040
7366   -22909
7367    19066
7368   -44552
7369     4408
7370    50673
7371   -27543
7372    12966
7373   -28513
7374   -16131
7375    61365
7376   -23983
7377    -2810
7378    -8403
7379   -30171
7380    59730
7381    -8584
7382   -22741
7383     7831
7384   -35182
7385    49573
7386     9296
7387   -39077
7388    15821
7389   -30018
7390    33220
7391    29031
7392   -50038
7393    13905
7394   -15837
7395    12341
7396    44897
7397   -52064
7398      963
7399     3164
7400    -5653
7401    51189
7402   -42768
7403   -16428
7404    20072
7405   -14328
7406    47503
7407   -25490
7408   -38688
7409    32774
7410   -14492
7411    34822
7412    -5041
7413   -53432
7414    35413
7415    -3880
7416    18400
7417    13195
7418   -61745
7419    27685
7420    12803
7421    -1903
7422    24086
7423   -56894
7424    10070
7425    31892
7426   -16386
7427    27052
7428   -46508
7429    -8725
7430    47597
7431   -19255
7432    18866
7433   -27176
7434   -28385
7435    56484
7436   -14805
7437     3588
7438    -7751
7439   -40875
7440    54113
7441       31
7442   -15345
7443     7268
7444   -44399
7445    44184
7446    18346
7447   -31840
7448    14684
7449   -38833
7450    23448
7451    39268
7452   -40918
7453    10567
7454   -24035
7455     4862
7456    52637
7457   -41487
7458    -1058
7459    -4785
7460   -11778
7461    58161
7462   -32134
7463   -20438
7464    12971
7465   -21458
7466    53013
7467   -12385
7468   -38745
7469    22263
7470   -19004
7471    39580
7472     5819
7473   -54030
7474    23844
7475    -8933
7476    19854
7477    25511
7478   -60515
7479    16785
7480     8295
7481     1264
7482    35600
7483   -54108
7484     -169
7485    26142
7486   -12111
7487    37558
7488   -42417
7489   -19882
7490    41160
7491   -15192
7492    26744
7493   -22229
7494   -38059
7495    48852
7496    -8988
7497    10803
7498    -3829
7499   -48826
7500    45401
7501     5797
7502    -6675
7503    10940
7504   -53919
7505    33461
7506    25004
7507   -22158
7508    16952
7509   -44146
7510    13490
7511    44176
7512   -31793
7513    12594
7514   -29726
7515    -5574
7516    56534
7517   -29876
7518      521
7519    -9712
7520   -22085
7521    59818
7522   -19240
7523   -18163
7524     6612
7525   -28594
7526    51945
7527     -234
7528   -34959
7529    16645
7530   -28452
7531    38736
7532    17833
7533   -49209
7534    17625
7535   -15813
7536    17951
7537    37002
7538   -53223
7539     7177
7540     1299
7541      673
7542    45726
7543   -47446
7544    -8747
7545    20008
7546   -12332
7547    45975
7548   -34133
7549   -27742
7550    32497
7551   -14268
7552    34009
7553   -13123
7554   -46005
7555    38101
7556    -7421
7557    18905
7558     4237
7559   -55849
7560    34737
7561     7747
7562     -325
7563    18675
7564   -57025
7565    21022
7566    27481
7567   -14443
7568    23437
7569   -47981
7570     1728
7571    44080
7572   -21689
7573    19749
7574   -31488
7575   -17662
7576    54449
7577   -20151
7578     4802
7579   -11766
7580   -32924
7581    56637
7582    -7350
7583   -12364
7584     3359
7585   -38852
7586    46900
7587     9499
7588   -29802
7589    13684
7590   -35704
7591    31852
7592    29879
7593   -42240
7594    13456
7595   -23619
7596    12122
7597    44800
7598   -43751
7599     3308
7600    -6737
7601    -4220
7602    53830
7603   -37351
7604   -14502
7605    10763
7606   -16210
7607    51767
7608   -22205
7609   -32143
7610    23584
7611   -18049
7612    40235
7613    -2415
7614   -48145
7615    28586
7616   -10737
7617    23074
7618    14911
7619   -56646
7620    23697
7621     4871
7622     5062
7623    28418
7624   -55394
7625     8881
7626    22731
7627    -8937
7628    31438
7629   -46295
7630    -9777
7631    38294
7632   -16227
7633    25968
7634   -28607
7635   -27857
7636    48856
7637   -12072
7638    11895
7639    -9375
7640   -42063
7641    49222
7642     -716
7643    -6142
7644     5035
7645   -46801
7646    39477
7647    18305
7648   -22559
7649    14637
7650   -42988
7651    21787
7652    36154
7653   -32109
7654    12629
7655   -29754
7656     2841
7657    50396
7658   -34278
7659     3190
7660   -12534
7661   -13395
7662    56506
7663   -25387
7664   -14808
7665     5060
7666   -23571
7667    52374
7668    -9995
7669   -32214
7670    16105
7671   -25282
7672    40969
7673     8506
7674   -47090
7675    20633
7676   -16467
7677    23541
7678    26461
7679   -52937
7680    13210
7681      367
7682     4596
7683    38029
7684   -50530
7685      150
7686    16263
7687    -8971
7688    40787
7689   -40100
7690   -18825
7691    32346
7692   -14000
7693    33344
7694   -22344
7695   -37020
7696    40179
7697   -10075
7698    18608
7699    -3705
7700   -50086
7701    39996
7702     2519
7703     2208
7704    11529
7705   -53667
7706    26909
7707    21105
7708   -14157
7709    18255
7710   -47216
7711    10970
7712    37304
7713   -24080
7714    17266
7715   -34051
7716    -7999
7717    51353
7718   -24366
7719     6152
7720   -14712
7721   -24021
7722    56359
7723   -14869
7724   -10188
7725     1190
7726   -32743
7727    49950
7728      248
7729   -26448
7730    12117
7731   -32234
7732    37544
7733    19584
7734   -41616
7735    14736
7736   -22289
7737    19500
7738    36203
7739   -45933
7740     7287
7741    -6174
7742     1761
7743    45422
7744   -42258
7745    -6280
7746     9663
7747   -10539
7748    47478
7749   -29258
7750   -26618
7751    24713
7752   -16105
7753    39977
7754   -12646
7755   -41213
7756    29219
7757   -10458
7758    24554
7759     5868
7760   -51943
7761    28687
7762     1315
7763     6380
7764    19986
7765   -54615
7766    16172
7767    20137
7768    -7648
7769    26051
7770   -47356
7771     1006
7772    34824
7773   -16507
7774    24040
7775   -31881
7776   -17805
7777    47647
7778   -16627
7779    11302
7780   -14918
7781   -33497
7782    50400
7783    -6315
7784    -5026
7785      952
7786   -40486
7787    43526
7788     9576
7789   -20833
7790    12054
7791   -39121
7792    29777
7793    27801
7794   -32054
7795    12317
7796   -30551
7797    11994
7798    43330
7799   -36318
7800     4975
7801   -13589
7802    -5349
7803    53259
7804   -32256
7805    -9329
7806     1334
7807   -16469
7808    50519
7809   -19361
7810   -26813
7811    15557
7812   -20336
7813    42778
7814    -1285
7815   -42552
7816    22039
7817   -15054
7818    26722
7819    16866
7820   -51374
7821    18553
7822    -1918
7823     9513
7824    28214
7825   -50655
7826     6260
7827    15047
7828    -4932
7829    35517
7830   -43424
7831   -10184
7832    29587
7833   -12561
7834    30791
7835   -27425
7836   -27782
7837    40140
7838   -11918
7839    18848
7840   -11058
7841   -41679
7842    42009
7843     -148
7844     2482
7845     7003
7846   -48623
7847    34276
7848    14356
7849   -13262
7850    14235
7851   -44576
7852    19031
7853    31473
7854   -22852
7855    15949
7856   -34111
7857     2308
7858    45767
7859   -27041
7860     7158
7861   -17766
7862   -14872
7863    52614
7864   -21030
7865    -7407
7866    -2325
7867   -23773
7868    48477
7869    -7047
7870   -24306
7871    10733
7872   -26789
7873    40328
7874     8867
7875   -37929
7876    15414
7877   -20459
7878    23024
7879    26869
7880   -44985
7881    11201
7882    -8437
7883     7861
7884    38649
7885   -44328
7886     -868
7887     7653
7888    -5689
7889    42007
7890   -36325
7891   -17909
7892    22629
7893   -12606
7894    36996
7895   -19054
7896   -35168
7897    32117
7898   -10496
7899    25225
7900    -3064
7901   -46405
7902    30845
7903     1101
7904     7574
7905    12357
7906   -51712
7907    23309
7908    14293
7909    -6098
7910    19455
7911   -46895
7912     8892
7913    32105
7914   -16217
7915    20387
7916   -34933
7917   -10229
7918    43745
7919   -18479
7920    10877
7921   -19029
7922   -24491
7923    48879
7924   -10644
7925    -2438
7926    -3358
7927   -32606
7928    45595
7929     2999
7930   -18527
7931     7655
7932   -36011
7933    34910
7934    19051
7935   -31514
7936    11044
7937   -27571
7938    17405
7939    35301
7940   -37148
7941     7592
7942   -15586
7943     2614
7944    45252
7945   -34697
7946    -6425
7947     1766
7948   -10387
7949    47380
7950   -25228
7951   -20745
7952    13913
7953   -15063
7954    40417
7955    -8624
7956   -36979
7957    23326
7958   -14163
7959    28391
7960     7463
7961   -47678
7962    21326
7963    -2365
7964    10616
7965    21379
7966   -49833
7967    12771
7968    11721
7969    -1297
7970    27889
7971   -45086
7972    -2616
7973    27973
7974   -11788
7975    26595
7976   -32417
7977   -18033
7978    38942
7979   -11500
7980    17760
7981   -15712
7982   -33970
7983    43167
7984    -5856
7985     3240
7986    -1828
7987   -42493
7988    38705
7989     9789
7990   -12000
7991    10527
7992   -41818
7993    26700
7994    24557
7995   -22520
7996    12112
7997   -33105
7998     8623
7999    39274
8000   -28937
8001     8355
8002   -19730
8003    -6220
8004    47605
8005   -24009
8006    -5134
8007    -2938
8008   -18496
8009    50970
8010   -15083
8011   -19950
8012     8163
8013   -22091
8014    41144
8015     1126
8016   -34681
8017    16236
8018   -18974
8019    29269
8020    16530
8021   -43730
8022    14030
8023    -7700
8024    11274
8025    29891
8026   -46459
8027     4660
8028     6837
8029     -810
8030    35818
8031   -38445
8032   -11118
8033    22567
8034   -10368
8035    35838
8036   -26641
8037   -25907
8038    30815
8039    -9479
8040    24418
8041    -8966
8042   -41471
8043    34009
8044    -3473
8045    11185
8046     4582
8047   -46134
8048    27120
8049    12440
8050    -6300
8051    15495
8052   -45682
8053    16593
8054    26167
8055   -14094
8056    15994
8057   -35319
8058     -209
8059    40797
8060   -20707
8061    11165
8062   -21456
8063   -15056
8064    45821
8065   -16050
8066    -3081
8067    -6307
8068   -27283
8069    46842
8070    -5614
8071   -15756
8072     5423
8073   -29347
8074    37918
8075    11687
8076   -31340
8077    12752
8078   -26414
8079    24509
8080    26652
8081   -36527
8082     7112
8083   -13734
8084     7504
8085    39666
8086   -37949
8087     -294
8088    -1002
8089    -4640
8090    41850
8091   -29534
8092   -16976
8093    14415
8094   -12552
8095    39774
8096   -17625
8097   -30420
8098    22257
8099   -10499
8100    28686
8101      -26
8102   -42571
8103    25499
8104    -5771
8105    14791
8106    12531
8107   -46345
8108    17070
8109    10900
8110    -1162
8111    23649
8112   -46250
8113     6527
8114    23510
8115    -9348
8116    21334
8117   -33148
8118   -10187
8119    36589
8120   -12766
8121    14921
##END NTUPLES=NMR FID
##END=
