# Supplementary material for: An untargeted multi-technique metabolomics approach to studying intracellular metabolites of HepG2 cells exposed to 2,3,7,8-tetrachlorodibenzo-p-dioxin
Source: BMC Genomics. 2011 May 20;12:251. doi: 10.1186/1471-2164-12-251 (PMC3141663; doi:10.1186/1471-2164-12-251)
Supplement: Additional file 2 — Metadata and NMR raw data: ZIP file containing: -All NMR raw data (in JCAMP-DX format ".dx") -The metadata on NMR (polars & apolars), LC-MS and GC-MS data sets (as Tab delimited files ".txt"). [file 1471-2164-12-251-S2.ZIP › TE/Ainhoa/SAFETY COPY D Disk/TRABAJO/ARTICLES/ARTICLE Metabolomics TCDD_ACCEPTED/JCAMP_DX_NMR_data_and_all_metadata/NMR_apolar_Ctrol_p11b.3C.dx]

##TITLE=
##JCAMPDX= 6.0         $$ Bruker NMR JCAMP-DX V2.0
##DATA TYPE= NMR FID
##DATA CLASS= NTUPLES
##ORIGIN= Bruker BioSpin GmbH
##OWNER= bruker
$$ 1.72 TOPSPIN		Version 2.1
$$ 2011-04-15 14:41:50.822 +0200  WUR\bruker@RIK1030
$$ Compression mode = fixed
##.OBSERVE FREQUENCY= 400.1319223
##.OBSERVE NUCLEUS= ^1H
##.DELAY= (6, 6)
##.ACQUISITION MODE= SIMULTANEOUS (DQD)
##.ACQUISITION SCHEME= undefined
##.AVERAGES= 128
##.DIGITISER RES= 18
##SPECTROMETER/DATA SYSTEM= avance400
##.PULSE SEQUENCE= zg
##.SOLVENT NAME= CDCl3
##.SHIFT REFERENCE= INTERNAL, CDCl3, 1, 11.01412
##AUDIT TRAIL= $$ (NUMBER, WHEN, WHO, WHERE, PROCESS, VERSION, WHAT)
$$ ##TITLE= Audit trail, TOPSPIN		Version 2.1
$$ ##JCAMPDX= 5.01
$$ ##ORIGIN= Bruker BioSpin GmbH
$$ ##OWNER= bruker
$$ $$ P:\NMR-data/data/Ainhoa_raw_data/nmr/AR081208.3C/1/audita.txt
$$ ##AUDIT TRAIL=  $$ (NUMBER, WHEN, WHO, WHERE, PROCESS, VERSION, WHAT)
(   1,<2008-12-08 14:04:15.151 +0100>,<WUR\bruker>,<RIK1030>,<go>,<TOPSPIN 2.1>,
      <created by zg
	started at 2008-12-08 13:56:06.470 +0100,
	POWCHK disabled, PULCHK disabled,
       configuration hash MD5:
       8F 0B B7 F2 C7 1F F4 CB 9D A9 C3 7F 18 55 F2 E6
       data hash MD5: 16K
       D9 8F 23 93 47 FB A2 BA 3C 92 88 7A 03 23 6C 05>)
(   2,<2011-04-15 14:41:44.729 +0200>,<WUR\bruker>,<RIK1030>,<proc1d>,<TOPSPIN 2.1>,
      <convdta from       1 "NMR_apolar_Ctrol_p11b.3C" "Ainhoa_raw_data" "P:\NMR-data"
       data hash MD5: 16244
       35 B1 E9 9E AF 0F 60 8A 5E 51 C5 7E 3B F3 48 FB>)
$$ ##END=
$$ 
$$ $$ hash MD5
$$ $$ 4F 30 4D 55 9E 44 D3 ED 46 C0 01 E0 C0 16 91 00
##$RELAX= 
##$BRUKER FILE EXP=format.temp
$$ EDIT_PAR COMMAND FILE
$$ 
$$ DI_MODE         LONG
$$ ED_ENTRY        ACQU
$$ ORDER           FILE
$$ 
$$ 
$$ HEADER		"F2 - Acquisition Parameters"
$$ T_NAME		Date_
$$ 		TYPE	R64
$$ 		CLASS	ACQU
$$ 		SUBRANGE 0.0 50000000
$$ 		REL	"Date_=itodate(DATE)"
$$ 		INV_REL	"DATE=datetoi(Date_,DATE)"
$$ 		FORMAT	"%14.0f"
$$ 		TEXT	" "
$$ END
$$ T_NAME		Time
$$ 		TYPE	R32
$$ 		CLASS	ACQU
$$ 		SUBRANGE 0.0 1000000
$$ 		REL	"Time=itotime(DATE)"
$$ 		INV_REL	"DATE=timetoi(Time,DATE)"
$$ 		FORMAT	"%14.2f"
$$ 		TEXT	" "
$$ END
$$ NAME		INSTRUM
$$ 		TEXT	" "
$$ END
$$ NAME		PROBHD
$$ 		FORMAT	"%14.14s"
$$ 		TEXT	" "
$$ END
$$ NAME		PULPROG
$$ 		TEXT	" "
$$ END
$$ NAME		TD
$$ 		TEXT	" "
$$ END
$$ NAME		SOLVENT
$$ 		TEXT	" "
$$ END
$$ NAME		NS
$$ 		TEXT	" "
$$ END
$$ NAME		DS
$$ 		TEXT	" "
$$ END
$$ T_NAME		SWH
$$ 		TYPE	R32
$$ 		CLASS	ACQU
$$ 		SUBRANGE 0.0 1e8
$$ 		REL	"SWH=SW*SFO1"
$$ 		INV_REL "SW=SWH/SFO1"
$$ 		UNIT	"Hz"
$$ 		FORMAT	"%14.3f Hz"
$$ 		TEXT	" "
$$ END
$$ T_NAME          FIDRES
$$                 TYPE    R32
$$                 CLASS   ACQU
$$                 SUBRANGE 0.0 100000
$$                 REL     "FIDRES=SW*SFO1/TD"
$$                 INV_REL "TD = nextpow(SW*SFO1/FIDRES)"
$$ 		UNIT	"Hz"
$$ 		FORMAT	"%14.6f Hz"
$$ 		TEXT	" "
$$ END
$$ T_NAME          AQ
$$ 		TYPE	R32
$$ 		CLASS	ACQU
$$ 		SUBRANGE 0.0 1000
$$ 		REL	"AQ=aqcalc(SW,SFO1,TD,DIGTYP)"
$$ 		INV_REL	"TD=tdcalc(SW,SFO1,1.0e6*AQ,DIGTYP)"
$$ 		UNIT	"sec"
$$ 		FORMAT	"%14.7f sec"
$$ 		TEXT	" "
$$ END
$$ NAME		RG
$$ 		TEXT	" "
$$ END
$$ T_NAME          DW
$$ 		TYPE	R32
$$ 		CLASS	ACQU
$$ 		SUBRANGE 0.0 1000000
$$ 		REL	"DW=1/(2*SW*SFO1)"
$$ 		INV_REL	"SW=1000000/(2*(0.005+DW)*SFO1)"
$$ 		UNIT	"usec"
$$ 		FORMAT	"%14.3lf usec"
$$ 		TEXT	" "
$$ END
$$ NAME		DE
$$ 		FORMAT	"%14.2f usec"
$$ 		TEXT	" "
$$ END
$$ NAME		TE
$$ 		FORMAT	"%14.1f K"
$$ 		TEXT	" "
$$ END
$$ T_NAME		D1
$$ 		TYPE	R32
$$ 		CLASS	ACQU
$$ 		SUBRANGE 0.0 1e38
$$ 		REL	"D1=D[1]"
$$ 		INV_REL	"D[1]=D1"
$$ 		UNIT	"sec"
$$ 		FORMAT	"%14.8f sec"
$$ 		TEXT	" "
$$ END
$$ NAME		TD0
$$ 		TEXT	" "
$$ END
$$ HEADER		"======== CHANNEL f1 ========"
$$ NAME		NUC1
$$ 		NONEDIT
$$ 		TEXT	" "
$$ END
$$ T_NAME		P1
$$ 		TYPE	R32
$$ 		CLASS	ACQU
$$ 		SUBRANGE 0.0 1.0e10
$$ 		REL	"P1=P[1]"
$$ 		INV_REL	"P[1]=P1"
$$ 		UNIT	"usec"
$$ 		FORMAT	"%14.2f usec"
$$ 		TEXT	" "
$$ END
$$ T_NAME		PL1
$$ 		TYPE	R32
$$ 		CLASS	ACQU
$$ 		SUBRANGE -6.0 1e38
$$ 		REL	"PL1=PL[1]"
$$ 		INV_REL	"PL[1]=PL1"
$$ 		UNIT	"dB"
$$ 		FORMAT	"%14.2f dB"
$$ 		TEXT	" "
$$ END
$$ T_NAME		PL1W
$$ 		TYPE	R32
$$ 		CLASS	ACQU
$$ 		SUBRANGE -6.0 1e38
$$ 		REL	"PL1W=40.3*pow(10.0,(-6-PL[1])/10.0)"
$$ 		INV_REL	"PL[1]=-6-4.3425*log(PL1W/40.3)"
$$ 		UNIT	"no"
$$ 		FORMAT	"%14.8f W"
$$ 		TEXT	" "
$$ END
$$ NAME		SFO1
$$ 		FORMAT	"%14.7f MHz"
$$ 		TEXT	" "
$$ END
##$RELAX= 
##$BRUKER FILE EXP=scon2
$$ ##TITLE= Parameter file, TOPSPIN		Version 2.1
$$ ##JCAMPDX= 5.0
$$ ##DATATYPE= Parameter Values
$$ ##NPOINTS= 2	$$ modification sequence number
$$ ##ORIGIN= Bruker BioSpin GmbH
$$ ##OWNER= bruker
$$ $$ 2008-12-08 13:56:06.111 +0100  WUR\bruker@RIK1030
$$ $$ P:\NMR-data/data/Ainhoa_raw_data/nmr/AR081208.3C/1/scon2
$$ $$ process C:\Bruker\TOPSPIN2.1\prog\mod\go.exe
$$ ##$BLKTR= (0..15)
3 3 3 3 3 3 3 3 3 3 3 3 3 3 3 3
$$ ##$DE1= 4.5
$$ ##$DEADC= 0.5
$$ ##$DEPA= 4.5
$$ ##$DERX= 1.5
$$ ##$FILCOR= 0
$$ ##END=
##$RELAX= 
##$BRUKER FILE EXP=pulseprogram
$$ # 1 "C:/Bruker/TOPSPIN2.1/exp/stan/nmr/lists/pp/zg"
$$ ;zg
$$ ;avance-version (06/11/09)
$$ ;1D sequence
$$ ;
$$ ;$CLASS=HighRes
$$ ;$DIM=1D
$$ ;$TYPE=
$$ ;$SUBTYPE=
$$ ;$COMMENT=
$$ 
$$ 
$$ # 1 "C:/Bruker/TOPSPIN2.1/exp/stan/nmr/lists/pp/Avance.incl" 1
$$ ;Avance2.incl
$$ ;   for 1
$$ ;
$$ ;avance-version (07/08/21)
$$ ;
$$ ;$CLASS=HighRes Incl
$$ ;$COMMENT=
$$ 
$$ 
$$ 
$$ 
$$ 
$$ 
$$ 
$$ 
$$ 
$$ 
$$ 
$$ 
$$ 
$$ 
$$ 
$$ 
$$ 
$$ 
$$ 
$$ 
$$ 
$$ 
$$ 
$$ 
$$ 
$$ 
$$ 
$$ 
$$ 
$$ 
$$ 
$$ 
$$ 
$$ 
$$ 
$$ 
$$ 
$$ 
$$ 
$$ 
$$ 
$$ 
$$ 
$$ 
$$ 
$$ 
$$ 
$$ 
$$ 
$$ 
$$ 
$$ 
$$ 
$$ 
$$ 
$$ 
$$ 
$$ 
$$ 
$$ 
$$ 
$$ 
$$ 
$$ 
$$ 
$$ 
$$ 
$$ 
$$ 
$$ 
$$ 
$$ 
$$ 
$$ 
$$ 
$$ 
$$ 
$$ 
$$ 
$$ 
$$ 
$$ 
$$ 
$$ 
$$ 
$$ 
$$ 
$$ 
$$ 
$$ 
$$ 
$$ 
$$ 
$$ 
$$ 
$$ 
$$ 
$$ 
$$ 
$$ 
$$ 
$$ 
$$ 
$$ 
$$ 
$$ 
$$ 
$$ 
$$ 
$$ 
$$ 
$$ 
$$ 
$$ 
$$ 
$$ 
$$ 
$$ 
$$ 
$$ 
$$ 
$$ 
$$ 
$$ 
$$ 
$$ 
$$ 
$$ 
$$ 
$$ 
$$ 
$$ 
$$ 
$$ ;$Id: Avance2.incl,v 1.17.2.1 2007/09/14 16:17:35 ber Exp $
$$ # 12 "C:/Bruker/TOPSPIN2.1/exp/stan/nmr/lists/pp/zg" 2
$$ 
$$ 
$$ 
$$ "acqt0=-p1*2/3.1416"
$$ 
$$ 
$$ # 1 "mc_line 18 file C:/Bruker/TOPSPIN2.1/exp/stan/nmr/lists/pp/zg expanding definition part of mc command before ze"
$$ define delay MCWRK
$$ define delay MCREST
$$ "MCWRK = 0.333333*30m"
$$ "MCREST = 30m - 30m"
$$     dccorr
$$ # 18 "C:/Bruker/TOPSPIN2.1/exp/stan/nmr/lists/pp/zg"
$$ 1 ze
$$ # 1 "mc_line 18 file C:/Bruker/TOPSPIN2.1/exp/stan/nmr/lists/pp/zg expanding definition of mc command after ze"
$$ # 19 "C:/Bruker/TOPSPIN2.1/exp/stan/nmr/lists/pp/zg"
$$ # 1 "mc_line 19 file C:/Bruker/TOPSPIN2.1/exp/stan/nmr/lists/pp/zg expanding start label for mc command"
$$ 2 MCWRK  * 2
$$ LBLF0, MCWRK
$$   MCREST
$$ # 20 "C:/Bruker/TOPSPIN2.1/exp/stan/nmr/lists/pp/zg"
$$   d1
$$   p1 ph1
$$   go=2 ph31
$$ # 1 "mc_line 23 file C:/Bruker/TOPSPIN2.1/exp/stan/nmr/lists/pp/zg expanding mc command in line"
$$   MCWRK wr #0
$$   MCWRK zd 
$$   lo to LBLF0 times td0
$$ 
$$   MCWRK
$$ # 24 "C:/Bruker/TOPSPIN2.1/exp/stan/nmr/lists/pp/zg"
$$ exit
$$ 
$$ 
$$ ph1=0 2 2 0 1 3 3 1
$$ ph31=0 2 2 0 1 3 3 1
$$ 
$$ 
$$ ;pl1 : f1 channel - power level for pulse (default)
$$ ;p1 : f1 channel -  high power pulse
$$ ;d1 : relaxation delay; 1-5 * T1
$$ ;NS: 1 * n, total number of scans: NS * TD0
$$ 
$$ 
$$ 
$$ ;$Id: zg,v 1.9 2006/11/10 10:56:44 ber Exp $
##$RELAX= 
##$BRUKER FILE EXP=uxnmr.par
$$ ##TITLE= Parameter file, TOPSPIN		Version 2.1
$$ ##JCAMPDX= 5.0
$$ ##DATATYPE= Parameter Values
$$ ##NPOINTS= 15	$$ modification sequence number
$$ ##ORIGIN= Bruker BioSpin GmbH
$$ ##OWNER= Administrator
$$ $$ 2008-11-25 14:24:23.096 +0100  WUR\bruker@RIK1030
$$ $$ C:/Bruker/TOPSPIN2.1/conf/instr/avance400/uxnmr.par
$$ $$ process C:\Bruker\TOPSPIN2.1\prog\mod\hconfserver.exe
$$ ##$ACB= 0
$$ ##$ACBTAT= (0..15)
0 66 66 50 0 0 0 0 0 0 0 0 0 0 0 0
$$ ##$ACBTBA= (0..15)
0 1 1 0 0 0 0 0 0 0 0 0 0 0 0 0
$$ ##$ACBTBLK= (0..15)
0 0 0 0 0 0 0 0 0 0 0 0 0 0 0 0
$$ ##$ACBTCTL= (0..15)
0 0 0 0 0 0 0 0 0 0 0 0 0 0 0 0
$$ ##$ACBTDI= (0..15)
0 102 102 72 0 0 0 0 0 0 0 0 0 0 0 0
$$ ##$ACBTDM= (0..15)
0 10 10 0 0 0 0 0 0 0 0 0 0 0 0 0
$$ ##$ACBTFHI= (0..15)
0 400 400 0 0 0 0 0 0 0 0 0 0 0 0 0
$$ ##$ACBTFL= (0..15)
0 73 74 8 0 0 0 0 0 0 0 0 0 0 0 0
$$ ##$ACBTFLO= (0..15)
0 14 14 0 0 0 0 0 0 0 0 0 0 0 0 0
$$ ##$ACBTINP= (0..15)
0 0 0 0 0 0 0 0 0 0 0 0 0 0 0 0
$$ ##$ACBTOUT= (0..15)
0 1 2 0 0 0 0 0 0 0 0 0 0 0 0 0
$$ ##$ACBTPO= (0..15)
0 150000 60000 20000 0 0 0 0 0 0 0 0 0 0 0 0
$$ ##$ACBTPW= (0..15)
0 10 10 0 0 0 0 0 0 0 0 0 0 0 0 0
$$ ##$ACBTSB= (0..15)
0 0 0 0 0 0 0 0 0 0 0 0 0 0 0 0
$$ ##$ACBTY= <no>
$$ ##$AQSBDCH= (0..95)
0 0 0 0 0 0 255 255 255 255 255 255 255 255 255 255 255 255 255 255 255
255 255 255 255 255 255 255 255 255 255 255 255 255 255 255 255 255 255
255 255 255 255 255 255 255 255 255 255 255 255 255 255 255 255 255 255
255 255 255 255 255 255 255 255 255 255 255 255 255 255 255 255 255 255
255 255 255 255 255 255 255 255 255 255 255 255 255 255 255 255 255 255
255 255 255
$$ ##$AQSBDHW= (0..95)
1 4 4 0 0 0 255 255 255 255 255 255 255 255 255 255 255 255 255 255 255
255 255 255 255 255 255 255 255 255 255 255 255 255 255 255 255 255 255
255 255 255 255 255 255 255 255 255 255 255 255 255 255 255 255 255 255
255 255 255 255 255 255 255 255 255 255 255 255 255 255 255 255 255 255
255 255 255 255 255 255 255 255 255 255 255 255 255 255 255 255 255 255
255 255 255
$$ ##$AQSBDID= (0..95)
88 83 83 65 67 66 255 255 255 255 255 255 255 255 255 255 255 255 255 255
255 255 255 255 255 255 255 255 255 255 255 255 255 255 255 255 255 255
255 255 255 255 255 255 255 255 255 255 255 255 255 255 255 255 255 255
255 255 255 255 255 255 255 255 255 255 255 255 255 255 255 255 255 255
255 255 255 255 255 255 255 255 255 255 255 255 255 255 255 255 255 255
255 255 255 255
$$ ##$AQSBDNO= (0..95)
1 1 2 1 1 1 255 255 255 255 255 255 255 255 255 255 255 255 255 255 255
255 255 255 255 255 255 255 255 255 255 255 255 255 255 255 255 255 255
255 255 255 255 255 255 255 255 255 255 255 255 255 255 255 255 255 255
255 255 255 255 255 255 255 255 255 255 255 255 255 255 255 255 255 255
255 255 255 255 255 255 255 255 255 255 255 255 255 255 255 255 255 255
255 255 255
$$ ##$AQSBDSL= (0..95)
2 3 4 8 9 19 255 255 255 255 255 255 255 255 255 255 255 255 255 255 255
255 255 255 255 255 255 255 255 255 255 255 255 255 255 255 255 255 255
255 255 255 255 255 255 255 255 255 255 255 255 255 255 255 255 255 255
255 255 255 255 255 255 255 255 255 255 255 255 255 255 255 255 255 255
255 255 255 255 255 255 255 255 255 255 255 255 255 255 255 255 255 255
255 255 255
$$ ##$AQSBDTY= (0..95)
3 16 16 5 9 7 255 255 255 255 255 255 255 255 255 255 255 255 255 255 255
255 255 255 255 255 255 255 255 255 255 255 255 255 255 255 255 255 255
255 255 255 255 255 255 255 255 255 255 255 255 255 255 255 255 255 255
255 255 255 255 255 255 255 255 255 255 255 255 255 255 255 255 255 255
255 255 255 255 255 255 255 255 255 255 255 255 255 255 255 255 255 255
255 255 255
$$ ##$AQSBUAD= (0..95)
52 36 37 54 26 32 255 255 255 255 255 255 255 255 255 255 255 255 255 255
255 255 255 255 255 255 255 255 255 255 255 255 255 255 255 255 255 255
255 255 255 255 255 255 255 255 255 255 255 255 255 255 255 255 255 255
255 255 255 255 255 255 255 255 255 255 255 255 255 255 255 255 255 255
255 255 255 255 255 255 255 255 255 255 255 255 255 255 255 255 255 255
255 255 255 255
$$ ##$AQSECL= (0..95)
2 3 3 5 2 255 255 255 255 255 255 255 255 255 255 255 255 255 255 255 255
255 255 255 255 255 255 255 255 255 255 255 255 255 255 255 255 255 255
255 255 255 255 255 255 255 255 255 255 255 255 255 255 255 255 255 255
255 255 255 255 255 255 255 255 255 255 255 255 255 255 255 255 255 255
255 255 255 255 255 255 255 255 255 255 255 255 255 255 255 255 255 255
255 255 255
$$ ##$AQSECLS= (0..95)
3 2 2 0 0 255 255 255 255 255 255 255 255 255 255 255 255 255 255 255 255
255 255 255 255 255 255 255 255 255 255 255 255 255 255 255 255 255 255
255 255 255 255 255 255 255 255 255 255 255 255 255 255 255 255 255 255
255 255 255 255 255 255 255 255 255 255 255 255 255 255 255 255 255 255
255 255 255 255 255 255 255 255 255 255 255 255 255 255 255 255 255 255
255 255 255
$$ ##$AQSSPLT= no
$$ ##$ATT19F= (0..1)
0 0
$$ ##$ATT1H= (0..1)
0 0
$$ ##$ATT3H= (0..1)
0 0
$$ ##$ATTX= (0..1)
0 0
$$ ##$ATTY= (0..1)
0 0
$$ ##$ATTZ= (0..1)
0 0
$$ ##$BACSAIR= no
$$ ##$BACSCAP= 60
$$ ##$BACSDEL= 10
$$ ##$BACSFCM= no
$$ ##$BACSOPT= <>
$$ ##$BACSTY= <tty08>
$$ ##$BARPTY= <no>
$$ ##$BFREQ= 400.13
$$ ##$BGAETH1= <no>
$$ ##$BGAETH2= <no>
$$ ##$BGAETH3= <no>
$$ ##$BGAETH4= <no>
$$ ##$BGAETH5= <no>
$$ ##$BGAETH6= <no>
$$ ##$BGAETH7= <no>
$$ ##$BGAETH8= <no>
$$ ##$BIRDS= yes
$$ ##$BMPC= 0
$$ ##$BMPCTY= <no>
$$ ##$BPSUTY= <no>
$$ ##$BSMS= 1
$$ ##$BSMSETH= <no>
$$ ##$BSMSTY= <tty02>
$$ ##$CFASMOD= (0..7)
1 1 1 1 1 1 1 1
$$ ##$CFASMUL= (0..7)
1 1 1 1 1 1 1 1
$$ ##$CNFTXDR= (0..7)
6 6 0 0 0 0 0 0
$$ ##$COMDIG2= 0
$$ ##$CPDBTY= <no>
$$ ##$CRCOTY= <no>
$$ ##$CSW1= (0..31)
0 0 0 0 0 0 0 0 0 0 0 0 0 0 0 0 0 0 0 0 0 0 0 0 0 0 0 0 0 0 0 0
$$ ##$CSW2= (0..31)
0 0 0 0 0 0 0 0 0 0 0 0 0 0 0 0 0 0 0 0 0 0 0 0 0 0 0 0 0 0 0 0
$$ ##$CSWNUM= (0..7)
0 0 0 0 0 0 0 0
$$ ##$DATSTAT= no
$$ ##$DIGI140= (0..7)
0 0 0 0 0 0 0 0
$$ ##$DIGIB12= (0..7)
0 0 0 0 0 0 0 0
$$ ##$DIGIB16= (0..7)
0 0 0 0 0 0 0 0
$$ ##$DIGIFA= (0..7)
0 0 0 0 0 0 0 0
$$ ##$DIGIHA= (0..7)
0 0 0 0 0 0 0 0
$$ ##$DIGIHAF= (0..7)
0 0 0 0 0 0 0 0
$$ ##$DIGIHRD= (0..7)
0 0 0 0 0 0 0 0
$$ ##$DIGIIA= (0..7)
0 0 0 0 0 0 0 0
$$ ##$DIGIO16= (0..7)
0 0 0 0 0 0 0 0
$$ ##$DIGISA= (0..7)
1 0 0 0 0 0 0 0
$$ ##$DIGISAF= (0..7)
0 0 0 0 0 0 0 0
$$ ##$DIGISL= (0..7)
0 0 0 0 0 0 0 0
$$ ##$DIGITYI= (0..7)
0 0 0 0 0 0 0 0
$$ ##$DIGITYP= (0..7)
0 0 0 0 0 0 0 0
$$ ##$DIGITZ= 0
$$ ##$DRU= no
$$ ##$DRUETH01= <no>
$$ ##$DRUETH02= <no>
$$ ##$DRUETH03= <no>
$$ ##$DRUETH04= <no>
$$ ##$DRUETH05= <no>
$$ ##$DRUETH06= <no>
$$ ##$DRUETH07= <no>
$$ ##$DRUETH08= <no>
$$ ##$DRUETH09= <no>
$$ ##$DRUETH10= <no>
$$ ##$DRUETH11= <no>
$$ ##$DRUETH12= <no>
$$ ##$DRUETH13= <no>
$$ ##$DRUETH14= <no>
$$ ##$DRUETH15= <no>
$$ ##$DRUETH16= <no>
$$ ##$DRUETH17= <no>
$$ ##$DRUETH18= <no>
$$ ##$DRUETH19= <no>
$$ ##$DRUETH20= <no>
$$ ##$DRUETH21= <no>
$$ ##$DRUETH22= <no>
$$ ##$DRUETH23= <no>
$$ ##$DRUETH24= <no>
$$ ##$DRUETH25= <no>
$$ ##$DRUETH26= <no>
$$ ##$DRUETH27= <no>
$$ ##$DRUETH28= <no>
$$ ##$DRUETH29= <no>
$$ ##$DRUETH30= <no>
$$ ##$DRUETH31= <no>
$$ ##$DRUETH32= <no>
$$ ##$FCUMEM= (0..7)
2093056 2093056 0 0 0 0 0 0
$$ ##$FCUPAL= (0..7)
260 260 0 0 0 0 0 0
$$ ##$FGSVTY= <no>
$$ ##$FQMIX= 0
$$ ##$FUNCMOD= <>
$$ ##$GCUTYPE= 2
$$ ##$GPREDEL= 0
$$ ##$GPSCUTY= <no>
$$ ##$GRADRES= 5
$$ ##$GTUTY= <no>
$$ ##$HFAC= 3
$$ ##$HPCU= 0
$$ ##$HPCUTY= <no>
$$ ##$HPTXLP= (0..3)
-1 -1 -1 -1
$$ ##$HPTXPI= (0..3)
0 0 0 0
$$ ##$HPTXPO= (0..3)
0 0 0 0
$$ ##$HPTXTY= (0..3)
0 0 0 0
$$ ##$IF451= 0
$$ ##$IFREQ= 1
$$ ##$INTFPR= 0
$$ ##$IPSO= no
$$ ##$IPSOETH= <>
$$ ##$LOCKTY= <tty03>
$$ ##$LOCSWID= 0
$$ ##$LOCSWIF= 0
$$ ##$M2FAC= 0
$$ ##$MAS= 0
$$ ##$MASETIME= 10
$$ ##$MASITIME= 10
$$ ##$MASTY= <no>
$$ ##$MAS_CT= 0
$$ ##$MAS_SG= 0
$$ ##$MAS_TO= 0
$$ ##$MEMPRM= 0
$$ ##$MHFAC= 0
$$ ##$MXFAC= 0
$$ ##$NAMPD1= <2H>
$$ ##$NAMPD10= <>
$$ ##$NAMPD11= <>
$$ ##$NAMPD12= <>
$$ ##$NAMPD13= <>
$$ ##$NAMPD14= <>
$$ ##$NAMPD15= <>
$$ ##$NAMPD16= <>
$$ ##$NAMPD2= <X-BB19F_2HS>
$$ ##$NAMPD3= <1H>
$$ ##$NAMPD4= <>
$$ ##$NAMPD5= <>
$$ ##$NAMPD6= <>
$$ ##$NAMPD7= <>
$$ ##$NAMPD8= <>
$$ ##$NAMPD9= <>
$$ ##$NFCU= 2
$$ ##$NMRCH= 0
$$ ##$NMRMEM= 0
$$ ##$NRCU= 1
$$ ##$NROUT= 1
$$ ##$NSGU= 2
$$ ##$PAMPF1= (0..15)
75 99 67 27 0 0 0 12 0 0 0 0 0 0 0 0
$$ ##$PAMPF2= (0..15)
0 0 0 0 0 0 0 0 0 0 0 0 0 0 0 0
$$ ##$PAMPF3= (0..15)
0 0 0 0 0 0 0 0 0 0 0 0 0 0 0 0
$$ ##$PAMPF4= (0..15)
0 0 0 0 0 0 0 0 0 0 0 0 0 0 0 0
$$ ##$PAMPF5= (0..15)
0 0 0 0 0 0 0 0 0 0 0 0 0 0 0 0
$$ ##$PAMPF6= (0..15)
0 0 0 0 0 0 0 0 0 0 0 0 0 0 0 0
$$ ##$PAMPF7= (0..15)
0 0 0 0 0 0 0 0 0 0 0 0 0 0 0 0
$$ ##$PAMPF8= (0..15)
0 0 0 0 0 0 0 0 0 0 0 0 0 0 0 0
$$ ##$PH4= 0
$$ ##$PHF4TY= <no>
$$ ##$POWCHK= no
$$ ##$PRAMD1= (0..7)
0 1048576 0 0 0 1048576 0 0
$$ ##$PRAMD10= (0..7)
0 0 0 0 0 0 0 0
$$ ##$PRAMD11= (0..7)
0 0 0 0 0 0 0 0
$$ ##$PRAMD12= (0..7)
0 0 0 0 0 0 0 0
$$ ##$PRAMD13= (0..7)
0 0 0 0 0 0 0 0
$$ ##$PRAMD14= (0..7)
0 0 0 0 0 0 0 0
$$ ##$PRAMD15= (0..7)
0 0 0 0 0 0 0 0
$$ ##$PRAMD16= (0..7)
0 0 0 0 0 0 0 0
$$ ##$PRAMD17= (0..7)
0 0 0 0 0 0 0 0
$$ ##$PRAMD18= (0..7)
0 0 0 0 0 0 0 0
$$ ##$PRAMD19= (0..7)
0 0 0 0 0 0 0 0
$$ ##$PRAMD2= (0..7)
2147483644 2146435071 2147483647 134217727 2147483644 2146435071 2147483647
134217727
$$ ##$PRAMD20= (0..7)
0 0 0 0 0 0 0 0
$$ ##$PRAMD21= (0..7)
0 0 0 0 0 0 0 0
$$ ##$PRAMD3= (0..7)
2 0 0 0 2 0 0 0
$$ ##$PRAMD4= (0..7)
0 0 0 0 0 0 0 0
$$ ##$PRAMD5= (0..7)
0 0 0 0 0 0 0 0
$$ ##$PRAMD6= (0..7)
0 0 0 0 0 0 0 0
$$ ##$PRAMD7= (0..7)
0 0 0 0 0 0 0 0
$$ ##$PRAMD8= (0..7)
0 0 0 0 0 0 0 0
$$ ##$PRAMD9= (0..7)
0 0 0 0 0 0 0 0
$$ ##$PRAMLED= (0..1)
15 15
$$ ##$PRAMP1= <tty01>
$$ ##$PRAMP2= <no>
$$ ##$PRAMP3= <no>
$$ ##$PRAMP4= <no>
$$ ##$PRAMP5= <no>
$$ ##$PRAMP6= <no>
$$ ##$PRAMP7= <no>
$$ ##$PRAMP8= <no>
$$ ##$PRAMPTP= 0
$$ ##$PREPTY= <no>
$$ ##$PRESHLD= 0
$$ ##$PTS160= -1
$$ ##$PTSA2X= (0..7)
0 0 0 0 0 0 0 0
$$ ##$PTSF2X= (0..7)
0 0 0 0 0 0 0 0
$$ ##$PTSFMX= (0..7)
429.9 429.9 0 0 0 0 0 0
$$ ##$PULCHK= no
$$ ##$RCUCDS= (0..7)
8388608 0 0 0 0 0 0 0
$$ ##$RCUCFS= (0..7)
4096 0 0 0 0 0 0 0
$$ ##$RCUCSS= (0..7)
1048576 0 0 0 0 0 0 0
$$ ##$RCUI2C1= (0..7)
78 0 0 0 0 0 0 0
$$ ##$RCUI2C2= (0..7)
0 0 0 0 0 0 0 0
$$ ##$RCUI2C3= (0..7)
0 0 0 0 0 0 0 0
$$ ##$RCUI2C4= (0..7)
0 0 0 0 0 0 0 0
$$ ##$RCUI2C5= (0..7)
0 0 0 0 0 0 0 0
$$ ##$RCUI2C6= (0..7)
0 0 0 0 0 0 0 0
$$ ##$RCUI2C7= (0..7)
0 0 0 0 0 0 0 0
$$ ##$RCUI2C8= (0..7)
0 0 0 0 0 0 0 0
$$ ##$RDCU= 0
$$ ##$RFSVTY= <no>
$$ ##$RGTYPE= (0..31)
5 0 0 0 0 0 0 0 0 0 0 0 0 0 0 0 0 0 0 0 0 0 0 0 0 0 0 0 0 0 0 0
$$ ##$RG_max= (0..31)
46341 0 0 0 0 0 0 0 0 0 0 0 0 0 0 0 0 0 0 0 0 0 0 0 0 0 0 0 0 0 0 0
$$ ##$RG_min= (0..31)
1 0 0 0 0 0 0 0 0 0 0 0 0 0 0 0 0 0 0 0 0 0 0 0 0 0 0 0 0 0 0 0
$$ ##$RG_tab1= (0..255)
1 1.1 1.3 1.4 1.6 1.8 2 2.2 2.5 2.8 3.2 3.6 4 4.5 5 5.7 6.3 7.1 8 9 10.1
11.3 12.7 14.3 16 18 20.2 22.6 25.4 28.5 32 35.9 40.3 45.3 50.8 57 64 71.8
80.6 90.5 101.6 114 128 143.7 161.3 181 203.2 228.1 256 287.4 322.5 362
406.4 456.1 512 574.7 645.1 724.1 812.7 912.3 1024 1149.4 1290.2 1448.2
1625.5 1824.6 2048 2298.8 2580.3 2896.3 3251 3649.1 4096 4597.6 5160.6
5792.6 6502 7298.2 8192 9195.2 10321.3 11585.2 13004 14596.5 16384 18390.4
20642.5 23170.5 26008 29193 32768 36780.8 41285.1 46341 -1 -1 -1 -1 -1
-1 -1 -1 -1 -1 -1 -1 -1 -1 -1 -1 -1 -1 -1 -1 -1 -1 -1 -1 -1 -1 -1 -1 -1
-1 -1 -1 -1 -1 -1 -1 -1 -1 -1 -1 -1 -1 -1 -1 -1 -1 -1 -1 -1 -1 -1 -1 -1
-1 -1 -1 -1 -1 -1 -1 -1 -1 -1 -1 -1 -1 -1 -1 -1 -1 -1 -1 -1 -1 -1 -1 -1
-1 -1 -1 -1 -1 -1 -1 -1 -1 -1 -1 -1 -1 -1 -1 -1 -1 -1 -1 -1 -1 -1 -1 -1
-1 -1 -1 -1 -1 -1 -1 -1 -1 -1 -1 -1 -1 -1 -1 -1 -1 -1 -1 -1 -1 -1 -1 -1
-1 -1 -1 -1 -1 -1 -1 -1 -1 -1 -1 -1 -1 -1 -1 -1 -1 -1 -1 -1 -1 -1 -1 -1
-1 -1 -1 -1 -1 -1 -1 -1 -1 -1 -1 -1 -1
$$ ##$RG_tab2= (0..255)
-1 -1 -1 -1 -1 -1 -1 -1 -1 -1 -1 -1 -1 -1 -1 -1 -1 -1 -1 -1 -1 -1 -1 -1
-1 -1 -1 -1 -1 -1 -1 -1 -1 -1 -1 -1 -1 -1 -1 -1 -1 -1 -1 -1 -1 -1 -1 -1
-1 -1 -1 -1 -1 -1 -1 -1 -1 -1 -1 -1 -1 -1 -1 -1 -1 -1 -1 -1 -1 -1 -1 -1
-1 -1 -1 -1 -1 -1 -1 -1 -1 -1 -1 -1 -1 -1 -1 -1 -1 -1 -1 -1 -1 -1 -1 -1
-1 -1 -1 -1 -1 -1 -1 -1 -1 -1 -1 -1 -1 -1 -1 -1 -1 -1 -1 -1 -1 -1 -1 -1
-1 -1 -1 -1 -1 -1 -1 -1 -1 -1 -1 -1 -1 -1 -1 -1 -1 -1 -1 -1 -1 -1 -1 -1
-1 -1 -1 -1 -1 -1 -1 -1 -1 -1 -1 -1 -1 -1 -1 -1 -1 -1 -1 -1 -1 -1 -1 -1
-1 -1 -1 -1 -1 -1 -1 -1 -1 -1 -1 -1 -1 -1 -1 -1 -1 -1 -1 -1 -1 -1 -1 -1
-1 -1 -1 -1 -1 -1 -1 -1 -1 -1 -1 -1 -1 -1 -1 -1 -1 -1 -1 -1 -1 -1 -1 -1
-1 -1 -1 -1 -1 -1 -1 -1 -1 -1 -1 -1 -1 -1 -1 -1 -1 -1 -1 -1 -1 -1 -1 -1
-1 -1 -1 -1 -1 -1 -1 -1 -1 -1 -1 -1 -1 -1 -1 -1
$$ ##$RG_tab3= (0..255)
-1 -1 -1 -1 -1 -1 -1 -1 -1 -1 -1 -1 -1 -1 -1 -1 -1 -1 -1 -1 -1 -1 -1 -1
-1 -1 -1 -1 -1 -1 -1 -1 -1 -1 -1 -1 -1 -1 -1 -1 -1 -1 -1 -1 -1 -1 -1 -1
-1 -1 -1 -1 -1 -1 -1 -1 -1 -1 -1 -1 -1 -1 -1 -1 -1 -1 -1 -1 -1 -1 -1 -1
-1 -1 -1 -1 -1 -1 -1 -1 -1 -1 -1 -1 -1 -1 -1 -1 -1 -1 -1 -1 -1 -1 -1 -1
-1 -1 -1 -1 -1 -1 -1 -1 -1 -1 -1 -1 -1 -1 -1 -1 -1 -1 -1 -1 -1 -1 -1 -1
-1 -1 -1 -1 -1 -1 -1 -1 -1 -1 -1 -1 -1 -1 -1 -1 -1 -1 -1 -1 -1 -1 -1 -1
-1 -1 -1 -1 -1 -1 -1 -1 -1 -1 -1 -1 -1 -1 -1 -1 -1 -1 -1 -1 -1 -1 -1 -1
-1 -1 -1 -1 -1 -1 -1 -1 -1 -1 -1 -1 -1 -1 -1 -1 -1 -1 -1 -1 -1 -1 -1 -1
-1 -1 -1 -1 -1 -1 -1 -1 -1 -1 -1 -1 -1 -1 -1 -1 -1 -1 -1 -1 -1 -1 -1 -1
-1 -1 -1 -1 -1 -1 -1 -1 -1 -1 -1 -1 -1 -1 -1 -1 -1 -1 -1 -1 -1 -1 -1 -1
-1 -1 -1 -1 -1 -1 -1 -1 -1 -1 -1 -1 -1 -1 -1 -1
$$ ##$RG_tab4= (0..255)
-1 -1 -1 -1 -1 -1 -1 -1 -1 -1 -1 -1 -1 -1 -1 -1 -1 -1 -1 -1 -1 -1 -1 -1
-1 -1 -1 -1 -1 -1 -1 -1 -1 -1 -1 -1 -1 -1 -1 -1 -1 -1 -1 -1 -1 -1 -1 -1
-1 -1 -1 -1 -1 -1 -1 -1 -1 -1 -1 -1 -1 -1 -1 -1 -1 -1 -1 -1 -1 -1 -1 -1
-1 -1 -1 -1 -1 -1 -1 -1 -1 -1 -1 -1 -1 -1 -1 -1 -1 -1 -1 -1 -1 -1 -1 -1
-1 -1 -1 -1 -1 -1 -1 -1 -1 -1 -1 -1 -1 -1 -1 -1 -1 -1 -1 -1 -1 -1 -1 -1
-1 -1 -1 -1 -1 -1 -1 -1 -1 -1 -1 -1 -1 -1 -1 -1 -1 -1 -1 -1 -1 -1 -1 -1
-1 -1 -1 -1 -1 -1 -1 -1 -1 -1 -1 -1 -1 -1 -1 -1 -1 -1 -1 -1 -1 -1 -1 -1
-1 -1 -1 -1 -1 -1 -1 -1 -1 -1 -1 -1 -1 -1 -1 -1 -1 -1 -1 -1 -1 -1 -1 -1
-1 -1 -1 -1 -1 -1 -1 -1 -1 -1 -1 -1 -1 -1 -1 -1 -1 -1 -1 -1 -1 -1 -1 -1
-1 -1 -1 -1 -1 -1 -1 -1 -1 -1 -1 -1 -1 -1 -1 -1 -1 -1 -1 -1 -1 -1 -1 -1
-1 -1 -1 -1 -1 -1 -1 -1 -1 -1 -1 -1 -1 -1 -1 -1
$$ ##$RG_tab5= (0..255)
-1 -1 -1 -1 -1 -1 -1 -1 -1 -1 -1 -1 -1 -1 -1 -1 -1 -1 -1 -1 -1 -1 -1 -1
-1 -1 -1 -1 -1 -1 -1 -1 -1 -1 -1 -1 -1 -1 -1 -1 -1 -1 -1 -1 -1 -1 -1 -1
-1 -1 -1 -1 -1 -1 -1 -1 -1 -1 -1 -1 -1 -1 -1 -1 -1 -1 -1 -1 -1 -1 -1 -1
-1 -1 -1 -1 -1 -1 -1 -1 -1 -1 -1 -1 -1 -1 -1 -1 -1 -1 -1 -1 -1 -1 -1 -1
-1 -1 -1 -1 -1 -1 -1 -1 -1 -1 -1 -1 -1 -1 -1 -1 -1 -1 -1 -1 -1 -1 -1 -1
-1 -1 -1 -1 -1 -1 -1 -1 -1 -1 -1 -1 -1 -1 -1 -1 -1 -1 -1 -1 -1 -1 -1 -1
-1 -1 -1 -1 -1 -1 -1 -1 -1 -1 -1 -1 -1 -1 -1 -1 -1 -1 -1 -1 -1 -1 -1 -1
-1 -1 -1 -1 -1 -1 -1 -1 -1 -1 -1 -1 -1 -1 -1 -1 -1 -1 -1 -1 -1 -1 -1 -1
-1 -1 -1 -1 -1 -1 -1 -1 -1 -1 -1 -1 -1 -1 -1 -1 -1 -1 -1 -1 -1 -1 -1 -1
-1 -1 -1 -1 -1 -1 -1 -1 -1 -1 -1 -1 -1 -1 -1 -1 -1 -1 -1 -1 -1 -1 -1 -1
-1 -1 -1 -1 -1 -1 -1 -1 -1 -1 -1 -1 -1 -1 -1 -1
$$ ##$RG_tab6= (0..255)
-1 -1 -1 -1 -1 -1 -1 -1 -1 -1 -1 -1 -1 -1 -1 -1 -1 -1 -1 -1 -1 -1 -1 -1
-1 -1 -1 -1 -1 -1 -1 -1 -1 -1 -1 -1 -1 -1 -1 -1 -1 -1 -1 -1 -1 -1 -1 -1
-1 -1 -1 -1 -1 -1 -1 -1 -1 -1 -1 -1 -1 -1 -1 -1 -1 -1 -1 -1 -1 -1 -1 -1
-1 -1 -1 -1 -1 -1 -1 -1 -1 -1 -1 -1 -1 -1 -1 -1 -1 -1 -1 -1 -1 -1 -1 -1
-1 -1 -1 -1 -1 -1 -1 -1 -1 -1 -1 -1 -1 -1 -1 -1 -1 -1 -1 -1 -1 -1 -1 -1
-1 -1 -1 -1 -1 -1 -1 -1 -1 -1 -1 -1 -1 -1 -1 -1 -1 -1 -1 -1 -1 -1 -1 -1
-1 -1 -1 -1 -1 -1 -1 -1 -1 -1 -1 -1 -1 -1 -1 -1 -1 -1 -1 -1 -1 -1 -1 -1
-1 -1 -1 -1 -1 -1 -1 -1 -1 -1 -1 -1 -1 -1 -1 -1 -1 -1 -1 -1 -1 -1 -1 -1
-1 -1 -1 -1 -1 -1 -1 -1 -1 -1 -1 -1 -1 -1 -1 -1 -1 -1 -1 -1 -1 -1 -1 -1
-1 -1 -1 -1 -1 -1 -1 -1 -1 -1 -1 -1 -1 -1 -1 -1 -1 -1 -1 -1 -1 -1 -1 -1
-1 -1 -1 -1 -1 -1 -1 -1 -1 -1 -1 -1 -1 -1 -1 -1
$$ ##$RG_tab7= (0..255)
-1 -1 -1 -1 -1 -1 -1 -1 -1 -1 -1 -1 -1 -1 -1 -1 -1 -1 -1 -1 -1 -1 -1 -1
-1 -1 -1 -1 -1 -1 -1 -1 -1 -1 -1 -1 -1 -1 -1 -1 -1 -1 -1 -1 -1 -1 -1 -1
-1 -1 -1 -1 -1 -1 -1 -1 -1 -1 -1 -1 -1 -1 -1 -1 -1 -1 -1 -1 -1 -1 -1 -1
-1 -1 -1 -1 -1 -1 -1 -1 -1 -1 -1 -1 -1 -1 -1 -1 -1 -1 -1 -1 -1 -1 -1 -1
-1 -1 -1 -1 -1 -1 -1 -1 -1 -1 -1 -1 -1 -1 -1 -1 -1 -1 -1 -1 -1 -1 -1 -1
-1 -1 -1 -1 -1 -1 -1 -1 -1 -1 -1 -1 -1 -1 -1 -1 -1 -1 -1 -1 -1 -1 -1 -1
-1 -1 -1 -1 -1 -1 -1 -1 -1 -1 -1 -1 -1 -1 -1 -1 -1 -1 -1 -1 -1 -1 -1 -1
-1 -1 -1 -1 -1 -1 -1 -1 -1 -1 -1 -1 -1 -1 -1 -1 -1 -1 -1 -1 -1 -1 -1 -1
-1 -1 -1 -1 -1 -1 -1 -1 -1 -1 -1 -1 -1 -1 -1 -1 -1 -1 -1 -1 -1 -1 -1 -1
-1 -1 -1 -1 -1 -1 -1 -1 -1 -1 -1 -1 -1 -1 -1 -1 -1 -1 -1 -1 -1 -1 -1 -1
-1 -1 -1 -1 -1 -1 -1 -1 -1 -1 -1 -1 -1 -1 -1 -1
$$ ##$RG_tab8= (0..255)
-1 -1 -1 -1 -1 -1 -1 -1 -1 -1 -1 -1 -1 -1 -1 -1 -1 -1 -1 -1 -1 -1 -1 -1
-1 -1 -1 -1 -1 -1 -1 -1 -1 -1 -1 -1 -1 -1 -1 -1 -1 -1 -1 -1 -1 -1 -1 -1
-1 -1 -1 -1 -1 -1 -1 -1 -1 -1 -1 -1 -1 -1 -1 -1 -1 -1 -1 -1 -1 -1 -1 -1
-1 -1 -1 -1 -1 -1 -1 -1 -1 -1 -1 -1 -1 -1 -1 -1 -1 -1 -1 -1 -1 -1 -1 -1
-1 -1 -1 -1 -1 -1 -1 -1 -1 -1 -1 -1 -1 -1 -1 -1 -1 -1 -1 -1 -1 -1 -1 -1
-1 -1 -1 -1 -1 -1 -1 -1 -1 -1 -1 -1 -1 -1 -1 -1 -1 -1 -1 -1 -1 -1 -1 -1
-1 -1 -1 -1 -1 -1 -1 -1 -1 -1 -1 -1 -1 -1 -1 -1 -1 -1 -1 -1 -1 -1 -1 -1
-1 -1 -1 -1 -1 -1 -1 -1 -1 -1 -1 -1 -1 -1 -1 -1 -1 -1 -1 -1 -1 -1 -1 -1
-1 -1 -1 -1 -1 -1 -1 -1 -1 -1 -1 -1 -1 -1 -1 -1 -1 -1 -1 -1 -1 -1 -1 -1
-1 -1 -1 -1 -1 -1 -1 -1 -1 -1 -1 -1 -1 -1 -1 -1 -1 -1 -1 -1 -1 -1 -1 -1
-1 -1 -1 -1 -1 -1 -1 -1 -1 -1 -1 -1 -1 -1 -1 -1
$$ ##$RG_tabA= (0..255)
1 1.1 1.3 1.4 1.6 1.8 2 2.2 2.5 2.8 3.2 3.6 4 4.5 5 5.7 6.3 7.1 8 9 10.1
11.3 12.7 14.3 16 18 20.2 22.6 25.4 28.5 32 35.9 40.3 45.3 50.8 57 64 71.8
80.6 90.5 101.6 114 128 143.7 161.3 181 203.2 228.1 256 287.4 322.5 362
406.4 456.1 512 574.7 645.1 724.1 812.7 912.3 1024 1149.4 1290.2 1448.2
1625.5 1824.6 2048 2298.8 2580.3 2896.3 3251 3649.1 4096 4597.6 5160.6
5792.6 6502 7298.2 8192 9195.2 10321.3 11585.2 13004 14596.5 16384 18390.4
20642.5 23170.5 26008 29193 32768 36780.8 41285.1 46341 -1 -1 -1 -1 -1
-1 -1 -1 -1 -1 -1 -1 -1 -1 -1 -1 -1 -1 -1 -1 -1 -1 -1 -1 -1 -1 -1 -1 -1
-1 -1 -1 -1 -1 -1 -1 -1 -1 -1 -1 -1 -1 -1 -1 -1 -1 -1 -1 -1 -1 -1 -1 -1
-1 -1 -1 -1 -1 -1 -1 -1 -1 -1 -1 -1 -1 -1 -1 -1 -1 -1 -1 -1 -1 -1 -1 -1
-1 -1 -1 -1 -1 -1 -1 -1 -1 -1 -1 -1 -1 -1 -1 -1 -1 -1 -1 -1 -1 -1 -1 -1
-1 -1 -1 -1 -1 -1 -1 -1 -1 -1 -1 -1 -1 -1 -1 -1 -1 -1 -1 -1 -1 -1 -1 -1
-1 -1 -1 -1 -1 -1 -1 -1 -1 -1 -1 -1 -1 -1 -1 -1 -1 -1 -1 -1 -1 -1 -1 -1
-1 -1 -1 -1 -1 -1 -1 -1 -1 -1 -1 -1 -1
$$ ##$ROUT14= (0..7)
0 0 0 0 0 0 0 0
$$ ##$ROUTER= 3
$$ ##$RX22TY= <tty10>
$$ ##$RXFMAX= (0..7)
-1 -1 -1 -1 -1 -1 -1 -1
$$ ##$RXFMIN= (0..7)
-1 -1 -1 -1 -1 -1 -1 -1
$$ ##$RXINTLV= (0..7)
0 0 0 0 0 0 0 0
$$ ##$RXMSTY= <no>
$$ ##$SCMTY= <no>
$$ ##$SGUC1= (0..15)
0 0 0 0 0 0 0 0 0 0 0 0 0 0 0 0
$$ ##$SGUC2= (0..15)
0 0 0 0 0 0 0 0 0 0 0 0 0 0 0 0
$$ ##$SPECTR= 5
$$ ##$SY2FLAG= 0
$$ ##$TFXNUM= 0
$$ ##$TRIPLO2= 0
$$ ##$VTUTY= <tty05>
$$ ##$WBREFAM= (0..15)
100 100 100 100 100 100 100 100 100 100 100 100 100 100 100 100
$$ ##$WBREFPH= (0..15)
0 0 0 0 0 0 0 0 0 0 0 0 0 0 0 0
$$ ##$XFAC= 2
$$ ##END=
##$RELAX= 
$$ Bruker specific parameters
$$ --------------------------
##$DU= <P:\NMR-data>
##$EXPNO= 1
##$NAME= <NMR_apolar_Ctrol_p11b.3C>
##$PROCNO= 1
##$TYPE= <nmr>
##$USER= <Ainhoa_raw_data>
##$ACQT0= -4.83829889523336
##$AMP= (0..31)
100 100 100 100 100 100 100 100 100 100 100 100 100 100 100 100 100 100
100 100 100 100 100 100 100 100 100 100 100 100 100 100
##$ANAVPT= -1
##$AQSEQ= 0
##$AQ_mod= 3
##$AUNM= <au_zg>
##$AUTOPOS= <22 >
##$BF1= 400.13
##$BF2= 100.612769
##$BF3= 400.13
##$BF4= 400.13
##$BF5= 500.13
##$BF6= 500.13
##$BF7= 500.13
##$BF8= 500.13
##$BYTORDA= 0
##$CFDGTYP= 0
##$CFRGTYP= 5
##$CHEMSTR= <none>
##$CNST= (0..63)
1 1 145 1 1 1 1 1 1 1 1 1 1 1 1 1 1 1 1 1 1 1 1 1 1 1 1 1 1 1 1 1 1 1 1
1 1 1 1 1 1 1 1 1 1 1 1 1 1 1 1 1 1 1 1 1 1 1 1 1 1 1 1 1
##$CPDPRG= <>
##$CPDPRG1= <>
##$CPDPRG2= <>
##$CPDPRG3= <>
##$CPDPRG4= <mlev>
##$CPDPRG5= <mlev>
##$CPDPRG6= <mlev>
##$CPDPRG7= <mlev>
##$CPDPRG8= <mlev>
##$CPDPRGB= <>
##$CPDPRGT= <>
##$D= (0..63)
0 2 0 0 0 0 0 0 0 0.06 0 0 2e-005 0 0 0 0.0002 0 0 0 0 0 0 0 0 0 0 0 0
0 0 0 0 0 0 0 0 0 0 0 0 0 0 0 0 0 0 0 0 0 0 0 0 0 0 0 0 0 0 0 0 0 0 0
##$DATE= 1228741454
##$DBL= (0..7)
120 120 120 120 120 120 120 120
##$DBP= (0..7)
150 150 150 150 150 150 150 150
##$DBP07= 0
##$DBPNAM0= <>
##$DBPNAM1= <>
##$DBPNAM2= <>
##$DBPNAM3= <>
##$DBPNAM4= <>
##$DBPNAM5= <>
##$DBPNAM6= <>
##$DBPNAM7= <>
##$DBPOAL= (0..7)
0.5 0.5 0.5 0.5 0.5 0.5 0.5 0.5
##$DBPOFFS= (0..7)
0 0 0 0 0 0 0 0
##$DE= 6
##$DECBNUC= <off>
##$DECIM= 24
##$DECNUC= <off>
##$DECSTAT= 4
##$DIGMOD= 0
##$DIGTYP= 7
##$DL= (0..7)
0 120 120 120 120 120 120 120
##$DP= (0..7)
150 150 150 150 150 150 150 150
##$DP07= 0
##$DPNAME0= <>
##$DPNAME1= <>
##$DPNAME2= <>
##$DPNAME3= <>
##$DPNAME4= <>
##$DPNAME5= <>
##$DPNAME6= <>
##$DPNAME7= <>
##$DPOAL= (0..7)
0.5 0.5 0.5 0.5 0.5 0.5 0.5 0.5
##$DPOFFS= (0..7)
0 0 0 0 0 0 0 0
##$DQDMODE= 0
##$DR= 18
##$DS= 4
##$DSLIST= <SSSSSSSSSSSSSSS>
##$DSPFIRM= 0
##$DSPFVS= -1
##$DTYPA= 0
##$EXP= <>
##$F1LIST= <111111111111111>
##$F2LIST= <222222222222222>
##$F3LIST= <333333333333333>
##$FCUCHAN= (0..9)
0 2 1 0 0 0 0 0 0 0
##$FL1= 90
##$FL2= 90
##$FL3= 90
##$FL4= 90
##$FOV= 20
##$FQ1LIST= <freqlist>
##$FQ2LIST= <freqlist>
##$FQ3LIST= <freqlist>
##$FQ4LIST= <freqlist>
##$FQ5LIST= <freqlist>
##$FQ6LIST= <freqlist>
##$FQ7LIST= <freqlist>
##$FQ8LIST= <freqlist>
##$FRQLO3= 1882485.02994012
##$FRQLO3N= 0
##$FS= (0..7)
83 83 83 83 83 83 83 83
##$FTLPGN= 0
##$FW= 90000
##$FnMODE= 0
##$FnTYPE= 0
##$GP031= 0
##$GPNAM0= <sine.100>
##$GPNAM1= <sine.100>
##$GPNAM10= <sine.100>
##$GPNAM11= <sine.100>
##$GPNAM12= <sine.100>
##$GPNAM13= <sine.100>
##$GPNAM14= <sine.100>
##$GPNAM15= <sine.100>
##$GPNAM16= <sine.100>
##$GPNAM17= <sine.100>
##$GPNAM18= <sine.100>
##$GPNAM19= <sine.100>
##$GPNAM2= <sine.100>
##$GPNAM20= <sine.100>
##$GPNAM21= <sine.100>
##$GPNAM22= <sine.100>
##$GPNAM23= <sine.100>
##$GPNAM24= <sine.100>
##$GPNAM25= <sine.100>
##$GPNAM26= <sine.100>
##$GPNAM27= <sine.100>
##$GPNAM28= <sine.100>
##$GPNAM29= <sine.100>
##$GPNAM3= <sine.100>
##$GPNAM30= <sine.100>
##$GPNAM31= <sine.100>
##$GPNAM4= <sine.100>
##$GPNAM5= <sine.100>
##$GPNAM6= <sine.100>
##$GPNAM7= <sine.100>
##$GPNAM8= <sine.100>
##$GPNAM9= <sine.100>
##$GPX= (0..31)
0 0 0 0 0 0 0 0 0 0 0 0 0 0 0 0 0 0 0 0 0 0 0 0 0 0 0 0 0 0 0 0
##$GPY= (0..31)
0 0 0 0 0 0 0 0 0 0 0 0 0 0 0 0 0 0 0 0 0 0 0 0 0 0 0 0 0 0 0 0
##$GPZ= (0..31)
0 0 0 0 0 0 0 0 0 0 0 0 0 0 0 0 0 0 0 0 0 0 0 0 0 0 0 0 0 0 0 0
##$GRDPROG= <>
##$GRPDLY= -1
##$HDDUTY= 20
##$HDRATE= 20
##$HGAIN= (0..3)
0 0 0 0
##$HL1= 1
##$HL2= 35
##$HL3= 16
##$HL4= 17
##$HOLDER= 0
##$HPMOD= (0..7)
0 0 0 0 0 0 0 0
##$HPPRGN= 0
##$IN= (0..63)
0.001 0.001 0.001 0.001 0.001 0.001 0.001 0.001 0.001 0.001 0.001 0.001
0.001 0.001 0.001 0.001 0.001 0.001 0.001 0.001 0.001 0.001 0.001 0.001
0.001 0.001 0.001 0.001 0.001 0.001 0.001 0.001 0.001 0.001 0.001 0.001
0.001 0.001 0.001 0.001 0.001 0.001 0.001 0.001 0.001 0.001 0.001 0.001
0.001 0.001 0.001 0.001 0.001 0.001 0.001 0.001 0.001 0.001 0.001 0.001
0.001 0.001 0.001 0.001
##$INF= (0..7)
0 0 0 0 0 0 0 0
##$INP= (0..63)
0 0 0 0 0 0 0 0 0 0 0 0 0 0 0 0 0 0 0 0 0 0 0 0 0 0 0 0 0 0 0 0 0 0 0 0
0 0 0 0 0 0 0 0 0 0 0 0 0 0 0 0 0 0 0 0 0 0 0 0 0 0 0 0
##$INSTRUM= <avance400>
##$L= (0..31)
1 1 1 1 1 1 1 1 1 1 1 1 1 1 1 1 1 1 1 1 1 1 1 1 1 1 1 1 1 1 1 1
##$LFILTER= 100
##$LGAIN= -15
##$LINPSTP= 10
##$LOCKED= yes
##$LOCKFLD= 3152
##$LOCKGN= 119.599998474121
##$LOCKPOW= -35
##$LOCKPPM= 7.23999977111816
##$LOCNUC= <2H>
##$LOCPHAS= 273
##$LOCSHFT= yes
##$LOCSW= 0
##$LTIME= 0.200000002980232
##$MASR= 4200
##$MASRLST= <masrlst>
##$NBL= 1
##$NC= -2
##$NLOGCH= 1
##$NS= 128
##$NUC1= <1H>
##$NUC2= <13C>
##$NUC3= <off>
##$NUC4= <off>
##$NUC5= <off>
##$NUC6= <off>
##$NUC7= <off>
##$NUC8= <off>
##$NUCLEI= 0
##$NUCLEUS= <off>
##$O1= 1922.3
##$O2= 4979.85804243228
##$O3= 1900.52349393
##$O4= 1900.52349393
##$O5= 0
##$O6= 0
##$O7= 0
##$O8= 0
##$OBSCHAN= (0..9)
0 0 0 0 0 0 0 0 0 0
##$OVERFLW= 0
##$P= (0..63)
7.6 7.6 15.2 14.9 29.8 16.5 25 50 0 0 0 0 0 0 0 200000 1000 2500 0 600
2500 0 0 0 0 200 0 7.6 1000 0 0 0 0 0 0 0 0 0 0 0 0 0 0 0 0 0 0 0 0 0 0
0 0 0 0 0 0 0 0 0 0 0 0 0
##$PACOIL= (0..15)
0 0 0 0 0 0 0 0 0 0 0 0 0 0 0 0
##$PAPS= 2
##$PARMODE= 0
##$PCPD= (0..9)
100 100 70 100 100 100 100 100 100 100
##$PHCOR= (0..31)
0 0 0 0 0 0 0 0 0 0 0 0 0 0 0 0 0 0 0 0 0 0 0 0 0 0 0 0 0 0 0 0
##$PHLIST= <>
##$PHP= 1
##$PH_ref= 0
##$PL= (0..63)
120 0 -4 120 120 120 120 120 120 60 10.34 22.38 9 120 120 120 120 120 0
120 120 120 120 120 120 120 120 22.38 120 120 9 120 120 120 120 120 120
120 120 120 120 120 120 120 120 120 120 120 120 120 120 120 120 120 120
120 120 120 120 120 120 120 120 120
##$PLSTEP= 0.1
##$PLSTRT= -6
##$POWMOD= 0
##$PQPHASE= 0
##$PQSCALE= 0
##$PR= 1
##$PRECHAN= (0..15)
-1 1 2 -1 -1 -1 -1 -1 -1 -1 -1 -1 -1 -1 -1 -1
##$PRGAIN= 0
##$PROBHD= <5 mm PABBI 1H-BB Z-GRD Z811201/0006
>
##$PROSOL= no
##$PULPROG= <zg>
##$PW= 0
##$PYNM= <acqu.py>
##$QNP= 1
##$RD= 0
##$RECCHAN= (0..15)
-1 -1 -1 -1 -1 -1 -1 -1 -1 -1 -1 -1 -1 -1 -1 -1
##$RECPH= 0
##$RECPRE= (0..15)
-1 -1 -1 -1 -1 -1 -1 -1 -1 -1 -1 -1 -1 -1 -1 -1
##$RECPRFX= (0..15)
-1 -1 -1 -1 -1 -1 -1 -1 -1 -1 -1 -1 -1 -1 -1 -1
##$RECSEL= (0..15)
0 0 0 0 0 0 0 0 0 0 0 0 0 0 0 0
##$RG= 181
##$RO= 0
##$ROUTWD1= (0..23)
0 0 0 0 0 0 0 0 0 0 0 0 0 0 0 0 0 0 0 0 1 1 0 0
##$ROUTWD2= (0..23)
0 0 0 0 0 1 0 0 0 0 0 0 0 0 0 0 0 0 1 0 1 1 0 0
##$RSEL= (0..9)
0 1 2 0 0 0 0 0 0 0
##$S= (0..7)
83 4 83 83 83 83 83 83
##$SEOUT= 0
##$SFO1= 400.1319223
##$SFO2= 100.617748858042
##$SFO3= 400.131900523494
##$SFO4= 400.131900523494
##$SFO5= 500.13
##$SFO6= 500.13
##$SFO7= 500.13
##$SFO8= 500.13
##$SOLVENT= <CDCl3>
##$SP= (0..31)
1 120 120 120 0 0 120 120 0 0 0 120 0 0 120 0 150 150 120 120.87 118.96
122.27 114.95 150 150 150 150 150 150 120 120 120
##$SP07= 0
##$SPECTR= 0
##$SPNAM0= <gauss>
##$SPNAM1= <Gaus1.1000>
##$SPNAM10= <gauss>
##$SPNAM11= <Gaus1.1000>
##$SPNAM12= <gauss>
##$SPNAM13= <gauss>
##$SPNAM14= <Gaus1.1000>
##$SPNAM15= <Gaus1.1000>
##$SPNAM16= <gauss>
##$SPNAM17= <gauss>
##$SPNAM18= <Gaus1.1000>
##$SPNAM19= <Gaus1.1000>
##$SPNAM2= <Gaus1.1000>
##$SPNAM20= <Gaus1.1000>
##$SPNAM21= <Gaus1.1000>
##$SPNAM22= <Gaus1.1000>
##$SPNAM23= <gauss>
##$SPNAM24= <gauss>
##$SPNAM25= <gauss>
##$SPNAM26= <gauss>
##$SPNAM27= <gauss>
##$SPNAM28= <gauss>
##$SPNAM29= <Gaus1.1000>
##$SPNAM3= <Gaus1.1000>
##$SPNAM30= <Gaus1.1000>
##$SPNAM31= <Gaus1.1000>
##$SPNAM4= <gauss>
##$SPNAM5= <gauss>
##$SPNAM6= <Gaus1.1000>
##$SPNAM7= <Gaus1.1000>
##$SPNAM8= <gauss>
##$SPNAM9= <gauss>
##$SPOAL= (0..31)
0.5 0.5 0.5 0.5 0.5 0.5 0.5 0.5 0.5 0.5 0.5 0.5 0.5 0.5 0.5 0.5 0.5 0.5
0.5 0.5 0.5 0.5 0.5 0.5 0.5 0.5 0.5 0.5 0.5 0.5 0.5 0.5
##$SPOFFS= (0..31)
0 0 0 0 0 0 0 0 0 0 0 0 0 0 0 0 0 0 0 0 0 0 0 0 0 0 0 0 0 0 0 0
##$SUBNAM0= <"">
##$SUBNAM1= <"">
##$SUBNAM2= <"">
##$SUBNAM3= <"">
##$SUBNAM4= <"">
##$SUBNAM5= <"">
##$SUBNAM6= <"">
##$SUBNAM7= <"">
##$SUBNAM8= <"">
##$SUBNAM9= <"">
##$SW= 12.4709369134976
##$SWIBOX= (0..15)
0 1 2 0 0 0 0 0 0 0 0 0 0 0 0 0
##$SW_h= 4990.01996007984
##$SWfinal= 0
##$TD= 16244
##$TD0= 1
##$TE= 302.47
##$TE2= 300
##$TE3= 300
##$TEG= 300
##$TL= (0..7)
0 120 120 120 120 120 120 120
##$TP= (0..7)
150 150 150 150 150 150 150 150
##$TP07= 0
##$TPNAME0= <>
##$TPNAME1= <>
##$TPNAME2= <>
##$TPNAME3= <>
##$TPNAME4= <>
##$TPNAME5= <>
##$TPNAME6= <>
##$TPNAME7= <>
##$TPOAL= (0..7)
0.5 0.5 0.5 0.5 0.5 0.5 0.5 0.5
##$TPOFFS= (0..7)
0 0 0 0 0 0 0 0
##$TUNHIN= 0
##$TUNHOUT= 0
##$TUNXOUT= 0
##$USERA1= <user>
##$USERA2= <user>
##$USERA3= <user>
##$USERA4= <user>
##$USERA5= <user>
##$V9= 5
##$VALIST= <valist>
##$VCLIST= <CCCCCCCCCCCCCCC>
##$VD= 0
##$VDLIST= <DDDDDDDDDDDDDDD>
##$VPLIST= <PPPPPPPPPPPPPPP>
##$VTLIST= <TTTTTTTTTTTTTTT>
##$WBST= 1024
##$WBSW= 15.536156
##$XGAIN= (0..3)
0 0 0 0
##$XL= 0
##$YL= 0
##$YMAX_a= 2157299
##$YMIN_a= -2873552
##$ZGOPTNS= <>
##$ZL1= 120
##$ZL2= 120
##$ZL3= 120
##$ZL4= 120
##$ABSF1= 10
##$ABSF2= 0
##$ABSG= 5
##$ABSL= 3
##$ALPHA= 0
##$AQORDER= 0
##$ASSFAC= 0
##$ASSFACI= 0
##$ASSFACX= 0
##$ASSWID= 0
##$AUNMP= <proc_1H_AID>
##$AXLEFT= 0
##$AXNAME= <>
##$AXNUC= <off>
##$AXRIGHT= 0
##$AXTYPE= 0
##$AXUNIT= <>
##$AZFE= 0.1
##$AZFW= 0.1
##$BCFW= 1
##$BC_mod= 2
##$BYTORDP= 0
##$COROFFS= 0
##$CY= 12.5
##$DATMOD= 1
##$DC= 2
##$DFILT= <>
##$DTYPP= 0
##$F1P= 9.9967504570787
##$F2P= -9.53364507338961e-007
##$FCOR= 1
##$FTSIZE= 65536
##$FT_mod= 4
##$GAMMA= 1
##$GB= 0
##$INTBC= 1
##$INTSCL= 1
##$ISEN= 128
##$LB= 1
##$LEV0= 0
##$LPBIN= 0
##$MAXI= 10000
##$MC2= 0
##$MEAN= 0
##$ME_mod= 0
##$MI= 0.02
##$NCOEF= 0
##$NC_proc= 0
##$NLEV= 6
##$NOISF1= 8.174992
##$NOISF2= 6.675002
##$NSP= 1
##$NTH_PI= 0
##$NZP= 0
##$OFFSET= 11.01412
##$PC= 1
##$PHC0= 19.43628
##$PHC1= -9.30055
##$PH_mod= 0
##$PKNL= yes
##$PPARMOD= 0
##$PPDIAG= 0
##$PPIPTYP= 0
##$PPMPNUM= 100
##$PPRESOL= 1
##$PSCAL= 0
##$PSIGN= 0
##$PYNMP= <proc.py>
##$REVERSE= no
##$SF= 400.130010228083
##$SI= 131072
##$SIGF1= 5.6
##$SIGF2= 5.2
##$SINO= 400
##$SIOLD= 131072
##$SPECTYP= <>
##$SREGLST= <1H.CDCl3>
##$SSB= 2
##$STSI= 0
##$STSR= 0
##$SW_p= 4990.01996007982
##$SYMM= 0
##$S_DEV= 0
##$TDeff= 16244
##$TDoff= 0
##$TI= <>
##$TILT= no
##$TM1= 0
##$TM2= 0
##$TOPLEV= 0
##$USERP1= <user>
##$USERP2= <user>
##$USERP3= <user>
##$USERP4= <user>
##$USERP5= <user>
##$WDW= 4
##$XDIM= 8192
##$YMAX_p= 0
##$YMIN_p= 0
##$CURPLOT= <\\rik006s\net8_hp>
##$CURPRIN= <$\\rik006s\net8_hp>
##$DFORMAT= <normdp>
##$LAYOUT= <+/1d_h.xwp>
##$LFORMAT= <normlp>
##$PFORMAT= <normpl>
##$SURQMSG= 1
$$ End of Bruker specific parameters
$$ ---------------------------------
##NTUPLES= NMR FID
##VAR_NAME=  TIME,          FID/REAL,        FID/IMAG
##SYMBOL=    X,             R,               I
##VAR_TYPE=  INDEPENDENT,   DEPENDENT,       DEPENDENT
##VAR_FORM=  AFFN,          ASDF,            ASDF
##VAR_DIM=   8122,          8122,            8122
##UNITS=     SECONDS,       ARBITRARY UNITS, ARBITRARY UNITS
##FACTOR=    0.0002004,     1,               1
##FIRST=     0,             2606187,         -108709
##LAST=      1.6274484,     -58019,          61012
##MIN=       0,             -2699337,        -2699337
##MAX=       1.6274484,     2606187,         2606187
$$ Real data points
##PAGE= N=1
##DATA TABLE= (X++(R..R)), XYDATA
0  2606187
1   525525
2 -2699337
3   778560
4  1698581
5  -469727
6 -1251437
7   718946
8   368167
9 -1599618
10   446979
11  1128527
12 -1403671
13  -876379
14   531604
15   825904
16  -466885
17  -978967
18   985036
19   389732
20  -693253
21   822715
22   235149
23  -692254
24   -82439
25   922183
26   521414
27 -1245612
28   142452
29  1067488
30 -1276322
31  -118621
32  1150908
33  -792106
34 -1176965
35   657303
36  1482060
37 -1004800
38 -1569408
39  1588312
40   632260
41 -1139940
42   277516
43   448225
44  -194147
45  -271819
46   683406
47   731857
48 -1597096
49  -497748
50  1635285
51    22829
52 -1113133
53  -395172
54   829655
55   242470
56 -1097115
57   544609
58   236631
59 -1144651
60   854027
61   881572
62  -750866
63  -370418
64   642334
65   629173
66  -838169
67   -51066
68   891722
69  -953588
70  -110361
71  1084234
72  -395471
73  -690629
74  -247852
75   589881
76   254152
77  -864285
78   358357
79   270282
80  -539486
81   511684
82   326200
83  -314584
84  -657141
85   253174
86  1417984
87  -734462
88 -1016559
89  1042924
90   208955
91  -361425
92   -33739
93   -53553
94  -165793
95  -351370
96   870109
97   125647
98 -1400317
99   485179
100   683456
101  -492929
102   -72741
103   -41848
104   174846
105   -42864
106   127005
107   610753
108  -730492
109  -216785
110   779418
111  -173394
112   -59443
113  -170235
114   -40132
115   391740
116  -413312
117   216896
118    67083
119  -895908
120   279607
121   511533
122   -80206
123  -434041
124  -297791
125   790434
126  -130957
127  -394961
128   600798
129  -528202
130   -97524
131   929455
132   -37700
133  -417863
134  -378676
135   514775
136   498216
137  -772464
138    41485
139   144080
140  -258332
141   486313
142  -159674
143  -310103
144  -197688
145  -141958
146   751104
147  -322080
148  -585744
149   559803
150   -37234
151    63052
152   135041
153  -172346
154    70914
155  -296271
156   558855
157   428066
158  -889908
159   218764
160   342876
161  -256805
162   141807
163  -227421
164   -45356
165  -178033
166    41417
167   761872
168  -710038
169  -550535
170   688212
171    -9660
172    -3446
173  -194268
174  -137829
175   442863
176  -126245
177   325209
178    34685
179  -729087
180   394919
181   335830
182   -37802
183  -180864
184  -497018
185   590312
186    87835
187  -501833
188   337131
189  -410627
190  -171141
191   574514
192   -21846
193  -135755
194  -384004
195   293344
196   475267
197  -593091
198   232107
199   129656
200  -483449
201   567239
202   192859
203  -225215
204  -255162
205  -211719
206   684591
207  -181828
208  -504469
209   349788
210  -235763
211   108837
212   258090
213  -250852
214   -76166
215  -385709
216   482359
217   541249
218  -798155
219    58296
220   333291
221   -41678
222   233890
223  -314170
224    -6065
225   -15322
226   -68414
227   700234
228  -427726
229  -530012
230   469802
231   -18680
232    47257
233  -225706
234  -217008
235   309338
236  -250421
237   369942
238   183511
239  -782084
240   286038
241   336049
242   -19876
243     -697
244  -405976
245   400719
246   119255
247  -253349
248   432882
249  -457228
250  -308904
251   476028
252   104894
253     8685
254  -566702
255    83551
256   626230
257  -539037
258    69872
259   145112
260  -526505
261   408877
262   288032
263   -55680
264  -273658
265  -292477
266   733359
267   -40962
268  -469324
269   302160
270  -244093
271   145132
272   296642
273  -233020
274   -22641
275  -461658
276   266820
277   576760
278  -656503
279   -44248
280   198906
281   -64197
282   288216
283  -223123
284       52
285  -113880
286  -185226
287   783605
288  -191679
289  -550503
290   316624
291    64001
292   215100
293  -216195
294  -285626
295   308852
296  -327950
297   302926
298   396535
299  -750762
300    -7132
301   308039
302   124849
303   -18411
304  -481769
305   339423
306   114164
307  -201121
308   508494
309  -408376
310  -344170
311   400625
312    73582
313   160073
314  -464500
315  -133020
316   600966
317  -301866
318    42069
319    65428
320  -498368
321   288613
322   207916
323   112995
324  -182089
325  -503379
326   639045
327   139802
328  -415502
329   235304
330  -274690
331   106309
332   323131
333  -126020
334    93698
335  -517940
336    72978
337   656971
338  -465630
339  -150770
340    46340
341   -33699
342   343782
343  -222609
344    34119
345  -131530
346  -359626
347   750101
348   -13569
349  -506811
350   200097
351   -16854
352   317680
353   -49845
354  -333541
355   238193
356  -298516
357   249843
358   455636
359  -580285
360   -91292
361   111331
362   189511
363   137742
364  -584814
365   190207
366   131254
367  -221874
368   548838
369  -280785
370  -421115
371   280907
372   104576
373   275214
374  -373573
375  -242119
376   518388
377  -160130
378   133387
379    55468
380  -504231
381   222855
382   103240
383   161751
384   -12970
385  -619171
386   410844
387   243352
388  -307501
389   164224
390  -338080
391    19409
392   309089
393   -40568
394   194767
395  -481462
396   -49153
397   642362
398  -272826
399   -73082
400   -53698
401  -111417
402   420417
403  -136926
404    50250
405  -107839
406  -489528
407   632983
408   109245
409  -475234
410    77843
411  -103809
412   296255
413    42192
414  -284899
415   150318
416  -377142
417   233774
418   513654
419  -477696
420   -41700
421    17097
422   133537
423   346597
424  -474101
425    40976
426    98431
427  -196561
428   556265
429  -163922
430  -405088
431   126907
432    28894
433   359214
434  -301319
435  -326342
436   384852
437  -201073
438   225875
439   164740
440  -567513
441   122245
442    91161
443   183798
444   110565
445  -583602
446   267239
447   248182
448  -169912
449   232568
450  -348928
451   -76719
452   244396
453    24834
454   296358
455  -491960
456  -170557
457   607308
458  -220562
459   -27370
460   -52717
461  -260022
462   341711
463   -12906
464   113264
465  -103414
466  -534637
467   529943
468   176653
469  -341481
470    68245
471  -202304
472   254151
473   148769
474  -172544
475   158374
476  -476163
477   117486
478   586545
479  -374178
480   -84173
481   -58459
482    51690
483   394895
484  -353784
485    -8483
486     5286
487  -265464
488   547076
489   -10545
490  -339207
491   -11715
492   -33309
493   490008
494  -232323
495  -387090
496   397664
497  -255434
498   155170
499   370255
500  -474917
501   -80162
502    34991
503   276345
504   146545
505  -586977
506   214230
507   168436
508  -148322
509   360674
510  -327239
511  -180189
512   171087
513     3610
514   411624
515  -403336
516  -328641
517   532643
518   -99826
519    14260
520   -59004
521  -278543
522   242358
523   -60106
524   262827
525    37217
526  -677539
527   388114
528   309679
529  -234183
530    15689
531  -257558
532   230513
533   134711
534  -125733
535   294738
536  -511704
537  -111393
538   613512
539  -198489
540  -117872
541  -150614
542     4799
543   406197
544  -265430
545    23744
546   -41846
547  -354461
548   505125
549    81552
550  -220133
551   -43244
552  -206208
553   531419
554    -9418
555  -464043
556   290124
557  -179492
558    54144
559   366534
560  -237887
561  -126664
562  -221412
563   315592
564   347557
565  -641994
566    96666
567   191591
568  -200583
569   399490
570  -163172
571  -231725
572    36348
573   -25421
574   498415
575  -256866
576  -395875
577   365337
578   -43502
579   169293
580   -51585
581  -368421
582   218170
583  -103891
584   238458
585   204931
586  -654427
587   165407
588   293407
589   -58321
590    44555
591  -385110
592   183314
593   180687
594  -144799
595   371055
596  -400485
597  -261070
598   511709
599   -31057
600   -30582
601  -251330
602   -56333
603   438270
604  -236767
605    89220
606      511
607  -491659
608   418251
609   162391
610  -168392
611   -23430
612  -304767
613   395614
614   147576
615  -316126
616   145386
617  -261261
618   110220
619   355200
620  -184158
621    17001
622  -326838
623   128173
624   543086
625  -489867
626   -94618
627   139414
628  -148113
629   361041
630   -91266
631  -182096
632   -76975
633  -110080
634   559766
635  -174104
636  -436410
637   310865
638   -51437
639   198173
640    46669
641  -361700
642   157434
643  -122431
644   209544
645   278217
646  -574274
647    75760
648   214821
649   -24157
650   132944
651  -385463
652    69291
653   146204
654  -127971
655   408805
656  -313388
657  -309046
658   384863
659     5172
660   121384
661  -246560
662  -202401
663   437884
664  -157173
665   114529
666    82710
667  -541909
668   261433
669   229240
670   -51233
671   -77948
672  -389680
673   381617
674   171084
675  -272220
676   169190
677  -338638
678    55407
679   410760
680  -174768
681    51123
682  -282410
683    23575
684   549015
685  -345173
686  -124218
687    60534
688  -128706
689   344003
690  -100799
691   -81336
692   -62136
693  -272240
694   541024
695   -38139
696  -442806
697   237754
698   -93416
699   183218
700   141102
701  -298293
702    95504
703  -202179
704   192825
705   391013
706  -502273
707   -29944
708   142393
709    47799
710   240286
711  -391971
712   -19841
713   118955
714  -124951
715   462066
716  -245758
717  -385463
718   307265
719    34300
720   187309
721  -226265
722  -319076
723   393515
724   -78382
725   100797
726    97222
727  -485493
728   194695
729   175466
730    31960
731    11492
732  -453308
733   319957
734   233996
735  -247096
736   219993
737  -306301
738   -82993
739   363254
740   -88859
741    82679
742  -315187
743   -90139
744   508987
745  -224212
746   -65545
747   -34956
748  -229616
749   377946
750   -12677
751   -23700
752   -48108
753  -388247
754   530186
755   160334
756  -423181
757   107411
758  -121131
759   209169
760   196297
761  -263989
762    45047
763  -283840
764   166976
765   438455
766  -482668
767   -74108
768    72540
769    19502
770   337197
771  -336637
772   -78672
773   110464
774  -142900
775   464614
776  -121885
777  -353604
778   203609
779    -3084
780   273860
781  -139902
782  -369254
783   296141
784  -119711
785   121039
786   198606
787  -469555
788    58407
789   101473
790   129457
791   139178
792  -530357
793   178567
794   291463
795  -168767
796   267078
797  -261434
798  -208101
799   283524
800    47002
801   164107
802  -398193
803  -188686
804   515710
805  -168591
806   -14537
807   -31259
808  -350320
809   342611
810    77084
811    -7359
812    -2761
813  -402379
814   405295
815   238034
816  -281751
817    47998
818  -212980
819   205824
820   206301
821  -232122
822   136214
823  -346054
824   -27948
825   510689
826  -312103
827  -136521
828   -38047
829   -14787
830   386972
831  -224822
832   -40309
833    39909
834  -244901
835   508810
836    42323
837  -342586
838    80932
839   -54352
840   362384
841   -35212
842  -406206
843   191238
844  -176697
845   145569
846   278721
847  -480379
848   -30561
849    36941
850   132889
851   256069
852  -506506
853    29269
854   264933
855   -76813
856   296915
857  -217431
858  -164875
859   183904
860   -14052
861   349699
862  -303522
863  -356378
864   473278
865   -87127
866    -1306
867    25610
868  -381169
869   179440
870    57070
871    99347
872    29405
873  -495372
874   288709
875   238165
876  -158383
877   116472
878  -346397
879   103411
880   324908
881  -156078
882   159459
883  -300276
884  -123850
885   492749
886  -128047
887   -85688
888  -169054
889   -81873
890   467349
891  -181788
892   -76414
893    38254
894  -342577
895   409305
896   135174
897  -298905
898   -36535
899  -150246
900   394966
901    54566
902  -389235
903   202547
904  -211447
905    80682
906   418288
907  -340593
908   -83227
909   -11299
910   137704
911   327827
912  -400343
913   -15603
914   104460
915  -111138
916   415774
917  -215523
918  -265024
919   154846
920  -102104
921   353729
922  -135694
923  -444334
924   282083
925     8439
926   134047
927    15873
928  -380895
929   184005
930      555
931   168197
932   187701
933  -564725
934   170956
935   307587
936  -109922
937   131766
938  -343691
939    -5210
940   262991
941   -98799
942   209969
943  -330989
944  -209191
945   456836
946   -86291
947    -3019
948  -163238
949  -212997
950   433367
951   -66798
952   -14756
953    34279
954  -397507
955   350974
956   188593
957  -186155
958   -13059
959  -292037
960   332372
961   212878
962  -333085
963   131239
964  -229744
965    16549
966   415963
967  -213570
968   -81637
969  -154903
970    97823
971   445218
972  -370723
973   -73875
974    83499
975  -196301
976   427480
977   -70473
978  -304108
979    62802
980   -89893
981   374225
982   -53243
983  -400435
984   187271
985   -54476
986   226996
987   117638
988  -410527
989   153041
990   -32094
991   119117
992   313621
993  -505951
994    -9622
995   254019
996   -19181
997   169671
998  -344697
999   -55998
1000   172570
1001  -107752
1002   339798
1003  -282430
1004  -347795
1005   409617
1006      644
1007    68865
1008  -135537
1009  -274712
1010   364844
1011   -27388
1012    84076
1013    79857
1014  -483023
1015   284649
1016   238816
1017  -136757
1018     7569
1019  -351873
1020   219980
1021   242608
1022  -231697
1023   120285
1024  -307936
1025   -23768
1026   408646
1027  -181694
1028     8134
1029  -201450
1030   -61698
1031   523701
1032  -214032
1033  -118159
1034    52234
1035  -196656
1036   386546
1037    17207
1038  -181227
1039    -9562
1040  -219746
1041   434188
1042    57692
1043  -428394
1044   130150
1045  -128365
1046   172282
1047   213973
1048  -365171
1049    58830
1050  -106856
1051    93438
1052   395520
1053  -423727
1054   -89594
1055   165972
1056    25228
1057   287240
1058  -297083
1059   -95106
1060   148416
1061  -128722
1062   405059
1063  -172192
1064  -416638
1065   299557
1066    15466
1067   139627
1068  -101429
1069  -369691
1070   277684
1071   -27618
1072    90302
1073   139211
1074  -484856
1075   168790
1076   222011
1077   -22502
1078    95952
1079  -407537
1080   145468
1081   286682
1082  -163641
1083   197745
1084  -297403
1085  -130642
1086   390412
1087  -104345
1088    61353
1089  -237401
1090  -203875
1091   490715
1092  -107672
1093   -98118
1094   -21324
1095  -265214
1096   357791
1097    43230
1098   -97866
1099    15431
1100  -348774
1101   410229
1102   214434
1103  -378024
1104    97513
1105  -156822
1106   130168
1107   281993
1108  -268221
1109    32387
1110  -190028
1111    54666
1112   444606
1113  -364099
1114  -117180
1115    55768
1116   -40378
1117   381229
1118  -233919
1119  -163664
1120   116474
1121  -160015
1122   408810
1123   -56113
1124  -403968
1125   193157
1126   -12645
1127   233200
1128      458
1129  -403021
1130   204270
1131   -37795
1132   108591
1133   218028
1134  -459552
1135    64177
1136   148646
1137    29441
1138   208686
1139  -443091
1140     1414
1141   286541
1142  -118689
1143   231187
1144  -251419
1145  -215010
1146   315136
1147   -38903
1148   149232
1149  -221300
1150  -297179
1151   441339
1152   -34321
1153   -16427
1154     1136
1155  -343375
1156   310069
1157    92577
1158   -52986
1159    60728
1160  -415369
1161   291522
1162   290879
1163  -280951
1164    63712
1165  -223515
1166    72028
1167   294742
1168  -194720
1169    63691
1170  -263333
1171   -30808
1172   498812
1173  -279837
1174  -111724
1175     5754
1176  -130449
1177   417997
1178  -107371
1179  -167690
1180    60056
1181  -194796
1182   404052
1183    35371
1184  -339346
1185   110534
1186  -118749
1187   285684
1188   119579
1189  -414519
1190   136825
1191   -90464
1192    85420
1193   299871
1194  -412452
1195   -25388
1196    65954
1197    45824
1198   304005
1199  -410813
1200   -80228
1201   234772
1202  -103601
1203   299527
1204  -182341
1205  -256228
1206   245292
1207   -14757
1208   247082
1209  -168411
1210  -359629
1211   384000
1212   -27408
1213    40238
1214    73003
1215  -416687
1216   202586
1217   118505
1218   -22632
1219    81719
1220  -438424
1221   168820
1222   268497
1223  -170193
1224   112510
1225  -303400
1226     5529
1227   339028
1228  -151153
1229   126744
1230  -235230
1231  -145154
1232   506764
1233  -133065
1234   -83609
1235   -37928
1236  -193359
1237   394479
1238   -40637
1239  -124092
1240    17032
1241  -301096
1242   368624
1243   106973
1244  -318124
1245    63323
1246  -207495
1247   251057
1248   216343
1249  -374437
1250   102982
1251  -117780
1252    57350
1253   370961
1254  -319890
1255   -44320
1256     8491
1257    35259
1258   389415
1259  -339302
1260  -121586
1261   171095
1262  -134604
1263   341930
1264  -131104
1265  -298231
1266   170000
1267   -71860
1268   285478
1269   -87134
1270  -424623
1271   284112
1272   -30821
1273    83543
1274   144864
1275  -416994
1276   123929
1277   108487
1278    58415
1279   168388
1280  -451649
1281   102246
1282   265997
1283  -106281
1284   200279
1285  -317034
1286   -88950
1287   339129
1288  -121188
1289   152949
1290  -209119
1291  -255424
1292   422018
1293   -48950
1294   -31256
1295   -95101
1296  -270903
1297   375925
1298   -13355
1299   -79506
1300    60989
1301  -375114
1302   313908
1303   217175
1304  -248133
1305    55782
1306  -242031
1307   203915
1308   288469
1309  -290526
1310    86757
1311  -167505
1312     -117
1313   407983
1314  -246997
1315   -74692
1316   -78836
1317   -35136
1318   440118
1319  -266213
1320  -168383
1321   111208
1322  -186098
1323   364454
1324   -22604
1325  -306574
1326    99259
1327   -93897
1328   333456
1329    28578
1330  -417625
1331   198572
1332   -51099
1333   129474
1334   223391
1335  -411219
1336    53659
1337    62826
1338    70243
1339   254285
1340  -444195
1341   -12840
1342   219473
1343   -76612
1344   262705
1345  -300481
1346  -179692
1347   294197
1348   -86669
1349   206169
1350  -168025
1351  -321906
1352   343633
1353    11190
1354    76460
1355   -92160
1356  -348594
1357   360573
1358    15873
1359   -38177
1360   131147
1361  -435002
1362   199110
1363   288030
1364  -155136
1365    32033
1366  -300139
1367   138066
1368   286725
1369  -206582
1370   119506
1371  -257845
1372   -81810
1373   455866
1374  -189798
1375   -58922
1376  -100980
1377  -143462
1378   448997
1379  -119886
1380  -153608
1381    39669
1382  -215496
1383   375742
1384    45799
1385  -251452
1386    67488
1387  -195291
1388   331533
1389   163830
1390  -408875
1391   109147
1392   -82125
1393   111467
1394   263236
1395  -354866
1396    13756
1397   -32048
1398    37666
1399   365342
1400  -393279
1401  -111498
1402   178629
1403   -71421
1404   309470
1405  -210251
1406  -218612
1407   206174
1408   -71214
1409   290823
1410  -111429
1411  -363227
1412   280467
1413   -14238
1414   150346
1415    14984
1416  -429292
1417   250913
1418    55026
1419    -8495
1420   170650
1421  -428232
1422    75270
1423   240145
1424   -44632
1425   100012
1426  -376100
1427    61027
1428   298981
1429  -180660
1430   198006
1431  -233099
1432  -207269
1433   441558
1434   -72504
1435   -13948
1436  -118005
1437  -208889
1438   403310
1439   -46397
1440   -71269
1441     5824
1442  -314444
1443   359956
1444    97122
1445  -223170
1446    77175
1447  -278191
1448   241182
1449   254086
1450  -315547
1451    57976
1452  -156959
1453    95075
1454   320666
1455  -291884
1456    26464
1457   -92159
1458   -38188
1459   453812
1460  -270805
1461  -172153
1462    99914
1463   -82844
1464   336079
1465  -139185
1466  -211769
1467   113731
1468  -151762
1469   355669
1470    -7132
1471  -424659
1472   206114
1473   -28684
1474   147617
1475   129072
1476  -399360
1477   122956
1478    39139
1479    64792
1480   215797
1481  -414186
1482    36376
1483   171460
1484   -36885
1485   241304
1486  -363363
1487   -93765
1488   303787
1489  -124861
1490   195129
1491  -176229
1492  -262247
1493   328419
1494   -19216
1495    92272
1496  -125854
1497  -307859
1498   380221
1499    -5380
1500   -32427
1501    67099
1502  -376870
1503   256917
1504   172437
1505  -132864
1506    67894
1507  -339167
1508   177587
1509   291122
1510  -235565
1511    79322
1512  -226487
1513     5833
1514   368258
1515  -208360
1516    15592
1517  -141852
1518  -107160
1519   459824
1520  -167795
1521  -144101
1522    15264
1523  -150483
1524   384427
1525   -62506
1526  -206490
1527    98237
1528  -212350
1529   333053
1530   120064
1531  -378565
1532   102909
1533   -74331
1534   171781
1535   178951
1536  -358839
1537    79470
1538   -57723
1539    57339
1540   324305
1541  -398604
1542   -56468
1543   139539
1544   -40014
1545   303514
1546  -278241
1547  -168482
1548   221185
1549   -74278
1550   270119
1551  -144760
1552  -299474
1553   268549
1554   -25528
1555   172998
1556   -51799
1557  -397177
1558   289116
1559    35625
1560     5789
1561   100199
1562  -404277
1563   155638
1564   170265
1565   -55034
1566   124882
1567  -385755
1568    78890
1569   320242
1570  -155019
1571   114193
1572  -235422
1573   -74126
1574   356065
1575  -126473
1576    67237
1577  -169072
1578  -205352
1579   447272
1580   -88693
1581  -108809
1582    -2240
1583  -244348
1584   348881
1585    39511
1586  -168926
1587    56526
1588  -264010
1589   300184
1590   190393
1591  -298897
1592    70070
1593  -171160
1594   161622
1595   276965
1596  -330832
1597    40114
1598   -94929
1599     1081
1600   380868
1601  -299574
1602  -112450
1603    48882
1604   -40439
1605   367616
1606  -222816
1607  -187038
1608   165686
1609  -109721
1610   318062
1611   -54153
1612  -322667
1613   180608
1614   -57084
1615   225717
1616    31109
1617  -428071
1618   193861
1619    13217
1620    36805
1621   171587
1622  -398667
1623    59408
1624   137193
1625     1180
1626   201218
1627  -377703
1628    -5043
1629   286910
1630   -97478
1631   195546
1632  -228648
1633  -163142
1634   334515
1635   -78106
1636   112288
1637  -141850
1638  -298435
1639   374380
1640   -11560
1641   -51231
1642   -18498
1643  -312139
1644   297128
1645    84779
1646  -113099
1647    70497
1648  -329021
1649   232386
1650   259666
1651  -225065
1652    72780
1653  -221452
1654    90923
1655   334202
1656  -248462
1657    28387
1658  -131642
1659   -64068
1660   398690
1661  -200344
1662  -106100
1663   -24206
1664  -113437
1665   396199
1666  -128785
1667  -192728
1668   103672
1669  -168266
1670   328654
1671    42250
1672  -313353
1673   114902
1674  -105013
1675   231618
1676   137542
1677  -395728
1678   108025
1679   -20096
1680    68844
1681   235585
1682  -368278
1683     3313
1684    78557
1685    11315
1686   285622
1687  -352092
1688   -97335
1689   236445
1690   -78634
1691   244804
1692  -188713
1693  -235684
1694   264385
1695   -47044
1696   171129
1697  -104149
1698  -345552
1699   302346
1700    17382
1701    34111
1702    23332
1703  -366736
1704   235348
1705   114424
1706   -56825
1707   115044
1708  -370736
1709   128670
1710   275160
1711  -144685
1712    90622
1713  -270958
1714      993
1715   337609
1716  -170382
1717    54640
1718  -164159
1719  -137762
1720   399205
1721  -107591
1722   -64319
1723   -59240
1724  -186386
1725   402905
1726   -37087
1727  -171587
1728    73149
1729  -229866
1730   298261
1731   132505
1732  -281644
1733    48733
1734  -158696
1735   211173
1736   201719
1737  -342646
1738    60194
1739   -86273
1740    59254
1741   321485
1742  -321003
1743   -44528
1744    41762
1745   -11619
1746   352605
1747  -261798
1748  -165438
1749   159473
1750   -66948
1751   288206
1752  -140692
1753  -267418
1754   189161
1755   -74112
1756   227053
1757   -21647
1758  -394301
1759   210546
1760    24113
1761    86190
1762    87743
1763  -379687
1764   153099
1765   104507
1766     2302
1767   182884
1768  -384817
1769    33789
1770   263850
1771   -82452
1772   136277
1773  -279175
1774   -82925
1775   306030
1776  -105465
1777   107370
1778  -186514
1779  -216753
1780   381005
1781   -50169
1782   -13481
1783   -54262
1784  -270575
1785   359467
1786    53612
1787  -125420
1788    46152
1789  -273215
1790   255091
1791   177457
1792  -200464
1793    38699
1794  -250392
1795   173578
1796   280427
1797  -293775
1798    39533
1799  -127188
1800    -6264
1801   364659
1802  -224311
1803   -73629
1804   -31629
1805   -50381
1806   390308
1807  -179221
1808  -170387
1809    92297
1810  -117972
1811   327063
1812   -46163
1813  -280676
1814   123772
1815  -105488
1816   248196
1817    73994
1818  -387814
1819   124211
1820    -8087
1821   115712
1822   164998
1823  -378237
1824    69411
1825    79382
1826    19286
1827   247649
1828  -355396
1829   -60379
1830   218029
1831   -34675
1832   200140
1833  -263471
1834  -152100
1835   272250
1836   -77848
1837   169333
1838  -141084
1839  -301027
1840   318045
1841    10651
1842    36498
1843   -36279
1844  -324205
1845   279873
1846    86274
1847   -51413
1848    60231
1849  -336186
1850   188604
1851   208291
1852  -133328
1853    77398
1854  -300645
1855    78499
1856   327959
1857  -202825
1858    35267
1859  -161386
1860   -62885
1861   360992
1862  -138941
1863   -38797
1864   -95757
1865  -130012
1866   411013
1867   -93246
1868  -162842
1869    44899
1870  -176941
1871   324238
1872    45838
1873  -252137
1874    66628
1875  -155781
1876   248486
1877   159284
1878  -348282
1879    60111
1880   -64040
1881   114636
1882   241423
1883  -336197
1884     -222
1885    19360
1886    18338
1887   313482
1888  -300863
1889  -124282
1890   147213
1891   -30249
1892   279509
1893  -203766
1894  -217701
1895   213221
1896   -63037
1897   216040
1898   -63195
1899  -341542
1900   213122
1901    22371
1902   113448
1903    13380
1904  -375415
1905   197257
1906    86954
1907    -1783
1908   122994
1909  -370537
1910    86152
1911   222672
1912   -63880
1913   124032
1914  -308447
1915   -18163
1916   319688
1917  -107805
1918    81486
1919  -191705
1920  -140345
1921   351058
1922   -69183
1923     4438
1924  -115736
1925  -227221
1926   381057
1927    -4119
1928  -123672
1929    10948
1930  -248373
1931   290357
1932   124697
1933  -193247
1934    34173
1935  -222627
1936   216725
1937   239600
1938  -269721
1939    28162
1940  -138821
1941    87025
1942   312957
1943  -268476
1944   -29854
1945   -48198
1946   -28663
1947   366411
1948  -212501
1949  -159267
1950    57036
1951   -65002
1952   330232
1953  -120052
1954  -242688
1955   131910
1956   -88532
1957   262813
1958    19898
1959  -345771
1960   129744
1961   -10692
1962   168873
1963   102247
1964  -388108
1965   112027
1966    68988
1967    33976
1968   193891
1969  -359299
1970   -15487
1971   183248
1972   -14027
1973   183773
1974  -303110
1975  -108334
1976   270918
1977   -61514
1978   149550
1979  -181374
1980  -227262
1981   310522
1982   -17181
1983    67642
1984   -78051
1985  -305115
1986   310377
1987    70606
1988   -51842
1989    17999
1990  -304649
1991   224026
1992   166283
1993  -120752
1994    54863
1995  -292260
1996   127174
1997   283901
1998  -192010
1999    29515
2000  -195154
2001     6270
2002   341658
2003  -183484
2004   -24134
2005   -93401
2006   -98951
2007   385193
2008  -108290
2009  -140853
2010     5278
2011  -122130
2012   344185
2013   -27867
2014  -220592
2015    77416
2016  -147796
2017   267127
2018   106823
2019  -320441
2020    66640
2021   -72412
2022   160673
2023   188287
2024  -351523
2025    32748
2026    14841
2027    40551
2028   258719
2029  -306714
2030   -74434
2031   111125
2032    -2231
2033   266959
2034  -253986
2035  -165631
2036   212814
2037   -54548
2038   212792
2039  -113533
2040  -281034
2041   230799
2042     1312
2043   121862
2044   -26560
2045  -336788
2046   218593
2047    63915
2048    14342
2049    68988
2050  -350997
2051   140293
2052   169564
2053   -72877
2054   103593
2055  -307528
2056    27915
2057   279663
2058  -111934
2059    71595
2060  -212897
2061   -66378
2062   336791
2063  -111611
2064    20853
2065  -101544
2066  -178403
2067   363413
2068   -21479
2069  -104063
2070   -25998
2071  -187182
2072   315323
2073    36058
2074  -180462
2075    51796
2076  -221528
2077   227267
2078   186816
2079  -279727
2080    27441
2081  -117023
2082   119253
2083   245192
2084  -271287
2085     2008
2086   -45926
2087    24999
2088   316801
2089  -246360
2090   -88108
2091    63712
2092   -50422
2093   317175
2094  -161423
2095  -211053
2096   142212
2097   -62182
2098   232189
2099   -56883
2100  -281853
2101   149455
2102   -43057
2103   170519
2104    45096
2105  -365661
2106   147526
2107    57539
2108    42379
2109   128529
2110  -336275
2111    61998
2112   149097
2113   -13532
2114   162661
2115  -307995
2116   -34176
2117   262467
2118   -68891
2119   123308
2120  -202436
2121  -140616
2122   299002
2123   -61533
2124    60564
2125  -107131
2126  -244110
2127   313448
2128    14716
2129   -49507
2130   -25179
2131  -262629
2132   271436
2133    93162
2134  -137644
2135    59294
2136  -254815
2137   167265
2138   232380
2139  -189412
2140    30037
2141  -173846
2142    80693
2143   290901
2144  -212544
2145     1563
2146   -90610
2147   -39798
2148   345381
2149  -177746
2150  -108838
2151    11929
2152  -104314
2153   325864
2154   -82527
2155  -214600
2156    77818
2157   -95061
2158   257514
2159    13268
2160  -271761
2161   106889
2162   -78162
2163   189907
2164   141082
2165  -356535
2166    79140
2167    42061
2168    57166
2169   185053
2170  -310300
2171    -5972
2172    97833
2173     1276
2174   226133
2175  -290271
2176  -113931
2177   216909
2178   -50235
2179   173927
2180  -171225
2181  -205289
2182   245967
2183   -31717
2184   116038
2185   -66941
2186  -293127
2187   252484
2188    45262
2189    14346
2190    14264
2191  -310837
2192   206200
2193   130174
2194   -80472
2195    76531
2196  -285436
2197    98851
2198   237695
2199  -125884
2200    58178
2201  -223665
2202     4488
2203   311912
2204  -153451
2205     9431
2206  -120807
2207  -104662
2208   345171
2209   -97724
2210   -85957
2211   -28550
2212  -156478
2213   329934
2214    -2742
2215  -184837
2216    39137
2217  -145674
2218   258787
2219    89346
2220  -246978
2221    67335
2222  -132464
2223   168921
2224   215619
2225  -320731
2226    14579
2227    -8504
2228    43805
2229   235748
2230  -262652
2231   -53202
2232    39185
2233    -9412
2234   285413
2235  -234449
2236  -154081
2237   164041
2238   -61490
2239   231720
2240   -97317
2241  -256904
2242   187773
2243   -12090
2244   149236
2245   -16575
2246  -304169
2247   177050
2248    25215
2249    70556
2250    74836
2251  -359007
2252   128407
2253   145535
2254   -51193
2255   112548
2256  -288839
2257    12224
2258   221858
2259   -58815
2260   100895
2261  -245962
2262   -60421
2263   308695
2264  -101115
2265    56342
2266  -114434
2267  -185318
2268   324152
2269   -13019
2270   -50757
2271   -49421
2272  -206059
2273   295256
2274    41314
2275  -125995
2276    26746
2277  -231212
2278   227382
2279   156847
2280  -216976
2281    49389
2282  -170461
2283   109476
2284   259089
2285  -229906
2286   -11079
2287   -78112
2288    36078
2289   285815
2290  -215009
2291   -48827
2292    -6978
2293   -65397
2294   338208
2295  -150620
2296  -192520
2297   107130
2298   -76151
2299   243199
2300   -33063
2301  -251975
2302   101767
2303   -50251
2304   203909
2305    40385
2306  -330160
2307   131406
2308     3366
2309    80799
2310   161056
2311  -343844
2312    35497
2313   129022
2314      583
2315   158898
2316  -279673
2317   -44020
2318   175705
2319   -33328
2320   180184
2321  -239645
2322  -153318
2323   290749
2324   -63287
2325    85318
2326   -79752
2327  -242524
2328   250984
2329    32823
2330    24871
2331   -46944
2332  -270683
2333   264010
2334    70685
2335   -84973
2336    70306
2337  -287396
2338   145064
2339   219580
2340  -153302
2341    35713
2342  -198662
2343    60466
2344   260886
2345  -156029
2346    21311
2347  -150280
2348   -31460
2349   345798
2350  -163887
2351   -64178
2352   -15649
2353  -129373
2354   326022
2355   -41565
2356  -176916
2357    23819
2358  -106628
2359   275328
2360    10408
2361  -230100
2362    82112
2363  -128679
2364   200944
2365   153403
2366  -321982
2367    51618
2368   -14811
2369    79338
2370   202656
2371  -289735
2372   -16419
2373    49758
2374    15628
2375   238280
2376  -263540
2377   -94952
2378   143292
2379   -47472
2380   235347
2381  -163602
2382  -215108
2383   216430
2384   -27384
2385   139124
2386   -53579
2387  -268759
2388   195482
2389    17077
2390    81366
2391    15981
2392  -334940
2393   184844
2394   102067
2395   -49691
2396    97774
2397  -298905
2398    61551
2399   212794
2400   -74173
2401    74382
2402  -241582
2403     -763
2404   278339
2405  -110839
2406    65625
2407  -154530
2408  -126632
2409   343976
2410   -74243
2411   -50272
2412   -42826
2413  -179279
2414   293379
2415    15376
2416  -119995
2417    -5870
2418  -191953
2419   270550
2420    84682
2421  -211016
2422    72379
2423  -172833
2424   147290
2425   226206
2426  -251459
2427     6036
2428   -71131
2429    66047
2430   245999
2431  -240082
2432   -26664
2433   -12954
2434   -26938
2435   307289
2436  -198914
2437  -141267
2438   101714
2439   -64795
2440   257958
2441   -86447
2442  -226588
2443   136075
2444   -45524
2445   197843
2446    -4310
2447  -297249
2448   144730
2449    -9287
2450   101739
2451    91675
2452  -346446
2453    92045
2454    93261
2455     1018
2456   137192
2457  -298355
2458     7037
2459   178984
2460   -33493
2461   152355
2462  -243526
2463   -79334
2464   268435
2465   -64560
2466   104402
2467  -135231
2468  -190657
2469   286592
2470   -25965
2471     7136
2472   -52510
2473  -246939
2474   253955
2475    43065
2476   -74561
2477    13012
2478  -258262
2479   214443
2480   143868
2481  -158336
2482    74022
2483  -204523
2484    98001
2485   264166
2486  -176307
2487    15107
2488  -124270
2489    23065
2490   289117
2491  -187746
2492   -27123
2493   -52466
2494   -92807
2495   331324
2496  -125728
2497  -158455
2498    47940
2499  -108109
2500   270371
2501   -19252
2502  -218663
2503    79955
2504   -90867
2505   224588
2506    72822
2507  -292222
2508   102407
2509   -42340
2510   107487
2511   179707
2512  -317214
2513    24010
2514    60677
2515    22352
2516   193232
2517  -275322
2518   -43321
2519   124624
2520   -38195
2521   219269
2522  -215202
2523  -157680
2524   223168
2525   -50751
2526   141461
2527   -94502
2528  -233601
2529   220983
2530    -5953
2531    77189
2532   -18408
2533  -293917
2534   216203
2535    66209
2536   -27451
2537    66349
2538  -293340
2539   137048
2540   173828
2541   -97273
2542    81743
2543  -240514
2544    35144
2545   254711
2546  -122037
2547    49618
2548  -174758
2549   -57672
2550   313531
2551  -127639
2552   -16910
2553   -64603
2554  -152356
2555   319667
2556   -37300
2557  -117500
2558     9479
2559  -158368
2560   275790
2561    43759
2562  -187510
2563    62587
2564  -157601
2565   198633
2566   151418
2567  -265657
2568    56086
2569   -87055
2570    79564
2571   229331
2572  -265511
2573   -13096
2574        4
2575     6643
2576   257501
2577  -232417
2578   -79539
2579    87580
2580   -60215
2581   269100
2582  -142788
2583  -200970
2584   162754
2585   -48888
2586   184683
2587   -46091
2588  -261146
2589   165110
2590   -22988
2591   121098
2592    48917
2593  -330278
2594   146518
2595    74077
2596     6067
2597   113910
2598  -300561
2599    57265
2600   158405
2601   -43458
2602   128148
2603  -262482
2604   -29722
2605   243884
2606   -90163
2607   101779
2608  -167776
2609  -141325
2610   293490
2611   -60775
2612    16731
2613   -68439
2614  -196563
2615   282821
2616     4892
2617   -54521
2618     7837
2619  -230948
2620   249751
2621    98072
2622  -158609
2623    59648
2624  -200753
2625   141207
2626   193710
2627  -201382
2628    34368
2629  -144599
2630    51741
2631   266107
2632  -217513
2633   -11133
2634   -44611
2635   -39582
2636   304904
2637  -160480
2638  -100758
2639    45412
2640   -83219
2641   291356
2642   -77205
2643  -199634
2644   103465
2645   -88040
2646   220666
2647    15851
2648  -278572
2649   115127
2650   -53117
2651   124654
2652   115778
2653  -321349
2654    74707
2655    42591
2656    35256
2657   169051
2658  -293366
2659    10623
2660   130429
2661   -30842
2662   197556
2663  -238926
2664   -97372
2665   220697
2666   -62717
2667   143613
2668  -138467
2669  -192825
2670   244627
2671   -34655
2672    67857
2673   -54113
2674  -258177
2675   245329
2676    25764
2677   -20578
2678    38594
2679  -284039
2680   188406
2681   140277
2682  -109597
2683    67285
2684  -233508
2685    95419
2686   218545
2687  -140731
2688    57441
2689  -186963
2690     -147
2691   302956
2692  -165529
2693    -7673
2694   -72062
2695  -101182
2696   312677
2697   -91199
2698   -97112
2699    -7196
2700  -131396
2701   299203
2702   -23746
2703  -182402
2704    72522
2705  -143523
2706   225311
2707    97683
2708  -264690
2709    73261
2710   -76369
2711   125294
2712   172774
2713  -281396
2714    32693
2715   -10937
2716    38219
2717   231737
2718  -278455
2719   -39935
2720    96041
2721   -47280
2722   242440
2723  -188376
2724  -155018
2725   162955
2726   -41673
2727   191939
2728  -109216
2729  -224496
2730   203123
2731   -35432
2732   124094
2733     2521
2734  -310246
2735   189657
2736    51692
2737    10561
2738    73559
2739  -305960
2740   112697
2741   139954
2742   -53905
2743   100849
2744  -274346
2745    32515
2746   228639
2747  -105337
2748   101421
2749  -194454
2750   -84855
2751   308709
2752   -91092
2753    14289
2754   -86926
2755  -152233
2756   293994
2757   -38135
2758   -52806
2759   -23248
2760  -206356
2761   287571
2762    39199
2763  -163768
2764    60011
2765  -192480
2766   183546
2767   159289
2768  -213660
2769    39318
2770  -128060
2771   108487
2772   222887
2773  -236049
2774    20894
2775   -63208
2776     2983
2777   298744
2778  -221145
2779   -83808
2780    54436
2781   -64768
2782   268402
2783  -121341
2784  -171243
2785    87936
2786   -66273
2787   245127
2788   -59996
2789  -255179
2790   158027
2791   -60812
2792   146126
2793    85366
2794  -319134
2795   102887
2796    48434
2797    57518
2798   115870
2799  -299987
2800    58269
2801    98844
2802   -16514
2803   175505
2804  -286178
2805   -44967
2806   220960
2807   -78861
2808   135363
2809  -166087
2810  -154593
2811   251601
2812   -35898
2813    71746
2814   -98397
2815  -203382
2816   275222
2817   -17155
2818    -3197
2819    15627
2820  -278313
2821   231832
2822   109569
2823  -120421
2824    49994
2825  -223656
2826   133582
2827   178148
2828  -145561
2829    52815
2830  -204066
2831    58261
2832   277078
2833  -196511
2834    18664
2835   -85826
2836   -67411
2837   318730
2838  -127503
2839   -88120
2840    -5661
2841   -92349
2842   294479
2843   -70998
2844  -149409
2845    56674
2846  -138358
2847   264611
2848    33595
2849  -270639
2850   103607
2851   -80117
2852   133303
2853   137020
2854  -277143
2855    43651
2856   -15447
2857    82345
2858   184317
2859  -297706
2860    21830
2861    72870
2862   -32265
2863   242962
2864  -231219
2865  -118167
2866   175967
2867   -43414
2868   171256
2869  -140123
2870  -180406
2871   190324
2872   -43850
2873   143204
2874   -63322
2875  -277411
2876   233775
2877     8910
2878    20000
2879    59489
2880  -300957
2881   145385
2882   126962
2883   -42369
2884    66087
2885  -265216
2886    94524
2887   182738
2888  -105005
2889   107742
2890  -229846
2891   -32155
2892   301526
2893  -128525
2894    19395
2895   -99156
2896  -116031
2897   292403
2898   -66474
2899   -39373
2900   -45508
2901  -163308
2902   307364
2903   -18145
2904  -138749
2905    60729
2906  -191901
2907   223648
2908   119556
2909  -224642
2910    52330
2911  -118852
2912   132438
2913   175725
2914  -239455
2915    37473
2916   -80361
2917    46529
2918   265433
2919  -260362
2920   -35873
2921    49803
2922   -53861
2923   268035
2924  -159583
2925  -144448
2926   101312
2927   -46154
2928   233725
2929  -105261
2930  -212154
2931   159853
2932   -70698
2933   172441
2934    20715
2935  -312526
2936   153234
2937    22846
2938    53742
2939    91993
2940  -299057
2941    83626
2942    94232
2943     2983
2944   129492
2945  -293522
2946    29213
2947   188160
2948   -84162
2949   148484
2950  -203267
2951  -109050
2952   267616
2953   -62877
2954    57832
2955  -113752
2956  -159651
2957   265729
2958   -39145
2959    11298
2960   -35384
2961  -239122
2962   274422
2963    44518
2964  -113208
2965    53454
2966  -225224
2967   169810
2968   155193
2969  -155035
2970    42148
2971  -179333
2972   106894
2973   223823
2974  -198185
2975    39623
2976  -115118
2977   -10420
2978   307288
2979  -185195
2980   -61868
2981     3494
2982   -77715
2983   280191
2984  -101237
2985  -134248
2986    41136
2987  -100704
2988   274050
2989   -35763
2990  -232954
2991   123287
2992   -93923
2993   168819
2994    97404
2995  -290094
2996    82482
2997    -5358
2998    83553
2999   142374
3000  -287029
3001    44816
3002    52067
3003     3031
3004   203670
3005  -277032
3006   -47721
3007   169820
3008   -65929
3009   178285
3010  -166235
3011  -157572
3012   206957
3013   -35962
3014   121743
3015  -101526
3016  -214135
3017   238920
3018   -24599
3019    52868
3020    12720
3021  -292875
3022   205007
3023    91039
3024   -62287
3025    57127
3026  -253861
3027   119673
3028   160993
3029   -97571
3030    74639
3031  -231066
3032    44309
3033   255544
3034  -151546
3035    52334
3036  -129615
3037   -78354
3038   306564
3039  -106400
3040   -47467
3041   -42409
3042  -116872
3043   285098
3044   -55653
3045  -106115
3046    24450
3047  -166637
3048   268096
3049    43996
3050  -221295
3051    82383
3052  -121205
3053   151540
3054   145977
3055  -244017
3056    42310
3057   -64172
3058    87471
3059   201468
3060  -268607
3061    12660
3062    19676
3063   -21669
3064   259540
3065  -219074
3066  -107288
3067   119319
3068   -51409
3069   214598
3070  -128763
3071  -177758
3072   151579
3073   -50481
3074   180792
3075   -49789
3076  -267461
3077   193784
3078   -13443
3079    69883
3080    67243
3081  -303316
3082   123753
3083    89770
3084    -3340
3085    90116
3086  -279873
3087    72511
3088   153561
3089   -71572
3090   129041
3091  -236275
3092   -40506
3093   259595
3094   -99002
3095    68490
3096  -126314
3097  -127617
3098   274917
3099   -55351
3100     2892
3101   -58963
3102  -181388
3103   281609
3104    -8161
3105   -87062
3106    33859
3107  -216581
3108   218486
3109   109564
3110  -172327
3111    47925
3112  -163359
3113   133816
3114   179905
3115  -199030
3116    40089
3117  -119065
3118    44955
3119   265268
3120  -216681
3121   -22424
3122   -11745
3123   -47348
3124   278640
3125  -148096
3126  -116843
3127    54301
3128   -73206
3129   256228
3130   -79789
3131  -195299
3132   113465
3133   -82251
3134   193929
3135    25993
3136  -277113
3137   122269
3138   -20398
3139    91591
3140   108297
3141  -288509
3142    71360
3143    53138
3144    22481
3145   153739
3146  -281030
3147     8353
3148   142167
3149   -54209
3150   167863
3151  -208842
3152  -103777
3153   217970
3154   -57571
3155   111986
3156  -120784
3157  -177298
3158   240385
3159   -30834
3160    49804
3161   -33227
3162  -243473
3163   236088
3164    40190
3165   -48655
3166    40681
3167  -251417
3168   165351
3169   135480
3170  -115542
3171    59903
3172  -213074
3173    84766
3174   214704
3175  -153701
3176    50439
3177  -145671
3178   -17377
3179   285316
3180  -146056
3181   -22582
3182   -48223
3183   -86754
3184   287886
3185   -92607
3186  -100557
3187    20749
3188  -127064
3189   264123
3190   -11193
3191  -191220
3192    76065
3193  -114500
3194   187559
3195    87299
3196  -246898
3197    74629
3198   -60154
3199   101163
3200   164381
3201  -266868
3202    31148
3203    18215
3204    16997
3205   208233
3206  -245226
3207   -49181
3208   101991
3209   -41569
3210   208255
3211  -173640
3212  -143601
3213   167084
3214   -50160
3215   161685
3216   -83476
3217  -221174
3218   192937
3219   -17291
3220    88604
3221     6407
3222  -271726
3223   173165
3224    50251
3225     -505
3226    72257
3227  -279301
3228   103497
3229   141621
3230   -73698
3231    89362
3232  -230662
3233    18407
3234   217084
3235  -103009
3236    74832
3237  -157649
3238   -70112
3239   279085
3240   -95222
3241     6848
3242   -61623
3243  -142544
3244   279120
3245   -34898
3246   -77529
3247     6065
3248  -175460
3249   242156
3250    43719
3251  -159540
3252    52558
3253  -163014
3254   166903
3255   141652
3256  -214887
3257    50017
3258  -101302
3259    75999
3260   217503
3261  -221209
3262     2272
3263   -25253
3264    -2154
3265   254629
3266  -193438
3267   -76094
3268    59140
3269   -61552
3270   245104
3271  -116587
3272  -168802
3273   115896
3274   -63330
3275   192164
3276   -30484
3277  -238142
3278   137637
3279   -31093
3280   114888
3281    58327
3282  -283671
3283   113481
3284    40573
3285    25066
3286   118847
3287  -278580
3288    42441
3289   129086
3290   -37211
3291   131440
3292  -227267
3293   -37642
3294   199383
3295   -64689
3296   114382
3297  -151531
3298  -131040
3299   254159
3300   -51254
3301    40187
3302   -58759
3303  -197113
3304   240033
3305     8967
3306   -37394
3307     2441
3308  -224587
3309   203698
3310    87556
3311  -114917
3312    52101
3313  -203756
3314   124190
3315   187312
3316  -161665
3317    43122
3318  -136042
3319    35759
3320   248559
3321  -163696
3322    -4447
3323   -64874
3324   -42838
3325   278922
3326  -136937
3327   -85956
3328    20097
3329   -99576
3330   257189
3331   -54806
3332  -171193
3333    70291
3334   -93639
3335   205640
3336    29291
3337  -234570
3338    92889
3339   -57769
3340   124272
3341   119033
3342  -271961
3343    58619
3344    17471
3345    36773
3346   170949
3347  -257354
3348   -10865
3349    96149
3350   -20260
3351   180149
3352  -204670
3353   -92945
3354   163233
3355   -50906
3356   156339
3357  -122845
3358  -185995
3359   205013
3360   -25484
3361    81506
3362   -35729
3363  -237093
3364   189096
3365    30755
3366     9942
3367    30436
3368  -259313
3369   151280
3370   112611
3371   -67785
3372    76344
3373  -227565
3374    65018
3375   201333
3376  -106919
3377    55442
3378  -161491
3379   -18175
3380   246410
3381  -112505
3382    12537
3383   -94765
3384   -99087
3385   280208
3386   -79906
3387   -71238
3388    -2054
3389  -141951
3390   247425
3391    11146
3392  -142582
3393    37972
3394  -132355
3395   201411
3396    86864
3397  -203497
3398    62941
3399  -100620
3400   109397
3401   176262
3402  -236850
3403    14724
3404   -25604
3405    26069
3406   211127
3407  -213259
3408   -48000
3409    44730
3410   -31300
3411   230473
3412  -160528
3413  -129112
3414   122490
3415   -56897
3416   191867
3417   -65869
3418  -211480
3419   148307
3420   -24195
3421   121355
3422     8041
3423  -256715
3424   136633
3425    20593
3426    41609
3427    81570
3428  -277626
3429    85136
3430   113182
3431   -36684
3432   106896
3433  -232031
3434     3511
3435   184153
3436   -66156
3437    94986
3438  -173877
3439   -76120
3440   237667
3441   -70841
3442    47452
3443   -87744
3444  -157537
3445   256031
3446   -21482
3447   -36955
3448   -10516
3449  -185740
3450   216470
3451    53781
3452   -99556
3453    30711
3454  -187582
3455   165962
3456   135436
3457  -165793
3458    48762
3459  -139781
3460    66177
3461   213223
3462  -178430
3463     -647
3464   -66699
3465    -3267
3466   243963
3467  -159208
3468   -53773
3469     7151
3470   -64170
3471   256392
3472   -98125
3473  -142987
3474    78411
3475   -78159
3476   203885
3477    -9835
3478  -210060
3479    93793
3480   -50992
3481   140526
3482    59441
3483  -259496
3484    89215
3485      692
3486    51065
3487   136234
3488  -262371
3489    22445
3490    90670
3491    -8767
3492   149051
3493  -216159
3494   -45702
3495   151465
3496   -45172
3497   146285
3498  -155217
3499  -136912
3500   208105
3501   -41093
3502    80696
3503   -63496
3504  -202449
3505   204107
3506    10622
3507    10557
3508     1663
3509  -229737
3510   174247
3511    77566
3512   -59281
3513    52476
3514  -224752
3515   108448
3516   166991
3517  -118516
3518    52918
3519  -164708
3520    20898
3521   224639
3522  -123873
3523    15196
3524   -98023
3525   -50635
3526   261654
3527  -103857
3528   -50227
3529   -19059
3530  -106462
3531   255261
3532   -37018
3533  -131663
3534    39173
3535  -114877
3536   202872
3537    43726
3538  -191852
3539    56695
3540   -89930
3541   137937
3542   121427
3543  -233755
3544    44223
3545   -29322
3546    50390
3547   183960
3548  -224170
3549   -20210
3550    45866
3551    -3439
3552   196366
3553  -184352
3554   -86972
3555   110218
3556   -44047
3557   183113
3558  -110528
3559  -175939
3560   155577
3561   -31268
3562   117684
3563   -28521
3564  -226325
3565   151710
3566    14799
3567    52250
3568    38208
3569  -253834
3570   123592
3571    84188
3572   -27036
3573    85046
3574  -236944
3575    46653
3576   165591
3577   -71518
3578    77344
3579  -179782
3580   -29436
3581   217998
3582   -82555
3583    45687
3584  -108940
3585  -108192
3586   254477
3587   -52590
3588   -24920
3589   -27782
3590  -155600
3591   233347
3592    15206
3593   -96095
3594    21944
3595  -163207
3596   185009
3597    94288
3598  -158278
3599    43375
3600  -133484
3601   107688
3602   171236
3603  -190034
3604    19041
3605   -70828
3606    27516
3607   220033
3608  -179626
3609   -36135
3610     3635
3611   -31478
3612   234274
3613  -133688
3614  -109958
3615    70622
3616   -61267
3617   206791
3618   -57694
3619  -186476
3620   106073
3621   -46944
3622   144822
3623    19778
3624  -237318
3625   103968
3626    -2471
3627    70089
3628    88898
3629  -257348
3630    62636
3631    71878
3632     -137
3633   124409
3634  -228004
3635    -7750
3636   142630
3637   -38812
3638   121868
3639  -172181
3640   -85585
3641   196595
3642   -50295
3643    83640
3644   -95027
3645  -162279
3646   217075
3647   -13568
3648    12107
3649   -23212
3650  -199700
3651   193271
3652    46885
3653   -55445
3654    29737
3655  -206245
3656   141851
3657   130052
3658  -116184
3659    45871
3660  -163415
3661    64626
3662   196226
3663  -139633
3664    23420
3665  -102218
3666   -12196
3667   243979
3668  -130013
3669   -36904
3670   -25655
3671   -73144
3672   245643
3673   -77293
3674  -110681
3675    33075
3676   -94007
3677   214651
3678    -3251
3679  -177350
3680    69084
3681   -82892
3682   152194
3683    80070
3684  -227711
3685    60729
3686   -27653
3687    73411
3688   139726
3689  -229610
3690    14813
3691    34946
3692    11742
3693   174755
3694  -208656
3695   -52129
3696   110339
3697   -36300
3698   164301
3699  -138701
3700  -133590
3701   153481
3702   -32907
3703   119083
3704   -68709
3705  -194971
3706   171141
3707    -2522
3708    51995
3709     7202
3710  -233505
3711   145479
3712    64956
3713   -20104
3714    53610
3715  -223252
3716    88512
3717   138413
3718   -68837
3719    66458
3720  -187842
3721    17038
3722   203842
3723   -96966
3724    42723
3725  -116658
3726   -67478
3727   240626
3728   -73197
3729   -21496
3730   -49776
3731  -115161
3732   237759
3733   -28211
3734   -82824
3735    13003
3736  -143942
3737   206581
3738    52956
3739  -154993
3740    45706
3741  -119158
3742   133386
3743   131276
3744  -188862
3745    29404
3746   -69319
3747    64817
3748   183363
3749  -198155
3750    -6900
3751    -3416
3752   -10768
3753   218069
3754  -165226
3755   -88976
3756    72333
3757   -42102
3758   191548
3759   -98141
3760  -150605
3761   107483
3762   -44796
3763   157098
3764   -25123
3765  -218678
3766   131053
3767    -8079
3768    76602
3769    55837
3770  -244091
3771    89907
3772    59909
3773    14103
3774    87695
3775  -235547
3776    39483
3777   121542
3778   -43593
3779   109987
3780  -194202
3781   -47226
3782   194950
3783   -59037
3784    69654
3785  -115459
3786  -114222
3787   213807
3788   -32545
3789    24141
3790   -53486
3791  -166904
3792   221388
3793    11415
3794   -53511
3795    20333
3796  -187072
3797   165684
3798    96933
3799  -114919
3800    30305
3801  -154917
3802   104580
3803   157095
3804  -147551
3805    30859
3806  -111417
3807    26842
3808   222385
3809  -155663
3810   -20872
3811   -28342
3812   -41653
3813   232902
3814  -104644
3815   -90029
3816    26347
3817   -66972
3818   217711
3819   -51744
3820  -157873
3821    76319
3822   -77077
3823   166615
3824    36958
3825  -221319
3826    78545
3827   -25906
3828    89874
3829    99134
3830  -232417
3831    45582
3832    26037
3833    29197
3834   145694
3835  -227589
3836   -13182
3837   103420
3838   -31477
3839   150278
3840  -166768
3841   -96675
3842   156105
3843   -35378
3844   113755
3845   -99456
3846  -156279
3847   182807
3848   -20924
3849    62415
3850   -24824
3851  -213069
3852   178030
3853    42132
3854   -21760
3855    32540
3856  -212357
3857   119829
3858   110479
3859   -69013
3860    49088
3861  -190748
3862    61916
3863   179327
3864  -111641
3865    46095
3866  -129081
3867   -26323
3868   233487
3869   -98410
3870   -14662
3871   -57045
3872   -78707
3873   236010
3874   -58100
3875   -69198
3876      488
3877  -117304
3878   221344
3879     5712
3880  -147443
3881    47726
3882  -110847
3883   154350
3884    89691
3885  -191130
3886    40492
3887   -66099
3888    90616
3889   146749
3890  -207438
3891    17343
3892    -8591
3893    16274
3894   193265
3895  -189507
3896   -52774
3897    68891
3898   -29316
3899   183515
3900  -130246
3901  -123438
3902   112170
3903   -38912
3904   153884
3905   -65056
3906  -189942
3907   143685
3908   -19417
3909    88512
3910    17465
3911  -232710
3912   121153
3913    44708
3914    18311
3915    62776
3916  -230077
3917    73956
3918   106548
3919   -35216
3920    90459
3921  -206651
3922     1651
3923   180750
3924   -71958
3925    72421
3926  -134922
3927   -80219
3928   216089
3929   -53567
3930    20737
3931   -71079
3932  -131356
3933   224761
3934   -19091
3935   -41183
3936    -1893
3937  -168951
3938   197612
3939    57065
3940  -115013
3941    34139
3942  -147628
3943   130984
3944   128605
3945  -151561
3946    31254
3947  -111754
3948    65390
3949   188842
3950  -173108
3951     2165
3952   -40826
3953   -12199
3954   224465
3955  -140946
3956   -71270
3957    28381
3958   -46800
3959   210900
3960   -87704
3961  -132871
3962    75439
3963   -64373
3964   178606
3965   -11045
3966  -203664
3967    98086
3968   -33183
3969   105726
3970    64958
3971  -230345
3972    70512
3973    21046
3974    41925
3975   112170
3976  -231367
3977    26147
3978    87743
3979   -20534
3980   136611
3981  -193493
3982   -53996
3983   155871
3984   -43275
3985   107854
3986  -123076
3987  -122416
3988   185278
3989   -32355
3990    63334
3991   -57132
3992  -180760
3993   197444
3994    10014
3995   -12188
3996    15655
3997  -203681
3998   154231
3999    85750
4000   -74368
4001    40017
4002  -183179
4003    96303
4004   148789
4005  -115317
4006    45410
4007  -141709
4008    18219
4009   214591
4010  -127335
4011     3160
4012   -64508
4013   -52119
4014   233812
4015   -89354
4016   -60583
4017    -4597
4018   -89165
4019   225503
4020   -37467
4021  -127254
4022    49609
4023  -103690
4024   177992
4025    48786
4026  -190610
4027    58409
4028   -64243
4029   108510
4030   111074
4031  -209657
4032    39333
4033   -15172
4034    39176
4035   164674
4036  -211229
4037   -16073
4038    62373
4039   -21655
4040   172353
4041  -159334
4042   -92757
4043   115241
4044   -36706
4045   145874
4046   -99860
4047  -155435
4048   152458
4049   -30244
4050    96358
4051   -18972
4052  -213666
4053   151813
4054    25884
4055    19894
4056    38764
4057  -220421
4058   106895
4059    87146
4060   -33942
4061    69913
4062  -209561
4063    47081
4064   158165
4065   -83101
4066    68629
4067  -149723
4068   -37480
4069   211019
4070   -77633
4071    24387
4072   -81968
4073   -94698
4074   227351
4075   -49543
4076   -32152
4077   -15202
4078  -140781
4079   215549
4080    13178
4081  -108015
4082    33394
4083  -140103
4084   155846
4085    88738
4086  -156545
4087    41173
4088  -106430
4089    94293
4090   152523
4091  -185397
4092    23961
4093   -44046
4094    16196
4095   203434
4096  -169854
4097   -41226
4098    25089
4099   -31764
4100   202158
4101  -124358
4102  -106410
4103    79883
4104   -56706
4105   179483
4106   -54370
4107  -178657
4108   115441
4109   -39843
4110   115554
4111    26058
4112  -221447
4113   101625
4114    12631
4115    50106
4116    78510
4117  -232432
4118    64356
4119    72341
4120   -14459
4121   116538
4122  -209867
4123    -9274
4124   147235
4125   -52590
4126   100319
4127  -145359
4128   -82242
4129   186588
4130   -48864
4131    64359
4132   -80318
4133  -144232
4134   208803
4135   -19578
4136    -4440
4137    -7915
4138  -183280
4139   180482
4140    49133
4141   -73674
4142    30287
4143  -174487
4144   130457
4145   117311
4146  -122019
4147    44343
4148  -140784
4149    59822
4150   189585
4151  -146108
4152    16087
4153   -72046
4154   -15987
4155   222065
4156  -123892
4157   -42304
4158   -10865
4159   -66686
4160   224711
4161   -79974
4162  -111644
4163    50887
4164   -90536
4165   189486
4166     1608
4167  -177179
4168    75180
4169   -62557
4170   127256
4171    72896
4172  -211634
4173    65969
4174   -19219
4175    58537
4176   132006
4177  -225501
4178    20536
4179    52705
4180   -12812
4181   155031
4182  -187965
4183   -54584
4184   116135
4185   -36984
4186   140545
4187  -129659
4188  -118452
4189   161236
4190   -40626
4191   100845
4192   -52749
4193  -186223
4194   175587
4195     2785
4196    25535
4197    12296
4198  -209769
4199   140300
4200    61100
4201   -35417
4202    51138
4203  -207008
4204    88053
4205   135596
4206   -88884
4207    64533
4208  -160272
4209     7313
4210   198387
4211   -98340
4212    30194
4213   -93019
4214   -59121
4215   225031
4216   -80123
4217   -21297
4218   -29969
4219  -113746
4220   225691
4221   -27595
4222   -99007
4223    29397
4224  -124354
4225   177841
4226    49485
4227  -152988
4228    47938
4229   -99736
4230   122418
4231   117490
4232  -192226
4233    42759
4234   -49654
4235    43214
4236   174933
4237  -193363
4238   -14168
4239    21430
4240   -15698
4241   187096
4242  -154789
4243   -77792
4244    77835
4245   -47018
4246   177401
4247   -95988
4248  -150142
4249   129072
4250   -43608
4251   124615
4252   -11419
4253  -205449
4254   127466
4255     1649
4256    57690
4257    46372
4258  -226232
4259    99628
4260    55227
4261    -8395
4262    93170
4263  -219153
4264    33625
4265   131334
4266   -58196
4267    92161
4268  -164314
4269   -41854
4270   182573
4271   -64529
4272    63878
4273  -102126
4274  -106936
4275   215618
4276   -46824
4277     4586
4278   -26071
4279  -158334
4280   203262
4281    15786
4282   -68820
4283    20846
4284  -160157
4285   159628
4286    80547
4287  -122269
4288    45043
4289  -142428
4290    94345
4291   156634
4292  -161950
4293    28420
4294   -78307
4295    16143
4296   201754
4297  -147524
4298   -23829
4299   -17064
4300   -36781
4301   217931
4302  -114786
4303   -86084
4304    49748
4305   -74173
4306   198013
4307   -40794
4308  -161458
4309    86715
4310   -60473
4311   137645
4312    31300
4313  -203605
4314    85014
4315   -26130
4316    74779
4317    95177
4318  -228719
4319    53704
4320    40477
4321     1286
4322   135075
4323  -203814
4324   -13279
4325   111091
4326   -34745
4327   129812
4328  -156098
4329   -81365
4330   161505
4331   -50493
4332    99629
4333   -85153
4334  -154723
4335   188147
4336   -20664
4337    33153
4338   -13394
4339  -190723
4340   167668
4341    35822
4342   -30690
4343    34774
4344  -198466
4345   125664
4346   106968
4347   -90906
4348    58855
4349  -167175
4350    47746
4351   177681
4352  -114632
4353    34483
4354  -107091
4355   -21820
4356   214437
4357  -107630
4358    -8759
4359   -40148
4360   -84569
4361   229199
4362   -64004
4363   -81184
4364    26515
4365  -108598
4366   195336
4367     8243
4368  -144004
4369    55506
4370   -97011
4371   142423
4372    77671
4373  -191181
4374    58382
4375   -55559
4376    67084
4377   144163
4378  -206609
4379    15444
4380    14930
4381     3281
4382   170661
4383  -178318
4384   -43972
4385    76273
4386   -36340
4387   170407
4388  -126624
4389  -119242
4390   130751
4391   -45692
4392   126768
4393   -50617
4394  -181674
4395   142306
4396   -14355
4397    64898
4398    15212
4399  -215469
4400   126834
4401    39317
4402    -2614
4403    69086
4404  -216281
4405    72530
4406   113968
4407   -56775
4408    82041
4409  -177106
4410      447
4411   171757
4412   -78147
4413    63293
4414  -118228
4415   -70081
4416   212651
4417   -69233
4418    11379
4419   -44580
4420  -126742
4421   214040
4422   -19092
4423   -57315
4424    10877
4425  -146768
4426   181665
4427    46918
4428  -119253
4429    45070
4430  -133219
4431   123225
4432   120879
4433  -163804
4434    39589
4435   -83231
4436    48732
4437   177772
4438  -168173
4439      140
4440   -20942
4441   -14453
4442   203416
4443  -142791
4444   -61286
4445    45297
4446   -57862
4447   194207
4448   -80798
4449  -133837
4450    90511
4451   -59544
4452   149496
4453    -7499
4454  -188822
4455   103488
4456   -31415
4457    86387
4458    61934
4459  -221734
4460    81465
4461    27515
4462    15735
4463   106273
4464  -212681
4465    24991
4466    95153
4467   -32621
4468   117280
4469  -173170
4470   -43904
4471   155244
4472   -56263
4473    96145
4474  -108738
4475  -115812
4476   191394
4477   -38767
4478    38820
4479   -38812
4480  -163699
4481   185807
4482     7915
4483   -25276
4484    16959
4485  -184029
4486   151609
4487    74971
4488   -89214
4489    49673
4490  -164590
4491    84031
4492   147551
4493  -124480
4494    40331
4495  -111616
4496    15310
4497   196359
4498  -127081
4499     5217
4500   -48115
4501   -51735
4502   221735
4503   -94281
4504   -62947
4505    18316
4506   -88630
4507   201348
4508   -33031
4509  -127603
4510    58133
4511   -89911
4512   156157
4513    38389
4514  -182838
4515    73151
4516   -57809
4517    88815
4518   107746
4519  -207842
4520    43398
4521     5337
4522    21325
4523   146184
4524  -194255
4525    -9794
4526    68793
4527   -27666
4528   157181
4529  -154595
4530   -84546
4531   128467
4532   -47648
4533   125411
4534   -83570
4535  -151217
4536   153803
4537   -26213
4538    72512
4539   -16094
4540  -193011
4541   149464
4542    19121
4543     6208
4544    44129
4545  -207971
4546   105847
4547    90440
4548   -55171
4549    71454
4550  -179356
4551    38588
4552   151923
4553   -85042
4554    59769
4555  -131714
4556   -29439
4557   200080
4558   -90991
4559    19700
4560   -59655
4561   -96005
4562   215485
4563   -46670
4564   -46585
4565      436
4566  -122114
4567   194453
4568     9241
4569  -107377
4570    43456
4571  -124555
4572   146570
4573    83104
4574  -163186
4575    49538
4576   -83579
4577    72720
4578   145324
4579  -177589
4580    16874
4581   -27213
4582    11731
4583   180129
4584  -165001
4585   -33205
4586    37774
4587   -40606
4588   188122
4589  -112465
4590  -108504
4591    92634
4592   -52093
4593   150132
4594   -44971
4595  -164011
4596   112937
4597   -35438
4598   100246
4599    23977
4600  -208759
4601   107864
4602    13707
4603    23649
4604    81840
4605  -211298
4606    56046
4607    81567
4608   -27023
4609    97650
4610  -183611
4611    -2048
4612   139292
4613   -61518
4614    92703
4615  -131316
4616   -79672
4617   189075
4618   -55783
4619    41194
4620   -56393
4621  -131763
4622   192099
4623   -14477
4624   -15604
4625    -3259
4626  -161984
4627   173917
4628    41868
4629   -82453
4630    42134
4631  -156469
4632   112624
4633   117419
4634  -126478
4635    39024
4636  -112498
4637    47177
4638   167196
4639  -139369
4640    16092
4641   -58876
4642   -19921
4643   206231
4644  -121981
4645   -42458
4646    13097
4647   -65771
4648   197591
4649   -64227
4650  -107677
4651    54837
4652   -73666
4653   165373
4654    -4007
4655  -164132
4656    81537
4657   -58409
4658   104199
4659    72083
4660  -205732
4661    63195
4662     -695
4663    36130
4664   113710
4665  -199381
4666    18238
4667    55552
4668   -12533
4669   137754
4670  -173843
4671   -45109
4672   122509
4673   -46461
4674   121680
4675  -108156
4676  -118403
4677   156834
4678   -32869
4679    71996
4680   -45966
4681  -163345
4682   161364
4683    -1179
4684    15717
4685    17610
4686  -195131
4687   133820
4688    63691
4689   -53076
4690    53227
4691  -175949
4692    71116
4693   128020
4694   -86047
4695    53372
4696  -137365
4697     9865
4698   180926
4699  -102522
4700    26978
4701   -72799
4702   -61451
4703   211233
4704   -75347
4705   -36362
4706    -9811
4707   -95756
4708   196564
4709   -24480
4710   -93363
4711    33275
4712  -110185
4713   163619
4714    43083
4715  -154462
4716    56053
4717   -80978
4718    95503
4719   112301
4720  -179718
4721    31557
4722   -29025
4723    38260
4724   152206
4725  -176956
4726    -7750
4727    30472
4728   -19639
4729   171789
4730  -139614
4731   -79845
4732    90471
4733   -44933
4734   144956
4735   -75658
4736  -138860
4737   115953
4738   -36057
4739   103521
4740   -12235
4741  -187911
4742   124780
4743     1127
4744    35651
4745    51552
4746  -203506
4747    84765
4748    65578
4749   -20621
4750    77113
4751  -184981
4752    31445
4753   123730
4754   -56823
4755    81246
4756  -144329
4757   -38077
4758   177824
4759   -68359
4760    42535
4761   -75941
4762   -99848
4763   194210
4764   -35856
4765   -11403
4766   -22381
4767  -134411
4768   184940
4769    11467
4770   -72370
4771    28344
4772  -143248
4773   138456
4774    84283
4775  -125952
4776    39560
4777  -109194
4778    76004
4779   140554
4780  -144942
4781    21650
4782   -62068
4783    12983
4784   183228
4785  -140861
4786   -23342
4787     3072
4788   -42465
4789   190125
4790   -95528
4791   -89128
4792    52870
4793   -59317
4794   162891
4795   -37453
4796  -143463
4797    82626
4798   -53458
4799   117156
4800    32823
4801  -190336
4802    81033
4803    -7195
4804    50103
4805    85049
4806  -198785
4807    42009
4808    48933
4809      287
4810   112289
4811  -181554
4812   -11980
4813   108417
4814   -39309
4815   111115
4816  -130839
4817   -82422
4818   154521
4819   -39982
4820    69739
4821   -68606
4822  -133024
4823   165789
4824   -14368
4825    20846
4826    -8726
4827  -169729
4828   151941
4829    38007
4830   -44705
4831    36346
4832  -166688
4833   101221
4834   102170
4835   -87386
4836    45396
4837  -136110
4838    41132
4839   157600
4840  -108709
4841    29032
4842   -83114
4843   -25235
4844   195393
4845   -95747
4846   -21866
4847   -19184
4848   -71196
4849   194310
4850   -52039
4851   -79277
4852    26952
4853   -88734
4854   170486
4855     5850
4856  -138874
4857    56168
4858   -76351
4859   114776
4860    75475
4861  -176750
4862    45609
4863   -31301
4864    54726
4865   122477
4866  -180381
4867    12986
4868    22904
4869      527
4870   150463
4871  -158240
4872   -46527
4873    83626
4874   -35210
4875   137392
4876  -102404
4877  -109970
4878   118755
4879   -32465
4880   101240
4881   -43399
4882  -159658
4883   130919
4884    -8010
4885    44702
4886    21652
4887  -189063
4888   109185
4889    48123
4890   -14969
4891    56948
4892  -179246
4893    60763
4894   103785
4895   -54409
4896    66209
4897  -148503
4898     -640
4899   160454
4900   -75093
4901    42216
4902   -90676
4903   -65861
4904   187857
4905   -54037
4906    -5560
4907   -34263
4908  -104803
4909   187718
4910   -14383
4911   -62653
4912    15034
4913  -123197
4914   154643
4915    50166
4916  -118376
4917    36563
4918  -101994
4919    97399
4920   108016
4921  -145935
4922    27605
4923   -63013
4924    39373
4925   155713
4926  -150902
4927    -6194
4928    -3036
4929   -17682
4930   172191
4931  -118110
4932   -65897
4933    49289
4934   -43910
4935   157892
4936   -67790
4937  -121653
4938    84813
4939   -46476
4940   121626
4941    -2739
4942  -172486
4943    93348
4944   -12207
4945    61590
4946    53471
4947  -189198
4948    66723
4949    38513
4950     8987
4951    87629
4952  -184925
4953    19476
4954    96396
4955   -34523
4956    94409
4957  -144628
4958   -47034
4959   145401
4960   -45047
4961    65272
4962   -88060
4963  -101223
4964   167553
4965   -27842
4966    22599
4967   -29643
4968  -141880
4969   164021
4970    17150
4971   -37936
4972    19320
4973  -150466
4974   122800
4975    75932
4976   -83914
4977    35078
4978  -129353
4979    70088
4980   129728
4981  -112362
4982    29508
4983   -85983
4984     6784
4985   175354
4986  -110656
4987   -12167
4988   -26371
4989   -42285
4990   183585
4991   -76317
4992   -64364
4993    18532
4994   -68478
4995   169885
4996   -26730
4997  -122741
4998    56657
4999   -66203
5000   123762
5001    39494
5002  -164641
5003    56489
5004   -30679
5005    70429
5006    88885
5007  -179756
5008    31332
5009    15731
5010    15144
5011   123106
5012  -169445
5013   -19120
5014    75641
5015   -25122
5016   121663
5017  -122644
5018   -78968
5019   114835
5020   -32102
5021    98311
5022   -70275
5023  -130392
5024   139255
5025   -17434
5026    47936
5027    -6516
5028  -168220
5029   125700
5030    30643
5031    -9421
5032    32028
5033  -169073
5034    85678
5035    82746
5036   -53304
5037    52523
5038  -149575
5039    31968
5040   141021
5041   -80341
5042    40611
5043   -98412
5044   -31164
5045   176130
5046   -69202
5047    -1048
5048   -45352
5049   -73934
5050   182906
5051   -39822
5052   -51796
5053     3812
5054  -103554
5055   165091
5056    18319
5057  -109357
5058    34487
5059   -90864
5060   116214
5061    76214
5062  -141486
5063    32838
5064   -60019
5065    63838
5066   124035
5067  -157423
5068    10318
5069    -8025
5070     3734
5071   153578
5072  -135089
5073   -44182
5074    45914
5075   -28650
5076   146041
5077   -90584
5078   -96266
5079    82870
5080   -39078
5081   121452
5082   -35509
5083  -149768
5084   104464
5085   -17573
5086    66993
5087    24521
5088  -177449
5089    82639
5090    28489
5091    17283
5092    58763
5093  -179344
5094    48758
5095    80285
5096   -29557
5097    80609
5098  -153733
5099   -12880
5100   136327
5101   -48898
5102    59546
5103  -100046
5104   -67212
5105   161717
5106   -38611
5107    22755
5108   -51469
5109  -113193
5110   170762
5111   -10050
5112   -31629
5113     4881
5114  -134318
5115   139936
5116    50609
5117   -82043
5118    25715
5119  -118408
5120    94769
5121   100727
5122  -111846
5123    31609
5124   -87417
5125    36064
5126   152536
5127  -125216
5128    -1626
5129   -30253
5130   -19468
5131   168787
5132   -95640
5133   -51717
5134    13790
5135   -45784
5136   163826
5137   -56037
5138  -102035
5139    56752
5140   -57562
5141   131884
5142     7118
5143  -153868
5144    67591
5145   -27276
5146    78486
5147    57112
5148  -171524
5149    47446
5150    10857
5151    31644
5152    95866
5153  -176051
5154     9919
5155    66653
5156   -18328
5157   108917
5158  -137196
5159   -49891
5160   112413
5161   -29554
5162    87345
5163   -90522
5164   -99015
5165   137073
5166   -25366
5167    52238
5168   -33295
5169  -144707
5170   141468
5171    13431
5172    -7867
5173    15029
5174  -154358
5175   106367
5176    64412
5177   -47586
5178    36015
5179  -143265
5180    64470
5181   116132
5182   -84107
5183    39087
5184  -104577
5185     -693
5186   162315
5187   -84622
5188     1726
5189   -51402
5190   -45584
5191   173747
5192   -60169
5193   -39377
5194    -7303
5195   -78031
5196   170903
5197   -15960
5198   -97785
5199    34183
5200   -79709
5201   128539
5202    46203
5203  -138080
5204    37261
5205   -53987
5206    80232
5207    91476
5208  -156474
5209    26110
5210   -13835
5211    24788
5212   131462
5213  -151564
5214   -19303
5215    43278
5216   -16492
5217   132501
5218  -110814
5219   -71456
5220    80032
5221   -30116
5222   116053
5223   -66004
5224  -122997
5225   109634
5226   -23579
5227    72389
5228    -3502
5229  -162614
5230   101068
5231    18815
5232    19293
5233    37171
5234  -168290
5235    71455
5236    63952
5237   -23207
5238    60689
5239  -157015
5240    22654
5241   121431
5242   -54907
5243    54137
5244  -110770
5245   -38817
5246   154933
5247   -50366
5248    21508
5249   -62785
5250   -81077
5251   167757
5252   -29088
5253   -21932
5254   -10391
5255  -113358
5256   155335
5257    22460
5258   -77360
5259    22763
5260  -106782
5261   111826
5262    75191
5263  -110146
5264    27172
5265   -84306
5266    63249
5267   122331
5268  -130984
5269    13262
5270   -36267
5271     4838
5272   156002
5273  -116053
5274   -35823
5275    15874
5276   -28547
5277   153374
5278   -80541
5279   -82153
5280    52256
5281   -46466
5282   135361
5283   -27956
5284  -135744
5285    78431
5286   -31059
5287    85889
5288    29895
5289  -165232
5290    64620
5291     7900
5292    39151
5293    67221
5294  -172252
5295    34756
5296    54633
5297    -8682
5298    92456
5299  -151148
5300   -17765
5301   107965
5302   -33879
5303    79407
5304  -104974
5305   -71707
5306   136369
5307   -29829
5308    49256
5309   -55319
5310  -115947
5311   148530
5312    -5984
5313     -489
5314     -886
5315  -141026
5316   125556
5317    44785
5318   -49195
5319    25476
5320  -132263
5321    85690
5322    93244
5323   -83072
5324    33774
5325  -106355
5326    33265
5327   142418
5328   -98287
5329    10799
5330   -57129
5331   -22054
5332   166242
5333   -78528
5334   -33653
5335    -9713
5336   -53420
5337   164570
5338   -43544
5339   -81597
5340    29728
5341   -70368
5342   140947
5343    12263
5344  -131234
5345    48979
5346   -50539
5347    91162
5348    65638
5349  -153376
5350    35520
5351   -15688
5352    43894
5353   104101
5354  -159239
5355     5976
5356    34690
5357    -6069
5358   122177
5359  -130158
5360   -49356
5361    82973
5362   -25629
5363   106609
5364   -85611
5365   -96696
5366   109514
5367   -24921
5368    76222
5369   -33332
5370  -142157
5371   119338
5372     3259
5373    22646
5374    17697
5375  -158569
5376    90934
5377    52093
5378   -19849
5379    42082
5380  -151566
5381    50480
5382    99990
5383   -57028
5384    50736
5385  -120103
5386    -5661
5387   147184
5388   -64539
5389    22509
5390   -70729
5391   -54968
5392   164971
5393   -45800
5394   -16503
5395   -25010
5396   -88312
5397   162758
5398    -9121
5399   -67730
5400    18581
5401   -98519
5402   128551
5403    48153
5404  -111006
5405    30551
5406   -76616
5407    81695
5408    94713
5409  -132158
5410    21504
5411   -41291
5412    29239
5413   134535
5414  -133613
5415   -13683
5416    11637
5417   -16264
5418   144206
5419  -101129
5420   -64656
5421    51868
5422   -34597
5423   131003
5424   -57345
5425  -113287
5426    81343
5427   -32702
5428    95153
5429     -434
5430  -156257
5431    83141
5432      299
5433    44358
5434    44661
5435  -167058
5436    56364
5437    44045
5438      458
5439    72053
5440  -158496
5441    13461
5442    95546
5443   -35264
5444    76152
5445  -120709
5446   -43500
5447   134754
5448   -39307
5449    47844
5450   -70571
5451   -87623
5452   149075
5453   -23692
5454     5736
5455   -19775
5456  -121811
5457   144949
5458    18854
5459   -46175
5460    18915
5461  -124835
5462   105474
5463    70986
5464   -84285
5465    29670
5466  -103206
5467    58307
5468   118180
5469  -106604
5470    19783
5471   -63546
5472     4505
5473   154737
5474   -99680
5475   -18801
5476   -12810
5477   -36387
5478   160697
5479   -66580
5480   -67550
5481    27083
5482   -55444
5483   143930
5484   -19989
5485  -116355
5486    54339
5487   -49759
5488   103154
5489    36676
5490  -151669
5491    51112
5492   -17445
5493    52578
5494    78268
5495  -161111
5496    26376
5497    28592
5498     6692
5499   104509
5500  -146365
5501   -20376
5502    77392
5503   -26025
5504   100622
5505  -104999
5506   -72618
5507   112642
5508   -28869
5509    73988
5510   -55382
5511  -117427
5512   127518
5513   -10486
5514    30173
5515    -4976
5516  -145926
5517   113574
5518    32915
5519   -19227
5520    29660
5521  -146122
5522    76412
5523    83849
5524   -56372
5525    41567
5526  -123493
5527    26968
5528   130683
5529   -75665
5530    28399
5531   -80603
5532   -28463
5533   160399
5534   -64823
5535    -9847
5536   -31222
5537   -66391
5538   163036
5539   -33256
5540   -56194
5541    10991
5542   -85972
5543   142767
5544    17021
5545  -105776
5546    35898
5547   -74895
5548    97420
5549    69827
5550  -134443
5551    32119
5552   -41359
5553    47639
5554   110457
5555  -141436
5556     5654
5557     3893
5558      245
5559   132149
5560  -122746
5561   -40732
5562    53059
5563   -28837
5564   125975
5565   -81534
5566   -93021
5567    85475
5568   -32398
5569    96962
5570   -28130
5571  -137007
5572    96771
5573    -9293
5574    51630
5575    22234
5576  -162350
5577    78611
5578    32655
5579     3786
5580    56118
5581  -158626
5582    39892
5583    82564
5584   -33834
5585    65250
5586  -131652
5587   -11446
5588   126596
5589   -49979
5590    49173
5591   -83934
5592   -63026
5593   153090
5594   -38837
5595    10263
5596   -33879
5597  -100251
5598   152381
5599    -6042
5600   -37627
5601     8349
5602  -114455
5603   126925
5604    44464
5605   -83816
5606    30567
5607  -100068
5608    79890
5609    96230
5610  -112068
5611    26278
5612   -67707
5613    29341
5614   135721
5615  -115108
5616    -2976
5617   -20802
5618   -18438
5619   154280
5620   -91526
5621   -50678
5622    25709
5623   -45725
5624   144104
5625   -48967
5626  -100033
5627    56078
5628   -47400
5629   111964
5630     6566
5631  -141716
5632    66506
5633   -23473
5634    64977
5635    55186
5636  -161252
5637    47489
5638    18149
5639    15053
5640    86672
5641  -153649
5642     7485
5643    69073
5644   -21463
5645    92813
5646  -123020
5647   -43545
5648   110120
5649   -35865
5650    73384
5651   -75027
5652   -92487
5653   132949
5654   -24053
5655    33054
5656   -23054
5657  -128198
5658   128815
5659    13675
5660   -14140
5661    16610
5662  -139090
5663   100128
5664    62223
5665   -58104
5666    37908
5667  -124823
5668    51900
5669   112273
5670   -81864
5671    30578
5672   -86548
5673    -1868
5674   148753
5675   -82359
5676     1512
5677   -37867
5678   -46193
5679   163711
5680   -58490
5681   -46453
5682     7768
5683   -71899
5684   148212
5685   -12892
5686   -93592
5687    36678
5688   -70624
5689   112882
5690    39849
5691  -132680
5692    45223
5693   -44314
5694    62757
5695    87637
5696  -148453
5697    24852
5698      144
5699    14079
5700   115594
5701  -137144
5702   -17074
5703    47421
5704   -20559
5705   120646
5706  -103857
5707   -67217
5708    87656
5709   -33285
5710    97531
5711   -53577
5712  -117179
5713   105415
5714   -18783
5715    55500
5716    -1724
5717  -147677
5718    98534
5719    16769
5720    10300
5721    38111
5722  -156414
5723    67382
5724    67046
5725   -33658
5726    57533
5727  -135995
5728    16353
5729   114965
5730   -56640
5731    47548
5732   -97139
5733   -35207
5734   147160
5735   -55609
5736    16320
5737   -47410
5738   -78512
5739   158008
5740   -28563
5741   -30714
5742      642
5743   -99516
5744   139881
5745    17584
5746   -76401
5747    28555
5748   -96533
5749   102062
5750    68436
5751  -113613
5752    34366
5753   -68173
5754    49523
5755   115722
5756  -126193
5757    10332
5758   -23502
5759      970
5760   139889
5761  -111007
5762   -30410
5763    22094
5764   -33695
5765   142147
5766   -75430
5767   -83383
5768    60669
5769   -44723
5770   115002
5771   -22207
5772  -127534
5773    76405
5774   -27139
5775    73918
5776    27386
5777  -154693
5778    68571
5779     8821
5780    24538
5781    67831
5782  -159107
5783    34709
5784    59113
5785   -19073
5786    81675
5787  -134978
5788   -16056
5789   103483
5790   -39463
5791    71120
5792   -94005
5793   -66174
5794   134834
5795   -37820
5796    38319
5797   -40157
5798  -108009
5799   141019
5800    -6851
5801    -9070
5802     3663
5803  -125869
5804   119527
5805    38907
5806   -54084
5807    30605
5808  -121693
5809    77923
5810    91026
5811   -89848
5812    34200
5813   -90805
5814    23680
5815   133519
5816   -95708
5817     8298
5818   -45087
5819   -21676
5820   155763
5821   -80155
5822   -29845
5823      827
5824   -56283
5825   153938
5826   -39153
5827   -82712
5828    39497
5829   -63373
5830   122437
5831    11743
5832  -123227
5833    51651
5834   -45982
5835    78821
5836    59853
5837  -149368
5838    43297
5839    -7971
5840    25417
5841    98689
5842  -148191
5843     4599
5844    42472
5845   -13167
5846   107970
5847  -120598
5848   -41232
5849    84032
5850   -33066
5851    97203
5852   -78070
5853   -92697
5854   112734
5855   -27354
5856    59796
5857   -22905
5858  -132149
5859   112452
5860     3308
5861    13373
5862    18367
5863  -147012
5864    90325
5865    48107
5866   -29662
5867    45918
5868  -140043
5869    44992
5870    99757
5871   -63294
5872    45467
5873  -102848
5874    -6718
5875   137856
5876   -66463
5877    21169
5878   -57813
5879   -52033
5880   156630
5881   -50611
5882   -19835
5883    -8542
5884   -85067
5885   149143
5886    -8179
5887   -71651
5888    25241
5889   -87544
5890   115276
5891    39921
5892  -109803
5893    37669
5894   -69085
5895    72537
5896    90715
5897  -133563
5898    26249
5899   -26637
5900    17839
5901   124580
5902  -123962
5903   -13418
5904    19250
5905   -17501
5906   132315
5907   -97500
5908   -60518
5909    59396
5910   -39736
5911   119431
5912   -49568
5913  -112680
5914    86204
5915   -29676
5916    77153
5917     2763
5918  -142614
5919    81385
5920     -595
5921    34320
5922    45740
5923  -156897
5924    59140
5925    45423
5926   -14151
5927    70515
5928  -142984
5929    10642
5930    94702
5931   -41655
5932    64468
5933  -105493
5934   -36759
5935   128699
5936   -46054
5937    41425
5938   -58749
5939   -84652
5940   147235
5941   -26772
5942    -5271
5943    -9533
5944  -111110
5945   132079
5946    16455
5947   -50041
5948    21731
5949  -113933
5950    99554
5951    65065
5952   -87674
5953    36259
5954   -91631
5955    50355
5956   113903
5957  -106198
5958    17875
5959   -49120
5960     -292
5961   142114
5962   -96800
5963   -17499
5964    -4697
5965   -37158
5966   150081
5967   -66993
5968   -65884
5969    38275
5970   -56562
5971   128383
5972   -15811
5973  -113754
5974    59188
5975   -43824
5976    88110
5977    33163
5978  -141980
5979    57211
5980   -13683
5981    40699
5982    75571
5983  -152616
5984    30077
5985    33943
5986    -5769
5987    96675
5988  -133322
5989   -18463
5990    79734
5991   -29806
5992    88875
5993   -95435
5994   -66252
5995   112052
5996   -34193
5997    64295
5998   -45590
5999  -112528
6000   124495
6001   -10122
6002    16764
6003     2649
6004  -132799
6005   107421
6006    29584
6007   -26090
6008    32415
6009  -134402
6010    70902
6011    79951
6012   -63243
6013    43927
6014  -108623
6015    18757
6016   125258
6017   -76687
6018    24329
6019   -65064
6020   -28231
6021   147925
6022   -66948
6023   -11059
6024   -18066
6025   -65253
6026   153635
6027   -33792
6028   -60690
6029    22594
6030   -76786
6031   126720
6032    15955
6033  -103097
6034    39636
6035   -65210
6036    86847
6037    63318
6038  -130658
6039    37411
6040   -33687
6041    36415
6042   103713
6043  -136321
6044     6073
6045    14762
6046    -6378
6047   120165
6048  -112384
6049   -39226
6050    56142
6051   -29734
6052   114040
6053   -73536
6054   -87993
6055    87893
6056   -33989
6057    83588
6058   -21689
6059  -129869
6060    94519
6061    -7361
6062    37390
6063    23126
6064  -146980
6065    75536
6066    32311
6067    -5915
6068    53351
6069  -143880
6070    40535
6071    81053
6072   -42730
6073    59464
6074  -112918
6075   -11659
6076   121634
6077   -52151
6078    39123
6079   -69862
6080   -56398
6081   142425
6082   -42259
6083     3302
6084   -22890
6085   -91956
6086   142829
6087    -5646
6088   -46399
6089    16537
6090  -101478
6091   112707
6092    40272
6093   -83110
6094    31599
6095   -89155
6096    72334
6097    89875
6098  -109628
6099    27217
6100   -53245
6101    18824
6102   125976
6103  -109109
6104    -5290
6105    -7883
6106   -20079
6107   138265
6108   -85480
6109   -48341
6110    32282
6111   -43733
6112   129318
6113   -43561
6114   -96974
6115    63636
6116   -43153
6117    94735
6118     8061
6119  -131639
6120    65334
6121   -15542
6122    50644
6123    49900
6124  -147974
6125    48986
6126    23228
6127     4555
6128    78836
6129  -141751
6130     8770
6131    72260
6132   -27926
6133    80655
6134  -107939
6135   -41342
6136   107288
6137   -36502
6138    61826
6139   -64172
6140   -85341
6141   126951
6142   -24194
6143    22094
6144   -15062
6145  -117673
6146   120208
6147    13953
6148   -22680
6149    19148
6150  -124256
6151    89962
6152    59579
6153   -60494
6154    35770
6155  -109103
6156    45832
6157   106193
6158   -83845
6159    27578
6160   -69885
6161    -5565
6162   138380
6163   -79370
6164    -4350
6165   -25430
6166   -40634
6167   146891
6168   -55361
6169   -45917
6170    16923
6171   -64752
6172   133741
6173   -12116
6174   -94840
6175    42079
6176   -58859
6177    95432
6178    37597
6179  -125647
6180    44154
6181   -33911
6182    52414
6183    78547
6184  -138098
6185    23987
6186     8285
6187     5903
6188   104448
6189  -125117
6190   -18463
6191    52781
6192   -22518
6193   102504
6194   -90600
6195   -63570
6196    84907
6197   -31706
6198    82875
6199   -46226
6200  -108985
6201   102027
6202   -15101
6203    42568
6204     3054
6205  -134967
6206    91513
6207    21113
6208    -1818
6209    35597
6210  -138007
6211    60076
6212    65519
6213   -38550
6214    50029
6215  -117733
6216    16077
6217   109792
6218   -59162
6219    37660
6220   -78111
6221   -32255
6222   136328
6223   -52123
6224     6443
6225   -34784
6226   -68197
6227   143537
6228   -26476
6229   -35009
6230     7100
6231   -88243
6232   125088
6233    18508
6234   -80134
6235    29667
6236   -80465
6237    86031
6238    64246
6239  -107542
6240    30207
6241   -54831
6242    41387
6243   104988
6244  -116723
6245     9039
6246   -12509
6247    -3362
6248   126419
6249  -100459
6250   -33912
6251    29811
6252   -28871
6253   121752
6254   -65214
6255   -77343
6256    61545
6257   -37552
6258    98150
6259   -19447
6260  -119951
6261    74538
6262   -18781
6263    55317
6264    26656
6265  -140439
6266    62550
6267    16003
6268    13559
6269    56432
6270  -140075
6271    30805
6272    60616
6273   -23646
6274    70652
6275  -117189
6276   -16209
6277   101183
6278   -39647
6279    55469
6280   -77973
6281   -59631
6282   124333
6283   -31753
6284    23700
6285   -32512
6286   -95934
6287   127817
6288    -3814
6289   -18556
6290     7350
6291  -111074
6292   105283
6293    39735
6294   -57745
6295    27440
6296  -101217
6297    66723
6298    82838
6299   -83734
6300    28387
6301   -73861
6302    19268
6303   120704
6304   -90852
6305     4331
6306   -30137
6307   -23087
6308   137479
6309   -70153
6310   -35756
6311     9508
6312   -46781
6313   130459
6314   -36591
6315   -78781
6316    42269
6317   -51949
6318   103098
6319    11855
6320  -118171
6321    50055
6322   -30205
6323    61514
6324    53416
6325  -134914
6326    35915
6327     2395
6328    18953
6329    84045
6330  -132514
6331     3801
6332    47368
6333   -15506
6334    92542
6335  -104237
6336   -42670
6337    82201
6338   -28013
6339    76255
6340   -64986
6341   -84963
6342   103916
6343   -21870
6344    45240
6345   -18535
6346  -118526
6347   102641
6348     8505
6349     1050
6350    19731
6351  -126983
6352    77773
6353    49253
6354   -34659
6355    37369
6356  -116288
6357    39502
6358    93334
6359   -61272
6360    35097
6361   -84069
6362    -6893
6363   125591
6364   -62129
6365     9430
6366   -42797
6367   -45575
6368   138844
6369   -43294
6370   -29665
6371    -3293
6372   -70827
6373   129922
6374    -5007
6375   -71479
6376    26209
6377   -71671
6378    98233
6379    40079
6380  -103837
6381    32811
6382   -50214
6383    55969
6384    80425
6385  -119711
6386    17943
6387   -16004
6388    12779
6389   109040
6390  -110870
6391   -16452
6392    26878
6393   -18087
6394   112236
6395   -82870
6396   -59006
6397    59479
6398   -30299
6399    96125
6400   -41654
6401   -99929
6402    77933
6403   -20831
6404    60651
6405     4607
6406  -128759
6407    74006
6408     9936
6409    18581
6410    38166
6411  -134577
6412    48247
6413    49233
6414   -17791
6415    54236
6416  -120910
6417     9187
6418    91617
6419   -40324
6420    50243
6421   -85763
6422   -36421
6423   118610
6424   -37661
6425    24131
6426   -45736
6427   -73381
6428   128201
6429   -18432
6430   -13921
6431    -5109
6432   -95085
6433   114261
6434    19888
6435   -53786
6436    20053
6437   -91587
6438    82409
6439    62014
6440   -81245
6441    26404
6442   -71394
6443    39762
6444   102228
6445   -95236
6446    10386
6447   -33514
6448    -2115
6449   124156
6450   -83061
6451   -24285
6452     5958
6453   -30702
6454   125121
6455   -54752
6456   -65317
6457    39115
6458   -41316
6459   104607
6460   -13367
6461  -104464
6462    53751
6463   -30122
6464    69249
6465    29295
6466  -128662
6467    48033
6468       63
6469    28627
6470    62946
6471  -131596
6472    20993
6473    39827
6474    -6798
6475    76936
6476  -113292
6477   -19982
6478    77350
6479   -26902
6480    70103
6481   -76925
6482   -61572
6483   102052
6484   -24770
6485    44561
6486   -36002
6487   -97248
6488   108660
6489    -3539
6490     6590
6491     3681
6492  -113814
6493    91418
6494    33925
6495   -31738
6496    26318
6497  -109829
6498    58388
6499    75064
6500   -60141
6501    30812
6502   -85253
6503    15964
6504   111026
6505   -69498
6506    11870
6507   -47267
6508   -24109
6509   129625
6510   -56374
6511   -21105
6512    -9318
6513   -52630
6514   129972
6515   -26096
6516   -61872
6517    22458
6518   -60249
6519   105131
6520    16320
6521   -96545
6522    35137
6523   -46218
6524    69374
6525    56758
6526  -116723
6527    27301
6528   -17266
6529    27244
6530    87802
6531  -116685
6532     -566
6533    21769
6534    -6673
6535   100523
6536   -95289
6537   -39950
6538    56410
6539   -24820
6540    89463
6541   -59001
6542   -81177
6543    79726
6544   -21964
6545    61199
6546   -16076
6547  -112359
6548    82154
6549     2517
6550    24096
6551    19538
6552  -125225
6553    66177
6554    38290
6555   -13454
6556    41599
6557  -119094
6558    30035
6559    78982
6560   -38825
6561    42525
6562   -92551
6563   -11219
6564   108428
6565   -46267
6566    24235
6567   -54867
6568   -50559
6569   126712
6570   -32487
6571    -9049
6572   -15336
6573   -76047
6574   119683
6575      822
6576   -46594
6577    14620
6578   -81831
6579    93719
6580    41648
6581   -79264
6582    25430
6583   -66445
6584    56557
6585    80782
6586   -97665
6587    14790
6588   -34827
6589    14579
6590   108251
6591   -93955
6592   -12539
6593     2876
6594   -16240
6595   115369
6596   -70534
6597   -49970
6598    37392
6599   -31611
6600   103616
6601   -33144
6602   -89971
6603    57137
6604   -26406
6605    73125
6606     7131
6607  -116662
6608    57736
6609    -4266
6610    36101
6611    42802
6612  -127592
6613    37548
6614    32515
6615     -222
6616    62763
6617  -116846
6618     1165
6619    69975
6620   -24299
6621    60799
6622   -88806
6623   -38998
6624    96735
6625   -29659
6626    42482
6627   -50417
6628   -76079
6629   111203
6630   -12893
6631     7294
6632   -10602
6633   -97374
6634   100199
6635    18343
6636   -26836
6637    15670
6638  -101136
6639    75070
6640    56854
6641   -59216
6642    26574
6643   -84551
6644    35410
6645    95517
6646   -72962
6647    13240
6648   -51709
6649    -2887
6650   118733
6651   -67795
6652   -12256
6653   -14206
6654   -34605
6655   125000
6656   -44201
6657   -51626
6658    19567
6659   -48124
6660   107583
6661    -5911
6662   -86870
6663    36176
6664   -41811
6665    78109
6666    33693
6667  -112533
6668    36348
6669   -19087
6670    38401
6671    68664
6672  -118632
6673    13432
6674    16885
6675     4246
6676    86111
6677  -104389
6678   -19814
6679    52557
6680   -19379
6681    82579
6682   -74265
6683   -59926
6684    79919
6685   -22452
6686    60265
6687   -34154
6688   -95400
6689    88126
6690    -4368
6691    26855
6692      800
6693  -114433
6694    79127
6695    25752
6696    -8952
6697    27135
6698  -114700
6699    49305
6700    65539
6701   -39061
6702    34911
6703   -93960
6704    10578
6705    98722
6706   -50360
6707    23654
6708   -61644
6709   -27535
6710   120702
6711   -44194
6712    -4128
6713   -24353
6714   -58049
6715   121926
6716   -17393
6717   -42339
6718     7255
6719   -69148
6720   102881
6721    19372
6722   -73845
6723    23964
6724   -62848
6725    71137
6726    59621
6727   -97366
6728    22189
6729   -35771
6730    29598
6731    90428
6732   -99535
6733    -1117
6734      -62
6735    -1660
6736   105464
6737   -84582
6738   -34482
6739    33189
6740   -23799
6741   100246
6742   -52952
6743   -73891
6744    59314
6745   -24406
6746    74634
6747   -13987
6748  -104969
6749    64386
6750    -6738
6751    41666
6752    21804
6753  -122816
6754    53891
6755    24348
6756     5275
6757    47900
6758  -117597
6759    21160
6760    62555
6761   -21983
6762    52237
6763   -96184
6764   -15929
6765    91212
6766   -32570
6767    41306
6768   -61507
6769   -55409
6770   110728
6771   -25406
6772    11123
6773   -23130
6774   -81796
6775   107358
6776     2826
6777   -24537
6778     5904
6779   -89804
6780    87751
6781    38478
6782   -56486
6783    22399
6784   -80556
6785    54033
6786    78272
6787   -77894
6788    17043
6789   -53730
6790    15688
6791   105172
6792   -77834
6793    -5224
6794   -19754
6795   -16985
6796   117244
6797   -61200
6798   -39717
6799    15948
6800   -37869
6801   108878
6802   -26196
6803   -76433
6804    38446
6805   -37066
6806    82827
6807    11438
6808  -104457
6809    43584
6810   -19741
6811    47699
6812    47527
6813  -119420
6814    29047
6815    13045
6816    12186
6817    69705
6818  -109943
6819    -3733
6820    47888
6821   -12796
6822    73755
6823   -86980
6824   -39127
6825    76828
6826   -25386
6827    59790
6828   -50299
6829   -77144
6830    92452
6831   -12754
6832    28203
6833   -14150
6834  -100644
6835    87133
6836    13842
6837    -5391
6838    15595
6839  -108112
6840    67605
6841    50574
6842   -37722
6843    29475
6844   -94794
6845    29613
6846    86716
6847   -54969
6848    22379
6849   -66047
6850    -6562
6851   111281
6852   -55083
6853     1573
6854   -31783
6855   -41068
6856   121117
6857   -34812
6858   -34133
6859     3650
6860   -57006
6861   108513
6862     -373
6863   -67968
6864    24495
6865   -56655
6866    81736
6867    37394
6868   -94511
6869    28865
6870   -36704
6871    44164
6872    72467
6873  -105096
6874    11544
6875    -4017
6876     9551
6877    90818
6878   -95469
6879   -18384
6880    30971
6881   -15807
6882    93653
6883   -71247
6884   -57450
6885    60063
6886   -24643
6887    75732
6888   -31866
6889   -90929
6890    71676
6891   -10570
6892    44644
6893     3350
6894  -111533
6895    65089
6896    15229
6897     9031
6898    32415
6899  -117758
6900    41273
6901    51973
6902   -21917
6903    43921
6904  -100110
6905     3232
6906    84758
6907   -36845
6908    37513
6909   -71436
6910   -32679
6911   107981
6912   -34589
6913    14248
6914   -32794
6915   -65598
6916   113439
6917   -12385
6918   -20286
6919     -760
6920   -79168
6921    97730
6922    19041
6923   -53466
6924    19983
6925   -76988
6926    70204
6927    58026
6928   -79030
6929    20700
6930   -53908
6931    31386
6932    90968
6933   -85192
6934     3295
6935   -22027
6936    -2653
6937   107345
6938   -75286
6939   -26981
6940    13792
6941   -27806
6942   108240
6943   -47223
6944   -65616
6945    39848
6946   -31696
6947    86998
6948    -9123
6949   -95353
6950    50125
6951   -20475
6952    55327
6953    27647
6954  -114664
6955    43365
6956     7504
6957    18725
6958    55191
6959  -115007
6960    15768
6961    42171
6962   -10320
6963    64139
6964   -96490
6965   -19154
6966    72943
6967   -26081
6968    56691
6969   -65227
6970   -57478
6971    95572
6972   -22213
6973    30314
6974   -26950
6975   -86345
6976    97839
6977      777
6978    -2632
6979     4459
6980   -98289
6981    81516
6982    34292
6983   -36768
6984    23160
6985   -93383
6986    49794
6987    71551
6988   -59616
6989    23275
6990   -69139
6991    13445
6992   100591
6993   -64661
6994     5538
6995   -36167
6996   -22381
6997   116835
6998   -50066
6999   -26472
7000    -1122
7001   -44289
7002   111528
7003   -20241
7004   -60377
7005    22940
7006   -50209
7007    88789
7008    15528
7009   -90137
7010    34385
7011   -36792
7012    55404
7013    53609
7014  -107143
7015    24420
7016    -7250
7017    18437
7018    77165
7019  -104144
7020    -1913
7021    25322
7022    -9004
7023    86509
7024   -83943
7025   -38290
7026    59514
7027   -23687
7028    74083
7029   -50784
7030   -75216
7031    76394
7032   -16649
7033    47337
7034   -13780
7035  -100720
7036    77278
7037     5242
7038    14101
7039    18445
7040  -111511
7041    58248
7042    39439
7043   -19010
7044    35984
7045  -102745
7046    27022
7047    74530
7048   -40331
7049    35558
7050   -78849
7051   -12908
7052   102549
7053   -44176
7054    15851
7055   -42854
7056   -46338
7057   114474
7058   -28850
7059   -15190
7060    -7910
7061   -66792
7062   107384
7063     -166
7064   -48665
7065    17055
7066   -70509
7067    83367
7068    39585
7069   -78033
7070    25185
7071   -54231
7072    46930
7073    72982
7074   -91538
7075    12970
7076   -24974
7077    11951
7078    97097
7079   -86922
7080   -13537
7081     9601
7082   -16955
7083   103350
7084   -65335
7085   -49294
7086    40858
7087   -29346
7088    89059
7089   -30270
7090   -84549
7091    55864
7092   -22930
7093    60680
7094     7086
7095  -109190
7096    55159
7097      635
7098    24402
7099    38806
7100  -115949
7101    34482
7102    34518
7103    -6664
7104    55388
7105  -103612
7106     2513
7107    67636
7108   -28485
7109    54048
7110   -76110
7111   -37135
7112    94260
7113   -30485
7114    31860
7115   -39688
7116   -68853
7117   102920
7118   -13079
7119      841
7120    -6050
7121   -88007
7122    94489
7123    17074
7124   -33787
7125    18149
7126   -87602
7127    67007
7128    56289
7129   -60258
7130    24909
7131   -71118
7132    32485
7133    87781
7134   -72988
7135    11568
7136   -40768
7137    -4917
7138   109406
7139   -66682
7140   -15728
7141    -4944
7142   -33278
7143   110930
7144   -40259
7145   -50703
7146    24132
7147   -43059
7148    96604
7149    -5411
7150   -83242
7151    39076
7152   -36968
7153    64670
7154    32683
7155  -105052
7156    35934
7157   -11858
7158    28520
7159    61305
7160  -108755
7161    14348
7162    21873
7163    -1915
7164    76746
7165   -97297
7166   -18905
7167    55273
7168   -22135
7169    71610
7170   -65501
7171   -57411
7172    78948
7173   -21073
7174    49548
7175   -30139
7176   -86875
7177    85519
7178    -6408
7179    17920
7180     4664
7181  -104904
7182    74088
7183    26350
7184   -17590
7185    26916
7186  -102560
7187    46498
7188    62651
7189   -42710
7190    33292
7191   -82584
7192    10013
7193    93478
7194   -53617
7195    21615
7196   -50135
7197   -27754
7198   112500
7199   -44100
7200    -8564
7201   -14660
7202   -53779
7203   110518
7204   -17697
7205   -41711
7206    14470
7207   -63085
7208    92946
7209    16785
7210   -74433
7211    29251
7212   -52518
7213    60381
7214    56194
7215   -93919
7216    22038
7217   -28499
7218    26327
7219    83769
7220   -95466
7221     1735
7222     5975
7223    -8135
7224    96184
7225   -79821
7226   -33430
7227    38992
7228   -24402
7229    88247
7230   -48604
7231   -68959
7232    60804
7233   -25146
7234    65132
7235   -11579
7236   -98929
7237    67025
7238    -6292
7239    30394
7240    23942
7241  -112374
7242    50744
7243    25839
7244    -2522
7245    44175
7246  -108663
7247    22140
7248    58857
7249   -29440
7250    49241
7251   -85663
7252   -15610
7253    90110
7254   -37349
7255    34071
7256   -49858
7257   -51139
7258   104391
7259   -26102
7260     5874
7261   -15448
7262   -75936
7263   102491
7264     -733
7265   -30383
7266    13264
7267   -84176
7268    81825
7269    37414
7270   -59799
7271    23645
7272   -70077
7273    48190
7274    72251
7275   -77894
7276    18825
7277   -44103
7278    12330
7279    99447
7280   -77406
7281    -5191
7282    -9261
7283   -20791
7284   108901
7285   -56989
7286   -38809
7287    22093
7288   -35383
7289    97972
7290   -25701
7291   -73305
7292    43379
7293   -36542
7294    73474
7295    11892
7296  -100529
7297    46177
7298   -16233
7299    36266
7300    45232
7301  -110382
7302    30700
7303    15549
7304     4332
7305    65286
7306  -104166
7307      429
7308    51002
7309   -21985
7310    68433
7311   -79463
7312   -38527
7313    77656
7314   -26051
7315    49513
7316   -44047
7317   -71021
7318    92148
7319   -16323
7320    21647
7321    -9020
7322   -94651
7323    87089
7324    12403
7325   -14214
7326    17946
7327   -99205
7328    62632
7329    48357
7330   -42582
7331    30212
7332   -85643
7333    28727
7334    81841
7335   -58696
7336    23798
7337   -55656
7338    -9873
7339   106015
7340   -55460
7341     -773
7342   -20573
7343   -39278
7344   111642
7345   -35949
7346   -33252
7347    11534
7348   -54122
7349    99986
7350    -2348
7351   -68103
7352    30173
7353   -50968
7354    71748
7355    36636
7356   -92042
7357    31512
7358   -29642
7359    36124
7360    67464
7361  -102346
7362    16025
7363     1354
7364     2606
7365    85388
7366   -91880
7367   -18062
7368    36572
7369   -20272
7370    85708
7371   -65529
7372   -53358
7373    60986
7374   -24586
7375    67318
7376   -30381
7377   -85850
7378    74097
7379   -14262
7380    36103
7381     7410
7382  -106089
7383    64325
7384    14910
7385     1350
7386    32995
7387  -106890
7388    40593
7389    48925
7390   -27178
7391    43701
7392   -91932
7393     5761
7394    82135
7395   -42475
7396    34662
7397   -59557
7398   -32784
7399   102789
7400   -38041
7401     9606
7402   -24788
7403   -60552
7404   107873
7405   -16351
7406   -23234
7407     6232
7408   -73712
7409    92577
7410    18453
7411   -58063
7412    23025
7413   -68298
7414    62854
7415    54259
7416   -79366
7417    23485
7418   -47300
7419    27482
7420    85543
7421   -86984
7422     4968
7423   -14279
7424    -6782
7425   101608
7426   -72191
7427   -25536
7428    19189
7429   -28517
7430    97413
7431   -44227
7432   -60520
7433    45134
7434   -33737
7435    76912
7436    -6935
7437   -92386
7438    54500
7439   -19039
7440    44532
7441    28244
7442  -107489
7443    44099
7444     8636
7445     9872
7446    52564
7447  -107622
7448    19298
7449    43358
7450   -17746
7451    59828
7452   -88395
7453   -17187
7454    74680
7455   -30031
7456    50014
7457   -57091
7458   -52002
7459    94062
7460   -24185
7461    23959
7462   -21333
7463   -81246
7464    95518
7465    -1525
7466    -9588
7467     9740
7468   -90767
7469    76505
7470    33046
7471   -40393
7472    25236
7473   -84080
7474    47467
7475    68818
7476   -61700
7477    25469
7478   -59414
7479     8538
7480    97259
7481   -65513
7482     5673
7483   -25955
7484   -23388
7485   107890
7486   -51510
7487   -24113
7488     6396
7489   -45588
7490   104472
7491   -23616
7492   -59216
7493    31382
7494   -46289
7495    78544
7496    15864
7497   -87847
7498    37828
7499   -30573
7500    46873
7501    49396
7502  -102083
7503    28004
7504    -3660
7505    12187
7506    73301
7507   -99433
7508     -538
7509    32057
7510   -14670
7511    78004
7512   -77742
7513   -35648
7514    59986
7515   -25884
7516    66947
7517   -46800
7518   -70629
7519    78791
7520   -18327
7521    38439
7522    -8233
7523   -95673
7524    76515
7525     5125
7526     5505
7527    20313
7528  -102846
7529    57277
7530    36376
7531   -26252
7532    37239
7533   -93421
7534    24565
7535    72075
7536   -45414
7537    33366
7538   -66152
7539   -12720
7540    97708
7541   -47091
7542    13380
7543   -33566
7544   -42601
7545   107244
7546   -31781
7547   -17231
7548       46
7549   -64035
7550    99463
7551     -110
7552   -51420
7553    21145
7554   -62359
7555    75053
7556    35988
7557   -77237
7558    26860
7559   -47634
7560    42338
7561    69430
7562   -90598
7563    15484
7564   -16993
7565     4878
7566    91920
7567   -83264
7568   -12922
7569    16308
7570   -18734
7571    93405
7572   -60002
7573   -47312
7574    44075
7575   -30624
7576    80709
7577   -27776
7578   -80017
7579    58709
7580   -22299
7581    48865
7582     9781
7583  -101509
7584    56066
7585     1336
7586    17765
7587    36639
7588  -107382
7589    36205
7590    35032
7591   -14160
7592    52750
7593   -95018
7594     2444
7595    67600
7596   -30151
7597    45872
7598   -67374
7599   -33090
7600    90110
7601   -30828
7602    27447
7603   -33622
7604   -64536
7605    99913
7606   -14449
7607    -5166
7608      209
7609   -81476
7610    87135
7611    16690
7612   -36984
7613    19596
7614   -78740
7615    62197
7616    52915
7617   -62332
7618    27163
7619   -61895
7620    26738
7621    83134
7622   -71825
7623    11141
7624   -29987
7625    -7920
7626    99654
7627   -63354
7628   -14342
7629      824
7630   -32284
7631   102351
7632   -39283
7633   -48698
7634    29782
7635   -41867
7636    84582
7637    -2677
7638   -80313
7639    42654
7640   -30882
7641    54869
7642    30412
7643   -99477
7644    37499
7645    -7412
7646    21129
7647    58302
7648  -103514
7649    15954
7650    26803
7651    -8496
7652    69989
7653   -87739
7654   -17618
7655    56775
7656   -23264
7657    62550
7658   -59024
7659   -53660
7660    77894
7661   -23750
7662    40989
7663   -23939
7664   -82421
7665    82883
7666    -4462
7667     8336
7668     8974
7669   -95071
7670    68811
7671    25049
7672   -21524
7673    27737
7674   -90226
7675    43031
7676    60390
7677   -46240
7678    31744
7679   -70703
7680     5970
7681    89078
7682   -52408
7683    15664
7684   -39290
7685   -25851
7686   102473
7687   -43099
7688   -10173
7689    -6882
7690   -49978
7691   101864
7692   -16970
7693   -45353
7694    18497
7695   -55409
7696    83021
7697    17319
7698   -73175
7699    28961
7700   -45196
7701    53070
7702    51461
7703   -90941
7704    24321
7705   -20349
7706    17711
7707    76344
7708   -90364
7709     -648
7710    13248
7711    -9627
7712    84793
7713   -73365
7714   -32297
7715    40792
7716   -24572
7717    76162
7718   -42609
7719   -66645
7720    61675
7721   -23287
7722    52763
7723    -7905
7724   -90084
7725    62815
7726    -2677
7727    20795
7728    22001
7729  -102153
7730    49308
7731    25258
7732   -10047
7733    41292
7734   -97090
7735    19346
7736    59986
7737   -31545
7738    42274
7739   -72910
7740   -14904
7741    85393
7742   -35976
7743    26480
7744   -41403
7745   -48040
7746    99343
7747   -25262
7748     -803
7749    -8672
7750   -68824
7751    93130
7752     2832
7753   -33430
7754    13910
7755   -72456
7756    72741
7757    35197
7758   -59272
7759    23823
7760   -59669
7761    40804
7762    69101
7763   -75783
7764    16452
7765   -32815
7766     6663
7767    89851
7768   -70466
7769    -7054
7770     -509
7771   -20039
7772    96313
7773   -54233
7774   -36928
7775    27345
7776   -33737
7777    85193
7778   -22028
7779   -70358
7780    44674
7781   -29458
7782    59613
7783    11465
7784   -91867
7785    44092
7786    -9781
7787    28690
7788    41359
7789  -101166
7790    28707
7791    20274
7792    -1649
7793    57950
7794   -91952
7795    -2615
7796    51814
7797   -21896
7798    57337
7799   -69398
7800   -35244
7801    74826
7802   -25507
7803    40616
7804   -37042
7805   -66221
7806    86076
7807   -11640
7808    12416
7809    -4506
7810   -83501
7811    78323
7812    13281
7813   -19057
7814    19188
7815   -85908
7816    56371
7817    45457
7818   -43339
7819    26501
7820   -70424
7821    22008
7822    76453
7823   -57538
7824    17628
7825   -43737
7826    -9983
7827    94280
7828   -52382
7829    -5571
7830   -10462
7831   -34855
7832    99949
7833   -32223
7834   -36556
7835    14885
7836   -45903
7837    85478
7838      357
7839   -67754
7840    29778
7841   -42360
7842    61611
7843    31740
7844   -87032
7845    28733
7846   -20862
7847    28627
7848    60665
7849   -92454
7850    10852
7851     7970
7852       35
7853    74388
7854   -80885
7855   -17908
7856    38279
7857   -18961
7858    72579
7859   -56203
7860   -50670
7861    60425
7862   -22102
7863    52511
7864   -22443
7865   -78567
7866    68726
7867    -9354
7868    24775
7869     6992
7870   -92247
7871    58388
7872    17369
7873    -6819
7874    30940
7875   -94144
7876    34885
7877    49176
7878   -29758
7879    34536
7880   -75607
7881     3154
7882    77148
7883   -40049
7884    25025
7885   -48559
7886   -28300
7887    92995
7888   -33487
7889     2501
7890   -16950
7891   -53193
7892    95751
7893   -11783
7894   -27502
7895     8711
7896   -61486
7897    79755
7898    20027
7899   -55659
7900    22486
7901   -55204
7902    52865
7903    51006
7904   -73975
7905    18716
7906   -34440
7907    19598
7908    76384
7909   -77752
7910     1783
7911    -5520
7912    -7505
7913    86655
7914   -63612
7915   -26844
7916    24428
7917   -25566
7918    83186
7919   -38030
7920   -58489
7921    44134
7922   -24592
7923    60519
7924    -5398
7925   -82821
7926    50836
7927   -11997
7928    34414
7929    23328
7930   -96072
7931    38719
7932    15256
7933     3754
7934    45396
7935   -93800
7936    14396
7937    43943
7938   -17324
7939    48584
7940   -75682
7941   -17949
7942    71270
7943   -26895
7944    39412
7945   -47214
7946   -48741
7947    85072
7948   -18267
7949    13157
7950   -14101
7951   -70623
7952    84608
7953     1416
7954   -15215
7955     8132
7956   -76849
7957    65775
7958    33068
7959   -43320
7960    22321
7961   -68882
7962    38811
7963    62991
7964   -57571
7965    17909
7966   -43864
7967     5447
7968    85662
7969   -59019
7970      227
7971   -17208
7972   -20942
7973    93947
7974   -44020
7975   -29997
7976    13229
7977   -38041
7978    88342
7979   -16435
7980   -58140
7981    28721
7982   -34790
7983    64953
7984    15825
7985   -81443
7986    34370
7987   -21989
7988    37059
7989    44767
7990   -92603
7991    20009
7992     6470
7993     6360
7994    63155
7995   -85922
7996    -3941
7997    33218
7998   -12631
7999    63153
8000   -65532
8001   -36550
8002    59653
8003   -22180
8004    52362
8005   -35588
8006   -64012
8007    69409
8008   -11147
8009    25482
8010    -5644
8011   -83251
8012    67374
8013     7307
8014    -2731
8015    18487
8016   -87395
8017    47993
8018    38711
8019   -28335
8020    28933
8021   -75343
8022    20594
8023    65623
8024   -40340
8025    23409
8026   -52266
8027   -12963
8028    88505
8029   -40693
8030     5390
8031   -24599
8032   -37914
8033    93883
8034   -22343
8035   -24217
8036     4101
8037   -52003
8038    84710
8039     1962
8040   -49520
8041    19518
8042   -49234
8043    60826
8044    36225
8045   -73095
8046    23580
8047   -33449
8048    32798
8049    60744
8050   -77522
8051     7805
8052    -6045
8053     3238
8054    77427
8055   -72239
8056   -14755
8057    19389
8058   -15576
8059    75818
8060   -50013
8061   -46256
8062    45472
8063   -24094
8064    61916
8065   -19992
8066   -71664
8067    52032
8068   -12774
8069    36499
8070     8865
8071   -89812
8072    49805
8073     7758
8074    10320
8075    31828
8076   -90527
8077    25753
8078    38591
8079   -16146
8080    41279
8081   -78512
8082     -827
8083    63142
8084   -26324
8085    32942
8086   -53828
8087   -32411
8088    83824
8089   -26618
8090    16197
8091   -25409
8092   -55211
8093    84430
8094    -7276
8095   -12907
8096     1946
8097   -68568
8098    76268
8099    16983
8100   -37669
8101    16305
8102   -62942
8103    48963
8104    50070
8105   -60162
8106    18891
8107   -47082
8108    21011
8109    71883
8110   -61659
8111     3338
8112   -17018
8113    -8529
8114    89181
8115   -55803
8116   -17858
8117     7704
8118   -22862
8119    81263
8120   -26468
8121   -58019
$$ Imaginary data points
##PAGE= N=2
##DATA TABLE= (X++(I..I)), XYDATA
0  -108709
1 -2491968
2   498158
3  1862292
4 -1035034
5 -1165601
6  1100799
7  1224992
8 -1571849
9  -417473
10  1577671
11  -591164
12  -833135
13   567797
14   162510
15  -406231
16  -596810
17   854020
18   314338
19 -1510737
20   300340
21   953602
22  -568913
23  -308810
24   360373
25   544159
26  -447006
27    71198
28  1075566
29 -1147379
30  -543296
31  1887624
32  -168680
33 -1456407
34   199703
35  1218521
36  -358104
37 -1483490
38   895276
39   560476
40 -1614158
41   367523
42  1030045
43  -589285
44  -723807
45   367361
46  1114943
47  -717260
48  -888654
49  1364634
50   259191
51  -795626
52   261088
53   635485
54   -83957
55 -1101519
56   525595
57  1099079
58 -1300864
59  -218743
60   925615
61  -540917
62  -247858
63   359761
64   -55582
65  -788810
66    14372
67  1424677
68  -615937
69  -977610
70  1154601
71   262449
72  -399790
73     2997
74    76019
75   266719
76  -360938
77   393955
78   426885
79 -1177070
80   -64123
81   721441
82  -190905
83  -628377
84  -393992
85   887332
86   -30183
87  -904828
88   926255
89   125834
90  -863300
91   472706
92   593796
93   -15350
94  -562955
95   316845
96   789811
97  -800765
98    75472
99   569973
100  -916763
101     5387
102   572023
103   -99993
104  -494278
105  -446892
106   673151
107   -17041
108  -603194
109   389896
110  -281272
111   -24015
112   627678
113   -74740
114   -26067
115  -403063
116   222554
117   872243
118  -651412
119  -312122
120   483578
121    18648
122    63460
123  -245747
124    68301
125  -203870
126  -501578
127   895614
128   -98913
129  -930373
130   543978
131   214789
132  -158272
133   -60087
134   -57774
135   269892
136  -377132
137   310446
138   668705
139  -693418
140   -74590
141   293256
142    -9251
143   133945
144  -503955
145   101319
146   167605
147  -332008
148   600937
149  -246778
150  -700618
151   378635
152   272983
153   153907
154  -447703
155  -175064
156   730679
157  -275932
158    62716
159   315983
160  -724087
161   184521
162   499013
163    -2080
164  -281329
165  -483877
166   652697
167    94252
168  -666040
169   380956
170  -248774
171  -252158
172   479296
173   -11272
174    30718
175  -413730
176    11533
177   705384
178  -412376
179  -112098
180   193086
181  -176662
182   387982
183   -59166
184    21188
185   -53752
186  -607585
187   685510
188   265628
189  -712806
190   133821
191    24806
192   116845
193    75080
194  -255807
195    52428
196  -471588
197   339270
198   752013
199  -772726
200  -141717
201   411650
202     9342
203   181755
204  -356583
205    41052
206   113052
207  -226726
208   662803
209  -186480
210  -651123
211   317951
212   144759
213   157227
214  -339872
215  -296450
216   544577
217  -282121
218    60839
219   392919
220  -642897
221    -3302
222   306118
223   173386
224    50619
225  -582782
226   365850
227   311140
228  -376058
229   336253
230  -300894
231  -330687
232   404603
233   109021
234   135582
235  -537535
236  -164205
237   734829
238  -328943
239  -119876
240   121450
241  -379910
242   365588
243   156145
244    21747
245  -114385
246  -568862
247   644753
248   315122
249  -589824
250   110707
251   -16959
252   176387
253   105705
254  -225368
255   198481
256  -558518
257    25672
258   843336
259  -543866
260  -297541
261   245958
262    32109
263   231519
264  -293977
265    44890
266     7110
267  -344197
268   722654
269    33247
270  -582109
271   173521
272    48806
273   324086
274  -149785
275  -428581
276   393806
277  -219348
278   107365
279   449923
280  -622881
281  -163689
282   190228
283   227240
284   127132
285  -657351
286   228155
287   349214
288  -298090
289   372320
290  -191908
291  -341311
292   246597
293   127555
294   381811
295  -456197
296  -362768
297   745964
298  -167429
299  -176734
300   125569
301  -366338
302   156525
303    92065
304   176510
305   -66238
306  -723689
307   478523
308   356257
309  -455689
310   104809
311  -180787
312   131910
313   292678
314  -145431
315   241815
316  -442819
317  -114649
318   775231
319  -261962
320  -237386
321    24225
322      690
323   365526
324  -291495
325   -15813
326    -8180
327  -506790
328   600533
329   175384
330  -524028
331    17596
332   -72685
333   407215
334     2475
335  -478782
336   321740
337  -177428
338    82864
339   541663
340  -396542
341  -167358
342     6636
343   250537
344   332041
345  -659347
346    61523
347   308666
348  -283331
349   397798
350  -160090
351  -402669
352   139447
353    20968
354   430857
355  -294511
356  -476301
357   562914
358   -30992
359   -24656
360    97336
361  -380384
362   156787
363    30500
364   245257
365   162820
366  -753736
367   284209
368   427153
369  -332554
370    88913
371  -259597
372      221
373   274421
374   -80400
375   265899
376  -438419
377  -257388
378   654814
379  -118744
380  -115251
381  -109636
382  -139950
383   494096
384  -146428
385   -36697
386    46859
387  -529098
388   462810
389   291801
390  -361031
391   -32571
392  -187346
393   389714
394   139692
395  -434115
396   204227
397  -247097
398    32837
399   543266
400  -307199
401  -142158
402  -112862
403   138905
404   462794
405  -544395
406   -63652
407   245201
408  -275500
409   437544
410   -16135
411  -394566
412    21589
413   -22801
414   486575
415  -177521
416  -489690
417   417414
418   -60180
419   123238
420   192559
421  -479093
422    90942
423    23440
424   207006
425   288062
426  -682410
427    92379
428   383809
429  -177340
430   143529
431  -323047
432   -96632
433   226901
434   -35916
435   356643
436  -424640
437  -357808
438   600404
439   -83517
440   -38275
441   -75577
442  -276735
443   431792
444    -8605
445    34942
446    60226
447  -559691
448   357752
449   330590
450  -234902
451   -36171
452  -284357
453   333807
454   202870
455  -350155
456   206415
457  -355041
458   -94004
459   604106
460  -205934
461  -167412
462  -153895
463    61966
464   494536
465  -378295
466   -86458
467   123032
468  -293087
469   495046
470    98461
471  -352693
472   -49411
473   -94956
474   512596
475   -73700
476  -509241
477   315178
478  -116947
479   120026
480   308556
481  -442937
482   -35819
483   -47445
484   201917
485   380556
486  -608619
487   -25116
488   333957
489   -74776
490   208214
491  -291418
492  -103671
493   127493
494   -90433
495   537512
496  -312901
497  -548335
498   555801
499    37086
500   -63976
501   -64262
502  -279863
503   273505
504   -36650
505   180649
506   110648
507  -669815
508   271603
509   350868
510  -161382
511    21026
512  -378324
513   239351
514   299575
515  -272356
516   238071
517  -331031
518  -227543
519   555292
520   -24284
521   -94521
522  -290188
523   -10067
524   592143
525  -328638
526  -119326
527   134413
528  -380653
529   378141
530   207710
531  -213037
532  -136626
533  -258972
534   561621
535    76312
536  -562029
537   247523
538   -99091
539    56706
540   363039
541  -290179
542   -71896
543  -169440
544   173525
545   479832
546  -519845
547  -109379
548   227202
549   -39365
550   319270
551  -285349
552  -159942
553   129002
554  -199863
555   525755
556   -66089
557  -615446
558   309589
559   173066
560    86691
561  -153929
562  -303701
563   296265
564  -140629
565   188269
566   325787
567  -702035
568    61328
569   403251
570   -55194
571    27952
572  -416882
573   128768
574   312201
575  -185736
576   251234
577  -307653
578  -267280
579   446068
580      766
581    66098
582  -287646
583  -205892
584   612375
585  -153112
586  -140092
587    95230
588  -375899
589   287992
590   181020
591   -79478
592   -65344
593  -438022
594   462407
595   272045
596  -498345
597   120628
598  -124330
599    41949
600   354227
601  -167691
602    -5161
603  -309610
604    77758
605   613648
606  -432663
607  -183614
608   151885
609   -93514
610   403100
611  -155163
612  -248278
613    55318
614  -183559
615   471336
616    10998
617  -500587
618   151120
619    39181
620   274281
621   -26582
622  -453804
623   266985
624   -95853
625    79731
626   432869
627  -525097
628  -112385
629   277174
630    77747
631   122712
632  -439805
633    43013
634   240207
635  -172095
636   371282
637  -238459
638  -400968
639   338257
640    49546
641   163506
642  -240693
643  -348259
644   503103
645   -19097
646   -20730
647    88696
648  -458531
649   212008
650   233584
651    19192
652   -11938
653  -516963
654   327592
655   362385
656  -343384
657    69968
658  -248725
659    -6599
660   378422
661  -125700
662    64785
663  -341889
664   -94690
665   656368
666  -258195
667  -222139
668    77227
669  -121732
670   377719
671   -40006
672  -117159
673   -16450
674  -331423
675   490686
676   139832
677  -448550
678    90384
679  -118929
680   254844
681   176114
682  -425941
683   113285
684  -156081
685    49577
686   496952
687  -376730
688  -185317
689    88758
690   144415
691   330384
692  -444399
693   -75951
694   216999
695  -171292
696   449095
697  -120011
698  -482117
699   211113
700    69584
701   247063
702  -193412
703  -441886
704   388055
705     1901
706    43799
707   152950
708  -459773
709   106509
710   177063
711   104734
712   131738
713  -543849
714   175014
715   374547
716  -228745
717   145043
718  -269237
719  -147175
720   317534
721   -57158
722   166091
723  -311275
724  -284906
725   553675
726   -64558
727  -116208
728   -36505
729  -234998
730   388993
731    48986
732   -26456
733    15695
734  -465795
735   415034
736   303817
737  -386868
738     2852
739  -185826
740   206922
741   256172
742  -338658
743    52857
744  -237265
745     3384
746   516426
747  -294211
748  -160152
749    -3499
750    69256
751   444801
752  -341297
753  -115766
754   199458
755  -236949
756   427482
757    56424
758  -420518
759    63356
760   -19609
761   314597
762   -76063
763  -456799
764   245855
765   -97803
766   100055
767   284929
768  -468721
769    -7061
770   103201
771   127752
772   286686
773  -505750
774     6719
775   346430
776   -94572
777   225816
778  -267634
779  -212183
780   268875
781   -25753
782   257075
783  -279994
784  -397883
785   493617
786    15099
787   -70170
788   -70173
789  -304937
790   337748
791    35411
792     6472
793   111566
794  -523704
795   261099
796   380748
797  -274810
798   -18339
799  -200681
800   159028
801   243735
802  -210078
803   160364
804  -308403
805  -115369
806   572134
807  -182970
808  -141832
809   -58497
810   -74136
811   463096
812  -171653
813  -173958
814    65561
815  -278797
816   383287
817   119381
818  -327159
819   -29188
820  -153354
821   408784
822    85630
823  -512597
824   195211
825   -44453
826    79980
827   348197
828  -351929
829   -52797
830    23769
831   143512
832   361756
833  -503077
834   -86886
835   298324
836  -107507
837   243286
838  -218578
839  -248023
840   168047
841   -73703
842   331650
843  -185280
844  -450904
845   402250
846    28692
847    41186
848    28485
849  -368619
850   254501
851    66732
852    55259
853   196833
854  -515289
855    97455
856   345940
857   -95703
858    12915
859  -375700
860   106377
861   312429
862  -221286
863   212121
864  -271058
865  -279685
866   542373
867   -27362
868  -131242
869  -134693
870  -113266
871   458874
872  -103468
873  -114611
874    32603
875  -340109
876   380478
877   148371
878  -285595
879    31634
880  -235687
881   318269
882   241086
883  -428629
884    92713
885   -72730
886    71373
887   345825
888  -262031
889   -12973
890  -104322
891    25605
892   487375
893  -392431
894  -219615
895   195438
896  -105403
897   276091
898  -135411
899  -235474
900    69650
901  -145298
902   441604
903   -34663
904  -531731
905   312388
906    85304
907    94122
908   113719
909  -363825
910   129553
911    45564
912   133112
913   223708
914  -544057
915    46829
916   271224
917  -103281
918   148631
919  -404444
920   -81853
921   343190
922  -157943
923   179476
924  -184335
925  -283864
926   396021
927    30908
928    56914
929  -154411
930  -237824
931   493890
932   -42917
933   -73269
934   122424
935  -423336
936   241506
937   237877
938  -186386
939   -14912
940  -340922
941   238379
942   282302
943  -337880
944    74832
945  -205532
946   -10613
947   422607
948  -192704
949   -19367
950  -139360
951   -41631
952   538544
953  -237632
954  -203264
955   108491
956  -126090
957   367384
958   -56609
959  -239021
960    69670
961  -217721
962   383235
963    98783
964  -508395
965   139203
966    27739
967   138336
968   133114
969  -356209
970    98269
971   -64648
972    92727
973   382784
974  -492679
975   -71683
976   276095
977   -52209
978   223586
979  -288585
980  -154628
981   241218
982   -82027
983   269483
984  -175495
985  -338651
986   315896
987    -2964
988   147652
989  -101702
990  -415875
991   392908
992    50101
993   -60488
994   142549
995  -414111
996   123211
997   239398
998   -31918
999    36131
1000  -432335
1001   196438
1002   354429
1003  -283846
1004   122641
1005  -206236
1006  -127535
1007   400660
1008   -92478
1009    10739
1010  -211154
1011  -135375
1012   540224
1013  -168181
1014  -169376
1015    73530
1016  -235066
1017   353005
1018    65781
1019  -198399
1020    25500
1021  -264699
1022   361717
1023   175914
1024  -414720
1025    78828
1026  -110735
1027   168839
1028   257273
1029  -380734
1030    59165
1031   -77281
1032     -754
1033   445028
1034  -346730
1035  -171459
1036   149560
1037    17829
1038   315896
1039  -276685
1040  -163082
1041   193389
1042  -150925
1043   354468
1044   -53904
1045  -422072
1046   221028
1047    12161
1048   196203
1049   -26739
1050  -462962
1051   271780
1052    54494
1053    -1666
1054   191397
1055  -415264
1056    44699
1057   194537
1058    31078
1059   146995
1060  -466839
1061    71496
1062   377915
1063  -206119
1064   162102
1065  -194236
1066  -208991
1067   352124
1068   -42638
1069    84102
1070  -201326
1071  -270133
1072   492374
1073   -46132
1074  -123681
1075    21744
1076  -300891
1077   321256
1078   107260
1079  -131793
1080    47693
1081  -362367
1082   299910
1083   288632
1084  -341558
1085    46080
1086  -181490
1087   117907
1088   337254
1089  -305893
1090    40072
1091  -121762
1092   -70742
1093   466319
1094  -225613
1095  -170941
1096    13733
1097   -34693
1098   421898
1099  -219877
1100  -202598
1101   171664
1102  -223433
1103   355068
1104    84421
1105  -422950
1106   110179
1107   -14272
1108   245171
1109    56504
1110  -450620
1111   182381
1112    -6608
1113    45262
1114   271258
1115  -420680
1116   -10229
1117   143459
1118    19219
1119   261961
1120  -425690
1121   -76995
1122   337055
1123  -120192
1124   216863
1125  -176030
1126  -256928
1127   299625
1128   -21508
1129   173734
1130  -144064
1131  -375892
1132   406365
1133    35258
1134   -44113
1135    15111
1136  -380714
1137   263692
1138   123395
1139   -99277
1140   109369
1141  -418763
1142   159652
1143   350638
1144  -222776
1145    39053
1146  -236862
1147    55181
1148   370015
1149  -206005
1150    77940
1151  -157038
1152  -147829
1153   490316
1154  -130562
1155  -145301
1156   -45283
1157  -146118
1158   440766
1159  -112100
1160  -232088
1161   111102
1162  -272310
1163   306980
1164   162028
1165  -363460
1166    30255
1167   -91845
1168   281348
1169   162691
1170  -416087
1171   146534
1172   -55703
1173    47236
1174   390728
1175  -365975
1176   -76510
1177   105777
1178     9879
1179   333837
1180  -347369
1181  -175128
1182   220385
1183   -94857
1184   281863
1185  -172453
1186  -310603
1187   233786
1188   -67153
1189   238333
1190   -53162
1191  -452621
1192   309989
1193    74579
1194    41898
1195    81244
1196  -401545
1197   195584
1198   129701
1199   -22622
1200   191297
1201  -444153
1202    51001
1203   357142
1204  -133821
1205    77240
1206  -286284
1207   -39902
1208   343118
1209  -156641
1210   130028
1211  -197452
1212  -266123
1213   486714
1214   -52446
1215  -117402
1216   -50778
1217  -238542
1218   400084
1219    20152
1220  -166361
1221    63427
1222  -309155
1223   302020
1224   216710
1225  -284089
1226    38597
1227  -209909
1228   227493
1229   296554
1230  -372862
1231    71676
1232  -102108
1233   -23002
1234   420318
1235  -267829
1236  -123620
1237    -4436
1238   -27714
1239   408848
1240  -267011
1241  -209484
1242   145866
1243  -135398
1244   352538
1245   -60245
1246  -327569
1247   170537
1248   -97581
1249   289639
1250    73961
1251  -471452
1252   192827
1253    58012
1254    99122
1255   156781
1256  -414887
1257   100204
1258    85233
1259     8989
1260   270231
1261  -453606
1262   -62040
1263   307735
1264   -78302
1265   166887
1266  -295811
1267  -146967
1268   320756
1269  -109392
1270   195491
1271  -153478
1272  -353117
1273   423932
1274    33483
1275   -24448
1276   -39213
1277  -311578
1278   342328
1279    72041
1280   -72315
1281    88682
1282  -402826
1283   227797
1284   263631
1285  -217004
1286    62718
1287  -305784
1288   101717
1289   368673
1290  -279255
1291    31767
1292  -154380
1293   -85647
1294   415370
1295  -164877
1296   -68313
1297   -85510
1298  -113741
1299   491420
1300  -146457
1301  -213427
1302   117929
1303  -189567
1304   351149
1305    62020
1306  -305111
1307    91207
1308  -157342
1309   282582
1310   163380
1311  -452889
1312    89544
1313   -17067
1314    95505
1315   231124
1316  -386969
1317    29882
1318    20688
1319    -4101
1320   373269
1321  -380088
1322  -146816
1323   259463
1324   -47292
1325   255882
1326  -210264
1327  -207412
1328   246612
1329   -88838
1330   262233
1331   -83132
1332  -410736
1333   313792
1334    31827
1335    54653
1336    12502
1337  -398421
1338   237890
1339    78070
1340   -24033
1341   145037
1342  -438772
1343   120727
1344   273442
1345  -134336
1346   125436
1347  -330156
1348     2212
1349   386986
1350  -171484
1351    74921
1352  -169873
1353  -135528
1354   391290
1355  -103099
1356    20520
1357  -119712
1358  -249861
1359   497961
1360   -51744
1361  -222016
1362    88099
1363  -252783
1364   270898
1365   130058
1366  -224990
1367    29565
1368  -244036
1369   278665
1370   233146
1371  -388340
1372    90827
1373  -103468
1374    56599
1375   359270
1376  -310626
1377   -20639
1378    -3402
1379   -32040
1380   409970
1381  -267894
1382  -178223
1383   133829
1384   -75656
1385   333583
1386  -166527
1387  -266512
1388   192897
1389  -140722
1390   269259
1391    26444
1392  -430812
1393   185712
1394    27032
1395   141408
1396    78302
1397  -428910
1398   189816
1399    80819
1400    -4468
1401   242244
1402  -412136
1403     5970
1404   265149
1405   -58491
1406   164784
1407  -336651
1408   -79263
1409   334739
1410  -125599
1411   144361
1412  -194969
1413  -240712
1414   382042
1415   -66938
1416    46311
1417   -73855
1418  -343071
1419   415560
1420    63561
1421  -147933
1422    51503
1423  -287403
1424   244765
1425   150775
1426  -140170
1427    70536
1428  -352622
1429   215230
1430   339296
1431  -342295
1432    62136
1433  -137042
1434   -23065
1435   381353
1436  -212756
1437   -41315
1438   -85945
1439   -68618
1440   442348
1441  -204833
1442  -161523
1443    68597
1444  -153808
1445   398134
1446   -60370
1447  -303510
1448   146580
1449  -143175
1450   271342
1451   100233
1452  -393652
1453   109230
1454   -39448
1455   190125
1456   173294
1457  -454436
1458   118934
1459    71004
1460   -18720
1461   296366
1462  -352865
1463   -87125
1464   188589
1465    -2236
1466   246328
1467  -336519
1468  -141517
1469   305410
1470  -131093
1471   216644
1472  -114325
1473  -346593
1474   311501
1475     8678
1476    79296
1477   -43096
1478  -373306
1479   304102
1480    81357
1481   -29778
1482    72397
1483  -387962
1484   212654
1485   199607
1486  -136445
1487   129945
1488  -357081
1489    65648
1490   379016
1491  -208155
1492    32431
1493  -191092
1494   -52132
1495   373139
1496  -164941
1497    12567
1498  -123589
1499  -180649
1500   475774
1501   -98869
1502  -179727
1503    38188
1504  -192318
1505   370526
1506    27862
1507  -249974
1508    92888
1509  -211134
1510   274052
1511   185167
1512  -364473
1513    63828
1514  -103767
1515   153528
1516   259051
1517  -391294
1518    38633
1519    -1513
1520   -16574
1521   354501
1522  -299451
1523  -112243
1524   108779
1525   -31717
1526   356475
1527  -251712
1528  -227787
1529   250855
1530  -104447
1531   246145
1532   -46908
1533  -358544
1534   202505
1535    -3955
1536   167766
1537    -9107
1538  -433925
1539   246792
1540    66121
1541    -4478
1542   155641
1543  -410064
1544   103225
1545   224570
1546   -69232
1547   157571
1548  -344553
1549    -4864
1550   341821
1551  -125118
1552   107521
1553  -223921
1554  -138883
1555   373046
1556  -120449
1557    45338
1558  -107988
1559  -283712
1560   414078
1561     -402
1562  -124941
1563     2347
1564  -265083
1565   334768
1566    94942
1567  -193695
1568    95998
1569  -276287
1570   209813
1571   270933
1572  -279275
1573    30090
1574  -172676
1575   114352
1576   325811
1577  -320241
1578    17810
1579   -62645
1580   -70330
1581   410585
1582  -223534
1583  -153695
1584    56501
1585   -72769
1586   379746
1587  -156573
1588  -248160
1589   161803
1590  -121628
1591   287959
1592     7611
1593  -358273
1594   160179
1595   -57793
1596   194982
1597   111546
1598  -445872
1599   147811
1600    67020
1601    29354
1602   209453
1603  -377990
1604    26834
1605   157917
1606   -28391
1607   246575
1608  -350308
1609  -109508
1610   300963
1611   -82098
1612   167314
1613  -212283
1614  -218389
1615   324928
1616   -78178
1617   114356
1618   -71332
1619  -356821
1620   352337
1621    69829
1622   -47793
1623    18201
1624  -322640
1625   271737
1626   138180
1627  -123830
1628   100337
1629  -341807
1630   142716
1631   301251
1632  -221084
1633    42806
1634  -232995
1635    22559
1636   371019
1637  -235866
1638     2499
1639   -90770
1640  -118124
1641   418804
1642  -125517
1643  -128442
1644    -1032
1645  -137099
1646   407287
1647   -59495
1648  -244535
1649   107475
1650  -180844
1651   284013
1652    99647
1653  -345772
1654    86966
1655  -111298
1656   184382
1657   210717
1658  -402145
1659    56072
1660    17752
1661    49921
1662   282299
1663  -336701
1664   -32993
1665   105800
1666   -26207
1667   323333
1668  -292784
1669  -188624
1670   234344
1671   -72036
1672   229010
1673  -155530
1674  -290437
1675   255011
1676   -54797
1677   157772
1678   -19006
1679  -390901
1680   259304
1681    80858
1682    32389
1683    63077
1684  -373959
1685   202452
1686   152307
1687   -75254
1688   149645
1689  -369778
1690    43800
1691   309700
1692  -146353
1693    73743
1694  -259550
1695   -63773
1696   361628
1697  -147977
1698    43106
1699  -124600
1700  -185972
1701   409133
1702   -49777
1703   -73654
1704   -25847
1705  -228971
1706   388565
1707    35486
1708  -207552
1709    70548
1710  -240892
1711   243742
1712   170501
1713  -285115
1714    48594
1715  -182121
1716   148999
1717   285580
1718  -329747
1719    15563
1720   -46340
1721    24477
1722   344277
1723  -266820
1724   -62626
1725    46307
1726   -63783
1727   382716
1728  -203858
1729  -233043
1730   166811
1731   -87460
1732   260157
1733   -71768
1734  -309055
1735   163409
1736   -67116
1737   204830
1738    45435
1739  -409985
1740   182519
1741    53787
1742    70291
1743   150616
1744  -389494
1745   100609
1746   153130
1747   -35103
1748   200305
1749  -341026
1750   -47363
1751   261408
1752   -73070
1753   152562
1754  -265178
1755  -149238
1756   336233
1757  -101625
1758    91621
1759  -102302
1760  -269790
1761   344314
1762    10149
1763    -8808
1764   -26083
1765  -304457
1766   331298
1767    91785
1768  -144354
1769    78881
1770  -295310
1771   180251
1772   225474
1773  -203428
1774    44331
1775  -238744
1776    97272
1777   321262
1778  -256288
1779    23351
1780  -112832
1781   -43619
1782   388583
1783  -195883
1784   -80706
1785     2975
1786  -118681
1787   389572
1788   -99003
1789  -222939
1790    81788
1791  -121548
1792   300384
1793    -3774
1794  -290690
1795   125246
1796  -128318
1797   213957
1798   157119
1799  -398771
1800    87315
1801    17358
1802    76466
1803   212318
1804  -350690
1805    20808
1806    89238
1807   -16280
1808   275132
1809  -308344
1810  -117270
1811   214412
1812   -54787
1813   224600
1814  -205960
1815  -221509
1816   278845
1817   -65656
1818   144748
1819   -58702
1820  -325663
1821   266827
1822    29182
1823    42402
1824    15777
1825  -366315
1826   238009
1827   127906
1828   -88899
1829   101428
1830  -322948
1831   105965
1832   239555
1833  -124820
1834    89717
1835  -280446
1836    15052
1837   356007
1838  -180820
1839    37644
1840  -129274
1841  -124978
1842   373991
1843  -102852
1844   -61225
1845   -49886
1846  -184674
1847   375092
1848   -25875
1849  -181006
1850    40090
1851  -199258
1852   296229
1853    84352
1854  -264659
1855    95981
1856  -171247
1857   175942
1858   240150
1859  -320094
1860    25575
1861   -49864
1862    79384
1863   271062
1864  -306941
1865   -13121
1866    29999
1867   -44401
1868   334268
1869  -241732
1870  -169551
1871   147650
1872   -60999
1873   272415
1874  -140578
1875  -256735
1876   207188
1877   -64787
1878   192697
1879     1124
1880  -350389
1881   192550
1882    29565
1883    91772
1884    77068
1885  -383568
1886   152671
1887   121350
1888   -36296
1889   150073
1890  -337027
1891    27409
1892   225759
1893   -80155
1894   143836
1895  -277254
1896   -86435
1897   335501
1898  -105927
1899    66125
1900  -130668
1901  -180629
1902   332787
1903   -49979
1904     -691
1905   -47121
1906  -264456
1907   339353
1908    44681
1909  -137570
1910    45008
1911  -252583
1912   238078
1913   150667
1914  -210777
1915    70358
1916  -214044
1917   128243
1918   272820
1919  -254717
1920    14874
1921  -109501
1922    33687
1923   322518
1924  -244419
1925   -33366
1926    -7811
1927   -82716
1928   363066
1929  -160137
1930  -180249
1931    89925
1932   -92642
1933   296852
1934   -66985
1935  -262015
1936   140328
1937   -94285
1938   211505
1939    62814
1940  -343360
1941   127421
1942   -13599
1943   114194
1944   153267
1945  -373893
1946    80494
1947    97091
1948   -11184
1949   204238
1950  -308741
1951   -34686
1952   183978
1953   -52564
1954   202906
1955  -245515
1956  -152782
1957   281487
1958   -70404
1959   121990
1960  -113957
1961  -236972
1962   285975
1963   -25921
1964    49084
1965   -15180
1966  -323511
1967   274416
1968    91211
1969   -87742
1970    52850
1971  -290400
1972   172893
1973   180945
1974  -149008
1975    77010
1976  -257523
1977    69244
1978   303546
1979  -192033
1980    31389
1981  -146398
1982   -36527
1983   355183
1984  -168643
1985   -40477
1986   -31542
1987  -131331
1988   359524
1989   -74067
1990  -163201
1991    34675
1992  -148991
1993   305822
1994     7031
1995  -256576
1996    96634
1997  -141310
1998   199495
1999   139005
2000  -315871
2001    70256
2002   -57105
2003   110675
2004   230845
2005  -331519
2006    19344
2007    59420
2008    -1524
2009   265219
2010  -263298
2011   -91303
2012   133716
2013   -43644
2014   258082
2015  -207538
2016  -212215
2017   220714
2018   -60445
2019   167856
2020   -78031
2021  -296569
2022   225510
2023    -3107
2024    90226
2025    25586
2026  -356214
2027   198097
2028   114925
2029   -19139
2030    86271
2031  -319281
2032   116286
2033   192339
2034   -88412
2035   122902
2036  -285028
2037   -13352
2038   311451
2039  -124511
2040    52910
2041  -170053
2042  -117417
2043   333489
2044   -91627
2045   -13889
2046   -75762
2047  -196883
2048   344631
2049    -8430
2050  -121486
2051    15022
2052  -218407
2053   288330
2054   101096
2055  -215140
2056    60742
2057  -180428
2058   179093
2059   209823
2060  -258191
2061    32729
2062  -118100
2063    84388
2064   297140
2065  -283448
2066   -37052
2067     5795
2068   -27324
2069   304278
2070  -200240
2071  -134090
2072    60924
2073   -61522
2074   316861
2075  -138774
2076  -251626
2077   169478
2078   -70497
2079   209924
2080    14577
2081  -315355
2082   138681
2083     1531
2084   140187
2085    85931
2086  -359644
2087   116049
2088    78278
2089    28607
2090   160581
2091  -345339
2092    19399
2093   183393
2094   -56135
2095   167689
2096  -263779
2097  -108320
2098   259286
2099   -50132
2100   114960
2101  -182090
2102  -181849
2103   309230
2104   -47752
2105    46405
2106   -51281
2107  -274291
2108   292548
2109    64685
2110   -60074
2111     7395
2112  -273287
2113   238016
2114   143886
2115  -147533
2116    61163
2117  -250675
2118   119029
2119   260003
2120  -191741
2121    19068
2122  -177325
2123    23986
2124   328740
2125  -199068
2126   -40240
2127   -59678
2128   -75499
2129   344362
2130  -120818
2131  -124656
2132    14788
2133  -120394
2134   340580
2135   -28217
2136  -244022
2137    95912
2138  -102372
2139   225871
2140    83060
2141  -292761
2142    75073
2143   -66531
2144   145071
2145   171750
2146  -347405
2147    37510
2148    31337
2149    29787
2150   232921
2151  -307726
2152   -57155
2153   140546
2154   -30495
2155   231171
2156  -214687
2157  -161472
2158   201369
2159   -25577
2160   193249
2161  -141199
2162  -249651
2163   259343
2164   -24889
2165    91799
2166    -2466
2167  -331918
2168   202283
2169    89703
2170      275
2171    30057
2172  -325058
2173   161567
2174   158779
2175   -90890
2176    99439
2177  -284293
2178    35705
2179   278476
2180  -112776
2181    58442
2182  -201808
2183   -54470
2184   336668
2185  -117084
2186    -4968
2187   -89018
2188  -145695
2189   338523
2190   -48297
2191   -92596
2192   -11297
2193  -196558
2194   307987
2195    49593
2196  -202576
2197    42772
2198  -169944
2199   214037
2200   146782
2201  -255461
2202    46751
2203  -122192
2204   118779
2205   249199
2206  -283443
2207    -7091
2208   -18358
2209    22699
2210   293179
2211  -243538
2212   -94197
2213    77878
2214   -42814
2215   284125
2216  -155730
2217  -200840
2218   130006
2219   -48618
2220   239605
2221   -77467
2222  -293209
2223   186339
2224   -33636
2225   124785
2226    66667
2227  -344433
2228   114410
2229    81476
2230    58348
2231    95430
2232  -332173
2233    86290
2234   146641
2235   -40079
2236   165129
2237  -290158
2238   -48799
2239   263897
2240   -73676
2241   103239
2242  -184108
2243  -146557
2244   286242
2245   -45773
2246    43476
2247  -110017
2248  -213070
2249   313372
2250    -7135
2251   -47341
2252     8444
2253  -269853
2254   253054
2255   130471
2256  -145744
2257    25304
2258  -216094
2259   175745
2260   191406
2261  -188576
2262    46695
2263  -190575
2264    66690
2265   312919
2266  -223573
2267   -30081
2268   -59909
2269   -31368
2270   313564
2271  -154777
2272  -101566
2273     -852
2274   -80641
2275   325420
2276   -94701
2277  -199694
2278    87114
2279  -106596
2280   260451
2281    27308
2282  -295470
2283   107045
2284   -46569
2285   146350
2286   119399
2287  -307925
2288    55886
2289    11852
2290    87549
2291   181483
2292  -337524
2293    16907
2294   121066
2295   -38907
2296   221200
2297  -244599
2298  -129961
2299   206391
2300   -24847
2301   155870
2302  -171018
2303  -185749
2304   236793
2305   -36107
2306   121455
2307   -70479
2308  -297018
2309   265344
2310    44605
2311   -12790
2312    33659
2313  -300287
2314   170224
2315   149135
2316   -67163
2317    41901
2318  -275071
2319   121999
2320   215385
2321  -145102
2322    86591
2323  -218315
2324   -30247
2325   337528
2326  -134778
2327   -28159
2328   -95087
2329   -76811
2330   308109
2331   -94052
2332   -54289
2333   -36076
2334  -165642
2335   344107
2336   -10994
2337  -200191
2338    65269
2339  -152394
2340   222160
2341   109591
2342  -243583
2343    37824
2344  -103931
2345   162912
2346   170303
2347  -290939
2348    41600
2349   -47802
2350    47310
2351   276694
2352  -285223
2353   -65634
2354    92383
2355   -20156
2356   246533
2357  -185350
2358  -144711
2359   120779
2360   -32281
2361   247568
2362  -136403
2363  -250594
2364   207529
2365   -43737
2366   134343
2367     6389
2368  -324166
2369   157908
2370    52888
2371    50476
2372    57401
2373  -323165
2374   119602
2375   126662
2376   -21351
2377   120584
2378  -300445
2379    36895
2380   239030
2381   -89588
2382   114067
2383  -203211
2384   -94739
2385   295241
2386   -67169
2387    30142
2388  -131272
2389  -155360
2390   304879
2391   -55824
2392   -34463
2393   -28373
2394  -243327
2395   292697
2396    70851
2397  -157387
2398    30088
2399  -192583
2400   203206
2401   156891
2402  -183983
2403    40974
2404  -171154
2405   133757
2406   253616
2407  -248552
2408    12899
2409   -74435
2410    -4182
2411   310081
2412  -203253
2413  -101338
2414    16203
2415   -43386
2416   284281
2417  -143230
2418  -155162
2419    75751
2420   -91670
2421   283802
2422   -42063
2423  -281724
2424   146655
2425   -43666
2426   153977
2427    73919
2428  -301980
2429    90748
2430    16056
2431    99045
2432   129311
2433  -334430
2434    63317
2435   104374
2436   -13533
2437   186631
2438  -283006
2439   -59967
2440   203658
2441   -44336
2442   147551
2443  -201364
2444  -148769
2445   245422
2446   -43344
2447   100144
2448  -117372
2449  -234844
2450   278955
2451     2301
2452     7818
2453    -5525
2454  -278633
2455   234642
2456   113397
2457   -76174
2458    35441
2459  -256684
2460   164710
2461   190072
2462  -142743
2463    57176
2464  -220694
2465    48502
2466   284210
2467  -177138
2468     1054
2469  -124086
2470   -51873
2471   321166
2472  -136609
2473   -72364
2474   -31555
2475  -101385
2476   322365
2477   -64859
2478  -148996
2479    48422
2480  -137614
2481   283359
2482    46577
2483  -262943
2484    84486
2485   -87993
2486   160477
2487   132308
2488  -282497
2489    39586
2490   -43983
2491    98349
2492   206255
2493  -319420
2494      393
2495    70618
2496   -16171
2497   247142
2498  -236097
2499  -121710
2500   151988
2501   -25384
2502   208358
2503  -166440
2504  -196417
2505   198026
2506   -38418
2507   162529
2508   -64045
2509  -294306
2510   222270
2511    26498
2512    47641
2513    38799
2514  -309451
2515   154590
2516   115238
2517   -15032
2518    71811
2519  -305411
2520    97242
2521   199786
2522  -106242
2523    98000
2524  -238305
2525   -37544
2526   286765
2527  -103745
2528    30049
2529  -146478
2530  -101870
2531   317826
2532   -76421
2533   -22370
2534   -45871
2535  -176581
2536   322138
2537    10672
2538  -130328
2539    26444
2540  -190698
2541   246306
2542   105390
2543  -217096
2544    35538
2545  -157209
2546   152541
2547   185595
2548  -257460
2549    22686
2550   -95404
2551    58556
2552   283091
2553  -253123
2554   -45670
2555    30457
2556   -17867
2557   291782
2558  -173423
2559  -133264
2560    92273
2561   -50934
2562   268699
2563  -107183
2564  -236567
2565   146267
2566   -62634
2567   181716
2568     3770
2569  -319967
2570   140872
2571    10775
2572    82919
2573    89011
2574  -321074
2575    92910
2576    94659
2577    19748
2578   147588
2579  -308586
2580    23074
2581   201028
2582   -63498
2583   145374
2584  -221747
2585  -105991
2586   254399
2587   -52986
2588    84919
2589  -155411
2590  -179549
2591   293590
2592   -39418
2593    10201
2594   -37907
2595  -254507
2596   268199
2597    70971
2598   -84316
2599    15677
2600  -241953
2601   208853
2602   150469
2603  -151691
2604    48063
2605  -216840
2606   111604
2607   251700
2608  -201215
2609    18543
2610  -126591
2611     1251
2612   306412
2613  -172674
2614   -54965
2615   -40417
2616   -59857
2617   317204
2618  -124737
2619  -133652
2620    45926
2621  -115049
2622   287220
2623   -18278
2624  -241008
2625    88081
2626   -84925
2627   201152
2628    71881
2629  -290972
2630    86738
2631   -35997
2632   112967
2633   166821
2634  -316985
2635    32217
2636    60927
2637    22791
2638   208649
2639  -280687
2640   -56407
2641   149468
2642   -33280
2643   203424
2644  -205662
2645  -159995
2646   211190
2647   -40073
2648   151760
2649  -111406
2650  -250144
2651   242659
2652     -521
2653    59124
2654    -6065
2655  -295943
2656   203003
2657    81954
2658   -22100
2659    50548
2660  -298539
2661   144430
2662   175112
2663  -106872
2664    83585
2665  -244242
2666    30819
2667   269028
2668  -129233
2669    42044
2670  -158641
2671   -60543
2672   311198
2673  -112830
2674   -19871
2675   -72220
2676  -140209
2677   326240
2678   -53342
2679  -120556
2680    20116
2681  -175455
2682   267973
2683    59324
2684  -202632
2685    43613
2686  -141601
2687   201998
2688   140536
2689  -256342
2690    59417
2691   -94951
2692    92341
2693   245540
2694  -273810
2695   -19313
2696    12321
2697     8645
2698   257207
2699  -226291
2700   -91537
2701    78576
2702   -50321
2703   264974
2704  -156115
2705  -200974
2706   162872
2707   -57344
2708   191573
2709   -36027
2710  -274167
2711   167928
2712    -3057
2713   111759
2714    43157
2715  -312053
2716   144588
2717    58673
2718    16708
2719   121817
2720  -321072
2721    59410
2722   174598
2723   -66757
2724   120666
2725  -241581
2726   -41762
2727   235280
2728   -75277
2729   101838
2730  -175604
2731  -132887
2732   305005
2733   -67181
2734    22764
2735   -56233
2736  -214547
2737   289491
2738    19629
2739   -75745
2740     5915
2741  -227453
2742   234065
2743   101260
2744  -151372
2745    46471
2746  -214839
2747   156018
2748   205117
2749  -218838
2750    44873
2751  -129103
2752    34570
2753   282606
2754  -197745
2755   -30081
2756   -43239
2757   -24613
2758   298661
2759  -170476
2760   -91781
2761    44231
2762  -104497
2763   293780
2764   -72144
2765  -219575
2766   108286
2767   -83653
2768   201934
2769    23976
2770  -267176
2771   103808
2772   -45234
2773   138937
2774   107950
2775  -318706
2776    93837
2777    38808
2778    22243
2779   190736
2780  -292876
2781   -16582
2782   147052
2783   -23018
2784   166763
2785  -230289
2786   -86911
2787   192144
2788   -63025
2789   165811
2790  -156512
2791  -213874
2792   270398
2793   -32969
2794    47671
2795   -29294
2796  -251480
2797   221828
2798    49294
2799    -5237
2800    16457
2801  -274771
2802   203302
2803   122648
2804  -110127
2805    88794
2806  -250692
2807    79362
2808   243015
2809  -156772
2810    37989
2811  -154803
2812   -10605
2813   272435
2814  -141429
2815     3574
2816   -94689
2817   -91985
2818   334146
2819  -114109
2820   -97761
2821    34443
2822  -151110
2823   279575
2824    13715
2825  -190079
2826    50070
2827  -119353
2828   222639
2829    71370
2830  -250918
2831    85059
2832  -104556
2833   122804
2834   195619
2835  -302294
2836    26741
2837    16784
2838    18124
2839   227358
2840  -243791
2841   -52378
2842    80254
2843   -18478
2844   240489
2845  -208962
2846  -132936
2847   173591
2848   -77049
2849   201270
2850   -82253
2851  -260967
2852   195194
2853    -7105
2854    94975
2855   -10580
2856  -272352
2857   174476
2858    26024
2859    37725
2860    77879
2861  -324261
2862   135372
2863   149706
2864   -82827
2865   116013
2866  -244124
2867     6701
2868   226985
2869   -80793
2870    74032
2871  -194804
2872   -56045
2873   280127
2874  -111656
2875    44401
2876   -93534
2877  -178705
2878   319750
2879   -32885
2880   -86909
2881     3916
2882  -184974
2883   248010
2884    53923
2885  -131412
2886    29536
2887  -195973
2888   216963
2889   141785
2890  -233002
2891    75685
2892  -133352
2893    71708
2894   250862
2895  -229958
2896   -14603
2897   -40213
2898    11895
2899   261415
2900  -208853
2901   -56166
2902    30048
2903   -72970
2904   295934
2905  -140951
2906  -182312
2907   134263
2908   -81862
2909   208664
2910   -17632
2911  -248865
2912   126167
2913   -34760
2914   150017
2915    45231
2916  -302339
2917   138035
2918    11089
2919    39382
2920   153151
2921  -319135
2922    40099
2923   140810
2924   -37789
2925   142186
2926  -243843
2927   -40809
2928   185836
2929   -57351
2930   148930
2931  -194678
2932  -140392
2933   277127
2934   -69560
2935    68294
2936   -60378
2937  -230513
2938   259168
2939    19706
2940   -26032
2941    -5535
2942  -236393
2943   220021
2944    74756
2945   -91302
2946    60606
2947  -254527
2948   149688
2949   198435
2950  -183937
2951    58546
2952  -155023
2953    27141
2954   260185
2955  -159114
2956     -546
2957   -96537
2958   -29858
2959   300488
2960  -160274
2961   -58946
2962     9459
2963  -126806
2964   301624
2965   -54528
2966  -184588
2967    72666
2968  -104297
2969   222543
2970    29038
2971  -229862
2972    84699
2973   -90007
2974   163631
2975   125140
2976  -301243
2977    80509
2978    -6821
2979    37812
2980   206554
2981  -277677
2982   -25870
2983    92223
2984    -7078
2985   195909
2986  -231226
2987   -81123
2988   152584
2989   -65701
2990   204125
2991  -143353
2992  -209258
2993   228775
2994   -36909
2995    98904
2996   -31832
2997  -255555
2998   196934
2999    25181
3000    34568
3001    25697
3002  -288751
3003   177364
3004    95215
3005   -67916
3006   101227
3007  -273245
3008    67784
3009   218047
3010  -119388
3011    66987
3012  -183795
3013   -17942
3014   256342
3015  -112587
3016    42184
3017  -126896
3018  -105231
3019   320814
3020   -96691
3021   -55258
3022     -584
3023  -172946
3024   275020
3025    16374
3026  -142565
3027    26860
3028  -158086
3029   225912
3030    81511
3031  -206559
3032    67748
3033  -144538
3034   135295
3035   196549
3036  -263136
3037    32274
3038   -38249
3039    24507
3040   240825
3041  -220142
3042   -44401
3043    28357
3044   -18609
3045   259647
3046  -192290
3047  -117561
3048   123424
3049   -84417
3050   229586
3051   -73652
3052  -236377
3053   156054
3054   -34933
3055   137682
3056     3396
3057  -268744
3058   145995
3059      278
3060    71448
3061    91998
3062  -317619
3063   108438
3064   107812
3065   -37077
3066   139532
3067  -260417
3068    -1382
3069   194058
3070   -59538
3071   112999
3072  -203731
3073   -74014
3074   245727
3075   -86461
3076    86397
3077  -111311
3078  -190723
3079   290113
3080   -28677
3081   -30213
3082   -11635
3083  -212306
3084   235148
3085    51382
3086   -86103
3087    31261
3088  -226424
3089   198371
3090   139703
3091  -178965
3092    71302
3093  -172984
3094    75303
3095   239179
3096  -195929
3097    11537
3098   -86778
3099      690
3100   268157
3101  -176439
3102   -39165
3103   -13271
3104   -76206
3105   297393
3106  -120275
3107  -146111
3108    82408
3109  -102062
3110   234515
3111    -9999
3112  -222076
3113    94814
3114   -73135
3115   175005
3116    64674
3117  -278747
3118   103919
3119   -22530
3120    73744
3121   161240
3122  -295533
3123    29256
3124    81353
3125    -5228
3126   178211
3127  -245410
3128   -48323
3129   148256
3130   -44324
3131   176329
3132  -182852
3133  -143338
3134   219730
3135   -57105
3136   115964
3137   -75094
3138  -229534
3139   228955
3140     3075
3141    26256
3142    -1870
3143  -255303
3144   197423
3145    68569
3146   -48847
3147    62040
3148  -264701
3149   130415
3150   172891
3151  -127075
3152    72239
3153  -194740
3154    24859
3155   246128
3156  -134167
3157    32477
3158  -124487
3159   -54550
3160   291344
3161  -121141
3162   -32409
3163   -31621
3164  -132015
3165   292433
3166   -44172
3167  -130774
3168    37157
3169  -145161
3170   236012
3171    46113
3172  -201518
3173    62917
3174  -121736
3175   165114
3176   136924
3177  -257178
3178    58083
3179   -54172
3180    62624
3181   209834
3182  -252110
3183   -10597
3184    32084
3185    -5455
3186   231013
3187  -212406
3188   -87218
3189   111903
3190   -56040
3191   215261
3192  -130430
3193  -185825
3194   165154
3195   -47180
3196   151438
3197   -37732
3198  -252731
3199   172230
3200     -780
3201    68926
3202    44297
3203  -286844
3204   136082
3205    77892
3206   -11930
3207   100376
3208  -274109
3209    61129
3210   170222
3211   -71157
3212   107649
3213  -213405
3214   -34086
3215   240432
3216   -86676
3217    68555
3218  -134681
3219  -123497
3220   275100
3221   -61325
3222    -4424
3223   -48681
3224  -184548
3225   268124
3226     7248
3227   -94133
3228    25333
3229  -196540
3230   209568
3231   103618
3232  -160486
3233    48483
3234  -163220
3235   135206
3236   184833
3237  -206426
3238    39697
3239   -97752
3240    32825
3241   252906
3242  -204220
3243   -30727
3244   -10947
3245   -38928
3246   265707
3247  -153746
3248  -111337
3249    63841
3250   -78515
3251   246518
3252   -71453
3253  -198134
3254   116595
3255   -69683
3256   180761
3257    27696
3258  -264049
3259   115409
3260   -16700
3261    94021
3262   104306
3263  -287355
3264    72407
3265    55290
3266    12539
3267   154563
3268  -269599
3269    -5817
3270   145643
3271   -44605
3272   151917
3273  -200432
3274   -97642
3275   207387
3276   -54266
3277   111040
3278  -119435
3279  -178581
3280   239394
3281   -27777
3282    35889
3283   -29730
3284  -231322
3285   224105
3286    44979
3287   -49233
3288    36914
3289  -232834
3290   162848
3291   132876
3292  -110945
3293    57636
3294  -200151
3295    81694
3296   210257
3297  -156761
3298    39767
3299  -132714
3300   -21172
3301   268371
3302  -141425
3303   -30306
3304   -47898
3305   -81381
3306   276650
3307   -88427
3308   -98513
3309    27225
3310  -117952
3311   257648
3312     -929
3313  -185301
3314    77084
3315  -106305
3316   179094
3317    91768
3318  -243299
3319    63201
3320   -56004
3321    92339
3322   155218
3323  -263437
3324    23643
3325    15809
3326     9742
3327   205407
3328  -235189
3329   -54051
3330   110492
3331   -37534
3332   195367
3333  -158442
3334  -134461
3335   165051
3336   -44614
3337   153866
3338   -79023
3339  -215007
3340   190997
3341   -17292
3342    70860
3343     8157
3344  -262954
3345   162045
3346    55327
3347    -9259
3348    65117
3349  -260542
3350   100409
3351   138536
3352   -68689
3353    87772
3354  -223568
3355    18504
3356   219124
3357  -104143
3358    65665
3359  -143410
3360   -78673
3361   262505
3362   -80819
3363     -128
3364   -65603
3365  -133330
3366   268927
3367   -31676
3368   -71790
3369    10019
3370  -169459
3371   234972
3372    54661
3373  -158470
3374    48968
3375  -148495
3376   152471
3377   137368
3378  -204473
3379    35566
3380   -96363
3381    76429
3382   199240
3383  -219301
3384     2069
3385   -17946
3386    -9393
3387   248996
3388  -179746
3389   -83727
3390    68064
3391   -45559
3392   225869
3393  -110482
3394  -154054
3395   111674
3396   -62497
3397   186118
3398   -30851
3399  -242191
3400   134697
3401   -27065
3402    95012
3403    58558
3404  -272505
3405    97981
3406    47003
3407    28040
3408   110251
3409  -264796
3410    47474
3411   126622
3412   -35616
3413   138292
3414  -219068
3415   -45725
3416   205970
3417   -62146
3418    96891
3419  -138211
3420  -130297
3421   232119
3422   -44123
3423    38763
3424   -65831
3425  -190289
3426   241247
3427     4465
3428   -44091
3429    17648
3430  -213569
3431   190959
3432    97808
3433  -115187
3434    42658
3435  -184079
3436   120700
3437   171156
3438  -156673
3439    40123
3440  -134207
3441    35835
3442   239550
3443  -167721
3444    -6885
3445   -50094
3446   -47937
3447   265910
3448  -118791
3449   -89504
3450    17772
3451   -80562
3452   245279
3453   -56430
3454  -159238
3455    67963
3456   -97242
3457   196617
3458    36976
3459  -237463
3460    83697
3461   -46947
3462   109836
3463   113487
3464  -252019
3465    49005
3466    16635
3467    44313
3468   163611
3469  -248455
3470    -6796
3471    97413
3472   -28022
3473   176547
3474  -192523
3475  -102461
3476   163026
3477   -41709
3478   130925
3479  -117888
3480  -171633
3481   189576
3482   -27194
3483    81642
3484   -34994
3485  -234099
3486   196250
3487    37187
3488    -7884
3489    39813
3490  -238124
3491   134972
3492   114924
3493   -62938
3494    59691
3495  -219656
3496    69125
3497   187521
3498  -114370
3499    57189
3500  -157723
3501   -29640
3502   249171
3503  -106882
3504     -444
3505   -78061
3506   -92848
3507   262725
3508   -61881
3509   -64537
3510    -9618
3511  -132219
3512   246509
3513     5666
3514  -143075
3515    46865
3516  -133048
3517   180833
3518    95929
3519  -203782
3520    46355
3521   -84188
3522   103801
3523   159423
3524  -222259
3525    19780
3526   -22677
3527    27001
3528   209482
3529  -209602
3530   -47447
3531    60096
3532   -30077
3533   211182
3534  -147261
3535  -130711
3536   115322
3537   -44219
3538   172792
3539   -73235
3540  -198324
3541   144054
3542   -26587
3543   113448
3544    12234
3545  -253289
3546   131589
3547    37199
3548    30916
3549    72514
3550  -253423
3551    75753
3552   104779
3553   -25102
3554   100836
3555  -230027
3556     5458
3557   183816
3558   -70702
3559    88542
3560  -158321
3561   -83954
3562   230252
3563   -57314
3564    33317
3565   -84248
3566  -142599
3567   242549
3568   -21276
3569   -32844
3570   -12866
3571  -183435
3572   218881
3573    53354
3574  -113817
3575    34901
3576  -170061
3577   148734
3578   135204
3579  -158857
3580    33638
3581  -127302
3582    76258
3583   200539
3584  -181973
3585     5927
3586   -59162
3587    -7096
3588   244273
3589  -153162
3590   -66480
3591    16427
3592   -55871
3593   237194
3594   -94019
3595  -138873
3596    70331
3597   -73070
3598   200192
3599   -13957
3600  -208725
3601    97063
3602   -47184
3603   128925
3604    67545
3605  -249062
3606    76880
3607    12775
3608    54321
3609   122861
3610  -250661
3611    25906
3612    85753
3613    -8480
3614   146662
3615  -214291
3616   -51746
3617   158695
3618   -43060
3619   127153
3620  -143404
3621  -130104
3622   196559
3623   -33211
3624    74924
3625   -69626
3626  -191547
3627   206437
3628     8756
3629     1408
3630     3265
3631  -220413
3632   169761
3633    85360
3634   -66814
3635    41781
3636  -204744
3637   105199
3638   159050
3639  -110888
3640    46398
3641  -161987
3642    25150
3643   224117
3644  -127088
3645     8080
3646   -88161
3647   -53735
3648   252585
3649   -93382
3650   -56090
3651   -19381
3652   -97384
3653   246542
3654   -37039
3655  -128747
3656    41706
3657  -111495
3658   198898
3659    48262
3660  -192372
3661    56890
3662   -79383
3663   129502
3664   118361
3665  -228896
3666    39195
3667   -22022
3668    49413
3669   174146
3670  -225456
3671   -18836
3672    53887
3673   -10131
3674   186932
3675  -179403
3676   -92460
3677   114482
3678   -36195
3679   169524
3680  -111420
3681  -168009
3682   158039
3683   -28028
3684   110741
3685   -25501
3686  -224368
3687   151960
3688    22461
3689    42594
3690    33904
3691  -243548
3692   116269
3693    84296
3694   -26534
3695    78567
3696  -229921
3697    43485
3698   165147
3699   -70144
3700    70387
3701  -171217
3702   -33526
3703   216626
3704   -75215
3705    39469
3706  -104107
3707  -102877
3708   246147
3709   -47075
3710   -28608
3711   -27084
3712  -148064
3713   228805
3714    17777
3715  -102067
3716    18248
3717  -150307
3718   178503
3719    88314
3720  -158164
3721    39307
3722  -124836
3723   105901
3724   166683
3725  -191271
3726    14535
3727   -55026
3728    28680
3729   209702
3730  -172781
3731   -38517
3732     7483
3733   -25246
3734   225846
3735  -134693
3736  -109257
3737    75719
3738   -59933
3739   197700
3740   -53555
3741  -188063
3742   104842
3743   -39550
3744   134340
3745    19378
3746  -230272
3747    99553
3748     -497
3749    72125
3750    85895
3751  -254219
3752    64701
3753    74662
3754    -6944
3755   123032
3756  -219452
3757   -13782
3758   144057
3759   -35009
3760   110087
3761  -170286
3762   -79018
3763   195638
3764   -52742
3765    78089
3766   -92145
3767  -158490
3768   218997
3769   -10131
3770      463
3771   -22073
3772  -187280
3773   188233
3774    47498
3775   -56151
3776    24316
3777  -197458
3778   145417
3779   124717
3780  -123372
3781    46525
3782  -154942
3783    57095
3784   196430
3785  -134990
3786    10429
3787   -93314
3788    -4669
3789   230485
3790  -126409
3791   -29711
3792   -27128
3793   -72741
3794   247574
3795   -74314
3796  -118175
3797    39933
3798   -88610
3799   199439
3800     1595
3801  -173084
3802    59532
3803   -73666
3804   150837
3805    70611
3806  -223771
3807    66421
3808   -26689
3809    68231
3810   143282
3811  -230924
3812    10973
3813    50024
3814     8614
3815   157604
3816  -197624
3817   -48630
3818   105586
3819   -31526
3820   159065
3821  -146596
3822  -129591
3823   165230
3824   -38305
3825   106544
3826   -58363
3827  -194143
3828   166667
3829     5530
3830    45770
3831      771
3832  -222337
3833   149124
3834    58516
3835   -21329
3836    59843
3837  -224325
3838    85800
3839   143687
3840   -77743
3841    63751
3842  -174572
3843     8775
3844   197223
3845   -89877
3846    37897
3847  -120103
3848   -60300
3849   238114
3850   -83504
3851   -17875
3852   -38546
3853  -121615
3854   234157
3855   -16919
3856   -95363
3857    12752
3858  -125820
3859   195668
3860    45299
3861  -147332
3862    45078
3863  -116514
3864   137634
3865   127879
3866  -200372
3867    34461
3868   -55513
3869    52032
3870   179666
3871  -189759
3872   -18256
3873     4135
3874     -971
3875   200088
3876  -165474
3877   -76494
3878    72116
3879   -47700
3880   194279
3881   -93079
3882  -159229
3883   116454
3884   -38018
3885   137821
3886   -18688
3887  -206307
3888   118812
3889    -5979
3890    79003
3891    47201
3892  -241895
3893    97707
3894    57167
3895     1684
3896    95656
3897  -227185
3898    28689
3899   129707
3900   -40572
3901    94525
3902  -180749
3903   -36250
3904   184798
3905   -61107
3906    73020
3907  -115964
3908  -115091
3909   224316
3910   -39945
3911     6662
3912   -39346
3913  -161174
3914   207647
3915    16506
3916   -56985
3917     8197
3918  -173932
3919   172738
3920    82646
3921  -119825
3922    44095
3923  -153948
3924   100375
3925   164990
3926  -154827
3927    24821
3928   -92923
3929    23294
3930   206227
3931  -146622
3932   -17261
3933   -34131
3934   -37397
3935   233985
3936  -116716
3937   -86667
3938    40852
3939   -76924
3940   207612
3941   -39132
3942  -159930
3943    72701
3944   -63865
3945   156770
3946    26792
3947  -207695
3948    82729
3949   -33360
3950    90450
3951   100181
3952  -239711
3953    49945
3954    40209
3955    13781
3956   135558
3957  -211755
3958   -15073
3959   102012
3960   -22093
3961   139850
3962  -171389
3963   -82530
3964   162588
3965   -45967
3966   109021
3967   -91402
3968  -160463
3969   185331
3970   -13376
3971    44179
3972   -25477
3973  -197726
3974   170066
3975    34572
3976   -17112
3977    30440
3978  -213772
3979   128504
3980   110363
3981   -82380
3982    56365
3983  -177377
3984    47874
3985   178434
3986  -105269
3987    36476
3988  -123730
3989   -17485
3990   221036
3991  -106521
3992    -4173
3993   -54244
3994   -87694
3995   241422
3996   -60819
3997   -82051
3998    13694
3999  -110191
4000   207117
4001     7161
4002  -141787
4003    44858
4004  -103734
4005   158552
4006    79323
4007  -196619
4008    55267
4009   -62965
4010    80453
4011   150760
4012  -211096
4013    10841
4014     6651
4015    15505
4016   177868
4017  -186642
4018   -44260
4019    64872
4020   -32379
4021   184928
4022  -135680
4023  -122672
4024   127088
4025   -45336
4026   140214
4027   -52987
4028  -185619
4029   136779
4030   -13546
4031    84439
4032    11348
4033  -224273
4034   128283
4035    36888
4036    10967
4037    72673
4038  -230773
4039    69772
4040   114146
4041   -44809
4042    81910
4043  -189855
4044     2396
4045   172083
4046   -68919
4047    69214
4048  -136574
4049   -69944
4050   222320
4051   -66833
4052    15867
4053   -56328
4054  -133347
4055   221808
4056   -12956
4057   -54952
4058    -4798
4059  -149756
4060   192821
4061    46062
4062  -113320
4063    39708
4064  -148120
4065   134367
4066   130545
4067  -163052
4068    35349
4069   -94617
4070    54801
4071   183347
4072  -166175
4073    -1193
4074   -37811
4075    -8956
4076   214864
4077  -146999
4078   -61897
4079    32741
4080   -59068
4081   210361
4082   -82002
4083  -138105
4084    81090
4085   -59038
4086   165500
4087   -11471
4088  -192695
4089    98903
4090   -36334
4091   106844
4092    62239
4093  -235170
4094    80537
4095    25944
4096    27006
4097   110356
4098  -225628
4099    21734
4100    92076
4101   -20489
4102   124447
4103  -192029
4104   -42878
4105   156351
4106   -51354
4107   109249
4108  -120820
4109  -122981
4110   195861
4111   -32755
4112    49551
4113   -48846
4114  -172663
4115   189232
4116     9100
4117   -11312
4118     7707
4119  -199816
4120   160329
4121    76274
4122   -81260
4123    50493
4124  -179544
4125    87526
4126   154010
4127  -114586
4128    39922
4129  -129764
4130    19541
4131   204226
4132  -125906
4133     8778
4134   -65658
4135   -53573
4136   233836
4137   -96663
4138   -63236
4139     5701
4140   -91259
4141   215664
4142   -33686
4143  -129158
4144    47502
4145   -94005
4146   176488
4147    38978
4148  -186866
4149    69936
4150   -64133
4151   104078
4152   114209
4153  -216865
4154    37959
4155    -3995
4156    34041
4157   153184
4158  -206679
4159   -12369
4160    58968
4161   -20834
4162   171896
4163  -164197
4164   -87179
4165   126516
4166   -44894
4167   142554
4168   -87028
4169  -157091
4170   152276
4171   -26540
4172    89630
4173   -20214
4174  -205573
4175   150122
4176    13556
4177    19902
4178    45532
4179  -227115
4180   107431
4181    90798
4182   -46184
4183    71227
4184  -197327
4185    40696
4186   155356
4187   -77636
4188    68299
4189  -151255
4190   -29376
4191   213077
4192   -88591
4193    26949
4194   -73781
4195  -101372
4196   228365
4197   -47462
4198   -42598
4199   -12706
4200  -131863
4201   209564
4202     7913
4203  -104669
4204    35387
4205  -139840
4206   160218
4207    88372
4208  -164835
4209    46690
4210   -98687
4211    83447
4212   153579
4213  -180677
4214    17506
4215   -42989
4216    17837
4217   195988
4218  -170201
4219   -32216
4220    27559
4221   -40610
4222   205299
4223  -115891
4224  -112009
4225    83888
4226   -53706
4227   168481
4228   -50235
4229  -171159
4230   109126
4231   -43289
4232   115859
4233    23222
4234  -225028
4235   107149
4236    10544
4237    39488
4238    84286
4239  -227613
4240    58063
4241    80740
4242   -13494
4243   107572
4244  -201276
4245    -1636
4246   143221
4247   -55090
4248   104694
4249  -145876
4250   -85580
4251   195795
4252   -55287
4253    51875
4254   -72432
4255  -143108
4256   200137
4257   -17775
4258    -3627
4259    -9323
4260  -178343
4261   185429
4262    44368
4263   -75543
4264    43000
4265  -174682
4266   122503
4267   122804
4268  -122274
4269    44111
4270  -132706
4271    53138
4272   179143
4273  -141865
4274    21204
4275   -75365
4276   -21768
4277   221372
4278  -125882
4279   -40422
4280      223
4281   -69557
4282   217205
4283   -68922
4284  -108560
4285    48199
4286   -83858
4287   187050
4288    -5044
4289  -174736
4290    80991
4291   -68947
4292   121195
4293    75591
4294  -216468
4295    63401
4296    -9269
4297    52018
4298   124409
4299  -214795
4300    22132
4301    49790
4302    -6103
4303   155103
4304  -188252
4305   -46691
4306   121276
4307   -46076
4308   138548
4309  -120009
4310  -124533
4311   157735
4312   -38799
4313    90489
4314   -53898
4315  -178244
4316   168718
4317    -6926
4318    29210
4319    19827
4320  -213047
4321   140970
4322    63980
4323   -41247
4324    58925
4325  -195537
4326    80641
4327   130835
4328   -83990
4329    63735
4330  -159940
4331     8880
4332   193730
4333  -106762
4334    32494
4335   -89662
4336   -66384
4337   223768
4338   -78430
4339   -29379
4340   -24235
4341  -106988
4342   219963
4343   -27287
4344   -92212
4345    31580
4346  -125227
4347   182140
4348    47733
4349  -158863
4350    56027
4351   -97414
4352   110045
4353   118614
4354  -187676
4355    37744
4356   -49143
4357    43185
4358   168524
4359  -190946
4360    -5665
4361    21111
4362   -22626
4363   191981
4364  -148674
4365   -78669
4366    83784
4367   -48717
4368   168053
4369   -85873
4370  -143400
4371   120267
4372   -46646
4373   123325
4374   -13384
4375  -203013
4376   129647
4377    -4283
4378    49770
4379    54179
4380  -224780
4381    92625
4382    61578
4383   -10747
4384    88532
4385  -209183
4386    35103
4387   128381
4388   -58746
4389    93523
4390  -162669
4391   -41366
4392   188484
4393   -68544
4394    56114
4395   -92015
4396  -106806
4397   208410
4398   -44247
4399     1715
4400   -26001
4401  -152666
4402   201569
4403    10097
4404   -68360
4405    29158
4406  -162724
4407   152265
4408    85117
4409  -124135
4410    46163
4411  -131783
4412    85829
4413   150352
4414  -154849
4415    33380
4416   -79514
4417    12215
4418   202194
4419  -149452
4420   -19160
4421    -6560
4422   -44159
4423   210606
4424  -105449
4425   -85213
4426    47904
4427   -71571
4428   189899
4429   -44429
4430  -155143
4431    87878
4432   -65062
4433   135516
4434    34044
4435  -206116
4436    86143
4437   -18120
4438    67825
4439    94216
4440  -221477
4441    53545
4442    41494
4443     3316
4444   130697
4445  -202974
4446   -10886
4447   110599
4448   -41972
4449   128824
4450  -148783
4451   -85477
4452   158415
4453   -48674
4454    92464
4455   -80440
4456  -147679
4457   180595
4458   -23019
4459    34177
4460    -7343
4461  -188793
4462   163921
4463    35669
4464   -35914
4465    40928
4466  -189532
4467   115744
4468   103269
4469   -87302
4470    58158
4471  -160922
4472    47993
4473   170552
4474  -117640
4475    36900
4476  -101217
4477   -26222
4478   213187
4479  -104166
4480   -14327
4481   -35413
4482   -78866
4483   220396
4484   -61707
4485   -77827
4486    24798
4487  -105216
4488   194163
4489     6575
4490  -146096
4491    59230
4492   -92011
4493   132897
4494    79135
4495  -186723
4496    54082
4497   -50456
4498    65661
4499   138286
4500  -202795
4501    20952
4502    13336
4503    -2155
4504   169916
4505  -174301
4506   -45621
4507    78963
4508   -38702
4509   163738
4510  -118666
4511  -113973
4512   125008
4513   -48536
4514   125470
4515   -47705
4516  -177993
4517   144454
4518   -17126
4519    60459
4520    21633
4521  -211030
4522   120686
4523    42112
4524    -4113
4525    65786
4526  -209624
4527    72792
4528   109230
4529   -58480
4530    82251
4531  -173841
4532    -1529
4533   173677
4534   -80578
4535    55895
4536  -109932
4537   -70143
4538   206561
4539   -65120
4540     9219
4541   -45604
4542  -122989
4543   211839
4544   -21672
4545   -58438
4546    17265
4547  -144332
4548   174162
4549    50207
4550  -119782
4551    43631
4552  -126095
4553   114252
4554   114196
4555  -156885
4556    41873
4557   -83599
4558    43688
4559   175644
4560  -167624
4561     -574
4562   -14218
4563   -19799
4564   196644
4565  -132269
4566   -61954
4567    43998
4568   -52647
4569   189017
4570   -79867
4571  -130026
4572    92366
4573   -60611
4574   144438
4575    -4561
4576  -191372
4577   101931
4578   -24130
4579    78512
4580    57177
4581  -215068
4582    78095
4583    27929
4584    16571
4585   104112
4586  -212578
4587    27484
4588    98480
4589   -37511
4590   114901
4591  -164106
4592   -47863
4593   153596
4594   -50648
4595    88828
4596  -106124
4597  -110324
4598   184712
4599   -43462
4600    40031
4601   -33331
4602  -165873
4603   181774
4604     9226
4605   -30966
4606    21375
4607  -173470
4608   139717
4609    74543
4610   -82203
4611    45690
4612  -159335
4613    84970
4614   142652
4615  -125346
4616    44162
4617  -105653
4618     6652
4619   195920
4620  -121829
4621    -4913
4622   -43139
4623   -45927
4624   210351
4625   -92956
4626   -59641
4627    15744
4628   -86080
4629   200492
4630   -32511
4631  -133228
4632    60970
4633   -83293
4634   145580
4635    41258
4636  -176947
4637    65008
4638   -49649
4639    87442
4640    99843
4641  -202813
4642    45136
4643     5541
4644    17075
4645   146614
4646  -189106
4647   -16759
4648    74088
4649   -27631
4650   145815
4651  -142122
4652   -79274
4653   118459
4654   -45027
4655   124312
4656   -82848
4657  -147670
4658   153169
4659   -27836
4660    63750
4661    -6812
4662  -188725
4663   138399
4664    23822
4665     3958
4666    37227
4667  -197710
4668   104413
4669    83296
4670   -52651
4671    70490
4672  -179501
4673    37956
4674   155645
4675   -86810
4676    52612
4677  -119984
4678   -32877
4679   192968
4680   -80611
4681    14855
4682   -62735
4683   -87141
4684   211867
4685   -53518
4686   -46618
4687     4887
4688  -124870
4689   188075
4690    15192
4691  -111949
4692    38360
4693  -112152
4694   136219
4695    78014
4696  -151661
4697    48131
4698   -84203
4699    73045
4700   142362
4701  -177101
4702    18939
4703   -19738
4704     3286
4705   173608
4706  -153607
4707   -38882
4708    36593
4709   -35484
4710   175170
4711  -110852
4712  -101018
4713    91031
4714   -53880
4715   147074
4716   -39325
4717  -167054
4718   113326
4719   -27057
4720    86179
4721    25112
4722  -198107
4723    97348
4724    16168
4725    28395
4726    73630
4727  -209928
4728    58634
4729    82091
4730   -31966
4731    97203
4732  -174688
4733   -11896
4734   143217
4735   -54476
4736    79151
4737  -121724
4738   -71748
4739   178409
4740   -53550
4741    42097
4742   -57301
4743  -132068
4744   191066
4745   -14152
4746   -24366
4747     5375
4748  -153014
4749   158550
4750    45721
4751   -77634
4752    35583
4753  -145242
4754   112462
4755   108313
4756  -124620
4757    43861
4758  -109785
4759    39388
4760   168906
4761  -135692
4762     6824
4763   -47225
4764   -17900
4765   192938
4766  -113656
4767   -42143
4768     8526
4769   -59671
4770   195246
4771   -66588
4772  -109815
4773    60431
4774   -71622
4775   154739
4776     3863
4777  -164414
4778    72931
4779   -46514
4780    99334
4781    61897
4782  -194981
4783    63624
4784    -1698
4785    35452
4786   113975
4787  -196156
4788    16535
4789    64099
4790   -18373
4791   127526
4792  -157095
4793   -46554
4794   114706
4795   -39688
4796   112532
4797  -105638
4798  -109900
4799   153186
4800   -36932
4801    67834
4802   -36771
4803  -162207
4804   154477
4805     6509
4806     5075
4807    15331
4808  -178581
4809   125146
4810    61419
4811   -47609
4812    49825
4813  -171091
4814    72052
4815   129293
4816   -90748
4817    49370
4818  -125291
4819     2802
4820   177043
4821   -93450
4822    15135
4823   -69818
4824   -51435
4825   201914
4826   -74632
4827   -34594
4828    -8997
4829   -95392
4830   192876
4831   -19014
4832   -98531
4833    35441
4834   -98321
4835   149613
4836    43276
4837  -145559
4838    49201
4839   -76281
4840    94003
4841   104995
4842  -174919
4843    35115
4844   -25358
4845    27780
4846   147750
4847  -167063
4848   -14395
4849    33499
4850   -17590
4851   157277
4852  -132107
4853   -72727
4854    84568
4855   -43228
4856   140885
4857   -74557
4858  -137932
4859   118870
4860   -30299
4861    91382
4862    -9141
4863  -179132
4864   113716
4865     8085
4866    35574
4867    42554
4868  -197252
4869    85514
4870    64541
4871   -22203
4872    75196
4873  -180151
4874    24882
4875   126649
4876   -57070
4877    69174
4878  -132969
4879   -36607
4880   168130
4881   -61496
4882    39475
4883   -74952
4884   -95107
4885   190209
4886   -37060
4887   -15885
4888   -12080
4889  -128313
4890   170123
4891    18020
4892   -72260
4893    24027
4894  -129557
4895   131032
4896    76289
4897  -119955
4898    41231
4899  -104589
4900    70100
4901   138225
4902  -141641
4903    17923
4904   -51981
4905    10338
4906   171302
4907  -129560
4908   -27059
4909     3174
4910   -34534
4911   182887
4912   -93978
4913   -87641
4914    56407
4915   -55810
4916   155586
4917   -30851
4918  -146262
4919    78828
4920   -41006
4921   108458
4922    27112
4923  -180962
4924    77213
4925    -6811
4926    49004
4927    82226
4928  -194785
4929    40845
4930    53454
4931    -5801
4932   105234
4933  -169003
4934   -14381
4935   106079
4936   -35611
4937   100567
4938  -125271
4939   -75210
4940   150144
4941   -41130
4942    66477
4943   -60232
4944  -131145
4945   160896
4946   -10732
4947    10813
4948    -8036
4949  -157952
4950   142122
4951    38895
4952   -42604
4953    31606
4954  -160940
4955   100060
4956   102040
4957   -88162
4958    41956
4959  -126393
4960    36003
4961   154361
4962  -101004
4963    18183
4964   -76249
4965   -19452
4966   186291
4967   -92907
4968   -23999
4969   -18541
4970   -68823
4971   189515
4972   -48636
4973   -85084
4974    27426
4975   -80579
4976   156166
4977     9871
4978  -132105
4979    50619
4980   -68449
4981   110977
4982    70463
4983  -169978
4984    48470
4985   -27273
4986    46776
4987   118786
4988  -171705
4989     6817
4990    27503
4991      -44
4992   134769
4993  -148991
4994   -44275
4995    78860
4996   -32338
4997   131657
4998   -98537
4999  -109142
5000   119216
5001   -30447
5002    90337
5003   -36865
5004  -152947
5005   123567
5006    -2095
5007    41249
5008    13795
5009  -180649
5010   105997
5011    46786
5012   -16871
5013    54992
5014  -174597
5015    55371
5016   109522
5017   -54126
5018    55318
5019  -137988
5020    -1245
5021   153230
5022   -69942
5023    39585
5024   -89434
5025   -60707
5026   184193
5027   -55920
5028   -11332
5029   -27049
5030  -101172
5031   175369
5032   -10461
5033   -64391
5034    13379
5035  -111922
5036   147164
5037    44539
5038  -111958
5039    38898
5040   -98027
5041    93803
5042   106869
5043  -144716
5044    25518
5045   -50848
5046    34624
5047   145006
5048  -141542
5049   -10883
5050    -2742
5051   -12475
5052   165950
5053  -117052
5054   -65132
5055    53615
5056   -43448
5057   152365
5058   -60151
5059  -123436
5060    82762
5061   -35566
5062   111954
5063    -5488
5064  -164218
5065    89901
5066   -11778
5067    60705
5068    50627
5069  -188698
5070    65526
5071    44292
5072     2092
5073    81943
5074  -171131
5075    12996
5076    95831
5077   -30219
5078    84555
5079  -137717
5080   -39627
5081   139034
5082   -47266
5083    63757
5084   -80999
5085  -100933
5086   163227
5087   -24867
5088    11511
5089   -25549
5090  -131036
5091   151902
5092    15785
5093   -34754
5094    13943
5095  -144869
5096   122539
5097    73520
5098   -88165
5099    37930
5100  -121710
5101    63026
5102   131904
5103  -106842
5104    18800
5105   -77691
5106    10718
5107   165384
5108  -107194
5109   -13124
5110   -27593
5111   -40622
5112   182505
5113   -75047
5114   -70350
5115    27195
5116   -62969
5117   157311
5118   -19751
5119  -117772
5120    50707
5121   -58877
5122   121612
5123    33087
5124  -161138
5125    59277
5126   -29367
5127    61763
5128    88790
5129  -175873
5130    27379
5131    24310
5132    12254
5133   110855
5134  -156659
5135   -16522
5136    71271
5137   -22614
5138   118079
5139  -121714
5140   -76866
5141   118698
5142   -34014
5143    86373
5144   -59422
5145  -129037
5146   129429
5147    -7686
5148    41427
5149   -12297
5150  -158948
5151   122141
5152    28747
5153    -8865
5154    34607
5155  -166901
5156    83893
5157    90404
5158   -55750
5159    45959
5160  -136488
5161    26837
5162   134397
5163   -70936
5164    34361
5165   -97365
5166   -25633
5167   172063
5168   -73428
5169    -1663
5170   -38627
5171   -76273
5172   176400
5173   -32828
5174   -57662
5175     6288
5176   -89648
5177   153597
5178    14012
5179  -100899
5180    34078
5181   -89686
5182   114452
5183    73463
5184  -145618
5185    34645
5186   -51075
5187    52524
5188   119893
5189  -146699
5190     1178
5191    -4710
5192    10429
5193   143020
5194  -133438
5195   -38300
5196    45049
5197   -29435
5198   145848
5199   -87654
5200  -103206
5201    85859
5202   -31245
5203   109325
5204   -32719
5205  -141908
5206    93637
5207   -13199
5208    68968
5209    18175
5210  -174633
5211    86314
5212    29719
5213     9153
5214    61252
5215  -171900
5216    39998
5217    85516
5218   -27338
5219    69096
5220  -142739
5221    -7764
5222   127263
5223   -50197
5224    59560
5225   -97848
5226   -67796
5227   161504
5228   -41375
5229    14707
5230   -38816
5231  -107462
5232   158807
5233    -1572
5234   -32460
5235     -512
5236  -122590
5237   139053
5238    42238
5239   -79968
5240    29628
5241  -117311
5242    88130
5243   106442
5244  -114277
5245    22702
5246   -76730
5247    34708
5248   144159
5249  -116129
5250    -3938
5251   -33841
5252   -12471
5253   168066
5254   -99155
5255   -50061
5256    21944
5257   -48524
5258   157595
5259   -47814
5260  -105653
5261    52442
5262   -47998
5263   124056
5264     1647
5265  -144573
5266    65552
5267   -31375
5268    78220
5269    57505
5270  -172875
5271    49269
5272    16657
5273    20239
5274    91927
5275  -162391
5276     5091
5277    65897
5278   -12761
5279   100509
5280  -135721
5281   -42412
5282   112164
5283   -35508
5284    84977
5285   -83724
5286  -101554
5287   138052
5288   -19183
5289    41484
5290   -31078
5291  -136870
5292   132958
5293    14506
5294    -3605
5295    12412
5296  -154481
5297   108005
5298    65047
5299   -54152
5300    38426
5301  -136514
5302    53889
5303   118886
5304   -80043
5305    30258
5306   -98020
5307     3036
5308   154829
5309   -83754
5310     5144
5311   -50613
5312   -47364
5313   173703
5314   -59658
5315   -45829
5316     1976
5317   -73414
5318   156689
5319   -11675
5320   -94779
5321    31184
5322   -74361
5323   125107
5324    39063
5325  -134390
5326    44278
5327   -52144
5328    72899
5329    94803
5330  -154655
5331    20092
5332    -4374
5333    21751
5334   122073
5335  -142202
5336   -20052
5337    38752
5338   -12788
5339   131117
5340  -113510
5341   -72119
5342    84885
5343   -32238
5344   110583
5345   -56815
5346  -125412
5347   103934
5348   -15017
5349    67824
5350    -6890
5351  -154812
5352   100403
5353    16040
5354    20527
5355    38178
5356  -168559
5357    70468
5358    68425
5359   -28272
5360    58546
5361  -144938
5362    18490
5363   115952
5364   -51927
5365    49217
5366  -108402
5367   -31549
5368   152008
5369   -55797
5370    22260
5371   -56096
5372   -82981
5373   164860
5374   -25894
5375   -28433
5376    -7606
5377  -104355
5378   146049
5379    19305
5380   -73355
5381    21860
5382  -106419
5383   112028
5384    73004
5385  -114263
5386    30365
5387   -78820
5388    54803
5389   122744
5390  -125465
5391     5851
5392   -34043
5393     9551
5394   148815
5395  -114533
5396   -31193
5397    14131
5398   -31528
5399   154988
5400   -77908
5401   -86143
5402    57810
5403   -43017
5404   125763
5405   -24556
5406  -131345
5407    71734
5408   -27605
5409    85880
5410    25188
5411  -161163
5412    69261
5413     6045
5414    32872
5415    69424
5416  -167136
5417    33262
5418    59566
5419   -11305
5420    85748
5421  -142432
5422   -16116
5423   103575
5424   -33622
5425    77693
5426  -103228
5427   -69855
5428   137846
5429   -34224
5430    44360
5431   -48694
5432  -116088
5433   142947
5434    -2449
5435    -2370
5436    -5700
5437  -134998
5438   125275
5439    40946
5440   -48571
5441    28283
5442  -134130
5443    84127
5444    96233
5445   -85112
5446    30516
5447  -100523
5448    29291
5449   138334
5450   -94053
5451     9324
5452   -56701
5453   -19236
5454   163308
5455   -82682
5456   -31015
5457    -4394
5458   -57999
5459   162234
5460   -40275
5461   -84643
5462    33401
5463   -64041
5464   131224
5465     9988
5466  -125481
5467    49046
5468   -50480
5469    88665
5470    62770
5471  -155174
5472    39978
5473   -11159
5474    34580
5475   101951
5476  -153634
5477     1490
5478    37319
5479    -3844
5480   115770
5481  -128747
5482   -45763
5483    80575
5484   -27801
5485   107018
5486   -84607
5487   -99343
5488   111189
5489   -24300
5490    68778
5491   -29656
5492  -138145
5493   113028
5494     5886
5495    23118
5496    15435
5497  -156455
5498    92393
5499    50414
5500   -24992
5501    46096
5502  -149088
5503    47775
5504   101459
5505   -56938
5506    46099
5507  -113578
5508    -3409
5509   141849
5510   -65618
5511    23878
5512   -68633
5513   -53323
5514   163995
5515   -49538
5516   -19835
5517   -16729
5518   -87503
5519   156329
5520    -6437
5521   -68425
5522    18793
5523   -93247
5524   126419
5525    44187
5526  -109082
5527    34083
5528   -77449
5529    78422
5530    96263
5531  -133472
5532    22255
5533   -36742
5534    26492
5535   131066
5536  -129800
5537   -15404
5538     9253
5539   -14690
5540   143502
5541  -101673
5542   -63285
5543    55672
5544   -36505
5545   128191
5546   -52757
5547  -113796
5548    81898
5549   -28987
5550    88987
5551     -670
5552  -148961
5553    83088
5554     -170
5555    41897
5556    43407
5557  -164252
5558    58249
5559    44617
5560    -5940
5561    72169
5562  -152493
5563    13411
5564    93911
5565   -35674
5566    70342
5567  -115779
5568   -39558
5569   132527
5570   -42146
5571    46640
5572   -65640
5573   -88540
5574   150783
5575   -22932
5576     3328
5577   -17622
5578  -118476
5579   140203
5580    19562
5581   -44901
5582    17559
5583  -123815
5584   105313
5585    70347
5586   -85406
5587    31592
5588  -102163
5589    56302
5590   119268
5591  -104661
5592    18331
5593   -60225
5594     3914
5595   150532
5596   -98872
5597   -18029
5598   -12701
5599   -36627
5600   158685
5601   -67884
5602   -67293
5603    33260
5604   -54920
5605   139752
5606   -19213
5607  -115592
5608    56397
5609   -47815
5610    98173
5611    33548
5612  -149363
5613    54458
5614   -17566
5615    49689
5616    77969
5617  -160221
5618    28037
5619    29457
5620     3378
5621   101762
5622  -142727
5623   -18656
5624    77518
5625   -25603
5626    98611
5627  -103712
5628   -72648
5629   112602
5630   -30145
5631    72807
5632   -53483
5633  -118026
5634   125525
5635   -10076
5636    28012
5637    -2750
5638  -145324
5639   112612
5640    32432
5641   -20948
5642    31113
5643  -145082
5644    75790
5645    83190
5646   -58491
5647    42953
5648  -120005
5649    24704
5650   128247
5651   -77202
5652    27458
5653   -76077
5654   -27347
5655   158545
5656   -68996
5657   -11419
5658   -25020
5659   -65886
5660   160138
5661   -35058
5662   -58980
5663    16056
5664   -82952
5665   139231
5666    14776
5667  -105908
5668    37811
5669   -72940
5670    95455
5671    69319
5672  -134428
5673    32767
5674   -41122
5675    45014
5676   110825
5677  -142687
5678     6424
5679     5822
5680    -1422
5681   131791
5682  -120578
5683   -41443
5684    53760
5685   -27498
5686   123049
5687   -79259
5688   -91915
5689    85417
5690   -32521
5691    94255
5692   -28716
5693  -134838
5694    97949
5695    -9506
5696    46664
5697    22742
5698  -158929
5699    80692
5700    32687
5701      417
5702    54658
5703  -154376
5704    42511
5705    80521
5706   -37842
5707    63902
5708  -126922
5709    -9595
5710   125935
5711   -52221
5712    45913
5713   -81100
5714   -61696
5715   150337
5716   -39446
5717     8745
5718   -31784
5719   -97666
5720   151170
5721    -5769
5722   -38536
5723    10130
5724  -113251
5725   124401
5726    45497
5727   -83987
5728    30310
5729   -99654
5730    78489
5731    94575
5732  -110135
5733    25542
5734   -65235
5735    28836
5736   133483
5737  -114773
5738    -3683
5739   -17019
5740   -18773
5741   151297
5742   -91398
5743   -50619
5744    29126
5745   -44250
5746   140169
5747   -48724
5748   -98364
5749    61058
5750   -47270
5751   108150
5752     4347
5753  -141132
5754    70775
5755   -20765
5756    59711
5757    53953
5758  -157789
5759    49086
5760    20857
5761    14205
5762    83375
5763  -152554
5764     9247
5765    69038
5766   -23955
5767    92160
5768  -120213
5769   -44292
5770   111101
5771   -35561
5772    70429
5773   -72628
5774   -92927
5775   131339
5776   -24004
5777    33994
5778   -22404
5779  -127594
5780   128561
5781    11543
5782   -15343
5783    20681
5784  -138727
5785    98204
5786    62375
5787   -58777
5788    35529
5789  -119295
5790    53598
5791   108946
5792   -83786
5793    31697
5794   -83013
5795     -265
5796   148414
5797   -85569
5798       97
5799   -33161
5800   -45514
5801   158565
5802   -58428
5803   -46973
5804     9986
5805   -69080
5806   145775
5807   -15009
5808   -93402
5809    40477
5810   -70419
5811   110971
5812    41519
5813  -134090
5814    45065
5815   -41064
5816    59833
5817    86604
5818  -145729
5819    24151
5820     -470
5821    13247
5822   114950
5823  -138338
5824   -16388
5825    49318
5826   -25371
5827   118656
5828  -100510
5829   -70454
5830    87769
5831   -31896
5832    94312
5833   -53037
5834  -113333
5835   105790
5836   -20662
5837    55737
5838    -1153
5839  -147241
5840   101223
5841    18527
5842     3365
5843    38414
5844  -150278
5845    65953
5846    66425
5847   -34823
5848    53341
5849  -132657
5850    20142
5851   113494
5852   -60083
5853    48442
5854   -92562
5855   -34871
5856   147034
5857   -55402
5858    13501
5859   -41405
5860   -77847
5861   154276
5862   -28943
5863   -31302
5864      -59
5865   -99537
5866   139769
5867    17474
5868   -79039
5869    31294
5870   -95656
5871    98040
5872    70864
5873  -112199
5874    31259
5875   -65055
5876    48337
5877   112186
5878  -123844
5879    11957
5880   -22949
5881     -196
5882   139818
5883  -111293
5884   -31123
5885    27320
5886   -34804
5887   136669
5888   -72034
5889   -81388
5890    61339
5891   -41009
5892   112260
5893   -25525
5894  -124789
5895    79735
5896   -27967
5897    69986
5898    29023
5899  -154043
5900    67891
5901    13244
5902    19251
5903    63769
5904  -152738
5905    33435
5906    56649
5907   -18696
5908    80342
5909  -135189
5910   -14566
5911   104408
5912   -42145
5913    71050
5914   -87592
5915   -68166
5916   131717
5917   -32291
5918    34777
5919   -41277
5920  -105097
5921   137079
5922    -7893
5923    -7757
5924     5020
5925  -127171
5926   118198
5927    40029
5928   -57632
5929    31957
5930  -115809
5931    74472
5932    89682
5933   -86507
5934    32312
5935   -87207
5936    26169
5937   130039
5938   -98909
5939    11444
5940   -41679
5941   -23164
5942   152876
5943   -80170
5944   -33355
5945     6212
5946   -53172
5947   146381
5948   -40437
5949   -79503
5950    39600
5951   -62008
5952   120488
5953     9451
5954  -123711
5955    55290
5956   -44018
5957    72924
5958    61930
5959  -145730
5960    39324
5961    -4853
5962    25441
5963    94686
5964  -145724
5965     7911
5966    40037
5967   -13617
5968   109060
5969  -119861
5970   -44280
5971    86513
5972   -34299
5973    91976
5974   -71027
5975   -93104
5976   109441
5977   -25269
5978    56904
5979   -25406
5980  -127416
5981   114897
5982     1386
5983    11070
5984    21154
5985  -144924
5986    88580
5987    49741
5988   -35606
5989    44555
5990  -130862
5991    46176
5992    96261
5993   -61455
5994    43848
5995  -101049
5996    -4568
5997   136291
5998   -71926
5999    20198
6000   -51459
6001   -53853
6002   152151
6003   -47567
6004   -23456
6005    -7382
6006   -79470
6007   145370
6008    -9141
6009   -69242
6010    26479
6011   -87638
6012   113673
6013    42746
6014  -110443
6015    38053
6016   -65735
6017    65468
6018    89553
6019  -127925
6020    22660
6021   -27206
6022    18673
6023   120902
6024  -125404
6025   -11146
6026    20284
6027   -21529
6028   130255
6029   -93976
6030   -61580
6031    62565
6032   -36858
6033   110858
6034   -47430
6035  -105565
6036    84149
6037   -28644
6038    75398
6039     1643
6040  -141904
6041    86097
6042     1768
6043    27001
6044    45425
6045  -151255
6046    54978
6047    47971
6048   -13915
6049    65050
6050  -136440
6051    13651
6052    91795
6053   -42592
6054    64795
6055  -102661
6056   -39744
6057   129224
6058   -46838
6059    37204
6060   -53082
6061   -83989
6062   140022
6063   -22074
6064    -4651
6065    -9240
6066  -108046
6067   130345
6068    14973
6069   -49785
6070    24185
6071  -112656
6072    96507
6073    67421
6074   -89022
6075    33488
6076   -85414
6077    47354
6078   109318
6079  -103811
6080    16531
6081   -47037
6082      250
6083   139099
6084   -97627
6085   -17618
6086     1097
6087   -37526
6088   142788
6089   -63607
6090   -67204
6091    39109
6092   -50364
6093   122543
6094   -17482
6095  -109043
6096    59245
6097   -43241
6098    85025
6099    33833
6100  -142410
6101    56402
6102    -9168
6103    35440
6104    73427
6105  -145866
6106    24914
6107    33509
6108    -4464
6109    92155
6110  -130985
6111   -15851
6112    78259
6113   -30528
6114    88324
6115   -90674
6116   -67708
6117   111277
6118   -31885
6119    57823
6120   -42766
6121  -107027
6122   119125
6123    -9195
6124    16925
6125      410
6126  -130699
6127   106869
6128    29273
6129   -30447
6130    32990
6131  -127963
6132    68127
6133    79402
6134   -63616
6135    37737
6136  -102532
6137    21555
6138   119856
6139   -76525
6140    24139
6141   -62047
6142   -27266
6143   146926
6144   -66365
6145   -14058
6146   -13860
6147   -62161
6148   144786
6149   -30000
6150   -59211
6151    20037
6152   -74212
6153   122696
6154    14801
6155  -100007
6156    41154
6157   -63983
6158    81119
6159    65813
6160  -129529
6161    34066
6162   -28348
6163    33085
6164    99643
6165  -129620
6166     5510
6167    14836
6168    -5769
6169   116940
6170  -111571
6171   -38437
6172    59452
6173   -32067
6174   107682
6175   -69391
6176   -87329
6177    87435
6178   -29167
6179    75950
6180   -22182
6181  -123766
6182    92930
6183    -7277
6184    34281
6185    22100
6186  -144195
6187    76252
6188    35111
6189   -11311
6190    50571
6191  -136133
6192    35386
6193    80361
6194   -40487
6195    55570
6196  -109604
6197    -9610
6198   117559
6199   -53651
6200    37586
6201   -66448
6202   -59768
6203   138778
6204   -38443
6205     -435
6206   -20503
6207   -88739
6208   134650
6209    -3643
6210   -44857
6211    14936
6212   -98240
6213   110622
6214    40638
6215   -84121
6216    32302
6217   -83309
6218    66465
6219    87910
6220  -106971
6221    22636
6222   -47967
6223    19841
6224   119435
6225  -106594
6226    -5127
6227    -5237
6228   -20716
6229   134116
6230   -83478
6231   -50902
6232    36886
6233   -40804
6234   121101
6235   -39698
6236   -95349
6237    61074
6238   -37566
6239    89117
6240     5969
6241  -128665
6242    65332
6243   -14745
6244    46281
6245    50781
6246  -144435
6247    44814
6248    26312
6249     2799
6250    74814
6251  -132037
6252     5817
6253    69392
6254   -25343
6255    78263
6256  -104691
6257   -40715
6258   105633
6259   -36430
6260    57009
6261   -59139
6262   -85234
6263   122295
6264   -19400
6265    18693
6266   -16123
6267  -111763
6268   116291
6269    13237
6270   -24108
6271    19227
6272  -119930
6273    88228
6274    59612
6275   -62663
6276    33671
6277  -100278
6278    43182
6279   103240
6280   -81287
6281    23502
6282   -65618
6283    -2300
6284   132204
6285   -77807
6286    -5276
6287   -21788
6288   -42841
6289   141484
6290   -52039
6291   -48451
6292    15979
6293   -60403
6294   125361
6295    -9130
6296   -89971
6297    39334
6298   -56840
6299    92476
6300    36805
6301  -121516
6302    43184
6303   -30199
6304    47335
6305    78168
6306  -132840
6307    18283
6308    10919
6309     5494
6310    98064
6311  -119373
6312   -16618
6313    52849
6314   -22372
6315    98997
6316   -88321
6317   -63578
6318    86684
6319   -28872
6320    75046
6321   -42371
6322  -105848
6323    98374
6324   -11355
6325    38075
6326     -360
6327  -128528
6328    89177
6329    20721
6330    -4424
6331    33696
6332  -132874
6333    58101
6334    66435
6335   -39855
6336    45830
6337  -110001
6338    13309
6339   105358
6340   -54333
6341    35234
6342   -75170
6343   -31139
6344   132915
6345   -51187
6346     4476
6347   -29898
6348   -69009
6349   136319
6350   -22106
6351   -37766
6352     5441
6353   -83037
6354   118046
6355    17993
6356   -77098
6357    29118
6358   -76862
6359    82346
6360    64254
6361  -105324
6362    28196
6363   -48000
6364    37999
6365   100372
6366  -112131
6367     4073
6368    -9096
6369    -1714
6370   119894
6371   -97431
6372   -32905
6373    31527
6374   -29440
6375   116480
6376   -62653
6377   -77753
6378    61510
6379   -33518
6380    89403
6381   -16640
6382  -114714
6383    71442
6384   -16037
6385    54010
6386    26469
6387  -136029
6388    59984
6389    18437
6390     9936
6391    56387
6392  -133297
6393    25840
6394    61296
6395   -21907
6396    65953
6397  -111162
6398   -16195
6399    96570
6400   -38205
6401    53433
6402   -73064
6403   -60503
6404   120747
6405   -29903
6406    20465
6407   -28144
6408   -93246
6409   121784
6410     -179
6411   -20130
6412     5268
6413  -104123
6414   101585
6415    39591
6416   -58928
6417    27246
6418   -95317
6419    63025
6420    83574
6421   -82590
6422    22780
6423   -65375
6424    19063
6425   116660
6426   -86789
6427     1264
6428   -27094
6429   -20972
6430   132290
6431   -68266
6432   -36900
6433    12805
6434   -44437
6435   124294
6436   -31251
6437   -78389
6438    39106
6439   -47525
6440    96353
6441    12269
6442  -111968
6443    47629
6444   -29725
6445    58129
6446    53992
6447  -129007
6448    33227
6449     5959
6450    16280
6451    79465
6452  -124602
6453     1054
6454    45661
6455   -13415
6456    85681
6457   -99833
6458   -40467
6459    82683
6460   -27996
6461    72226
6462   -59295
6463   -82887
6464   100701
6465   -18102
6466    39599
6467   -18381
6468  -112259
6469    98413
6470    10863
6471     -595
6472    15707
6473  -121003
6474    75668
6475    50599
6476   -36787
6477    35722
6478  -109938
6479    36176
6480    91647
6481   -57633
6482    31508
6483   -78399
6484    -7762
6485   121528
6486   -59739
6487     7735
6488   -39035
6489   -45681
6490   132643
6491   -38859
6492   -30122
6493      -39
6494   -67450
6495   122980
6496    -2524
6497   -68381
6498    24824
6499   -67544
6500    93335
6501    40236
6502  -101207
6503    31397
6504   -46758
6505    52293
6506    78221
6507  -113400
6508    14200
6509   -11033
6510    13108
6511   102196
6512  -107247
6513   -16294
6514    26545
6515   -16376
6516   106241
6517   -79623
6518   -60128
6519    61331
6520   -27802
6521    89265
6522   -39229
6523   -97059
6524    75895
6525   -16933
6526    56268
6527     3381
6528  -123873
6529    71511
6530    11771
6531    16769
6532    37010
6533  -128360
6534    44611
6535    50145
6536   -17933
6537    53085
6538  -114356
6539     6817
6540    88276
6541   -37746
6542    47018
6543   -81436
6544   -36282
6545   115501
6546   -36881
6547    21123
6548   -42265
6549   -69848
6550   123137
6551   -15049
6552   -14855
6553    -4522
6554   -89728
6555   110690
6556    21165
6557   -53300
6558    19548
6559   -86662
6560    78795
6561    62438
6562   -82672
6563    23798
6564   -64232
6565    37819
6566    98133
6567   -91803
6568     6821
6569   -29287
6570    -2059
6571   119619
6572   -82275
6573   -26268
6574     7903
6575   -30376
6576   117835
6577   -51174
6578   -65371
6579    37056
6580   -39018
6581    99896
6582   -10583
6583   -99941
6584    51312
6585   -28351
6586    64780
6587    31018
6588  -122973
6589    45141
6590     3004
6591    25773
6592    60934
6593  -124998
6594    18330
6595    39762
6596    -7479
6597    73258
6598  -108225
6599   -19966
6600    75485
6601   -25234
6602    64612
6603   -72551
6604   -60770
6605    99333
6606   -22127
6607    39448
6608   -34073
6609   -91891
6610   105780
6611     -569
6612     3465
6613     3774
6614  -109582
6615    89388
6616    35168
6617   -35289
6618    23722
6619  -103798
6620    55788
6621    74557
6622   -58659
6623    27342
6624   -81175
6625    15616
6626   107798
6627   -67103
6628    10575
6629   -43415
6630   -24734
6631   124605
6632   -52747
6633   -22338
6634    -7920
6635   -49098
6636   122739
6637   -23171
6638   -60223
6639    20746
6640   -58093
6641   101009
6642    15881
6643   -95261
6644    32787
6645   -42536
6646    63968
6647    56282
6648  -112512
6649    24903
6650   -13121
6651    26114
6652    83583
6653  -112988
6654     -894
6655    24043
6656    -6173
6657    95314
6658   -92142
6659   -40372
6660    58385
6661   -21365
6662    83792
6663   -57688
6664   -78279
6665    78751
6666   -19789
6667    57302
6668   -15720
6669  -109262
6670    80862
6671     4082
6672    20333
6673    19873
6674  -121420
6675    60890
6676    38882
6677   -13522
6678    38240
6679  -112945
6680    29391
6681    75775
6682   -38543
6683    40902
6684   -87929
6685   -12955
6686   107605
6687   -44044
6688    20967
6689   -50281
6690   -48719
6691   121112
6692   -28147
6693   -10481
6694   -14526
6695   -72458
6696   115858
6697     1085
6698   -47260
6699    14397
6700   -77563
6701    90938
6702    41139
6703   -79286
6704    22604
6705   -61118
6706    54709
6707    78164
6708   -94946
6709    13411
6710   -31906
6711    16134
6712   103744
6713   -92712
6714   -13475
6715     4700
6716   -17000
6717   111715
6718   -67895
6719   -50563
6720    36391
6721   -28485
6722    99068
6723   -32577
6724   -87682
6725    55166
6726   -26233
6727    70329
6728     9788
6729  -113576
6730    55560
6731    -1921
6732    31280
6733    41904
6734  -122975
6735    35041
6736    31205
6737     -895
6738    60322
6739  -112657
6740     2327
6741    69316
6742   -25260
6743    58591
6744   -83681
6745   -39530
6746    97083
6747   -27183
6748    37317
6749   -47119
6750   -72980
6751   107642
6752   -12619
6753     7011
6754   -10981
6755   -96151
6756    99230
6757    19684
6758   -31659
6759    15889
6760   -96369
6761    70978
6762    57899
6763   -58495
6764    22357
6765   -79136
6766    35584
6767    92178
6768   -73346
6769    13925
6770   -47881
6771    -5163
6772   115762
6773   -65991
6774   -15032
6775   -10422
6776   -34215
6777   118365
6778   -40577
6779   -49413
6780    19196
6781   -46205
6782   104855
6783    -5435
6784   -85930
6785    37111
6786   -39628
6787    73125
6788    35262
6789  -110249
6790    33912
6791   -14696
6792    36203
6793    64581
6794  -115601
6795    12747
6796    18927
6797     3063
6798    81917
6799  -102455
6800   -21815
6801    54635
6802   -19057
6803    77668
6804   -71160
6805   -59708
6806    78066
6807   -19362
6808    57237
6809   -35806
6810   -92225
6811    88860
6812    -4668
6813    24502
6814     2930
6815  -111266
6816    74341
6817    27903
6818   -12422
6819    26815
6820  -108216
6821    46961
6822    62825
6823   -37261
6824    34968
6825   -91053
6826     9138
6827    97869
6828   -51504
6829    23328
6830   -56935
6831   -28007
6832   115904
6833   -41711
6834    -7234
6835   -22497
6836   -55315
6837   116752
6838   -18990
6839   -41527
6840     9554
6841   -68033
6842    99865
6843    20161
6844   -75865
6845    24655
6846   -57676
6847    67189
6848    57627
6849   -95108
6850    20587
6851   -33168
6852    30734
6853    87791
6854  -100502
6855    -1388
6856     1681
6857    -4322
6858   101601
6859   -82783
6860   -34818
6861    35193
6862   -21839
6863    94447
6864   -51901
6865   -71175
6866    57638
6867   -25237
6868    71758
6869   -11853
6870  -102934
6871    64992
6872    -6480
6873    37213
6874    23597
6875  -118331
6876    49966
6877    24985
6878     3139
6879    45684
6880  -114756
6881    21964
6882    60208
6883   -23265
6884    51886
6885   -92435
6886   -17175
6887    92744
6888   -33231
6889    37675
6890   -58881
6891   -52216
6892   108581
6893   -23036
6894     9494
6895   -23049
6896   -79479
6897   108663
6898     2161
6899   -26010
6900     8156
6901   -88194
6902    85203
6903    39122
6904   -57595
6905    21147
6906   -76842
6907    52916
6908    74778
6909   -75584
6910    17916
6911   -49935
6912    13394
6913   104681
6914   -77455
6915    -5364
6916   -15392
6917   -18810
6918   113533
6919   -57287
6920   -38846
6921    17312
6922   -36738
6923   105120
6924   -27093
6925   -74996
6926    39302
6927   -37430
6928    79201
6929    13004
6930  -103683
6931    43565
6932   -16856
6933    44487
6934    46217
6935  -115932
6936    28571
6937    13377
6938    10572
6939    69444
6940  -110741
6941    -1826
6942    49835
6943   -15731
6944    70643
6945   -84813
6946   -40852
6947    77796
6948   -22471
6949    54792
6950   -50789
6951   -74025
6952    91401
6953   -13719
6954    26408
6955   -12366
6956   -98977
6957    87568
6958    14389
6959    -8806
6960    16788
6961  -103046
6962    64856
6963    49697
6964   -38178
6965    29034
6966   -91433
6967    30381
6968    84393
6969   -55914
6970    23429
6971   -62162
6972    -9753
6973   109689
6974   -52972
6975      640
6976   -27365
6977   -38959
6978   116619
6979   -34849
6980   -33621
6981     4230
6982   -56591
6983   107185
6984    -1230
6985   -68780
6986    24006
6987   -53213
6988    77693
6989    38136
6990   -94324
6991    28025
6992   -33931
6993    43816
6994    70347
6995  -105044
6996    11501
6997    -1481
6998     8116
6999    90300
7000   -93758
7001   -19500
7002    32887
7003   -15875
7004    89495
7005   -66654
7006   -55881
7007    58528
7008   -24362
7009    74054
7010   -32215
7011   -88601
7012    70652
7013   -12543
7014    42157
7015     6629
7016  -110038
7017    63472
7018    15082
7019     7344
7020    32147
7021  -114093
7022    40771
7023    49033
7024   -22798
7025    45142
7026   -98351
7027     4704
7028    85619
7029   -38220
7030    36576
7031   -67982
7032   -32086
7033   106679
7034   -34729
7035    12265
7036   -32524
7037   -62645
7038   112407
7039   -14489
7040   -21556
7041     1091
7042   -78038
7043    98116
7044    20280
7045   -55636
7046    19127
7047   -73433
7048    68949
7049    57871
7050   -79023
7051    22854
7052   -52338
7053    30977
7054    89372
7055   -86065
7056     4334
7057   -17946
7058    -4238
7059   105125
7060   -74791
7061   -25715
7062    14427
7063   -28185
7064   104364
7065   -45801
7066   -62559
7067    41713
7068   -33805
7069    83790
7070    -8827
7071   -94037
7072    51674
7073   -19950
7074    51469
7075    27502
7076  -112490
7077    43561
7078     6860
7079    17203
7080    54186
7081  -114133
7082    17352
7083    43636
7084   -12668
7085    64758
7086   -95603
7087   -19535
7088    75670
7089   -25779
7090    53306
7091   -63011
7092   -55251
7093    94757
7094   -21657
7095    29336
7096   -26227
7097   -85068
7098    97307
7099     -255
7100    -5537
7101     6376
7102   -95984
7103    80127
7104    33433
7105   -36094
7106    23392
7107   -90028
7108    49984
7109    69818
7110   -60414
7111    25475
7112   -66671
7113    10121
7114   100109
7115   -65204
7116     5706
7117   -31857
7118   -22530
7119   114606
7120   -51886
7121   -23704
7122     -323
7123   -45146
7124   110203
7125   -21650
7126   -61455
7127    25795
7128   -48927
7129    87382
7130    15466
7131   -89716
7132    34481
7133   -34739
7134    54662
7135    51451
7136  -106484
7137    24968
7138    -5838
7139    17983
7140    76518
7141  -103863
7142    -1979
7143    30017
7144   -10297
7145    83468
7146   -83611
7147   -37379
7148    57941
7149   -23839
7150    72633
7151   -49085
7152   -73733
7153    77208
7154   -19848
7155    46837
7156   -11456
7157   -99492
7158    75729
7159     4531
7160    10979
7161    19572
7162  -108709
7163    58255
7164    37415
7165   -20909
7166    38379
7167   -99655
7168    25293
7169    74123
7170   -42561
7171    35289
7172   -73811
7173   -11146
7174   101304
7175   -45308
7176    16144
7177   -40786
7178   -45418
7179   114471
7180   -29793
7181   -14261
7182    -5984
7183   -65202
7184   106091
7185      784
7186   -50637
7187    17473
7188   -67742
7189    81442
7190    37887
7191   -77708
7192    24897
7193   -53468
7194    46548
7195    72848
7196   -92784
7197    15399
7198   -22143
7199     9766
7200    94597
7201   -86167
7202   -13810
7203    11378
7204   -18386
7205   100635
7206   -65192
7207   -47511
7208    40991
7209   -31543
7210    87452
7211   -29380
7212   -83666
7213    57687
7214   -23919
7215    57433
7216     8505
7217  -106408
7218    55855
7219     -829
7220    23827
7221    39351
7222  -114809
7223    36449
7224    34932
7225    -8635
7226    54710
7227  -102087
7228     2151
7229    69099
7230   -28390
7231    51932
7232   -76320
7233   -35113
7234    93858
7235   -31859
7236    31245
7237   -38734
7238   -69800
7239   103802
7240   -12791
7241    -1143
7242    -4379
7243   -86361
7244    92737
7245    16909
7246   -33841
7247    19886
7248   -87319
7249    66713
7250    52034
7251   -61917
7252    25374
7253   -68621
7254    28390
7255    87294
7256   -73473
7257    13291
7258   -36838
7259    -5716
7260   106430
7261   -66877
7262   -15323
7263    -2912
7264   -33125
7265   109978
7266   -41645
7267   -49960
7268    26675
7269   -43245
7270    93190
7271    -3560
7272   -82820
7273    40032
7274   -34508
7275    64030
7276    33058
7277  -104578
7278    38220
7279   -10334
7280    27438
7281    62460
7282  -110904
7283    14929
7284    22964
7285    -4040
7286    75834
7287   -93914
7288   -17895
7289    55011
7290   -23041
7291    70623
7292   -65384
7293   -55154
7294    80112
7295   -23484
7296    48061
7297   -26863
7298   -86250
7299    85415
7300    -5361
7301    15490
7302     6211
7303  -100952
7304    74264
7305    25300
7306   -18578
7307    29897
7308  -101252
7309    45193
7310    62307
7311   -44747
7312    33064
7313   -79457
7314     7866
7315    93387
7316   -53190
7317    20256
7318   -48028
7319   -26339
7320   111887
7321   -44470
7322    -8331
7323   -11922
7324   -53880
7325   110417
7326   -17345
7327   -44272
7328    15105
7329   -60996
7330    91001
7331    18126
7332   -75006
7333    28468
7334   -53268
7335    59573
7336    54474
7337   -95233
7338    24243
7339   -25882
7340    21244
7341    82717
7342   -95343
7343     1864
7344     7840
7345    -8062
7346    93251
7347   -78952
7348   -31949
7349    40522
7350   -26808
7351    85298
7352   -45788
7353   -69375
7354    61004
7355   -25177
7356    61996
7357    -9593
7358   -97149
7359    65115
7360    -7088
7361    29025
7362    23755
7363  -109964
7364    50670
7365    25682
7366    -5658
7367    44973
7368  -105867
7369    21726
7370    61588
7371   -27449
7372    46304
7373   -83845
7374   -15027
7375    89254
7376   -37405
7377    34308
7378   -49893
7379   -51762
7380   105399
7381   -25743
7382     2739
7383   -13407
7384   -73403
7385   100594
7386     -531
7387   -29856
7388    12607
7389   -80729
7390    79831
7391    35147
7392   -61780
7393    26252
7394   -69976
7395    45949
7396    71379
7397   -77028
7398    18999
7399   -40857
7400    10104
7401    95331
7402   -77425
7403    -3240
7404    -7174
7405   -20380
7406   106731
7407   -58475
7408   -37275
7409    24870
7410   -37617
7411    96307
7412   -25275
7413   -72864
7414    43748
7415   -34164
7416    70775
7417    11116
7418  -101027
7419    48648
7420   -16614
7421    35704
7422    45780
7423  -110853
7424    30186
7425    17941
7426     2505
7427    63981
7428  -103347
7429      988
7430    49589
7431   -20299
7432    66542
7433   -78194
7434   -36451
7435    79347
7436   -28735
7437    48372
7438   -41823
7439   -70946
7440    91637
7441   -15441
7442    19360
7443    -6746
7444   -90849
7445    85669
7446     9027
7447   -14302
7448    20924
7449   -97118
7450    61416
7451    46828
7452   -44802
7453    30614
7454   -82141
7455    26408
7456    80980
7457   -58960
7458    22172
7459   -53816
7460    -8750
7461   105384
7462   -57499
7463     -553
7464   -18941
7465   -38993
7466   111307
7467   -35315
7468   -35684
7469    12709
7470   -53809
7471    97668
7472    -2728
7473   -68191
7474    30619
7475   -50411
7476    70177
7477    35760
7478   -93486
7479    32294
7480   -28966
7481    33568
7482    66414
7483   -99868
7484    14887
7485     3637
7486      107
7487    81906
7488   -91517
7489   -14905
7490    37102
7491   -21817
7492    82869
7493   -62981
7494   -52498
7495    63392
7496   -27722
7497    62655
7498   -27533
7499   -83505
7500    71959
7501   -12773
7502    33664
7503     6939
7504  -104342
7505    65707
7506    14902
7507    -1034
7508    33440
7509  -104752
7510    38336
7511    50921
7512   -28640
7513    41444
7514   -88065
7515     5381
7516    80023
7517   -42334
7518    33088
7519   -59171
7520   -31558
7521   103192
7522   -38178
7523     8233
7524   -22731
7525   -59834
7526   105138
7527   -15038
7528   -24323
7529     7577
7530   -71893
7531    91437
7532    17745
7533   -56601
7534    25966
7535   -65908
7536    60404
7537    54049
7538   -80386
7539    24043
7540   -43716
7541    24516
7542    81150
7543   -83627
7544     6089
7545   -12147
7546    -7131
7547    98991
7548   -72281
7549   -24603
7550    22507
7551   -29212
7552    95671
7553   -42455
7554   -60044
7555    44768
7556   -32272
7557    74288
7558    -7885
7559   -89977
7560    53680
7561   -18709
7562    41999
7563    28350
7564  -108754
7565    44248
7566    11300
7567     7956
7568    50723
7569  -104980
7570    16981
7571    42924
7572   -17780
7573    59288
7574   -86520
7575   -15625
7576    73572
7577   -29758
7578    48291
7579   -53893
7580   -52244
7581    91732
7582   -24165
7583    21690
7584   -18777
7585   -77158
7586    92247
7587    -2029
7588   -11132
7589    10241
7590   -89931
7591    76332
7592    31198
7593   -41905
7594    26478
7595   -79793
7596    43900
7597    67279
7598   -61110
7599    24299
7600   -57321
7601     9646
7602    93324
7603   -65484
7604     5777
7605   -24346
7606   -24532
7607   107380
7608   -50003
7609   -27387
7610     8434
7611   -42767
7612    99718
7613   -21496
7614   -58866
7615    30920
7616   -45405
7617    78390
7618    15427
7619   -88248
7620    38266
7621   -28857
7622    44715
7623    50022
7624  -101348
7625    25144
7626    -1000
7627    11620
7628    68709
7629   -97550
7630     -176
7631    31290
7632   -16165
7633    76659
7634   -75141
7635   -35016
7636    61792
7637   -26641
7638    60694
7639   -41953
7640   -68801
7641    76273
7642   -18227
7643    36096
7644    -8017
7645   -92272
7646    75112
7647     4475
7648     3211
7649    20917
7650  -101370
7651    55279
7652    37855
7653   -26611
7654    34074
7655   -88599
7656    23209
7657    70779
7658   -43208
7659    32070
7660   -64891
7661   -12169
7662    97388
7663   -45859
7664    11684
7665   -30547
7666   -43907
7667   106072
7668   -28057
7669   -18917
7670     -685
7671   -59342
7672    95133
7673     -406
7674   -50585
7675    22940
7676   -61485
7677    73224
7678    35093
7679   -77285
7680    27724
7681   -42968
7682    37143
7683    66925
7684   -86566
7685    14979
7686   -15504
7687     5816
7688    86476
7689   -81523
7690   -12183
7691    18877
7692   -20776
7693    89259
7694   -57777
7695   -47074
7696    44418
7697   -27735
7698    75332
7699   -24371
7700   -77677
7701    56873
7702   -21208
7703    47614
7704     9667
7705   -99828
7706    54474
7707     4769
7708    14527
7709    37370
7710  -103583
7711    33659
7712    35660
7713   -13935
7714    47974
7715   -90958
7716     1122
7717    66922
7718   -31361
7719    44170
7720   -64235
7721   -34505
7722    88966
7723   -30246
7724    22811
7725   -29861
7726   -62112
7727    95188
7728   -13867
7729    -6410
7730      921
7731   -76927
7732    84369
7733    15653
7734   -39405
7735    21154
7736   -75460
7737    58333
7738    50844
7739   -61313
7740    23712
7741   -56490
7742    25306
7743    80756
7744   -69970
7745    11291
7746   -28205
7747    -7814
7748    98061
7749   -61375
7750   -17264
7751     5083
7752   -31035
7753    98203
7754   -36228
7755   -48999
7756    28510
7757   -36911
7758    81361
7759    -4363
7760   -79471
7761    41895
7762   -29392
7763    51976
7764    31199
7765   -97550
7766    34481
7767    -3657
7768    18095
7769    55819
7770   -97932
7771    14681
7772    25426
7773    -9371
7774    65920
7775   -84613
7776   -18602
7777    56601
7778   -24426
7779    58920
7780   -56087
7781   -52191
7782    76353
7783   -21542
7784    36750
7785   -22346
7786   -77730
7787    80558
7788    -3733
7789     7992
7790     8191
7791   -91620
7792    67328
7793    26638
7794   -23167
7795    26936
7796   -87469
7797    39805
7798    58992
7799   -43483
7800    28372
7801   -67455
7802     5308
7803    87819
7804   -51823
7805    13899
7806   -37149
7807   -26450
7808    99769
7809   -39862
7810   -13112
7811    -6313
7812   -46899
7813    98100
7814   -16346
7815   -44063
7816    18133
7817   -52848
7818    79531
7819    18038
7820   -73802
7821    29469
7822   -41741
7823    48837
7824    49146
7825   -87174
7826    21395
7827   -16267
7828    15196
7829    72832
7830   -87086
7831      487
7832    13697
7833   -10468
7834    80492
7835   -68524
7836   -32902
7837    43731
7838   -23845
7839    72320
7840   -40339
7841   -64603
7842    58896
7843   -19780
7844    48931
7845    -7136
7846   -89523
7847    61233
7848    -2681
7849    18721
7850    22542
7851   -98414
7852    45320
7853    28682
7854    -9658
7855    39761
7856   -91609
7857    18380
7858    58418
7859   -31163
7860    39675
7861   -68555
7862   -16719
7863    85125
7864   -34804
7865    23186
7866   -39240
7867   -45304
7868    95211
7869   -23614
7870    -5165
7871    -8496
7872   -65164
7873    89798
7874     1915
7875   -34220
7876    14787
7877   -67791
7878    68068
7879    36027
7880   -59658
7881    22885
7882   -54920
7883    39217
7884    65266
7885   -71566
7886    14405
7887   -29783
7888     5618
7889    87186
7890   -68374
7891    -7485
7892     -664
7893   -18847
7894    92109
7895   -50051
7896   -38628
7897    26875
7898   -32120
7899    82208
7900   -20249
7901   -67627
7902    41916
7903   -25888
7904    57266
7905    12658
7906   -90217
7907    42238
7908    -6920
7909    26398
7910    38735
7911   -97286
7912    24959
7913    20849
7914    -2500
7915    54499
7916   -88473
7917    -1274
7918    51450
7919   -21302
7920    51641
7921   -64309
7922   -34007
7923    74425
7924   -23952
7925    36371
7926   -35037
7927   -61397
7928    81766
7929   -11074
7930     8833
7931    -3058
7932   -80751
7933    76598
7934    13990
7935   -19346
7936    16059
7937   -81166
7938    51779
7939    46390
7940   -43764
7941    24217
7942   -67611
7943    22190
7944    73622
7945   -54362
7946    15048
7947   -38739
7948   -10941
7949    93991
7950   -49791
7951    -7483
7952   -11679
7953   -32974
7954    94906
7955   -28584
7956   -36751
7957    14990
7958   -44294
7959    83204
7960     -832
7961   -64928
7962    28726
7963   -37491
7964    55916
7965    32010
7966   -84663
7967    27621
7968   -17624
7969    27397
7970    57230
7971   -88945
7972    10189
7973    11583
7974    -1733
7975    71220
7976   -77973
7977   -18437
7978    39261
7979   -17835
7980    65506
7981   -52165
7982   -49885
7983    59102
7984   -19778
7985    50635
7986   -22189
7987   -75923
7988    65896
7989    -4926
7990    22284
7991     9105
7992   -90431
7993    55910
7994    18600
7995    -5711
7996    26643
7997   -88620
7998    33306
7999    48823
8000   -29961
8001    33606
8002   -73628
8003     1999
8004    75327
8005   -38106
8006    21964
8007   -43835
8008   -28521
8009    90750
8010   -32784
8011      809
8012   -15624
8013   -49822
8014    90688
8015    -9965
8016   -30356
8017     9925
8018   -60126
8019    76186
8020    18822
8021   -55899
8022    18694
8023   -50436
8024    48727
8025    49976
8026   -73147
8027    20141
8028   -31872
8029    20174
8030    73224
8031   -74265
8032      -49
8033    -1541
8034    -8363
8035    82680
8036   -60342
8037   -27676
8038    23117
8039   -22573
8040    79032
8041   -33955
8042   -58291
8043    42084
8044   -24058
8045    59198
8046    -5739
8047   -81884
8048    46550
8049    -8074
8050    30754
8051    26022
8052   -94407
8053    37146
8054    15473
8055     4280
8056    41089
8057   -88211
8058    12728
8059    46252
8060   -19271
8061    46978
8062   -71636
8063   -16456
8064    68832
8065   -25422
8066    32788
8067   -42953
8068   -47071
8069    82668
8070   -19431
8071    12416
8072   -16019
8073   -65985
8074    79615
8075     4523
8076   -17913
8077    10341
8078   -72407
8079    63335
8080    31665
8081   -40388
8082    19397
8083   -63644
8084    35587
8085    62233
8086   -57648
8087    17234
8088   -43852
8089     6224
8090    81874
8091   -55600
8092    -3016
8093   -13747
8094   -20659
8095    91118
8096   -42619
8097   -27294
8098    10261
8099   -33186
8100    81937
8101   -14401
8102   -57937
8103    29710
8104   -33528
8105    62973
8106    14495
8107   -77725
8108    30278
8109   -15944
8110    32577
8111    41422
8112   -88491
8113    19937
8114     7186
8115     7110
8116    58371
8117   -81363
8118    -5581
8119    34945
8120   -14032
8121    61012
##END NTUPLES=NMR FID
##END=
