# Supplementary material for: An untargeted multi-technique metabolomics approach to studying intracellular metabolites of HepG2 cells exposed to 2,3,7,8-tetrachlorodibenzo-p-dioxin
Source: BMC Genomics. 2011 May 20;12:251. doi: 10.1186/1471-2164-12-251 (PMC3141663; doi:10.1186/1471-2164-12-251)
Supplement: Additional file 2 — Metadata and NMR raw data: ZIP file containing: -All NMR raw data (in JCAMP-DX format ".dx") -The metadata on NMR (polars & apolars), LC-MS and GC-MS data sets (as Tab delimited files ".txt"). [file 1471-2164-12-251-S2.ZIP › TE/Ainhoa/SAFETY COPY D Disk/TRABAJO/ARTICLES/ARTICLE Metabolomics TCDD_ACCEPTED/JCAMP_DX_NMR_data_and_all_metadata/NMR_apolar_Ctrol_p11b.5C.dx]

##TITLE=
##JCAMPDX= 6.0         $$ Bruker NMR JCAMP-DX V2.0
##DATA TYPE= NMR FID
##DATA CLASS= NTUPLES
##ORIGIN= Bruker BioSpin GmbH
##OWNER= bruker
$$ 1.72 TOPSPIN		Version 2.1
$$ 2011-04-15 14:42:07.119 +0200  WUR\bruker@RIK1030
$$ Compression mode = fixed
##.OBSERVE FREQUENCY= 400.1319223
##.OBSERVE NUCLEUS= ^1H
##.DELAY= (6, 6)
##.ACQUISITION MODE= SIMULTANEOUS (DQD)
##.ACQUISITION SCHEME= undefined
##.AVERAGES= 128
##.DIGITISER RES= 18
##SPECTROMETER/DATA SYSTEM= avance400
##.PULSE SEQUENCE= zg
##.SOLVENT NAME= CDCl3
##.SHIFT REFERENCE= INTERNAL, CDCl3, 1, 11.01413
##AUDIT TRAIL= $$ (NUMBER, WHEN, WHO, WHERE, PROCESS, VERSION, WHAT)
$$ ##TITLE= Audit trail, TOPSPIN		Version 2.1
$$ ##JCAMPDX= 5.01
$$ ##ORIGIN= Bruker BioSpin GmbH
$$ ##OWNER= bruker
$$ $$ P:\NMR-data/data/Ainhoa_raw_data/nmr/AR081208.5C/1/audita.txt
$$ ##AUDIT TRAIL=  $$ (NUMBER, WHEN, WHO, WHERE, PROCESS, VERSION, WHAT)
(   1,<2008-12-08 15:09:23.961 +0100>,<WUR\bruker>,<RIK1030>,<go>,<TOPSPIN 2.1>,
      <created by zg
	started at 2008-12-08 15:01:15.045 +0100,
	POWCHK disabled, PULCHK disabled,
       configuration hash MD5:
       8F 0B B7 F2 C7 1F F4 CB 9D A9 C3 7F 18 55 F2 E6
       data hash MD5: 16K
       E9 CB CD E6 4F 09 E2 F0 DB A4 B8 70 A7 66 09 D7>)
(   2,<2011-04-15 14:41:58.182 +0200>,<WUR\bruker>,<RIK1030>,<proc1d>,<TOPSPIN 2.1>,
      <convdta from       1 "NMR_apolar_Ctrol_p11b.5C" "Ainhoa_raw_data" "P:\NMR-data"
       data hash MD5: 16244
       29 17 85 3A A0 CA F8 AE 29 26 FE F6 FD 2D 15 CB>)
$$ ##END=
$$ 
$$ $$ hash MD5
$$ $$ 0F F7 AF EC B9 72 14 C1 5D 87 C0 3B F6 1F 03 BC
##$RELAX= 
##$BRUKER FILE EXP=format.temp
$$ EDIT_PAR COMMAND FILE
$$ 
$$ DI_MODE         LONG
$$ ED_ENTRY        ACQU
$$ ORDER           FILE
$$ 
$$ 
$$ HEADER		"F2 - Acquisition Parameters"
$$ T_NAME		Date_
$$ 		TYPE	R64
$$ 		CLASS	ACQU
$$ 		SUBRANGE 0.0 50000000
$$ 		REL	"Date_=itodate(DATE)"
$$ 		INV_REL	"DATE=datetoi(Date_,DATE)"
$$ 		FORMAT	"%14.0f"
$$ 		TEXT	" "
$$ END
$$ T_NAME		Time
$$ 		TYPE	R32
$$ 		CLASS	ACQU
$$ 		SUBRANGE 0.0 1000000
$$ 		REL	"Time=itotime(DATE)"
$$ 		INV_REL	"DATE=timetoi(Time,DATE)"
$$ 		FORMAT	"%14.2f"
$$ 		TEXT	" "
$$ END
$$ NAME		INSTRUM
$$ 		TEXT	" "
$$ END
$$ NAME		PROBHD
$$ 		FORMAT	"%14.14s"
$$ 		TEXT	" "
$$ END
$$ NAME		PULPROG
$$ 		TEXT	" "
$$ END
$$ NAME		TD
$$ 		TEXT	" "
$$ END
$$ NAME		SOLVENT
$$ 		TEXT	" "
$$ END
$$ NAME		NS
$$ 		TEXT	" "
$$ END
$$ NAME		DS
$$ 		TEXT	" "
$$ END
$$ T_NAME		SWH
$$ 		TYPE	R32
$$ 		CLASS	ACQU
$$ 		SUBRANGE 0.0 1e8
$$ 		REL	"SWH=SW*SFO1"
$$ 		INV_REL "SW=SWH/SFO1"
$$ 		UNIT	"Hz"
$$ 		FORMAT	"%14.3f Hz"
$$ 		TEXT	" "
$$ END
$$ T_NAME          FIDRES
$$                 TYPE    R32
$$                 CLASS   ACQU
$$                 SUBRANGE 0.0 100000
$$                 REL     "FIDRES=SW*SFO1/TD"
$$                 INV_REL "TD = nextpow(SW*SFO1/FIDRES)"
$$ 		UNIT	"Hz"
$$ 		FORMAT	"%14.6f Hz"
$$ 		TEXT	" "
$$ END
$$ T_NAME          AQ
$$ 		TYPE	R32
$$ 		CLASS	ACQU
$$ 		SUBRANGE 0.0 1000
$$ 		REL	"AQ=aqcalc(SW,SFO1,TD,DIGTYP)"
$$ 		INV_REL	"TD=tdcalc(SW,SFO1,1.0e6*AQ,DIGTYP)"
$$ 		UNIT	"sec"
$$ 		FORMAT	"%14.7f sec"
$$ 		TEXT	" "
$$ END
$$ NAME		RG
$$ 		TEXT	" "
$$ END
$$ T_NAME          DW
$$ 		TYPE	R32
$$ 		CLASS	ACQU
$$ 		SUBRANGE 0.0 1000000
$$ 		REL	"DW=1/(2*SW*SFO1)"
$$ 		INV_REL	"SW=1000000/(2*(0.005+DW)*SFO1)"
$$ 		UNIT	"usec"
$$ 		FORMAT	"%14.3lf usec"
$$ 		TEXT	" "
$$ END
$$ NAME		DE
$$ 		FORMAT	"%14.2f usec"
$$ 		TEXT	" "
$$ END
$$ NAME		TE
$$ 		FORMAT	"%14.1f K"
$$ 		TEXT	" "
$$ END
$$ T_NAME		D1
$$ 		TYPE	R32
$$ 		CLASS	ACQU
$$ 		SUBRANGE 0.0 1e38
$$ 		REL	"D1=D[1]"
$$ 		INV_REL	"D[1]=D1"
$$ 		UNIT	"sec"
$$ 		FORMAT	"%14.8f sec"
$$ 		TEXT	" "
$$ END
$$ NAME		TD0
$$ 		TEXT	" "
$$ END
$$ HEADER		"======== CHANNEL f1 ========"
$$ NAME		NUC1
$$ 		NONEDIT
$$ 		TEXT	" "
$$ END
$$ T_NAME		P1
$$ 		TYPE	R32
$$ 		CLASS	ACQU
$$ 		SUBRANGE 0.0 1.0e10
$$ 		REL	"P1=P[1]"
$$ 		INV_REL	"P[1]=P1"
$$ 		UNIT	"usec"
$$ 		FORMAT	"%14.2f usec"
$$ 		TEXT	" "
$$ END
$$ T_NAME		PL1
$$ 		TYPE	R32
$$ 		CLASS	ACQU
$$ 		SUBRANGE -6.0 1e38
$$ 		REL	"PL1=PL[1]"
$$ 		INV_REL	"PL[1]=PL1"
$$ 		UNIT	"dB"
$$ 		FORMAT	"%14.2f dB"
$$ 		TEXT	" "
$$ END
$$ T_NAME		PL1W
$$ 		TYPE	R32
$$ 		CLASS	ACQU
$$ 		SUBRANGE -6.0 1e38
$$ 		REL	"PL1W=40.3*pow(10.0,(-6-PL[1])/10.0)"
$$ 		INV_REL	"PL[1]=-6-4.3425*log(PL1W/40.3)"
$$ 		UNIT	"no"
$$ 		FORMAT	"%14.8f W"
$$ 		TEXT	" "
$$ END
$$ NAME		SFO1
$$ 		FORMAT	"%14.7f MHz"
$$ 		TEXT	" "
$$ END
##$RELAX= 
##$BRUKER FILE EXP=scon2
$$ ##TITLE= Parameter file, TOPSPIN		Version 2.1
$$ ##JCAMPDX= 5.0
$$ ##DATATYPE= Parameter Values
$$ ##NPOINTS= 1	$$ modification sequence number
$$ ##ORIGIN= Bruker BioSpin GmbH
$$ ##OWNER= bruker
$$ $$ 2008-12-08 15:01:14.701 +0100  WUR\bruker@RIK1030
$$ $$ P:\NMR-data/data/Ainhoa_raw_data/nmr/AR081208.5C/1/scon2
$$ $$ process C:\Bruker\TOPSPIN2.1\prog\mod\go.exe
$$ ##$BLKTR= (0..15)
3 3 3 3 3 3 3 3 3 3 3 3 3 3 3 3
$$ ##$DE1= 4.5
$$ ##$DEADC= 0.5
$$ ##$DEPA= 4.5
$$ ##$DERX= 1.5
$$ ##$FILCOR= 0
$$ ##END=
##$RELAX= 
##$BRUKER FILE EXP=pulseprogram
$$ # 1 "C:/Bruker/TOPSPIN2.1/exp/stan/nmr/lists/pp/zg"
$$ ;zg
$$ ;avance-version (06/11/09)
$$ ;1D sequence
$$ ;
$$ ;$CLASS=HighRes
$$ ;$DIM=1D
$$ ;$TYPE=
$$ ;$SUBTYPE=
$$ ;$COMMENT=
$$ 
$$ 
$$ # 1 "C:/Bruker/TOPSPIN2.1/exp/stan/nmr/lists/pp/Avance.incl" 1
$$ ;Avance2.incl
$$ ;   for 1
$$ ;
$$ ;avance-version (07/08/21)
$$ ;
$$ ;$CLASS=HighRes Incl
$$ ;$COMMENT=
$$ 
$$ 
$$ 
$$ 
$$ 
$$ 
$$ 
$$ 
$$ 
$$ 
$$ 
$$ 
$$ 
$$ 
$$ 
$$ 
$$ 
$$ 
$$ 
$$ 
$$ 
$$ 
$$ 
$$ 
$$ 
$$ 
$$ 
$$ 
$$ 
$$ 
$$ 
$$ 
$$ 
$$ 
$$ 
$$ 
$$ 
$$ 
$$ 
$$ 
$$ 
$$ 
$$ 
$$ 
$$ 
$$ 
$$ 
$$ 
$$ 
$$ 
$$ 
$$ 
$$ 
$$ 
$$ 
$$ 
$$ 
$$ 
$$ 
$$ 
$$ 
$$ 
$$ 
$$ 
$$ 
$$ 
$$ 
$$ 
$$ 
$$ 
$$ 
$$ 
$$ 
$$ 
$$ 
$$ 
$$ 
$$ 
$$ 
$$ 
$$ 
$$ 
$$ 
$$ 
$$ 
$$ 
$$ 
$$ 
$$ 
$$ 
$$ 
$$ 
$$ 
$$ 
$$ 
$$ 
$$ 
$$ 
$$ 
$$ 
$$ 
$$ 
$$ 
$$ 
$$ 
$$ 
$$ 
$$ 
$$ 
$$ 
$$ 
$$ 
$$ 
$$ 
$$ 
$$ 
$$ 
$$ 
$$ 
$$ 
$$ 
$$ 
$$ 
$$ 
$$ 
$$ 
$$ 
$$ 
$$ 
$$ 
$$ 
$$ 
$$ 
$$ ;$Id: Avance2.incl,v 1.17.2.1 2007/09/14 16:17:35 ber Exp $
$$ # 12 "C:/Bruker/TOPSPIN2.1/exp/stan/nmr/lists/pp/zg" 2
$$ 
$$ 
$$ 
$$ "acqt0=-p1*2/3.1416"
$$ 
$$ 
$$ # 1 "mc_line 18 file C:/Bruker/TOPSPIN2.1/exp/stan/nmr/lists/pp/zg expanding definition part of mc command before ze"
$$ define delay MCWRK
$$ define delay MCREST
$$ "MCWRK = 0.333333*30m"
$$ "MCREST = 30m - 30m"
$$     dccorr
$$ # 18 "C:/Bruker/TOPSPIN2.1/exp/stan/nmr/lists/pp/zg"
$$ 1 ze
$$ # 1 "mc_line 18 file C:/Bruker/TOPSPIN2.1/exp/stan/nmr/lists/pp/zg expanding definition of mc command after ze"
$$ # 19 "C:/Bruker/TOPSPIN2.1/exp/stan/nmr/lists/pp/zg"
$$ # 1 "mc_line 19 file C:/Bruker/TOPSPIN2.1/exp/stan/nmr/lists/pp/zg expanding start label for mc command"
$$ 2 MCWRK  * 2
$$ LBLF0, MCWRK
$$   MCREST
$$ # 20 "C:/Bruker/TOPSPIN2.1/exp/stan/nmr/lists/pp/zg"
$$   d1
$$   p1 ph1
$$   go=2 ph31
$$ # 1 "mc_line 23 file C:/Bruker/TOPSPIN2.1/exp/stan/nmr/lists/pp/zg expanding mc command in line"
$$   MCWRK wr #0
$$   MCWRK zd 
$$   lo to LBLF0 times td0
$$ 
$$   MCWRK
$$ # 24 "C:/Bruker/TOPSPIN2.1/exp/stan/nmr/lists/pp/zg"
$$ exit
$$ 
$$ 
$$ ph1=0 2 2 0 1 3 3 1
$$ ph31=0 2 2 0 1 3 3 1
$$ 
$$ 
$$ ;pl1 : f1 channel - power level for pulse (default)
$$ ;p1 : f1 channel -  high power pulse
$$ ;d1 : relaxation delay; 1-5 * T1
$$ ;NS: 1 * n, total number of scans: NS * TD0
$$ 
$$ 
$$ 
$$ ;$Id: zg,v 1.9 2006/11/10 10:56:44 ber Exp $
##$RELAX= 
##$BRUKER FILE EXP=uxnmr.par
$$ ##TITLE= Parameter file, TOPSPIN		Version 2.1
$$ ##JCAMPDX= 5.0
$$ ##DATATYPE= Parameter Values
$$ ##NPOINTS= 15	$$ modification sequence number
$$ ##ORIGIN= Bruker BioSpin GmbH
$$ ##OWNER= Administrator
$$ $$ 2008-11-25 14:24:23.096 +0100  WUR\bruker@RIK1030
$$ $$ C:/Bruker/TOPSPIN2.1/conf/instr/avance400/uxnmr.par
$$ $$ process C:\Bruker\TOPSPIN2.1\prog\mod\hconfserver.exe
$$ ##$ACB= 0
$$ ##$ACBTAT= (0..15)
0 66 66 50 0 0 0 0 0 0 0 0 0 0 0 0
$$ ##$ACBTBA= (0..15)
0 1 1 0 0 0 0 0 0 0 0 0 0 0 0 0
$$ ##$ACBTBLK= (0..15)
0 0 0 0 0 0 0 0 0 0 0 0 0 0 0 0
$$ ##$ACBTCTL= (0..15)
0 0 0 0 0 0 0 0 0 0 0 0 0 0 0 0
$$ ##$ACBTDI= (0..15)
0 102 102 72 0 0 0 0 0 0 0 0 0 0 0 0
$$ ##$ACBTDM= (0..15)
0 10 10 0 0 0 0 0 0 0 0 0 0 0 0 0
$$ ##$ACBTFHI= (0..15)
0 400 400 0 0 0 0 0 0 0 0 0 0 0 0 0
$$ ##$ACBTFL= (0..15)
0 73 74 8 0 0 0 0 0 0 0 0 0 0 0 0
$$ ##$ACBTFLO= (0..15)
0 14 14 0 0 0 0 0 0 0 0 0 0 0 0 0
$$ ##$ACBTINP= (0..15)
0 0 0 0 0 0 0 0 0 0 0 0 0 0 0 0
$$ ##$ACBTOUT= (0..15)
0 1 2 0 0 0 0 0 0 0 0 0 0 0 0 0
$$ ##$ACBTPO= (0..15)
0 150000 60000 20000 0 0 0 0 0 0 0 0 0 0 0 0
$$ ##$ACBTPW= (0..15)
0 10 10 0 0 0 0 0 0 0 0 0 0 0 0 0
$$ ##$ACBTSB= (0..15)
0 0 0 0 0 0 0 0 0 0 0 0 0 0 0 0
$$ ##$ACBTY= <no>
$$ ##$AQSBDCH= (0..95)
0 0 0 0 0 0 255 255 255 255 255 255 255 255 255 255 255 255 255 255 255
255 255 255 255 255 255 255 255 255 255 255 255 255 255 255 255 255 255
255 255 255 255 255 255 255 255 255 255 255 255 255 255 255 255 255 255
255 255 255 255 255 255 255 255 255 255 255 255 255 255 255 255 255 255
255 255 255 255 255 255 255 255 255 255 255 255 255 255 255 255 255 255
255 255 255
$$ ##$AQSBDHW= (0..95)
1 4 4 0 0 0 255 255 255 255 255 255 255 255 255 255 255 255 255 255 255
255 255 255 255 255 255 255 255 255 255 255 255 255 255 255 255 255 255
255 255 255 255 255 255 255 255 255 255 255 255 255 255 255 255 255 255
255 255 255 255 255 255 255 255 255 255 255 255 255 255 255 255 255 255
255 255 255 255 255 255 255 255 255 255 255 255 255 255 255 255 255 255
255 255 255
$$ ##$AQSBDID= (0..95)
88 83 83 65 67 66 255 255 255 255 255 255 255 255 255 255 255 255 255 255
255 255 255 255 255 255 255 255 255 255 255 255 255 255 255 255 255 255
255 255 255 255 255 255 255 255 255 255 255 255 255 255 255 255 255 255
255 255 255 255 255 255 255 255 255 255 255 255 255 255 255 255 255 255
255 255 255 255 255 255 255 255 255 255 255 255 255 255 255 255 255 255
255 255 255 255
$$ ##$AQSBDNO= (0..95)
1 1 2 1 1 1 255 255 255 255 255 255 255 255 255 255 255 255 255 255 255
255 255 255 255 255 255 255 255 255 255 255 255 255 255 255 255 255 255
255 255 255 255 255 255 255 255 255 255 255 255 255 255 255 255 255 255
255 255 255 255 255 255 255 255 255 255 255 255 255 255 255 255 255 255
255 255 255 255 255 255 255 255 255 255 255 255 255 255 255 255 255 255
255 255 255
$$ ##$AQSBDSL= (0..95)
2 3 4 8 9 19 255 255 255 255 255 255 255 255 255 255 255 255 255 255 255
255 255 255 255 255 255 255 255 255 255 255 255 255 255 255 255 255 255
255 255 255 255 255 255 255 255 255 255 255 255 255 255 255 255 255 255
255 255 255 255 255 255 255 255 255 255 255 255 255 255 255 255 255 255
255 255 255 255 255 255 255 255 255 255 255 255 255 255 255 255 255 255
255 255 255
$$ ##$AQSBDTY= (0..95)
3 16 16 5 9 7 255 255 255 255 255 255 255 255 255 255 255 255 255 255 255
255 255 255 255 255 255 255 255 255 255 255 255 255 255 255 255 255 255
255 255 255 255 255 255 255 255 255 255 255 255 255 255 255 255 255 255
255 255 255 255 255 255 255 255 255 255 255 255 255 255 255 255 255 255
255 255 255 255 255 255 255 255 255 255 255 255 255 255 255 255 255 255
255 255 255
$$ ##$AQSBUAD= (0..95)
52 36 37 54 26 32 255 255 255 255 255 255 255 255 255 255 255 255 255 255
255 255 255 255 255 255 255 255 255 255 255 255 255 255 255 255 255 255
255 255 255 255 255 255 255 255 255 255 255 255 255 255 255 255 255 255
255 255 255 255 255 255 255 255 255 255 255 255 255 255 255 255 255 255
255 255 255 255 255 255 255 255 255 255 255 255 255 255 255 255 255 255
255 255 255 255
$$ ##$AQSECL= (0..95)
2 3 3 5 2 255 255 255 255 255 255 255 255 255 255 255 255 255 255 255 255
255 255 255 255 255 255 255 255 255 255 255 255 255 255 255 255 255 255
255 255 255 255 255 255 255 255 255 255 255 255 255 255 255 255 255 255
255 255 255 255 255 255 255 255 255 255 255 255 255 255 255 255 255 255
255 255 255 255 255 255 255 255 255 255 255 255 255 255 255 255 255 255
255 255 255
$$ ##$AQSECLS= (0..95)
3 2 2 0 0 255 255 255 255 255 255 255 255 255 255 255 255 255 255 255 255
255 255 255 255 255 255 255 255 255 255 255 255 255 255 255 255 255 255
255 255 255 255 255 255 255 255 255 255 255 255 255 255 255 255 255 255
255 255 255 255 255 255 255 255 255 255 255 255 255 255 255 255 255 255
255 255 255 255 255 255 255 255 255 255 255 255 255 255 255 255 255 255
255 255 255
$$ ##$AQSSPLT= no
$$ ##$ATT19F= (0..1)
0 0
$$ ##$ATT1H= (0..1)
0 0
$$ ##$ATT3H= (0..1)
0 0
$$ ##$ATTX= (0..1)
0 0
$$ ##$ATTY= (0..1)
0 0
$$ ##$ATTZ= (0..1)
0 0
$$ ##$BACSAIR= no
$$ ##$BACSCAP= 60
$$ ##$BACSDEL= 10
$$ ##$BACSFCM= no
$$ ##$BACSOPT= <>
$$ ##$BACSTY= <tty08>
$$ ##$BARPTY= <no>
$$ ##$BFREQ= 400.13
$$ ##$BGAETH1= <no>
$$ ##$BGAETH2= <no>
$$ ##$BGAETH3= <no>
$$ ##$BGAETH4= <no>
$$ ##$BGAETH5= <no>
$$ ##$BGAETH6= <no>
$$ ##$BGAETH7= <no>
$$ ##$BGAETH8= <no>
$$ ##$BIRDS= yes
$$ ##$BMPC= 0
$$ ##$BMPCTY= <no>
$$ ##$BPSUTY= <no>
$$ ##$BSMS= 1
$$ ##$BSMSETH= <no>
$$ ##$BSMSTY= <tty02>
$$ ##$CFASMOD= (0..7)
1 1 1 1 1 1 1 1
$$ ##$CFASMUL= (0..7)
1 1 1 1 1 1 1 1
$$ ##$CNFTXDR= (0..7)
6 6 0 0 0 0 0 0
$$ ##$COMDIG2= 0
$$ ##$CPDBTY= <no>
$$ ##$CRCOTY= <no>
$$ ##$CSW1= (0..31)
0 0 0 0 0 0 0 0 0 0 0 0 0 0 0 0 0 0 0 0 0 0 0 0 0 0 0 0 0 0 0 0
$$ ##$CSW2= (0..31)
0 0 0 0 0 0 0 0 0 0 0 0 0 0 0 0 0 0 0 0 0 0 0 0 0 0 0 0 0 0 0 0
$$ ##$CSWNUM= (0..7)
0 0 0 0 0 0 0 0
$$ ##$DATSTAT= no
$$ ##$DIGI140= (0..7)
0 0 0 0 0 0 0 0
$$ ##$DIGIB12= (0..7)
0 0 0 0 0 0 0 0
$$ ##$DIGIB16= (0..7)
0 0 0 0 0 0 0 0
$$ ##$DIGIFA= (0..7)
0 0 0 0 0 0 0 0
$$ ##$DIGIHA= (0..7)
0 0 0 0 0 0 0 0
$$ ##$DIGIHAF= (0..7)
0 0 0 0 0 0 0 0
$$ ##$DIGIHRD= (0..7)
0 0 0 0 0 0 0 0
$$ ##$DIGIIA= (0..7)
0 0 0 0 0 0 0 0
$$ ##$DIGIO16= (0..7)
0 0 0 0 0 0 0 0
$$ ##$DIGISA= (0..7)
1 0 0 0 0 0 0 0
$$ ##$DIGISAF= (0..7)
0 0 0 0 0 0 0 0
$$ ##$DIGISL= (0..7)
0 0 0 0 0 0 0 0
$$ ##$DIGITYI= (0..7)
0 0 0 0 0 0 0 0
$$ ##$DIGITYP= (0..7)
0 0 0 0 0 0 0 0
$$ ##$DIGITZ= 0
$$ ##$DRU= no
$$ ##$DRUETH01= <no>
$$ ##$DRUETH02= <no>
$$ ##$DRUETH03= <no>
$$ ##$DRUETH04= <no>
$$ ##$DRUETH05= <no>
$$ ##$DRUETH06= <no>
$$ ##$DRUETH07= <no>
$$ ##$DRUETH08= <no>
$$ ##$DRUETH09= <no>
$$ ##$DRUETH10= <no>
$$ ##$DRUETH11= <no>
$$ ##$DRUETH12= <no>
$$ ##$DRUETH13= <no>
$$ ##$DRUETH14= <no>
$$ ##$DRUETH15= <no>
$$ ##$DRUETH16= <no>
$$ ##$DRUETH17= <no>
$$ ##$DRUETH18= <no>
$$ ##$DRUETH19= <no>
$$ ##$DRUETH20= <no>
$$ ##$DRUETH21= <no>
$$ ##$DRUETH22= <no>
$$ ##$DRUETH23= <no>
$$ ##$DRUETH24= <no>
$$ ##$DRUETH25= <no>
$$ ##$DRUETH26= <no>
$$ ##$DRUETH27= <no>
$$ ##$DRUETH28= <no>
$$ ##$DRUETH29= <no>
$$ ##$DRUETH30= <no>
$$ ##$DRUETH31= <no>
$$ ##$DRUETH32= <no>
$$ ##$FCUMEM= (0..7)
2093056 2093056 0 0 0 0 0 0
$$ ##$FCUPAL= (0..7)
260 260 0 0 0 0 0 0
$$ ##$FGSVTY= <no>
$$ ##$FQMIX= 0
$$ ##$FUNCMOD= <>
$$ ##$GCUTYPE= 2
$$ ##$GPREDEL= 0
$$ ##$GPSCUTY= <no>
$$ ##$GRADRES= 5
$$ ##$GTUTY= <no>
$$ ##$HFAC= 3
$$ ##$HPCU= 0
$$ ##$HPCUTY= <no>
$$ ##$HPTXLP= (0..3)
-1 -1 -1 -1
$$ ##$HPTXPI= (0..3)
0 0 0 0
$$ ##$HPTXPO= (0..3)
0 0 0 0
$$ ##$HPTXTY= (0..3)
0 0 0 0
$$ ##$IF451= 0
$$ ##$IFREQ= 1
$$ ##$INTFPR= 0
$$ ##$IPSO= no
$$ ##$IPSOETH= <>
$$ ##$LOCKTY= <tty03>
$$ ##$LOCSWID= 0
$$ ##$LOCSWIF= 0
$$ ##$M2FAC= 0
$$ ##$MAS= 0
$$ ##$MASETIME= 10
$$ ##$MASITIME= 10
$$ ##$MASTY= <no>
$$ ##$MAS_CT= 0
$$ ##$MAS_SG= 0
$$ ##$MAS_TO= 0
$$ ##$MEMPRM= 0
$$ ##$MHFAC= 0
$$ ##$MXFAC= 0
$$ ##$NAMPD1= <2H>
$$ ##$NAMPD10= <>
$$ ##$NAMPD11= <>
$$ ##$NAMPD12= <>
$$ ##$NAMPD13= <>
$$ ##$NAMPD14= <>
$$ ##$NAMPD15= <>
$$ ##$NAMPD16= <>
$$ ##$NAMPD2= <X-BB19F_2HS>
$$ ##$NAMPD3= <1H>
$$ ##$NAMPD4= <>
$$ ##$NAMPD5= <>
$$ ##$NAMPD6= <>
$$ ##$NAMPD7= <>
$$ ##$NAMPD8= <>
$$ ##$NAMPD9= <>
$$ ##$NFCU= 2
$$ ##$NMRCH= 0
$$ ##$NMRMEM= 0
$$ ##$NRCU= 1
$$ ##$NROUT= 1
$$ ##$NSGU= 2
$$ ##$PAMPF1= (0..15)
75 99 67 27 0 0 0 12 0 0 0 0 0 0 0 0
$$ ##$PAMPF2= (0..15)
0 0 0 0 0 0 0 0 0 0 0 0 0 0 0 0
$$ ##$PAMPF3= (0..15)
0 0 0 0 0 0 0 0 0 0 0 0 0 0 0 0
$$ ##$PAMPF4= (0..15)
0 0 0 0 0 0 0 0 0 0 0 0 0 0 0 0
$$ ##$PAMPF5= (0..15)
0 0 0 0 0 0 0 0 0 0 0 0 0 0 0 0
$$ ##$PAMPF6= (0..15)
0 0 0 0 0 0 0 0 0 0 0 0 0 0 0 0
$$ ##$PAMPF7= (0..15)
0 0 0 0 0 0 0 0 0 0 0 0 0 0 0 0
$$ ##$PAMPF8= (0..15)
0 0 0 0 0 0 0 0 0 0 0 0 0 0 0 0
$$ ##$PH4= 0
$$ ##$PHF4TY= <no>
$$ ##$POWCHK= no
$$ ##$PRAMD1= (0..7)
0 1048576 0 0 0 1048576 0 0
$$ ##$PRAMD10= (0..7)
0 0 0 0 0 0 0 0
$$ ##$PRAMD11= (0..7)
0 0 0 0 0 0 0 0
$$ ##$PRAMD12= (0..7)
0 0 0 0 0 0 0 0
$$ ##$PRAMD13= (0..7)
0 0 0 0 0 0 0 0
$$ ##$PRAMD14= (0..7)
0 0 0 0 0 0 0 0
$$ ##$PRAMD15= (0..7)
0 0 0 0 0 0 0 0
$$ ##$PRAMD16= (0..7)
0 0 0 0 0 0 0 0
$$ ##$PRAMD17= (0..7)
0 0 0 0 0 0 0 0
$$ ##$PRAMD18= (0..7)
0 0 0 0 0 0 0 0
$$ ##$PRAMD19= (0..7)
0 0 0 0 0 0 0 0
$$ ##$PRAMD2= (0..7)
2147483644 2146435071 2147483647 134217727 2147483644 2146435071 2147483647
134217727
$$ ##$PRAMD20= (0..7)
0 0 0 0 0 0 0 0
$$ ##$PRAMD21= (0..7)
0 0 0 0 0 0 0 0
$$ ##$PRAMD3= (0..7)
2 0 0 0 2 0 0 0
$$ ##$PRAMD4= (0..7)
0 0 0 0 0 0 0 0
$$ ##$PRAMD5= (0..7)
0 0 0 0 0 0 0 0
$$ ##$PRAMD6= (0..7)
0 0 0 0 0 0 0 0
$$ ##$PRAMD7= (0..7)
0 0 0 0 0 0 0 0
$$ ##$PRAMD8= (0..7)
0 0 0 0 0 0 0 0
$$ ##$PRAMD9= (0..7)
0 0 0 0 0 0 0 0
$$ ##$PRAMLED= (0..1)
15 15
$$ ##$PRAMP1= <tty01>
$$ ##$PRAMP2= <no>
$$ ##$PRAMP3= <no>
$$ ##$PRAMP4= <no>
$$ ##$PRAMP5= <no>
$$ ##$PRAMP6= <no>
$$ ##$PRAMP7= <no>
$$ ##$PRAMP8= <no>
$$ ##$PRAMPTP= 0
$$ ##$PREPTY= <no>
$$ ##$PRESHLD= 0
$$ ##$PTS160= -1
$$ ##$PTSA2X= (0..7)
0 0 0 0 0 0 0 0
$$ ##$PTSF2X= (0..7)
0 0 0 0 0 0 0 0
$$ ##$PTSFMX= (0..7)
429.9 429.9 0 0 0 0 0 0
$$ ##$PULCHK= no
$$ ##$RCUCDS= (0..7)
8388608 0 0 0 0 0 0 0
$$ ##$RCUCFS= (0..7)
4096 0 0 0 0 0 0 0
$$ ##$RCUCSS= (0..7)
1048576 0 0 0 0 0 0 0
$$ ##$RCUI2C1= (0..7)
78 0 0 0 0 0 0 0
$$ ##$RCUI2C2= (0..7)
0 0 0 0 0 0 0 0
$$ ##$RCUI2C3= (0..7)
0 0 0 0 0 0 0 0
$$ ##$RCUI2C4= (0..7)
0 0 0 0 0 0 0 0
$$ ##$RCUI2C5= (0..7)
0 0 0 0 0 0 0 0
$$ ##$RCUI2C6= (0..7)
0 0 0 0 0 0 0 0
$$ ##$RCUI2C7= (0..7)
0 0 0 0 0 0 0 0
$$ ##$RCUI2C8= (0..7)
0 0 0 0 0 0 0 0
$$ ##$RDCU= 0
$$ ##$RFSVTY= <no>
$$ ##$RGTYPE= (0..31)
5 0 0 0 0 0 0 0 0 0 0 0 0 0 0 0 0 0 0 0 0 0 0 0 0 0 0 0 0 0 0 0
$$ ##$RG_max= (0..31)
46341 0 0 0 0 0 0 0 0 0 0 0 0 0 0 0 0 0 0 0 0 0 0 0 0 0 0 0 0 0 0 0
$$ ##$RG_min= (0..31)
1 0 0 0 0 0 0 0 0 0 0 0 0 0 0 0 0 0 0 0 0 0 0 0 0 0 0 0 0 0 0 0
$$ ##$RG_tab1= (0..255)
1 1.1 1.3 1.4 1.6 1.8 2 2.2 2.5 2.8 3.2 3.6 4 4.5 5 5.7 6.3 7.1 8 9 10.1
11.3 12.7 14.3 16 18 20.2 22.6 25.4 28.5 32 35.9 40.3 45.3 50.8 57 64 71.8
80.6 90.5 101.6 114 128 143.7 161.3 181 203.2 228.1 256 287.4 322.5 362
406.4 456.1 512 574.7 645.1 724.1 812.7 912.3 1024 1149.4 1290.2 1448.2
1625.5 1824.6 2048 2298.8 2580.3 2896.3 3251 3649.1 4096 4597.6 5160.6
5792.6 6502 7298.2 8192 9195.2 10321.3 11585.2 13004 14596.5 16384 18390.4
20642.5 23170.5 26008 29193 32768 36780.8 41285.1 46341 -1 -1 -1 -1 -1
-1 -1 -1 -1 -1 -1 -1 -1 -1 -1 -1 -1 -1 -1 -1 -1 -1 -1 -1 -1 -1 -1 -1 -1
-1 -1 -1 -1 -1 -1 -1 -1 -1 -1 -1 -1 -1 -1 -1 -1 -1 -1 -1 -1 -1 -1 -1 -1
-1 -1 -1 -1 -1 -1 -1 -1 -1 -1 -1 -1 -1 -1 -1 -1 -1 -1 -1 -1 -1 -1 -1 -1
-1 -1 -1 -1 -1 -1 -1 -1 -1 -1 -1 -1 -1 -1 -1 -1 -1 -1 -1 -1 -1 -1 -1 -1
-1 -1 -1 -1 -1 -1 -1 -1 -1 -1 -1 -1 -1 -1 -1 -1 -1 -1 -1 -1 -1 -1 -1 -1
-1 -1 -1 -1 -1 -1 -1 -1 -1 -1 -1 -1 -1 -1 -1 -1 -1 -1 -1 -1 -1 -1 -1 -1
-1 -1 -1 -1 -1 -1 -1 -1 -1 -1 -1 -1 -1
$$ ##$RG_tab2= (0..255)
-1 -1 -1 -1 -1 -1 -1 -1 -1 -1 -1 -1 -1 -1 -1 -1 -1 -1 -1 -1 -1 -1 -1 -1
-1 -1 -1 -1 -1 -1 -1 -1 -1 -1 -1 -1 -1 -1 -1 -1 -1 -1 -1 -1 -1 -1 -1 -1
-1 -1 -1 -1 -1 -1 -1 -1 -1 -1 -1 -1 -1 -1 -1 -1 -1 -1 -1 -1 -1 -1 -1 -1
-1 -1 -1 -1 -1 -1 -1 -1 -1 -1 -1 -1 -1 -1 -1 -1 -1 -1 -1 -1 -1 -1 -1 -1
-1 -1 -1 -1 -1 -1 -1 -1 -1 -1 -1 -1 -1 -1 -1 -1 -1 -1 -1 -1 -1 -1 -1 -1
-1 -1 -1 -1 -1 -1 -1 -1 -1 -1 -1 -1 -1 -1 -1 -1 -1 -1 -1 -1 -1 -1 -1 -1
-1 -1 -1 -1 -1 -1 -1 -1 -1 -1 -1 -1 -1 -1 -1 -1 -1 -1 -1 -1 -1 -1 -1 -1
-1 -1 -1 -1 -1 -1 -1 -1 -1 -1 -1 -1 -1 -1 -1 -1 -1 -1 -1 -1 -1 -1 -1 -1
-1 -1 -1 -1 -1 -1 -1 -1 -1 -1 -1 -1 -1 -1 -1 -1 -1 -1 -1 -1 -1 -1 -1 -1
-1 -1 -1 -1 -1 -1 -1 -1 -1 -1 -1 -1 -1 -1 -1 -1 -1 -1 -1 -1 -1 -1 -1 -1
-1 -1 -1 -1 -1 -1 -1 -1 -1 -1 -1 -1 -1 -1 -1 -1
$$ ##$RG_tab3= (0..255)
-1 -1 -1 -1 -1 -1 -1 -1 -1 -1 -1 -1 -1 -1 -1 -1 -1 -1 -1 -1 -1 -1 -1 -1
-1 -1 -1 -1 -1 -1 -1 -1 -1 -1 -1 -1 -1 -1 -1 -1 -1 -1 -1 -1 -1 -1 -1 -1
-1 -1 -1 -1 -1 -1 -1 -1 -1 -1 -1 -1 -1 -1 -1 -1 -1 -1 -1 -1 -1 -1 -1 -1
-1 -1 -1 -1 -1 -1 -1 -1 -1 -1 -1 -1 -1 -1 -1 -1 -1 -1 -1 -1 -1 -1 -1 -1
-1 -1 -1 -1 -1 -1 -1 -1 -1 -1 -1 -1 -1 -1 -1 -1 -1 -1 -1 -1 -1 -1 -1 -1
-1 -1 -1 -1 -1 -1 -1 -1 -1 -1 -1 -1 -1 -1 -1 -1 -1 -1 -1 -1 -1 -1 -1 -1
-1 -1 -1 -1 -1 -1 -1 -1 -1 -1 -1 -1 -1 -1 -1 -1 -1 -1 -1 -1 -1 -1 -1 -1
-1 -1 -1 -1 -1 -1 -1 -1 -1 -1 -1 -1 -1 -1 -1 -1 -1 -1 -1 -1 -1 -1 -1 -1
-1 -1 -1 -1 -1 -1 -1 -1 -1 -1 -1 -1 -1 -1 -1 -1 -1 -1 -1 -1 -1 -1 -1 -1
-1 -1 -1 -1 -1 -1 -1 -1 -1 -1 -1 -1 -1 -1 -1 -1 -1 -1 -1 -1 -1 -1 -1 -1
-1 -1 -1 -1 -1 -1 -1 -1 -1 -1 -1 -1 -1 -1 -1 -1
$$ ##$RG_tab4= (0..255)
-1 -1 -1 -1 -1 -1 -1 -1 -1 -1 -1 -1 -1 -1 -1 -1 -1 -1 -1 -1 -1 -1 -1 -1
-1 -1 -1 -1 -1 -1 -1 -1 -1 -1 -1 -1 -1 -1 -1 -1 -1 -1 -1 -1 -1 -1 -1 -1
-1 -1 -1 -1 -1 -1 -1 -1 -1 -1 -1 -1 -1 -1 -1 -1 -1 -1 -1 -1 -1 -1 -1 -1
-1 -1 -1 -1 -1 -1 -1 -1 -1 -1 -1 -1 -1 -1 -1 -1 -1 -1 -1 -1 -1 -1 -1 -1
-1 -1 -1 -1 -1 -1 -1 -1 -1 -1 -1 -1 -1 -1 -1 -1 -1 -1 -1 -1 -1 -1 -1 -1
-1 -1 -1 -1 -1 -1 -1 -1 -1 -1 -1 -1 -1 -1 -1 -1 -1 -1 -1 -1 -1 -1 -1 -1
-1 -1 -1 -1 -1 -1 -1 -1 -1 -1 -1 -1 -1 -1 -1 -1 -1 -1 -1 -1 -1 -1 -1 -1
-1 -1 -1 -1 -1 -1 -1 -1 -1 -1 -1 -1 -1 -1 -1 -1 -1 -1 -1 -1 -1 -1 -1 -1
-1 -1 -1 -1 -1 -1 -1 -1 -1 -1 -1 -1 -1 -1 -1 -1 -1 -1 -1 -1 -1 -1 -1 -1
-1 -1 -1 -1 -1 -1 -1 -1 -1 -1 -1 -1 -1 -1 -1 -1 -1 -1 -1 -1 -1 -1 -1 -1
-1 -1 -1 -1 -1 -1 -1 -1 -1 -1 -1 -1 -1 -1 -1 -1
$$ ##$RG_tab5= (0..255)
-1 -1 -1 -1 -1 -1 -1 -1 -1 -1 -1 -1 -1 -1 -1 -1 -1 -1 -1 -1 -1 -1 -1 -1
-1 -1 -1 -1 -1 -1 -1 -1 -1 -1 -1 -1 -1 -1 -1 -1 -1 -1 -1 -1 -1 -1 -1 -1
-1 -1 -1 -1 -1 -1 -1 -1 -1 -1 -1 -1 -1 -1 -1 -1 -1 -1 -1 -1 -1 -1 -1 -1
-1 -1 -1 -1 -1 -1 -1 -1 -1 -1 -1 -1 -1 -1 -1 -1 -1 -1 -1 -1 -1 -1 -1 -1
-1 -1 -1 -1 -1 -1 -1 -1 -1 -1 -1 -1 -1 -1 -1 -1 -1 -1 -1 -1 -1 -1 -1 -1
-1 -1 -1 -1 -1 -1 -1 -1 -1 -1 -1 -1 -1 -1 -1 -1 -1 -1 -1 -1 -1 -1 -1 -1
-1 -1 -1 -1 -1 -1 -1 -1 -1 -1 -1 -1 -1 -1 -1 -1 -1 -1 -1 -1 -1 -1 -1 -1
-1 -1 -1 -1 -1 -1 -1 -1 -1 -1 -1 -1 -1 -1 -1 -1 -1 -1 -1 -1 -1 -1 -1 -1
-1 -1 -1 -1 -1 -1 -1 -1 -1 -1 -1 -1 -1 -1 -1 -1 -1 -1 -1 -1 -1 -1 -1 -1
-1 -1 -1 -1 -1 -1 -1 -1 -1 -1 -1 -1 -1 -1 -1 -1 -1 -1 -1 -1 -1 -1 -1 -1
-1 -1 -1 -1 -1 -1 -1 -1 -1 -1 -1 -1 -1 -1 -1 -1
$$ ##$RG_tab6= (0..255)
-1 -1 -1 -1 -1 -1 -1 -1 -1 -1 -1 -1 -1 -1 -1 -1 -1 -1 -1 -1 -1 -1 -1 -1
-1 -1 -1 -1 -1 -1 -1 -1 -1 -1 -1 -1 -1 -1 -1 -1 -1 -1 -1 -1 -1 -1 -1 -1
-1 -1 -1 -1 -1 -1 -1 -1 -1 -1 -1 -1 -1 -1 -1 -1 -1 -1 -1 -1 -1 -1 -1 -1
-1 -1 -1 -1 -1 -1 -1 -1 -1 -1 -1 -1 -1 -1 -1 -1 -1 -1 -1 -1 -1 -1 -1 -1
-1 -1 -1 -1 -1 -1 -1 -1 -1 -1 -1 -1 -1 -1 -1 -1 -1 -1 -1 -1 -1 -1 -1 -1
-1 -1 -1 -1 -1 -1 -1 -1 -1 -1 -1 -1 -1 -1 -1 -1 -1 -1 -1 -1 -1 -1 -1 -1
-1 -1 -1 -1 -1 -1 -1 -1 -1 -1 -1 -1 -1 -1 -1 -1 -1 -1 -1 -1 -1 -1 -1 -1
-1 -1 -1 -1 -1 -1 -1 -1 -1 -1 -1 -1 -1 -1 -1 -1 -1 -1 -1 -1 -1 -1 -1 -1
-1 -1 -1 -1 -1 -1 -1 -1 -1 -1 -1 -1 -1 -1 -1 -1 -1 -1 -1 -1 -1 -1 -1 -1
-1 -1 -1 -1 -1 -1 -1 -1 -1 -1 -1 -1 -1 -1 -1 -1 -1 -1 -1 -1 -1 -1 -1 -1
-1 -1 -1 -1 -1 -1 -1 -1 -1 -1 -1 -1 -1 -1 -1 -1
$$ ##$RG_tab7= (0..255)
-1 -1 -1 -1 -1 -1 -1 -1 -1 -1 -1 -1 -1 -1 -1 -1 -1 -1 -1 -1 -1 -1 -1 -1
-1 -1 -1 -1 -1 -1 -1 -1 -1 -1 -1 -1 -1 -1 -1 -1 -1 -1 -1 -1 -1 -1 -1 -1
-1 -1 -1 -1 -1 -1 -1 -1 -1 -1 -1 -1 -1 -1 -1 -1 -1 -1 -1 -1 -1 -1 -1 -1
-1 -1 -1 -1 -1 -1 -1 -1 -1 -1 -1 -1 -1 -1 -1 -1 -1 -1 -1 -1 -1 -1 -1 -1
-1 -1 -1 -1 -1 -1 -1 -1 -1 -1 -1 -1 -1 -1 -1 -1 -1 -1 -1 -1 -1 -1 -1 -1
-1 -1 -1 -1 -1 -1 -1 -1 -1 -1 -1 -1 -1 -1 -1 -1 -1 -1 -1 -1 -1 -1 -1 -1
-1 -1 -1 -1 -1 -1 -1 -1 -1 -1 -1 -1 -1 -1 -1 -1 -1 -1 -1 -1 -1 -1 -1 -1
-1 -1 -1 -1 -1 -1 -1 -1 -1 -1 -1 -1 -1 -1 -1 -1 -1 -1 -1 -1 -1 -1 -1 -1
-1 -1 -1 -1 -1 -1 -1 -1 -1 -1 -1 -1 -1 -1 -1 -1 -1 -1 -1 -1 -1 -1 -1 -1
-1 -1 -1 -1 -1 -1 -1 -1 -1 -1 -1 -1 -1 -1 -1 -1 -1 -1 -1 -1 -1 -1 -1 -1
-1 -1 -1 -1 -1 -1 -1 -1 -1 -1 -1 -1 -1 -1 -1 -1
$$ ##$RG_tab8= (0..255)
-1 -1 -1 -1 -1 -1 -1 -1 -1 -1 -1 -1 -1 -1 -1 -1 -1 -1 -1 -1 -1 -1 -1 -1
-1 -1 -1 -1 -1 -1 -1 -1 -1 -1 -1 -1 -1 -1 -1 -1 -1 -1 -1 -1 -1 -1 -1 -1
-1 -1 -1 -1 -1 -1 -1 -1 -1 -1 -1 -1 -1 -1 -1 -1 -1 -1 -1 -1 -1 -1 -1 -1
-1 -1 -1 -1 -1 -1 -1 -1 -1 -1 -1 -1 -1 -1 -1 -1 -1 -1 -1 -1 -1 -1 -1 -1
-1 -1 -1 -1 -1 -1 -1 -1 -1 -1 -1 -1 -1 -1 -1 -1 -1 -1 -1 -1 -1 -1 -1 -1
-1 -1 -1 -1 -1 -1 -1 -1 -1 -1 -1 -1 -1 -1 -1 -1 -1 -1 -1 -1 -1 -1 -1 -1
-1 -1 -1 -1 -1 -1 -1 -1 -1 -1 -1 -1 -1 -1 -1 -1 -1 -1 -1 -1 -1 -1 -1 -1
-1 -1 -1 -1 -1 -1 -1 -1 -1 -1 -1 -1 -1 -1 -1 -1 -1 -1 -1 -1 -1 -1 -1 -1
-1 -1 -1 -1 -1 -1 -1 -1 -1 -1 -1 -1 -1 -1 -1 -1 -1 -1 -1 -1 -1 -1 -1 -1
-1 -1 -1 -1 -1 -1 -1 -1 -1 -1 -1 -1 -1 -1 -1 -1 -1 -1 -1 -1 -1 -1 -1 -1
-1 -1 -1 -1 -1 -1 -1 -1 -1 -1 -1 -1 -1 -1 -1 -1
$$ ##$RG_tabA= (0..255)
1 1.1 1.3 1.4 1.6 1.8 2 2.2 2.5 2.8 3.2 3.6 4 4.5 5 5.7 6.3 7.1 8 9 10.1
11.3 12.7 14.3 16 18 20.2 22.6 25.4 28.5 32 35.9 40.3 45.3 50.8 57 64 71.8
80.6 90.5 101.6 114 128 143.7 161.3 181 203.2 228.1 256 287.4 322.5 362
406.4 456.1 512 574.7 645.1 724.1 812.7 912.3 1024 1149.4 1290.2 1448.2
1625.5 1824.6 2048 2298.8 2580.3 2896.3 3251 3649.1 4096 4597.6 5160.6
5792.6 6502 7298.2 8192 9195.2 10321.3 11585.2 13004 14596.5 16384 18390.4
20642.5 23170.5 26008 29193 32768 36780.8 41285.1 46341 -1 -1 -1 -1 -1
-1 -1 -1 -1 -1 -1 -1 -1 -1 -1 -1 -1 -1 -1 -1 -1 -1 -1 -1 -1 -1 -1 -1 -1
-1 -1 -1 -1 -1 -1 -1 -1 -1 -1 -1 -1 -1 -1 -1 -1 -1 -1 -1 -1 -1 -1 -1 -1
-1 -1 -1 -1 -1 -1 -1 -1 -1 -1 -1 -1 -1 -1 -1 -1 -1 -1 -1 -1 -1 -1 -1 -1
-1 -1 -1 -1 -1 -1 -1 -1 -1 -1 -1 -1 -1 -1 -1 -1 -1 -1 -1 -1 -1 -1 -1 -1
-1 -1 -1 -1 -1 -1 -1 -1 -1 -1 -1 -1 -1 -1 -1 -1 -1 -1 -1 -1 -1 -1 -1 -1
-1 -1 -1 -1 -1 -1 -1 -1 -1 -1 -1 -1 -1 -1 -1 -1 -1 -1 -1 -1 -1 -1 -1 -1
-1 -1 -1 -1 -1 -1 -1 -1 -1 -1 -1 -1 -1
$$ ##$ROUT14= (0..7)
0 0 0 0 0 0 0 0
$$ ##$ROUTER= 3
$$ ##$RX22TY= <tty10>
$$ ##$RXFMAX= (0..7)
-1 -1 -1 -1 -1 -1 -1 -1
$$ ##$RXFMIN= (0..7)
-1 -1 -1 -1 -1 -1 -1 -1
$$ ##$RXINTLV= (0..7)
0 0 0 0 0 0 0 0
$$ ##$RXMSTY= <no>
$$ ##$SCMTY= <no>
$$ ##$SGUC1= (0..15)
0 0 0 0 0 0 0 0 0 0 0 0 0 0 0 0
$$ ##$SGUC2= (0..15)
0 0 0 0 0 0 0 0 0 0 0 0 0 0 0 0
$$ ##$SPECTR= 5
$$ ##$SY2FLAG= 0
$$ ##$TFXNUM= 0
$$ ##$TRIPLO2= 0
$$ ##$VTUTY= <tty05>
$$ ##$WBREFAM= (0..15)
100 100 100 100 100 100 100 100 100 100 100 100 100 100 100 100
$$ ##$WBREFPH= (0..15)
0 0 0 0 0 0 0 0 0 0 0 0 0 0 0 0
$$ ##$XFAC= 2
$$ ##END=
##$RELAX= 
$$ Bruker specific parameters
$$ --------------------------
##$DU= <P:\NMR-data>
##$EXPNO= 1
##$NAME= <NMR_apolar_Ctrol_p11b.5C>
##$PROCNO= 1
##$TYPE= <nmr>
##$USER= <Ainhoa_raw_data>
##$ACQT0= -4.83829889523336
##$AMP= (0..31)
100 100 100 100 100 100 100 100 100 100 100 100 100 100 100 100 100 100
100 100 100 100 100 100 100 100 100 100 100 100 100 100
##$ANAVPT= -1
##$AQSEQ= 0
##$AQ_mod= 3
##$AUNM= <au_zg>
##$AUTOPOS= <22 >
##$BF1= 400.13
##$BF2= 100.612769
##$BF3= 400.13
##$BF4= 400.13
##$BF5= 500.13
##$BF6= 500.13
##$BF7= 500.13
##$BF8= 500.13
##$BYTORDA= 0
##$CFDGTYP= 0
##$CFRGTYP= 5
##$CHEMSTR= <none>
##$CNST= (0..63)
1 1 145 1 1 1 1 1 1 1 1 1 1 1 1 1 1 1 1 1 1 1 1 1 1 1 1 1 1 1 1 1 1 1 1
1 1 1 1 1 1 1 1 1 1 1 1 1 1 1 1 1 1 1 1 1 1 1 1 1 1 1 1 1
##$CPDPRG= <>
##$CPDPRG1= <>
##$CPDPRG2= <>
##$CPDPRG3= <>
##$CPDPRG4= <mlev>
##$CPDPRG5= <mlev>
##$CPDPRG6= <mlev>
##$CPDPRG7= <mlev>
##$CPDPRG8= <mlev>
##$CPDPRGB= <>
##$CPDPRGT= <>
##$D= (0..63)
0 2 0 0 0 0 0 0 0 0.06 0 0 2e-005 0 0 0 0.0002 0 0 0 0 0 0 0 0 0 0 0 0
0 0 0 0 0 0 0 0 0 0 0 0 0 0 0 0 0 0 0 0 0 0 0 0 0 0 0 0 0 0 0 0 0 0 0
##$DATE= 1228745363
##$DBL= (0..7)
120 120 120 120 120 120 120 120
##$DBP= (0..7)
150 150 150 150 150 150 150 150
##$DBP07= 0
##$DBPNAM0= <>
##$DBPNAM1= <>
##$DBPNAM2= <>
##$DBPNAM3= <>
##$DBPNAM4= <>
##$DBPNAM5= <>
##$DBPNAM6= <>
##$DBPNAM7= <>
##$DBPOAL= (0..7)
0.5 0.5 0.5 0.5 0.5 0.5 0.5 0.5
##$DBPOFFS= (0..7)
0 0 0 0 0 0 0 0
##$DE= 6
##$DECBNUC= <off>
##$DECIM= 24
##$DECNUC= <off>
##$DECSTAT= 4
##$DIGMOD= 0
##$DIGTYP= 7
##$DL= (0..7)
0 120 120 120 120 120 120 120
##$DP= (0..7)
150 150 150 150 150 150 150 150
##$DP07= 0
##$DPNAME0= <>
##$DPNAME1= <>
##$DPNAME2= <>
##$DPNAME3= <>
##$DPNAME4= <>
##$DPNAME5= <>
##$DPNAME6= <>
##$DPNAME7= <>
##$DPOAL= (0..7)
0.5 0.5 0.5 0.5 0.5 0.5 0.5 0.5
##$DPOFFS= (0..7)
0 0 0 0 0 0 0 0
##$DQDMODE= 0
##$DR= 18
##$DS= 4
##$DSLIST= <SSSSSSSSSSSSSSS>
##$DSPFIRM= 0
##$DSPFVS= -1
##$DTYPA= 0
##$EXP= <>
##$F1LIST= <111111111111111>
##$F2LIST= <222222222222222>
##$F3LIST= <333333333333333>
##$FCUCHAN= (0..9)
0 2 1 0 0 0 0 0 0 0
##$FL1= 90
##$FL2= 90
##$FL3= 90
##$FL4= 90
##$FOV= 20
##$FQ1LIST= <freqlist>
##$FQ2LIST= <freqlist>
##$FQ3LIST= <freqlist>
##$FQ4LIST= <freqlist>
##$FQ5LIST= <freqlist>
##$FQ6LIST= <freqlist>
##$FQ7LIST= <freqlist>
##$FQ8LIST= <freqlist>
##$FRQLO3= 1882485.02994012
##$FRQLO3N= 0
##$FS= (0..7)
83 83 83 83 83 83 83 83
##$FTLPGN= 0
##$FW= 90000
##$FnMODE= 0
##$FnTYPE= 0
##$GP031= 0
##$GPNAM0= <sine.100>
##$GPNAM1= <sine.100>
##$GPNAM10= <sine.100>
##$GPNAM11= <sine.100>
##$GPNAM12= <sine.100>
##$GPNAM13= <sine.100>
##$GPNAM14= <sine.100>
##$GPNAM15= <sine.100>
##$GPNAM16= <sine.100>
##$GPNAM17= <sine.100>
##$GPNAM18= <sine.100>
##$GPNAM19= <sine.100>
##$GPNAM2= <sine.100>
##$GPNAM20= <sine.100>
##$GPNAM21= <sine.100>
##$GPNAM22= <sine.100>
##$GPNAM23= <sine.100>
##$GPNAM24= <sine.100>
##$GPNAM25= <sine.100>
##$GPNAM26= <sine.100>
##$GPNAM27= <sine.100>
##$GPNAM28= <sine.100>
##$GPNAM29= <sine.100>
##$GPNAM3= <sine.100>
##$GPNAM30= <sine.100>
##$GPNAM31= <sine.100>
##$GPNAM4= <sine.100>
##$GPNAM5= <sine.100>
##$GPNAM6= <sine.100>
##$GPNAM7= <sine.100>
##$GPNAM8= <sine.100>
##$GPNAM9= <sine.100>
##$GPX= (0..31)
0 0 0 0 0 0 0 0 0 0 0 0 0 0 0 0 0 0 0 0 0 0 0 0 0 0 0 0 0 0 0 0
##$GPY= (0..31)
0 0 0 0 0 0 0 0 0 0 0 0 0 0 0 0 0 0 0 0 0 0 0 0 0 0 0 0 0 0 0 0
##$GPZ= (0..31)
0 0 0 0 0 0 0 0 0 0 0 0 0 0 0 0 0 0 0 0 0 0 0 0 0 0 0 0 0 0 0 0
##$GRDPROG= <>
##$GRPDLY= -1
##$HDDUTY= 20
##$HDRATE= 20
##$HGAIN= (0..3)
0 0 0 0
##$HL1= 1
##$HL2= 35
##$HL3= 16
##$HL4= 17
##$HOLDER= 0
##$HPMOD= (0..7)
0 0 0 0 0 0 0 0
##$HPPRGN= 0
##$IN= (0..63)
0.001 0.001 0.001 0.001 0.001 0.001 0.001 0.001 0.001 0.001 0.001 0.001
0.001 0.001 0.001 0.001 0.001 0.001 0.001 0.001 0.001 0.001 0.001 0.001
0.001 0.001 0.001 0.001 0.001 0.001 0.001 0.001 0.001 0.001 0.001 0.001
0.001 0.001 0.001 0.001 0.001 0.001 0.001 0.001 0.001 0.001 0.001 0.001
0.001 0.001 0.001 0.001 0.001 0.001 0.001 0.001 0.001 0.001 0.001 0.001
0.001 0.001 0.001 0.001
##$INF= (0..7)
0 0 0 0 0 0 0 0
##$INP= (0..63)
0 0 0 0 0 0 0 0 0 0 0 0 0 0 0 0 0 0 0 0 0 0 0 0 0 0 0 0 0 0 0 0 0 0 0 0
0 0 0 0 0 0 0 0 0 0 0 0 0 0 0 0 0 0 0 0 0 0 0 0 0 0 0 0
##$INSTRUM= <avance400>
##$L= (0..31)
1 1 1 1 1 1 1 1 1 1 1 1 1 1 1 1 1 1 1 1 1 1 1 1 1 1 1 1 1 1 1 1
##$LFILTER= 100
##$LGAIN= -15
##$LINPSTP= 10
##$LOCKED= yes
##$LOCKFLD= 3152
##$LOCKGN= 119.5
##$LOCKPOW= -35
##$LOCKPPM= 7.23999977111816
##$LOCNUC= <2H>
##$LOCPHAS= 273
##$LOCSHFT= yes
##$LOCSW= 0
##$LTIME= 0.200000002980232
##$MASR= 4200
##$MASRLST= <masrlst>
##$NBL= 1
##$NC= -2
##$NLOGCH= 1
##$NS= 128
##$NUC1= <1H>
##$NUC2= <13C>
##$NUC3= <off>
##$NUC4= <off>
##$NUC5= <off>
##$NUC6= <off>
##$NUC7= <off>
##$NUC8= <off>
##$NUCLEI= 0
##$NUCLEUS= <off>
##$O1= 1922.3
##$O2= 4979.85804243228
##$O3= 1900.52349393
##$O4= 1900.52349393
##$O5= 0
##$O6= 0
##$O7= 0
##$O8= 0
##$OBSCHAN= (0..9)
0 0 0 0 0 0 0 0 0 0
##$OVERFLW= 0
##$P= (0..63)
7.6 7.6 15.2 14.9 29.8 16.5 25 50 0 0 0 0 0 0 0 200000 1000 2500 0 600
2500 0 0 0 0 200 0 7.6 1000 0 0 0 0 0 0 0 0 0 0 0 0 0 0 0 0 0 0 0 0 0 0
0 0 0 0 0 0 0 0 0 0 0 0 0
##$PACOIL= (0..15)
0 0 0 0 0 0 0 0 0 0 0 0 0 0 0 0
##$PAPS= 2
##$PARMODE= 0
##$PCPD= (0..9)
100 100 70 100 100 100 100 100 100 100
##$PHCOR= (0..31)
0 0 0 0 0 0 0 0 0 0 0 0 0 0 0 0 0 0 0 0 0 0 0 0 0 0 0 0 0 0 0 0
##$PHLIST= <>
##$PHP= 1
##$PH_ref= 0
##$PL= (0..63)
120 0 -4 120 120 120 120 120 120 60 10.34 22.38 9 120 120 120 120 120 0
120 120 120 120 120 120 120 120 22.38 120 120 9 120 120 120 120 120 120
120 120 120 120 120 120 120 120 120 120 120 120 120 120 120 120 120 120
120 120 120 120 120 120 120 120 120
##$PLSTEP= 0.1
##$PLSTRT= -6
##$POWMOD= 0
##$PQPHASE= 0
##$PQSCALE= 0
##$PR= 1
##$PRECHAN= (0..15)
-1 1 2 -1 -1 -1 -1 -1 -1 -1 -1 -1 -1 -1 -1 -1
##$PRGAIN= 0
##$PROBHD= <5 mm PABBI 1H-BB Z-GRD Z811201/0006
>
##$PROSOL= no
##$PULPROG= <zg>
##$PW= 0
##$PYNM= <acqu.py>
##$QNP= 1
##$RD= 0
##$RECCHAN= (0..15)
-1 -1 -1 -1 -1 -1 -1 -1 -1 -1 -1 -1 -1 -1 -1 -1
##$RECPH= 0
##$RECPRE= (0..15)
-1 -1 -1 -1 -1 -1 -1 -1 -1 -1 -1 -1 -1 -1 -1 -1
##$RECPRFX= (0..15)
-1 -1 -1 -1 -1 -1 -1 -1 -1 -1 -1 -1 -1 -1 -1 -1
##$RECSEL= (0..15)
0 0 0 0 0 0 0 0 0 0 0 0 0 0 0 0
##$RG= 128
##$RO= 0
##$ROUTWD1= (0..23)
0 0 0 0 0 0 0 0 0 0 0 0 0 0 0 0 0 0 0 0 1 1 0 0
##$ROUTWD2= (0..23)
0 0 0 0 0 1 0 0 0 0 0 0 0 0 0 0 0 0 1 0 1 1 0 0
##$RSEL= (0..9)
0 1 2 0 0 0 0 0 0 0
##$S= (0..7)
83 4 83 83 83 83 83 83
##$SEOUT= 0
##$SFO1= 400.1319223
##$SFO2= 100.617748858042
##$SFO3= 400.131900523494
##$SFO4= 400.131900523494
##$SFO5= 500.13
##$SFO6= 500.13
##$SFO7= 500.13
##$SFO8= 500.13
##$SOLVENT= <CDCl3>
##$SP= (0..31)
1 120 120 120 0 0 120 120 0 0 0 120 0 0 120 0 150 150 120 120.87 118.96
122.27 114.95 150 150 150 150 150 150 120 120 120
##$SP07= 0
##$SPECTR= 0
##$SPNAM0= <gauss>
##$SPNAM1= <Gaus1.1000>
##$SPNAM10= <gauss>
##$SPNAM11= <Gaus1.1000>
##$SPNAM12= <gauss>
##$SPNAM13= <gauss>
##$SPNAM14= <Gaus1.1000>
##$SPNAM15= <Gaus1.1000>
##$SPNAM16= <gauss>
##$SPNAM17= <gauss>
##$SPNAM18= <Gaus1.1000>
##$SPNAM19= <Gaus1.1000>
##$SPNAM2= <Gaus1.1000>
##$SPNAM20= <Gaus1.1000>
##$SPNAM21= <Gaus1.1000>
##$SPNAM22= <Gaus1.1000>
##$SPNAM23= <gauss>
##$SPNAM24= <gauss>
##$SPNAM25= <gauss>
##$SPNAM26= <gauss>
##$SPNAM27= <gauss>
##$SPNAM28= <gauss>
##$SPNAM29= <Gaus1.1000>
##$SPNAM3= <Gaus1.1000>
##$SPNAM30= <Gaus1.1000>
##$SPNAM31= <Gaus1.1000>
##$SPNAM4= <gauss>
##$SPNAM5= <gauss>
##$SPNAM6= <Gaus1.1000>
##$SPNAM7= <Gaus1.1000>
##$SPNAM8= <gauss>
##$SPNAM9= <gauss>
##$SPOAL= (0..31)
0.5 0.5 0.5 0.5 0.5 0.5 0.5 0.5 0.5 0.5 0.5 0.5 0.5 0.5 0.5 0.5 0.5 0.5
0.5 0.5 0.5 0.5 0.5 0.5 0.5 0.5 0.5 0.5 0.5 0.5 0.5 0.5
##$SPOFFS= (0..31)
0 0 0 0 0 0 0 0 0 0 0 0 0 0 0 0 0 0 0 0 0 0 0 0 0 0 0 0 0 0 0 0
##$SUBNAM0= <"">
##$SUBNAM1= <"">
##$SUBNAM2= <"">
##$SUBNAM3= <"">
##$SUBNAM4= <"">
##$SUBNAM5= <"">
##$SUBNAM6= <"">
##$SUBNAM7= <"">
##$SUBNAM8= <"">
##$SUBNAM9= <"">
##$SW= 12.4709369134976
##$SWIBOX= (0..15)
0 1 2 0 0 0 0 0 0 0 0 0 0 0 0 0
##$SW_h= 4990.01996007984
##$SWfinal= 0
##$TD= 16244
##$TD0= 1
##$TE= 302.46
##$TE2= 300
##$TE3= 300
##$TEG= 300
##$TL= (0..7)
0 120 120 120 120 120 120 120
##$TP= (0..7)
150 150 150 150 150 150 150 150
##$TP07= 0
##$TPNAME0= <>
##$TPNAME1= <>
##$TPNAME2= <>
##$TPNAME3= <>
##$TPNAME4= <>
##$TPNAME5= <>
##$TPNAME6= <>
##$TPNAME7= <>
##$TPOAL= (0..7)
0.5 0.5 0.5 0.5 0.5 0.5 0.5 0.5
##$TPOFFS= (0..7)
0 0 0 0 0 0 0 0
##$TUNHIN= 0
##$TUNHOUT= 0
##$TUNXOUT= 0
##$USERA1= <user>
##$USERA2= <user>
##$USERA3= <user>
##$USERA4= <user>
##$USERA5= <user>
##$V9= 5
##$VALIST= <valist>
##$VCLIST= <CCCCCCCCCCCCCCC>
##$VD= 0
##$VDLIST= <DDDDDDDDDDDDDDD>
##$VPLIST= <PPPPPPPPPPPPPPP>
##$VTLIST= <TTTTTTTTTTTTTTT>
##$WBST= 1024
##$WBSW= 15.536156
##$XGAIN= (0..3)
0 0 0 0
##$XL= 0
##$YL= 0
##$YMAX_a= 1542188
##$YMIN_a= -2059255
##$ZGOPTNS= <>
##$ZL1= 120
##$ZL2= 120
##$ZL3= 120
##$ZL4= 120
##$ABSF1= 10
##$ABSF2= 0
##$ABSG= 5
##$ABSL= 3
##$ALPHA= 0
##$AQORDER= 0
##$ASSFAC= 0
##$ASSFACI= 0
##$ASSFACX= 0
##$ASSWID= 0
##$AUNMP= <proc_1H_AID>
##$AXLEFT= 0
##$AXNAME= <>
##$AXNUC= <off>
##$AXRIGHT= 0
##$AXTYPE= 0
##$AXUNIT= <>
##$AZFE= 0.1
##$AZFW= 0.1
##$BCFW= 1
##$BC_mod= 2
##$BYTORDP= 0
##$COROFFS= 0
##$CY= 12.5
##$DATMOD= 1
##$DC= 2
##$DFILT= <>
##$DTYPP= 0
##$F1P= 9.9967504570787
##$F2P= -9.53364507338961e-007
##$FCOR= 1
##$FTSIZE= 65536
##$FT_mod= 4
##$GAMMA= 1
##$GB= 0
##$INTBC= 1
##$INTSCL= 1
##$ISEN= 128
##$LB= 1
##$LEV0= 0
##$LPBIN= 0
##$MAXI= 10000
##$MC2= 0
##$MEAN= 0
##$ME_mod= 0
##$MI= 0.02
##$NCOEF= 0
##$NC_proc= 0
##$NLEV= 6
##$NOISF1= 8.174992
##$NOISF2= 6.675002
##$NSP= 1
##$NTH_PI= 0
##$NZP= 0
##$OFFSET= 11.01413
##$PC= 1
##$PHC0= 19.02963
##$PHC1= -9.25055
##$PH_mod= 0
##$PKNL= yes
##$PPARMOD= 0
##$PPDIAG= 0
##$PPIPTYP= 0
##$PPMPNUM= 100
##$PPRESOL= 1
##$PSCAL= 0
##$PSIGN= 0
##$PYNMP= <proc.py>
##$REVERSE= no
##$SF= 400.130010226938
##$SI= 131072
##$SIGF1= 5.6
##$SIGF2= 5.2
##$SINO= 400
##$SIOLD= 131072
##$SPECTYP= <>
##$SREGLST= <1H.CDCl3>
##$SSB= 2
##$STSI= 0
##$STSR= 0
##$SW_p= 4990.01996007982
##$SYMM= 0
##$S_DEV= 0
##$TDeff= 16244
##$TDoff= 0
##$TI= <>
##$TILT= no
##$TM1= 0
##$TM2= 0
##$TOPLEV= 0
##$USERP1= <user>
##$USERP2= <user>
##$USERP3= <user>
##$USERP4= <user>
##$USERP5= <user>
##$WDW= 4
##$XDIM= 8192
##$YMAX_p= 0
##$YMIN_p= 0
##$CURPLOT= <\\rik006s\net8_hp>
##$CURPRIN= <$\\rik006s\net8_hp>
##$DFORMAT= <normdp>
##$LAYOUT= <+/1d_h.xwp>
##$LFORMAT= <normlp>
##$PFORMAT= <normpl>
##$SURQMSG= 1
$$ End of Bruker specific parameters
$$ ---------------------------------
##NTUPLES= NMR FID
##VAR_NAME=  TIME,          FID/REAL,        FID/IMAG
##SYMBOL=    X,             R,               I
##VAR_TYPE=  INDEPENDENT,   DEPENDENT,       DEPENDENT
##VAR_FORM=  AFFN,          ASDF,            ASDF
##VAR_DIM=   8122,          8122,            8122
##UNITS=     SECONDS,       ARBITRARY UNITS, ARBITRARY UNITS
##FACTOR=    0.0002004,     1,               1
##FIRST=     0,             1863935,         -93272
##LAST=      1.6274484,     -31027,          43424
##MIN=       0,             -1934223,        -1934223
##MAX=       1.6274484,     1863935,         1863935
$$ Real data points
##PAGE= N=1
##DATA TABLE= (X++(R..R)), XYDATA
0  1863935
1   361352
2 -1934223
3   569548
4  1207466
5  -349466
6  -888726
7   523063
8   246070
9 -1147264
10   350067
11   811989
12 -1025931
13  -615465
14   408447
15   583573
16  -356821
17  -683870
18   729993
19   251808
20  -520524
21   613572
22   178041
23  -529380
24   -70303
25   694177
26   377330
27  -929395
28   104477
29   792033
30  -930438
31  -109941
32   841060
33  -544121
34  -859155
35   453919
36  1085135
37  -696657
38 -1138574
39  1118696
40   464842
41  -796029
42   190165
43   304554
44  -124574
45  -182169
46   473106
47   514457
48 -1125923
49  -345790
50  1146967
51     1828
52  -773749
53  -268060
54   566186
55   149781
56  -769231
57   402695
58   143038
59  -831689
60   634069
61   634169
62  -560699
63  -257646
64   490229
65   442704
66  -628500
67   -18268
68   676869
69  -688328
70  -106396
71   786086
72  -253728
73  -501588
74  -203355
75   425746
76   192539
77  -634779
78   241472
79   206969
80  -378093
81   337892
82   217487
83  -197200
84  -454079
85   155825
86  1001800
87  -494742
88  -706458
89   725324
90   139889
91  -237320
92   -15794
93   -52327
94  -113453
95  -227897
96   616444
97    64709
98  -992441
99   369503
100   469449
101  -385011
102   -44276
103    -6623
104   115901
105   -48672
106    99622
107   446418
108  -531634
109  -156703
110   567282
111  -123261
112   -54359
113  -116878
114    -8774
115   280633
116  -314085
117   151725
118    64514
119  -630800
120   188701
121   354059
122   -51182
123  -303484
124  -218276
125   556088
126   -95787
127  -283598
128   425197
129  -371516
130   -54103
131   660572
132   -43730
133  -293281
134  -250678
135   362508
136   330654
137  -548498
138    49409
139    98409
140  -195579
141   357388
142  -109535
143  -236762
144  -139595
145   -78331
146   535137
147  -250911
148  -411194
149   423877
150   -31319
151    20869
152    92667
153  -112451
154    46660
155  -220995
156   404699
157   306915
158  -649146
159   156303
160   259435
161  -187482
162    82771
163  -157834
164   -11991
165  -120062
166    23665
167   542872
168  -500820
169  -386695
170   492629
171   -12094
172    -4349
173  -132794
174   -97672
175   312751
176   -87743
177   229590
178     9368
179  -526027
180   297727
181   243314
182   -47349
183  -133258
184  -335834
185   423352
186    45053
187  -362033
188   253700
189  -293764
190  -127723
191   426295
192    -3373
193  -111467
194  -281126
195   227903
196   347062
197  -446401
198   157368
199   114298
200  -339065
201   388608
202   134169
203  -155048
204  -188622
205  -157961
206   493842
207  -125956
208  -367680
209   250480
210  -158757
211    78496
212   179739
213  -183829
214   -52076
215  -266106
216   348926
217   384406
218  -571897
219    43835
220   241436
221   -39717
222   158218
223  -218238
224    -2987
225   -16471
226   -43469
227   511402
228  -312707
229  -394933
230   342896
231     -857
232    19407
233  -169382
234  -139488
235   231417
236  -187444
237   259720
238   141597
239  -559786
240   191786
241   246978
242    -2694
243    -7378
244  -297398
245   291854
246    90563
247  -193946
248   298231
249  -317896
250  -216552
251   335467
252    77063
253    11322
254  -403394
255    54693
256   448228
257  -381161
258    44766
259   108339
260  -368480
261   291690
262   209271
263   -40493
264  -200203
265  -211888
266   525966
267   -28859
268  -343112
269   217111
270  -164144
271    96975
272   204227
273  -162059
274   -17144
275  -334991
276   191406
277   421431
278  -465542
279   -38749
280   147134
281   -38080
282   198318
283  -167727
284     3273
285   -72075
286  -133779
287   555835
288  -127763
289  -391940
290   216880
291    46163
292   155980
293  -156219
294  -207148
295   224502
296  -226528
297   211250
298   276760
299  -534035
300    -9600
301   215748
302    88677
303   -12704
304  -341563
305   243179
306    85699
307  -145642
308   358032
309  -288811
310  -246343
311   286332
312    59693
313   116178
314  -332233
315   -95272
316   430431
317  -216630
318    22124
319    47098
320  -348170
321   204204
322   146664
323    80797
324  -130977
325  -364726
326   448059
327   102209
328  -295828
329   164189
330  -190195
331    82831
332   232110
333   -93869
334    64433
335  -363889
336    50809
337   464594
338  -327258
339  -102812
340    34470
341   -26644
342   245239
343  -158998
344    17343
345   -94450
346  -251909
347   533774
348   -10798
349  -362663
350   142204
351   -13511
352   221494
353   -37065
354  -236700
355   172417
356  -208183
357   178829
358   326442
359  -414536
360   -69866
361    79114
362   134914
363    96571
364  -414014
365   138363
366   100051
367  -158803
368   386006
369  -200567
370  -303048
371   198667
372    76711
373   195362
374  -264254
375  -170893
376   368205
377  -117093
378    89544
379    40173
380  -359914
381   159181
382    82379
383   114492
384   -12638
385  -437522
386   293444
387   171026
388  -223269
389   120782
390  -233221
391    14236
392   222419
393   -27082
394   133720
395  -345968
396   -37341
397   458641
398  -196400
399   -56766
400   -31375
401   -76001
402   293080
403  -100245
404    33565
405   -78172
406  -348636
407   451785
408    85560
409  -338056
410    55520
411   -67266
412   207992
413    24317
414  -203444
415   110321
416  -264555
417   165552
418   370030
419  -339517
420   -39119
421    14897
422    96169
423   238037
424  -339603
425    34008
426    74798
427  -143004
428   392541
429  -113642
430  -296069
431    86222
432    28268
433   253845
434  -216322
435  -229415
436   283020
437  -140061
438   149850
439   116705
440  -399071
441    81132
442    67985
443   137956
444    76684
445  -419060
446   190148
447   181858
448  -128787
449   154129
450  -242395
451   -50237
452   173321
453    17497
454   208924
455  -351140
456  -126421
457   433791
458  -153254
459   -28895
460   -36744
461  -172336
462   246383
463   -13942
464    77364
465   -71557
466  -382537
467   374993
468   135059
469  -245777
470    39090
471  -135846
472   185457
473    98033
474  -132022
475   112148
476  -334101
477    83473
478   422644
479  -260132
480   -68048
481   -42890
482    45612
483   279203
484  -260598
485    -9403
486    14834
487  -182434
488   384854
489    -6480
490  -243892
491   -15833
492   -22199
493   351404
494  -166334
495  -282081
496   285291
497  -166796
498   107723
499   251747
500  -337096
501   -56526
502    25394
503   200123
504   110210
505  -420368
506   146268
507   129856
508  -102368
509   242613
510  -237021
511  -124437
512   126051
513     5902
514   293061
515  -286531
516  -241036
517   377854
518   -62441
519     4174
520   -50989
521  -193008
522   183420
523   -39376
524   180234
525    25717
526  -483642
527   267834
528   227616
529  -162194
530     1632
531  -185121
532   172074
533   100914
534   -97470
535   199432
536  -361243
537   -77431
538   439852
539  -132727
540   -84827
541  -110888
542     2725
543   294802
544  -186773
545     5498
546   -30928
547  -243077
548   361806
549    60586
550  -160366
551   -36658
552  -149438
553   376540
554       22
555  -334195
556   197180
557  -116674
558    47222
559   257890
560  -171773
561   -93409
562  -157113
563   224078
564   255523
565  -450392
566    57982
567   138206
568  -133444
569   277737
570  -123331
571  -169414
572    27095
573   -12434
574   356671
575  -177880
576  -285030
577   254112
578   -26741
579   119799
580   -36978
581  -265911
582   153180
583   -63206
584   173004
585   142983
586  -468173
587   108200
588   210997
589   -36399
590    31447
591  -274136
592   128612
593   134659
594   -99677
595   257133
596  -286906
597  -192352
598   362817
599   -11799
600   -19419
601  -178943
602   -43797
603   312499
604  -161148
605    57405
606    -5502
607  -346661
608   298166
609   121886
610  -118092
611   -20171
612  -219448
613   275081
614   107004
615  -224054
616    97324
617  -182301
618    78966
619   257314
620  -126654
621     4614
622  -236262
623    89399
624   388728
625  -339868
626   -70615
627   100085
628  -100990
629   253412
630   -64254
631  -133432
632   -60418
633   -79248
634   399894
635  -114183
636  -309896
637   215669
638   -34630
639   137247
640    33807
641  -256050
642   104718
643   -81885
644   153963
645   197893
646  -406425
647    48951
648   150909
649   -18159
650    93245
651  -269203
652    48246
653   106955
654   -87208
655   286769
656  -218737
657  -223832
658   264718
659     9321
660    88427
661  -174949
662  -141851
663   311155
664  -112481
665    72988
666    60209
667  -379339
668   178859
669   163800
670   -28941
671   -52454
672  -275028
673   264717
674   120048
675  -193322
676   116423
677  -236662
678    38795
679   290874
680  -119276
681    33070
682  -201861
683    14912
684   385830
685  -242011
686   -89463
687    47738
688   -85818
689   240080
690   -72396
691   -59114
692   -45941
693  -194657
694   379762
695   -22241
696  -314380
697   166044
698   -58218
699   127155
700    91372
701  -212193
702    71608
703  -138515
704   135109
705   277813
706  -349935
707   -22372
708    99181
709    29813
710   163947
711  -276085
712   -15929
713    87543
714   -86209
715   320549
716  -171800
717  -272731
718   212636
719    25752
720   132762
721  -157900
722  -221691
723   285601
724   -50078
725    62124
726    67423
727  -338978
728   131378
729   125340
730    26650
731     5873
732  -321777
733   226032
734   168172
735  -182855
736   144744
737  -213325
738   -57008
739   257395
740   -60199
741    56743
742  -218678
743   -62427
744   359848
745  -156618
746   -50277
747   -18717
748  -153945
749   270195
750    -8430
751   -22927
752   -36039
753  -274271
754   366707
755   112601
756  -300902
757    70733
758   -81128
759   149670
760   134556
761  -193597
762    29546
763  -193614
764   118056
765   316687
766  -331712
767   -56415
768    55773
769    21793
770   234027
771  -244008
772   -61566
773    82630
774   -96504
775   324083
776   -86791
777  -254225
778   141087
779     -737
780   189573
781  -100352
782  -262561
783   212968
784   -71401
785    82754
786   135334
787  -329047
788    39406
789    73493
790    91709
791    96882
792  -373047
793   123971
794   210620
795  -120331
796   177177
797  -184543
798  -145910
799   201226
800    37911
801   116047
802  -277376
803  -135355
804   363212
805  -114019
806   -16983
807   -24348
808  -242014
809   244821
810    58808
811    -7641
812    -5679
813  -284985
814   278918
815   168769
816  -199072
817    27792
818  -147190
819   149369
820   149547
821  -167256
822    90193
823  -236992
824   -19298
825   360237
826  -210883
827   -96630
828   -25209
829    -5614
830   270288
831  -163554
832   -36607
833    29537
834  -172266
835   353213
836    33647
837  -242730
838    51662
839   -37845
840   250724
841   -24653
842  -284410
843   136324
844  -116365
845   105766
846   198632
847  -336893
848   -25539
849    26679
850    92027
851   181665
852  -353804
853    16037
854   188521
855   -52602
856   200567
857  -157815
858  -119772
859   129441
860    -7348
861   246841
862  -206799
863  -250223
864   332732
865   -56536
866    -5364
867    14361
868  -263297
869   129566
870    42870
871    69685
872    21576
873  -347673
874   196374
875   167051
876  -114186
877    77559
878  -237211
879    75211
880   229019
881  -109066
882   110138
883  -209357
884   -91300
885   343917
886   -88065
887   -61090
888  -116903
889   -56703
890   325630
891  -129484
892   -59812
893    26830
894  -238718
895   285115
896    99859
897  -207595
898   -25613
899  -103710
900   276295
901    38195
902  -276023
903   143027
904  -139576
905    57887
906   293555
907  -237610
908   -62517
909    -9126
910    91577
911   226008
912  -281413
913   -14286
914    80050
915   -75122
916   285949
917  -149784
918  -186054
919   109444
920   -70382
921   248788
922   -87709
923  -308814
924   201160
925    10927
926    88527
927     7904
928  -265833
929   127361
930      964
931   115381
932   131632
933  -395263
934   112270
935   216133
936   -80261
937    85693
938  -239046
939      461
940   188049
941   -68254
942   147196
943  -226800
944  -149404
945   320602
946   -55670
947    -4615
948  -110703
949  -145153
950   305049
951   -47104
952   -19377
953    22306
954  -276412
955   240288
956   133356
957  -129352
958    -8491
959  -200838
960   231513
961   148943
962  -239977
963    88488
964  -153154
965    10969
966   289956
967  -146610
968   -57152
969  -108186
970    64785
971   308589
972  -259317
973   -58232
974    62913
975  -131454
976   295839
977   -48874
978  -212995
979    42713
980   -64223
981   258913
982   -32615
983  -280089
984   132316
985   -28689
986   154381
987    77102
988  -288243
989   105310
990   -20448
991    80441
992   220568
993  -351103
994    -9907
995   180297
996   -12718
997   112736
998  -240810
999   -37295
1000   127012
1001   -73596
1002   234548
1003  -192397
1004  -244651
1005   282141
1006     2522
1007    44877
1008   -95356
1009  -189185
1010   257576
1011   -17089
1012    52346
1013    53802
1014  -336236
1015   193032
1016   166623
1017   -94969
1018     5888
1019  -241388
1020   154962
1021   174038
1022  -165981
1023    78623
1024  -209015
1025   -14872
1026   284060
1027  -123853
1028     7475
1029  -139715
1030   -45324
1031   365312
1032  -150404
1033   -90111
1034    38226
1035  -131757
1036   268513
1037    11645
1038  -128009
1039    -6589
1040  -153803
1041   299452
1042    43249
1043  -299556
1044    90809
1045   -81417
1046   121258
1047   147046
1048  -256757
1049    40802
1050   -72298
1051    62115
1052   276560
1053  -291579
1054   -64952
1055   117963
1056    16465
1057   194493
1058  -210706
1059   -69600
1060   106785
1061   -87790
1062   278656
1063  -115582
1064  -288955
1065   207395
1066    11995
1067    95626
1068   -71138
1069  -257839
1070   198385
1071   -12873
1072    59176
1073    98453
1074  -335099
1075   113938
1076   155687
1077   -17168
1078    65379
1079  -281246
1080   101599
1081   203916
1082  -116621
1083   129481
1084  -205103
1085   -91705
1086   272628
1087   -70864
1088    43573
1089  -159533
1090  -142078
1091   342457
1092   -72219
1093   -75541
1094   -14174
1095  -180166
1096   248208
1097    32766
1098   -69746
1099    11510
1100  -243109
1101   280407
1102   150394
1103  -267564
1104    64433
1105  -104783
1106    91219
1107   196527
1108  -189845
1109    19991
1110  -129263
1111    34900
1112   309968
1113  -248251
1114   -83638
1115    43486
1116   -23578
1117   263634
1118  -164263
1119  -117994
1120    84195
1121  -108214
1122   282494
1123   -34083
1124  -281376
1125   132774
1126    -7278
1127   158925
1128    -1082
1129  -284424
1130   141967
1131   -19320
1132    72012
1133   151181
1134  -317701
1135    39240
1136   104510
1137    19118
1138   142657
1139  -306517
1140     1086
1141   206214
1142   -80436
1143   157345
1144  -172477
1145  -152847
1146   219919
1147   -24179
1148   102232
1149  -150102
1150  -207083
1151   306458
1152   -20630
1153   -17809
1154    -2898
1155  -238971
1156   212548
1157    67832
1158   -37856
1159    43424
1160  -287642
1161   197971
1162   204944
1163  -196512
1164    40091
1165  -150694
1166    52160
1167   208889
1168  -133205
1169    42703
1170  -179503
1171   -24594
1172   346038
1173  -188623
1174   -81703
1175     4950
1176   -88069
1177   288327
1178   -76186
1179  -122277
1180    39301
1181  -137066
1182   277127
1183    30046
1184  -234259
1185    76270
1186   -79629
1187   196594
1188    83661
1189  -288550
1190    92510
1191   -57001
1192    59749
1193   210740
1194  -281288
1195   -20198
1196    45043
1197    31382
1198   211642
1199  -284253
1200   -59569
1201   166393
1202   -71064
1203   205011
1204  -123852
1205  -182400
1206   165497
1207   -10287
1208   170045
1209  -113434
1210  -249930
1211   265310
1212   -14911
1213    25295
1214    50082
1215  -289428
1216   138557
1217    85065
1218   -15673
1219    60813
1220  -300327
1221   113918
1222   189328
1223  -118174
1224    74275
1225  -207666
1226     4272
1227   234372
1228  -103904
1229    87997
1230  -159796
1231  -107237
1232   346637
1233   -90041
1234   -60968
1235   -24966
1236  -131573
1237   273144
1238   -26664
1239   -87450
1240    14516
1241  -208504
1242   249982
1243    79338
1244  -217229
1245    45348
1246  -138669
1247   173307
1248   150412
1249  -259572
1250    69555
1251   -77628
1252    35364
1253   255155
1254  -218411
1255   -32285
1256     6117
1257    19272
1258   267021
1259  -235419
1260   -89352
1261   121683
1262   -90516
1263   232701
1264   -87773
1265  -204536
1266   117022
1267   -49986
1268   196568
1269   -55610
1270  -292897
1271   200798
1272   -14790
1273    53833
1274    99097
1275  -287051
1276    84143
1277    74705
1278    36027
1279   117165
1280  -308193
1281    66894
1282   184916
1283   -76983
1284   131983
1285  -219903
1286   -62200
1287   235609
1288   -85393
1289   104390
1290  -137394
1291  -177424
1292   290551
1293   -31749
1294   -24544
1295   -64315
1296  -183335
1297   262002
1298    -5791
1299   -56741
1300    44503
1301  -256082
1302   211310
1303   150995
1304  -173438
1305    36084
1306  -163597
1307   139995
1308   198941
1309  -205606
1310    53982
1311  -113298
1312    -2232
1313   280544
1314  -168594
1315   -50954
1316   -48518
1317   -23471
1318   304316
1319  -181918
1320  -122258
1321    79255
1322  -121708
1323   249800
1324   -15357
1325  -212750
1326    69178
1327   -64998
1328   225429
1329    21027
1330  -293087
1331   134672
1332   -27446
1333    87167
1334   150408
1335  -283971
1336    34729
1337    44752
1338    47809
1339   174903
1340  -304686
1341    -9560
1342   157013
1343   -51162
1344   176583
1345  -208198
1346  -125817
1347   205870
1348   -57261
1349   139928
1350  -113156
1351  -222321
1352   236049
1353    11216
1354    49288
1355   -67015
1356  -240839
1357   251445
1358    17598
1359   -30006
1360    89582
1361  -298235
1362   134063
1363   199829
1364  -108077
1365    19475
1366  -205983
1367    96211
1368   203121
1369  -143598
1370    76192
1371  -175567
1372   -57582
1373   313963
1374  -127274
1375   -42680
1376   -68493
1377   -96313
1378   312300
1379   -81530
1380  -112445
1381    26069
1382  -145263
1383   259333
1384    34502
1385  -175069
1386    45447
1387  -133858
1388   225093
1389   114660
1390  -284807
1391    69360
1392   -51811
1393    81600
1394   182684
1395  -244432
1396     6276
1397   -21022
1398    25873
1399   252495
1400  -270700
1401   -79462
1402   126645
1403   -46103
1404   212218
1405  -144345
1406  -155322
1407   140631
1408   -46471
1409   199087
1410   -74220
1411  -250601
1412   191389
1413    -6973
1414   101196
1415     8294
1416  -299429
1417   172838
1418    43378
1419    -6306
1420   118210
1421  -292023
1422    48959
1423   165743
1424   -29921
1425    68443
1426  -259454
1427    40491
1428   210766
1429  -120817
1430   133325
1431  -159654
1432  -145603
1433   300881
1434   -48652
1435   -11334
1436   -80134
1437  -144310
1438   279277
1439   -28626
1440   -52968
1441     3521
1442  -218133
1443   245324
1444    70712
1445  -153834
1446    53631
1447  -190360
1448   163341
1449   176676
1450  -217206
1451    35409
1452  -107095
1453    66406
1454   223178
1455  -199522
1456    17734
1457   -61274
1458   -30363
1459   311497
1460  -183921
1461  -121958
1462    69769
1463   -54601
1464   230737
1465   -93814
1466  -146731
1467    78083
1468  -104638
1469   243363
1470     -773
1471  -291023
1472   141570
1473   -16513
1474   100620
1475    89144
1476  -275691
1477    81394
1478    28421
1479    43109
1480   150037
1481  -282262
1482    20242
1483   118423
1484   -25543
1485   163297
1486  -249599
1487   -66081
1488   211880
1489   -83236
1490   132780
1491  -118860
1492  -181903
1493   223131
1494   -13086
1495    62589
1496   -84036
1497  -210124
1498   261687
1499     -489
1500   -25409
1501    45148
1502  -257837
1503   172562
1504   118477
1505   -92448
1506    47904
1507  -230382
1508   121365
1509   200537
1510  -162544
1511    50884
1512  -153626
1513     3651
1514   254119
1515  -139970
1516    10134
1517   -92743
1518   -75279
1519   312996
1520  -111918
1521  -101274
1522    10871
1523  -100494
1524   263289
1525   -41857
1526  -143875
1527    67496
1528  -146580
1529   223563
1530    83710
1531  -261846
1532    69356
1533   -45339
1534   118216
1535   123050
1536  -246352
1537    53470
1538   -35703
1539    38124
1540   223222
1541  -268663
1542   -38505
1543    98280
1544   -27458
1545   204324
1546  -192721
1547  -118187
1548   152625
1549   -49988
1550   180004
1551   -97365
1552  -205479
1553   181891
1554   -17837
1555   115126
1556   -36626
1557  -272311
1558   199323
1559    29489
1560     3601
1561    68750
1562  -273264
1563   106302
1564   117249
1565   -37833
1566    86643
1567  -263502
1568    52192
1569   222146
1570  -108167
1571    72118
1572  -161180
1573   -51716
1574   243288
1575   -86284
1576    43313
1577  -112522
1578  -139566
1579   306677
1580   -57969
1581   -76679
1582    -1506
1583  -163850
1584   241845
1585    27986
1586  -117725
1587    40669
1588  -179280
1589   201613
1590   129628
1591  -207283
1592    43983
1593  -114742
1594   110682
1595   189138
1596  -227156
1597    26737
1598   -61899
1599     -729
1600   261269
1601  -203510
1602   -77290
1603    36724
1604   -26614
1605   250453
1606  -152255
1607  -131818
1608   113221
1609   -73045
1610   215799
1611   -36219
1612  -221365
1613   124384
1614   -38466
1615   151664
1616    22300
1617  -294377
1618   132503
1619    14460
1620    25033
1621   115848
1622  -272262
1623    40938
1624    95041
1625    -2260
1626   137517
1627  -257543
1628    -6600
1629   200307
1630   -65438
1631   128011
1632  -156598
1633  -112119
1634   227980
1635   -54300
1636    74899
1637   -94926
1638  -203772
1639   258044
1640    -5241
1641   -39026
1642   -12783
1643  -212897
1644   202944
1645    61006
1646   -79152
1647    49544
1648  -222154
1649   156348
1650   177772
1651  -156239
1652    46287
1653  -150100
1654    62295
1655   231201
1656  -170266
1657    16984
1658   -86351
1659   -44373
1660   272140
1661  -135311
1662   -74431
1663   -13542
1664   -76092
1665   270267
1666   -87306
1667  -136410
1668    70882
1669  -112892
1670   221494
1671    30470
1672  -214373
1673    80203
1674   -68395
1675   155805
1676    94746
1677  -272716
1678    72697
1679    -9163
1680    46421
1681   161408
1682  -249723
1683      271
1684    55361
1685     5440
1686   191429
1687  -239617
1688   -68848
1689   164148
1690   -52246
1691   165191
1692  -127930
1693  -161134
1694   181197
1695   -31779
1696   114190
1697   -68658
1698  -235831
1699   207166
1700    16407
1701    19491
1702    14129
1703  -250312
1704   158638
1705    79172
1706   -41069
1707    76424
1708  -250914
1709    85966
1710   188710
1711  -100700
1712    59566
1713  -182002
1714     1334
1715   234609
1716  -115502
1717    34715
1718  -108680
1719   -93838
1720   270805
1721   -72830
1722   -46961
1723   -39223
1724  -125190
1725   274608
1726   -25084
1727  -121853
1728    47929
1729  -155446
1730   200799
1731    91022
1732  -191784
1733    34509
1734  -104031
1735   145336
1736   139701
1737  -234956
1738    39160
1739   -54946
1740    39958
1741   218664
1742  -216957
1743   -31966
1744    29460
1745    -9772
1746   237268
1747  -179721
1748  -115512
1749   110234
1750   -44866
1751   194551
1752   -94643
1753  -182330
1754   129702
1755   -48989
1756   153141
1757   -12159
1758  -267361
1759   144477
1760    20508
1761    57410
1762    58535
1763  -260157
1764   103169
1765    71917
1766    -1668
1767   123537
1768  -259610
1769    21438
1770   180436
1771   -57377
1772    90197
1773  -190183
1774   -56859
1775   210941
1776   -70731
1777    72135
1778  -123157
1779  -146636
1780   258938
1781   -32857
1782   -12022
1783   -37116
1784  -184877
1785   245829
1786    37719
1787   -88946
1788    31595
1789  -184976
1790   170039
1791   121073
1792  -137402
1793    27888
1794  -167069
1795   117407
1796   193739
1797  -200407
1798    25900
1799   -83862
1800    -5350
1801   246978
1802  -150908
1803   -50071
1804   -18767
1805   -36051
1806   263636
1807  -121450
1808  -119541
1809    63927
1810   -79200
1811   220993
1812   -30075
1813  -192347
1814    85634
1815   -70377
1816   164941
1817    51175
1818  -263470
1819    83780
1820    -1880
1821    78069
1822   112224
1823  -257000
1824    47568
1825    56379
1826     8676
1827   166657
1828  -237219
1829   -41484
1830   150048
1831   -23766
1832   133213
1833  -179077
1834  -104060
1835   186836
1836   -53317
1837   112129
1838   -91445
1839  -203204
1840   216012
1841     6866
1842    20648
1843   -23163
1844  -219735
1845   190440
1846    60597
1847   -38331
1848    41840
1849  -224904
1850   126472
1851   140837
1852   -93187
1853    52668
1854  -200798
1855    52234
1856   223359
1857  -139117
1858    21865
1859  -106046
1860   -42943
1861   242654
1862   -94738
1863   -28013
1864   -58903
1865   -86852
1866   276663
1867   -62384
1868  -113193
1869    31747
1870  -117368
1871   218854
1872    29940
1873  -172489
1874    47497
1875  -102260
1876   164537
1877   106362
1878  -236816
1879    41296
1880   -40592
1881    76031
1882   161918
1883  -229113
1884      288
1885    18532
1886     9718
1887   208094
1888  -201483
1889   -84001
1890   102949
1891   -19527
1892   185655
1893  -138784
1894  -148435
1895   147601
1896   -43262
1897   141142
1898   -41724
1899  -228731
1900   146249
1901    17195
1902    72317
1903     7823
1904  -252610
1905   134255
1906    61818
1907    -3430
1908    81788
1909  -247863
1910    58383
1911   151677
1912   -46821
1913    80896
1914  -206473
1915   -11071
1916   218651
1917   -74970
1918    51366
1919  -128690
1920   -94351
1921   237364
1922   -49611
1923     -720
1924   -74307
1925  -150427
1926   258770
1927    -2506
1928   -87580
1929     6739
1930  -165353
1931   197455
1932    83632
1933  -134919
1934    24920
1935  -147116
1936   144721
1937   161868
1938  -184412
1939    16749
1940   -89957
1941    60599
1942   211434
1943  -183348
1944   -21531
1945   -27193
1946   -19586
1947   245442
1948  -144468
1949  -109437
1950    41515
1951   -41755
1952   222387
1953   -82083
1954  -167730
1955    91311
1956   -57190
1957   174456
1958    13588
1959  -235166
1960    88664
1961    -4233
1962   111724
1963    66557
1964  -263818
1965    75306
1966    49344
1967    21913
1968   129406
1969  -242972
1970    -9608
1971   127868
1972   -11288
1973   121910
1974  -205127
1975   -73253
1976   186250
1977   -39829
1978    98153
1979  -122887
1980  -152586
1981   211503
1982   -11817
1983    42255
1984   -51952
1985  -207127
1986   211175
1987    49883
1988   -39041
1989    10684
1990  -206158
1991   152383
1992   113383
1993   -84103
1994    36513
1995  -195171
1996    85548
1997   194778
1998  -131478
1999    17061
2000  -129099
2001     4280
2002   232317
2003  -124974
2004   -17649
2005   -60420
2006   -67884
2007   260414
2008   -74316
2009   -98550
2010     4520
2011   -82134
2012   232275
2013   -16398
2014  -152153
2015    51441
2016   -96963
2017   177830
2018    72075
2019  -217109
2020    46140
2021   -46356
2022   107267
2023   128390
2024  -238749
2025    20675
2026    13352
2027    25150
2028   174032
2029  -206390
2030   -51329
2031    76722
2032    -2048
2033   177941
2034  -170842
2035  -114181
2036   145545
2037   -36336
2038   141726
2039   -76427
2040  -190412
2041   155466
2042      322
2043    78862
2044   -16365
2045  -226956
2046   146794
2047    47130
2048     8777
2049    45395
2050  -234561
2051    93251
2052   115238
2053   -50480
2054    70475
2055  -204783
2056    18328
2057   190405
2058   -76653
2059    45471
2060  -142196
2061   -45647
2062   226295
2063   -75935
2064    12151
2065   -65498
2066  -120395
2067   243522
2068   -14952
2069   -73156
2070   -16830
2071  -125758
2072   211450
2073    26081
2074  -122452
2075    35976
2076  -146042
2077   151438
2078   125374
2079  -188172
2080    19535
2081   -76979
2082    78912
2083   165520
2084  -184148
2085    -1448
2086   -29387
2087    15756
2088   210960
2089  -165854
2090   -60073
2091    44549
2092   -34594
2093   211777
2094  -108529
2095  -143240
2096    97498
2097   -40541
2098   154174
2099   -36301
2100  -188290
2101   103132
2102   -26507
2103   112012
2104    30598
2105  -245481
2106    99276
2107    40650
2108    26740
2109    85345
2110  -225819
2111    42781
2112   100554
2113   -12514
2114   107118
2115  -206197
2116   -24170
2117   178073
2118   -47048
2119    80466
2120  -135694
2121   -93605
2122   202434
2123   -42467
2124    38207
2125   -68561
2126  -160686
2127   210846
2128    10734
2129   -36488
2130   -16143
2131  -174807
2132   182282
2133    62265
2134   -95052
2135    39349
2136  -168231
2137   111988
2138   155443
2139  -130296
2140    19114
2141  -114038
2142    54016
2143   196499
2144  -143670
2145    -1067
2146   -58094
2147   -25602
2148   230615
2149  -120029
2150   -72185
2151    10656
2152   -69298
2153   219041
2154   -54226
2155  -147840
2156    54528
2157   -60974
2158   170346
2159     9253
2160  -183920
2161    72706
2162   -50437
2163   126074
2164    93227
2165  -242340
2166    52353
2167    30001
2168    37549
2169   124176
2170  -209368
2171    -4287
2172    69103
2173      -26
2174   149655
2175  -194663
2176   -76571
2177   147236
2178   -31928
2179   115831
2180  -114035
2181  -139280
2182   167909
2183   -19675
2184    74671
2185   -44333
2186  -196017
2187   169666
2188    31800
2189     8103
2190     8199
2191  -209876
2192   138107
2193    88827
2194   -57204
2195    51387
2196  -189958
2197    65990
2198   160979
2199   -85241
2200    36343
2201  -149127
2202     2966
2203   211796
2204  -101228
2205     4865
2206   -78146
2207   -69943
2208   232992
2209   -64990
2210   -59699
2211   -17324
2212  -105074
2213   221397
2214     -731
2215  -127007
2216    24867
2217   -97226
2218   173347
2219    59527
2220  -166544
2221    45253
2222   -87554
2223   112990
2224   145399
2225  -216239
2226     7874
2227    -2628
2228    30194
2229   158740
2230  -175102
2231   -36180
2232    27826
2233    -6431
2234   190724
2235  -156863
2236  -105793
2237   109687
2238   -40197
2239   155468
2240   -64512
2241  -174336
2242   125918
2243    -6044
2244    98265
2245   -11208
2246  -204089
2247   118566
2248    19606
2249    47027
2250    50803
2251  -241681
2252    85254
2253    98833
2254   -35003
2255    74097
2256  -191823
2257     7466
2258   149454
2259   -39040
2260    66850
2261  -165884
2262   -41765
2263   208588
2264   -67115
2265    36829
2266   -75608
2267  -124532
2268   217196
2269    -8135
2270   -35643
2271   -33119
2272  -137239
2273   197090
2274    29158
2275   -84420
2276    16881
2277  -154164
2278   152967
2279   106369
2280  -146146
2281    33493
2282  -112685
2283    71626
2284   175523
2285  -153113
2286    -9304
2287   -52146
2288    24032
2289   191334
2290  -143676
2291   -32569
2292    -3229
2293   -44030
2294   225130
2295  -100351
2296  -130867
2297    70550
2298   -49803
2299   163458
2300   -21504
2301  -168621
2302    69488
2303   -33272
2304   135245
2305    27178
2306  -221034
2307    87755
2308     3902
2309    52509
2310   107149
2311  -229975
2312    21943
2313    87481
2314      447
2315   104970
2316  -186945
2317   -29564
2318   118607
2319   -21712
2320   120051
2321  -159749
2322  -102545
2323   195240
2324   -41060
2325    56271
2326   -52305
2327  -161113
2328   167821
2329    23264
2330    14588
2331   -32344
2332  -181607
2333   176569
2334    48740
2335   -57500
2336    46419
2337  -192792
2338    96042
2339   146739
2340  -103628
2341    22120
2342  -132013
2343    39444
2344   176011
2345  -103742
2346    13524
2347  -100126
2348   -20051
2349   232221
2350  -109029
2351   -42918
2352    -8972
2353   -86800
2354   217931
2355   -27645
2356  -119440
2357    14901
2358   -70967
2359   184680
2360     6770
2361  -154134
2362    54938
2363   -85422
2364   133582
2365   102411
2366  -215732
2367    34201
2368    -9616
2369    53625
2370   136928
2371  -193495
2372   -12141
2373    34111
2374    10256
2375   158631
2376  -175354
2377   -64493
2378    97461
2379   -32691
2380   155972
2381  -109434
2382  -146794
2383   143733
2384   -18086
2385    92793
2386   -35942
2387  -179409
2388   130618
2389    12255
2390    54523
2391    11899
2392  -223792
2393   123278
2394    70916
2395   -32410
2396    65282
2397  -198867
2398    40204
2399   142512
2400   -50068
2401    48004
2402  -161838
2403    -1479
2404   186026
2405   -73465
2406    43093
2407  -103697
2408   -85332
2409   229820
2410   -48694
2411   -33928
2412   -26910
2413  -119413
2414   195820
2415    12433
2416   -79897
2417    -5667
2418  -127978
2419   181013
2420    57393
2421  -141967
2422    46444
2423  -115035
2424    96737
2425   150615
2426  -167868
2427     2765
2428   -47484
2429    44942
2430   166077
2431  -159262
2432   -18354
2433    -7329
2434   -16271
2435   204539
2436  -131723
2437   -94441
2438    67866
2439   -42322
2440   172436
2441   -58166
2442  -153052
2443    89031
2444   -29331
2445   131618
2446    -3721
2447  -197782
2448    96338
2449    -5105
2450    68638
2451    61932
2452  -230911
2453    60185
2454    64019
2455     2671
2456    91014
2457  -197576
2458     4325
2459   119252
2460   -22158
2461   101101
2462  -163933
2463   -55731
2464   179162
2465   -43409
2466    69462
2467   -89921
2468  -127404
2469   191178
2470   -16019
2471     4994
2472   -35332
2473  -163017
2474   171399
2475    30828
2476   -49437
2477     8357
2478  -171924
2479   143604
2480    96932
2481  -106143
2482    47675
2483  -137002
2484    64536
2485   174789
2486  -117487
2487     7351
2488   -85095
2489    15896
2490   193535
2491  -124138
2492   -17882
2493   -35339
2494   -60029
2495   221239
2496   -82208
2497  -106410
2498    31410
2499   -70400
2500   180774
2501   -12320
2502  -146795
2503    52209
2504   -60934
2505   148938
2506    47911
2507  -195650
2508    66629
2509   -26787
2510    73241
2511   118936
2512  -211317
2513    14760
2514    39455
2515    16764
2516   129164
2517  -183430
2518   -28783
2519    83902
2520   -24052
2521   146841
2522  -143073
2523  -106918
2524   148142
2525   -30883
2526    95181
2527   -64195
2528  -155979
2529   147054
2530    -3269
2531    52152
2532   -14035
2533  -198393
2534   143659
2535    45609
2536   -16637
2537    43389
2538  -197769
2539    89788
2540   117492
2541   -63151
2542    53276
2543  -161580
2544    23188
2545   171165
2546   -80054
2547    32395
2548  -118465
2549   -37949
2550   210411
2551   -82013
2552   -11678
2553   -44244
2554  -102081
2555   213455
2556   -23887
2557   -79840
2558     2709
2559  -108021
2560   184911
2561    31184
2562  -125940
2563    39202
2564  -105529
2565   132497
2566   103126
2567  -174646
2568    35480
2569   -58646
2570    54992
2571   155119
2572  -174795
2573   -10187
2574    -1813
2575     4961
2576   172954
2577  -153998
2578   -55837
2579    56430
2580   -40148
2581   178800
2582   -93519
2583  -135438
2584   105196
2585   -30334
2586   125546
2587   -29672
2588  -173136
2589   109614
2590   -14752
2591    82112
2592    33141
2593  -220219
2594    95153
2595    48880
2596     5818
2597    75722
2598  -200751
2599    35404
2600   104049
2601   -27525
2602    85298
2603  -174886
2604   -21437
2605   161714
2606   -57036
2607    68844
2608  -111463
2609   -94815
2610   194523
2611   -37272
2612    12841
2613   -45207
2614  -131060
2615   187152
2616     4307
2617   -35502
2618     3596
2619  -156288
2620   163369
2621    65815
2622  -103885
2623    37883
2624  -134985
2625    92436
2626   128717
2627  -130209
2628    23299
2629   -96703
2630    35394
2631   178343
2632  -140832
2633    -6415
2634   -30875
2635   -26524
2636   202930
2637  -105452
2638   -66755
2639    27571
2640   -56457
2641   191895
2642   -51380
2643  -132371
2644    64581
2645   -60689
2646   147384
2647    11881
2648  -184089
2649    76877
2650   -34313
2651    84472
2652    78593
2653  -209923
2654    48492
2655    27287
2656    25377
2657   113504
2658  -193352
2659     5374
2660    82782
2661   -20477
2662   131292
2663  -158198
2664   -66986
2665   143389
2666   -40874
2667    95614
2668   -91751
2669  -128579
2670   160339
2671   -22061
2672    48325
2673   -34264
2674  -170744
2675   162450
2676    16945
2677   -12090
2678    26140
2679  -188745
2680   123198
2681    92158
2682   -71066
2683    43904
2684  -156070
2685    61899
2686   142359
2687   -93456
2688    39337
2689  -125311
2690     -860
2691   200461
2692  -108003
2693    -4020
2694   -48386
2695   -67075
2696   206105
2697   -58630
2698   -62463
2699    -4475
2700   -86623
2701   198838
2702   -16053
2703  -119516
2704    46773
2705   -96441
2706   147695
2707    64228
2708  -174237
2709    47307
2710   -51597
2711    81922
2712   112699
2713  -184722
2714    21168
2715    -9220
2716    26027
2717   154625
2718  -183447
2719   -25750
2720    63362
2721   -31030
2722   160752
2723  -123697
2724  -102904
2725   107374
2726   -27122
2727   127103
2728   -72851
2729  -149767
2730   133595
2731   -24915
2732    81808
2733     1252
2734  -205636
2735   124713
2736    35225
2737     8694
2738    48072
2739  -201946
2740    74752
2741    92695
2742   -33224
2743    67605
2744  -181474
2745    23353
2746   150925
2747   -68608
2748    66682
2749  -128891
2750   -56643
2751   202682
2752   -60570
2753     9638
2754   -57662
2755  -100486
2756   194652
2757   -25214
2758   -34057
2759   -15519
2760  -136446
2761   191225
2762    28485
2763  -108510
2764    38929
2765  -126376
2766   120955
2767   105823
2768  -139097
2769    25648
2770   -85840
2771    72281
2772   147138
2773  -155610
2774    12877
2775   -42779
2776     1686
2777   197521
2778  -145380
2779   -55506
2780    34779
2781   -41144
2782   177811
2783   -80587
2784  -112454
2785    56610
2786   -42389
2787   164957
2788   -37864
2789  -168445
2790   103090
2791   -39986
2792    96407
2793    55402
2794  -211379
2795    65575
2796    30256
2797    39031
2798    75292
2799  -198466
2800    38208
2801    64443
2802    -9770
2803   116132
2804  -188890
2805   -30203
2806   145280
2807   -49768
2808    90468
2809  -109449
2810  -101708
2811   165244
2812   -22725
2813    48436
2814   -66623
2815  -136382
2816   180834
2817   -10704
2818    -1721
2819     9033
2820  -184749
2821   152856
2822    72129
2823   -77222
2824    31697
2825  -149235
2826    87978
2827   117449
2828   -93309
2829    35841
2830  -135031
2831    39067
2832   184332
2833  -127914
2834    11885
2835   -58081
2836   -44128
2837   209614
2838   -82811
2839   -58084
2840    -7571
2841   -60679
2842   194677
2843   -47523
2844   -97952
2845    35421
2846   -92091
2847   176231
2848    23726
2849  -176297
2850    67965
2851   -52816
2852    89104
2853    91122
2854  -181110
2855    27826
2856   -12666
2857    55364
2858   121646
2859  -196601
2860    13596
2861    46338
2862   -21252
2863   159832
2864  -153370
2865   -78956
2866   114348
2867   -27533
2868   114435
2869   -92345
2870  -117731
2871   124431
2872   -28314
2873    97312
2874   -41021
2875  -183027
2876   153204
2877     6150
2878    14272
2879    38919
2880  -197687
2881    93912
2882    81737
2883   -26488
2884    43592
2885  -176644
2886    62541
2887   119508
2888   -69147
2889    71648
2890  -151140
2891   -21862
2892   198502
2893   -82709
2894    14038
2895   -66013
2896   -75174
2897   191333
2898   -42738
2899   -23690
2900   -31584
2901  -108222
2902   202486
2903   -11984
2904   -91110
2905    38125
2906  -127651
2907   146476
2908    78278
2909  -146230
2910    32890
2911   -79453
2912    87659
2913   116125
2914  -156350
2915    24828
2916   -53672
2917    31887
2918   176014
2919  -170634
2920   -23118
2921    31531
2922   -34835
2923   176447
2924  -105312
2925   -95669
2926    64224
2927   -30647
2928   155084
2929   -69334
2930  -139058
2931   103391
2932   -46773
2933   114369
2934    14800
2935  -204900
2936    98593
2937    14505
2938    37683
2939    60739
2940  -195953
2941    55107
2942    61024
2943     4026
2944    85625
2945  -193589
2946    18373
2947   123794
2948   -54426
2949    97016
2950  -134241
2951   -72087
2952   172945
2953   -40338
2954    40229
2955   -76424
2956  -104945
2957   174244
2958   -25717
2959     9550
2960   -23830
2961  -158125
2962   179260
2963    30650
2964   -71404
2965    33520
2966  -147413
2967   111495
2968   102007
2969   -99671
2970    26844
2971  -120274
2972    70052
2973   147296
2974  -129540
2975    25562
2976   -76810
2977    -6691
2978   202077
2979  -119846
2980   -39524
2981     -858
2982   -51112
2983   185208
2984   -66228
2985   -86095
2986    26235
2987   -66983
2988   180462
2989   -22805
2990  -152432
2991    77884
2992   -62249
2993   111689
2994    62427
2995  -189571
2996    53138
2997    -6286
2998    57028
2999    93625
3000  -188664
3001    28654
3002    32079
3003     4373
3004   135076
3005  -181524
3006   -32282
3007   109098
3008   -40958
3009   118327
3010  -109924
3011  -102463
3012   132980
3013   -23273
3014    82748
3015   -67089
3016  -140803
3017   154336
3018   -16122
3019    35609
3020     7656
3021  -192447
3022   132452
3023    58971
3024   -36877
3025    38053
3026  -167545
3027    79068
3028   104615
3029   -61589
3030    49281
3031  -151642
3032    28741
3033   166550
3034   -96441
3035    34893
3036   -87387
3037   -51222
3038   199742
3039   -68060
3040   -27936
3041   -30425
3042   -77446
3043   188455
3044   -35722
3045   -67064
3046    14161
3047  -111074
3048   176140
3049    30322
3050  -142149
3051    51720
3052   -81395
3053   101250
3054    95910
3055  -158082
3056    27794
3057   -44732
3058    57332
3059   132752
3060  -175156
3061     6943
3062     9740
3063   -12905
3064   169574
3065  -142145
3066   -68598
3067    75254
3068   -33049
3069   142950
3070   -84091
3071  -117362
3072    97065
3073   -33019
3074   120606
3075   -31950
3076  -175180
3077   124390
3078   -10078
3079    48575
3080    43296
3081  -198941
3082    80441
3083    56580
3084     -677
3085    60338
3086  -184704
3087    45289
3088    98893
3089   -44788
3090    85998
3091  -156946
3092   -26053
3093   167714
3094   -63003
3095    47136
3096   -84450
3097   -83895
3098   178323
3099   -35402
3100     4122
3101   -40114
3102  -119279
3103   184513
3104    -4192
3105   -53789
3106    20249
3107  -143296
3108   143142
3109    71871
3110  -109764
3111    30764
3112  -109206
3113    87481
3114   118916
3115  -128771
3116    26215
3117   -79223
3118    29923
3119   173190
3120  -138906
3121   -13930
3122   -11355
3123   -30243
3124   183491
3125   -95649
3126   -74622
3127    32501
3128   -48727
3129   168675
3130   -51017
3131  -125852
3132    70519
3133   -55516
3134   129585
3135    17957
3136  -178574
3137    78034
3138   -15747
3139    64603
3140    71516
3141  -188333
3142    45845
3143    32157
3144    16389
3145   101221
3146  -182310
3147     3718
3148    90528
3149   -32820
3150   111382
3151  -137937
3152   -67123
3153   140056
3154   -36404
3155    76784
3156   -79526
3157  -116864
3158   155208
3159   -19741
3160    35876
3161   -22377
3162  -159327
3163   152657
3164    25956
3165   -27595
3166    25892
3167  -165258
3168   106759
3169    88018
3170   -71528
3171    39465
3172  -140698
3173    54072
3174   139249
3175   -97425
3176    32816
3177   -98038
3178   -10917
3179   185364
3180   -93259
3181   -11560
3182   -35169
3183   -57186
3184   188733
3185   -59326
3186   -63580
3187    11180
3188   -83593
3189   173015
3190    -6955
3191  -121024
3192    46688
3193   -76681
3194   123609
3195    56554
3196  -158998
3197    48348
3198   -42237
3199    67729
3200   107889
3201  -173000
3202    18960
3203     7870
3204    12131
3205   136774
3206  -157940
3207   -31705
3208    62484
3209   -25665
3210   138355
3211  -113379
3212   -92946
3213   105051
3214   -33410
3215   108954
3216   -53400
3217  -144052
3218   122439
3219   -11862
3220    60868
3221     4190
3222  -176360
3223   111622
3224    29422
3225     2896
3226    48417
3227  -183109
3228    67347
3229    90100
3230   -44645
3231    59979
3232  -151902
3233    11700
3234   138788
3235   -64990
3236    51087
3237  -106597
3238   -46814
3239   180527
3240   -61093
3241     8014
3242   -41900
3243   -94300
3244   180296
3245   -22134
3246   -47065
3247     1923
3248  -115026
3249   157497
3250    28132
3251  -100054
3252    33427
3253  -109492
3254   109524
3255    92172
3256  -137707
3257    32889
3258   -69600
3259    49696
3260   141636
3261  -141916
3262     2232
3263   -20482
3264     -952
3265   166171
3266  -125412
3267   -47051
3268    34326
3269   -40300
3270   161591
3271   -75089
3272  -108580
3273    72799
3274   -41967
3275   127166
3276   -18762
3277  -153154
3278    87241
3279   -22426
3280    77239
3281    38423
3282  -183263
3283    72939
3284    23533
3285    18550
3286    78111
3287  -181290
3288    27309
3289    80494
3290   -22179
3291    86785
3292  -147843
3293   -24089
3294   126458
3295   -41426
3296    76544
3297  -100711
3298   -85806
3299   161920
3300   -33180
3301    28827
3302   -39160
3303  -128595
3304   153898
3305     5248
3306   -20817
3307      -72
3308  -147284
3309   132738
3310    56062
3311   -71515
3312    33357
3313  -135689
3314    80816
3315   120271
3316  -102443
3317    28255
3318   -92395
3319    23623
3320   159266
3321  -104328
3322    -1304
3323   -47224
3324   -28447
3325   182206
3326   -88297
3327   -53550
3328    10533
3329   -64571
3330   168124
3331   -34055
3332  -108707
3333    42261
3334   -61941
3335   135380
3336    18317
3337  -150264
3338    57936
3339   -40669
3340    82796
3341    78498
3342  -175999
3343    36919
3344     8021
3345    27010
3346   110910
3347  -166032
3348    -7799
3349    58033
3350   -10624
3351   120340
3352  -134849
3353   -60250
3354   103562
3355   -30725
3356   104831
3357   -80399
3358  -120616
3359   129012
3360   -17109
3361    56671
3362   -23968
3363  -153910
3364   121052
3365    18480
3366    11837
3367    19094
3368  -170999
3369    97335
3370    70886
3371   -39618
3372    49200
3373  -150687
3374    42576
3375   127906
3376   -66480
3377    37922
3378  -108681
3379   -12284
3380   159757
3381   -70387
3382    11029
3383   -64401
3384   -64907
3385   180828
3386   -50310
3387   -42119
3388    -4685
3389   -93234
3390   161723
3391     7430
3392   -88085
3393    21657
3394   -89089
3395   132730
3396    56780
3397  -129238
3398    39380
3399   -69695
3400    72063
3401   115704
3402  -150570
3403     9598
3404   -20196
3405    18658
3406   138913
3407  -136681
3408   -29424
3409    23848
3410   -19944
3411   151551
3412  -104601
3413   -83242
3414    74702
3415   -36127
3416   127304
3417   -42620
3418  -135312
3419    92470
3420   -18284
3421    82110
3422     5459
3423  -165594
3424    87968
3425    10559
3426    31116
3427    53887
3428  -180455
3429    54165
3430    69508
3431   -19177
3432    70954
3433  -152509
3434     2406
3435   115462
3436   -39476
3437    64874
3438  -115973
3439   -50402
3440   152509
3441   -44773
3442    34896
3443   -59322
3444  -102357
3445   164606
3446   -12816
3447   -18914
3448    -9819
3449  -122636
3450   140552
3451    34086
3452   -59936
3453    19558
3454  -124576
3455   107710
3456    87620
3457  -103100
3458    31008
3459   -94809
3460    44266
3461   137462
3462  -112920
3463     1263
3464   -48427
3465    -1054
3466   159500
3467  -100903
3468   -32744
3469       15
3470   -42428
3471   167956
3472   -62644
3473   -90010
3474    46645
3475   -51607
3476   135242
3477    -6692
3478  -134065
3479    57199
3480   -35776
3481    94407
3482    39933
3483  -166072
3484    56039
3485    -3168
3486    36525
3487    89355
3488  -168114
3489    14275
3490    53352
3491    -2230
3492    98701
3493  -141168
3494   -29591
3495    92557
3496   -27767
3497    98114
3498  -100674
3499   -89083
3500   129981
3501   -25686
3502    56906
3503   -43001
3504  -131299
3505   130088
3506     5264
3507    12599
3508      179
3509  -149226
3510   112496
3511    48860
3512   -33223
3513    33823
3514  -146964
3515    68823
3516   105079
3517   -71205
3518    35533
3519  -110594
3520    13581
3521   143525
3522   -78025
3523    12462
3524   -68710
3525   -33359
3526   168572
3527   -66009
3528   -29148
3529   -15479
3530   -69630
3531   164665
3532   -23278
3533   -78834
3534    21233
3535   -77007
3536   134563
3537    28457
3538  -120113
3539    35650
3540   -61961
3541    91083
3542    78567
3543  -147999
3544    27355
3545   -24265
3546    36958
3547   119307
3548  -143304
3549   -11402
3550    23363
3551    -2025
3552   131190
3553  -119484
3554   -54931
3555    66669
3556   -27955
3557   122123
3558   -71898
3559  -111691
3560    96456
3561   -21325
3562    81504
3563   -19625
3564  -146932
3565    96734
3566     6111
3567    38387
3568    24635
3569  -165679
3570    77850
3571    50952
3572   -11951
3573    56219
3574  -153991
3575    30548
3576   103648
3577   -42136
3578    53272
3579  -120226
3580   -19851
3581   139547
3582   -50720
3583    33676
3584   -74707
3585   -71097
3586   162238
3587   -32794
3588   -11414
3589   -22360
3590  -101700
3591   150847
3592     9526
3593   -56623
3594    12043
3595  -109164
3596   120352
3597    60781
3598   -98284
3599    27717
3600   -90167
3601    70429
3602   109602
3603  -118223
3604    13422
3605   -51421
3606    19301
3607   143057
3608  -114334
3609   -20768
3610    -3734
3611   -20606
3612   152749
3613   -84828
3614   -68597
3615    40106
3616   -40546
3617   136259
3618   -37235
3619  -117091
3620    64963
3621   -32201
3622    98041
3623    13333
3624  -151299
3625    65217
3626    -5149
3627    49645
3628    58282
3629  -165306
3630    38701
3631    41066
3632     4282
3633    82513
3634  -148734
3635    -5308
3636    87353
3637   -22985
3638    82501
3639  -113139
3640   -55762
3641   122787
3642   -30732
3643    59380
3644   -63876
3645  -105202
3646   136492
3647   -10284
3648    13977
3649   -17078
3650  -130720
3651   123559
3652    28412
3653   -30129
3654    18578
3655  -135772
3656    90539
3657    81283
3658   -69678
3659    29325
3660  -109969
3661    42991
3662   124695
3663   -86550
3664    18040
3665   -70781
3666    -8593
3667   157280
3668   -81275
3669   -20540
3670   -21433
3671   -47544
3672   158293
3673   -47803
3674   -66528
3675    15852
3676   -63049
3677   140974
3678    -3079
3679  -110760
3680    41958
3681   -57543
3682   100942
3683    52931
3684  -143086
3685    38469
3686   -22519
3687    50756
3688    91810
3689  -145704
3690     9852
3691    16190
3692     9756
3693   115283
3694  -134195
3695   -33798
3696    65514
3697   -21702
3698   108902
3699   -89624
3700   -85347
3701    93077
3702   -20699
3703    82640
3704   -45758
3705  -125324
3706   106970
3707    -4355
3708    39423
3709     4743
3710  -150334
3711    93103
3712    39544
3713    -7891
3714    34157
3715  -145683
3716    55320
3717    84201
3718   -39302
3719    44492
3720  -125870
3721    11313
3722   128330
3723   -60292
3724    31335
3725   -79029
3726   -43904
3727   153251
3728   -44873
3729    -7652
3730   -36534
3731   -74878
3732   152680
3733   -16683
3734   -47598
3735     4078
3736   -95236
3737   134373
3738    33786
3739   -94982
3740    26684
3741   -80776
3742    87459
3743    83768
3744  -117705
3745    18091
3746   -50999
3747    43745
3748   118150
3749  -126129
3750    -2044
3751    -8719
3752    -6038
3753   142801
3754  -103999
3755   -53989
3756    39790
3757   -27750
3758   126288
3759   -63864
3760   -94578
3761    64651
3762   -31438
3763   105964
3764   -16863
3765  -139553
3766    80528
3767    -8740
3768    53800
3769    35683
3770  -155906
3771    56254
3772    34437
3773    15280
3774    58331
3775  -152729
3776    25721
3777    74233
3778   -23753
3779    75053
3780  -126470
3781   -30947
3782   120888
3783   -36224
3784    49123
3785   -77005
3786   -74420
3787   134524
3788   -21712
3789    21048
3790   -37087
3791  -109013
3792   140649
3793     6485
3794   -28504
3795    11330
3796  -122829
3797   106088
3798    60837
3799   -66753
3800    19871
3801  -104388
3802    67614
3803    99226
3804   -90544
3805    21146
3806   -77993
3807    17968
3808   143703
3809   -97193
3810   -11565
3811   -24118
3812   -26481
3813   151099
3814   -66522
3815   -54126
3816    10590
3817   -44652
3818   143314
3819   -33799
3820   -97642
3821    45344
3822   -52396
3823   109936
3824    24492
3825  -138279
3826    47970
3827   -21837
3828    61935
3829    64212
3830  -147513
3831    27767
3832    11644
3833    22282
3834    96057
3835  -145916
3836    -8793
3837    61239
3838   -17540
3839    99978
3840  -107892
3841   -61350
3842    95214
3843   -21110
3844    77868
3845   -66718
3846   -99834
3847   113692
3848   -14531
3849    45434
3850   -16841
3851  -138120
3852   112012
3853    25344
3854    -7936
3855    20216
3856  -137833
3857    75809
3858    67910
3859   -38998
3860    33594
3861  -126239
3862    39530
3863   111973
3864   -67867
3865    32623
3866   -88236
3867   -16743
3868   147870
3869   -60630
3870    -5012
3871   -40901
3872   -51022
3873   150728
3874   -37148
3875   -39559
3876    -4689
3877   -78563
3878   143240
3879     4266
3880   -89742
3881    27368
3882   -74725
3883   101039
3884    57830
3885  -116753
3886    24812
3887   -48629
3888    60959
3889    94482
3890  -130106
3891    11782
3892   -12290
3893    12954
3894   126104
3895  -120437
3896   -32596
3897    37449
3898   -18207
3899   120570
3900   -84240
3901   -76648
3902    66489
3903   -25743
3904   103833
3905   -42410
3906  -119716
3907    88686
3908   -14357
3909    61714
3910     9487
3911  -148768
3912    75811
3913    24637
3914    17369
3915    40908
3916  -149575
3917    47101
3918    63429
3919   -17923
3920    60104
3921  -135102
3922     1148
3923   111913
3924   -43131
3925    50499
3926   -91180
3927   -51281
3928   135546
3929   -32093
3930    19793
3931   -50187
3932   -84316
3933   144272
3934   -12568
3935   -19907
3936    -4161
3937  -110922
3938   127097
3939    34995
3940   -68284
3941    20267
3942   -99287
3943    85518
3944    80158
3945   -92247
3946    20450
3947   -76984
3948    43411
3949   121433
3950  -108133
3951     2640
3952   -32570
3953    -6336
3954   144891
3955   -87998
3956   -41859
3957    10915
3958   -31613
3959   138437
3960   -55760
3961   -81510
3962    42550
3963   -43815
3964   119759
3965    -6171
3966  -128068
3967    59256
3968   -24375
3969    72626
3970    41255
3971  -146573
3972    43596
3973     8016
3974    32245
3975    72329
3976  -149679
3977    16171
3978    49889
3979    -9675
3980    90949
3981  -125290
3982   -34359
3983    94117
3984   -25405
3985    73754
3986   -81956
3987   -77709
3988   114439
3989   -20324
3990    47833
3991   -38661
3992  -116698
3993   123859
3994     5328
3995     -218
3996     8451
3997  -133094
3998    97315
3999    51821
4000   -41020
4001    26166
4002  -121968
4003    62501
4004    92961
4005   -68530
4006    31297
4007   -96059
4008    11573
4009   136266
4010   -77498
4011     5241
4012   -47754
4013   -33359
4014   150190
4015   -56066
4016   -33622
4017    -9094
4018   -60010
4019   146606
4020   -23309
4021   -75561
4022    26558
4023   -71074
4024   115822
4025    31317
4026  -117063
4027    34564
4028   -46654
4029    73056
4030    71459
4031  -131909
4032    24343
4033   -16492
4034    28782
4035   107384
4036  -133380
4037    -9322
4038    32238
4039   -11345
4040   114074
4041  -101943
4042   -56444
4043    67320
4044   -22797
4045    98989
4046   -64683
4047   -98236
4048    92099
4049   -22025
4050    67834
4051   -13228
4052  -137030
4053    93914
4054    12967
4055    20071
4056    24514
4057  -142597
4058    67172
4059    51049
4060   -15068
4061    46918
4062  -136848
4063    29982
4064    96952
4065   -47928
4066    48213
4067  -100416
4068   -24003
4069   131226
4070   -46351
4071    21866
4072   -58564
4073   -61346
4074   143818
4075   -31226
4076   -13822
4077   -14437
4078   -92050
4079   137769
4080     8299
4081   -61944
4082    18408
4083   -93530
4084   102639
4085    55484
4086   -93941
4087    25235
4088   -74783
4089    63147
4090    97686
4091  -114253
4092    15808
4093   -36246
4094    12280
4095   131113
4096  -105508
4097   -22637
4098     8831
4099   -19246
4100   132859
4101   -78443
4102   -64715
4103    43981
4104   -39074
4105   120452
4106   -34936
4107  -111758
4108    68449
4109   -29189
4110    80062
4111    16393
4112  -139524
4113    61552
4114     1869
4115    38419
4116    51171
4117  -148645
4118    40384
4119    40203
4120    -4260
4121    76995
4122  -135452
4123    -6226
4124    87557
4125   -29352
4126    69099
4127   -96287
4128   -51619
4129   114873
4130   -29812
4131    47693
4132   -54796
4133   -93449
4134   131078
4135   -12232
4136     4870
4137    -7461
4138  -118637
4139   114798
4140    29818
4141   -39025
4142    18467
4143  -115802
4144    83460
4145    72687
4146   -71031
4147    31474
4148   -96088
4149    38929
4150   118710
4151   -88827
4152    14091
4153   -52960
4154    -9717
4155   141320
4156   -76598
4157   -21884
4158   -14349
4159   -43172
4160   145686
4161   -50004
4162   -64888
4163    26777
4164   -60720
4165   124858
4166     1536
4167  -108619
4168    43734
4169   -45639
4170    86451
4171    46069
4172  -131461
4173    41362
4174   -19405
4175    42545
4176    84979
4177  -142712
4178    13143
4179    25922
4180    -4221
4181   102520
4182  -119252
4183   -33142
4184    66306
4185   -22807
4186    94219
4187   -85214
4188   -74317
4189    97761
4190   -26592
4191    70622
4192   -35044
4193  -118452
4194   108018
4195     -900
4196    23902
4197     6741
4198  -136048
4199    87959
4200    34948
4201   -15070
4202    33624
4203  -135997
4204    55935
4205    82030
4206   -51543
4207    43941
4208  -107435
4209     4906
4210   122831
4211   -58587
4212    23989
4213   -65878
4214   -37782
4215   142180
4216   -48732
4217    -6897
4218   -24110
4219   -74089
4220   143871
4221   -15981
4222   -56015
4223    15498
4224   -84010
4225   115601
4226    30878
4227   -91295
4228    28253
4229   -71005
4230    80829
4231    75111
4232  -117002
4233    27672
4234   -39441
4235    29963
4236   113192
4237  -119514
4238    -6572
4239     5536
4240    -7808
4241   121700
4242   -98051
4243   -45937
4244    42010
4245   -30560
4246   118507
4247   -60745
4248   -92760
4249    75551
4250   -30616
4251    84536
4252    -8001
4253  -128791
4254    77265
4255    -4606
4256    44306
4257    29336
4258  -144601
4259    61098
4260    30078
4261      209
4262    60952
4263  -141451
4264    21202
4265    78391
4266   -32210
4267    63018
4268  -108316
4269   -25423
4270   111324
4271   -37932
4272    46951
4273   -69273
4274   -68782
4275   135028
4276   -29235
4277    10325
4278   -20268
4279  -101804
4280   127899
4281     8424
4282   -35288
4283    10961
4284  -107133
4285   101929
4286    48856
4287   -71159
4288    29196
4289   -96072
4290    61055
4291    98375
4292   -97319
4293    19435
4294   -57912
4295    11349
4296   128301
4297   -91025
4298    -9876
4299   -18101
4300   -22768
4301   141041
4302   -71412
4303   -49045
4304    24235
4305   -49716
4306   130039
4307   -26167
4308   -97572
4309    49186
4310   -43879
4311    92764
4312    18804
4313  -125945
4314    51656
4315   -23003
4316    53484
4317    61812
4318  -143688
4319    34080
4320    18768
4321     5811
4322    89023
4323  -130367
4324    -7273
4325    62321
4326   -19437
4327    88324
4328  -101189
4329   -50916
4330    96835
4331   -31707
4332    70346
4333   -56267
4334   -97818
4335   115013
4336   -14747
4337    28037
4338   -11522
4339  -122927
4340   104976
4341    19726
4342   -11658
4343    22511
4344  -130393
4345    79312
4346    64201
4347   -50544
4348    39624
4349  -110679
4350    31828
4351   108598
4352   -68795
4353    26369
4354   -74251
4355   -12924
4356   135835
4357   -65762
4358     -141
4359   -31545
4360   -54423
4361   145939
4362   -39657
4363   -45634
4364    10960
4365   -71915
4366   126594
4367     4284
4368   -84845
4369    31760
4370   -66902
4371    94443
4372    49804
4373  -116687
4374    36096
4375   -42128
4376    46449
4377    92082
4378  -128097
4379    11152
4380      642
4381     5771
4382   111154
4383  -113211
4384   -25955
4385    40784
4386   -22490
4387   113605
4388   -81757
4389   -72794
4390    76523
4391   -30767
4392    87651
4393   -32723
4394  -113439
4395    87319
4396   -13240
4397    49789
4398     8826
4399  -137327
4400    78548
4401    19498
4402     5548
4403    45144
4404  -140670
4405    45636
4406    66079
4407   -29288
4408    55392
4409  -115982
4410     1408
4411   104498
4412   -45040
4413    45766
4414   -80768
4415   -45576
4416   131839
4417   -42610
4418    14275
4419   -33009
4420   -83028
4421   134607
4422   -12601
4423   -27938
4424     2901
4425   -96088
4426   116034
4427    27628
4428   -68377
4429    27054
4430   -92241
4431    79637
4432    75744
4433   -98389
4434    26553
4435   -61258
4436    32771
4437   112061
4438  -103127
4439     2094
4440   -23140
4441    -8062
4442   130975
4443   -89355
4444   -35493
4445    20793
4446   -37178
4447   127720
4448   -50968
4449   -81005
4450    51142
4451   -40988
4452   100821
4453    -6308
4454  -117429
4455    62248
4456   -24642
4457    61610
4458    39336
4459  -139223
4460    49986
4461    11436
4462    15384
4463    69396
4464  -135585
4465    15619
4466    53213
4467   -16760
4468    79627
4469  -113996
4470   -26921
4471    92694
4472   -33986
4473    67750
4474   -71703
4475   -73722
4476   116318
4477   -23655
4478    32867
4479   -27355
4480  -104632
4481   115942
4482     4039
4483    -7147
4484     8250
4485  -120239
4486    95785
4487    44785
4488   -47912
4489    31294
4490  -110632
4491    54993
4492    90095
4493   -72574
4494    28266
4495   -78863
4496    10770
4497   123151
4498   -77251
4499     8156
4500   -38565
4501   -33014
4502   141369
4503   -58590
4504   -34092
4505     4362
4506   -59269
4507   130007
4508   -20766
4509   -74760
4510    31938
4511   -62520
4512   104046
4513    24086
4514  -111587
4515    43462
4516   -42714
4517    61132
4518    69069
4519  -129231
4520    27152
4521    -5381
4522    18505
4523    95156
4524  -123072
4525    -5521
4526    34587
4527   -14373
4528   104341
4529   -99376
4530   -51415
4531    74097
4532   -30130
4533    86517
4534   -54817
4535   -93981
4536    92318
4537   -18699
4538    54576
4539   -11918
4540  -123649
4541    91889
4542     8252
4543    12341
4544    28988
4545  -134595
4546    66163
4547    51773
4548   -27464
4549    45572
4550  -118694
4551    25057
4552    91457
4553   -48470
4554    42408
4555   -89595
4556   -19230
4557   124193
4558   -53930
4559    18747
4560   -44157
4561   -61666
4562   134864
4563   -29986
4564   -21427
4565    -5018
4566   -80784
4567   124493
4568     5462
4569   -60944
4570    22674
4571   -84142
4572    95358
4573    52318
4574   -96788
4575    30623
4576   -61264
4577    50198
4578    91842
4579  -107697
4580    12205
4581   -26300
4582     9893
4583   116704
4584  -102412
4585   -18618
4586    15691
4587   -25829
4588   122621
4589   -70932
4590   -64495
4591    51622
4592   -35319
4593   100568
4594   -29338
4595  -100543
4596    66349
4597   -28093
4598    69489
4599    14913
4600  -130937
4601    65535
4602     2210
4603    22420
4604    52872
4605  -134315
4606    35063
4607    43896
4608   -10490
4609    65196
4610  -119594
4611     -952
4612    81619
4613   -34791
4614    64553
4615   -86699
4616   -50179
4617   114680
4618   -33749
4619    33345
4620   -40205
4621   -85098
4622   118959
4623   -10753
4624     -989
4625    -5308
4626  -106147
4627   110282
4628    24206
4629   -43528
4630    24669
4631  -104470
4632    72215
4633    72172
4634   -73775
4635    26429
4636   -79300
4637    31606
4638   104886
4639   -83052
4640    13969
4641   -45710
4642   -12402
4643   131766
4644   -74394
4645   -21655
4646      297
4647   -43237
4648   127914
4649   -40758
4650   -62577
4651    28478
4652   -50899
4653   109233
4654    -1975
4655   -99156
4656    47530
4657   -43811
4658    71571
4659    44922
4660  -126569
4661    38174
4662    -7863
4663    28519
4664    74065
4665  -124196
4666    12405
4667    26851
4668    -3498
4669    91465
4670  -111299
4671   -27764
4672    69044
4673   -27703
4674    82386
4675   -70968
4676   -73012
4677    93419
4678   -21142
4679    54664
4680   -30840
4681  -103619
4682    99179
4683    -3994
4684    19214
4685    10332
4686  -126344
4687    83573
4688    36115
4689   -24644
4690    34836
4691  -116470
4692    44668
4693    76275
4694   -48526
4695    36833
4696   -92600
4697     6472
4698   111228
4699   -61383
4700    23053
4701   -52590
4702   -39620
4703   131957
4704   -45766
4705   -15361
4706   -12918
4707   -62862
4708   125806
4709   -15786
4710   -51365
4711    16144
4712   -74389
4713   106767
4714    26133
4715   -91654
4716    32842
4717   -58939
4718    64478
4719    70344
4720  -108778
4721    20713
4722   -27101
4723    26581
4724    97813
4725  -109940
4726    -2808
4727     9893
4728   -10659
4729   113427
4730   -88534
4731   -46342
4732    49680
4733   -27764
4734    97918
4735   -48664
4736   -84653
4737    67356
4738   -25687
4739    72678
4740    -8414
4741  -117160
4742    74906
4743    -3426
4744    30417
4745    32926
4746  -130013
4747    52372
4748    35385
4749    -5076
4750    51763
4751  -119932
4752    19793
4753    72131
4754   -31228
4755    56737
4756   -96131
4757   -23838
4758   107507
4759   -39986
4760    34269
4761   -52866
4762   -64934
4763   119975
4764   -21583
4765      807
4766   -17691
4767   -88010
4768   116037
4769     6176
4770   -37039
4771    15078
4772   -95719
4773    89490
4774    51102
4775   -71157
4776    24249
4777   -76870
4778    49804
4779    87659
4780   -86259
4781    15888
4782   -48685
4783     8641
4784   115993
4785   -85278
4786   -10950
4787    -6943
4788   -26535
4789   123453
4790   -58787
4791   -50800
4792    26917
4793   -39916
4794   108216
4795   -23259
4796   -86649
4797    47172
4798   -38194
4799    80162
4800    20840
4801  -117252
4802    48506
4803   -12049
4804    38765
4805    56057
4806  -124700
4807    26150
4808    22734
4809     4759
4810    74163
4811  -116929
4812    -6007
4813    61113
4814   -21683
4815    75378
4816   -86097
4817   -50685
4818    90979
4819   -24563
4820    53183
4821   -46638
4822   -84686
4823   100819
4824   -10682
4825    21832
4826    -8291
4827  -109283
4828    94331
4829    20676
4830   -19131
4831    22296
4832  -109716
4833    63199
4834    60863
4835   -47121
4836    30076
4837   -91631
4838    26696
4839    95883
4840   -63362
4841    22263
4842   -60232
4843   -15162
4844   121517
4845   -58075
4846    -7508
4847   -20038
4848   -46029
4849   123897
4850   -32007
4851   -43575
4852    10594
4853   -60246
4854   110385
4855     4190
4856   -80737
4857    31538
4858   -54656
4859    76797
4860    47461
4861  -105711
4862    27074
4863   -28425
4864    39100
4865    78163
4866  -112032
4867     9145
4868     5710
4869     2972
4870    97888
4871   -99473
4872   -27252
4873    43558
4874   -21280
4875    92955
4876   -66662
4877   -67060
4878    68159
4879   -23604
4880    71892
4881   -28345
4882   -99849
4883    79372
4884    -9547
4885    36509
4886    11811
4887  -120466
4888    66422
4889    24637
4890    -1186
4891    36460
4892  -116826
4893    38123
4894    61101
4895   -28620
4896    45978
4897   -98927
4898    -1003
4899    96160
4900   -43152
4901    33313
4902   -63275
4903   -41740
4904   115438
4905   -33035
4906     4060
4907   -26515
4908   -67646
4909   117873
4910    -9864
4911   -31038
4912     5188
4913   -82675
4914    99846
4915    30187
4916   -66946
4917    21432
4918   -70866
4919    64780
4920    66975
4921   -86165
4922    18759
4923   -48039
4924    27656
4925    98693
4926   -92170
4927    -1061
4928   -10707
4929   -10285
4930   112009
4931   -73180
4932   -37135
4933    23416
4934   -28774
4935   104875
4936   -43109
4937   -72456
4938    47618
4939   -32711
4940    82534
4941    -2459
4942  -105545
4943    54876
4944   -13617
4945    45421
4946    34531
4947  -119651
4948    40875
4949    17383
4950    12284
4951    57955
4952  -117454
4953    12391
4954    53618
4955   -17975
4956    64167
4957   -94165
4958   -29098
4959    85902
4960   -25603
4961    48896
4962   -59664
4963   -63875
4964   101050
4965   -17189
4966    22635
4967   -22093
4968   -91678
4969   100971
4970     9075
4971   -14301
4972     9852
4973   -99475
4974    77337
4975    44847
4976   -44924
4977    22391
4978   -88907
4979    46036
4980    79394
4981   -64569
4982    21701
4983   -62702
4984     4905
4985   109655
4986   -65233
4987    -3208
4988   -25370
4989   -26949
4990   116858
4991   -47269
4992   -34432
4993     5485
4994   -46327
4995   111433
4996   -16696
4997   -71572
4998    30442
4999   -47190
5000    84042
5001    25260
5002   -99902
5003    31968
5004   -26490
5005    50414
5006    56798
5007  -110865
5008    20111
5009     1945
5010    14863
5011    81546
5012  -105929
5013   -11353
5014    38940
5015   -12704
5016    83013
5017   -79378
5018   -48189
5019    64494
5020   -19415
5021    68785
5022   -46340
5023   -81126
5024    82630
5025   -13427
5026    39834
5027    -6162
5028  -107136
5029    76063
5030    15586
5031     3605
5032    20966
5033  -109960
5034    54096
5035    47827
5036   -25334
5037    35851
5038  -100385
5039    19862
5040    84530
5041   -44733
5042    30452
5043   -69037
5044   -19653
5045   108367
5046   -40231
5047     6642
5048   -36131
5049   -48430
5050   115719
5051   -25111
5052   -24029
5053    -2732
5054   -69188
5055   105517
5056    10488
5057   -61955
5058    18319
5059   -63979
5060    76589
5061    47543
5062   -82951
5063    19463
5064   -46754
5065    43525
5066    79308
5067   -95801
5068     8236
5069   -14224
5070     4774
5071   100500
5072   -84282
5073   -24976
5074    19782
5075   -17231
5076    97094
5077   -58024
5078   -57170
5079    45420
5080   -26628
5081    84027
5082   -23864
5083   -91697
5084    59957
5085   -14782
5086    50579
5087    15032
5088  -111572
5089    49322
5090    11805
5091    18542
5092    38543
5093  -114369
5094    29280
5095    43422
5096   -12371
5097    54546
5098  -100572
5099    -7323
5100    80098
5101   -26609
5102    43840
5103   -68416
5104   -43367
5105    97084
5106   -22775
5107    23586
5108   -36298
5109   -72318
5110   105050
5111    -6123
5112   -10044
5113     -589
5114   -88618
5115    87553
5116    29958
5117   -42697
5118    15126
5119   -80559
5120    61247
5121    62669
5122   -63048
5123    20765
5124   -62974
5125    24687
5126    95398
5127   -73572
5128     2887
5129   -28315
5130   -11730
5131   107759
5132   -58407
5133   -26758
5134     1326
5135   -30350
5136   107143
5137   -35223
5138   -59230
5139    28692
5140   -40273
5141    89075
5142     4629
5143   -92805
5144    38170
5145   -23933
5146    55747
5147    36943
5148  -106082
5149    28418
5150    -1518
5151    25415
5152    62724
5153  -110137
5154     6095
5155    33211
5156    -6410
5157    72798
5158   -88717
5159   -31162
5160    63566
5161   -15970
5162    61489
5163   -58983
5164   -61085
5165    80574
5166   -16794
5167    42167
5168   -23721
5169   -92901
5170    84970
5171     5573
5172     4448
5173     8754
5174  -100745
5175    64929
5176    36818
5177   -21590
5178    23344
5179   -95911
5180    40865
5181    69531
5182   -45756
5183    28409
5184   -72883
5185      662
5186   100935
5187   -48992
5188     6942
5189   -39640
5190   -29973
5191   108414
5192   -36241
5193   -17562
5194   -11773
5195   -52238
5196   109023
5197   -10232
5198   -54026
5199    16959
5200   -56258
5201    84385
5202    28372
5203   -79887
5204    20882
5205   -41479
5206    54529
5207    57982
5208   -93744
5209    16497
5210   -18641
5211    19114
5212    84988
5213   -93519
5214   -10111
5215    18620
5216    -8762
5217    88725
5218   -70544
5219   -43001
5220    42326
5221   -19532
5222    80202
5223   -42776
5224   -75233
5225    63345
5226   -17908
5227    53644
5228    -3315
5229  -101539
5230    61003
5231     6810
5232    20792
5233    23811
5234  -106745
5235    42361
5236    34452
5237    -5897
5238    41504
5239  -102662
5240    13820
5241    69920
5242   -29535
5243    40657
5244   -75353
5245   -24889
5246    93412
5247   -28775
5248    21275
5249   -45481
5250   -52243
5251   103774
5252   -17651
5253    -4549
5254   -12143
5255   -75504
5256    98177
5257    12160
5258   -40927
5259    11736
5260   -73371
5261    71035
5262    45602
5263   -62307
5264    17790
5265   -60881
5266    42271
5267    76445
5268   -76910
5269    10286
5270   -32278
5271     4458
5272    98858
5273   -70942
5274   -18154
5275      582
5276   -18391
5277   100034
5278   -49457
5279   -46742
5280    25325
5281   -31167
5282    91044
5283   -18230
5284   -81809
5285    42838
5286   -25169
5287    61820
5288    19048
5289  -102254
5290    36996
5291    -2628
5292    31796
5293    43689
5294  -107769
5295    21776
5296    26035
5297      684
5298    62229
5299   -97355
5300   -11687
5301    59714
5302   -17280
5303    57619
5304   -68736
5305   -44981
5306    80047
5307   -17895
5308    39652
5309   -37557
5310   -73570
5311    89785
5312    -5846
5313     9424
5314    -3732
5315   -91624
5316    78626
5317    25229
5318   -22573
5319    15302
5320   -88716
5321    54606
5322    54890
5323   -44245
5324    22687
5325   -74720
5326    21287
5327    87234
5328   -57636
5329    12258
5330   -44029
5331   -13569
5332   103881
5333   -46964
5334   -15193
5335   -14759
5336   -35911
5337   105687
5338   -26339
5339   -43870
5340    11487
5341   -48724
5342    92462
5343     7639
5344   -77003
5345    26627
5346   -38496
5347    61736
5348    40976
5349   -92856
5350    20210
5351   -18631
5352    31429
5353    66919
5354   -97835
5355     5122
5356    12652
5357     -139
5358    81265
5359   -83631
5360   -29321
5361    43184
5362   -15289
5363    72527
5364   -56105
5365   -59710
5366    61671
5367   -17737
5368    56254
5369   -23207
5370   -88765
5371    70737
5372    -1625
5373    23668
5374    10545
5375  -101564
5376    55773
5377    27920
5378    -4742
5379    28239
5380   -99417
5381    32897
5382    58068
5383   -27543
5384    35956
5385   -81964
5386    -4048
5387    88647
5388   -36675
5389    21375
5390   -51262
5391   -37038
5392   101346
5393   -26544
5394    -2205
5395   -22025
5396   -58502
5397   101958
5398    -5041
5399   -33400
5400     7121
5401   -67460
5402    83293
5403    30206
5404   -62565
5405    18050
5406   -55898
5407    54118
5408    59342
5409   -78313
5410    14948
5411   -35124
5412    21517
5413    85266
5414   -81533
5415    -5246
5416    -2369
5417    -8705
5418    95304
5419   -62593
5420   -36468
5421    24644
5422   -22714
5423    87280
5424   -36607
5425   -66744
5426    44156
5427   -24782
5428    67732
5429     -360
5430   -95774
5431    48501
5432    -5608
5433    35089
5434    28804
5435  -104649
5436    33477
5437    20159
5438     7755
5439    49425
5440  -101266
5441     8948
5442    52056
5443   -17084
5444    53522
5445   -79930
5446   -27374
5447    78414
5448   -22559
5449    37010
5450   -48350
5451   -55587
5452    90779
5453   -14140
5454    13642
5455   -16172
5456   -79378
5457    88958
5458     9763
5459   -19857
5460    10230
5461   -83630
5462    66801
5463    42722
5464   -44927
5465    19669
5466   -72853
5467    38891
5468    72219
5469   -59955
5470    16232
5471   -48503
5472     3399
5473    96929
5474   -59128
5475    -7403
5476   -17239
5477   -23973
5478   103186
5479   -40094
5480   -36339
5481     9602
5482   -38612
5483    95501
5484   -11700
5485   -67454
5486    28379
5487   -37470
5488    70645
5489    23066
5490   -91299
5491    29159
5492   -18842
5493    39385
5494    51699
5495   -99536
5496    15675
5497     8313
5498     9507
5499    69212
5500   -91329
5501   -10594
5502    39740
5503   -12321
5504    69964
5505   -67703
5506   -44042
5507    63872
5508   -18002
5509    54542
5510   -37284
5511   -73584
5512    74203
5513    -8851
5514    28177
5515    -4803
5516   -93428
5517    68533
5518    16357
5519    -2567
5520    19751
5521   -95888
5522    46480
5523    47444
5524   -27447
5525    29256
5526   -84238
5527    16913
5528    77719
5529   -41901
5530    23711
5531   -58008
5532   -18627
5533    98559
5534   -37425
5535      547
5536   -26580
5537   -43776
5538   102472
5539   -19763
5540   -27610
5541     1197
5542   -57809
5543    92361
5544    10179
5545   -58337
5546    19244
5547   -54588
5548    64713
5549    43132
5550   -78666
5551    20276
5552   -34500
5553    34464
5554    70808
5555   -85926
5556     5325
5557    -6622
5558     2948
5559    86470
5560   -75702
5561   -22617
5562    23374
5563   -17492
5564    85781
5565   -51752
5566   -54799
5567    45310
5568   -22607
5569    68655
5570   -18923
5571   -83215
5572    55195
5573   -10705
5574    41777
5575    14195
5576  -101197
5577    47343
5578    13710
5579    11103
5580    36637
5581  -102008
5582    24419
5583    44142
5584   -14133
5585    45970
5586   -86542
5587    -6505
5588    73421
5589   -28193
5590    37584
5591   -59169
5592   -39899
5593    91977
5594   -23005
5595    15485
5596   -26207
5597   -64129
5598    93863
5599    -4237
5600   -14946
5601     1909
5602   -76408
5603    79961
5604    25208
5605   -43654
5606    18105
5607   -70857
5608    52369
5609    57789
5610   -62463
5611    17236
5612   -51095
5613    20576
5614    84610
5615   -67592
5616     2034
5617   -21853
5618   -11138
5619    98368
5620   -55032
5621   -26236
5622     8281
5623   -30201
5624    95565
5625   -29298
5626   -58085
5627    28969
5628   -33525
5629    76447
5630     3322
5631   -84454
5632    36980
5633   -21423
5634    48404
5635    35999
5636   -99507
5637    28223
5638     4432
5639    15529
5640    57864
5641   -97321
5642     4547
5643    34033
5644    -8236
5645    63760
5646   -79252
5647   -27028
5648    60833
5649   -20058
5650    54620
5651   -50963
5652   -58232
5653    78840
5654   -15232
5655    30590
5656   -17154
5657   -82171
5658    77836
5659     5395
5660      893
5661     8930
5662   -91581
5663    61692
5664    35070
5665   -27825
5666    25133
5667   -84074
5668    32745
5669    67020
5670   -45301
5671    23231
5672   -63275
5673      678
5674    91319
5675   -47736
5676     7564
5677   -32505
5678   -29864
5679   103013
5680   -34397
5681   -20883
5682    -2527
5683   -47827
5684    96414
5685    -7088
5686   -51577
5687    17830
5688   -50041
5689    74926
5690    24310
5691   -77139
5692    25429
5693   -36944
5694    44365
5695    55080
5696   -90093
5697    15891
5698    -9653
5699    12931
5700    75076
5701   -84799
5702    -7624
5703    20008
5704   -10320
5705    80251
5706   -66120
5707   -40682
5708    46072
5709   -21639
5710    69598
5711   -35291
5712   -71561
5713    60237
5714   -15046
5715    44676
5716    -3294
5717   -92531
5718    58266
5719     5958
5720    15780
5721    24668
5722  -100529
5723    41190
5724    35442
5725   -12745
5726    38929
5727   -90186
5728    10254
5729    65793
5730   -29301
5731    36319
5732   -66231
5733   -21268
5734    87606
5735   -31407
5736    18658
5737   -36202
5738   -49693
5739    96800
5740   -17043
5741   -10200
5742    -5538
5743   -66671
5744    87872
5745     9699
5746   -39127
5747    14301
5748   -67601
5749    66893
5750    41421
5751   -64144
5752    21224
5753   -51849
5754    33843
5755    72043
5756   -73754
5757     8690
5758   -24534
5759     3562
5760    89456
5761   -67703
5762   -14675
5763     4083
5764   -21359
5765    93757
5766   -46978
5767   -46752
5768    29784
5769   -30777
5770    79367
5771   -14207
5772   -75987
5773    41907
5774   -22294
5775    54861
5776    17292
5777   -94879
5778    39442
5779    -1997
5780    23366
5781    44613
5782  -100665
5783    20841
5784    29026
5785    -5024
5786    55890
5787   -87549
5788    -9223
5789    56731
5790   -20513
5791    52010
5792   -63412
5793   -40830
5794    78293
5795   -21982
5796    33279
5797   -30634
5798   -68993
5799    85690
5800    -5281
5801     4378
5802     -220
5803   -82356
5804    74486
5805    21611
5806   -24173
5807    19029
5808   -82944
5809    49992
5810    53074
5811   -47370
5812    23624
5813   -65290
5814    16045
5815    81858
5816   -54223
5817    10278
5818   -36977
5819   -13394
5820    97642
5821   -47442
5822   -11677
5823    -7447
5824   -37835
5825    99602
5826   -24706
5827   -45142
5828    17744
5829   -44231
5830    81309
5831     6513
5832   -71572
5833    28265
5834   -35989
5835    55282
5836    37876
5837   -89783
5838    25881
5839   -13397
5840    22530
5841    63698
5842   -91246
5843     4058
5844    17214
5845    -3513
5846    71841
5847   -76611
5848   -23939
5849    43128
5850   -18898
5851    67989
5852   -51240
5853   -56722
5854    64535
5855   -18650
5856    46952
5857   -16421
5858   -82455
5859    66000
5860    -1021
5861    19085
5862    10653
5863   -94324
5864    54387
5865    24028
5866    -9590
5867    31253
5868   -92564
5869    29135
5870    57238
5871   -31506
5872    32304
5873   -71472
5874    -4216
5875    81954
5876   -37340
5877    19889
5878   -44292
5879   -33298
5880    96683
5881   -30096
5882    -3835
5883   -12243
5884   -56255
5885    94620
5886    -5517
5887   -35511
5888    10966
5889   -60596
5890    75488
5891    24353
5892   -60707
5893    21920
5894   -52380
5895    48720
5896    55660
5897   -78005
5898    17070
5899   -27108
5900    14790
5901    79774
5902   -75638
5903    -5158
5904     1150
5905    -9391
5906    86382
5907   -61642
5908   -33339
5909    27728
5910   -25676
5911    81263
5912   -32317
5913   -66650
5914    46310
5915   -22384
5916    57407
5917     1695
5918   -87626
5919    46890
5920    -5866
5921    30305
5922    28530
5923   -99186
5924    35806
5925    20951
5926      -76
5927    47455
5928   -92239
5929     7029
5930    52523
5931   -19867
5932    46128
5933   -71050
5934   -22918
5935    73969
5936   -26480
5937    34398
5938   -42811
5939   -53599
5940    88693
5941   -16060
5942     7706
5943   -10326
5944   -72598
5945    81553
5946     7769
5947   -21048
5948    11315
5949   -76737
5950    63993
5951    38271
5952   -46091
5953    22172
5954   -66115
5955    32779
5956    70627
5957   -60681
5958    14440
5959   -40628
5960      626
5961    88757
5962   -56719
5963    -5724
5964   -12742
5965   -24316
5966    96675
5967   -41143
5968   -35379
5969    15913
5970   -38059
5971    85311
5972   -10787
5973   -65253
5974    31317
5975   -33373
5976    61669
5977    20347
5978   -85547
5979    32397
5980   -17301
5981    33007
5982    48216
5983   -94409
5984    18716
5985    11838
5986     1740
5987    64168
5988   -84199
5989    -9818
5990    40969
5991   -15399
5992    62134
5993   -62987
5994   -39973
5995    63266
5996   -21657
5997    48637
5998   -32116
5999   -70053
6000    72771
6001    -8726
6002    21701
6003     -528
6004   -86358
6005    64152
6006    14720
6007    -6313
6008    20364
6009   -88795
6010    45192
6011    45164
6012   -31239
6013    31105
6014   -75619
6015    11966
6016    74382
6017   -42474
6018    20032
6019   -49334
6020   -17589
6021    90798
6022   -38718
6023      517
6024   -20636
6025   -41751
6026    96986
6027   -21334
6028   -30107
6029     7477
6030   -52876
6031    81565
6032     9087
6033   -57607
6034    21425
6035   -47222
6036    58446
6037    39229
6038   -76756
6039    22159
6040   -30764
6041    27800
6042    66136
6043   -82500
6044     5338
6045     -403
6046     -130
6047    79126
6048   -69648
6049   -21238
6050    25643
6051   -18087
6052    77073
6053   -47419
6054   -51328
6055    46862
6056   -22548
6057    61197
6058   -15007
6059   -78966
6060    53943
6061    -9420
6062    32756
6063    13442
6064   -92505
6065    44977
6066    13743
6067     4335
6068    35130
6069   -93181
6070    23837
6071    43734
6072   -19181
6073    41845
6074   -75542
6075    -6805
6076    70368
6077   -28894
6078    31663
6079   -50050
6080   -36693
6081    85827
6082   -24438
6083    11521
6084   -20658
6085   -61032
6086    88090
6087    -4856
6088   -18133
6089     5679
6090   -68000
6091    71922
6092    24392
6093   -43063
6094    18389
6095   -62959
6096    48194
6097    54052
6098   -62460
6099    18274
6100   -43311
6101    14838
6102    79909
6103   -64909
6104     -323
6105   -14958
6106   -11212
6107    88931
6108   -52221
6109   -24532
6110    11075
6111   -28864
6112    86917
6113   -27737
6114   -55170
6115    32054
6116   -31282
6117    66281
6118     4610
6119   -79218
6120    37191
6121   -17038
6122    39461
6123    31838
6124   -91996
6125    29070
6126     6202
6127     9734
6128    51868
6129   -89868
6130     5623
6131    35764
6132   -13081
6133    56441
6134   -70793
6135   -24970
6136    59852
6137   -20637
6138    46133
6139   -44982
6140   -53000
6141    74133
6142   -15605
6143    24154
6144   -12833
6145   -75343
6146    73136
6147     6062
6148    -4296
6149    10718
6150   -81331
6151    56804
6152    32805
6153   -28675
6154    23665
6155   -75147
6156    30037
6157    63147
6158   -45587
6159    20771
6160   -51908
6161    -2245
6162    85034
6163   -46618
6164     3622
6165   -24887
6166   -26577
6167    92523
6168   -32952
6169   -21557
6170     2829
6171   -43883
6172    87211
6173    -7258
6174   -51806
6175    21316
6176   -42218
6177    64206
6178    22292
6179   -72827
6180    25056
6181   -29522
6182    38289
6183    50391
6184   -83449
6185    15817
6186    -4674
6187     8492
6188    69210
6189   -78269
6190    -9874
6191    23187
6192   -11856
6193    70467
6194   -58635
6195   -37523
6196    45525
6197   -19580
6198    59910
6199   -31071
6200   -66395
6201    58140
6202   -13691
6203    36170
6204      530
6205   -84664
6206    53474
6207     7757
6208     8350
6209    22616
6210   -89082
6211    37348
6212    34624
6213   -16079
6214    34301
6215   -79024
6216     9816
6217    62869
6218   -30939
6219    30025
6220   -55685
6221   -19659
6222    82149
6223   -29704
6224    12119
6225   -29091
6226   -44294
6227    88472
6228   -16541
6229   -13489
6230    -2412
6231   -59643
6232    79484
6233    10331
6234   -41164
6235    14708
6236   -56730
6237    57295
6238    38838
6239   -59892
6240    18555
6241   -43268
6242    29803
6243    66173
6244   -69055
6245     7545
6246   -17760
6247     -308
6248    80459
6249   -59866
6250   -16984
6251     8378
6252   -18254
6253    81284
6254   -41002
6255   -43460
6256    30076
6257   -26036
6258    68518
6259   -12313
6260   -70692
6261    40771
6262   -17905
6263    43145
6264    16771
6265   -85575
6266    35860
6267     2964
6268    16611
6269    37237
6270   -89473
6271    19110
6272    29659
6273    -7657
6274    49391
6275   -76856
6276    -9315
6277    56316
6278   -20470
6279    41274
6280   -53344
6281   -37857
6282    73190
6283   -19444
6284    25254
6285   -25926
6286   -61751
6287    76753
6288    -4115
6289    -1037
6290     1893
6291   -72865
6292    65658
6293    22227
6294   -26046
6295    16258
6296   -69533
6297    42954
6298    49462
6299   -44682
6300    20126
6301   -54150
6302    13434
6303    73649
6304   -51912
6305     6394
6306   -28111
6307   -13843
6308    85859
6309   -42053
6310   -15298
6311    -2673
6312   -31504
6313    85420
6314   -22865
6315   -43362
6316    19039
6317   -37452
6318    70121
6319     6871
6320   -68527
6321    27245
6322   -26726
6323    45511
6324    34618
6325   -80818
6326    21872
6327    -6982
6328    18119
6329    54883
6330   -81841
6331     2655
6332    19827
6333    -5895
6334    63151
6335   -66585
6336   -24605
6337    43234
6338   -15942
6339    55375
6340   -42770
6341   -51352
6342    57837
6343   -14962
6344    38512
6345   -13072
6346   -74168
6347    60097
6348     1834
6349    10588
6350    10549
6351   -82766
6352    47436
6353    26932
6354   -12696
6355    25783
6356   -77741
6357    24911
6358    53490
6359   -30660
6360    26674
6361   -60009
6362    -4223
6363    75396
6364   -33908
6365    12543
6366   -34982
6367   -29865
6368    84894
6369   -25549
6370    -9558
6371    -8093
6372   -47249
6373    81918
6374    -3550
6375   -36140
6376    11199
6377   -49791
6378    65089
6379    24610
6380   -57759
6381    17750
6382   -40075
6383    39434
6384    50913
6385   -70170
6386    12098
6387   -20151
6388    11537
6389    70352
6390   -66947
6391    -7760
6392     7067
6393   -10196
6394    74834
6395   -51027
6396   -33601
6397    28626
6398   -19589
6399    66525
6400   -26298
6401   -59471
6402    42681
6403   -17489
6404    46552
6405     1540
6406   -78607
6407    42709
6408      -40
6409    20770
6410    24375
6411   -84950
6412    28467
6413    23623
6414    -2587
6415    36971
6416   -79398
6417     5414
6418    49092
6419   -19540
6420    37543
6421   -58885
6422   -23059
6423    68765
6424   -20876
6425    23873
6426   -33115
6427   -46394
6428    77337
6429   -11657
6430     1644
6431    -7673
6432   -62863
6433    71335
6434    10324
6435   -24176
6436     9404
6437   -64096
6438    52807
6439    37298
6440   -43458
6441    17092
6442   -52917
6443    27019
6444    62508
6445   -53727
6446     9708
6447   -30872
6448      -88
6449    78517
6450   -48975
6451   -11134
6452    -5754
6453   -19244
6454    81192
6455   -33834
6456   -34989
6457    15925
6458   -29381
6459    72282
6460    -7926
6461   -59623
6462    28244
6463   -24456
6464    50240
6465    18628
6466   -77166
6467    26482
6468    -8220
6469    25244
6470    40923
6471   -81399
6472    12798
6473    15753
6474     1460
6475    52694
6476   -72991
6477   -11791
6478    39646
6479   -13168
6480    50474
6481   -52195
6482   -37441
6483    56658
6484   -15414
6485    36511
6486   -25879
6487   -61136
6488    63567
6489    -4243
6490    14521
6491     -341
6492   -74088
6493    54967
6494    17873
6495   -10430
6496    16598
6497   -74880
6498    36479
6499    43339
6500   -29387
6501    22114
6502   -60432
6503    10734
6504    66261
6505   -37938
6506    13076
6507   -38846
6508   -14797
6509    80284
6510   -32781
6511    -5845
6512   -14000
6513   -34234
6514    81856
6515   -16455
6516   -31061
6517     6980
6518   -42681
6519    69764
6520    10043
6521   -53358
6522    17935
6523   -36600
6524    48139
6525    35560
6526   -68562
6527    15437
6528   -19295
6529    21957
6530    57116
6531   -70897
6532      514
6533     3432
6534     -711
6535    66236
6536   -59940
6537   -21934
6538    25635
6539   -14100
6540    62718
6541   -38074
6542   -48462
6543    42434
6544   -15917
6545    47634
6546   -11957
6547   -69543
6548    47037
6549    -2951
6550    23896
6551    11411
6552   -79983
6553    38971
6554    17296
6555     -592
6556    27914
6557   -78497
6558    18239
6559    43625
6560   -17840
6561    31039
6562   -62717
6563    -7198
6564    63908
6565   -24367
6566    22451
6567   -40697
6568   -32355
6569    76050
6570   -18369
6571     2466
6572   -15874
6573   -49891
6574    74485
6575      893
6576   -20473
6577     4193
6578   -56117
6579    61154
6580    24884
6581   -41338
6582    14786
6583   -50554
6584    37816
6585    49670
6586   -54830
6587    10296
6588   -31265
6589    12135
6590    67861
6591   -54610
6592    -4392
6593    -9036
6594    -9589
6595    75697
6596   -43342
6597   -26387
6598    14057
6599   -21934
6600    70336
6601   -21688
6602   -52038
6603    27715
6604   -20785
6605    52658
6606     4768
6607   -70432
6608    31687
6609    -8699
6610    30676
6611    28410
6612   -79363
6613    21461
6614    12067
6615     6996
6616    41854
6617   -74307
6618      846
6619    35593
6620    -9849
6621    44388
6622   -59122
6623   -23427
6624    53762
6625   -16134
6626    35330
6627   -35205
6628   -48223
6629    64758
6630    -8679
6631    14300
6632   -10627
6633   -63356
6634    61576
6635     9840
6636    -7077
6637     8545
6638   -67914
6639    47441
6640    32962
6641   -28335
6642    17588
6643   -59637
6644    23007
6645    56956
6646   -39158
6647    11979
6648   -40138
6649    -1744
6650    73222
6651   -39256
6652    -2081
6653   -18231
6654   -22600
6655    79109
6656   -25846
6657   -25362
6658     4703
6659   -32781
6660    71819
6661    -3958
6662   -47887
6663    16555
6664   -31587
6665    54566
6666    20469
6667   -64602
6668    20156
6669   -19189
6670    29713
6671    44289
6672   -71726
6673     8352
6674     1570
6675     7185
6676    57040
6677   -64795
6678   -11334
6679    23358
6680    -9267
6681    58042
6682   -48109
6683   -36628
6684    42059
6685   -14540
6686    46558
6687   -23930
6688   -58111
6689    49765
6690    -5566
6691    26604
6692    -1042
6693   -72338
6694    46069
6695    11863
6696     3150
6697    18523
6698   -75675
6699    30368
6700    35167
6701   -17234
6702    25158
6703   -64921
6704     5838
6705    57271
6706   -25371
6707    19993
6708   -45817
6709   -17533
6710    72467
6711   -24429
6712     5723
6713   -21611
6714   -38582
6715    76289
6716   -10145
6717   -17904
6718     -189
6719   -47789
6720    65654
6721    12025
6722   -38842
6723    11538
6724   -45947
6725    47330
6726    36606
6727   -55177
6728    13465
6729   -31635
6730    22871
6731    57495
6732   -58260
6733     1646
6734   -10005
6735     1012
6736    68146
6737   -52595
6738   -17707
6739    11416
6740   -14319
6741    68190
6742   -33684
6743   -43180
6744    29070
6745   -18041
6746    53739
6747    -8995
6748   -63313
6749    34338
6750    -8958
6751    34812
6752    13882
6753   -75689
6754    30630
6755     7927
6756    10961
6757    32138
6758   -75479
6759    12779
6760    31876
6761    -7886
6762    38001
6763   -64146
6764   -10188
6765    51659
6766   -16499
6767    32975
6768   -43673
6769   -34162
6770    64910
6771   -13869
6772    16311
6773   -18871
6774   -52888
6775    64871
6776     1093
6777    -5332
6778      208
6779   -61316
6780    55280
6781    22474
6782   -26035
6783    13469
6784   -56900
6785    35152
6786    46370
6787   -41444
6788    12440
6789   -41596
6790    10425
6791    66017
6792   -44070
6793     1301
6794   -21056
6795   -10466
6796    75425
6797   -36036
6798   -18971
6799     1221
6800   -25682
6801    72190
6802   -16264
6803   -41796
6804    17257
6805   -28073
6806    58513
6807     7443
6808   -60405
6809    22928
6810   -19430
6811    36844
6812    31624
6813   -71960
6814    16119
6815      -90
6816    13688
6817    46477
6818   -68165
6819    -1393
6820    21142
6821    -4766
6822    51376
6823   -56168
6824   -23020
6825    40655
6826   -13908
6827    44454
6828   -35065
6829   -47933
6830    52207
6831    -9020
6832    26900
6833   -10314
6834   -63382
6835    51122
6836     5351
6837     6260
6838     8525
6839   -71159
6840    41199
6841    27775
6842   -14588
6843    19752
6844   -65403
6845    19084
6846    49746
6847   -27163
6848    18724
6849   -49153
6850    -4396
6851    67517
6852   -30373
6853     6439
6854   -26978
6855   -26068
6856    74846
6857   -19572
6858   -13640
6859    -5248
6860   -39291
6861    69448
6862     -257
6863   -34650
6864     9785
6865   -40883
6866    55054
6867    23007
6868   -53110
6869    15650
6870   -31171
6871    32015
6872    45611
6873   -62122
6874     7095
6875   -11692
6876     9237
6877    59198
6878   -58275
6879    -9475
6880     9199
6881    -8063
6882    63585
6883   -43796
6884   -32091
6885    28740
6886   -16117
6887    54490
6888   -22001
6889   -54279
6890    38297
6891   -10342
6892    36921
6893     1258
6894   -70064
6895    37184
6896     3260
6897    14442
6898    21282
6899   -75200
6900    24614
6901    25952
6902    -5525
6903    31056
6904   -66374
6905     3172
6906    47051
6907   -16703
6908    30373
6909   -50026
6910   -20041
6911    63319
6912   -18727
6913    16566
6914   -25833
6915   -42526
6916    68604
6917    -8237
6918    -4173
6919    -5698
6920   -53096
6921    61741
6922    10947
6923   -24666
6924    10546
6925   -54590
6926    44820
6927    35453
6928   -42590
6929    13797
6930   -41585
6931    21487
6932    55919
6933   -48746
6934     4712
6935   -23275
6936      589
6937    68889
6938   -44714
6939   -12093
6940    -1088
6941   -17662
6942    71062
6943   -28076
6944   -35590
6945    17040
6946   -23205
6947    59441
6948    -5609
6949   -55767
6950    26265
6951   -18780
6952    42341
6953    17861
6954   -69617
6955    24622
6956    -3321
6957    18525
6958    37160
6959   -71562
6960     9605
6961    17647
6962    -1262
6963    44734
6964   -62841
6965   -11213
6966    38575
6967   -13167
6968    42591
6969   -44213
6970   -34911
6971    52872
6972   -12771
6973    27378
6974   -20728
6975   -53521
6976    57155
6977     -857
6978     7652
6979      113
6980   -65011
6981    49119
6982    18696
6983   -13870
6984    14663
6985   -63710
6986    31741
6987    41383
6988   -28973
6989    16814
6990   -50394
6991     9274
6992    61646
6993   -35564
6994     8966
6995   -30995
6996   -14380
6997    73064
6998   -29292
6999    -9394
7000    -8149
7001   -30352
7002    71577
7003   -12453
7004   -30884
7005     8463
7006   -35533
7007    60488
7008     9336
7009   -50608
7010    17650
7011   -29968
7012    40348
7013    33804
7014   -62656
7015    13723
7016   -13307
7017    16573
7018    49946
7019   -63426
7020      306
7021     6666
7022    -2245
7023    58039
7024   -52921
7025   -21277
7026    28327
7027   -13542
7028    53352
7029   -32707
7030   -45137
7031    40624
7032   -11854
7033    38378
7034   -10317
7035   -62930
7036    43960
7037    -1062
7038    17331
7039    11039
7040   -71751
7041    34850
7042    19660
7043    -3246
7044    23824
7045   -68301
7046    16215
7047    40989
7048   -17881
7049    27292
7050   -54870
7051    -7724
7052    60652
7053   -24094
7054    18012
7055   -33224
7056   -29630
7057    69326
7058   -16175
7059    -1127
7060   -11189
7061   -44431
7062    67163
7063       -4
7064   -21623
7065     7056
7066   -49074
7067    54383
7068    23444
7069   -41168
7070    14057
7071   -41384
7072    33113
7073    45136
7074   -52416
7075     9501
7076   -24372
7077     9670
7078    62117
7079   -50965
7080    -5008
7081    -3425
7082   -10084
7083    67852
7084   -39080
7085   -27322
7086    16424
7087   -19495
7088    62090
7089   -19073
7090   -48811
7091    28311
7092   -17739
7093    45153
7094     5177
7095   -66164
7096    31461
7097    -5654
7098    23145
7099    25921
7100   -72483
7101    21247
7102    14339
7103     3334
7104    37969
7105   -66958
7106     1347
7107    35336
7108   -12535
7109    39732
7110   -51061
7111   -22394
7112    53344
7113   -16621
7114    28160
7115   -29457
7116   -43474
7117    59795
7118    -8162
7119    10352
7120    -8141
7121   -58046
7122    57557
7123     8621
7124   -11561
7125     9753
7126   -61049
7127    42510
7128    31929
7129   -29923
7130    15787
7131   -51430
7132    21261
7133    53111
7134   -39505
7135    11503
7136   -33933
7137    -2732
7138    69231
7139   -37902
7140    -4049
7141   -12201
7142   -20630
7143    71010
7144   -24032
7145   -25147
7146     7096
7147   -29741
7148    63790
7149    -2714
7150   -45947
7151    19378
7152   -29049
7153    45883
7154    20583
7155   -61980
7156    19905
7157   -14626
7158    23807
7159    39495
7160   -66621
7161     9276
7162     4776
7163     2765
7164    52028
7165   -60645
7166   -10633
7167    26603
7168   -11010
7169    50942
7170   -43264
7171   -34045
7172    42354
7173   -13761
7174    39866
7175   -21427
7176   -54704
7177    49751
7178    -5615
7179    20461
7180     1480
7181   -67970
7182    43713
7183    12220
7184    -1185
7185    17480
7186   -67908
7187    27816
7188    34503
7189   -18100
7190    23108
7191   -58372
7192     6118
7193    54324
7194   -27718
7195    18698
7196   -38205
7197   -17240
7198    68026
7199   -24347
7200     2050
7201   -16258
7202   -35164
7203    69655
7204   -10793
7205   -17334
7206     3157
7207   -44318
7208    60903
7209    10561
7210   -39213
7211    14210
7212   -40326
7213    41082
7214    34143
7215   -53090
7216    13525
7217   -26265
7218    19618
7219    53178
7220   -57084
7221     2538
7222    -6519
7223    -2047
7224    62849
7225   -49161
7226   -18104
7227    15036
7228   -14472
7229    60865
7230   -31078
7231   -40670
7232    30798
7233   -18320
7234    48659
7235    -7619
7236   -59515
7237    36155
7238    -8614
7239    27519
7240    14326
7241   -70466
7242    29266
7243     8973
7244     6433
7245    29890
7246   -69766
7247    13985
7248    30198
7249   -11534
7250    35975
7251   -58169
7252    -9051
7253    50010
7254   -19447
7255    28108
7256   -35991
7257   -31797
7258    60938
7259   -15127
7260    12546
7261   -14729
7262   -49512
7263    63135
7264     -733
7265    -8629
7266     4706
7267   -56895
7268    51803
7269    20917
7270   -29542
7271    14518
7272   -51972
7273    31906
7274    43596
7275   -42021
7276    13744
7277   -36991
7278     8784
7279    61105
7280   -44537
7281     1107
7282   -15455
7283   -12232
7284    69284
7285   -34971
7286   -19110
7287     5403
7288   -25134
7289    66187
7290   -16430
7291   -40614
7292    21403
7293   -27068
7294    51578
7295     7622
7296   -59166
7297    24178
7298   -16611
7299    30601
7300    28874
7301   -67529
7302    17657
7303      712
7304     8675
7305    44100
7306   -65497
7307     1574
7308    23501
7309    -8651
7310    47607
7311   -51704
7312   -22225
7313    41725
7314   -15031
7315    39467
7316   -31343
7317   -44127
7318    51912
7319   -11047
7320    22890
7321    -8284
7322   -60815
7323    51393
7324     5407
7325     1197
7326    10332
7327   -65522
7328    38871
7329    25488
7330   -17217
7331    20071
7332   -59494
7333    18276
7334    47488
7335   -30812
7336    18470
7337   -42881
7338    -5264
7339    63964
7340   -30819
7341     5760
7342   -21415
7343   -25005
7344    70440
7345   -20907
7346   -13039
7347     -669
7348   -36809
7349    65595
7350    -1715
7351   -35724
7352    14332
7353   -37155
7354    49543
7355    21603
7356   -51809
7357    17334
7358   -27119
7359    28118
7360    42006
7361   -59969
7362     9977
7363    -8211
7364     6159
7365    56138
7366   -55569
7367    -8006
7368    13052
7369   -10017
7370    59419
7371   -42391
7372   -30133
7373    29997
7374   -16110
7375    49185
7376   -20713
7377   -51744
7378    40963
7379   -11974
7380    31735
7381     3094
7382   -65500
7383    37775
7384     4341
7385    10078
7386    21779
7387   -70062
7388    24606
7389    24476
7390    -9038
7391    30930
7392   -61886
7393     3833
7394    45993
7395   -21379
7396    27962
7397   -43744
7398   -19384
7399    60432
7400   -20659
7401    14071
7402   -22622
7403   -38534
7404    66039
7405   -11003
7406    -6258
7407    -1330
7408   -49862
7409    58819
7410    10403
7411   -27822
7412    12278
7413   -49336
7414    41830
7415    32964
7416   -42696
7417    14808
7418   -38404
7419    19934
7420    53634
7421   -50336
7422     6213
7423   -17890
7424    -2027
7425    65020
7426   -43272
7427   -11597
7428     2730
7429   -18031
7430    65354
7431   -28498
7432   -33015
7433    20173
7434   -24117
7435    54823
7436    -5591
7437   -54377
7438    29169
7439   -16952
7440    35829
7441    16881
7442   -65188
7443    25399
7444    -2185
7445    14028
7446    34682
7447   -68188
7448    12538
7449    19036
7450    -5215
7451    42956
7452   -58043
7453   -10545
7454    39033
7455   -14936
7456    37692
7457   -40858
7458   -32889
7459    52469
7460   -14341
7461    24015
7462   -17209
7463   -51163
7464    56686
7465    -3637
7466     3732
7467     2779
7468   -59885
7469    47839
7470    17107
7471   -16387
7472    15562
7473   -59111
7474    31108
7475    38584
7476   -31993
7477    17700
7478   -45346
7479     6351
7480    58683
7481   -36414
7482     7949
7483   -25407
7484   -13567
7485    67956
7486   -29848
7487    -8862
7488    -4637
7489   -30064
7490    66992
7491   -13600
7492   -30895
7493    13327
7494   -34441
7495    54934
7496     9574
7497   -49098
7498    20232
7499   -26197
7500    35592
7501    30360
7502   -60697
7503    16326
7504   -10738
7505    13010
7506    48413
7507   -62559
7508      134
7509    10741
7510    -5423
7511    53617
7512   -49302
7513   -20685
7514    29480
7515   -14337
7516    48602
7517   -31624
7518   -43149
7519    42242
7520   -13579
7521    34086
7522    -6782
7523   -59574
7524    44194
7525    -1087
7526    13357
7527    10797
7528   -66260
7529    34401
7530    18024
7531    -7347
7532    25288
7533   -63160
7534    16494
7535    39231
7536   -21804
7537    25068
7538   -48029
7539    -7573
7540    56525
7541   -24589
7542    15775
7543   -27871
7544   -28061
7545    65996
7546   -18525
7547    -2536
7548    -6417
7549   -43157
7550    62984
7551     -916
7552   -23231
7553     8681
7554   -44779
7555    49570
7556    21674
7557   -41643
7558    15973
7559   -37319
7560    30965
7561    42937
7562   -51958
7563    10367
7564   -20673
7565     6812
7566    58175
7567   -49815
7568    -4537
7569      613
7570   -10056
7571    61745
7572   -37807
7573   -25107
7574    19286
7575   -19879
7576    56475
7577   -17976
7578   -46385
7579    30192
7580   -17059
7581    38717
7582     5440
7583   -62030
7584    31837
7585    -4742
7586    19411
7587    24045
7588   -66686
7589    21527
7590    14726
7591    -2180
7592    36377
7593   -61971
7594     1680
7595    35671
7596   -14545
7597    35198
7598   -46651
7599   -20995
7600    50961
7601   -17784
7602    25058
7603   -26606
7604   -41161
7605    58734
7606    -9546
7607     5598
7608    -3979
7609   -54422
7610    53638
7611     7927
7612   -13781
7613     9787
7614   -55468
7615    39390
7616    29644
7617   -31487
7618    17388
7619   -46494
7620    18658
7621    50363
7622   -38757
7623    10365
7624   -27350
7625    -3971
7626    63617
7627   -36834
7628    -3956
7629    -7957
7630   -20235
7631    66604
7632   -24182
7633   -24919
7634    10978
7635   -28944
7636    57792
7637    -3556
7638   -44650
7639    20968
7640   -24782
7641    40516
7642    18564
7643   -58060
7644    20879
7645   -12890
7646    19780
7647    37038
7648   -63309
7649     8926
7650     7333
7651     -242
7652    46930
7653   -55446
7654   -10509
7655    26823
7656   -11475
7657    45646
7658   -39596
7659   -32483
7660    42327
7661   -14639
7662    34436
7663   -17532
7664   -50164
7665    47681
7666    -4046
7667    15056
7668     3182
7669   -61355
7670    41640
7671    11934
7672    -4119
7673    17019
7674   -60962
7675    26281
7676    33011
7677   -21416
7678    22636
7679   -50349
7680     4792
7681    51717
7682   -28525
7683    14561
7684   -31983
7685   -15954
7686    62676
7687   -24924
7688      933
7689   -12196
7690   -32886
7691    64271
7692   -10796
7693   -20612
7694     6372
7695   -40059
7696    55239
7697    10180
7698   -37800
7699    14253
7700   -34671
7701    37751
7702    32156
7703   -51288
7704    13684
7705   -21604
7706    15684
7707    49375
7708   -53215
7709      502
7710    -1464
7711    -2798
7712    56787
7713   -45060
7714   -16411
7715    16802
7716   -14754
7717    54615
7718   -26824
7719   -38540
7720    30976
7721   -17041
7722    41261
7723    -6019
7724   -54735
7725    35008
7726    -6925
7727    22424
7728    13911
7729   -64111
7730    29035
7731     9432
7732     2192
7733    27513
7734   -62892
7735    12297
7736    31415
7737   -12770
7738    30592
7739   -50700
7740    -8609
7741    47395
7742   -18331
7743    23914
7744   -32122
7745   -29600
7746    58548
7747   -13637
7748     8105
7749   -11432
7750   -44638
7751    57537
7752      309
7753   -12201
7754     5127
7755   -50052
7756    46359
7757    20299
7758   -28946
7759    13562
7760   -44899
7761    27584
7762    41126
7763   -41029
7764    12795
7765   -29576
7766     6824
7767    56127
7768   -42100
7769     -786
7770   -10356
7771   -12055
7772    62506
7773   -32694
7774   -17866
7775     8409
7776   -22638
7777    57971
7778   -13965
7779   -39606
7780    21807
7781   -22475
7782    44297
7783     7218
7784   -54623
7785    24025
7786   -12645
7787    25382
7788    26589
7789   -62788
7790    16972
7791     4849
7792     4857
7793    38174
7794   -59023
7795     -735
7796    24100
7797    -8629
7798    41614
7799   -47288
7800   -20308
7801    40483
7802   -14043
7803    32959
7804   -26175
7805   -41299
7806    49423
7807    -9309
7808    17005
7809    -6022
7810   -53236
7811    46666
7812     5921
7813    -2787
7814    10686
7815   -58250
7816    35439
7817    24972
7818   -19926
7819    17719
7820   -50599
7821    15247
7822    44830
7823   -29688
7824    14695
7825   -35590
7826    -4927
7827    57478
7828   -29124
7829     2975
7830   -15743
7831   -22889
7832    63794
7833   -19715
7834   -15657
7835     2426
7836   -32120
7837    57389
7838     -313
7839   -34632
7840    13746
7841   -31700
7842    42842
7843    19909
7844   -49192
7845    15895
7846   -21115
7847    23377
7848    39317
7849   -54877
7850     7489
7851    -4065
7852     4415
7853    49555
7854   -49708
7855    -9177
7856    15036
7857    -9999
7858    50992
7859   -36149
7860   -29475
7861    30686
7862   -13952
7863    40692
7864   -15495
7865   -47985
7866    38013
7867    -8189
7868    23398
7869     2674
7870   -57860
7871    33584
7872     5906
7873     5127
7874    19341
7875   -61208
7876    20901
7877    25139
7878   -10172
7879    24897
7880   -52715
7881      938
7882    43452
7883   -19585
7884    21958
7885   -37240
7886   -17670
7887    55343
7888   -18289
7889     8680
7890   -17372
7891   -35343
7892    59110
7893    -7154
7894    -8873
7895     -638
7896   -42533
7897    50576
7898    10617
7899   -27255
7900    12014
7901   -41956
7902    36578
7903    31159
7904   -40082
7905    12383
7906   -29546
7907    15649
7908    47952
7909   -44761
7910     4284
7911   -11927
7912    -2247
7913    56345
7914   -38533
7915   -13281
7916     7481
7917   -15317
7918    56484
7919   -24166
7920   -32346
7921    20098
7922   -18461
7923    45136
7924    -3605
7925   -49165
7926    26529
7927   -13232
7928    28840
7929    14680
7930   -59455
7931    21686
7932     1640
7933     8637
7934    29817
7935   -60114
7936     8606
7937    20752
7938    -5253
7939    34930
7940   -49633
7941   -10729
7942    37320
7943   -14593
7944    31792
7945   -33885
7946   -30033
7947    47680
7948   -10799
7949    17032
7950   -13967
7951   -45820
7952    49469
7953     -561
7954     -154
7955     2425
7956   -52202
7957    41262
7958    18567
7959   -18522
7960    13555
7961   -48853
7962    25499
7963    36718
7964   -29479
7965    13420
7966   -35407
7967     6111
7968    51910
7969   -32938
7970     5020
7971   -18940
7972   -12530
7973    58828
7974   -25552
7975   -12575
7976     -527
7977   -25596
7978    58048
7979   -10675
7980   -30089
7981    11310
7982   -26183
7983    45594
7984     9390
7985   -46458
7986    17441
7987   -20669
7988    28579
7989    28452
7990   -54023
7991    11197
7992    -4193
7993     9034
7994    41619
7995   -53337
7996    -1126
7997    12283
7998    -4211
7999    45862
8000   -43138
8001   -20034
8002    29563
8003   -13121
8004    39966
8005   -26183
8006   -38635
8007    37841
8008    -8917
8009    24481
8010    -5460
8011   -52623
8012    39066
8013     2231
8014     8154
8015    10303
8016   -57652
8017    28164
8018    20369
8019   -10147
8020    19710
8021   -53331
8022    13008
8023    37807
8024   -18965
8025    18371
8026   -39357
8027    -7490
8028    52872
8029   -22755
8030     9811
8031   -22591
8032   -23771
8033    57871
8034   -12618
8035    -7352
8036    -4095
8037   -35778
8038    54612
8039     1160
8040   -24586
8041     6870
8042   -35685
8043    41123
8044    21652
8045   -39862
8046    12518
8047   -28708
8048    24192
8049    38027
8050   -44821
8051     5726
8052   -13075
8053     4641
8054    50453
8055   -43855
8056    -6229
8057     3481
8058    -8119
8059    51819
8060   -31300
8061   -26391
8062    20078
8063   -15776
8064    45777
8065   -15048
8066   -41752
8067    26979
8068   -11436
8069    29641
8070     5792
8071   -55227
8072    27153
8073      384
8074    13903
8075    19768
8076   -57519
8077    14790
8078    18200
8079    -2898
8080    29037
8081   -53215
8082      228
8083    32843
8084   -11372
8085    26704
8086   -38619
8087   -19971
8088    48224
8089   -14648
8090    17916
8091   -20990
8092   -35163
8093    50721
8094    -3638
8095      349
8096    -2689
8097   -46662
8098    47415
8099     9188
8100   -14658
8101     7588
8102   -44885
8103    32075
8104    28481
8105   -30680
8106    12585
8107   -36472
8108    16140
8109    43597
8110   -33957
8111     4610
8112   -19422
8113    -4656
8114    56749
8115   -33084
8116    -7233
8117    -4786
8118   -15160
8119    54311
8120   -15995
8121   -31027
$$ Imaginary data points
##PAGE= N=2
##DATA TABLE= (X++(I..I)), XYDATA
0   -93272
1 -1794998
2   368192
3  1327214
4  -751597
5  -821107
6   801806
7   865549
8 -1130831
9  -272622
10  1137099
11  -445132
12  -589002
13   427776
14   103553
15  -315670
16  -415211
17   632997
18   197797
19 -1108207
20   244391
21   705884
22  -433194
23  -236189
24   286785
25   398619
26  -348660
27    54296
28   798324
29  -839181
30  -417541
31  1373453
32   -90742
33 -1059412
34   116687
35   888367
36  -233037
37 -1078794
38   619708
39   409230
40 -1138486
41   256512
42   725429
43  -407917
44  -506836
45   244349
46   789863
47  -491282
48  -623577
49   953152
50   169297
51  -545400
52   202976
53   429284
54   -83159
55  -770424
56   394156
57   768858
58  -942567
59  -132946
60   670388
61  -407915
62  -170995
63   285109
64   -46800
65  -593955
66    27659
67  1057707
68  -453245
69  -735355
70   832356
71   214644
72  -295420
73   -28764
74    55013
75   205728
76  -268786
77   270341
78   317251
79  -834591
80   -68420
81   507961
82  -104237
83  -432924
84  -308382
85   622659
86    10519
87  -626299
88   638068
89    72941
90  -597378
91   349764
92   410486
93   -12279
94  -387756
95   219382
96   540358
97  -564435
98    74953
99   389221
100  -684095
101    21103
102   441236
103   -78635
104  -376742
105  -313793
106   497614
107   -17286
108  -436299
109   285546
110  -201437
111   -25906
112   453135
113   -39145
114   -25726
115  -311349
116   158901
117   641833
118  -460259
119  -239760
120   332572
121    22083
122    54975
123  -182035
124    38695
125  -143903
126  -350108
127   643855
128   -65358
129  -654649
130   383496
131   139060
132  -106615
133   -26415
134   -50272
135   168476
136  -265153
137   246521
138   473521
139  -514040
140   -47788
141   216814
142   -17462
143    95613
144  -341720
145    70105
146    97251
147  -230063
148   450522
149  -185314
150  -525827
151   272237
152   213424
153   111470
154  -329889
155  -121058
156   528914
157  -206387
158    42453
159   237500
160  -519641
161   116301
162   362568
163    17393
164  -201378
165  -360007
166   462109
167    72398
168  -472952
169   267946
170  -184996
171  -181256
172   350635
173    -5792
174    15582
175  -295248
176    10677
177   498693
178  -294615
179   -64264
180   142891
181  -142777
182   274792
183   -23037
184    14912
185   -58418
186  -434213
187   507231
188   191234
189  -519761
190   102167
191    26575
192    68467
193    42543
194  -168262
195    43927
196  -356333
197   236041
198   560363
199  -544949
200  -121124
201   291432
202    19322
203   127285
204  -261441
205    34748
206    87925
207  -165516
208   471016
209  -127143
210  -465900
211   219633
212   100401
213   114557
214  -235567
215  -211576
216   383885
217  -202928
218    43874
219   280690
220  -465721
221    -7774
222   228997
223   129482
224    29994
225  -414360
226   271299
227   217715
228  -282456
229   243997
230  -200554
231  -245601
232   280017
233    93473
234   103666
235  -396214
236  -123942
237   535572
238  -233754
239   -99419
240    90209
241  -258280
242   254134
243   101623
244    19597
245   -75712
246  -414791
247   453161
248   236971
249  -413460
250    74219
251   -10223
252   132274
253    74167
254  -167394
255   141146
256  -394174
257    17711
258   602800
259  -382116
260  -215096
261   174380
262    23217
263   158867
264  -213000
265    34153
266     8783
267  -249549
268   515286
269    30667
270  -421475
271   115676
272    42281
273   233585
274  -111987
275  -303446
276   291460
277  -152384
278    66118
279   320592
280  -437785
281  -121290
282   129616
283   168516
284    99143
285  -471179
286   157262
287   255065
288  -211185
289   252195
290  -138572
291  -236353
292   175677
293    87721
294   274060
295  -322036
296  -263527
297   524225
298  -117263
299  -126917
300    86238
301  -256938
302   116085
303    69527
304   124954
305   -47111
306  -515233
307   339533
308   258271
309  -323504
310    72552
311  -122163
312    97218
313   202977
314  -108147
315   169858
316  -317620
317   -87657
318   552846
319  -183201
320  -172834
321    13818
322     1368
323   259074
324  -213333
325   -15847
326     1283
327  -352032
328   426724
329   129015
330  -366912
331    13235
332   -54377
333   287841
334     4168
335  -339887
336   226863
337  -121405
338    61951
339   380616
340  -290048
341  -122540
342     5590
343   172773
344   233455
345  -464272
346    45037
347   220192
348  -200645
349   281180
350  -116006
351  -287857
352   102793
353    22189
354   309176
355  -207230
356  -338882
357   401559
358   -23012
359   -24459
360    67950
361  -268174
362   112637
363    22984
364   174033
365   114115
366  -539691
367   197825
368   305115
369  -237867
370    61469
371  -179443
372     2851
373   196672
374   -57632
375   186756
376  -312985
377  -184307
378   469311
379   -81967
380   -83549
381   -70554
382   -95967
383   345807
384  -104027
385   -28190
386    29936
387  -376826
388   332118
389   212612
390  -260347
391   -25838
392  -130866
393   270373
394    94857
395  -310406
396   146474
397  -172352
398    21332
399   388520
400  -215387
401  -107858
402   -80552
403   101695
404   329331
405  -385765
406   -42052
407   183142
408  -194776
409   305791
410    -9489
411  -282801
412     9447
413   -14634
414   348598
415  -125528
416  -349156
417   297980
418   -41866
419    77785
420   134230
421  -335552
422    60101
423    17844
424   152535
425   206819
426  -487144
427    62630
428   277047
429  -129727
430    95741
431  -219775
432   -63801
433   158629
434   -24661
435   256533
436  -301783
437  -263047
438   426270
439   -51579
440   -30843
441   -52929
442  -188509
443   304455
444   -13278
445    21385
446    45756
447  -400805
448   245695
449   242438
450  -160951
451   -28696
452  -201626
453   236647
454   142568
455  -252978
456   147658
457  -243794
458   -69426
459   426900
460  -136237
461  -117667
462  -116394
463    40815
464   351344
465  -270027
466   -64198
467    95466
468  -206406
469   341204
470    73028
471  -245022
472   -42784
473   -72767
474   367176
475   -45378
476  -361228
477   226150
478   -76568
479    77509
480   212244
481  -306574
482   -25300
483   -40453
484   142616
485   277976
486  -425071
487   -24658
488   235671
489   -54657
490   140258
491  -204189
492   -66135
493    91074
494   -69763
495   381359
496  -211796
497  -391105
498   381417
499    26174
500   -41484
501   -46169
502  -192919
503   199078
504   -29860
505   120579
506    83953
507  -469561
508   181431
509   245030
510  -106777
511    19208
512  -265094
513   169570
514   210182
515  -201082
516   167057
517  -224858
518  -161876
519   384438
520   -12578
521   -58661
522  -204963
523   -14416
524   416219
525  -232967
526   -88744
527   103181
528  -260029
529   259014
530   142713
531  -144863
532   -91771
533  -189570
534   389886
535    58019
536  -393294
537   178915
538   -62760
539    37998
540   248558
541  -207379
542   -46441
543  -117635
544   113679
545   335352
546  -359073
547   -74101
548   160767
549   -32335
550   217945
551  -202849
552  -109824
553    99303
554  -141859
555   365094
556   -38745
557  -427013
558   214524
559   118538
560    56805
561  -109470
562  -212800
563   217649
564   -97332
565   120109
566   226615
567  -488196
568    39973
569   278268
570   -40636
571    23401
572  -286869
573    96490
574   222413
575  -138580
576   170340
577  -211955
578  -185382
579   314382
580    -2805
581    43319
582  -194941
583  -140720
584   426568
585  -114617
586  -106133
587    71635
588  -255560
589   203612
590   124486
591   -58161
592   -41380
593  -303618
594   320542
595   186963
596  -355187
597    87667
598   -74310
599    31308
600   243228
601  -123651
602    -3375
603  -211466
604    50917
605   425402
606  -303311
607  -125914
608   113933
609   -66343
610   275960
611  -115009
612  -177231
613    45679
614  -123745
615   327807
616     8611
617  -350401
618   110597
619    31899
620   185984
621   -25114
622  -317690
623   195692
624   -60472
625    51934
626   300206
627  -369273
628   -82313
629   195087
630    51091
631    79444
632  -309208
633    38393
634   176954
635  -123902
636   252502
637  -167062
638  -280317
639   240130
640    38334
641   109822
642  -166713
643  -237645
644   354684
645   -17053
646   -22553
647    59788
648  -320416
649   152565
650   167948
651    11240
652    -9237
653  -361444
654   228396
655   254896
656  -247979
657    42140
658  -166705
659     3253
660   264681
661   -90614
662    45557
663  -240861
664   -69550
665   463965
666  -178200
667  -162479
668    56816
669   -76692
670   264867
671   -35738
672   -89601
673   -13387
674  -231211
675   344794
676   100027
677  -316608
678    64709
679   -77370
680   177134
681   119922
682  -301048
683    81847
684  -103419
685    36294
686   351294
687  -263844
688  -134836
689    60283
690    99928
691   229005
692  -315604
693   -52565
694   160612
695  -120160
696   310551
697   -82638
698  -340559
699   142937
700    50133
701   179204
702  -133045
703  -311830
704   274839
705     5299
706    26332
707   102455
708  -326243
709    73342
710   127996
711    74743
712    93767
713  -379924
714   121154
715   263706
716  -160774
717    98085
718  -186429
719   -98156
720   226262
721   -40310
722   118975
723  -218473
724  -207425
725   385425
726   -42691
727   -86970
728   -25390
729  -156765
730   272609
731    29342
732   -20125
733    13514
734  -332356
735   283968
736   219607
737  -266587
738     2693
739  -126911
740   145751
741   179971
742  -237215
743    36749
744  -162748
745     2231
746   365287
747  -202888
748  -115176
749    -4720
750    41770
751   307265
752  -241257
753   -85643
754   142978
755  -163898
756   295077
757    42046
758  -292022
759    42117
760   -16947
761   223388
762   -46158
763  -318377
764   177344
765   -60252
766    63557
767   195437
768  -324811
769    -8040
770    67710
771    86644
772   204967
773  -350516
774     1963
775   241862
776   -70608
777   154460
778  -185085
779  -147871
780   189190
781   -16311
782   180204
783  -189269
784  -281187
785   338232
786    11454
787   -51375
788   -48165
789  -209780
790   238961
791    25039
792     1248
793    80696
794  -365223
795   177235
796   269057
797  -189634
798   -12037
799  -134953
800   113419
801   169743
802  -154204
803   106871
804  -212520
805   -85142
806   396057
807  -125644
808   -97467
809   -39931
810   -55435
811   318780
812  -122177
813  -123770
814    50647
815  -188310
816   266570
817    86285
818  -223784
819   -16979
820  -108915
821   282084
822    62756
823  -357082
824   136678
825   -24563
826    52270
827   234034
828  -249868
829   -40765
830    10529
831    94901
832   253971
833  -350130
834   -61415
835   214939
836   -72726
837   164920
838  -150606
839  -168757
840   123237
841   -46549
842   233273
843  -125521
844  -312295
845   280177
846    17663
847    20385
848    15882
849  -258078
850   179480
851    47844
852    32457
853   133535
854  -358471
855    63783
856   240494
857   -67273
858    12274
859  -256161
860    80730
861   223682
862  -155826
863   142939
864  -186650
865  -196878
866   376772
867   -17481
868   -91383
869   -93334
870   -79584
871   321223
872   -75603
873   -88265
874    24748
875  -233043
876   266803
877   108766
878  -197739
879    22200
880  -162276
881   223202
882   166656
883  -303995
884    63456
885   -44842
886    50540
887   239707
888  -186978
889   -12620
890   -72993
891    14513
892   339133
893  -272206
894  -154173
895   143175
896   -68841
897   188807
898   -96302
899  -165363
900    51865
901   -99377
902   308919
903   -19021
904  -371515
905   216615
906    58879
907    59752
908    74588
909  -257056
910    89501
911    35843
912    90164
913   156852
914  -377630
915    29452
916   190998
917   -70792
918   102904
919  -278792
920   -51489
921   248342
922  -109217
923   121961
924  -126517
925  -200706
926   274974
927    22820
928    36808
929  -107671
930  -165932
931   345108
932   -31038
933   -61454
934    83009
935  -293051
936   166030
937   168502
938  -127730
939    -9796
940  -235819
941   167592
942   198848
943  -239933
944    49624
945  -134289
946    -6303
947   293885
948  -131343
949   -16644
950   -98117
951   -32114
952   374000
953  -165430
954  -144992
955    79579
956   -82222
957   253774
958   -41012
959  -171708
960    48511
961  -152603
962   263106
963    74101
964  -354072
965    95474
966    24996
967    95454
968    90197
969  -250914
970    69952
971   -38934
972    62901
973   267617
974  -339146
975   -53516
976   193031
977   -37060
978   151335
979  -203338
980  -107579
981   174898
982   -56963
983   181875
984  -120362
985  -240353
986   213950
987    -1650
988   100730
989   -69672
990  -286877
991   277923
992    38823
993   -46848
994    98271
995  -284675
996    85451
997   168739
998   -21509
999    27345
1000  -299561
1001   134782
1002   248758
1003  -202004
1004    77136
1005  -140001
1006   -86155
1007   279519
1008   -63166
1009     7586
1010  -144168
1011   -96857
1012   374675
1013  -115652
1014  -123166
1015    52090
1016  -157021
1017   247092
1018    45463
1019  -142199
1020    18867
1021  -183725
1022   245943
1023   125009
1024  -287964
1025    51719
1026   -72490
1027   118819
1028   176116
1029  -270675
1030    40501
1031   -49177
1032    -2662
1033   310582
1034  -236191
1035  -120908
1036   105533
1037    14291
1038   216778
1039  -196125
1040  -116270
1041   140818
1042  -101429
1043   242659
1044   -36047
1045  -294328
1046   150798
1047     8481
1048   134667
1049   -19168
1050  -321463
1051   193100
1052    45033
1053    -4150
1054   129912
1055  -287510
1056    30255
1057   136271
1058    21078
1059   104321
1060  -321139
1061    47949
1062   267680
1063  -142788
1064   103517
1065  -136554
1066  -144514
1067   244969
1068   -30279
1069    58382
1070  -135855
1071  -189878
1072   341292
1073   -30800
1074   -93242
1075    14976
1076  -204313
1077   225046
1078    75184
1079   -94200
1080    35335
1081  -250840
1082   204249
1083   202527
1084  -237316
1085    31142
1086  -119959
1087    84410
1088   234977
1089  -216761
1090    24116
1091   -81087
1092   -52580
1093   323086
1094  -154533
1095  -120502
1096    14245
1097   -22908
1098   290939
1099  -154451
1100  -145764
1101   122987
1102  -150504
1103   244464
1104    60976
1105  -292071
1106    76616
1107    -8678
1108   166095
1109    39179
1110  -315959
1111   128299
1112     3741
1113    28564
1114   185969
1115  -290297
1116    -9490
1117   101366
1118    10923
1119   180754
1120  -291733
1121   -53562
1122   239483
1123   -82826
1124   143869
1125  -122736
1126  -178617
1127   209043
1128   -15259
1129   117196
1130   -94874
1131  -260044
1132   281353
1133    26902
1134   -38249
1135     8300
1136  -259173
1137   184941
1138    89312
1139   -68576
1140    77971
1141  -286956
1142   107098
1143   243965
1144  -159001
1145    22480
1146  -158772
1147    39234
1148   256098
1149  -147618
1150    47412
1151  -106586
1152  -104292
1153   335424
1154   -90251
1155  -102994
1156   -26454
1157   -96111
1158   303918
1159   -78496
1160  -166912
1161    80804
1162  -181830
1163   210930
1164   114347
1165  -250703
1166    23379
1167   -59261
1168   191427
1169   109228
1170  -293368
1171   100005
1172   -31193
1173    29249
1174   264691
1175  -254605
1176   -54874
1177    74456
1178     3862
1179   227944
1180  -239921
1181  -120910
1182   161336
1183   -61186
1184   190541
1185  -118470
1186  -213675
1187   165753
1188   -43292
1189   160869
1190   -34176
1191  -310716
1192   216405
1193    55856
1194    21533
1195    49461
1196  -278160
1197   137567
1198    92422
1199   -21651
1200   130461
1201  -305224
1202    34810
1203   249216
1204   -95759
1205    45394
1206  -194968
1207   -22536
1208   243306
1209  -109041
1210    84647
1211  -132844
1212  -182234
1213   335564
1214   -36827
1215   -86047
1216   -32067
1217  -158462
1218   280677
1219    14442
1220  -123539
1221    41951
1222  -209189
1223   206040
1224   149477
1225  -198829
1226    24013
1227  -140994
1228   158458
1229   203851
1230  -264865
1231    45201
1232   -63170
1233   -12242
1234   290499
1235  -184087
1236   -85569
1237      537
1238   -17846
1239   281852
1240  -185740
1241  -150056
1242   107295
1243   -86788
1244   239804
1245   -43986
1246  -229979
1247   117392
1248   -65590
1249   194933
1250    50141
1251  -329326
1252   134380
1253    46479
1254    67047
1255   103339
1256  -289868
1257    70116
1258    65024
1259     4951
1260   186494
1261  -308277
1262   -43482
1263   218238
1264   -51582
1265   109883
1266  -205854
1267  -100362
1268   227297
1269   -73513
1270   130950
1271  -105151
1272  -246152
1273   292188
1274    24925
1275   -23206
1276   -29051
1277  -215370
1278   238434
1279    53243
1280   -57268
1281    57834
1282  -276043
1283   154131
1284   184080
1285  -149614
1286    43401
1287  -207909
1288    73022
1289   260043
1290  -194299
1291    16325
1292  -102364
1293   -57170
1294   287304
1295  -111183
1296   -48791
1297   -55793
1298   -79395
1299   337300
1300  -101508
1301  -154413
1302    81293
1303  -126528
1304   239678
1305    43039
1306  -213089
1307    61951
1308  -107321
1309   191400
1310   115211
1311  -312222
1312    61953
1313    -5282
1314    67101
1315   160223
1316  -267900
1317    18550
1318    18960
1319    -4673
1320   255934
1321  -258132
1322  -103682
1323   180016
1324   -30835
1325   172134
1326  -147615
1327  -146519
1328   174733
1329   -61094
1330   176159
1331   -52621
1332  -283417
1333   213433
1334    24983
1335    33557
1336     7429
1337  -272328
1338   165732
1339    57158
1340   -19575
1341    99896
1342  -299714
1343    80983
1344   187210
1345   -94609
1346    86901
1347  -223222
1348     2453
1349   268909
1350  -118856
1351    46117
1352  -115475
1353   -93182
1354   266575
1355   -71542
1356    12551
1357   -76577
1358  -171993
1359   339701
1360   -34526
1361  -157001
1362    61299
1363  -169187
1364   186911
1365    90840
1366  -155034
1367    24129
1368  -164762
1369   187333
1370   161293
1371  -268243
1372    61495
1373   -64497
1374    38615
1375   242875
1376  -215431
1377   -15818
1378    -1460
1379   -25279
1380   278239
1381  -182851
1382  -122634
1383    96417
1384   -50686
1385   225483
1386  -115758
1387  -184594
1388   136885
1389   -93676
1390   181025
1391    21214
1392  -291192
1393   129122
1394    19008
1395    93317
1396    51626
1397  -294891
1398   131787
1399    58715
1400    -6977
1401   164074
1402  -281282
1403     2792
1404   182003
1405   -44013
1406   110400
1407  -227794
1408   -52327
1409   233315
1410   -86413
1411    94628
1412  -132303
1413  -163722
1414   262561
1415   -47225
1416    29805
1417   -46899
1418  -233261
1419   286068
1420    44934
1421  -107882
1422    33045
1423  -195570
1424   169087
1425   103188
1426  -100219
1427    50873
1428  -237000
1429   144442
1430   233240
1431  -238036
1432    39704
1433   -87322
1434   -13151
1435   261327
1436  -147629
1437   -29642
1438   -55019
1439   -48177
1440   301527
1441  -142154
1442  -114381
1443    53181
1444  -101399
1445   270111
1446   -43183
1447  -212811
1448   101595
1449   -95472
1450   182566
1451    67385
1452  -269573
1453    78103
1454   -23377
1455   127140
1456   117234
1457  -314426
1458    80364
1459    55279
1460   -13262
1461   201246
1462  -240772
1463   -60943
1464   131594
1465    -3304
1466   163147
1467  -232717
1468   -98300
1469   215845
1470   -87041
1471   144310
1472   -78644
1473  -237740
1474   216013
1475     6596
1476    50789
1477   -28487
1478  -252813
1479   212022
1480    60502
1481   -26505
1482    45733
1483  -263974
1484   145930
1485   138945
1486   -95693
1487    88313
1488  -241434
1489    44841
1490   261287
1491  -146444
1492    16817
1493  -128693
1494   -33381
1495   257710
1496  -112433
1497     5688
1498   -81162
1499  -123328
1500   324434
1501   -66786
1502  -127012
1503    26950
1504  -127778
1505   254182
1506    19290
1507  -175339
1508    62425
1509  -143290
1510   185904
1511   126934
1512  -251997
1513    43432
1514   -66240
1515   105670
1516   178167
1517  -270276
1518    22978
1519     4755
1520   -10026
1521   239842
1522  -203285
1523   -77551
1524    76801
1525   -21792
1526   241458
1527  -175352
1528  -160139
1529   175778
1530   -67391
1531   164604
1532   -30663
1533  -245153
1534   137353
1535     -820
1536   112542
1537    -5059
1538  -297081
1539   171045
1540    50573
1541    -4340
1542   104108
1543  -280658
1544    68956
1545   155444
1546   -49230
1547   106734
1548  -233439
1549    -4336
1550   236285
1551   -85512
1552    69062
1553  -153799
1554   -94362
1555   256999
1556   -80593
1557    29819
1558   -70562
1559  -192290
1560   282152
1561     1399
1562   -89219
1563      -21
1564  -179668
1565   230747
1566    65875
1567  -135931
1568    64479
1569  -187708
1570   141390
1571   185221
1572  -191317
1573    19963
1574  -115727
1575    79845
1576   223728
1577  -220208
1578     8870
1579   -39527
1580   -47165
1581   279814
1582  -151936
1583  -104408
1584    40486
1585   -50115
1586   258026
1587  -106330
1588  -173423
1589   111333
1590   -79589
1591   196192
1592     5555
1593  -244050
1594   109340
1595   -38506
1596   132043
1597    75799
1598  -305907
1599   101003
1600    49294
1601    18834
1602   141281
1603  -259301
1604    16451
1605   109571
1606   -21393
1607   166697
1608  -236374
1609   -75611
1610   208071
1611   -54787
1612   113040
1613  -145302
1614  -150120
1615   224417
1616   -51686
1617    75136
1618   -45977
1619  -243163
1620   239205
1621    47411
1622   -37179
1623     9859
1624  -221689
1625   186592
1626    97896
1627   -89140
1628    69070
1629  -229757
1630    95012
1631   207508
1632  -150379
1633    28766
1634  -155214
1635    18480
1636   256605
1637  -162343
1638    -1752
1639   -60284
1640   -82264
1641   284753
1642   -85113
1643   -90098
1644      341
1645   -92742
1646   277948
1647   -39754
1648  -170122
1649    73439
1650  -119601
1651   194278
1652    70590
1653  -236435
1654    61766
1655   -73276
1656   123989
1657   145434
1658  -276622
1659    35902
1660    16216
1661    32780
1662   192019
1663  -229858
1664   -26496
1665    73149
1666   -19685
1667   217674
1668  -198109
1669  -128617
1670   162823
1671   -45977
1672   155679
1673  -105615
1674  -198820
1675   176900
1676   -34100
1677   104732
1678    -9379
1679  -265984
1680   176251
1681    57477
1682    17809
1683    39228
1684  -257272
1685   136431
1686   106926
1687   -53475
1688   100401
1689  -248604
1690    28770
1691   213390
1692   -98972
1693    48156
1694  -175467
1695   -41312
1696   250731
1697   -99269
1698    26326
1699   -83050
1700  -127434
1701   276702
1702   -34221
1703   -53776
1704   -18832
1705  -155009
1706   263370
1707    25722
1708  -144760
1709    46783
1710  -162418
1711   165634
1712   118142
1713  -194633
1714    33989
1715  -120420
1716   100030
1717   195121
1718  -224851
1719     7583
1720   -29934
1721    17025
1722   234269
1723  -182398
1724   -45268
1725    32518
1726   -44537
1727   257853
1728  -138810
1729  -161660
1730   115506
1731   -54383
1732   175835
1733   -48621
1734  -211609
1735   112701
1736   -44071
1737   137333
1738    32356
1739  -278315
1740   123592
1741    40596
1742    46199
1743   100356
1744  -266077
1745    67244
1746   106611
1747   -25619
1748   135283
1749  -230330
1750   -32763
1751   180228
1752   -49763
1753   100384
1754  -180478
1755  -102538
1756   231701
1757   -66011
1758    60261
1759   -69726
1760  -183261
1761   232612
1762     6963
1763    -8514
1764   -17242
1765  -206908
1766   226166
1767    66334
1768  -101847
1769    52000
1770  -199904
1771   122458
1772   154126
1773  -138821
1774    30666
1775  -159485
1776    66272
1777   220214
1778  -175136
1779    11232
1780   -76138
1781   -27555
1782   264270
1783  -133365
1784   -57327
1785     4018
1786   -80195
1787   264938
1788   -65415
1789  -155569
1790    57310
1791   -77600
1792   204639
1793    -2086
1794  -200335
1795    85050
1796   -85653
1797   142699
1798   106497
1799  -272898
1800    58095
1801    16384
1802    52482
1803   143697
1804  -241174
1805    11779
1806    64217
1807   -10213
1808   186119
1809  -208266
1810   -80947
1811   148702
1812   -36110
1813   150263
1814  -141378
1815  -152903
1816   191044
1817   -41414
1818    95564
1819   -40647
1820  -221767
1821   182038
1822    21406
1823    25983
1824    10792
1825  -250096
1826   162708
1827    93222
1828   -62163
1829    65618
1830  -218282
1831    71958
1832   165880
1833   -85039
1834    59396
1835  -188954
1836     9079
1837   246451
1838  -121747
1839    20752
1840   -88767
1841   -85599
1842   254696
1843   -68065
1844   -44922
1845   -32747
1846  -125211
1847   254894
1848   -13203
1849  -126509
1850    25656
1851  -132655
1852   202802
1853    61531
1854  -182042
1855    62712
1856  -114867
1857   118255
1858   164591
1859  -218646
1860    13547
1861   -31469
1862    55264
1863   186224
1864  -210243
1865   -13837
1866    21584
1867   -29450
1868   225716
1869  -162162
1870  -117580
1871   101787
1872   -37921
1873   185524
1874   -94200
1875  -178821
1876   139498
1877   -40133
1878   129640
1879     1456
1880  -239726
1881   129204
1882    22644
1883    60411
1884    52384
1885  -262577
1886   100661
1887    87941
1888   -23313
1889   100103
1890  -228426
1891    16542
1892   154990
1893   -53793
1894    96893
1895  -187819
1896   -61742
1897   230539
1898   -68510
1899    42472
1900   -89540
1901  -124646
1902   226781
1903   -30456
1904    -2033
1905   -31952
1906  -179919
1907   229185
1908    33670
1909   -94790
1910    27507
1911  -172273
1912   161401
1913   107186
1914  -142401
1915    46304
1916  -143812
1917    84773
1918   187679
1919  -171041
1920     7242
1921   -73639
1922    22064
1923   220722
1924  -164360
1925   -26304
1926    -4027
1927   -56966
1928   244825
1929  -106672
1930  -124577
1931    60632
1932   -61321
1933   202564
1934   -42408
1935  -180738
1936    94309
1937   -61284
1938   142313
1939    44477
1940  -232148
1941    84427
1942    -8405
1943    75973
1944   104482
1945  -254438
1946    50216
1947    67116
1948    -6201
1949   138309
1950  -208279
1951   -24980
1952   126022
1953   -37074
1954   136525
1955  -164680
1956  -105199
1957   192036
1958   -44769
1959    81134
1960   -75589
1961  -161995
1962   192900
1963   -15645
1964    31581
1965    -8263
1966  -218496
1967   185744
1968    64019
1969   -61715
1970    36493
1971  -197189
1972   115078
1973   124202
1974  -101159
1975    51340
1976  -170635
1977    46381
1978   204986
1979  -128740
1980    19325
1981   -98782
1982   -25277
1983   241663
1984  -113989
1985   -29563
1986   -19354
1987   -89909
1988   241057
1989   -49372
1990  -111956
1991    24902
1992   -99334
1993   206433
1994     7564
1995  -175928
1996    64816
1997   -93311
1998   132551
1999    95667
2000  -212946
2001    47897
2002   -35172
2003    74007
2004   156185
2005  -225754
2006    10453
2007    43624
2008    -2165
2009   177576
2010  -177379
2011   -63247
2012    92370
2013   -30093
2014   171764
2015  -138490
2016  -145783
2017   151349
2018   -37689
2019   113495
2020   -52324
2021  -201669
2022   152501
2023      298
2024    57653
2025    17773
2026  -240656
2027   134522
2028    81128
2029   -14777
2030    55952
2031  -215930
2032    77674
2033   131976
2034   -61297
2035    80200
2036  -191445
2037    -9201
2038   211450
2039   -83699
2040    33022
2041  -114392
2042   -79030
2043   228392
2044   -59180
2045   -11222
2046   -48071
2047  -131759
2048   232571
2049    -4251
2050   -84865
2051     7365
2052  -145574
2053   195832
2054    70576
2055  -148778
2056    38628
2057  -119859
2058   119720
2059   141934
2060  -176236
2061    19224
2062   -76936
2063    57988
2064   202977
2065  -191755
2066   -28823
2067     6691
2068   -16234
2069   206468
2070  -134275
2071   -92134
2072    43625
2073   -38046
2074   212731
2075   -92561
2076  -172565
2077   112609
2078   -43828
2079   141380
2080     8629
2081  -216175
2082    93611
2083     3600
2084    92557
2085    57542
2086  -242987
2087    76245
2088    57685
2089    20588
2090   107195
2091  -234330
2092    12727
2093   126915
2094   -37341
2095   112163
2096  -177159
2097   -73641
2098   177923
2099   -31809
2100    75374
2101  -123943
2102  -125011
2103   209018
2104   -29757
2105    29244
2106   -35862
2107  -186491
2108   197808
2109    45320
2110   -42153
2111     2768
2112  -185256
2113   160224
2114   101987
2115   -99277
2116    38469
2117  -167965
2118    79556
2119   176690
2120  -128259
2121    11128
2122  -118769
2123    16089
2124   226021
2125  -132515
2126   -29852
2127   -41238
2128   -51066
2129   231515
2130   -81623
2131   -86280
2132    10175
2133   -80819
2134   230201
2135   -17750
2136  -168529
2137    62492
2138   -68280
2139   153146
2140    57229
2141  -198384
2142    49674
2143   -42536
2144    97779
2145   116468
2146  -232672
2147    23779
2148    22068
2149    21887
2150   159196
2151  -207386
2152   -39676
2153    96622
2154   -21548
2155   155489
2156  -143405
2157  -111645
2158   136197
2159   -16031
2160   129126
2161   -94785
2162  -169875
2163   174255
2164   -16007
2165    59512
2166     -586
2167  -224121
2168   135705
2169    62752
2170     -746
2171    20837
2172  -219356
2173   107802
2174   109896
2175   -60421
2176    66790
2177  -189676
2178    22938
2179   187620
2180   -77459
2181    37916
2182  -133952
2183   -38356
2184   226762
2185   -76718
2186    -5899
2187   -60463
2188   -98233
2189   226459
2190   -33559
2191   -64553
2192    -6841
2193  -131852
2194   206632
2195    36275
2196  -137464
2197    28926
2198  -112747
2199   143986
2200    99915
2201  -170431
2202    32087
2203   -80863
2204    79399
2205   168807
2206  -190383
2207    -7218
2208   -11722
2209    13453
2210   197921
2211  -162653
2212   -66426
2213    53365
2214   -28878
2215   188424
2216  -102834
2217  -135624
2218    87935
2219   -30302
2220   161318
2221   -50522
2222  -197882
2223   125585
2224   -20494
2225    81463
2226    45311
2227  -230264
2228    76783
2229    56183
2230    37157
2231    62901
2232  -224336
2233    56079
2234    99505
2235   -27857
2236   108720
2237  -195061
2238   -32481
2239   178799
2240   -49598
2241    68005
2242  -122927
2243   -98157
2244   193810
2245   -27150
2246    28137
2247   -73643
2248  -142654
2249   210680
2250    -5028
2251   -34389
2252     5390
2253  -180348
2254   168506
2255    89272
2256   -98507
2257    15041
2258  -143772
2259   116644
2260   129770
2261  -125425
2262    30927
2263  -126201
2264    46183
2265   209713
2266  -151066
2267   -22323
2268   -39028
2269   -20854
2270   211465
2271  -102814
2272   -69516
2273      143
2274   -52103
2275   217177
2276   -63752
2277  -135648
2278    58433
2279   -70422
2280   175499
2281    18939
2282  -199783
2283    72692
2284   -28560
2285    97459
2286    79804
2287  -206928
2288    37139
2289     9337
2290    58901
2291   120734
2292  -226735
2293     9897
2294    82256
2295   -23962
2296   147881
2297  -163686
2298   -86659
2299   139122
2300   -14736
2301   103783
2302  -115265
2303  -125469
2304   159246
2305   -21841
2306    80989
2307   -46452
2308  -198149
2309   178463
2310    30821
2311    -9802
2312    22172
2313  -201942
2314   114374
2315   101555
2316   -44991
2317    26978
2318  -185703
2319    81818
2320   145382
2321   -97317
2322    57215
2323  -144922
2324   -20517
2325   226071
2326   -89333
2327   -19895
2328   -63239
2329   -51933
2330   206888
2331   -61119
2332   -36511
2333   -24090
2334  -110878
2335   230070
2336    -7697
2337  -136192
2338    42547
2339  -101800
2340   148410
2341    75191
2342  -164306
2343    24996
2344   -68566
2345   108531
2346   114774
2347  -194059
2348    27950
2349   -30176
2350    32337
2351   186060
2352  -190793
2353   -46238
2354    61840
2355   -13929
2356   163691
2357  -123672
2358   -98111
2359    80584
2360   -21882
2361   164770
2362   -90906
2363  -169033
2364   137924
2365   -27378
2366    90878
2367     5192
2368  -216332
2369   106903
2370    36397
2371    33108
2372    38589
2373  -215585
2374    79424
2375    84984
2376   -14202
2377    81421
2378  -201736
2379    22428
2380   160018
2381   -61630
2382    73747
2383  -135527
2384   -63996
2385   196792
2386   -43550
2387    20082
2388   -88375
2389  -104445
2390   205519
2391   -36070
2392   -23961
2393   -16638
2394  -161173
2395   194937
2396    49013
2397  -104845
2398    19685
2399  -129923
2400   134573
2401   105639
2402  -123660
2403    25687
2404  -114286
2405    88427
2406   168838
2407  -166722
2408     7865
2409   -49212
2410    -2700
2411   208387
2412  -134896
2413   -68155
2414    11612
2415   -27410
2416   190247
2417   -94929
2418  -103763
2419    49886
2420   -60525
2421   189764
2422   -27828
2423  -189492
2424    95477
2425   -29271
2426   101861
2427    49209
2428  -200802
2429    59085
2430    11443
2431    66052
2432    86116
2433  -222840
2434    39924
2435    70449
2436    -9077
2437   124563
2438  -188328
2439   -40443
2440   136674
2441   -28256
2442    98055
2443  -134311
2444   -98777
2445   163304
2446   -28114
2447    67090
2448   -77890
2449  -159151
2450   184743
2451     1463
2452     3841
2453    -3493
2454  -185734
2455   154072
2456    75165
2457   -50268
2458    22586
2459  -171416
2460   108892
2461   127371
2462   -93505
2463    39755
2464  -146240
2465    32876
2466   191065
2467  -116694
2468     -332
2469   -82456
2470   -34655
2471   212406
2472   -89064
2473   -48493
2474   -22639
2475   -68565
2476   213012
2477   -44203
2478   -99234
2479    30671
2480   -93062
2481   188283
2482    32020
2483  -173647
2484    55452
2485   -58266
2486   108626
2487    89888
2488  -187018
2489    28139
2490   -28450
2491    65276
2492   137975
2493  -211855
2494    -2162
2495    45645
2496   -10442
2497   165084
2498  -157246
2499   -80969
2500   100206
2501   -16641
2502   139591
2503  -109386
2504  -129995
2505   131770
2506   -25262
2507   109123
2508   -40219
2509  -195764
2510   147518
2511    17363
2512    31470
2513    25189
2514  -205328
2515   101453
2516    73984
2517   -10498
2518    49130
2519  -203631
2520    63199
2521   132017
2522   -70686
2523    66353
2524  -156924
2525   -24254
2526   190238
2527   -67423
2528    20965
2529   -96909
2530   -68277
2531   210544
2532   -51358
2533   -14298
2534   -30622
2535  -118836
2536   212373
2537     6022
2538   -86643
2539    16888
2540  -127306
2541   162832
2542    70490
2543  -142590
2544    24423
2545  -103558
2546   101957
2547   124572
2548  -168669
2549    16982
2550   -61981
2551    39376
2552   187316
2553  -167670
2554   -31655
2555    18785
2556   -12911
2557   191901
2558  -115933
2559   -89024
2560    60818
2561   -35590
2562   176715
2563   -70835
2564  -157230
2565    97019
2566   -40865
2567   121422
2568     3705
2569  -210041
2570    94369
2571     7332
2572    55393
2573    59145
2574  -212908
2575    62928
2576    61876
2577    11323
2578    97138
2579  -205517
2580    13114
2581   133100
2582   -42708
2583    95181
2584  -147274
2585   -69673
2586   168712
2587   -35573
2588    56567
2589  -101918
2590  -118811
2591   195761
2592   -25721
2593     7243
2594   -24188
2595  -167518
2596   178428
2597    46748
2598   -57076
2599     9420
2600  -159748
2601   137530
2602    99113
2603  -100461
2604    32006
2605  -143229
2606    73896
2607   165683
2608  -133431
2609    11209
2610   -84356
2611     1320
2612   203825
2613  -112930
2614   -36319
2615   -27436
2616   -39384
2617   211615
2618   -82911
2619   -88198
2620    31202
2621   -74623
2622   190335
2623   -12434
2624  -160423
2625    56634
2626   -54347
2627   133887
2628    46084
2629  -193394
2630    56863
2631   -24069
2632    74459
2633   109959
2634  -210713
2635    20887
2636    41130
2637    16216
2638   137175
2639  -185608
2640   -36731
2641    98488
2642   -20267
2643   134476
2644  -137513
2645  -105486
2646   140406
2647   -26304
2648   101228
2649   -74645
2650  -166426
2651   159415
2652      128
2653    39693
2654    -6912
2655  -195897
2656   135401
2657    56264
2658   -13380
2659    33056
2660  -199049
2661    95245
2662   117390
2663   -68966
2664    55200
2665  -163068
2666    21021
2667   178517
2668   -85295
2669    26647
2670  -106460
2671   -39117
2672   205881
2673   -74203
2674   -12332
2675   -49775
2676   -93307
2677   216867
2678   -34402
2679   -79198
2680    12081
2681  -114452
2682   179258
2683    39884
2684  -132845
2685    28469
2686   -95503
2687   134822
2688    94083
2689  -171704
2690    37778
2691   -63165
2692    60296
2693   162967
2694  -182020
2695   -15419
2696     6144
2697     6602
2698   171133
2699  -149315
2700   -61195
2701    50722
2702   -31463
2703   177250
2704  -102568
2705  -132654
2706   107111
2707   -36325
2708   128780
2709   -23850
2710  -182648
2711   107884
2712    -2619
2713    73786
2714    27222
2715  -207600
2716    94293
2717    39229
2718    12406
2719    81444
2720  -212877
2721    37417
2722   116541
2723   -41420
2724    80871
2725  -160267
2726   -26833
2727   155922
2728   -48391
2729    67868
2730  -117450
2731   -89665
2732   200705
2733   -44101
2734    15343
2735   -38899
2736  -143949
2737   190192
2738    14166
2739   -48716
2740     2413
2741  -151614
2742   155491
2743    67514
2744   -97232
2745    31321
2746  -143324
2747   103494
2748   137749
2749  -142852
2750    30177
2751   -86636
2752    22527
2753   186527
2754  -129746
2755   -20482
2756   -32192
2757   -16379
2758   197795
2759  -111856
2760   -60323
2761    27152
2762   -70076
2763   194805
2764   -45946
2765  -144962
2766    69664
2767   -54297
2768   135718
2769    16838
2770  -174282
2771    68088
2772   -31485
2773    92964
2774    72365
2775  -210464
2776    61427
2777    24142
2778    14966
2779   126536
2780  -193315
2781   -12478
2782    93593
2783   -14196
2784   109948
2785  -152212
2786   -56831
2787   125825
2788   -40083
2789   111477
2790  -102410
2791  -140874
2792   177481
2793   -20187
2794    34136
2795   -20465
2796  -166711
2797   145036
2798    31436
2799    -3501
2800     9559
2801  -182627
2802   132408
2803    79710
2804   -72237
2805    57691
2806  -165991
2807    51000
2808   159745
2809  -100937
2810    25357
2811  -102969
2812    -5806
2813   180515
2814   -91762
2815     4127
2816   -62906
2817   -61415
2818   220258
2819   -74768
2820   -64163
2821    22240
2822  -100200
2823   183147
2824     7811
2825  -124723
2826    30985
2827   -79923
2828   147708
2829    46889
2830  -164311
2831    55975
2832   -69974
2833    82025
2834   129883
2835  -198819
2836    16825
2837     9696
2838    14958
2839   149704
2840  -160254
2841   -35498
2842    49717
2843   -11801
2844   159570
2845  -138435
2846   -88575
2847   113162
2848   -50332
2849   133593
2850   -54335
2851  -171444
2852   127100
2853    -4906
2854    63424
2855    -6824
2856  -178881
2857   114472
2858    17790
2859    26877
2860    51582
2861  -215283
2862    88210
2863    98017
2864   -52078
2865    76698
2866  -161128
2867     3343
2868   148434
2869   -52236
2870    49844
2871  -129743
2872   -37574
2873   184844
2874   -73777
2875    30163
2876   -62100
2877  -118735
2878   209381
2879   -20488
2880   -55152
2881     1288
2882  -122286
2883   164437
2884    34781
2885   -84702
2886    19787
2887  -131017
2888   141934
2889    94676
2890  -152506
2891    48551
2892   -88672
2893    47092
2894   165601
2895  -149440
2896    -9971
2897   -28385
2898     9069
2899   173118
2900  -136763
2901   -36572
2902    19013
2903   -48273
2904   195717
2905   -91547
2906  -120418
2907    86002
2908   -53746
2909   138527
2910   -11887
2911  -163874
2912    81245
2913   -23841
2914   100562
2915    30124
2916  -199102
2917    89499
2918     6113
2919    28103
2920   102384
2921  -210303
2922    24380
2923    91193
2924   -22092
2925    95399
2926  -159594
2927   -27476
2928   120995
2929   -36685
2930    99561
2931  -128468
2932   -93504
2933   180130
2934   -45762
2935    45799
2936   -40373
2937  -151835
2938   167954
2939    13028
2940   -13991
2941    -4244
2942  -156764
2943   145034
2944    49133
2945   -58028
2946    40097
2947  -169275
2948    96927
2949   131678
2950  -118353
2951    38119
2952  -103827
2953    17441
2954   169181
2955  -103037
2956     1212
2957   -66186
2958   -20717
2959   198249
2960  -104334
2961   -37550
2962     4469
2963   -83244
2964   197621
2965   -34013
2966  -119674
2967    44934
2968   -69454
2969   147180
2970    19858
2971  -149974
2972    55112
2973   -61271
2974   107555
2975    83362
2976  -196096
2977    52103
2978    -5945
2979    26308
2980   136832
2981  -180621
2982   -16446
2983    56700
2984    -2962
2985   130995
2986  -151267
2987   -53977
2988    99128
2989   -43085
2990   135680
2991   -94479
2992  -137388
2993   147309
2994   -24197
2995    66800
2996   -21678
2997  -168506
2998   128345
2999    16039
3000    24718
3001    17057
3002  -189807
3003   116457
3004    62086
3005   -40750
3006    66363
3007  -179849
3008    43838
3009   140953
3010   -75769
3011    44881
3012  -122529
3013   -11494
3014   166696
3015   -73106
3016    28764
3017   -84060
3018   -70021
3019   208994
3020   -62022
3021   -34269
3022    -2673
3023  -113265
3024   180003
3025    10102
3026   -91570
3027    16786
3028  -105302
3029   148752
3030    53994
3031  -134164
3032    43733
3033   -95815
3034    88737
3035   129074
3036  -172051
3037    20770
3038   -28131
3039    16944
3040   158485
3041  -144064
3042   -28095
3043    16040
3044   -12502
3045   171788
3046  -125615
3047   -76669
3048    77717
3049   -54449
3050   151351
3051   -49083
3052  -153220
3053   101502
3054   -23472
3055    92372
3056     2283
3057  -176361
3058    95410
3059     -617
3060    48993
3061    60357
3062  -208835
3063    70328
3064    68434
3065   -21807
3066    91956
3067  -172797
3068    -1755
3069   124877
3070   -37627
3071    75899
3072  -134614
3073   -49590
3074   161030
3075   -55477
3076    58011
3077   -74289
3078  -124979
3079   189773
3080   -18086
3081   -15883
3082    -8612
3083  -140268
3084   154407
3085    32697
3086   -53954
3087    19188
3088  -149921
3089   129288
3090    91464
3091  -114375
3092    45141
3093  -115613
3094    49563
3095   156332
3096  -126170
3097     7518
3098   -58314
3099     1038
3100   176005
3101  -113643
3102   -24303
3103   -11475
3104   -50154
3105   195403
3106   -77707
3107   -94718
3108    50967
3109   -67491
3110   154759
3111    -6647
3112  -144277
3113    60133
3114   -48720
3115   115529
3116    42979
3117  -181919
3118    65453
3119   -16794
3120    49785
3121   106590
3122  -192204
3123    19829
3124    49179
3125     -799
3126   118203
3127  -160364
3128   -31923
3129    94690
3130   -28059
3131   116968
3132  -120078
3133   -93633
3134   141476
3135   -36420
3136    78712
3137   -50503
3138  -150159
3139   147159
3140     1723
3141    20112
3142    -1033
3143  -168256
3144   127587
3145    44252
3146   -29844
3147    40148
3148  -173497
3149    83284
3150   111459
3151   -80299
3152    48077
3153  -130126
3154    16629
3155   159501
3156   -86075
3157    22952
3158   -84174
3159   -37066
3160   189384
3161   -77430
3162   -18198
3163   -24508
3164   -86754
3165   190839
3166   -28350
3167   -82855
3168    20719
3169   -96286
3170   156385
3171    30435
3172  -129572
3173    39805
3174   -80702
3175   109315
3176    89210
3177  -164540
3178    36507
3179   -38248
3180    42861
3181   137326
3182  -163473
3183    -6845
3184    17339
3185    -2180
3186   152796
3187  -138721
3188   -57071
3189    69372
3190   -35430
3191   143157
3192   -85441
3193  -120049
3194   105861
3195   -30095
3196   101114
3197   -25458
3198  -164768
3199   110940
3200    -2245
3201    48705
3202    28844
3203  -186902
3204    87872
3205    49475
3206    -4366
3207    65953
3208  -179786
3209    39057
3210   108366
3211   -43935
3212    71465
3213  -141675
3214   -23165
3215   154575
3216   -55383
3217    46080
3218   -90771
3219   -81044
3220   178026
3221   -38583
3222       57
3223   -34455
3224  -121404
3225   176794
3226     4734
3227   -57277
3228    14692
3229  -129965
3230   137667
3231    67031
3232  -102144
3233    30611
3234  -108973
3235    89480
3236   119154
3237  -132689
3238    25254
3239   -67858
3240    22168
3241   165117
3242  -131093
3243   -20140
3244   -10379
3245   -26078
3246   173936
3247   -99604
3248   -70391
3249    36949
3250   -50850
3251   163554
3252   -46956
3253  -127150
3254    73266
3255   -47282
3256   120934
3257    18819
3258  -170847
3259    72003
3260   -12568
3261    65063
3262    67497
3263  -186507
3264    46082
3265    32973
3266    12721
3267   102141
3268  -176713
3269    -4735
3270    92606
3271   -26298
3272   101764
3273  -131232
3274   -63782
3275   132599
3276   -33373
3277    75616
3278   -78831
3279  -116227
3280   153219
3281   -17132
3282    28191
3283   -20008
3284  -151886
3285   144453
3286    29348
3287   -28674
3288    23291
3289  -153755
3290   104338
3291    84677
3292   -69143
3293    37281
3294  -133735
3295    53541
3296   135989
3297   -98106
3298    27775
3299   -89418
3300   -13877
3301   175299
3302   -89305
3303   -17720
3304   -35225
3305   -53237
3306   180245
3307   -55711
3308   -60772
3309    13106
3310   -79452
3311   168699
3312     -511
3313  -117976
3314    46200
3315   -71283
3316   117563
3317    59695
3318  -154720
3319    39324
3320   -39097
3321    62884
3322   101321
3323  -169094
3324    16339
3325     6196
3326     7722
3327   136159
3328  -151215
3329   -35007
3330    67492
3331   -23057
3332   129688
3333  -103445
3334   -87308
3335   103025
3336   -30059
3337   104231
3338   -51848
3339  -140126
3340   121265
3341   -12110
3342    51572
3343     5591
3344  -170566
3345   103858
3346    34062
3347    -1391
3348    43065
3349  -169683
3350    64318
3351    86904
3352   -39987
3353    58465
3354  -147757
3355    10495
3356   139330
3357   -64573
3358    44307
3359   -95704
3360   -50268
3361   168830
3362   -50047
3363     4939
3364   -46115
3365   -87582
3366   173531
3367   -20869
3368   -42606
3369     3253
3370  -112847
3371   151742
3372    35391
3373   -99451
3374    30144
3375  -100136
3376    99374
3377    88506
3378  -128678
3379    23337
3380   -67363
3381    50303
3382   130109
3383  -140035
3384     4653
3385   -16242
3386    -4766
3387   162868
3388  -114784
3389   -51039
3390    40153
3391   -30360
3392   147758
3393   -71017
3394   -98728
3395    68470
3396   -41871
3397   124163
3398   -20352
3399  -154987
3400    84783
3401   -19639
3402    65290
3403    38639
3404  -175225
3405    61405
3406    26774
3407    22558
3408    72686
3409  -171441
3410    29790
3411    77900
3412   -20138
3413    91493
3414  -143741
3415   -30886
3416   129790
3417   -39026
3418    65651
3419   -92113
3420   -84352
3421   147893
3422   -28055
3423    30353
3424   -44841
3425  -125036
3426   155196
3427     2164
3428   -24139
3429     9576
3430  -140496
3431   123821
3432    61956
3433   -70047
3434    26716
3435  -122540
3436    78161
3437   108906
3438   -98642
3439    27313
3440   -91532
3441    22780
3442   155559
3443  -106361
3444    -2468
3445   -36571
3446   -30971
3447   172489
3448   -74821
3449   -54500
3450     7952
3451   -53812
3452   160937
3453   -36148
3454  -100175
3455    41552
3456   -65515
3457   129743
3458    23629
3459  -150837
3460    51066
3461   -33553
3462    74666
3463    74068
3464  -161571
3465    31897
3466     5870
3467    31526
3468   107078
3469  -160489
3470    -4525
3471    59517
3472   -15376
3473   116375
3474  -124462
3475   -65189
3476   101451
3477   -26218
3478    89956
3479   -77367
3480  -110285
3481   120333
3482   -17866
3483    57057
3484   -22745
3485  -152669
3486   124676
3487    22247
3488      772
3489    24588
3490  -155754
3491    86672
3492    72035
3493   -34510
3494    40731
3495  -144931
3496    44836
3497   120021
3498   -70134
3499    39744
3500  -106135
3501   -19284
3502   159577
3503   -65540
3504     2881
3505   -54179
3506   -60750
3507   169195
3508   -39945
3509   -37256
3510    -9380
3511   -87825
3512   160739
3513     3886
3514   -88262
3515    27374
3516   -88815
3517   119096
3518    61353
3519  -127399
3520    28848
3521   -60494
3522    68947
3523   103861
3524  -142793
3525    11975
3526   -19468
3527    18013
3528   136315
3529  -133045
3530   -30325
3531    33023
3532   -18493
3533   139286
3534   -95147
3535   -81870
3536    70405
3537   -29743
3538   116694
3539   -47701
3540  -127424
3541    90364
3542   -18535
3543    78225
3544     7414
3545  -163349
3546    82890
3547    20399
3548    25279
3549    47991
3550  -165856
3551    48602
3552    63551
3553   -12524
3554    67989
3555  -150526
3556     2671
3557   114302
3558   -41821
3559    60773
3560  -104213
3561   -54010
3562   145984
3563   -35887
3564    27012
3565   -57659
3566   -93174
3567   154862
3568   -13885
3569   -15571
3570   -10090
3571  -120237
3572   139670
3573    33655
3574   -68263
3575    21018
3576  -114209
3577    97343
3578    85756
3579   -97265
3580    23040
3581   -87309
3582    50670
3583   129234
3584  -114297
3585     6563
3586   -42299
3587    -3614
3588   157535
3589   -97454
3590   -39248
3591     4529
3592   -36998
3593   155286
3594   -60734
3595   -87232
3596    41699
3597   -49120
3598   132460
3599    -7491
3600  -132988
3601    58935
3602   -32781
3603    88139
3604    42917
3605  -158667
3606    49357
3607     2587
3608    38490
3609    81762
3610  -162017
3611    15777
3612    50445
3613    -3332
3614    97247
3615  -138622
3616   -33618
3617    96086
3618   -25382
3619    85394
3620   -94774
3621   -83560
3622   124796
3623   -21293
3624    53774
3625   -45902
3626  -124608
3627   131137
3628     5668
3629     7036
3630     1079
3631  -143176
3632   108367
3633    51701
3634   -37906
3635    27515
3636  -136848
3637    67512
3638   100148
3639   -68217
3640    32275
3641  -108096
3642    16308
3643   142565
3644   -79366
3645     9167
3646   -60619
3647   -34388
3648   162446
3649   -59280
3650   -31468
3651   -16261
3652   -64863
3653   160548
3654   -22498
3655   -79009
3656    21836
3657   -74843
3658   129286
3659    30346
3660  -120002
3661    34503
3662   -56664
3663    86650
3664    76332
3665  -145263
3666    25623
3667   -19163
3668    33639
3669   113564
3670  -142097
3671   -12233
3672    28300
3673    -3317
3674   123023
3675  -115922
3676   -57112
3677    69197
3678   -24589
3679   113041
3680   -72485
3681  -107759
3682    97278
3683   -19936
3684    76240
3685   -17480
3686  -144602
3687    94409
3688    12106
3689    32724
3690    21910
3691  -158005
3692    73813
3693    50737
3694   -11595
3695    52476
3696  -150674
3697    26428
3698   103594
3699   -40385
3700    48642
3701  -112742
3702   -21316
3703   135962
3704   -46559
3705    29653
3706   -70721
3707   -67235
3708   156537
3709   -29658
3710   -13056
3711   -20635
3712   -97171
3713   146349
3714    11709
3715   -59139
3716     9269
3717   -99894
3718   116423
3719    55730
3720   -96924
3721    24905
3722   -85608
3723    69106
3724   107904
3725  -119659
3726     9954
3727   -41309
3728    19825
3729   135306
3730  -108793
3731   -22488
3732    -2032
3733   -15220
3734   148465
3735   -85495
3736   -67332
3737    42559
3738   -39594
3739   130709
3740   -33944
3741  -118296
3742    62158
3743   -28291
3744    91581
3745    13137
3746  -145107
3747    60993
3748    -5219
3749    51002
3750    56060
3751  -162809
3752    40355
3753    43589
3754     -458
3755    81126
3756  -141776
3757    -9079
3758    87613
3759   -19224
3760    75057
3761  -112392
3762   -50347
3763   121750
3764   -32367
3765    55394
3766   -61686
3767  -103557
3768   137954
3769    -6897
3770     5887
3771   -15637
3772  -121758
3773   120271
3774    28709
3775   -29419
3776    14206
3777  -131114
3778    93325
3779    78888
3780   -72711
3781    30958
3782  -103695
3783    37000
3784   124771
3785   -82528
3786     9515
3787   -65821
3788    -3252
3789   147147
3790   -78709
3791   -15544
3792   -24017
3793   -48313
3794   159549
3795   -46438
3796   -71183
3797    20400
3798   -59572
3799   130303
3800     1212
3801  -106562
3802    34368
3803   -51812
3804   101187
3805    45268
3806  -140505
3807    41212
3808   -23059
3809    47010
3810    93425
3811  -147241
3812     5512
3813    26918
3814     8770
3815   104053
3816  -127315
3817   -30826
3818    62364
3819   -18201
3820   107621
3821   -94513
3822   -83553
3823   101287
3824   -23866
3825    74972
3826   -38462
3827  -124330
3828   102911
3829     2349
3830    35812
3831        8
3832  -144772
3833    93466
3834    34463
3835    -7857
3836    39168
3837  -148136
3838    54400
3839    88897
3840   -45068
3841    42568
3842  -115644
3843     5989
3844   123873
3845   -52913
3846    29378
3847   -82211
3848   -39130
3849   152531
3850   -51151
3851    -6360
3852   -28822
3853   -80632
3854   149461
3855   -10139
3856   -54650
3857     3834
3858   -83558
3859   127145
3860    28500
3861   -89277
3862    26396
3863   -80271
3864    90913
3865    82179
3866  -124446
3867    21807
3868   -41570
3869    35069
3870   115534
3871  -119593
3872   -10854
3873    -4532
3874     1785
3875   132369
3876  -105375
3877   -46696
3878    38478
3879   -30932
3880   128064
3881   -59493
3882   -99680
3883    69729
3884   -25715
3885    93151
3886   -11567
3887  -130857
3888    72151
3889    -8114
3890    56797
3891    30949
3892  -154750
3893    60307
3894    31645
3895     6770
3896    64026
3897  -146536
3898    17626
3899    78440
3900   -21560
3901    65206
3902  -119479
3903   -23347
3904   113690
3905   -36389
3906    52820
3907   -77800
3908   -75223
3909   140293
3910   -24018
3911    11746
3912   -28357
3913  -105008
3914   131499
3915    10756
3916   -29111
3917     4386
3918  -115569
3919   110957
3920    52243
3921   -69391
3922    28428
3923  -104269
3924    62700
3925   104223
3926   -94057
3927    16685
3928   -65803
3929    16413
3930   131735
3931   -90668
3932    -7140
3933   -27916
3934   -23830
3935   151225
3936   -72269
3937   -50688
3938    19443
3939   -51455
3940   135808
3941   -25300
3942   -98495
3943    42061
3944   -45104
3945   105319
3946    17000
3947  -129379
3948    49593
3949   -27826
3950    61804
3951    64352
3952  -150678
3953    31326
3954    19005
3955    13620
3956    89449
3957  -136185
3958    -9333
3959    58866
3960   -12299
3961    94015
3962  -110915
3963   -53010
3964    97958
3965   -28680
3966    75420
3967   -61116
3968  -102510
3969   114492
3970    -9550
3971    35952
3972   -17369
3973  -126527
3974   106740
3975    18974
3976    -3515
3977    20685
3978  -139473
3979    80805
3980    66794
3981   -46639
3982    39021
3983  -118279
3984    31572
3985   110945
3986   -63391
3987    27097
3988   -84700
3989   -11342
3990   140067
3991   -65113
3992     2326
3993   -39877
3994   -56486
3995   153829
3996   -38153
3997   -45960
3998     4138
3999   -72748
4000   134141
4001     4531
4002   -85179
4003    25498
4004   -71647
4005   105154
4006    50997
4007  -121489
4008    34194
4009   -46397
4010    53553
4011    96855
4012  -131669
4013     8152
4014    -3950
4015    11714
4016   115869
4017  -117413
4018   -26788
4019    34794
4020   -19049
4021   122040
4022   -87296
4023   -76618
4024    74633
4025   -30247
4026    94696
4027   -34185
4028  -117575
4029    83830
4030   -12164
4031    60015
4032     6401
4033  -143146
4034    79488
4035    18396
4036    12755
4037    46465
4038  -148775
4039    44286
4040    68485
4041   -23825
4042    55837
4043  -124018
4044     1847
4045   105426
4046   -40253
4047    49089
4048   -91848
4049   -45661
4050   138319
4051   -40196
4052    15446
4053   -40607
4054   -86078
4055   140427
4056    -8160
4057   -27225
4058    -6446
4059   -99775
4060   124224
4061    27868
4062   -65884
4063    23584
4064  -100339
4065    87049
4066    81553
4067   -98775
4068    23216
4069   -67135
4070    37742
4071   116483
4072  -102623
4073     1711
4074   -31660
4075    -4219
4076   138604
4077   -91761
4078   -35844
4079    13937
4080   -38487
4081   137015
4082   -51786
4083   -84234
4084    46143
4085   -40737
4086   111060
4087    -7186
4088  -119945
4089    59421
4090   -28457
4091    73829
4092    40477
4093  -148072
4094    49030
4095    10707
4096    23139
4097    71719
4098  -144016
4099    14300
4100    51833
4101    -8439
4102    83706
4103  -124799
4104   -28200
4105    93482
4106   -31443
4107    74869
4108   -81424
4109   -78550
4110   120095
4111   -20890
4112    39394
4113   -34714
4114  -111105
4115   117471
4116     3567
4117      795
4118     4016
4119  -130456
4120   100625
4121    46697
4122   -44832
4123    31398
4124  -119256
4125    55484
4126    95081
4127   -67483
4128    28346
4129   -89018
4130    13947
4131   128092
4132   -76619
4133     9767
4134   -48447
4135   -34317
4136   150230
4137   -59763
4138   -34163
4139    -2083
4140   -60310
4141   140195
4142   -20418
4143   -75552
4144    26042
4145   -64721
4146   116159
4147    24381
4148  -115578
4149    41473
4150   -48247
4151    69985
4152    72838
4153  -135298
4154    24374
4155    -9876
4156    25323
4157    99888
4158  -130625
4159    -6376
4160    30692
4161   -11307
4162   114044
4163  -105279
4164   -54751
4165    74398
4166   -28722
4167    96366
4168   -58674
4169   -97527
4170    91900
4171   -19465
4172    64954
4173   -15302
4174  -131014
4175    93816
4176     5252
4177    20427
4178    29148
4179  -146711
4180    67270
4181    53284
4182   -22233
4183    48007
4184  -129514
4185    27150
4186    93643
4187   -45389
4188    48238
4189  -101916
4190   -18914
4191   132107
4192   -53805
4193    22123
4194   -52742
4195   -65676
4196   143326
4197   -28845
4198   -19508
4199   -13029
4200   -87194
4201   133741
4202     5336
4203   -60426
4204    19940
4205   -93799
4206   103804
4207    55830
4208   -98970
4209    28259
4210   -68492
4211    56057
4212    97290
4213  -111118
4214    13349
4215   -35617
4216    13550
4217   126588
4218  -107705
4219   -18775
4220    10430
4221   -25618
4222   133313
4223   -73603
4224   -67111
4225    47067
4226   -35894
4227   112637
4228   -32876
4229  -105475
4230    65692
4231   -31438
4232    80241
4233    15539
4234  -141694
4235    65216
4236     1242
4237    31278
4238    55105
4239  -145017
4240    35630
4241    43970
4242    -3515
4243    71854
4244  -132131
4245     -655
4246    86102
4247   -31441
4248    71546
4249   -96403
4250   -54124
4251   119754
4252   -32967
4253    40754
4254   -50121
4255   -91524
4256   125543
4257   -12389
4258     5096
4259    -9678
4260  -116278
4261   118309
4262    25633
4263   -40457
4264    25223
4265  -115698
4266    79202
4267    75411
4268   -71589
4269    29294
4270   -91677
4271    35987
4272   112215
4273   -86894
4274    16082
4275   -56268
4276   -13165
4277   142590
4278   -78037
4279   -21619
4280    -7957
4281   -45201
4282   140464
4283   -43208
4284   -63428
4285    24615
4286   -56901
4287   123312
4288    -2845
4289  -106491
4290    46909
4291   -49038
4292    82392
4293    49133
4294  -133937
4295    37695
4296   -13465
4297    37903
4298    80654
4299  -135653
4300    13275
4301    24019
4302     -344
4303   103183
4304  -120845
4305   -30146
4306    70189
4307   -27608
4308    92698
4309   -78385
4310   -77937
4311    94572
4312   -24818
4313    65908
4314   -36166
4315  -113567
4316   103107
4317    -6854
4318    26489
4319    11359
4320  -136757
4321    88422
4322    36890
4323   -17975
4324    37449
4325  -128730
4326    51741
4327    78563
4328   -46889
4329    44303
4330  -107335
4331     5758
4332   120438
4333   -63416
4334    26599
4335   -63338
4336   -42067
4337   141324
4338   -48289
4339   -10811
4340   -21238
4341   -70349
4342   140829
4343   -17766
4344   -52020
4345    16825
4346   -84884
4347   118192
4348    29518
4349   -94802
4350    33335
4351   -68596
4352    73636
4353    75259
4354  -114651
4355    25064
4356   -39343
4357    30644
4358   109059
4359  -119630
4360    -1103
4361     4752
4362   -13156
4363   124072
4364   -94631
4365   -46776
4366    46316
4367   -31444
4368   112039
4369   -54834
4370   -89263
4371    70541
4372   -32434
4373    85715
4374    -9351
4375  -127509
4376    78632
4377    -7767
4378    39354
4379    34809
4380  -142604
4381    57166
4382    32678
4383       72
4384    58209
4385  -136429
4386    21797
4387    75543
4388   -32939
4389    64599
4390  -107455
4391   -26479
4392   114049
4393   -40128
4394    42469
4395   -64053
4396   -67884
4397   129748
4398   -26779
4399     8775
4400   -20833
4401  -100122
4402   127112
4403     6376
4404   -35904
4405    16083
4406  -107361
4407    97326
4408    51640
4409   -71380
4410    29385
4411   -90933
4412    56737
4413    94068
4414   -92878
4415    23419
4416   -58402
4417     8724
4418   128670
4419   -91750
4420    -9131
4421   -13082
4422   -28328
4423   136254
4424   -66257
4425   -49546
4426    23475
4427   -48051
4428   125076
4429   -27618
4430   -94465
4431    50895
4432   -46547
4433    91783
4434    22084
4435  -128120
4436    51228
4437   -17914
4438    48833
4439    60137
4440  -138787
4441    32657
4442    19416
4443     7750
4444    86018
4445  -130517
4446    -6162
4447    63223
4448   -22430
4449    86977
4450   -96721
4451   -52755
4452    95261
4453   -30218
4454    66616
4455   -53946
4456   -93488
4457   111041
4458   -17223
4459    29523
4460    -6715
4461  -122609
4462   101704
4463    19479
4464   -13993
4465    24818
4466  -124193
4467    73851
4468    62444
4469   -48117
4470    38330
4471  -108521
4472    29541
4473   106095
4474   -68924
4475    27898
4476   -71462
4477   -16860
4478   133234
4479   -63398
4480    -3148
4481   -29294
4482   -52136
4483   140765
4484   -38963
4485   -42400
4486    10573
4487   -70663
4488   125691
4489     4372
4490   -85995
4491    33975
4492   -64496
4493    88359
4494    49973
4495  -113697
4496    32922
4497   -40795
4498    46504
4499    87676
4500  -126258
4501    14812
4502      583
4503     1550
4504   110990
4505  -109411
4506   -26689
4507    41962
4508   -23273
4509   108885
4510   -76668
4511   -68661
4512    73038
4513   -32236
4514    86681
4515   -31691
4516  -110713
4517    87582
4518   -14674
4519    45256
4520    12744
4521  -134074
4522    74755
4523    20306
4524     5618
4525    43471
4526  -135605
4527    45932
4528    63652
4529   -31068
4530    56547
4531  -114382
4532       51
4533   105347
4534   -46317
4535    41750
4536   -75662
4537   -44005
4538   126980
4539   -40549
4540    13054
4541   -33370
4542   -79889
4543   133368
4544   -13691
4545   -29145
4546     7291
4547   -95635
4548   111693
4549    30292
4550   -68536
4551    25529
4552   -85051
4553    74965
4554    71942
4555   -94690
4556    27374
4557   -61052
4558    29073
4559   111139
4560  -102814
4561     2486
4562   -17328
4563   -11409
4564   126244
4565   -82468
4566   -35125
4567    19911
4568   -34711
4569   124013
4570   -50366
4571   -78119
4572    52939
4573   -42004
4574    97004
4575    -2887
4576  -117597
4577    59943
4578   -21375
4579    57414
4580    36686
4581  -134784
4582    47975
4583    11561
4584    16466
4585    68591
4586  -135207
4587    16859
4588    55684
4589   -19746
4590    77520
4591  -106516
4592   -29095
4593    90504
4594   -30078
4595    63086
4596   -71118
4597   -69065
4598   112824
4599   -26861
4600    33395
4601   -23868
4602  -106138
4603   112984
4604     4267
4605   -11569
4606    11157
4607  -113631
4608    88517
4609    43304
4610   -44654
4611    29677
4612  -107009
4613    55459
4614    87956
4615   -73623
4616    29986
4617   -74569
4618     4965
4619   121904
4620   -73599
4621     1433
4622   -35428
4623   -28975
4624   133434
4625   -56970
4626   -32148
4627     2720
4628   -56635
4629   130226
4630   -20617
4631   -78242
4632    33816
4633   -56731
4634    96655
4635    25622
4636  -107123
4637    37848
4638   -37989
4639    60925
4640    64317
4641  -125823
4642    28655
4643    -4850
4644    14026
4645    95123
4646  -119119
4647    -9429
4648    38058
4649   -14732
4650    96077
4651   -91425
4652   -47346
4653    68181
4654   -29139
4655    85185
4656   -53474
4657   -91310
4658    92577
4659   -20570
4660    49270
4661    -6462
4662  -120329
4663    85454
4664    11477
4665    10831
4666    23622
4667  -128159
4668    65573
4669    47035
4670   -26644
4671    45245
4672  -117859
4673    24103
4674    93988
4675   -49865
4676    38112
4677   -81942
4678   -20629
4679   119535
4680   -48752
4681    17019
4682   -46257
4683   -56494
4684   132995
4685   -31954
4686   -21784
4687    -2266
4688   -81830
4689   120074
4690     9790
4691   -62626
4692    20763
4693   -76941
4694    89488
4695    49031
4696   -89806
4697    29798
4698   -61027
4699    48546
4700    90284
4701  -107829
4702    14811
4703   -21622
4704     4169
4705   112830
4706   -95030
4707   -21935
4708    14557
4709   -21836
4710   115406
4711   -70597
4712   -59907
4713    49866
4714   -36701
4715    99209
4716   -26308
4717  -102678
4718    66414
4719   -21413
4720    62701
4721    14621
4722  -124063
4723    58459
4724     4369
4725    26347
4726    48742
4727  -133646
4728    35820
4729    45408
4730   -14328
4731    65158
4732  -114186
4733    -6663
4734    82929
4735   -29936
4736    55931
4737   -81692
4738   -45565
4739   108320
4740   -32310
4741    34890
4742   -39755
4743   -84207
4744   119023
4745    -9759
4746    -5908
4747      135
4748  -100377
4749   100091
4750    26549
4751   -40424
4752    21293
4753   -98689
4754    72204
4755    66202
4756   -72198
4757    28836
4758   -76883
4759    26877
4760   105796
4761   -81891
4762     7714
4763   -38538
4764   -10778
4765   123084
4766   -69473
4767   -21336
4768    -1974
4769   -39081
4770   127102
4771   -40835
4772   -63987
4773    31179
4774   -49348
4775   102932
4776     1332
4777   -99442
4778    41985
4779   -36093
4780    68814
4781    40590
4782  -119989
4783    37792
4784    -9313
4785    27649
4786    75043
4787  -123381
4788    10276
4789    31988
4790    -7083
4791    84794
4792  -101718
4793   -28073
4794    64818
4795   -23613
4796    78348
4797   -69550
4798   -68536
4799    91145
4800   -23998
4801    50796
4802   -26136
4803  -102688
4804    93646
4805     1006
4806    13833
4807     8067
4808  -116088
4809    78927
4810    34730
4811   -21814
4812    31881
4813  -112930
4814    45871
4815    76879
4816   -49671
4817    34553
4818   -86355
4819     2539
4820   108355
4821   -54529
4822    15597
4823   -51792
4824   -33647
4825   124659
4826   -45129
4827   -14919
4828   -13023
4829   -63280
4830   123560
4831   -11578
4832   -55452
4833    16908
4834   -66783
4835    98394
4836    26291
4837   -85001
4838    28898
4839   -55934
4840    63221
4841    66094
4842  -106657
4843    22512
4844   -24710
4845    21940
4846    94373
4847  -103313
4848    -7010
4849    12794
4850    -8503
4851   104100
4852   -83367
4853   -42604
4854    45894
4855   -26988
4856    95646
4857   -48165
4858   -84967
4859    68610
4860   -22529
4861    65303
4862    -6320
4863  -112724
4864    68635
4865      499
4866    31075
4867    27909
4868  -125748
4869    52496
4870    34550
4871    -6663
4872    50349
4873  -116781
4874    16267
4875    73717
4876   -30438
4877    48841
4878   -88403
4879   -23393
4880   101444
4881   -36150
4882    33094
4883   -52856
4884   -60924
4885   117712
4886   -22593
4887    -1186
4888   -12973
4889   -84487
4890   107549
4891     9523
4892   -37515
4893    12744
4894   -88255
4895    84887
4896    46888
4897   -68584
4898    25733
4899   -73795
4900    46607
4901    86704
4902   -84952
4903    13153
4904   -41624
4905     8506
4906   109722
4907   -79549
4908   -13365
4909    -6826
4910   -23074
4911   118699
4912   -58616
4913   -51254
4914    27238
4915   -38750
4916   104143
4917   -19825
4918   -87609
4919    44378
4920   -31660
4921    74973
4922    18656
4923  -112053
4924    45751
4925   -11272
4926    36932
4927    53716
4928  -122878
4929    25190
4930    26130
4931     1584
4932    69895
4933  -107804
4934    -8287
4935    59125
4936   -19192
4937    70334
4938   -81444
4939   -47180
4940    88251
4941   -25803
4942    49578
4943   -41691
4944   -83127
4945    97880
4946    -8001
4947    16490
4948    -7268
4949  -102385
4950    88508
4951    20863
4952   -17510
4953    19716
4954  -105390
4955    62162
4956    60966
4957   -47780
4958    28174
4959   -86226
4960    23600
4961    95041
4962   -59146
4963    16540
4964   -56654
4965   -12468
4966   117061
4967   -55043
4968    -9294
4969   -18898
4970   -45195
4971   120059
4972   -29157
4973   -46269
4974    12231
4975   -55160
4976   102192
4977     6228
4978   -77875
4979    27972
4980   -49332
4981    74750
4982    44312
4983  -102632
4984    28254
4985   -24922
4986    33903
4987    76029
4988  -106348
4989     4734
4990     8459
4991     2541
4992    89834
4993   -94061
4994   -25303
4995    41342
4996   -20053
4997    89014
4998   -64288
4999   -66916
5000    67559
5001   -20337
5002    63996
5003   -25732
5004   -95616
5005    73423
5006    -4900
5007    34829
5008     8096
5009  -114936
5010    64062
5011    24626
5012    -1141
5013    35818
5014  -113538
5015    35137
5016    62796
5017   -28000
5018    40026
5019   -92199
5020     -357
5021    91975
5022   -39191
5023    30763
5024   -61459
5025   -38114
5026   113154
5027   -33422
5028     1114
5029   -23082
5030   -66021
5031   111040
5032    -7460
5033   -31623
5034     4450
5035   -74818
5036    94283
5037    26581
5038   -64236
5039    22923
5040   -68251
5041    62136
5042    67126
5043   -86341
5044    16590
5045   -41525
5046    24203
5047    91872
5048   -85699
5049    -3534
5050   -11198
5051    -7023
5052   107514
5053   -72729
5054   -37014
5055    24661
5056   -28251
5057   100796
5058   -38673
5059   -74005
5060    45004
5061   -26518
5062    76836
5063    -4054
5064  -101340
5065    51386
5066   -13090
5067    45799
5068    32571
5069  -117319
5070    39099
5071    19542
5072     7140
5073    54677
5074  -109627
5075     8932
5076    53192
5077   -13627
5078    57976
5079   -89860
5080   -24327
5081    82346
5082   -27296
5083    47638
5084   -55808
5085   -63971
5086    99133
5087   -15999
5088    16358
5089   -19540
5090   -85135
5091    94705
5092     8320
5093   -13150
5094     7080
5095   -95571
5096    77654
5097    44296
5098   -46424
5099    24263
5100   -84159
5101    41135
5102    80311
5103   -62134
5104    14962
5105   -57911
5106     7948
5107   103326
5108   -64865
5109    -2036
5110   -25841
5111   -27423
5112   116484
5113   -45845
5114   -38150
5115     9692
5116   -42892
5117   102780
5118   -11890
5119   -69052
5120    26142
5121   -42226
5122    81895
5123    21810
5124   -96883
5125    34758
5126   -26555
5127    44422
5128    57317
5129  -108251
5130    15899
5131     7153
5132    12053
5133    73653
5134   -98247
5135   -10461
5136    35865
5137   -10616
5138    79962
5139   -77492
5140   -46760
5141    67714
5142   -20999
5143    62598
5144   -40730
5145   -80822
5146    76582
5147    -6847
5148    35140
5149    -9185
5150  -100666
5151    74325
5152    14061
5153     4229
5154    22133
5155  -109205
5156    51410
5157    51749
5158   -27722
5159    31664
5160   -91046
5161    16765
5162    80863
5163   -39018
5164    25811
5165   -68086
5166   -16222
5167   105810
5168   -42743
5169     5210
5170   -31305
5171   -49718
5172   111584
5173   -19278
5174   -28599
5175    -1541
5176   -60144
5177    98265
5178     8032
5179   -56134
5180    17763
5181   -62540
5182    74783
5183    45527
5184   -84556
5185    21816
5186   -40536
5187    36851
5188    75939
5189   -88438
5190     2630
5191   -13004
5192     8150
5193    93055
5194   -82999
5195   -21395
5196    18748
5197   -18626
5198    97080
5199   -56067
5200   -61136
5201    47039
5202   -21579
5203    76127
5204   -21076
5205   -87589
5206    53864
5207   -12488
5208    51084
5209    12368
5210  -108753
5211    51574
5212    12632
5213    14263
5214    40760
5215  -109947
5216    24783
5217    46636
5218   -11472
5219    47293
5220   -93568
5221    -4995
5222    73627
5223   -26350
5224    44778
5225   -66987
5226   -41767
5227    97695
5228   -23857
5229    18282
5230   -29372
5231   -69550
5232    98215
5233    -2337
5234   -10605
5235    -3455
5236   -82115
5237    86622
5238    26925
5239   -41487
5240    18523
5241   -80441
5242    57683
5243    64957
5244   -64430
5245    15981
5246   -57015
5247    23215
5248    89521
5249   -67480
5250     2086
5251   -29808
5252    -7288
5253   107609
5254   -60084
5255   -26192
5256     4922
5257   -32125
5258   103960
5259   -29717
5260   -61665
5261    27074
5262   -33611
5263    83365
5264     1601
5265   -86671
5266    36689
5267   -25775
5268    55482
5269    37154
5270  -105836
5271    30253
5272     2831
5273    19036
5274    60750
5275  -102344
5276     3593
5277    32046
5278    -3547
5279    68141
5280   -87859
5281   -26424
5282    62365
5283   -20031
5284    62388
5285   -56277
5286   -64666
5287    80890
5288   -13228
5289    35437
5290   -21531
5291   -86768
5292    79830
5293     7129
5294     6943
5295     5928
5296   -99939
5297    67518
5298    36875
5299   -24592
5300    25284
5301   -91655
5302    34150
5303    71628
5304   -42989
5305    22484
5306   -69717
5307     2391
5308    95538
5309   -47809
5310     9103
5311   -39547
5312   -31054
5313   109237
5314   -36073
5315   -21029
5316    -4841
5317   -48996
5318   101436
5319    -7252
5320   -51241
5321    14629
5322   -52734
5323    81851
5324    24013
5325   -78060
5326    24369
5327   -41319
5328    50038
5329    59661
5330   -93536
5331    12867
5332   -12365
5333    17833
5334    79259
5335   -87523
5336   -10865
5337    15250
5338    -6245
5339    88107
5340   -71979
5341   -43039
5342    45615
5343   -20974
5344    77382
5345   -37350
5346   -76871
5347    59087
5348   -12759
5349    51318
5350    -5415
5351   -96366
5352    58298
5353     4744
5354    21109
5355    23695
5356  -107754
5357    42953
5358    36972
5359   -10249
5360    39382
5361   -95427
5362    11205
5363    68115
5364   -26711
5365    37808
5366   -73749
5367   -20069
5368    90677
5369   -31987
5370    21780
5371   -40761
5372   -53680
5373   102091
5374   -15619
5375    -9253
5376   -10065
5377   -68138
5378    92699
5379    10967
5380   -37303
5381    10811
5382   -73140
5383    72523
5384    45259
5385   -64486
5386    18666
5387   -57763
5388    37041
5389    77401
5390   -74415
5391     5094
5392   -29924
5393     7278
5394    94981
5395   -69655
5396   -15745
5397     -689
5398   -19431
5399   101584
5400   -48404
5401   -49574
5402    28040
5403   -30291
5404    85874
5405   -14780
5406   -78067
5407    40297
5408   -23161
5409    59964
5410    15707
5411   -99619
5412    40495
5413    -3804
5414    27655
5415    46272
5416  -105211
5417    20461
5418    29104
5419    -1490
5420    57958
5421   -92042
5422    -9001
5423    56806
5424   -17120
5425    56254
5426   -69404
5427   -43389
5428    81230
5429   -19928
5430    36856
5431   -34263
5432   -73724
5433    86805
5434    -3435
5435     8361
5436    -5380
5437   -87973
5438    77020
5439    22881
5440   -20703
5441    16692
5442   -89791
5443    52954
5444    57151
5445   -45929
5446    21965
5447   -70829
5448    18793
5449    85676
5450   -53478
5451    10701
5452   -44554
5453   -11961
5454   103039
5455   -49356
5456   -12787
5457   -10849
5458   -38163
5459   103850
5460   -24640
5461   -45887
5462    13772
5463   -45101
5464    87059
5465     6287
5466   -72805
5467    27037
5468   -39310
5469    61296
5470    39591
5471   -93191
5472    23929
5473   -15771
5474    27174
5475    66308
5476   -94512
5477     1719
5478    14230
5479      721
5480    77114
5481   -81315
5482   -26743
5483    42375
5484   -17040
5485    74497
5486   -54758
5487   -60665
5488    63081
5489   -16302
5490    52356
5491   -20101
5492   -87518
5493    67010
5494     -310
5495    24740
5496     9481
5497  -100477
5498    56338
5499    26400
5500    -7670
5501    30051
5502   -97641
5503    29868
5504    59577
5505   -29074
5506    33168
5507   -77746
5508    -3362
5509    85634
5510   -37020
5511    21919
5512   -49547
5513   -34425
5514   100212
5515   -28981
5516    -3754
5517   -16658
5518   -58033
5519    98387
5520    -4893
5521   -33294
5522     6785
5523   -64376
5524    80684
5525    27019
5526   -60816
5527    19019
5528   -56552
5529    53104
5530    60703
5531   -78967
5532    14382
5533   -32301
5534    19211
5535    83878
5536   -77949
5537    -6489
5538    -4171
5539    -7702
5540    93218
5541   -63756
5542   -35861
5543    25893
5544   -24706
5545    86429
5546   -33859
5547   -68500
5548    44602
5549   -22473
5550    64361
5551    -1376
5552   -91316
5553    48368
5554    -6176
5555    34537
5556    28604
5557  -103822
5558    35109
5559    20799
5560     3518
5561    47964
5562   -98470
5563     8232
5564    52147
5565   -17685
5566    50422
5567   -76668
5568   -24231
5569    77607
5570   -23588
5571    37561
5572   -47143
5573   -56242
5574    90450
5575   -14255
5576    11296
5577   -15164
5578   -77982
5579    86146
5580    10512
5581   -18713
5582     8624
5583   -83055
5584    66454
5585    41735
5586   -45442
5587    20240
5588   -71472
5589    36045
5590    71910
5591   -59949
5592    14284
5593   -46750
5594     3709
5595    94421
5596   -58651
5597    -6327
5598   -16456
5599   -23430
5600   101169
5601   -41992
5602   -35821
5603    12145
5604   -38931
5605    92424
5606   -12245
5607   -66185
5608    29823
5609   -36260
5610    68067
5611    20562
5612   -89342
5613    32008
5614   -18563
5615    37878
5616    49959
5617   -98816
5618    16509
5619     8829
5620     6890
5621    67053
5622   -90214
5623   -11230
5624    38954
5625   -12571
5626    69117
5627   -67571
5628   -43791
5629    62948
5630   -19128
5631    53510
5632   -35768
5633   -73411
5634    73769
5635    -8266
5636    26837
5637    -4539
5638   -93239
5639    68261
5640    16380
5641    -3838
5642    19989
5643   -94421
5644    46884
5645    47008
5646   -29383
5647    30119
5648   -81717
5649    16861
5650    76860
5651   -42708
5652    22471
5653   -55111
5654   -17319
5655    96816
5656   -39696
5657     1219
5658   -24149
5659   -42860
5660   100739
5661   -20802
5662   -29012
5663     2896
5664   -57323
5665    89354
5666     8887
5667   -58782
5668    19855
5669   -52278
5670    64092
5671    42350
5672   -78663
5673    19878
5674   -34533
5675    32911
5676    70133
5677   -84826
5678     5049
5679    -6045
5680     1924
5681    85536
5682   -75004
5683   -23229
5684    23678
5685   -17333
5686    84611
5687   -50038
5688   -54497
5689    45881
5690   -22486
5691    67750
5692   -19294
5693   -82808
5694    55941
5695   -11327
5696    38309
5697    13878
5698   -98583
5699    47855
5700    13339
5701     8740
5702    35387
5703   -98892
5704    26371
5705    43778
5706   -16511
5707    44337
5708   -84141
5709    -5479
5710    73271
5711   -28937
5712    36751
5713   -56000
5714   -39402
5715    90234
5716   -23609
5717    14613
5718   -25742
5719   -63767
5720    92829
5721    -5035
5722   -15164
5723     2169
5724   -76683
5725    78642
5726    26420
5727   -43909
5728    17251
5729   -69417
5730    51452
5731    57826
5732   -62362
5733    17863
5734   -50297
5735    19281
5736    84092
5737   -67865
5738     1646
5739   -20151
5740   -10914
5741    97042
5742   -55254
5743   -25481
5744     9922
5745   -28863
5746    92441
5747   -30034
5748   -56838
5749    30764
5750   -33310
5751    74988
5752     3013
5753   -84111
5754    39460
5755   -20161
5756    44518
5757    34652
5758   -96730
5759    28670
5760     4204
5761    15008
5762    55784
5763   -96002
5764     6966
5765    34320
5766   -11060
5767    64339
5768   -78448
5769   -26855
5770    61747
5771   -20222
5772    53291
5773   -48577
5774   -57616
5775    76602
5776   -14917
5777    30911
5778   -17709
5779   -81921
5780    78288
5781     4486
5782     -183
5783    10569
5784   -90347
5785    60455
5786    34280
5787   -27976
5788    24422
5789   -81588
5790    33425
5791    64861
5792   -45902
5793    24458
5794   -61286
5795      979
5796    90012
5797   -49515
5798     6477
5799   -29430
5800   -29286
5801   100291
5802   -35203
5803   -21736
5804    -1159
5805   -46130
5806    94423
5807    -9561
5808   -51277
5809    20166
5810   -50248
5811    73978
5812    24585
5813   -76777
5814    25998
5815   -34617
5816    42832
5817    55205
5818   -87650
5819    15075
5820   -10339
5821    13049
5822    75290
5823   -84413
5824    -8073
5825    20817
5826   -12608
5827    80131
5828   -64586
5829   -40508
5830    45781
5831   -20199
5832    67166
5833   -34093
5834   -69234
5835    60157
5836   -14748
5837    44161
5838    -1784
5839   -91886
5840    59882
5841     5603
5842    11105
5843    25012
5844   -97407
5845    39995
5846    35635
5847   -13419
5848    35922
5849   -87562
5850    13140
5851    64938
5852   -32461
5853    36370
5854   -64182
5855   -21724
5856    88422
5857   -31831
5858    16398
5859   -33295
5860   -49364
5861    94650
5862   -17101
5863    -9427
5864    -5714
5865   -66085
5866    87673
5867     9265
5868   -40383
5869    16550
5870   -66871
5871    63605
5872    42476
5873   -62881
5874    19790
5875   -49904
5876    34443
5877    70394
5878   -72049
5879     9761
5880   -24972
5881     2534
5882    89811
5883   -67449
5884   -15831
5885     7175
5886   -20980
5887    90587
5888   -44918
5889   -46047
5890    30197
5891   -28277
5892    77744
5893   -16295
5894   -73777
5895    44303
5896   -23750
5897    51856
5898    17609
5899   -94533
5900    39712
5901      989
5902    19498
5903    41982
5904   -96498
5905    20679
5906    27020
5907    -4610
5908    55010
5909   -86724
5910    -7482
5911    57090
5912   -22735
5913    51430
5914   -59593
5915   -42226
5916    77848
5917   -20220
5918    31114
5919   -29780
5920   -66911
5921    81935
5922    -6853
5923     5162
5924      212
5925   -83360
5926    72912
5927    21719
5928   -26731
5929    19738
5930   -78541
5931    47990
5932    51982
5933   -46407
5934    22205
5935   -63282
5936    18389
5937    79645
5938   -57015
5939    12565
5940   -35547
5941   -14840
5942    95755
5943   -46872
5944   -14860
5945    -4960
5946   -34279
5947    94595
5948   -25392
5949   -42501
5950    17359
5951   -43706
5952    80596
5953     5755
5954   -72455
5955    31196
5956   -34344
5957    52424
5958    38616
5959   -88197
5960    23341
5961   -12456
5962    22051
5963    61577
5964   -89277
5965     5402
5966    15633
5967    -4032
5968    73136
5969   -75600
5970   -24740
5971    44895
5972   -20272
5973    65450
5974   -47823
5975   -56138
5976    61515
5977   -17478
5978    45179
5979   -18080
5980   -79934
5981    67310
5982    -4369
5983    17258
5984    12537
5985   -94092
5986    53788
5987    26341
5988   -13251
5989    28308
5990   -87501
5991    28617
5992    55921
5993   -31313
5994    31790
5995   -70180
5996    -2109
5997    82117
5998   -40430
5999    19520
6000   -40521
6001   -34881
6002    94521
6003   -28390
6004    -6520
6005   -11909
6006   -53581
6007    91227
6008    -6040
6009   -34502
6010    11736
6011   -60437
6012    74332
6013    26123
6014   -61617
6015    22626
6016   -48985
6017    44417
6018    55898
6019   -74072
6020    14942
6021   -26550
6022    15260
6023    77310
6024   -76034
6025    -3821
6026     2365
6027   -11745
6028    85219
6029   -58488
6030   -34371
6031    30438
6032   -23289
6033    75785
6034   -31005
6035   -62766
6036    45511
6037   -22506
6038    55990
6039     -186
6040   -86534
6041    48820
6042    -5527
6043    26274
6044    28893
6045   -96006
6046    34170
6047    22284
6048    -1092
6049    44629
6050   -88765
6051     8131
6052    49570
6053   -20934
6054    46984
6055   -69774
6056   -23840
6057    75157
6058   -26167
6059    32202
6060   -38829
6061   -52837
6062    84873
6063   -13734
6064     6140
6065   -10580
6066   -70478
6067    80031
6068     7807
6069   -21002
6070    12519
6071   -75482
6072    60843
6073    39632
6074   -47276
6075    20771
6076   -61636
6077    31698
6078    67054
6079   -58698
6080    13912
6081   -38743
6082     1733
6083    87275
6084   -57615
6085    -5788
6086    -8975
6087   -23561
6088    92348
6089   -38741
6090   -36107
6091    15989
6092   -34811
6093    81270
6094   -11976
6095   -62706
6096    30758
6097   -33066
6098    59804
6099    20612
6100   -84359
6101    31885
6102   -14305
6103    29015
6104    46709
6105   -90061
6106    15234
6107    11397
6108     3662
6109    62143
6110   -82500
6111    -9293
6112    39232
6113   -16268
6114    62274
6115   -59770
6116   -42028
6117    62006
6118   -19301
6119    45154
6120   -29869
6121   -67161
6122    70393
6123    -7666
6124    20655
6125    -1716
6126   -84319
6127    65088
6128    14256
6129    -9030
6130    20648
6131   -84890
6132    43234
6133    45634
6134   -32252
6135    26726
6136   -70439
6137    14020
6138    70771
6139   -42533
6140    20556
6141   -47652
6142   -16939
6143    90655
6144   -39564
6145     -544
6146   -17067
6147   -40702
6148    91783
6149   -18657
6150   -28878
6151     6306
6152   -50664
6153    79743
6154     7725
6155   -55967
6156    21293
6157   -47634
6158    55120
6159    41331
6160   -75230
6161    20064
6162   -27343
6163    25873
6164    63884
6165   -77533
6166     4725
6167    -1893
6168     -601
6169    77464
6170   -69212
6171   -21249
6172    27181
6173   -19420
6174    73690
6175   -44808
6176   -52246
6177    47633
6178   -19953
6179    56610
6180   -16831
6181   -76386
6182    53296
6183    -9213
6184    31166
6185    13772
6186   -91641
6187    45316
6188    15223
6189     1480
6190    33868
6191   -88562
6192    22286
6193    44455
6194   -18149
6195    39830
6196   -74012
6197    -5975
6198    68379
6199   -28675
6200    31953
6201   -47277
6202   -37118
6203    83864
6204   -22077
6205     8850
6206   -18360
6207   -58464
6208    83334
6209    -3237
6210   -17704
6211     5508
6212   -66208
6213    70816
6214    23481
6215   -43854
6216    18472
6217   -60449
6218    44761
6219    54293
6220   -60804
6221    14865
6222   -39681
6223    15961
6224    75378
6225   -61927
6226     -110
6227   -13242
6228   -10856
6229    86930
6230   -50405
6231   -26304
6232    13807
6233   -27379
6234    81023
6235   -25618
6236   -54095
6237    30818
6238   -28279
6239    63315
6240     3277
6241   -77017
6242    36710
6243   -16515
6244    36574
6245    32427
6246   -90173
6247    27025
6248     8763
6249     8260
6250    50303
6251   -84107
6252     3280
6253    34414
6254   -11064
6255    54622
6256   -68534
6257   -24058
6258    58888
6259   -20504
6260    44523
6261   -40548
6262   -52813
6263    72144
6264   -13032
6265    20646
6266   -13594
6267   -71961
6268    69687
6269     5968
6270    -4750
6271     9783
6272   -78628
6273    55639
6274    32974
6275   -29878
6276    22222
6277   -70218
6278    28132
6279    60899
6280   -43389
6281    18784
6282   -50107
6283     -402
6284    81346
6285   -44586
6286     2399
6287   -22818
6288   -26797
6289    89924
6290   -31394
6291   -23361
6292     2188
6293   -40820
6294    81616
6295    -6363
6296   -49124
6297    19056
6298   -41679
6299    63214
6300    22794
6301   -70812
6302    23992
6303   -27600
6304    35505
6305    50325
6306   -80105
6307    12295
6308    -2938
6309     8571
6310    64669
6311   -74169
6312    -8957
6313    22781
6314   -11360
6315    68005
6316   -56852
6317   -38128
6318    46613
6319   -18373
6320    54238
6321   -28487
6322   -64347
6323    55777
6324   -10102
6325    33573
6326    -1758
6327   -81477
6328    52981
6329     8673
6330     7460
6331    21980
6332   -85794
6333    36032
6334    35659
6335   -16151
6336    31646
6337   -74582
6338     7810
6339    60694
6340   -28470
6341    27948
6342   -54185
6343   -19956
6344    79642
6345   -28810
6346    11228
6347   -26665
6348   -44392
6349    84236
6350   -14009
6351   -14295
6352    -1723
6353   -56235
6354    75355
6355     9439
6356   -39243
6357    14641
6358   -55001
6359    53862
6360    39576
6361   -59806
6362    17425
6363   -38786
6364    27304
6365    63019
6366   -66153
6367     5139
6368   -16250
6369     1411
6370    77422
6371   -58993
6372   -16614
6373    11068
6374   -17908
6375    78648
6376   -38793
6377   -44478
6378    30815
6379   -23201
6380    63264
6381   -11642
6382   -68599
6383    38919
6384   -15899
6385    41044
6386    15958
6387   -83009
6388    34507
6389     4580
6390    14531
6391    37637
6392   -84600
6393    16348
6394    29863
6395    -6791
6396    45325
6397   -71889
6398   -10351
6399    53582
6400   -18553
6401    41499
6402   -49805
6403   -37092
6404    70454
6405   -17359
6406    22331
6407   -22557
6408   -59169
6409    72791
6410    -1431
6411    -2680
6412      354
6413   -68818
6414    62301
6415    22220
6416   -27393
6417    15579
6418   -66178
6419    40704
6420    49745
6421   -44536
6422    16009
6423   -49572
6424    14164
6425    71280
6426   -49023
6427     4914
6428   -26017
6429   -12634
6430    83819
6431   -40461
6432   -16837
6433    -1085
6434   -29910
6435    81153
6436   -19331
6437   -42696
6438    17138
6439   -33976
6440    66332
6441     7133
6442   -64626
6443    25636
6444   -26968
6445    42371
6446    34042
6447   -77822
6448    19861
6449    -4525
6450    15895
6451    53278
6452   -76949
6453      936
6454    19530
6455    -4254
6456    59718
6457   -64241
6458   -24910
6459    42456
6460   -15048
6461    52067
6462   -40055
6463   -51009
6464    57186
6465   -12546
6466    33417
6467   -14061
6468   -70875
6469    57923
6470     2893
6471     9886
6472     9605
6473   -78808
6474    45542
6475    27172
6476   -13322
6477    22558
6478   -73783
6479    22723
6480    51986
6481   -29233
6482    24095
6483   -56778
6484    -4603
6485    72982
6486   -33523
6487    11182
6488   -32034
6489   -29877
6490    82126
6491   -22366
6492   -10484
6493    -8088
6494   -44586
6495    77994
6496    -2227
6497   -34527
6498    10651
6499   -47525
6500    61924
6501    24916
6502   -56495
6503    17094
6504   -37381
6505    37961
6506    48958
6507   -66892
6508    10329
6509   -17199
6510    11726
6511    65779
6512   -64373
6513    -8231
6514     7008
6515    -8795
6516    71689
6517   -49177
6518   -33258
6519    29726
6520   -18808
6521    62935
6522   -25951
6523   -57382
6524    40000
6525   -15075
6526    44251
6527     2075
6528   -76543
6529    40834
6530     1224
6531    19432
6532    24003
6533   -81827
6534    26688
6535    24207
6536    -3328
6537    36259
6538   -75446
6539     4511
6540    47822
6541   -18264
6542    35770
6543   -56549
6544   -23154
6545    66916
6546   -20448
6547    21104
6548   -31183
6549   -45015
6550    74075
6551    -9079
6552     -214
6553    -6840
6554   -60624
6555    69103
6556    11239
6557   -24976
6558     9592
6559   -60745
6560    49564
6561    37927
6562   -43177
6563    14906
6564   -48935
6565    26551
6566    59993
6567   -51841
6568     7817
6569   -28059
6570      290
6571    76159
6572   -47752
6573   -11879
6574    -4261
6575   -19394
6576    76725
6577   -30370
6578   -34919
6579    16442
6580   -27113
6581    68381
6582    -6903
6583   -58143
6584    27303
6585   -23489
6586    47149
6587    19171
6588   -74334
6589    24861
6590    -6326
6591    23059
6592    39997
6593   -77609
6594    10690
6595    16324
6596     1206
6597    50334
6598   -69834
6599   -12169
6600    39207
6601   -12748
6602    47475
6603   -49142
6604   -38149
6605    55581
6606   -12396
6607    33632
6608   -24461
6609   -58675
6610    60935
6611    -2934
6612    11958
6613    -1075
6614   -71807
6615    53571
6616    19528
6617   -11549
6618    14703
6619   -69696
6620    34617
6621    42056
6622   -28951
6623    19370
6624   -57681
6625     9799
6626    64178
6627   -36324
6628    12032
6629   -34981
6630   -15901
6631    77508
6632   -30267
6633    -6489
6634   -11988
6635   -32706
6636    77200
6637   -14469
6638   -29670
6639     7738
6640   -40934
6641    67205
6642     9660
6643   -53123
6644    17132
6645   -33664
6646    44898
6647    35217
6648   -65680
6649    14344
6650   -18066
6651    22402
6652    54956
6653   -68256
6654     -144
6655     5087
6656     -200
6657    63835
6658   -57529
6659   -22697
6660    26813
6661   -12533
6662    58625
6663   -37178
6664   -46470
6665    41737
6666   -13986
6667    45300
6668   -12196
6669   -67656
6670    46118
6671    -1887
6672    21710
6673    11375
6674   -76903
6675    36420
6676    18010
6677      -72
6678    26258
6679   -74963
6680    17627
6681    41210
6682   -17547
6683    30220
6684   -60668
6685    -8430
6686    62270
6687   -23614
6688    20436
6689   -36877
6690   -31612
6691    72886
6692   -16332
6693     1350
6694   -14979
6695   -48156
6696    72414
6697       40
6698   -21374
6699     4447
6700   -54036
6701    59236
6702    25368
6703   -42169
6704    13051
6705   -45934
6706    36627
6707    48216
6708   -54291
6709     9369
6710   -30364
6711    12614
6712    66357
6713   -54187
6714    -4689
6715    -6666
6716    -9975
6717    72155
6718   -41413
6719   -27458
6720    13262
6721   -20913
6722    66871
6723   -20801
6724   -50133
6725    28388
6726   -20858
6727    50783
6728     5151
6729   -68475
6730    30298
6731    -6916
6732    28142
6733    26575
6734   -76258
6735    20057
6736    12075
6737     6883
6738    41037
6739   -72576
6740     1611
6741    35863
6742   -10954
6743    43312
6744   -56035
6745   -24280
6746    54140
6747   -14387
6748    31117
6749   -34274
6750   -46474
6751    63706
6752    -8568
6753    13417
6754   -10413
6755   -62046
6756    60780
6757    10014
6758   -10026
6759     8114
6760   -64997
6761    45159
6762    32999
6763   -28755
6764    15264
6765   -56708
6766    23381
6767    55797
6768   -39739
6769    12413
6770   -38901
6771    -2847
6772    71347
6773   -37129
6774    -3333
6775   -15340
6776   -22322
6777    74902
6778   -23933
6779   -24676
6780     4096
6781   -32217
6782    69803
6783    -2665
6784   -46804
6785    17939
6786   -31311
6787    50926
6788    21940
6789   -64129
6790    18498
6791   -17927
6792    28273
6793    42050
6794   -70234
6795     7667
6796     2248
6797     6142
6798    54532
6799   -64285
6800   -12175
6801    25542
6802    -8649
6803    55153
6804   -46148
6805   -35857
6806    41644
6807   -12670
6808    43834
6809   -23540
6810   -56882
6811    49269
6812    -5876
6813    24490
6814      518
6815   -71218
6816    44496
6817    13008
6818     1987
6819    17089
6820   -71662
6821    29117
6822    34526
6823   -15783
6824    24780
6825   -62803
6826     6724
6827    56276
6828   -26929
6829    19620
6830   -43546
6831   -18317
6832    70036
6833   -22938
6834     3702
6835   -20839
6836   -36909
6837    72875
6838   -10378
6839   -16936
6840     -241
6841   -46749
6842    65030
6843    11945
6844   -39532
6845    11933
6846   -42441
6847    45935
6848    35820
6849   -53935
6850    12083
6851   -29336
6852    23045
6853    55385
6854   -58850
6855     1720
6856    -8331
6857      -38
6858    66752
6859   -50557
6860   -19210
6861    13199
6862   -13939
6863    64832
6864   -31801
6865   -40832
6866    28528
6867   -18250
6868    53251
6869    -8629
6870   -62794
6871    35595
6872    -9965
6873    31659
6874    14691
6875   -73306
6876    28598
6877     8584
6878    10426
6879    30276
6880   -73876
6881    13449
6882    30153
6883    -8495
6884    37535
6885   -61672
6886   -10624
6887    51982
6888   -16696
6889    30140
6890   -42324
6891   -33052
6892    63066
6893   -13298
6894    14804
6895   -19218
6896   -51713
6897    66114
6898      296
6899    -7416
6900     1314
6901   -59853
6902    53928
6903    22712
6904   -27765
6905    12389
6906   -55252
6907    33901
6908    45248
6909   -41248
6910    12909
6911   -39399
6912    10475
6913    64926
6914   -43791
6915     1048
6916   -18787
6917   -11421
6918    71907
6919   -34433
6920   -18739
6921     2506
6922   -25171
6923    70313
6924   -17077
6925   -40960
6926    18212
6927   -27882
6928    55067
6929     7982
6930   -60703
6931    22905
6932   -18138
6933    34613
6934    29204
6935   -70675
6936    16147
6937       -8
6938    12742
6939    46105
6940   -68444
6941     -887
6942    23197
6943    -5185
6944    49628
6945   -54725
6946   -24048
6947    40824
6948   -12572
6949    42932
6950   -34404
6951   -46244
6952    52127
6953    -8955
6954    26071
6955    -9544
6956   -62838
6957    51797
6958     5820
6959     4588
6960     8707
6961   -68356
6962    39080
6963    26314
6964   -16208
6965    20066
6966   -63855
6967    19109
6968    48520
6969   -28400
6970    18762
6971   -45944
6972    -4235
6973    65532
6974   -29625
6975     6177
6976   -24634
6977   -25504
6978    73176
6979   -19949
6980   -13464
6981    -3644
6982   -38703
6983    68667
6984      -77
6985   -35916
6986    10060
6987   -39394
6988    53175
6989    23494
6990   -53386
6991    15010
6992   -29389
6993    31926
6994    44584
6995   -61653
6996     8066
6997   -10927
6998     8309
6999    59319
7000   -57451
7001   -10283
7002    11022
7003    -7982
7004    61790
7005   -42411
7006   -32004
7007    28914
7008   -15807
7009    53732
7010   -21546
7011   -52763
7012    39242
7013   -11099
7014    34632
7015     2364
7016   -68226
7017    37130
7018     3850
7019    13403
7020    21254
7021   -73283
7022    24476
7023    24490
7024    -6181
7025    31482
7026   -66055
7027     2547
7028    47076
7029   -18504
7030    28453
7031   -47551
7032   -20731
7033    61890
7034   -19183
7035    16132
7036   -26444
7037   -41312
7038    67803
7039    -8298
7040    -4843
7041    -4555
7042   -52183
7043    61232
7044    11910
7045   -25213
7046     9838
7047   -52291
7048    44963
7049    35304
7050   -42709
7051    13590
7052   -41443
7053    21072
7054    55169
7055   -48163
7056     5589
7057   -21148
7058    -1301
7059    67344
7060   -43702
7061   -11847
7062      587
7063   -18004
7064    68977
7065   -27983
7066   -34405
7067    18931
7068   -24208
7069    58676
7070    -6287
7071   -54631
7072    26712
7073   -18317
7074    39197
7075    17975
7076   -68530
7077    23504
7078    -2741
7079    18594
7080    35634
7081   -71118
7082    10153
7083    18717
7084    -2023
7085    44148
7086   -62425
7087   -11297
7088    39095
7089   -12591
7090    41121
7091   -43608
7092   -34373
7093    54084
7094   -13293
7095    27919
7096   -20516
7097   -53513
7098    57193
7099    -1608
7100     6993
7101     1143
7102   -63186
7103    49247
7104    17293
7105   -13482
7106    14526
7107   -61969
7108    30857
7109    40554
7110   -30669
7111    19004
7112   -49535
7113     7309
7114    60069
7115   -35179
7116     8726
7117   -28594
7118   -13869
7119    70877
7120   -29835
7121    -8771
7122    -7366
7123   -30260
7124    71747
7125   -13104
7126   -31611
7127     9724
7128   -35019
7129    59110
7130     9565
7131   -50357
7132    17687
7133   -29003
7134    40376
7135    32618
7136   -63445
7137    14707
7138   -13098
7139    16475
7140    50133
7141   -63611
7142     -731
7143     8160
7144    -3148
7145    56499
7146   -52838
7147   -21179
7148    27594
7149   -13573
7150    52862
7151   -31934
7152   -44810
7153    41131
7154   -13532
7155    36466
7156    -9063
7157   -62190
7158    43809
7159    -1338
7160    16148
7161    11628
7162   -70404
7163    34624
7164    18381
7165    -4754
7166    25965
7167   -66695
7168    15060
7169    40894
7170   -19851
7171    26188
7172   -53018
7173    -6709
7174    58889
7175   -23598
7176    17609
7177   -33328
7178   -30234
7179    69262
7180   -17560
7181    -1227
7182   -10374
7183   -44563
7184    66346
7185      575
7186   -22818
7187     6509
7188   -48282
7189    53770
7190    21959
7191   -40684
7192    14584
7193   -41547
7194    32543
7195    45253
7196   -52177
7197     9943
7198   -23288
7199     9618
7200    60419
7201   -50749
7202    -5167
7203    -2450
7204   -10709
7205    66680
7206   -39767
7207   -25256
7208    17828
7209   -21019
7210    59370
7211   -19244
7212   -48865
7213    29866
7214   -18533
7215    44010
7216     4218
7217   -64419
7218    31215
7219    -6063
7220    23391
7221    25375
7222   -72150
7223    21246
7224    14064
7225     1667
7226    37521
7227   -66442
7228      915
7229    35751
7230   -12121
7231    38007
7232   -51915
7233   -21569
7234    53184
7235   -17021
7236    27747
7237   -28923
7238   -43694
7239    60749
7240    -8440
7241     8650
7242    -7045
7243   -56489
7244    56849
7245     7781
7246   -12084
7247    10299
7248   -60071
7249    42360
7250    30307
7251   -30809
7252    17440
7253   -49495
7254    19931
7255    51760
7256   -39909
7257    11858
7258   -32904
7259    -2469
7260    66843
7261   -38020
7262    -2585
7263   -11065
7264   -21631
7265    71327
7266   -25440
7267   -25153
7268     8987
7269   -30469
7270    63043
7271    -3226
7272   -46853
7273    19311
7274   -27963
7275    45917
7276    19984
7277   -62033
7278    20272
7279   -15507
7280    23500
7281    40504
7282   -67629
7283     9086
7284     6791
7285     2636
7286    49887
7287   -59743
7288   -11259
7289    25294
7290   -11487
7291    50949
7292   -43111
7293   -33575
7294    42868
7295   -14650
7296    37944
7297   -19466
7298   -53326
7299    48627
7300    -6239
7301    19930
7302     2294
7303   -65183
7304    44372
7305    11054
7306    -2913
7307    19235
7308   -67418
7309    28144
7310    33158
7311   -19886
7312    23716
7313   -55133
7314     5093
7315    54187
7316   -27275
7317    18254
7318   -37963
7319   -17264
7320    67323
7321   -24789
7322     1526
7323   -15418
7324   -35390
7325    69298
7326   -10405
7327   -19024
7328     3194
7329   -42419
7330    59744
7331    10198
7332   -38778
7333    14598
7334   -40341
7335    42111
7336    33214
7337   -53911
7338    14119
7339   -24658
7340    17968
7341    52685
7342   -56417
7343     3156
7344    -5458
7345    -2225
7346    61440
7347   -48402
7348   -16626
7349    15578
7350   -16236
7351    59356
7352   -29855
7353   -39217
7354    30372
7355   -18335
7356    46695
7357    -6931
7358   -58760
7359    37084
7360    -9569
7361    26752
7362    14550
7363   -70139
7364    30312
7365     8896
7366     5102
7367    30265
7368   -68039
7369    12810
7370    30728
7371   -11274
7372    34554
7373   -57039
7374    -9067
7375    50422
7376   -18635
7377    28633
7378   -36395
7379   -31852
7380    61609
7381   -15147
7382    10756
7383   -13504
7384   -48325
7385    61837
7386    -1609
7387    -9168
7388     3955
7389   -55179
7390    51948
7391    20439
7392   -28516
7393    15747
7394   -50437
7395    31495
7396    42922
7397   -41919
7398    13903
7399   -34789
7400     8397
7401    59872
7402   -44436
7403     1636
7404   -14522
7405   -12667
7406    68130
7407   -34592
7408   -18799
7409     7193
7410   -25604
7411    64641
7412   -15604
7413   -40543
7414    20030
7415   -25658
7416    50955
7417     7254
7418   -58627
7419    25150
7420   -17063
7421    29518
7422    29287
7423   -68008
7424    16761
7425     2255
7426     7973
7427    42618
7428   -64809
7429     1165
7430    22897
7431    -8426
7432    46938
7433   -51919
7434   -21582
7435    42283
7436   -16096
7437    38166
7438   -29270
7439   -43153
7440    51612
7441   -10535
7442    21741
7443    -7470
7444   -58331
7445    50520
7446     3756
7447     1057
7448    11516
7449   -64242
7450    38541
7451    25574
7452   -19764
7453    20831
7454   -57662
7455    17852
7456    46010
7457   -30884
7458    18322
7459   -41767
7460    -4717
7461    63947
7462   -31283
7463     5934
7464   -20464
7465   -25360
7466    69441
7467   -19992
7468   -15580
7469       83
7470   -36005
7471    63817
7472    -2214
7473   -35134
7474    14319
7475   -37266
7476    48841
7477    22588
7478   -52567
7479    17776
7480   -26374
7481    26077
7482    41350
7483   -58567
7484     9071
7485    -7225
7486     5173
7487    54160
7488   -55762
7489    -7042
7490    13491
7491   -11690
7492    57269
7493   -40243
7494   -30241
7495    31323
7496   -17194
7497    47619
7498   -18623
7499   -50014
7500    39018
7501   -11402
7502    29907
7503     3626
7504   -64880
7505    38272
7506     3842
7507     9234
7508    20889
7509   -67920
7510    24130
7511    25341
7512   -10180
7513    29255
7514   -60569
7515     4071
7516    45213
7517   -20930
7518    26757
7519   -42877
7520   -20098
7521    61705
7522   -21282
7523    12077
7524   -21093
7525   -38309
7526    63577
7527    -9419
7528    -6117
7529     -119
7530   -49108
7531    57056
7532     9522
7533   -27307
7534    12816
7535   -48174
7536    40708
7537    32375
7538   -42882
7539    14974
7540   -35545
7541    18899
7542    50923
7543   -48702
7544     6053
7545   -17563
7546    -2458
7547    62969
7548   -44093
7549   -11446
7550     4054
7551   -17976
7552    63466
7553   -26861
7554   -33242
7555    20701
7556   -23275
7557    53609
7558    -5315
7559   -51890
7560    28575
7561   -17534
7562    34348
7563    17860
7564   -66051
7565    25137
7566    -1289
7567    12566
7568    33799
7569   -65723
7570    10532
7571    19443
7572    -4550
7573    40975
7574   -56888
7575    -9566
7576    38545
7577   -15882
7578    36903
7579   -38291
7580   -33609
7581    52113
7582   -15221
7583    22922
7584   -16859
7585   -49190
7586    54827
7587    -3040
7588     2521
7589     3312
7590   -59433
7591    47438
7592    15969
7593   -17551
7594    16205
7595   -56119
7596    28338
7597    38984
7598   -31321
7599    16959
7600   -43711
7601     7315
7602    56569
7603   -36244
7604     8090
7605   -23939
7606   -15307
7607    67671
7608   -29079
7609   -10063
7610    -3304
7611   -28185
7612    64455
7613   -12779
7614   -30109
7615    12422
7616   -32352
7617    53901
7618     9131
7619   -49570
7620    19855
7621   -25045
7622    33071
7623    30791
7624   -60333
7625    15142
7626    -9531
7627    12374
7628    45379
7629   -59970
7630     1016
7631    10914
7632    -6590
7633    52107
7634   -49210
7635   -20105
7636    30591
7637   -15119
7638    46533
7639   -28796
7640   -41495
7641    41454
7642   -13054
7643    31886
7644    -7038
7645   -57155
7646    43179
7647     -457
7648    11310
7649    12684
7650   -65529
7651    33182
7652    18338
7653    -7694
7654    23248
7655   -60513
7656    14579
7657    39772
7658   -20848
7659    24598
7660   -47294
7661    -6703
7662    56731
7663   -24420
7664    14654
7665   -26407
7666   -27614
7667    64682
7668   -16680
7669    -4560
7670    -6718
7671   -40255
7672    61102
7673     -874
7674   -23521
7675     9060
7676   -43692
7677    47426
7678    20716
7679   -41108
7680    14972
7681   -34322
7682    27349
7683    41736
7684   -50081
7685    10452
7686   -19494
7687     6201
7688    55517
7689   -48644
7690    -4480
7691     2444
7692   -11193
7693    59925
7694   -36857
7695   -24798
7696    19503
7697   -18584
7698    53366
7699   -16728
7700   -45486
7701    30320
7702   -16923
7703    38885
7704     4661
7705   -60525
7706    29748
7707    -3700
7708    17233
7709    23761
7710   -65578
7711    19261
7712    14478
7713     -617
7714    33574
7715   -59606
7716     1933
7717    34437
7718   -14531
7719    33768
7720   -45058
7721   -21273
7722    50808
7723   -17534
7724    21665
7725   -23775
7726   -39161
7727    57295
7728    -8906
7729     5627
7730    -3885
7731   -51225
7732    52140
7733     7806
7734   -14890
7735    11340
7736   -52939
7737    38366
7738    28727
7739   -31450
7740    14811
7741   -43204
7742    17551
7743    48642
7744   -38513
7745    10170
7746   -27631
7747    -3667
7748    61214
7749   -34861
7750    -5246
7751    -6383
7752   -20440
7753    63609
7754   -22014
7755   -25371
7756     9806
7757   -26718
7758    56056
7759    -2660
7760   -44281
7761    19873
7762   -24269
7763    39828
7764    17978
7765   -56837
7766    19320
7767   -10570
7768    18059
7769    36473
7770   -61036
7771     9235
7772     7994
7773      332
7774    44840
7775   -53219
7776    -9374
7777    27587
7778   -13307
7779    43679
7780   -37570
7781   -30247
7782    40750
7783   -13030
7784    32313
7785   -16398
7786   -49172
7787    46235
7788    -5365
7789    14265
7790     3160
7791   -59467
7792    39901
7793    12923
7794    -5191
7795    16581
7796   -58606
7797    25057
7798    32592
7799   -20193
7800    21349
7801   -48568
7802     4644
7803    51502
7804   -27721
7805    14289
7806   -30873
7807   -16236
7808    60652
7809   -22923
7810    -1211
7811   -10750
7812   -31961
7813    62777
7814   -10203
7815   -19942
7816     5500
7817   -37315
7818    51810
7819    10367
7820   -39114
7821    15448
7822   -31858
7823    34905
7824    30159
7825   -49908
7826    12521
7827   -18870
7828    14783
7829    46709
7830   -52851
7831     1560
7832    -1756
7833    -3885
7834    54616
7835   -42852
7836   -17982
7837    17677
7838   -13773
7839    51751
7840   -26419
7841   -37561
7842    30287
7843   -14768
7844    38899
7845    -5592
7846   -54255
7847    34330
7848    -5691
7849    20586
7850    12696
7851   -62564
7852    26945
7853    12093
7854     1266
7855    26344
7856   -60420
7857    11259
7858    30164
7859   -11556
7860    28873
7861   -48474
7862    -9418
7863    47851
7864   -18819
7865    21117
7866   -29881
7867   -28306
7868    55082
7869   -13359
7870     5486
7871   -10303
7872   -42913
7873    55921
7874      145
7875   -12499
7876     5918
7877   -46461
7878    44038
7879    20775
7880   -29679
7881    12976
7882   -41033
7883    27132
7884    39095
7885   -39293
7886    10054
7887   -27254
7888     6037
7889    55111
7890   -39950
7891    -1462
7892    -9828
7893   -10201
7894    60117
7895   -30036
7896   -19830
7897     8576
7898   -21091
7899    56350
7900   -13688
7901   -38190
7902    20409
7903   -20362
7904    41688
7905     8182
7906   -53277
7907    22771
7908   -10093
7909    24147
7910    25155
7911   -60000
7912    15260
7913     5691
7914     4060
7915    37041
7916   -56713
7917     -269
7918    24650
7919    -8473
7920    37753
7921   -42926
7922   -19860
7923    39932
7924   -13244
7925    30446
7926   -24772
7927   -38180
7928    47142
7929    -7432
7930    14836
7931    -5590
7932   -52786
7933    45492
7934     6183
7935    -2939
7936     8966
7937   -55137
7938    33042
7939    25181
7940   -19651
7941    15861
7942   -49197
7943    15491
7944    44050
7945   -27706
7946    13063
7947   -33294
7948    -6206
7949    57645
7950   -27982
7951     1192
7952   -15146
7953   -21414
7954    60570
7955   -16584
7956   -16076
7957     2565
7958   -31145
7959    55013
7960     -127
7961   -35085
7962    13045
7963   -28752
7964    39585
7965    19553
7966   -47955
7967    14973
7968   -19027
7969    22261
7970    37245
7971   -52744
7972     6510
7973    -1296
7974     2788
7975    48142
7976   -48392
7977    -8853
7978    15421
7979    -9395
7980    46888
7981   -33648
7982   -28209
7983    30299
7984   -13538
7985    39552
7986   -15623
7987   -46623
7988    36195
7989    -6540
7990    22432
7991     4881
7992   -57418
7993    32278
7994     7323
7995     4929
7996    16975
7997   -58393
7998    19137
7999    25163
8000   -11017
8001    24460
8002   -51418
8003     1945
8004    42734
8005   -18401
8006    18753
8007   -34238
8008   -17509
8009    54941
8010   -17843
8011     7949
8012   -16945
8013   -32189
8014    56055
8015    -6032
8016   -10225
8017     1748
8018   -40193
8019    48964
8020    10022
8021   -26710
8022    10204
8023   -38004
8024    33433
8025    30345
8026   -39746
8027    11362
8028   -27908
8029    15543
8030    45210
8031   -42034
8032     1733
8033   -10196
8034    -3246
8035    55168
8036   -36651
8037   -13107
8038     5379
8039   -13133
8040    53223
8041   -22208
8042   -32301
8043    19767
8044   -18792
8045    43885
8046    -3982
8047   -48353
8048    24020
8049   -10073
8050    25623
8051    15154
8052   -58024
8053    20702
8054     2983
8055    10019
8056    27921
8057   -56312
8058     8616
8059    22225
8060    -6227
8061    33563
8062   -48301
8063   -10203
8064    36725
8065   -12429
8066    27395
8067   -30155
8068   -29252
8069    47276
8070   -11370
8071    16128
8072   -13496
8073   -43289
8074    47611
8075     1781
8076    -2542
8077     3789
8078   -50403
8079    40040
8080    17496
8081   -16709
8082    11492
8083   -45619
8084    22901
8085    37008
8086   -29547
8087    13241
8088   -35842
8089     5450
8090    49631
8091   -30171
8092     2535
8093   -16460
8094   -13661
8095    58175
8096   -24339
8097   -11522
8098    -1316
8099   -22281
8100    54686
8101    -8931
8102   -31248
8103    13515
8104   -26278
8105    44047
8106     8831
8107   -44022
8108    15381
8109   -16978
8110    26631
8111    27264
8112   -53343
8113    12158
8114    -4087
8115     9197
8116    38714
8117   -50914
8118    -2111
8119    14400
8120    -5176
8121    43424
##END NTUPLES=NMR FID
##END=
