# Supplementary material for: An untargeted multi-technique metabolomics approach to studying intracellular metabolites of HepG2 cells exposed to 2,3,7,8-tetrachlorodibenzo-p-dioxin
Source: BMC Genomics. 2011 May 20;12:251. doi: 10.1186/1471-2164-12-251 (PMC3141663; doi:10.1186/1471-2164-12-251)
Supplement: Additional file 2 — Metadata and NMR raw data: ZIP file containing: -All NMR raw data (in JCAMP-DX format ".dx") -The metadata on NMR (polars & apolars), LC-MS and GC-MS data sets (as Tab delimited files ".txt"). [file 1471-2164-12-251-S2.ZIP › TE/Ainhoa/SAFETY COPY D Disk/TRABAJO/ARTICLES/ARTICLE Metabolomics TCDD_ACCEPTED/JCAMP_DX_NMR_data_and_all_metadata/NMR_apolar_Ctrol_p17.1C.dx]

##TITLE=
##JCAMPDX= 6.0         $$ Bruker NMR JCAMP-DX V2.0
##DATA TYPE= NMR FID
##DATA CLASS= NTUPLES
##ORIGIN= Bruker BioSpin GmbH
##OWNER= bruker
$$ 1.72 TOPSPIN		Version 2.1
$$ 2011-04-15 14:42:30.087 +0200  WUR\bruker@RIK1030
$$ Compression mode = fixed
##.OBSERVE FREQUENCY= 400.1319223
##.OBSERVE NUCLEUS= ^1H
##.DELAY= (6, 6)
##.ACQUISITION MODE= SIMULTANEOUS (DQD)
##.ACQUISITION SCHEME= undefined
##.AVERAGES= 128
##.DIGITISER RES= 18
##SPECTROMETER/DATA SYSTEM= avance400
##.PULSE SEQUENCE= zg
##.SOLVENT NAME= CDCl3
##.SHIFT REFERENCE= INTERNAL, CDCl3, 1, 11.01498
##AUDIT TRAIL= $$ (NUMBER, WHEN, WHO, WHERE, PROCESS, VERSION, WHAT)
$$ ##TITLE= Audit trail, TOPSPIN		Version 1.3
$$ ##JCAMPDX= 5.01
$$ ##ORIGIN= Bruker BioSpin GmbH
$$ ##OWNER= bruker
$$ $$ P:/NMR-data/data/Ainhoa_raw_data/nmr/AR230608.1C/1/audita.txt
$$ ##AUDIT TRAIL=  $$ (NUMBER, WHEN, WHO, WHERE, VERSION, WHAT)
(   1,<2008-07-29 15:46:03.153 +0200>,<WUR\bruker>,<RIK1030>,<TOPSPIN 1.3>,
      <created by zg, POWCHK disabled, PULCHK disabled
       configuration hash MD5:
       D1 93 94 B6 6B D6 3B BD 35 EA 0D 0D AE B0 63 FA
       data hash MD5: 16K
       BA BE 24 45 F9 74 B7 3E 8F DE D3 93 24 77 3E 3D>)
(   2,<2011-04-15 14:42:26.400 +0200>,<WUR\bruker>,<RIK1030>,<proc1d>,<TOPSPIN 2.1>,
      <convdta from       1 "NMR_apolar_Ctrol_p17.1C" "Ainhoa_raw_data" "P:\NMR-data"
       data hash MD5: 16244
       24 F6 B3 1C 47 03 0A 62 80 C7 6B 13 0C 4F EB 22>)
$$ ##END=
$$ 
$$ $$ hash MD5
$$ $$ C5 03 D1 B3 AD 81 D7 13 20 7D 51 D0 FF E2 36 D9
##$RELAX= 
##$BRUKER FILE EXP=format.temp
$$ EDIT_PAR COMMAND FILE
$$ 
$$ DI_MODE         LONG
$$ ED_ENTRY        ACQU
$$ ORDER           FILE
$$ 
$$ 
$$ HEADER		"F2 - Acquisition Parameters"
$$ T_NAME		Date_
$$ 		TYPE	R64
$$ 		CLASS	ACQU
$$ 		SUBRANGE 0.0 50000000
$$ 		REL	"Date_=itodate(DATE)"
$$ 		INV_REL	"DATE=datetoi(Date_,DATE)"
$$ 		FORMAT	"%14.0f"
$$ 		TEXT	" "
$$ END
$$ T_NAME		Time
$$ 		TYPE	R32
$$ 		CLASS	ACQU
$$ 		SUBRANGE 0.0 1000000
$$ 		REL	"Time=itotime(DATE)"
$$ 		INV_REL	"DATE=timetoi(Time,DATE)"
$$ 		FORMAT	"%14.2f"
$$ 		TEXT	" "
$$ END
$$ NAME		INSTRUM
$$ 		TEXT	" "
$$ END
$$ NAME		PROBHD
$$ 		FORMAT	"%14.14s"
$$ 		TEXT	" "
$$ END
$$ NAME		PULPROG
$$ 		TEXT	" "
$$ END
$$ NAME		TD
$$ 		TEXT	" "
$$ END
$$ NAME		SOLVENT
$$ 		TEXT	" "
$$ END
$$ NAME		NS
$$ 		TEXT	" "
$$ END
$$ NAME		DS
$$ 		TEXT	" "
$$ END
$$ T_NAME		SWH
$$ 		TYPE	R32
$$ 		CLASS	ACQU
$$ 		SUBRANGE 0.0 1e8
$$ 		REL	"SWH=SW*SFO1"
$$ 		INV_REL "SW=SWH/SFO1"
$$ 		UNIT	"Hz"
$$ 		FORMAT	"%14.3f Hz"
$$ 		TEXT	" "
$$ END
$$ T_NAME          FIDRES
$$                 TYPE    R32
$$                 CLASS   ACQU
$$                 SUBRANGE 0.0 100000
$$                 REL     "FIDRES=SW*SFO1/TD"
$$                 INV_REL "TD = nextpow(SW*SFO1/FIDRES)"
$$ 		UNIT	"Hz"
$$ 		FORMAT	"%14.6f Hz"
$$ 		TEXT	" "
$$ END
$$ T_NAME          AQ
$$ 		TYPE	R32
$$ 		CLASS	ACQU
$$ 		SUBRANGE 0.0 1000
$$ 		REL	"AQ=aqcalc(SW,SFO1,TD,DIGTYP)"
$$ 		INV_REL	"TD=tdcalc(SW,SFO1,1.0e6*AQ,DIGTYP)"
$$ 		UNIT	"sec"
$$ 		FORMAT	"%14.7f sec"
$$ 		TEXT	" "
$$ END
$$ NAME		RG
$$ 		TEXT	" "
$$ END
$$ T_NAME          DW
$$ 		TYPE	R32
$$ 		CLASS	ACQU
$$ 		SUBRANGE 0.0 1000000
$$ 		REL	"DW=1/(2*SW*SFO1)"
$$ 		INV_REL	"SW=1000000/(2*(0.005+DW)*SFO1)"
$$ 		UNIT	"usec"
$$ 		FORMAT	"%14.3lf usec"
$$ 		TEXT	" "
$$ END
$$ NAME		DE
$$ 		FORMAT	"%14.2f usec"
$$ 		TEXT	" "
$$ END
$$ NAME		TE
$$ 		FORMAT	"%14.1f K"
$$ 		TEXT	" "
$$ END
$$ T_NAME		D1
$$ 		TYPE	R32
$$ 		CLASS	ACQU
$$ 		SUBRANGE 0.0 1e38
$$ 		REL	"D1=D[1]"
$$ 		INV_REL	"D[1]=D1"
$$ 		UNIT	"sec"
$$ 		FORMAT	"%14.8f sec"
$$ 		TEXT	" "
$$ END
$$ NAME		TD0
$$ 		TEXT	" "
$$ END
$$ HEADER		"======== CHANNEL f1 ========"
$$ NAME		NUC1
$$ 		NONEDIT
$$ 		TEXT	" "
$$ END
$$ T_NAME		P1
$$ 		TYPE	R32
$$ 		CLASS	ACQU
$$ 		SUBRANGE 0.0 1.0e10
$$ 		REL	"P1=P[1]"
$$ 		INV_REL	"P[1]=P1"
$$ 		UNIT	"usec"
$$ 		FORMAT	"%14.2f usec"
$$ 		TEXT	" "
$$ END
$$ T_NAME		PL1
$$ 		TYPE	R32
$$ 		CLASS	ACQU
$$ 		SUBRANGE -6.0 1e38
$$ 		REL	"PL1=PL[1]"
$$ 		INV_REL	"PL[1]=PL1"
$$ 		UNIT	"dB"
$$ 		FORMAT	"%14.2f dB"
$$ 		TEXT	" "
$$ END
$$ NAME		SFO1
$$ 		FORMAT	"%14.7f MHz"
$$ 		TEXT	" "
$$ END
##$RELAX= 
##$BRUKER FILE EXP=scon
$$ ##TITLE= Parameter file, TOPSPIN		Version 1.3
$$ ##JCAMPDX= 5.0
$$ ##DATATYPE= Parameter Values
$$ ##ORIGIN= Bruker BioSpin GmbH
$$ ##OWNER= bruker
$$ $$ 2008-07-29 15:37:48.066 +0200  WUR\bruker@RIK1030
$$ $$ P:/NMR-data/data/Ainhoa_raw_data/nmr/AR230608.1C/1/scon
$$ ##$BLKPA= (0..15)
3 3 3 3 3 3 3 3 3 3 3 3 3 3 3 3 
$$ ##$BLKTR= (0..15)
3 3 3 3 3 3 3 3 3 3 3 3 3 3 3 3 
$$ ##$DE1= 2
$$ ##$DE2= 2
$$ ##$DEADC= 4
$$ ##$DEPA= 2
$$ ##$DERX= 3
$$ ##$PHASP4= (0..15)
0.5 0.5 0.5 0.5 0.5 0.5 0.5 0.5 0.5 0.5 0.5 0.5 0.5 0.5 0.5 0.5 
$$ ##$PHASPR= (0..15)
3 3 3 3 3 3 3 3 3 3 3 3 3 3 3 3 
$$ ##$SHAPPR= (0..15)
1.6 1.6 1.6 1.6 1.6 1.6 1.6 1.6 1.6 1.6 1.6 1.6 1.6 1.6 1.6 1.6 
$$ ##END=
##$RELAX= 
##$BRUKER FILE EXP=pulseprogram
$$ # 1 "C:/Bruker/TOPSPIN/exp/stan/nmr/lists/pp/zg"
$$ ;zg
$$ ;avance-version (06/11/09)
$$ ;1D sequence
$$ ;
$$ ;$CLASS=HighRes
$$ ;$DIM=1D
$$ ;$TYPE=
$$ ;$SUBTYPE=
$$ ;$COMMENT=
$$ 
$$ 
$$ # 1 "C:/Bruker/TOPSPIN/exp/stan/nmr/lists/pp/Avance.incl" 1
$$ ;Avance2.incl
$$ ;   for 1
$$ ;
$$ ;avance-version (07/01/22)
$$ ;
$$ ;$CLASS=HighRes Incl
$$ ;$COMMENT=
$$ 
$$ 
$$ 
$$ 
$$ 
$$ 
$$ 
$$ 
$$ 
$$ 
$$ 
$$ 
$$ 
$$ 
$$ 
$$ 
$$ 
$$ 
$$ 
$$ 
$$ 
$$ 
$$ 
$$ 
$$ 
$$ 
$$ 
$$ 
$$ 
$$ 
$$ 
$$ 
$$ 
$$ 
$$ 
$$ 
$$ 
$$ 
$$ 
$$ 
$$ 
$$ 
$$ 
$$ 
$$ 
$$ 
$$ 
$$ 
$$ 
$$ 
$$ 
$$ 
$$ 
$$ 
$$ 
$$ 
$$ 
$$ 
$$ 
$$ 
$$ 
$$ 
$$ 
$$ 
$$ 
$$ 
$$ 
$$ 
$$ 
$$ 
$$ 
$$ 
$$ 
$$ 
$$ 
$$ 
$$ 
$$ 
$$ 
$$ 
$$ 
$$ 
$$ 
$$ 
$$ 
$$ 
$$ 
$$ 
$$ 
$$ 
$$ 
$$ 
$$ 
$$ 
$$ 
$$ 
$$ 
$$ 
$$ 
$$ 
$$ 
$$ 
$$ 
$$ 
$$ 
$$ 
$$ 
$$ 
$$ 
$$ 
$$ 
$$ 
$$ 
$$ 
$$ 
$$ 
$$ 
$$ 
$$ 
$$ 
$$ 
$$ 
$$ 
$$ 
$$ 
$$ 
$$ 
$$ 
$$ 
$$ 
$$ 
$$ 
$$ 
$$ ;$Id: Avance2.incl,v 1.10.6.7 2007/01/22 13:54:46 ber Exp $
$$ # 12 "C:/Bruker/TOPSPIN/exp/stan/nmr/lists/pp/zg" 2
$$ 
$$ 
$$ 
$$ "acqt0=-p1*2/3.1416"
$$ 
$$ 
$$ # 1 "mc_line 18 file C:/Bruker/TOPSPIN/exp/stan/nmr/lists/pp/zg expanding definition part of mc command before ze"
$$ define delay MCWRK
$$ define delay MCREST
$$ "MCWRK = 0.500000*30m"
$$ "MCREST = 30m - 30m"
$$ # 18 "C:/Bruker/TOPSPIN/exp/stan/nmr/lists/pp/zg"
$$ 1 ze
$$ # 1 "mc_line 18 file C:/Bruker/TOPSPIN/exp/stan/nmr/lists/pp/zg expanding definition of mc command after ze"
$$ # 19 "C:/Bruker/TOPSPIN/exp/stan/nmr/lists/pp/zg"
$$ # 1 "mc_line 19 file C:/Bruker/TOPSPIN/exp/stan/nmr/lists/pp/zg expanding start label for mc command"
$$ 2 MCWRK  * 2
$$ LBLF0, MCREST
$$ # 20 "C:/Bruker/TOPSPIN/exp/stan/nmr/lists/pp/zg"
$$   d1
$$   p1 ph1
$$   go=2 ph31
$$ # 1 "mc_line 23 file C:/Bruker/TOPSPIN/exp/stan/nmr/lists/pp/zg expanding mc command in line"
$$   MCWRK wr #0
$$   MCWRK zd 
$$   lo to LBLF0 times td0
$$ 
$$ # 24 "C:/Bruker/TOPSPIN/exp/stan/nmr/lists/pp/zg"
$$ exit
$$ 
$$ 
$$ ph1=0 2 2 0 1 3 3 1
$$ ph31=0 2 2 0 1 3 3 1
$$ 
$$ 
$$ ;pl1 : f1 channel - power level for pulse (default)
$$ ;p1 : f1 channel -  high power pulse
$$ ;d1 : relaxation delay; 1-5 * T1
$$ ;NS: 1 * n, total number of scans: NS * TD0
$$ 
$$ 
$$ 
$$ ;$Id: zg,v 1.7.10.2 2006/11/10 11:04:15 ber Exp $
##$RELAX= 
##$BRUKER FILE EXP=uxnmr.par
$$ ##TITLE= Parameter file, TOPSPIN		Version 1.3
$$ ##JCAMPDX= 5.0
$$ ##DATATYPE= Parameter Values
$$ ##ORIGIN= Bruker BioSpin GmbH
$$ ##OWNER= Administrator
$$ $$ 2008-03-03 09:42:28.895 +0100  WUR\bruker@RIK1030
$$ $$ C:/Bruker/TOPSPIN/conf/instr/avance400/uxnmr.par
$$ ##$ACB= 0
$$ ##$ACBTAT= (0..15)
0 88 72 0 0 0 0 0 0 0 0 0 0 0 0 0 
$$ ##$ACBTBA= (0..15)
0 0 0 0 0 0 0 0 0 0 0 0 0 0 0 0 
$$ ##$ACBTCTL= (0..15)
0 0 0 0 0 0 0 0 0 0 0 0 0 0 0 0 
$$ ##$ACBTDI= (0..15)
0 102 102 0 0 0 0 0 0 0 0 0 0 0 0 0 
$$ ##$ACBTDM= (0..15)
0 10 10 0 0 0 0 0 0 0 0 0 0 0 0 0 
$$ ##$ACBTFHI= (0..15)
0 400 400 0 0 0 0 0 0 0 0 0 0 0 0 0 
$$ ##$ACBTFL= (0..15)
0 73 74 0 0 0 0 0 0 0 0 0 0 0 0 0 
$$ ##$ACBTFLO= (0..15)
0 14 14 0 0 0 0 0 0 0 0 0 0 0 0 0 
$$ ##$ACBTOUT= (0..15)
0 1 2 0 0 0 0 0 0 0 0 0 0 0 0 0 
$$ ##$ACBTPO= (0..15)
0 150000 60000 0 0 0 0 0 0 0 0 0 0 0 0 0 
$$ ##$ACBTPW= (0..15)
0 10 10 0 0 0 0 0 0 0 0 0 0 0 0 0 
$$ ##$ACBTSB= (0..15)
0 0 0 0 0 0 0 0 0 0 0 0 0 0 0 0 
$$ ##$ACBTY= <no>
$$ ##$AQSBDHW= (0..31)
255 255 1 4 4 255 255 255 0 0 255 255 255 255 255 255 255 255 255 0 255 
255 255 255 255 255 255 255 255 255 255 255 
$$ ##$AQSBDID= (0..31)
255 255 88 83 83 255 255 255 65 67 255 255 255 255 255 255 255 255 255 
66 255 255 255 255 255 255 255 255 255 255 255 255 
$$ ##$AQSBDNO= (0..31)
255 255 1 1 2 255 255 255 1 1 255 255 255 255 255 255 255 255 255 1 255 
255 255 255 255 255 255 255 255 255 255 255 
$$ ##$AQSBDTY= (0..31)
255 255 3 16 16 255 255 255 5 9 255 255 255 255 255 255 255 255 255 7 
255 255 255 255 255 255 255 255 255 255 255 255 
$$ ##$AQSBUAD= (0..31)
255 255 52 36 37 255 255 255 54 26 255 255 255 255 255 255 255 255 255 
32 255 255 255 255 255 255 255 255 255 255 255 255 
$$ ##$AQSECL= (0..31)
255 255 2 3 3 255 255 255 5 2 255 255 255 255 255 255 255 255 255 255 
255 255 255 255 255 255 255 255 255 255 255 255 
$$ ##$AQSECLS= (0..31)
255 255 3 2 2 255 255 255 0 0 255 255 255 255 255 255 255 255 255 255 
255 255 255 255 255 255 255 255 255 255 255 255 
$$ ##$ATT19F= (0..1)
0 0 
$$ ##$ATT1H= (0..1)
0 0 
$$ ##$ATT3H= (0..1)
0 0 
$$ ##$ATTX= (0..1)
0 0 
$$ ##$ATTY= (0..1)
0 0 
$$ ##$ATTZ= (0..1)
0 0 
$$ ##$BACSAIR= no
$$ ##$BACSCAP= 60
$$ ##$BACSDEL= 10
$$ ##$BACSFCM= no
$$ ##$BACSOPT= <>
$$ ##$BACSTY= <tty08>
$$ ##$BARPTY= <no>
$$ ##$BFREQ= 400.13
$$ ##$BIRDS= yes
$$ ##$BMPC= 0
$$ ##$BMPCTY= <no>
$$ ##$BPSUTY= <no>
$$ ##$BSMS= 1
$$ ##$BSMSTY= <tty02>
$$ ##$CFASMOD= (0..7)
1 1 1 1 1 1 1 1 
$$ ##$CFASMUL= (0..7)
1 1 1 1 1 1 1 1 
$$ ##$CNFTXDR= (0..7)
6 6 0 0 0 0 0 0 
$$ ##$COMDIG2= 0
$$ ##$CPDBTY= <no>
$$ ##$CRCOTY= <no>
$$ ##$DATSTAT= no
$$ ##$DIGI140= (0..7)
0 0 0 0 0 0 0 0 
$$ ##$DIGIB12= (0..7)
0 0 0 0 0 0 0 0 
$$ ##$DIGIB16= (0..7)
0 0 0 0 0 0 0 0 
$$ ##$DIGIFA= (0..7)
0 0 0 0 0 0 0 0 
$$ ##$DIGIHA= (0..7)
0 0 0 0 0 0 0 0 
$$ ##$DIGIHAF= (0..7)
0 0 0 0 0 0 0 0 
$$ ##$DIGIHRD= (0..7)
0 0 0 0 0 0 0 0 
$$ ##$DIGIIA= (0..7)
0 0 0 0 0 0 0 0 
$$ ##$DIGIO16= (0..7)
0 0 0 0 0 0 0 0 
$$ ##$DIGISA= (0..7)
1 0 0 0 0 0 0 0 
$$ ##$DIGISAF= (0..7)
0 0 0 0 0 0 0 0 
$$ ##$DIGISL= (0..7)
0 0 0 0 0 0 0 0 
$$ ##$DIGITYI= (0..7)
0 0 0 0 0 0 0 0 
$$ ##$DIGITYP= (0..7)
0 0 0 0 0 0 0 0 
$$ ##$DIGITZ= 0
$$ ##$DRU= no
$$ ##$FCUMEM= (0..7)
2093056 2093056 0 0 0 0 0 0 
$$ ##$FCUPAL= (0..7)
260 260 0 0 0 0 0 0 
$$ ##$FQMIX= 0
$$ ##$FUNCMOD= <>
$$ ##$GCUTYPE= 2
$$ ##$GTUTY= <no>
$$ ##$HFAC= 3
$$ ##$HPCU= 0
$$ ##$HPCUTY= <no>
$$ ##$HPTXLP= (0..3)
-1 -1 -1 -1 
$$ ##$HPTXPI= (0..3)
0 0 0 0 
$$ ##$HPTXPO= (0..3)
0 0 0 0 
$$ ##$HPTXTY= (0..3)
0 0 0 0 
$$ ##$IF451= 0
$$ ##$IFREQ= 1
$$ ##$INTFPR= 0
$$ ##$IPSO= no
$$ ##$LOCKTY= <tty03>
$$ ##$LOCSWID= 0
$$ ##$M2FAC= 0
$$ ##$MASTY= <no>
$$ ##$MEMPRM= 0
$$ ##$MHFAC= 0
$$ ##$MXFAC= 0
$$ ##$NAMPD1= <2H>
$$ ##$NAMPD10= <>
$$ ##$NAMPD11= <>
$$ ##$NAMPD12= <>
$$ ##$NAMPD13= <>
$$ ##$NAMPD14= <>
$$ ##$NAMPD15= <>
$$ ##$NAMPD16= <>
$$ ##$NAMPD2= <X-BB19F_2HS>
$$ ##$NAMPD3= <1H>
$$ ##$NAMPD4= <>
$$ ##$NAMPD5= <>
$$ ##$NAMPD6= <>
$$ ##$NAMPD7= <>
$$ ##$NAMPD8= <>
$$ ##$NAMPD9= <>
$$ ##$NFCU= 2
$$ ##$NMRCH= 0
$$ ##$NMRMEM= 0
$$ ##$NRCU= 1
$$ ##$NROUT= 1
$$ ##$PAMPF1= (0..15)
75 99 67 27 0 0 0 12 117 46 8 118 1 0 0 0 
$$ ##$PAMPF2= (0..15)
0 0 0 0 0 0 0 0 0 0 0 0 0 0 0 0 
$$ ##$PAMPF3= (0..15)
0 0 0 0 0 0 0 0 0 0 0 0 0 0 0 0 
$$ ##$PAMPF4= (0..15)
0 0 0 0 0 0 0 0 0 0 0 0 0 0 0 0 
$$ ##$PAMPF5= (0..15)
0 0 0 0 0 0 0 0 0 0 0 0 0 0 0 0 
$$ ##$PAMPF6= (0..15)
0 0 0 0 0 0 0 0 0 0 0 0 0 0 0 0 
$$ ##$PAMPF7= (0..15)
0 0 0 0 0 0 0 0 0 0 0 0 0 0 0 0 
$$ ##$PAMPF8= (0..15)
0 0 0 0 0 0 0 0 0 0 0 0 0 0 0 0 
$$ ##$PH4= 0
$$ ##$PHF4TY= <no>
$$ ##$POWCHK= no
$$ ##$PRAMD1= (0..7)
0 1048576 0 0 0 1048576 0 0 
$$ ##$PRAMD10= (0..7)
0 0 0 0 0 0 0 0 
$$ ##$PRAMD11= (0..7)
0 0 0 0 0 0 0 0 
$$ ##$PRAMD12= (0..7)
0 0 0 0 0 0 0 0 
$$ ##$PRAMD13= (0..7)
0 0 0 0 0 0 0 0 
$$ ##$PRAMD14= (0..7)
0 0 0 0 0 0 0 0 
$$ ##$PRAMD15= (0..7)
0 0 0 0 0 0 0 0 
$$ ##$PRAMD16= (0..7)
0 0 0 0 0 0 0 0 
$$ ##$PRAMD17= (0..7)
0 0 0 0 0 0 0 0 
$$ ##$PRAMD18= (0..7)
0 0 0 0 0 0 0 0 
$$ ##$PRAMD19= (0..7)
0 0 0 0 0 0 0 0 
$$ ##$PRAMD2= (0..7)
2147483644 2146435071 2147483647 134217727 2147483644 2146435071 2147483647 
134217727 
$$ ##$PRAMD20= (0..7)
0 0 0 0 0 0 0 0 
$$ ##$PRAMD21= (0..7)
0 0 0 0 0 0 0 0 
$$ ##$PRAMD3= (0..7)
2 0 0 0 2 0 0 0 
$$ ##$PRAMD4= (0..7)
2147483644 2146435071 2147483647 134217727 2147483644 2146435071 2147483647 
134217727 
$$ ##$PRAMD5= (0..7)
0 0 0 0 0 0 0 0 
$$ ##$PRAMD6= (0..7)
0 0 0 0 0 0 0 0 
$$ ##$PRAMD7= (0..7)
0 0 0 0 0 0 0 0 
$$ ##$PRAMD8= (0..7)
0 0 0 0 0 0 0 0 
$$ ##$PRAMD9= (0..7)
0 0 0 0 0 0 0 0 
$$ ##$PRAMLED= (0..1)
15 15 
$$ ##$PRAMP1= <tty01>
$$ ##$PRAMP2= <no>
$$ ##$PRAMP3= <no>
$$ ##$PRAMP4= <no>
$$ ##$PRAMP5= <no>
$$ ##$PRAMP6= <no>
$$ ##$PRAMP7= <no>
$$ ##$PRAMP8= <no>
$$ ##$PRAMPTP= 0
$$ ##$PREPTY= <no>
$$ ##$PRESHLD= 0
$$ ##$PTS160= -1
$$ ##$PTSA2X= (0..7)
0 0 0 0 0 0 0 0 
$$ ##$PTSF2X= (0..7)
0 0 0 0 0 0 0 0 
$$ ##$PTSFMX= (0..7)
429.9 429.9 0 0 0 0 0 0 
$$ ##$PULCHK= no
$$ ##$RCUCDS= (0..7)
8388608 0 0 0 0 0 0 0 
$$ ##$RCUCFS= (0..7)
4096 0 0 0 0 0 0 0 
$$ ##$RCUCSS= (0..7)
1048576 0 0 0 0 0 0 0 
$$ ##$RCUI2C1= (0..7)
78 0 0 0 0 0 0 0 
$$ ##$RCUI2C2= (0..7)
0 0 0 0 0 0 0 0 
$$ ##$RCUI2C3= (0..7)
0 0 0 0 0 0 0 0 
$$ ##$RCUI2C4= (0..7)
0 0 0 0 0 0 0 0 
$$ ##$RCUI2C5= (0..7)
0 0 0 0 0 0 0 0 
$$ ##$RCUI2C6= (0..7)
0 0 0 0 0 0 0 0 
$$ ##$RCUI2C7= (0..7)
0 0 0 0 0 0 0 0 
$$ ##$RCUI2C8= (0..7)
0 0 0 0 0 0 0 0 
$$ ##$RDCU= 0
$$ ##$RGTYPE= (0..7)
5 0 0 0 0 0 0 0 
$$ ##$RG_max= (0..7)
46341 0 0 0 0 0 0 0 
$$ ##$RG_min= (0..7)
1 0 0 0 0 0 0 0 
$$ ##$RG_tab1= (0..255)
1 1.1 1.3 1.4 1.6 1.8 2 2.2 2.5 2.8 3.2 3.6 4 4.5 5 5.7 6.3 7.1 8 9 10.1 
11.3 12.7 14.3 16 18 20.2 22.6 25.4 28.5 32 35.9 40.3 45.3 50.8 57 64 
71.8 80.6 90.5 101.6 114 128 143.7 161.3 181 203.2 228.1 256 287.4 322.5 
362 406.4 456.1 512 574.7 645.1 724.1 812.7 912.3 1024 1149.4 1290.2 1448.2 
1625.5 1824.6 2048 2298.8 2580.3 2896.3 3251 3649.1 4096 4597.6 5160.6 
5792.6 6502 7298.2 8192 9195.2 10321.3 11585.2 13004 14596.5 16384 18390.4 
20642.5 23170.5 26008 29193 32768 36780.8 41285.1 46341 -1 -1 -1 -1 -1 
-1 -1 -1 -1 -1 -1 -1 -1 -1 -1 -1 -1 -1 -1 -1 -1 -1 -1 -1 -1 -1 -1 -1 -1 
-1 -1 -1 -1 -1 -1 -1 -1 -1 -1 -1 -1 -1 -1 -1 -1 -1 -1 -1 -1 -1 -1 -1 -1 
-1 -1 -1 -1 -1 -1 -1 -1 -1 -1 -1 -1 -1 -1 -1 -1 -1 -1 -1 -1 -1 -1 -1 -1 
-1 -1 -1 -1 -1 -1 -1 -1 -1 -1 -1 -1 -1 -1 -1 -1 -1 -1 -1 -1 -1 -1 -1 -1 
-1 -1 -1 -1 -1 -1 -1 -1 -1 -1 -1 -1 -1 -1 -1 -1 -1 -1 -1 -1 -1 -1 -1 -1 
-1 -1 -1 -1 -1 -1 -1 -1 -1 -1 -1 -1 -1 -1 -1 -1 -1 -1 -1 -1 -1 -1 -1 -1 
-1 -1 -1 -1 -1 -1 -1 -1 -1 -1 -1 -1 -1 
$$ ##$RG_tab2= (0..255)
-1 -1 -1 -1 -1 -1 -1 -1 -1 -1 -1 -1 -1 -1 -1 -1 -1 -1 -1 -1 -1 -1 -1 -1 
-1 -1 -1 -1 -1 -1 -1 -1 -1 -1 -1 -1 -1 -1 -1 -1 -1 -1 -1 -1 -1 -1 -1 -1 
-1 -1 -1 -1 -1 -1 -1 -1 -1 -1 -1 -1 -1 -1 -1 -1 -1 -1 -1 -1 -1 -1 -1 -1 
-1 -1 -1 -1 -1 -1 -1 -1 -1 -1 -1 -1 -1 -1 -1 -1 -1 -1 -1 -1 -1 -1 -1 -1 
-1 -1 -1 -1 -1 -1 -1 -1 -1 -1 -1 -1 -1 -1 -1 -1 -1 -1 -1 -1 -1 -1 -1 -1 
-1 -1 -1 -1 -1 -1 -1 -1 -1 -1 -1 -1 -1 -1 -1 -1 -1 -1 -1 -1 -1 -1 -1 -1 
-1 -1 -1 -1 -1 -1 -1 -1 -1 -1 -1 -1 -1 -1 -1 -1 -1 -1 -1 -1 -1 -1 -1 -1 
-1 -1 -1 -1 -1 -1 -1 -1 -1 -1 -1 -1 -1 -1 -1 -1 -1 -1 -1 -1 -1 -1 -1 -1 
-1 -1 -1 -1 -1 -1 -1 -1 -1 -1 -1 -1 -1 -1 -1 -1 -1 -1 -1 -1 -1 -1 -1 -1 
-1 -1 -1 -1 -1 -1 -1 -1 -1 -1 -1 -1 -1 -1 -1 -1 -1 -1 -1 -1 -1 -1 -1 -1 
-1 -1 -1 -1 -1 -1 -1 -1 -1 -1 -1 -1 -1 -1 -1 -1 
$$ ##$RG_tab3= (0..255)
-1 -1 -1 -1 -1 -1 -1 -1 -1 -1 -1 -1 -1 -1 -1 -1 -1 -1 -1 -1 -1 -1 -1 -1 
-1 -1 -1 -1 -1 -1 -1 -1 -1 -1 -1 -1 -1 -1 -1 -1 -1 -1 -1 -1 -1 -1 -1 -1 
-1 -1 -1 -1 -1 -1 -1 -1 -1 -1 -1 -1 -1 -1 -1 -1 -1 -1 -1 -1 -1 -1 -1 -1 
-1 -1 -1 -1 -1 -1 -1 -1 -1 -1 -1 -1 -1 -1 -1 -1 -1 -1 -1 -1 -1 -1 -1 -1 
-1 -1 -1 -1 -1 -1 -1 -1 -1 -1 -1 -1 -1 -1 -1 -1 -1 -1 -1 -1 -1 -1 -1 -1 
-1 -1 -1 -1 -1 -1 -1 -1 -1 -1 -1 -1 -1 -1 -1 -1 -1 -1 -1 -1 -1 -1 -1 -1 
-1 -1 -1 -1 -1 -1 -1 -1 -1 -1 -1 -1 -1 -1 -1 -1 -1 -1 -1 -1 -1 -1 -1 -1 
-1 -1 -1 -1 -1 -1 -1 -1 -1 -1 -1 -1 -1 -1 -1 -1 -1 -1 -1 -1 -1 -1 -1 -1 
-1 -1 -1 -1 -1 -1 -1 -1 -1 -1 -1 -1 -1 -1 -1 -1 -1 -1 -1 -1 -1 -1 -1 -1 
-1 -1 -1 -1 -1 -1 -1 -1 -1 -1 -1 -1 -1 -1 -1 -1 -1 -1 -1 -1 -1 -1 -1 -1 
-1 -1 -1 -1 -1 -1 -1 -1 -1 -1 -1 -1 -1 -1 -1 -1 
$$ ##$RG_tab4= (0..255)
-1 -1 -1 -1 -1 -1 -1 -1 -1 -1 -1 -1 -1 -1 -1 -1 -1 -1 -1 -1 -1 -1 -1 -1 
-1 -1 -1 -1 -1 -1 -1 -1 -1 -1 -1 -1 -1 -1 -1 -1 -1 -1 -1 -1 -1 -1 -1 -1 
-1 -1 -1 -1 -1 -1 -1 -1 -1 -1 -1 -1 -1 -1 -1 -1 -1 -1 -1 -1 -1 -1 -1 -1 
-1 -1 -1 -1 -1 -1 -1 -1 -1 -1 -1 -1 -1 -1 -1 -1 -1 -1 -1 -1 -1 -1 -1 -1 
-1 -1 -1 -1 -1 -1 -1 -1 -1 -1 -1 -1 -1 -1 -1 -1 -1 -1 -1 -1 -1 -1 -1 -1 
-1 -1 -1 -1 -1 -1 -1 -1 -1 -1 -1 -1 -1 -1 -1 -1 -1 -1 -1 -1 -1 -1 -1 -1 
-1 -1 -1 -1 -1 -1 -1 -1 -1 -1 -1 -1 -1 -1 -1 -1 -1 -1 -1 -1 -1 -1 -1 -1 
-1 -1 -1 -1 -1 -1 -1 -1 -1 -1 -1 -1 -1 -1 -1 -1 -1 -1 -1 -1 -1 -1 -1 -1 
-1 -1 -1 -1 -1 -1 -1 -1 -1 -1 -1 -1 -1 -1 -1 -1 -1 -1 -1 -1 -1 -1 -1 -1 
-1 -1 -1 -1 -1 -1 -1 -1 -1 -1 -1 -1 -1 -1 -1 -1 -1 -1 -1 -1 -1 -1 -1 -1 
-1 -1 -1 -1 -1 -1 -1 -1 -1 -1 -1 -1 -1 -1 -1 -1 
$$ ##$RG_tab5= (0..255)
-1 -1 -1 -1 -1 -1 -1 -1 -1 -1 -1 -1 -1 -1 -1 -1 -1 -1 -1 -1 -1 -1 -1 -1 
-1 -1 -1 -1 -1 -1 -1 -1 -1 -1 -1 -1 -1 -1 -1 -1 -1 -1 -1 -1 -1 -1 -1 -1 
-1 -1 -1 -1 -1 -1 -1 -1 -1 -1 -1 -1 -1 -1 -1 -1 -1 -1 -1 -1 -1 -1 -1 -1 
-1 -1 -1 -1 -1 -1 -1 -1 -1 -1 -1 -1 -1 -1 -1 -1 -1 -1 -1 -1 -1 -1 -1 -1 
-1 -1 -1 -1 -1 -1 -1 -1 -1 -1 -1 -1 -1 -1 -1 -1 -1 -1 -1 -1 -1 -1 -1 -1 
-1 -1 -1 -1 -1 -1 -1 -1 -1 -1 -1 -1 -1 -1 -1 -1 -1 -1 -1 -1 -1 -1 -1 -1 
-1 -1 -1 -1 -1 -1 -1 -1 -1 -1 -1 -1 -1 -1 -1 -1 -1 -1 -1 -1 -1 -1 -1 -1 
-1 -1 -1 -1 -1 -1 -1 -1 -1 -1 -1 -1 -1 -1 -1 -1 -1 -1 -1 -1 -1 -1 -1 -1 
-1 -1 -1 -1 -1 -1 -1 -1 -1 -1 -1 -1 -1 -1 -1 -1 -1 -1 -1 -1 -1 -1 -1 -1 
-1 -1 -1 -1 -1 -1 -1 -1 -1 -1 -1 -1 -1 -1 -1 -1 -1 -1 -1 -1 -1 -1 -1 -1 
-1 -1 -1 -1 -1 -1 -1 -1 -1 -1 -1 -1 -1 -1 -1 -1 
$$ ##$RG_tab6= (0..255)
-1 -1 -1 -1 -1 -1 -1 -1 -1 -1 -1 -1 -1 -1 -1 -1 -1 -1 -1 -1 -1 -1 -1 -1 
-1 -1 -1 -1 -1 -1 -1 -1 -1 -1 -1 -1 -1 -1 -1 -1 -1 -1 -1 -1 -1 -1 -1 -1 
-1 -1 -1 -1 -1 -1 -1 -1 -1 -1 -1 -1 -1 -1 -1 -1 -1 -1 -1 -1 -1 -1 -1 -1 
-1 -1 -1 -1 -1 -1 -1 -1 -1 -1 -1 -1 -1 -1 -1 -1 -1 -1 -1 -1 -1 -1 -1 -1 
-1 -1 -1 -1 -1 -1 -1 -1 -1 -1 -1 -1 -1 -1 -1 -1 -1 -1 -1 -1 -1 -1 -1 -1 
-1 -1 -1 -1 -1 -1 -1 -1 -1 -1 -1 -1 -1 -1 -1 -1 -1 -1 -1 -1 -1 -1 -1 -1 
-1 -1 -1 -1 -1 -1 -1 -1 -1 -1 -1 -1 -1 -1 -1 -1 -1 -1 -1 -1 -1 -1 -1 -1 
-1 -1 -1 -1 -1 -1 -1 -1 -1 -1 -1 -1 -1 -1 -1 -1 -1 -1 -1 -1 -1 -1 -1 -1 
-1 -1 -1 -1 -1 -1 -1 -1 -1 -1 -1 -1 -1 -1 -1 -1 -1 -1 -1 -1 -1 -1 -1 -1 
-1 -1 -1 -1 -1 -1 -1 -1 -1 -1 -1 -1 -1 -1 -1 -1 -1 -1 -1 -1 -1 -1 -1 -1 
-1 -1 -1 -1 -1 -1 -1 -1 -1 -1 -1 -1 -1 -1 -1 -1 
$$ ##$RG_tab7= (0..255)
-1 -1 -1 -1 -1 -1 -1 -1 -1 -1 -1 -1 -1 -1 -1 -1 -1 -1 -1 -1 -1 -1 -1 -1 
-1 -1 -1 -1 -1 -1 -1 -1 -1 -1 -1 -1 -1 -1 -1 -1 -1 -1 -1 -1 -1 -1 -1 -1 
-1 -1 -1 -1 -1 -1 -1 -1 -1 -1 -1 -1 -1 -1 -1 -1 -1 -1 -1 -1 -1 -1 -1 -1 
-1 -1 -1 -1 -1 -1 -1 -1 -1 -1 -1 -1 -1 -1 -1 -1 -1 -1 -1 -1 -1 -1 -1 -1 
-1 -1 -1 -1 -1 -1 -1 -1 -1 -1 -1 -1 -1 -1 -1 -1 -1 -1 -1 -1 -1 -1 -1 -1 
-1 -1 -1 -1 -1 -1 -1 -1 -1 -1 -1 -1 -1 -1 -1 -1 -1 -1 -1 -1 -1 -1 -1 -1 
-1 -1 -1 -1 -1 -1 -1 -1 -1 -1 -1 -1 -1 -1 -1 -1 -1 -1 -1 -1 -1 -1 -1 -1 
-1 -1 -1 -1 -1 -1 -1 -1 -1 -1 -1 -1 -1 -1 -1 -1 -1 -1 -1 -1 -1 -1 -1 -1 
-1 -1 -1 -1 -1 -1 -1 -1 -1 -1 -1 -1 -1 -1 -1 -1 -1 -1 -1 -1 -1 -1 -1 -1 
-1 -1 -1 -1 -1 -1 -1 -1 -1 -1 -1 -1 -1 -1 -1 -1 -1 -1 -1 -1 -1 -1 -1 -1 
-1 -1 -1 -1 -1 -1 -1 -1 -1 -1 -1 -1 -1 -1 -1 -1 
$$ ##$RG_tab8= (0..255)
-1 -1 -1 -1 -1 -1 -1 -1 -1 -1 -1 -1 -1 -1 -1 -1 -1 -1 -1 -1 -1 -1 -1 -1 
-1 -1 -1 -1 -1 -1 -1 -1 -1 -1 -1 -1 -1 -1 -1 -1 -1 -1 -1 -1 -1 -1 -1 -1 
-1 -1 -1 -1 -1 -1 -1 -1 -1 -1 -1 -1 -1 -1 -1 -1 -1 -1 -1 -1 -1 -1 -1 -1 
-1 -1 -1 -1 -1 -1 -1 -1 -1 -1 -1 -1 -1 -1 -1 -1 -1 -1 -1 -1 -1 -1 -1 -1 
-1 -1 -1 -1 -1 -1 -1 -1 -1 -1 -1 -1 -1 -1 -1 -1 -1 -1 -1 -1 -1 -1 -1 -1 
-1 -1 -1 -1 -1 -1 -1 -1 -1 -1 -1 -1 -1 -1 -1 -1 -1 -1 -1 -1 -1 -1 -1 -1 
-1 -1 -1 -1 -1 -1 -1 -1 -1 -1 -1 -1 -1 -1 -1 -1 -1 -1 -1 -1 -1 -1 -1 -1 
-1 -1 -1 -1 -1 -1 -1 -1 -1 -1 -1 -1 -1 -1 -1 -1 -1 -1 -1 -1 -1 -1 -1 -1 
-1 -1 -1 -1 -1 -1 -1 -1 -1 -1 -1 -1 -1 -1 -1 -1 -1 -1 -1 -1 -1 -1 -1 -1 
-1 -1 -1 -1 -1 -1 -1 -1 -1 -1 -1 -1 -1 -1 -1 -1 -1 -1 -1 -1 -1 -1 -1 -1 
-1 -1 -1 -1 -1 -1 -1 -1 -1 -1 -1 -1 -1 -1 -1 -1 
$$ ##$ROUTER= 3
$$ ##$RX22TY= <tty10>
$$ ##$SCMTY= <no>
$$ ##$SPECTR= 5
$$ ##$SY2FLAG= 0
$$ ##$TFXNUM= 0
$$ ##$TRIPLO2= 0
$$ ##$VTUTY= <tty05>
$$ ##$WBREFAM= (0..15)
100 100 100 100 100 100 100 100 100 100 100 100 100 100 100 100 
$$ ##$WBREFPH= (0..15)
0 0 0 0 0 0 0 0 0 0 0 0 0 0 0 0 
$$ ##$XFAC= 2
$$ ##END=
##$RELAX= 
$$ Bruker specific parameters
$$ --------------------------
##$DU= <P:\NMR-data>
##$EXPNO= 1
##$NAME= <NMR_apolar_Ctrol_p17.1C>
##$PROCNO= 1
##$TYPE= <nmr>
##$USER= <Ainhoa_raw_data>
##$ACQT0= -4.83829889523336
##$AMP= (0..31)
100 100 100 100 100 100 100 100 100 100 100 100 100 100 100 100 100 100
100 100 100 100 100 100 100 100 100 100 100 100 100 100
##$ANAVPT= -1
##$AQSEQ= 0
##$AQ_mod= 3
##$AUNM= <au_zg>
##$AUTOPOS= <22 >
##$BF1= 400.13
##$BF2= 100.612769
##$BF3= 400.13
##$BF4= 400.13
##$BF5= 500.13
##$BF6= 500.13
##$BF7= 500.13
##$BF8= 500.13
##$BYTORDA= 0
##$CFDGTYP= 0
##$CFRGTYP= 5
##$CHEMSTR= <none>
##$CNST= (0..63)
1 1 145 1 1 1 1 1 1 1 1 1 1 1 1 1 1 1 1 1 1 1 1 1 1 1 1 1 1 1 1 1 1 1 1
1 1 1 1 1 1 1 1 1 1 1 1 1 1 1 1 1 1 1 1 1 1 1 1 1 1 1 1 1
##$CPDPRG= <>
##$CPDPRG1= <>
##$CPDPRG2= <>
##$CPDPRG3= <>
##$CPDPRG4= <mlev>
##$CPDPRG5= <mlev>
##$CPDPRG6= <mlev>
##$CPDPRG7= <mlev>
##$CPDPRG8= <mlev>
##$CPDPRGB= <>
##$CPDPRGT= <>
##$D= (0..63)
0 2 0 0 0 0 0 0 0 0.06 0 0 2e-005 0 0 0 0.0002 0 0 0 0 0 0 0 0 0 0 0 0
0 0 0 0 0 0 0 0 0 0 0 0 0 0 0 0 0 0 0 0 0 0 0 0 0 0 0 0 0 0 0 0 0 0 0
##$DATE= 1217339158
##$DBL= (0..7)
120 120 120 120 120 120 120 120
##$DBP= (0..7)
150 150 150 150 150 150 150 150
##$DBP07= 0
##$DBPNAM0= <>
##$DBPNAM1= <>
##$DBPNAM2= <>
##$DBPNAM3= <>
##$DBPNAM4= <>
##$DBPNAM5= <>
##$DBPNAM6= <>
##$DBPNAM7= <>
##$DBPOAL= (0..7)
0.5 0.5 0.5 0.5 0.5 0.5 0.5 0.5
##$DBPOFFS= (0..7)
0 0 0 0 0 0 0 0
##$DE= 6
##$DECBNUC= <off>
##$DECIM= 24
##$DECNUC= <off>
##$DECSTAT= 4
##$DIGMOD= 0
##$DIGTYP= 7
##$DL= (0..7)
0 120 120 120 120 120 120 120
##$DP= (0..7)
150 150 150 150 150 150 150 150
##$DP07= 0
##$DPNAME0= <>
##$DPNAME1= <>
##$DPNAME2= <>
##$DPNAME3= <>
##$DPNAME4= <>
##$DPNAME5= <>
##$DPNAME6= <>
##$DPNAME7= <>
##$DPOAL= (0..7)
0.5 0.5 0.5 0.5 0.5 0.5 0.5 0.5
##$DPOFFS= (0..7)
0 0 0 0 0 0 0 0
##$DQDMODE= 0
##$DR= 18
##$DS= 4
##$DSLIST= <SSSSSSSSSSSSSSS>
##$DSPFIRM= 0
##$DSPFVS= -1
##$DTYPA= 0
##$EXP= <AID_chl>
##$F1LIST= <111111111111111>
##$F2LIST= <222222222222222>
##$F3LIST= <333333333333333>
##$FCUCHAN= (0..9)
0 2 1 0 0 0 0 0 0 0
##$FL1= 90
##$FL2= 90
##$FL3= 90
##$FL4= 90
##$FOV= 20
##$FQ1LIST= <freqlist>
##$FQ2LIST= <freqlist>
##$FQ3LIST= <freqlist>
##$FQ4LIST= <freqlist>
##$FQ5LIST= <freqlist>
##$FQ6LIST= <freqlist>
##$FQ7LIST= <freqlist>
##$FQ8LIST= <freqlist>
##$FRQLO3= 1882485.02994012
##$FRQLO3N= 0
##$FS= (0..7)
83 83 83 83 83 83 83 83
##$FTLPGN= 0
##$FW= 90000
##$FnMODE= 0
##$FnTYPE= 0
##$GP031= 0
##$GPNAM0= <sine.100>
##$GPNAM1= <sine.100>
##$GPNAM10= <sine.100>
##$GPNAM11= <sine.100>
##$GPNAM12= <sine.100>
##$GPNAM13= <sine.100>
##$GPNAM14= <sine.100>
##$GPNAM15= <sine.100>
##$GPNAM16= <sine.100>
##$GPNAM17= <sine.100>
##$GPNAM18= <sine.100>
##$GPNAM19= <sine.100>
##$GPNAM2= <sine.100>
##$GPNAM20= <sine.100>
##$GPNAM21= <sine.100>
##$GPNAM22= <sine.100>
##$GPNAM23= <sine.100>
##$GPNAM24= <sine.100>
##$GPNAM25= <sine.100>
##$GPNAM26= <sine.100>
##$GPNAM27= <sine.100>
##$GPNAM28= <sine.100>
##$GPNAM29= <sine.100>
##$GPNAM3= <sine.100>
##$GPNAM30= <sine.100>
##$GPNAM31= <sine.100>
##$GPNAM4= <sine.100>
##$GPNAM5= <sine.100>
##$GPNAM6= <sine.100>
##$GPNAM7= <sine.100>
##$GPNAM8= <sine.100>
##$GPNAM9= <sine.100>
##$GPX= (0..31)
0 0 0 0 0 0 0 0 0 0 0 0 0 0 0 0 0 0 0 0 0 0 0 0 0 0 0 0 0 0 0 0
##$GPY= (0..31)
0 0 0 0 0 0 0 0 0 0 0 0 0 0 0 0 0 0 0 0 0 0 0 0 0 0 0 0 0 0 0 0
##$GPZ= (0..31)
0 0 0 0 0 0 0 0 0 0 0 0 0 0 0 0 0 0 0 0 0 0 0 0 0 0 0 0 0 0 0 0
##$GRDPROG= <>
##$GRPDLY= -1
##$HDDUTY= 20
##$HDRATE= 20
##$HGAIN= (0..3)
0 0 0 0
##$HL1= 1
##$HL2= 35
##$HL3= 16
##$HL4= 17
##$HOLDER= 0
##$HPMOD= (0..7)
0 0 0 0 0 0 0 0
##$HPPRGN= 0
##$IN= (0..63)
0.001 0.001 0.001 0.001 0.001 0.001 0.001 0.001 0.001 0.001 0.001 0.001
0.001 0.001 0.001 0.001 0.001 0.001 0.001 0.001 0.001 0.001 0.001 0.001
0.001 0.001 0.001 0.001 0.001 0.001 0.001 0.001 0.001 0.001 0.001 0.001
0.001 0.001 0.001 0.001 0.001 0.001 0.001 0.001 0.001 0.001 0.001 0.001
0.001 0.001 0.001 0.001 0.001 0.001 0.001 0.001 0.001 0.001 0.001 0.001
0.001 0.001 0.001 0.001
##$INF= (0..7)
0 0 0 0 0 0 0 0
##$INP= (0..63)
0 0 0 0 0 0 0 0 0 0 0 0 0 0 0 0 0 0 0 0 0 0 0 0 0 0 0 0 0 0 0 0 0 0 0 0
0 0 0 0 0 0 0 0 0 0 0 0 0 0 0 0 0 0 0 0 0 0 0 0 0 0 0 0
##$INSTRUM= <avance400>
##$L= (0..31)
1 1 1 1 1 1 1 1 1 1 1 1 1 1 1 1 1 1 1 1 1 1 1 1 1 1 1 1 1 1 1 1
##$LFILTER= 100
##$LGAIN= -15
##$LINPSTP= 10
##$LOCKED= yes
##$LOCKFLD= 3186
##$LOCKGN= 119.099998474121
##$LOCKPOW= -35
##$LOCKPPM= 7.23999977111816
##$LOCNUC= <2H>
##$LOCPHAS= 356
##$LOCSHFT= yes
##$LOCSW= 0
##$LTIME= 0.200000002980232
##$MASR= 4200
##$MASRLST= <masrlst>
##$NBL= 1
##$NC= -2
##$NLOGCH= 1
##$NS= 128
##$NUC1= <1H>
##$NUC2= <13C>
##$NUC3= <off>
##$NUC4= <off>
##$NUC5= <off>
##$NUC6= <off>
##$NUC7= <off>
##$NUC8= <off>
##$NUCLEI= 0
##$NUCLEUS= <off>
##$O1= 1922.3
##$O2= 4979.85804243228
##$O3= 1900.52349393
##$O4= 1900.52349393
##$O5= 0
##$O6= 0
##$O7= 0
##$O8= 0
##$OBSCHAN= (0..9)
0 0 0 0 0 0 0 0 0 0
##$OVERFLW= 0
##$P= (0..63)
7.6 7.6 15.2 14.9 29.8 16.5 25 50 0 0 0 0 0 0 0 200000 1000 2500 0 600
2500 0 0 0 0 200 0 7.6 1000 0 0 0 0 0 0 0 0 0 0 0 0 0 0 0 0 0 0 0 0 0 0
0 0 0 0 0 0 0 0 0 0 0 0 0
##$PACOIL= (0..15)
0 0 0 0 0 0 0 0 0 0 0 0 0 0 0 0
##$PAPS= 2
##$PARMODE= 0
##$PCPD= (0..9)
100 100 70 100 100 100 100 100 100 100
##$PHCOR= (0..31)
0 0 0 0 0 0 0 0 0 0 0 0 0 0 0 0 0 0 0 0 0 0 0 0 0 0 0 0 0 0 0 0
##$PHLIST= <>
##$PHP= 1
##$PH_ref= 0
##$PL= (0..63)
120 0 -4 120 120 120 120 120 120 60 10.34 22.38 9 120 120 120 120 120 0
120 120 120 120 120 120 120 120 22.38 120 120 9 120 120 120 120 120 120
120 120 120 120 120 120 120 120 120 120 120 120 120 120 120 120 120 120
120 120 120 120 120 120 120 120 120
##$PLSTEP= 0.1
##$PLSTRT= -6
##$POWMOD= 0
##$PQPHASE= 0
##$PQSCALE= 0
##$PR= 1
##$PRECHAN= (0..15)
-1 1 2 -1 -1 -1 -1 -1 -1 -1 -1 -1 -1 -1 -1 -1
##$PRGAIN= 0
##$PROBHD= <5 mm PABBI 1H-BB Z-GRD Z811201/0006
>
##$PROSOL= no
##$PULPROG= <zg>
##$PW= 0
##$PYNM= <acqu.py>
##$QNP= 1
##$RD= 0
##$RECCHAN= (0..15)
-1 -1 -1 -1 -1 -1 -1 -1 -1 -1 -1 -1 -1 -1 -1 -1
##$RECPH= 0
##$RECPRE= (0..15)
-1 -1 -1 -1 -1 -1 -1 -1 -1 -1 -1 -1 -1 -1 -1 -1
##$RECPRFX= (0..15)
-1 -1 -1 -1 -1 -1 -1 -1 -1 -1 -1 -1 -1 -1 -1 -1
##$RECSEL= (0..15)
0 0 0 0 0 0 0 0 0 0 0 0 0 0 0 0
##$RG= 181
##$RO= 0
##$ROUTWD1= (0..23)
0 0 0 0 0 0 0 0 0 0 0 0 0 0 0 0 0 0 0 0 1 1 0 0
##$ROUTWD2= (0..23)
0 0 0 0 0 1 0 0 0 0 0 0 0 0 0 0 0 0 1 0 1 1 0 0
##$RSEL= (0..9)
0 1 2 0 0 0 0 0 0 0
##$S= (0..7)
83 4 83 83 83 83 83 83
##$SEOUT= 0
##$SFO1= 400.1319223
##$SFO2= 100.617748858042
##$SFO3= 400.131900523494
##$SFO4= 400.131900523494
##$SFO5= 500.13
##$SFO6= 500.13
##$SFO7= 500.13
##$SFO8= 500.13
##$SOLVENT= <CDCl3>
##$SP= (0..31)
1 120 120 120 0 0 120 120 0 0 0 120 0 0 120 0 150 150 120 120.87 118.96
122.27 114.95 150 150 150 150 150 150 120 120 120
##$SP07= 0
##$SPECTR= 0
##$SPNAM0= <gauss>
##$SPNAM1= <Gaus1.1000>
##$SPNAM10= <gauss>
##$SPNAM11= <Gaus1.1000>
##$SPNAM12= <gauss>
##$SPNAM13= <gauss>
##$SPNAM14= <Gaus1.1000>
##$SPNAM15= <Gaus1.1000>
##$SPNAM16= <gauss>
##$SPNAM17= <gauss>
##$SPNAM18= <Gaus1.1000>
##$SPNAM19= <Gaus1.1000>
##$SPNAM2= <Gaus1.1000>
##$SPNAM20= <Gaus1.1000>
##$SPNAM21= <Gaus1.1000>
##$SPNAM22= <Gaus1.1000>
##$SPNAM23= <gauss>
##$SPNAM24= <gauss>
##$SPNAM25= <gauss>
##$SPNAM26= <gauss>
##$SPNAM27= <gauss>
##$SPNAM28= <gauss>
##$SPNAM29= <Gaus1.1000>
##$SPNAM3= <Gaus1.1000>
##$SPNAM30= <Gaus1.1000>
##$SPNAM31= <Gaus1.1000>
##$SPNAM4= <gauss>
##$SPNAM5= <gauss>
##$SPNAM6= <Gaus1.1000>
##$SPNAM7= <Gaus1.1000>
##$SPNAM8= <gauss>
##$SPNAM9= <gauss>
##$SPOAL= (0..31)
0.5 0.5 0.5 0.5 0.5 0.5 0.5 0.5 0.5 0.5 0.5 0.5 0.5 0.5 0.5 0.5 0.5 0.5
0.5 0.5 0.5 0.5 0.5 0.5 0.5 0.5 0.5 0.5 0.5 0.5 0.5 0.5
##$SPOFFS= (0..31)
0 0 0 0 0 0 0 0 0 0 0 0 0 0 0 0 0 0 0 0 0 0 0 0 0 0 0 0 0 0 0 0
##$SUBNAM0= <"">
##$SUBNAM1= <"">
##$SUBNAM2= <"">
##$SUBNAM3= <"">
##$SUBNAM4= <"">
##$SUBNAM5= <"">
##$SUBNAM6= <"">
##$SUBNAM7= <"">
##$SUBNAM8= <"">
##$SUBNAM9= <"">
##$SW= 12.4709369134976
##$SWIBOX= (0..15)
0 1 2 0 0 0 0 0 0 0 0 0 0 0 0 0
##$SW_h= 4990.01996007984
##$SWfinal= 0
##$TD= 16244
##$TD0= 1
##$TE= 301.7
##$TE2= 300
##$TE3= 300
##$TEG= 300
##$TL= (0..7)
0 120 120 120 120 120 120 120
##$TP= (0..7)
150 150 150 150 150 150 150 150
##$TP07= 0
##$TPNAME0= <>
##$TPNAME1= <>
##$TPNAME2= <>
##$TPNAME3= <>
##$TPNAME4= <>
##$TPNAME5= <>
##$TPNAME6= <>
##$TPNAME7= <>
##$TPOAL= (0..7)
0.5 0.5 0.5 0.5 0.5 0.5 0.5 0.5
##$TPOFFS= (0..7)
0 0 0 0 0 0 0 0
##$TUNHIN= 0
##$TUNHOUT= 0
##$TUNXOUT= 0
##$USERA1= <user>
##$USERA2= <user>
##$USERA3= <user>
##$USERA4= <user>
##$USERA5= <user>
##$V9= 5
##$VALIST= <valist>
##$VCLIST= <CCCCCCCCCCCCCCC>
##$VD= 0
##$VDLIST= <DDDDDDDDDDDDDDD>
##$VPLIST= <PPPPPPPPPPPPPPP>
##$VTLIST= <TTTTTTTTTTTTTTT>
##$WBST= 1024
##$WBSW= 15.53612
##$XGAIN= (0..3)
0 0 0 0
##$XL= 0
##$YL= 0
##$YMAX_a= 3605518
##$YMIN_a= -2843380
##$ZGOPTNS= <>
##$ZL1= 120
##$ZL2= 120
##$ZL3= 120
##$ZL4= 120
##$ABSF1= 10
##$ABSF2= 0
##$ABSG= 5
##$ABSL= 3
##$ALPHA= 0
##$AQORDER= 0
##$ASSFAC= 0
##$ASSFACI= 0
##$ASSFACX= 0
##$ASSWID= 0
##$AUNMP= <proc_1H_AID>
##$AXLEFT= 0
##$AXNAME= <>
##$AXNUC= <off>
##$AXRIGHT= 0
##$AXTYPE= 0
##$AXUNIT= <>
##$AZFE= 0.1
##$AZFW= 0.1
##$BCFW= 1
##$BC_mod= 2
##$BYTORDP= 0
##$COROFFS= 0
##$CY= 12.5
##$DATMOD= 1
##$DC= 2
##$DFILT= <>
##$DTYPP= 0
##$F1P= 9.9967504570787
##$F2P= -9.53364507338961e-007
##$FCOR= 1
##$FTSIZE= 65536
##$FT_mod= 4
##$GAMMA= 1
##$GB= 0
##$INTBC= 1
##$INTSCL= 1
##$ISEN= 128
##$LB= 1
##$LEV0= 0
##$LPBIN= 0
##$MAXI= 10000
##$MC2= 0
##$MEAN= 0
##$ME_mod= 0
##$MI= 0.02
##$NCOEF= 0
##$NC_proc= 0
##$NLEV= 6
##$NOISF1= 8.174992
##$NOISF2= 6.675002
##$NSP= 1
##$NTH_PI= 0
##$NZP= 0
##$OFFSET= 11.01498
##$PC= 1
##$PHC0= 199.3838
##$PHC1= -8.11141
##$PH_mod= 0
##$PKNL= yes
##$PPARMOD= 0
##$PPDIAG= 0
##$PPIPTYP= 0
##$PPMPNUM= 100
##$PPRESOL= 1
##$PSCAL= 0
##$PSIGN= 0
##$PYNMP= <proc.py>
##$REVERSE= no
##$SF= 400.130009885034
##$SI= 131072
##$SIGF1= 5.6
##$SIGF2= 5.2
##$SINO= 400
##$SIOLD= 131072
##$SPECTYP= <>
##$SREGLST= <1H.CDCl3>
##$SSB= 2
##$STSI= 0
##$STSR= 0
##$SW_p= 4990.01996007982
##$SYMM= 0
##$S_DEV= 0
##$TDeff= 16244
##$TDoff= 0
##$TI= <>
##$TILT= no
##$TM1= 0
##$TM2= 0
##$TOPLEV= 0
##$USERP1= <user>
##$USERP2= <user>
##$USERP3= <user>
##$USERP4= <user>
##$USERP5= <user>
##$WDW= 4
##$XDIM= 8192
##$YMAX_p= 0
##$YMIN_p= 0
##$CURPLOT= <\\rik006s\net8_hp>
##$CURPRIN= <$\\rik006s\net8_hp>
##$DFORMAT= <normdp>
##$LAYOUT= <+/1d_h.xwp>
##$LFORMAT= <normlp>
##$PFORMAT= <normpl>
##$SURQMSG= 1
$$ End of Bruker specific parameters
$$ ---------------------------------
##NTUPLES= NMR FID
##VAR_NAME=  TIME,          FID/REAL,        FID/IMAG
##SYMBOL=    X,             R,               I
##VAR_TYPE=  INDEPENDENT,   DEPENDENT,       DEPENDENT
##VAR_FORM=  AFFN,          ASDF,            ASDF
##VAR_DIM=   8122,          8122,            8122
##UNITS=     SECONDS,       ARBITRARY UNITS, ARBITRARY UNITS
##FACTOR=    0.0002004,     1,               1
##FIRST=     0,             -2856310,        33294
##LAST=      1.6274484,     -16401,          -20635
##MIN=       0,             -2856310,        -2856310
##MAX=       1.6274484,     3422118,         3422118
$$ Real data points
##PAGE= N=1
##DATA TABLE= (X++(R..R)), XYDATA
0 -2856310
1  -949004
2  3422118
3  -473888
4 -2788591
5   826420
6  1836546
7 -1056721
8  -488345
9  1450031
10   108644
11 -1175643
12   692360
13  1481345
14  -379220
15 -1155080
16   449300
17   836782
18  -438163
19  -636173
20   145255
21  -228744
22  -278271
23   554774
24     1123
25 -1101667
26    91444
27   886271
28  -546947
29  -450287
30  1240858
31     1197
32 -1427200
33   916146
34  1870165
35 -1383712
36 -1704365
37  1731271
38  1395724
39 -1744561
40  -838190
41  1408062
42    53213
43 -1237290
44   433795
45   760593
46 -1132275
47  -739638
48  1549292
49   843779
50 -1599024
51  -734887
52  1660642
53   651922
54 -1251089
55   -90448
56  1008770
57  -224783
58  -308349
59   640105
60  -342708
61  -945709
62   536126
63   495783
64  -862780
65  -164494
66   633420
67  -439500
68  -329132
69   846308
70   -43038
71 -1090948
72   318536
73  1205333
74  -178010
75  -793734
76   338158
77   532221
78  -413154
79  -216317
80   607827
81  -147853
82  -921879
83   453160
84  1196938
85  -776815
86 -1442169
87   744762
88  1147841
89  -868631
90  -802222
91   719880
92   265401
93  -437796
94   382209
95   228611
96  -753143
97    19259
98   957512
99   -24082
100  -623980
101   175140
102   288126
103  -150467
104   112048
105    -8507
106  -548971
107   -32024
108   607275
109   -52297
110  -580094
111    -7901
112   323153
113   -99126
114  -167622
115   224700
116    98009
117  -353122
118   114223
119   797647
120   -10046
121  -951056
122    86337
123   982947
124  -144063
125  -709209
126   273224
127   257322
128  -385905
129   141967
130   276603
131  -672830
132  -406573
133   710650
134   366737
135  -582299
136  -325729
137   304588
138   269049
139    -8392
140  -145429
141  -170040
142    80518
143   425736
144   274302
145  -297024
146  -311681
147   248809
148   248020
149  -228470
150   -90629
151   132669
152  -238783
153  -143762
154   465929
155     3065
156  -793244
157  -102568
158   719762
159     8986
160  -516599
161   158937
162   287519
163  -249120
164   101217
165   452375
166  -316331
167  -500775
168   525970
169   623624
170  -370781
171  -494467
172   164360
173   256313
174   -31286
175  -157574
176  -227520
177  -133217
178   206264
179   282782
180  -131760
181  -431654
182   -53521
183   406479
184   150376
185  -231629
186   -23159
187    99265
188    -2912
189   275086
190   193478
191  -530393
192  -281577
193   631281
194   246254
195  -540390
196   -75464
197   299963
198  -200406
199  -128001
200   311870
201  -167707
202  -527403
203   216048
204   621013
205  -115190
206  -532141
207    38577
208   392144
209    41934
210  -104908
211    30212
212   -94894
213   -35047
214   377819
215   142876
216  -519960
217  -278133
218   406769
219   226261
220  -245634
221  -152251
222   -12448
223   -34536
224   188973
225   158930
226  -376901
227  -352898
228   407892
229   469308
230  -251005
231  -296134
232   220297
233   123729
234   -96776
235   161776
236    39569
237  -401190
238   -14433
239   550175
240    48249
241  -584231
242  -169392
243   359073
244   104350
245  -208169
246   -42015
247    11763
248  -111849
249   159497
250   332134
251  -258111
252  -494467
253   278921
254   533136
255  -153193
256  -265576
257   130776
258    22276
259     2275
260   262487
261  -147279
262  -522296
263   139362
264   549276
265  -115282
266  -454452
267     2187
268   177561
269   -21407
270    36863
271    49671
272  -236385
273  -114299
274   446856
275   304143
276  -438988
277  -355158
278   367789
279   305640
280  -197234
281   -96998
282    74586
283  -118109
284    40239
285   296795
286  -140168
287  -513144
288    36611
289   503340
290    40996
291  -390553
292   -74170
293   182786
294    35181
295    66455
296    68331
297  -283899
298  -146022
299   473649
300   274968
301  -430603
302  -248455
303   264884
304   106469
305   -71693
306    58495
307  -126510
308  -229140
309   241812
310   365091
311  -271108
312  -478570
313   147615
314   423173
315   -38442
316  -227209
317    25491
318    15041
319   -20733
320   246785
321    62205
322  -455802
323  -144561
324   517840
325   212333
326  -382678
327  -196824
328   148036
329    75300
330    24356
331    19443
332  -188164
333  -173345
334   258993
335   347345
336  -183593
337  -401983
338    81524
339   318451
340    15484
341   -91263
342   -19682
343  -126548
344    55020
345   360286
346   -35563
347  -508892
348   -64698
349   425287
350   100515
351  -249425
352   -95926
353    19583
354    -1030
355   130289
356   106657
357  -273166
358  -270759
359   323468
360   425126
361  -225822
362  -375130
363   142401
364   224798
365   -29541
366    32840
367   -41317
368  -252347
369   104414
370   425031
371   -79663
372  -466304
373   -50022
374   300082
375    95435
376  -109534
377  -113452
378   -96645
379    41116
380   244797
381    70721
382  -334774
383  -209097
384   323653
385   305648
386  -163103
387  -209682
388    33440
389    54879
390    94296
391   129444
392  -169880
393  -297029
394   162510
395   400303
396   -68243
397  -405529
398   -77108
399   228862
400    81772
401   -53077
402   -40366
403  -142995
404   -35448
405   336861
406   156377
407  -413973
408  -230260
409   349628
410   232444
411  -135404
412   -84951
413   -42896
414   -44079
415   193603
416   163081
417  -276376
418  -298193
419   196908
420   334965
421   -64123
422  -276676
423   -72031
424    85781
425    73978
426    93264
427   -55984
428  -286612
429     5938
430   440142
431    94876
432  -402127
433  -131661
434   235822
435   111812
436    12839
437    -7137
438  -173991
439   -69483
440   289183
441   178905
442  -288405
443  -294297
444   156352
445   297015
446   -14668
447  -202131
448   -84945
449     6148
450    88038
451   171222
452   -88814
453  -350338
454    29524
455   419428
456    64605
457  -316355
458  -102944
459   116496
460    79158
461   103231
462    17777
463  -244493
464  -100266
465   346821
466   217502
467  -326340
468  -280918
469   185536
470   203165
471   -30584
472   -27283
473   -94006
474  -169782
475   160679
476   308282
477  -183778
478  -393469
479    88171
480   352044
481    51075
482  -184291
483  -116909
484    -6845
485    81334
486   157707
487    12284
488  -277170
489  -146447
490   349944
491   267682
492  -312528
493  -278656
494   168766
495   122212
496    -7978
497    93435
498  -128017
499  -258468
500   244042
501   371369
502  -241506
503  -379019
504   120340
505   256468
506    30054
507   -52289
508   -95637
509  -131966
510    73777
511   255079
512     -677
513  -356536
514  -129830
515   356008
516   227571
517  -237936
518  -195221
519    68029
520    51205
521    84683
522   136543
523  -182967
524  -286132
525   235508
526   400863
527  -180908
528  -394697
529    56031
530   227677
531    17774
532     4598
533   -39374
534  -233235
535    18039
536   394189
537    21820
538  -442068
539   -83861
540   345001
541   140909
542  -106708
543   -96049
544   -99947
545    10297
546   224973
547    96795
548  -261807
549  -237094
550   200694
551   335869
552   -98337
553  -351933
554   -19649
555   179448
556    28998
557    58822
558     5357
559  -290480
560   -19455
561   468390
562    57441
563  -472593
564   -77779
565   306715
566    79325
567   -22569
568     -524
569  -200147
570   -84028
571   306073
572   155047
573  -324004
574  -256999
575   202954
576   292727
577   -35538
578  -218145
579  -101825
580    32521
581   133569
582   161835
583  -106649
584  -314414
585    56681
586   419507
587    55521
588  -362793
589  -127352
590   184751
591   108765
592    31275
593   -10907
594  -205694
595  -114599
596   309878
597   211556
598  -346028
599  -283359
600   237954
601   228692
602   -58878
603   -62074
604   -91422
605  -115703
606   186003
607   254550
608  -183617
609  -311123
610    99886
611   301813
612    65114
613  -189368
614  -179706
615    12580
616   146652
617   124508
618   -33539
619  -243694
620  -129621
621   309161
622   258092
623  -301362
624  -298032
625   178703
626   200073
627     2974
628    10388
629  -138420
630  -185895
631   230583
632   308248
633  -229423
634  -343213
635   130539
636   285329
637    13973
638  -132136
639  -113596
640   -68506
641    86976
642   201785
643   -32819
644  -296435
645   -56108
646   316877
647   145610
648  -218763
649  -157287
650    56150
651    87285
652   116479
653    63057
654  -189053
655  -179123
656   208815
657   270397
658  -168570
659  -323383
660    41758
661   227882
662    54697
663   -43683
664   -91793
665  -170300
666    66438
667   324533
668   -22980
669  -386012
670   -30535
671   341123
672   117707
673  -152453
674  -127779
675   -53830
676    77336
677   188361
678    12370
679  -243574
680  -129541
681   220301
682   231898
683  -152153
684  -280480
685    37966
686   188140
687    37455
688      852
689   -54792
690  -177828
691    62188
692   312074
693   -43492
694  -339055
695    -5299
696   245319
697    62195
698   -49788
699   -62413
700  -136056
701     1272
702   242649
703    76904
704  -281451
705  -172287
706   236346
707   231672
708  -125328
709  -210106
710   -27293
711    71370
712   129993
713   102538
714  -164103
715  -236128
716   153551
717   315737
718   -73110
719  -305807
720   -34613
721   202897
722   118790
723   -24620
724   -95622
725  -129923
726    19399
727   235691
728    66950
729  -293589
730  -153306
731   241930
732   166848
733  -122564
734  -115442
735   -58448
736   -30259
737   159896
738   149866
739  -186352
740  -209577
741   167435
742   270281
743   -30877
744  -211081
745   -72047
746   100471
747   128837
748    75046
749   -78109
750  -228077
751   -24781
752   304735
753    81173
754  -354426
755  -176109
756   217770
757   144588
758   -32734
759   -59792
760  -144441
761   -43509
762   269671
763   163889
764  -245591
765  -195899
766   194924
767   243639
768   -28164
769  -168873
770   -98015
771    20312
772   121029
773   107119
774  -113900
775  -252825
776    12316
777   276915
778    50711
779  -248279
780  -124359
781   110280
782   132210
783    77742
784   -20495
785  -166252
786   -74969
787   232353
788   208431
789  -202816
790  -275289
791   120608
792   251774
793   -19566
794  -130769
795   -98160
796  -100600
797   116148
798   265362
799  -123666
800  -355912
801    83689
802   344013
803    21981
804  -183421
805   -86811
806     2150
807   120758
808   183428
809   -49941
810  -258150
811   -60927
812   234080
813   141347
814  -201773
815  -240254
816    66001
817   186567
818    42981
819   -41140
820  -102521
821  -123896
822   132568
823   281078
824   -70156
825  -302974
826    29335
827   278783
828    76895
829  -119742
830  -120520
831   -90523
832    51141
833   205448
834     7614
835  -313084
836  -138529
837   271839
838   183266
839  -187929
840  -193648
841    26468
842   121496
843   159175
844    60543
845  -192169
846  -145016
847   220749
848   267114
849  -108343
850  -276182
851   -18855
852   207806
853   101647
854   -92574
855  -140428
856  -111103
857    23633
858   218020
859    55965
860  -309779
861  -146243
862   281800
863   167327
864  -141930
865  -100973
866   -25989
867    15577
868   210681
869   136008
870  -237525
871  -192709
872   203716
873   229778
874   -77495
875  -214620
876   -82625
877   114244
878   167450
879    14901
880  -171239
881  -178778
882    54295
883   249035
884    45875
885  -285840
886  -151427
887   221805
888   197892
889   -74868
890  -141628
891   -79901
892    16404
893   194713
894   141782
895  -213608
896  -229320
897   198951
898   286468
899   -91169
900  -204652
901   -15721
902    41537
903    95534
904   146801
905  -130999
906  -298264
907    76202
908   297002
909   -37329
910  -249555
911   -82636
912    70730
913   135769
914    97592
915  -119897
916  -203098
917    42001
918   245874
919   116122
920  -164626
921  -197313
922   113680
923   273688
924    14572
925  -191348
926  -102336
927    14130
928   126456
929   150733
930  -140127
931  -304255
932    57903
933   295600
934    -3627
935  -230806
936   -93580
937    58811
938   135451
939   132812
940   -68958
941  -219507
942     -494
943   270266
944   128747
945  -197615
946  -181607
947    92205
948   184229
949    44332
950   -98039
951  -166691
952   -72388
953   168128
954   185012
955  -136760
956  -272987
957    33273
958   261906
959    66281
960  -166129
961  -125086
962     9318
963   118310
964   175103
965   -20721
966  -277565
967   -66099
968   302741
969   124087
970  -230337
971  -150055
972    57652
973    99820
974   125123
975    -8019
976  -240474
977   -89865
978   252013
979   171741
980  -145530
981  -196200
982    13362
983   191561
984   124712
985  -106881
986  -181046
987   -40131
988   116309
989   162314
990   -19317
991  -262435
992  -100739
993   256801
994   154404
995  -176570
996  -154074
997    15953
998    80182
999   158054
1000    62168
1001  -227302
1002  -154584
1003   236732
1004   236485
1005  -140344
1006  -221571
1007    17928
1008   135964
1009    94178
1010     1186
1011  -173781
1012  -182032
1013   125534
1014   254550
1015   -72139
1016  -277823
1017   -28845
1018   199333
1019   119143
1020   -45697
1021  -138174
1022   -93085
1023   108302
1024   213724
1025    25641
1026  -208181
1027  -132118
1028   171227
1029   218627
1030   -79967
1031  -226699
1032   -43792
1033   106998
1034   109429
1035    37855
1036  -157560
1037  -212362
1038   104906
1039   273183
1040   -38783
1041  -254580
1042   -53045
1043   157541
1044   140100
1045    12069
1046  -123175
1047  -132558
1048    59695
1049   227264
1050    80850
1051  -220058
1052  -181163
1053   159104
1054   213904
1055   -68140
1056  -179072
1057   -69483
1058    26918
1059   143704
1060   125741
1061  -175171
1062  -245442
1063   125683
1064   274048
1065   -31054
1066  -208810
1067   -57561
1068   101616
1069   143411
1070    78175
1071  -111086
1072  -196729
1073    34488
1074   250176
1075    60620
1076  -232160
1077  -149837
1078   119127
1079   154958
1080     7663
1081  -118551
1082  -152863
1083    -6197
1084   204747
1085   127756
1086  -165596
1087  -202763
1088    80651
1089   242010
1090    50083
1091  -180842
1092  -122238
1093    70869
1094   145184
1095    93671
1096   -74639
1097  -223478
1098   -32107
1099   263432
1100    98727
1101  -242004
1102  -153877
1103   101631
1104   123414
1105    57945
1106   -48601
1107  -186831
1108   -52784
1109   233204
1110   162572
1111  -167429
1112  -201526
1113    73465
1114   207332
1115    58876
1116  -121663
1117  -140079
1118   -16885
1119   143779
1120   154669
1121   -93176
1122  -254793
1123    -9881
1124   243405
1125    82021
1126  -166461
1127  -141240
1128    16999
1129   130440
1130   127337
1131   -53029
1132  -205559
1133   -60608
1134   204007
1135   171067
1136  -117080
1137  -209442
1138    18975
1139   190503
1140    95185
1141   -77002
1142  -154013
1143   -79292
1144   140524
1145   205720
1146   -69104
1147  -252491
1148   -26616
1149   210834
1150   109461
1151  -111481
1152  -159190
1153   -37230
1154   116119
1155   154525
1156   -12745
1157  -213712
1158  -111331
1159   196484
1160   194784
1161  -122139
1162  -198575
1163    18572
1164   128468
1165   106755
1166    24126
1167  -167928
1168  -161310
1169   166142
1170   238661
1171   -96241
1172  -228817
1173   -16462
1174   143080
1175   114846
1176   -20565
1177  -169244
1178  -121671
1179   115604
1180   197315
1181   -11974
1182  -210645
1183  -108970
1184   153875
1185   184596
1186   -50156
1187  -179514
1188   -64618
1189   100912
1190   162274
1191    40707
1192  -173558
1193  -160119
1194   120817
1195   227619
1196   -21777
1197  -219922
1198   -78473
1199   132462
1200   135017
1201     1346
1202  -131628
1203  -151825
1204    50816
1205   235005
1206    38581
1207  -246470
1208  -117569
1209   157415
1210   138180
1211   -22845
1212  -112732
1213  -121756
1214    39967
1215   216870
1216    77986
1217  -191347
1218  -149668
1219   115789
1220   196645
1221    10942
1222  -162101
1223  -108945
1224    72898
1225   154038
1226    61787
1227  -134499
1228  -198849
1229    37148
1230   235867
1231    36229
1232  -211207
1233  -113467
1234    90258
1235   132624
1236    55187
1237   -99610
1238  -171921
1239    25284
1240   229019
1241    96090
1242  -158001
1243  -149877
1244    76000
1245   189516
1246    43580
1247  -142096
1248  -128451
1249    24726
1250   140933
1251    96799
1252  -110705
1253  -212982
1254     9825
1255   215308
1256    58588
1257  -177292
1258  -130583
1259    54151
1260   133794
1261    81337
1262   -70267
1263  -173832
1264   -17718
1265   216045
1266   130529
1267  -155679
1268  -163984
1269    74818
1270   155842
1271    48230
1272   -65834
1273  -146555
1274   -57912
1275   176377
1276   153267
1277  -144157
1278  -209049
1279    31534
1280   165432
1281    62462
1282   -95869
1283  -150911
1284   -18584
1285   154286
1286   121309
1287   -76815
1288  -175289
1289   -34534
1290   185395
1291   146465
1292  -116626
1293  -168307
1294    39381
1295   146683
1296    79081
1297   -39808
1298  -154431
1299   -79865
1300   162280
1301   162593
1302  -115865
1303  -204272
1304      668
1305   148117
1306    78354
1307   -76714
1308  -144743
1309   -46371
1310   124791
1311   156928
1312   -31749
1313  -201999
1314   -56926
1315   198730
1316   141518
1317  -107301
1318  -141270
1319     2050
1320   107259
1321   124700
1322    -4102
1323  -192448
1324  -110207
1325   167481
1326   164230
1327  -104428
1328  -185259
1329   -16241
1330   118936
1331   102836
1332   -17289
1333  -152885
1334  -105853
1335   132195
1336   197212
1337   -48723
1338  -198946
1339   -36703
1340   145078
1341   119996
1342   -30398
1343  -147312
1344   -81927
1345   116056
1346   162872
1347   -21560
1348  -172176
1349   -97882
1350   113431
1351   182126
1352   -34699
1353  -205193
1354   -44330
1355   139799
1356    97439
1357    -7562
1358  -112673
1359  -144768
1360    77297
1361   234124
1362   -18791
1363  -233217
1364   -46151
1365   140643
1366    99176
1367     5826
1368  -109155
1369  -138424
1370    77541
1371   219217
1372    13189
1373  -198033
1374   -99137
1375   117245
1376   158009
1377    -2511
1378  -152194
1379  -101065
1380    76087
1381   150073
1382    33192
1383  -152638
1384  -155459
1385    75432
1386   205205
1387    13054
1388  -180700
1389   -89195
1390    99201
1391   133698
1392    30637
1393  -104894
1394  -140409
1395    33400
1396   208924
1397    67545
1398  -186617
1399  -133518
1400   101999
1401   145492
1402    14138
1403  -108882
1404  -133329
1405    17427
1406   187739
1407    79799
1408  -161188
1409  -156213
1410    63268
1411   173796
1412    54699
1413  -137617
1414  -136358
1415    61402
1416   158838
1417    56834
1418   -93256
1419  -158415
1420   -15740
1421   206516
1422   111338
1423  -181337
1424  -151306
1425    90024
1426   127440
1427    42159
1428   -50336
1429  -162717
1430   -50839
1431   210018
1432   128552
1433  -168826
1434  -160472
1435    55802
1436   136172
1437    68909
1438   -73188
1439  -161638
1440   -19188
1441   174426
1442   107567
1443  -106477
1444  -162213
1445    -8922
1446   162008
1447   118857
1448   -99100
1449  -168175
1450     9865
1451   151820
1452    88497
1453   -67565
1454  -156521
1455   -60345
1456   155470
1457   163425
1458  -104098
1459  -209887
1460    13031
1461   165702
1462    69265
1463   -59845
1464  -124121
1465   -75699
1466   134552
1467   191355
1468   -77017
1469  -221485
1470    -2451
1471   170383
1472    85392
1473   -53459
1474  -133167
1475   -69043
1476   125668
1477   154996
1478   -57319
1479  -181227
1480   -57265
1481   129603
1482   150163
1483   -42545
1484  -183516
1485   -46923
1486   141667
1487   114202
1488   -31830
1489  -137072
1490   -96994
1491   113517
1492   199548
1493   -37927
1494  -206673
1495   -40047
1496   140843
1497   105742
1498   -24149
1499  -135037
1500  -103096
1501    97176
1502   183307
1503   -16366
1504  -197896
1505   -87475
1506   130374
1507   146969
1508   -29341
1509  -155179
1510   -77183
1511    95189
1512   155755
1513    15604
1514  -160850
1515  -117209
1516   112850
1517   188928
1518    -9958
1519  -179754
1520   -80459
1521   110278
1522   130763
1523    -3418
1524  -128293
1525  -119423
1526    51786
1527   184725
1528    33031
1529  -196439
1530  -116768
1531   122880
1532   138610
1533    -6034
1534  -101680
1535  -104263
1536    38099
1537   192332
1538    65349
1539  -178503
1540  -129277
1541   104282
1542   163826
1543    15408
1544  -136595
1545  -126355
1546    53768
1547   161455
1548    34234
1549  -151311
1550  -141915
1551    54278
1552   184396
1553    50994
1554  -162038
1555  -125435
1556    85670
1557   155779
1558    39679
1559  -103260
1560  -126851
1561    29388
1562   183517
1563    80014
1564  -151989
1565  -161620
1566    57406
1567   167959
1568    33043
1569  -131243
1570  -121628
1571    20892
1572   139434
1573    91470
1574  -107224
1575  -181883
1576    29204
1577   205234
1578    65637
1579  -132593
1580  -113747
1581    32161
1582   134896
1583    89330
1584   -91047
1585  -174145
1586    -1221
1587   179335
1588    90302
1589  -130428
1590  -161748
1591    23651
1592   159861
1593    73877
1594   -95252
1595  -139442
1596    -9176
1597   159111
1598   129541
1599  -101352
1600  -186034
1601    16169
1602   180295
1603    77595
1604  -105919
1605  -141187
1606   -14529
1607   130823
1608   107112
1609   -76945
1610  -176506
1611   -32312
1612   167781
1613   127107
1614   -97607
1615  -162761
1616     8992
1617   143175
1618    97194
1619   -42536
1620  -144723
1621   -61322
1622   149085
1623   152758
1624   -87395
1625  -190738
1626   -23722
1627   137947
1628    98425
1629   -61267
1630  -153034
1631   -56914
1632   124609
1633   143877
1634   -43430
1635  -181983
1636   -51293
1637   163981
1638   142079
1639   -68274
1640  -149139
1641   -31078
1642   109552
1643   128813
1644   -21593
1645  -178390
1646   -87022
1647   141931
1648   149480
1649   -62419
1650  -171484
1651   -53562
1652   115394
1653   131047
1654   -22748
1655  -150842
1656   -74418
1657   112151
1658   164168
1659   -11699
1660  -178327
1661   -81725
1662   130491
1663   140762
1664   -33592
1665  -144018
1666   -79441
1667    81851
1668   153281
1669     6866
1670  -169872
1671  -105267
1672   113468
1673   163925
1674   -10925
1675  -154436
1676   -77505
1677    96746
1678   139984
1679    10808
1680  -137483
1681  -121252
1682    78826
1683   182229
1684     4580
1685  -181881
1686   -92025
1687   102173
1688   134697
1689    11222
1690  -125938
1691  -117502
1692    68203
1693   183395
1694    31254
1695  -162431
1696  -108499
1697    94450
1698   161612
1699    13820
1700  -139739
1701  -107611
1702    54691
1703   143708
1704    42695
1705  -140430
1706  -145304
1707    64298
1708   178959
1709    27887
1710  -144389
1711  -108504
1712    59808
1713   151517
1714    55918
1715  -115206
1716  -128236
1717    47153
1718   170951
1719    61236
1720  -139889
1721  -146676
1722    52746
1723   156514
1724    30761
1725  -119916
1726  -120759
1727    13203
1728   149733
1729    87830
1730  -130167
1731  -160668
1732    59444
1733   176776
1734    50874
1735  -104290
1736  -116254
1737    19000
1738   152870
1739    87331
1740  -114457
1741  -161202
1742    18508
1743   164573
1744    72698
1745  -129002
1746  -152324
1747    24412
1748   146837
1749    67838
1750   -90082
1751  -135408
1752    -2060
1753   161642
1754   114373
1755  -100826
1756  -160593
1757    22626
1758   161577
1759    77002
1760   -90820
1761  -134369
1762   -16687
1763   125947
1764   107426
1765   -81714
1766  -182541
1767   -18241
1768   164116
1769    91513
1770   -97361
1771  -133123
1772    -7525
1773   126730
1774   120361
1775   -54534
1776  -163315
1777   -21625
1778   162271
1779   112686
1780   -79372
1781  -156618
1782   -27236
1783   136533
1784   107487
1785   -77736
1786  -153732
1787   -39148
1788   116948
1789   125725
1790   -51302
1791  -180704
1792   -38954
1793   163932
1794   115038
1795   -68403
1796  -126163
1797   -36968
1798   103386
1799   141450
1800   -27392
1801  -177877
1802   -56747
1803   147086
1804   123126
1805   -61604
1806  -150917
1807   -54484
1808   100052
1809   122087
1810   -25334
1811  -153014
1812   -73482
1813   116835
1814   150144
1815   -30257
1816  -162337
1817   -57857
1818   120265
1819   128183
1820   -22890
1821  -137143
1822   -71816
1823    94345
1824   146189
1825    -7545
1826  -165977
1827   -91395
1828   117315
1829   146420
1830   -32884
1831  -146225
1832   -65060
1833    82377
1834   133864
1835    15088
1836  -151446
1837  -108222
1838   109624
1839   161054
1840   -18453
1841  -146886
1842   -74242
1843    81920
1844   139196
1845    13445
1846  -139193
1847  -103224
1848    77799
1849   150689
1850    18480
1851  -148724
1852  -111221
1853    88965
1854   153352
1855      -16
1856  -128291
1857   -86063
1858    50891
1859   139897
1860    51152
1861  -138676
1862  -129785
1863    82747
1864   159989
1865     8309
1866  -128570
1867   -95075
1868    48891
1869   139404
1870    48993
1871  -125215
1872  -129209
1873    55570
1874   162290
1875    35442
1876  -137091
1877  -114204
1878    58542
1879   142973
1880    43115
1881  -108966
1882  -122878
1883    33214
1884   158486
1885    59826
1886  -130889
1887  -132823
1888    52807
1889   156189
1890    45112
1891  -117113
1892  -115866
1893    28217
1894   135495
1895    72116
1896  -101939
1897  -150432
1898    25692
1899   173947
1900    61938
1901  -124501
1902  -118872
1903    28911
1904   127039
1905    74388
1906   -86243
1907  -145717
1908     9558
1909   159247
1910    78855
1911  -108835
1912  -140462
1913    16501
1914   145423
1915    73720
1916   -93692
1917  -131672
1918     1938
1919   139896
1920    99177
1921   -90260
1922  -159981
1923    10482
1924   161344
1925    75470
1926   -93957
1927  -130044
1928    -6583
1929   131334
1930   103943
1931   -80523
1932  -160703
1933    -8795
1934   152100
1935    94571
1936   -86916
1937  -148069
1938    -8050
1939   138220
1940    97431
1941   -69340
1942  -142858
1943   -30591
1944   136294
1945   121777
1946   -72995
1947  -164821
1948   -16317
1949   142995
1950    99665
1951   -66406
1952  -140422
1953   -36318
1954   118763
1955   120899
1956   -51341
1957  -163520
1958   -43171
1959   144428
1960   119648
1961   -71471
1962  -146974
1963   -29008
1964   111743
1965   114792
1966   -29693
1967  -156001
1968   -61768
1969   136535
1970   136391
1971   -57842
1972  -155282
1973   -41036
1974   119390
1975   126572
1976   -29829
1977  -150037
1978   -63301
1979   115865
1980   136259
1981   -32937
1982  -164487
1983   -71279
1984   121931
1985   134863
1986   -38361
1987  -149515
1988   -66915
1989    94459
1990   137900
1991    -8273
1992  -157097
1993   -84062
1994   115829
1995   151929
1996   -17339
1997  -147053
1998   -70254
1999    96732
2000   138952
2001     -196
2002  -138302
2003   -96594
2004    84295
2005   155519
2006    -2392
2007  -164147
2008   -91306
2009    93216
2010   131634
2011      827
2012  -130771
2013  -104104
2014    69937
2015   162592
2016    23716
2017  -149067
2018  -100991
2019    90136
2020   154871
2021    16929
2022  -135026
2023  -101828
2024    66145
2025   146880
2026    34909
2027  -134862
2028  -130224
2029    62683
2030   166858
2031    22553
2032  -148646
2033  -108485
2034    58647
2035   139480
2036    46440
2037  -116295
2038  -133084
2039    49657
2040   167095
2041    45191
2042  -127107
2043  -117162
2044    47616
2045   150686
2046    55311
2047  -114315
2048  -128482
2049    32149
2050   148328
2051    63857
2052  -111587
2053  -137800
2054    30358
2055   157991
2056    63249
2057  -116685
2058  -130379
2059    24852
2060   137995
2061    71751
2062   -92891
2063  -142985
2064     5894
2065   161240
2066    85089
2067  -119313
2068  -139353
2069    29980
2070   135232
2071    71219
2072   -71358
2073  -141225
2074   -15991
2075   159120
2076   102739
2077  -111351
2078  -145977
2079    17245
2080   132400
2081    81673
2082   -69790
2083  -147989
2084   -21187
2085   142997
2086    95560
2087   -84769
2088  -143310
2089   -18592
2090   133000
2091   107589
2092   -74813
2093  -149535
2094    -9742
2095   129742
2096    93997
2097   -51036
2098  -134323
2099   -41978
2100   130390
2101   125797
2102   -69300
2103  -153116
2104   -16146
2105   122941
2106    95584
2107   -46193
2108  -136086
2109   -54595
2110   115624
2111   125607
2112   -54559
2113  -158276
2114   -37948
2115   121454
2116   106489
2117   -46352
2118  -135191
2119   -49957
2120   107120
2121   128225
2122   -25879
2123  -146418
2124   -55523
2125   120414
2126   129671
2127   -37605
2128  -143837
2129   -47895
2130   104750
2131   113144
2132   -18908
2133  -133116
2134   -81463
2135    91440
2136   138553
2137   -29654
2138  -156707
2139   -58713
2140    98575
2141   112801
2142    -9210
2143  -124827
2144   -79216
2145    91259
2146   140131
2147    -6494
2148  -130034
2149   -68466
2150    86078
2151   135410
2152       87
2153  -140935
2154   -77741
2155    85581
2156   116961
2157    -1530
2158  -120046
2159  -100802
2160    65030
2161   150583
2162      570
2163  -152596
2164   -75056
2165    83538
2166   115810
2167    18518
2168  -103766
2169  -102687
2170    62645
2171   157979
2172    20049
2173  -141548
2174   -86277
2175    77405
2176   125307
2177    17349
2178  -110928
2179  -103093
2180    47460
2181   137824
2182    31246
2183  -126223
2184  -108543
2185    57220
2186   137949
2187    28769
2188  -116806
2189   -99410
2190    52153
2191   130666
2192    39329
2193  -100533
2194  -111018
2195    33653
2196   142413
2197    47558
2198  -118759
2199  -110053
2200    47339
2201   129672
2202    41845
2203   -96593
2204  -112832
2205    24650
2206   138477
2207    57694
2208  -105990
2209  -118620
2210    30482
2211   135958
2212    56720
2213  -106233
2214  -119649
2215    27894
2216   124787
2217    57676
2218   -83127
2219  -128092
2220     4959
2221   148789
2222    71439
2223  -111779
2224  -113618
2225    33044
2226   114734
2227    68862
2228   -58112
2229  -134689
2230   -11188
2231   149874
2232    74980
2233  -103042
2234  -116254
2235     9623
2236   109257
2237    81496
2238   -65223
2239  -139956
2240    -6725
2241   132054
2242    71999
2243   -72522
2244  -115169
2245   -16955
2246   119528
2247   103188
2248   -70846
2249  -138090
2250     2615
2251   120377
2252    73846
2253   -51420
2254  -119631
2255   -40958
2256   119778
2257   112162
2258   -75611
2259  -142707
2260    -5457
2261   108010
2262    79438
2263   -37932
2264  -127329
2265   -51903
2266   122412
2267   117894
2268   -65053
2269  -135057
2270   -16422
2271   101113
2272    97590
2273   -28068
2274  -135080
2275   -49077
2276   115385
2277   106266
2278   -45113
2279  -122811
2280   -48903
2281    93685
2282   120467
2283   -36030
2284  -143338
2285   -35577
2286   101277
2287    90284
2288   -16976
2289  -113422
2290   -76260
2291    95198
2292   135185
2293   -39252
2294  -135619
2295   -33470
2296    84037
2297    98582
2298     2653
2299  -124920
2300   -83892
2301    98961
2302   126298
2303   -31895
2304  -118976
2305   -54798
2306    66898
2307   121926
2308     8213
2309  -140611
2310   -76477
2311    95853
2312   112418
2313    -9117
2314  -104851
2315   -82035
2316    61796
2317   145198
2318     4147
2319  -147407
2320   -63396
2321    85672
2322    97863
2323    12671
2324   -94123
2325  -105618
2326    54260
2327   154651
2328     2768
2329  -142326
2330   -62322
2331    68853
2332    95257
2333    28755
2334   -94708
2335  -115195
2336    56516
2337   146422
2338     6313
2339  -118235
2340   -70449
2341    45173
2342   114365
2343    48045
2344  -110272
2345  -110062
2346    67192
2347   128211
2348    13559
2349   -90026
2350   -91936
2351    20671
2352   137239
2353    52043
2354  -128580
2355  -103015
2356    60185
2357   107092
2358    28393
2359   -79120
2360  -115481
2361    11650
2362   148595
2363    52235
2364  -119663
2365   -96956
2366    44658
2367   112793
2368    55194
2369   -78233
2370  -117891
2371    24022
2372   139894
2373    52284
2374   -93021
2375  -104922
2376    11925
2377   116986
2378    64054
2379   -97769
2380  -125165
2381    22430
2382   116325
2383    49495
2384   -70261
2385  -112844
2386    -7282
2387   131563
2388    81022
2389   -92139
2390  -112262
2391    27813
2392   112080
2393    67248
2394   -51937
2395  -122310
2396   -16559
2397   134835
2398    80150
2399   -91326
2400  -116096
2401     1224
2402    98212
2403    78761
2404   -58710
2405  -140771
2406   -15698
2407   129349
2408    74801
2409   -67875
2410  -106130
2411   -20705
2412   109618
2413   109498
2414   -59762
2415  -139621
2416    -1632
2417   117247
2418    71683
2419   -41609
2420  -111735
2421   -48998
2422   108594
2423   114115
2424   -66888
2425  -136569
2426    -8677
2427    99185
2428    79070
2429   -26208
2430  -119087
2431   -53611
2432   109896
2433   109568
2434   -53311
2435  -123565
2436   -29202
2437    88009
2438    98811
2439   -23189
2440  -127882
2441   -48932
2442   104369
2443   104078
2444   -32131
2445  -114421
2446   -50150
2447    88104
2448   118429
2449   -20729
2450  -130104
2451   -45662
2452    95182
2453   100559
2454   -17982
2455  -118043
2456   -72832
2457    79661
2458   120197
2459   -23530
2460  -134056
2461   -56092
2462    81535
2463   104024
2464    -2682
2465  -116297
2466   -71562
2467    83111
2468   124582
2469    -5299
2470  -111379
2471   -62164
2472    73720
2473   122720
2474     4699
2475  -122704
2476   -71046
2477    72270
2478   102709
2479     3113
2480  -105670
2481   -92716
2482    53567
2483   129626
2484     1310
2485  -125907
2486   -66008
2487    66721
2488   103098
2489    27429
2490   -94088
2491   -98045
2492    58598
2493   140560
2494    13401
2495  -113735
2496   -71558
2497    49946
2498   110758
2499    35115
2500  -107660
2501  -105820
2502    52321
2503   125564
2504    17037
2505  -102104
2506   -89917
2507    33676
2508   126269
2509    42839
2510  -112017
2511  -100464
2512    51120
2513   115391
2514    30749
2515   -85367
2516  -100207
2517    22850
2518   133087
2519    49225
2520  -106984
2521   -98360
2522    42536
2523   110243
2524    43961
2525   -75472
2526  -106149
2527    16391
2528   131714
2529    54025
2530   -99205
2531  -102206
2532    24701
2533   108793
2534    51106
2535   -82486
2536  -116694
2537    11047
2538   120521
2539    53442
2540   -82584
2541  -109325
2542     7548
2543   122799
2544    73009
2545   -80939
2546  -110361
2547    21520
2548   119003
2549    65082
2550   -64227
2551  -117286
2552   -10226
2553   123484
2554    74070
2555   -87132
2556  -119677
2557     1967
2558   103542
2559    68979
2560   -62966
2561  -126169
2562   -13308
2563   119028
2564    79403
2565   -64588
2566  -110113
2567    -7706
2568   112405
2569    91803
2570   -56049
2571  -122826
2572    -9486
2573   110725
2574    77054
2575   -52152
2576  -115904
2577   -33913
2578   102495
2579    95151
2580   -60305
2581  -130378
2582   -16807
2583   101642
2584    78978
2585   -36784
2586  -112854
2587   -42181
2588   107430
2589   111781
2590   -47048
2591  -125913
2592   -22602
2593    98861
2594    89731
2595   -28992
2596  -119491
2597   -52979
2598    98849
2599   110014
2600   -40357
2601  -125159
2602   -39762
2603    88172
2604   102883
2605   -21444
2606  -124467
2607   -53290
2608    97006
2609   106627
2610   -24915
2611  -114424
2612   -54173
2613    80596
2614   114610
2615   -13729
2616  -128537
2617   -57923
2618    86792
2619   100883
2620   -15628
2621  -109574
2622   -66185
2623    71416
2624   120410
2625    -2597
2626  -123676
2627   -63773
2628    80756
2629   108294
2630    -3744
2631  -108465
2632   -71382
2633    66288
2634   118430
2635     4801
2636  -116212
2637   -77628
2638    65276
2639   114935
2640     4946
2641  -113395
2642   -79861
2643    62122
2644   118523
2645    13443
2646  -105737
2647   -84141
2648    54591
2649   125814
2650    23070
2651  -112480
2652   -85121
2653    58886
2654   116104
2655    21645
2656   -97494
2657   -91798
2658    40786
2659   123918
2660    29631
2661  -109657
2662   -90283
2663    45751
2664   111435
2665    29171
2666   -92808
2667   -97381
2668    35299
2669   122177
2670    34082
2671   -95445
2672   -88831
2673    33765
2674   114295
2675    46347
2676   -88275
2677  -101473
2678    35119
2679   118119
2680    37464
2681   -83612
2682   -95398
2683    14068
2684   114350
2685    58183
2686   -92198
2687  -111385
2688    28495
2689   112022
2690    42258
2691   -73497
2692   -98955
2693     2037
2694   118118
2695    69469
2696   -84444
2697  -109465
2698    21026
2699   110390
2700    55302
2701   -63620
2702  -105455
2703    -2397
2704   115945
2705    67859
2706   -78986
2707  -106169
2708     4386
2709    99428
2710    65921
2711   -60646
2712  -114924
2713    -4849
2714   113443
2715    63451
2716   -64341
2717   -96744
2718    -8057
2719    97174
2720    84000
2721   -55114
2722  -118436
2723    -2837
2724   108338
2725    62047
2726   -52501
2727   -96386
2728   -24704
2729    92185
2730    88158
2731   -54873
2732  -118143
2733   -12659
2734    96927
2735    72789
2736   -40482
2737  -107351
2738   -30625
2739   101840
2740    90595
2741   -47637
2742  -108043
2743   -24832
2744    87626
2745    90632
2746   -30943
2747  -120115
2748   -31068
2749   100585
2750    81522
2751   -40941
2752   -99310
2753   -40690
2754    77162
2755   101877
2756   -28857
2757  -123125
2758   -30775
2759    93442
2760    78119
2761   -24535
2762   -94542
2763   -52400
2764    75591
2765   107057
2766   -25562
2767  -116597
2768   -33845
2769    78282
2770    85942
2771    -9115
2772  -105056
2773   -62354
2774    83724
2775   103010
2776   -28820
2777  -103580
2778   -44078
2779    59607
2780    99333
2781     4776
2782  -119388
2783   -65372
2784    89025
2785    96105
2786   -20673
2787   -87660
2788   -57384
2789    49334
2790   116358
2791    11229
2792  -124320
2793   -63799
2794    81630
2795    91337
2796    -4705
2797   -86395
2798   -75800
2799    49408
2800   121022
2801     3607
2802  -117607
2803   -59118
2804    60139
2805    92434
2806    18204
2807   -91092
2808   -85783
2809    58283
2810   118472
2811     -286
2812   -96956
2813   -57567
2814    39443
2815    98475
2816    36510
2817  -101038
2818   -92078
2819    60699
2820   107307
2821     2014
2822   -82523
2823   -73197
2824    22243
2825   112933
2826    43212
2827  -107336
2828   -88160
2829    56672
2830   100137
2831    21316
2832   -72757
2833   -90747
2834    22153
2835   124369
2836    37225
2837  -103343
2838   -81669
2839    36591
2840    93637
2841    44566
2842   -75376
2843  -110601
2844    28160
2845   124586
2846    27317
2847   -86198
2848   -74237
2849    12030
2850    96160
2851    68272
2852   -80058
2853  -115767
2854    35947
2855   115363
2856    28452
2857   -66615
2858   -82864
2859    -5836
2860   105923
2861    71105
2862   -88038
2863  -107088
2864    28993
2865    97415
2866    41844
2867   -51057
2868  -100675
2869   -12860
2870   117366
2871    66032
2872   -82934
2873   -91944
2874    13959
2875    86049
2876    69938
2877   -46125
2878  -119439
2879    -7744
2880   121235
2881    56863
2882   -70249
2883   -86421
2884   -13155
2885    83076
2886    88583
2887   -51315
2888  -129369
2889    -3076
2890   111257
2891    53974
2892   -48412
2893   -88421
2894   -30597
2895    91090
2896    97065
2897   -54959
2898  -118049
2899    -3407
2900    91842
2901    63449
2902   -28693
2903  -101302
2904   -39179
2905   100976
2906    90243
2907   -56727
2908  -102384
2909   -15643
2910    72031
2911    82266
2912   -19589
2913  -118606
2914   -37558
2915   103789
2916    78873
2917   -45149
2918   -88821
2919   -34986
2920    67326
2921   103166
2922   -18931
2923  -123168
2924   -32092
2925    95417
2926    73795
2927   -25102
2928   -88511
2929   -55306
2930    70096
2931   110482
2932   -24253
2933  -118282
2934   -33709
2935    75019
2936    80800
2937    -4267
2938  -101350
2939   -66146
2940    80053
2941   105410
2942   -24928
2943   -99467
2944   -40880
2945    54827
2946    94574
2947     9545
2948  -113521
2949   -67101
2950    82679
2951    93825
2952   -18296
2953   -85123
2954   -55322
2955    43909
2956   109184
2957     9382
2958  -115742
2959   -59445
2960    72323
2961    86203
2962     2233
2963   -81940
2964   -75670
2965    47593
2966   116615
2967     3831
2968  -108589
2969   -56953
2970    53468
2971    89870
2972    22310
2973   -90047
2974   -88056
2975    53974
2976   111509
2977     3542
2978   -89187
2979   -64109
2980    31084
2981   102681
2982    39921
2983  -101241
2984   -89902
2985    58441
2986   103499
2987    10518
2988   -74933
2989   -75155
2990    19550
2991   110162
2992    40379
2993  -100070
2994   -83715
2995    44069
2996    94042
2997    28543
2998   -70439
2999   -91730
3000    22737
3001   116710
3002    33075
3003   -91507
3004   -74437
3005    26345
3006    90225
3007    49707
3008   -71147
3009  -103221
3010    28591
3011   114049
3012    27756
3013   -75254
3014   -76383
3015     5263
3016    95706
3017    64404
3018   -79603
3019  -105904
3020    27259
3021   102907
3022    35858
3023   -59047
3024   -88686
3025    -8186
3026   104836
3027    67300
3028   -77967
3029   -97829
3030    17147
3031    92047
3032    55767
3033   -49612
3034  -104471
3035    -5496
3036   111545
3037    57089
3038   -69975
3039   -87301
3040    -1550
3041    81355
3042    72984
3043   -50150
3044  -115546
3045    -3739
3046   106855
3047    52037
3048   -55227
3049   -83663
3050   -19105
3051    84126
3052    83807
3053   -50998
3054  -112213
3055    -2988
3056    94681
3057    59077
3058   -37157
3059   -92421
3060   -29530
3061    90947
3062    83731
3063   -53134
3064  -103107
3065   -12600
3066    79545
3067    72738
3068   -26412
3069  -107252
3070   -35803
3071    95766
3072    79833
3073   -45289
3074   -91469
3075   -26094
3076    69317
3077    90339
3078   -18877
3079  -115234
3080   -34632
3081    92966
3082    75234
3083   -31248
3084   -86636
3085   -43242
3086    65773
3087    98371
3088   -20388
3089  -112994
3090   -34617
3091    78972
3092    75282
3093   -15425
3094   -91102
3095   -53871
3096    72232
3097    98935
3098   -22105
3099  -100783
3100   -35204
3101    62824
3102    83299
3103      481
3104   -98486
3105   -59722
3106    74598
3107    94575
3108   -17733
3109   -90415
3110   -47011
3111    50781
3112    94733
3113     6805
3114  -103223
3115   -62002
3116    68955
3117    91893
3118    -3981
3119   -85592
3120   -61972
3121    46070
3122   102115
3123     9038
3124  -101253
3125   -62571
3126    57148
3127    91628
3128    11024
3129   -85892
3130   -73551
3131    46189
3132   102510
3133     9741
3134   -92207
3135   -64158
3136    42826
3137    94547
3138    23697
3139   -87157
3140   -79053
3141    46634
3142   101512
3143    14024
3144   -82184
3145   -68712
3146    33011
3147    98126
3148    30783
3149   -88006
3150   -78850
3151    41905
3152    95800
3153    21671
3154   -76568
3155   -77108
3156    24960
3157   101937
3158    32604
3159   -83084
3160   -79617
3161    29506
3162    94700
3163    36748
3164   -71169
3165   -87766
3166    22349
3167   102272
3168    36965
3169   -74344
3170   -81817
3171    15246
3172    95346
3173    49335
3174   -69983
3175   -92489
3176    18547
3177    99246
3178    39852
3179   -66544
3180   -84777
3181     6825
3182    95420
3183    55352
3184   -65489
3185   -93437
3186    11164
3187    95897
3188    49216
3189   -61105
3190   -90432
3191     2002
3192    93634
3193    57467
3194   -59037
3195   -92365
3196     2114
3197    92459
3198    58036
3199   -54525
3200   -92574
3201    -2814
3202    93931
3203    60628
3204   -51491
3205   -92722
3206   -10192
3207    87861
3208    65748
3209   -50141
3210   -99888
3211   -12885
3212    87758
3213    66713
3214   -44706
3215   -96471
3216   -17327
3217    85422
3218    71630
3219   -39745
3220   -95999
3221   -20838
3222    85201
3223    77991
3224   -35422
3225   -98706
3226   -20962
3227    83390
3228    72159
3229   -33905
3230   -95955
3231   -31938
3232    77065
3233    80735
3234   -33634
3235  -102226
3236   -29263
3237    76159
3238    73678
3239   -24676
3240   -92480
3241   -36460
3242    76605
3243    85367
3244   -24408
3245   -94235
3246   -32302
3247    72526
3248    81743
3249   -17487
3250   -95769
3251   -42232
3252    71949
3253    84502
3254   -18358
3255   -93486
3256   -47261
3257    63478
3258    88501
3259   -11195
3260   -96803
3261   -45836
3262    65411
3263    85981
3264    -5641
3265   -89349
3266   -53977
3267    58705
3268    94554
3269    -1927
3270   -94374
3271   -53060
3272    58749
3273    88128
3274     1909
3275   -89260
3276   -60015
3277    53126
3278    94072
3279     4140
3280   -88414
3281   -57974
3282    50892
3283    93439
3284     7794
3285   -89606
3286   -62683
3287    48984
3288    88281
3289     7275
3290   -82740
3291   -66616
3292    40493
3293    94926
3294    12146
3295   -87891
3296   -63430
3297    45321
3298    89413
3299    21008
3300   -74637
3301   -70280
3302    37578
3303    98872
3304    20470
3305   -81337
3306   -67277
3307    32134
3308    87975
3309    27496
3310   -77676
3311   -80641
3312    27357
3313    91653
3314    23848
3315   -74446
3316   -75831
3317    22760
3318    94380
3319    37348
3320   -73133
3321   -74887
3322    30398
3323    92672
3324    36357
3325   -62418
3326   -77959
3327    15608
3328    96004
3329    40209
3330   -72190
3331   -80321
3332    17595
3333    83826
3334    37785
3335   -62930
3336   -84944
3337    10471
3338    91462
3339    42508
3340   -64746
3341   -80298
3342    11852
3343    87588
3344    48185
3345   -57815
3346   -82659
3347     8745
3348    87446
3349    46908
3350   -54064
3351   -83925
3352    -1084
3353    87913
3354    54902
3355   -56042
3356   -86779
3357     1162
3358    83113
3359    53700
3360   -45060
3361   -88605
3362    -9604
3363    86223
3364    59213
3365   -51066
3366   -87163
3367    -7105
3368    79061
3369    62324
3370   -41435
3371   -91541
3372   -12137
3373    84675
3374    60447
3375   -40848
3376   -83105
3377   -15527
3378    79851
3379    71812
3380   -39271
3381   -91762
3382   -10646
3383    77254
3384    59453
3385   -33229
3386   -87168
3387   -29814
3388    75457
3389    71318
3390   -41288
3391   -93483
3392   -18678
3393    69518
3394    65700
3395   -22233
3396   -88359
3397   -30670
3398    79500
3399    78268
3400   -28629
3401   -85260
3402   -26513
3403    66269
3404    76415
3405   -18341
3406   -93611
3407   -38449
3408    69916
3409    73533
3410   -22840
3411   -88411
3412   -42606
3413    59450
3414    83267
3415   -14241
3416   -93857
3417   -37248
3418    65939
3419    77000
3420    -8433
3421   -81651
3422   -46748
3423    59959
3424    88950
3425   -10451
3426   -91084
3427   -40953
3428    57804
3429    76481
3430    -2983
3431   -85583
3432   -53977
3433    55755
3434    85241
3435    -6126
3436   -84353
3437   -48755
3438    50967
3439    85130
3440     4742
3441   -86538
3442   -54921
3443    51783
3444    82961
3445     4216
3446   -78897
3447   -61676
3448    43178
3449    91509
3450     7595
3451   -86892
3452   -57032
3453    44556
3454    83264
3455    16337
3456   -74987
3457   -68877
3458    40226
3459    95311
3460    14097
3461   -80373
3462   -60427
3463    33971
3464    84646
3465    23008
3466   -77253
3467   -74547
3468    34006
3469    89437
3470    18737
3471   -72647
3472   -67372
3473    26556
3474    90336
3475    30499
3476   -75378
3477   -71284
3478    35051
3479    87115
3480    27059
3481   -63554
3482   -72255
3483    19630
3484    92936
3485    33783
3486   -75993
3487   -74772
3488    23686
3489    81048
3490    31658
3491   -61115
3492   -80651
3493    12983
3494    93720
3495    38463
3496   -68607
3497   -74738
3498    15759
3499    83750
3500    44886
3501   -56386
3502   -82324
3503     9921
3504    90641
3505    43956
3506   -57777
3507   -79400
3508     2731
3509    84199
3510    51437
3511   -57603
3512   -85445
3513     5523
3514    83417
3515    47792
3516   -48352
3517   -82608
3518    -5306
3519    84746
3520    55441
3521   -54064
3522   -84653
3523      220
3524    80533
3525    53928
3526   -44269
3527   -85887
3528    -6587
3529    82300
3530    57695
3531   -45271
3532   -83798
3533    -9970
3534    77537
3535    61363
3536   -41830
3537   -87202
3538   -11315
3539    77331
3540    60482
3541   -36020
3542   -84008
3543   -19988
3544    75609
3545    67947
3546   -38207
3547   -87798
3548   -17743
3549    71688
3550    64554
3551   -25797
3552   -85534
3553   -28082
3554    72471
3555    71555
3556   -30781
3557   -85965
3558   -24529
3559    65837
3560    69656
3561   -21312
3562   -86913
3563   -31966
3564    69168
3565    72016
3566   -24610
3567   -84680
3568   -31181
3569    62834
3570    76164
3571   -17595
3572   -87987
3573   -33669
3574    65549
3575    72035
3576   -15651
3577   -81841
3578   -39879
3579    58457
3580    80344
3581   -13664
3582   -87935
3583   -38408
3584    59106
3585    74170
3586    -6882
3587   -81678
3588   -46225
3589    55250
3590    82509
3591    -5523
3592   -82956
3593   -46153
3594    52113
3595    80022
3596     -954
3597   -81478
3598   -51750
3599    49746
3600    81995
3601     2261
3602   -81105
3603   -55378
3604    45619
3605    81898
3606     5176
3607   -80322
3608   -54734
3609    44774
3610    83900
3611     8668
3612   -77409
3613   -58665
3614    41116
3615    84625
3616    12114
3617   -76376
3618   -57991
3619    39983
3620    83582
3621    13406
3622   -74365
3623   -62161
3624    35733
3625    84865
3626    15566
3627   -75310
3628   -62137
3629    34079
3630    83702
3631    21357
3632   -71703
3633   -66673
3634    29945
3635    85400
3636    23669
3637   -68684
3638   -67250
3639    26089
3640    85456
3641    29516
3642   -69029
3643   -69968
3644    24996
3645    83209
3646    30224
3647   -62126
3648   -72253
3649    16898
3650    86134
3651    34523
3652   -64179
3653   -75381
3654    17531
3655    82934
3656    33814
3657   -58982
3658   -74505
3659    11228
3660    83725
3661    41701
3662   -59542
3663   -77165
3664    13185
3665    82945
3666    40297
3667   -53782
3668   -74513
3669     6738
3670    83108
3671    45531
3672   -55812
3673   -77944
3674     6292
3675    79802
3676    46041
3677   -49162
3678   -80463
3679     1537
3680    81475
3681    47830
3682   -51009
3683   -78025
3684    -2954
3685    76127
3686    54828
3687   -43448
3688   -84764
3689    -4342
3690    80195
3691    51478
3692   -42427
3693   -78416
3694   -11999
3695    72950
3696    62169
3697   -36737
3698   -85323
3699   -10905
3700    76636
3701    56614
3702   -35646
3703   -80006
3704   -18512
3705    70337
3706    64726
3707   -34792
3708   -84154
3709   -18397
3710    70578
3711    61578
3712   -28289
3713   -82612
3714   -23861
3715    72600
3716    66600
3717   -30270
3718   -80291
3719   -22496
3720    63343
3721    67362
3722   -21102
3723   -84845
3724   -28754
3725    70398
3726    67174
3727   -25216
3728   -79133
3729   -31154
3730    58803
3731    70938
3732   -15421
3733   -86567
3734   -34193
3735    63232
3736    69205
3737   -15043
3738   -76664
3739   -39660
3740    56173
3741    76980
3742   -11428
3743   -81592
3744   -34999
3745    54613
3746    72237
3747    -3305
3748   -78265
3749   -47134
3750    55439
3751    77662
3752   -10249
3753   -77038
3754   -40366
3755    43620
3756    75298
3757     3668
3758   -81267
3759   -52366
3760    52384
3761    75898
3762    -5095
3763   -71966
3764   -46466
3765    40417
3766    80100
3767     7612
3768   -80212
3769   -50887
3770    48356
3771    74659
3772     5794
3773   -68400
3774   -54616
3775    35042
3776    84084
3777    10632
3778   -79079
3779   -53479
3780    37329
3781    73090
3782    15585
3783   -66634
3784   -64652
3785    33167
3786    84753
3787    12356
3788   -71677
3789   -54658
3790    28284
3791    75262
3792    27900
3793   -65177
3794   -68230
3795    32209
3796    83003
3797    16002
3798   -62641
3799   -58392
3800    19035
3801    78118
3802    31717
3803   -67005
3804   -68272
3805    27115
3806    77245
3807    23371
3808   -57172
3809   -67223
3810    13858
3811    83673
3812    33170
3813   -64355
3814   -65039
3815    20259
3816    72931
3817    34267
3818   -52313
3819   -73636
3820    12265
3821    84694
3822    33770
3823   -58848
3824   -65122
3825     8713
3826    72722
3827    44044
3828   -50703
3829   -77883
3830     8387
3831    80659
3832    38089
3833   -49071
3834   -68286
3835     -508
3836    72888
3837    49257
3838   -48475
3839   -77745
3840     3810
3841    73718
3842    43381
3843   -40727
3844   -74164
3845    -7424
3846    75670
3847    52105
3848   -46780
3849   -74633
3850     -989
3851    66894
3852    51532
3853   -33060
3854   -79650
3855   -12658
3856    76738
3857    52666
3858   -43195
3859   -73033
3860    -9900
3861    63258
3862    57800
3863   -32352
3864   -83431
3865   -14576
3866    74195
3867    51791
3868   -32860
3869   -70990
3870   -19359
3871    64505
3872    65318
3873   -30254
3874   -81455
3875   -16151
3876    65937
3877    56608
3878   -22762
3879   -75029
3880   -28504
3881    63810
3882    65172
3883   -27437
3884   -77859
3885   -22689
3886    56421
3887    61950
3888   -13790
3889   -78049
3890   -33291
3891    61888
3892    66769
3893   -19165
3894   -72749
3895   -29870
3896    51593
3897    68292
3898    -9798
3899   -79377
3900   -34269
3901    57606
3902    65697
3903   -12818
3904   -71745
3905   -38134
3906    49557
3907    72743
3908    -8207
3909   -78907
3910   -35759
3911    52037
3912    67148
3913    -4440
3914   -72125
3915   -44838
3916    48802
3917    74829
3918    -6195
3919   -72898
3920   -39191
3921    42654
3922    70537
3923     4242
3924   -72568
3925   -49221
3926    47739
3927    73893
3928     -849
3929   -67170
3930   -45459
3931    35706
3932    73349
3933     9964
3934   -72012
3935   -50824
3936    40673
3937    71022
3938     8725
3939   -62668
3940   -53020
3941    30380
3942    76457
3943    11778
3944   -69857
3945   -51575
3946    33008
3947    70444
3948    18039
3949   -62801
3950   -59736
3951    28927
3952    77837
3953    13772
3954   -65185
3955   -52571
3956    25658
3957    71379
3958    24434
3959   -61842
3960   -63634
3961    27578
3962    76378
3963    18112
3964   -59252
3965   -57754
3966    18412
3967    73652
3968    28926
3969   -60400
3970   -63415
3971    22062
3972    72404
3973    26439
3974   -52689
3975   -63637
3976    12291
3977    75928
3978    31789
3979   -56679
3980   -63293
3981    15037
3982    68836
3983    34788
3984   -48264
3985   -69445
3986     8900
3987    76993
3988    33933
3989   -50965
3990   -63675
3991     6556
3992    67782
3993    40949
3994   -46350
3995   -72772
3996     6574
3997    74142
3998    37399
3999   -45463
4000   -65846
4001     -657
4002    69357
4003    46272
4004   -45395
4005   -73051
4006     1809
4007    68470
4008    43009
4009   -38884
4010   -72591
4011    -6920
4012    72005
4013    47835
4014   -42344
4015   -68394
4016    -3299
4017    64330
4018    49381
4019   -32314
4020   -75143
4021   -10561
4022    69367
4023    49302
4024   -35070
4025   -69388
4026   -12511
4027    58506
4028    55970
4029   -28254
4030   -76593
4031   -15382
4032    65538
4033    52901
4034   -28459
4035   -67616
4036   -19709
4037    58502
4038    60434
4039   -24978
4040   -75821
4041   -18611
4042    60689
4043    55198
4044   -20419
4045   -71317
4046   -27290
4047    58012
4048    62079
4049   -24164
4050   -73695
4051   -22605
4052    55006
4053    59583
4054   -13241
4055   -73171
4056   -31522
4057    59317
4058    63964
4059   -19843
4060   -70641
4061   -27894
4062    48165
4063    64564
4064    -8286
4065   -75314
4066   -35562
4067    53606
4068    63300
4069   -12309
4070   -68286
4071   -36641
4072    45393
4073    69678
4074    -4548
4075   -71947
4076   -36057
4077    46779
4078    64871
4079       53
4080   -65791
4081   -43840
4082    43345
4083    71248
4084    -2937
4085   -71281
4086   -40876
4087    37502
4088    65536
4089     5103
4090   -66583
4091   -48971
4092    40199
4093    72448
4094     2866
4095   -66911
4096   -43258
4097    35062
4098    70066
4099    11664
4100   -66116
4101   -51506
4102    35831
4103    71371
4104     7513
4105   -63121
4106   -51526
4107    28898
4108    72041
4109    14858
4110   -66738
4111   -53528
4112    32013
4113    69861
4114    15862
4115   -58368
4116   -56714
4117    24795
4118    75221
4119    18874
4120   -62121
4121   -53953
4122    23720
4123    67025
4124    24344
4125   -54951
4126   -62297
4127    18951
4128    73995
4129    22371
4130   -54823
4131   -55677
4132    15579
4133    68767
4134    30516
4135   -52276
4136   -63711
4137    16276
4138    71620
4139    27892
4140   -50358
4141   -61495
4142     9354
4143    70440
4144    33345
4145   -52523
4146   -63758
4147    11749
4148    68748
4149    34024
4150   -44716
4151   -64711
4152     4847
4153    72453
4154    38350
4155   -48341
4156   -64375
4157     6749
4158    66517
4159    39672
4160   -40354
4161   -69080
4162     -572
4163    69347
4164    40408
4165   -43473
4166   -65089
4167    -3450
4168    63352
4169    46023
4170   -36715
4171   -69220
4172    -3500
4173    65287
4174    45283
4175   -34219
4176   -65465
4177   -10685
4178    62944
4179    50692
4180   -34433
4181   -68513
4182    -7420
4183    60057
4184    45108
4185   -27206
4186   -68432
4187   -16468
4188    63243
4189    52968
4190   -32310
4191   -67905
4192   -11672
4193    58077
4194    52067
4195   -22950
4196   -70989
4197   -17966
4198    62076
4199    54634
4200   -27091
4201   -69495
4202   -19692
4203    54315
4204    56663
4205   -21154
4206   -72386
4207   -21998
4208    57013
4209    56183
4210   -17644
4211   -65933
4212   -26520
4213    53376
4214    62241
4215   -16045
4216   -69682
4217   -25469
4218    50917
4219    55809
4220   -10677
4221   -66682
4222   -35445
4223    48015
4224    62860
4225   -13628
4226   -68308
4227   -30081
4228    45256
4229    61207
4230    -3063
4231   -66205
4232   -37168
4233    47600
4234    66643
4235    -7421
4236   -64551
4237   -34843
4238    41512
4239    64493
4240    -1662
4241   -69510
4242   -40890
4243    43118
4244    62137
4245    -3040
4246   -63670
4247   -42900
4248    37035
4249    69965
4250     3322
4251   -67162
4252   -40574
4253    40759
4254    64446
4255     7677
4256   -58634
4257   -47890
4258    34690
4259    70597
4260     7300
4261   -64643
4262   -44953
4263    29938
4264    63630
4265    12710
4266   -60979
4267   -51787
4268    29731
4269    67826
4270    11746
4271   -56819
4272   -48457
4273    23478
4274    67603
4275    20120
4276   -56448
4277   -53735
4278    27628
4279    66758
4280    17077
4281   -53532
4282   -54363
4283    19249
4284    69386
4285    22327
4286   -59198
4287   -54895
4288    21713
4289    64041
4290    21681
4291   -51018
4292   -58273
4293    16147
4294    71766
4295    25553
4296   -54847
4297   -55287
4298    15912
4299    64769
4300    29680
4301   -46768
4302   -62406
4303    12463
4304    69507
4305    29032
4306   -47942
4307   -57982
4308     6679
4309    64817
4310    35697
4311   -45473
4312   -63081
4313     7765
4314    65508
4315    32633
4316   -40147
4317   -60102
4318        4
4319    63503
4320    39492
4321   -43155
4322   -63519
4323     3844
4324    62110
4325    38149
4326   -34742
4327   -63976
4328    -4033
4329    64250
4330    42441
4331   -39424
4332   -63287
4333    -2294
4334    60140
4335    43718
4336   -32544
4337   -67392
4338    -7310
4339    63325
4340    44178
4341   -34449
4342   -63598
4343    -8329
4344    58619
4345    47783
4346   -29566
4347   -68183
4348    -9894
4349    60173
4350    45411
4351   -27679
4352   -63682
4353   -15517
4354    56660
4355    52474
4356   -25998
4357   -67543
4358   -14653
4359    55541
4360    48518
4361   -20104
4362   -63943
4363   -22563
4364    55281
4365    55197
4366   -20887
4367   -65465
4368   -20651
4369    50334
4370    54123
4371   -15425
4372   -65869
4373   -25721
4374    52051
4375    55148
4376   -17326
4377   -63725
4378   -26930
4379    46592
4380    57912
4381   -10980
4382   -66872
4383   -27950
4384    50280
4385    56547
4386   -10881
4387   -62253
4388   -30162
4389    44223
4390    61296
4391    -6993
4392   -66873
4393   -30371
4394    43982
4395    58598
4396    -5926
4397   -62336
4398   -37058
4399    40713
4400    62346
4401    -4241
4402   -63609
4403   -35455
4404    39724
4405    59624
4406     1757
4407   -60143
4408   -39827
4409    37698
4410    63950
4411      510
4412   -59577
4413   -39112
4414    33349
4415    61510
4416     6150
4417   -60740
4418   -43273
4419    33282
4420    63383
4421     5373
4422   -56814
4423   -43381
4424    27824
4425    63391
4426    10702
4427   -58946
4428   -45768
4429    29809
4430    63731
4431    11873
4432   -54499
4433   -48156
4434    25918
4435    66592
4436    14345
4437   -57714
4438   -48426
4439    25321
4440    62601
4441    17947
4442   -54005
4443   -52649
4444    21849
4445    64453
4446    17716
4447   -52467
4448   -50510
4449    19183
4450    64757
4451    22287
4452   -51161
4453   -54419
4454    18368
4455    64961
4456    21957
4457   -47498
4458   -53021
4459    12340
4460    64150
4461    27458
4462   -47943
4463   -56769
4464    12955
4465    62196
4466    27274
4467   -44149
4468   -56459
4469     8594
4470    63955
4471    31349
4472   -44148
4473   -57361
4474     7634
4475    62465
4476    32402
4477   -40706
4478   -59939
4479     4290
4480    63593
4481    33480
4482   -41213
4483   -58400
4484     1560
4485    60011
4486    37229
4487   -38722
4488   -62810
4489     1206
4490    61494
4491    37275
4492   -35584
4493   -59416
4494    -3940
4495    58283
4496    43403
4497   -34044
4498   -62187
4499    -2869
4500    58920
4501    40134
4502   -30319
4503   -60864
4504    -9709
4505    55970
4506    44543
4507   -30909
4508   -61731
4509   -10615
4510    54206
4511    44346
4512   -25486
4513   -62830
4514   -14071
4515    55484
4516    47809
4517   -24274
4518   -60484
4519   -13422
4520    51942
4521    50843
4522   -20917
4523   -64478
4524   -17744
4525    53753
4526    49492
4527   -21828
4528   -60942
4529   -20858
4530    50113
4531    52815
4532   -19279
4533   -66095
4534   -21740
4535    49635
4536    50882
4537   -14590
4538   -60339
4539   -25280
4540    47488
4541    56454
4542   -13571
4543   -61586
4544   -23640
4545    45111
4546    54789
4547    -8227
4548   -62650
4549   -29383
4550    45726
4551    55134
4552   -10474
4553   -59809
4554   -28541
4555    38338
4556    57176
4557    -3816
4558   -62101
4559   -32275
4560    41906
4561    55970
4562    -5583
4563   -57694
4564   -34746
4565    35386
4566    60449
4567     -128
4568   -60582
4569   -34858
4570    37009
4571    56977
4572     1922
4573   -56668
4574   -39373
4575    34791
4576    61870
4577     2528
4578   -58680
4579   -37735
4580    31926
4581    59237
4582     7408
4583   -57452
4584   -44189
4585    31378
4586    60760
4587     5937
4588   -54834
4589   -42011
4590    25177
4591    59978
4592    13021
4593   -56708
4594   -46163
4595    28148
4596    60229
4597    10843
4598   -49194
4599   -45973
4600    20676
4601    62365
4602    17728
4603   -53779
4604   -46140
4605    23386
4606    59261
4607    17613
4608   -47308
4609   -51029
4610    17398
4611    63211
4612    18126
4613   -50884
4614   -46987
4615    16764
4616    56808
4617    23937
4618   -46329
4619   -54094
4620    16278
4621    63323
4622    20961
4623   -45460
4624   -49155
4625    10979
4626    60574
4627    29771
4628   -45718
4629   -57919
4630    13569
4631    61193
4632    25507
4633   -40706
4634   -54390
4635     4230
4636    61397
4637    32460
4638   -43416
4639   -57274
4640     7915
4641    57643
4642    30848
4643   -35554
4644   -57106
4645      863
4646    61069
4647    34598
4648   -38266
4649   -54648
4650     1930
4651    53644
4652    39229
4653   -32085
4654   -60181
4655    -1665
4656    59537
4657    35696
4658   -34603
4659   -54794
4660    -6287
4661    52536
4662    43007
4663   -29893
4664   -62626
4665    -5770
4666    57084
4667    37279
4668   -28426
4669   -57389
4670   -12386
4671    54588
4672    45570
4673   -28180
4674   -60383
4675    -7882
4676    52717
4677    42416
4678   -22860
4679   -59548
4680   -16600
4681    55174
4682    46829
4683   -25139
4684   -58482
4685   -14003
4686    46338
4687    47837
4688   -17631
4689   -62971
4690   -19951
4691    52369
4692    47074
4693   -20095
4694   -56428
4695   -20020
4696    43783
4697    51765
4698   -13809
4699   -62261
4700   -19629
4701    47621
4702    48434
4703   -11374
4704   -56543
4705   -26880
4706    42008
4707    54404
4708   -12378
4709   -60436
4710   -23039
4711    41178
4712    50398
4713    -6343
4714   -58574
4715   -31548
4716    42052
4717    55595
4718    -9030
4719   -57467
4720   -27758
4721    37150
4722    55186
4723    -1118
4724   -59748
4725   -34243
4726    40618
4727    55324
4728    -3717
4729   -55609
4730   -33128
4731    32804
4732    57875
4733     2089
4734   -59221
4735   -36045
4736    35812
4737    54300
4738     2265
4739   -52450
4740   -39133
4741    29431
4742    59256
4743     5112
4744   -55306
4745   -37218
4746    28803
4747    52964
4748     9417
4749   -50488
4750   -42454
4751    26800
4752    59525
4753     7758
4754   -51779
4755   -39544
4756    22354
4757    56601
4758    14349
4759   -51064
4760   -44703
4761    25254
4762    58530
4763    10698
4764   -47273
4765   -44891
4766    18094
4767    59344
4768    18013
4769   -50452
4770   -46759
4771    20280
4772    56921
4773    17911
4774   -46085
4775   -48818
4776    15955
4777    60773
4778    21277
4779   -47210
4780   -48071
4781    15144
4782    55346
4783    23033
4784   -42021
4785   -51997
4786    11839
4787    58987
4788    22663
4789   -42535
4790   -47964
4791     9042
4792    54830
4793    27629
4794   -39082
4795   -53696
4796     8996
4797    57182
4798    25503
4799   -36582
4800   -49881
4801     3621
4802    55517
4803    32366
4804   -37467
4805   -55077
4806     5132
4807    53584
4808    30791
4809   -32171
4810   -55275
4811     -588
4812    55447
4813    33936
4814   -35410
4815   -53870
4816      263
4817    52295
4818    35807
4819   -30316
4820   -57547
4821    -4899
4822    56298
4823    36013
4824   -31780
4825   -54236
4826    -5381
4827    49901
4828    40993
4829   -27793
4830   -57485
4831    -6728
4832    52817
4833    38991
4834   -26100
4835   -54349
4836   -11022
4837    49125
4838    42330
4839   -23055
4840   -57442
4841    -9976
4842    47182
4843    40814
4844   -20093
4845   -55812
4846   -15302
4847    48402
4848    44395
4849   -21208
4850   -56018
4851   -14449
4852    44464
4853    45306
4854   -15402
4855   -56692
4856   -18468
4857    46904
4858    46508
4859   -18071
4860   -56169
4861   -20522
4862    42167
4863    49032
4864   -11690
4865   -58200
4866   -22270
4867    45493
4868    47624
4869   -12041
4870   -54662
4871   -24683
4872    40945
4873    52286
4874    -8636
4875   -57294
4876   -24534
4877    39350
4878    49262
4879    -7129
4880   -54040
4881   -30981
4882    38348
4883    52088
4884    -5887
4885   -54807
4886   -27155
4887    33866
4888    50967
4889     -907
4890   -53061
4891   -33046
4892    34139
4893    53572
4894    -1743
4895   -51682
4896   -32205
4897    29889
4898    53485
4899     3044
4900   -53503
4901   -35610
4902    32067
4903    54052
4904     3120
4905   -50493
4906   -36547
4907    26465
4908    56491
4909     6827
4910   -53206
4911   -37896
4912    27743
4913    54451
4914     8460
4915   -48021
4916   -41468
4917    24013
4918    57331
4919     9418
4920   -50560
4921   -40449
4922    22362
4923    53832
4924    14514
4925   -47397
4926   -44310
4927    20452
4928    56856
4929    13646
4930   -47308
4931   -41953
4932    17465
4933    54651
4934    18041
4935   -44925
4936   -45543
4937    16471
4938    55343
4939    16805
4940   -42191
4941   -45701
4942    12981
4943    54813
4944    21298
4945   -42438
4946   -47081
4947    13973
4948    54313
4949    22876
4950   -38228
4951   -48786
4952     9913
4953    56294
4954    24284
4955   -40558
4956   -48580
4957     9225
4958    53248
4959    26299
4960   -36580
4961   -51757
4962     5286
4963    56398
4964    27739
4965   -36927
4966   -50724
4967     2778
4968    51891
4969    32091
4970   -33546
4971   -52989
4972     1868
4973    54464
4974    30402
4975   -32539
4976   -52134
4977    -2650
4978    51084
4979    34963
4980   -32385
4981   -52721
4982     -388
4983    50150
4984    32519
4985   -26715
4986   -52249
4987    -6582
4988    51183
4989    37658
4990   -29038
4991   -52262
4992    -5149
4993    47297
4994    36434
4995   -22970
4996   -54826
4997   -10404
4998    49256
4999    39774
5000   -24834
5001   -52731
5002   -10752
5003    44591
5004    42504
5005   -19548
5006   -56222
5007   -12804
5008    47787
5009    41041
5010   -19187
5011   -52764
5012   -16590
5013    43423
5014    46739
5015   -18426
5016   -56105
5017   -15810
5018    43994
5019    42564
5020   -12890
5021   -52958
5022   -20617
5023    42266
5024    47392
5025   -15318
5026   -53291
5027   -17534
5028    39010
5029    44743
5030    -9433
5031   -53912
5032   -23519
5033    40146
5034    46079
5035   -11503
5036   -51742
5037   -22914
5038    35353
5039    47718
5040    -4894
5041   -53856
5042   -25895
5043    38249
5044    47361
5045    -5926
5046   -49400
5047   -28292
5048    32962
5049    52002
5050    -2533
5051   -53045
5052   -28367
5053    33493
5054    47927
5055     -697
5056   -49246
5057   -34290
5058    31572
5059    53627
5060      -21
5061   -51219
5062   -30824
5063    29430
5064    49931
5065     5146
5066   -49991
5067   -37125
5068    30464
5069    52741
5070     3063
5071   -48596
5072   -35062
5073    22429
5074    51307
5075     8942
5076   -50559
5077   -36395
5078    25435
5079    50668
5080     7691
5081   -43928
5082   -38840
5083    19524
5084    53858
5085    11273
5086   -47122
5087   -38226
5088    21088
5089    50276
5090    13839
5091   -41172
5092   -43565
5093    17066
5094    55766
5095    12913
5096   -44624
5097   -40366
5098    15396
5099    50198
5100    19730
5101   -42069
5102   -46631
5103    15315
5104    54222
5105    17510
5106   -39801
5107   -42743
5108     9447
5109    53311
5110    22999
5111   -41641
5112   -48067
5113    12411
5114    51504
5115    21244
5116   -34807
5117   -46431
5118     5718
5119    53676
5120    25800
5121   -38386
5122   -46454
5123     9340
5124    48585
5125    26948
5126   -31339
5127   -49437
5128     3227
5129    52785
5130    25663
5131   -34824
5132   -45949
5133     1773
5134    47695
5135    32001
5136   -30368
5137   -51554
5138     1912
5139    51237
5140    27925
5141   -29906
5142   -46530
5143    -4752
5144    48228
5145    36191
5146   -29065
5147   -53077
5148    -1173
5149    47539
5150    32523
5151   -24165
5152   -51990
5153    -9088
5154    49639
5155    37413
5156   -27509
5157   -52052
5158    -7020
5159    43978
5160    36780
5161   -19778
5162   -52491
5163   -10514
5164    49294
5165    38594
5166   -23065
5167   -48427
5168   -12259
5169    41601
5170    40790
5171   -17585
5172   -54300
5173   -12355
5174    44636
5175    36636
5176   -17230
5177   -47321
5178   -18100
5179    39310
5180    44765
5181   -16822
5182   -54059
5183   -13948
5184    40804
5185    39875
5186   -10924
5187   -49639
5188   -24688
5189    39601
5190    46200
5191   -13743
5192   -51997
5193   -18206
5194    35582
5195    45107
5196    -5866
5197   -52291
5198   -26021
5199    39910
5200    46915
5201    -9867
5202   -49530
5203   -24410
5204    33068
5205    48860
5206    -3870
5207   -53552
5208   -26141
5209    36365
5210    45760
5211    -3851
5212   -46992
5213   -29321
5214    29828
5215    50932
5216    -2218
5217   -50730
5218   -26988
5219    29753
5220    45406
5221     1362
5222   -46773
5223   -33048
5224    29240
5225    50154
5226      -44
5227   -48092
5228   -30162
5229    26325
5230    48315
5231     6266
5232   -47745
5233   -35539
5234    27275
5235    50111
5236     3788
5237   -43802
5238   -35313
5239    21681
5240    51155
5241    10144
5242   -47107
5243   -36752
5244    23567
5245    48894
5246     9720
5247   -41631
5248   -40150
5249    18624
5250    54879
5251    12474
5252   -44818
5253   -37201
5254    19494
5255    48992
5256    15388
5257   -40901
5258   -42814
5259    16241
5260    53442
5261    14063
5262   -41464
5263   -39209
5264    12758
5265    47977
5266    20531
5267   -39396
5268   -44567
5269    15081
5270    50738
5271    18133
5272   -36010
5273   -42163
5274     8675
5275    50163
5276    23464
5277   -38755
5278   -44648
5279    10747
5280    48002
5281    22880
5282   -33321
5283   -46159
5284     3376
5285    52292
5286    25413
5287   -36417
5288   -44901
5289     5001
5290    47794
5291    27977
5292   -31192
5293   -49453
5294     1458
5295    50195
5296    27580
5297   -31495
5298   -45537
5299     -403
5300    47840
5301    31790
5302   -29520
5303   -49355
5304     -849
5305    47239
5306    29737
5307   -26144
5308   -47821
5309    -4574
5310    47682
5311    34634
5312   -27278
5313   -49558
5314    -3409
5315    43493
5316    33300
5317   -20708
5318   -48879
5319    -8644
5320    46315
5321    35104
5322   -24285
5323   -48008
5324    -9630
5325    40773
5326    37812
5327   -19355
5328   -51391
5329   -11291
5330    43987
5331    36721
5332   -19057
5333   -48472
5334   -15068
5335    39481
5336    41734
5337   -17373
5338   -51633
5339   -12989
5340    40421
5341    39306
5342   -12768
5343   -49546
5344   -19062
5345    39820
5346    43695
5347   -14173
5348   -50456
5349   -16455
5350    36100
5351    41474
5352    -9748
5353   -50913
5354   -21458
5355    38869
5356    42864
5357   -11764
5358   -47220
5359   -21473
5360    32581
5361    44993
5362    -5659
5363   -50316
5364   -23098
5365    35934
5366    42217
5367    -5476
5368   -44816
5369   -26776
5370    30091
5371    47384
5372    -3538
5373   -49410
5374   -25819
5375    30879
5376    43948
5377     -479
5378   -45287
5379   -30216
5380    28865
5381    49426
5382    -1396
5383   -46416
5384   -27487
5385    27026
5386    46903
5387     5200
5388   -46261
5389   -33008
5390    27254
5391    48159
5392     2846
5393   -43510
5394   -32576
5395    21852
5396    49813
5397     7266
5398   -46744
5399   -35068
5400    24338
5401    47415
5402     6737
5403   -41790
5404   -36111
5405    19626
5406    51540
5407    10160
5408   -44068
5409   -35348
5410    20158
5411    45794
5412    12614
5413   -40399
5414   -39719
5415    18375
5416    50030
5417    11861
5418   -40284
5419   -37321
5420    14691
5421    47179
5422    16671
5423   -39031
5424   -40792
5425    15611
5426    49523
5427    16051
5428   -37408
5429   -39535
5430    10235
5431    49090
5432    20461
5433   -39096
5434   -42474
5435    12159
5436    46825
5437    19720
5438   -34867
5439   -44793
5440     6475
5441    49341
5442    23777
5443   -35094
5444   -42114
5445     7230
5446    45729
5447    25836
5448   -30709
5449   -45399
5450     5648
5451    48572
5452    24900
5453   -30893
5454   -43663
5455     2545
5456    44657
5457    27956
5458   -29545
5459   -46532
5460     2183
5461    46027
5462    25841
5463   -27657
5464   -44912
5465    -1652
5466    44798
5467    30102
5468   -27556
5469   -46533
5470    -1652
5471    44329
5472    30276
5473   -23534
5474   -46715
5475    -5676
5476    45290
5477    33192
5478   -24747
5479   -46878
5480    -6374
5481    41175
5482    35075
5483   -20394
5484   -49651
5485    -9188
5486    43914
5487    35019
5488   -20185
5489   -47715
5490   -10865
5491    40632
5492    37761
5493   -18312
5494   -49163
5495   -11263
5496    40176
5497    36355
5498   -16200
5499   -48335
5500   -14604
5501    39460
5502    39738
5503   -15220
5504   -48162
5505   -14218
5506    37492
5507    38603
5508   -12711
5509   -47075
5510   -17575
5511    37062
5512    40700
5513   -11566
5514   -46348
5515   -17875
5516    35208
5517    41146
5518    -9406
5519   -48090
5520   -20635
5521    34944
5522    41869
5523    -7292
5524   -46498
5525   -22970
5526    32416
5527    44444
5528    -5450
5529   -47600
5530   -22928
5531    32054
5532    43909
5533    -2793
5534   -45557
5535   -26623
5536    30093
5537    45442
5538    -2896
5539   -46844
5540   -27142
5541    28161
5542    44370
5543     1405
5544   -45059
5545   -29527
5546    26552
5547    45990
5548     1272
5549   -44138
5550   -29688
5551    24452
5552    46092
5553     3826
5554   -44281
5555   -30308
5556    24883
5557    46224
5558     3874
5559   -42866
5560   -33188
5561    21987
5562    47554
5563     6956
5564   -42441
5565   -32550
5566    20940
5567    44759
5568     8662
5569   -40537
5570   -36026
5571    18540
5572    46454
5573    11391
5574   -40650
5575   -35998
5576    16972
5577    47988
5578    12754
5579   -39878
5580   -37604
5581    15403
5582    47195
5583    14104
5584   -37536
5585   -38652
5586    13201
5587    47073
5588    15836
5589   -38075
5590   -40552
5591    12298
5592    46561
5593    17656
5594   -34856
5595   -40069
5596     9418
5597    47424
5598    18213
5599   -35405
5600   -40436
5601     8752
5602    45769
5603    20201
5604   -32689
5605   -41263
5606     7393
5607    45928
5608    20622
5609   -33129
5610   -41838
5611     5391
5612    45790
5613    23870
5614   -31118
5615   -42715
5616     3935
5617    45027
5618    25307
5619   -28249
5620   -44231
5621     1249
5622    44597
5623    25991
5624   -27273
5625   -43982
5626     -996
5627    42634
5628    28800
5629   -25168
5630   -44663
5631    -3758
5632    43080
5633    30555
5634   -24711
5635   -45958
5636    -4987
5637    43053
5638    31389
5639   -22147
5640   -44809
5641    -6315
5642    41320
5643    31847
5644   -21713
5645   -46376
5646    -7689
5647    41626
5648    32860
5649   -20845
5650   -45751
5651    -9899
5652    39195
5653    34595
5654   -18185
5655   -45898
5656    -9739
5657    38650
5658    35189
5659   -16302
5660   -45304
5661   -12496
5662    37778
5663    36773
5664   -14805
5665   -45850
5666   -14844
5667    36942
5668    36929
5669   -13144
5670   -46079
5671   -16807
5672    35655
5673    38441
5674   -10752
5675   -45696
5676   -17669
5677    34045
5678    41043
5679    -8266
5680   -46399
5681   -20393
5682    33394
5683    41564
5684    -8619
5685   -45141
5686   -21713
5687    31443
5688    41431
5689    -5530
5690   -45645
5691   -22990
5692    31017
5693    41869
5694    -4489
5695   -44292
5696   -23123
5697    29423
5698    42746
5699    -2337
5700   -43707
5701   -23242
5702    27681
5703    41937
5704      225
5705   -43409
5706   -27746
5707    27837
5708    43611
5709      642
5710   -42999
5711   -28485
5712    23958
5713    43895
5714     2821
5715   -42458
5716   -29747
5717    24098
5718    44246
5719     4833
5720   -40119
5721   -32269
5722    21684
5723    45331
5724     7718
5725   -40259
5726   -32487
5727    20580
5728    43983
5729     8360
5730   -40810
5731   -34347
5732    17578
5733    44984
5734     8962
5735   -39071
5736   -33683
5737    15854
5738    44766
5739    12485
5740   -38048
5741   -35992
5742    16241
5743    44904
5744    12420
5745   -36495
5746   -35622
5747    12940
5748    43803
5749    14879
5750   -36682
5751   -38158
5752    13674
5753    44427
5754    15084
5755   -33915
5756   -37822
5757     9256
5758    45256
5759    18778
5760   -35314
5761   -39431
5762     9037
5763    43957
5764    19323
5765   -30401
5766   -41137
5767     5836
5768    45393
5769    21279
5770   -29635
5771   -40899
5772     4028
5773    43904
5774    24690
5775   -28724
5776   -42759
5777     3548
5778    43790
5779    24544
5780   -28354
5781   -41214
5782      589
5783    42728
5784    26951
5785   -26993
5786   -42621
5787      970
5788    42232
5789    25350
5790   -24849
5791   -43619
5792    -2349
5793    42133
5794    28251
5795   -24921
5796   -42953
5797    -2923
5798    40859
5799    29941
5800   -21766
5801   -44090
5802    -5630
5803    41738
5804    30749
5805   -20905
5806   -42968
5807    -6778
5808    39055
5809    33591
5810   -18842
5811   -45654
5812    -8007
5813    39257
5814    32261
5815   -16731
5816   -44496
5817   -11739
5818    38454
5819    35154
5820   -16477
5821   -44405
5822   -11611
5823    36552
5824    34031
5825   -12877
5826   -45099
5827   -15310
5828    36843
5829    36712
5830   -14167
5831   -43800
5832   -14819
5833    34081
5834    38527
5835   -10775
5836   -46095
5837   -16529
5838    35226
5839    37793
5840   -10697
5841   -42562
5842   -19231
5843    30359
5844    39897
5845    -7669
5846   -45751
5847   -18859
5848    32025
5849    37736
5850    -6558
5851   -42115
5852   -22805
5853    29723
5854    41830
5855    -5063
5856   -44250
5857   -21935
5858    28866
5859    41576
5860     -100
5861   -43145
5862   -25468
5863    28491
5864    42659
5865    -1795
5866   -42401
5867   -25766
5868    23889
5869    42489
5870     2642
5871   -43301
5872   -28192
5873    25717
5874    42153
5875     2148
5876   -39374
5877   -28212
5878    21336
5879    44314
5880     5861
5881   -40486
5882   -29003
5883    21770
5884    42237
5885     5845
5886   -39430
5887   -32428
5888    19190
5889    44268
5890     6835
5891   -39820
5892   -30103
5893    17709
5894    42468
5895    10760
5896   -37836
5897   -34480
5898    18642
5899    44040
5900    10764
5901   -35745
5902   -32845
5903    14495
5904    43620
5905    14304
5906   -37673
5907   -35460
5908    15206
5909    43449
5910    13315
5911   -33451
5912   -37170
5913     9431
5914    44950
5915    17037
5916   -34851
5917   -36505
5918    10074
5919    41383
5920    18678
5921   -31586
5922   -39799
5923     8458
5924    44484
5925    17857
5926   -31495
5927   -37567
5928     6406
5929    41930
5930    22257
5931   -29829
5932   -40052
5933     6371
5934    42667
5935    20792
5936   -28220
5937   -38530
5938     3004
5939    41862
5940    24085
5941   -28074
5942   -41892
5943     3686
5944    40390
5945    23377
5946   -25246
5947   -40533
5948    -1543
5949    41822
5950    25697
5951   -24907
5952   -41823
5953    -1508
5954    39336
5955    27823
5956   -21682
5957   -42738
5958    -2697
5959    40713
5960    28970
5961   -21791
5962   -40462
5963    -6327
5964    37095
5965    30560
5966   -19800
5967   -43937
5968    -6722
5969    38768
5970    29616
5971   -17988
5972   -42015
5973    -9554
5974    36343
5975    33369
5976   -18014
5977   -43754
5978    -7920
5979    36464
5980    32781
5981   -13761
5982   -43324
5983   -11522
5984    37008
5985    33502
5986   -15742
5987   -42117
5988   -11982
5989    34490
5990    34637
5991   -12103
5992   -43844
5993   -15174
5994    35204
5995    35730
5996   -11948
5997   -40807
5998   -16078
5999    31473
6000    36951
6001    -9061
6002   -43646
6003   -17360
6004    32378
6005    36488
6006    -5795
6007   -41146
6008   -20640
6009    29545
6010    39728
6011    -6932
6012   -41760
6013   -20124
6014    28313
6015    38011
6016    -2746
6017   -41647
6018   -23669
6019    28751
6020    40649
6021    -2953
6022   -41121
6023   -23107
6024    25116
6025    39804
6026     -214
6027   -41065
6028   -25125
6029    27198
6030    39998
6031    -1177
6032   -39595
6033   -25526
6034    22541
6035    41471
6036     1984
6037   -41371
6038   -27407
6039    22407
6040    41289
6041     3713
6042   -38396
6043   -29157
6044    20030
6045    43515
6046     4850
6047   -38257
6048   -29460
6049    19765
6050    40868
6051     8253
6052   -36892
6053   -31407
6054    18334
6055    42406
6056     8554
6057   -36584
6058   -31321
6059    15788
6060    42848
6061    12457
6062   -36819
6063   -33168
6064    15627
6065    41495
6066    11515
6067   -32761
6068   -34566
6069    11569
6070    43517
6071    14053
6072   -34238
6073   -34434
6074    12446
6075    41840
6076    14803
6077   -31834
6078   -36363
6079    10282
6080    43499
6081    15018
6082   -32978
6083   -34657
6084     9124
6085    41500
6086    19954
6087   -30725
6088   -39008
6089     8719
6090    41155
6091    18564
6092   -29169
6093   -36364
6094     3372
6095    40670
6096    21758
6097   -28230
6098   -39065
6099     3412
6100    41114
6101    21879
6102   -24572
6103   -39547
6104      -73
6105    40317
6106    24274
6107   -26231
6108   -39751
6109     -593
6110    39174
6111    25088
6112   -22529
6113   -40516
6114    -2021
6115    40478
6116    25209
6117   -22765
6118   -39029
6119    -2643
6120    38373
6121    28904
6122   -20980
6123   -42367
6124    -3528
6125    38503
6126    27544
6127   -19618
6128   -39867
6129    -7686
6130    38301
6131    30609
6132   -19171
6133   -41007
6134    -5863
6135    36670
6136    30982
6137   -15980
6138   -42238
6139    -8753
6140    36336
6141    32187
6142   -15189
6143   -40673
6144   -11589
6145    33911
6146    33221
6147   -13394
6148   -42726
6149   -12231
6150    34845
6151    33459
6152   -11636
6153   -40869
6154   -14390
6155    32224
6156    36703
6157    -9729
6158   -42381
6159   -16101
6160    31653
6161    35114
6162    -8600
6163   -40749
6164   -17882
6165    30027
6166    37844
6167    -8514
6168   -42047
6169   -17376
6170    29313
6171    36346
6172    -5319
6173   -42042
6174   -20947
6175    29711
6176    37831
6177    -4884
6178   -39743
6179   -20511
6180    27541
6181    38736
6182    -1978
6183   -40786
6184   -22512
6185    27482
6186    38239
6187    -1675
6188   -39653
6189   -23922
6190    23932
6191    40557
6192      -80
6193   -40724
6194   -25054
6195    23125
6196    38700
6197     3264
6198   -37812
6199   -26745
6200    21173
6201    40873
6202     3638
6203   -36869
6204   -26978
6205    19340
6206    39699
6207     6986
6208   -36986
6209   -28686
6210    19469
6211    40433
6212     6296
6213   -35845
6214   -29631
6215    16772
6216    40887
6217     9749
6218   -36199
6219   -31998
6220    17279
6221    39460
6222     9708
6223   -34215
6224   -31506
6225    14408
6226    41836
6227    11821
6228   -34848
6229   -32137
6230    13342
6231    40131
6232    13030
6233   -33495
6234   -34972
6235    11619
6236    41487
6237    13558
6238   -32298
6239   -33486
6240     9081
6241    39941
6242    16529
6243   -30883
6244   -36118
6245     8598
6246    40724
6247    16316
6248   -28845
6249   -35948
6250     5350
6251    40368
6252    20714
6253   -29046
6254   -37621
6255     5699
6256    39311
6257    20604
6258   -26166
6259   -37153
6260     2114
6261    40175
6262    21925
6263   -26239
6264   -38321
6265     2170
6266    38401
6267    23157
6268   -23994
6269   -38857
6270     1490
6271    39951
6272    23520
6273   -23587
6274   -37855
6275     -939
6276    38220
6277    26081
6278   -23333
6279   -39867
6280    -1741
6281    37730
6282    25528
6283   -21236
6284   -38951
6285    -4493
6286    36186
6287    28987
6288   -20212
6289   -40342
6290    -4748
6291    36818
6292    28198
6293   -16807
6294   -40467
6295    -7759
6296    34685
6297    30829
6298   -17519
6299   -39939
6300    -9410
6301    33876
6302    31305
6303   -15134
6304   -41478
6305   -10708
6306    34723
6307    31085
6308   -12618
6309   -39421
6310   -12381
6311    31753
6312    33830
6313   -12298
6314   -41863
6315   -12591
6316    32479
6317    33676
6318   -10012
6319   -40045
6320   -15084
6321    31477
6322    35824
6323   -11129
6324   -40606
6325   -15062
6326    30206
6327    34193
6328    -7969
6329   -40439
6330   -17916
6331    30076
6332    35756
6333    -7046
6334   -39386
6335   -19371
6336    26133
6337    37783
6338    -3305
6339   -40373
6340   -21497
6341    27213
6342    36145
6343    -2100
6344   -38210
6345   -22015
6346    24086
6347    38539
6348       59
6349   -38839
6350   -23027
6351    23224
6352    38074
6353      613
6354   -36400
6355   -25482
6356    21948
6357    39108
6358     1687
6359   -37988
6360   -23931
6361    21554
6362    37760
6363     3647
6364   -36648
6365   -27263
6366    20441
6367    40151
6368     3764
6369   -36378
6370   -27065
6371    17757
6372    38825
6373     6487
6374   -36694
6375   -28955
6376    17524
6377    38810
6378     6778
6379   -34313
6380   -29997
6381    15001
6382    39650
6383     9974
6384   -34063
6385   -31057
6386    14267
6387    40021
6388    11248
6389   -31868
6390   -32257
6391    11622
6392    40456
6393    13003
6394   -31463
6395   -32182
6396    10447
6397    39262
6398    15649
6399   -31090
6400   -34555
6401     9154
6402    39238
6403    15624
6404   -30007
6405   -34139
6406     8015
6407    39334
6408    17678
6409   -28780
6410   -35585
6411     7422
6412    38659
6413    17452
6414   -27803
6415   -36708
6416     4704
6417    40290
6418    19551
6419   -27160
6420   -36208
6421     3783
6422    38715
6423    20738
6424   -25313
6425   -37289
6426     1050
6427    39142
6428    21602
6429   -24880
6430   -37155
6431     1153
6432    36879
6433    23903
6434   -23267
6435   -38924
6436    -1674
6437    36978
6438    24592
6439   -21934
6440   -37767
6441    -3625
6442    36080
6443    26131
6444   -20222
6445   -38427
6446    -4160
6447    36609
6448    25939
6449   -18574
6450   -38143
6451    -5894
6452    34809
6453    28004
6454   -18111
6455   -39356
6456    -6227
6457    34289
6458    28322
6459   -15481
6460   -38904
6461    -8994
6462    35219
6463    29876
6464   -15883
6465   -38505
6466    -9277
6467    32691
6468    30958
6469   -14153
6470   -39791
6471   -12330
6472    32287
6473    30917
6474   -11577
6475   -39810
6476   -12688
6477    31625
6478    32538
6479    -9696
6480   -39389
6481   -14265
6482    30118
6483    33076
6484    -8892
6485   -39010
6486   -15743
6487    28830
6488    33705
6489    -7145
6490   -38272
6491   -16816
6492    26832
6493    35002
6494    -5786
6495   -38859
6496   -18772
6497    27375
6498    35542
6499    -4374
6500   -37678
6501   -19662
6502    25238
6503    35989
6504    -2889
6505   -38649
6506   -21083
6507    25134
6508    36636
6509    -2004
6510   -36504
6511   -22117
6512    22784
6513    37480
6514      444
6515   -38416
6516   -22940
6517    22128
6518    37422
6519     1103
6520   -36466
6521   -24602
6522    20584
6523    37942
6524     3211
6525   -35969
6526   -25804
6527    19195
6528    37973
6529     4922
6530   -33660
6531   -27574
6532    17237
6533    38638
6534     6340
6535   -34413
6536   -27763
6537    17091
6538    37874
6539     7525
6540   -31991
6541   -29406
6542    14147
6543    38791
6544     8825
6545   -31870
6546   -28797
6547    13855
6548    38664
6549    10936
6550   -31739
6551   -30526
6552    12717
6553    38884
6554    11312
6555   -30643
6556   -31910
6557    11582
6558    39107
6559    14091
6560   -30068
6561   -32877
6562    10269
6563    38961
6564    14402
6565   -28443
6566   -33131
6567     8113
6568    38351
6569    15385
6570   -28585
6571   -34466
6572     6923
6573    37857
6574    18633
6575   -26747
6576   -34535
6577     4539
6578    37636
6579    18153
6580   -26877
6581   -34297
6582     3198
6583    36084
6584    20815
6585   -24835
6586   -36661
6587     2900
6588    37005
6589    21433
6590   -23109
6591   -34888
6592      214
6593    37352
6594    23290
6595   -22118
6596   -36276
6597    -1416
6598    35954
6599    23664
6600   -21013
6601   -37337
6602    -2659
6603    36525
6604    25954
6605   -20124
6606   -37484
6607    -2733
6608    34883
6609    26420
6610   -18493
6611   -38181
6612    -5261
6613    35294
6614    27084
6615   -16847
6616   -37806
6617    -6887
6618    33373
6619    27799
6620   -15508
6621   -38397
6622    -7661
6623    32794
6624    27700
6625   -14011
6626   -37103
6627    -9575
6628    30164
6629    30281
6630   -12514
6631   -38994
6632   -10445
6633    30523
6634    30168
6635    -9987
6636   -37571
6637   -12886
6638    28984
6639    31555
6640   -10566
6641   -37923
6642   -13609
6643    28938
6644    31614
6645    -7454
6646   -39425
6647   -15577
6648    29467
6649    33039
6650    -7733
6651   -36751
6652   -16388
6653    26828
6654    33436
6655    -5655
6656   -38134
6657   -18069
6658    28173
6659    34056
6660    -6263
6661   -36846
6662   -17580
6663    24886
6664    35262
6665    -2500
6666   -37233
6667   -19830
6668    24392
6669    34526
6670    -1633
6671   -35307
6672   -21384
6673    21584
6674    36246
6675      187
6676   -36837
6677   -22227
6678    20812
6679    34782
6680     2450
6681   -34437
6682   -25085
6683    20440
6684    36885
6685     3335
6686   -34280
6687   -23786
6688    18541
6689    36230
6690     4896
6691   -33405
6692   -26104
6693    18098
6694    36429
6695     5055
6696   -32646
6697   -26493
6698    16792
6699    37251
6700     6528
6701   -33348
6702   -27833
6703    15265
6704    36136
6705     9123
6706   -31686
6707   -29201
6708    13753
6709    38688
6710     8694
6711   -31484
6712   -28325
6713    13183
6714    37944
6715    11488
6716   -30602
6717   -31119
6718    10809
6719    37748
6720    12132
6721   -29514
6722   -31115
6723     8585
6724    37851
6725    15045
6726   -28271
6727   -32887
6728     8418
6729    36981
6730    15056
6731   -25634
6732   -32714
6733     5510
6734    36627
6735    18113
6736   -27528
6737   -32973
6738     5342
6739    35213
6740    18215
6741   -25254
6742   -34428
6743     3649
6744    37779
6745    18521
6746   -25242
6747   -33042
6748     2079
6749    35590
6750    21673
6751   -22416
6752   -35402
6753     2058
6754    36605
6755    21435
6756   -21420
6757   -34337
6758     -391
6759    35036
6760    23418
6761   -21108
6762   -36988
6763    -1533
6764    32901
6765    23272
6766   -18790
6767   -35919
6768    -5313
6769    33869
6770    25668
6771   -18270
6772   -36570
6773    -5260
6774    32245
6775    26421
6776   -16182
6777   -36974
6778    -6848
6779    34073
6780    27188
6781   -16281
6782   -35668
6783    -7324
6784    30097
6785    28500
6786   -13161
6787   -36880
6788    -9736
6789    31487
6790    29383
6791   -12968
6792   -36267
6793   -10015
6794    30449
6795    29666
6796   -12386
6797   -37042
6798   -12060
6799    30057
6800    30308
6801    -9314
6802   -36583
6803   -13576
6804    28103
6805    31457
6806    -9970
6807   -36515
6808   -14408
6809    26306
6810    31435
6811    -5629
6812   -36691
6813   -16074
6814    25546
6815    32010
6816    -6493
6817   -35859
6818   -16644
6819    24475
6820    33817
6821    -3717
6822   -36400
6823   -18427
6824    24566
6825    32773
6826    -2955
6827   -34299
6828   -19043
6829    22099
6830    34001
6831     -868
6832   -36090
6833   -21084
6834    22245
6835    33503
6836      444
6837   -33989
6838   -23460
6839    21044
6840    36417
6841      938
6842   -34542
6843   -22390
6844    20356
6845    35727
6846     3160
6847   -33509
6848   -24930
6849    18379
6850    36876
6851     3154
6852   -33971
6853   -25114
6854    16155
6855    36960
6856     5454
6857   -32062
6858   -27443
6859    15484
6860    35593
6861     6623
6862   -30568
6863   -26893
6864    13804
6865    35646
6866     9044
6867   -31367
6868   -27507
6869    13401
6870    35584
6871     9928
6872   -29554
6873   -29369
6874    11436
6875    36761
6876     9511
6877   -28616
6878   -28731
6879    10102
6880    35704
6881    13213
6882   -28292
6883   -31094
6884     9421
6885    36641
6886    13216
6887   -26609
6888   -31062
6889     8258
6890    36338
6891    15884
6892   -28150
6893   -32021
6894     6902
6895    36356
6896    15216
6897   -25855
6898   -33300
6899     3908
6900    37236
6901    17417
6902   -24848
6903   -32933
6904     4371
6905    34967
6906    19015
6907   -23056
6908   -33632
6909     1426
6910    35237
6911    20194
6912   -22125
6913   -33616
6914     1644
6915    32997
6916    21413
6917   -21038
6918   -35293
6919     -549
6920    33835
6921    21924
6922   -20401
6923   -33654
6924    -2612
6925    32679
6926    23374
6927   -18350
6928   -35828
6929    -1935
6930    32881
6931    24492
6932   -16546
6933   -34231
6934    -4323
6935    32129
6936    25865
6937   -16236
6938   -37284
6939    -6042
6940    31677
6941    25532
6942   -15341
6943   -36472
6944    -8268
6945    32325
6946    27252
6947   -14568
6948   -35671
6949    -7784
6950    29701
6951    27584
6952   -11398
6953   -35676
6954   -10307
6955    29027
6956    28614
6957   -10671
6958   -34614
6959   -12114
6960    27410
6961    29286
6962    -9692
6963   -36380
6964   -12138
6965    28433
6966    29465
6967    -8655
6968   -35245
6969   -13040
6970    25591
6971    31568
6972    -6527
6973   -33683
6974   -15119
6975    25662
6976    30539
6977    -4651
6978   -34825
6979   -16939
6980    24981
6981    32305
6982    -4696
6983   -35988
6984   -17337
6985    23477
6986    33199
6987    -2940
6988   -35240
6989   -19054
6990    23928
6991    33586
6992     -834
6993   -34863
6994   -20153
6995    21252
6996    33885
6997      -81
6998   -34525
6999   -21258
7000    19774
7001    33847
7002      829
7003   -32733
7004   -22947
7005    18284
7006    34572
7007     1889
7008   -33263
7009   -23207
7010    17462
7011    33820
7012     4720
7013   -31021
7014   -25467
7015    16126
7016    34457
7017     4541
7018   -31929
7019   -24759
7020    13827
7021    33841
7022     7481
7023   -31086
7024   -26935
7025    15004
7026    35055
7027     8296
7028   -30501
7029   -26094
7030    11940
7031    35947
7032     9646
7033   -29794
7034   -28179
7035    13156
7036    35408
7037     9530
7038   -28904
7039   -29058
7040    10246
7041    36154
7042    12787
7043   -28858
7044   -30602
7045    10535
7046    34869
7047    12400
7048   -25996
7049   -29885
7050     7000
7051    35134
7052    14826
7053   -26335
7054   -30483
7055     5117
7056    33521
7057    16692
7058   -24680
7059   -30935
7060     4852
7061    34566
7062    16234
7063   -23285
7064   -31433
7065     3192
7066    33545
7067    18836
7068   -22490
7069   -32563
7070     2923
7071    34010
7072    19185
7073   -20635
7074   -32706
7075      723
7076    34294
7077    21052
7078   -19953
7079   -33455
7080     -441
7081    33267
7082    21768
7083   -18882
7084   -33967
7085    -3041
7086    33294
7087    23012
7088   -19317
7089   -34444
7090    -3037
7091    32751
7092    23715
7093   -17552
7094   -35591
7095    -4444
7096    31687
7097    24231
7098   -15958
7099   -33137
7100    -6181
7101    30471
7102    24753
7103   -14683
7104   -35071
7105    -7064
7106    30834
7107    26453
7108   -12394
7109   -33527
7110    -8804
7111    28301
7112    27003
7113   -11490
7114   -34640
7115   -10014
7116    28198
7117    27259
7118   -10583
7119   -33751
7120   -12726
7121    27686
7122    28208
7123    -9831
7124   -34621
7125   -12948
7126    26791
7127    30074
7128    -7859
7129   -35124
7130   -13612
7131    27441
7132    30789
7133    -6905
7134   -34361
7135   -15729
7136    24221
7137    31376
7138    -5034
7139   -35344
7140   -17256
7141    23978
7142    30419
7143    -4509
7144   -34450
7145   -16845
7146    22743
7147    31336
7148    -2952
7149   -34382
7150   -18110
7151    22095
7152    31429
7153     -682
7154   -32566
7155   -20083
7156    19958
7157    33140
7158     -875
7159   -31892
7160   -21266
7161    19962
7162    32033
7163     2812
7164   -31968
7165   -22792
7166    18504
7167    33248
7168     2254
7169   -31623
7170   -22483
7171    16906
7172    33431
7173     3549
7174   -31524
7175   -24121
7176    16648
7177    34032
7178     4751
7179   -30355
7180   -25122
7181    14525
7182    34266
7183     6907
7184   -29991
7185   -25174
7186    13800
7187    34091
7188     7528
7189   -28651
7190   -26714
7191    13362
7192    34639
7193     9736
7194   -28859
7195   -28275
7196    11179
7197    33608
7198    11309
7199   -27027
7200   -28579
7201    10813
7202    35054
7203    11846
7204   -26097
7205   -27976
7206     6880
7207    33501
7208    13371
7209   -26352
7210   -30288
7211     6555
7212    33445
7213    13350
7214   -23899
7215   -28727
7216     5258
7217    34049
7218    15476
7219   -24028
7220   -29667
7221     5644
7222    32642
7223    16412
7224   -22926
7225   -30506
7226     2980
7227    33676
7228    17399
7229   -22561
7230   -30713
7231     3107
7232    33096
7233    18914
7234   -20386
7235   -31768
7236      801
7237    32678
7238    18722
7239   -19762
7240   -32702
7241      189
7242    31218
7243    21552
7244   -18514
7245   -32572
7246    -2064
7247    31384
7248    20791
7249   -16880
7250   -32288
7251    -3402
7252    31000
7253    23275
7254   -17081
7255   -31907
7256    -4845
7257    30414
7258    23265
7259   -13954
7260   -32877
7261    -6434
7262    29504
7263    25247
7264   -14822
7265   -33345
7266    -7272
7267    28152
7268    25026
7269   -12945
7270   -34327
7271    -8519
7272    28803
7273    26818
7274   -13035
7275   -33400
7276    -9470
7277    27710
7278    27696
7279   -10481
7280   -34941
7281   -10866
7282    27428
7283    27105
7284    -8372
7285   -33428
7286   -13364
7287    25801
7288    28278
7289    -8253
7290   -32923
7291   -12032
7292    24207
7293    28041
7294    -5982
7295   -32915
7296   -14261
7297    25579
7298    28911
7299    -5558
7300   -32879
7301   -14381
7302    22211
7303    30337
7304    -2506
7305   -33552
7306   -16542
7307    22897
7308    30112
7309    -2789
7310   -31811
7311   -17859
7312    19283
7313    31814
7314    -1025
7315   -33022
7316   -18743
7317    20479
7318    30821
7319     -332
7320   -30416
7321   -19573
7322    19441
7323    33450
7324     1371
7325   -31762
7326   -21485
7327    18697
7328    33182
7329     2887
7330   -30916
7331   -22136
7332    17126
7333    34287
7334     2767
7335   -29933
7336   -23157
7337    16457
7338    32634
7339     4961
7340   -29696
7341   -24672
7342    14425
7343    33824
7344     5970
7345   -27801
7346   -23477
7347    12447
7348    31645
7349     7961
7350   -29069
7351   -25290
7352    11679
7353    32478
7354     7922
7355   -25863
7356   -25997
7357    10917
7358    33725
7359    11166
7360   -27216
7361   -26126
7362     9997
7363    32879
7364    11166
7365   -25169
7366   -28364
7367     7733
7368    33059
7369    13334
7370   -26243
7371   -27659
7372     7010
7373    32784
7374    14732
7375   -24765
7376   -29690
7377     5680
7378    34244
7379    14864
7380   -24353
7381   -29757
7382     4888
7383    32134
7384    15993
7385   -22273
7386   -30142
7387     4181
7388    31911
7389    17144
7390   -21262
7391   -30286
7392      961
7393    32796
7394    17757
7395   -20256
7396   -30578
7397     1709
7398    29907
7399    19981
7400   -17500
7401   -31398
7402     -765
7403    31680
7404    19034
7405   -18257
7406   -30818
7407    -2205
7408    30007
7409    22146
7410   -17468
7411   -32700
7412    -2926
7413    30514
7414    21545
7415   -14787
7416   -32990
7417    -4433
7418    29293
7419    24269
7420   -15458
7421   -32402
7422    -5387
7423    29930
7424    23904
7425   -13493
7426   -32422
7427    -7131
7428    28045
7429    25221
7430   -13704
7431   -32024
7432    -8138
7433    27197
7434    24954
7435   -10219
7436   -31483
7437   -10204
7438    26179
7439    26332
7440   -10763
7441   -31226
7442   -10389
7443    25109
7444    27180
7445    -8136
7446   -32955
7447   -11430
7448    24507
7449    27321
7450    -8612
7451   -30970
7452   -13462
7453    23075
7454    29005
7455    -5942
7456   -33607
7457   -14726
7458    22841
7459    28795
7460    -5098
7461   -32418
7462   -15435
7463    22615
7464    28839
7465    -3232
7466   -32404
7467   -15787
7468    21371
7469    29536
7470    -2277
7471   -31447
7472   -18005
7473    21674
7474    30269
7475    -1666
7476   -31656
7477   -17486
7478    19557
7479    31891
7480     1066
7481   -30467
7482   -19201
7483    19041
7484    30555
7485     1129
7486   -29722
7487   -20709
7488    16089
7489    31216
7490     2825
7491   -30187
7492   -21206
7493    16138
7494    30151
7495     4491
7496   -28404
7497   -22640
7498    14292
7499    32698
7500     4146
7501   -28358
7502   -22041
7503    13544
7504    30970
7505     7169
7506   -28151
7507   -23763
7508    13246
7509    31963
7510     7054
7511   -27309
7512   -25009
7513    10930
7514    31856
7515     9761
7516   -27422
7517   -26577
7518    11058
7519    33748
7520     9044
7521   -25014
7522   -26463
7523     8634
7524    31077
7525    11779
7526   -25707
7527   -26891
7528     7867
7529    31867
7530    10919
7531   -24014
7532   -28020
7533     6438
7534    32585
7535    13380
7536   -24082
7537   -27227
7538     5847
7539    30343
7540    14051
7541   -22021
7542   -29439
7543     5508
7544    31611
7545    15670
7546   -22373
7547   -28127
7548     3252
7549    30720
7550    16431
7551   -19491
7552   -29798
7553     2223
7554    31428
7555    17478
7556   -18916
7557   -29636
7558      293
7559    30899
7560    18465
7561   -19031
7562   -31478
7563      512
7564    29672
7565    19338
7566   -16979
7567   -30852
7568    -2623
7569    30603
7570    21352
7571   -16398
7572   -30481
7573    -3881
7574    28591
7575    22161
7576   -14742
7577   -31144
7578    -4487
7579    29525
7580    21658
7581   -13629
7582   -31430
7583    -5028
7584    27281
7585    23247
7586   -13583
7587   -31467
7588    -6204
7589    27154
7590    23637
7591   -11356
7592   -31315
7593    -7858
7594    26010
7595    25608
7596   -11741
7597   -31100
7598    -9050
7599    25972
7600    24810
7601    -7997
7602   -31254
7603   -11134
7604    26236
7605    27694
7606    -8005
7607   -31572
7608   -12139
7609    24024
7610    26069
7611    -6423
7612   -31652
7613   -12872
7614    24410
7615    27496
7616    -6675
7617   -30740
7618   -14353
7619    22503
7620    27841
7621    -4361
7622   -33033
7623   -14380
7624    22204
7625    27920
7626    -3806
7627   -29837
7628   -16677
7629    21392
7630    29281
7631    -2636
7632   -30176
7633   -16305
7634    20003
7635    29194
7636     -446
7637   -28943
7638   -17985
7639    18811
7640    29567
7641       15
7642   -29300
7643   -18669
7644    17307
7645    30238
7646     1287
7647   -28673
7648   -21231
7649    17446
7650    29843
7651     2594
7652   -28460
7653   -21260
7654    14678
7655    31127
7656     4161
7657   -29160
7658   -21432
7659    14708
7660    30857
7661     4858
7662   -28280
7663   -22896
7664    12876
7665    31612
7666     7318
7667   -26236
7668   -23553
7669    12307
7670    29536
7671     7264
7672   -26764
7673   -23104
7674    11190
7675    31764
7676     7864
7677   -26130
7678   -25178
7679    10228
7680    30327
7681    10599
7682   -24810
7683   -24991
7684     8741
7685    30855
7686     9692
7687   -24093
7688   -25746
7689     6695
7690    30394
7691    12301
7692   -24272
7693   -26609
7694     5985
7695    30086
7696    12745
7697   -22462
7698   -27719
7699     5752
7700    30831
7701    15303
7702   -22262
7703   -27062
7704     5029
7705    30831
7706    15820
7707   -20014
7708   -29204
7709     2229
7710    29467
7711    16289
7712   -21342
7713   -28738
7714     1817
7715    29933
7716    17752
7717   -19158
7718   -30000
7719      771
7720    29250
7721    18142
7722   -18059
7723   -27226
7724      161
7725    28726
7726    19159
7727   -16342
7728   -29668
7729    -1523
7730    27766
7731    19600
7732   -15795
7733   -29486
7734    -3425
7735    27434
7736    19763
7737   -14813
7738   -30229
7739    -4026
7740    26741
7741    21103
7742   -13408
7743   -29452
7744    -6292
7745    27029
7746    22578
7747   -11735
7748   -30186
7749    -6813
7750    25514
7751    24405
7752   -11016
7753   -31105
7754    -7852
7755    26079
7756    24115
7757    -9391
7758   -30011
7759    -9463
7760    22910
7761    25311
7762    -8944
7763   -30539
7764   -11297
7765    23869
7766    24437
7767    -7461
7768   -30627
7769   -10711
7770    22697
7771    26884
7772    -7449
7773   -29399
7774   -12140
7775    21889
7776    26215
7777    -5597
7778   -30887
7779   -11985
7780    21036
7781    27322
7782    -4640
7783   -29084
7784   -14542
7785    20558
7786    27846
7787    -3063
7788   -30897
7789   -14006
7790    20690
7791    28831
7792    -2516
7793   -28356
7794   -16190
7795    19318
7796    29070
7797     -352
7798   -29901
7799   -17444
7800    18389
7801    29205
7802       68
7803   -28314
7804   -19186
7805    17685
7806    28375
7807     1892
7808   -29400
7809   -18220
7810    15625
7811    29596
7812     1847
7813   -27712
7814   -20550
7815    14454
7816    29699
7817     3973
7818   -27304
7819   -20169
7820    12859
7821    29577
7822     3979
7823   -26654
7824   -21928
7825    13823
7826    28307
7827     5591
7828   -26249
7829   -22526
7830    10848
7831    30354
7832     6964
7833   -25349
7834   -23543
7835    12123
7836    29397
7837     8875
7838   -24593
7839   -23096
7840     9228
7841    30748
7842     9753
7843   -23457
7844   -25117
7845     8537
7846    29376
7847    10603
7848   -24070
7849   -25899
7850     6328
7851    30697
7852    11792
7853   -21635
7854   -26935
7855     6232
7856    29189
7857    13504
7858   -21897
7859   -26410
7860     4881
7861    31389
7862    13407
7863   -20204
7864   -28273
7865     4175
7866    28140
7867    14472
7868   -20108
7869   -27052
7870     2992
7871    28492
7872    14821
7873   -17926
7874   -27939
7875     1004
7876    27978
7877    16617
7878   -18463
7879   -27317
7880      431
7881    27346
7882    16591
7883   -15707
7884   -28832
7885    -1269
7886    27895
7887    19707
7888   -16946
7889   -28238
7890    -2194
7891    27461
7892    20431
7893   -13752
7894   -30355
7895    -2654
7896    26692
7897    20610
7898   -14028
7899   -29587
7900    -4838
7901    27572
7902    21053
7903   -12653
7904   -30751
7905    -4630
7906    25127
7907    22462
7908   -12293
7909   -29422
7910    -8277
7911    25282
7912    21258
7913   -10691
7914   -29816
7915    -7940
7916    24166
7917    23300
7918   -10528
7919   -28708
7920   -10026
7921    24646
7922    23311
7923    -9725
7924   -29521
7925    -8294
7926    23117
7927    24566
7928    -7262
7929   -28515
7930   -11367
7931    23451
7932    25121
7933    -5652
7934   -29228
7935   -11928
7936    20274
7937    26287
7938    -6459
7939   -28050
7940   -13693
7941    21091
7942    26305
7943    -3271
7944   -30296
7945   -14924
7946    21060
7947    27928
7948    -2570
7949   -27326
7950   -15609
7951    18987
7952    26814
7953     -720
7954   -29039
7955   -16536
7956    17497
7957    28272
7958    -2178
7959   -27190
7960   -17858
7961    17085
7962    27895
7963      735
7964   -27605
7965   -17587
7966    16445
7967    28813
7968      931
7969   -25922
7970   -19769
7971    16504
7972    27097
7973     3263
7974   -27851
7975   -18556
7976    13564
7977    28616
7978     3605
7979   -25802
7980   -21231
7981    13916
7982    28164
7983     5318
7984   -26810
7985   -20771
7986    12192
7987    29346
7988     5239
7989   -25810
7990   -23402
7991    10819
7992    29264
7993     7867
7994   -24343
7995   -21318
7996     9192
7997    30518
7998     9123
7999   -23983
8000   -24296
8001    10806
8002    27911
8003    10030
8004   -23244
8005   -22657
8006     6455
8007    30243
8008     9763
8009   -22102
8010   -25068
8011     7789
8012    28119
8013    11562
8014   -21924
8015   -24862
8016     5568
8017    29530
8018    10512
8019   -20700
8020   -26358
8021     5319
8022    26735
8023    13942
8024   -20935
8025   -24646
8026     2869
8027    28922
8028    13775
8029   -18957
8030   -26905
8031     2990
8032    27050
8033    16390
8034   -18579
8035   -25741
8036      409
8037    28688
8038    15667
8039   -16186
8040   -28764
8041      867
8042    27050
8043    18805
8044   -18017
8045   -27110
8046    -1266
8047    27860
8048    16418
8049   -14058
8050   -29815
8051     -972
8052    25567
8053    19753
8054   -15150
8055   -26728
8056    -3821
8057    26310
8058    18828
8059   -12358
8060   -28018
8061    -3648
8062    24498
8063    20862
8064   -13561
8065   -27455
8066    -6067
8067    25379
8068    19884
8069   -11079
8070   -28435
8071    -5161
8072    23352
8073    22122
8074   -11077
8075   -27391
8076    -8298
8077    25199
8078    22034
8079    -8177
8080   -30036
8081    -7282
8082    21587
8083    24979
8084    -8972
8085   -27789
8086   -11597
8087    23699
8088    22353
8089    -5688
8090   -29703
8091   -10030
8092    19102
8093    26534
8094    -7507
8095   -27258
8096   -13195
8097    22700
8098    23347
8099    -3691
8100   -29573
8101   -11109
8102    18394
8103    28313
8104    -5250
8105   -26450
8106   -15024
8107    21194
8108    24142
8109    -2294
8110   -28769
8111   -13043
8112    17224
8113    27940
8114    -3016
8115   -26262
8116   -15907
8117    18764
8118    25407
8119      741
8120   -27674
8121   -16401
$$ Imaginary data points
##PAGE= N=2
##DATA TABLE= (X++(I..I)), XYDATA
0    33294
1  2945897
2   -25782
3 -2828509
4  1065671
5  2060274
6 -1611868
7 -1478774
8  1655797
9   711838
10 -1419701
11  -191393
12  1208410
13   -59036
14  -713633
15   445458
16   607763
17  -581539
18  -242268
19   875523
20   208636
21  -748397
22   117479
23   438614
24  -470707
25  -172507
26   369592
27  -728355
28  -460972
29  1301047
30   139728
31 -1947072
32   138887
33  2037745
34  -584589
35 -1743347
36  1192229
37  1395052
38 -1296317
39  -468401
40  1725976
41    -6091
42 -1629540
43   514045
44  1510996
45  -817082
46 -1326799
47   895319
48   959960
49 -1181828
50  -871142
51  1031892
52   264667
53 -1247821
54   161874
55  1252172
56  -522705
57 -1009796
58   777142
59   606353
60  -641400
61    76526
62   450603
63  -428936
64   255458
65   911482
66  -641873
67  -983496
68   780351
69   575522
70  -969411
71  -359944
72   654200
73  -152523
74  -531216
75   378813
76   214242
77  -770116
78  -130003
79  1161223
80   348336
81 -1062132
82   -36770
83  1315577
84    -3309
85 -1106459
86   356295
87   835671
88  -741278
89  -510011
90   948391
91    22382
92 -1201388
93    53100
94   782112
95  -428098
96  -540685
97   386909
98    70841
99  -226400
100   440889
101   171227
102  -588210
103    78109
104   723425
105    34909
106  -284255
107   159597
108    57155
109   -81559
110   286202
111    57401
112  -628322
113  -305070
114   590453
115   358598
116  -675970
117  -570665
118   512414
119   414796
120  -577487
121  -249715
122   516062
123   -71176
124  -291551
125   636884
126   281508
127  -810453
128   -57166
129   873106
130   -44000
131  -606893
132   176884
133   289676
134  -226807
135   -29350
136   123196
137  -320252
138  -305511
139   234740
140   291318
141  -112528
142  -224247
143     7510
144   133788
145   141865
146   104747
147  -199301
148  -316936
149   333263
150   649942
151  -236250
152  -685119
153   187414
154   489851
155  -250563
156  -270236
157   195270
158  -150425
159  -242952
160   475464
161   225988
162  -767743
163  -290605
164   781495
165   261634
166  -571539
167   -40980
168   418910
169   -17821
170   -69735
171   195258
172  -134523
173  -308081
174   190505
175   368249
176   -87869
177  -321502
178   -72473
179   148104
180    68589
181   -78614
182  -140890
183  -182305
184    14141
185   395265
186   131567
187  -508624
188  -193987
189   472386
190   130481
191  -230747
192   125105
193    20324
194  -237613
195   369807
196   437194
197  -583701
198  -551923
199   556119
200   468178
201  -431180
202  -322722
203   219910
204    81759
205  -106538
206    81473
207   -39852
208  -345892
209    23041
210   522107
211    83949
212  -489542
213   -94399
214   362584
215    77899
216  -115484
217    35045
218   -91815
219   -87792
220   329206
221   205360
222  -423973
223  -315140
224   281801
225   211572
226  -160370
227   -62520
228     9232
229  -146171
230   129086
231   376471
232  -225201
233  -572963
234   213577
235   629361
236   -97616
237  -429633
238    71020
239   195747
240   -42929
241    70916
242    58355
243  -307208
244  -158105
245   437759
246   287560
247  -460847
248  -407273
249   311529
250   289698
251  -219147
252  -110594
253    88170
254  -108025
255   123459
256   395838
257  -207200
258  -518797
259   220645
260   457042
261  -137191
262  -186317
263    93653
264   -79370
265   -18667
266   305287
267   -43008
268  -515993
269   -57542
270   514574
271   125075
272  -420245
273  -157514
274   210615
275    39449
276   -34148
277   117959
278  -133991
279  -264496
280   321663
281   488512
282  -281213
283  -508119
284   192910
285   400817
286   -69933
287  -178418
288     2510
289   -60187
290     2184
291   261365
292     2746
293  -486860
294  -157087
295   466589
296   175591
297  -350923
298  -120052
299   137364
300       91
301   118815
302   163284
303  -296613
304  -242070
305   455446
306   380958
307  -328482
308  -310626
309   173742
310   153459
311   -50059
312    13479
313   -70110
314  -257201
315    60666
316   406888
317   -64628
318  -560668
319   -65041
320   445108
321    70485
322  -228529
323    12219
324    25289
325   -37896
326   253595
327   172260
328  -356800
329  -242823
330   376199
331   351798
332  -191492
333  -289623
334    22053
335   117768
336    45125
337    25827
338  -162600
339  -291852
340   129380
341   435880
342   -87560
343  -471504
344    -6202
345   299071
346    32482
347   -35158
348    12663
349  -157291
350     1551
351   385144
352   117772
353  -432311
354  -223467
355   355085
356   264479
357  -200541
358  -184059
359    45460
360    -7386
361    48157
362   184617
363  -173090
364  -407911
365   177693
366   490362
367  -103374
368  -381378
369    27427
370   165891
371    44803
372    86793
373   -55341
374  -264578
375    39457
376   393453
377    77322
378  -381876
379  -204134
380   220253
381   198133
382   -51770
383  -110320
384  -114767
385   -49763
386   234254
387   214438
388  -294641
389  -352368
390   233264
391   379875
392   -72477
393  -235508
394   -34895
395    47721
396    85024
397   139299
398   -81897
399  -317686
400     4530
401   431915
402   117238
403  -395178
404  -178016
405   220159
406   102215
407   -18543
408    20693
409  -177310
410  -132432
411   336272
412   248149
413  -349887
414  -312499
415   197918
416   248475
417    -7236
418  -103841
419  -122395
420   -65743
421   171233
422   224918
423  -158252
424  -382698
425    51546
426   426108
427    74365
428  -288863
429   -89723
430    77396
431    50614
432   162496
433    27749
434  -335990
435   -91855
436   424036
437   195290
438  -326198
439  -237597
440   109799
441   160612
442    54971
443   -52879
444  -176165
445  -114708
446   191052
447   262331
448  -160305
449  -391480
450    39851
451   361850
452    65115
453  -172630
454   -72424
455   -34276
456    66334
457   258340
458     2386
459  -378715
460   -76877
461   406805
462   178561
463  -266744
464  -190060
465    50070
466    67227
467   104806
468    66145
469  -242788
470  -236216
471   289181
472   346754
473  -252094
474  -368308
475   100829
476   224304
477    41959
478     -328
479  -101580
480  -174598
481   122288
482   319324
483   -45301
484  -382822
485   -88213
486   342387
487   196533
488  -193791
489  -168012
490    19715
491    18534
492   126640
493   146850
494  -269506
495  -293958
496   340290
497   367337
498  -265998
499  -285761
500   103956
501    80695
502    47288
503   129557
504  -141252
505  -276085
506   170653
507   370062
508   -90573
509  -379374
510   -60311
511   264934
512   140206
513   -84391
514   -98493
515   -87322
516   -16418
517   232229
518   150904
519  -333084
520  -281690
521   323876
522   333923
523  -194313
524  -237098
525    45184
526    43212
527    60784
528   160118
529  -121262
530  -332721
531   133120
532   444316
533   -68460
534  -411244
535   -12805
536   223758
537    38089
538    17141
539   -19583
540  -227565
541   -22756
542   343999
543    79727
544  -363200
545  -177298
546   238604
547   223694
548   -57398
549  -162626
550   -64814
551    28659
552   114594
553   157769
554  -113721
555  -341498
556    96766
557   464769
558   -38901
559  -404107
560    -1774
561   175004
562   -17977
563    92529
564    32438
565  -318255
566   -45242
567   436055
568    84463
569  -403912
570  -144293
571   223553
572   155676
573      424
574   -70035
575  -134668
576   -38378
577   200954
578   169275
579  -210293
580  -305158
581   127658
582   340323
583   -18368
584  -240423
585   -56096
586    45466
587    52762
588   144482
589   -18904
590  -299103
591   -33582
592   397376
593   135657
594  -341353
595  -171238
596   183511
597   107756
598    10044
599    24545
600  -178588
601  -161031
602   282267
603   254379
604  -303293
605  -311379
606   165133
607   241457
608    11653
609   -90503
610  -138988
611   -59075
612   181231
613   192490
614  -120100
615  -278096
616     1736
617   332375
618   149340
619  -259931
620  -188772
621   110007
622    90866
623    47740
624    48256
625  -210938
626  -197731
627   299997
628   275101
629  -287849
630  -276286
631   141811
632   155485
633    35435
634    36971
635  -130407
636  -180209
637   171302
638   302476
639  -112325
640  -350504
641    -2179
642   305395
643   120559
644  -147871
645  -151763
646   -66925
647    68771
648   218443
649    22042
650  -332719
651  -145586
652   333380
653   242482
654  -213095
655  -247892
656    36959
657   144971
658   113980
659    46647
660  -157098
661  -197487
662   180443
663   340918
664  -122635
665  -379301
666    12175
667   250295
668    52742
669   -44134
670   -80417
671  -185507
672    26326
673   298857
674    27175
675  -332119
676  -125680
677   251527
678   224499
679   -57477
680  -185425
681   -79553
682    78870
683   176047
684   113385
685  -179279
686  -281615
687   142795
688   380447
689   -77043
690  -376243
691   -54574
692   165445
693    96105
694    66985
695  -107016
696  -269916
697    70647
698   386713
699    28200
700  -358137
701  -114820
702   246280
703   191233
704   -32119
705  -125617
706  -132569
707   -11584
708   213737
709   145672
710  -247727
711  -279024
712   169166
713   294453
714   -58570
715  -217449
716   -83180
717    28090
718   141338
719   172896
720   -88147
721  -275509
722    25218
723   349103
724   108598
725  -287511
726  -190055
727   137642
728   173881
729    48352
730   -73906
731  -230988
732  -107550
733   282183
734   201442
735  -292867
736  -276810
737   180345
738   268504
739    23511
740  -120202
741  -141600
742   -27822
743   201975
744   200964
745  -129542
746  -287752
747    35877
748   324767
749    70163
750  -273402
751  -157119
752    64869
753    75552
754   102227
755    15117
756  -262517
757  -128799
758   319136
759   205924
760  -246241
761  -204336
762   105263
763   168232
764   110125
765    -1722
766  -198537
767  -137845
768   201981
769   251085
770  -132245
771  -322411
772    -7665
773   275390
774   106062
775  -159971
776  -172635
777   -50111
778   117209
779   214001
780   -15945
781  -298385
782   -86794
783   309116
784   194882
785  -208116
786  -225625
787    61273
788   164784
789    89275
790     3108
791  -157908
792  -176063
793   167251
794   297528
795  -138473
796  -331867
797    60189
798   231081
799    26702
800   -31246
801   -86318
802  -188349
803    68662
804   304030
805   -24961
806  -329758
807   -65141
808   244859
809   149635
810   -96831
811  -181160
812   -70081
813   109582
814   198673
815    68296
816  -200264
817  -196936
818   195361
819   314244
820  -110250
821  -315198
822    -4111
823   187248
824    85058
825    -7640
826  -134512
827  -203276
828    69215
829   286290
830   -25030
831  -327377
832   -68488
833   261143
834   147841
835   -82697
836  -103223
837   -66019
838    33419
839   221427
840   115718
841  -241518
842  -187567
843   210315
844   222500
845  -102868
846  -204234
847   -77026
848    46091
849   131887
850    75434
851  -151050
852  -222094
853    61604
854   301838
855    56917
856  -289876
857  -121723
858   228018
859   166440
860   -26073
861   -71482
862  -150829
863   -43620
864   282379
865   141379
866  -322898
867  -209700
868   221162
869   183853
870   -75881
871  -138290
872  -116071
873    10504
874   205978
875   119816
876  -172851
877  -192282
878    97317
879   252317
880    32092
881  -225668
882  -128802
883   117523
884   143448
885    32098
886   -81154
887  -186739
888   -60694
889   232445
890   147277
891  -243220
892  -221067
893   159784
894   222360
895     1016
896   -82426
897   -93682
898   -64537
899   176917
900   245665
901  -156444
902  -321702
903   104794
904   293596
905   -29200
906  -188616
907   -99934
908   -42686
909   116825
910   193444
911  -113075
912  -287698
913    34056
914   275395
915    86416
916  -158664
917  -152458
918    56550
919   210816
920   103479
921   -91070
922  -147731
923   -54328
924   149553
925   192207
926  -131445
927  -297095
928    34640
929   238432
930    17003
931  -131930
932  -108225
933   -81960
934   105179
935   236270
936   -49471
937  -282093
938    -6454
939   277246
940   123453
941  -136607
942  -150158
943    -1524
944   133322
945   155318
946   -16598
947  -229269
948  -125758
949   198621
950   199436
951  -147375
952  -255145
953    10576
954   180168
955    89173
956   -52513
957  -144755
958  -110236
959   117385
960   243643
961   -21058
962  -279980
963   -48456
964   263003
965   120064
966  -129580
967  -112501
968   -54480
969    40408
970   208765
971    53081
972  -286364
973  -134449
974   244615
975   158495
976  -128284
977  -154042
978   -46360
979    88745
980   180193
981    20301
982  -203726
983  -126966
984   132986
985   216200
986    -2059
987  -237320
988   -98379
989   205769
990   166090
991   -70832
992  -131564
993   -96735
994    22985
995   221058
996    87305
997  -276836
998  -173280
999   225809
1000   188576
1001  -106348
1002  -149138
1003   -52059
1004    32973
1005   166498
1006   113469
1007  -187923
1008  -216898
1009   147237
1010   261613
1011   -53295
1012  -216740
1013   -46224
1014    99073
1015   123352
1016    70844
1017  -128042
1018  -214078
1019    54049
1020   256682
1021    31218
1022  -233308
1023  -133956
1024   129579
1025   186105
1026     1473
1027  -153375
1028  -112966
1029    39508
1030   179508
1031   123183
1032  -159572
1033  -225616
1034   110339
1035   266659
1036   -17518
1037  -200544
1038   -78683
1039    43827
1040   124894
1041   116143
1042  -118184
1043  -244259
1044    27361
1045   258795
1046    69065
1047  -214480
1048  -157111
1049   104948
1050   178485
1051    33814
1052   -98261
1053  -139249
1054   -34281
1055   201241
1056   181297
1057  -175164
1058  -244095
1059   113783
1060   229614
1061   -11632
1062  -129240
1063  -100331
1064   -37987
1065   139967
1066   181238
1067  -111174
1068  -263659
1069    22500
1070   254041
1071    67165
1072  -178841
1073  -137082
1074    41003
1075   142893
1076   118698
1077   -55128
1078  -213394
1079   -48603
1080   237582
1081   152413
1082  -171091
1083  -195713
1084    52727
1085   176143
1086    75790
1087   -92299
1088  -164483
1089   -51458
1090   143535
1091   170787
1092   -66287
1093  -248618
1094   -36501
1095   246187
1096   114958
1097  -161149
1098  -138566
1099     7483
1100    91319
1101   158339
1102    11525
1103  -248212
1104  -101767
1105   253153
1106   165015
1107  -160442
1108  -176809
1109    17943
1110   126845
1111   115087
1112   -23226
1113  -183914
1114  -107673
1115   158423
1116   207940
1117   -74355
1118  -241517
1119   -23815
1120   199064
1121   106285
1122   -77528
1123  -135991
1124   -85877
1125    94872
1126   207562
1127   -13288
1128  -253641
1129   -91890
1130   197554
1131   158436
1132   -88973
1133  -174468
1134   -39908
1135   127361
1136   155154
1137    10312
1138  -170624
1139  -132775
1140   137291
1141   227911
1142   -45979
1143  -228876
1144   -46635
1145   150237
1146   116699
1147   -18830
1148  -149359
1149  -146938
1150    73896
1151   214561
1152    11952
1153  -233294
1154  -117511
1155   171550
1156   179049
1157   -53189
1158  -151693
1159   -56701
1160    76379
1161   176368
1162    88495
1163  -185464
1164  -186473
1165   163524
1166   227365
1167   -82856
1168  -192288
1169   -47927
1170    58281
1171   124220
1172    64476
1173  -174356
1174  -199761
1175    98939
1176   224516
1177    -4961
1178  -195239
1179  -101492
1180   112607
1181   178896
1182    27237
1183  -140484
1184  -120222
1185    59667
1186   199986
1187    83217
1188  -178619
1189  -174683
1190   108163
1191   203406
1192    -8683
1193  -174815
1194  -111553
1195    45565
1196   144730
1197    79303
1198  -132835
1199  -201815
1200    44195
1201   244069
1202    51644
1203  -202543
1204  -110873
1205   104253
1206   139952
1207    63401
1208   -79629
1209  -186865
1210     1751
1211   254602
1212   100194
1213  -204992
1214  -153045
1215    93588
1216   159911
1217    38880
1218  -123486
1219  -163956
1220     4223
1221   185530
1222   108467
1223  -143738
1224  -206027
1225    36910
1226   220500
1227    58180
1228  -159247
1229  -119366
1230    32996
1231   139643
1232   134348
1233   -75245
1234  -225232
1235    -5330
1236   243242
1237   103140
1238  -155681
1239  -150920
1240    27781
1241   153227
1242   100633
1243   -96811
1244  -194864
1245   -40845
1246   173082
1247   147873
1248  -111851
1249  -227726
1250     2738
1251   215308
1252    90103
1253  -125120
1254  -144492
1255   -15741
1256   140485
1257   163849
1258   -54397
1259  -229770
1260   -39436
1261   228836
1262   135924
1263  -135644
1264  -168580
1265     6824
1266   135546
1267   122837
1268   -34714
1269  -207812
1270  -100663
1271   199974
1272   185202
1273  -131432
1274  -206165
1275     5853
1276   138131
1277   107682
1278   -29098
1279  -181489
1280  -103049
1281   163699
1282   197799
1283   -60624
1284  -208675
1285   -58444
1286   167680
1287   165719
1288   -60946
1289  -181461
1290   -48751
1291   124731
1292   160318
1293     8827
1294  -204808
1295  -142158
1296   166924
1297   202004
1298   -87316
1299  -205765
1300   -47611
1301   109048
1302   137611
1303     8228
1304  -185416
1305  -140989
1306   134986
1307   223060
1308   -16624
1309  -213319
1310   -81975
1311   162502
1312   162015
1313   -32737
1314  -146719
1315   -96323
1316    72141
1317   200977
1318    48623
1319  -225240
1320  -156274
1321   149974
1322   180248
1323   -51640
1324  -162670
1325   -90370
1326    54474
1327   171881
1328    71096
1329  -180304
1330  -178346
1331   115029
1332   228160
1333     2411
1334  -176889
1335   -89962
1336    81069
1337   158666
1338    67306
1339  -143353
1340  -179179
1341    69851
1342   224425
1343    43772
1344  -178679
1345  -142779
1346    71289
1347   183988
1348    39427
1349  -168082
1350  -136902
1351    57725
1352   157225
1353    82797
1354  -126951
1355  -213391
1356    43583
1357   254366
1358    33459
1359  -197949
1360   -91125
1361    66405
1362   123978
1363   109588
1364   -87283
1365  -222026
1366    31195
1367   258887
1368    59128
1369  -176650
1370  -121803
1371    42302
1372   137178
1373    86080
1374  -109709
1375  -189770
1376    -3964
1377   188801
1378   105136
1379  -136499
1380  -193633
1381    22189
1382   194852
1383    81986
1384  -116901
1385  -134836
1386    10413
1387   156595
1388   140703
1389   -79246
1390  -213051
1391   -12779
1392   223464
1393   108719
1394  -149498
1395  -158380
1396    22040
1397   132087
1398    96137
1399   -68923
1400  -203242
1401   -53098
1402   205379
1403   138510
1404  -135089
1405  -173432
1406    20563
1407   155964
1408   109442
1409   -68107
1410  -171767
1411   -26756
1412   172412
1413   139038
1414   -72626
1415  -193581
1416   -50563
1417   184087
1418   134355
1419  -126948
1420  -166713
1421     3096
1422   107020
1423   119218
1424    -7111
1425  -209072
1426  -104134
1427   211744
1428   165358
1429  -130587
1430  -155774
1431     5903
1432    97757
1433   130649
1434      308
1435  -199061
1436   -96637
1437   179144
1438   162388
1439   -81202
1440  -178158
1441   -52965
1442   128453
1443   149434
1444   -45298
1445  -185806
1446   -59268
1447   138553
1448   147849
1449   -28138
1450  -181386
1451   -93656
1452   153493
1453   179831
1454   -66222
1455  -186553
1456   -31028
1457   122041
1458   115149
1459      -58
1460  -153604
1461  -134001
1462   124720
1463   213750
1464   -51962
1465  -209847
1466   -36139
1467   120320
1468   106095
1469    13217
1470  -133756
1471  -140370
1472   105836
1473   216634
1474   -17612
1475  -194543
1476   -80017
1477   109578
1478   155644
1479     5565
1480  -166894
1481  -104326
1482   104914
1483   156239
1484    10149
1485  -156727
1486  -140737
1487    88525
1488   204938
1489    -6073
1490  -189013
1491   -72654
1492    97352
1493   129023
1494    41076
1495  -132049
1496  -160474
1497    82389
1498   219306
1499    11021
1500  -187142
1501   -96319
1502    91679
1503   142926
1504    24705
1505  -136542
1506  -136677
1507    55530
1508   183908
1509    50612
1510  -164233
1511  -143155
1512    84700
1513   181014
1514    25255
1515  -139386
1516  -110478
1517    48263
1518   154402
1519    73108
1520  -123380
1521  -170430
1522    34503
1523   204394
1524    60761
1525  -171907
1526  -134280
1527    69133
1528   138992
1529    52043
1530   -88200
1531  -161272
1532     1668
1533   215140
1534    95655
1535  -172037
1536  -143006
1537    74177
1538   144327
1539    54866
1540   -90063
1541  -153596
1542     -202
1543   179722
1544    88329
1545  -134380
1546  -162629
1547    22263
1548   167150
1549    83358
1550  -116322
1551  -147521
1552    22118
1553   149922
1554    94334
1555   -79807
1556  -171277
1557   -16214
1558   191910
1559   114569
1560  -126999
1561  -162097
1562    16094
1563   142630
1564    82395
1565   -76025
1566  -155992
1567   -36432
1568   154978
1569   138800
1570   -91099
1571  -193405
1572    -3235
1573   175511
1574    88464
1575   -85613
1576  -128116
1577   -32184
1578   123407
1579   145790
1580   -59702
1581  -201754
1582   -32642
1583   173945
1584   111262
1585   -87630
1586  -147824
1587   -24891
1588   128753
1589   123711
1590   -46340
1591  -166747
1592   -57605
1593   147206
1594   149862
1595   -71674
1596  -182649
1597   -27710
1598   136427
1599   102127
1600   -45422
1601  -147341
1602   -78519
1603   117809
1604   162692
1605   -40250
1606  -188236
1607   -55915
1608   152025
1609   142838
1610   -44955
1611  -147682
1612   -49767
1613   109067
1614   138616
1615    -5687
1616  -170448
1617  -106399
1618   129031
1619   164445
1620   -61120
1621  -176849
1622   -53869
1623    95000
1624   119580
1625     1413
1626  -147703
1627  -104188
1628   116531
1629   180954
1630   -11557
1631  -167173
1632   -71144
1633   120318
1634   144156
1635   -13018
1636  -138378
1637   -90354
1638    71231
1639   153183
1640    12991
1641  -185550
1642  -124308
1643   113200
1644   153302
1645   -21816
1646  -141071
1647   -84040
1648    75820
1649   159468
1650    37626
1651  -146558
1652  -113732
1653    98785
1654   180503
1655    18502
1656  -157288
1657  -105419
1658    81125
1659   138744
1660    11035
1661  -134127
1662  -128842
1663    43394
1664   170463
1665    41508
1666  -163871
1667  -123975
1668    84276
1669   159443
1670    30982
1671  -116039
1672  -106818
1673    54328
1674   164121
1675    62738
1676  -130837
1677  -147550
1678    51856
1679   175936
1680    32340
1681  -151939
1682  -116545
1683    46012
1684   129805
1685    60597
1686  -107706
1687  -157078
1688    33071
1689   191908
1690    62797
1691  -137022
1692  -117345
1693    53852
1694   149053
1695    68112
1696  -100420
1697  -144288
1698    12450
1699   159188
1700    80297
1701  -129841
1702  -165968
1703    28011
1704   163108
1705    61034
1706  -109690
1707  -128593
1708     7017
1709   143387
1710   103212
1711   -90927
1712  -159547
1713    14458
1714   172245
1715    91546
1716  -101370
1717  -145090
1718     5029
1719   138072
1720    81201
1721   -82332
1722  -151006
1723   -29728
1724   148520
1725   119900
1726  -102676
1727  -169899
1728    13061
1729   147595
1730    82116
1731   -59392
1732  -134412
1733   -37548
1734   147084
1735   136126
1736   -85605
1737  -174108
1738    -9284
1739   146450
1740    98069
1741   -71903
1742  -148915
1743   -32927
1744   126718
1745   115943
1746   -51666
1747  -161915
1748   -50802
1749   146921
1750   139256
1751   -69470
1752  -162453
1753   -23939
1754   125924
1755   108222
1756   -37139
1757  -147671
1758   -68936
1759   121293
1760   149058
1761   -47947
1762  -176428
1763   -46962
1764   134976
1765   114690
1766   -42196
1767  -130046
1768   -64305
1769    97527
1770   152897
1771   -16971
1772  -174704
1773   -67555
1774   130424
1775   125428
1776   -37323
1777  -141284
1778   -74212
1779    94659
1780   142406
1781   -16060
1782  -156024
1783   -80233
1784   103876
1785   152501
1786    -9872
1787  -166641
1788   -76642
1789   119035
1790   131711
1791   -14966
1792  -123933
1793   -93859
1794    70976
1795   167436
1796     7315
1797  -182199
1798   -90224
1799   113238
1800   130623
1801    -5639
1802  -121649
1803   -97853
1804    63907
1805   158476
1806    25874
1807  -153430
1808  -106975
1809    92733
1810   157281
1811     9865
1812  -139206
1813   -97078
1814    65570
1815   137097
1816    28812
1817  -129319
1818  -124031
1819    59532
1820   166870
1821    31319
1822  -147809
1823  -111397
1824    74546
1825   147850
1826    27739
1827  -114084
1828  -108734
1829    41989
1830   159088
1831    61757
1832  -141740
1833  -140209
1834    70261
1835   157512
1836    21185
1837  -121897
1838  -112547
1839    26750
1840   146916
1841    69729
1842  -127440
1843  -143136
1844    49504
1845   163650
1846    55020
1847  -118196
1848  -126706
1849    39459
1850   151538
1851    57742
1852   -99616
1853  -127083
1854     6326
1855   150554
1856    88471
1857  -124187
1858  -157194
1859    39227
1860   148835
1861    49273
1862   -89957
1863  -123332
1864    -8830
1865   146260
1866   105694
1867  -100947
1868  -153524
1869    21328
1870   157227
1871    75042
1872   -91324
1873  -134000
1874    -2896
1875   135342
1876    94745
1877   -81036
1878  -157883
1879   -12205
1880   154868
1881    94345
1882  -100735
1883  -147992
1884     -134
1885   133883
1886    93937
1887   -64726
1888  -142139
1889   -26492
1890   139968
1891   121086
1892   -72260
1893  -163816
1894   -14607
1895   149546
1896    96299
1897   -71567
1898  -130301
1899   -34831
1900   106097
1901   120859
1902   -48680
1903  -171075
1904   -41501
1905   142484
1906   110083
1907   -61881
1908  -136534
1909   -38716
1910   110868
1911   119880
1912   -33498
1913  -145157
1914   -53116
1915   119697
1916   135059
1917   -39459
1918  -156550
1919   -48088
1920   117291
1921   110290
1922   -34713
1923  -134933
1924   -75790
1925    95602
1926   144091
1927   -29157
1928  -164584
1929   -59309
1930   114885
1931   123807
1932   -21182
1933  -132981
1934   -70153
1935    95509
1936   139884
1937    -6464
1938  -143195
1939   -81412
1940    99764
1941   143193
1942   -16258
1943  -147775
1944   -72334
1945    85347
1946   119831
1947     3559
1948  -127069
1949   -99206
1950    73587
1951   148633
1952     5345
1953  -145108
1954   -84295
1955    85248
1956   131101
1957     9039
1958  -114741
1959   -92193
1960    53044
1961   141557
1962    34515
1963  -138000
1964  -110353
1965    81226
1966   142560
1967     5152
1968  -118797
1969   -92045
1970    46652
1971   136478
1972    43012
1973  -124600
1974  -115116
1975    61915
1976   146813
1977    26995
1978  -124932
1979  -107319
1980    52136
1981   135525
1982    35734
1983  -108373
1984  -110972
1985    35551
1986   144378
1987    52411
1988  -122364
1989  -119175
1990    54565
1991   139345
1992    40797
1993   -96549
1994  -107753
1995    24625
1996   134350
1997    63193
1998  -104046
1999  -128374
2000    29017
2001   141245
2002    50713
2003  -108354
2004  -113715
2005    23424
2006   116762
2007    62100
2008   -81836
2009  -131623
2010    11320
2011   149800
2012    68322
2013  -102957
2014  -113453
2015    26847
2016   123992
2017    68751
2018   -76763
2019  -125820
2020     2452
2021   134230
2022    78872
2023   -91778
2024  -135799
2025    10855
2026   134543
2027    62567
2028   -87064
2029  -115149
2030    -5571
2031   114748
2032    92525
2033   -69121
2034  -143412
2035    -1542
2036   142968
2037    76555
2038   -78693
2039  -116303
2040    -6853
2041   117069
2042    93503
2043   -63504
2044  -134746
2045   -15354
2046   122916
2047    87624
2048   -68491
2049  -132820
2050   -15356
2051   119122
2052    86188
2053   -61500
2054  -125207
2055   -25691
2056   105280
2057    99072
2058   -51815
2059  -140452
2060   -27878
2061   129073
2062    98942
2063   -63382
2064  -122113
2065   -19600
2066    99223
2067   101619
2068   -27859
2069  -139185
2070   -50934
2071   131513
2072   113840
2073   -69781
2074  -130916
2075   -23376
2076    89897
2077    99153
2078   -22134
2079  -142538
2080   -61276
2081   119185
2082   114736
2083   -52179
2084  -131181
2085   -42647
2086    98677
2087   118196
2088   -26107
2089  -134436
2090   -45232
2091   100801
2092   113011
2093   -15341
2094  -127109
2095   -69872
2096   102801
2097   130025
2098   -34588
2099  -135825
2100   -46233
2101    82594
2102   106486
2103    -2944
2104  -130080
2105   -85771
2106    91287
2107   135955
2108   -21863
2109  -139242
2110   -59176
2111    86016
2112   115295
2113     1597
2114  -121323
2115   -84991
2116    81653
2117   144462
2118     2321
2119  -138130
2120   -75335
2121    89452
2122   127851
2123    -2468
2124  -124887
2125   -84953
2126    65381
2127   128382
2128    15419
2129  -129824
2130  -105225
2131    71444
2132   142458
2133     2005
2134  -134527
2135   -80125
2136    64056
2137   120479
2138    34001
2139  -107048
2140  -108428
2141    61356
2142   151644
2143    23189
2144  -120581
2145   -90304
2146    53764
2147   131432
2148    36559
2149  -118179
2150  -109711
2151    46539
2152   125811
2153    33254
2154  -107918
2155  -120743
2156    38228
2157   150515
2158    36636
2159  -122649
2160   -94948
2161    44680
2162   119328
2163    61856
2164   -87013
2165  -131072
2166    34884
2167   162821
2168    46410
2169  -119624
2170  -103103
2171    31573
2172   116953
2173    61556
2174   -87427
2175  -134883
2176    13631
2177   147797
2178    63543
2179  -108369
2180  -122367
2181    23405
2182   130855
2183    63680
2184   -84763
2185  -120499
2186     7487
2187   130549
2188    78362
2189   -81170
2190  -131265
2191     3012
2192   139401
2193    76430
2194   -88931
2195  -122773
2196     6875
2197   119462
2198    79587
2199   -64804
2200  -133221
2201   -14757
2202   133737
2203    87571
2204   -83004
2205  -132771
2206    -5622
2207   120266
2208    86869
2209   -68800
2210  -134687
2211   -18263
2212   119657
2213    93604
2214   -57863
2215  -139322
2216   -25460
2217   135099
2218   101156
2219   -71704
2220  -124447
2221   -13737
2222   101840
2223   105410
2224   -30595
2225  -151347
2226   -44591
2227   139085
2228    98345
2229   -76645
2230  -122086
2231   -31151
2232    86852
2233   110480
2234   -28219
2235  -149733
2236   -45656
2237   122698
2238   102007
2239   -44172
2240  -118929
2241   -48333
2242   101355
2243   128613
2244   -32499
2245  -139187
2246   -37217
2247   100053
2248   101314
2249   -16842
2250  -129427
2251   -76467
2252   101585
2253   131917
2254   -42244
2255  -140495
2256   -42442
2257    84265
2258   104984
2259       29
2260  -131976
2261   -85653
2262   105606
2263   139510
2264   -31776
2265  -128798
2266   -48699
2267    76421
2268   118963
2269    10919
2270  -135835
2271   -89259
2272    96813
2273   128281
2274   -16235
2275  -122813
2276   -75970
2277    68726
2278   131973
2279     3252
2280  -135940
2281   -74944
2282    76785
2283   114999
2284    17469
2285  -112049
2286  -102882
2287    72325
2288   148713
2289    -3444
2290  -126309
2291   -65324
2292    54516
2293   114158
2294    40596
2295  -117884
2296  -116260
2297    72746
2298   140235
2299     1333
2300  -110768
2301   -82651
2302    39159
2303   134193
2304    46844
2305  -127190
2306  -108479
2307    68614
2308   125660
2309    24527
2310   -96345
2311  -108469
2312    32818
2313   151488
2314    39822
2315  -130447
2316   -95700
2317    49070
2318   109039
2319    50167
2320   -85980
2321  -133168
2322    30308
2323   162217
2324    35480
2325  -121803
2326   -84171
2327    32700
2328   102737
2329    73328
2330   -78978
2331  -143373
2332    27474
2333   154775
2334    37494
2335  -104580
2336   -92546
2337     7818
2338   112042
2339    81872
2340   -89647
2341  -137410
2342    28895
2343   131796
2344    47895
2345   -74187
2346  -111485
2347   -11202
2348   134967
2349    87621
2350  -100786
2351  -121012
2352    24714
2353   108756
2354    67311
2355   -53875
2356  -137749
2357   -21176
2358   148218
2359    81499
2360   -98813
2361  -111637
2362     7598
2363   101729
2364    87037
2365   -49833
2366  -142901
2367   -17047
2368   137862
2369    80726
2370   -72745
2371  -115947
2372   -18085
2373   108314
2374    96926
2375   -62735
2376  -136602
2377   -15629
2378   112323
2379    83872
2380   -44306
2381  -124000
2382   -38388
2383   120104
2384   106073
2385   -63642
2386  -123288
2387   -14501
2388    95336
2389    94928
2390   -23353
2391  -134327
2392   -50496
2393   120850
2394   103613
2395   -60819
2396  -118858
2397   -30900
2398    82429
2399   106500
2400   -21727
2401  -143750
2402   -49482
2403   115358
2404   100479
2405   -37882
2406  -111189
2407   -51889
2408    88939
2409   128409
2410   -25280
2411  -142477
2412   -41569
2413    96689
2414    93894
2415   -10708
2416  -115666
2417   -81026
2418    91749
2419   132952
2420   -34964
2421  -132428
2422   -40230
2423    74826
2424    99163
2425     9267
2426  -119967
2427   -86425
2428    93019
2429   129265
2430   -24853
2431  -118953
2432   -56027
2433    62892
2434   112591
2435    11691
2436  -124018
2437   -79643
2438    83473
2439   119569
2440    -1734
2441  -108043
2442   -75649
2443    62197
2444   128158
2445    11236
2446  -125055
2447   -78033
2448    68541
2449   112085
2450    13772
2451  -111385
2452   -98994
2453    56779
2454   130902
2455     9055
2456  -121266
2457   -78947
2458    56224
2459   118294
2460    35557
2461  -102881
2462   -99615
2463    59564
2464   137141
2465    24137
2466  -105356
2467   -87357
2468    43697
2469   122849
2470    34751
2471  -112456
2472  -103776
2473    40892
2474   112723
2475    31267
2476   -98042
2477  -110778
2478    31806
2479   134584
2480    34855
2481  -105474
2482   -84700
2483    39836
2484   114086
2485    62914
2486   -79291
2487  -116918
2488    33688
2489   141038
2490    36194
2491  -101634
2492   -93033
2493    14152
2494   106108
2495    62911
2496   -92300
2497  -129567
2498    22258
2499   125431
2500    46780
2501   -82532
2502  -103968
2503     7608
2504   126345
2505    76930
2506   -85868
2507  -112458
2508    22806
2509   115769
2510    61977
2511   -65839
2512  -118947
2513    -8022
2514   126710
2515    73294
2516   -88495
2517  -113617
2518     6755
2519   100444
2520    70100
2521   -54645
2522  -124476
2523   -14642
2524   126570
2525    78501
2526   -74557
2527  -106740
2528    -3017
2529    99586
2530    80625
2531   -50855
2532  -125532
2533   -21451
2534   115683
2535    80014
2536   -59272
2537  -114883
2538   -21646
2539   103510
2540    91239
2541   -52957
2542  -118017
2543   -16654
2544   102008
2545    89238
2546   -36629
2547  -122514
2548   -40217
2549   108221
2550    96026
2551   -55244
2552  -118862
2553   -28100
2554    86326
2555    94108
2556   -27386
2557  -127049
2558   -46086
2559   103099
2560    99071
2561   -37558
2562  -109829
2563   -37787
2564    88535
2565   107682
2566   -23508
2567  -121706
2568   -42979
2569    88067
2570    94360
2571   -21481
2572  -113094
2573   -58784
2574    82051
2575   108406
2576   -27018
2577  -118350
2578   -45536
2579    74817
2580    94576
2581    -3382
2582  -109937
2583   -69192
2584    83345
2585   119647
2586   -17793
2587  -113126
2588   -46622
2589    69479
2590    99587
2591     5763
2592  -109717
2593   -79404
2594    74696
2595   117528
2596   -10818
2597  -112625
2598   -60839
2599    60639
2600   106693
2601    11277
2602  -112253
2603   -79443
2604    67535
2605   111070
2606     2295
2607  -102853
2608   -75449
2609    53516
2610   118054
2611    15312
2612  -110854
2613   -73927
2614    60996
2615   106185
2616    16365
2617   -92760
2618   -83975
2619    47173
2620   122485
2621    20050
2622  -106999
2623   -77397
2624    49801
2625   101724
2626    20551
2627   -93038
2628   -92021
2629    36423
2630   116901
2631    29248
2632   -99185
2633   -86108
2634    43010
2635   111851
2636    32696
2637   -89565
2638   -88766
2639    35586
2640   118900
2641    41289
2642   -88839
2643   -94368
2644    29969
2645   116515
2646    38358
2647   -94991
2648   -97636
2649    28742
2650   107719
2651    41941
2652   -81443
2653  -102528
2654    17100
2655   119600
2656    50682
2657   -88571
2658   -95524
2659    27100
2660   108696
2661    54662
2662   -70084
2663  -104753
2664    12418
2665   118354
2666    53839
2667   -80035
2668   -99910
2669     8552
2670   103513
2671    61226
2672   -73517
2673  -111716
2674     7874
2675   109301
2676    57914
2677   -67645
2678  -103010
2679    -4200
2680   110477
2681    76204
2682   -70983
2683  -111459
2684     7227
2685   105759
2686    63171
2687   -53630
2688  -109234
2689   -19990
2690   111689
2691    84551
2692   -69957
2693  -116800
2694    -3185
2695    98285
2696    71496
2697   -46392
2698  -115479
2699   -27494
2700   110887
2701    89044
2702   -59690
2703  -111774
2704   -14141
2705    94668
2706    86033
2707   -38315
2708  -120823
2709   -27924
2710   105542
2711    83226
2712   -46956
2713  -108296
2714   -34341
2715    88598
2716    98243
2717   -37755
2718  -123904
2719   -27261
2720    97636
2721    81072
2722   -29941
2723  -103433
2724   -48926
2725    88727
2726   111694
2727   -33404
2728  -122427
2729   -33476
2730    88259
2731    89195
2732   -18923
2733  -113226
2734   -57642
2735    87417
2736   107552
2737   -27835
2738  -115914
2739   -48443
2740    74443
2741   104521
2742    -8970
2743  -120407
2744   -57480
2745    86234
2746   102572
2747   -10784
2748  -101300
2749   -64232
2750    67308
2751   118346
2752    -4407
2753  -124417
2754   -57970
2755    75678
2756    95576
2757     1903
2758   -98734
2759   -82521
2760    59579
2761   122992
2762    -3461
2763  -119359
2764   -58996
2765    61851
2766    99480
2767    18369
2768   -99511
2769   -85017
2770    64921
2771   119548
2772     1721
2773   -99908
2774   -67662
2775    42088
2776   111048
2777    30444
2778  -112405
2779   -89499
2780    63394
2781   106590
2782     9074
2783   -83727
2784   -85305
2785    26047
2786   127378
2787    38699
2788  -114719
2789   -84140
2790    58498
2791    99460
2792    29518
2793   -71456
2794  -100228
2795    22645
2796   132422
2797    36248
2798  -106992
2799   -82986
2800    34286
2801    95078
2802    47907
2803   -77207
2804  -110464
2805    27874
2806   123505
2807    32036
2808   -85202
2809   -81996
2810    11279
2811   104338
2812    65091
2813   -83989
2814  -110067
2815    34583
2816   111783
2817    34127
2818   -64879
2819   -93069
2820    -5749
2821   113114
2822    69482
2823   -89815
2824  -104845
2825    27291
2826    95388
2827    47799
2828   -51630
2829  -107325
2830   -12210
2831   120496
2832    67643
2833   -81841
2834   -95916
2835     6826
2836    89724
2837    72185
2838   -50586
2839  -122010
2840    -6730
2841   118098
2842    58988
2843   -63565
2844   -90490
2845   -20236
2846    90108
2847    92528
2848   -58066
2849  -125897
2850     1966
2851   104329
2852    53994
2853   -41601
2854   -93147
2855   -37555
2856    96227
2857    98051
2858   -61599
2859  -115457
2860      472
2861    85393
2862    67161
2863   -23119
2864  -107432
2865   -42917
2866   105045
2867    88854
2868   -58843
2869  -100125
2870   -16858
2871    70888
2872    87766
2873   -19402
2874  -122482
2875   -38501
2876   104577
2877    77399
2878   -41598
2879   -89137
2880   -41999
2881    68427
2882   109531
2883   -20751
2884  -127168
2885   -31365
2886    94030
2887    73255
2888   -18778
2889   -89446
2890   -63957
2891    72562
2892   117210
2893   -27186
2894  -120965
2895   -32527
2896    73477
2897    79385
2898     1440
2899  -100069
2900   -70112
2901    80847
2902   109034
2903   -25329
2904   -99664
2905   -41680
2906    53978
2907    96602
2908    10035
2909  -112831
2910   -66479
2911    81836
2912    92924
2913   -14721
2914   -84250
2915   -63433
2916    42906
2917   113966
2918    10914
2919  -118685
2920   -59448
2921    71275
2922    86625
2923     7461
2924   -80853
2925   -82480
2926    46509
2927   124693
2928     6880
2929  -110561
2930   -58511
2931    51831
2932    90069
2933    26790
2934   -90119
2935   -93918
2936    51522
2937   116357
2938     7005
2939   -91618
2940   -67917
2941    30791
2942   104659
2943    40028
2944  -100678
2945   -89971
2946    56570
2947   102056
2948    15645
2949   -70760
2950   -78779
2951    18337
2952   115624
2953    40759
2954  -102908
2955   -82156
2956    44837
2957    88643
2958    30973
2959   -65847
2960   -96929
2961    17699
2962   119602
2963    35233
2964   -93297
2965   -76469
2966    25565
2967    89085
2968    53406
2969   -69537
2970  -104898
2971    23621
2972   114149
2973    35317
2974   -71868
2975   -82585
2976     2909
2977   101013
2978    66611
2979   -79590
2980  -105747
2981    25038
2982    98374
2983    39854
2984   -54161
2985   -94465
2986   -13172
2987   109236
2988    69559
2989   -79921
2990   -98139
2991    16791
2992    89435
2993    55169
2994   -46183
2995  -104223
2996    -9477
2997   109821
2998    61996
2999   -68866
3000   -88145
3001    -4727
3002    81691
3003    73844
3004   -48026
3005  -114454
3006    -3742
3007   104175
3008    54564
3009   -50982
3010   -86135
3011   -24432
3012    85523
3013    87193
3014   -52804
3015  -113401
3016    -1986
3017    90171
3018    60109
3019   -30419
3020   -95704
3021   -39659
3022    91831
3023    90395
3024   -52466
3025  -104536
3026   -12620
3027    77426
3028    75662
3029   -20113
3030  -107476
3031   -39854
3032    95203
3033    82407
3034   -40982
3035   -92854
3036   -32573
3037    67882
3038    93708
3039   -20931
3040  -116460
3041   -34321
3042    89013
3043    73174
3044   -25471
3045   -86966
3046   -49884
3047    67585
3048   104501
3049   -22706
3050  -112658
3051   -30595
3052    77388
3053    75518
3054    -8927
3055   -90031
3056   -60212
3057    72096
3058   101276
3059   -23724
3060  -102275
3061   -39823
3062    58743
3063    85479
3064     3162
3065  -100470
3066   -62168
3067    74936
3068    93798
3069   -14323
3070   -88465
3071   -54078
3072    48206
3073   104122
3074    10999
3075  -108208
3076   -61177
3077    70283
3078    88004
3079    -1103
3080   -81074
3081   -71317
3082    42188
3083   111526
3084     9180
3085  -106415
3086   -58838
3087    57402
3088    86428
3089    14857
3090   -81890
3091   -80051
3092    47055
3093   110368
3094     9088
3095   -92396
3096   -59994
3097    39405
3098    92755
3099    28425
3100   -88813
3101   -84925
3102    49778
3103   101735
3104    11094
3105   -79923
3106   -69660
3107    25766
3108   100171
3109    35608
3110   -93514
3111   -81944
3112    43987
3113    95084
3114    24901
3115   -69665
3116   -81113
3117    19664
3118   107455
3119    38425
3120   -88056
3121   -82082
3122    31682
3123    92852
3124    38436
3125   -67911
3126   -91620
3127    17247
3128   105775
3129    39668
3130   -77791
3131   -82673
3132    16169
3133    94221
3134    50925
3135   -68774
3136   -94788
3137    19146
3138    99119
3139    40844
3140   -63600
3141   -84187
3142     4445
3143    96458
3144    56589
3145   -70149
3146   -93639
3147    12962
3148    90624
3149    47727
3150   -55037
3151   -91630
3152    -3624
3153    98476
3154    59396
3155   -63727
3156   -90310
3157     2357
3158    87492
3159    60360
3160   -49599
3161   -98890
3162    -6150
3163    94347
3164    61304
3165   -53066
3166   -91966
3167   -13127
3168    85912
3169    71019
3170   -48482
3171  -102337
3172   -10501
3173    88271
3174    64566
3175   -40475
3176   -93187
3177   -22601
3178    85256
3179    78562
3180   -42396
3181  -100460
3182   -15259
3183    84036
3184    70561
3185   -34072
3186   -95504
3187   -27995
3188    81583
3189    77080
3190   -36442
3191   -97313
3192   -25201
3193    79108
3194    74983
3195   -29465
3196   -95409
3197   -28869
3198    77337
3199    78712
3200   -26396
3201   -93635
3202   -32753
3203    74320
3204    82055
3205   -24614
3206   -97005
3207   -37340
3208    70827
3209    80323
3210   -18776
3211   -92992
3212   -41967
3213    69387
3214    87473
3215   -15610
3216   -95329
3217   -43860
3218    67914
3219    88179
3220    -9725
3221   -93369
3222   -46249
3223    64208
3224    85483
3225    -6797
3226   -90901
3227   -54998
3228    58444
3229    90253
3230    -8528
3231   -95044
3232   -50021
3233    57164
3234    84909
3235     1266
3236   -87334
3237   -57752
3238    58650
3239    94870
3240      -68
3241   -87527
3242   -53743
3243    50454
3244    88429
3245     7029
3246   -88086
3247   -63502
3248    50646
3249    90724
3250     5204
3251   -86272
3252   -63942
3253    42077
3254    94330
3255    12760
3256   -86966
3257   -63840
3258    44459
3259    90790
3260    19677
3261   -78502
3262   -71283
3263    38864
3264    98025
3265    19852
3266   -83798
3267   -69626
3268    34269
3269    89996
3270    25790
3271   -78062
3272   -78156
3273    31920
3274    95879
3275    25983
3276   -77064
3277   -74055
3278    29263
3279    93390
3280    32057
3281   -74670
3282   -78138
3283    24489
3284    91298
3285    32268
3286   -70610
3287   -81518
3288    20092
3289    95680
3290    36005
3291   -72085
3292   -78238
3293    22435
3294    89770
3295    42268
3296   -63293
3297   -85228
3298    15490
3299    97761
3300    41535
3301   -68521
3302   -80846
3303     9337
3304    85961
3305    49795
3306   -63176
3307   -92463
3308     7527
3309    93844
3310    47791
3311   -58376
3312   -86376
3313      806
3314    92424
3315    59447
3316   -56476
3317   -89344
3318     5346
3319    89100
3320    56742
3321   -48957
3322   -92696
3323    -9295
3324    90553
3325    59172
3326   -56853
3327   -91200
3328    -5559
3329    80763
3330    60936
3331   -44553
3332   -96039
3333   -13626
3334    90180
3335    64166
3336   -45391
3337   -88537
3338   -10820
3339    81388
3340    69036
3341   -39202
3342   -94101
3343   -18781
3344    82196
3345    68020
3346   -37461
3347   -93017
3348   -23760
3349    79938
3350    72884
3351   -37404
3352   -94430
3353   -23597
3354    76047
3355    73642
3356   -26050
3357   -94455
3358   -33566
3359    78427
3360    78065
3361   -30847
3362   -92438
3363   -31317
3364    68473
3365    79957
3366   -18874
3367   -96510
3368   -37198
3369    73683
3370    79774
3371   -19249
3372   -88433
3373   -39673
3374    66982
3375    87244
3376   -15305
3377   -95306
3378   -39136
3379    63209
3380    78191
3381    -9564
3382   -91511
3383   -54191
3384    62575
3385    87261
3386   -16595
3387   -91964
3388   -41283
3389    54927
3390    83294
3391     3438
3392   -88167
3393   -53457
3394    64707
3395    91343
3396    -5054
3397   -82400
3398   -49256
3399    47164
3400    87444
3401     6553
3402   -91956
3403   -62421
3404    52341
3405    85257
3406     2302
3407   -81816
3408   -61405
3409    41432
3410    93004
3411    13226
3412   -85556
3413   -58695
3414    46714
3415    88311
3416    18140
3417   -74864
3418   -69227
3419    38224
3420    95169
3421    14860
3422   -82515
3423   -64000
3424    34222
3425    84328
3426    23784
3427   -78071
3428   -76327
3429    34999
3430    92775
3431    18282
3432   -74659
3433   -65845
3434    29085
3435    90237
3436    30390
3437   -73451
3438   -73183
3439    29923
3440    88246
3441    26716
3442   -67431
3443   -77044
3444    19752
3445    93386
3446    31362
3447   -73343
3448   -72402
3449    20517
3450    83755
3451    39933
3452   -60321
3453   -83494
3454    16770
3455    93111
3456    35192
3457   -65315
3458   -74711
3459    10077
3460    83126
3461    48864
3462   -59255
3463   -86622
3464     9743
3465    87713
3466    41239
3467   -55516
3468   -77530
3469     1774
3470    86729
3471    53844
3472   -56298
3473   -82403
3474     7119
3475    82447
3476    48368
3477   -47789
3478   -84465
3479    -5897
3480    86700
3481    53165
3482   -56678
3483   -83451
3484     -803
3485    74381
3486    54472
3487   -40305
3488   -88552
3489   -10015
3490    88464
3491    58373
3492   -47578
3493   -78775
3494    -7714
3495    74510
3496    62917
3497   -35184
3498   -90471
3499   -15986
3500    80180
3501    60662
3502   -38430
3503   -84862
3504   -22105
3505    71353
3506    68583
3507   -35035
3508   -89900
3509   -19103
3510    72899
3511    66683
3512   -24386
3513   -84786
3514   -28540
3515    73646
3516    73490
3517   -30367
3518   -86367
3519   -24257
3520    66293
3521    69641
3522   -20189
3523   -88881
3524   -33629
3525    69665
3526    72034
3527   -23633
3528   -84988
3529   -34298
3530    64518
3531    75602
3532   -18004
3533   -87253
3534   -33706
3535    63184
3536    74728
3537   -13029
3538   -84318
3539   -42470
3540    61266
3541    80420
3542   -13929
3543   -85645
3544   -40119
3545    53766
3546    77563
3547    -2070
3548   -83247
3549   -50017
3550    57390
3551    83387
3552    -6572
3553   -82084
3554   -46108
3555    48262
3556    80158
3557     4512
3558   -81936
3559   -54583
3560    51291
3561    82854
3562      311
3563   -79419
3564   -53612
3565    42041
3566    84249
3567     8561
3568   -80653
3569   -55725
3570    46035
3571    79344
3572     9373
3573   -75004
3574   -60767
3575    40792
3576    87164
3577    10823
3578   -79096
3579   -57169
3580    39297
3581    80569
3582    17814
3583   -72927
3584   -65469
3585    36223
3586    87360
3587    17220
3588   -73005
3589   -61544
3590    30807
3591    82455
3592    24056
3593   -70199
3594   -68373
3595    28349
3596    84634
3597    26577
3598   -67379
3599   -68107
3600    22837
3601    83741
3602    29540
3603   -66656
3604   -69751
3605    20224
3606    83908
3607    32678
3608   -62815
3609   -73408
3610    16591
3611    83209
3612    35178
3613   -62006
3614   -73374
3615    15245
3616    82767
3617    38608
3618   -57535
3619   -74694
3620    12077
3621    82711
3622    38547
3623   -58142
3624   -74218
3625     8358
3626    80078
3627    42172
3628   -53470
3629   -77882
3630     4604
3631    80875
3632    44437
3633   -51229
3634   -76352
3635     1687
3636    80861
3637    48741
3638   -48397
3639   -77658
3640    -1042
3641    76351
3642    51045
3643   -42557
3644   -79767
3645    -8180
3646    77930
3647    54166
3648   -44711
3649   -79704
3650    -7824
3651    71370
3652    55258
3653   -35894
3654   -81456
3655   -14125
3656    74894
3657    60611
3658   -38338
3659   -81232
3660   -11310
3661    71955
3662    59985
3663   -32177
3664   -80257
3665   -17596
3666    71509
3667    63440
3668   -34201
3669   -83985
3670   -18527
3671    67162
3672    62440
3673   -26402
3674   -82464
3675   -23497
3676    67881
3677    64091
3678   -28040
3679   -80252
3680   -25740
3681    62950
3682    68867
3683   -21914
3684   -83380
3685   -27172
3686    66091
3687    65425
3688   -18269
3689   -77407
3690   -35702
3691    58600
3692    74353
3693   -16303
3694   -84302
3695   -31733
3696    60148
3697    68197
3698   -11150
3699   -76536
3700   -42325
3701    53601
3702    77059
3703   -10055
3704   -81209
3705   -38786
3706    53851
3707    72507
3708    -5273
3709   -78280
3710   -45006
3711    53361
3712    76679
3713    -5747
3714   -76539
3715   -43614
3716    46737
3717    76366
3718     2149
3719   -80236
3720   -48453
3721    51397
3722    76490
3723    -1601
3724   -72092
3725   -49920
3726    40332
3727    78943
3728     6815
3729   -79107
3730   -53006
3731    44895
3732    75455
3733     7559
3734   -67898
3735   -56935
3736    35049
3737    83369
3738    11877
3739   -74207
3740   -53632
3741    34829
3742    76603
3743    19468
3744   -68361
3745   -64343
3746    33809
3747    81424
3748    13784
3749   -66225
3750   -58827
3751    23216
3752    80086
3753    27925
3754   -70101
3755   -68002
3756    31765
3757    79276
3758    17812
3759   -60673
3760   -63275
3761    18909
3762    83406
3763    31406
3764   -68002
3765   -66290
3766    26778
3767    77078
3768    27155
3769   -55759
3770   -70016
3771    14312
3772    84322
3773    31608
3774   -64250
3775   -67402
3776    16669
3777    72807
3778    35482
3779   -53590
3780   -75966
3781    11011
3782    83089
3783    34263
3784   -55885
3785   -66430
3786     6758
3787    73790
3788    48604
3789   -49159
3790   -78742
3791     9064
3792    79669
3793    37491
3794   -46499
3795   -69177
3796    -5343
3797    73636
3798    53029
3799   -49987
3800   -79738
3801     3950
3802    73802
3803    42765
3804   -39176
3805   -76992
3806    -8884
3807    77168
3808    52786
3809   -47456
3810   -72933
3811    -2468
3812    67334
3813    53371
3814   -34940
3815   -82507
3816   -10947
3817    77423
3818    52486
3819   -41528
3820   -72004
3821   -13854
3822    64748
3823    60324
3824   -33344
3825   -84789
3826   -12351
3827    71985
3828    53854
3829   -30529
3830   -73297
3831   -22572
3832    63865
3833    65312
3834   -30563
3835   -82610
3836   -17490
3837    63361
3838    58225
3839   -20104
3840   -75473
3841   -29990
3842    64661
3843    68794
3844   -24440
3845   -76103
3846   -23534
3847    56261
3848    66196
3849   -13230
3850   -81492
3851   -33486
3852    63688
3853    66140
3854   -21486
3855   -72891
3856   -32223
3857    50948
3858    72509
3859   -10948
3860   -83826
3861   -34021
3862    60541
3863    64946
3864   -12544
3865   -70156
3866   -39371
3867    49900
3868    77551
3869    -7439
3870   -79855
3871   -36245
3872    50872
3873    65390
3874    -2047
3875   -73072
3876   -48161
3877    47552
3878    75870
3879    -4868
3880   -74622
3881   -42418
3882    40341
3883    72720
3884     7793
3885   -73705
3886   -52174
3887    46328
3888    75476
3889     2181
3890   -67452
3891   -49339
3892    34081
3893    77074
3894    11226
3895   -73972
3896   -53854
3897    41124
3898    73519
3899     9391
3900   -64953
3901   -56369
3902    31269
3903    78943
3904    15007
3905   -70716
3906   -54643
3907    32599
3908    72914
3909    18576
3910   -64165
3911   -61886
3912    29911
3913    79952
3914    16679
3915   -65703
3916   -56260
3917    23687
3918    74366
3919    26490
3920   -64334
3921   -65718
3922    27446
3923    77304
3924    22087
3925   -57377
3926   -61226
3927    15171
3928    77841
3929    32788
3930   -61996
3931   -67574
3932    20058
3933    73370
3934    29493
3935   -51532
3936   -67287
3937     9169
3938    78818
3939    34273
3940   -58095
3941   -66332
3942    11453
3943    70873
3944    39237
3945   -48927
3946   -73601
3947     8819
3948    78777
3949    35636
3950   -51326
3951   -66329
3952     3355
3953    71977
3954    44985
3955   -47944
3956   -75590
3957     6464
3958    74652
3959    38328
3960   -44402
3961   -69874
3962    -4204
3963    71754
3964    50591
3965   -46903
3966   -75283
3967     1138
3968    70347
3969    45284
3970   -36746
3971   -72887
3972    -9700
3973    71008
3974    52181
3975   -39629
3976   -73419
3977    -8410
3978    64207
3979    53338
3980   -30579
3981   -77723
3982   -14116
3983    69770
3984    53254
3985   -33225
3986   -71212
3987   -16989
3988    60510
3989    59715
3990   -26842
3991   -78674
3992   -17358
3993    65871
3994    55770
3995   -26154
3996   -71007
3997   -24086
3998    60872
3999    63045
4000   -25558
4001   -77016
4002   -20075
4003    59740
4004    59577
4005   -18011
4006   -75435
4007   -30416
4008    61700
4009    63614
4010   -22758
4011   -73139
4012   -26460
4013    52781
4014    65832
4015   -11096
4016   -77046
4017   -33264
4018    57462
4019    63394
4020   -15499
4021   -69905
4022   -35178
4023    46903
4024    69848
4025    -7020
4026   -77356
4027   -36566
4028    51557
4029    65289
4030    -6018
4031   -67163
4032   -41191
4033    44295
4034    72792
4035    -3279
4036   -72934
4037   -38661
4038    45342
4039    66302
4040     2575
4041   -68818
4042   -47010
4043    42593
4044    73542
4045    -1278
4046   -71108
4047   -43777
4048    38566
4049    70297
4050     8984
4051   -68756
4052   -50426
4053    42120
4054    72260
4055     2977
4056   -64466
4057   -47180
4058    31900
4059    73188
4060    13558
4061   -69261
4062   -53111
4063    37617
4064    70277
4065     9837
4066   -60512
4067   -53910
4068    26532
4069    75309
4070    18349
4071   -64450
4072   -53158
4073    28593
4074    69109
4075    19419
4076   -57350
4077   -59984
4078    24203
4079    73446
4080    19385
4081   -58754
4082   -55492
4083    19787
4084    68444
4085    26653
4086   -55992
4087   -62995
4088    21296
4089    74272
4090    23381
4091   -53954
4092   -57449
4093    14621
4094    70432
4095    32122
4096   -54930
4097   -64954
4098    17773
4099    72057
4100    26680
4101   -52116
4102   -62587
4103     9076
4104    72751
4105    34665
4106   -52341
4107   -64351
4108    12518
4109    68806
4110    36748
4111   -44704
4112   -67292
4113     4746
4114    72548
4115    36660
4116   -47809
4117   -63616
4118     4024
4119    63748
4120    42349
4121   -41269
4122   -70386
4123       -7
4124    68905
4125    38909
4126   -39368
4127   -64202
4128    -4730
4129    64551
4130    48945
4131   -37210
4132   -71282
4133    -3775
4134    66194
4135    43583
4136   -35174
4137   -68115
4138   -11902
4139    64009
4140    48571
4141   -36164
4142   -70521
4143    -8253
4144    61816
4145    48368
4146   -28187
4147   -70241
4148   -13164
4149    66621
4150    53577
4151   -31582
4152   -67920
4153   -12470
4154    58209
4155    53971
4156   -24105
4157   -73403
4158   -19376
4159    61374
4160    53573
4161   -28194
4162   -69273
4163   -22498
4164    54679
4165    59541
4166   -19872
4167   -72390
4168   -21033
4169    57651
4170    57970
4171   -17816
4172   -66417
4173   -26885
4174    52592
4175    62160
4176   -16051
4177   -70808
4178   -26660
4179    49029
4180    57226
4181   -11023
4182   -69798
4183   -35884
4184    51304
4185    64340
4186   -12781
4187   -67685
4188   -29434
4189    45685
4190    64078
4191    -3698
4192   -69151
4193   -35799
4194    51072
4195    64745
4196    -8813
4197   -66093
4198   -36487
4199    41029
4200    65127
4201    -2357
4202   -71389
4203   -39853
4204    43796
4205    63895
4206     -579
4207   -63726
4208   -42707
4209    38609
4210    69384
4211     2235
4212   -67048
4213   -40709
4214    36750
4215    65057
4216     8335
4217   -62950
4218   -48760
4219    34197
4220    69299
4221     6292
4222   -62934
4223   -44892
4224    29873
4225    65801
4226    14719
4227   -60440
4228   -52398
4229    30784
4230    69791
4231    10729
4232   -57487
4233   -48757
4234    24872
4235    68423
4236    18493
4237   -60344
4238   -53838
4239    27266
4240    65632
4241    15730
4242   -55676
4243   -55715
4244    20344
4245    72565
4246    22671
4247   -59039
4248   -53105
4249    22427
4250    65525
4251    24674
4252   -50873
4253   -59707
4254    18004
4255    72113
4256    24426
4257   -53572
4258   -55295
4259    12340
4260    64317
4261    29160
4262   -49951
4263   -63122
4264    12849
4265    68850
4266    28236
4267   -47706
4268   -58858
4269     6829
4270    66119
4271    36279
4272   -46780
4273   -62205
4274     9329
4275    64585
4276    32894
4277   -41502
4278   -62811
4279     1389
4280    66835
4281    38557
4282   -44705
4283   -62923
4284     4241
4285    61260
4286    38170
4287   -37192
4288   -67497
4289    -2826
4290    66867
4291    40027
4292   -40357
4293   -62895
4294    -2487
4295    58873
4296    43953
4297   -33730
4298   -69481
4299    -4429
4300    65943
4301    44332
4302   -33239
4303   -62986
4304    -9258
4305    59545
4306    50017
4307   -32061
4308   -69362
4309    -8522
4310    60031
4311    44957
4312   -25913
4313   -65163
4314   -17765
4315    57234
4316    51304
4317   -28867
4318   -66507
4319   -13444
4320    54228
4321    50397
4322   -18916
4323   -66233
4324   -20273
4325    56698
4326    54027
4327   -23622
4328   -65095
4329   -18550
4330    50705
4331    54025
4332   -16581
4333   -69089
4334   -24866
4335    52916
4336    54825
4337   -18403
4338   -66055
4339   -26389
4340    49584
4341    59365
4342   -12848
4343   -68215
4344   -26535
4345    50555
4346    58176
4347   -11350
4348   -64278
4349   -32609
4350    46511
4351    62526
4352   -10012
4353   -66967
4354   -29608
4355    43050
4356    56965
4357    -5091
4358   -63753
4359   -38545
4360    42896
4361    64462
4362    -5154
4363   -62668
4364   -33215
4365    38611
4366    60081
4367     1554
4368   -61827
4369   -40425
4370    39385
4371    61876
4372      -63
4373   -60386
4374   -40364
4375    32294
4376    64338
4377     5535
4378   -62154
4379   -42715
4380    36710
4381    62139
4382     6157
4383   -58570
4384   -45724
4385    30088
4386    67029
4387     9459
4388   -60304
4389   -44103
4390    30600
4391    63841
4392    11774
4393   -56746
4394   -49795
4395    27691
4396    67398
4397    13249
4398   -57005
4399   -47933
4400    24660
4401    64565
4402    17779
4403   -53894
4404   -53461
4405    23321
4406    66450
4407    18757
4408   -52147
4409   -51075
4410    18092
4411    63608
4412    24228
4413   -52212
4414   -54636
4415    17257
4416    64460
4417    22322
4418   -47265
4419   -55261
4420    12164
4421    65263
4422    27757
4423   -49925
4424   -56446
4425    12608
4426    62305
4427    27718
4428   -45190
4429   -58901
4430     8361
4431    65543
4432    30634
4433   -46333
4434   -58221
4435     8186
4436    62867
4437    32764
4438   -41760
4439   -61586
4440     4687
4441    63929
4442    34476
4443   -41982
4444   -59059
4445     2082
4446    62015
4447    37518
4448   -37716
4449   -62196
4450     1286
4451    61007
4452    36527
4453   -36593
4454   -61083
4455    -4865
4456    60136
4457    42214
4458   -34030
4459   -61819
4460    -4696
4461    58839
4462    41614
4463   -30635
4464   -61891
4465    -9006
4466    58051
4467    45782
4468   -30411
4469   -62531
4470    -9206
4471    56273
4472    46092
4473   -27306
4474   -64533
4475   -12491
4476    56114
4477    46437
4478   -26400
4479   -62642
4480   -15422
4481    53140
4482    49853
4483   -24006
4484   -66092
4485   -16615
4486    54663
4487    49211
4488   -20264
4489   -62953
4490   -21919
4491    50222
4492    53373
4493   -18953
4494   -64300
4495   -20533
4496    49525
4497    52149
4498   -13079
4499   -62198
4500   -27345
4501    46774
4502    55819
4503   -15289
4504   -61686
4505   -25198
4506    45556
4507    54208
4508    -9044
4509   -61555
4510   -29188
4511    44869
4512    55965
4513   -10422
4514   -60460
4515   -29313
4516    40715
4517    57796
4518    -4975
4519   -61874
4520   -33990
4521    42025
4522    57411
4523    -3393
4524   -58517
4525   -36248
4526    37942
4527    61578
4528    -1166
4529   -62182
4530   -36197
4531    37559
4532    58677
4533      917
4534   -58262
4535   -40893
4536    35121
4537    62484
4538     1904
4539   -59777
4540   -38779
4541    31861
4542    60588
4543     8470
4544   -56214
4545   -43003
4546    31816
4547    60799
4548     6257
4549   -54372
4550   -42842
4551    25787
4552    62919
4553    12686
4554   -56608
4555   -46055
4556    26515
4557    58183
4558    11455
4559   -51617
4560   -47773
4561    19694
4562    62899
4563    16152
4564   -53954
4565   -47060
4566    22270
4567    60062
4568    18718
4569   -48765
4570   -50975
4571    17981
4572    65114
4573    19545
4574   -50297
4575   -49842
4576    15924
4577    59385
4578    24324
4579   -48565
4580   -54969
4581    15024
4582    62858
4583    21846
4584   -45560
4585   -53114
4586    10108
4587    62173
4588    30623
4589   -46125
4590   -55664
4591    12305
4592    60234
4593    27110
4594   -38435
4595   -54611
4596     4853
4597    61317
4598    32530
4599   -42611
4600   -54865
4601     6165
4602    55342
4603    32308
4604   -35207
4605   -60721
4606     -809
4607    59985
4608    33952
4609   -38089
4610   -54068
4611     -230
4612    54380
4613    39837
4614   -32127
4615   -60661
4616     -981
4617    59888
4618    36592
4619   -32494
4620   -55244
4621    -7589
4622    55295
4623    44335
4624   -32310
4625   -63187
4626    -4633
4627    55128
4628    39504
4629   -26477
4630   -58292
4631   -13604
4632    55325
4633    45677
4634   -29118
4635   -61090
4636    -8906
4637    49827
4638    44407
4639   -21985
4640   -61474
4641   -15361
4642    54063
4643    46869
4644   -23473
4645   -57428
4646   -16080
4647    46635
4648    48777
4649   -17113
4650   -61803
4651   -17948
4652    50410
4653    45571
4654   -18548
4655   -55860
4656   -22797
4657    43645
4658    53284
4659   -14897
4660   -62422
4661   -20756
4662    46422
4663    47224
4664   -11692
4665   -56311
4666   -27960
4667    42987
4668    55961
4669   -11686
4670   -61003
4671   -23966
4672    42268
4673    50892
4674    -6063
4675   -59492
4676   -32463
4677    42695
4678    56142
4679    -9883
4680   -58081
4681   -29224
4682    35386
4683    55678
4684    -1393
4685   -60155
4686   -33953
4687    39454
4688    54024
4689    -3801
4690   -53189
4691   -34654
4692    32472
4693    58437
4694     2132
4695   -58350
4696   -33631
4697    35434
4698    54497
4699     3849
4700   -51508
4701   -40094
4702    30434
4703    58881
4704     4853
4705   -55336
4706   -37016
4707    28006
4708    55386
4709     9318
4710   -51979
4711   -44077
4712    27882
4713    59464
4714     7149
4715   -51960
4716   -40058
4717    21943
4718    58767
4719    15166
4720   -53688
4721   -46004
4722    26873
4723    58947
4724    12487
4725   -48156
4726   -45361
4727    18114
4728    61183
4729    19088
4730   -52732
4731   -48185
4732    21037
4733    55382
4734    16603
4735   -43529
4736   -49154
4737    14723
4738    61677
4739    19466
4740   -47176
4741   -46721
4742    14855
4743    55281
4744    24499
4745   -41154
4746   -52509
4747    12831
4748    59030
4749    22929
4750   -41156
4751   -48953
4752     7479
4753    55699
4754    29685
4755   -41279
4756   -55081
4757     9675
4758    57366
4759    25501
4760   -36763
4761   -52815
4762     2379
4763    57836
4764    33302
4765   -39552
4766   -54407
4767     5572
4768    55065
4769    32068
4770   -33641
4771   -56696
4772     -713
4773    58737
4774    34636
4775   -36410
4776   -55140
4777    -1261
4778    52554
4779    36968
4780   -31351
4781   -58775
4782    -3691
4783    55102
4784    35888
4785   -30861
4786   -54141
4787    -8261
4788    50960
4789    41370
4790   -27743
4791   -58865
4792    -5934
4793    52244
4794    37928
4795   -24255
4796   -54554
4797   -12676
4798    49851
4799    45193
4800   -25164
4801   -58330
4802   -11100
4803    46843
4804    42679
4805   -19192
4806   -57952
4807   -16827
4808    49271
4809    45818
4810   -20895
4811   -58310
4812   -17344
4813    46305
4814    48273
4815   -16446
4816   -60175
4817   -19557
4818    47638
4819    46482
4820   -16853
4821   -56698
4822   -22393
4823    41045
4824    51607
4825   -11934
4826   -60243
4827   -21927
4828    44295
4829    49920
4830   -11536
4831   -55623
4832   -27024
4833    39264
4834    52673
4835    -7503
4836   -57708
4837   -26217
4838    38020
4839    48749
4840    -4515
4841   -55126
4842   -29946
4843    37230
4844    53116
4845    -4366
4846   -54840
4847   -29583
4848    34074
4849    52008
4850      112
4851   -55103
4852   -33074
4853    35583
4854    54178
4855     -483
4856   -52373
4857   -34405
4858    29843
4859    55428
4860     4190
4861   -54773
4862   -36977
4863    32387
4864    55393
4865     4633
4866   -50412
4867   -39472
4868    27088
4869    57795
4870     7357
4871   -52752
4872   -38583
4873    27050
4874    55318
4875    10463
4876   -48764
4877   -42836
4878    23691
4879    56931
4880     9647
4881   -48240
4882   -39973
4883    21180
4884    55764
4885    15575
4886   -47226
4887   -45697
4888    20198
4889    56892
4890    13382
4891   -44972
4892   -43581
4893    16282
4894    55395
4895    19280
4896   -45414
4897   -47398
4898    16944
4899    54423
4900    17453
4901   -41643
4902   -46822
4903    12203
4904    57636
4905    23307
4906   -42834
4907   -47123
4908    12553
4909    54406
4910    24472
4911   -39554
4912   -50117
4913     8754
4914    55937
4915    25481
4916   -40658
4917   -49559
4918     7314
4919    54086
4920    28481
4921   -35952
4922   -53053
4923     5341
4924    55302
4925    27789
4926   -36090
4927   -50824
4928     2510
4929    52935
4930    32187
4931   -34381
4932   -53252
4933     1923
4934    52701
4935    30774
4936   -31433
4937   -51805
4938    -1641
4939    51826
4940    34961
4941   -30041
4942   -53082
4943    -1652
4944    51037
4945    34798
4946   -27175
4947   -54050
4948    -6953
4949    51092
4950    37798
4951   -28571
4952   -53214
4953    -7066
4954    48035
4955    39288
4956   -24191
4957   -56759
4958   -10239
4959    50689
4960    40302
4961   -24316
4962   -53332
4963   -12455
4964    45926
4965    43002
4966   -20082
4967   -56926
4968   -13403
4969    47135
4970    42912
4971   -19428
4972   -53491
4973   -17157
4974    44660
4975    45678
4976   -18084
4977   -55242
4978   -15793
4979    42194
4980    44002
4981   -12572
4982   -53878
4983   -20089
4984    42473
4985    47756
4986   -13256
4987   -52792
4988   -18474
4989    39127
4990    46399
4991    -8260
4992   -55602
4993   -24683
4994    41049
4995    47920
4996   -10466
4997   -51937
4998   -25151
4999    36247
5000    51314
5001    -5480
5002   -54770
5003   -28259
5004    37544
5005    49596
5006    -4004
5007   -52041
5008   -30571
5009    34163
5010    53012
5011    -2763
5012   -54385
5013   -29626
5014    32798
5015    50487
5016     1839
5017   -52175
5018   -34256
5019    31777
5020    53710
5021     1255
5022   -50754
5023   -32139
5024    27858
5025    51497
5026     6532
5027   -50270
5028   -37859
5029    28071
5030    52609
5031     3785
5032   -47918
5033   -35996
5034    23514
5035    52662
5036     9985
5037   -49054
5038   -37882
5039    24608
5040    51471
5041     9453
5042   -44100
5043   -41518
5044    19280
5045    56051
5046    12186
5047   -48506
5048   -39829
5049    20056
5050    51755
5051    14554
5052   -42949
5053   -45804
5054    18520
5055    57272
5056    15848
5057   -44786
5058   -43091
5059    14538
5060    53644
5061    20730
5062   -42079
5063   -47364
5064    15707
5065    53557
5066    17481
5067   -39923
5068   -44476
5069     8309
5070    52464
5071    23781
5072   -40185
5073   -48111
5074    11285
5075    51915
5076    22493
5077   -34767
5078   -47971
5079     6225
5080    54075
5081    25404
5082   -38912
5083   -46487
5084     6265
5085    48864
5086    28616
5087   -32842
5088   -51147
5089     1778
5090    53393
5091    27325
5092   -33996
5093   -47356
5094      218
5095    49270
5096    33857
5097   -30648
5098   -53244
5099      628
5100    52581
5101    30366
5102   -29051
5103   -50475
5104    -4560
5105    50111
5106    36572
5107   -30317
5108   -52517
5109    -3567
5110    47534
5111    33087
5112   -23059
5113   -52508
5114    -9898
5115    50036
5116    38418
5117   -27070
5118   -50797
5119    -6757
5120    43595
5121    39568
5122   -19574
5123   -54054
5124   -12081
5125    48298
5126    38084
5127   -23288
5128   -49830
5129   -13539
5130    41228
5131    41967
5132   -18000
5133   -54621
5134   -13779
5135    45741
5136    39651
5137   -16795
5138   -49309
5139   -18147
5140    42322
5141    45953
5142   -15321
5143   -54470
5144   -15241
5145    40222
5146    42532
5147   -10687
5148   -52090
5149   -24400
5150    40790
5151    47136
5152   -12966
5153   -52344
5154   -20587
5155    36416
5156    47133
5157    -5404
5158   -55617
5159   -25946
5160    39408
5161    46602
5162    -8236
5163   -48090
5164   -25899
5165    32477
5166    49157
5167    -3589
5168   -53646
5169   -26632
5170    35109
5171    45680
5172    -2389
5173   -46841
5174   -31344
5175    31061
5176    52115
5177    -1135
5178   -51683
5179   -28070
5180    30725
5181    46327
5182     4401
5183   -46278
5184   -34005
5185    28773
5186    53012
5187      326
5188   -47755
5189   -30996
5190    24312
5191    49025
5192     9287
5193   -47473
5194   -38755
5195    26890
5196    51109
5197     4385
5198   -44872
5199   -36470
5200    20352
5201    52843
5202    12606
5203   -46564
5204   -38092
5205    23432
5206    49134
5207    10257
5208   -40808
5209   -40315
5210    17897
5211    54612
5212    13716
5213   -45442
5214   -39112
5215    18452
5216    47716
5217    16630
5218   -39623
5219   -43421
5220    15372
5221    53039
5222    15486
5223   -41261
5224   -39544
5225    12073
5226    49295
5227    20759
5228   -38926
5229   -44818
5230    14028
5231    50966
5232    17420
5233   -35842
5234   -42888
5235     7226
5236    52169
5237    24323
5238   -37558
5239   -46077
5240     9678
5241    48267
5242    23356
5243   -32255
5244   -49160
5245     4381
5246    53311
5247    25618
5248   -35093
5249   -45102
5250     4024
5251    45768
5252    30180
5253   -30735
5254   -51281
5255     1784
5256    51236
5257    27968
5258   -29863
5259   -45833
5260    -1943
5261    46135
5262    32958
5263   -28606
5264   -50763
5265     -132
5266    47559
5267    29230
5268   -25955
5269   -47333
5270    -5782
5271    46868
5272    34901
5273   -26886
5274   -48692
5275    -3505
5276    43730
5277    32648
5278   -20585
5279   -49947
5280    -9486
5281    46962
5282    36082
5283   -24594
5284   -48212
5285    -8783
5286    41494
5287    38252
5288   -17943
5289   -52523
5290   -12594
5291    45323
5292    37879
5293   -19079
5294   -48179
5295   -14873
5296    40261
5297    42596
5298   -16426
5299   -51875
5300   -14899
5301    40432
5302    40786
5303   -13146
5304   -49072
5305   -19173
5306    39882
5307    43450
5308   -13645
5309   -50200
5310   -18179
5311    36952
5312    41475
5313    -9397
5314   -50721
5315   -22363
5316    37569
5317    42635
5318   -10147
5319   -48187
5320   -21378
5321    33326
5322    44906
5323    -5142
5324   -50673
5325   -23368
5326    34773
5327    43909
5328    -5977
5329   -45470
5330   -27226
5331    30748
5332    48564
5333    -4293
5334   -49658
5335   -26078
5336    31353
5337    45770
5338      895
5339   -46708
5340   -31942
5341    30006
5342    50680
5343     -729
5344   -47509
5345   -29632
5346    25687
5347    47359
5348     5293
5349   -47546
5350   -33414
5351    28537
5352    48073
5353     2838
5354   -44274
5355   -32604
5356    22631
5357    49694
5358     8230
5359   -46695
5360   -33564
5361    23559
5362    46162
5363     7278
5364   -41391
5365   -35621
5366    19592
5367    50123
5368     9539
5369   -43207
5370   -35029
5371    19543
5372    45978
5373    12768
5374   -39048
5375   -39667
5376    17175
5377    51881
5378    12220
5379   -41305
5380   -38358
5381    13895
5382    48059
5383    16416
5384   -38238
5385   -42006
5386    13958
5387    50555
5388    15324
5389   -37153
5390   -40837
5391    10313
5392    50765
5393    21126
5394   -39338
5395   -43887
5396    12443
5397    48406
5398    20440
5399   -33931
5400   -44672
5401     5834
5402    50087
5403    22190
5404   -35433
5405   -43653
5406     6852
5407    46287
5408    24637
5409   -31778
5410   -46851
5411     4502
5412    49367
5413    23870
5414   -31485
5415   -43670
5416     2076
5417    45277
5418    28847
5419   -30007
5420   -47458
5421     2496
5422    46092
5423    27548
5424   -27182
5425   -45551
5426    -3289
5427    46629
5428    31602
5429   -28107
5430   -47244
5431    -2713
5432    44423
5433    30659
5434   -21413
5435   -48364
5436    -6936
5437    45525
5438    34218
5439   -24375
5440   -47578
5441    -6584
5442    41519
5443    35657
5444   -19515
5445   -51276
5446    -9005
5447    44100
5448    34881
5449   -20121
5450   -46404
5451   -11819
5452    40430
5453    38802
5454   -16798
5455   -50163
5456   -11473
5457    40033
5458    36685
5459   -15176
5460   -46358
5461   -15226
5462    39915
5463    39420
5464   -14908
5465   -48864
5466   -15017
5467    37971
5468    39543
5469   -12122
5470   -47860
5471   -19018
5472    37889
5473    41279
5474   -11919
5475   -47399
5476   -19870
5477    33281
5478    42316
5479    -7663
5480   -47719
5481   -21924
5482    35686
5483    42944
5484    -6556
5485   -46180
5486   -23896
5487    31273
5488    44454
5489    -4329
5490   -48542
5491   -24146
5492    31839
5493    44191
5494    -2368
5495   -45842
5496   -28486
5497    30162
5498    46004
5499    -1712
5500   -45636
5501   -27408
5502    28300
5503    45574
5504     1033
5505   -45595
5506   -29374
5507    27781
5508    45289
5509      691
5510   -43638
5511   -28996
5512    23470
5513    46182
5514     3508
5515   -44192
5516   -32152
5517    24367
5518    45243
5519     5360
5520   -41955
5521   -33047
5522    22397
5523    48124
5524     7925
5525   -42849
5526   -33539
5527    19781
5528    46668
5529    11311
5530   -39902
5531   -37210
5532    19203
5533    48227
5534    10228
5535   -40880
5536   -35962
5537    15652
5538    46699
5539    14676
5540   -38797
5541   -39328
5542    15114
5543    47081
5544    13819
5545   -38054
5546   -37585
5547    13577
5548    47285
5549    16927
5550   -35716
5551   -40029
5552    12550
5553    46283
5554    17967
5555   -34642
5556   -40779
5557    10864
5558    46987
5559    18963
5560   -34894
5561   -40436
5562     8805
5563    45044
5564    21631
5565   -32317
5566   -42570
5567     6768
5568    47023
5569    22991
5570   -31048
5571   -41339
5572     3935
5573    45417
5574    24967
5575   -29272
5576   -43677
5577     2160
5578    45781
5579    25802
5580   -28320
5581   -44691
5582     -463
5583    45060
5584    29001
5585   -27934
5586   -45477
5587     -922
5588    44479
5589    29891
5590   -24860
5591   -45467
5592    -3627
5593    44166
5594    31283
5595   -24674
5596   -45157
5597    -5862
5598    42377
5599    31564
5600   -23277
5601   -46606
5602    -5815
5603    42155
5604    31575
5605   -21114
5606   -45711
5607    -7830
5608    40508
5609    33535
5610   -18967
5611   -46464
5612    -9200
5613    39115
5614    35179
5615   -16736
5616   -46410
5617   -12537
5618    39398
5619    36525
5620   -16212
5621   -46831
5622   -13447
5623    36121
5624    38123
5625   -13238
5626   -46424
5627   -16091
5628    37436
5629    39399
5630   -12047
5631   -47096
5632   -17433
5633    35312
5634    41124
5635    -9490
5636   -46653
5637   -18908
5638    33703
5639    40139
5640    -9089
5641   -46677
5642   -20245
5643    33309
5644    39879
5645    -7620
5646   -45669
5647   -22108
5648    31925
5649    42368
5650    -6249
5651   -44581
5652   -22125
5653    30629
5654    43020
5655    -3098
5656   -44145
5657   -25888
5658    29974
5659    42538
5660    -2784
5661   -44239
5662   -26548
5663    26605
5664    42802
5665     1693
5666   -43413
5667   -28029
5668    24635
5669    44699
5670     1745
5671   -43108
5672   -29870
5673    24031
5674    45328
5675     4988
5676   -42665
5677   -31331
5678    23650
5679    45674
5680     4976
5681   -42025
5682   -31544
5683    20777
5684    46727
5685     7807
5686   -41098
5687   -33356
5688    20438
5689    44932
5690     9190
5691   -39269
5692   -35220
5693    17415
5694    45709
5695     9842
5696   -39584
5697   -35016
5698    17208
5699    44845
5700    12357
5701   -38474
5702   -35546
5703    15357
5704    45089
5705    12994
5706   -36469
5707   -37105
5708    11809
5709    45616
5710    16576
5711   -36165
5712   -37870
5713    12037
5714    45715
5715    17701
5716   -33185
5717   -40010
5718     8912
5719    45774
5720    18551
5721   -33299
5722   -39461
5723     8378
5724    45137
5725    20894
5726   -31372
5727   -42190
5728     6799
5729    44538
5730    22718
5731   -30733
5732   -41325
5733     4405
5734    44371
5735    25183
5736   -30121
5737   -42741
5738     3246
5739    44138
5740    24554
5741   -26941
5742   -42395
5743       62
5744    42930
5745    26167
5746   -28097
5747   -44297
5748      923
5749    41351
5750    26460
5751   -23730
5752   -44102
5753    -3005
5754    42723
5755    29282
5756   -24464
5757   -43885
5758    -3755
5759    40530
5760    30839
5761   -21168
5762   -45111
5763    -7749
5764    41765
5765    31856
5766   -20531
5767   -43494
5768    -9014
5769    38522
5770    35409
5771   -18095
5772   -46302
5773    -8748
5774    39616
5775    33729
5776   -16367
5777   -44840
5778   -12351
5779    37015
5780    37438
5781   -16376
5782   -44902
5783   -12661
5784    35725
5785    35586
5786   -12313
5787   -44481
5788   -15825
5789    37034
5790    37760
5791   -12240
5792   -42820
5793   -14859
5794    34271
5795    39215
5796   -10012
5797   -45348
5798   -15983
5799    33312
5800    38948
5801    -9657
5802   -43737
5803   -19931
5804    31350
5805    39292
5806    -7158
5807   -45202
5808   -19566
5809    30692
5810    40289
5811    -4473
5812   -43456
5813   -23511
5814    28725
5815    42703
5816    -2982
5817   -43180
5818   -23509
5819    27607
5820    40727
5821     -959
5822   -43895
5823   -26666
5824    27347
5825    41726
5826    -1289
5827   -41684
5828   -26587
5829    23916
5830    43780
5831     2477
5832   -43321
5833   -28261
5834    25738
5835    42542
5836     3736
5837   -40051
5838   -29041
5839    21433
5840    45115
5841     5324
5842   -41306
5843   -30436
5844    22744
5845    41393
5846     6058
5847   -38696
5848   -32797
5849    20066
5850    45476
5851     7352
5852   -39080
5853   -30961
5854    18107
5855    43289
5856    11904
5857   -38302
5858   -33694
5859    17103
5860    44474
5861     9821
5862   -36151
5863   -35378
5864    13145
5865    44314
5866    15192
5867   -36257
5868   -35730
5869    13661
5870    44015
5871    14136
5872   -33075
5873   -38761
5874    11096
5875    44530
5876    17720
5877   -34221
5878   -38021
5879    10410
5880    42728
5881    17853
5882   -31586
5883   -40215
5884     7723
5885    43750
5886    18588
5887   -31959
5888   -37925
5889     6680
5890    42147
5891    22184
5892   -30399
5893   -40027
5894     7061
5895    43043
5896    21179
5897   -27665
5898   -39730
5899     2565
5900    43750
5901    24866
5902   -28850
5903   -41933
5904     2714
5905    40624
5906    23473
5907   -24591
5908   -42017
5909    -2890
5910    42957
5911    28295
5912   -25251
5913   -41394
5914    -1246
5915    39645
5916    29086
5917   -22018
5918   -43718
5919    -4924
5920    41700
5921    28560
5922   -22849
5923   -41329
5924    -6721
5925    36830
5926    32387
5927   -20025
5928   -45208
5929    -6320
5930    38305
5931    29318
5932   -18084
5933   -41473
5934   -10833
5935    37791
5936    33858
5937   -17851
5938   -44674
5939    -8667
5940    36676
5941    31854
5942   -14562
5943   -43398
5944   -12994
5945    36764
5946    35646
5947   -15277
5948   -43500
5949   -13106
5950    33457
5951    34459
5952   -11223
5953   -44678
5954   -16362
5955    36221
5956    37060
5957   -11686
5958   -42457
5959   -18010
5960    30689
5961    38148
5962    -7720
5963   -45096
5964   -19459
5965    32189
5966    37644
5967    -6354
5968   -40447
5969   -21200
5970    30125
5971    40118
5972    -5441
5973   -42730
5974   -20630
5975    28648
5976    38894
5977    -2888
5978   -42523
5979   -23429
5980    28143
5981    40394
5982    -3662
5983   -40879
5984   -23169
5985    24750
5986    41340
5987    -1439
5988   -42488
5989   -24953
5990    26724
5991    40126
5992     1530
5993   -38277
5994   -25893
5995    23547
5996    43344
5997     2764
5998   -41463
5999   -27709
6000    22529
6001    40850
6002     5009
6003   -38185
6004   -30169
6005    20187
6006    43134
6007     5582
6008   -39158
6009   -29897
6010    18482
6011    40977
6012     9294
6013   -37573
6014   -32377
6015    18609
6016    43668
6017     7790
6018   -36496
6019   -32571
6020    14299
6021    41825
6022    13716
6023   -36742
6024   -33287
6025    16796
6026    42465
6027    12140
6028   -33726
6029   -34084
6030    11568
6031    44054
6032    14300
6033   -35127
6034   -35281
6035    13696
6036    41087
6037    14518
6038   -32096
6039   -36296
6040     9148
6041    43124
6042    16369
6043   -31990
6044   -36552
6045     7201
6046    41076
6047    19514
6048   -29866
6049   -38763
6050     7307
6051    42343
6052    20683
6053   -28566
6054   -38970
6055     3867
6056    42066
6057    22820
6058   -28319
6059   -39521
6060     3023
6061    40200
6062    23099
6063   -25261
6064   -40482
6065     -319
6066    41189
6067    24685
6068   -26038
6069   -39534
6070      716
6071    39117
6072    26493
6073   -22515
6074   -41116
6075    -1537
6076    39926
6077    25314
6078   -23734
6079   -40429
6080    -3437
6081    39144
6082    28812
6083   -21499
6084   -42574
6085    -3539
6086    39260
6087    27597
6088   -19243
6089   -40629
6090    -7119
6091    37615
6092    31168
6093   -19431
6094   -43172
6095    -6773
6096    35620
6097    30127
6098   -14257
6099   -41385
6100   -11094
6101    35900
6102    33385
6103   -16420
6104   -41799
6105   -11399
6106    32794
6107    33823
6108   -11498
6109   -42588
6110   -12929
6111    33510
6112    33674
6113   -12007
6114   -41263
6115   -15396
6116    31934
6117    35966
6118   -10056
6119   -43280
6120   -15114
6121    31846
6122    35349
6123    -7909
6124   -41129
6125   -19315
6126    30799
6127    37474
6128    -8681
6129   -41491
6130   -17735
6131    29395
6132    36646
6133    -5236
6134   -41134
6135   -20441
6136    28769
6137    37888
6138    -5301
6139   -40459
6140   -20978
6141    26288
6142    39502
6143    -2058
6144   -41224
6145   -22055
6146    26920
6147    38951
6148     -588
6149   -38668
6150   -24693
6151    23348
6152    41708
6153      610
6154   -40341
6155   -25257
6156    23610
6157    39819
6158     3366
6159   -37147
6160   -27957
6161    20157
6162    41706
6163     3413
6164   -38219
6165   -27415
6166    19731
6167    39505
6168     7007
6169   -37057
6170   -30911
6171    19680
6172    41591
6173     5148
6174   -36767
6175   -29878
6176    16739
6177    41254
6178     9825
6179   -36800
6180   -31329
6181    17974
6182    40493
6183     9602
6184   -32927
6185   -32146
6186    13665
6187    41578
6188    13072
6189   -35017
6190   -32360
6191    12384
6192    40731
6193    13822
6194   -31144
6195   -35233
6196    11355
6197    41974
6198    15218
6199   -32258
6200   -34008
6201     8725
6202    40089
6203    17366
6204   -30398
6205   -37275
6206     8109
6207    41588
6208    17132
6209   -29186
6210   -36062
6211     4991
6212    40767
6213    20074
6214   -28025
6215   -37421
6216     5810
6217    40620
6218    20652
6219   -26579
6220   -38329
6221     2595
6222    40604
6223    21608
6224   -27417
6225   -38743
6226     2904
6227    39086
6228    22966
6229   -24109
6230   -39465
6231      883
6232    39604
6233    23207
6234   -23990
6235   -38042
6236     -876
6237    37349
6238    27262
6239   -22623
6240   -41271
6241    -2401
6242    37185
6243    26136
6244   -19226
6245   -39254
6246    -5414
6247    35953
6248    29500
6249   -20146
6250   -40072
6251    -6510
6252    34547
6253    29102
6254   -16128
6255   -40766
6256    -8834
6257    36644
6258    30925
6259   -16131
6260   -39927
6261    -8379
6262    34794
6263    31545
6264   -14563
6265   -41417
6266   -10663
6267    35378
6268    32166
6269   -14865
6270   -39404
6271   -12600
6272    32942
6273    33728
6274   -12464
6275   -40473
6276   -12919
6277    33081
6278    33351
6279    -9827
6280   -40366
6281   -15770
6282    31352
6283    35655
6284   -10127
6285   -41387
6286   -15943
6287    29678
6288    35123
6289    -6342
6290   -40981
6291   -18332
6292    28948
6293    35728
6294    -5833
6295   -39973
6296   -19108
6297    25639
6298    37271
6299    -2411
6300   -40538
6301   -21350
6302    26237
6303    37485
6304    -1821
6305   -37807
6306   -22605
6307    23449
6308    38940
6309     -657
6310   -39415
6311   -22192
6312    23667
6313    36842
6314     1317
6315   -37522
6316   -24726
6317    22781
6318    39719
6319     1196
6320   -36785
6321   -25263
6322    21523
6323    39035
6324     4300
6325   -37754
6326   -28333
6327    21079
6328    39773
6329     4096
6330   -35479
6331   -27815
6332    17289
6333    40079
6334     7637
6335   -35622
6336   -29628
6337    16879
6338    39555
6339     7342
6340   -33377
6341   -30300
6342    13966
6343    40816
6344     9634
6345   -35357
6346   -30541
6347    13728
6348    39571
6349    11818
6350   -31225
6351   -33021
6352    12105
6353    40902
6354    12283
6355   -31501
6356   -31986
6357    10836
6358    39649
6359    14910
6360   -30465
6361   -34487
6362    10778
6363    39785
6364    14744
6365   -29461
6366   -34146
6367     7120
6368    40343
6369    17086
6370   -29076
6371   -35111
6372     7813
6373    39594
6374    17204
6375   -27231
6376   -36003
6377     4220
6378    38712
6379    19915
6380   -27376
6381   -36716
6382     3959
6383    37791
6384    19939
6385   -25577
6386   -37769
6387     2536
6388    38092
6389    22098
6390   -24620
6391   -37311
6392      287
6393    35879
6394    24470
6395   -23010
6396   -38377
6397    -1130
6398    37308
6399    25749
6400   -21534
6401   -38476
6402    -2550
6403    36940
6404    26889
6405   -19976
6406   -38367
6407    -3274
6408    35823
6409    26786
6410   -18428
6411   -40431
6412    -6273
6413    36506
6414    28109
6415   -18603
6416   -38623
6417    -6954
6418    34338
6419    28800
6420   -16196
6421   -40124
6422    -8542
6423    34224
6424    30428
6425   -16419
6426   -39637
6427   -10247
6428    32749
6429    31951
6430   -12634
6431   -40175
6432   -11649
6433    32445
6434    31513
6435   -11754
6436   -38174
6437   -14740
6438    30687
6439    33193
6440   -10017
6441   -40840
6442   -14359
6443    29691
6444    32986
6445    -8643
6446   -37655
6447   -17892
6448    29175
6449    34575
6450    -7209
6451   -39688
6452   -16673
6453    27419
6454    35283
6455    -4271
6456   -38441
6457   -19075
6458    27134
6459    35315
6460    -4001
6461   -38874
6462   -19786
6463    25662
6464    35936
6465    -2849
6466   -39068
6467   -20920
6468    25912
6469    36098
6470    -1054
6471   -37450
6472   -23023
6473    23772
6474    38117
6475     1439
6476   -37079
6477   -22545
6478    22513
6479    37802
6480     2139
6481   -36249
6482   -25636
6483    19102
6484    37941
6485     4118
6486   -35081
6487   -25955
6488    18618
6489    37975
6490     4777
6491   -35593
6492   -27607
6493    17000
6494    39281
6495     5406
6496   -34018
6497   -27879
6498    15973
6499    38113
6500     9243
6501   -34388
6502   -29349
6503    15078
6504    39156
6505     8764
6506   -32840
6507   -29376
6508    13096
6509    39303
6510    11271
6511   -32854
6512   -30720
6513    13056
6514    38641
6515    12085
6516   -30680
6517   -31615
6518    11520
6519    38926
6520    14467
6521   -30304
6522   -31555
6523     9163
6524    38475
6525    14825
6526   -28903
6527   -33565
6528     7127
6529    38584
6530    16813
6531   -27807
6532   -34905
6533     5377
6534    38461
6535    18738
6536   -25582
6537   -34549
6538     3470
6539    37394
6540    19600
6541   -25907
6542   -35241
6543     2682
6544    37683
6545    20150
6546   -24756
6547   -36683
6548     2577
6549    37332
6550    21130
6551   -23676
6552   -35433
6553      -38
6554    36798
6555    23053
6556   -22105
6557   -37741
6558     -773
6559    36047
6560    23248
6561   -21148
6562   -37219
6563    -3043
6564    37013
6565    24841
6566   -20141
6567   -37798
6568    -3797
6569    34499
6570    26358
6571   -17615
6572   -38269
6573    -6115
6574    35048
6575    27656
6576   -15991
6577   -37481
6578    -8031
6579    31571
6580    28923
6581   -15909
6582   -39131
6583    -8971
6584    33646
6585    28219
6586   -14134
6587   -37942
6588   -11389
6589    31002
6590    30561
6591   -12097
6592   -37359
6593   -12336
6594    30902
6595    31196
6596   -11034
6597   -38617
6598   -13064
6599    30272
6600    32310
6601   -10159
6602   -38109
6603   -14101
6604    28995
6605    32673
6606    -8235
6607   -39263
6608   -15065
6609    28571
6610    33593
6611    -7811
6612   -37609
6613   -15682
6614    27068
6615    34620
6616    -5463
6617   -38018
6618   -17588
6619    26323
6620    34620
6621    -3824
6622   -35776
6623   -19707
6624    24119
6625    36089
6626    -2767
6627   -38234
6628   -19860
6629    23584
6630    35222
6631     -459
6632   -34986
6633   -23994
6634    22654
6635    37058
6636     -210
6637   -36443
6638   -21891
6639    19740
6640    35751
6641     3010
6642   -35822
6643   -24122
6644    20407
6645    37746
6646     3408
6647   -34062
6648   -24120
6649    18625
6650    37367
6651     5134
6652   -35147
6653   -27013
6654    18613
6655    37065
6656     5725
6657   -33404
6658   -27418
6659    15595
6660    38603
6661     6998
6662   -34497
6663   -28868
6664    16690
6665    37183
6666     8649
6667   -31335
6668   -29825
6669    13658
6670    39462
6671    10295
6672   -32112
6673   -29426
6674    11400
6675    36646
6676    12459
6677   -29515
6678   -31880
6679    10531
6680    38206
6681    13242
6682   -29078
6683   -30799
6684     8036
6685    36219
6686    15489
6687   -28309
6688   -32974
6689     8260
6690    37369
6691    15843
6692   -27087
6693   -33163
6694     5192
6695    37079
6696    17221
6697   -26647
6698   -32988
6699     5418
6700    36747
6701    18983
6702   -24938
6703   -35538
6704     3507
6705    36614
6706    19632
6707   -25462
6708   -34217
6709     2569
6710    36583
6711    21055
6712   -22472
6713   -36334
6714     1541
6715    35412
6716    21362
6717   -21542
6718   -34918
6719    -1826
6720    35175
6721    23372
6722   -20523
6723   -37328
6724    -2005
6725    34661
6726    24291
6727   -19157
6728   -35694
6729    -4847
6730    34140
6731    25455
6732   -18761
6733   -36232
6734    -4856
6735    31712
6736    26203
6737   -15840
6738   -36934
6739    -6166
6740    33791
6741    27354
6742   -16815
6743   -36902
6744    -7448
6745    31647
6746    29826
6747   -14052
6748   -37235
6749    -8740
6750    33071
6751    28289
6752   -12811
6753   -36932
6754   -11835
6755    30671
6756    31936
6757   -11009
6758   -38775
6759   -11437
6760    29214
6761    31322
6762    -9176
6763   -36696
6764   -14003
6765    29228
6766    31494
6767    -8944
6768   -37303
6769   -14444
6770    26846
6771    31719
6772    -6352
6773   -37032
6774   -17615
6775    26162
6776    32522
6777    -5482
6778   -35680
6779   -17915
6780    24559
6781    33250
6782    -3807
6783   -36472
6784   -19474
6785    24525
6786    33403
6787    -2373
6788   -35703
6789   -20919
6790    22843
6791    34673
6792    -1856
6793   -36574
6794   -20632
6795    22068
6796    34655
6797     -228
6798   -34574
6799   -22981
6800    21876
6801    36806
6802     1466
6803   -35117
6804   -23024
6805    18874
6806    35164
6807     4069
6808   -33445
6809   -24170
6810    19772
6811    35853
6812     3563
6813   -32477
6814   -25357
6815    16459
6816    36866
6817     6285
6818   -32372
6819   -26964
6820    15770
6821    35101
6822     7303
6823   -31062
6824   -28406
6825    14462
6826    36838
6827     9629
6828   -31148
6829   -28524
6830    14007
6831    36095
6832     9804
6833   -29339
6834   -30070
6835    11757
6836    37653
6837    10312
6838   -30390
6839   -30259
6840     9997
6841    36764
6842    14241
6843   -28641
6844   -31664
6845     9286
6846    36897
6847    13131
6848   -27920
6849   -32102
6850     6805
6851    37395
6852    16819
6853   -27209
6854   -33879
6855     5909
6856    36615
6857    15892
6858   -25476
6859   -32661
6860     4075
6861    35296
6862    18260
6863   -24939
6864   -33481
6865     2946
6866    34450
6867    19239
6868   -22755
6869   -33598
6870     1758
6871    35226
6872    20659
6873   -21887
6874   -33671
6875      128
6876    34434
6877    22911
6878   -20204
6879   -35500
6880     -925
6881    33191
6882    22013
6883   -20069
6884   -34744
6885    -3756
6886    34125
6887    23462
6888   -18566
6889   -36792
6890    -2983
6891    33928
6892    25360
6893   -17174
6894   -36590
6895    -6183
6896    33553
6897    25897
6898   -16857
6899   -36577
6900    -5800
6901    31449
6902    26370
6903   -14645
6904   -37495
6905    -7910
6906    31495
6907    26756
6908   -13740
6909   -35915
6910   -10055
6911    29448
6912    29421
6913   -11651
6914   -35896
6915   -10152
6916    29548
6917    28493
6918    -9326
6919   -34960
6920   -12272
6921    28106
6922    30488
6923   -10072
6924   -36299
6925   -13548
6926    27534
6927    29896
6928    -7281
6929   -35465
6930   -14503
6931    25926
6932    32353
6933    -8074
6934   -35673
6935   -16147
6936    25355
6937    32539
6938    -5081
6939   -35906
6940   -17305
6941    24966
6942    33164
6943    -4822
6944   -34057
6945   -17857
6946    23414
6947    32825
6948    -1085
6949   -35482
6950   -19677
6951    23200
6952    33046
6953     -519
6954   -34754
6955   -21009
6956    21301
6957    34888
6958      277
6959   -34840
6960   -21660
6961    20585
6962    34191
6963     1000
6964   -32170
6965   -22561
6966    19200
6967    34733
6968     3308
6969   -32569
6970   -23256
6971    16904
6972    33887
6973     3918
6974   -31770
6975   -25322
6976    16294
6977    35499
6978     6778
6979   -31691
6980   -24687
6981    14755
6982    36120
6983     7179
6984   -31172
6985   -27188
6986    14496
6987    35514
6988     8199
6989   -30305
6990   -27530
6991    12698
6992    35495
6993     9405
6994   -29816
6995   -29910
6996    11219
6997    35712
6998    11053
6999   -28482
7000   -30706
7001     9686
7002    36907
7003    11670
7004   -27479
7005   -29804
7006     8714
7007    34046
7008    14425
7009   -26296
7010   -30893
7011     7111
7012    35469
7013    14370
7014   -24650
7015   -30533
7016     5959
7017    35061
7018    17059
7019   -23961
7020   -31630
7021     5173
7022    35110
7023    16837
7024   -23042
7025   -32129
7026     2845
7027    34078
7028    18288
7029   -22309
7030   -33326
7031     2289
7032    33798
7033    19414
7034   -20833
7035   -33161
7036      134
7037    34033
7038    21947
7039   -20932
7040   -35348
7041     -220
7042    32749
7043    21991
7044   -18723
7045   -34466
7046    -1700
7047    32960
7048    23688
7049   -18581
7050   -32627
7051    -3900
7052    32265
7053    23576
7054   -16408
7055   -34554
7056    -5958
7057    31120
7058    25074
7059   -15442
7060   -34145
7061    -6556
7062    29840
7063    25868
7064   -13612
7065   -34291
7066    -7825
7067    29930
7068    25483
7069   -12612
7070   -34512
7071   -10171
7072    29121
7073    26850
7074   -11919
7075   -35677
7076   -10382
7077    28046
7078    28898
7079    -9569
7080   -35093
7081   -11762
7082    27508
7083    29774
7084    -9836
7085   -35404
7086   -12510
7087    27073
7088    30209
7089    -8066
7090   -34698
7091   -14104
7092    26113
7093    30172
7094    -6360
7095   -34544
7096   -16038
7097    24568
7098    31925
7099    -4506
7100   -34914
7101   -16018
7102    23923
7103    30814
7104    -3494
7105   -33588
7106   -18105
7107    21996
7108    31822
7109    -2737
7110   -32849
7111   -18463
7112    21182
7113    31058
7114       66
7115   -32522
7116   -20205
7117    20270
7118    34241
7119     -343
7120   -33002
7121   -20357
7122    19735
7123    33041
7124     2364
7125   -33185
7126   -22603
7127    18972
7128    33901
7129     2309
7130   -32100
7131   -23816
7132    17266
7133    34259
7134     4779
7135   -32202
7136   -23972
7137    16951
7138    33857
7139     5470
7140   -30679
7141   -25412
7142    15419
7143    35852
7144     7280
7145   -30345
7146   -25720
7147    12822
7148    34589
7149     8422
7150   -28096
7151   -27620
7152    11533
7153    35521
7154     9103
7155   -28653
7156   -27255
7157    10807
7158    33753
7159    10888
7160   -27139
7161   -28217
7162    10436
7163    33766
7164    12221
7165   -26533
7166   -28380
7167     7279
7168    34342
7169    13912
7170   -25976
7171   -29357
7172     8430
7173    34045
7174    14075
7175   -25130
7176   -30142
7177     5761
7178    35056
7179    16179
7180   -24610
7181   -31102
7182     4591
7183    33743
7184    17680
7185   -23586
7186   -31706
7187     3239
7188    34687
7189    17171
7190   -21711
7191   -31747
7192     1959
7193    32106
7194    19282
7195   -21581
7196   -33528
7197      356
7198    32769
7199    18435
7200   -19809
7201   -32583
7202    -1630
7203    31502
7204    21118
7205   -19037
7206   -32978
7207    -1607
7208    31294
7209    20957
7210   -16669
7211   -33272
7212    -3653
7213    31026
7214    24003
7215   -17657
7216   -33248
7217    -5416
7218    29676
7219    23488
7220   -15049
7221   -34090
7222    -6544
7223    30239
7224    25290
7225   -14964
7226   -33767
7227    -7673
7228    29242
7229    26370
7230   -12900
7231   -34055
7232    -9129
7233    28597
7234    26549
7235   -12067
7236   -33859
7237   -10415
7238    27964
7239    28383
7240   -10288
7241   -34036
7242   -10634
7243    27151
7244    27913
7245    -7964
7246   -33292
7247   -12648
7248    27076
7249    29416
7250    -7814
7251   -34020
7252   -13192
7253    24134
7254    28345
7255    -6327
7256   -32355
7257   -15016
7258    23892
7259    29684
7260    -4603
7261   -33477
7262   -15842
7263    21942
7264    31300
7265    -2435
7266   -33125
7267   -17634
7268    23493
7269    31003
7270    -1559
7271   -32699
7272   -17716
7273    20153
7274    32386
7275     -553
7276   -32656
7277   -20008
7278    20169
7279    31991
7280      701
7281   -32725
7282   -21174
7283    18895
7284    32868
7285     1583
7286   -32078
7287   -21000
7288    19030
7289    33005
7290     3964
7291   -30276
7292   -22948
7293    16359
7294    33655
7295     3312
7296   -28666
7297   -22777
7298    14938
7299    33249
7300     4925
7301   -29346
7302   -23147
7303    14375
7304    32568
7305     5543
7306   -27838
7307   -25058
7308    12563
7309    32807
7310     8469
7311   -28978
7312   -25474
7313    12436
7314    33064
7315     9367
7316   -27281
7317   -27383
7318     9961
7319    33914
7320    10483
7321   -28419
7322   -27088
7323     8590
7324    33514
7325    12355
7326   -25830
7327   -29137
7328     8517
7329    33929
7330    13549
7331   -25136
7332   -27635
7333     5522
7334    33162
7335    14329
7336   -23461
7337   -29093
7338     5745
7339    32428
7340    14331
7341   -23658
7342   -28652
7343     3476
7344    32875
7345    16182
7346   -22558
7347   -30999
7348     3711
7349    31286
7350    17713
7351   -20895
7352   -30970
7353     1909
7354    32577
7355    19196
7356   -20457
7357   -30777
7358      556
7359    31276
7360    19555
7361   -18814
7362   -31078
7363    -2064
7364    31711
7365    19926
7366   -18341
7367   -32156
7368    -2409
7369    30060
7370    22120
7371   -17494
7372   -33059
7373    -3470
7374    31719
7375    22471
7376   -15476
7377   -31960
7378    -5391
7379    29822
7380    23939
7381   -15281
7382   -32796
7383    -5293
7384    28516
7385    24003
7386   -13138
7387   -33160
7388    -7264
7389    28948
7390    25958
7391   -12021
7392   -32808
7393    -7760
7394    27861
7395    25395
7396   -11054
7397   -32970
7398    -8707
7399    26557
7400    26447
7401    -9739
7402   -31891
7403   -10612
7404    26111
7405    27819
7406    -7864
7407   -33260
7408   -11808
7409    25272
7410    28070
7411    -8935
7412   -32048
7413   -13582
7414    24435
7415    28337
7416    -6490
7417   -33688
7418   -14465
7419    23940
7420    28811
7421    -4106
7422   -31863
7423   -16925
7424    23008
7425    30753
7426    -4380
7427   -32422
7428   -16034
7429    21226
7430    29851
7431    -1841
7432   -31511
7433   -18807
7434    20927
7435    31717
7436    -2002
7437   -30532
7438   -18720
7439    18518
7440    31189
7441       -5
7442   -30400
7443   -19093
7444    19865
7445    30834
7446     1221
7447   -30359
7448   -19954
7449    17445
7450    33338
7451     1923
7452   -29696
7453   -21978
7454    17048
7455    30972
7456     3654
7457   -29713
7458   -23270
7459    14621
7460    33018
7461     4702
7462   -28856
7463   -22700
7464    14428
7465    32344
7466     7911
7467   -28872
7468   -24609
7469    12814
7470    33109
7471     6873
7472   -27042
7473   -25761
7474    10807
7475    32285
7476     9164
7477   -26878
7478   -25527
7479    10335
7480    31287
7481     9741
7482   -24313
7483   -26215
7484     8250
7485    31737
7486    11533
7487   -25431
7488   -27004
7489     7080
7490    31622
7491    13360
7492   -22968
7493   -27831
7494     6589
7495    32059
7496    13752
7497   -23631
7498   -28022
7499     4824
7500    31482
7501    15012
7502   -21944
7503   -30072
7504     4715
7505    31755
7506    15688
7507   -21792
7508   -28206
7509     2083
7510    30999
7511    16844
7512   -20661
7513   -31095
7514     2090
7515    30563
7516    18089
7517   -18278
7518   -29403
7519    -1122
7520    31097
7521    19560
7522   -18391
7523   -30591
7524     -370
7525    30186
7526    19599
7527   -17123
7528   -30522
7529    -2864
7530    31086
7531    20511
7532   -16817
7533   -30676
7534    -2841
7535    28331
7536    22212
7537   -15146
7538   -31463
7539    -4732
7540    29510
7541    22618
7542   -15620
7543   -31192
7544    -6473
7545    27556
7546    24556
7547   -12944
7548   -32766
7549    -6947
7550    27947
7551    22759
7552   -11170
7553   -31836
7554    -9377
7555    27416
7556    25759
7557   -10499
7558   -31313
7559    -8898
7560    26173
7561    25243
7562    -9020
7563   -32106
7564   -11175
7565    25173
7566    26574
7567    -9025
7568   -31548
7569   -11673
7570    23273
7571    27557
7572    -7186
7573   -31949
7574   -13537
7575    24749
7576    27363
7577    -5894
7578   -30272
7579   -14458
7580    22294
7581    28445
7582    -4449
7583   -31535
7584   -13962
7585    21569
7586    28298
7587    -3448
7588   -30216
7589   -17535
7590    20706
7591    29058
7592    -2382
7593   -31095
7594   -16250
7595    19806
7596    30422
7597     -895
7598   -28978
7599   -19431
7600    19288
7601    30006
7602      -52
7603   -29561
7604   -18941
7605    17565
7606    31089
7607     2200
7608   -29599
7609   -20935
7610    15882
7611    29378
7612     2661
7613   -28804
7614   -21229
7615    14541
7616    31282
7617     4168
7618   -28091
7619   -22073
7620    15061
7621    30733
7622     6166
7623   -27413
7624   -22146
7625    12673
7626    32417
7627     5970
7628   -27007
7629   -23179
7630    12655
7631    30587
7632     8579
7633   -25755
7634   -24432
7635    11939
7636    30533
7637     8198
7638   -24575
7639   -24754
7640    10127
7641    31060
7642    10412
7643   -24747
7644   -25710
7645     8763
7646    31583
7647     9539
7648   -23432
7649   -26757
7650     6636
7651    31498
7652    12308
7653   -24224
7654   -26956
7655     5772
7656    31265
7657    13205
7658   -21481
7659   -27907
7660     5080
7661    30940
7662    14452
7663   -22109
7664   -27767
7665     3372
7666    30347
7667    16039
7668   -20169
7669   -29461
7670     3734
7671    29477
7672    16636
7673   -19931
7674   -28900
7675      930
7676    29420
7677    17957
7678   -18194
7679   -29583
7680      986
7681    29093
7682    17855
7683   -17844
7684   -27592
7685    -1651
7686    29404
7687    19140
7688   -15656
7689   -30422
7690     -436
7691    28077
7692    20041
7693   -15269
7694   -30746
7695    -2956
7696    28911
7697    21505
7698   -14699
7699   -30503
7700    -4417
7701    26976
7702    22624
7703   -13359
7704   -29927
7705    -6333
7706    27992
7707    22392
7708   -11842
7709   -31022
7710    -7020
7711    25656
7712    24792
7713   -11290
7714   -30472
7715    -9078
7716    26137
7717    24611
7718    -9645
7719   -30223
7720    -9424
7721    25351
7722    25125
7723    -9281
7724   -30827
7725   -10430
7726    24310
7727    25113
7728    -7517
7729   -30237
7730   -11569
7731    22409
7732    26559
7733    -7727
7734   -29621
7735   -12230
7736    22630
7737    26413
7738    -4927
7739   -31311
7740   -12830
7741    20977
7742    27707
7743    -4714
7744   -29305
7745   -15283
7746    20327
7747    28611
7748    -3090
7749   -30225
7750   -15069
7751    20604
7752    28211
7753    -2409
7754   -28431
7755   -16556
7756    18495
7757    29617
7758      188
7759   -29577
7760   -18088
7761    18108
7762    28964
7763     1523
7764   -28521
7765   -18754
7766    16841
7767    28465
7768     1405
7769   -28288
7770   -18540
7771    15590
7772    30747
7773     2917
7774   -27985
7775   -20988
7776    16055
7777    28926
7778     2974
7779   -27198
7780   -20841
7781    12429
7782    29612
7783     4214
7784   -26604
7785   -21069
7786    13082
7787    29968
7788     6022
7789   -26747
7790   -22473
7791    10736
7792    29754
7793     7655
7794   -24411
7795   -23647
7796    10968
7797    30080
7798     8963
7799   -24718
7800   -24364
7801     8918
7802    31222
7803     9549
7804   -25158
7805   -25396
7806     8146
7807    30232
7808    10527
7809   -24231
7810   -26512
7811     5961
7812    30142
7813    11589
7814   -21691
7815   -26797
7816     6111
7817    29569
7818    14266
7819   -20767
7820   -26384
7821     4811
7822    30036
7823    13361
7824   -20204
7825   -27933
7826     4190
7827    28186
7828    15645
7829   -20702
7830   -27292
7831     2825
7832    29185
7833    14475
7834   -18858
7835   -28008
7836     1527
7837    29184
7838    16227
7839   -18024
7840   -26837
7841     -466
7842    29437
7843    18150
7844   -16288
7845   -30033
7846    -1395
7847    28131
7848    19581
7849   -15526
7850   -29543
7851    -3277
7852    26969
7853    19871
7854   -14839
7855   -31293
7856    -2736
7857    25884
7858    20941
7859   -14256
7860   -28893
7861    -5039
7862    27307
7863    21208
7864   -13067
7865   -29371
7866    -4883
7867    26120
7868    22355
7869   -11583
7870   -28844
7871    -7512
7872    25986
7873    21726
7874   -10329
7875   -31204
7876    -7242
7877    24153
7878    23789
7879    -9378
7880   -28804
7881    -8917
7882    24454
7883    24264
7884    -8130
7885   -29173
7886    -9242
7887    23220
7888    26085
7889    -7931
7890   -30087
7891   -11945
7892    22594
7893    25345
7894    -5791
7895   -30355
7896   -11743
7897    21548
7898    26633
7899    -5688
7900   -28990
7901   -13889
7902    21162
7903    27436
7904    -2526
7905   -29379
7906   -15502
7907    18828
7908    27415
7909    -2898
7910   -28938
7911   -15158
7912    19645
7913    26844
7914     -758
7915   -28494
7916   -15614
7917    18571
7918    28151
7919    -1879
7920   -27160
7921   -17351
7922    17073
7923    27011
7924      828
7925   -28272
7926   -17018
7927    16694
7928    29330
7929     1048
7930   -25949
7931   -19484
7932    15909
7933    28073
7934     3275
7935   -26996
7936   -19761
7937    13765
7938    29697
7939     4888
7940   -25639
7941   -21655
7942    13589
7943    29170
7944     5713
7945   -26238
7946   -21281
7947    12081
7948    29918
7949     6881
7950   -23551
7951   -22932
7952    11146
7953    29872
7954     8290
7955   -25019
7956   -22846
7957     9698
7958    29421
7959     8071
7960   -24346
7961   -24099
7962     9784
7963    28181
7964    10329
7965   -22472
7966   -24361
7967     6665
7968    29906
7969     9617
7970   -21744
7971   -24764
7972     7299
7973    28505
7974    13494
7975   -21176
7976   -24524
7977     4439
7978    30549
7979    12209
7980   -20536
7981   -26050
7982     5360
7983    27914
7984    13991
7985   -20769
7986   -26415
7987     2659
7988    29580
7989    14021
7990   -18972
7991   -27148
7992     2969
7993    27925
7994    17612
7995   -18262
7996   -26908
7997      542
7998    28121
7999    16139
8000   -16913
8001   -28653
8002      356
8003    26946
8004    17588
8005   -17498
8006   -27693
8007    -1307
8008    27850
8009    17004
8010   -14924
8011   -28146
8012    -1650
8013    26438
8014    19460
8015   -14890
8016   -26194
8017    -3940
8018    26032
8019    19366
8020   -12703
8021   -29535
8022    -4099
8023    24615
8024    21023
8025   -12668
8026   -27911
8027    -6605
8028    24286
8029    21464
8030   -10441
8031   -29040
8032    -6120
8033    23705
8034    22139
8035   -10320
8036   -27763
8037    -8974
8038    24078
8039    23583
8040    -8172
8041   -29058
8042    -8353
8043    22240
8044    25461
8045    -8444
8046   -28824
8047   -10870
8048    23214
8049    23556
8050    -7095
8051   -28745
8052   -10675
8053    20996
8054    25396
8055    -6572
8056   -28540
8057   -12128
8058    22012
8059    23079
8060    -3518
8061   -29201
8062   -12463
8063    18852
8064    26576
8065    -4776
8066   -28212
8067   -14602
8068    20781
8069    24945
8070    -1309
8071   -28775
8072   -13970
8073    17508
8074    27604
8075    -3008
8076   -26052
8077   -17063
8078    18006
8079    25367
8080     1161
8081   -28124
8082   -17037
8083    15898
8084    28730
8085       15
8086   -25434
8087   -19359
8088    15814
8089    27435
8090     2965
8091   -28108
8092   -16857
8093    13262
8094    28309
8095     2220
8096   -24159
8097   -21482
8098    13758
8099    26650
8100     5459
8101   -26421
8102   -18922
8103    12201
8104    28368
8105     4548
8106   -22510
8107   -21270
8108    13454
8109    26815
8110     7271
8111   -26975
8112   -20181
8113     9237
8114    29215
8115     6233
8116   -22208
8117   -22416
8118    10874
8119    27534
8120     8289
8121   -20635
##END NTUPLES=NMR FID
##END=
