# Supplementary material for: An untargeted multi-technique metabolomics approach to studying intracellular metabolites of HepG2 cells exposed to 2,3,7,8-tetrachlorodibenzo-p-dioxin
Source: BMC Genomics. 2011 May 20;12:251. doi: 10.1186/1471-2164-12-251 (PMC3141663; doi:10.1186/1471-2164-12-251)
Supplement: Additional file 2 — Metadata and NMR raw data: ZIP file containing: -All NMR raw data (in JCAMP-DX format ".dx") -The metadata on NMR (polars & apolars), LC-MS and GC-MS data sets (as Tab delimited files ".txt"). [file 1471-2164-12-251-S2.ZIP › TE/Ainhoa/SAFETY COPY D Disk/TRABAJO/ARTICLES/ARTICLE Metabolomics TCDD_ACCEPTED/JCAMP_DX_NMR_data_and_all_metadata/NMR_apolar_Ctrol_p17.2C.dx]

##TITLE=
##JCAMPDX= 6.0         $$ Bruker NMR JCAMP-DX V2.0
##DATA TYPE= NMR FID
##DATA CLASS= NTUPLES
##ORIGIN= Bruker BioSpin GmbH
##OWNER= bruker
$$ 1.72 TOPSPIN		Version 2.1
$$ 2011-04-15 14:42:41.087 +0200  WUR\bruker@RIK1030
$$ Compression mode = fixed
##.OBSERVE FREQUENCY= 400.1319223
##.OBSERVE NUCLEUS= ^1H
##.DELAY= (6, 6)
##.ACQUISITION MODE= SIMULTANEOUS (DQD)
##.ACQUISITION SCHEME= undefined
##.AVERAGES= 128
##.DIGITISER RES= 18
##SPECTROMETER/DATA SYSTEM= avance400
##.PULSE SEQUENCE= zg
##.SOLVENT NAME= CDCl3
##.SHIFT REFERENCE= INTERNAL, CDCl3, 1, 11.01498
##AUDIT TRAIL= $$ (NUMBER, WHEN, WHO, WHERE, PROCESS, VERSION, WHAT)
$$ ##TITLE= Audit trail, TOPSPIN		Version 1.3
$$ ##JCAMPDX= 5.01
$$ ##ORIGIN= Bruker BioSpin GmbH
$$ ##OWNER= bruker
$$ $$ P:/NMR-data/data/Ainhoa_raw_data/nmr/AR230608.2C/1/audita.txt
$$ ##AUDIT TRAIL=  $$ (NUMBER, WHEN, WHO, WHERE, VERSION, WHAT)
(   1,<2008-07-29 16:14:10.303 +0200>,<WUR\bruker>,<RIK1030>,<TOPSPIN 1.3>,
      <created by zg, POWCHK disabled, PULCHK disabled
       configuration hash MD5:
       D1 93 94 B6 6B D6 3B BD 35 EA 0D 0D AE B0 63 FA
       data hash MD5: 16K
       95 AD 14 6D 73 D2 50 F1 F5 6A 86 AA 89 96 DF 14>)
(   2,<2011-04-15 14:42:38.103 +0200>,<WUR\bruker>,<RIK1030>,<proc1d>,<TOPSPIN 2.1>,
      <convdta from       1 "NMR_apolar_Ctrol_p17.2C" "Ainhoa_raw_data" "P:\NMR-data"
       data hash MD5: 16244
       8F 5F F9 7E AA 9E 68 13 5B 7B B5 B6 A9 06 FE DA>)
$$ ##END=
$$ 
$$ $$ hash MD5
$$ $$ 08 FE F0 7C 16 E9 3C B0 A4 4B A9 92 EC 06 90 17
##$RELAX= 
##$BRUKER FILE EXP=format.temp
$$ EDIT_PAR COMMAND FILE
$$ 
$$ DI_MODE         LONG
$$ ED_ENTRY        ACQU
$$ ORDER           FILE
$$ 
$$ 
$$ HEADER		"F2 - Acquisition Parameters"
$$ T_NAME		Date_
$$ 		TYPE	R64
$$ 		CLASS	ACQU
$$ 		SUBRANGE 0.0 50000000
$$ 		REL	"Date_=itodate(DATE)"
$$ 		INV_REL	"DATE=datetoi(Date_,DATE)"
$$ 		FORMAT	"%14.0f"
$$ 		TEXT	" "
$$ END
$$ T_NAME		Time
$$ 		TYPE	R32
$$ 		CLASS	ACQU
$$ 		SUBRANGE 0.0 1000000
$$ 		REL	"Time=itotime(DATE)"
$$ 		INV_REL	"DATE=timetoi(Time,DATE)"
$$ 		FORMAT	"%14.2f"
$$ 		TEXT	" "
$$ END
$$ NAME		INSTRUM
$$ 		TEXT	" "
$$ END
$$ NAME		PROBHD
$$ 		FORMAT	"%14.14s"
$$ 		TEXT	" "
$$ END
$$ NAME		PULPROG
$$ 		TEXT	" "
$$ END
$$ NAME		TD
$$ 		TEXT	" "
$$ END
$$ NAME		SOLVENT
$$ 		TEXT	" "
$$ END
$$ NAME		NS
$$ 		TEXT	" "
$$ END
$$ NAME		DS
$$ 		TEXT	" "
$$ END
$$ T_NAME		SWH
$$ 		TYPE	R32
$$ 		CLASS	ACQU
$$ 		SUBRANGE 0.0 1e8
$$ 		REL	"SWH=SW*SFO1"
$$ 		INV_REL "SW=SWH/SFO1"
$$ 		UNIT	"Hz"
$$ 		FORMAT	"%14.3f Hz"
$$ 		TEXT	" "
$$ END
$$ T_NAME          FIDRES
$$                 TYPE    R32
$$                 CLASS   ACQU
$$                 SUBRANGE 0.0 100000
$$                 REL     "FIDRES=SW*SFO1/TD"
$$                 INV_REL "TD = nextpow(SW*SFO1/FIDRES)"
$$ 		UNIT	"Hz"
$$ 		FORMAT	"%14.6f Hz"
$$ 		TEXT	" "
$$ END
$$ T_NAME          AQ
$$ 		TYPE	R32
$$ 		CLASS	ACQU
$$ 		SUBRANGE 0.0 1000
$$ 		REL	"AQ=aqcalc(SW,SFO1,TD,DIGTYP)"
$$ 		INV_REL	"TD=tdcalc(SW,SFO1,1.0e6*AQ,DIGTYP)"
$$ 		UNIT	"sec"
$$ 		FORMAT	"%14.7f sec"
$$ 		TEXT	" "
$$ END
$$ NAME		RG
$$ 		TEXT	" "
$$ END
$$ T_NAME          DW
$$ 		TYPE	R32
$$ 		CLASS	ACQU
$$ 		SUBRANGE 0.0 1000000
$$ 		REL	"DW=1/(2*SW*SFO1)"
$$ 		INV_REL	"SW=1000000/(2*(0.005+DW)*SFO1)"
$$ 		UNIT	"usec"
$$ 		FORMAT	"%14.3lf usec"
$$ 		TEXT	" "
$$ END
$$ NAME		DE
$$ 		FORMAT	"%14.2f usec"
$$ 		TEXT	" "
$$ END
$$ NAME		TE
$$ 		FORMAT	"%14.1f K"
$$ 		TEXT	" "
$$ END
$$ T_NAME		D1
$$ 		TYPE	R32
$$ 		CLASS	ACQU
$$ 		SUBRANGE 0.0 1e38
$$ 		REL	"D1=D[1]"
$$ 		INV_REL	"D[1]=D1"
$$ 		UNIT	"sec"
$$ 		FORMAT	"%14.8f sec"
$$ 		TEXT	" "
$$ END
$$ NAME		TD0
$$ 		TEXT	" "
$$ END
$$ HEADER		"======== CHANNEL f1 ========"
$$ NAME		NUC1
$$ 		NONEDIT
$$ 		TEXT	" "
$$ END
$$ T_NAME		P1
$$ 		TYPE	R32
$$ 		CLASS	ACQU
$$ 		SUBRANGE 0.0 1.0e10
$$ 		REL	"P1=P[1]"
$$ 		INV_REL	"P[1]=P1"
$$ 		UNIT	"usec"
$$ 		FORMAT	"%14.2f usec"
$$ 		TEXT	" "
$$ END
$$ T_NAME		PL1
$$ 		TYPE	R32
$$ 		CLASS	ACQU
$$ 		SUBRANGE -6.0 1e38
$$ 		REL	"PL1=PL[1]"
$$ 		INV_REL	"PL[1]=PL1"
$$ 		UNIT	"dB"
$$ 		FORMAT	"%14.2f dB"
$$ 		TEXT	" "
$$ END
$$ NAME		SFO1
$$ 		FORMAT	"%14.7f MHz"
$$ 		TEXT	" "
$$ END
##$RELAX= 
##$BRUKER FILE EXP=scon
$$ ##TITLE= Parameter file, TOPSPIN		Version 1.3
$$ ##JCAMPDX= 5.0
$$ ##DATATYPE= Parameter Values
$$ ##ORIGIN= Bruker BioSpin GmbH
$$ ##OWNER= bruker
$$ $$ 2008-07-29 16:05:55.106 +0200  WUR\bruker@RIK1030
$$ $$ P:/NMR-data/data/Ainhoa_raw_data/nmr/AR230608.2C/1/scon
$$ ##$BLKPA= (0..15)
3 3 3 3 3 3 3 3 3 3 3 3 3 3 3 3 
$$ ##$BLKTR= (0..15)
3 3 3 3 3 3 3 3 3 3 3 3 3 3 3 3 
$$ ##$DE1= 2
$$ ##$DE2= 2
$$ ##$DEADC= 4
$$ ##$DEPA= 2
$$ ##$DERX= 3
$$ ##$PHASP4= (0..15)
0.5 0.5 0.5 0.5 0.5 0.5 0.5 0.5 0.5 0.5 0.5 0.5 0.5 0.5 0.5 0.5 
$$ ##$PHASPR= (0..15)
3 3 3 3 3 3 3 3 3 3 3 3 3 3 3 3 
$$ ##$SHAPPR= (0..15)
1.6 1.6 1.6 1.6 1.6 1.6 1.6 1.6 1.6 1.6 1.6 1.6 1.6 1.6 1.6 1.6 
$$ ##END=
##$RELAX= 
##$BRUKER FILE EXP=pulseprogram
$$ # 1 "C:/Bruker/TOPSPIN/exp/stan/nmr/lists/pp/zg"
$$ ;zg
$$ ;avance-version (06/11/09)
$$ ;1D sequence
$$ ;
$$ ;$CLASS=HighRes
$$ ;$DIM=1D
$$ ;$TYPE=
$$ ;$SUBTYPE=
$$ ;$COMMENT=
$$ 
$$ 
$$ # 1 "C:/Bruker/TOPSPIN/exp/stan/nmr/lists/pp/Avance.incl" 1
$$ ;Avance2.incl
$$ ;   for 1
$$ ;
$$ ;avance-version (07/01/22)
$$ ;
$$ ;$CLASS=HighRes Incl
$$ ;$COMMENT=
$$ 
$$ 
$$ 
$$ 
$$ 
$$ 
$$ 
$$ 
$$ 
$$ 
$$ 
$$ 
$$ 
$$ 
$$ 
$$ 
$$ 
$$ 
$$ 
$$ 
$$ 
$$ 
$$ 
$$ 
$$ 
$$ 
$$ 
$$ 
$$ 
$$ 
$$ 
$$ 
$$ 
$$ 
$$ 
$$ 
$$ 
$$ 
$$ 
$$ 
$$ 
$$ 
$$ 
$$ 
$$ 
$$ 
$$ 
$$ 
$$ 
$$ 
$$ 
$$ 
$$ 
$$ 
$$ 
$$ 
$$ 
$$ 
$$ 
$$ 
$$ 
$$ 
$$ 
$$ 
$$ 
$$ 
$$ 
$$ 
$$ 
$$ 
$$ 
$$ 
$$ 
$$ 
$$ 
$$ 
$$ 
$$ 
$$ 
$$ 
$$ 
$$ 
$$ 
$$ 
$$ 
$$ 
$$ 
$$ 
$$ 
$$ 
$$ 
$$ 
$$ 
$$ 
$$ 
$$ 
$$ 
$$ 
$$ 
$$ 
$$ 
$$ 
$$ 
$$ 
$$ 
$$ 
$$ 
$$ 
$$ 
$$ 
$$ 
$$ 
$$ 
$$ 
$$ 
$$ 
$$ 
$$ 
$$ 
$$ 
$$ 
$$ 
$$ 
$$ 
$$ 
$$ 
$$ 
$$ 
$$ 
$$ 
$$ 
$$ 
$$ 
$$ ;$Id: Avance2.incl,v 1.10.6.7 2007/01/22 13:54:46 ber Exp $
$$ # 12 "C:/Bruker/TOPSPIN/exp/stan/nmr/lists/pp/zg" 2
$$ 
$$ 
$$ 
$$ "acqt0=-p1*2/3.1416"
$$ 
$$ 
$$ # 1 "mc_line 18 file C:/Bruker/TOPSPIN/exp/stan/nmr/lists/pp/zg expanding definition part of mc command before ze"
$$ define delay MCWRK
$$ define delay MCREST
$$ "MCWRK = 0.500000*30m"
$$ "MCREST = 30m - 30m"
$$ # 18 "C:/Bruker/TOPSPIN/exp/stan/nmr/lists/pp/zg"
$$ 1 ze
$$ # 1 "mc_line 18 file C:/Bruker/TOPSPIN/exp/stan/nmr/lists/pp/zg expanding definition of mc command after ze"
$$ # 19 "C:/Bruker/TOPSPIN/exp/stan/nmr/lists/pp/zg"
$$ # 1 "mc_line 19 file C:/Bruker/TOPSPIN/exp/stan/nmr/lists/pp/zg expanding start label for mc command"
$$ 2 MCWRK  * 2
$$ LBLF0, MCREST
$$ # 20 "C:/Bruker/TOPSPIN/exp/stan/nmr/lists/pp/zg"
$$   d1
$$   p1 ph1
$$   go=2 ph31
$$ # 1 "mc_line 23 file C:/Bruker/TOPSPIN/exp/stan/nmr/lists/pp/zg expanding mc command in line"
$$   MCWRK wr #0
$$   MCWRK zd 
$$   lo to LBLF0 times td0
$$ 
$$ # 24 "C:/Bruker/TOPSPIN/exp/stan/nmr/lists/pp/zg"
$$ exit
$$ 
$$ 
$$ ph1=0 2 2 0 1 3 3 1
$$ ph31=0 2 2 0 1 3 3 1
$$ 
$$ 
$$ ;pl1 : f1 channel - power level for pulse (default)
$$ ;p1 : f1 channel -  high power pulse
$$ ;d1 : relaxation delay; 1-5 * T1
$$ ;NS: 1 * n, total number of scans: NS * TD0
$$ 
$$ 
$$ 
$$ ;$Id: zg,v 1.7.10.2 2006/11/10 11:04:15 ber Exp $
##$RELAX= 
##$BRUKER FILE EXP=uxnmr.par
$$ ##TITLE= Parameter file, TOPSPIN		Version 1.3
$$ ##JCAMPDX= 5.0
$$ ##DATATYPE= Parameter Values
$$ ##ORIGIN= Bruker BioSpin GmbH
$$ ##OWNER= Administrator
$$ $$ 2008-03-03 09:42:28.895 +0100  WUR\bruker@RIK1030
$$ $$ C:/Bruker/TOPSPIN/conf/instr/avance400/uxnmr.par
$$ ##$ACB= 0
$$ ##$ACBTAT= (0..15)
0 88 72 0 0 0 0 0 0 0 0 0 0 0 0 0 
$$ ##$ACBTBA= (0..15)
0 0 0 0 0 0 0 0 0 0 0 0 0 0 0 0 
$$ ##$ACBTCTL= (0..15)
0 0 0 0 0 0 0 0 0 0 0 0 0 0 0 0 
$$ ##$ACBTDI= (0..15)
0 102 102 0 0 0 0 0 0 0 0 0 0 0 0 0 
$$ ##$ACBTDM= (0..15)
0 10 10 0 0 0 0 0 0 0 0 0 0 0 0 0 
$$ ##$ACBTFHI= (0..15)
0 400 400 0 0 0 0 0 0 0 0 0 0 0 0 0 
$$ ##$ACBTFL= (0..15)
0 73 74 0 0 0 0 0 0 0 0 0 0 0 0 0 
$$ ##$ACBTFLO= (0..15)
0 14 14 0 0 0 0 0 0 0 0 0 0 0 0 0 
$$ ##$ACBTOUT= (0..15)
0 1 2 0 0 0 0 0 0 0 0 0 0 0 0 0 
$$ ##$ACBTPO= (0..15)
0 150000 60000 0 0 0 0 0 0 0 0 0 0 0 0 0 
$$ ##$ACBTPW= (0..15)
0 10 10 0 0 0 0 0 0 0 0 0 0 0 0 0 
$$ ##$ACBTSB= (0..15)
0 0 0 0 0 0 0 0 0 0 0 0 0 0 0 0 
$$ ##$ACBTY= <no>
$$ ##$AQSBDHW= (0..31)
255 255 1 4 4 255 255 255 0 0 255 255 255 255 255 255 255 255 255 0 255 
255 255 255 255 255 255 255 255 255 255 255 
$$ ##$AQSBDID= (0..31)
255 255 88 83 83 255 255 255 65 67 255 255 255 255 255 255 255 255 255 
66 255 255 255 255 255 255 255 255 255 255 255 255 
$$ ##$AQSBDNO= (0..31)
255 255 1 1 2 255 255 255 1 1 255 255 255 255 255 255 255 255 255 1 255 
255 255 255 255 255 255 255 255 255 255 255 
$$ ##$AQSBDTY= (0..31)
255 255 3 16 16 255 255 255 5 9 255 255 255 255 255 255 255 255 255 7 
255 255 255 255 255 255 255 255 255 255 255 255 
$$ ##$AQSBUAD= (0..31)
255 255 52 36 37 255 255 255 54 26 255 255 255 255 255 255 255 255 255 
32 255 255 255 255 255 255 255 255 255 255 255 255 
$$ ##$AQSECL= (0..31)
255 255 2 3 3 255 255 255 5 2 255 255 255 255 255 255 255 255 255 255 
255 255 255 255 255 255 255 255 255 255 255 255 
$$ ##$AQSECLS= (0..31)
255 255 3 2 2 255 255 255 0 0 255 255 255 255 255 255 255 255 255 255 
255 255 255 255 255 255 255 255 255 255 255 255 
$$ ##$ATT19F= (0..1)
0 0 
$$ ##$ATT1H= (0..1)
0 0 
$$ ##$ATT3H= (0..1)
0 0 
$$ ##$ATTX= (0..1)
0 0 
$$ ##$ATTY= (0..1)
0 0 
$$ ##$ATTZ= (0..1)
0 0 
$$ ##$BACSAIR= no
$$ ##$BACSCAP= 60
$$ ##$BACSDEL= 10
$$ ##$BACSFCM= no
$$ ##$BACSOPT= <>
$$ ##$BACSTY= <tty08>
$$ ##$BARPTY= <no>
$$ ##$BFREQ= 400.13
$$ ##$BIRDS= yes
$$ ##$BMPC= 0
$$ ##$BMPCTY= <no>
$$ ##$BPSUTY= <no>
$$ ##$BSMS= 1
$$ ##$BSMSTY= <tty02>
$$ ##$CFASMOD= (0..7)
1 1 1 1 1 1 1 1 
$$ ##$CFASMUL= (0..7)
1 1 1 1 1 1 1 1 
$$ ##$CNFTXDR= (0..7)
6 6 0 0 0 0 0 0 
$$ ##$COMDIG2= 0
$$ ##$CPDBTY= <no>
$$ ##$CRCOTY= <no>
$$ ##$DATSTAT= no
$$ ##$DIGI140= (0..7)
0 0 0 0 0 0 0 0 
$$ ##$DIGIB12= (0..7)
0 0 0 0 0 0 0 0 
$$ ##$DIGIB16= (0..7)
0 0 0 0 0 0 0 0 
$$ ##$DIGIFA= (0..7)
0 0 0 0 0 0 0 0 
$$ ##$DIGIHA= (0..7)
0 0 0 0 0 0 0 0 
$$ ##$DIGIHAF= (0..7)
0 0 0 0 0 0 0 0 
$$ ##$DIGIHRD= (0..7)
0 0 0 0 0 0 0 0 
$$ ##$DIGIIA= (0..7)
0 0 0 0 0 0 0 0 
$$ ##$DIGIO16= (0..7)
0 0 0 0 0 0 0 0 
$$ ##$DIGISA= (0..7)
1 0 0 0 0 0 0 0 
$$ ##$DIGISAF= (0..7)
0 0 0 0 0 0 0 0 
$$ ##$DIGISL= (0..7)
0 0 0 0 0 0 0 0 
$$ ##$DIGITYI= (0..7)
0 0 0 0 0 0 0 0 
$$ ##$DIGITYP= (0..7)
0 0 0 0 0 0 0 0 
$$ ##$DIGITZ= 0
$$ ##$DRU= no
$$ ##$FCUMEM= (0..7)
2093056 2093056 0 0 0 0 0 0 
$$ ##$FCUPAL= (0..7)
260 260 0 0 0 0 0 0 
$$ ##$FQMIX= 0
$$ ##$FUNCMOD= <>
$$ ##$GCUTYPE= 2
$$ ##$GTUTY= <no>
$$ ##$HFAC= 3
$$ ##$HPCU= 0
$$ ##$HPCUTY= <no>
$$ ##$HPTXLP= (0..3)
-1 -1 -1 -1 
$$ ##$HPTXPI= (0..3)
0 0 0 0 
$$ ##$HPTXPO= (0..3)
0 0 0 0 
$$ ##$HPTXTY= (0..3)
0 0 0 0 
$$ ##$IF451= 0
$$ ##$IFREQ= 1
$$ ##$INTFPR= 0
$$ ##$IPSO= no
$$ ##$LOCKTY= <tty03>
$$ ##$LOCSWID= 0
$$ ##$M2FAC= 0
$$ ##$MASTY= <no>
$$ ##$MEMPRM= 0
$$ ##$MHFAC= 0
$$ ##$MXFAC= 0
$$ ##$NAMPD1= <2H>
$$ ##$NAMPD10= <>
$$ ##$NAMPD11= <>
$$ ##$NAMPD12= <>
$$ ##$NAMPD13= <>
$$ ##$NAMPD14= <>
$$ ##$NAMPD15= <>
$$ ##$NAMPD16= <>
$$ ##$NAMPD2= <X-BB19F_2HS>
$$ ##$NAMPD3= <1H>
$$ ##$NAMPD4= <>
$$ ##$NAMPD5= <>
$$ ##$NAMPD6= <>
$$ ##$NAMPD7= <>
$$ ##$NAMPD8= <>
$$ ##$NAMPD9= <>
$$ ##$NFCU= 2
$$ ##$NMRCH= 0
$$ ##$NMRMEM= 0
$$ ##$NRCU= 1
$$ ##$NROUT= 1
$$ ##$PAMPF1= (0..15)
75 99 67 27 0 0 0 12 117 46 8 118 1 0 0 0 
$$ ##$PAMPF2= (0..15)
0 0 0 0 0 0 0 0 0 0 0 0 0 0 0 0 
$$ ##$PAMPF3= (0..15)
0 0 0 0 0 0 0 0 0 0 0 0 0 0 0 0 
$$ ##$PAMPF4= (0..15)
0 0 0 0 0 0 0 0 0 0 0 0 0 0 0 0 
$$ ##$PAMPF5= (0..15)
0 0 0 0 0 0 0 0 0 0 0 0 0 0 0 0 
$$ ##$PAMPF6= (0..15)
0 0 0 0 0 0 0 0 0 0 0 0 0 0 0 0 
$$ ##$PAMPF7= (0..15)
0 0 0 0 0 0 0 0 0 0 0 0 0 0 0 0 
$$ ##$PAMPF8= (0..15)
0 0 0 0 0 0 0 0 0 0 0 0 0 0 0 0 
$$ ##$PH4= 0
$$ ##$PHF4TY= <no>
$$ ##$POWCHK= no
$$ ##$PRAMD1= (0..7)
0 1048576 0 0 0 1048576 0 0 
$$ ##$PRAMD10= (0..7)
0 0 0 0 0 0 0 0 
$$ ##$PRAMD11= (0..7)
0 0 0 0 0 0 0 0 
$$ ##$PRAMD12= (0..7)
0 0 0 0 0 0 0 0 
$$ ##$PRAMD13= (0..7)
0 0 0 0 0 0 0 0 
$$ ##$PRAMD14= (0..7)
0 0 0 0 0 0 0 0 
$$ ##$PRAMD15= (0..7)
0 0 0 0 0 0 0 0 
$$ ##$PRAMD16= (0..7)
0 0 0 0 0 0 0 0 
$$ ##$PRAMD17= (0..7)
0 0 0 0 0 0 0 0 
$$ ##$PRAMD18= (0..7)
0 0 0 0 0 0 0 0 
$$ ##$PRAMD19= (0..7)
0 0 0 0 0 0 0 0 
$$ ##$PRAMD2= (0..7)
2147483644 2146435071 2147483647 134217727 2147483644 2146435071 2147483647 
134217727 
$$ ##$PRAMD20= (0..7)
0 0 0 0 0 0 0 0 
$$ ##$PRAMD21= (0..7)
0 0 0 0 0 0 0 0 
$$ ##$PRAMD3= (0..7)
2 0 0 0 2 0 0 0 
$$ ##$PRAMD4= (0..7)
2147483644 2146435071 2147483647 134217727 2147483644 2146435071 2147483647 
134217727 
$$ ##$PRAMD5= (0..7)
0 0 0 0 0 0 0 0 
$$ ##$PRAMD6= (0..7)
0 0 0 0 0 0 0 0 
$$ ##$PRAMD7= (0..7)
0 0 0 0 0 0 0 0 
$$ ##$PRAMD8= (0..7)
0 0 0 0 0 0 0 0 
$$ ##$PRAMD9= (0..7)
0 0 0 0 0 0 0 0 
$$ ##$PRAMLED= (0..1)
15 15 
$$ ##$PRAMP1= <tty01>
$$ ##$PRAMP2= <no>
$$ ##$PRAMP3= <no>
$$ ##$PRAMP4= <no>
$$ ##$PRAMP5= <no>
$$ ##$PRAMP6= <no>
$$ ##$PRAMP7= <no>
$$ ##$PRAMP8= <no>
$$ ##$PRAMPTP= 0
$$ ##$PREPTY= <no>
$$ ##$PRESHLD= 0
$$ ##$PTS160= -1
$$ ##$PTSA2X= (0..7)
0 0 0 0 0 0 0 0 
$$ ##$PTSF2X= (0..7)
0 0 0 0 0 0 0 0 
$$ ##$PTSFMX= (0..7)
429.9 429.9 0 0 0 0 0 0 
$$ ##$PULCHK= no
$$ ##$RCUCDS= (0..7)
8388608 0 0 0 0 0 0 0 
$$ ##$RCUCFS= (0..7)
4096 0 0 0 0 0 0 0 
$$ ##$RCUCSS= (0..7)
1048576 0 0 0 0 0 0 0 
$$ ##$RCUI2C1= (0..7)
78 0 0 0 0 0 0 0 
$$ ##$RCUI2C2= (0..7)
0 0 0 0 0 0 0 0 
$$ ##$RCUI2C3= (0..7)
0 0 0 0 0 0 0 0 
$$ ##$RCUI2C4= (0..7)
0 0 0 0 0 0 0 0 
$$ ##$RCUI2C5= (0..7)
0 0 0 0 0 0 0 0 
$$ ##$RCUI2C6= (0..7)
0 0 0 0 0 0 0 0 
$$ ##$RCUI2C7= (0..7)
0 0 0 0 0 0 0 0 
$$ ##$RCUI2C8= (0..7)
0 0 0 0 0 0 0 0 
$$ ##$RDCU= 0
$$ ##$RGTYPE= (0..7)
5 0 0 0 0 0 0 0 
$$ ##$RG_max= (0..7)
46341 0 0 0 0 0 0 0 
$$ ##$RG_min= (0..7)
1 0 0 0 0 0 0 0 
$$ ##$RG_tab1= (0..255)
1 1.1 1.3 1.4 1.6 1.8 2 2.2 2.5 2.8 3.2 3.6 4 4.5 5 5.7 6.3 7.1 8 9 10.1 
11.3 12.7 14.3 16 18 20.2 22.6 25.4 28.5 32 35.9 40.3 45.3 50.8 57 64 
71.8 80.6 90.5 101.6 114 128 143.7 161.3 181 203.2 228.1 256 287.4 322.5 
362 406.4 456.1 512 574.7 645.1 724.1 812.7 912.3 1024 1149.4 1290.2 1448.2 
1625.5 1824.6 2048 2298.8 2580.3 2896.3 3251 3649.1 4096 4597.6 5160.6 
5792.6 6502 7298.2 8192 9195.2 10321.3 11585.2 13004 14596.5 16384 18390.4 
20642.5 23170.5 26008 29193 32768 36780.8 41285.1 46341 -1 -1 -1 -1 -1 
-1 -1 -1 -1 -1 -1 -1 -1 -1 -1 -1 -1 -1 -1 -1 -1 -1 -1 -1 -1 -1 -1 -1 -1 
-1 -1 -1 -1 -1 -1 -1 -1 -1 -1 -1 -1 -1 -1 -1 -1 -1 -1 -1 -1 -1 -1 -1 -1 
-1 -1 -1 -1 -1 -1 -1 -1 -1 -1 -1 -1 -1 -1 -1 -1 -1 -1 -1 -1 -1 -1 -1 -1 
-1 -1 -1 -1 -1 -1 -1 -1 -1 -1 -1 -1 -1 -1 -1 -1 -1 -1 -1 -1 -1 -1 -1 -1 
-1 -1 -1 -1 -1 -1 -1 -1 -1 -1 -1 -1 -1 -1 -1 -1 -1 -1 -1 -1 -1 -1 -1 -1 
-1 -1 -1 -1 -1 -1 -1 -1 -1 -1 -1 -1 -1 -1 -1 -1 -1 -1 -1 -1 -1 -1 -1 -1 
-1 -1 -1 -1 -1 -1 -1 -1 -1 -1 -1 -1 -1 
$$ ##$RG_tab2= (0..255)
-1 -1 -1 -1 -1 -1 -1 -1 -1 -1 -1 -1 -1 -1 -1 -1 -1 -1 -1 -1 -1 -1 -1 -1 
-1 -1 -1 -1 -1 -1 -1 -1 -1 -1 -1 -1 -1 -1 -1 -1 -1 -1 -1 -1 -1 -1 -1 -1 
-1 -1 -1 -1 -1 -1 -1 -1 -1 -1 -1 -1 -1 -1 -1 -1 -1 -1 -1 -1 -1 -1 -1 -1 
-1 -1 -1 -1 -1 -1 -1 -1 -1 -1 -1 -1 -1 -1 -1 -1 -1 -1 -1 -1 -1 -1 -1 -1 
-1 -1 -1 -1 -1 -1 -1 -1 -1 -1 -1 -1 -1 -1 -1 -1 -1 -1 -1 -1 -1 -1 -1 -1 
-1 -1 -1 -1 -1 -1 -1 -1 -1 -1 -1 -1 -1 -1 -1 -1 -1 -1 -1 -1 -1 -1 -1 -1 
-1 -1 -1 -1 -1 -1 -1 -1 -1 -1 -1 -1 -1 -1 -1 -1 -1 -1 -1 -1 -1 -1 -1 -1 
-1 -1 -1 -1 -1 -1 -1 -1 -1 -1 -1 -1 -1 -1 -1 -1 -1 -1 -1 -1 -1 -1 -1 -1 
-1 -1 -1 -1 -1 -1 -1 -1 -1 -1 -1 -1 -1 -1 -1 -1 -1 -1 -1 -1 -1 -1 -1 -1 
-1 -1 -1 -1 -1 -1 -1 -1 -1 -1 -1 -1 -1 -1 -1 -1 -1 -1 -1 -1 -1 -1 -1 -1 
-1 -1 -1 -1 -1 -1 -1 -1 -1 -1 -1 -1 -1 -1 -1 -1 
$$ ##$RG_tab3= (0..255)
-1 -1 -1 -1 -1 -1 -1 -1 -1 -1 -1 -1 -1 -1 -1 -1 -1 -1 -1 -1 -1 -1 -1 -1 
-1 -1 -1 -1 -1 -1 -1 -1 -1 -1 -1 -1 -1 -1 -1 -1 -1 -1 -1 -1 -1 -1 -1 -1 
-1 -1 -1 -1 -1 -1 -1 -1 -1 -1 -1 -1 -1 -1 -1 -1 -1 -1 -1 -1 -1 -1 -1 -1 
-1 -1 -1 -1 -1 -1 -1 -1 -1 -1 -1 -1 -1 -1 -1 -1 -1 -1 -1 -1 -1 -1 -1 -1 
-1 -1 -1 -1 -1 -1 -1 -1 -1 -1 -1 -1 -1 -1 -1 -1 -1 -1 -1 -1 -1 -1 -1 -1 
-1 -1 -1 -1 -1 -1 -1 -1 -1 -1 -1 -1 -1 -1 -1 -1 -1 -1 -1 -1 -1 -1 -1 -1 
-1 -1 -1 -1 -1 -1 -1 -1 -1 -1 -1 -1 -1 -1 -1 -1 -1 -1 -1 -1 -1 -1 -1 -1 
-1 -1 -1 -1 -1 -1 -1 -1 -1 -1 -1 -1 -1 -1 -1 -1 -1 -1 -1 -1 -1 -1 -1 -1 
-1 -1 -1 -1 -1 -1 -1 -1 -1 -1 -1 -1 -1 -1 -1 -1 -1 -1 -1 -1 -1 -1 -1 -1 
-1 -1 -1 -1 -1 -1 -1 -1 -1 -1 -1 -1 -1 -1 -1 -1 -1 -1 -1 -1 -1 -1 -1 -1 
-1 -1 -1 -1 -1 -1 -1 -1 -1 -1 -1 -1 -1 -1 -1 -1 
$$ ##$RG_tab4= (0..255)
-1 -1 -1 -1 -1 -1 -1 -1 -1 -1 -1 -1 -1 -1 -1 -1 -1 -1 -1 -1 -1 -1 -1 -1 
-1 -1 -1 -1 -1 -1 -1 -1 -1 -1 -1 -1 -1 -1 -1 -1 -1 -1 -1 -1 -1 -1 -1 -1 
-1 -1 -1 -1 -1 -1 -1 -1 -1 -1 -1 -1 -1 -1 -1 -1 -1 -1 -1 -1 -1 -1 -1 -1 
-1 -1 -1 -1 -1 -1 -1 -1 -1 -1 -1 -1 -1 -1 -1 -1 -1 -1 -1 -1 -1 -1 -1 -1 
-1 -1 -1 -1 -1 -1 -1 -1 -1 -1 -1 -1 -1 -1 -1 -1 -1 -1 -1 -1 -1 -1 -1 -1 
-1 -1 -1 -1 -1 -1 -1 -1 -1 -1 -1 -1 -1 -1 -1 -1 -1 -1 -1 -1 -1 -1 -1 -1 
-1 -1 -1 -1 -1 -1 -1 -1 -1 -1 -1 -1 -1 -1 -1 -1 -1 -1 -1 -1 -1 -1 -1 -1 
-1 -1 -1 -1 -1 -1 -1 -1 -1 -1 -1 -1 -1 -1 -1 -1 -1 -1 -1 -1 -1 -1 -1 -1 
-1 -1 -1 -1 -1 -1 -1 -1 -1 -1 -1 -1 -1 -1 -1 -1 -1 -1 -1 -1 -1 -1 -1 -1 
-1 -1 -1 -1 -1 -1 -1 -1 -1 -1 -1 -1 -1 -1 -1 -1 -1 -1 -1 -1 -1 -1 -1 -1 
-1 -1 -1 -1 -1 -1 -1 -1 -1 -1 -1 -1 -1 -1 -1 -1 
$$ ##$RG_tab5= (0..255)
-1 -1 -1 -1 -1 -1 -1 -1 -1 -1 -1 -1 -1 -1 -1 -1 -1 -1 -1 -1 -1 -1 -1 -1 
-1 -1 -1 -1 -1 -1 -1 -1 -1 -1 -1 -1 -1 -1 -1 -1 -1 -1 -1 -1 -1 -1 -1 -1 
-1 -1 -1 -1 -1 -1 -1 -1 -1 -1 -1 -1 -1 -1 -1 -1 -1 -1 -1 -1 -1 -1 -1 -1 
-1 -1 -1 -1 -1 -1 -1 -1 -1 -1 -1 -1 -1 -1 -1 -1 -1 -1 -1 -1 -1 -1 -1 -1 
-1 -1 -1 -1 -1 -1 -1 -1 -1 -1 -1 -1 -1 -1 -1 -1 -1 -1 -1 -1 -1 -1 -1 -1 
-1 -1 -1 -1 -1 -1 -1 -1 -1 -1 -1 -1 -1 -1 -1 -1 -1 -1 -1 -1 -1 -1 -1 -1 
-1 -1 -1 -1 -1 -1 -1 -1 -1 -1 -1 -1 -1 -1 -1 -1 -1 -1 -1 -1 -1 -1 -1 -1 
-1 -1 -1 -1 -1 -1 -1 -1 -1 -1 -1 -1 -1 -1 -1 -1 -1 -1 -1 -1 -1 -1 -1 -1 
-1 -1 -1 -1 -1 -1 -1 -1 -1 -1 -1 -1 -1 -1 -1 -1 -1 -1 -1 -1 -1 -1 -1 -1 
-1 -1 -1 -1 -1 -1 -1 -1 -1 -1 -1 -1 -1 -1 -1 -1 -1 -1 -1 -1 -1 -1 -1 -1 
-1 -1 -1 -1 -1 -1 -1 -1 -1 -1 -1 -1 -1 -1 -1 -1 
$$ ##$RG_tab6= (0..255)
-1 -1 -1 -1 -1 -1 -1 -1 -1 -1 -1 -1 -1 -1 -1 -1 -1 -1 -1 -1 -1 -1 -1 -1 
-1 -1 -1 -1 -1 -1 -1 -1 -1 -1 -1 -1 -1 -1 -1 -1 -1 -1 -1 -1 -1 -1 -1 -1 
-1 -1 -1 -1 -1 -1 -1 -1 -1 -1 -1 -1 -1 -1 -1 -1 -1 -1 -1 -1 -1 -1 -1 -1 
-1 -1 -1 -1 -1 -1 -1 -1 -1 -1 -1 -1 -1 -1 -1 -1 -1 -1 -1 -1 -1 -1 -1 -1 
-1 -1 -1 -1 -1 -1 -1 -1 -1 -1 -1 -1 -1 -1 -1 -1 -1 -1 -1 -1 -1 -1 -1 -1 
-1 -1 -1 -1 -1 -1 -1 -1 -1 -1 -1 -1 -1 -1 -1 -1 -1 -1 -1 -1 -1 -1 -1 -1 
-1 -1 -1 -1 -1 -1 -1 -1 -1 -1 -1 -1 -1 -1 -1 -1 -1 -1 -1 -1 -1 -1 -1 -1 
-1 -1 -1 -1 -1 -1 -1 -1 -1 -1 -1 -1 -1 -1 -1 -1 -1 -1 -1 -1 -1 -1 -1 -1 
-1 -1 -1 -1 -1 -1 -1 -1 -1 -1 -1 -1 -1 -1 -1 -1 -1 -1 -1 -1 -1 -1 -1 -1 
-1 -1 -1 -1 -1 -1 -1 -1 -1 -1 -1 -1 -1 -1 -1 -1 -1 -1 -1 -1 -1 -1 -1 -1 
-1 -1 -1 -1 -1 -1 -1 -1 -1 -1 -1 -1 -1 -1 -1 -1 
$$ ##$RG_tab7= (0..255)
-1 -1 -1 -1 -1 -1 -1 -1 -1 -1 -1 -1 -1 -1 -1 -1 -1 -1 -1 -1 -1 -1 -1 -1 
-1 -1 -1 -1 -1 -1 -1 -1 -1 -1 -1 -1 -1 -1 -1 -1 -1 -1 -1 -1 -1 -1 -1 -1 
-1 -1 -1 -1 -1 -1 -1 -1 -1 -1 -1 -1 -1 -1 -1 -1 -1 -1 -1 -1 -1 -1 -1 -1 
-1 -1 -1 -1 -1 -1 -1 -1 -1 -1 -1 -1 -1 -1 -1 -1 -1 -1 -1 -1 -1 -1 -1 -1 
-1 -1 -1 -1 -1 -1 -1 -1 -1 -1 -1 -1 -1 -1 -1 -1 -1 -1 -1 -1 -1 -1 -1 -1 
-1 -1 -1 -1 -1 -1 -1 -1 -1 -1 -1 -1 -1 -1 -1 -1 -1 -1 -1 -1 -1 -1 -1 -1 
-1 -1 -1 -1 -1 -1 -1 -1 -1 -1 -1 -1 -1 -1 -1 -1 -1 -1 -1 -1 -1 -1 -1 -1 
-1 -1 -1 -1 -1 -1 -1 -1 -1 -1 -1 -1 -1 -1 -1 -1 -1 -1 -1 -1 -1 -1 -1 -1 
-1 -1 -1 -1 -1 -1 -1 -1 -1 -1 -1 -1 -1 -1 -1 -1 -1 -1 -1 -1 -1 -1 -1 -1 
-1 -1 -1 -1 -1 -1 -1 -1 -1 -1 -1 -1 -1 -1 -1 -1 -1 -1 -1 -1 -1 -1 -1 -1 
-1 -1 -1 -1 -1 -1 -1 -1 -1 -1 -1 -1 -1 -1 -1 -1 
$$ ##$RG_tab8= (0..255)
-1 -1 -1 -1 -1 -1 -1 -1 -1 -1 -1 -1 -1 -1 -1 -1 -1 -1 -1 -1 -1 -1 -1 -1 
-1 -1 -1 -1 -1 -1 -1 -1 -1 -1 -1 -1 -1 -1 -1 -1 -1 -1 -1 -1 -1 -1 -1 -1 
-1 -1 -1 -1 -1 -1 -1 -1 -1 -1 -1 -1 -1 -1 -1 -1 -1 -1 -1 -1 -1 -1 -1 -1 
-1 -1 -1 -1 -1 -1 -1 -1 -1 -1 -1 -1 -1 -1 -1 -1 -1 -1 -1 -1 -1 -1 -1 -1 
-1 -1 -1 -1 -1 -1 -1 -1 -1 -1 -1 -1 -1 -1 -1 -1 -1 -1 -1 -1 -1 -1 -1 -1 
-1 -1 -1 -1 -1 -1 -1 -1 -1 -1 -1 -1 -1 -1 -1 -1 -1 -1 -1 -1 -1 -1 -1 -1 
-1 -1 -1 -1 -1 -1 -1 -1 -1 -1 -1 -1 -1 -1 -1 -1 -1 -1 -1 -1 -1 -1 -1 -1 
-1 -1 -1 -1 -1 -1 -1 -1 -1 -1 -1 -1 -1 -1 -1 -1 -1 -1 -1 -1 -1 -1 -1 -1 
-1 -1 -1 -1 -1 -1 -1 -1 -1 -1 -1 -1 -1 -1 -1 -1 -1 -1 -1 -1 -1 -1 -1 -1 
-1 -1 -1 -1 -1 -1 -1 -1 -1 -1 -1 -1 -1 -1 -1 -1 -1 -1 -1 -1 -1 -1 -1 -1 
-1 -1 -1 -1 -1 -1 -1 -1 -1 -1 -1 -1 -1 -1 -1 -1 
$$ ##$ROUTER= 3
$$ ##$RX22TY= <tty10>
$$ ##$SCMTY= <no>
$$ ##$SPECTR= 5
$$ ##$SY2FLAG= 0
$$ ##$TFXNUM= 0
$$ ##$TRIPLO2= 0
$$ ##$VTUTY= <tty05>
$$ ##$WBREFAM= (0..15)
100 100 100 100 100 100 100 100 100 100 100 100 100 100 100 100 
$$ ##$WBREFPH= (0..15)
0 0 0 0 0 0 0 0 0 0 0 0 0 0 0 0 
$$ ##$XFAC= 2
$$ ##END=
##$RELAX= 
$$ Bruker specific parameters
$$ --------------------------
##$DU= <P:\NMR-data>
##$EXPNO= 1
##$NAME= <NMR_apolar_Ctrol_p17.2C>
##$PROCNO= 1
##$TYPE= <nmr>
##$USER= <Ainhoa_raw_data>
##$ACQT0= -4.83829889523336
##$AMP= (0..31)
100 100 100 100 100 100 100 100 100 100 100 100 100 100 100 100 100 100
100 100 100 100 100 100 100 100 100 100 100 100 100 100
##$ANAVPT= -1
##$AQSEQ= 0
##$AQ_mod= 3
##$AUNM= <au_zg>
##$AUTOPOS= <22 >
##$BF1= 400.13
##$BF2= 100.612769
##$BF3= 400.13
##$BF4= 400.13
##$BF5= 500.13
##$BF6= 500.13
##$BF7= 500.13
##$BF8= 500.13
##$BYTORDA= 0
##$CFDGTYP= 0
##$CFRGTYP= 5
##$CHEMSTR= <none>
##$CNST= (0..63)
1 1 145 1 1 1 1 1 1 1 1 1 1 1 1 1 1 1 1 1 1 1 1 1 1 1 1 1 1 1 1 1 1 1 1
1 1 1 1 1 1 1 1 1 1 1 1 1 1 1 1 1 1 1 1 1 1 1 1 1 1 1 1 1
##$CPDPRG= <>
##$CPDPRG1= <>
##$CPDPRG2= <>
##$CPDPRG3= <>
##$CPDPRG4= <mlev>
##$CPDPRG5= <mlev>
##$CPDPRG6= <mlev>
##$CPDPRG7= <mlev>
##$CPDPRG8= <mlev>
##$CPDPRGB= <>
##$CPDPRGT= <>
##$D= (0..63)
0 2 0 0 0 0 0 0 0 0.06 0 0 2e-005 0 0 0 0.0002 0 0 0 0 0 0 0 0 0 0 0 0
0 0 0 0 0 0 0 0 0 0 0 0 0 0 0 0 0 0 0 0 0 0 0 0 0 0 0 0 0 0 0 0 0 0 0
##$DATE= 1217340845
##$DBL= (0..7)
120 120 120 120 120 120 120 120
##$DBP= (0..7)
150 150 150 150 150 150 150 150
##$DBP07= 0
##$DBPNAM0= <>
##$DBPNAM1= <>
##$DBPNAM2= <>
##$DBPNAM3= <>
##$DBPNAM4= <>
##$DBPNAM5= <>
##$DBPNAM6= <>
##$DBPNAM7= <>
##$DBPOAL= (0..7)
0.5 0.5 0.5 0.5 0.5 0.5 0.5 0.5
##$DBPOFFS= (0..7)
0 0 0 0 0 0 0 0
##$DE= 6
##$DECBNUC= <off>
##$DECIM= 24
##$DECNUC= <off>
##$DECSTAT= 4
##$DIGMOD= 0
##$DIGTYP= 7
##$DL= (0..7)
0 120 120 120 120 120 120 120
##$DP= (0..7)
150 150 150 150 150 150 150 150
##$DP07= 0
##$DPNAME0= <>
##$DPNAME1= <>
##$DPNAME2= <>
##$DPNAME3= <>
##$DPNAME4= <>
##$DPNAME5= <>
##$DPNAME6= <>
##$DPNAME7= <>
##$DPOAL= (0..7)
0.5 0.5 0.5 0.5 0.5 0.5 0.5 0.5
##$DPOFFS= (0..7)
0 0 0 0 0 0 0 0
##$DQDMODE= 0
##$DR= 18
##$DS= 4
##$DSLIST= <SSSSSSSSSSSSSSS>
##$DSPFIRM= 0
##$DSPFVS= -1
##$DTYPA= 0
##$EXP= <AID_chl>
##$F1LIST= <111111111111111>
##$F2LIST= <222222222222222>
##$F3LIST= <333333333333333>
##$FCUCHAN= (0..9)
0 2 1 0 0 0 0 0 0 0
##$FL1= 90
##$FL2= 90
##$FL3= 90
##$FL4= 90
##$FOV= 20
##$FQ1LIST= <freqlist>
##$FQ2LIST= <freqlist>
##$FQ3LIST= <freqlist>
##$FQ4LIST= <freqlist>
##$FQ5LIST= <freqlist>
##$FQ6LIST= <freqlist>
##$FQ7LIST= <freqlist>
##$FQ8LIST= <freqlist>
##$FRQLO3= 1882485.02994012
##$FRQLO3N= 0
##$FS= (0..7)
83 83 83 83 83 83 83 83
##$FTLPGN= 0
##$FW= 90000
##$FnMODE= 0
##$FnTYPE= 0
##$GP031= 0
##$GPNAM0= <sine.100>
##$GPNAM1= <sine.100>
##$GPNAM10= <sine.100>
##$GPNAM11= <sine.100>
##$GPNAM12= <sine.100>
##$GPNAM13= <sine.100>
##$GPNAM14= <sine.100>
##$GPNAM15= <sine.100>
##$GPNAM16= <sine.100>
##$GPNAM17= <sine.100>
##$GPNAM18= <sine.100>
##$GPNAM19= <sine.100>
##$GPNAM2= <sine.100>
##$GPNAM20= <sine.100>
##$GPNAM21= <sine.100>
##$GPNAM22= <sine.100>
##$GPNAM23= <sine.100>
##$GPNAM24= <sine.100>
##$GPNAM25= <sine.100>
##$GPNAM26= <sine.100>
##$GPNAM27= <sine.100>
##$GPNAM28= <sine.100>
##$GPNAM29= <sine.100>
##$GPNAM3= <sine.100>
##$GPNAM30= <sine.100>
##$GPNAM31= <sine.100>
##$GPNAM4= <sine.100>
##$GPNAM5= <sine.100>
##$GPNAM6= <sine.100>
##$GPNAM7= <sine.100>
##$GPNAM8= <sine.100>
##$GPNAM9= <sine.100>
##$GPX= (0..31)
0 0 0 0 0 0 0 0 0 0 0 0 0 0 0 0 0 0 0 0 0 0 0 0 0 0 0 0 0 0 0 0
##$GPY= (0..31)
0 0 0 0 0 0 0 0 0 0 0 0 0 0 0 0 0 0 0 0 0 0 0 0 0 0 0 0 0 0 0 0
##$GPZ= (0..31)
0 0 0 0 0 0 0 0 0 0 0 0 0 0 0 0 0 0 0 0 0 0 0 0 0 0 0 0 0 0 0 0
##$GRDPROG= <>
##$GRPDLY= -1
##$HDDUTY= 20
##$HDRATE= 20
##$HGAIN= (0..3)
0 0 0 0
##$HL1= 1
##$HL2= 35
##$HL3= 16
##$HL4= 17
##$HOLDER= 0
##$HPMOD= (0..7)
0 0 0 0 0 0 0 0
##$HPPRGN= 0
##$IN= (0..63)
0.001 0.001 0.001 0.001 0.001 0.001 0.001 0.001 0.001 0.001 0.001 0.001
0.001 0.001 0.001 0.001 0.001 0.001 0.001 0.001 0.001 0.001 0.001 0.001
0.001 0.001 0.001 0.001 0.001 0.001 0.001 0.001 0.001 0.001 0.001 0.001
0.001 0.001 0.001 0.001 0.001 0.001 0.001 0.001 0.001 0.001 0.001 0.001
0.001 0.001 0.001 0.001 0.001 0.001 0.001 0.001 0.001 0.001 0.001 0.001
0.001 0.001 0.001 0.001
##$INF= (0..7)
0 0 0 0 0 0 0 0
##$INP= (0..63)
0 0 0 0 0 0 0 0 0 0 0 0 0 0 0 0 0 0 0 0 0 0 0 0 0 0 0 0 0 0 0 0 0 0 0 0
0 0 0 0 0 0 0 0 0 0 0 0 0 0 0 0 0 0 0 0 0 0 0 0 0 0 0 0
##$INSTRUM= <avance400>
##$L= (0..31)
1 1 1 1 1 1 1 1 1 1 1 1 1 1 1 1 1 1 1 1 1 1 1 1 1 1 1 1 1 1 1 1
##$LFILTER= 100
##$LGAIN= -15
##$LINPSTP= 10
##$LOCKED= yes
##$LOCKFLD= 3186
##$LOCKGN= 119.300003051758
##$LOCKPOW= -35
##$LOCKPPM= 7.23999977111816
##$LOCNUC= <2H>
##$LOCPHAS= 356
##$LOCSHFT= yes
##$LOCSW= 0
##$LTIME= 0.200000002980232
##$MASR= 4200
##$MASRLST= <masrlst>
##$NBL= 1
##$NC= -2
##$NLOGCH= 1
##$NS= 128
##$NUC1= <1H>
##$NUC2= <13C>
##$NUC3= <off>
##$NUC4= <off>
##$NUC5= <off>
##$NUC6= <off>
##$NUC7= <off>
##$NUC8= <off>
##$NUCLEI= 0
##$NUCLEUS= <off>
##$O1= 1922.3
##$O2= 4979.85804243228
##$O3= 1900.52349393
##$O4= 1900.52349393
##$O5= 0
##$O6= 0
##$O7= 0
##$O8= 0
##$OBSCHAN= (0..9)
0 0 0 0 0 0 0 0 0 0
##$OVERFLW= 0
##$P= (0..63)
7.6 7.6 15.2 14.9 29.8 16.5 25 50 0 0 0 0 0 0 0 200000 1000 2500 0 600
2500 0 0 0 0 200 0 7.6 1000 0 0 0 0 0 0 0 0 0 0 0 0 0 0 0 0 0 0 0 0 0 0
0 0 0 0 0 0 0 0 0 0 0 0 0
##$PACOIL= (0..15)
0 0 0 0 0 0 0 0 0 0 0 0 0 0 0 0
##$PAPS= 2
##$PARMODE= 0
##$PCPD= (0..9)
100 100 70 100 100 100 100 100 100 100
##$PHCOR= (0..31)
0 0 0 0 0 0 0 0 0 0 0 0 0 0 0 0 0 0 0 0 0 0 0 0 0 0 0 0 0 0 0 0
##$PHLIST= <>
##$PHP= 1
##$PH_ref= 0
##$PL= (0..63)
120 0 -4 120 120 120 120 120 120 60 10.34 22.38 9 120 120 120 120 120 0
120 120 120 120 120 120 120 120 22.38 120 120 9 120 120 120 120 120 120
120 120 120 120 120 120 120 120 120 120 120 120 120 120 120 120 120 120
120 120 120 120 120 120 120 120 120
##$PLSTEP= 0.1
##$PLSTRT= -6
##$POWMOD= 0
##$PQPHASE= 0
##$PQSCALE= 0
##$PR= 1
##$PRECHAN= (0..15)
-1 1 2 -1 -1 -1 -1 -1 -1 -1 -1 -1 -1 -1 -1 -1
##$PRGAIN= 0
##$PROBHD= <5 mm PABBI 1H-BB Z-GRD Z811201/0006
>
##$PROSOL= no
##$PULPROG= <zg>
##$PW= 0
##$PYNM= <acqu.py>
##$QNP= 1
##$RD= 0
##$RECCHAN= (0..15)
-1 -1 -1 -1 -1 -1 -1 -1 -1 -1 -1 -1 -1 -1 -1 -1
##$RECPH= 0
##$RECPRE= (0..15)
-1 -1 -1 -1 -1 -1 -1 -1 -1 -1 -1 -1 -1 -1 -1 -1
##$RECPRFX= (0..15)
-1 -1 -1 -1 -1 -1 -1 -1 -1 -1 -1 -1 -1 -1 -1 -1
##$RECSEL= (0..15)
0 0 0 0 0 0 0 0 0 0 0 0 0 0 0 0
##$RG= 181
##$RO= 0
##$ROUTWD1= (0..23)
0 0 0 0 0 0 0 0 0 0 0 0 0 0 0 0 0 0 0 0 1 1 0 0
##$ROUTWD2= (0..23)
0 0 0 0 0 1 0 0 0 0 0 0 0 0 0 0 0 0 1 0 1 1 0 0
##$RSEL= (0..9)
0 1 2 0 0 0 0 0 0 0
##$S= (0..7)
83 4 83 83 83 83 83 83
##$SEOUT= 0
##$SFO1= 400.1319223
##$SFO2= 100.617748858042
##$SFO3= 400.131900523494
##$SFO4= 400.131900523494
##$SFO5= 500.13
##$SFO6= 500.13
##$SFO7= 500.13
##$SFO8= 500.13
##$SOLVENT= <CDCl3>
##$SP= (0..31)
1 120 120 120 0 0 120 120 0 0 0 120 0 0 120 0 150 150 120 120.87 118.96
122.27 114.95 150 150 150 150 150 150 120 120 120
##$SP07= 0
##$SPECTR= 0
##$SPNAM0= <gauss>
##$SPNAM1= <Gaus1.1000>
##$SPNAM10= <gauss>
##$SPNAM11= <Gaus1.1000>
##$SPNAM12= <gauss>
##$SPNAM13= <gauss>
##$SPNAM14= <Gaus1.1000>
##$SPNAM15= <Gaus1.1000>
##$SPNAM16= <gauss>
##$SPNAM17= <gauss>
##$SPNAM18= <Gaus1.1000>
##$SPNAM19= <Gaus1.1000>
##$SPNAM2= <Gaus1.1000>
##$SPNAM20= <Gaus1.1000>
##$SPNAM21= <Gaus1.1000>
##$SPNAM22= <Gaus1.1000>
##$SPNAM23= <gauss>
##$SPNAM24= <gauss>
##$SPNAM25= <gauss>
##$SPNAM26= <gauss>
##$SPNAM27= <gauss>
##$SPNAM28= <gauss>
##$SPNAM29= <Gaus1.1000>
##$SPNAM3= <Gaus1.1000>
##$SPNAM30= <Gaus1.1000>
##$SPNAM31= <Gaus1.1000>
##$SPNAM4= <gauss>
##$SPNAM5= <gauss>
##$SPNAM6= <Gaus1.1000>
##$SPNAM7= <Gaus1.1000>
##$SPNAM8= <gauss>
##$SPNAM9= <gauss>
##$SPOAL= (0..31)
0.5 0.5 0.5 0.5 0.5 0.5 0.5 0.5 0.5 0.5 0.5 0.5 0.5 0.5 0.5 0.5 0.5 0.5
0.5 0.5 0.5 0.5 0.5 0.5 0.5 0.5 0.5 0.5 0.5 0.5 0.5 0.5
##$SPOFFS= (0..31)
0 0 0 0 0 0 0 0 0 0 0 0 0 0 0 0 0 0 0 0 0 0 0 0 0 0 0 0 0 0 0 0
##$SUBNAM0= <"">
##$SUBNAM1= <"">
##$SUBNAM2= <"">
##$SUBNAM3= <"">
##$SUBNAM4= <"">
##$SUBNAM5= <"">
##$SUBNAM6= <"">
##$SUBNAM7= <"">
##$SUBNAM8= <"">
##$SUBNAM9= <"">
##$SW= 12.4709369134976
##$SWIBOX= (0..15)
0 1 2 0 0 0 0 0 0 0 0 0 0 0 0 0
##$SW_h= 4990.01996007984
##$SWfinal= 0
##$TD= 16244
##$TD0= 1
##$TE= 301.7
##$TE2= 300
##$TE3= 300
##$TEG= 300
##$TL= (0..7)
0 120 120 120 120 120 120 120
##$TP= (0..7)
150 150 150 150 150 150 150 150
##$TP07= 0
##$TPNAME0= <>
##$TPNAME1= <>
##$TPNAME2= <>
##$TPNAME3= <>
##$TPNAME4= <>
##$TPNAME5= <>
##$TPNAME6= <>
##$TPNAME7= <>
##$TPOAL= (0..7)
0.5 0.5 0.5 0.5 0.5 0.5 0.5 0.5
##$TPOFFS= (0..7)
0 0 0 0 0 0 0 0
##$TUNHIN= 0
##$TUNHOUT= 0
##$TUNXOUT= 0
##$USERA1= <user>
##$USERA2= <user>
##$USERA3= <user>
##$USERA4= <user>
##$USERA5= <user>
##$V9= 5
##$VALIST= <valist>
##$VCLIST= <CCCCCCCCCCCCCCC>
##$VD= 0
##$VDLIST= <DDDDDDDDDDDDDDD>
##$VPLIST= <PPPPPPPPPPPPPPP>
##$VTLIST= <TTTTTTTTTTTTTTT>
##$WBST= 1024
##$WBSW= 15.53612
##$XGAIN= (0..3)
0 0 0 0
##$XL= 0
##$YL= 0
##$YMAX_a= 3312605
##$YMIN_a= -2554829
##$ZGOPTNS= <>
##$ZL1= 120
##$ZL2= 120
##$ZL3= 120
##$ZL4= 120
##$ABSF1= 10
##$ABSF2= 0
##$ABSG= 5
##$ABSL= 3
##$ALPHA= 0
##$AQORDER= 0
##$ASSFAC= 0
##$ASSFACI= 0
##$ASSFACX= 0
##$ASSWID= 0
##$AUNMP= <proc_1H_AID>
##$AXLEFT= 0
##$AXNAME= <>
##$AXNUC= <off>
##$AXRIGHT= 0
##$AXTYPE= 0
##$AXUNIT= <>
##$AZFE= 0.1
##$AZFW= 0.1
##$BCFW= 1
##$BC_mod= 2
##$BYTORDP= 0
##$COROFFS= 0
##$CY= 12.5
##$DATMOD= 1
##$DC= 2
##$DFILT= <>
##$DTYPP= 0
##$F1P= 9.9967504570787
##$F2P= -9.53364507338961e-007
##$FCOR= 1
##$FTSIZE= 65536
##$FT_mod= 4
##$GAMMA= 1
##$GB= 0
##$INTBC= 1
##$INTSCL= 1
##$ISEN= 128
##$LB= 1
##$LEV0= 0
##$LPBIN= 0
##$MAXI= 10000
##$MC2= 0
##$MEAN= 0
##$ME_mod= 0
##$MI= 0.02
##$NCOEF= 0
##$NC_proc= 0
##$NLEV= 6
##$NOISF1= 8.174992
##$NOISF2= 6.675002
##$NSP= 1
##$NTH_PI= 0
##$NZP= 0
##$OFFSET= 11.01498
##$PC= 1
##$PHC0= 196.5338
##$PHC1= -8.11141
##$PH_mod= 0
##$PKNL= yes
##$PPARMOD= 0
##$PPDIAG= 0
##$PPIPTYP= 0
##$PPMPNUM= 100
##$PPRESOL= 1
##$PSCAL= 0
##$PSIGN= 0
##$PYNMP= <proc.py>
##$REVERSE= no
##$SF= 400.130009885034
##$SI= 131072
##$SIGF1= 5.6
##$SIGF2= 5.2
##$SINO= 400
##$SIOLD= 131072
##$SPECTYP= <>
##$SREGLST= <1H.CDCl3>
##$SSB= 2
##$STSI= 0
##$STSR= 0
##$SW_p= 4990.01996007982
##$SYMM= 0
##$S_DEV= 0
##$TDeff= 16244
##$TDoff= 0
##$TI= <>
##$TILT= no
##$TM1= 0
##$TM2= 0
##$TOPLEV= 0
##$USERP1= <user>
##$USERP2= <user>
##$USERP3= <user>
##$USERP4= <user>
##$USERP5= <user>
##$WDW= 4
##$XDIM= 8192
##$YMAX_p= 0
##$YMIN_p= 0
##$CURPLOT= <\\rik006s\net8_hp>
##$CURPRIN= <$\\rik006s\net8_hp>
##$DFORMAT= <normdp>
##$LAYOUT= <+/1d_h.xwp>
##$LFORMAT= <normlp>
##$PFORMAT= <normpl>
##$SURQMSG= 1
$$ End of Bruker specific parameters
$$ ---------------------------------
##NTUPLES= NMR FID
##VAR_NAME=  TIME,          FID/REAL,        FID/IMAG
##SYMBOL=    X,             R,               I
##VAR_TYPE=  INDEPENDENT,   DEPENDENT,       DEPENDENT
##VAR_FORM=  AFFN,          ASDF,            ASDF
##VAR_DIM=   8122,          8122,            8122
##UNITS=     SECONDS,       ARBITRARY UNITS, ARBITRARY UNITS
##FACTOR=    0.0002004,     1,               1
##FIRST=     0,             -2613623,        140848
##LAST=      1.6274484,     -9701,           -6832
##MIN=       0,             -2613623,        -2613623
##MAX=       1.6274484,     3144916,         3144916
$$ Real data points
##PAGE= N=1
##DATA TABLE= (X++(R..R)), XYDATA
0 -2613623
1  -721181
2  3144916
3  -534612
4 -2520239
5   805314
6  1627494
7 -1006716
8  -408285
9  1342654
10    69049
11 -1106755
12   629493
13  1386741
14  -321859
15 -1100650
16   365436
17   824442
18  -326336
19  -622645
20    74866
21  -159058
22  -203385
23   435211
24   -36916
25  -913707
26    85218
27   683217
28  -457781
29  -259743
30  1045235
31  -184383
32 -1195175
33  1017140
34  1580604
35 -1411131
36 -1412346
37  1694533
38  1142928
39 -1646855
40  -630855
41  1298741
42   -82009
43 -1102309
44   535052
45   658126
46 -1166797
47  -642066
48  1531909
49   723876
50 -1588378
51  -648551
52  1613955
53   571747
54 -1215695
55   -64191
56   967685
57  -232978
58  -328514
59   617178
60  -240338
61  -883928
62   409579
63   501743
64  -649955
65  -196572
66   415184
67  -344882
68  -137577
69   694318
70  -186165
71  -910344
72   392107
73   986987
74  -241454
75  -610975
76   335355
77   347269
78  -371264
79   -29568
80   548355
81  -309148
82  -828196
83   592733
84  1072007
85  -872900
86 -1280113
87   822725
88  1009274
89  -890922
90  -674234
91   726852
92   165427
93  -462004
94   425358
95   265046
96  -764914
97   -56910
98   940738
99    68608
100  -635936
101    45260
102   320538
103   -19802
104    53545
105   -96989
106  -427187
107    46019
108   464188
109   -91734
110  -414501
111     6696
112   155200
113   -90559
114     7442
115   205713
116   -84264
117  -333667
118   263983
119   724105
120  -161318
121  -855402
122   210001
123   871057
124  -227642
125  -585785
126   321391
127   147943
128  -405749
129   233955
130   311041
131  -707526
132  -435722
133   733163
134   405172
135  -612850
136  -385774
137   337291
138   322739
139   -60970
140  -188605
141   -89224
142   106395
143   302037
144   232338
145  -170338
146  -278784
147   108455
148   222696
149   -63742
150   -65894
151   -28938
152  -238491
153    10665
154   439159
155  -118591
156  -713838
157    10450
158   619291
159   -74407
160  -406562
161   199193
162   159263
163  -280353
164   206126
165   470541
166  -395254
167  -514683
168   575362
169   628525
170  -415242
171  -510026
172   205372
173   287526
174   -71434
175  -172552
176  -150311
177  -110713
178   115511
179   256928
180   -34193
181  -399741
182  -152809
183   370583
184   252356
185  -202313
186  -135730
187    66492
188    97175
189   269310
190    89807
191  -475365
192  -173071
193   540952
194   156536
195  -422853
196   -12679
197   171958
198  -242692
199    -2332
200   348890
201  -256386
202  -541558
203   281724
204   618389
205  -172835
206  -531168
207    84169
208   383925
209    -3734
210   -96882
211    72710
212  -104957
213   -91226
214   366827
215   206098
216  -484829
217  -333993
218   377046
219   297423
220  -214305
221  -226583
222   -35765
223    42262
224   186776
225    83464
226  -335803
227  -267304
228   336308
229   374817
230  -170292
231  -217171
232   114912
233    50620
234    10092
235   218378
236   -51257
237  -428504
238    58432
239   549420
240   -10820
241  -561044
242  -109883
243   335330
244    57947
245  -170731
246     5816
247   -23954
248  -166457
249   176803
250   376202
251  -260177
252  -520651
253   268301
254   553153
255  -135544
256  -299063
257    96662
258    59408
259    17419
260   210095
261  -128578
262  -442653
263   102742
264   460034
265   -57159
266  -363595
267   -65858
268   103279
269    55848
270    99261
271   -20388
272  -278833
273   -56355
274   449587
275   231989
276  -420675
277  -281358
278   333214
279   239459
280  -150535
281   -37206
282    26825
283  -173859
284    72744
285   341544
286  -151552
287  -528731
288    43389
289   508723
290    38239
291  -394428
292   -77295
293   182627
294    33098
295    57254
296    73751
297  -254369
298  -161872
299   410723
300   288205
301  -355401
302  -272822
303   192467
304   146456
305     -317
306    13892
307  -175313
308  -179133
309   259329
310   302375
311  -260885
312  -401882
313   128888
314   346621
315   -13179
316  -155376
317   -11711
318   -55839
319    11026
320   294117
321    38397
322  -473414
323  -121740
324   512200
325   187187
326  -369085
327  -174524
328   136103
329    61682
330    36731
331    43001
332  -174131
333  -195981
334   223324
335   356205
336  -146062
337  -403362
338    36969
339   319166
340    61696
341   -99975
342   -65712
343  -110781
344    76766
345   319971
346   -41755
347  -440117
348   -62562
349   351965
350   111735
351  -174141
352  -113633
353   -45769
354    16347
355   185098
356    93929
357  -301232
358  -247652
359   329247
360   380514
361  -223270
362  -331675
363   124782
364   183450
365   -11966
366    69566
367   -49365
368  -276120
369    94234
370   424765
371   -56209
372  -449885
373   -74168
374   288935
375   124455
376  -102011
377  -132366
378   -95010
379    48666
380   225824
381    69999
382  -292258
383  -204333
384   264473
385   294442
386  -105659
387  -205034
388   -25911
389    53331
390   144933
391   127162
392  -198133
393  -277388
394   170614
395   361316
396   -69004
397  -357829
398   -74572
399   183187
400    86050
401    -6115
402   -42763
403  -181463
404   -39218
405   346142
406   160211
407  -400521
408  -228698
409   327233
410   229673
411  -114453
412   -89228
413   -58546
414   -40235
415   188349
416   162823
417  -242598
418  -286637
419   154568
420   315498
421   -22450
422  -257639
423  -111550
424    71461
425   113170
426   105822
427   -81383
428  -278219
429    18602
430   402231
431    81581
432  -350449
433  -122954
434   182175
435   110008
436    58201
437   -10670
438  -206799
439   -74913
440   297869
441   182843
442  -279607
443  -283876
444   144749
445   282160
446    -2622
447  -185834
448   -94509
449    -8343
450    90754
451   183170
452   -73473
453  -340303
454     8669
455   389309
456    86931
457  -282359
458  -127901
459    89957
460   104541
461   118949
462    -3268
463  -244764
464   -87178
465   319250
466   198691
467  -280301
468  -257090
469   136300
470   184394
471    14677
472   -16060
473  -133581
474  -176066
475   180312
476   301974
477  -179227
478  -369589
479    78106
480   321560
481    58530
482  -156939
483  -119436
484   -29429
485    82157
486   177011
487    20785
488  -279034
489  -154008
490   326230
491   264355
492  -279707
493  -270451
494   133469
495   122208
496    25924
497    83634
498  -147152
499  -241139
500   228599
501   341136
502  -203368
503  -340853
504    79014
505   221822
506    64450
507   -29528
508  -126216
509  -146864
510    90167
511   258657
512    -4339
513  -338168
514  -123933
515   323099
516   212268
517  -198993
518  -178890
519    28303
520    41697
521   116314
522   141095
523  -194840
524  -284345
525   222544
526   380845
527  -157995
528  -364081
529    30008
530   201391
531    43274
532    19289
533   -57935
534  -233878
535    20897
536   373114
537    30736
538  -400263
539   -96606
540   294269
541   151366
542   -68735
543  -110640
544  -122807
545    18836
546   233405
547    96141
548  -249762
549  -225901
550   176609
551   309240
552   -71014
553  -313703
554   -42823
555   143029
556    55628
557    86725
558   -18619
559  -297990
560    -8567
561   442903
562    56859
563  -423898
564   -82643
565   260910
566    86346
567     6580
568   -11830
569  -213237
570   -77623
571   296940
572   156429
573  -290583
574  -253668
575   167579
576   279700
577    -9708
578  -201182
579  -118749
580    22750
581   146248
582   164778
583  -105414
584  -301293
585    40795
586   380598
587    65127
588  -315611
589  -133212
590   141078
591   118255
592    63289
593   -20756
594  -218425
595  -105200
596   300160
597   200968
598  -310756
599  -260874
600   197739
601   205208
602   -24764
603   -51596
604  -115348
605  -118741
606   188122
607   250214
608  -164322
609  -297035
610    74390
611   278953
612    80201
613  -167708
614  -183756
615      394
616   147795
617   132235
618   -28428
619  -239666
620  -129164
621   285511
622   245054
623  -259035
624  -276855
625   136699
626   184978
627    34860
628     9172
629  -158018
630  -176405
631   226210
632   286626
633  -205929
634  -309324
635   100258
636   249886
637    35795
638  -106660
639  -122127
640   -81410
641    91581
642   207843
643   -26972
644  -286912
645   -63616
646   287832
647   144992
648  -188349
649  -154998
650    31662
651    83237
652   127881
653    57140
654  -192410
655  -172360
656   194797
657   256285
658  -137552
659  -295149
660    15855
661   204832
662    77590
663   -29914
664  -111103
665  -170223
666    78737
667   305752
668   -22496
669  -351078
670   -38306
671   298299
672   119218
673  -120406
674  -129487
675   -71854
676    77328
677   195889
678    16567
679  -236135
680  -132422
681   201012
682   224399
683  -129482
684  -256596
685    18124
686   165092
687    59018
688    14542
689   -70899
690  -181658
691    64890
692   295952
693   -32172
694  -308737
695   -22414
696   209233
697    80686
698   -26028
699   -81784
700  -143401
701    16056
702   239643
703    73276
704  -262408
705  -167840
706   207918
707   219492
708   -95100
709  -197613
710   -51423
711    62357
712   142753
713   103629
714  -168137
715  -231209
716   142264
717   297262
718   -54848
719  -273492
720   -48581
721   173525
722   127958
723    -1515
724  -100316
725  -142590
726    19455
727   234461
728    68755
729  -269183
730  -155038
731   204396
732   163921
733   -87778
734  -113119
735   -81677
736   -26150
737   172127
738   145146
739  -180582
740  -204895
741   142690
742   255695
743    -8222
744  -192700
745   -87720
746    80724
747   136744
748    89197
749   -85396
750  -231031
751   -21275
752   289393
753    83117
754  -316877
755  -171222
756   177191
757   140625
758      583
759   -61108
760  -162254
761   -39030
762   263437
763   160291
764  -219108
765  -191688
766   157803
767   227211
768      567
769  -149244
770  -114366
771     6130
772   127788
773   116919
774  -105475
775  -250482
776     -832
777   258708
778    64835
779  -217353
780  -129650
781    81162
782   134458
783    96444
784   -22657
785  -175958
786   -76586
787   223009
788   200142
789  -181054
790  -258594
791    89557
792   225950
793    10522
794  -109121
795  -116268
796  -106108
797   125604
798   257486
799  -113300
800  -330517
801    61774
802   304224
803    41435
804  -150239
805   -99687
806   -19920
807   120042
808   187382
809   -42503
810  -250859
811   -71128
812   215739
813   147495
814  -167516
815  -227020
816    38334
817   169456
818    65280
819   -25537
820  -116583
821  -129395
822   132206
823   268222
824   -58701
825  -278506
826     4991
827   242769
828    91850
829   -91672
830  -128955
831  -104131
832    56873
833   207279
834     8716
835  -291112
836  -135895
837   240217
838   180329
839  -151848
840  -180408
841      986
842   108186
843   166871
844    62517
845  -191297
846  -146465
847   197604
848   251209
849   -83271
850  -252181
851   -38027
852   175780
853   110112
854   -64848
855  -140490
856  -122589
857    26179
858   216096
859    59290
860  -283086
861  -143316
862   242035
863   162835
864  -103269
865   -98649
866   -52186
867    15434
868   209746
869   126216
870  -224191
871  -187249
872   176072
873   216946
874   -50006
875  -193102
876   -94269
877    95896
878   169140
879    28538
880  -163113
881  -178395
882    47169
883   239782
884    51329
885  -259328
886  -149058
887   185151
888   187176
889   -45894
890  -131160
891   -94883
892    11781
893   194352
894   138405
895  -196622
896  -216078
897   168141
898   261045
899   -58792
900  -178785
901   -36997
902    27752
903   107140
904   146373
905  -130510
906  -281217
907    63832
908   268087
909   -16986
910  -215430
911   -96069
912    49175
913   136099
914   106971
915  -113044
916  -200028
917    33744
918   232814
919   117961
920  -146108
921  -190533
922    89236
923   250177
924    30853
925  -167424
926  -112781
927      702
928   130105
929   149688
930  -131117
931  -283081
932    40355
933   266943
934    15422
935  -196316
936  -100696
937    37571
938   135221
939   137363
940   -66119
941  -212242
942    -9524
943   247645
944   129482
945  -169731
946  -175605
947    64702
948   166460
949    62963
950   -84014
951  -169730
952   -74640
953   162271
954   179813
955  -121960
956  -253579
957    16713
958   232100
959    78716
960  -136032
961  -128563
962    -6939
963   116757
964   174998
965   -18769
966  -262647
967   -67774
968   270475
969   123095
970  -191621
971  -145356
972    28076
973    95226
974   132966
975    -6468
976  -230485
977   -90936
978   229092
979   167190
980  -120110
981  -185497
982    -9077
983   170558
984   130679
985   -86357
986  -174483
987   -53206
988   109692
989   165417
990   -12478
991  -245442
992  -101997
993   224061
994   151201
995  -140801
996  -145696
997    -8212
998    73983
999   162824
1000    60007
1001  -216482
1002  -148181
1003   210964
1004   219330
1005  -110983
1006  -202168
1007    -4943
1008   117124
1009   104069
1010    12521
1011  -169316
1012  -175582
1013   117262
1014   238778
1015   -54474
1016  -249045
1017   -43830
1018   168434
1019   123134
1020   -24389
1021  -135442
1022  -101730
1023    98900
1024   204959
1025    31080
1026  -192916
1027  -133078
1028   146267
1029   206882
1030   -55462
1031  -202743
1032   -56838
1033    88796
1034   117679
1035    45405
1036  -150791
1037  -202411
1038    93643
1039   253629
1040   -20447
1041  -225426
1042   -64692
1043   129001
1044   140146
1045    26718
1046  -116803
1047  -134744
1048    50499
1049   214947
1050    82901
1051  -200125
1052  -173394
1053   132776
1054   197415
1055   -41329
1056  -159226
1057   -82589
1058    18517
1059   144728
1060   121713
1061  -162502
1062  -229038
1063   106874
1064   246989
1065   -11589
1066  -181830
1067   -71103
1068    79424
1069   140195
1070    82770
1071  -105317
1072  -189998
1073    27004
1074   231883
1075    66940
1076  -201761
1077  -147300
1078    92935
1079   146206
1080    25309
1081  -104656
1082  -153896
1083   -11495
1084   195342
1085   123727
1086  -147967
1087  -191325
1088    59449
1089   220279
1090    60791
1091  -155568
1092  -124110
1093    48163
1094   138435
1095   100428
1096   -69519
1097  -213617
1098   -35201
1099   238462
1100   102003
1101  -205226
1102  -149015
1103    71855
1104   115857
1105    72207
1106   -45601
1107  -183378
1108   -53692
1109   212914
1110   155149
1111  -142786
1112  -189893
1113    47263
1114   185296
1115    72259
1116   -99241
1117  -140523
1118   -28502
1119   137182
1120   151554
1121   -80647
1122  -236116
1123   -19701
1124   215455
1125    87327
1126  -133525
1127  -137937
1128    -3909
1129   121921
1130   130472
1131   -44734
1132  -194205
1133   -64316
1134   182686
1135   165004
1136   -93511
1137  -193023
1138     -425
1139   168563
1140   102769
1141   -59798
1142  -147460
1143   -83159
1144   126953
1145   195435
1146   -55283
1147  -231237
1148   -38285
1149   181676
1150   113210
1151   -84322
1152  -150588
1153   -50227
1154   103817
1155   152823
1156    -3279
1157  -197925
1158  -109596
1159   171279
1160   182354
1161   -92016
1162  -178546
1163    -3222
1164   110768
1165   112011
1166    30911
1167  -160515
1168  -154073
1169   147009
1170   216363
1171   -72840
1172  -203876
1173   -35545
1174   118542
1175   116484
1176    -4719
1177  -155765
1178  -120317
1179   101445
1180   185603
1181     -570
1182  -188346
1183  -109747
1184   129903
1185   173091
1186   -28686
1187  -159861
1188   -74520
1189    81827
1190   155842
1191    43519
1192  -158890
1193  -151595
1194   101223
1195   208033
1196    -5596
1197  -191769
1198   -83597
1199   105676
1200   129983
1201    14626
1202  -120091
1203  -145167
1204    42879
1205   215442
1206    44815
1207  -214227
1208  -112925
1209   127048
1210   128737
1211    -1353
1212   -98946
1213  -121683
1214    31093
1215   199234
1216    77577
1217  -169391
1218  -141056
1219    94343
1220   178290
1221    23735
1222  -139307
1223  -110237
1224    54012
1225   144293
1226    64828
1227  -119844
1228  -184272
1229    29389
1230   211873
1231    41700
1232  -179407
1233  -110990
1234    66900
1235   124484
1236    61409
1237   -88039
1238  -159473
1239    18085
1240   205306
1241    93089
1242  -137121
1243  -141279
1244    57081
1245   170921
1246    52472
1247  -121557
1248  -122389
1249    15211
1250   130178
1251    96735
1252  -100040
1253  -195398
1254     4515
1255   192317
1256    62077
1257  -150285
1258  -125174
1259    36885
1260   123526
1261    84755
1262   -63409
1263  -162377
1264   -17205
1265   194430
1266   122322
1267  -132889
1268  -153540
1269    54266
1270   141113
1271    55745
1272   -56156
1273  -140593
1274   -54817
1275   162400
1276   140102
1277  -127098
1278  -190515
1279    18477
1280   148680
1281    68336
1282   -80127
1283  -143027
1284   -25313
1285   143496
1286   117577
1287   -67991
1288  -162734
1289   -34846
1290   166867
1291   138743
1292   -98948
1293  -155308
1294    21836
1295   130381
1296    85734
1297   -34759
1298  -148684
1299   -77072
1300   147538
1301   151650
1302   -98322
1303  -188933
1304   -10669
1305   133785
1306    85274
1307   -62376
1308  -138480
1309   -48976
1310   116538
1311   149422
1312   -26668
1313  -187701
1314   -57054
1315   175751
1316   133913
1317   -85767
1318  -134439
1319   -14796
1320    97549
1321   124935
1322    -1940
1323  -181582
1324  -103696
1325   151816
1326   155238
1327   -83546
1328  -169225
1329   -30586
1330   105079
1331   107810
1332    -8782
1333  -143882
1334  -102939
1335   118405
1336   185373
1337   -36403
1338  -182376
1339   -48801
1340   125867
1341   122343
1342   -16745
1343  -138025
1344   -84941
1345   102274
1346   157352
1347   -10306
1348  -159879
1349   -98828
1350    99564
1351   171355
1352   -20322
1353  -186752
1354   -56710
1355   116974
1356   103084
1357     7006
1358  -111185
1359  -141046
1360    69403
1361   214732
1362    -6277
1363  -206056
1364   -58245
1365   114731
1366   103017
1367    19905
1368  -103673
1369  -137053
1370    65618
1371   200693
1372    22006
1373  -174858
1374  -104284
1375    95387
1376   150728
1377    12258
1378  -136215
1379  -107011
1380    57791
1381   145119
1382    42723
1383  -136981
1384  -149842
1385    59880
1386   188300
1387    26291
1388  -156519
1389   -95206
1390    73918
1391   129536
1392    44123
1393   -96387
1394  -137965
1395    23090
1396   190537
1397    71713
1398  -162566
1399  -130244
1400    76665
1401   136282
1402    31164
1403   -95847
1404  -131627
1405     6937
1406   170380
1407    83623
1408  -138244
1409  -149062
1410    43437
1411   158604
1412    65460
1413  -115770
1414  -135504
1415    40233
1416   145311
1417    65897
1418   -77995
1419  -151693
1420   -20537
1421   184754
1422   108081
1423  -149170
1424  -141732
1425    59904
1426   114757
1427    55794
1428   -38264
1429  -154095
1430   -52759
1431   187226
1432   121250
1433  -138421
1434  -148741
1435    32196
1436   120626
1437    76585
1438   -57661
1439  -150953
1440   -28789
1441   152219
1442   106548
1443   -86269
1444  -149115
1445   -19900
1446   141912
1447   116240
1448   -78995
1449  -154422
1450    -5369
1451   131684
1452    92419
1453   -50956
1454  -145270
1455   -61294
1456   136737
1457   150049
1458   -82032
1459  -187878
1460    -2634
1461   140545
1462    74873
1463   -42687
1464  -119091
1465   -76711
1466   117164
1467   173741
1468   -59200
1469  -194369
1470   -14780
1471   143724
1472    86434
1473   -35369
1474  -122177
1475   -72610
1476   108636
1477   142991
1478   -40974
1479  -160833
1480   -60715
1481   110503
1482   138131
1483   -29329
1484  -162094
1485   -54174
1486   118208
1487   110000
1488   -19040
1489  -124900
1490   -94148
1491    97650
1492   179649
1493   -25811
1494  -179036
1495   -46364
1496   115590
1497   104265
1498   -10647
1499  -122071
1500   -98506
1501    82559
1502   165198
1503    -7873
1504  -173900
1505   -84394
1506   107673
1507   135508
1508   -15924
1509  -137671
1510   -77229
1511    79147
1512   141872
1513    21410
1514  -142463
1515  -109583
1516    95529
1517   168347
1518     1120
1519  -154997
1520   -81451
1521    89374
1522   121999
1523     6879
1524  -114448
1525  -113224
1526    43280
1527   165581
1528    34068
1529  -169624
1530  -109405
1531    98566
1532   129604
1533     6361
1534   -89864
1535  -101795
1536    29785
1537   172890
1538    62384
1539  -155610
1540  -119962
1541    83680
1542   147671
1543    23031
1544  -120747
1545  -119070
1546    41132
1547   147195
1548    38845
1549  -131032
1550  -129839
1551    41508
1552   164351
1553    52558
1554  -139571
1555  -117469
1556    66175
1557   141112
1558    46572
1559   -91361
1560  -118210
1561    20622
1562   162167
1563    77380
1564  -129836
1565  -147634
1566    41751
1567   149833
1568    39900
1569  -111412
1570  -115873
1571    10890
1572   125195
1573    88073
1574   -91671
1575  -164292
1576    20741
1577   178425
1578    65297
1579  -111104
1580  -108526
1581    18660
1582   122396
1583    87046
1584   -77952
1585  -157197
1586    -6675
1587   158575
1588    86460
1589  -108675
1590  -146961
1591    11710
1592   141487
1593    76095
1594   -79833
1595  -129437
1596   -14762
1597   139687
1598   119218
1599   -85692
1600  -166066
1601     5577
1602   156480
1603    77793
1604   -86451
1605  -130797
1606   -20022
1607   114813
1608   102569
1609   -62477
1610  -158368
1611   -34635
1612   146054
1613   117985
1614   -78018
1615  -146379
1616    -4898
1617   122493
1618    95505
1619   -32161
1620  -133842
1621   -61004
1622   130024
1623   137317
1624   -68943
1625  -167739
1626   -29570
1627   119429
1628    96154
1629   -45547
1630  -136680
1631   -55973
1632   108674
1633   131366
1634   -32429
1635  -158772
1636   -54343
1637   139528
1638   131461
1639   -53650
1640  -133271
1641   -38507
1642    93950
1643   120055
1644   -14119
1645  -156746
1646   -81631
1647   119610
1648   135781
1649   -47025
1650  -151489
1651   -56012
1652    96522
1653   121471
1654   -12985
1655  -133138
1656   -71655
1657    94104
1658   147050
1659    -4440
1660  -155337
1661   -77901
1662   108611
1663   126941
1664   -19108
1665  -127638
1666   -77979
1667    69089
1668   135950
1669    11725
1670  -147307
1671   -97865
1672    94105
1673   146382
1674    -1777
1675  -135049
1676   -76815
1677    79014
1678   126581
1679    16721
1680  -120290
1681  -110988
1682    65291
1683   161556
1684     9063
1685  -155294
1686   -87534
1687    81311
1688   122609
1689    17772
1690  -110347
1691  -108489
1692    55736
1693   162255
1694    32891
1695  -138728
1696  -100509
1697    76171
1698   145250
1699    19929
1700  -121944
1701  -101045
1702    41825
1703   128902
1704    43759
1705  -121658
1706  -129358
1707    51025
1708   155977
1709    32780
1710  -123013
1711  -101025
1712    46446
1713   134224
1714    55491
1715   -98878
1716  -116585
1717    35610
1718   148927
1719    59558
1720  -117347
1721  -131594
1722    40095
1723   135964
1724    35220
1725  -101876
1726  -112044
1727     7395
1728   132950
1729    82263
1730  -108027
1731  -141128
1732    44023
1733   153121
1734    51371
1735   -89990
1736  -107621
1737     9828
1738   134470
1739    82004
1740   -95549
1741  -142413
1742     9515
1743   141956
1744    69695
1745  -107523
1746  -136116
1747    13343
1748   127844
1749    67589
1750   -74212
1751  -122307
1752    -7392
1753   138938
1754   103690
1755   -84013
1756  -140937
1757    11344
1758   137318
1759    74824
1760   -74118
1761  -120664
1762   -20290
1763   110053
1764    98649
1765   -66341
1766  -157956
1767   -21420
1768   139039
1769    84500
1770   -77398
1771  -119536
1772   -14697
1773   110829
1774   110115
1775   -43545
1776  -143568
1777   -24954
1778   137232
1779   100410
1780   -62024
1781  -136943
1782   -30847
1783   118106
1784    98023
1785   -60174
1786  -133991
1787   -41080
1788    99420
1789   113064
1790   -38690
1791  -155347
1792   -38761
1793   136749
1794   103438
1795   -52585
1796  -111829
1797   -40679
1798    88046
1799   126096
1800   -20275
1801  -152837
1802   -53208
1803   120767
1804   110748
1805   -46194
1806  -129142
1807   -52512
1808    85069
1809   111431
1810   -17048
1811  -132085
1812   -67093
1813    98480
1814   130403
1815   -21574
1816  -138341
1817   -54123
1818    99496
1819   113466
1820   -14231
1821  -118476
1822   -67019
1823    79223
1824   126823
1825    -2315
1826  -140467
1827   -80322
1828    97152
1829   127362
1830   -22472
1831  -124554
1832   -61866
1833    67440
1834   118942
1835    16391
1836  -128725
1837   -96405
1838    90110
1839   138791
1840   -12024
1841  -123657
1842   -69597
1843    66254
1844   122944
1845    16444
1846  -119702
1847   -90882
1848    64085
1849   132568
1850    19584
1851  -126932
1852   -96912
1853    73275
1854   132256
1855     4647
1856  -110008
1857   -78199
1858    41728
1859   122901
1860    44462
1861  -120278
1862  -113745
1863    67532
1864   137537
1865    12186
1866  -110501
1867   -87786
1868    41749
1869   122031
1870    44973
1871  -107818
1872  -112794
1873    47119
1874   140704
1875    33399
1876  -117040
1877  -101852
1878    48763
1879   125127
1880    40565
1881   -94692
1882  -110784
1883    28258
1884   139625
1885    52873
1886  -112638
1887  -117367
1888    42003
1889   135732
1890    41530
1891  -100506
1892  -104610
1893    21224
1894   121408
1895    64716
1896   -88709
1897  -130479
1898    20673
1899   149516
1900    56056
1901  -106075
1902  -106436
1903    20429
1904   113635
1905    69374
1906   -75417
1907  -129337
1908     5408
1909   137393
1910    71327
1911   -93524
1912  -124549
1913    11138
1914   127578
1915    68713
1916   -79375
1917  -119181
1918    -2366
1919   122171
1920    90000
1921   -76211
1922  -141159
1923     4439
1924   138378
1925    70194
1926   -78922
1927  -117850
1928   -10643
1929   116481
1930    93380
1931   -68831
1932  -141844
1933   -12963
1934   132118
1935    87981
1936   -71598
1937  -131706
1938   -12969
1939   120954
1940    90754
1941   -57596
1942  -128470
1943   -31707
1944   117987
1945   109690
1946   -60273
1947  -143565
1948   -20491
1949   121757
1950    92616
1951   -52982
1952  -124693
1953   -38081
1954   103273
1955   111622
1956   -39233
1957  -143003
1958   -41945
1959   121127
1960   108588
1961   -54057
1962  -129597
1963   -33493
1964    94007
1965   106209
1966   -21586
1967  -137794
1968   -59866
1969   113582
1970   121788
1971   -42150
1972  -133870
1973   -43585
1974    98611
1975   115118
1976   -18175
1977  -131227
1978   -62688
1979    95897
1980   122221
1981   -21642
1982  -139879
1983   -67065
1984    99614
1985   119575
1986   -25059
1987  -127796
1988   -65239
1989    77466
1990   123334
1991      -79
1992  -133232
1993   -78330
1994    92136
1995   132698
1996    -6801
1997  -125030
1998   -68017
1999    77850
2000   122002
2001     7696
2002  -117746
2003   -88566
2004    65790
2005   134207
2006     6451
2007  -136749
2008   -83883
2009    71858
2010   114949
2011    10760
2012  -107916
2013   -92951
2014    53787
2015   139597
2016    27725
2017  -122557
2018   -91097
2019    68955
2020   131647
2021    22637
2022  -110936
2023   -93342
2024    49231
2025   126129
2026    36761
2027  -110120
2028  -114833
2029    46166
2030   140018
2031    25738
2032  -119100
2033   -96309
2034    42520
2035   118039
2036    45087
2037   -94192
2038  -114673
2039    34304
2040   140061
2041    44864
2042  -101089
2043  -101571
2044    32864
2045   126168
2046    52066
2047   -91199
2048  -109420
2049    20863
2050   124137
2051    58559
2052   -89344
2053  -117140
2054    18195
2055   128982
2056    57496
2057   -92598
2058  -110548
2059    14954
2060   114024
2061    63935
2062   -72470
2063  -121132
2064      786
2065   131758
2066    74923
2067   -92966
2068  -117377
2069    20420
2070   111000
2071    63580
2072   -55712
2073  -119916
2074   -15831
2075   130158
2076    85985
2077   -87083
2078  -121807
2079     8871
2080   107209
2081    70449
2082   -53818
2083  -123600
2084   -20793
2085   117442
2086    81539
2087   -65652
2088  -119081
2089   -18918
2090   108228
2091    90283
2092   -59041
2093  -123609
2094   -11804
2095   106437
2096    79413
2097   -40690
2098  -110902
2099   -38046
2100   106864
2101   104311
2102   -55006
2103  -125571
2104   -16505
2105   100087
2106    82477
2107   -35565
2108  -113867
2109   -45834
2110    94154
2111   104618
2112   -43118
2113  -132046
2114   -32646
2115    98823
2116    88741
2117   -35754
2118  -113122
2119   -43450
2120    88070
2121   108111
2122   -21429
2123  -122064
2124   -46493
2125    97744
2126   108142
2127   -29114
2128  -119628
2129   -41768
2130    85954
2131    94620
2132   -14567
2133  -110899
2134   -67969
2135    75579
2136   115874
2137   -23356
2138  -128139
2139   -50433
2140    80343
2141    94730
2142    -7081
2143  -104150
2144   -67390
2145    75026
2146   118798
2147    -5778
2148  -108759
2149   -57916
2150    70507
2151   114228
2152     1044
2153  -117422
2154   -66378
2155    69560
2156    99612
2157      754
2158  -101225
2159   -84155
2160    52249
2161   125783
2162     2602
2163  -126315
2164   -64361
2165    68663
2166    98970
2167    17571
2168   -89797
2169   -88036
2170    51354
2171   133158
2172    18047
2173  -117933
2174   -73490
2175    62246
2176   106238
2177    17172
2178   -93123
2179   -88916
2180    39031
2181   116543
2182    27816
2183  -104025
2184   -92215
2185    44297
2186   116327
2187    25315
2188   -97139
2189   -86119
2190    40864
2191   110171
2192    33349
2193   -84800
2194   -93507
2195    26471
2196   119289
2197    42590
2198   -96533
2199   -92434
2200    38364
2201   109057
2202    36456
2203   -79446
2204   -96737
2205    18235
2206   116105
2207    49635
2208   -88094
2209   -98615
2210    21828
2211   112937
2212    50077
2213   -86054
2214  -101501
2215    21598
2216   106021
2217    51448
2218   -67864
2219  -107633
2220     2803
2221   122924
2222    62563
2223   -90221
2224   -96049
2225    24182
2226    96128
2227    59569
2228   -48329
2229  -114587
2230   -10042
2231   122323
2232    64100
2233   -82485
2234   -98179
2235     4932
2236    92499
2237    69296
2238   -52903
2239  -115729
2240    -6419
2241   109532
2242    63004
2243   -57988
2244   -96427
2245   -15765
2246    98681
2247    84888
2248   -57430
2249  -113926
2250    -1571
2251   100029
2252    64419
2253   -40385
2254  -100647
2255   -34530
2256    98569
2257    93638
2258   -60201
2259  -117008
2260    -6680
2261    88514
2262    68703
2263   -29631
2264  -106303
2265   -43073
2266    99551
2267    97767
2268   -51587
2269  -110959
2270   -16743
2271    83128
2272    82032
2273   -22167
2274  -112444
2275   -42310
2276    95267
2277    88609
2278   -34404
2279  -102032
2280   -42221
2281    77709
2282    99601
2283   -27305
2284  -117108
2285   -31270
2286    82680
2287    77994
2288   -12769
2289   -95526
2290   -63999
2291    78159
2292   110334
2293   -30053
2294  -109370
2295   -30252
2296    68783
2297    83779
2298     2032
2299  -103064
2300   -68766
2301    80926
2302   103834
2303   -24172
2304   -98227
2305   -46914
2306    55399
2307   100543
2308     6805
2309  -114645
2310   -63070
2311    77526
2312    92898
2313    -6226
2314   -87598
2315   -67681
2316    51078
2317   119309
2318     5827
2319  -119469
2320   -54159
2321    69886
2322    82852
2323    11040
2324   -78393
2325   -86995
2326    45354
2327   125963
2328     4426
2329  -115593
2330   -51942
2331    56140
2332    80155
2333    24826
2334   -78616
2335   -94170
2336    45625
2337   119906
2338     5444
2339   -96498
2340   -59730
2341    35374
2342    95162
2343    39141
2344   -91027
2345   -89948
2346    52397
2347   105559
2348    12304
2349   -75172
2350   -75965
2351    16609
2352   112151
2353    42104
2354  -104398
2355   -85510
2356    47517
2357    89708
2358    27144
2359   -65846
2360   -94728
2361    10703
2362   121972
2363    43386
2364   -96879
2365   -80074
2366    35845
2367    93651
2368    46609
2369   -64701
2370   -99452
2371    19279
2372   114246
2373    44174
2374   -75643
2375   -87532
2376     9836
2377    96298
2378    53966
2379   -77705
2380  -102851
2381    16159
2382    95808
2383    42501
2384   -56386
2385   -93299
2386    -5756
2387   107901
2388    66741
2389   -73997
2390   -92179
2391    20312
2392    92629
2393    55648
2394   -42677
2395  -101089
2396   -14760
2397   108883
2398    65464
2399   -73900
2400   -95895
2401    -1601
2402    80402
2403    65601
2404   -48289
2405  -114462
2406   -12580
2407   105014
2408    63241
2409   -54727
2410   -88254
2411   -17643
2412    87675
2413    89439
2414   -48393
2415  -112629
2416    -2146
2417    94503
2418    59581
2419   -33943
2420   -92481
2421   -39125
2422    87966
2423    91257
2424   -51787
2425  -110103
2426   -10608
2427    80376
2428    64917
2429   -21246
2430   -97613
2431   -43014
2432    89268
2433    89067
2434   -41528
2435  -100705
2436   -24996
2437    73163
2438    80758
2439   -19578
2440  -102810
2441   -41190
2442    85086
2443    84858
2444   -26391
2445   -93388
2446   -41238
2447    71746
2448    96329
2449   -16595
2450  -104784
2451   -38102
2452    77664
2453    82940
2454   -15122
2455   -95579
2456   -57649
2457    64786
2458    98239
2459   -19228
2460  -107948
2461   -45554
2462    66105
2463    85608
2464    -3173
2465   -95036
2466   -58183
2467    68049
2468   100747
2469    -3555
2470   -92456
2471   -51266
2472    58811
2473    97217
2474     4868
2475   -99746
2476   -57808
2477    60191
2478    85139
2479     1783
2480   -86620
2481   -75290
2482    46093
2483   104399
2484     1631
2485  -102072
2486   -54498
2487    53994
2488    85133
2489    20531
2490   -77866
2491   -80294
2492    47839
2493   113529
2494     9424
2495   -92573
2496   -59934
2497    40716
2498    92558
2499    27234
2500   -87158
2501   -85746
2502    42631
2503   101784
2504    16148
2505   -83085
2506   -73573
2507    27725
2508   102887
2509    34511
2510   -90733
2511   -82277
2512    40533
2513    95366
2514    26031
2515   -71114
2516   -82529
2517    18365
2518   107271
2519    41276
2520   -87445
2521   -80863
2522    34409
2523    92069
2524    36359
2525   -62974
2526   -88337
2527    14519
2528   106822
2529    44993
2530   -79252
2531   -85762
2532    19884
2533    90107
2534    43868
2535   -66808
2536   -95194
2537     9549
2538    98103
2539    45913
2540   -66430
2541   -89884
2542     5582
2543   100192
2544    59332
2545   -65366
2546   -89762
2547    14027
2548    96689
2549    55499
2550   -51383
2551   -95589
2552    -8117
2553   100682
2554    61976
2555   -69307
2556   -96804
2557    -1837
2558    85529
2559    58357
2560   -50329
2561  -102739
2562   -11757
2563    95401
2564    66259
2565   -49719
2566   -91082
2567    -8924
2568    89823
2569    75867
2570   -43965
2571   -99251
2572   -10202
2573    88224
2574    63850
2575   -38842
2576   -94910
2577   -28702
2578    82190
2579    77406
2580   -46097
2581  -105623
2582   -16736
2583    80701
2584    66108
2585   -27507
2586   -91572
2587   -36061
2588    84350
2589    89679
2590   -34815
2591  -100736
2592   -22332
2593    77125
2594    74075
2595   -20834
2596   -94360
2597   -44914
2598    76890
2599    87620
2600   -29530
2601   -99690
2602   -35347
2603    68870
2604    83604
2605   -14977
2606   -98220
2607   -44453
2608    74798
2609    86747
2610   -16948
2611   -90248
2612   -44972
2613    61349
2614    91628
2615    -9142
2616  -100137
2617   -48470
2618    65459
2619    80836
2620    -9686
2621   -85594
2622   -52401
2623    55070
2624    93373
2625      -29
2626   -95766
2627   -52196
2628    61160
2629    84721
2630     -272
2631   -84175
2632   -57769
2633    49623
2634    92316
2635     5873
2636   -90204
2637   -61997
2638    50687
2639    88890
2640     6251
2641   -86650
2642   -63994
2643    47053
2644    90392
2645    11746
2646   -82192
2647   -65639
2648    41116
2649    94696
2650    17312
2651   -85429
2652   -66954
2653    44548
2654    90450
2655    16494
2656   -75436
2657   -69410
2658    32075
2659    95263
2660    22756
2661   -83590
2662   -69680
2663    35472
2664    86690
2665    23752
2666   -72059
2667   -73982
2668    27386
2669    92519
2670    27440
2671   -74275
2672   -68437
2673    26827
2674    86355
2675    35416
2676   -67942
2677   -77585
2678    27781
2679    89225
2680    28429
2681   -63891
2682   -73410
2683    12862
2684    87232
2685    42754
2686   -70205
2687   -84926
2688    21873
2689    87278
2690    30912
2691   -58181
2692   -75554
2693     4747
2694    91924
2695    49954
2696   -66267
2697   -82934
2698    17827
2699    85067
2700    39997
2701   -50358
2702   -80668
2703     -382
2704    89322
2705    50237
2706   -61900
2707   -80673
2708     6354
2709    77048
2710    49414
2711   -49333
2712   -87665
2713     -137
2714    87198
2715    46947
2716   -52851
2717   -74448
2718    -4655
2719    75228
2720    62121
2721   -45640
2722   -91215
2723      620
2724    84511
2725    45943
2726   -42700
2727   -76147
2728   -15324
2729    74357
2730    65866
2731   -44237
2732   -92310
2733    -7091
2734    76244
2735    55544
2736   -33624
2737   -84061
2738   -20997
2739    79658
2740    67915
2741   -39226
2742   -84610
2743   -17138
2744    69992
2745    69429
2746   -27149
2747   -93463
2748   -23034
2749    80690
2750    62461
2751   -34160
2752   -77996
2753   -28230
2754    62089
2755    77608
2756   -26511
2757   -97196
2758   -22215
2759    74446
2760    60806
2761   -22493
2762   -75450
2763   -37803
2764    62558
2765    82145
2766   -23568
2767   -91287
2768   -24075
2769    62910
2770    66631
2771    -9251
2772   -83422
2773   -45671
2774    66547
2775    79121
2776   -23509
2777   -82129
2778   -33596
2779    48801
2780    76919
2781      672
2782   -94433
2783   -49455
2784    71480
2785    75936
2786   -16319
2787   -70561
2788   -44285
2789    40463
2790    90985
2791     6128
2792   -96044
2793   -48507
2794    65229
2795    71936
2796    -5806
2797   -70300
2798   -58112
2799    39729
2800    93898
2801      705
2802   -91465
2803   -45468
2804    48947
2805    73581
2806    12604
2807   -71648
2808   -65600
2809    46589
2810    92713
2811     -833
2812   -77683
2813   -45627
2814    32600
2815    78468
2816    25888
2817   -80233
2818   -70111
2819    48761
2820    83427
2821     2837
2822   -67166
2823   -57429
2824    20703
2825    88084
2826    31349
2827   -83383
2828   -68580
2829    45116
2830    79503
2831    16396
2832   -58531
2833   -70025
2834    19588
2835    95325
2836    29229
2837   -80415
2838   -62218
2839    30429
2840    74041
2841    32869
2842   -58775
2843   -84720
2844    21198
2845    95327
2846    21508
2847   -67475
2848   -58281
2849    10067
2850    75277
2851    50293
2852   -61661
2853   -86683
2854    27297
2855    88520
2856    22245
2857   -53626
2858   -62619
2859    -2721
2860    82630
2861    52655
2862   -67913
2863   -81163
2864    22187
2865    75595
2866    33287
2867   -41444
2868   -76935
2869    -6874
2870    89359
2871    50324
2872   -64174
2873   -70380
2874    11099
2875    66937
2876    51837
2877   -35976
2878   -90860
2879    -3745
2880    93150
2881    43743
2882   -54406
2883   -67920
2884    -7935
2885    65417
2886    66229
2887   -41050
2888   -98060
2889     -512
2890    85773
2891    41132
2892   -38260
2893   -67605
2894   -21213
2895    70528
2896    71898
2897   -43778
2898   -88646
2899    -1185
2900    72744
2901    49241
2902   -24836
2903   -78462
2904   -28773
2905    77106
2906    66718
2907   -45061
2908   -79317
2909   -10267
2910    57163
2911    61577
2912   -17786
2913   -89297
2914   -27484
2915    79777
2916    59732
2917   -36528
2918   -69865
2919   -24376
2920    52773
2921    76243
2922   -17045
2923   -95336
2924   -22590
2925    73681
2926    56788
2927   -20625
2928   -69264
2929   -40336
2930    55401
2931    83210
2932   -18974
2933   -89380
2934   -23828
2935    58911
2936    61746
2937    -6129
2938   -78817
2939   -48942
2940    63006
2941    79587
2942   -21144
2943   -76087
2944   -30387
2945    43645
2946    72897
2947     4345
2948   -86324
2949   -49613
2950    64728
2951    71861
2952   -15352
2953   -66679
2954   -41896
2955    36820
2956    82478
2957     4266
2958   -88649
2959   -44173
2960    57289
2961    67513
2962      122
2963   -64519
2964   -54812
2965    37406
2966    87458
2967     2703
2968   -83498
2969   -43972
2970    41419
2971    69772
2972    15732
2973   -70405
2974   -64064
2975    43518
2976    84669
2977     2499
2978   -69428
2979   -48092
2980    26015
2981    77944
2982    27879
2983   -76808
2984   -66648
2985    45300
2986    78524
2987     7256
2988   -59280
2989   -57542
2990    18450
2991    85100
2992    28428
2993   -75785
2994   -63244
2995    34450
2996    73003
2997    20765
2998   -55541
2999   -68639
3000    18938
3001    88706
3002    23299
3003   -69487
3004   -57100
3005    20758
3006    69861
3007    35543
3008   -56592
3009   -77236
3010    22269
3011    86833
3012    21471
3013   -57778
3014   -58346
3015     5937
3016    72943
3017    46910
3018   -60920
3019   -79070
3020    22547
3021    78598
3022    26570
3023   -46604
3024   -66651
3025    -2839
3026    79567
3027    49059
3028   -60353
3029   -74225
3030    14731
3031    69877
3032    42128
3033   -40669
3034   -79191
3035    -2714
3036    85304
3037    43865
3038   -52244
3039   -65639
3040     -609
3041    63290
3042    52970
3043   -39289
3044   -86138
3045    -1775
3046    81441
3047    38861
3048   -42704
3049   -63144
3050   -11877
3051    64619
3052    60765
3053   -39806
3054   -83108
3055    -1129
3056    72645
3057    44285
3058   -30601
3059   -69011
3060   -20770
3061    70216
3062    62236
3063   -41380
3064   -77663
3065    -8818
3066    60905
3067    54695
3068   -21924
3069   -79978
3070   -24460
3071    73090
3072    58623
3073   -35081
3074   -69563
3075   -17886
3076    54657
3077    66986
3078   -15920
3079   -86915
3080   -24186
3081    70450
3082    55980
3083   -25410
3084   -67256
3085   -30105
3086    51376
3087    72598
3088   -17490
3089   -84821
3090   -24792
3091    60634
3092    56475
3093   -12843
3094   -69571
3095   -39902
3096    55923
3097    72825
3098   -18435
3099   -76569
3100   -26173
3101    49173
3102    62703
3103    -3065
3104   -74047
3105   -43710
3106    57073
3107    70054
3108   -15342
3109   -67934
3110   -34826
3111    39066
3112    70357
3113     1668
3114   -78261
3115   -44346
3116    53237
3117    69213
3118    -4654
3119   -65026
3120   -43903
3121    36802
3122    77223
3123     4878
3124   -77188
3125   -45010
3126    43423
3127    68424
3128     6227
3129   -65571
3130   -53515
3131    36140
3132    76954
3133     6421
3134   -69377
3135   -47383
3136    32948
3137    70014
3138    14552
3139   -65730
3140   -58466
3141    36547
3142    75067
3143     8593
3144   -62062
3145   -50775
3146    26251
3147    74391
3148    21175
3149   -66579
3150   -57503
3151    32372
3152    73221
3153    14832
3154   -58097
3155   -57926
3156    21073
3157    76202
3158    22753
3159   -63882
3160   -58191
3161    22990
3162    69786
3163    25765
3164   -54519
3165   -63720
3166    19152
3167    76703
3168    26316
3169   -56617
3170   -60716
3171    13547
3172    72369
3173    35727
3174   -54597
3175   -68153
3176    15614
3177    72777
3178    30051
3179   -50550
3180   -63429
3181     6286
3182    70901
3183    38776
3184   -50490
3185   -68845
3186    10009
3187    71355
3188    35147
3189   -46172
3190   -65252
3191     2013
3192    69759
3193    40400
3194   -44108
3195   -68321
3196     2228
3197    68878
3198    41530
3199   -41086
3200   -69179
3201      -26
3202    68505
3203    43120
3204   -39386
3205   -67792
3206    -5127
3207    65746
3208    47157
3209   -38592
3210   -71569
3211    -7281
3212    64839
3213    48477
3214   -34378
3215   -69646
3216   -11284
3217    63807
3218    51529
3219   -31004
3220   -69546
3221   -12834
3222    62329
3223    56879
3224   -27836
3225   -72400
3226   -13316
3227    61216
3228    52195
3229   -27476
3230   -70027
3231   -21143
3232    57760
3233    57594
3234   -27137
3235   -74091
3236   -17642
3237    57334
3238    52723
3239   -19740
3240   -68457
3241   -24468
3242    58099
3243    60846
3244   -19722
3245   -68825
3246   -21413
3247    53587
3248    58904
3249   -14986
3250   -70934
3251   -28374
3252    53309
3253    60054
3254   -17371
3255   -68395
3256   -31582
3257    46532
3258    62567
3259   -12052
3260   -70788
3261   -31748
3262    50638
3263    61458
3264    -7397
3265   -66168
3266   -36800
3267    44352
3268    66945
3269    -4636
3270   -70132
3271   -35959
3272    45185
3273    63339
3274    -2167
3275   -65801
3276   -40926
3277    41114
3278    67347
3279      -65
3280   -66243
3281   -39613
3282    39214
3283    66369
3284     2429
3285   -66191
3286   -42722
3287    38782
3288    63494
3289     1906
3290   -60958
3291   -45579
3292    34104
3293    68230
3294     6350
3295   -65937
3296   -43346
3297    36837
3298    65137
3299    11279
3300   -56314
3301   -49840
3302    31452
3303    72252
3304    10943
3305   -61364
3306   -47029
3307    26930
3308    64121
3309    15078
3310   -58802
3311   -56427
3312    24578
3313    66738
3314    13298
3315   -57985
3316   -51505
3317    19878
3318    70430
3319    24246
3320   -55987
3321   -53458
3322    25804
3323    67231
3324    23220
3325   -49643
3326   -56201
3327    15438
3328    70749
3329    25758
3330   -57119
3331   -57351
3332    18556
3333    62510
3334    23111
3335   -49986
3336   -61728
3337    11331
3338    68018
3339    28205
3340   -50760
3341   -57999
3342    12312
3343    66756
3344    31295
3345   -47149
3346   -60442
3347     9795
3348    66579
3349    32371
3350   -44463
3351   -60456
3352     2903
3353    67381
3354    38542
3355   -44312
3356   -63592
3357     4599
3358    63483
3359    37893
3360   -36835
3361   -64680
3362    -3405
3363    65065
3364    41415
3365   -42759
3366   -64574
3367    -1832
3368    60182
3369    42610
3370   -34510
3371   -68125
3372    -6055
3373    63991
3374    43909
3375   -32945
3376   -62893
3377    -7393
3378    61354
3379    51124
3380   -31806
3381   -68198
3382    -5351
3383    60263
3384    42723
3385   -26908
3386   -66354
3387   -18325
3388    59230
3389    51048
3390   -33003
3391   -69575
3392   -11511
3393    54373
3394    47453
3395   -19749
3396   -65929
3397   -20836
3398    60614
3399    56932
3400   -23283
3401   -63071
3402   -17136
3403    50871
3404    55769
3405   -15052
3406   -69867
3407   -25759
3408    53115
3409    54164
3410   -19135
3411   -65383
3412   -28629
3413    45484
3414    60339
3415   -13437
3416   -69298
3417   -26109
3418    51737
3419    57280
3420    -8766
3421   -61068
3422   -32049
3423    45920
3424    64353
3425    -9810
3426   -67311
3427   -28810
3428    43631
3429    56959
3430    -5245
3431   -64480
3432   -37656
3433    44060
3434    62636
3435    -6554
3436   -63020
3437   -34173
3438    39101
3439    61030
3440      735
3441   -64694
3442   -38029
3443    40049
3444    59717
3445     1398
3446   -58440
3447   -43206
3448    33119
3449    67331
3450     4482
3451   -63870
3452   -40294
3453    35285
3454    61450
3455     9185
3456   -55697
3457   -48373
3458    31093
3459    69531
3460     7964
3461   -59859
3462   -42236
3463    27381
3464    61757
3465    14967
3466   -57618
3467   -52237
3468    27259
3469    64537
3470    10986
3471   -54229
3472   -46694
3473    22611
3474    64832
3475    19498
3476   -56125
3477   -50690
3478    25874
3479    62421
3480    17247
3481   -49257
3482   -50531
3483    15717
3484    66852
3485    22504
3486   -56357
3487   -53056
3488    20466
3489    59004
3490    20846
3491   -45581
3492   -56853
3493    12642
3494    67773
3495    26331
3496   -51458
3497   -52850
3498    13821
3499    61702
3500    29232
3501   -42896
3502   -58753
3503     9873
3504    65659
3505    29372
3506   -42807
3507   -56617
3508     4676
3509    61562
3510    34118
3511   -43820
3512   -60958
3513     5835
3514    60428
3515    31617
3516   -38287
3517   -59113
3518     -338
3519    62525
3520    37237
3521   -40517
3522   -60484
3523     3066
3524    59719
3525    36860
3526   -35822
3527   -61909
3528    -2713
3529    60381
3530    39318
3531   -35062
3532   -60889
3533    -3990
3534    58254
3535    41489
3536   -33307
3537   -63900
3538    -4639
3539    56642
3540    41749
3541   -28397
3542   -62145
3543   -11911
3544    57835
3545    46961
3546   -29278
3547   -63655
3548    -9465
3549    55448
3550    44468
3551   -22656
3552   -62772
3553   -16887
3554    53812
3555    49907
3556   -24510
3557   -63382
3558   -14791
3559    51039
3560    49122
3561   -19087
3562   -64129
3563   -21492
3564    51756
3565    50626
3566   -20968
3567   -61568
3568   -20288
3569    47885
3570    53500
3571   -14504
3572   -64076
3573   -22219
3574    49813
3575    51589
3576   -14033
3577   -61122
3578   -26045
3579    44923
3580    55570
3581   -12956
3582   -64093
3583   -25766
3584    45549
3585    52912
3586    -8480
3587   -60833
3588   -30957
3589    43390
3590    58198
3591    -4865
3592   -61128
3593   -31302
3594    40925
3595    57387
3596    -3639
3597   -59871
3598   -34676
3599    38892
3600    58146
3601    -1228
3602   -59251
3603   -37879
3604    35570
3605    59651
3606      958
3607   -59287
3608   -37402
3609    35002
3610    60425
3611     3242
3612   -56417
3613   -40106
3614    32471
3615    61179
3616     5703
3617   -57116
3618   -40467
3619    31437
3620    60799
3621     7090
3622   -56248
3623   -43180
3624    28345
3625    61428
3626     8774
3627   -55560
3628   -43868
3629    26843
3630    60676
3631    12861
3632   -55221
3633   -46252
3634    24598
3635    61434
3636    14568
3637   -51037
3638   -47850
3639    21663
3640    61914
3641    17043
3642   -50890
3643   -49351
3644    20195
3645    60593
3646    19629
3647   -46264
3648   -50011
3649    14685
3650    62446
3651    23627
3652   -48517
3653   -53262
3654    15438
3655    60257
3656    22396
3657   -45519
3658   -51934
3659    10707
3660    60585
3661    26762
3662   -44926
3663   -54228
3664    12138
3665    59597
3666    26148
3667   -41273
3668   -52425
3669     7377
3670    59806
3671    29848
3672   -41502
3673   -55182
3674     7388
3675    57407
3676    31505
3677   -37914
3678   -56427
3679     2701
3680    58957
3681    31595
3682   -39227
3683   -55557
3684     1432
3685    54539
3686    36826
3687   -32888
3688   -59421
3689     -396
3690    57672
3691    34151
3692   -32836
3693   -54345
3694    -5118
3695    53949
3696    42627
3697   -29006
3698   -60476
3699    -5482
3700    57313
3701    38141
3702   -28094
3703   -55883
3704    -9890
3705    51216
3706    43736
3707   -27184
3708   -58675
3709    -9773
3710    51201
3711    40786
3712   -24147
3713   -58483
3714   -13913
3715    53089
3716    45451
3717   -24763
3718   -56544
3719   -11712
3720    47451
3721    45728
3722   -17941
3723   -60459
3724   -16699
3725    51290
3726    46656
3727   -21605
3728   -55532
3729   -18533
3730    43096
3731    49678
3732   -14856
3733   -62423
3734   -21219
3735    47014
3736    47219
3737   -13949
3738   -55647
3739   -24817
3740    41975
3741    52432
3742   -11291
3743   -58825
3744   -21728
3745    40999
3746    49895
3747    -4793
3748   -56948
3749   -30734
3750    41923
3751    55112
3752   -11747
3753   -55946
3754   -26410
3755    34317
3756    52024
3757    -1098
3758   -58648
3759   -34090
3760    40484
3761    53247
3762    -7310
3763   -52725
3764   -30348
3765    31300
3766    55831
3767     2052
3768   -57995
3769   -33612
3770    37455
3771    52132
3772     -114
3773   -50411
3774   -36640
3775    28255
3776    58915
3777     4718
3778   -57746
3779   -35325
3780    30828
3781    51948
3782     7133
3783   -50151
3784   -42505
3785    27075
3786    60616
3787     5831
3788   -53367
3789   -37343
3790    23607
3791    53129
3792    16577
3793   -48648
3794   -46571
3795    26142
3796    60263
3797     8357
3798   -47340
3799   -39939
3800    16760
3801    55756
3802    18992
3803   -49047
3804   -46970
3805    22357
3806    56063
3807    12491
3808   -41706
3809   -46243
3810    13021
3811    59267
3812    20216
3813   -48524
3814   -44116
3815    18134
3816    52797
3817    21150
3818   -40366
3819   -50881
3820    12347
3821    61050
3822    20703
3823   -44237
3824   -44482
3825    11155
3826    51607
3827    26751
3828   -39779
3829   -53836
3830     9614
3831    58601
3832    24204
3833   -39145
3834   -48313
3835     3502
3836    53271
3837    31591
3838   -38156
3839   -54905
3840     5559
3841    52985
3842    27613
3843   -31981
3844   -52390
3845    -1260
3846    54748
3847    34460
3848   -36844
3849   -52001
3850     2607
3851    50057
3852    32636
3853   -26740
3854   -55942
3855    -3627
3856    56630
3857    34430
3858   -33225
3859   -50768
3860    -4430
3861    47245
3862    37912
3863   -27332
3864   -58201
3865    -5796
3866    53950
3867    35489
3868   -28092
3869   -50128
3870    -8852
3871    47854
3872    43693
3873   -25365
3874   -56759
3875    -7738
3876    48264
3877    37665
3878   -20485
3879   -53518
3880   -14903
3881    46979
3882    45004
3883   -22736
3884   -55544
3885   -11610
3886    42792
3887    41644
3888   -14196
3889   -55160
3890   -19417
3891    47114
3892    44567
3893   -18841
3894   -53452
3895   -17335
3896    40005
3897    45387
3898   -11417
3899   -57363
3900   -21014
3901    44320
3902    45284
3903   -14445
3904   -51533
3905   -23665
3906    39086
3907    49602
3908   -10464
3909   -56126
3910   -21884
3911    41107
3912    46551
3913    -7857
3914   -53451
3915   -28414
3916    37858
3917    52369
3918    -8459
3919   -54194
3920   -24459
3921    33875
3922    49202
3923    -2488
3924   -53336
3925   -32078
3926    36185
3927    51322
3928    -4311
3929   -50332
3930   -29839
3931    28468
3932    51627
3933     2877
3934   -53642
3935   -32987
3936    32348
3937    50013
3938     1921
3939   -47371
3940   -36036
3941    26729
3942    55378
3943     5848
3944   -52597
3945   -34716
3946    27255
3947    49736
3948     9840
3949   -46588
3950   -40686
3951    25192
3952    56405
3953     6092
3954   -48139
3955   -36680
3956    22749
3957    52029
3958    13206
3959   -47635
3960   -43246
3961    24553
3962    55297
3963     9186
3964   -45805
3965   -39223
3966    17935
3967    53781
3968    17250
3969   -46260
3970   -43699
3971    19558
3972    52634
3973    15155
3974   -40907
3975   -44419
3976    12582
3977    54747
3978    20404
3979   -43539
3980   -44156
3981    13304
3982    51469
3983    22129
3984   -38515
3985   -47755
3986     9255
3987    55109
3988    21997
3989   -39704
3990   -45474
3991     8037
3992    49889
3993    27707
3994   -35676
3995   -51075
3996     8196
3997    53974
3998    24221
3999   -34445
4000   -46374
4001     2241
4002    50773
4003    30058
4004   -34932
4005   -51373
4006     5846
4007    50585
4008    27623
4009   -30466
4010   -49665
4011    -1638
4012    53193
4013    31018
4014   -33436
4015   -48366
4016     -139
4017    47669
4018    33186
4019   -26758
4020   -52156
4021    -5970
4022    51839
4023    34862
4024   -29356
4025   -48861
4026    -6244
4027    43249
4028    38398
4029   -22397
4030   -53974
4031    -8348
4032    48440
4033    36718
4034   -23126
4035   -48017
4036   -11193
4037    43746
4038    41141
4039   -20238
4040   -54471
4041   -10531
4042    44782
4043    37551
4044   -17656
4045   -50817
4046   -16413
4047    43811
4048    42183
4049   -19529
4050   -53325
4051   -13705
4052    41034
4053    40143
4054   -12229
4055   -52831
4056   -19662
4057    44649
4058    45060
4059   -16868
4060   -50764
4061   -17136
4062    37848
4063    43989
4064    -9168
4065   -53846
4066   -22556
4067    39436
4068    43730
4069   -11175
4070   -49439
4071   -23559
4072    34707
4073    48952
4074    -5224
4075   -50988
4076   -23720
4077    35595
4078    45001
4079    -3632
4080   -48281
4081   -28773
4082    32584
4083    49044
4084    -4785
4085   -51076
4086   -26869
4087    29889
4088    46711
4089       32
4090   -47953
4091   -31808
4092    31498
4093    50728
4094    -1006
4095   -48541
4096   -28991
4097    29081
4098    49268
4099     3919
4100   -47635
4101   -33747
4102    29439
4103    49733
4104     2437
4105   -45998
4106   -34380
4107    22991
4108    51357
4109     6705
4110   -48509
4111   -35878
4112    24843
4113    49849
4114     7963
4115   -41947
4116   -37276
4117    20095
4118    53104
4119    10396
4120   -45125
4121   -35704
4122    19876
4123    47904
4124    13028
4125   -40969
4126   -41535
4127    16604
4128    51883
4129    13288
4130   -42324
4131   -38099
4132    14455
4133    48392
4134    18828
4135   -40891
4136   -41986
4137    15342
4138    51367
4139    16604
4140   -38386
4141   -41169
4142    10178
4143    50181
4144    21847
4145   -39188
4146   -44301
4147    12267
4148    49483
4149    20587
4150   -34893
4151   -45367
4152     6679
4153    51809
4154    23579
4155   -37222
4156   -45047
4157     7712
4158    47657
4159    23299
4160   -32388
4161   -48758
4162     3849
4163    51109
4164    24999
4165   -33775
4166   -45551
4167     2060
4168    45949
4169    28891
4170   -29267
4171   -48194
4172      287
4173    48827
4174    29247
4175   -26892
4176   -45969
4177    -3022
4178    46531
4179    32872
4180   -28188
4181   -48705
4182    -1548
4183    44529
4184    30176
4185   -24144
4186   -48538
4187    -7574
4188    46289
4189    35285
4190   -26180
4191   -49714
4192    -4492
4193    42218
4194    34681
4195   -19534
4196   -49943
4197   -10244
4198    44951
4199    36763
4200   -21838
4201   -48496
4202   -11539
4203    40285
4204    38271
4205   -17756
4206   -51150
4207   -12580
4208    43055
4209    38752
4210   -17139
4211   -48026
4212   -15196
4213    39506
4214    43139
4215   -13896
4216   -51277
4217   -15804
4218    39017
4219    38566
4220   -11986
4221   -47955
4222   -22001
4223    35815
4224    43401
4225   -12086
4226   -49010
4227   -18052
4228    34793
4229    42208
4230    -5850
4231   -47926
4232   -23075
4233    36800
4234    44454
4235    -8510
4236   -47547
4237   -22779
4238    31353
4239    44808
4240    -4592
4241   -49720
4242   -26007
4243    33398
4244    43601
4245    -5931
4246   -45970
4247   -27676
4248    29453
4249    48531
4250    -1371
4251   -47892
4252   -26464
4253    30826
4254    45020
4255     2322
4256   -43163
4257   -30464
4258    26298
4259    48161
4260     2451
4261   -45982
4262   -29929
4263    24541
4264    44856
4265     6020
4266   -43645
4267   -35222
4268    22928
4269    47128
4270     5307
4271   -42360
4272   -31203
4273    19653
4274    47465
4275    10637
4276   -42109
4277   -34403
4278    22223
4279    47239
4280     8675
4281   -40231
4282   -35598
4283    15937
4284    48354
4285    12972
4286   -43604
4287   -38176
4288    18756
4289    45788
4290    13284
4291   -38570
4292   -38889
4293    14837
4294    49860
4295    14373
4296   -41301
4297   -39040
4298    15127
4299    45824
4300    16285
4301   -36647
4302   -42754
4303    11718
4304    49692
4305    17484
4306   -34950
4307   -39134
4308     8598
4309    46221
4310    21616
4311   -34716
4312   -43782
4313     9210
4314    47948
4315    20465
4316   -31169
4317   -42135
4318     3737
4319    47067
4320    24811
4321   -33752
4322   -43144
4323     5555
4324    44519
4325    24062
4326   -27426
4327   -44201
4328      706
4329    46391
4330    26106
4331   -31153
4332   -44007
4333     2631
4334    43501
4335    27941
4336   -26334
4337   -46472
4338    -1428
4339    46210
4340    28651
4341   -27169
4342   -44588
4343    -2043
4344    42621
4345    31372
4346   -25025
4347   -48153
4348    -3693
4349    43734
4350    30436
4351   -23332
4352   -45378
4353    -8390
4354    43201
4355    34916
4356   -20458
4357   -48176
4358    -6588
4359    41431
4360    32561
4361   -18131
4362   -45666
4363   -12337
4364    40195
4365    36981
4366   -18714
4367   -46460
4368   -10900
4369    38067
4370    36898
4371   -14353
4372   -47136
4373   -14492
4374    39593
4375    37461
4376   -14770
4377   -44876
4378   -14236
4379    35750
4380    39633
4381   -11778
4382   -48576
4383   -15729
4384    36784
4385    39575
4386   -10199
4387   -46242
4388   -18075
4389    33949
4390    42118
4391    -9243
4392   -48988
4393   -19512
4394    34863
4395    39183
4396    -8075
4397   -46117
4398   -23463
4399    31413
4400    42684
4401    -5606
4402   -46136
4403   -23139
4404    31348
4405    41417
4406    -2143
4407   -44118
4408   -27053
4409    29946
4410    43905
4411    -2227
4412   -43944
4413   -25210
4414    26211
4415    43700
4416     1120
4417   -44796
4418   -28683
4419    26851
4420    45041
4421      404
4422   -43505
4423   -28686
4424    24363
4425    44719
4426     4067
4427   -43602
4428   -29955
4429    24920
4430    44061
4431     4757
4432   -40742
4433   -32319
4434    21421
4435    46238
4436     6696
4437   -43490
4438   -31999
4439    20423
4440    45080
4441     8230
4442   -40263
4443   -35602
4444    17730
4445    46015
4446     9436
4447   -39955
4448   -34714
4449    16803
4450    46473
4451    13613
4452   -37438
4453   -36535
4454    15950
4455    45932
4456    12404
4457   -35127
4458   -36220
4459    11993
4460    45418
4461    15875
4462   -36715
4463   -39110
4464    11073
4465    44826
4466    15144
4467   -33508
4468   -38065
4469     9047
4470    46126
4471    19680
4472   -33641
4473   -39384
4474     9345
4475    44823
4476    20341
4477   -30705
4478   -40890
4479     6894
4480    46469
4481    21024
4482   -32852
4483   -40828
4484     4424
4485    43530
4486    24751
4487   -31071
4488   -44335
4489     5027
4490    44577
4491    23462
4492   -28453
4493   -42426
4494     1587
4495    42875
4496    27697
4497   -27306
4498   -43582
4499     1587
4500    43634
4501    26571
4502   -22554
4503   -43131
4504    -3990
4505    41118
4506    28413
4507   -24678
4508   -44616
4509    -4567
4510    40907
4511    28964
4512   -20946
4513   -44904
4514    -7183
4515    41305
4516    31391
4517   -21788
4518   -42814
4519    -6600
4520    39507
4521    34277
4522   -17893
4523   -45266
4524    -9083
4525    41075
4526    32702
4527   -18983
4528   -44752
4529   -12024
4530    37897
4531    35245
4532   -16354
4533   -46244
4534   -12055
4535    37500
4536    35462
4537   -14229
4538   -44703
4539   -14763
4540    36397
4541    38568
4542   -13552
4543   -44732
4544   -14046
4545    35124
4546    38149
4547    -9852
4548   -44627
4549   -17912
4550    33720
4551    38639
4552   -10144
4553   -43159
4554   -18053
4555    30521
4556    39482
4557    -5750
4558   -44656
4559   -21165
4560    31932
4561    39133
4562    -6492
4563   -41894
4564   -22674
4565    28573
4566    42012
4567    -2675
4568   -43958
4569   -23902
4570    29472
4571    39803
4572    -1193
4573   -41742
4574   -25930
4575    27590
4576    45148
4577    -1254
4578   -42583
4579   -25035
4580    24654
4581    42020
4582     2366
4583   -42360
4584   -28704
4585    25002
4586    43875
4587     2025
4588   -40975
4589   -27789
4590    20919
4591    43329
4592     6601
4593   -41760
4594   -31253
4595    22764
4596    42888
4597     5327
4598   -37907
4599   -30730
4600    17850
4601    43695
4602     9921
4603   -39548
4604   -31567
4605    18611
4606    42240
4607     9392
4608   -35453
4609   -35006
4610    14701
4611    45749
4612    10399
4613   -37648
4614   -33241
4615    13631
4616    41777
4617    14105
4618   -34526
4619   -37694
4620    12518
4621    45807
4622    12847
4623   -35504
4624   -34453
4625    10582
4626    43598
4627    17765
4628   -34849
4629   -38768
4630    11749
4631    43849
4632    16036
4633   -29939
4634   -37372
4635     6512
4636    44281
4637    19165
4638   -32585
4639   -39259
4640     7239
4641    41429
4642    19756
4643   -27497
4644   -40016
4645     2926
4646    43185
4647    22444
4648   -29292
4649   -38631
4650     3551
4651    38234
4652    23818
4653   -24734
4654   -42419
4655      933
4656    43787
4657    22873
4658   -26471
4659   -37987
4660    -1833
4661    38498
4662    27213
4663   -22614
4664   -43354
4665      337
4666    40937
4667    24805
4668   -21984
4669   -40552
4670    -6122
4671    39470
4672    31387
4673   -23119
4674   -42421
4675    -3260
4676    38344
4677    29381
4678   -18062
4679   -43228
4680    -8688
4681    40078
4682    32191
4683   -20203
4684   -42314
4685    -6895
4686    34873
4687    31406
4688   -15227
4689   -44306
4690   -11329
4691    37958
4692    31597
4693   -16044
4694   -40136
4695   -11704
4696    32891
4697    35086
4698   -12590
4699   -44410
4700   -12325
4701    35133
4702    32417
4703   -10701
4704   -40340
4705   -16465
4706    33213
4707    36954
4708   -11554
4709   -42956
4710   -14634
4711    30876
4712    35386
4713    -7594
4714   -41212
4715   -20481
4716    32277
4717    37977
4718    -9346
4719   -41901
4720   -18210
4721    28834
4722    37501
4723    -4261
4724   -42517
4725   -21457
4726    30166
4727    38685
4728    -6238
4729   -40054
4730   -20540
4731    25968
4732    39935
4733    -1447
4734   -41672
4735   -23743
4736    27858
4737    37779
4738    -1907
4739   -37826
4740   -25608
4741    22805
4742    41608
4743     1110
4744   -41071
4745   -24760
4746    23710
4747    38549
4748     4235
4749   -37862
4750   -28815
4751    22844
4752    40781
4753     2117
4754   -38400
4755   -26353
4756    19703
4757    40551
4758     8824
4759   -37665
4760   -30669
4761    20845
4762    41708
4763     5113
4764   -35913
4765   -29639
4766    15813
4767    42368
4768     9724
4769   -37147
4770   -32474
4771    17454
4772    41574
4773    10141
4774   -34973
4775   -32873
4776    13105
4777    43945
4778    12603
4779   -35250
4780   -33605
4781    13313
4782    41230
4783    14533
4784   -32957
4785   -36346
4786    11572
4787    41978
4788    13512
4789   -32894
4790   -33586
4791     8682
4792    39862
4793    17743
4794   -29375
4795   -37486
4796     8925
4797    41052
4798    16488
4799   -28635
4800   -35794
4801     5729
4802    39825
4803    19711
4804   -29161
4805   -38687
4806     6547
4807    40395
4808    20099
4809   -25912
4810   -38952
4811     3254
4812    41595
4813    21638
4814   -27105
4815   -38500
4816     2156
4817    38629
4818    23431
4819   -24123
4820   -41220
4821     -731
4822    41169
4823    23732
4824   -24620
4825   -38230
4826     -597
4827    37777
4828    27531
4829   -21548
4830   -40212
4831    -2253
4832    39213
4833    26248
4834   -21273
4835   -39552
4836    -3843
4837    36217
4838    29243
4839   -20850
4840   -41552
4841    -5595
4842    35198
4843    27142
4844   -17089
4845   -39832
4846    -8673
4847    35679
4848    30051
4849   -17389
4850   -40534
4851    -8406
4852    33160
4853    30526
4854   -13168
4855   -41288
4856   -11941
4857    34604
4858    31631
4859   -14761
4860   -39457
4861   -12524
4862    33056
4863    33189
4864   -11652
4865   -42019
4866   -13166
4867    33138
4868    34869
4869   -10692
4870   -39761
4871   -15884
4872    30538
4873    36823
4874    -8122
4875   -40806
4876   -15509
4877    29689
4878    34364
4879    -7787
4880   -40109
4881   -19658
4882    28508
4883    36945
4884    -5932
4885   -39909
4886   -18267
4887    26295
4888    35764
4889    -3196
4890   -39689
4891   -21735
4892    26199
4893    37638
4894    -3654
4895   -38232
4896   -20841
4897    24486
4898    37101
4899     -114
4900   -39364
4901   -24103
4902    24193
4903    37718
4904      233
4905   -36746
4906   -25075
4907    21839
4908    39895
4909     2078
4910   -38568
4911   -25685
4912    22126
4913    39580
4914     4258
4915   -36286
4916   -27506
4917    19354
4918    41722
4919     4311
4920   -37333
4921   -27847
4922    18235
4923    39399
4924     7971
4925   -34361
4926   -30369
4927    16879
4928    41505
4929     6485
4930   -34422
4931   -28735
4932    15359
4933    38896
4934    10979
4935   -34503
4936   -31756
4937    14332
4938    39400
4939    10205
4940   -32602
4941   -31452
4942    11345
4943    40024
4944    13093
4945   -31327
4946   -31756
4947    11781
4948    39991
4949    13769
4950   -29516
4951   -33783
4952     8279
4953    41575
4954    16028
4955   -30761
4956   -33660
4957     8185
4958    39228
4959    16411
4960   -27686
4961   -37140
4962     6565
4963    40901
4964    16836
4965   -27946
4966   -35231
4967     4586
4968    38556
4969    20230
4970   -25195
4971   -37011
4972     3997
4973    40022
4974    19717
4975   -24082
4976   -36156
4977     1480
4978    36996
4979    23273
4980   -24493
4981   -37803
4982     1675
4983    36936
4984    22657
4985   -21501
4986   -36572
4987    -2700
4988    36676
4989    25699
4990   -22824
4991   -37586
4992    -1113
4993    34790
4994    25829
4995   -18928
4996   -39678
4997    -4942
4998    36979
4999    26901
5000   -20034
5001   -38354
5002    -5123
5003    34634
5004    29665
5005   -16248
5006   -40408
5007    -7073
5008    35918
5009    28304
5010   -16048
5011   -38453
5012    -9626
5013    32467
5014    31722
5015   -14840
5016   -40483
5017    -9740
5018    32124
5019    29377
5020   -12090
5021   -38604
5022   -13466
5023    33373
5024    33574
5025   -12246
5026   -40594
5027   -11143
5028    30060
5029    31910
5030    -8157
5031   -38744
5032   -16009
5033    29746
5034    33227
5035   -10507
5036   -37631
5037   -14532
5038    27121
5039    33102
5040    -6922
5041   -39127
5042   -16828
5043    28677
5044    34215
5045    -5887
5046   -36887
5047   -19739
5048    26770
5049    36988
5050    -3636
5051   -39494
5052   -19434
5053    25282
5054    34191
5055    -1512
5056   -36829
5057   -23820
5058    24359
5059    37541
5060    -1740
5061   -38260
5062   -21256
5063    22484
5064    36090
5065     2757
5066   -36109
5067   -25081
5068    22829
5069    36734
5070      630
5071   -34076
5072   -24219
5073    18677
5074    37270
5075     4476
5076   -36971
5077   -25637
5078    19643
5079    35762
5080     4281
5081   -31782
5082   -26598
5083    16773
5084    40100
5085     6112
5086   -34463
5087   -26317
5088    17156
5089    36151
5090     9259
5091   -31109
5092   -29657
5093    14909
5094    39371
5095     9760
5096   -32977
5097   -29342
5098    13135
5099    36429
5100    12233
5101   -31831
5102   -31885
5103    12704
5104    39858
5105    11972
5106   -29651
5107   -30585
5108     8221
5109    37966
5110    15435
5111   -30658
5112   -33794
5113    10825
5114    37958
5115    13554
5116   -26440
5117   -32686
5118     5736
5119    39161
5120    16926
5121   -28619
5122   -32317
5123     7420
5124    35954
5125    16959
5126   -24191
5127   -35121
5128     2866
5129    38894
5130    17979
5131   -26546
5132   -31904
5133     2638
5134    34431
5135    20866
5136   -22770
5137   -35940
5138     1789
5139    36765
5140    19642
5141   -22899
5142   -33550
5143    -1861
5144    35064
5145    23864
5146   -21896
5147   -37861
5148      212
5149    35611
5150    22073
5151   -18950
5152   -37310
5153    -4771
5154    36879
5155    26288
5156   -20365
5157   -37117
5158    -2599
5159    32844
5160    25648
5161   -15010
5162   -38847
5163    -6398
5164    36744
5165    26622
5166   -17317
5167   -35902
5168    -7565
5169    30172
5170    28563
5171   -14452
5172   -39062
5173    -7600
5174    33041
5175    26556
5176   -13593
5177   -34445
5178   -10890
5179    30739
5180    31016
5181   -13805
5182   -37783
5183    -9320
5184    29969
5185    28151
5186    -9310
5187   -36592
5188   -14876
5189    29933
5190    32541
5191   -11755
5192   -37926
5193   -11907
5194    26248
5195    31880
5196    -6074
5197   -38051
5198   -16750
5199    28968
5200    33601
5201    -7998
5202   -35916
5203   -16113
5204    24787
5205    34201
5206    -3890
5207   -38650
5208   -17439
5209    26857
5210    32563
5211    -3637
5212   -34422
5213   -19910
5214    23812
5215    35094
5216    -3638
5217   -36803
5218   -18812
5219    22591
5220    32565
5221     -591
5222   -34134
5223   -22584
5224    22448
5225    34961
5226    -1359
5227   -34505
5228   -20984
5229    20113
5230    34959
5231     3964
5232   -34827
5233   -24379
5234    19724
5235    35884
5236     2129
5237   -31813
5238   -24130
5239    16874
5240    37353
5241     5610
5242   -34588
5243   -26054
5244    17163
5245    35383
5246     5466
5247   -31608
5248   -28803
5249    14429
5250    38599
5251     8403
5252   -32715
5253   -27110
5254    14911
5255    35316
5256     9169
5257   -30136
5258   -29796
5259    13978
5260    37322
5261     9089
5262   -29374
5263   -27856
5264    11602
5265    35007
5266    13017
5267   -29451
5268   -30855
5269    11392
5270    36190
5271    10204
5272   -26832
5273   -30047
5274     7665
5275    36813
5276    14407
5277   -29449
5278   -30749
5279     9140
5280    35373
5281    15026
5282   -24928
5283   -32362
5284     4022
5285    36974
5286    17177
5287   -26771
5288   -33056
5289     4459
5290    34260
5291    18373
5292   -23532
5293   -35415
5294     2848
5295    35925
5296    18905
5297   -22933
5298   -34041
5299     1076
5300    34311
5301    21349
5302   -21524
5303   -35027
5304     1668
5305    34000
5306    21161
5307   -18858
5308   -34528
5309    -2489
5310    34311
5311    24309
5312   -21361
5313   -35301
5314    -1915
5315    32371
5316    22577
5317   -16181
5318   -35395
5319    -5362
5320    33593
5321    25258
5322   -17578
5323   -34211
5324    -5076
5325    31247
5326    25701
5327   -15968
5328   -36230
5329    -5883
5330    32556
5331    25610
5332   -14733
5333   -35218
5334    -9508
5335    29261
5336    29580
5337   -14081
5338   -36884
5339    -8409
5340    30035
5341    28007
5342   -10805
5343   -35910
5344   -12374
5345    29302
5346    31333
5347   -10646
5348   -35652
5349   -12260
5350    28046
5351    29201
5352    -7103
5353   -36194
5354   -15691
5355    28852
5356    30431
5357    -8518
5358   -34777
5359   -15178
5360    25048
5361    31767
5362    -4860
5363   -36824
5364   -15656
5365    25495
5366    29854
5367    -4974
5368   -32979
5369   -17982
5370    23214
5371    33550
5372    -4621
5373   -35544
5374   -17359
5375    22236
5376    31908
5377    -1099
5378   -33105
5379   -20484
5380    22371
5381    34609
5382    -2739
5383   -34253
5384   -19406
5385    20859
5386    34477
5387     2625
5388   -33598
5389   -22888
5390    20462
5391    35075
5392     1607
5393   -31642
5394   -23347
5395    16953
5396    35067
5397     4866
5398   -33235
5399   -24074
5400    18882
5401    33398
5402     5251
5403   -30329
5404   -25793
5405    14077
5406    36833
5407     6683
5408   -31910
5409   -25537
5410    14796
5411    32970
5412     7331
5413   -29012
5414   -27868
5415    12955
5416    35717
5417     7638
5418   -28635
5419   -27747
5420    12032
5421    34867
5422    10156
5423   -27763
5424   -28416
5425    12056
5426    35193
5427    10704
5428   -25748
5429   -29039
5430     7516
5431    35924
5432    14103
5433   -27871
5434   -29714
5435     8447
5436    34675
5437    14618
5438   -24311
5439   -30511
5440     6383
5441    36066
5442    16480
5443   -26724
5444   -30182
5445     6264
5446    34014
5447    17565
5448   -23695
5449   -32829
5450     3380
5451    35161
5452    17649
5453   -23656
5454   -31065
5455     2492
5456    33354
5457    19753
5458   -21711
5459   -33078
5460     2499
5461    32987
5462    18600
5463   -21449
5464   -32159
5465     -680
5466    32339
5467    21822
5468   -20709
5469   -33551
5470     -746
5471    31986
5472    21820
5473   -17221
5474   -33793
5475    -3647
5476    32109
5477    22994
5478   -18702
5479   -33386
5480    -4473
5481    31199
5482    24429
5483   -15287
5484   -34833
5485    -6083
5486    31613
5487    23836
5488   -15448
5489   -33613
5490    -7901
5491    29312
5492    26729
5493   -13686
5494   -34005
5495    -7572
5496    28990
5497    26386
5498   -11230
5499   -34406
5500    -9486
5501    28600
5502    27479
5503   -11156
5504   -34522
5505    -9747
5506    27762
5507    27089
5508    -8674
5509   -34338
5510   -11991
5511    26921
5512    28759
5513    -8559
5514   -33360
5515   -12194
5516    24740
5517    29010
5518    -7025
5519   -34062
5520   -14603
5521    24770
5522    29930
5523    -5586
5524   -33259
5525   -16306
5526    24099
5527    31373
5528    -4557
5529   -34899
5530   -16826
5531    22850
5532    31701
5533    -3163
5534   -31831
5535   -18867
5536    22323
5537    32810
5538    -2581
5539   -33672
5540   -19421
5541    20701
5542    31454
5543      547
5544   -33911
5545   -20965
5546    19751
5547    31887
5548      454
5549   -31656
5550   -19504
5551    18321
5552    33067
5553     2143
5554   -31798
5555   -21765
5556    17968
5557    31773
5558     3311
5559   -30047
5560   -22856
5561    16457
5562    33475
5563     4472
5564   -29663
5565   -24283
5566    15639
5567    32354
5568     5521
5569   -29451
5570   -24953
5571    14008
5572    33966
5573     7162
5574   -29702
5575   -26098
5576    11978
5577    34263
5578     9000
5579   -27549
5580   -27091
5581    10985
5582    33973
5583    10375
5584   -27635
5585   -27769
5586     9526
5587    33767
5588    11311
5589   -26814
5590   -27652
5591     8274
5592    33174
5593    13743
5594   -25758
5595   -29542
5596     7750
5597    34225
5598    13196
5599   -24127
5600   -29582
5601     6512
5602    32537
5603    14834
5604   -24370
5605   -30467
5606     4583
5607    32960
5608    15068
5609   -22946
5610   -29984
5611     3882
5612    32539
5613    16862
5614   -21844
5615   -31149
5616     2223
5617    32670
5618    18367
5619   -20167
5620   -30990
5621      547
5622    32025
5623    19307
5624   -19687
5625   -32079
5626    -1144
5627    30656
5628    21568
5629   -18534
5630   -32455
5631    -2133
5632    30548
5633    22306
5634   -17719
5635   -32614
5636    -3118
5637    31162
5638    23473
5639   -15687
5640   -32107
5641    -4610
5642    29559
5643    22995
5644   -14411
5645   -32282
5646    -5444
5647    29810
5648    24084
5649   -14190
5650   -33288
5651    -6248
5652    28014
5653    24045
5654   -13137
5655   -32297
5656    -6691
5657    28200
5658    24937
5659   -10673
5660   -32350
5661    -8273
5662    27419
5663    26008
5664   -10865
5665   -32470
5666   -10242
5667    26005
5668    26308
5669    -8290
5670   -33407
5671   -12063
5672    25923
5673    27341
5674    -7867
5675   -32898
5676   -13677
5677    24161
5678    29017
5679    -5427
5680   -32337
5681   -14907
5682    22943
5683    29842
5684    -6224
5685   -32514
5686   -15353
5687    22320
5688    30236
5689    -3896
5690   -32383
5691   -16516
5692    20583
5693    30506
5694    -1992
5695   -31116
5696   -17207
5697    21003
5698    29985
5699    -1410
5700   -30958
5701   -17264
5702    19347
5703    30101
5704      206
5705   -30591
5706   -19610
5707    18407
5708    31619
5709     1165
5710   -31132
5711   -20256
5712    16861
5713    31003
5714     3002
5715   -30387
5716   -21608
5717    17260
5718    30830
5719     3346
5720   -28357
5721   -23598
5722    14786
5723    32316
5724     4528
5725   -29643
5726   -23412
5727    13938
5728    31638
5729     7764
5730   -28479
5731   -25067
5732    12724
5733    32317
5734     6646
5735   -28006
5736   -24440
5737    11330
5738    31973
5739     9466
5740   -27533
5741   -26023
5742    11258
5743    31406
5744     8820
5745   -25674
5746   -25164
5747     8806
5748    32215
5749    11413
5750   -25323
5751   -27244
5752     8805
5753    31646
5754    12127
5755   -24388
5756   -27795
5757     6946
5758    31757
5759    13442
5760   -24260
5761   -27664
5762     7442
5763    31001
5764    14714
5765   -21483
5766   -29635
5767     3403
5768    32610
5769    14990
5770   -21793
5771   -28069
5772     3179
5773    31171
5774    17947
5775   -20193
5776   -31821
5777     1989
5778    31512
5779    16871
5780   -19330
5781   -30048
5782      495
5783    31293
5784    19334
5785   -19236
5786   -30104
5787      151
5788    29266
5789    20300
5790   -16800
5791   -30563
5792    -2795
5793    29761
5794    20051
5795   -16667
5796   -30441
5797    -2719
5798    28797
5799    22066
5800   -14911
5801   -30863
5802    -4457
5803    28503
5804    20812
5805   -14340
5806   -30385
5807    -5557
5808    26607
5809    23699
5810   -12545
5811   -32594
5812    -6084
5813    27591
5814    22165
5815   -12111
5816   -30636
5817    -8750
5818    26880
5819    24645
5820   -11120
5821   -32088
5822    -9275
5823    25682
5824    25634
5825    -8458
5826   -31455
5827   -10578
5828    25803
5829    27142
5830    -8266
5831   -31142
5832   -11160
5833    23431
5834    26934
5835    -6835
5836   -31949
5837   -13602
5838    23524
5839    26693
5840    -6386
5841   -29477
5842   -13708
5843    21256
5844    28111
5845    -4436
5846   -31128
5847   -13646
5848    22622
5849    27459
5850    -3069
5851   -30779
5852   -16996
5853    20236
5854    30085
5855    -3051
5856   -30380
5857   -16226
5858    19440
5859    29377
5860     -112
5861   -30824
5862   -19241
5863    18834
5864    29619
5865     -152
5866   -27964
5867   -19178
5868    15994
5869    30402
5870     2730
5871   -29103
5872   -20552
5873    16527
5874    29242
5875     2659
5876   -26522
5877   -21433
5878    15122
5879    31852
5880     3473
5881   -28605
5882   -21644
5883    14494
5884    29169
5885     4621
5886   -26098
5887   -23384
5888    12996
5889    31410
5890     5509
5891   -26722
5892   -22371
5893    11123
5894    30506
5895     8163
5896   -26970
5897   -24166
5898    12533
5899    31797
5900     7479
5901   -25105
5902   -24302
5903     9469
5904    31154
5905    10653
5906   -24821
5907   -25647
5908     9989
5909    30649
5910    10598
5911   -22278
5912   -26999
5913     5213
5914    31341
5915    12330
5916   -23930
5917   -26010
5918     7182
5919    29854
5920    13394
5921   -20906
5922   -28291
5923     4645
5924    31173
5925    13779
5926   -20540
5927   -25760
5928     3516
5929    29169
5930    16172
5931   -19545
5932   -29449
5933     2790
5934    30190
5935    15812
5936   -18978
5937   -27165
5938     1273
5939    29131
5940    16687
5941   -19163
5942   -29289
5943      779
5944    29212
5945    16970
5946   -16417
5947   -28816
5948    -1908
5949    28799
5950    19830
5951   -17746
5952   -29460
5953    -2451
5954    27067
5955    20648
5956   -15360
5957   -30209
5958    -4586
5959    28473
5960    21370
5961   -14570
5962   -28911
5963    -4778
5964    25342
5965    22654
5966   -11989
5967   -31658
5968    -6096
5969    26408
5970    21995
5971   -12090
5972   -29763
5973    -8194
5974    25847
5975    24401
5976   -10471
5977   -29952
5978    -7763
5979    24360
5980    22210
5981    -9174
5982   -30407
5983   -10649
5984    24587
5985    24815
5986    -9296
5987   -29692
5988   -10118
5989    22280
5990    25236
5991    -7307
5992   -31290
5993   -11231
5994    23871
5995    25744
5996    -6568
5997   -28711
5998   -11927
5999    20529
6000    27564
6001    -5453
6002   -29660
6003   -13224
6004    20489
6005    26460
6006    -3705
6007   -28014
6008   -16064
6009    19492
6010    27664
6011    -2790
6012   -29082
6013   -15050
6014    19235
6015    27426
6016     -675
6017   -28426
6018   -17071
6019    17918
6020    28341
6021     -674
6022   -27993
6023   -17392
6024    16154
6025    28416
6026      849
6027   -28256
6028   -18663
6029    16805
6030    28520
6031     1580
6032   -26443
6033   -18214
6034    13831
6035    29501
6036     3737
6037   -27675
6038   -20030
6039    15618
6040    28945
6041     3813
6042   -26792
6043   -22052
6044    13400
6045    29577
6046     5070
6047   -25738
6048   -20519
6049    11305
6050    29103
6051     7578
6052   -25735
6053   -23120
6054    10723
6055    29994
6056     7395
6057   -24174
6058   -22752
6059     8677
6060    30260
6061    10407
6062   -23636
6063   -23989
6064     9360
6065    29387
6066     9984
6067   -23057
6068   -25295
6069     8225
6070    30205
6071    11244
6072   -21941
6073   -24780
6074     6700
6075    28510
6076    12106
6077   -20319
6078   -25563
6079     5589
6080    28972
6081    12598
6082   -22058
6083   -25649
6084     2994
6085    27620
6086    14628
6087   -20430
6088   -27099
6089     4618
6090    28609
6091    13913
6092   -18766
6093   -26327
6094      168
6095    27665
6096    16659
6097   -18735
6098   -28144
6099     1633
6100    27315
6101    17227
6102   -15405
6103   -27825
6104    -1374
6105    28096
6106    18668
6107   -16445
6108   -27568
6109     -933
6110    26191
6111    19241
6112   -14708
6113   -28713
6114    -2691
6115    27151
6116    18716
6117   -14215
6118   -27301
6119    -3561
6120    26129
6121    21829
6122   -14018
6123   -29507
6124    -4699
6125    26448
6126    20449
6127   -11768
6128   -28621
6129    -6924
6130    24574
6131    22295
6132   -11907
6133   -29437
6134    -6937
6135    23937
6136    22014
6137    -9465
6138   -28836
6139    -8513
6140    24629
6141    23336
6142    -9370
6143   -28026
6144   -10060
6145    21186
6146    24291
6147    -6435
6148   -28865
6149   -11379
6150    22731
6151    25238
6152    -5943
6153   -27759
6154   -11769
6155    19639
6156    25103
6157    -5279
6158   -29393
6159   -11925
6160    20108
6161    25080
6162    -4338
6163   -28437
6164   -14241
6165    19692
6166    25809
6167    -4050
6168   -28712
6169   -13961
6170    18424
6171    26610
6172    -1069
6173   -27882
6174   -16311
6175    18574
6176    26166
6177    -3018
6178   -27310
6179   -16930
6180    16452
6181    27004
6182      394
6183   -26935
6184   -17856
6185    16262
6186    26916
6187      819
6188   -25981
6189   -18263
6190    14431
6191    28010
6192     2171
6193   -26679
6194   -18148
6195    14910
6196    27571
6197     4107
6198   -25652
6199   -20150
6200    13113
6201    28027
6202     3849
6203   -25434
6204   -21113
6205    11708
6206    27779
6207     6589
6208   -24920
6209   -21877
6210    11708
6211    28548
6212     6993
6213   -23032
6214   -21594
6215     8930
6216    27751
6217     8584
6218   -23509
6219   -22622
6220     9119
6221    27741
6222     9042
6223   -22092
6224   -23682
6225     8090
6226    28396
6227     9379
6228   -22086
6229   -23211
6230     7117
6231    27022
6232    10871
6233   -21164
6234   -24624
6235     5775
6236    27709
6237    11291
6238   -20099
6239   -24282
6240     4445
6241    26671
6242    13537
6243   -19365
6244   -26275
6245     4335
6246    27264
6247    13755
6248   -17655
6249   -25170
6250     1778
6251    27412
6252    15727
6253   -19020
6254   -26336
6255     1905
6256    26118
6257    15421
6258   -16222
6259   -26466
6260     -496
6261    27665
6262    16885
6263   -16676
6264   -26303
6265     -204
6266    25334
6267    18871
6268   -14351
6269   -28960
6270    -1343
6271    26021
6272    17806
6273   -14731
6274   -26784
6275    -3642
6276    25922
6277    19616
6278   -14237
6279   -28739
6280    -4051
6281    25180
6282    19463
6283   -11395
6284   -27170
6285    -5375
6286    24660
6287    20569
6288   -11081
6289   -27656
6290    -6585
6291    22656
6292    20759
6293    -8956
6294   -27571
6295    -7509
6296    23721
6297    22775
6298    -8942
6299   -26682
6300    -8373
6301    21427
6302    22666
6303    -6316
6304   -27765
6305   -10169
6306    22923
6307    22385
6308    -7173
6309   -27430
6310   -12094
6311    20506
6312    24268
6313    -5803
6314   -27802
6315   -10794
6316    20192
6317    24081
6318    -3928
6319   -26695
6320   -12486
6321    20096
6322    24399
6323    -3977
6324   -27663
6325   -12409
6326    18293
6327    24308
6328    -2772
6329   -27534
6330   -14732
6331    17550
6332    25086
6333    -2552
6334   -25344
6335   -15764
6336    15612
6337    26361
6338     -217
6339   -26073
6340   -16100
6341    15377
6342    25628
6343      377
6344   -24576
6345   -17414
6346    14705
6347    27158
6348     3348
6349   -25175
6350   -17678
6351    14133
6352    26219
6353     3100
6354   -23885
6355   -17580
6356    12718
6357    26990
6358     3738
6359   -24425
6360   -18984
6361    11616
6362    26722
6363     5338
6364   -24147
6365   -20856
6366    10889
6367    26578
6368     5520
6369   -22933
6370   -19810
6371    10089
6372    26493
6373     7079
6374   -23153
6375   -20972
6376    10232
6377    26860
6378     7942
6379   -21796
6380   -22457
6381     7520
6382    28107
6383     9149
6384   -21539
6385   -22046
6386     7247
6387    25899
6388    10049
6389   -20595
6390   -23298
6391     6028
6392    26674
6393    10555
6394   -19274
6395   -23302
6396     3480
6397    27334
6398    12662
6399   -18414
6400   -23491
6401     3926
6402    26163
6403    13111
6404   -17900
6405   -24473
6406     1972
6407    25442
6408    13891
6409   -18110
6410   -24322
6411     3618
6412    25103
6413    14603
6414   -16734
6415   -24140
6416      256
6417    25778
6418    15298
6419   -15236
6420   -24954
6421       24
6422    24887
6423    16418
6424   -15504
6425   -26043
6426    -1304
6427    24855
6428    16327
6429   -14572
6430   -26348
6431    -1998
6432    23223
6433    16702
6434   -12234
6435   -26145
6436    -4155
6437    23254
6438    18555
6439   -11505
6440   -26013
6441    -4857
6442    22968
6443    18817
6444   -10016
6445   -26382
6446    -5754
6447    22575
6448    19835
6449    -8853
6450   -25681
6451    -6824
6452    21763
6453    20683
6454    -9118
6455   -27037
6456    -7422
6457    20269
6458    21859
6459    -7604
6460   -26705
6461    -8385
6462    21665
6463    22043
6464    -7755
6465   -25705
6466    -9456
6467    19847
6468    21314
6469    -6575
6470   -27106
6471   -10994
6472    20778
6473    22137
6474    -4711
6475   -25898
6476   -11839
6477    18388
6478    22630
6479    -3883
6480   -25660
6481   -11668
6482    17455
6483    23117
6484    -2069
6485   -24339
6486   -12452
6487    16381
6488    24413
6489    -2115
6490   -25182
6491   -13065
6492    16256
6493    23772
6494     -724
6495   -24229
6496   -15447
6497    15254
6498    24611
6499     -312
6500   -24328
6501   -16388
6502    14431
6503    24945
6504      949
6505   -23930
6506   -16676
6507    13638
6508    25247
6509     2406
6510   -22599
6511   -16893
6512    13053
6513    26086
6514     3671
6515   -23041
6516   -18135
6517    12403
6518    24569
6519     4504
6520   -22535
6521   -17865
6522    11013
6523    26258
6524     5541
6525   -22054
6526   -19698
6527    10137
6528    24390
6529     5649
6530   -20621
6531   -19786
6532     8512
6533    25911
6534     6397
6535   -19687
6536   -20088
6537     8530
6538    24555
6539     8060
6540   -19940
6541   -21038
6542     7700
6543    24749
6544     9384
6545   -19322
6546   -20571
6547     6018
6548    25869
6549    10152
6550   -19232
6551   -22413
6552     5464
6553    25313
6554     9980
6555   -19415
6556   -22068
6557     4718
6558    24749
6559    12416
6560   -17283
6561   -22346
6562     2492
6563    24959
6564    12091
6565   -17158
6566   -23188
6567     1773
6568    23974
6569    14289
6570   -16753
6571   -24488
6572     1481
6573    23412
6574    14096
6575   -14670
6576   -23932
6577      813
6578    23842
6579    15149
6580   -14005
6581   -23161
6582     -708
6583    23231
6584    16004
6585   -13767
6586   -24282
6587    -2133
6588    23130
6589    16107
6590   -12628
6591   -23938
6592    -3761
6593    22076
6594    17467
6595   -11283
6596   -25375
6597    -3717
6598    22606
6599    18475
6600   -10401
6601   -24052
6602    -4416
6603    21685
6604    18528
6605    -9540
6606   -25757
6607    -5031
6608    21512
6609    19572
6610    -9022
6611   -25273
6612    -6331
6613    21228
6614    20455
6615    -8707
6616   -24864
6617    -7559
6618    18828
6619    20195
6620    -6918
6621   -25185
6622    -7825
6623    19197
6624    20766
6625    -6167
6626   -24160
6627   -10056
6628    18980
6629    22309
6630    -5331
6631   -24345
6632    -9412
6633    17305
6634    20591
6635    -3407
6636   -23971
6637   -11702
6638    16745
6639    21982
6640    -3422
6641   -24023
6642   -12042
6643    16082
6644    21556
6645    -1840
6646   -23651
6647   -13134
6648    15966
6649    23180
6650    -1301
6651   -23285
6652   -12607
6653    14892
6654    23074
6655      588
6656   -24345
6657   -14474
6658    14967
6659    22359
6660     -373
6661   -22900
6662   -15276
6663    13955
6664    24445
6665     1631
6666   -23498
6667   -15996
6668    13005
6669    23139
6670     2339
6671   -21485
6672   -16769
6673    11303
6674    24094
6675     4348
6676   -21421
6677   -16875
6678    10138
6679    23436
6680     3645
6681   -20356
6682   -18452
6683     9405
6684    23775
6685     4647
6686   -19766
6687   -19004
6688     8148
6689    24694
6690     6611
6691   -19947
6692   -20071
6693     8563
6694    25086
6695     7048
6696   -18792
6697   -19575
6698     6157
6699    24497
6700     7825
6701   -19515
6702   -20264
6703     6566
6704    24463
6705     9118
6706   -18592
6707   -21051
6708     5715
6709    25039
6710    10045
6711   -18293
6712   -20857
6713     4101
6714    24034
6715    10827
6716   -17777
6717   -21651
6718     2634
6719    23744
6720    11806
6721   -15785
6722   -22060
6723     1119
6724    22997
6725    13410
6726   -15116
6727   -21761
6728     1761
6729    22448
6730    13165
6731   -13546
6732   -22225
6733     -892
6734    22872
6735    14724
6736   -13222
6737   -22330
6738      -52
6739    21809
6740    14114
6741   -12786
6742   -23446
6743    -2287
6744    21731
6745    15325
6746   -12697
6747   -23041
6748    -2940
6749    21900
6750    15958
6751   -10669
6752   -24294
6753    -2727
6754    20561
6755    15589
6756   -10651
6757   -23131
6758    -5132
6759    20601
6760    17762
6761    -9228
6762   -25050
6763    -4230
6764    20257
6765    17360
6766    -8567
6767   -23018
6768    -6917
6769    19902
6770    19264
6771    -7564
6772   -23250
6773    -6217
6774    18786
6775    18863
6776    -6730
6777   -23668
6778    -8689
6779    19070
6780    19193
6781    -6432
6782   -22984
6783    -8252
6784    16480
6785    20818
6786    -5277
6787   -23959
6788    -9440
6789    16760
6790    20044
6791    -3995
6792   -22958
6793   -10815
6794    15936
6795    20261
6796    -4352
6797   -22685
6798   -11027
6799    16645
6800    21719
6801    -2161
6802   -22255
6803   -11037
6804    15251
6805    21356
6806    -2037
6807   -22179
6808   -11912
6809    13619
6810    21213
6811      -83
6812   -23150
6813   -14306
6814    13989
6815    22422
6816     -297
6817   -21459
6818   -13336
6819    12167
6820    21879
6821     1615
6822   -20400
6823   -14843
6824    11288
6825    22434
6826     2655
6827   -20275
6828   -15823
6829    10538
6830    22264
6831     2260
6832   -21521
6833   -16077
6834    10408
6835    22353
6836     3888
6837   -20261
6838   -17294
6839     9765
6840    22944
6841     3410
6842   -20070
6843   -17282
6844     8250
6845    23302
6846     6595
6847   -19062
6848   -18663
6849     8382
6850    22764
6851     6600
6852   -19514
6853   -17518
6854     6669
6855    23066
6856     8127
6857   -18746
6858   -20089
6859     5418
6860    22612
6861     8452
6862   -17375
6863   -19844
6864     5642
6865    22118
6866     9331
6867   -17172
6868   -18776
6869     4893
6870    21721
6871    11275
6872   -15964
6873   -20423
6874     3028
6875    22243
6876    10643
6877   -15780
6878   -19745
6879     1600
6880    21128
6881    11917
6882   -14908
6883   -21524
6884     2340
6885    22233
6886    12308
6887   -14544
6888   -20915
6889     1778
6890    21325
6891    13878
6892   -13674
6893   -21596
6894     -411
6895    21378
6896    13408
6897   -12834
6898   -21067
6899     -881
6900    21678
6901    13808
6902   -12394
6903   -21269
6904    -1982
6905    20326
6906    14483
6907   -10710
6908   -21366
6909    -3050
6910    20277
6911    15715
6912   -10289
6913   -22272
6914    -4890
6915    18130
6916    15458
6917    -7772
6918   -22327
6919    -4455
6920    19373
6921    16340
6922    -9265
6923   -20994
6924    -5257
6925    18791
6926    16184
6927    -7455
6928   -21411
6929    -6873
6930    18832
6931    18220
6932    -6392
6933   -22783
6934    -7928
6935    17579
6936    18362
6937    -6590
6938   -22218
6939    -7450
6940    17229
6941    18550
6942    -5105
6943   -21736
6944    -9273
6945    16820
6946    19615
6947    -5701
6948   -21779
6949    -9405
6950    15958
6951    19798
6952    -3181
6953   -21750
6954   -10504
6955    14066
6956    20486
6957    -2390
6958   -21249
6959   -10366
6960    13428
6961    20510
6962    -1880
6963   -20943
6964   -11920
6965    14100
6966    20146
6967     -530
6968   -20490
6969   -12946
6970    11791
6971    20234
6972     -490
6973   -20718
6974   -12653
6975    11643
6976    20821
6977     1763
6978   -20600
6979   -13373
6980    11530
6981    21961
6982     1576
6983   -20031
6984   -14830
6985    10986
6986    20891
6987     1808
6988   -20045
6989   -14571
6990    10282
6991    21158
6992     2941
6993   -18290
6994   -15159
6995     8858
6996    20769
6997     5070
6998   -19069
6999   -16174
7000     9332
7001    21426
7002     4846
7003   -18064
7004   -16498
7005     7760
7006    21641
7007     5118
7008   -17247
7009   -16708
7010     6421
7011    21643
7012     6982
7013   -17126
7014   -16384
7015     5988
7016    21577
7017     7970
7018   -17343
7019   -17759
7020     3800
7021    21064
7022     7696
7023   -15540
7024   -18654
7025     4070
7026    21070
7027     8936
7028   -15254
7029   -18583
7030     4024
7031    21116
7032    10137
7033   -14711
7034   -18873
7035     2097
7036    20700
7037     9330
7038   -14355
7039   -19773
7040     2012
7041    20985
7042    11289
7043   -14062
7044   -20193
7045     1362
7046    19929
7047    11408
7048   -12520
7049   -19723
7050       30
7051    20179
7052    12638
7053   -11827
7054   -19516
7055     -436
7056    19331
7057    13607
7058   -11498
7059   -20372
7060    -2211
7061    18574
7062    13183
7063   -10092
7064   -19744
7065    -2366
7066    19100
7067    14501
7068    -9801
7069   -20294
7070    -2984
7071    18328
7072    14100
7073    -8035
7074   -20738
7075    -4746
7076    17822
7077    15213
7078    -9211
7079   -20480
7080    -4433
7081    18537
7082    15512
7083    -7427
7084   -20441
7085    -5995
7086    17546
7087    16453
7088    -7799
7089   -21184
7090    -5766
7091    17570
7092    17703
7093    -5258
7094   -21310
7095    -6659
7096    17049
7097    17810
7098    -5572
7099   -20497
7100    -8272
7101    15738
7102    17397
7103    -4510
7104   -21058
7105    -7957
7106    14179
7107    17414
7108    -3725
7109   -19145
7110    -8939
7111    14508
7112    18230
7113    -2684
7114   -19652
7115    -9395
7116    12980
7117    19392
7118    -2390
7119   -21229
7120   -10640
7121    13276
7122    18525
7123     -989
7124   -19940
7125   -11266
7126    12717
7127    19580
7128     -415
7129   -19914
7130   -12540
7131    12814
7132    19347
7133      362
7134   -19311
7135   -12989
7136    10893
7137    20480
7138     1127
7139   -19357
7140   -13742
7141    11604
7142    18326
7143     1611
7144   -18499
7145   -14609
7146     9118
7147    20288
7148     3840
7149   -17648
7150   -14026
7151     9302
7152    20387
7153     4161
7154   -17096
7155   -14834
7156     7308
7157    20044
7158     3862
7159   -17711
7160   -15018
7161     7336
7162    19505
7163     5579
7164   -17350
7165   -15544
7166     6835
7167    21058
7168     5903
7169   -16057
7170   -16326
7171     5526
7172    20498
7173     7420
7174   -15576
7175   -16750
7176     5823
7177    19566
7178     7256
7179   -14370
7180   -17318
7181     3805
7182    20730
7183     8029
7184   -15462
7185   -18207
7186     3265
7187    20353
7188     9412
7189   -13994
7190   -18839
7191     2997
7192    19248
7193    10056
7194   -13845
7195   -18270
7196     1735
7197    19354
7198    10422
7199   -12041
7200   -18587
7201     1251
7202    18952
7203    10530
7204   -12407
7205   -18952
7206     -829
7207    19612
7208    11295
7209   -11789
7210   -19136
7211      -95
7212    18350
7213    11507
7214   -10808
7215   -17457
7216    -1075
7217    18795
7218    13121
7219    -9588
7220   -18460
7221    -1765
7222    17649
7223    14120
7224    -9314
7225   -19197
7226    -2396
7227    18058
7228    13351
7229    -8752
7230   -19022
7231    -4099
7232    17245
7233    14654
7234    -7306
7235   -20527
7236    -4518
7237    17728
7238    15036
7239    -7283
7240   -18755
7241    -5315
7242    16868
7243    15124
7244    -6799
7245   -19572
7246    -5913
7247    15644
7248    15005
7249    -5373
7250   -19372
7251    -7269
7252    14763
7253    16301
7254    -4970
7255   -20383
7256    -6433
7257    14732
7258    16548
7259    -3641
7260   -19621
7261    -7813
7262    14330
7263    17309
7264    -4302
7265   -18314
7266    -8698
7267    13183
7268    17297
7269    -1883
7270   -19324
7271    -8143
7272    12215
7273    17178
7274    -1765
7275   -19231
7276    -9547
7277    12262
7278    18120
7279    -1239
7280   -19302
7281   -10840
7282    11523
7283    18708
7284      207
7285   -18675
7286   -11544
7287    10875
7288    18304
7289      850
7290   -18116
7291   -10347
7292    11003
7293    17351
7294     1888
7295   -18018
7296   -12339
7297    10884
7298    18549
7299     1086
7300   -17008
7301   -12653
7302     7842
7303    19253
7304     2676
7305   -16440
7306   -12837
7307     8766
7308    17933
7309     3978
7310   -15182
7311   -13943
7312     6216
7313    19599
7314     3289
7315   -16861
7316   -13820
7317     7537
7318    17740
7319     4723
7320   -16344
7321   -14608
7322     6526
7323    19280
7324     5258
7325   -15863
7326   -15167
7327     5896
7328    17824
7329     6715
7330   -14497
7331   -15303
7332     4977
7333    19414
7334     6554
7335   -14064
7336   -15633
7337     4423
7338    18272
7339     8065
7340   -12517
7341   -16438
7342     2560
7343    18381
7344     7145
7345   -13001
7346   -16734
7347     3357
7348    17830
7349     9156
7350   -13097
7351   -16063
7352     2443
7353    18862
7354     9045
7355   -11454
7356   -17227
7357     1483
7358    18647
7359    10089
7360   -13349
7361   -18026
7362     1627
7363    17482
7364    10671
7365   -10354
7366   -18954
7367    -1600
7368    17648
7369    11333
7370    -9955
7371   -17585
7372    -1813
7373    17738
7374    12269
7375    -9576
7376   -18031
7377    -1800
7378    17269
7379    11990
7380    -9020
7381   -17705
7382    -3252
7383    16774
7384    12835
7385    -8174
7386   -18072
7387    -2117
7388    15449
7389    12658
7390    -7986
7391   -18346
7392    -4128
7393    16173
7394    13508
7395    -6478
7396   -18326
7397    -4435
7398    15218
7399    14453
7400    -5986
7401   -17656
7402    -5176
7403    15125
7404    13979
7405    -4702
7406   -17740
7407    -6826
7408    13799
7409    14611
7410    -5451
7411   -17657
7412    -6612
7413    14005
7414    14696
7415    -4343
7416   -18393
7417    -7318
7418    13003
7419    16195
7420    -3973
7421   -18301
7422    -8121
7423    13662
7424    15772
7425    -2549
7426   -18867
7427    -9325
7428    11971
7429    16795
7430    -3107
7431   -17381
7432   -10007
7433    11914
7434    16713
7435     -671
7436   -17079
7437    -9375
7438    11426
7439    16401
7440     -748
7441   -16571
7442   -11423
7443    10684
7444    15833
7445      789
7446   -16933
7447   -10981
7448    10508
7449    16832
7450      131
7451   -16365
7452   -11743
7453     9417
7454    16837
7455     1628
7456   -16788
7457   -11558
7458     8584
7459    17538
7460     2156
7461   -15628
7462   -13157
7463     7445
7464    17358
7465     2769
7466   -15516
7467   -12248
7468     6821
7469    18395
7470     3708
7471   -15210
7472   -12953
7473     6675
7474    18064
7475     4209
7476   -15066
7477   -14085
7478     5040
7479    17293
7480     5060
7481   -14785
7482   -13834
7483     6043
7484    17030
7485     6064
7486   -13104
7487   -13439
7488     3933
7489    17397
7490     7171
7491   -14060
7492   -15413
7493     3978
7494    17016
7495     7148
7496   -12385
7497   -15001
7498     2639
7499    18498
7500     6954
7501   -12157
7502   -15451
7503     2422
7504    16527
7505     8561
7506   -11937
7507   -15512
7508     1844
7509    16953
7510     8258
7511   -11568
7512   -16303
7513      891
7514    16674
7515    10540
7516   -11965
7517   -16028
7518      933
7519    17572
7520     9951
7521    -9266
7522   -16913
7523      386
7524    15432
7525    11615
7526    -9980
7527   -16424
7528      142
7529    15842
7530    10556
7531    -8614
7532   -16554
7533    -1017
7534    16348
7535    10843
7536    -8878
7537   -16609
7538    -1341
7539    14826
7540    11298
7541    -8125
7542   -17800
7543    -2020
7544    15312
7545    12749
7546    -7997
7547   -16253
7548    -3225
7549    14176
7550    12452
7551    -6174
7552   -17135
7553    -3529
7554    14499
7555    12852
7556    -5460
7557   -16995
7558    -5900
7559    15007
7560    13647
7561    -4905
7562   -17558
7563    -5040
7564    13433
7565    13754
7566    -4874
7567   -17119
7568    -6553
7569    13607
7570    14036
7571    -4494
7572   -16011
7573    -5258
7574    12426
7575    14636
7576    -3438
7577   -17334
7578    -6869
7579    12657
7580    14483
7581    -3462
7582   -16380
7583    -7136
7584    11386
7585    16009
7586    -2284
7587   -16132
7588    -8097
7589    10259
7590    14019
7591    -1415
7592   -15760
7593    -9547
7594    10452
7595    15601
7596    -1085
7597   -15326
7598    -8577
7599     9697
7600    15202
7601      322
7602   -15644
7603   -10509
7604     9434
7605    16856
7606      187
7607   -15527
7608   -10683
7609     8843
7610    15983
7611     2395
7612   -14775
7613   -11038
7614     8302
7615    15746
7616     1867
7617   -14456
7618   -12173
7619     8624
7620    16585
7621     3366
7622   -14860
7623   -11583
7624     7282
7625    16476
7626     2547
7627   -13566
7628   -11954
7629     6799
7630    15776
7631     4228
7632   -14783
7633   -12020
7634     6200
7635    15946
7636     4807
7637   -13665
7638   -12726
7639     6106
7640    15297
7641     4654
7642   -12041
7643   -13087
7644     3690
7645    16410
7646     5757
7647   -13256
7648   -13670
7649     4457
7650    15803
7651     5934
7652   -12529
7653   -14397
7654     3240
7655    15645
7656     6867
7657   -11918
7658   -14926
7659     3598
7660    15878
7661     7886
7662   -11279
7663   -15191
7664     1669
7665    15462
7666     7393
7667   -10590
7668   -14590
7669      869
7670    15268
7671     8286
7672   -10167
7673   -14906
7674      701
7675    15602
7676     8226
7677    -9385
7678   -14935
7679      140
7680    13850
7681    10287
7682    -9179
7683   -14489
7684     -245
7685    14013
7686     8648
7687    -7727
7688   -15232
7689    -1835
7690    13610
7691    10910
7692    -8544
7693   -14794
7694    -1509
7695    14294
7696    10729
7697    -6922
7698   -16688
7699    -2152
7700    14294
7701    11988
7702    -7918
7703   -15625
7704    -3395
7705    14727
7706    12406
7707    -5847
7708   -15451
7709    -3496
7710    13285
7711    12402
7712    -5867
7713   -16110
7714    -4410
7715    13655
7716    12743
7717    -4668
7718   -16272
7719    -3799
7720    13208
7721    13118
7722    -4842
7723   -15682
7724    -6214
7725    12998
7726    12978
7727    -2572
7728   -15423
7729    -6548
7730    10629
7731    13365
7732    -3646
7733   -15748
7734    -6455
7735    12177
7736    13800
7737    -3067
7738   -15856
7739    -7069
7740    10350
7741    14076
7742    -2859
7743   -14414
7744    -7772
7745    11115
7746    13894
7747    -1514
7748   -14256
7749    -7011
7750     9810
7751    14518
7752    -1365
7753   -14849
7754    -8842
7755     9970
7756    15035
7757      449
7758   -15016
7759    -9845
7760     8682
7761    15879
7762     -765
7763   -13965
7764    -9264
7765     7883
7766    15913
7767      889
7768   -14759
7769    -9449
7770     9179
7771    15189
7772      306
7773   -13132
7774    -9852
7775     7316
7776    15150
7777     2368
7778   -14627
7779    -9594
7780     6052
7781    14121
7782     3417
7783   -13664
7784   -11299
7785     5725
7786    14559
7787     2990
7788   -12731
7789   -12157
7790     5466
7791    15547
7792     3485
7793   -12220
7794   -12646
7795     5271
7796    16149
7797     4404
7798   -12787
7799   -11122
7800     3810
7801    15199
7802     5016
7803   -10979
7804   -12296
7805     4488
7806    14258
7807     4991
7808   -12519
7809   -12730
7810     2948
7811    15022
7812     6271
7813   -11561
7814   -13947
7815     2964
7816    13988
7817     6915
7818   -10221
7819   -12029
7820     1677
7821    14959
7822     7262
7823    -9862
7824   -13775
7825     1956
7826    13936
7827     7184
7828    -9466
7829   -13969
7830     -157
7831    15417
7832     7626
7833    -9681
7834   -14238
7835     1273
7836    13683
7837     8975
7838    -9417
7839   -13085
7840     -775
7841    14209
7842     8435
7843    -6987
7844   -14683
7845    -1603
7846    12857
7847    10327
7848    -7369
7849   -14467
7850    -1631
7851    14199
7852     8931
7853    -7030
7854   -14267
7855    -2333
7856    12862
7857    11326
7858    -6815
7859   -14324
7860    -3205
7861    13169
7862    10395
7863    -5369
7864   -14331
7865    -2855
7866    11813
7867    11194
7868    -5532
7869   -14078
7870    -5042
7871    12665
7872    11056
7873    -4334
7874   -14459
7875    -3958
7876    11497
7877    11576
7878    -4781
7879   -12976
7880    -5626
7881    11311
7882    12389
7883    -3798
7884   -15216
7885    -4967
7886    10288
7887    11767
7888    -3357
7889   -14315
7890    -7411
7891    10632
7892    11749
7893    -3011
7894   -15004
7895    -6275
7896    10126
7897    13502
7898    -1909
7899   -13531
7900    -6987
7901    10018
7902    12573
7903    -1723
7904   -15064
7905    -7175
7906     8911
7907    13483
7908    -1335
7909   -13059
7910    -8610
7911     8658
7912    12380
7913     -420
7914   -15133
7915    -7813
7916     8369
7917    13614
7918     -888
7919   -13115
7920    -8334
7921     8633
7922    12956
7923     1011
7924   -13556
7925    -8365
7926     6431
7927    13965
7928     1278
7929   -13243
7930    -9690
7931     7524
7932    13179
7933     1388
7934   -12837
7935    -9333
7936     5835
7937    14576
7938     2557
7939   -12249
7940   -10466
7941     5904
7942    13678
7943     4659
7944   -12053
7945    -9642
7946     4890
7947    13730
7948     3533
7949   -10586
7950   -11077
7951     5317
7952    13294
7953     3685
7954   -11936
7955   -10410
7956     3346
7957    13374
7958     3395
7959   -10217
7960   -10872
7961     3919
7962    13093
7963     5758
7964   -11311
7965   -11441
7966     2347
7967    14101
7968     4996
7969    -9262
7970   -12051
7971     2595
7972    12950
7973     7319
7974   -10049
7975   -11023
7976     2181
7977    13585
7978     5939
7979    -8361
7980   -13944
7981     1185
7982    13880
7983     6862
7984    -9983
7985   -12340
7986      700
7987    14002
7988     7536
7989    -8159
7990   -13562
7991      525
7992    12506
7993     7921
7994    -7675
7995   -13465
7996    -1651
7997    12859
7998     7051
7999    -7511
8000   -14416
8001      425
8002    11532
8003     8733
8004    -8104
8005   -12660
8006    -2238
8007    12374
8008     7273
8009    -6551
8010   -13339
8011    -1437
8012    10664
8013     9466
8014    -5977
8015   -12473
8016    -2607
8017    13396
8018     8618
8019    -4867
8020   -14347
8021    -1651
8022    10692
8023    10402
8024    -6652
8025   -11843
8026    -3822
8027    11373
8028     8230
8029    -4513
8030   -14817
8031    -3123
8032    10713
8033    10566
8034    -4905
8035   -12938
8036    -4715
8037    11044
8038    11132
8039    -2569
8040   -13750
8041    -4003
8042     9932
8043    11919
8044    -3724
8045   -12620
8046    -6256
8047    10146
8048    10275
8049    -1883
8050   -13172
8051    -4249
8052     8596
8053    12783
8054    -2511
8055   -11169
8056    -7081
8057     9334
8058    11517
8059     -552
8060   -13061
8061    -6224
8062     8505
8063    12632
8064     -691
8065   -12245
8066    -8608
8067     7849
8068    11678
8069     -774
8070   -13420
8071    -6126
8072     7886
8073    14350
8074    -1374
8075   -12009
8076    -8093
8077     7841
8078    11582
8079     1680
8080   -12291
8081    -6926
8082     5436
8083    14246
8084     -409
8085   -11001
8086    -9907
8087     8240
8088    11985
8089     1979
8090   -12647
8091    -8779
8092     4483
8093    13875
8094      926
8095   -10437
8096   -10041
8097     6580
8098    12056
8099     3625
8100   -12318
8101    -8842
8102     3763
8103    14195
8104     2636
8105    -8961
8106   -10714
8107     5949
8108    10530
8109     4006
8110   -11012
8111    -8675
8112     3637
8113    13397
8114     2653
8115    -9078
8116   -11624
8117     4481
8118    11936
8119     5993
8120   -11062
8121    -9701
$$ Imaginary data points
##PAGE= N=2
##DATA TABLE= (X++(I..I)), XYDATA
0   140848
1  2687003
2  -192922
3 -2546920
4  1110694
5  1858406
6 -1566006
7 -1350163
8  1549421
9   663648
10 -1314643
11  -215002
12  1078642
13   -31942
14  -642426
15   384944
16   559829
17  -518195
18  -259138
19   790343
20   257747
21  -661869
22     8045
23   375388
24  -284301
25  -100772
26   197437
27  -687469
28  -272307
29  1176705
30   -20118
31 -1720604
32   258742
33  1744374
34  -652365
35 -1432540
36  1177730
37  1079118
38 -1268115
39  -244152
40  1636115
41  -170788
42 -1527609
43   610610
44  1402712
45  -846180
46 -1207151
47   893181
48   838231
49 -1146517
50  -726953
51  1024468
52   163587
53 -1231891
54   215192
55  1230616
56  -535807
57 -1022538
58   735934
59   663887
60  -575045
61   -30403
62   393943
63  -288152
64   236140
65   721395
66  -556811
67  -779715
68   638362
69   419188
70  -761207
71  -225502
72   441876
73  -243730
74  -327888
75   436886
76    47699
77  -771391
78    15986
79  1092968
80   181943
81  -982527
82    88342
83  1168376
84  -129315
85  -931221
86   471034
87   678369
88  -810420
89  -370074
90   997966
91   -57434
92 -1211254
93   106922
94   814239
95  -421645
96  -571423
97   365717
98   120230
99  -235761
100   341939
101   205236
102  -473620
103    -8105
104   590874
105   138206
106  -182959
107     9477
108   -35147
109    66552
110   343017
111   -74936
112  -627661
113  -153234
114   574926
115   210381
116  -626693
117  -406016
118   440692
119   252243
120  -470405
121   -87391
122   398031
123  -214137
124  -196214
125   713101
126   181757
127  -850649
128    13515
129   881860
130   -85818
131  -607446
132   202156
133   296915
134  -262135
135   -50294
136   191811
137  -254215
138  -369887
139   171567
140   374922
141   -52425
142  -333524
143   -61664
144   235011
145   192354
146    -3572
147  -233247
148  -198816
149   334271
150   498360
151  -218969
152  -519592
153   150626
154   337945
155  -174839
156  -114568
157   114665
158  -273144
159  -154821
160   553959
161   138506
162  -795252
163  -200597
164   779493
165   177395
166  -563822
167    20027
168   391060
169   -94899
170   -72401
171   266345
172  -101232
173  -373030
174   144255
175   438906
176   -34099
177  -393541
178  -117241
179   224809
180   114931
181  -139355
182  -160224
183  -104225
184    19202
185   292300
186   128668
187  -393223
188  -205188
189   339124
190   160774
191   -96553
192    59352
193  -110576
194  -166287
195   448481
196   343830
197  -616601
198  -441222
199   569772
200   367993
201  -422307
202  -224017
203   206710
204    -6486
205   -97728
206   167250
207   -24862
208  -411077
209      686
210   564027
211    99359
212  -523765
213  -117271
214   388072
215   100540
216  -145702
217    18456
218   -49126
219   -89621
220   254900
221   208120
222  -325813
223  -314885
224   180120
225   234498
226   -46032
227   -95253
228   -97387
229  -103340
230   210751
231   310797
232  -280538
233  -481664
234   243295
235   519159
236  -114498
237  -326424
238    68170
239    96269
240   -35692
241   161601
242    61340
243  -371921
244  -158748
245   478033
246   279179
247  -482528
248  -387770
249   331037
250   273716
251  -226514
252   -89118
253    94839
254  -129694
255    84828
256   392384
257  -147597
258  -502451
259   141682
260   443925
261   -47348
262  -187900
263    -1558
264   -63486
265    61184
266   269452
267   -94260
268  -443106
269   -17589
270   427373
271    97535
272  -325789
273  -138255
274   113919
275    31639
276    61231
277   118553
278  -212558
279  -260214
280   360702
281   457309
282  -311137
283  -468853
284   211650
285   359270
286   -79103
287  -137843
288    14011
289   -94735
290   -20877
291   282235
292    40412
293  -481106
294  -188327
295   452331
296   212415
297  -329272
298  -165658
299   119846
300    46163
301   116496
302   119175
303  -264047
304  -203693
305   385089
306   331193
307  -251211
308  -272431
309    89197
310   129814
311    37060
312    34460
313  -137687
314  -262157
315   111973
316   391974
317  -103319
318  -515130
319   -30082
320   391648
321    49055
322  -173914
323    23026
324   -30456
325   -57641
326   285176
327   190687
328  -363627
329  -256925
330   363751
331   359856
332  -180796
333  -299805
334    13724
335   131249
336    51263
337    20146
338  -144136
339  -269356
340    95843
341   394589
342   -42356
343  -422629
344   -59014
345   254873
346    91056
347      524
348   -44530
349  -177815
350    42618
351   372218
352    79813
353  -395333
354  -184512
355   309977
356   226369
357  -150665
358  -147255
359    -9858
360   -39637
361    96686
362   208707
363  -195746
364  -407596
365   183825
366   474130
367  -104534
368  -363292
369    17621
370   150082
371    52999
372    94369
373   -48831
374  -255642
375    14652
376   365258
377   107769
378  -343116
379  -226434
380   184576
381   225330
382   -16071
383  -136336
384  -140507
385   -27283
386   234315
387   184720
388  -272459
389  -309236
390   197143
391   327832
392   -33672
393  -192639
394   -77532
395    10082
396   120389
397   171423
398   -99369
399  -326990
400    17260
401   416706
402   101497
403  -366669
404  -162331
405   191207
406    93906
407     8109
408    30058
409  -189345
410  -149058
411   320520
412   254758
413  -313947
414  -310549
415   160696
416   255929
417    23245
418  -112593
419  -142473
420   -57783
421   174364
422   210624
423  -143443
424  -344788
425    30676
426   373812
427    94093
428  -237915
429  -115223
430    29731
431    76292
432   195592
433     6430
434  -343876
435   -77063
436   399535
437   174361
438  -292555
439  -215378
440    82759
441   141687
442    78414
443   -29118
444  -186925
445  -135532
446   185650
447   271858
448  -140311
449  -381168
450    20924
451   343926
452    79981
453  -157913
454   -89373
455   -46092
456    73192
457   249310
458     6077
459  -346430
460   -87242
461   354551
462   182870
463  -216364
464  -193933
465     5178
466    78530
467   141383
468    54023
469  -254268
470  -218535
471   275962
472   316264
473  -223554
474  -325657
475    73837
476   188501
477    67952
478    26756
479  -118797
480  -193195
481   118784
482   321650
483   -33702
484  -366989
485   -92500
486   314247
487   192372
488  -168652
489  -165320
490    -4376
491    16063
492   140881
493   147775
494  -258237
495  -283072
496   302438
497   343337
498  -216080
499  -265201
500    55698
501    75893
502    85465
503   124491
504  -158830
505  -262275
506   163421
507   339074
508   -73028
509  -334071
510   -70281
511   222273
512   147348
513   -47915
514  -103917
515  -118510
516   -13212
517   247319
518   144528
519  -321179
520  -264231
521   294004
522   306470
523  -163995
524  -213701
525    16010
526    26674
527    82533
528   167353
529  -125423
530  -321224
531   116838
532   413729
533   -44515
534  -372858
535   -35302
536   192756
537    63006
538    37450
539   -40395
540  -227929
541   -13621
542   321593
543    80596
544  -322101
545  -173713
546   198073
547   213627
548   -24007
549  -154527
550   -95178
551    19703
552   137038
553   161033
554  -121421
555  -325538
556    91985
557   425059
558   -30159
559  -356072
560   -17564
561   131167
562     6176
563   116300
564    13761
565  -318147
566   -42768
567   409422
568    89397
569  -361433
570  -146752
571   187233
572   159405
573    24788
574   -73468
575  -146943
576   -43206
577   197565
578   171574
579  -188623
580  -292091
581    99996
582   312202
583     8808
584  -213979
585   -81728
586    23964
587    75673
588   157885
589   -31656
590  -292031
591   -30644
592   364584
593   131317
594  -296755
595  -166250
596   140788
597   109746
598    46200
599    20986
600  -198932
601  -155682
602   275652
603   242710
604  -270958
605  -290649
606   132992
607   223842
608    35711
609   -80286
610  -150742
611   -71483
612   175886
613   195751
614  -100369
615  -267891
616   -21134
617   303468
618   160279
619  -225800
620  -190223
621    76295
622    95108
623    77512
624    42177
625  -217433
626  -187259
627   275756
628   258242
629  -245282
630  -254963
631    97495
632   139143
633    70575
634    41828
635  -153312
636  -181435
637   170858
638   293468
639   -94644
640  -327519
641   -17769
642   275331
643   125999
644  -117224
645  -154639
646   -87072
647    68448
648   224537
649    29648
650  -316774
651  -150561
652   298125
653   234263
654  -172637
655  -231963
656     4379
657   133550
658   134707
659    50638
660  -162751
661  -197077
662   162285
663   319229
664   -94138
665  -337726
666   -15851
667   210321
668    78056
669   -15107
670   -95546
671  -196131
672    30300
673   293770
674    33819
675  -307078
676  -129945
677   216704
678   216085
679   -32245
680  -174241
681   -97880
682    64240
683   185533
684   122631
685  -176479
686  -274999
687   126192
688   352826
689   -54035
690  -335933
691   -72048
692   135159
693   110688
694    80947
695  -113068
696  -264330
697    63440
698   355062
699    40953
700  -311335
701  -121625
702   199899
703   188358
704    -1189
705  -119585
706  -148882
707   -16525
708   213437
709   146172
710  -226117
711  -266189
712   139622
713   270321
714   -29827
715  -187454
716   -98466
717     7181
718   149517
719   178621
720   -88777
721  -268025
722    13907
723   320623
724   112546
725  -251616
726  -184512
727   103747
728   167696
729    70037
730   -70752
731  -230100
732  -100863
733   266645
734   195893
735  -255528
736  -257076
737   141248
738   240867
739    46051
740  -104654
741  -150330
742   -36860
743   194468
744   198259
745  -115317
746  -272633
747    19370
748   290995
749    78694
750  -229690
751  -154185
752    36145
753    78835
754   120193
755    11670
756  -258861
757  -121308
758   291912
759   193173
760  -206687
761  -189436
762    68894
763   152658
764   124144
765    -1180
766  -199964
767  -134455
768   190017
769   239259
770  -113463
771  -296074
772   -23105
773   246285
774   111668
775  -133566
776  -168263
777   -60406
778   112959
779   212885
780   -12013
781  -280998
782   -87495
783   274305
784   184577
785  -174109
786  -209567
787    32668
788   146357
789   104268
790    10635
791  -162935
792  -169734
793   160425
794   277211
795  -115318
796  -296680
797    37178
798   198166
799    46378
800   -13338
801   -98312
802  -187729
803    72523
804   287906
805   -18360
806  -301981
807   -74917
808   213556
809   149491
810   -72249
811  -171188
812   -81152
813   101339
814   197843
815    68848
816  -192891
817  -189342
818   175123
819   289797
820   -88830
821  -280873
822   -23823
823   156865
824    97419
825     6154
826  -141133
827  -199029
828    69071
829   270093
830   -13151
831  -292132
832   -75675
833   221890
834   147876
835   -52966
836  -102266
837   -81708
838    31410
839   217453
840   112685
841  -227695
842  -181217
843   181601
844   206520
845   -74172
846  -185196
847   -92096
848    35780
849   138367
850    81779
851  -147073
852  -215738
853    57173
854   282061
855    64008
856  -256670
857  -123686
858   190754
859   163522
860    -1634
861   -73819
862  -159357
863   -37732
864   268717
865   130885
866  -289496
867  -197560
868   180026
869   172788
870   -44936
871  -126205
872  -128328
873     4456
874   203628
875   121523
876  -160043
877  -187565
878    77798
879   235241
880    47876
881  -200510
882  -131390
883    91555
884   140573
885    51734
886   -78976
887  -188957
888   -57543
889   221562
890   144909
891  -214190
892  -209340
893   127321
894   204009
895    23710
896   -71979
897  -110303
898   -65498
899   174777
900   232805
901  -142326
902  -299192
903    81132
904   260967
905    -5474
906  -155849
907  -108638
908   -53062
909   121862
910   191171
911  -103763
912  -269166
913    20238
914   249731
915    94208
916  -132617
917  -151224
918    29989
919   193428
920   112258
921   -79019
922  -152421
923   -63546
924   143769
925   187838
926  -114336
927  -273165
928    15897
929   210969
930    37533
931  -107188
932  -116005
933   -86365
934   105590
935   227418
936   -43137
937  -262979
938   -18785
939   243852
940   126108
941  -110237
942  -149068
943   -21709
944   123716
945   156868
946   -12819
947  -219382
948  -123357
949   182202
950   190156
951  -119393
952  -232668
953   -11309
954   158561
955   100339
956   -35380
957  -145683
958  -114022
959   112535
960   232546
961   -13975
962  -254410
963   -58352
964   228000
965   121305
966   -99498
967  -111348
968   -68892
969    41070
970   206181
971    48960
972  -264126
973  -130934
974   212798
975   153990
976   -97971
977  -143983
978   -62580
979    77857
980   178861
981    25918
982  -192903
983  -127316
984   118055
985   206562
986    10371
987  -216668
988  -101635
989   175186
990   160243
991   -45294
992  -127074
993  -105883
994    24273
995   213715
996    83708
997  -253184
998  -164359
999   190635
1000   175176
1001   -75023
1002  -135232
1003   -69608
1004    26552
1005   166405
1006   109420
1007  -175665
1008  -207142
1009   126586
1010   243083
1011   -32328
1012  -189103
1013   -60506
1014    77570
1015   127903
1016    76889
1017  -124066
1018  -205210
1019    47085
1020   238992
1021    38742
1022  -206578
1023  -132680
1024   103074
1025   176030
1026    20169
1027  -138897
1028  -118655
1029    30631
1030   174594
1031   120735
1032  -146522
1033  -212851
1034    90246
1035   242397
1036     2164
1037  -173793
1038   -88375
1039    27996
1040   123896
1041   119381
1042  -110113
1043  -230653
1044    18435
1045   236466
1046    74663
1047  -184388
1048  -153670
1049    78791
1050   164668
1051    49140
1052   -85713
1053  -142516
1054   -36842
1055   190285
1056   173112
1057  -154322
1058  -226148
1059    86852
1060   205433
1061    10420
1062  -107727
1063  -108407
1064   -44259
1065   139467
1066   171477
1067  -100842
1068  -243161
1069     9938
1070   227727
1071    75660
1072  -149039
1073  -134122
1074    20411
1075   134737
1076   122793
1077   -50771
1078  -204201
1079   -52182
1080   216358
1081   148602
1082  -144669
1083  -182825
1084    30592
1085   157299
1086    87229
1087   -76238
1088  -160630
1089   -56112
1090   134640
1091   166973
1092   -57099
1093  -231520
1094   -44475
1095   216967
1096   116275
1097  -129898
1098  -134603
1099   -10317
1100    88149
1101   157108
1102    10467
1103  -232628
1104   -99449
1105   224101
1106   156371
1107  -129172
1108  -163796
1109    -3518
1110   114285
1111   120142
1112   -15658
1113  -175255
1114  -106331
1115   143181
1116   194250
1117   -58797
1118  -219791
1119   -36637
1120   171501
1121   109298
1122   -57106
1123  -131902
1124   -90708
1125    89349
1126   197703
1127    -9849
1128  -231259
1129   -91693
1130   169530
1131   152858
1132   -64694
1133  -162262
1134   -52015
1135   110734
1136   152413
1137    15091
1138  -163307
1139  -129268
1140   121595
1141   212113
1142   -29746
1143  -208208
1144   -57087
1145   127195
1146   117448
1147    -3630
1148  -141816
1149  -142536
1150    69209
1151   202233
1152    19076
1153  -211031
1154  -116294
1155   146182
1156   168680
1157   -32938
1158  -141111
1159   -68728
1160    66526
1161   171303
1162    83774
1163  -174563
1164  -175337
1165   141786
1166   210385
1167   -59733
1168  -171156
1169   -60617
1170    47433
1171   128077
1172    65347
1173  -163021
1174  -187271
1175    85885
1176   208500
1177     8157
1178  -174293
1179  -104714
1180    91574
1181   170696
1182    38787
1183  -130786
1184  -122489
1185    50397
1186   189758
1187    83789
1188  -162825
1189  -167679
1190    87272
1191   187932
1192     8922
1193  -154884
1194  -116667
1195    33351
1196   141485
1197    82377
1198  -123841
1199  -193106
1200    34739
1201   223839
1202    60372
1203  -176374
1204  -115388
1205    80540
1206   135113
1207    72600
1208   -73825
1209  -181889
1210    -2568
1211   235814
1212    97819
1213  -179114
1214  -148781
1215    69733
1216   150885
1217    53009
1218  -107285
1219  -162937
1220    -6418
1221   175200
1222   108884
1223  -127538
1224  -195677
1225    21611
1226   200269
1227    70776
1228  -134338
1229  -121917
1230    14960
1231   133618
1232   134375
1233   -67521
1234  -211039
1235   -13067
1236   216934
1237   105837
1238  -129550
1239  -148086
1240     8930
1241   139854
1242   107391
1243   -79683
1244  -185657
1245   -47780
1246   158107
1247   145584
1248   -91671
1249  -213214
1250   -11573
1251   190170
1252    96693
1253   -98819
1254  -141989
1255   -32010
1256   130117
1257   161017
1258   -42862
1259  -213559
1260   -47621
1261   200853
1262   134210
1263  -105249
1264  -158455
1265   -14404
1266   120143
1267   126858
1268   -23067
1269  -192397
1270  -102131
1271   176129
1272   176285
1273  -104278
1274  -188255
1275   -15644
1276   118365
1277   113816
1278   -13301
1279  -168829
1280  -103921
1281   142504
1282   187100
1283   -41506
1284  -187172
1285   -67330
1286   139946
1287   159375
1288   -39252
1289  -164258
1290   -61795
1291   103196
1292   154128
1293    17392
1294  -187113
1295  -136051
1296   140132
1297   185579
1298   -58857
1299  -182980
1300   -60061
1301    89335
1302   134223
1303    20703
1304  -164407
1305  -134642
1306   114086
1307   203339
1308     -957
1309  -187621
1310   -87427
1311   132582
1312   150712
1313   -12082
1314  -129174
1315  -101522
1316    57429
1317   186577
1318    50573
1319  -195560
1320  -146116
1321   121596
1322   163951
1323   -27129
1324  -138845
1325   -95303
1326    38880
1327   160592
1328    71732
1329  -158175
1330  -163791
1331    91022
1332   203627
1333    15775
1334  -153494
1335   -92195
1336    58882
1337   144531
1338    70183
1339  -124504
1340  -164041
1341    53644
1342   199210
1343    50264
1344  -154179
1345  -134901
1346    51844
1347   165369
1348    48142
1349  -142624
1350  -130232
1351    42166
1352   143824
1353    81761
1354  -110513
1355  -193417
1356    33248
1357   221183
1358    40071
1359  -164071
1360   -90515
1361    46203
1362   116317
1363   104632
1364   -78092
1365  -198553
1366    22785
1367   224861
1368    59781
1369  -147758
1370  -116326
1371    25696
1372   126663
1373    84346
1374   -92333
1375  -171580
1376    -9057
1377   166855
1378   100506
1379  -116815
1380  -174084
1381    12118
1382   171439
1383    81636
1384   -97333
1385  -126467
1386     -856
1387   141359
1388   130385
1389   -70279
1390  -190220
1391   -13534
1392   193075
1393   102321
1394  -124092
1395  -145027
1396     9794
1397   117085
1398    92578
1399   -58612
1400  -182895
1401   -49129
1402   180688
1403   127439
1404  -113297
1405  -160020
1406     8411
1407   138399
1408   103967
1409   -56229
1410  -156704
1411   -29914
1412   153413
1413   128200
1414   -60466
1415  -175438
1416   -49707
1417   162338
1418   125197
1419  -104600
1420  -150810
1421    -9359
1422    96348
1423   114426
1424    -7364
1425  -188620
1426   -93340
1427   184976
1428   148375
1429  -106660
1430  -139247
1431    -8917
1432    87654
1433   126121
1434      172
1435  -179565
1436   -89475
1437   155619
1438   148637
1439   -64721
1440  -161762
1441   -55199
1442   113751
1443   140294
1444   -35615
1445  -169121
1446   -60435
1447   122041
1448   139137
1449   -19539
1450  -166254
1451   -88324
1452   134422
1453   163289
1454   -49453
1455  -167048
1456   -40665
1457   106369
1458   113567
1459     5090
1460  -141759
1461  -125215
1462   109606
1463   192034
1464   -39190
1465  -184902
1466   -45346
1467   102775
1468   104969
1469    18234
1470  -123129
1471  -130949
1472    93803
1473   195658
1474    -9088
1475  -171437
1476   -80926
1477    92493
1478   146972
1479    12925
1480  -148769
1481  -101412
1482    86922
1483   146945
1484    17793
1485  -141676
1486  -131462
1487    75348
1488   185915
1489     4270
1490  -164952
1491   -76056
1492    77949
1493   123971
1494    45381
1495  -120961
1496  -148035
1497    68665
1498   196019
1499    20773
1500  -162855
1501   -97674
1502    73205
1503   134039
1504    33216
1505  -120065
1506  -130436
1507    43515
1508   167211
1509    53486
1510  -143870
1511  -136696
1512    66876
1513   163495
1514    33897
1515  -119739
1516  -109565
1517    35363
1518   142408
1519    71478
1520  -107551
1521  -156361
1522    24518
1523   182404
1524    62281
1525  -145656
1526  -126245
1527    49307
1528   128177
1529    59353
1530   -78265
1531  -149217
1532    -3308
1533   190413
1534    90852
1535  -146144
1536  -132674
1537    52851
1538   129056
1539    62662
1540   -76286
1541  -143680
1542    -6704
1543   159503
1544    86923
1545  -113297
1546  -148800
1547    11439
1548   148572
1549    84816
1550   -96677
1551  -137740
1552     8475
1553   133454
1554    92821
1555   -66896
1556  -156938
1557   -18803
1558   167052
1559   106225
1560  -103811
1561  -148576
1562     4181
1563   126384
1564    83025
1565   -61381
1566  -142796
1567   -38996
1568   135880
1569   127390
1570   -74178
1571  -171738
1572   -12228
1573   150670
1574    86941
1575   -67627
1576  -117840
1577   -37740
1578   108214
1579   134987
1580   -49348
1581  -178941
1582   -35792
1583   149252
1584   105466
1585   -68437
1586  -134423
1587   -33180
1588   110647
1589   118716
1590   -35961
1591  -149563
1592   -56883
1593   126406
1594   137064
1595   -55076
1596  -162184
1597   -33196
1598   116165
1599    99085
1600   -32337
1601  -134861
1602   -75532
1603   101911
1604   148260
1605   -30574
1606  -166328
1607   -56593
1608   128876
1609   129939
1610   -30927
1611  -132016
1612   -53258
1613    93168
1614   127775
1615      157
1616  -151279
1617   -98738
1618   110735
1619   146256
1620   -44966
1621  -153642
1622   -58225
1623    79539
1624   114510
1625     8798
1626  -131712
1627   -96645
1628    97355
1629   162262
1630    -2323
1631  -146436
1632   -70861
1633   100331
1634   134143
1635    -3734
1636  -122074
1637   -87506
1638    57526
1639   140929
1640    17850
1641  -162238
1642  -112646
1643    93420
1644   139046
1645    -9195
1646  -125397
1647   -82153
1648    60666
1649   144317
1650    39451
1651  -128676
1652  -105482
1653    81614
1654   159148
1655    23762
1656  -135373
1657  -100928
1658    64985
1659   126389
1660    18824
1661  -116331
1662  -119670
1663    35508
1664   150697
1665    42337
1666  -138542
1667  -116455
1668    67646
1669   142135
1670    35133
1671  -100357
1672  -102086
1673    39976
1674   146269
1675    61320
1676  -111709
1677  -133921
1678    39446
1679   154983
1680    36206
1681  -128701
1682  -109257
1683    31458
1684   116740
1685    61724
1686   -93183
1687  -141200
1688    23457
1689   167649
1690    61151
1691  -116541
1692  -108068
1693    37191
1694   132057
1695    68407
1696   -86593
1697  -131876
1698     4185
1699   139136
1700    76618
1701  -107679
1702  -148563
1703    17191
1704   143075
1705    60828
1706   -89667
1707  -118283
1708    -1373
1709   126761
1710    95968
1711   -75259
1712  -141835
1713     5764
1714   148007
1715    86552
1716   -82845
1717  -131636
1718    -4011
1719   122003
1720    79208
1721   -67609
1722  -136375
1723   -30324
1724   130687
1725   108456
1726   -84972
1727  -149391
1728     1147
1729   127202
1730    80650
1731   -49413
1732  -122051
1733   -39817
1734   125944
1735   121526
1736   -69163
1737  -152879
1738   -16272
1739   126149
1740    93240
1741   -58836
1742  -133590
1743   -34327
1744   108823
1745   108711
1746   -40266
1747  -143180
1748   -47374
1749   126367
1750   124905
1751   -54983
1752  -143174
1753   -29883
1754   105689
1755   101426
1756   -27500
1757  -132110
1758   -65091
1759   103667
1760   131381
1761   -35787
1762  -153119
1763   -48438
1764   113632
1765   104401
1766   -29450
1767  -117624
1768   -63585
1769    85158
1770   136800
1771   -10335
1772  -151997
1773   -63904
1774   110441
1775   114578
1776   -27126
1777  -124924
1778   -71764
1779    80223
1780   128657
1781    -9106
1782  -136247
1783   -75572
1784    85690
1785   136453
1786    -3031
1787  -145211
1788   -72740
1789    98800
1790   120047
1791    -5644
1792  -111435
1793   -87843
1794    59606
1795   147949
1796    11192
1797  -156226
1798   -84187
1799    91905
1800   118667
1801     3293
1802  -107948
1803   -92818
1804    52686
1805   141102
1806    28465
1807  -131724
1808   -98160
1809    75325
1810   138801
1811    15834
1812  -119590
1813   -92306
1814    52763
1815   123927
1816    32555
1817  -111260
1818  -113862
1819    47583
1820   146117
1821    33668
1822  -126052
1823  -103671
1824    57940
1825   132971
1826    31555
1827   -98550
1828  -100828
1829    31453
1830   140654
1831    59115
1832  -120672
1833  -126688
1834    54779
1835   139272
1836    27179
1837  -102654
1838  -104751
1839    15700
1840   129650
1841    68799
1842  -107342
1843  -128639
1844    36271
1845   142374
1846    56024
1847   -98222
1848  -115627
1849    27451
1850   131212
1851    59490
1852   -84085
1853  -117443
1854      894
1855   130404
1856    82691
1857  -102151
1858  -138057
1859    25165
1860   126941
1861    52157
1862   -72379
1863  -114087
1864   -13574
1865   126209
1866    95014
1867   -81836
1868  -134835
1869    11762
1870   133904
1871    72524
1872   -72557
1873  -119073
1874    -9642
1875   115558
1876    88723
1877   -64227
1878  -137646
1879   -19557
1880   129871
1881    87678
1882   -79339
1883  -129049
1884    -9570
1885   112456
1886    88514
1887   -50906
1888  -124500
1889   -29554
1890   116247
1891   107549
1892   -55717
1893  -139971
1894   -19657
1895   123763
1896    89085
1897   -53787
1898  -114261
1899   -36380
1900    87889
1901   108454
1902   -35628
1903  -144920
1904   -40750
1905   117345
1906    96853
1907   -44420
1908  -116349
1909   -39457
1910    90284
1911   106895
1912   -22251
1913  -123780
1914   -51832
1915    97896
1916   116267
1917   -28073
1918  -131385
1919   -46504
1920    95682
1921    96836
1922   -22083
1923  -114330
1924   -69186
1925    78837
1926   123284
1927   -19902
1928  -135153
1929   -55674
1930    92816
1931   106738
1932   -12440
1933  -111587
1934   -63791
1935    77264
1936   121498
1937    -1061
1938  -119675
1939   -72867
1940    78912
1941   122145
1942    -9522
1943  -121959
1944   -63804
1945    67691
1946   105420
1947     7658
1948  -106622
1949   -86664
1950    59792
1951   125635
1952     8444
1953  -120481
1954   -74464
1955    68697
1956   110556
1957    11077
1958   -96438
1959   -80135
1960    42707
1961   119585
1962    29921
1963  -114656
1964   -93970
1965    65723
1966   118903
1967     8104
1968   -98117
1969   -79967
1970    37340
1971   117219
1972    37011
1973  -103911
1974   -97358
1975    51154
1976   122520
1977    22858
1978  -103569
1979   -92429
1980    41702
1981   115695
1982    32265
1983   -91720
1984   -94728
1985    28136
1986   123149
1987    45102
1988  -102137
1989   -98597
1990    42813
1991   118427
1992    36042
1993   -83330
1994   -91932
1995    21318
1996   114368
1997    53317
1998   -87314
1999  -108929
2000    24010
2001   120797
2002    43796
2003   -92582
2004   -96420
2005    19845
2006   100875
2007    55143
2008   -71024
2009  -112553
2010    11191
2011   127277
2012    57867
2013   -86260
2014   -97146
2015    21158
2016   107611
2017    60117
2018   -65876
2019  -109550
2020     2586
2021   116614
2022    67115
2023   -77742
2024  -116525
2025     8942
2026   116378
2027    54962
2028   -74348
2029  -101210
2030    -4243
2031   101456
2032    78904
2033   -61565
2034  -122411
2035    -1441
2036   122078
2037    68194
2038   -67853
2039  -102636
2040    -7306
2041   102402
2042    81806
2043   -54161
2044  -117497
2045   -13622
2046   106075
2047    78245
2048   -58819
2049  -117087
2050   -13804
2051   102602
2052    77258
2053   -54344
2054  -111460
2055   -23295
2056    93191
2057    87500
2058   -43936
2059  -122996
2060   -25041
2061   110558
2062    87675
2063   -52908
2064  -108798
2065   -19837
2066    88611
2067    89103
2068   -24176
2069  -122928
2070   -45620
2071   112152
2072    99126
2073   -56515
2074  -113819
2075   -25975
2076    78738
2077    90769
2078   -18445
2079  -124512
2080   -55350
2081   101962
2082   101916
2083   -41445
2084  -113395
2085   -40711
2086    83688
2087   105049
2088   -21119
2089  -116338
2090   -43028
2091    85479
2092   100740
2093    -9671
2094  -111522
2095   -63046
2096    85063
2097   113809
2098   -26230
2099  -116992
2100   -46116
2101    69545
2102    95988
2103     1056
2104  -112137
2105   -76265
2106    76174
2107   117428
2108   -13168
2109  -118642
2110   -56041
2111    70432
2112   102418
2113     6704
2114  -104876
2115   -77124
2116    66684
2117   123563
2118     5154
2119  -115229
2120   -69895
2121    71475
2122   111300
2123     4460
2124  -105864
2125   -77324
2126    52367
2127   111568
2128    17574
2129  -108734
2130   -92878
2131    56236
2132   124046
2133     6340
2134  -111779
2135   -72816
2136    47802
2137   105121
2138    33557
2139   -90342
2140   -94821
2141    48782
2142   128690
2143    24036
2144   -99950
2145   -79074
2146    41102
2147   111542
2148    35785
2149   -97663
2150   -95141
2151    35796
2152   106632
2153    33618
2154   -89103
2155  -103658
2156    28659
2157   124963
2158    35764
2159   -99999
2160   -83675
2161    33254
2162   101778
2163    54625
2164   -71224
2165  -112283
2166    25346
2167   135275
2168    42934
2169   -95604
2170   -88245
2171    22437
2172    99160
2173    55448
2174   -71698
2175  -116350
2176     7292
2177   123598
2178    55208
2179   -86801
2180  -104064
2181    14543
2182   108706
2183    57143
2184   -68933
2185  -102621
2186     3766
2187   107564
2188    68394
2189   -65997
2190  -109885
2191    -1096
2192   114246
2193    66849
2194   -71412
2195  -104010
2196     2511
2197    98039
2198    68995
2199   -52175
2200  -112064
2201   -14948
2202   109573
2203    74820
2204   -66092
2205  -109734
2206    -7664
2207    98333
2208    74316
2209   -52862
2210  -114193
2211   -17028
2212    99380
2213    79233
2214   -45094
2215  -116065
2216   -23801
2217   110677
2218    85012
2219   -56011
2220  -104415
2221   -15516
2222    85112
2223    90643
2224   -26094
2225  -124888
2226   -38255
2227   112742
2228    84199
2229   -59789
2230  -101580
2231   -28590
2232    73336
2233    93889
2234   -21466
2235  -123516
2236   -39654
2237    99718
2238    87578
2239   -34220
2240   -99978
2241   -41865
2242    82353
2243   108158
2244   -24998
2245  -115374
2246   -33371
2247    81717
2248    86779
2249   -12778
2250  -107988
2251   -63452
2252    82826
2253   110161
2254   -32088
2255  -116629
2256   -38405
2257    69738
2258    90377
2259     1828
2260  -110467
2261   -71793
2262    87212
2263   114156
2264   -23768
2265  -107575
2266   -43157
2267    63219
2268    99169
2269    10964
2270  -112207
2271   -74911
2272    78347
2273   107172
2274   -10992
2275  -101416
2276   -64515
2277    55060
2278   110759
2279     5399
2280  -111387
2281   -64881
2282    62607
2283    97444
2284    16271
2285   -92663
2286   -86772
2287    56722
2288   122050
2289     -917
2290  -104146
2291   -57333
2292    43712
2293    96549
2294    36191
2295   -97175
2296   -96316
2297    57688
2298   115214
2299     5323
2300   -91433
2301   -70115
2302    30209
2303   109898
2304    40974
2305  -104058
2306   -90029
2307    52746
2308   103043
2309    23282
2310   -78550
2311   -92449
2312    26965
2313   123166
2314    34719
2315  -103494
2316   -81956
2317    37341
2318    91990
2319    43281
2320   -69814
2321  -109899
2322    23325
2323   131727
2324    31669
2325   -96910
2326   -71621
2327    23762
2328    86893
2329    60537
2330   -64845
2331  -116605
2332    19830
2333   125791
2334    33389
2335   -82789
2336   -77176
2337     4033
2338    91257
2339    68795
2340   -72690
2341  -112513
2342    20189
2343   107575
2344    42076
2345   -59537
2346   -92692
2347   -10693
2348   109813
2349    73292
2350   -81289
2351  -100137
2352    17237
2353    88038
2354    58214
2355   -43286
2356  -112071
2357   -17731
2358   119205
2359    68421
2360   -77378
2361   -92990
2362     3851
2363    83425
2364    74057
2365   -40563
2366  -116490
2367   -15214
2368   111146
2369    68989
2370   -57766
2371   -95639
2372   -16216
2373    88248
2374    79118
2375   -49017
2376  -111836
2377   -15065
2378    90218
2379    70194
2380   -35451
2381  -100937
2382   -32145
2383    96479
2384    87375
2385   -49231
2386  -100464
2387   -14037
2388    77989
2389    78911
2390   -20058
2391  -108699
2392   -41705
2393    97017
2394    85318
2395   -48169
2396   -97971
2397   -27666
2398    66914
2399    88089
2400   -15876
2401  -115906
2402   -41486
2403    92334
2404    82797
2405   -29868
2406   -92047
2407   -44423
2408    71758
2409   103478
2410   -19246
2411  -114814
2412   -34885
2413    77005
2414    77019
2415    -7062
2416   -95230
2417   -65968
2418    73883
2419   106701
2420   -25478
2421  -106469
2422   -34689
2423    60581
2424    81755
2425     8843
2426   -96546
2427   -71045
2428    73548
2429   103669
2430   -17926
2431   -95657
2432   -48062
2433    50395
2434    92458
2435    10052
2436   -99327
2437   -66105
2438    65131
2439    98313
2440      255
2441   -87223
2442   -61805
2443    49616
2444   104262
2445    10136
2446   -99276
2447   -62635
2448    52934
2449    93507
2450    13811
2451   -90981
2452   -80152
2453    42997
2454   105582
2455    10057
2456   -97414
2457   -65768
2458    44253
2459    96047
2460    28764
2461   -83135
2462   -80851
2463    47324
2464   109924
2465    21761
2466   -83048
2467   -71439
2468    33162
2469    99207
2470    28998
2471   -87859
2472   -84774
2473    31618
2474    91131
2475    26400
2476   -77295
2477   -90277
2478    24395
2479   107695
2480    30114
2481   -81688
2482   -68710
2483    28807
2484    90842
2485    50253
2486   -62977
2487   -94537
2488    24812
2489   110307
2490    30557
2491   -78515
2492   -75175
2493     9816
2494    85532
2495    51386
2496   -72312
2497  -102288
2498    15009
2499    99752
2500    39366
2501   -65399
2502   -83307
2503     5426
2504    99549
2505    61430
2506   -66942
2507   -89609
2508    16660
2509    91541
2510    51056
2511   -51725
2512   -95606
2513    -6823
2514    99391
2515    57355
2516   -67518
2517   -90164
2518     4502
2519    79951
2520    55423
2521   -42883
2522   -98228
2523   -10479
2524    99730
2525    62385
2526   -57512
2527   -85372
2528    -2527
2529    78812
2530    63940
2531   -40110
2532   -98671
2533   -15598
2534    89695
2535    64035
2536   -46837
2537   -88708
2538   -17881
2539    81402
2540    71735
2541   -42082
2542   -92917
2543   -14028
2544    81081
2545    71513
2546   -30023
2547   -97094
2548   -29957
2549    84107
2550    75374
2551   -43188
2552   -93913
2553   -21703
2554    69104
2555    74342
2556   -22447
2557  -100591
2558   -33945
2559    81998
2560    77416
2561   -30702
2562   -88224
2563   -28157
2564    70970
2565    82840
2566   -18996
2567   -96095
2568   -32583
2569    70790
2570    74151
2571   -19148
2572   -89733
2573   -45255
2574    66737
2575    83074
2576   -22740
2577   -93545
2578   -34481
2579    61979
2580    75119
2581    -5297
2582   -85250
2583   -52708
2584    67524
2585    93324
2586   -17178
2587   -90433
2588   -36823
2589    56563
2590    78986
2591     1664
2592   -88095
2593   -59979
2594    61089
2595    93269
2596   -10285
2597   -90135
2598   -47014
2599    50776
2600    85121
2601     5883
2602   -90986
2603   -60440
2604    56166
2605    88412
2606      238
2607   -84698
2608   -58375
2609    45502
2610    92806
2611    10426
2612   -90288
2613   -58109
2614    50751
2615    84886
2616    11737
2617   -76760
2618   -66400
2619    41826
2620    96754
2621    13494
2622   -85950
2623   -61956
2624    42339
2625    82797
2626    14190
2627   -76907
2628   -72687
2629    31421
2630    93970
2631    20525
2632   -81927
2633   -68490
2634    35783
2635    91063
2636    24949
2637   -73563
2638   -72859
2639    31182
2640    95816
2641    31428
2642   -74076
2643   -75026
2644    26590
2645    95388
2646    31782
2647   -77990
2648   -78221
2649    22929
2650    88688
2651    33053
2652   -68407
2653   -82805
2654    16141
2655    96580
2656    40826
2657   -72791
2658   -78425
2659    21657
2660    88445
2661    43879
2662   -58576
2663   -85542
2664    10800
2665    95011
2666    45125
2667   -64750
2668   -81507
2669     7128
2670    83946
2671    49235
2672   -59818
2673   -91397
2674     6033
2675    90123
2676    47387
2677   -54268
2678   -84206
2679    -3198
2680    90261
2681    62248
2682   -56864
2683   -90575
2684     3862
2685    86047
2686    53350
2687   -44257
2688   -87780
2689   -16657
2690    88924
2691    68361
2692   -55694
2693   -93088
2694    -4522
2695    79238
2696    58966
2697   -36709
2698   -93025
2699   -23576
2700    87759
2701    72735
2702   -46129
2703   -90524
2704   -12386
2705    75966
2706    70571
2707   -31085
2708   -95965
2709   -23069
2710    83495
2711    67341
2712   -34958
2713   -87116
2714   -27582
2715    69798
2716    77904
2717   -28849
2718   -99459
2719   -24632
2720    76767
2721    65624
2722   -23124
2723   -83196
2724   -40117
2725    69391
2726    86209
2727   -24831
2728   -95959
2729   -27671
2730    70075
2731    72832
2732   -13085
2733   -87857
2734   -46815
2735    67307
2736    86144
2737   -20928
2738   -90327
2739   -40725
2740    58033
2741    82335
2742    -7580
2743   -93017
2744   -47201
2745    66177
2746    81136
2747    -7443
2748   -80775
2749   -51310
2750    51327
2751    94186
2752    -2197
2753   -96122
2754   -45548
2755    56827
2756    75198
2757     3112
2758   -77441
2759   -63634
2760    46261
2761    94812
2762     -746
2763   -91623
2764   -46497
2765    47479
2766    77194
2767    13947
2768   -76927
2769   -65868
2770    49543
2771    91404
2772     2220
2773   -77181
2774   -53651
2775    32770
2776    86260
2777    22761
2778   -86650
2779   -69240
2780    48093
2781    82434
2782     7528
2783   -64156
2784   -66456
2785    21329
2786    96746
2787    28378
2788   -88037
2789   -65260
2790    43308
2791    77197
2792    20836
2793   -57345
2794   -76040
2795    18822
2796   100560
2797    27162
2798   -81549
2799   -63857
2800    25689
2801    73856
2802    35454
2803   -60042
2804   -84496
2805    22030
2806    93684
2807    24997
2808   -66181
2809   -63324
2810    11295
2811    80844
2812    48844
2813   -64588
2814   -83906
2815    27065
2816    84817
2817    25179
2818   -50971
2819   -69989
2820    -1999
2821    86673
2822    51433
2823   -68124
2824   -80125
2825    21127
2826    74821
2827    36503
2828   -41422
2829   -83146
2830    -7215
2831    91984
2832    50273
2833   -62687
2834   -73173
2835     6610
2836    70697
2837    54240
2838   -40085
2839   -91757
2840    -2744
2841    91264
2842    44382
2843   -49959
2844   -69308
2845   -12512
2846    70150
2847    69183
2848   -46464
2849   -95646
2850     2626
2851    79386
2852    41831
2853   -33461
2854   -71602
2855   -26924
2856    74364
2857    72785
2858   -47663
2859   -88238
2860      623
2861    66449
2862    51380
2863   -20090
2864   -81970
2865   -30015
2866    80988
2867    67709
2868   -45148
2869   -78875
2870   -12245
2871    56453
2872    64897
2873   -17007
2874   -94737
2875   -28110
2876    81505
2877    59291
2878   -33093
2879   -70193
2880   -30995
2881    54395
2882    81831
2883   -17790
2884   -97269
2885   -23969
2886    72171
2887    57598
2888   -16398
2889   -69601
2890   -46938
2891    56750
2892    88687
2893   -22490
2894   -91741
2895   -24920
2896    57073
2897    61436
2898    -2170
2899   -77589
2900   -51683
2901    63043
2902    83703
2903   -19744
2904   -77873
2905   -30538
2906    43861
2907    73385
2908     5764
2909   -86375
2910   -49799
2911    62695
2912    71352
2913   -12196
2914   -67254
2915   -47844
2916    35878
2917    85495
2918     6351
2919   -90314
2920   -44181
2921    55514
2922    66937
2923     4307
2924   -63095
2925   -62280
2926    36695
2927    93926
2928     4572
2929   -83475
2930   -43972
2931    40843
2932    68781
2933    18466
2934   -69607
2935   -70297
2936    39747
2937    87542
2938     4143
2939   -70852
2940   -50450
2941    24312
2942    79474
2943    28392
2944   -76540
2945   -66808
2946    42600
2947    77350
2948    11140
2949   -56399
2950   -58826
2951    15084
2952    87510
2953    29012
2954   -79191
2955   -61558
2956    35016
2957    68765
2958    22795
2959   -51569
2960   -71810
2961    15784
2962    89834
2963    25852
2964   -70980
2965   -57188
2966    21554
2967    68624
2968    38091
2969   -53041
2970   -77591
2971    19351
2972    85917
2973    25194
2974   -56286
2975   -63379
2976     4972
2977    76999
2978    47832
2979   -61622
2980   -79315
2981    20231
2982    75169
2983    28890
2984   -42482
2985   -70742
2986    -7076
2987    83179
2988    50301
2989   -61389
2990   -73588
2991    14159
2992    68744
2993    40677
2994   -36599
2995   -77485
2996    -5388
2997    83927
2998    45007
2999   -52659
3000   -65920
3001    -1809
3002    63834
3003    53383
3004   -38873
3005   -84213
3006       73
3007    78662
3008    39877
3009   -39246
3010   -64472
3011   -15836
3012    66363
3013    64209
3014   -41008
3015   -84084
3016     -127
3017    69317
3018    43876
3019   -24890
3020   -72545
3021   -26564
3022    71191
3023    65468
3024   -40265
3025   -79035
3026    -8263
3027    59460
3028    54232
3029   -18975
3030   -80035
3031   -27457
3032    73270
3033    60609
3034   -32581
3035   -70634
3036   -22785
3037    53646
3038    69549
3039   -18945
3040   -87612
3041   -23851
3042    67911
3043    54048
3044   -21115
3045   -65485
3046   -34382
3047    52762
3048    75219
3049   -20242
3050   -84612
3051   -21484
3052    59058
3053    57037
3054    -8699
3055   -68811
3056   -41190
3057    55224
3058    75420
3059   -20130
3060   -78354
3061   -27854
3062    47061
3063    64392
3064     -191
3065   -78113
3066   -45694
3067    57081
3068    70052
3069   -11746
3070   -66510
3071   -39450
3072    39431
3073    76817
3074     5704
3075   -82132
3076   -43792
3077    54571
3078    66090
3079    -2401
3080   -62807
3081   -52646
3082    35006
3083    82571
3084     3825
3085   -80959
3086   -42284
3087    44839
3088    65040
3089     8261
3090   -62025
3091   -57370
3092    36629
3093    82579
3094     3400
3095   -69592
3096   -43298
3097    30719
3098    70030
3099    17228
3100   -67596
3101   -60548
3102    39268
3103    75988
3104     5900
3105   -61529
3106   -51073
3107    22167
3108    74685
3109    23884
3110   -70837
3111   -60121
3112    34831
3113    70877
3114    16301
3115   -54094
3116   -58690
3117    18174
3118    80204
3119    27554
3120   -66012
3121   -60654
3122    25259
3123    69376
3124    26816
3125   -51701
3126   -67075
3127    16370
3128    78772
3129    26754
3130   -58830
3131   -61305
3132    14644
3133    71946
3134    35126
3135   -53978
3136   -68828
3137    17203
3138    75600
3139    28321
3140   -49632
3141   -62274
3142     6026
3143    72837
3144    39644
3145   -54275
3146   -68112
3147    11678
3148    69532
3149    33981
3150   -44076
3151   -67617
3152     1022
3153    73489
3154    41365
3155   -50316
3156   -67322
3157     3958
3158    67274
3159    42674
3160   -39815
3161   -72072
3162     -687
3163    72655
3164    43438
3165   -42379
3166   -67706
3167    -6644
3168    65636
3169    49442
3170   -39082
3171   -75020
3172    -4129
3173    67698
3174    46302
3175   -33035
3176   -70171
3177   -13032
3178    65340
3179    55912
3180   -34080
3181   -74016
3182    -8420
3183    64782
3184    50143
3185   -28893
3186   -71349
3187   -17843
3188    63936
3189    56231
3190   -29953
3191   -72279
3192   -16057
3193    60915
3194    55225
3195   -26262
3196   -72194
3197   -19482
3198    60897
3199    57207
3200   -23337
3201   -71265
3202   -22631
3203    57958
3204    60433
3205   -22535
3206   -74068
3207   -24063
3208    55918
3209    58281
3210   -17093
3211   -71294
3212   -29029
3213    53267
3214    63668
3215   -14606
3216   -72337
3217   -29033
3218    51975
3219    64693
3220   -11009
3221   -72000
3222   -32481
3223    50533
3224    63766
3225    -8613
3226   -70185
3227   -38969
3228    47732
3229    67207
3230    -8627
3231   -72719
3232   -36587
3233    46121
3234    63745
3235    -1973
3236   -67503
3237   -43175
3238    45716
3239    71539
3240    -2807
3241   -67680
3242   -38215
3243    40351
3244    66147
3245     2779
3246   -67889
3247   -46818
3248    39816
3249    68465
3250     1616
3251   -65685
3252   -46681
3253    33810
3254    70972
3255     7505
3256   -67093
3257   -47776
3258    35513
3259    69552
3260    12679
3261   -60907
3262   -53140
3263    30047
3264    73941
3265    13359
3266   -65115
3267   -50398
3268    29503
3269    67989
3270    18019
3271   -59751
3272   -57879
3273    25035
3274    72085
3275    18518
3276   -59780
3277   -55202
3278    22978
3279    70571
3280    22422
3281   -57658
3282   -58346
3283    20502
3284    69361
3285    21818
3286   -53434
3287   -59849
3288    17387
3289    72613
3290    26803
3291   -55437
3292   -57542
3293    17448
3294    67454
3295    29486
3296   -47681
3297   -63675
3298    10982
3299    74276
3300    28997
3301   -52695
3302   -60046
3303     6847
3304    63740
3305    35762
3306   -47598
3307   -68930
3308     5757
3309    69361
3310    35311
3311   -43698
3312   -63577
3313     2048
3314    68271
3315    44265
3316   -41881
3317   -66330
3318     5346
3319    65629
3320    40877
3321   -37130
3322   -67949
3323    -6044
3324    67133
3325    43279
3326   -43006
3327   -67794
3328    -3834
3329    59084
3330    43829
3331   -31986
3332   -69348
3333    -8673
3334    67214
3335    47066
3336   -33535
3337   -64748
3338    -7963
3339    61401
3340    49149
3341   -29597
3342   -67891
3343   -11990
3344    60456
3345    48577
3346   -28608
3347   -66831
3348   -16020
3349    59397
3350    52721
3351   -28075
3352   -67825
3353   -15157
3354    56033
3355    53400
3356   -20074
3357   -69418
3358   -22778
3359    56631
3360    56315
3361   -23865
3362   -66753
3363   -21675
3364    49788
3365    56388
3366   -14918
3367   -70443
3368   -26140
3369    55182
3370    56786
3371   -15475
3372   -64802
3373   -26770
3374    49477
3375    60378
3376   -13550
3377   -69162
3378   -25712
3379    46426
3380    53751
3381    -9585
3382   -65939
3383   -37217
3384    46654
3385    60957
3386   -14771
3387   -65949
3388   -27725
3389    41436
3390    58274
3391      187
3392   -62868
3393   -38027
3394    48409
3395    65349
3396    -6431
3397   -59563
3398   -33090
3399    36263
3400    61916
3401     2038
3402   -67321
3403   -42219
3404    39540
3405    60973
3406    -2028
3407   -60618
3408   -42827
3409    32461
3410    65708
3411     6039
3412   -62657
3413   -40528
3414    36816
3415    62422
3416    10524
3417   -54686
3418   -47724
3419    31321
3420    69360
3421     7539
3422   -61329
3423   -43435
3424    28192
3425    60630
3426    13390
3427   -58233
3428   -53280
3429    27982
3430    65895
3431    10962
3432   -55212
3433   -45388
3434    24041
3435    63875
3436    18991
3437   -54697
3438   -51033
3439    25801
3440    64718
3441    16539
3442   -50284
3443   -54032
3444    18554
3445    67554
3446    20493
3447   -55978
3448   -50861
3449    19701
3450    62405
3451    24980
3452   -47126
3453   -58397
3454    13747
3455    69383
3456    24481
3457   -50624
3458   -52994
3459     9736
3460    61834
3461    32483
3462   -46925
3463   -61729
3464    10823
3465    65832
3466    28937
3467   -42870
3468   -56731
3469     4973
3470    63996
3471    36255
3472   -43676
3473   -60045
3474     8261
3475    61249
3476    32476
3477   -37385
3478   -60694
3479      -23
3480    64436
3481    36248
3482   -43117
3483   -60513
3484     4035
3485    56961
3486    37674
3487   -33803
3488   -63904
3489    -4863
3490    65209
3491    41031
3492   -37658
3493   -57990
3494    -3036
3495    56086
3496    44097
3497   -30236
3498   -65381
3499    -9008
3500    59322
3501    41996
3502   -30673
3503   -60427
3504   -12791
3505    54372
3506    47986
3507   -28120
3508   -65032
3509   -11082
3510    54169
3511    47459
3512   -21748
3513   -62315
3514   -16996
3515    55436
3516    51394
3517   -25965
3518   -63315
3519   -14817
3520    49009
3521    49288
3522   -18527
3523   -64673
3524   -20074
3525    51845
3526    51781
3527   -19230
3528   -62341
3529   -20546
3530    49201
3531    52177
3532   -16024
3533   -63421
3534   -23429
3535    48587
3536    52722
3537   -12633
3538   -60617
3539   -27615
3540    46859
3541    56289
3542   -12227
3543   -61680
3544   -26886
3545    41880
3546    55002
3547    -5343
3548   -59887
3549   -33429
3550    43216
3551    58741
3552    -7835
3553   -60445
3554   -31139
3555    36576
3556    57241
3557      375
3558   -60564
3559   -36612
3560    38525
3561    59714
3562    -1862
3563   -58716
3564   -35564
3565    33891
3566    60488
3567     3064
3568   -59066
3569   -37513
3570    36105
3571    57737
3572     3362
3573   -55805
3574   -41440
3575    31167
3576    61336
3577     5070
3578   -57954
3579   -39558
3580    30606
3581    56694
3582     9353
3583   -53672
3584   -44973
3585    28120
3586    62814
3587     8681
3588   -53868
3589   -42471
3590    25395
3591    59789
3592    13455
3593   -51884
3594   -46677
3595    23358
3596    61716
3597    16246
3598   -50185
3599   -47646
3600    20119
3601    60283
3602    17756
3603   -49619
3604   -49070
3605    17013
3606    60918
3607    21136
3608   -48399
3609   -50594
3610    14835
3611    60074
3612    21815
3613   -47007
3614   -50246
3615    14323
3616    58719
3617    24861
3618   -44284
3619   -51633
3620    11721
3621    59735
3622    24393
3623   -44609
3624   -53494
3625    10171
3626    58667
3627    27458
3628   -41942
3629   -55093
3630     7074
3631    58176
3632    28559
3633   -41089
3634   -53942
3635     5539
3636    58486
3637    33415
3638   -37291
3639   -54581
3640     2645
3641    57331
3642    33498
3643   -33810
3644   -57703
3645    -2122
3646    57528
3647    35251
3648   -35610
3649   -57960
3650    -2703
3651    52771
3652    37119
3653   -30643
3654   -57695
3655    -6283
3656    56545
3657    40818
3658   -31322
3659   -58199
3660    -5001
3661    53024
3662    40572
3663   -26200
3664   -57366
3665    -9220
3666    53590
3667    44077
3668   -28351
3669   -59084
3670   -10256
3671    50472
3672    42623
3673   -23619
3674   -59647
3675   -13141
3676    52351
3677    43901
3678   -23005
3679   -57350
3680   -14807
3681    48675
3682    47665
3683   -18626
3684   -59566
3685   -16279
3686    50485
3687    45743
3688   -16676
3689   -55640
3690   -22642
3691    44004
3692    53167
3693   -15102
3694   -61678
3695   -20423
3696    46120
3697    47258
3698   -11576
3699   -56728
3700   -27617
3701    41068
3702    54302
3703   -10389
3704   -59497
3705   -25024
3706    41219
3707    51767
3708    -7072
3709   -57601
3710   -29699
3711    39660
3712    53953
3713    -7640
3714   -56706
3715   -29162
3716    37205
3717    55385
3718    -1196
3719   -58505
3720   -31485
3721    39544
3722    54122
3723    -4561
3724   -54107
3725   -32780
3726    31262
3727    56756
3728     1644
3729   -59514
3730   -35235
3731    36026
3732    53680
3733     2571
3734   -50656
3735   -38230
3736    28638
3737    59059
3738     5099
3739   -55171
3740   -36685
3741    28942
3742    55158
3743    11005
3744   -50731
3745   -43581
3746    27535
3747    58668
3748     6329
3749   -49872
3750   -39690
3751    19776
3752    56332
3753    16303
3754   -52521
3755   -46316
3756    26291
3757    55981
3758    10446
3759   -46469
3760   -43535
3761    16938
3762    60751
3763    20433
3764   -52030
3765   -46527
3766    22603
3767    56068
3768    16273
3769   -42516
3770   -48298
3771    14786
3772    61069
3773    19644
3774   -48600
3775   -46505
3776    14840
3777    52154
3778    22790
3779   -40714
3780   -53096
3781    11320
3782    60552
3783    21827
3784   -42897
3785   -46873
3786     8283
3787    54078
3788    30641
3789   -38317
3790   -55099
3791    10213
3792    59032
3793    25269
3794   -36349
3795   -48899
3796     -547
3797    54025
3798    34926
3799   -39735
3800   -56292
3801     6039
3802    54641
3803    28044
3804   -33082
3805   -53529
3806    -2928
3807    57609
3808    35571
3809   -37112
3810   -51867
3811     1627
3812    50241
3813    37207
3814   -28403
3815   -58676
3816    -3502
3817    56800
3818    35325
3819   -32520
3820   -52709
3821    -5023
3822    48621
3823    40901
3824   -26600
3825   -60288
3826    -6078
3827    53716
3828    36714
3829   -24604
3830   -51934
3831   -13209
3832    48258
3833    45532
3834   -23628
3835   -58975
3836    -9478
3837    48674
3838    40204
3839   -18359
3840   -55206
3841   -18205
3842    47547
3843    46016
3844   -20445
3845   -56212
3846   -14640
3847    43145
3848    45853
3849   -12775
3850   -58195
3851   -21343
3852    47458
3853    45625
3854   -19242
3855   -54216
3856   -19467
3857    39007
3858    50400
3859   -11304
3860   -59923
3861   -21265
3862    45373
3863    45343
3864   -11934
3865   -50474
3866   -25932
3867    38485
3868    53557
3869    -8445
3870   -57703
3871   -22783
3872    38830
3873    46458
3874    -4170
3875   -52883
3876   -31951
3877    36593
3878    53797
3879    -6238
3880   -53612
3881   -28314
3882    32003
3883    51621
3884     2563
3885   -54228
3886   -35165
3887    35515
3888    53661
3889    -1921
3890   -48986
3891   -32866
3892    27340
3893    54039
3894     5584
3895   -53547
3896   -36072
3897    31433
3898    51918
3899     3437
3900   -48231
3901   -37261
3902    23906
3903    56958
3904     7288
3905   -52563
3906   -36948
3907    25956
3908    52805
3909    10058
3910   -47413
3911   -41939
3912    24454
3913    55966
3914     8773
3915   -48489
3916   -37874
3917    20552
3918    53183
3919    15701
3920   -46944
3921   -45402
3922    22460
3923    54859
3924    13066
3925   -41806
3926   -41672
3927    14031
3928    54649
3929    21020
3930   -45025
3931   -46088
3932    17183
3933    52425
3934    18399
3935   -38973
3936   -46401
3937     9903
3938    56559
3939    21182
3940   -42491
3941   -44741
3942    11406
3943    50760
3944    24126
3945   -36665
3946   -50214
3947     8738
3948    56082
3949    22227
3950   -38726
3951   -45527
3952     5770
3953    51003
3954    28956
3955   -37628
3956   -50973
3957     7188
3958    53563
3959    25324
3960   -33528
3961   -47206
3962     1231
3963    51374
3964    32064
3965   -35349
3966   -51851
3967     3792
3968    51373
3969    30140
3970   -29383
3971   -50466
3972    -3404
3973    51784
3974    33415
3975   -31570
3976   -50821
3977    -2037
3978    46548
3979    35742
3980   -25094
3981   -53604
3982    -6042
3983    50357
3984    35853
3985   -26265
3986   -49142
3987    -8275
3988    44972
3989    38440
3990   -22014
3991   -55614
3992    -8234
3993    49050
3994    34734
3995   -22280
3996   -49710
3997   -13207
3998    44262
3999    41312
4000   -21228
4001   -54806
4002   -10592
4003    43875
4004    39534
4005   -16943
4006   -51278
4007   -16438
4008    45095
4009    42740
4010   -19550
4011   -51962
4012   -13971
4013    40296
4014    44769
4015   -12749
4016   -54783
4017   -18880
4018    43426
4019    43172
4020   -13412
4021   -50443
4022   -19533
4023    36610
4024    47002
4025    -8838
4026   -54507
4027   -22907
4028    40454
4029    43745
4030    -8215
4031   -48311
4032   -25182
4033    34937
4034    49024
4035    -5617
4036   -52646
4037   -23821
4038    35388
4039    45252
4040    -2590
4041   -49083
4042   -30178
4043    33907
4044    50853
4045    -5241
4046   -51865
4047   -26695
4048    29997
4049    47848
4050     1494
4051   -50887
4052   -32860
4053    33401
4054    51062
4055    -2623
4056   -47336
4057   -31096
4058    25282
4059    50806
4060     4835
4061   -51558
4062   -33555
4063    29751
4064    50054
4065     2154
4066   -45481
4067   -34965
4068    22855
4069    53042
4070     8806
4071   -48045
4072   -36069
4073    24113
4074    49930
4075     9505
4076   -44791
4077   -40058
4078    20046
4079    52085
4080     9876
4081   -44390
4082   -37225
4083    17877
4084    48772
4085    16571
4086   -42804
4087   -42926
4088    18804
4089    52535
4090    12462
4091   -42028
4092   -39066
4093    14525
4094    51652
4095    18870
4096   -42285
4097   -44716
4098    15588
4099    52010
4100    17341
4101   -39575
4102   -43584
4103     9927
4104    51520
4105    20964
4106   -41390
4107   -44783
4108    12597
4109    51113
4110    22757
4111   -34542
4112   -46673
4113     6835
4114    52714
4115    23974
4116   -37474
4117   -44226
4118     6247
4119    46565
4120    27014
4121   -31554
4122   -49206
4123     3634
4124    50919
4125    25451
4126   -31993
4127   -44774
4128     1062
4129    47733
4130    33306
4131   -29662
4132   -50296
4133     1732
4134    47630
4135    28643
4136   -28235
4137   -47662
4138    -4602
4139    47465
4140    33176
4141   -28727
4142   -50004
4143    -2832
4144    46088
4145    32841
4146   -23812
4147   -49875
4148    -7156
4149    49160
4150    36999
4151   -25862
4152   -47721
4153    -6011
4154    43584
4155    36181
4156   -20412
4157   -51264
4158   -10641
4159    45082
4160    37216
4161   -23434
4162   -48569
4163   -11507
4164    39924
4165    39763
4166   -16732
4167   -51402
4168   -12128
4169    43651
4170    39637
4171   -14803
4172   -47380
4173   -14779
4174    39750
4175    42434
4176   -13733
4177   -49449
4178   -16011
4179    37286
4180    39149
4181   -11496
4182   -50734
4183   -21953
4184    36820
4185    43356
4186   -13097
4187   -48446
4188   -18458
4189    35054
4190    43808
4191    -6703
4192   -49429
4193   -22735
4194    39006
4195    44544
4196    -8561
4197   -47310
4198   -23110
4199    32587
4200    45681
4201    -5283
4202   -50937
4203   -25997
4204    33453
4205    44908
4206    -3743
4207   -46752
4208   -27141
4209    29258
4210    48079
4211    -2324
4212   -48675
4213   -26505
4214    28914
4215    45028
4216     1804
4217   -45302
4218   -32539
4219    27617
4220    47803
4221      636
4222   -46445
4223   -29207
4224    24780
4225    45933
4226     6609
4227   -45120
4228   -34594
4229    25557
4230    48780
4231     3361
4232   -44243
4233   -32341
4234    20870
4235    48166
4236     9683
4237   -44087
4238   -36506
4239    22479
4240    47517
4241     7718
4242   -41614
4243   -37498
4244    18639
4245    50598
4246    12287
4247   -44491
4248   -36142
4249    19270
4250    47290
4251    14079
4252   -39093
4253   -41251
4254    16270
4255    51828
4256    13767
4257   -40227
4258   -38130
4259    13155
4260    46162
4261    18405
4262   -38500
4263   -43198
4264    12348
4265    49582
4266    17173
4267   -36943
4268   -39367
4269     8334
4270    47874
4271    21336
4272   -36912
4273   -44396
4274    10800
4275    47253
4276    20261
4277   -32496
4278   -43135
4279     4679
4280    49871
4281    24840
4282   -34809
4283   -44152
4284     6925
4285    45537
4286    25225
4287   -29072
4288   -46999
4289     1557
4290    48459
4291    26526
4292   -32887
4293   -44579
4294     1985
4295    44843
4296    29306
4297   -27258
4298   -49255
4299     -634
4300    48897
4301    29103
4302   -27025
4303   -44546
4304    -2674
4305    44342
4306    33162
4307   -25135
4308   -48607
4309    -3688
4310    43501
4311    30050
4312   -22415
4313   -46554
4314    -9816
4315    42600
4316    34648
4317   -23545
4318   -47778
4319    -7343
4320    39798
4321    34044
4322   -17506
4323   -47085
4324   -11457
4325    41266
4326    37636
4327   -19118
4328   -47348
4329   -10949
4330    38645
4331    37128
4332   -14733
4333   -48744
4334   -14610
4335    39981
4336    37879
4337   -15347
4338   -46909
4339   -16142
4340    37269
4341    41426
4342   -13001
4343   -48473
4344   -16362
4345    38532
4346    40579
4347   -11250
4348   -45733
4349   -20002
4350    35420
4351    43349
4352   -10152
4353   -48086
4354   -18938
4355    32148
4356    40501
4357    -6347
4358   -46613
4359   -24015
4360    31452
4361    44085
4362    -6363
4363   -46804
4364   -21675
4365    29357
4366    42389
4367    -1079
4368   -44343
4369   -27069
4370    30700
4371    44326
4372    -2073
4373   -44328
4374   -25628
4375    25222
4376    44337
4377      519
4378   -46246
4379   -28194
4380    28515
4381    44309
4382     1163
4383   -42896
4384   -29792
4385    24530
4386    47053
4387     3330
4388   -45205
4389   -30405
4390    24950
4391    45288
4392     6734
4393   -41589
4394   -32945
4395    21524
4396    46954
4397     7067
4398   -42258
4399   -32669
4400    20314
4401    44648
4402     9599
4403   -40560
4404   -35453
4405    19039
4406    47656
4407    10154
4408   -39201
4409   -34488
4410    15897
4411    46098
4412    13106
4413   -37889
4414   -36869
4415    15131
4416    46074
4417    13872
4418   -36895
4419   -37546
4420    11292
4421    46169
4422    16980
4423   -37336
4424   -38303
4425    12161
4426    45720
4427    17833
4428   -33393
4429   -40207
4430     9266
4431    47018
4432    19410
4433   -35713
4434   -40705
4435     9415
4436    45279
4437    20551
4438   -31693
4439   -42457
4440     6852
4441    46813
4442    22036
4443   -32391
4444   -41624
4445     4814
4446    43964
4447    23914
4448   -28680
4449   -43892
4450     3127
4451    44692
4452    24133
4453   -27510
4454   -43134
4455     -457
4456    43732
4457    27947
4458   -28057
4459   -43173
4460     -126
4461    42218
4462    27674
4463   -23811
4464   -42603
4465    -3915
4466    42568
4467    29850
4468   -24432
4469   -43590
4470    -4261
4471    39734
4472    30736
4473   -20844
4474   -45257
4475    -6320
4476    41971
4477    31190
4478   -21113
4479   -44723
4480    -7952
4481    39216
4482    32990
4483   -19373
4484   -46876
4485    -8942
4486    40659
4487    33878
4488   -17149
4489   -43962
4490   -12573
4491    37203
4492    36211
4493   -16430
4494   -46440
4495   -11497
4496    36787
4497    34902
4498   -12643
4499   -44507
4500   -16154
4501    36745
4502    38409
4503   -12635
4504   -45309
4505   -15180
4506    34387
4507    37568
4508    -9262
4509   -43861
4510   -18779
4511    33197
4512    38595
4513    -9507
4514   -43287
4515   -18732
4516    31658
4517    40078
4518    -6337
4519   -44225
4520   -20019
4521    30587
4522    39997
4523    -6026
4524   -41584
4525   -22728
4526    28437
4527    42111
4528    -4075
4529   -45554
4530   -23030
4531    28516
4532    40510
4533    -2194
4534   -43077
4535   -26142
4536    27391
4537    43863
4538     -935
4539   -42483
4540   -25580
4541    25569
4542    42396
4543     3343
4544   -40868
4545   -28472
4546    25388
4547    42958
4548     1039
4549   -39819
4550   -27825
4551    20527
4552    43115
4553     7009
4554   -42347
4555   -30161
4556    22831
4557    42163
4558     5502
4559   -37619
4560   -31958
4561    16806
4562    44195
4563     8700
4564   -38589
4565   -31679
4566    19012
4567    42178
4568    10170
4569   -36928
4570   -33490
4571    16486
4572    45691
4573    10538
4574   -37739
4575   -34149
4576    14363
4577    42356
4578    14096
4579   -36436
4580   -37776
4581    12979
4582    43900
4583    12328
4584   -34090
4585   -35515
4586    10394
4587    43721
4588    18919
4589   -35481
4590   -37441
4591    12518
4592    43729
4593    17414
4594   -30446
4595   -37751
4596     6464
4597    44326
4598    20579
4599   -33235
4600   -38253
4601     7153
4602    41619
4603    19696
4604   -27749
4605   -40828
4606     3163
4607    43764
4608    20798
4609   -30478
4610   -38470
4611     2476
4612    39784
4613    24444
4614   -26085
4615   -43026
4616     2407
4617    42796
4618    22490
4619   -26207
4620   -38930
4621    -1161
4622    39955
4623    29506
4624   -25488
4625   -44372
4626     -191
4627    40402
4628    26329
4629   -22590
4630   -41356
4631    -5228
4632    40467
4633    30456
4634   -24508
4635   -44405
4636    -3173
4637    38019
4638    29153
4639   -18465
4640   -43122
4641    -8651
4642    40499
4643    31384
4644   -20794
4645   -40794
4646    -7531
4647    35328
4648    32538
4649   -15329
4650   -45151
4651   -10421
4652    38341
4653    30325
4654   -16566
4655   -40544
4656   -13163
4657    32345
4658    36938
4659   -14232
4660   -44924
4661   -11775
4662    35186
4663    33812
4664   -11511
4665   -41237
4666   -17579
4667    33573
4668    39057
4669   -11868
4670   -43556
4671   -13364
4672    31876
4673    36019
4674    -6449
4675   -43234
4676   -20616
4677    32517
4678    38881
4679    -8329
4680   -43210
4681   -19806
4682    28641
4683    38674
4684    -3975
4685   -43821
4686   -21851
4687    31218
4688    39467
4689    -4724
4690   -40954
4691   -23112
4692    25874
4693    41381
4694    -1036
4695   -43493
4696   -22975
4697    26658
4698    38593
4699      252
4700   -38395
4701   -27266
4702    24019
4703    42180
4704      852
4705   -41928
4706   -24937
4707    22495
4708    39359
4709     4786
4710   -39227
4711   -30073
4712    22446
4713    42246
4714     2338
4715   -38433
4716   -28264
4717    18803
4718    42349
4719     8430
4720   -38600
4721   -31096
4722    21292
4723    42492
4724     6569
4725   -35932
4726   -30656
4727    15371
4728    43439
4729    10560
4730   -38260
4731   -32956
4732    17883
4733    40996
4734    10300
4735   -32868
4736   -34182
4737    13508
4738    43752
4739    12367
4740   -35172
4741   -32515
4742    12087
4743    39582
4744    14883
4745   -31810
4746   -36290
4747    11203
4748    43882
4749    13801
4750   -31139
4751   -34160
4752     8516
4753    40298
4754    18333
4755   -32278
4756   -38784
4757     8609
4758    41852
4759    16960
4760   -28731
4761   -37141
4762     3656
4763    41860
4764    21299
4765   -30608
4766   -38913
4767     5085
4768    40530
4769    20754
4770   -26590
4771   -39024
4772     2337
4773    41861
4774    23736
4775   -27048
4776   -38324
4777     1656
4778    39366
4779    24197
4780   -23902
4781   -42073
4782     -243
4783    40096
4784    24337
4785   -24150
4786   -38242
4787    -3461
4788    37597
4789    27224
4790   -22155
4791   -42233
4792    -2185
4793    38859
4794    26421
4795   -19514
4796   -38227
4797    -6480
4798    36010
4799    30717
4800   -19972
4801   -40476
4802    -6679
4803    35876
4804    30513
4805   -15814
4806   -40474
4807   -10105
4808    37029
4809    31454
4810   -17276
4811   -40785
4812   -10864
4813    34063
4814    33222
4815   -14563
4816   -43129
4817   -12408
4818    35987
4819    33337
4820   -14399
4821   -40042
4822   -13069
4823    31955
4824    35718
4825   -11177
4826   -43956
4827   -14234
4828    33937
4829    35167
4830   -10071
4831   -40237
4832   -16819
4833    29115
4834    36836
4835    -8958
4836   -42338
4837   -16850
4838    29957
4839    34728
4840    -6096
4841   -40616
4842   -19777
4843    28336
4844    37016
4845    -6242
4846   -39915
4847   -18876
4848    26356
4849    36212
4850    -2097
4851   -41044
4852   -21570
4853    27129
4854    38239
4855    -2461
4856   -38780
4857   -23003
4858    23089
4859    39412
4860      288
4861   -40303
4862   -23349
4863    24862
4864    40366
4865      541
4866   -38228
4867   -26923
4868    21677
4869    40652
4870     2590
4871   -38456
4872   -26427
4873    21409
4874    38714
4875     5640
4876   -36646
4877   -29490
4878    20454
4879    39835
4880     5493
4881   -36252
4882   -27810
4883    17233
4884    39016
4885     8749
4886   -34649
4887   -31726
4888    16538
4889    41138
4890     8041
4891   -33003
4892   -30561
4893    13332
4894    39745
4895    11703
4896   -33667
4897   -32540
4898    14173
4899    39913
4900    11358
4901   -31399
4902   -32823
4903    10985
4904    42201
4905    13640
4906   -32988
4907   -33280
4908    11143
4909    40885
4910    15253
4911   -29523
4912   -35082
4913     7570
4914    42041
4915    15824
4916   -30926
4917   -35222
4918     7452
4919    38459
4920    19336
4921   -27744
4922   -36699
4923     5594
4924    40000
4925    17085
4926   -27991
4927   -35308
4928     4011
4929    37433
4930    21719
4931   -26219
4932   -37562
4933     3899
4934    38785
4935    20209
4936   -24855
4937   -36278
4938      524
4939    37723
4940    24462
4941   -24783
4942   -38762
4943      859
4944    37130
4945    23333
4946   -20355
4947   -38367
4948    -1755
4949    37807
4950    25303
4951   -22825
4952   -38873
4953    -3121
4954    36014
4955    26171
4956   -18074
4957   -40583
4958    -5904
4959    38196
4960    27870
4961   -18027
4962   -38843
4963    -6423
4964    34409
4965    29410
4966   -16185
4967   -39762
4968    -8373
4969    34882
4970    29445
4971   -15314
4972   -39091
4973   -10198
4974    32557
4975    31942
4976   -15302
4977   -40531
4978    -8815
4979    31776
4980    30455
4981   -11067
4982   -38861
4983   -12943
4984    32639
4985    32382
4986   -12995
4987   -38000
4988   -12858
4989    29687
4990    32897
4991    -8139
4992   -38955
4993   -16369
4994    30215
4995    34454
4996    -9147
4997   -37387
4998   -15936
4999    27788
5000    36297
5001    -5266
5002   -40262
5003   -18232
5004    29057
5005    33810
5006    -6346
5007   -37490
5008   -20435
5009    25666
5010    36660
5011    -4632
5012   -39251
5013   -20322
5014    25648
5015    35643
5016     -788
5017   -36597
5018   -22792
5019    24203
5020    38094
5021    -2535
5022   -37340
5023   -21833
5024    21605
5025    35093
5026     1973
5027   -37545
5028   -25136
5029    22555
5030    37650
5031      755
5032   -35327
5033   -24394
5034    18997
5035    37097
5036     5230
5037   -36042
5038   -26359
5039    19824
5040    37745
5041     5311
5042   -33566
5043   -27209
5044    17462
5045    39273
5046     6304
5047   -33853
5048   -28072
5049    16410
5050    37656
5051     8703
5052   -32546
5053   -30863
5054    14477
5055    40203
5056     8641
5057   -33356
5058   -29456
5059    11979
5060    39019
5061    12685
5062   -31636
5063   -32362
5064    13384
5065    39467
5066    12178
5067   -29183
5068   -31646
5069     8201
5070    38251
5071    15309
5072   -31391
5073   -32828
5074    10098
5075    36959
5076    15034
5077   -27389
5078   -32981
5079     5965
5080    39165
5081    17068
5082   -28835
5083   -32450
5084     6536
5085    35887
5086    18285
5087   -25067
5088   -37184
5089     3403
5090    39515
5091    18027
5092   -26025
5093   -34870
5094     2741
5095    35667
5096    21619
5097   -23827
5098   -37286
5099     2464
5100    38204
5101    20395
5102   -22170
5103   -35086
5104    -1889
5105    36865
5106    24753
5107   -23002
5108   -38211
5109    -1474
5110    34960
5111    23190
5112   -18469
5113   -36981
5114    -4727
5115    35917
5116    26388
5117   -21191
5118   -36857
5119    -3627
5120    32866
5121    27005
5122   -16472
5123   -37706
5124    -6514
5125    35175
5126    27340
5127   -17412
5128   -37095
5129    -7006
5130    31011
5131    29258
5132   -14651
5133   -39560
5134    -7844
5135    31844
5136    28265
5137   -13277
5138   -36717
5139   -11441
5140    29935
5141    30864
5142   -12041
5143   -39249
5144    -9814
5145    30352
5146    30091
5147    -9467
5148   -38144
5149   -15819
5150    30210
5151    32588
5152   -11345
5153   -36819
5154   -12722
5155    26817
5156    32944
5157    -6004
5158   -38611
5159   -17782
5160    28347
5161    33657
5162    -7386
5163   -34884
5164   -16532
5165    24426
5166    35645
5167    -4687
5168   -38831
5169   -18267
5170    26229
5171    31530
5172    -3591
5173   -34516
5174   -20402
5175    23161
5176    36400
5177    -3594
5178   -37004
5179   -17726
5180    23020
5181    33008
5182      859
5183   -34784
5184   -23389
5185    22228
5186    37183
5187    -1801
5188   -34731
5189   -20866
5190    20064
5191    36150
5192     5457
5193   -35148
5194   -25811
5195    21212
5196    36454
5197     1444
5198   -32670
5199   -24271
5200    15873
5201    37847
5202     6651
5203   -35354
5204   -26726
5205    18115
5206    36323
5207     6338
5208   -31188
5209   -28934
5210    14345
5211    38495
5212     8291
5213   -33168
5214   -26732
5215    14034
5216    35643
5217     9942
5218   -28489
5219   -30557
5220    13172
5221    38421
5222     9554
5223   -30694
5224   -28194
5225    10809
5226    36000
5227    12936
5228   -28775
5229   -31996
5230    11474
5231    36795
5232    12305
5233   -26690
5234   -31209
5235     6893
5236    38116
5237    15890
5238   -28050
5239   -32901
5240     8961
5241    35296
5242    15712
5243   -25103
5244   -34280
5245     3363
5246    37889
5247    17163
5248   -26151
5249   -32639
5250     4232
5251    34353
5252    19997
5253   -22876
5254   -36420
5255     1929
5256    36961
5257    18190
5258   -22919
5259   -32474
5260     1028
5261    35135
5262    22613
5263   -21706
5264   -36112
5265      886
5266    33926
5267    20068
5268   -20217
5269   -33985
5270    -2314
5271    34111
5272    24038
5273   -21845
5274   -33878
5275    -1390
5276    31923
5277    24057
5278   -16345
5279   -36076
5280    -5849
5281    33708
5282    24809
5283   -18540
5284   -34658
5285    -5260
5286    30531
5287    27385
5288   -14348
5289   -37784
5290    -7741
5291    32262
5292    26562
5293   -13863
5294   -34988
5295   -10330
5296    31341
5297    30140
5298   -11348
5299   -37517
5300    -9678
5301    30096
5302    28092
5303   -11565
5304   -36256
5305   -13424
5306    29986
5307    31808
5308   -10644
5309   -36202
5310   -11362
5311    27409
5312    29514
5313    -7417
5314   -36455
5315   -15390
5316    28501
5317    30684
5318    -7824
5319   -34782
5320   -15221
5321    24875
5322    32485
5323    -5504
5324   -35648
5325   -16615
5326    25638
5327    30899
5328    -4900
5329   -34620
5330   -18377
5331    22826
5332    34109
5333    -4002
5334   -36191
5335   -18864
5336    23052
5337    32812
5338      316
5339   -34020
5340   -22435
5341    21821
5342    34827
5343     -871
5344   -34662
5345   -20100
5346    18450
5347    33855
5348     1739
5349   -35470
5350   -23913
5351    19421
5352    34137
5353     1282
5354   -31119
5355   -22877
5356    17062
5357    35190
5358     4353
5359   -33212
5360   -24583
5361    17296
5362    34452
5363     4651
5364   -30594
5365   -25680
5366    14423
5367    36114
5368     5884
5369   -31748
5370   -24506
5371    13712
5372    34588
5373     8942
5374   -29518
5375   -28258
5376    13018
5377    36111
5378     9405
5379   -30355
5380   -26091
5381    11636
5382    34561
5383    11608
5384   -30202
5385   -31089
5386    11407
5387    35748
5388    11256
5389   -28255
5390   -29600
5391     7110
5392    35096
5393    14403
5394   -28091
5395   -30242
5396     8959
5397    34591
5398    14278
5399   -24978
5400   -32433
5401     4707
5402    36058
5403    15769
5404   -25417
5405   -30784
5406     4912
5407    33330
5408    17040
5409   -22493
5410   -31858
5411     3556
5412    34328
5413    15866
5414   -22925
5415   -30985
5416     1602
5417    32849
5418    20121
5419   -22089
5420   -32690
5421     1343
5422    33130
5423    19826
5424   -19018
5425   -32883
5426    -1426
5427    33340
5428    21816
5429   -20801
5430   -34753
5431    -1407
5432    31862
5433    22358
5434   -15607
5435   -35194
5436    -4111
5437    32314
5438    23910
5439   -17737
5440   -33690
5441    -5301
5442    29973
5443    25383
5444   -14731
5445   -36184
5446    -6766
5447    31216
5448    25947
5449   -14571
5450   -34628
5451    -7271
5452    29698
5453    27544
5454   -13457
5455   -35145
5456    -8486
5457    29310
5458    26064
5459   -11768
5460   -34604
5461   -10001
5462    28493
5463    28731
5464   -11962
5465   -34624
5466    -9813
5467    26935
5468    28076
5469    -9078
5470   -34204
5471   -13291
5472    26997
5473    30221
5474    -9598
5475   -34111
5476   -13728
5477    23606
5478    30749
5479    -5908
5480   -35150
5481   -16938
5482    25090
5483    29890
5484    -5881
5485   -33568
5486   -16282
5487    23347
5488    33109
5489    -4247
5490   -33727
5491   -16538
5492    23362
5493    30692
5494    -1955
5495   -33032
5496   -19480
5497    20748
5498    34106
5499    -2126
5500   -32496
5501   -18550
5502    20455
5503    31595
5504     -311
5505   -33410
5506   -20483
5507    20671
5508    32919
5509      661
5510   -31171
5511   -21206
5512    18046
5513    33382
5514     2536
5515   -32530
5516   -22023
5517    16656
5518    33839
5519     2923
5520   -29422
5521   -23647
5522    16540
5523    34537
5524     5456
5525   -30510
5526   -24610
5527    15046
5528    33867
5529     7189
5530   -28340
5531   -27005
5532    13962
5533    34848
5534     6971
5535   -30265
5536   -25610
5537    11542
5538    33281
5539     9996
5540   -27882
5541   -27878
5542    11160
5543    34402
5544     9741
5545   -27399
5546   -28304
5547     9643
5548    34177
5549    12139
5550   -27225
5551   -27701
5552     8920
5553    34422
5554    12685
5555   -25298
5556   -28449
5557     7309
5558    33503
5559    13205
5560   -25222
5561   -29001
5562     6425
5563    32341
5564    14817
5565   -23884
5566   -30018
5567     4874
5568    32190
5569    16668
5570   -21154
5571   -30508
5572     2864
5573    31693
5574    18628
5575   -22211
5576   -31133
5577     1662
5578    32680
5579    19316
5580   -20373
5581   -32146
5582     -627
5583    31800
5584    20213
5585   -20470
5586   -32733
5587    -1081
5588    31582
5589    21039
5590   -18519
5591   -33170
5592    -1484
5593    30868
5594    21072
5595   -17245
5596   -32465
5597    -3775
5598    30189
5599    22306
5600   -15661
5601   -33403
5602    -4977
5603    30352
5604    22583
5605   -15178
5606   -31737
5607    -6263
5608    28970
5609    24332
5610   -14142
5611   -32719
5612    -6478
5613    27904
5614    24637
5615   -12321
5616   -32770
5617    -9108
5618    27743
5619    26033
5620   -10891
5621   -33011
5622   -10177
5623    25995
5624    27169
5625    -9323
5626   -33728
5627   -11595
5628    26453
5629    27577
5630    -8285
5631   -31836
5632   -12303
5633    24710
5634    29037
5635    -6839
5636   -32416
5637   -13417
5638    25505
5639    28910
5640    -6408
5641   -33729
5642   -14508
5643    23845
5644    29758
5645    -4640
5646   -31735
5647   -14783
5648    23168
5649    29346
5650    -3969
5651   -31765
5652   -16106
5653    20703
5654    30514
5655    -2055
5656   -31305
5657   -17634
5658    21010
5659    30534
5660    -1112
5661   -31824
5662   -19120
5663    19119
5664    31453
5665      865
5666   -30691
5667   -19859
5668    18104
5669    32352
5670     1162
5671   -30700
5672   -21703
5673    16179
5674    32318
5675     3605
5676   -30192
5677   -22497
5678    15867
5679    32121
5680     4420
5681   -29184
5682   -23061
5683    13893
5684    32935
5685     7494
5686   -29190
5687   -23679
5688    14329
5689    31712
5690     6386
5691   -29152
5692   -24809
5693    12922
5694    34047
5695     7660
5696   -27074
5697   -24934
5698    11549
5699    32917
5700     9004
5701   -26352
5702   -25360
5703    11187
5704    33275
5705     9765
5706   -25698
5707   -27643
5708     8867
5709    32871
5710    11754
5711   -25659
5712   -27409
5713     8017
5714    32223
5715    12340
5716   -23637
5717   -28335
5718     6572
5719    32474
5720    15069
5721   -24215
5722   -27957
5723     4872
5724    31404
5725    15641
5726   -22529
5727   -30064
5728     3487
5729    33000
5730    16742
5731   -22323
5732   -30188
5733     2410
5734    31091
5735    18079
5736   -20581
5737   -30693
5738     1445
5739    31242
5740    17650
5741   -19490
5742   -30654
5743      454
5744    31448
5745    19875
5746   -18933
5747   -31051
5748      -61
5749    29755
5750    19006
5751   -17239
5752   -31177
5753    -3213
5754    30777
5755    21650
5756   -16839
5757   -31265
5758    -3064
5759    29119
5760    21650
5761   -14192
5762   -31866
5763    -5637
5764    29403
5765    22222
5766   -14311
5767   -31438
5768    -7608
5769    27620
5770    24877
5771   -12763
5772   -32264
5773    -7458
5774    27469
5775    24682
5776   -11937
5777   -32161
5778    -8497
5779    25741
5780    25551
5781   -11071
5782   -32486
5783   -10158
5784    24538
5785    25169
5786    -9367
5787   -31898
5788   -10419
5789    25247
5790    26960
5791    -8058
5792   -31274
5793   -11212
5794    24332
5795    26814
5796    -6091
5797   -32620
5798   -12043
5799    24018
5800    27186
5801    -6922
5802   -30633
5803   -14303
5804    22586
5805    28811
5806    -4838
5807   -32331
5808   -14095
5809    21896
5810    29267
5811    -3331
5812   -31359
5813   -16609
5814    19738
5815    29702
5816    -1873
5817   -30413
5818   -18062
5819    19699
5820    29998
5821      346
5822   -29433
5823   -20255
5824    18870
5825    30107
5826     -677
5827   -28539
5828   -19179
5829    16849
5830    31033
5831     2989
5832   -30742
5833   -19865
5834    17254
5835    29645
5836     2578
5837   -27735
5838   -20847
5839    14924
5840    32760
5841     4124
5842   -28912
5843   -21149
5844    14526
5845    29243
5846     5715
5847   -28075
5848   -23488
5849    13959
5850    32172
5851     5537
5852   -27733
5853   -22648
5854    11582
5855    30281
5856     8760
5857   -26016
5858   -24811
5859    10786
5860    31561
5861     8525
5862   -24525
5863   -24743
5864     9012
5865    30901
5866    11072
5867   -25315
5868   -26791
5869     9034
5870    30957
5871    11586
5872   -22609
5873   -27374
5874     5773
5875    32277
5876    13407
5877   -23251
5878   -27049
5879     5808
5880    30015
5881    13954
5882   -21109
5883   -28524
5884     5196
5885    30881
5886    13230
5887   -21272
5888   -26904
5889     3234
5890    30418
5891    16734
5892   -21135
5893   -28794
5894     4123
5895    30415
5896    15422
5897   -19302
5898   -27683
5899      871
5900    30078
5901    19145
5902   -19419
5903   -29326
5904      206
5905    28600
5906    17657
5907   -16338
5908   -30378
5909    -2994
5910    29206
5911    19569
5912   -16467
5913   -30236
5914    -2396
5915    28068
5916    21005
5917   -14771
5918   -31017
5919    -4529
5920    28798
5921    20108
5922   -14902
5923   -28982
5924    -4408
5925    26964
5926    23015
5927   -13310
5928   -31413
5929    -4811
5930    26463
5931    21696
5932   -11662
5933   -29743
5934    -8106
5935    25473
5936    25097
5937   -11234
5938   -30646
5939    -7942
5940    24803
5941    23469
5942    -8947
5943   -30060
5944   -10081
5945    24576
5946    25678
5947    -9498
5948   -30389
5949   -10532
5950    24240
5951    25083
5952    -6852
5953   -30558
5954   -11912
5955    23242
5956    25589
5957    -6137
5958   -30092
5959   -12940
5960    21171
5961    27143
5962    -5140
5963   -30747
5964   -13571
5965    22103
5966    27180
5967    -2899
5968   -28745
5969   -17191
5970    18455
5971    29680
5972    -2632
5973   -30017
5974   -16803
5975    18457
5976    28473
5977    -1300
5978   -28480
5979   -18330
5980    19050
5981    29558
5982    -1051
5983   -28064
5984   -17198
5985    16411
5986    28842
5987     1003
5988   -28993
5989   -18380
5990    17975
5991    28270
5992     2141
5993   -26741
5994   -19175
5995    15196
5996    30336
5997     2953
5998   -27878
5999   -19915
6000    14804
6001    29373
6002     4036
6003   -26078
6004   -21827
6005    11731
6006    31524
6007     5393
6008   -26905
6009   -22117
6010    11149
6011    29502
6012     7431
6013   -24857
6014   -23005
6015    10521
6016    30337
6017     7175
6018   -24119
6019   -23063
6020     8389
6021    29885
6022    10446
6023   -23774
6024   -23489
6025     9177
6026    29416
6027     9593
6028   -22868
6029   -25135
6030     7532
6031    29988
6032    11899
6033   -23148
6034   -24720
6035     7527
6036    29378
6037    12234
6038   -22018
6039   -25988
6040     4668
6041    29553
6042    12702
6043   -21118
6044   -25494
6045     4026
6046    29350
6047    15075
6048   -19735
6049   -26866
6050     3731
6051    28941
6052    15188
6053   -17823
6054   -27086
6055     1772
6056    28905
6057    16150
6058   -17933
6059   -27821
6060      172
6061    27037
6062    17261
6063   -16565
6064   -28596
6065    -2207
6066    27614
6067    17322
6068   -16424
6069   -27456
6070    -1742
6071    26286
6072    17988
6073   -13649
6074   -29009
6075    -3204
6076    27782
6077    19216
6078   -14065
6079   -28039
6080    -5296
6081    26485
6082    21218
6083   -14503
6084   -29749
6085    -4599
6086    26567
6087    20063
6088   -12534
6089   -28585
6090    -7126
6091    25291
6092    22278
6093   -11733
6094   -29053
6095    -7054
6096    24034
6097    22918
6098    -9272
6099   -29575
6100    -9153
6101    24339
6102    24214
6103    -9342
6104   -28882
6105    -9552
6106    21424
6107    24267
6108    -7120
6109   -29697
6110   -11968
6111    22654
6112    24021
6113    -6692
6114   -28467
6115   -12347
6116    21290
6117    25861
6118    -5122
6119   -29522
6120   -11482
6121    21045
6122    26209
6123    -4336
6124   -27206
6125   -13992
6126    19761
6127    26305
6128    -3547
6129   -28164
6130   -13657
6131    18151
6132    25665
6133    -2745
6134   -28064
6135   -15390
6136    19236
6137    26851
6138    -1834
6139   -27753
6140   -15601
6141    17277
6142    27312
6143     1409
6144   -27585
6145   -16607
6146    16585
6147    27732
6148     2229
6149   -26395
6150   -19370
6151    14842
6152    28792
6153     2830
6154   -26417
6155   -18841
6156    14015
6157    27659
6158     4098
6159   -25752
6160   -20333
6161    13150
6162    28747
6163     3816
6164   -26262
6165   -20821
6166    11595
6167    27340
6168     6508
6169   -24306
6170   -22263
6171    12267
6172    28877
6173     6117
6174   -23328
6175   -22715
6176     9999
6177    28375
6178     9058
6179   -23957
6180   -22121
6181     9692
6182    27920
6183     8328
6184   -21445
6185   -23457
6186     7694
6187    28365
6188     9577
6189   -22882
6190   -22744
6191     6835
6192    27582
6193    11839
6194   -20221
6195   -24674
6196     5200
6197    28562
6198    11970
6199   -20867
6200   -23924
6201     4215
6202    27154
6203    14037
6204   -19938
6205   -26065
6206     3399
6207    26651
6208    14640
6209   -18899
6210   -25068
6211     2217
6212    28072
6213    14661
6214   -17608
6215   -27174
6216     2104
6217    25940
6218    16592
6219   -16698
6220   -27052
6221    -1028
6222    27459
6223    16936
6224   -16667
6225   -26703
6226       79
6227    25656
6228    17364
6229   -14656
6230   -27219
6231    -1787
6232    26154
6233    18572
6234   -13879
6235   -26392
6236    -3208
6237    25396
6238    19561
6239   -13724
6240   -28114
6241    -4337
6242    24758
6243    19935
6244   -10286
6245   -27047
6246    -6361
6247    24020
6248    21014
6249   -10894
6250   -27458
6251    -6094
6252    22430
6253    20590
6254    -8462
6255   -27762
6256    -8986
6257    23086
6258    22979
6259    -9017
6260   -27032
6261    -8860
6262    22199
6263    22195
6264    -6904
6265   -28900
6266    -9912
6267    22498
6268    22881
6269    -7152
6270   -27120
6271   -10585
6272    20672
6273    25007
6274    -5693
6275   -27713
6276   -10761
6277    20752
6278    23426
6279    -4529
6280   -27182
6281   -12859
6282    19952
6283    25667
6284    -4866
6285   -27860
6286   -11992
6287    17462
6288    25534
6289    -2799
6290   -25751
6291   -14707
6292    17825
6293    25650
6294    -2426
6295   -25960
6296   -15285
6297    16086
6298    26165
6299     1094
6300   -26725
6301   -17053
6302    16424
6303    26317
6304      620
6305   -24975
6306   -17699
6307    14570
6308    26830
6309     1650
6310   -25670
6311   -17119
6312    13652
6313    25365
6314     3121
6315   -24010
6316   -18596
6317    12726
6318    28356
6319     2866
6320   -23534
6321   -17905
6322    12380
6323    26228
6324     5577
6325   -23751
6326   -20020
6327    11165
6328    27460
6329     4660
6330   -23206
6331   -20340
6332     8836
6333    26777
6334     8049
6335   -23171
6336   -20700
6337     9410
6338    26033
6339     6853
6340   -21842
6341   -22274
6342     6930
6343    27853
6344    10175
6345   -21609
6346   -22384
6347     6351
6348    26620
6349     9858
6350   -20058
6351   -23866
6352     5923
6353    27219
6354    11255
6355   -19976
6356   -22519
6357     4959
6358    25260
6359    12319
6360   -18884
6361   -23885
6362     4253
6363    27017
6364    12987
6365   -18416
6366   -25108
6367     2117
6368    27205
6369    14142
6370   -17168
6371   -25374
6372     2304
6373    26020
6374    14572
6375   -16768
6376   -25514
6377     -274
6378    25629
6379    16104
6380   -16358
6381   -24751
6382     -414
6383    24861
6384    15884
6385   -13715
6386   -26197
6387    -1860
6388    24887
6389    17002
6390   -13381
6391   -26246
6392    -3462
6393    23374
6394    18936
6395   -13039
6396   -26807
6397    -3697
6398    23578
6399    18630
6400   -11763
6401   -26260
6402    -5765
6403    22893
6404    20260
6405   -11286
6406   -26016
6407    -5642
6408    22508
6409    20248
6410   -10262
6411   -26943
6412    -6698
6413    22194
6414    20731
6415   -10303
6416   -25996
6417    -6815
6418    21962
6419    21665
6420    -7513
6421   -27273
6422    -9336
6423    21149
6424    22468
6425    -7965
6426   -26603
6427    -9788
6428    21081
6429    22111
6430    -5839
6431   -27562
6432   -10916
6433    19378
6434    21998
6435    -5236
6436   -25842
6437   -11989
6438    18769
6439    23804
6440    -3786
6441   -26071
6442   -12345
6443    17592
6444    24003
6445    -3308
6446   -25492
6447   -13863
6448    15966
6449    23996
6450    -1930
6451   -25123
6452   -13510
6453    16379
6454    24710
6455     -445
6456   -25613
6457   -15706
6458    15546
6459    24652
6460      370
6461   -24444
6462   -15879
6463    15163
6464    25319
6465      748
6466   -24147
6467   -16649
6468    13313
6469    25266
6470     1957
6471   -23763
6472   -17682
6473    12421
6474    25264
6475     3167
6476   -24065
6477   -18276
6478    12000
6479    25734
6480     3504
6481   -22705
6482   -17760
6483    10352
6484    25515
6485     5374
6486   -22899
6487   -19771
6488     9754
6489    25042
6490     6406
6491   -22068
6492   -20326
6493     8665
6494    26256
6495     7375
6496   -21381
6497   -20565
6498     8175
6499    25099
6500     8460
6501   -19881
6502   -20798
6503     6801
6504    25599
6505     9102
6506   -20361
6507   -21112
6508     6277
6509    26263
6510     8960
6511   -20367
6512   -23044
6513     6070
6514    24951
6515     9939
6516   -18777
6517   -22497
6518     4963
6519    25410
6520    12021
6521   -18713
6522   -23127
6523     2996
6524    24316
6525    11903
6526   -16458
6527   -23685
6528     1814
6529    24247
6530    14109
6531   -15744
6532   -23237
6533       39
6534    23911
6535    14870
6536   -15001
6537   -24848
6538      160
6539    23848
6540    15681
6541   -14386
6542   -24342
6543    -1214
6544    23635
6545    16692
6546   -14101
6547   -25150
6548    -1390
6549    22978
6550    16709
6551   -11786
6552   -24189
6553    -4305
6554    21874
6555    17762
6556   -11705
6557   -24569
6558    -3760
6559    22375
6560    18219
6561   -10631
6562   -24864
6563    -5087
6564    22166
6565    18639
6566    -9978
6567   -25285
6568    -5575
6569    20829
6570    18934
6571    -9364
6572   -24597
6573    -7109
6574    21037
6575    19763
6576    -7311
6577   -25286
6578    -8187
6579    20413
6580    20997
6581    -6739
6582   -24472
6583    -9005
6584    19751
6585    21118
6586    -5770
6587   -24672
6588    -9404
6589    18160
6590    21895
6591    -5903
6592   -24986
6593   -10386
6594    17675
6595    22164
6596    -3795
6597   -24658
6598   -11307
6599    17311
6600    23068
6601    -2996
6602   -24846
6603   -12040
6604    17170
6605    23341
6606    -2497
6607   -23863
6608   -12432
6609    16467
6610    23119
6611     -907
6612   -24256
6613   -13609
6614    15924
6615    22678
6616      -46
6617   -24121
6618   -13267
6619    14865
6620    23322
6621      512
6622   -22840
6623   -16625
6624    13269
6625    24298
6626     1805
6627   -23515
6628   -15562
6629    11871
6630    23872
6631     1658
6632   -22231
6633   -17588
6634    11689
6635    23735
6636     3974
6637   -21078
6638   -16866
6639     9267
6640    24406
6641     5421
6642   -21278
6643   -18563
6644    10442
6645    23853
6646     4583
6647   -20829
6648   -17797
6649     8391
6650    25097
6651     6526
6652   -21185
6653   -18525
6654     8886
6655    24460
6656     7118
6657   -19062
6658   -19862
6659     6500
6660    24716
6661     7929
6662   -20044
6663   -20763
6664     7418
6665    24525
6666     9244
6667   -18980
6668   -20916
6669     4835
6670    25254
6671     9563
6672   -17642
6673   -21773
6674     3761
6675    22616
6676    11805
6677   -17075
6678   -21984
6679     3352
6680    24090
6681    11478
6682   -15530
6683   -21774
6684     1830
6685    22845
6686    11848
6687   -16552
6688   -22024
6689     1474
6690    22907
6691    12970
6692   -15151
6693   -23487
6694      116
6695    23696
6696    13949
6697   -14992
6698   -23411
6699     -818
6700    22704
6701    14236
6702   -12935
6703   -24138
6704    -1266
6705    23543
6706    15627
6707   -12898
6708   -23080
6709    -2640
6710    22720
6711    16101
6712   -11423
6713   -24253
6714    -2418
6715    21251
6716    16324
6717   -10616
6718   -23540
6719    -4529
6720    20811
6721    17603
6722    -9472
6723   -24139
6724    -4865
6725    20127
6726    17155
6727    -8723
6728   -23927
6729    -6569
6730    20668
6731    19206
6732    -7917
6733   -22912
6734    -6666
6735    19048
6736    18963
6737    -6661
6738   -24237
6739    -8864
6740    19941
6741    19861
6742    -6842
6743   -22423
6744    -8418
6745    17805
6746    20000
6747    -5175
6748   -24024
6749    -9175
6750    17709
6751    19811
6752    -5308
6753   -23842
6754   -11184
6755    15980
6756    20744
6757    -3949
6758   -23235
6759   -11290
6760    17262
6761    20992
6762    -1871
6763   -22816
6764   -12782
6765    15288
6766    22190
6767    -2537
6768   -22897
6769   -12935
6770    13916
6771    21702
6772     -157
6773   -23118
6774   -14204
6775    13484
6776    22600
6777     -139
6778   -20094
6779   -14369
6780    13153
6781    22772
6782      454
6783   -22055
6784   -14240
6785    11585
6786    22805
6787     1799
6788   -20443
6789   -16005
6790    10818
6791    22927
6792     3346
6793   -21246
6794   -15605
6795    10200
6796    23027
6797     4279
6798   -20141
6799   -18595
6800     9283
6801    24188
6802     4807
6803   -19482
6804   -16789
6805     8678
6806    23552
6807     7038
6808   -19851
6809   -18169
6810     9093
6811    22287
6812     6169
6813   -18602
6814   -18276
6815     5587
6816    22429
6817     6766
6818   -18843
6819   -19607
6820     7172
6821    22217
6822     8972
6823   -17168
6824   -20446
6825     4887
6826    23499
6827     9303
6828   -16913
6829   -19629
6830     3293
6831    22455
6832    10412
6833   -16989
6834   -20922
6835     2865
6836    23684
6837    10775
6838   -15762
6839   -20351
6840     2979
6841    21997
6842    12194
6843   -14938
6844   -21186
6845     2156
6846    23684
6847    12460
6848   -14248
6849   -20978
6850     -226
6851    22585
6852    13892
6853   -13430
6854   -21988
6855       61
6856    21590
6857    13871
6858   -11837
6859   -22260
6860    -1233
6861    20923
6862    14129
6863   -12474
6864   -22141
6865    -2213
6866    20868
6867    15425
6868   -10258
6869   -22324
6870    -3635
6871    20091
6872    15459
6873   -10327
6874   -21676
6875    -4252
6876    19658
6877    16448
6878    -8821
6879   -23704
6880    -4135
6881    18888
6882    16556
6883    -8986
6884   -21943
6885    -5239
6886    19356
6887    17449
6888    -8385
6889   -22368
6890    -5830
6891    17422
6892    17809
6893    -6975
6894   -22441
6895    -8017
6896    18167
6897    18908
6898    -6608
6899   -22514
6900    -7254
6901    17441
6902    19051
6903    -5484
6904   -22020
6905    -8863
6906    16729
6907    19431
6908    -4250
6909   -22439
6910    -8694
6911    15422
6912    19346
6913    -2751
6914   -21983
6915   -10163
6916    15692
6917    19045
6918    -3076
6919   -20609
6920   -10980
6921    14597
6922    21467
6923    -1684
6924   -21504
6925   -12643
6926    14361
6927    19855
6928     -202
6929   -21051
6930   -13271
6931    12614
6932    21242
6933      -73
6934   -21558
6935   -14012
6936    12237
6937    20355
6938     1350
6939   -21231
6940   -13920
6941    12394
6942    21362
6943     1293
6944   -19828
6945   -14529
6946    11638
6947    22365
6948     2647
6949   -20317
6950   -15576
6951    10119
6952    21581
6953     3449
6954   -19264
6955   -16142
6956     9190
6957    21553
6958     4529
6959   -18860
6960   -15871
6961     8178
6962    21157
6963     5540
6964   -18517
6965   -17407
6966     6981
6967    21408
6968     6607
6969   -17808
6970   -17393
6971     7287
6972    20851
6973     7138
6974   -17266
6975   -18367
6976     5639
6977    21944
6978     8388
6979   -17514
6980   -17984
6981     4824
6982    22636
6983     9019
6984   -16732
6985   -19496
6986     4928
6987    21419
6988     9726
6989   -16122
6990   -19470
6991     3237
6992    22030
6993    10239
6994   -16108
6995   -20189
6996     3041
6997    20770
6998    12144
6999   -14341
7000   -18909
7001     1378
7002    20904
7003    12201
7004   -12611
7005   -19942
7006      517
7007    20291
7008    12242
7009   -11918
7010   -19888
7011      409
7012    20295
7013    13063
7014   -11578
7015   -19965
7016      -72
7017    20127
7018    13408
7019   -11897
7020   -20470
7021    -1194
7022    19686
7023    12876
7024   -10190
7025   -20660
7026    -2447
7027    18643
7028    14170
7029   -10213
7030   -21059
7031    -4625
7032    18693
7033    14923
7034    -8614
7035   -21483
7036    -4353
7037    18450
7038    16248
7039    -8532
7040   -20921
7041    -4745
7042    18196
7043    16911
7044    -6909
7045   -21708
7046    -6267
7047    17567
7048    17345
7049    -7173
7050   -20661
7051    -6319
7052    16732
7053    17482
7054    -5492
7055   -21233
7056    -7992
7057    15838
7058    17414
7059    -5332
7060   -21129
7061    -8661
7062    14847
7063    17001
7064    -3691
7065   -21112
7066    -8417
7067    13375
7068    18037
7069    -3308
7070   -20536
7071   -10130
7072    15209
7073    18194
7074    -3416
7075   -20131
7076    -9504
7077    13762
7078    19327
7079    -1345
7080   -20159
7081   -11128
7082    14725
7083    20241
7084    -1189
7085   -19865
7086   -11679
7087    12491
7088    20457
7089      127
7090   -20342
7091   -11666
7092    11951
7093    19719
7094     1373
7095   -19306
7096   -13002
7097    10862
7098    20236
7099     1261
7100   -19513
7101   -12728
7102    11078
7103    19555
7104     1719
7105   -18860
7106   -13285
7107     9638
7108    20581
7109     2038
7110   -17772
7111   -14689
7112     8745
7113    20444
7114     4252
7115   -17299
7116   -15438
7117     8159
7118    21087
7119     4444
7120   -16708
7121   -16412
7122     7053
7123    20109
7124     5599
7125   -17021
7126   -16197
7127     8036
7128    20467
7129     5851
7130   -15815
7131   -16375
7132     6201
7133    19693
7134     7394
7135   -16407
7136   -17222
7137     4354
7138    20714
7139     7338
7140   -15207
7141   -17807
7142     4003
7143    20779
7144     8686
7145   -15239
7146   -17638
7147     2802
7148    20348
7149     9104
7150   -14558
7151   -18997
7152     2409
7153    19384
7154    10627
7155   -12788
7156   -18143
7157     1500
7158    17663
7159    10768
7160   -13451
7161   -18719
7162     1159
7163    19398
7164    11628
7165   -11610
7166   -19480
7167      440
7168    19816
7169    12591
7170   -11667
7171   -20217
7172      425
7173    18958
7174    13002
7175   -11168
7176   -18706
7177    -1795
7178    19337
7179    13440
7180   -10035
7181   -20321
7182    -1594
7183    17704
7184    13837
7185    -9570
7186   -20044
7187    -2581
7188    17844
7189    13830
7190    -8735
7191   -19910
7192    -4843
7193    17242
7194    14807
7195    -8193
7196   -20013
7197    -3980
7198    17271
7199    13858
7200    -7058
7201   -18843
7202    -5634
7203    16338
7204    16139
7205    -6779
7206   -19165
7207    -5534
7208    14975
7209    15097
7210    -5291
7211   -19348
7212    -6712
7213    15824
7214    15965
7215    -5596
7216   -19280
7217    -7356
7218    14681
7219    17096
7220    -3648
7221   -20592
7222    -8204
7223    15239
7224    17871
7225    -4559
7226   -19598
7227    -8489
7228    13774
7229    17072
7230    -2136
7231   -19042
7232    -9927
7233    13774
7234    17815
7235    -2458
7236   -18629
7237   -10932
7238    13174
7239    18191
7240     -368
7241   -18473
7242   -10245
7243    11367
7244    18524
7245    -1474
7246   -18090
7247   -11419
7248    11541
7249    18206
7250      375
7251   -18125
7252   -12066
7253     9087
7254    18763
7255      800
7256   -18140
7257   -12771
7258    11213
7259    18055
7260     2392
7261   -16811
7262   -13049
7263     8878
7264    19282
7265     2496
7266   -17374
7267   -13785
7268     8656
7269    19165
7270     3883
7271   -16830
7272   -14765
7273     7965
7274    20342
7275     3747
7276   -17020
7277   -15108
7278     7384
7279    18960
7280     5440
7281   -15696
7282   -14539
7283     5417
7284    20301
7285     4886
7286   -16087
7287   -15395
7288     6372
7289    20089
7290     6539
7291   -16014
7292   -15764
7293     5293
7294    19209
7295     6273
7296   -14067
7297   -16237
7298     5189
7299    19276
7300     7981
7301   -15431
7302   -16201
7303     3546
7304    20005
7305     7315
7306   -13925
7307   -16775
7308     2522
7309    18832
7310    10026
7311   -12714
7312   -16846
7313     1536
7314    18239
7315    10142
7316   -11443
7317   -18274
7318     1783
7319    18196
7320    10592
7321   -11491
7322   -17898
7323      505
7324    18261
7325    10340
7326   -10979
7327   -17635
7328      -39
7329    17901
7330    11067
7331   -11162
7332   -17458
7333    -2799
7334    17759
7335    12292
7336   -10011
7337   -18057
7338    -1099
7339    17548
7340    11722
7341   -10207
7342   -17896
7343    -3026
7344    17215
7345    13023
7346    -8913
7347   -19127
7348    -1756
7349    14791
7350    13880
7351    -7577
7352   -18789
7353    -3853
7354    16937
7355    13956
7356    -7605
7357   -18524
7358    -4026
7359    15718
7360    14936
7361    -6399
7362   -18778
7363    -5327
7364    15601
7365    14889
7366    -6400
7367   -19176
7368    -6466
7369    14266
7370    15427
7371    -5807
7372   -18744
7373    -6702
7374    14764
7375    15587
7376    -2562
7377   -18696
7378    -8142
7379    13686
7380    16549
7381    -3698
7382   -18097
7383    -7661
7384    11966
7385    16556
7386    -1109
7387   -19081
7388    -9084
7389    12498
7390    17045
7391    -2198
7392   -17269
7393    -9521
7394    10851
7395    17212
7396     -946
7397   -17259
7398    -9210
7399    11126
7400    16492
7401    -1396
7402   -16852
7403   -11443
7404    10995
7405    17226
7406      840
7407   -17795
7408   -11002
7409    10004
7410    16745
7411      224
7412   -16145
7413   -12300
7414     9821
7415    18252
7416     2269
7417   -16641
7418   -12198
7419     8881
7420    18117
7421     2221
7422   -16546
7423   -12475
7424     8510
7425    17789
7426     3570
7427   -16431
7428   -12885
7429     7049
7430    17549
7431     3225
7432   -15011
7433   -14363
7434     7942
7435    17630
7436     3979
7437   -15144
7438   -13484
7439     5243
7440    16888
7441     5291
7442   -14344
7443   -14428
7444     6066
7445    17471
7446     5260
7447   -13721
7448   -14478
7449     4076
7450    18292
7451     6796
7452   -13997
7453   -14265
7454     5087
7455    17711
7456     6740
7457   -13681
7458   -15826
7459     3445
7460    17615
7461     7199
7462   -12952
7463   -16485
7464     3440
7465    17703
7466     8196
7467   -12784
7468   -15712
7469     2088
7470    18091
7471     8292
7472   -11333
7473   -16928
7474     1615
7475    16938
7476    10533
7477   -11767
7478   -16247
7479     -219
7480    17105
7481     9008
7482    -9405
7483   -16785
7484     -676
7485    16489
7486     9785
7487   -11211
7488   -17058
7489     -677
7490    15747
7491    11105
7492    -8523
7493   -16850
7494    -1328
7495    15481
7496    11163
7497    -8672
7498   -16316
7499    -3001
7500    14837
7501    12683
7502    -8340
7503   -17616
7504    -2354
7505    15089
7506    12224
7507    -6870
7508   -17054
7509    -3731
7510    14908
7511    13448
7512    -7012
7513   -17855
7514    -3523
7515    13951
7516    13236
7517    -5686
7518   -17037
7519    -4846
7520    14302
7521    13290
7522    -5710
7523   -17973
7524    -5659
7525    12301
7526    13321
7527    -3968
7528   -16538
7529    -6706
7530    14772
7531    14013
7532    -3989
7533   -16640
7534    -7227
7535    13420
7536    15192
7537    -3794
7538   -16742
7539    -7231
7540    12275
7541    14264
7542    -3398
7543   -17091
7544    -8596
7545    12090
7546    15909
7547    -2503
7548   -17041
7549    -9102
7550    11477
7551    15204
7552    -1732
7553   -16107
7554    -9443
7555    10456
7556    16649
7557     -483
7558   -16730
7559    -9957
7560    10681
7561    15588
7562      887
7563   -16183
7564   -11607
7565     9581
7566    16194
7567      143
7568   -15858
7569   -11614
7570     8522
7571    17511
7572     1052
7573   -16042
7574   -10389
7575     8059
7576    16483
7577     1489
7578   -14806
7579   -11965
7580     7792
7581    16542
7582     2754
7583   -15721
7584   -11307
7585     6383
7586    16752
7587     3450
7588   -14070
7589   -13124
7590     6495
7591    17008
7592     3871
7593   -13394
7594   -12358
7595     5627
7596    16317
7597     5070
7598   -13749
7599   -13245
7600     5831
7601    16691
7602     5402
7603   -13814
7604   -13353
7605     4248
7606    16775
7607     5139
7608   -13140
7609   -14371
7610     4353
7611    16562
7612     6476
7613   -13072
7614   -13881
7615     3220
7616    16788
7617     6583
7618   -11572
7619   -13947
7620     3759
7621    16151
7622     7975
7623   -11292
7624   -14296
7625     2278
7626    16240
7627     8370
7628   -10619
7629   -15722
7630     2038
7631    15442
7632     8438
7633   -10405
7634   -14607
7635      385
7636    15683
7637     7513
7638    -9122
7639   -14842
7640     1025
7641    15327
7642     9940
7643    -9627
7644   -14988
7645     -357
7646    15459
7647    10055
7648    -8456
7649   -15261
7650     -878
7651    15293
7652    11380
7653    -9239
7654   -15009
7655    -1889
7656    14077
7657    10403
7658    -8280
7659   -16119
7660    -2770
7661    13448
7662    12305
7663    -7746
7664   -15949
7665    -3821
7666    13514
7667    11285
7668    -5541
7669   -16884
7670    -3720
7671    13760
7672    12269
7673    -5959
7674   -15345
7675    -5442
7676    12895
7677    12630
7678    -4743
7679   -16698
7680    -4730
7681    13114
7682    12599
7683    -4527
7684   -15203
7685    -5576
7686    12399
7687    13743
7688    -3959
7689   -15760
7690    -5102
7691    10907
7692    13335
7693    -3519
7694   -15157
7695    -6990
7696    12242
7697    14307
7698    -2212
7699   -15626
7700    -7238
7701    10589
7702    14809
7703    -2494
7704   -14994
7705    -7609
7706    10707
7707    13961
7708    -1971
7709   -15225
7710    -8828
7711     9404
7712    15066
7713     -364
7714   -15128
7715    -8821
7716    10056
7717    13943
7718     -529
7719   -15353
7720    -9465
7721     9174
7722    14475
7723      202
7724   -14751
7725    -9761
7726     8638
7727    14585
7728     1218
7729   -15370
7730   -10410
7731     8032
7732    16142
7733      783
7734   -13302
7735   -10283
7736     7219
7737    14843
7738     2536
7739   -14149
7740   -10516
7741     5905
7742    15546
7743     2240
7744   -13580
7745   -11253
7746     6007
7747    15993
7748     4465
7749   -12970
7750   -11464
7751     5303
7752    16211
7753     4419
7754   -12571
7755   -12933
7756     5628
7757    15560
7758     4081
7759   -13157
7760   -12400
7761     4249
7762    14578
7763     4981
7764   -11807
7765   -13308
7766     3894
7767    15041
7768     5128
7769   -12172
7770   -11684
7771     2406
7772    15617
7773     5999
7774   -10478
7775   -12796
7776     2144
7777    14911
7778     6642
7779   -10453
7780   -13009
7781     2622
7782    15344
7783     6747
7784   -10084
7785   -13618
7786     2144
7787    13636
7788     8174
7789    -9454
7790   -13697
7791      923
7792    15605
7793     7896
7794    -8949
7795   -14795
7796      732
7797    14169
7798     9675
7799    -8279
7800   -14163
7801     -768
7802    14157
7803     8456
7804    -7523
7805   -15581
7806     -753
7807    13203
7808    10512
7809    -8273
7810   -15246
7811    -2226
7812    14481
7813     9846
7814    -7037
7815   -14145
7816    -2616
7817    12862
7818    11088
7819    -6587
7820   -14145
7821    -3030
7822    12277
7823    10458
7824    -5191
7825   -15313
7826    -3347
7827    12368
7828    10601
7829    -5998
7830   -14651
7831    -3695
7832    12412
7833    11530
7834    -3668
7835   -15445
7836    -4495
7837    11256
7838    12509
7839    -4373
7840   -13981
7841    -5059
7842    11834
7843    12959
7844    -2222
7845   -14926
7846    -5508
7847    10703
7848    12762
7849    -3013
7850   -13810
7851    -6776
7852    10956
7853    12760
7854    -2093
7855   -14618
7856    -6983
7857    10485
7858    13570
7859    -2149
7860   -14026
7861    -8266
7862    10806
7863    12949
7864     -623
7865   -13525
7866    -6507
7867     8803
7868    14587
7869    -1322
7870   -14469
7871    -8375
7872     9361
7873    13615
7874     -655
7875   -13397
7876    -8118
7877     8189
7878    13372
7879     -327
7880   -13454
7881    -8279
7882     8197
7883    13205
7884      914
7885   -13066
7886    -8455
7887     6463
7888    14148
7889      173
7890   -13273
7891    -9569
7892     6898
7893    14043
7894     1935
7895   -13182
7896    -9716
7897     7021
7898    14301
7899     1363
7900   -12002
7901   -11723
7902     5291
7903    14051
7904     3926
7905   -13632
7906   -10945
7907     4855
7908    14839
7909     3072
7910   -10857
7911   -10258
7912     4491
7913    12468
7914     4922
7915   -11828
7916   -10856
7917     3806
7918    14994
7919     3890
7920   -11666
7921   -12314
7922     4031
7923    12369
7924     5820
7925   -10586
7926   -11755
7927     2957
7928    13645
7929     4259
7930    -9997
7931   -12283
7932     3068
7933    13057
7934     6674
7935    -9861
7936   -11839
7937      639
7938    13913
7939     5735
7940    -8931
7941   -12570
7942     1933
7943    13108
7944     8169
7945    -9962
7946   -12646
7947     -261
7948    14332
7949     7754
7950    -8897
7951   -13390
7952      338
7953    12058
7954     8609
7955    -7993
7956   -13299
7957      -35
7958    12875
7959     8613
7960    -7909
7961   -13656
7962      329
7963    12425
7964     8468
7965    -6762
7966   -12682
7967    -1264
7968    12719
7969     8939
7970    -6626
7971   -14349
7972    -1420
7973    11769
7974    10426
7975    -6513
7976   -12587
7977    -2133
7978    12562
7979     8725
7980    -5400
7981   -13975
7982    -2628
7983    11198
7984    10573
7985    -4137
7986   -13181
7987    -4393
7988    12307
7989    10913
7990    -4670
7991   -13434
7992    -4163
7993    10928
7994    11851
7995    -5543
7996   -13369
7997    -5037
7998    11834
7999    10842
8000    -3996
8001   -14783
8002    -4181
8003    10383
8004    12173
8005    -4512
8006   -13989
8007    -6823
8008     9907
8009    10446
8010     -770
8011   -14784
8012    -5634
8013     8505
8014    12813
8015    -2888
8016   -11993
8017    -6925
8018    10082
8019    11189
8020    -1499
8021   -13807
8022    -5680
8023     8991
8024    14311
8025    -1415
8026   -12772
8027    -7014
8028     8837
8029    12577
8030      417
8031   -13882
8032    -7792
8033     7666
8034    12397
8035     -257
8036   -11692
8037    -9252
8038     7546
8039    11753
8040     1381
8041   -12696
8042    -6664
8043     5900
8044    14364
8045     -361
8046   -11596
8047   -10723
8048     6300
8049    11941
8050     2229
8051   -12469
8052    -8220
8053     5566
8054    13383
8055     1585
8056   -11045
8057   -11131
8058     5938
8059    12028
8060     3200
8061   -11712
8062    -9206
8063     4186
8064    13890
8065     2565
8066   -10399
8067   -10924
8068     5470
8069    11501
8070     5040
8071   -10701
8072    -9732
8073     2432
8074    13360
8075     2951
8076    -9187
8077   -11981
8078     4529
8079    11638
8080     5641
8081   -10212
8082   -10619
8083     2017
8084    13382
8085     4280
8086    -7958
8087   -12105
8088     2942
8089    11026
8090     7144
8091   -10591
8092   -11386
8093      440
8094    13651
8095     4932
8096    -7238
8097   -12708
8098     2024
8099    11283
8100     7668
8101    -9605
8102   -10029
8103      111
8104    13634
8105     5482
8106    -6749
8107   -12893
8108     2086
8109    11279
8110     7994
8111    -8991
8112    -9480
8113    -1759
8114    12592
8115     5766
8116    -6129
8117   -13657
8118       55
8119    10645
8120     9438
8121    -6832
##END NTUPLES=NMR FID
##END=
