# Supplementary material for: An untargeted multi-technique metabolomics approach to studying intracellular metabolites of HepG2 cells exposed to 2,3,7,8-tetrachlorodibenzo-p-dioxin
Source: BMC Genomics. 2011 May 20;12:251. doi: 10.1186/1471-2164-12-251 (PMC3141663; doi:10.1186/1471-2164-12-251)
Supplement: Additional file 2 — Metadata and NMR raw data: ZIP file containing: -All NMR raw data (in JCAMP-DX format ".dx") -The metadata on NMR (polars & apolars), LC-MS and GC-MS data sets (as Tab delimited files ".txt"). [file 1471-2164-12-251-S2.ZIP › TE/Ainhoa/SAFETY COPY D Disk/TRABAJO/ARTICLES/ARTICLE Metabolomics TCDD_ACCEPTED/JCAMP_DX_NMR_data_and_all_metadata/NMR_apolar_Ctrol_p17.3C.dx]

##TITLE=
##JCAMPDX= 6.0         $$ Bruker NMR JCAMP-DX V2.0
##DATA TYPE= NMR FID
##DATA CLASS= NTUPLES
##ORIGIN= Bruker BioSpin GmbH
##OWNER= bruker
$$ 1.72 TOPSPIN		Version 2.1
$$ 2011-04-15 14:42:51.337 +0200  WUR\bruker@RIK1030
$$ Compression mode = fixed
##.OBSERVE FREQUENCY= 400.1319223
##.OBSERVE NUCLEUS= ^1H
##.DELAY= (6, 6)
##.ACQUISITION MODE= SIMULTANEOUS (DQD)
##.ACQUISITION SCHEME= undefined
##.AVERAGES= 128
##.DIGITISER RES= 18
##SPECTROMETER/DATA SYSTEM= avance400
##.PULSE SEQUENCE= zg
##.SOLVENT NAME= CDCl3
##.SHIFT REFERENCE= INTERNAL, CDCl3, 1, 11.01498
##AUDIT TRAIL= $$ (NUMBER, WHEN, WHO, WHERE, PROCESS, VERSION, WHAT)
$$ ##TITLE= Audit trail, TOPSPIN		Version 1.3
$$ ##JCAMPDX= 5.01
$$ ##ORIGIN= Bruker BioSpin GmbH
$$ ##OWNER= bruker
$$ $$ P:/NMR-data/data/Ainhoa_raw_data/nmr/AR230608.3C/1/audita.txt
$$ ##AUDIT TRAIL=  $$ (NUMBER, WHEN, WHO, WHERE, VERSION, WHAT)
(   1,<2008-07-29 16:49:19.823 +0200>,<WUR\bruker>,<RIK1030>,<TOPSPIN 1.3>,
      <created by zg, POWCHK disabled, PULCHK disabled
       configuration hash MD5:
       D1 93 94 B6 6B D6 3B BD 35 EA 0D 0D AE B0 63 FA
       data hash MD5: 16K
       E4 DF F4 C3 2D 17 59 B1 7D 5F 96 EC 56 0C 9C 7E>)
(   2,<2011-04-15 14:42:48.790 +0200>,<WUR\bruker>,<RIK1030>,<proc1d>,<TOPSPIN 2.1>,
      <convdta from       1 "NMR_apolar_Ctrol_p17.3C" "Ainhoa_raw_data" "P:\NMR-data"
       data hash MD5: 16244
       DA 12 97 4C 98 E6 86 6C D5 08 47 07 A6 7F 29 FA>)
$$ ##END=
$$ 
$$ $$ hash MD5
$$ $$ 6C 12 04 3D 44 4E 19 A3 F9 42 39 09 AB 8B 69 2A
##$RELAX= 
##$BRUKER FILE EXP=format.temp
$$ EDIT_PAR COMMAND FILE
$$ 
$$ DI_MODE         LONG
$$ ED_ENTRY        ACQU
$$ ORDER           FILE
$$ 
$$ 
$$ HEADER		"F2 - Acquisition Parameters"
$$ T_NAME		Date_
$$ 		TYPE	R64
$$ 		CLASS	ACQU
$$ 		SUBRANGE 0.0 50000000
$$ 		REL	"Date_=itodate(DATE)"
$$ 		INV_REL	"DATE=datetoi(Date_,DATE)"
$$ 		FORMAT	"%14.0f"
$$ 		TEXT	" "
$$ END
$$ T_NAME		Time
$$ 		TYPE	R32
$$ 		CLASS	ACQU
$$ 		SUBRANGE 0.0 1000000
$$ 		REL	"Time=itotime(DATE)"
$$ 		INV_REL	"DATE=timetoi(Time,DATE)"
$$ 		FORMAT	"%14.2f"
$$ 		TEXT	" "
$$ END
$$ NAME		INSTRUM
$$ 		TEXT	" "
$$ END
$$ NAME		PROBHD
$$ 		FORMAT	"%14.14s"
$$ 		TEXT	" "
$$ END
$$ NAME		PULPROG
$$ 		TEXT	" "
$$ END
$$ NAME		TD
$$ 		TEXT	" "
$$ END
$$ NAME		SOLVENT
$$ 		TEXT	" "
$$ END
$$ NAME		NS
$$ 		TEXT	" "
$$ END
$$ NAME		DS
$$ 		TEXT	" "
$$ END
$$ T_NAME		SWH
$$ 		TYPE	R32
$$ 		CLASS	ACQU
$$ 		SUBRANGE 0.0 1e8
$$ 		REL	"SWH=SW*SFO1"
$$ 		INV_REL "SW=SWH/SFO1"
$$ 		UNIT	"Hz"
$$ 		FORMAT	"%14.3f Hz"
$$ 		TEXT	" "
$$ END
$$ T_NAME          FIDRES
$$                 TYPE    R32
$$                 CLASS   ACQU
$$                 SUBRANGE 0.0 100000
$$                 REL     "FIDRES=SW*SFO1/TD"
$$                 INV_REL "TD = nextpow(SW*SFO1/FIDRES)"
$$ 		UNIT	"Hz"
$$ 		FORMAT	"%14.6f Hz"
$$ 		TEXT	" "
$$ END
$$ T_NAME          AQ
$$ 		TYPE	R32
$$ 		CLASS	ACQU
$$ 		SUBRANGE 0.0 1000
$$ 		REL	"AQ=aqcalc(SW,SFO1,TD,DIGTYP)"
$$ 		INV_REL	"TD=tdcalc(SW,SFO1,1.0e6*AQ,DIGTYP)"
$$ 		UNIT	"sec"
$$ 		FORMAT	"%14.7f sec"
$$ 		TEXT	" "
$$ END
$$ NAME		RG
$$ 		TEXT	" "
$$ END
$$ T_NAME          DW
$$ 		TYPE	R32
$$ 		CLASS	ACQU
$$ 		SUBRANGE 0.0 1000000
$$ 		REL	"DW=1/(2*SW*SFO1)"
$$ 		INV_REL	"SW=1000000/(2*(0.005+DW)*SFO1)"
$$ 		UNIT	"usec"
$$ 		FORMAT	"%14.3lf usec"
$$ 		TEXT	" "
$$ END
$$ NAME		DE
$$ 		FORMAT	"%14.2f usec"
$$ 		TEXT	" "
$$ END
$$ NAME		TE
$$ 		FORMAT	"%14.1f K"
$$ 		TEXT	" "
$$ END
$$ T_NAME		D1
$$ 		TYPE	R32
$$ 		CLASS	ACQU
$$ 		SUBRANGE 0.0 1e38
$$ 		REL	"D1=D[1]"
$$ 		INV_REL	"D[1]=D1"
$$ 		UNIT	"sec"
$$ 		FORMAT	"%14.8f sec"
$$ 		TEXT	" "
$$ END
$$ NAME		TD0
$$ 		TEXT	" "
$$ END
$$ HEADER		"======== CHANNEL f1 ========"
$$ NAME		NUC1
$$ 		NONEDIT
$$ 		TEXT	" "
$$ END
$$ T_NAME		P1
$$ 		TYPE	R32
$$ 		CLASS	ACQU
$$ 		SUBRANGE 0.0 1.0e10
$$ 		REL	"P1=P[1]"
$$ 		INV_REL	"P[1]=P1"
$$ 		UNIT	"usec"
$$ 		FORMAT	"%14.2f usec"
$$ 		TEXT	" "
$$ END
$$ T_NAME		PL1
$$ 		TYPE	R32
$$ 		CLASS	ACQU
$$ 		SUBRANGE -6.0 1e38
$$ 		REL	"PL1=PL[1]"
$$ 		INV_REL	"PL[1]=PL1"
$$ 		UNIT	"dB"
$$ 		FORMAT	"%14.2f dB"
$$ 		TEXT	" "
$$ END
$$ NAME		SFO1
$$ 		FORMAT	"%14.7f MHz"
$$ 		TEXT	" "
$$ END
##$RELAX= 
##$BRUKER FILE EXP=scon
$$ ##TITLE= Parameter file, TOPSPIN		Version 1.3
$$ ##JCAMPDX= 5.0
$$ ##DATATYPE= Parameter Values
$$ ##ORIGIN= Bruker BioSpin GmbH
$$ ##OWNER= bruker
$$ $$ 2008-07-29 16:41:04.595 +0200  WUR\bruker@RIK1030
$$ $$ P:/NMR-data/data/Ainhoa_raw_data/nmr/AR230608.3C/1/scon
$$ ##$BLKPA= (0..15)
3 3 3 3 3 3 3 3 3 3 3 3 3 3 3 3 
$$ ##$BLKTR= (0..15)
3 3 3 3 3 3 3 3 3 3 3 3 3 3 3 3 
$$ ##$DE1= 2
$$ ##$DE2= 2
$$ ##$DEADC= 4
$$ ##$DEPA= 2
$$ ##$DERX= 3
$$ ##$PHASP4= (0..15)
0.5 0.5 0.5 0.5 0.5 0.5 0.5 0.5 0.5 0.5 0.5 0.5 0.5 0.5 0.5 0.5 
$$ ##$PHASPR= (0..15)
3 3 3 3 3 3 3 3 3 3 3 3 3 3 3 3 
$$ ##$SHAPPR= (0..15)
1.6 1.6 1.6 1.6 1.6 1.6 1.6 1.6 1.6 1.6 1.6 1.6 1.6 1.6 1.6 1.6 
$$ ##END=
##$RELAX= 
##$BRUKER FILE EXP=pulseprogram
$$ # 1 "C:/Bruker/TOPSPIN/exp/stan/nmr/lists/pp/zg"
$$ ;zg
$$ ;avance-version (06/11/09)
$$ ;1D sequence
$$ ;
$$ ;$CLASS=HighRes
$$ ;$DIM=1D
$$ ;$TYPE=
$$ ;$SUBTYPE=
$$ ;$COMMENT=
$$ 
$$ 
$$ # 1 "C:/Bruker/TOPSPIN/exp/stan/nmr/lists/pp/Avance.incl" 1
$$ ;Avance2.incl
$$ ;   for 1
$$ ;
$$ ;avance-version (07/01/22)
$$ ;
$$ ;$CLASS=HighRes Incl
$$ ;$COMMENT=
$$ 
$$ 
$$ 
$$ 
$$ 
$$ 
$$ 
$$ 
$$ 
$$ 
$$ 
$$ 
$$ 
$$ 
$$ 
$$ 
$$ 
$$ 
$$ 
$$ 
$$ 
$$ 
$$ 
$$ 
$$ 
$$ 
$$ 
$$ 
$$ 
$$ 
$$ 
$$ 
$$ 
$$ 
$$ 
$$ 
$$ 
$$ 
$$ 
$$ 
$$ 
$$ 
$$ 
$$ 
$$ 
$$ 
$$ 
$$ 
$$ 
$$ 
$$ 
$$ 
$$ 
$$ 
$$ 
$$ 
$$ 
$$ 
$$ 
$$ 
$$ 
$$ 
$$ 
$$ 
$$ 
$$ 
$$ 
$$ 
$$ 
$$ 
$$ 
$$ 
$$ 
$$ 
$$ 
$$ 
$$ 
$$ 
$$ 
$$ 
$$ 
$$ 
$$ 
$$ 
$$ 
$$ 
$$ 
$$ 
$$ 
$$ 
$$ 
$$ 
$$ 
$$ 
$$ 
$$ 
$$ 
$$ 
$$ 
$$ 
$$ 
$$ 
$$ 
$$ 
$$ 
$$ 
$$ 
$$ 
$$ 
$$ 
$$ 
$$ 
$$ 
$$ 
$$ 
$$ 
$$ 
$$ 
$$ 
$$ 
$$ 
$$ 
$$ 
$$ 
$$ 
$$ 
$$ 
$$ 
$$ 
$$ 
$$ 
$$ 
$$ 
$$ ;$Id: Avance2.incl,v 1.10.6.7 2007/01/22 13:54:46 ber Exp $
$$ # 12 "C:/Bruker/TOPSPIN/exp/stan/nmr/lists/pp/zg" 2
$$ 
$$ 
$$ 
$$ "acqt0=-p1*2/3.1416"
$$ 
$$ 
$$ # 1 "mc_line 18 file C:/Bruker/TOPSPIN/exp/stan/nmr/lists/pp/zg expanding definition part of mc command before ze"
$$ define delay MCWRK
$$ define delay MCREST
$$ "MCWRK = 0.500000*30m"
$$ "MCREST = 30m - 30m"
$$ # 18 "C:/Bruker/TOPSPIN/exp/stan/nmr/lists/pp/zg"
$$ 1 ze
$$ # 1 "mc_line 18 file C:/Bruker/TOPSPIN/exp/stan/nmr/lists/pp/zg expanding definition of mc command after ze"
$$ # 19 "C:/Bruker/TOPSPIN/exp/stan/nmr/lists/pp/zg"
$$ # 1 "mc_line 19 file C:/Bruker/TOPSPIN/exp/stan/nmr/lists/pp/zg expanding start label for mc command"
$$ 2 MCWRK  * 2
$$ LBLF0, MCREST
$$ # 20 "C:/Bruker/TOPSPIN/exp/stan/nmr/lists/pp/zg"
$$   d1
$$   p1 ph1
$$   go=2 ph31
$$ # 1 "mc_line 23 file C:/Bruker/TOPSPIN/exp/stan/nmr/lists/pp/zg expanding mc command in line"
$$   MCWRK wr #0
$$   MCWRK zd 
$$   lo to LBLF0 times td0
$$ 
$$ # 24 "C:/Bruker/TOPSPIN/exp/stan/nmr/lists/pp/zg"
$$ exit
$$ 
$$ 
$$ ph1=0 2 2 0 1 3 3 1
$$ ph31=0 2 2 0 1 3 3 1
$$ 
$$ 
$$ ;pl1 : f1 channel - power level for pulse (default)
$$ ;p1 : f1 channel -  high power pulse
$$ ;d1 : relaxation delay; 1-5 * T1
$$ ;NS: 1 * n, total number of scans: NS * TD0
$$ 
$$ 
$$ 
$$ ;$Id: zg,v 1.7.10.2 2006/11/10 11:04:15 ber Exp $
##$RELAX= 
##$BRUKER FILE EXP=uxnmr.par
$$ ##TITLE= Parameter file, TOPSPIN		Version 1.3
$$ ##JCAMPDX= 5.0
$$ ##DATATYPE= Parameter Values
$$ ##ORIGIN= Bruker BioSpin GmbH
$$ ##OWNER= Administrator
$$ $$ 2008-03-03 09:42:28.895 +0100  WUR\bruker@RIK1030
$$ $$ C:/Bruker/TOPSPIN/conf/instr/avance400/uxnmr.par
$$ ##$ACB= 0
$$ ##$ACBTAT= (0..15)
0 88 72 0 0 0 0 0 0 0 0 0 0 0 0 0 
$$ ##$ACBTBA= (0..15)
0 0 0 0 0 0 0 0 0 0 0 0 0 0 0 0 
$$ ##$ACBTCTL= (0..15)
0 0 0 0 0 0 0 0 0 0 0 0 0 0 0 0 
$$ ##$ACBTDI= (0..15)
0 102 102 0 0 0 0 0 0 0 0 0 0 0 0 0 
$$ ##$ACBTDM= (0..15)
0 10 10 0 0 0 0 0 0 0 0 0 0 0 0 0 
$$ ##$ACBTFHI= (0..15)
0 400 400 0 0 0 0 0 0 0 0 0 0 0 0 0 
$$ ##$ACBTFL= (0..15)
0 73 74 0 0 0 0 0 0 0 0 0 0 0 0 0 
$$ ##$ACBTFLO= (0..15)
0 14 14 0 0 0 0 0 0 0 0 0 0 0 0 0 
$$ ##$ACBTOUT= (0..15)
0 1 2 0 0 0 0 0 0 0 0 0 0 0 0 0 
$$ ##$ACBTPO= (0..15)
0 150000 60000 0 0 0 0 0 0 0 0 0 0 0 0 0 
$$ ##$ACBTPW= (0..15)
0 10 10 0 0 0 0 0 0 0 0 0 0 0 0 0 
$$ ##$ACBTSB= (0..15)
0 0 0 0 0 0 0 0 0 0 0 0 0 0 0 0 
$$ ##$ACBTY= <no>
$$ ##$AQSBDHW= (0..31)
255 255 1 4 4 255 255 255 0 0 255 255 255 255 255 255 255 255 255 0 255 
255 255 255 255 255 255 255 255 255 255 255 
$$ ##$AQSBDID= (0..31)
255 255 88 83 83 255 255 255 65 67 255 255 255 255 255 255 255 255 255 
66 255 255 255 255 255 255 255 255 255 255 255 255 
$$ ##$AQSBDNO= (0..31)
255 255 1 1 2 255 255 255 1 1 255 255 255 255 255 255 255 255 255 1 255 
255 255 255 255 255 255 255 255 255 255 255 
$$ ##$AQSBDTY= (0..31)
255 255 3 16 16 255 255 255 5 9 255 255 255 255 255 255 255 255 255 7 
255 255 255 255 255 255 255 255 255 255 255 255 
$$ ##$AQSBUAD= (0..31)
255 255 52 36 37 255 255 255 54 26 255 255 255 255 255 255 255 255 255 
32 255 255 255 255 255 255 255 255 255 255 255 255 
$$ ##$AQSECL= (0..31)
255 255 2 3 3 255 255 255 5 2 255 255 255 255 255 255 255 255 255 255 
255 255 255 255 255 255 255 255 255 255 255 255 
$$ ##$AQSECLS= (0..31)
255 255 3 2 2 255 255 255 0 0 255 255 255 255 255 255 255 255 255 255 
255 255 255 255 255 255 255 255 255 255 255 255 
$$ ##$ATT19F= (0..1)
0 0 
$$ ##$ATT1H= (0..1)
0 0 
$$ ##$ATT3H= (0..1)
0 0 
$$ ##$ATTX= (0..1)
0 0 
$$ ##$ATTY= (0..1)
0 0 
$$ ##$ATTZ= (0..1)
0 0 
$$ ##$BACSAIR= no
$$ ##$BACSCAP= 60
$$ ##$BACSDEL= 10
$$ ##$BACSFCM= no
$$ ##$BACSOPT= <>
$$ ##$BACSTY= <tty08>
$$ ##$BARPTY= <no>
$$ ##$BFREQ= 400.13
$$ ##$BIRDS= yes
$$ ##$BMPC= 0
$$ ##$BMPCTY= <no>
$$ ##$BPSUTY= <no>
$$ ##$BSMS= 1
$$ ##$BSMSTY= <tty02>
$$ ##$CFASMOD= (0..7)
1 1 1 1 1 1 1 1 
$$ ##$CFASMUL= (0..7)
1 1 1 1 1 1 1 1 
$$ ##$CNFTXDR= (0..7)
6 6 0 0 0 0 0 0 
$$ ##$COMDIG2= 0
$$ ##$CPDBTY= <no>
$$ ##$CRCOTY= <no>
$$ ##$DATSTAT= no
$$ ##$DIGI140= (0..7)
0 0 0 0 0 0 0 0 
$$ ##$DIGIB12= (0..7)
0 0 0 0 0 0 0 0 
$$ ##$DIGIB16= (0..7)
0 0 0 0 0 0 0 0 
$$ ##$DIGIFA= (0..7)
0 0 0 0 0 0 0 0 
$$ ##$DIGIHA= (0..7)
0 0 0 0 0 0 0 0 
$$ ##$DIGIHAF= (0..7)
0 0 0 0 0 0 0 0 
$$ ##$DIGIHRD= (0..7)
0 0 0 0 0 0 0 0 
$$ ##$DIGIIA= (0..7)
0 0 0 0 0 0 0 0 
$$ ##$DIGIO16= (0..7)
0 0 0 0 0 0 0 0 
$$ ##$DIGISA= (0..7)
1 0 0 0 0 0 0 0 
$$ ##$DIGISAF= (0..7)
0 0 0 0 0 0 0 0 
$$ ##$DIGISL= (0..7)
0 0 0 0 0 0 0 0 
$$ ##$DIGITYI= (0..7)
0 0 0 0 0 0 0 0 
$$ ##$DIGITYP= (0..7)
0 0 0 0 0 0 0 0 
$$ ##$DIGITZ= 0
$$ ##$DRU= no
$$ ##$FCUMEM= (0..7)
2093056 2093056 0 0 0 0 0 0 
$$ ##$FCUPAL= (0..7)
260 260 0 0 0 0 0 0 
$$ ##$FQMIX= 0
$$ ##$FUNCMOD= <>
$$ ##$GCUTYPE= 2
$$ ##$GTUTY= <no>
$$ ##$HFAC= 3
$$ ##$HPCU= 0
$$ ##$HPCUTY= <no>
$$ ##$HPTXLP= (0..3)
-1 -1 -1 -1 
$$ ##$HPTXPI= (0..3)
0 0 0 0 
$$ ##$HPTXPO= (0..3)
0 0 0 0 
$$ ##$HPTXTY= (0..3)
0 0 0 0 
$$ ##$IF451= 0
$$ ##$IFREQ= 1
$$ ##$INTFPR= 0
$$ ##$IPSO= no
$$ ##$LOCKTY= <tty03>
$$ ##$LOCSWID= 0
$$ ##$M2FAC= 0
$$ ##$MASTY= <no>
$$ ##$MEMPRM= 0
$$ ##$MHFAC= 0
$$ ##$MXFAC= 0
$$ ##$NAMPD1= <2H>
$$ ##$NAMPD10= <>
$$ ##$NAMPD11= <>
$$ ##$NAMPD12= <>
$$ ##$NAMPD13= <>
$$ ##$NAMPD14= <>
$$ ##$NAMPD15= <>
$$ ##$NAMPD16= <>
$$ ##$NAMPD2= <X-BB19F_2HS>
$$ ##$NAMPD3= <1H>
$$ ##$NAMPD4= <>
$$ ##$NAMPD5= <>
$$ ##$NAMPD6= <>
$$ ##$NAMPD7= <>
$$ ##$NAMPD8= <>
$$ ##$NAMPD9= <>
$$ ##$NFCU= 2
$$ ##$NMRCH= 0
$$ ##$NMRMEM= 0
$$ ##$NRCU= 1
$$ ##$NROUT= 1
$$ ##$PAMPF1= (0..15)
75 99 67 27 0 0 0 12 117 46 8 118 1 0 0 0 
$$ ##$PAMPF2= (0..15)
0 0 0 0 0 0 0 0 0 0 0 0 0 0 0 0 
$$ ##$PAMPF3= (0..15)
0 0 0 0 0 0 0 0 0 0 0 0 0 0 0 0 
$$ ##$PAMPF4= (0..15)
0 0 0 0 0 0 0 0 0 0 0 0 0 0 0 0 
$$ ##$PAMPF5= (0..15)
0 0 0 0 0 0 0 0 0 0 0 0 0 0 0 0 
$$ ##$PAMPF6= (0..15)
0 0 0 0 0 0 0 0 0 0 0 0 0 0 0 0 
$$ ##$PAMPF7= (0..15)
0 0 0 0 0 0 0 0 0 0 0 0 0 0 0 0 
$$ ##$PAMPF8= (0..15)
0 0 0 0 0 0 0 0 0 0 0 0 0 0 0 0 
$$ ##$PH4= 0
$$ ##$PHF4TY= <no>
$$ ##$POWCHK= no
$$ ##$PRAMD1= (0..7)
0 1048576 0 0 0 1048576 0 0 
$$ ##$PRAMD10= (0..7)
0 0 0 0 0 0 0 0 
$$ ##$PRAMD11= (0..7)
0 0 0 0 0 0 0 0 
$$ ##$PRAMD12= (0..7)
0 0 0 0 0 0 0 0 
$$ ##$PRAMD13= (0..7)
0 0 0 0 0 0 0 0 
$$ ##$PRAMD14= (0..7)
0 0 0 0 0 0 0 0 
$$ ##$PRAMD15= (0..7)
0 0 0 0 0 0 0 0 
$$ ##$PRAMD16= (0..7)
0 0 0 0 0 0 0 0 
$$ ##$PRAMD17= (0..7)
0 0 0 0 0 0 0 0 
$$ ##$PRAMD18= (0..7)
0 0 0 0 0 0 0 0 
$$ ##$PRAMD19= (0..7)
0 0 0 0 0 0 0 0 
$$ ##$PRAMD2= (0..7)
2147483644 2146435071 2147483647 134217727 2147483644 2146435071 2147483647 
134217727 
$$ ##$PRAMD20= (0..7)
0 0 0 0 0 0 0 0 
$$ ##$PRAMD21= (0..7)
0 0 0 0 0 0 0 0 
$$ ##$PRAMD3= (0..7)
2 0 0 0 2 0 0 0 
$$ ##$PRAMD4= (0..7)
2147483644 2146435071 2147483647 134217727 2147483644 2146435071 2147483647 
134217727 
$$ ##$PRAMD5= (0..7)
0 0 0 0 0 0 0 0 
$$ ##$PRAMD6= (0..7)
0 0 0 0 0 0 0 0 
$$ ##$PRAMD7= (0..7)
0 0 0 0 0 0 0 0 
$$ ##$PRAMD8= (0..7)
0 0 0 0 0 0 0 0 
$$ ##$PRAMD9= (0..7)
0 0 0 0 0 0 0 0 
$$ ##$PRAMLED= (0..1)
15 15 
$$ ##$PRAMP1= <tty01>
$$ ##$PRAMP2= <no>
$$ ##$PRAMP3= <no>
$$ ##$PRAMP4= <no>
$$ ##$PRAMP5= <no>
$$ ##$PRAMP6= <no>
$$ ##$PRAMP7= <no>
$$ ##$PRAMP8= <no>
$$ ##$PRAMPTP= 0
$$ ##$PREPTY= <no>
$$ ##$PRESHLD= 0
$$ ##$PTS160= -1
$$ ##$PTSA2X= (0..7)
0 0 0 0 0 0 0 0 
$$ ##$PTSF2X= (0..7)
0 0 0 0 0 0 0 0 
$$ ##$PTSFMX= (0..7)
429.9 429.9 0 0 0 0 0 0 
$$ ##$PULCHK= no
$$ ##$RCUCDS= (0..7)
8388608 0 0 0 0 0 0 0 
$$ ##$RCUCFS= (0..7)
4096 0 0 0 0 0 0 0 
$$ ##$RCUCSS= (0..7)
1048576 0 0 0 0 0 0 0 
$$ ##$RCUI2C1= (0..7)
78 0 0 0 0 0 0 0 
$$ ##$RCUI2C2= (0..7)
0 0 0 0 0 0 0 0 
$$ ##$RCUI2C3= (0..7)
0 0 0 0 0 0 0 0 
$$ ##$RCUI2C4= (0..7)
0 0 0 0 0 0 0 0 
$$ ##$RCUI2C5= (0..7)
0 0 0 0 0 0 0 0 
$$ ##$RCUI2C6= (0..7)
0 0 0 0 0 0 0 0 
$$ ##$RCUI2C7= (0..7)
0 0 0 0 0 0 0 0 
$$ ##$RCUI2C8= (0..7)
0 0 0 0 0 0 0 0 
$$ ##$RDCU= 0
$$ ##$RGTYPE= (0..7)
5 0 0 0 0 0 0 0 
$$ ##$RG_max= (0..7)
46341 0 0 0 0 0 0 0 
$$ ##$RG_min= (0..7)
1 0 0 0 0 0 0 0 
$$ ##$RG_tab1= (0..255)
1 1.1 1.3 1.4 1.6 1.8 2 2.2 2.5 2.8 3.2 3.6 4 4.5 5 5.7 6.3 7.1 8 9 10.1 
11.3 12.7 14.3 16 18 20.2 22.6 25.4 28.5 32 35.9 40.3 45.3 50.8 57 64 
71.8 80.6 90.5 101.6 114 128 143.7 161.3 181 203.2 228.1 256 287.4 322.5 
362 406.4 456.1 512 574.7 645.1 724.1 812.7 912.3 1024 1149.4 1290.2 1448.2 
1625.5 1824.6 2048 2298.8 2580.3 2896.3 3251 3649.1 4096 4597.6 5160.6 
5792.6 6502 7298.2 8192 9195.2 10321.3 11585.2 13004 14596.5 16384 18390.4 
20642.5 23170.5 26008 29193 32768 36780.8 41285.1 46341 -1 -1 -1 -1 -1 
-1 -1 -1 -1 -1 -1 -1 -1 -1 -1 -1 -1 -1 -1 -1 -1 -1 -1 -1 -1 -1 -1 -1 -1 
-1 -1 -1 -1 -1 -1 -1 -1 -1 -1 -1 -1 -1 -1 -1 -1 -1 -1 -1 -1 -1 -1 -1 -1 
-1 -1 -1 -1 -1 -1 -1 -1 -1 -1 -1 -1 -1 -1 -1 -1 -1 -1 -1 -1 -1 -1 -1 -1 
-1 -1 -1 -1 -1 -1 -1 -1 -1 -1 -1 -1 -1 -1 -1 -1 -1 -1 -1 -1 -1 -1 -1 -1 
-1 -1 -1 -1 -1 -1 -1 -1 -1 -1 -1 -1 -1 -1 -1 -1 -1 -1 -1 -1 -1 -1 -1 -1 
-1 -1 -1 -1 -1 -1 -1 -1 -1 -1 -1 -1 -1 -1 -1 -1 -1 -1 -1 -1 -1 -1 -1 -1 
-1 -1 -1 -1 -1 -1 -1 -1 -1 -1 -1 -1 -1 
$$ ##$RG_tab2= (0..255)
-1 -1 -1 -1 -1 -1 -1 -1 -1 -1 -1 -1 -1 -1 -1 -1 -1 -1 -1 -1 -1 -1 -1 -1 
-1 -1 -1 -1 -1 -1 -1 -1 -1 -1 -1 -1 -1 -1 -1 -1 -1 -1 -1 -1 -1 -1 -1 -1 
-1 -1 -1 -1 -1 -1 -1 -1 -1 -1 -1 -1 -1 -1 -1 -1 -1 -1 -1 -1 -1 -1 -1 -1 
-1 -1 -1 -1 -1 -1 -1 -1 -1 -1 -1 -1 -1 -1 -1 -1 -1 -1 -1 -1 -1 -1 -1 -1 
-1 -1 -1 -1 -1 -1 -1 -1 -1 -1 -1 -1 -1 -1 -1 -1 -1 -1 -1 -1 -1 -1 -1 -1 
-1 -1 -1 -1 -1 -1 -1 -1 -1 -1 -1 -1 -1 -1 -1 -1 -1 -1 -1 -1 -1 -1 -1 -1 
-1 -1 -1 -1 -1 -1 -1 -1 -1 -1 -1 -1 -1 -1 -1 -1 -1 -1 -1 -1 -1 -1 -1 -1 
-1 -1 -1 -1 -1 -1 -1 -1 -1 -1 -1 -1 -1 -1 -1 -1 -1 -1 -1 -1 -1 -1 -1 -1 
-1 -1 -1 -1 -1 -1 -1 -1 -1 -1 -1 -1 -1 -1 -1 -1 -1 -1 -1 -1 -1 -1 -1 -1 
-1 -1 -1 -1 -1 -1 -1 -1 -1 -1 -1 -1 -1 -1 -1 -1 -1 -1 -1 -1 -1 -1 -1 -1 
-1 -1 -1 -1 -1 -1 -1 -1 -1 -1 -1 -1 -1 -1 -1 -1 
$$ ##$RG_tab3= (0..255)
-1 -1 -1 -1 -1 -1 -1 -1 -1 -1 -1 -1 -1 -1 -1 -1 -1 -1 -1 -1 -1 -1 -1 -1 
-1 -1 -1 -1 -1 -1 -1 -1 -1 -1 -1 -1 -1 -1 -1 -1 -1 -1 -1 -1 -1 -1 -1 -1 
-1 -1 -1 -1 -1 -1 -1 -1 -1 -1 -1 -1 -1 -1 -1 -1 -1 -1 -1 -1 -1 -1 -1 -1 
-1 -1 -1 -1 -1 -1 -1 -1 -1 -1 -1 -1 -1 -1 -1 -1 -1 -1 -1 -1 -1 -1 -1 -1 
-1 -1 -1 -1 -1 -1 -1 -1 -1 -1 -1 -1 -1 -1 -1 -1 -1 -1 -1 -1 -1 -1 -1 -1 
-1 -1 -1 -1 -1 -1 -1 -1 -1 -1 -1 -1 -1 -1 -1 -1 -1 -1 -1 -1 -1 -1 -1 -1 
-1 -1 -1 -1 -1 -1 -1 -1 -1 -1 -1 -1 -1 -1 -1 -1 -1 -1 -1 -1 -1 -1 -1 -1 
-1 -1 -1 -1 -1 -1 -1 -1 -1 -1 -1 -1 -1 -1 -1 -1 -1 -1 -1 -1 -1 -1 -1 -1 
-1 -1 -1 -1 -1 -1 -1 -1 -1 -1 -1 -1 -1 -1 -1 -1 -1 -1 -1 -1 -1 -1 -1 -1 
-1 -1 -1 -1 -1 -1 -1 -1 -1 -1 -1 -1 -1 -1 -1 -1 -1 -1 -1 -1 -1 -1 -1 -1 
-1 -1 -1 -1 -1 -1 -1 -1 -1 -1 -1 -1 -1 -1 -1 -1 
$$ ##$RG_tab4= (0..255)
-1 -1 -1 -1 -1 -1 -1 -1 -1 -1 -1 -1 -1 -1 -1 -1 -1 -1 -1 -1 -1 -1 -1 -1 
-1 -1 -1 -1 -1 -1 -1 -1 -1 -1 -1 -1 -1 -1 -1 -1 -1 -1 -1 -1 -1 -1 -1 -1 
-1 -1 -1 -1 -1 -1 -1 -1 -1 -1 -1 -1 -1 -1 -1 -1 -1 -1 -1 -1 -1 -1 -1 -1 
-1 -1 -1 -1 -1 -1 -1 -1 -1 -1 -1 -1 -1 -1 -1 -1 -1 -1 -1 -1 -1 -1 -1 -1 
-1 -1 -1 -1 -1 -1 -1 -1 -1 -1 -1 -1 -1 -1 -1 -1 -1 -1 -1 -1 -1 -1 -1 -1 
-1 -1 -1 -1 -1 -1 -1 -1 -1 -1 -1 -1 -1 -1 -1 -1 -1 -1 -1 -1 -1 -1 -1 -1 
-1 -1 -1 -1 -1 -1 -1 -1 -1 -1 -1 -1 -1 -1 -1 -1 -1 -1 -1 -1 -1 -1 -1 -1 
-1 -1 -1 -1 -1 -1 -1 -1 -1 -1 -1 -1 -1 -1 -1 -1 -1 -1 -1 -1 -1 -1 -1 -1 
-1 -1 -1 -1 -1 -1 -1 -1 -1 -1 -1 -1 -1 -1 -1 -1 -1 -1 -1 -1 -1 -1 -1 -1 
-1 -1 -1 -1 -1 -1 -1 -1 -1 -1 -1 -1 -1 -1 -1 -1 -1 -1 -1 -1 -1 -1 -1 -1 
-1 -1 -1 -1 -1 -1 -1 -1 -1 -1 -1 -1 -1 -1 -1 -1 
$$ ##$RG_tab5= (0..255)
-1 -1 -1 -1 -1 -1 -1 -1 -1 -1 -1 -1 -1 -1 -1 -1 -1 -1 -1 -1 -1 -1 -1 -1 
-1 -1 -1 -1 -1 -1 -1 -1 -1 -1 -1 -1 -1 -1 -1 -1 -1 -1 -1 -1 -1 -1 -1 -1 
-1 -1 -1 -1 -1 -1 -1 -1 -1 -1 -1 -1 -1 -1 -1 -1 -1 -1 -1 -1 -1 -1 -1 -1 
-1 -1 -1 -1 -1 -1 -1 -1 -1 -1 -1 -1 -1 -1 -1 -1 -1 -1 -1 -1 -1 -1 -1 -1 
-1 -1 -1 -1 -1 -1 -1 -1 -1 -1 -1 -1 -1 -1 -1 -1 -1 -1 -1 -1 -1 -1 -1 -1 
-1 -1 -1 -1 -1 -1 -1 -1 -1 -1 -1 -1 -1 -1 -1 -1 -1 -1 -1 -1 -1 -1 -1 -1 
-1 -1 -1 -1 -1 -1 -1 -1 -1 -1 -1 -1 -1 -1 -1 -1 -1 -1 -1 -1 -1 -1 -1 -1 
-1 -1 -1 -1 -1 -1 -1 -1 -1 -1 -1 -1 -1 -1 -1 -1 -1 -1 -1 -1 -1 -1 -1 -1 
-1 -1 -1 -1 -1 -1 -1 -1 -1 -1 -1 -1 -1 -1 -1 -1 -1 -1 -1 -1 -1 -1 -1 -1 
-1 -1 -1 -1 -1 -1 -1 -1 -1 -1 -1 -1 -1 -1 -1 -1 -1 -1 -1 -1 -1 -1 -1 -1 
-1 -1 -1 -1 -1 -1 -1 -1 -1 -1 -1 -1 -1 -1 -1 -1 
$$ ##$RG_tab6= (0..255)
-1 -1 -1 -1 -1 -1 -1 -1 -1 -1 -1 -1 -1 -1 -1 -1 -1 -1 -1 -1 -1 -1 -1 -1 
-1 -1 -1 -1 -1 -1 -1 -1 -1 -1 -1 -1 -1 -1 -1 -1 -1 -1 -1 -1 -1 -1 -1 -1 
-1 -1 -1 -1 -1 -1 -1 -1 -1 -1 -1 -1 -1 -1 -1 -1 -1 -1 -1 -1 -1 -1 -1 -1 
-1 -1 -1 -1 -1 -1 -1 -1 -1 -1 -1 -1 -1 -1 -1 -1 -1 -1 -1 -1 -1 -1 -1 -1 
-1 -1 -1 -1 -1 -1 -1 -1 -1 -1 -1 -1 -1 -1 -1 -1 -1 -1 -1 -1 -1 -1 -1 -1 
-1 -1 -1 -1 -1 -1 -1 -1 -1 -1 -1 -1 -1 -1 -1 -1 -1 -1 -1 -1 -1 -1 -1 -1 
-1 -1 -1 -1 -1 -1 -1 -1 -1 -1 -1 -1 -1 -1 -1 -1 -1 -1 -1 -1 -1 -1 -1 -1 
-1 -1 -1 -1 -1 -1 -1 -1 -1 -1 -1 -1 -1 -1 -1 -1 -1 -1 -1 -1 -1 -1 -1 -1 
-1 -1 -1 -1 -1 -1 -1 -1 -1 -1 -1 -1 -1 -1 -1 -1 -1 -1 -1 -1 -1 -1 -1 -1 
-1 -1 -1 -1 -1 -1 -1 -1 -1 -1 -1 -1 -1 -1 -1 -1 -1 -1 -1 -1 -1 -1 -1 -1 
-1 -1 -1 -1 -1 -1 -1 -1 -1 -1 -1 -1 -1 -1 -1 -1 
$$ ##$RG_tab7= (0..255)
-1 -1 -1 -1 -1 -1 -1 -1 -1 -1 -1 -1 -1 -1 -1 -1 -1 -1 -1 -1 -1 -1 -1 -1 
-1 -1 -1 -1 -1 -1 -1 -1 -1 -1 -1 -1 -1 -1 -1 -1 -1 -1 -1 -1 -1 -1 -1 -1 
-1 -1 -1 -1 -1 -1 -1 -1 -1 -1 -1 -1 -1 -1 -1 -1 -1 -1 -1 -1 -1 -1 -1 -1 
-1 -1 -1 -1 -1 -1 -1 -1 -1 -1 -1 -1 -1 -1 -1 -1 -1 -1 -1 -1 -1 -1 -1 -1 
-1 -1 -1 -1 -1 -1 -1 -1 -1 -1 -1 -1 -1 -1 -1 -1 -1 -1 -1 -1 -1 -1 -1 -1 
-1 -1 -1 -1 -1 -1 -1 -1 -1 -1 -1 -1 -1 -1 -1 -1 -1 -1 -1 -1 -1 -1 -1 -1 
-1 -1 -1 -1 -1 -1 -1 -1 -1 -1 -1 -1 -1 -1 -1 -1 -1 -1 -1 -1 -1 -1 -1 -1 
-1 -1 -1 -1 -1 -1 -1 -1 -1 -1 -1 -1 -1 -1 -1 -1 -1 -1 -1 -1 -1 -1 -1 -1 
-1 -1 -1 -1 -1 -1 -1 -1 -1 -1 -1 -1 -1 -1 -1 -1 -1 -1 -1 -1 -1 -1 -1 -1 
-1 -1 -1 -1 -1 -1 -1 -1 -1 -1 -1 -1 -1 -1 -1 -1 -1 -1 -1 -1 -1 -1 -1 -1 
-1 -1 -1 -1 -1 -1 -1 -1 -1 -1 -1 -1 -1 -1 -1 -1 
$$ ##$RG_tab8= (0..255)
-1 -1 -1 -1 -1 -1 -1 -1 -1 -1 -1 -1 -1 -1 -1 -1 -1 -1 -1 -1 -1 -1 -1 -1 
-1 -1 -1 -1 -1 -1 -1 -1 -1 -1 -1 -1 -1 -1 -1 -1 -1 -1 -1 -1 -1 -1 -1 -1 
-1 -1 -1 -1 -1 -1 -1 -1 -1 -1 -1 -1 -1 -1 -1 -1 -1 -1 -1 -1 -1 -1 -1 -1 
-1 -1 -1 -1 -1 -1 -1 -1 -1 -1 -1 -1 -1 -1 -1 -1 -1 -1 -1 -1 -1 -1 -1 -1 
-1 -1 -1 -1 -1 -1 -1 -1 -1 -1 -1 -1 -1 -1 -1 -1 -1 -1 -1 -1 -1 -1 -1 -1 
-1 -1 -1 -1 -1 -1 -1 -1 -1 -1 -1 -1 -1 -1 -1 -1 -1 -1 -1 -1 -1 -1 -1 -1 
-1 -1 -1 -1 -1 -1 -1 -1 -1 -1 -1 -1 -1 -1 -1 -1 -1 -1 -1 -1 -1 -1 -1 -1 
-1 -1 -1 -1 -1 -1 -1 -1 -1 -1 -1 -1 -1 -1 -1 -1 -1 -1 -1 -1 -1 -1 -1 -1 
-1 -1 -1 -1 -1 -1 -1 -1 -1 -1 -1 -1 -1 -1 -1 -1 -1 -1 -1 -1 -1 -1 -1 -1 
-1 -1 -1 -1 -1 -1 -1 -1 -1 -1 -1 -1 -1 -1 -1 -1 -1 -1 -1 -1 -1 -1 -1 -1 
-1 -1 -1 -1 -1 -1 -1 -1 -1 -1 -1 -1 -1 -1 -1 -1 
$$ ##$ROUTER= 3
$$ ##$RX22TY= <tty10>
$$ ##$SCMTY= <no>
$$ ##$SPECTR= 5
$$ ##$SY2FLAG= 0
$$ ##$TFXNUM= 0
$$ ##$TRIPLO2= 0
$$ ##$VTUTY= <tty05>
$$ ##$WBREFAM= (0..15)
100 100 100 100 100 100 100 100 100 100 100 100 100 100 100 100 
$$ ##$WBREFPH= (0..15)
0 0 0 0 0 0 0 0 0 0 0 0 0 0 0 0 
$$ ##$XFAC= 2
$$ ##END=
##$RELAX= 
$$ Bruker specific parameters
$$ --------------------------
##$DU= <P:\NMR-data>
##$EXPNO= 1
##$NAME= <NMR_apolar_Ctrol_p17.3C>
##$PROCNO= 1
##$TYPE= <nmr>
##$USER= <Ainhoa_raw_data>
##$ACQT0= -4.83829889523336
##$AMP= (0..31)
100 100 100 100 100 100 100 100 100 100 100 100 100 100 100 100 100 100
100 100 100 100 100 100 100 100 100 100 100 100 100 100
##$ANAVPT= -1
##$AQSEQ= 0
##$AQ_mod= 3
##$AUNM= <au_zg>
##$AUTOPOS= <22 >
##$BF1= 400.13
##$BF2= 100.612769
##$BF3= 400.13
##$BF4= 400.13
##$BF5= 500.13
##$BF6= 500.13
##$BF7= 500.13
##$BF8= 500.13
##$BYTORDA= 0
##$CFDGTYP= 0
##$CFRGTYP= 5
##$CHEMSTR= <none>
##$CNST= (0..63)
1 1 145 1 1 1 1 1 1 1 1 1 1 1 1 1 1 1 1 1 1 1 1 1 1 1 1 1 1 1 1 1 1 1 1
1 1 1 1 1 1 1 1 1 1 1 1 1 1 1 1 1 1 1 1 1 1 1 1 1 1 1 1 1
##$CPDPRG= <>
##$CPDPRG1= <>
##$CPDPRG2= <>
##$CPDPRG3= <>
##$CPDPRG4= <mlev>
##$CPDPRG5= <mlev>
##$CPDPRG6= <mlev>
##$CPDPRG7= <mlev>
##$CPDPRG8= <mlev>
##$CPDPRGB= <>
##$CPDPRGT= <>
##$D= (0..63)
0 2 0 0 0 0 0 0 0 0.06 0 0 2e-005 0 0 0 0.0002 0 0 0 0 0 0 0 0 0 0 0 0
0 0 0 0 0 0 0 0 0 0 0 0 0 0 0 0 0 0 0 0 0 0 0 0 0 0 0 0 0 0 0 0 0 0 0
##$DATE= 1217342955
##$DBL= (0..7)
120 120 120 120 120 120 120 120
##$DBP= (0..7)
150 150 150 150 150 150 150 150
##$DBP07= 0
##$DBPNAM0= <>
##$DBPNAM1= <>
##$DBPNAM2= <>
##$DBPNAM3= <>
##$DBPNAM4= <>
##$DBPNAM5= <>
##$DBPNAM6= <>
##$DBPNAM7= <>
##$DBPOAL= (0..7)
0.5 0.5 0.5 0.5 0.5 0.5 0.5 0.5
##$DBPOFFS= (0..7)
0 0 0 0 0 0 0 0
##$DE= 6
##$DECBNUC= <off>
##$DECIM= 24
##$DECNUC= <off>
##$DECSTAT= 4
##$DIGMOD= 0
##$DIGTYP= 7
##$DL= (0..7)
0 120 120 120 120 120 120 120
##$DP= (0..7)
150 150 150 150 150 150 150 150
##$DP07= 0
##$DPNAME0= <>
##$DPNAME1= <>
##$DPNAME2= <>
##$DPNAME3= <>
##$DPNAME4= <>
##$DPNAME5= <>
##$DPNAME6= <>
##$DPNAME7= <>
##$DPOAL= (0..7)
0.5 0.5 0.5 0.5 0.5 0.5 0.5 0.5
##$DPOFFS= (0..7)
0 0 0 0 0 0 0 0
##$DQDMODE= 0
##$DR= 18
##$DS= 4
##$DSLIST= <SSSSSSSSSSSSSSS>
##$DSPFIRM= 0
##$DSPFVS= -1
##$DTYPA= 0
##$EXP= <AID_chl>
##$F1LIST= <111111111111111>
##$F2LIST= <222222222222222>
##$F3LIST= <333333333333333>
##$FCUCHAN= (0..9)
0 2 1 0 0 0 0 0 0 0
##$FL1= 90
##$FL2= 90
##$FL3= 90
##$FL4= 90
##$FOV= 20
##$FQ1LIST= <freqlist>
##$FQ2LIST= <freqlist>
##$FQ3LIST= <freqlist>
##$FQ4LIST= <freqlist>
##$FQ5LIST= <freqlist>
##$FQ6LIST= <freqlist>
##$FQ7LIST= <freqlist>
##$FQ8LIST= <freqlist>
##$FRQLO3= 1882485.02994012
##$FRQLO3N= 0
##$FS= (0..7)
83 83 83 83 83 83 83 83
##$FTLPGN= 0
##$FW= 90000
##$FnMODE= 0
##$FnTYPE= 0
##$GP031= 0
##$GPNAM0= <sine.100>
##$GPNAM1= <sine.100>
##$GPNAM10= <sine.100>
##$GPNAM11= <sine.100>
##$GPNAM12= <sine.100>
##$GPNAM13= <sine.100>
##$GPNAM14= <sine.100>
##$GPNAM15= <sine.100>
##$GPNAM16= <sine.100>
##$GPNAM17= <sine.100>
##$GPNAM18= <sine.100>
##$GPNAM19= <sine.100>
##$GPNAM2= <sine.100>
##$GPNAM20= <sine.100>
##$GPNAM21= <sine.100>
##$GPNAM22= <sine.100>
##$GPNAM23= <sine.100>
##$GPNAM24= <sine.100>
##$GPNAM25= <sine.100>
##$GPNAM26= <sine.100>
##$GPNAM27= <sine.100>
##$GPNAM28= <sine.100>
##$GPNAM29= <sine.100>
##$GPNAM3= <sine.100>
##$GPNAM30= <sine.100>
##$GPNAM31= <sine.100>
##$GPNAM4= <sine.100>
##$GPNAM5= <sine.100>
##$GPNAM6= <sine.100>
##$GPNAM7= <sine.100>
##$GPNAM8= <sine.100>
##$GPNAM9= <sine.100>
##$GPX= (0..31)
0 0 0 0 0 0 0 0 0 0 0 0 0 0 0 0 0 0 0 0 0 0 0 0 0 0 0 0 0 0 0 0
##$GPY= (0..31)
0 0 0 0 0 0 0 0 0 0 0 0 0 0 0 0 0 0 0 0 0 0 0 0 0 0 0 0 0 0 0 0
##$GPZ= (0..31)
0 0 0 0 0 0 0 0 0 0 0 0 0 0 0 0 0 0 0 0 0 0 0 0 0 0 0 0 0 0 0 0
##$GRDPROG= <>
##$GRPDLY= -1
##$HDDUTY= 20
##$HDRATE= 20
##$HGAIN= (0..3)
0 0 0 0
##$HL1= 1
##$HL2= 35
##$HL3= 16
##$HL4= 17
##$HOLDER= 0
##$HPMOD= (0..7)
0 0 0 0 0 0 0 0
##$HPPRGN= 0
##$IN= (0..63)
0.001 0.001 0.001 0.001 0.001 0.001 0.001 0.001 0.001 0.001 0.001 0.001
0.001 0.001 0.001 0.001 0.001 0.001 0.001 0.001 0.001 0.001 0.001 0.001
0.001 0.001 0.001 0.001 0.001 0.001 0.001 0.001 0.001 0.001 0.001 0.001
0.001 0.001 0.001 0.001 0.001 0.001 0.001 0.001 0.001 0.001 0.001 0.001
0.001 0.001 0.001 0.001 0.001 0.001 0.001 0.001 0.001 0.001 0.001 0.001
0.001 0.001 0.001 0.001
##$INF= (0..7)
0 0 0 0 0 0 0 0
##$INP= (0..63)
0 0 0 0 0 0 0 0 0 0 0 0 0 0 0 0 0 0 0 0 0 0 0 0 0 0 0 0 0 0 0 0 0 0 0 0
0 0 0 0 0 0 0 0 0 0 0 0 0 0 0 0 0 0 0 0 0 0 0 0 0 0 0 0
##$INSTRUM= <avance400>
##$L= (0..31)
1 1 1 1 1 1 1 1 1 1 1 1 1 1 1 1 1 1 1 1 1 1 1 1 1 1 1 1 1 1 1 1
##$LFILTER= 100
##$LGAIN= -15
##$LINPSTP= 10
##$LOCKED= yes
##$LOCKFLD= 3186
##$LOCKGN= 118.800003051758
##$LOCKPOW= -35
##$LOCKPPM= 7.23999977111816
##$LOCNUC= <2H>
##$LOCPHAS= 356
##$LOCSHFT= yes
##$LOCSW= 0
##$LTIME= 0.200000002980232
##$MASR= 4200
##$MASRLST= <masrlst>
##$NBL= 1
##$NC= -2
##$NLOGCH= 1
##$NS= 128
##$NUC1= <1H>
##$NUC2= <13C>
##$NUC3= <off>
##$NUC4= <off>
##$NUC5= <off>
##$NUC6= <off>
##$NUC7= <off>
##$NUC8= <off>
##$NUCLEI= 0
##$NUCLEUS= <off>
##$O1= 1922.3
##$O2= 4979.85804243228
##$O3= 1900.52349393
##$O4= 1900.52349393
##$O5= 0
##$O6= 0
##$O7= 0
##$O8= 0
##$OBSCHAN= (0..9)
0 0 0 0 0 0 0 0 0 0
##$OVERFLW= 0
##$P= (0..63)
7.6 7.6 15.2 14.9 29.8 16.5 25 50 0 0 0 0 0 0 0 200000 1000 2500 0 600
2500 0 0 0 0 200 0 7.6 1000 0 0 0 0 0 0 0 0 0 0 0 0 0 0 0 0 0 0 0 0 0 0
0 0 0 0 0 0 0 0 0 0 0 0 0
##$PACOIL= (0..15)
0 0 0 0 0 0 0 0 0 0 0 0 0 0 0 0
##$PAPS= 2
##$PARMODE= 0
##$PCPD= (0..9)
100 100 70 100 100 100 100 100 100 100
##$PHCOR= (0..31)
0 0 0 0 0 0 0 0 0 0 0 0 0 0 0 0 0 0 0 0 0 0 0 0 0 0 0 0 0 0 0 0
##$PHLIST= <>
##$PHP= 1
##$PH_ref= 0
##$PL= (0..63)
120 0 -4 120 120 120 120 120 120 60 10.34 22.38 9 120 120 120 120 120 0
120 120 120 120 120 120 120 120 22.38 120 120 9 120 120 120 120 120 120
120 120 120 120 120 120 120 120 120 120 120 120 120 120 120 120 120 120
120 120 120 120 120 120 120 120 120
##$PLSTEP= 0.1
##$PLSTRT= -6
##$POWMOD= 0
##$PQPHASE= 0
##$PQSCALE= 0
##$PR= 1
##$PRECHAN= (0..15)
-1 1 2 -1 -1 -1 -1 -1 -1 -1 -1 -1 -1 -1 -1 -1
##$PRGAIN= 0
##$PROBHD= <5 mm PABBI 1H-BB Z-GRD Z811201/0006
>
##$PROSOL= no
##$PULPROG= <zg>
##$PW= 0
##$PYNM= <acqu.py>
##$QNP= 1
##$RD= 0
##$RECCHAN= (0..15)
-1 -1 -1 -1 -1 -1 -1 -1 -1 -1 -1 -1 -1 -1 -1 -1
##$RECPH= 0
##$RECPRE= (0..15)
-1 -1 -1 -1 -1 -1 -1 -1 -1 -1 -1 -1 -1 -1 -1 -1
##$RECPRFX= (0..15)
-1 -1 -1 -1 -1 -1 -1 -1 -1 -1 -1 -1 -1 -1 -1 -1
##$RECSEL= (0..15)
0 0 0 0 0 0 0 0 0 0 0 0 0 0 0 0
##$RG= 181
##$RO= 0
##$ROUTWD1= (0..23)
0 0 0 0 0 0 0 0 0 0 0 0 0 0 0 0 0 0 0 0 1 1 0 0
##$ROUTWD2= (0..23)
0 0 0 0 0 1 0 0 0 0 0 0 0 0 0 0 0 0 1 0 1 1 0 0
##$RSEL= (0..9)
0 1 2 0 0 0 0 0 0 0
##$S= (0..7)
83 4 83 83 83 83 83 83
##$SEOUT= 0
##$SFO1= 400.1319223
##$SFO2= 100.617748858042
##$SFO3= 400.131900523494
##$SFO4= 400.131900523494
##$SFO5= 500.13
##$SFO6= 500.13
##$SFO7= 500.13
##$SFO8= 500.13
##$SOLVENT= <CDCl3>
##$SP= (0..31)
1 120 120 120 0 0 120 120 0 0 0 120 0 0 120 0 150 150 120 120.87 118.96
122.27 114.95 150 150 150 150 150 150 120 120 120
##$SP07= 0
##$SPECTR= 0
##$SPNAM0= <gauss>
##$SPNAM1= <Gaus1.1000>
##$SPNAM10= <gauss>
##$SPNAM11= <Gaus1.1000>
##$SPNAM12= <gauss>
##$SPNAM13= <gauss>
##$SPNAM14= <Gaus1.1000>
##$SPNAM15= <Gaus1.1000>
##$SPNAM16= <gauss>
##$SPNAM17= <gauss>
##$SPNAM18= <Gaus1.1000>
##$SPNAM19= <Gaus1.1000>
##$SPNAM2= <Gaus1.1000>
##$SPNAM20= <Gaus1.1000>
##$SPNAM21= <Gaus1.1000>
##$SPNAM22= <Gaus1.1000>
##$SPNAM23= <gauss>
##$SPNAM24= <gauss>
##$SPNAM25= <gauss>
##$SPNAM26= <gauss>
##$SPNAM27= <gauss>
##$SPNAM28= <gauss>
##$SPNAM29= <Gaus1.1000>
##$SPNAM3= <Gaus1.1000>
##$SPNAM30= <Gaus1.1000>
##$SPNAM31= <Gaus1.1000>
##$SPNAM4= <gauss>
##$SPNAM5= <gauss>
##$SPNAM6= <Gaus1.1000>
##$SPNAM7= <Gaus1.1000>
##$SPNAM8= <gauss>
##$SPNAM9= <gauss>
##$SPOAL= (0..31)
0.5 0.5 0.5 0.5 0.5 0.5 0.5 0.5 0.5 0.5 0.5 0.5 0.5 0.5 0.5 0.5 0.5 0.5
0.5 0.5 0.5 0.5 0.5 0.5 0.5 0.5 0.5 0.5 0.5 0.5 0.5 0.5
##$SPOFFS= (0..31)
0 0 0 0 0 0 0 0 0 0 0 0 0 0 0 0 0 0 0 0 0 0 0 0 0 0 0 0 0 0 0 0
##$SUBNAM0= <"">
##$SUBNAM1= <"">
##$SUBNAM2= <"">
##$SUBNAM3= <"">
##$SUBNAM4= <"">
##$SUBNAM5= <"">
##$SUBNAM6= <"">
##$SUBNAM7= <"">
##$SUBNAM8= <"">
##$SUBNAM9= <"">
##$SW= 12.4709369134976
##$SWIBOX= (0..15)
0 1 2 0 0 0 0 0 0 0 0 0 0 0 0 0
##$SW_h= 4990.01996007984
##$SWfinal= 0
##$TD= 16244
##$TD0= 1
##$TE= 301.7
##$TE2= 300
##$TE3= 300
##$TEG= 300
##$TL= (0..7)
0 120 120 120 120 120 120 120
##$TP= (0..7)
150 150 150 150 150 150 150 150
##$TP07= 0
##$TPNAME0= <>
##$TPNAME1= <>
##$TPNAME2= <>
##$TPNAME3= <>
##$TPNAME4= <>
##$TPNAME5= <>
##$TPNAME6= <>
##$TPNAME7= <>
##$TPOAL= (0..7)
0.5 0.5 0.5 0.5 0.5 0.5 0.5 0.5
##$TPOFFS= (0..7)
0 0 0 0 0 0 0 0
##$TUNHIN= 0
##$TUNHOUT= 0
##$TUNXOUT= 0
##$USERA1= <user>
##$USERA2= <user>
##$USERA3= <user>
##$USERA4= <user>
##$USERA5= <user>
##$V9= 5
##$VALIST= <valist>
##$VCLIST= <CCCCCCCCCCCCCCC>
##$VD= 0
##$VDLIST= <DDDDDDDDDDDDDDD>
##$VPLIST= <PPPPPPPPPPPPPPP>
##$VTLIST= <TTTTTTTTTTTTTTT>
##$WBST= 1024
##$WBSW= 15.53612
##$XGAIN= (0..3)
0 0 0 0
##$XL= 0
##$YL= 0
##$YMAX_a= 3246573
##$YMIN_a= -2641332
##$ZGOPTNS= <>
##$ZL1= 120
##$ZL2= 120
##$ZL3= 120
##$ZL4= 120
##$ABSF1= 10
##$ABSF2= 0
##$ABSG= 5
##$ABSL= 3
##$ALPHA= 0
##$AQORDER= 0
##$ASSFAC= 0
##$ASSFACI= 0
##$ASSFACX= 0
##$ASSWID= 0
##$AUNMP= <proc_1H_AID>
##$AXLEFT= 0
##$AXNAME= <>
##$AXNUC= <off>
##$AXRIGHT= 0
##$AXTYPE= 0
##$AXUNIT= <>
##$AZFE= 0.1
##$AZFW= 0.1
##$BCFW= 1
##$BC_mod= 2
##$BYTORDP= 0
##$COROFFS= 0
##$CY= 12.5
##$DATMOD= 1
##$DC= 2
##$DFILT= <>
##$DTYPP= 0
##$F1P= 9.9967504570787
##$F2P= -9.53364507338961e-007
##$FCOR= 1
##$FTSIZE= 65536
##$FT_mod= 4
##$GAMMA= 1
##$GB= 0
##$INTBC= 1
##$INTSCL= 1
##$ISEN= 128
##$LB= 1
##$LEV0= 0
##$LPBIN= 0
##$MAXI= 10000
##$MC2= 0
##$MEAN= 0
##$ME_mod= 0
##$MI= 0.02
##$NCOEF= 0
##$NC_proc= 0
##$NLEV= 6
##$NOISF1= 8.174992
##$NOISF2= 6.675002
##$NSP= 1
##$NTH_PI= 0
##$NZP= 0
##$OFFSET= 11.01498
##$PC= 1
##$PHC0= 212.0338
##$PHC1= -8.11141
##$PH_mod= 0
##$PKNL= yes
##$PPARMOD= 0
##$PPDIAG= 0
##$PPIPTYP= 0
##$PPMPNUM= 100
##$PPRESOL= 1
##$PSCAL= 0
##$PSIGN= 0
##$PYNMP= <proc.py>
##$REVERSE= no
##$SF= 400.130009885034
##$SI= 131072
##$SIGF1= 5.6
##$SIGF2= 5.2
##$SINO= 400
##$SIOLD= 131072
##$SPECTYP= <>
##$SREGLST= <1H.CDCl3>
##$SSB= 2
##$STSI= 0
##$STSR= 0
##$SW_p= 4990.01996007982
##$SYMM= 0
##$S_DEV= 0
##$TDeff= 16244
##$TDoff= 0
##$TI= <>
##$TILT= no
##$TM1= 0
##$TM2= 0
##$TOPLEV= 0
##$USERP1= <user>
##$USERP2= <user>
##$USERP3= <user>
##$USERP4= <user>
##$USERP5= <user>
##$WDW= 4
##$XDIM= 8192
##$YMAX_p= 0
##$YMIN_p= 0
##$CURPLOT= <\\rik006s\net8_hp>
##$CURPRIN= <$\\rik006s\net8_hp>
##$DFORMAT= <normdp>
##$LAYOUT= <+/1d_h.xwp>
##$LFORMAT= <normlp>
##$PFORMAT= <normpl>
##$SURQMSG= 1
$$ End of Bruker specific parameters
$$ ---------------------------------
##NTUPLES= NMR FID
##VAR_NAME=  TIME,          FID/REAL,        FID/IMAG
##SYMBOL=    X,             R,               I
##VAR_TYPE=  INDEPENDENT,   DEPENDENT,       DEPENDENT
##VAR_FORM=  AFFN,          ASDF,            ASDF
##VAR_DIM=   8122,          8122,            8122
##UNITS=     SECONDS,       ARBITRARY UNITS, ARBITRARY UNITS
##FACTOR=    0.0002004,     1,               1
##FIRST=     0,             -2538229,        -587606
##LAST=      1.6274484,     -10821,          -10524
##MIN=       0,             -2734180,        -2734180
##MAX=       1.6274484,     3087661,         3087661
$$ Real data points
##PAGE= N=1
##DATA TABLE= (X++(R..R)), XYDATA
0 -2538229
1 -1411634
2  3087661
3   197881
4 -2734180
5   232937
6  2001995
7  -558519
8  -835501
9  1068573
10   442163
11  -990185
12   277046
13  1336201
14   -95171
15 -1181093
16   146062
17   967217
18  -173197
19  -847717
20   -67245
21    69819
22  -129623
23   278179
24    -5024
25  -807152
26    50228
27   798937
28  -355961
29  -517927
30   969535
31   224961
32 -1167520
33   567410
34  1637607
35 -1031216
36 -1626312
37  1388408
38  1409048
39 -1551579
40 -1029985
41  1312355
42   325592
43 -1224417
44   149914
45   857108
46  -815527
47  -852869
48  1272369
49  1005183
50 -1369094
51  -917393
52  1544297
53   910116
54 -1259769
55  -435127
56  1098210
57    91292
58  -537760
59   387895
60   -43364
61  -829089
62   248036
63   574679
64  -627652
65  -412965
66   473650
67   -80872
68  -222062
69   512192
70   -53671
71  -777840
72   323618
73   982597
74  -193955
75  -680000
76   336205
77   510679
78  -365615
79  -279099
80   470696
81   -89572
82  -807633
83   319807
84  1055758
85  -652331
86 -1355064
87   667170
88  1200436
89  -799726
90  -929895
91   744141
92   495993
93  -494772
94   188049
95   390121
96  -595611
97  -185004
98   896360
99   174581
100  -740640
101   -74008
102   474161
103    54574
104  -138964
105  -196015
106  -334632
107    94775
108   431513
109  -139803
110  -465190
111    39238
112   283541
113   -41616
114   -98439
115   130292
116    20253
117  -203861
118   207759
119   625788
120  -101888
121  -802530
122   158894
123   903103
124  -211625
125  -762980
126   288469
127   368828
128  -410014
129     6294
130   342021
131  -546898
132  -500001
133   665888
134   498949
135  -621454
136  -472882
137   432463
138   466127
139  -133832
140  -330826
141   -51703
142   225726
143   286040
144   141981
145  -192500
146  -268007
147   127944
148   279508
149   -94590
150  -212493
151   -37954
152   -79168
153    43388
154   332494
155  -130031
156  -660966
157    29697
158   676891
159   -62737
160  -541504
161   170246
162   353702
163  -225290
164    15924
165   415569
166  -270480
167  -524279
168   494852
169   664698
170  -425022
171  -606740
172   261924
173   425090
174  -130734
175  -320448
176  -116824
177    20684
178   125606
179   186426
180   -36796
181  -357146
182  -143291
183   402769
184   290352
185  -290746
186  -233041
187   176313
188   213595
189   170850
190   -11663
191  -436661
192  -146906
193   550669
194   176331
195  -518690
196  -102007
197   308189
198  -112547
199  -115128
200   245393
201  -181396
202  -480692
203   264386
204   627421
205  -180567
206  -594064
207   115976
208   517996
209   -19547
210  -270360
211    49129
212    45987
213   -68766
214   254491
215   194343
216  -443862
217  -363961
218   396245
219   362753
220  -289921
221  -333969
222    59136
223   181485
224   134016
225   -25150
226  -312073
227  -207244
228   346099
229   380556
230  -203763
231  -294904
232   152578
233   180235
234    -9703
235    75532
236   -70466
237  -340939
238    82968
239   531819
240   -32574
241  -613624
242  -104306
243   448432
244    91917
245  -303951
246   -67789
247   100350
248   -62540
249   101070
250   308935
251  -212896
252  -512654
253   251812
254   612510
255  -163344
256  -446828
257   131649
258   239224
259   -15043
260    48686
261  -115653
262  -360019
263    91014
264   458780
265   -48034
266  -425751
267   -74213
268   221140
269   108421
270   -11998
271   -96386
272  -199792
273    23585
274   426629
275   188508
276  -442842
277  -289728
278   390118
279   300059
280  -240512
281  -162642
282    91550
283   -46644
284    41717
285   252848
286  -151591
287  -505680
288    56306
289   558353
290    35634
291  -498653
292   -91078
293   338007
294    93665
295   -83745
296     7179
297  -153417
298  -117590
299   368129
300   288829
301  -380731
302  -333287
303   256877
304   245065
305   -94711
306  -122839
307  -121050
308   -63904
309   249081
310   237785
311  -277857
312  -391986
313   166240
314   407040
315   -30959
316  -255685
317   -10098
318    77229
319    51682
320   198112
321    -6588
322  -440656
323  -108057
324   536805
325   196176
326  -462483
327  -230277
328   249192
329   142694
330   -66926
331   -61448
332  -128294
333  -115970
334   224418
335   335536
336  -162096
337  -433845
338    71951
339   422123
340    48387
341  -240695
342   -75600
343    33885
344   113612
345   231439
346   -75532
347  -427250
348   -52109
349   393783
350   115709
351  -268563
352  -162230
353    54386
354   101627
355   118898
356     1961
357  -282328
358  -186088
359   349317
360   378635
361  -262040
362  -387650
363   181899
364   299551
365   -53591
366   -67137
367   -37121
368  -178824
369    99853
370   395845
371   -74609
372  -494894
373   -64879
374   385978
375   134761
376  -227206
377  -181873
378    15384
379   128955
380   169091
381    -1333
382  -284485
383  -169182
384   299878
385   314606
386  -163171
387  -282818
388    33816
389   168911
390   112435
391    10330
392  -213251
393  -208865
394   210924
395   354148
396  -112151
397  -405375
398   -46908
399   277175
400    93533
401  -118165
402   -91101
403   -89261
404    24994
405   309635
406   123551
407  -420238
408  -238656
409   395721
410   282120
411  -216269
412  -180765
413    32681
414    63279
415   144853
416    84177
417  -251898
418  -261284
419   192532
420   350552
421   -62803
422  -337385
423   -88804
424   191187
425   130894
426   -17802
427  -135249
428  -202200
429    69013
430   389686
431    55555
432  -403661
433  -133684
434   276187
435   151707
436   -49854
437   -84677
438  -138429
439     2439
440   293086
441   138014
442  -320211
443  -279474
444   211964
445   330951
446   -61410
447  -274933
448   -57456
449   110919
450    97072
451    84464
452  -107684
453  -304354
454    34711
455   416670
456    74727
457  -370537
458  -150197
459   203802
460   155277
461     9896
462   -80210
463  -182643
464   -17062
465   318606
466   173402
467  -320249
468  -281568
469   202595
470   266614
471   -49201
472  -127306
473   -92229
474   -67024
475   183381
476   242697
477  -215729
478  -378979
479   119094
480   385372
481    27577
482  -257886
483  -121411
484    78128
485   124510
486    94149
487   -48576
488  -244876
489  -102453
490   341994
491   265305
492  -328647
493  -330324
494   211138
495   227863
496   -56848
497   -38305
498   -92977
499  -150837
500   219855
501   318138
502  -226083
503  -387205
504   113823
505   312676
506    35094
507  -142526
508  -128330
509   -40551
510   136666
511   197286
512   -66049
513  -331592
514   -86900
515   362625
516   219848
517  -268780
518  -235013
519   114400
520   136647
521    45870
522    36320
523  -167743
524  -217671
525   233212
526   378714
527  -188191
528  -425106
529    64709
530   309942
531    20378
532  -114150
533   -60789
534  -119205
535    47643
536   321310
537     9985
538  -416894
539   -93305
540   368613
541   174875
542  -169528
543  -159658
544   -29697
545    94645
546   183652
547    18251
548  -253940
549  -176576
550   210867
551   308061
552  -107922
553  -369716
554   -18269
555   249590
556    50846
557   -45127
558   -38521
559  -192992
560    18147
561   407987
562    45735
563  -466338
564   -91638
565   360069
566   113755
567  -117480
568   -57253
569  -111303
570   -20296
571   253155
572   105722
573  -310424
574  -237911
575   219891
576   308914
577   -69294
578  -270733
579   -71200
580   126668
581   131598
582    61861
583  -125733
584  -236855
585    74841
586   378696
587    45326
588  -369821
589  -139505
590   231777
591   147894
592   -45236
593   -85146
594  -138730
595   -34834
596   269895
597   161804
598  -332804
599  -270519
600   259098
601   261907
602  -103643
603  -140026
604   -47688
605   -19121
606   166565
607   181740
608  -190582
609  -284001
610   126058
611   315454
612    29818
613  -241079
614  -162000
615    91599
616   168730
617    39459
618   -94180
619  -180120
620   -61720
621   273037
622   217426
623  -289087
624  -299438
625   201639
626   260513
627   -40537
628   -91263
629   -97541
630   -82530
631   212544
632   240501
633  -235307
634  -327014
635   146484
636   313690
637    -7984
638  -206406
639  -109065
640    23083
641   118013
642   131819
643   -81706
644  -263590
645    -9852
646   327582
647   129952
648  -265193
649  -178450
650   129660
651   147477
652    43602
653   -29334
654  -153919
655   -96714
656   208095
657   222809
658  -185729
659  -324742
660    63855
661   282070
662    38991
663  -141035
664   -99939
665   -59628
666   102424
667   243359
668   -58308
669  -354666
670   -11185
671   365931
672   121195
673  -213247
674  -157298
675    18537
676   136189
677   140064
678   -61539
679  -243865
680   -78099
681   247467
682   212545
683  -192143
684  -305761
685    67274
686   260979
687    34034
688  -101506
689   -76767
690   -78362
691   103452
692   264719
693   -73080
694  -347018
695     5181
696   302720
697    77670
698  -143290
699  -112810
700   -49564
701    71797
702   188885
703     9089
704  -276670
705  -134415
706   264664
707   237771
708  -160756
709  -259277
710     9587
711   159423
712   116687
713    11163
714  -178763
715  -176381
716   185354
717   306119
718  -101352
719  -340327
720   -32387
721   264726
722   142300
723  -101121
724  -154137
725   -74914
726    90346
727   217269
728    14631
729  -306924
730  -141930
731   283715
732   212161
733  -167008
734  -191386
735   -12536
736    66650
737   145712
738    67702
739  -209423
740  -180473
741   195861
742   282166
743   -64851
744  -270197
745   -67104
746   173459
747   150381
748    -2237
749  -129371
750  -166056
751    39000
752   292997
753    61544
754  -362510
755  -187145
756   259307
757   197810
758   -83572
759  -138202
760  -111130
761    30447
762   257894
763   113366
764  -273846
765  -204690
766   221908
767   285370
768   -52473
769  -235822
770   -93257
771   102961
772   152683
773    44653
774  -156514
775  -222018
776    55419
777   293801
778    38632
779  -294309
780  -142431
781   169859
782   182110
783    17247
784   -98324
785  -136857
786    -4577
787   229401
788   160096
789  -222322
790  -275629
791   138524
792   292782
793   -27051
794  -208077
795   -99160
796    -6352
797   132847
798   200094
799  -139931
800  -336769
801    91504
802   374635
803    30618
804  -247438
805  -112924
806    74168
807   161627
808   128236
809  -101095
810  -242636
811   -17904
812   256314
813   126595
814  -236018
815  -263499
816    95045
817   245184
818    23354
819  -128138
820  -107791
821   -40191
822   154870
823   225668
824   -98215
825  -295685
826    43415
827   316567
828    84185
829  -182821
830  -143382
831   -12748
832    98747
833   147867
834   -47146
835  -288495
836  -103967
837   279066
838   181823
839  -221543
840  -231494
841    65054
842   180269
843   123291
844   -11498
845  -183853
846   -90705
847   238980
848   251048
849  -131408
850  -294247
851     -984
852   256188
853   107336
854  -154747
855  -177752
856   -45899
857    80771
858   169044
859     1529
860  -298350
861  -126684
862   302634
863   190557
864  -187439
865  -158727
866    29492
867    94392
868   168151
869    63147
870  -227433
871  -153128
872   227465
873   229892
874  -115376
875  -246692
876   -54096
877   166098
878   160442
879   -48933
880  -194896
881  -122096
882   101681
883   225082
884     3515
885  -289329
886  -132328
887   252639
888   220379
889  -114525
890  -194765
891   -37779
892    89459
893   170052
894    70630
895  -220654
896  -201655
897   210480
898   296785
899  -109415
900  -268959
901    -7019
902   131121
903    99312
904    62990
905  -144933
906  -239175
907   107732
908   300539
909   -50483
910  -289242
911   -77187
912   142540
913   149643
914    30931
915  -159732
916  -167830
917    89588
918   238174
919    57022
920  -197234
921  -177903
922   142728
923   285597
924    -9261
925  -240491
926   -90552
927    93399
928   143273
929    84862
930  -156580
931  -261533
932    83653
933   310112
934   -10761
935  -280397
936  -102179
937   124019
938   160662
939    66502
940  -120149
941  -190977
942    43671
943   269523
944    97408
945  -231077
946  -187306
947   134465
948   223258
949    14592
950  -158143
951  -147089
952     4831
953   183153
954   137265
955  -164793
956  -258091
957    64276
958   285937
959    52300
960  -219724
961  -142071
962    74092
963   152425
964   111423
965   -69825
966  -245672
967   -30629
968   307802
969   120038
970  -264674
971  -177495
972   111096
973   155811
974    76542
975   -67788
976  -215201
977   -43214
978   263307
979   153461
980  -185354
981  -209658
982    49008
983   226493
984   106281
985  -160304
986  -195439
987    13211
988   158618
989   121155
990   -72445
991  -246598
992   -63279
993   271193
994   156913
995  -213249
996  -191513
997    67317
998   142941
999   116051
1000    -5001
1001  -209831
1002  -107862
1003   246114
1004   224733
1005  -168642
1006  -255195
1007    43592
1008   198092
1009    80405
1010   -70663
1011  -177636
1012  -118909
1013   152115
1014   226713
1015   -98822
1016  -289652
1017   -12178
1018   246827
1019   124047
1020  -102835
1021  -165676
1022   -43112
1023   155036
1024   186741
1025   -30011
1026  -216719
1027   -96490
1028   196911
1029   213291
1030  -113657
1031  -259302
1032   -21139
1033   169443
1034   106263
1035   -33507
1036  -169876
1037  -153221
1038   132445
1039   258577
1040   -61442
1041  -279973
1042   -41327
1043   210750
1044   152019
1045   -48561
1046  -159963
1047   -86135
1048   110273
1049   207654
1050    30615
1051  -232639
1052  -156930
1053   187077
1054   227393
1055   -98945
1056  -229755
1057   -46704
1058   101511
1059   135201
1060    57741
1061  -182412
1062  -205892
1063   148503
1064   278218
1065   -51921
1066  -251409
1067   -53919
1068   163617
1069   157506
1070    12582
1071  -146619
1072  -154249
1073    77480
1074   242348
1075    25753
1076  -256191
1077  -143944
1078   163026
1079   183223
1080   -38471
1081  -169048
1082  -121948
1083    52978
1084   202311
1085    78740
1086  -190945
1087  -180760
1088   115924
1089   256889
1090    24973
1091  -224443
1092  -121977
1093   126491
1094   170998
1095    38087
1096  -121832
1097  -185889
1098    12687
1099   258359
1100    82494
1101  -267957
1102  -169070
1103   148619
1104   166062
1105    10734
1106  -107621
1107  -158392
1108     1270
1109   231860
1110   126368
1111  -192447
1112  -201933
1113   104713
1114   237301
1115    35240
1116  -173960
1117  -138394
1118    42742
1119   165642
1120   106218
1121  -127296
1122  -234153
1123    22464
1124   261472
1125    70832
1126  -207428
1127  -153681
1128    67967
1129   169671
1130    86795
1131  -103862
1132  -190410
1133   -13475
1134   215730
1135   142177
1136  -152068
1137  -215496
1138    48053
1139   225814
1140    76653
1141  -134643
1142  -155831
1143   -19738
1144   159864
1145   166435
1146  -100866
1147  -246057
1148     3119
1149   241805
1150   106669
1151  -154808
1152  -172695
1153    13373
1154   157150
1155   120312
1156   -63999
1157  -203884
1158   -67666
1159   208204
1160   176348
1161  -152092
1162  -224221
1163    46114
1164   181026
1165    80895
1166   -41601
1167  -159326
1168  -102670
1169   180358
1170   215786
1171  -119318
1172  -243418
1173     9126
1174   192631
1175   105931
1176   -76065
1177  -175828
1178   -72022
1179   148585
1180   171506
1181   -58204
1182  -215900
1183   -76202
1184   181036
1185   174288
1186   -91516
1187  -204223
1188   -31423
1189   148663
1190   144398
1191   -18027
1192  -179410
1193  -112121
1194   147969
1195   214006
1196   -51946
1197  -237589
1198   -54535
1199   178435
1200   134812
1201   -56565
1202  -156553
1203   -97933
1204    92000
1205   207195
1206      217
1207  -255276
1208  -100799
1209   196066
1210   147934
1211   -76418
1212  -150077
1213   -76604
1214    90780
1215   193594
1216    28020
1217  -202928
1218  -119448
1219   155834
1220   197473
1221   -30848
1222  -192415
1223   -81963
1224   126837
1225   156479
1226     1368
1227  -159657
1228  -152996
1229    76402
1230   225859
1231     2635
1232  -238313
1233  -103021
1234   142011
1235   149048
1236    -4597
1237  -141587
1238  -133371
1239    71567
1240   220436
1241    51741
1242  -187575
1243  -130598
1244   122375
1245   205284
1246     7564
1247  -185098
1248  -109812
1249    89165
1250   153025
1251    41197
1252  -146702
1253  -178363
1254    55497
1255   220838
1256    28271
1257  -217637
1258  -127490
1259   109697
1260   159142
1261    28033
1262  -120362
1263  -145787
1264    38457
1265   218669
1266    90081
1267  -188332
1268  -164235
1269   118571
1270   193969
1271     9450
1272  -129075
1273  -126587
1274     8728
1275   185169
1276   111216
1277  -175706
1278  -203044
1279    72528
1280   200585
1281    34351
1282  -153296
1283  -149297
1284    35938
1285   184234
1286    85500
1287  -129242
1288  -167995
1289    16995
1290   207105
1291   117762
1292  -159224
1293  -181958
1294    79316
1295   193568
1296    53161
1297  -105745
1298  -149948
1299   -20214
1300   184028
1301   137784
1302  -150625
1303  -216856
1304    39843
1305   195021
1306    63503
1307  -136309
1308  -158306
1309     8300
1310   162861
1311   122272
1312   -84073
1313  -204620
1314   -20944
1315   226569
1316   132648
1317  -152656
1318  -173050
1319    41270
1320   161101
1321   103302
1322   -61112
1323  -192628
1324   -66382
1325   197970
1326   159440
1327  -139829
1328  -214127
1329    12342
1330   174757
1331    97306
1332   -78065
1333  -169437
1334   -63339
1335   162731
1336   183722
1337   -86059
1338  -224869
1339   -18172
1340   191961
1341   125716
1342   -83823
1343  -175115
1344   -46620
1345   158841
1346   159161
1347   -65840
1348  -194348
1349   -63402
1350   153009
1351   178868
1352   -67187
1353  -233679
1354   -33513
1355   190605
1356   111920
1357   -63602
1358  -142904
1359  -100512
1360   111042
1361   220202
1362   -41773
1363  -259587
1364   -46116
1365   190297
1366   116826
1367   -49671
1368  -142798
1369  -103168
1370   113915
1371   212502
1372   -16404
1373  -220405
1374   -89797
1375   157109
1376   174910
1377   -37989
1378  -186388
1379   -84528
1380   122357
1381   161674
1382   -10121
1383  -180106
1384  -132514
1385   105493
1386   208244
1387   -13100
1388  -215165
1389   -87706
1390   140606
1391   153990
1392   -12367
1393  -144875
1394  -114637
1395    73969
1396   207911
1397    40261
1398  -208674
1399  -128385
1400   140295
1401   169871
1402   -19419
1403  -151684
1404  -111824
1405    62486
1406   186374
1407    47267
1408  -185973
1409  -147249
1410    97704
1411   187647
1412    24908
1413  -171192
1414  -131317
1415   100309
1416   180522
1417    23750
1418  -131221
1419  -136303
1420    28996
1421   205894
1422    86724
1423  -199602
1424  -158793
1425   121157
1426   164135
1427     6006
1428   -98095
1429  -137338
1430    -8007
1431   207025
1432   104152
1433  -189196
1434  -166616
1435    89892
1436   169182
1437    38807
1438  -117347
1439  -148507
1440    22622
1441   188330
1442    81236
1443  -140489
1444  -155413
1445    33864
1446   178629
1447    90979
1448  -133206
1449  -168153
1450    45609
1451   177023
1452    61746
1453  -112576
1454  -147560
1455   -10232
1456   165921
1457   130976
1458  -126979
1459  -208569
1460    40852
1461   197098
1462    53021
1463  -112112
1464  -126125
1465   -21211
1466   148948
1467   156467
1468   -99765
1469  -220923
1470    19897
1471   202800
1472    72089
1473  -105313
1474  -139048
1475   -23755
1476   150321
1477   128638
1478   -95143
1479  -185539
1480   -20136
1481   158322
1482   127639
1483   -81632
1484  -187639
1485   -15446
1486   176928
1487   102750
1488   -83409
1489  -144741
1490   -47934
1491   136741
1492   171345
1493   -68456
1494  -213914
1495   -15072
1496   178329
1497    99001
1498   -77885
1499  -148896
1500   -55522
1501   126490
1502   160404
1503   -53304
1504  -203622
1505   -54961
1506   164053
1507   139070
1508   -71784
1509  -174615
1510   -42360
1511   135834
1512   139291
1513   -30765
1514  -172342
1515   -83915
1516   142777
1517   176169
1518   -45009
1519  -198143
1520   -58339
1521   152679
1522   133672
1523   -51660
1524  -152248
1525   -79926
1526    93227
1527   168859
1528    -4406
1529  -208582
1530   -98503
1531   158596
1532   150033
1533   -52536
1534  -136712
1535   -68909
1536    81104
1537   176966
1538    23497
1539  -192414
1540  -110167
1541   139055
1542   169802
1543   -23694
1544  -166354
1545   -97789
1546    96172
1547   164277
1548    -4760
1549  -175463
1550  -114964
1551    93506
1552   181551
1553    16356
1554  -187136
1555  -113161
1556   123474
1557   167299
1558    -1320
1559  -142420
1560  -102624
1561    74180
1562   181429
1563    45474
1564  -171128
1565  -145421
1566    93265
1567   182831
1568     4406
1569  -167136
1570  -109895
1571    71169
1572   150894
1573    49116
1574  -133643
1575  -160912
1576    61246
1577   211743
1578    40213
1579  -169061
1580  -111884
1581    79030
1582   154960
1583    50668
1584  -126376
1585  -154184
1586    36657
1587   189189
1588    63257
1589  -159123
1590  -155746
1591    60787
1592   179872
1593    47211
1594  -136314
1595  -129946
1596    37274
1597   170471
1598    95885
1599  -129141
1600  -175374
1601    48783
1602   199480
1603    58505
1604  -145347
1605  -140998
1606    32249
1607   150649
1608    75676
1609  -113844
1610  -168052
1611     5157
1612   181874
1613   101936
1614  -128610
1615  -166287
1616    41870
1617   173105
1618    73597
1619   -88196
1620  -140004
1621   -15428
1622   164787
1623   126847
1624  -113428
1625  -191095
1626     8048
1627   168238
1628    80725
1629  -105261
1630  -156469
1631   -16491
1632   149897
1633   116704
1634   -82075
1635  -178376
1636   -21259
1637   184808
1638   129680
1639  -104223
1640  -160490
1641     6788
1642   146281
1643   107350
1644   -64360
1645  -174796
1646   -50033
1647   160879
1648   134492
1649   -97986
1650  -183123
1651   -23326
1652   146548
1653   114151
1654   -67487
1655  -162819
1656   -38744
1657   141909
1658   144610
1659   -46288
1660  -183056
1661   -51339
1662   162043
1663   135216
1664   -70178
1665  -161814
1666   -44311
1667   119018
1668   134775
1669   -33940
1670  -179787
1671   -78886
1672   140023
1673   152849
1674   -48903
1675  -173995
1676   -52350
1677   135555
1678   133824
1679   -31611
1680  -151953
1681   -84254
1682   111003
1683   172458
1684   -27308
1685  -195804
1686   -71060
1687   138118
1688   135270
1689   -34412
1690  -149406
1691   -86102
1692   101733
1693   171613
1694    -6041
1695  -180682
1696   -89020
1697   126867
1698   164446
1699   -20382
1700  -165729
1701   -81844
1702    97966
1703   144378
1704     3508
1705  -159012
1706  -118218
1707    96086
1708   177170
1709    -1722
1710  -171704
1711   -93866
1712    99983
1713   153400
1714    15063
1715  -144484
1716  -108959
1717    82934
1718   171979
1719    27668
1720  -160582
1721  -128697
1722    87884
1723   167914
1724     1189
1725  -150762
1726  -104465
1727    58892
1728   154369
1729    50138
1730  -149017
1731  -145039
1732    87421
1733   188603
1734    20199
1735  -142501
1736  -103614
1737    60740
1738   160603
1739    51468
1740  -140750
1741  -144041
1742    53860
1743   175119
1744    45861
1745  -155005
1746  -142545
1747    60899
1748   164800
1749    39570
1750  -127365
1751  -124755
1752    38168
1753   168998
1754    83087
1755  -127912
1756  -152567
1757    52935
1758   178553
1759    55169
1760  -127953
1761  -129868
1762    27427
1763   143367
1764    75962
1765  -110025
1766  -170844
1767    12780
1768   178439
1769    72386
1770  -131477
1771  -136907
1772    31778
1773   150660
1774    88825
1775   -88388
1776  -155518
1777    10183
1778   178001
1779    91474
1780  -112935
1781  -155292
1782     7142
1783   160119
1784    85996
1785  -112525
1786  -153458
1787     -432
1788   141141
1789    98393
1790   -84228
1791  -174138
1792    -9986
1793   182334
1794   103369
1795  -108391
1796  -136372
1797     2986
1798   131989
1799   113885
1800   -62949
1801  -174919
1802   -26748
1803   167072
1804   112334
1805   -95080
1806  -160751
1807   -18092
1808   131442
1809   106216
1810   -64714
1811  -158721
1812   -39059
1813   140913
1814   132885
1815   -63100
1816  -170132
1817   -29801
1818   149611
1819   117895
1820   -63285
1821  -150375
1822   -38640
1823   125465
1824   128215
1825   -45443
1826  -172110
1827   -62096
1828   144021
1829   136789
1830   -68321
1831  -163450
1832   -35322
1833   122620
1834   123301
1835   -28059
1836  -158785
1837   -76109
1838   136210
1839   155695
1840   -51160
1841  -167615
1842   -48402
1843   118619
1844   131956
1845   -28068
1846  -158077
1847   -73987
1848   111439
1849   144321
1850   -19605
1851  -165871
1852   -86592
1853   120964
1854   155386
1855   -33614
1856  -156513
1857   -61716
1858    94362
1859   135503
1860     9768
1861  -156312
1862  -108572
1863   111684
1864   162972
1865   -22792
1866  -159749
1867   -78322
1868    90830
1869   141278
1870     9805
1871  -148285
1872  -108771
1873    91769
1874   165703
1875     4986
1876  -162984
1877  -100772
1878    98131
1879   153846
1880     7553
1881  -139398
1882  -105235
1883    73446
1884   164260
1885    27052
1886  -156101
1887  -121924
1888    86117
1889   168699
1890    15418
1891  -150517
1892  -107456
1893    68429
1894   149233
1895    38181
1896  -130902
1897  -134720
1898    59071
1899   185134
1900    41332
1901  -156333
1902  -116649
1903    68344
1904   148254
1905    45121
1906  -120999
1907  -136920
1908    41626
1909   173326
1910    56743
1911  -139689
1912  -140695
1913    49728
1914   163491
1915    51590
1916  -128221
1917  -133426
1918    38767
1919   158449
1920    75377
1921  -118071
1922  -156387
1923    37936
1924   182294
1925    61241
1926  -129138
1927  -134067
1928    28848
1929   153180
1930    82195
1931  -111813
1932  -162068
1933    17706
1934   171769
1935    80819
1936  -120125
1937  -154246
1938    18983
1939   163781
1940    82556
1941  -103291
1942  -147108
1943     -409
1944   156974
1945   106826
1946   -98268
1947  -169316
1948     5175
1949   167122
1950    93500
1951   -99178
1952  -149169
1953    -8147
1954   142609
1955   108527
1956   -79844
1957  -169853
1958   -20151
1959   162063
1960   114402
1961   -97103
1962  -161378
1963    -6299
1964   140517
1965   104059
1966   -60696
1967  -160929
1968   -39928
1969   154048
1970   128760
1971   -81114
1972  -167462
1973   -22027
1974   145063
1975   119235
1976   -58600
1977  -160446
1978   -41643
1979   139448
1980   130853
1981   -58255
1982  -172126
1983   -52649
1984   142899
1985   132280
1986   -63848
1987  -162772
1988   -46180
1989   120281
1990   130243
1991   -35873
1992  -164087
1993   -68296
1994   131515
1995   148309
1996   -42250
1997  -160499
1998   -54390
1999   122626
2000   135388
2001   -26879
2002  -150648
2003   -75028
2004   105214
2005   149987
2006   -20544
2007  -173460
2008   -77892
2009   115923
2010   131703
2011   -25496
2012  -144822
2013   -82839
2014    92269
2015   153532
2016      456
2017  -160408
2018   -87344
2019   110480
2020   153261
2021    -8300
2022  -149852
2023   -85053
2024    93485
2025   143620
2026     7009
2027  -144081
2028  -109359
2029    83998
2030   163499
2031     1747
2032  -161326
2033   -94943
2034    85489
2035   139307
2036    15102
2037  -131027
2038  -112371
2039    71141
2040   162897
2041    21914
2042  -143044
2043  -102779
2044    74391
2045   150979
2046    28477
2047  -130921
2048  -110006
2049    58535
2050   149012
2051    36861
2052  -126885
2053  -119606
2054    55117
2055   158279
2056    40025
2057  -135194
2058  -117077
2059    54708
2060   141231
2061    42040
2062  -113553
2063  -124753
2064    35109
2065   159502
2066    60700
2067  -134727
2068  -129592
2069    58382
2070   146664
2071    40777
2072   -99769
2073  -122223
2074    18603
2075   159107
2076    75534
2077  -128335
2078  -136396
2079    46338
2080   144908
2081    52864
2082   -97280
2083  -132469
2084    12192
2085   149058
2086    69630
2087  -108609
2088  -134187
2089    13984
2090   141171
2091    80248
2092  -100465
2093  -141340
2094    20231
2095   146000
2096    68340
2097   -84306
2098  -124452
2099    -6794
2100   139958
2101   100068
2102   -92450
2103  -147670
2104    13704
2105   142099
2106    75885
2107   -78755
2108  -131188
2109   -16146
2110   129359
2111   101777
2112   -81193
2113  -154507
2114    -7301
2115   140942
2116    86658
2117   -80385
2118  -137541
2119   -15760
2120   127679
2121   104105
2122   -59245
2123  -146177
2124   -22987
2125   139750
2126   112394
2127   -68248
2128  -148749
2129   -17362
2130   131724
2131    97692
2132   -55230
2133  -135102
2134   -45468
2135   115037
2136   121951
2137   -58348
2138  -162515
2139   -34061
2140   125450
2141   101551
2142   -46821
2143  -133060
2144   -49269
2145   112808
2146   127567
2147   -39832
2148  -140502
2149   -41851
2150   113114
2151   125855
2152   -30518
2153  -149533
2154   -52411
2155   115074
2156   113026
2157   -36774
2158  -133489
2159   -69467
2160    89984
2161   138393
2162   -25977
2163  -166148
2164   -57434
2165   115506
2166   113163
2167   -20171
2168  -123127
2169   -75780
2170    89288
2171   149770
2172    -7141
2173  -155348
2174   -69620
2175   107238
2176   126535
2177   -15133
2178  -130755
2179   -80136
2180    79919
2181   135285
2182      715
2183  -139867
2184   -90499
2185    83097
2186   139482
2187     -415
2188  -135911
2189   -83025
2190    82576
2191   133321
2192     6472
2193  -121541
2194   -90366
2195    63913
2196   142695
2197    20604
2198  -135784
2199   -96346
2200    76629
2201   136230
2202    14256
2203  -119160
2204   -97106
2205    54874
2206   141026
2207    29776
2208  -126427
2209  -104358
2210    60045
2211   140027
2212    30862
2213  -127390
2214  -109851
2215    59093
2216   134321
2217    29351
2218  -108310
2219  -112549
2220    34951
2221   150411
2222    50174
2223  -133525
2224  -111827
2225    63439
2226   128474
2227    38841
2228   -86715
2229  -118674
2230    19994
2231   153358
2232    56878
2233  -124640
2234  -113305
2235    41672
2236   124137
2237    54003
2238   -89882
2239  -128607
2240    19255
2241   143692
2242    53309
2243  -103097
2244  -110765
2245    13960
2246   128065
2247    79347
2248   -93827
2249  -133442
2250    27432
2251   138666
2252    54369
2253   -83150
2254  -111763
2255    -5515
2256   129825
2257    92678
2258   -95280
2259  -142137
2260    20780
2261   130859
2262    61442
2263   -70780
2264  -122101
2265   -18605
2266   131699
2267   100085
2268   -88764
2269  -137636
2270     9664
2271   122871
2272    77619
2273   -60828
2274  -133057
2275   -20442
2276   132276
2277    90719
2278   -73565
2279  -125568
2280   -17443
2281   112505
2282   101273
2283   -61176
2284  -145940
2285   -13545
2286   126550
2287    78767
2288   -52457
2289  -117044
2290   -44907
2291   110580
2292   120686
2293   -62162
2294  -144194
2295   -11890
2296   112839
2297    86862
2298   -33602
2299  -126336
2300   -55777
2301   116277
2302   117904
2303   -59178
2304  -132495
2305   -28554
2306    95428
2307   108202
2308   -23906
2309  -144216
2310   -55647
2311   118450
2312   108020
2313   -41685
2314  -118645
2315   -52696
2316    86345
2317   130883
2318   -20050
2319  -154564
2320   -48466
2321   114232
2322    98797
2323   -24349
2324  -107850
2325   -75477
2326    77246
2327   143621
2328   -17636
2329  -156165
2330   -50719
2331   100493
2332    96866
2333    -7917
2334  -107034
2335   -87264
2336    76755
2337   142999
2338   -16404
2339  -136659
2340   -55334
2341    76012
2342   112322
2343    14227
2344  -122351
2345   -91969
2346    88122
2347   132711
2348   -12656
2349  -114599
2350   -72082
2351    50793
2352   132257
2353    26327
2354  -141250
2355   -92927
2356    85973
2357   118578
2358      396
2359  -102584
2360   -93316
2361    41838
2362   144195
2363    30654
2364  -135763
2365   -89122
2366    74342
2367   120692
2368    25150
2369  -100645
2370  -102960
2371    50206
2372   143022
2373    29517
2374  -115515
2375   -93887
2376    44024
2377   122678
2378    39829
2379  -113142
2380  -116023
2381    48384
2382   127719
2383    25155
2384   -96591
2385  -101151
2386    23009
2387   133400
2388    60378
2389  -110987
2390  -108260
2391    50965
2392   126647
2393    43004
2394   -79154
2395  -107996
2396    10964
2397   139041
2398    62678
2399  -112184
2400  -113299
2401    30425
2402   113895
2403    56837
2404   -83354
2405  -130076
2406     9152
2407   138191
2408    57457
2409   -95542
2410  -105845
2411    10814
2412   118819
2413    85413
2414   -79379
2415  -135226
2416    19792
2417   134601
2418    56039
2419   -73894
2420  -107679
2421   -14735
2422   117323
2423    93979
2424   -84613
2425  -136708
2426    13030
2427   118526
2428    62438
2429   -57463
2430  -114874
2431   -24494
2432   121998
2433    94206
2434   -74757
2435  -126573
2436    -5382
2437   108908
2438    81169
2439   -52062
2440  -127267
2441   -24082
2442   121232
2443    91559
2444   -61150
2445  -120218
2446   -22910
2447   106498
2448   102951
2449   -47016
2450  -133745
2451   -23265
2452   116956
2453    92240
2454   -48340
2455  -122358
2456   -42824
2457    98267
2458   108214
2459   -48069
2460  -139656
2461   -35196
2462   103899
2463    95012
2464   -34425
2465  -124391
2466   -47062
2467   101444
2468   114715
2469   -30105
2470  -122010
2471   -40197
2472    95414
2473   112376
2474   -20199
2475  -129605
2476   -51265
2477    97474
2478    99997
2479   -27012
2480  -115743
2481   -70165
2482    74868
2483   120430
2484   -20622
2485  -138473
2486   -52593
2487    91210
2488   101000
2489    -5332
2490  -105224
2491   -75435
2492    79232
2493   136297
2494    -8685
2495  -128789
2496   -57732
2497    79014
2498   111259
2499     6215
2500  -119224
2501   -87174
2502    73223
2503   125100
2504    -6274
2505  -119395
2506   -73840
2507    60150
2508   122373
2509    18703
2510  -124825
2511   -88940
2512    74521
2513   120591
2514     5720
2515  -104676
2516   -83585
2517    49900
2518   130852
2519    29968
2520  -121093
2521   -89771
2522    66335
2523   116977
2524    19260
2525   -95573
2526   -92222
2527    39845
2528   131201
2529    33799
2530  -114078
2531   -94444
2532    49161
2533   115755
2534    30500
2535   -98742
2536  -104204
2537    35403
2538   127199
2539    36784
2540  -101094
2541  -101888
2542    30405
2543   126475
2544    52026
2545   -99023
2546  -105052
2547    40929
2548   128280
2549    45800
2550   -85318
2551  -106129
2552    15058
2553   128280
2554    59063
2555  -102988
2556  -114456
2557    24694
2558   115306
2559    51984
2560   -83196
2561  -117606
2562     8255
2563   125685
2564    64853
2565   -83547
2566  -108006
2567    13042
2568   119430
2569    73042
2570   -74251
2571  -117987
2572    10071
2573   119567
2574    62846
2575   -70875
2576  -111814
2577    -9405
2578   111215
2579    79119
2580   -75003
2581  -127104
2582      818
2583   115390
2584    65659
2585   -60333
2586  -107883
2587   -18034
2588   112960
2589    94656
2590   -62573
2591  -124205
2592    -5374
2593   112155
2594    75961
2595   -51559
2596  -115092
2597   -30336
2598   106786
2599    94761
2600   -57970
2601  -124014
2602   -19373
2603   102454
2604    88568
2605   -42092
2606  -121240
2607   -32681
2608   106798
2609    94828
2610   -46294
2611  -114950
2612   -32110
2613    91074
2614    99162
2615   -32650
2616  -126571
2617   -38202
2618    98213
2619    89843
2620   -36456
2621  -110011
2622   -41311
2623    85056
2624   104053
2625   -21830
2626  -120771
2627   -43994
2628    94165
2629    97527
2630   -25310
2631  -110979
2632   -49479
2633    81869
2634   105084
2635   -17081
2636  -117389
2637   -56316
2638    81931
2639   102273
2640   -19220
2641  -115676
2642   -58234
2643    78241
2644   107057
2645   -12029
2646  -110407
2647   -61243
2648    72694
2649   112317
2650    -1939
2651  -115249
2652   -65060
2653    77963
2654   109579
2655    -5738
2656  -105582
2657   -67066
2658    60386
2659   112625
2660     4329
2661  -115720
2662   -70727
2663    67575
2664   106614
2665     4371
2666  -103044
2667   -74048
2668    57285
2669   114288
2670    11373
2671  -106821
2672   -71416
2673    58049
2674   108212
2675    18248
2676   -98739
2677   -82849
2678    56951
2679   113569
2680    12110
2681   -98218
2682   -76685
2683    41348
2684   108643
2685    30361
2686  -101681
2687   -94239
2688    50718
2689   115546
2690    17439
2691   -92569
2692   -81301
2693    32013
2694   115445
2695    41926
2696   -97770
2697   -95354
2698    45000
2699   115591
2700    27372
2701   -85795
2702   -89374
2703    24673
2704   116831
2705    42861
2706   -95621
2707   -95049
2708    32590
2709   105718
2710    41311
2711   -81096
2712  -101437
2713    20699
2714   117435
2715    42328
2716   -87477
2717   -89593
2718    21904
2719   102825
2720    58306
2721   -73762
2722  -109931
2723    20084
2724   116952
2725    43465
2726   -78517
2727   -92547
2728     5503
2729   102735
2730    65339
2731   -73537
2732  -112281
2733    12153
2734   110361
2735    54728
2736   -66218
2737  -102188
2738    -3106
2739   112197
2740    71536
2741   -70248
2742  -106633
2743      888
2744   102804
2745    71762
2746   -56217
2747  -115547
2748    -9644
2749   114544
2750    69787
2751   -66345
2752  -101497
2753   -12679
2754    92116
2755    82705
2756   -50913
2757  -122614
2758   -10838
2759   110333
2760    69429
2761   -53011
2762   -98412
2763   -24022
2764    89828
2765    92458
2766   -46832
2767  -119304
2768   -14748
2769    97219
2770    74657
2771   -35682
2772  -107071
2773   -38000
2774    95849
2775    93972
2776   -48935
2777  -112048
2778   -23446
2779    81126
2780    86631
2781   -20215
2782  -119506
2783   -48299
2784   104258
2785    94155
2786   -43397
2787   -99126
2788   -35134
2789    70202
2790   103089
2791   -11476
2792  -126108
2793   -50620
2794    98061
2795    90756
2796   -30285
2797   -97394
2798   -53602
2799    67672
2800   111971
2801   -14079
2802  -124026
2803   -46557
2804    82492
2805    89950
2806    -7383
2807   -99561
2808   -65691
2809    72455
2810   114631
2811   -18704
2812  -110821
2813   -45020
2814    63051
2815    93782
2816    11634
2817  -105044
2818   -77169
2819    76124
2820   108875
2821   -14822
2822  -100333
2823   -57141
2824    46284
2825   104959
2826    21897
2827  -111663
2828   -78436
2829    74863
2830   105197
2831     -349
2832   -88042
2833   -74455
2834    43004
2835   118514
2836    20445
2837  -112471
2838   -74739
2839    57726
2840    97441
2841    18995
2842   -87422
2843   -94516
2844    42985
2845   123976
2846    13989
2847  -102278
2848   -67285
2849    37041
2850    96361
2851    42469
2852   -87222
2853  -101302
2854    47245
2855   119999
2856    14297
2857   -87390
2858   -71236
2859    20224
2860   102092
2861    50068
2862   -96268
2863   -99779
2864    45124
2865   104268
2866    24594
2867   -71272
2868   -88282
2869    10705
2870   115694
2871    51253
2872   -95221
2873   -90615
2874    34420
2875    95096
2876    46642
2877   -62656
2878  -106666
2879     9515
2880   124355
2881    45339
2882   -87988
2883   -84690
2884    13563
2885    91347
2886    66068
2887   -64531
2888  -118680
2889    11103
2890   120497
2891    43610
2892   -70365
2893   -85189
2894    -4773
2895    96427
2896    77198
2897   -67720
2898  -114478
2899    12360
2900   105279
2901    50227
2902   -53195
2903   -95668
2904   -16783
2905   104798
2906    76291
2907   -72078
2908  -103602
2909     3590
2910    88341
2911    64749
2912   -41224
2913  -110587
2914   -20776
2915   110902
2916    71313
2917   -64078
2918   -93763
2919   -10908
2920    79248
2921    83803
2922   -37513
2923  -121484
2924   -19047
2925   107630
2926    68054
2927   -47888
2928   -93552
2929   -30696
2930    81680
2931    94274
2932   -37993
2933  -120141
2934   -19479
2935    94037
2936    73403
2937   -28079
2938  -102174
2939   -45770
2940    88791
2941    96277
2942   -42451
2943  -106336
2944   -23450
2945    73407
2946    84175
2947   -13693
2948  -111064
2949   -51186
2950    93860
2951    91588
2952   -36673
2953   -94845
2954   -35960
2955    63537
2956    96483
2957    -8004
2958  -117202
2959   -47448
2960    87277
2961    85387
2962   -20631
2963   -91449
2964   -54236
2965    62082
2966   106946
2967   -10549
2968  -114625
2969   -47598
2970    72098
2971    87701
2972      215
2973   -96750
2974   -69247
2975    67703
2976   108240
2977   -11375
2978  -101928
2979   -51422
2980    52721
2981    96337
2982    18556
2983  -102619
2984   -77386
2985    70562
2986   104861
2987    -6267
2988   -89404
2989   -61542
2990    39843
2991   103788
2992    21280
2993  -104758
2994   -74206
2995    60365
2996    97206
2997     8877
2998   -82531
2999   -76203
3000    40542
3001   112014
3002    17717
3003  -100042
3004   -66864
3005    45032
3006    92111
3007    28247
3008   -80955
3009   -89523
3010    40767
3011   115141
3012    17398
3013   -88589
3014   -68346
3015    27547
3016    94673
3017    43723
3018   -86097
3019   -96059
3020    40428
3021   108813
3022    23332
3023   -76234
3024   -79064
3025    14235
3026   102358
3027    49325
3028   -86245
3029   -93732
3030    33324
3031    98313
3032    38038
3033   -65904
3034   -93511
3035    11598
3036   112623
3037    44975
3038   -82926
3039   -84022
3040    18899
3041    89586
3042    53706
3043   -61892
3044  -105063
3045    10072
3046   110796
3047    42229
3048   -72075
3049   -81521
3050     3419
3051    88223
3052    65284
3053   -62615
3054  -104914
3055     9975
3056   102403
3057    47128
3058   -56294
3059   -87349
3060    -9537
3061    95508
3062    71028
3063   -63697
3064  -100624
3065     4043
3066    88753
3067    58574
3068   -43912
3069  -100919
3070   -17145
3071   100172
3072    69276
3073   -60484
3074   -93823
3075    -7645
3076    80458
3077    75267
3078   -34506
3079  -109604
3080   -19482
3081   101551
3082    68575
3083   -48800
3084   -89952
3085   -22489
3086    76970
3087    83717
3088   -35280
3089  -110673
3090   -21703
3091    90550
3092    67829
3093   -34897
3094   -91107
3095   -35110
3096    79948
3097    87563
3098   -35782
3099  -103050
3100   -22387
3101    77008
3102    74134
3103   -20347
3104   -97345
3105   -43408
3106    82835
3107    87510
3108   -33026
3109   -95735
3110   -32147
3111    65016
3112    84178
3113   -10941
3114  -104014
3115   -46917
3116    79920
3117    88582
3118   -22252
3119   -91615
3120   -44840
3121    61586
3122    92791
3123    -7119
3124  -103618
3125   -50326
3126    69498
3127    87683
3128    -7733
3129   -91097
3130   -56536
3131    59093
3132    95260
3133    -4744
3134   -97350
3135   -52443
3136    58256
3137    89558
3138     4769
3139   -91338
3140   -65712
3141    58842
3142    97137
3143    -2020
3144   -89901
3145   -56450
3146    48150
3147    93392
3148    12477
3149   -92653
3150   -67375
3151    53747
3152    93951
3153     6417
3154   -84283
3155   -66064
3156    40768
3157    97016
3158    17572
3159   -91370
3160   -69162
3161    43031
3162    93498
3163    19055
3164   -80258
3165   -74549
3166    36779
3167   100123
3168    23817
3169   -83254
3170   -72269
3171    33160
3172    93772
3173    32533
3174   -79055
3175   -81301
3176    32616
3177    98847
3178    26295
3179   -77935
3180   -75872
3181    23282
3182    93532
3183    37101
3184   -73918
3185   -83774
3186    25706
3187    95103
3188    34077
3189   -71353
3190   -81905
3191    18749
3192    94406
3193    40180
3194   -68629
3195   -83456
3196    17587
3197    93809
3198    41330
3199   -66780
3200   -86180
3201    13093
3202    94513
3203    45099
3204   -62700
3205   -84341
3206     7399
3207    91982
3208    49695
3209   -62463
3210   -91005
3211     4060
3212    90988
3213    51454
3214   -58449
3215   -89008
3216     -585
3217    89682
3218    57801
3219   -53359
3220   -88925
3221    -4591
3222    88472
3223    63366
3224   -49104
3225   -92832
3226    -4588
3227    88480
3228    58869
3229   -48573
3230   -90079
3231   -13914
3232    82883
3233    66683
3234   -46143
3235   -96409
3236   -10628
3237    84685
3238    60421
3239   -40516
3240   -88275
3241   -18685
3242    82687
3243    71039
3244   -38573
3245   -92174
3246   -15839
3247    80370
3248    69640
3249   -33651
3250   -92806
3251   -24543
3252    79869
3253    72189
3254   -35523
3255   -91559
3256   -28613
3257    71340
3258    76304
3259   -27333
3260   -95344
3261   -30409
3262    74882
3263    76339
3264   -24429
3265   -89128
3266   -36296
3267    68947
3268    83591
3269   -18797
3270   -95535
3271   -37543
3272    69667
3273    80550
3274   -16944
3275   -90731
3276   -42235
3277    64656
3278    84564
3279   -13618
3280   -91162
3281   -42599
3282    63968
3283    83861
3284    -9507
3285   -91902
3286   -47510
3287    62361
3288    81629
3289   -10480
3290   -87790
3291   -50249
3292    55078
3293    86919
3294    -4081
3295   -91881
3296   -50075
3297    60257
3298    84676
3299     1466
3300   -81626
3301   -54578
3302    52122
3303    93609
3304     3897
3305   -87801
3306   -54680
3307    48121
3308    85817
3309     7139
3310   -86023
3311   -66988
3312    44578
3313    90344
3314     6672
3315   -85313
3316   -62679
3317    38361
3318    91308
3319    20387
3320   -82249
3321   -66120
3322    44532
3323    92641
3324    17939
3325   -74227
3326   -66761
3327    33400
3328    94569
3329    24353
3330   -82836
3331   -72348
3332    35555
3333    85339
3334    21262
3335   -74142
3336   -74751
3337    27172
3338    92218
3339    27455
3340   -73985
3341   -73532
3342    29214
3343    89919
3344    31965
3345   -69935
3346   -76528
3347    24020
3348    92445
3349    33408
3350   -66913
3351   -76897
3352    15167
3353    91043
3354    40644
3355   -67730
3356   -81239
3357    16886
3358    89402
3359    40527
3360   -59194
3361   -81764
3362     5751
3363    90939
3364    46955
3365   -63805
3366   -83793
3367     8219
3368    84482
3369    48336
3370   -55472
3371   -87105
3372     2471
3373    88664
3374    50354
3375   -53619
3376   -81043
3377      575
3378    85298
3379    59152
3380   -49245
3381   -88494
3382     1912
3383    84991
3384    50082
3385   -46850
3386   -84508
3387   -12621
3388    80991
3389    60893
3390   -51786
3391   -92012
3392    -5914
3393    78209
3394    54195
3395   -36669
3396   -86471
3397   -17659
3398    84388
3399    68782
3400   -39659
3401   -84614
3402   -12423
3403    75492
3404    66699
3405   -28754
3406   -91029
3407   -25330
3408    78036
3409    67462
3410   -35329
3411   -88398
3412   -28566
3413    66856
3414    74726
3415   -27016
3416   -93212
3417   -26927
3418    72581
3419    71338
3420   -23258
3421   -82708
3422   -32902
3423    67187
3424    80483
3425   -20845
3426   -90869
3427   -29041
3428    66975
3429    70458
3430   -16751
3431   -85854
3432   -40234
3433    62736
3434    78366
3435   -17529
3436   -86805
3437   -36821
3438    59835
3439    77000
3440    -8657
3441   -86445
3442   -42699
3443    62067
3444    78498
3445   -10828
3446   -80392
3447   -47221
3448    52120
3449    83995
3450    -3764
3451   -87687
3452   -46715
3453    55952
3454    78908
3455     1283
3456   -77522
3457   -56096
3458    47465
3459    88666
3460     2167
3461   -83309
3462   -50911
3463    45988
3464    80923
3465     9835
3466   -80316
3467   -61531
3468    43855
3469    85052
3470     6047
3471   -78592
3472   -55668
3473    39073
3474    84722
3475    16738
3476   -78355
3477   -61501
3478    43050
3479    83461
3480    12220
3481   -71455
3482   -61072
3483    32801
3484    87786
3485    20855
3486   -78827
3487   -64603
3488    36836
3489    80288
3490    17341
3491   -66778
3492   -69550
3493    24997
3494    89609
3495    25852
3496   -73302
3497   -66912
3498    29588
3499    83245
3500    29408
3501   -63108
3502   -72947
3503    20612
3504    88658
3505    30163
3506   -65813
3507   -71348
3508    16138
3509    84078
3510    37496
3511   -65208
3512   -77043
3513    17253
3514    84525
3515    34525
3516   -60025
3517   -74111
3518     8957
3519    84988
3520    42674
3521   -61380
3522   -76731
3523    13386
3524    83242
3525    40166
3526   -55414
3527   -78519
3528     6680
3529    84153
3530    44667
3531   -53794
3532   -78805
3533     2704
3534    81016
3535    47620
3536   -50749
3537   -81028
3538     1472
3539    81029
3540    48927
3541   -46656
3542   -79653
3543    -6044
3544    79347
3545    55350
3546   -47230
3547   -84203
3548    -4766
3549    78040
3550    54460
3551   -38186
3552   -80893
3553   -15401
3554    75914
3555    61964
3556   -40871
3557   -83804
3558   -12565
3559    73630
3560    60470
3561   -32708
3562   -82974
3563   -19668
3564    73242
3565    63302
3566   -34866
3567   -83014
3568   -18336
3569    68011
3570    66128
3571   -27770
3572   -85773
3573   -21827
3574    70542
3575    65783
3576   -28351
3577   -81634
3578   -26910
3579    64129
3580    70118
3581   -23649
3582   -87106
3583   -27567
3584    66434
3585    67218
3586   -19628
3587   -81258
3588   -33120
3589    62353
3590    73438
3591   -16335
3592   -83328
3593   -34399
3594    61194
3595    72843
3596   -12070
3597   -81233
3598   -40551
3599    56486
3600    76059
3601    -9641
3602   -81007
3603   -43476
3604    53184
3605    76569
3606    -6526
3607   -79708
3608   -44926
3609    51759
3610    77137
3611    -3392
3612   -79160
3613   -45788
3614    49453
3615    77637
3616     -237
3617   -78679
3618   -48628
3619    48507
3620    79358
3621     1192
3622   -76176
3623   -50114
3624    42845
3625    79033
3626     4519
3627   -77436
3628   -52114
3629    42791
3630    79843
3631     8248
3632   -74970
3633   -56892
3634    39313
3635    80005
3636    12240
3637   -72585
3638   -58617
3639    35580
3640    81529
3641    17263
3642   -71238
3643   -62019
3644    33709
3645    79353
3646    17920
3647   -65895
3648   -62203
3649    26572
3650    82142
3651    23516
3652   -68792
3653   -65908
3654    26811
3655    80945
3656    22215
3657   -64596
3658   -64886
3659    22230
3660    79968
3661    29042
3662   -64042
3663   -68096
3664    21871
3665    80729
3666    28679
3667   -60627
3668   -68122
3669    16405
3670    80657
3671    33892
3672   -61648
3673   -69669
3674    17421
3675    77947
3676    36088
3677   -55964
3678   -72355
3679    11228
3680    80960
3681    36883
3682   -57617
3683   -71325
3684     9391
3685    74791
3686    42525
3687   -50459
3688   -77488
3689     5204
3690    79196
3691    41428
3692   -51590
3693   -72251
3694     1228
3695    72703
3696    50438
3697   -43547
3698   -78981
3699     -817
3700    77951
3701    46084
3702   -45030
3703   -75114
3704    -7319
3705    71705
3706    52593
3707   -42084
3708   -78226
3709    -6606
3710    72397
3711    50628
3712   -39084
3713   -76926
3714   -12414
3715    72840
3716    56040
3717   -39551
3718   -76203
3719    -9579
3720    68552
3721    56168
3722   -30951
3723   -79227
3724   -17451
3725    71159
3726    59909
3727   -33995
3728   -75929
3729   -16456
3730    61417
3731    61316
3732   -25811
3733   -83025
3734   -23007
3735    67107
3736    60195
3737   -25025
3738   -75850
3739   -27219
3740    61432
3741    67688
3742   -20547
3743   -79819
3744   -26442
3745    59387
3746    63294
3747   -14532
3748   -76239
3749   -36361
3750    59893
3751    70833
3752   -18733
3753   -77482
3754   -28792
3755    52485
3756    65667
3757    -8140
3758   -78445
3759   -40911
3760    56712
3761    70789
3762   -15635
3763   -73317
3764   -33559
3765    47345
3766    71785
3767    -3091
3768   -78637
3769   -40990
3770    53134
3771    69855
3772    -6581
3773   -69515
3774   -42916
3775    43547
3776    75326
3777      794
3778   -78020
3779   -44517
3780    46691
3781    69370
3782     3684
3783   -69013
3784   -51330
3785    40589
3786    78210
3787     3281
3788   -73755
3789   -46515
3790    37074
3791    69530
3792    14265
3793   -66234
3794   -58809
3795    38645
3796    80395
3797     6645
3798   -67229
3799   -49340
3800    29576
3801    73654
3802    19401
3803   -67980
3804   -59680
3805    34673
3806    74559
3807    12695
3808   -61709
3809   -56333
3810    23674
3811    78622
3812    21674
3813   -67690
3814   -57532
3815    29677
3816    71689
3817    21567
3818   -57821
3819   -63256
3820    20964
3821    80423
3822    24091
3823   -62688
3824   -59213
3825    20081
3826    70593
3827    29697
3828   -55196
3829   -68745
3830    17319
3831    77897
3832    28388
3833   -56162
3834   -61421
3835    10349
3836    71200
3837    37339
3838   -52495
3839   -70153
3840    14166
3841    72965
3842    32149
3843   -47970
3844   -66506
3845     3672
3846    74151
3847    41399
3848   -52235
3849   -69137
3850     8185
3851    70402
3852    40048
3853   -40952
3854   -71015
3855    -1501
3856    75500
3857    43275
3858   -49836
3859   -66665
3860     1809
3861    64865
3862    46663
3863   -38548
3864   -76751
3865    -3852
3866    73950
3867    44455
3868   -42195
3869   -66995
3870    -5433
3871    64838
3872    54055
3873   -37773
3874   -76307
3875    -5360
3876    68322
3877    47617
3878   -32269
3879   -69570
3880   -14911
3881    65026
3882    56675
3883   -34170
3884   -75580
3885   -11288
3886    60975
3887    52860
3888   -23826
3889   -73849
3890   -21308
3891    65805
3892    58514
3893   -27780
3894   -70875
3895   -18849
3896    57269
3897    59020
3898   -19608
3899   -76446
3900   -24477
3901    61368
3902    59051
3903   -22308
3904   -70858
3905   -25356
3906    54709
3907    63371
3908   -18011
3909   -75281
3910   -24970
3911    58031
3912    60837
3913   -15538
3914   -71262
3915   -32765
3916    53547
3917    68069
3918   -15367
3919   -73689
3920   -30226
3921    48636
3922    63547
3923    -6500
3924   -71652
3925   -38992
3926    50313
3927    68327
3928    -9691
3929   -69017
3930   -35137
3931    42697
3932    66925
3933      -84
3934   -72022
3935   -42314
3936    46841
3937    67558
3938     -931
3939   -65479
3940   -44097
3941    38462
3942    71675
3943     3965
3944   -70952
3945   -45151
3946    39996
3947    67608
3948     6766
3949   -64297
3950   -50468
3951    36558
3952    74176
3953     5890
3954   -67441
3955   -45956
3956    32992
3957    68141
3958    12980
3959   -64021
3960   -54102
3961    33261
3962    73554
3963     9576
3964   -63363
3965   -49874
3966    26992
3967    70717
3968    19858
3969   -62006
3970   -56869
3971    28138
3972    72110
3973    16308
3974   -56657
3975   -55940
3976    19886
3977    72451
3978    24142
3979   -59256
3980   -57961
3981    21125
3982    66400
3983    24581
3984   -51151
3985   -62447
3986    15219
3987    73356
3988    26845
3989   -54337
3990   -58269
3991    14262
3992    66908
3993    32441
3994   -48923
3995   -65462
3996    13849
3997    73338
3998    30398
3999   -49686
4000   -60951
4001     7476
4002    67314
4003    37435
4004   -48746
4005   -65257
4006     9403
4007    68026
4008    33982
4009   -43877
4010   -63830
4011     1888
4012    70078
4013    39392
4014   -45502
4015   -65232
4016     3337
4017    64238
4018    41063
4019   -36881
4020   -68015
4021    -3609
4022    68757
4023    43114
4024   -40989
4025   -64035
4026    -4696
4027    59444
4028    46648
4029   -33011
4030   -70340
4031    -8096
4032    64422
4033    46043
4034   -32399
4035   -65154
4036   -10228
4037    58473
4038    50266
4039   -29386
4040   -70037
4041   -11412
4042    62050
4043    47584
4044   -28093
4045   -66577
4046   -16912
4047    58681
4048    53551
4049   -29036
4050   -69297
4051   -13465
4052    56326
4053    51996
4054   -20424
4055   -67916
4056   -21677
4057    59119
4058    56203
4059   -24572
4060   -67793
4061   -19214
4062    52122
4063    56764
4064   -15328
4065   -69532
4066   -27328
4067    54390
4068    57544
4069   -18004
4070   -65720
4071   -26999
4072    48383
4073    61430
4074   -11328
4075   -67180
4076   -28016
4077    49199
4078    58612
4079    -9312
4080   -65603
4081   -33226
4082    44852
4083    63464
4084    -8115
4085   -67740
4086   -33038
4087    42971
4088    58807
4089    -2689
4090   -64640
4091   -38360
4092    43268
4093    66341
4094    -2304
4095   -65425
4096   -34831
4097    41143
4098    63447
4099     1662
4100   -62949
4101   -42881
4102    40326
4103    64762
4104      176
4105   -62119
4106   -41519
4107    34532
4108    65078
4109     5309
4110   -64081
4111   -45336
4112    36915
4113    64453
4114     6942
4115   -58166
4116   -46488
4117    29303
4118    69014
4119    10267
4120   -60597
4121   -45890
4122    29356
4123    64442
4124    14124
4125   -55736
4126   -51670
4127    23633
4128    68156
4129    14275
4130   -57801
4131   -48425
4132    23124
4133    65117
4134    21370
4135   -53759
4136   -55421
4137    22949
4138    67800
4139    19734
4140   -51760
4141   -52825
4142    17350
4143    66188
4144    24446
4145   -53727
4146   -57635
4147    17899
4148    64993
4149    23720
4150   -47682
4151   -57932
4152    12484
4153    68277
4154    29256
4155   -49930
4156   -57773
4157    13620
4158    64561
4159    29253
4160   -42819
4161   -60382
4162     6382
4163    65974
4164    31755
4165   -46029
4166   -57535
4167     4444
4168    62498
4169    35677
4170   -40552
4171   -61540
4172     2865
4173    64023
4174    36012
4175   -38615
4176   -59613
4177     -613
4178    60935
4179    42173
4180   -38010
4181   -64032
4182     -417
4183    60348
4184    39600
4185   -33549
4186   -63467
4187    -7563
4188    60920
4189    44392
4190   -36196
4191   -64191
4192    -4381
4193    57094
4194    43941
4195   -28288
4196   -64462
4197   -11109
4198    59864
4199    46520
4200   -29906
4201   -64122
4202   -11304
4203    54522
4204    47713
4205   -24397
4206   -66709
4207   -14295
4208    57920
4209    47988
4210   -23917
4211   -61397
4212   -18726
4213    52175
4214    53511
4215   -21017
4216   -66071
4217   -18837
4218    51637
4219    48936
4220   -17522
4221   -62143
4222   -24856
4223    46978
4224    55873
4225   -17386
4226   -65003
4227   -21158
4228    47499
4229    53930
4230   -10454
4231   -61832
4232   -28025
4233    47722
4234    58201
4235   -13219
4236   -63332
4237   -26570
4238    43732
4239    56353
4240    -7871
4241   -64773
4242   -32493
4243    45106
4244    55560
4245    -8840
4246   -60086
4247   -32844
4248    40839
4249    60801
4250    -2484
4251   -63888
4252   -33053
4253    42215
4254    58711
4255    -1206
4256   -57805
4257   -38381
4258    36830
4259    62916
4260     -236
4261   -61390
4262   -37207
4263    33863
4264    58522
4265     4828
4266   -56519
4267   -43255
4268    32496
4269    62410
4270     4757
4271   -56097
4272   -40183
4273    28447
4274    60598
4275    11085
4276   -56382
4277   -43908
4278    29634
4279    61034
4280     9433
4281   -53686
4282   -44692
4283    23393
4284    61739
4285    13893
4286   -56527
4287   -47188
4288    25475
4289    60587
4290    13060
4291   -50490
4292   -49660
4293    20591
4294    64707
4295    17616
4296   -53965
4297   -48600
4298    21512
4299    60045
4300    19409
4301   -49147
4302   -53277
4303    16505
4304    64298
4305    20943
4306   -47903
4307   -50014
4308    13475
4309    59540
4310    26290
4311   -45537
4312   -54310
4313    13171
4314    62568
4315    25090
4316   -42398
4317   -52362
4318     6559
4319    60403
4320    31257
4321   -43235
4322   -56723
4323     8287
4324    59809
4325    28448
4326   -39154
4327   -55205
4328     2123
4329    59760
4330    34878
4331   -41168
4332   -58290
4333     4355
4334    58715
4335    34484
4336   -35663
4337   -59976
4338     -856
4339    58956
4340    35913
4341   -36899
4342   -58068
4343    -1380
4344    57452
4345    39620
4346   -32039
4347   -61435
4348    -4039
4349    58192
4350    37379
4351   -31359
4352   -57874
4353    -7470
4354    54939
4355    44008
4356   -29007
4357   -62179
4358    -7844
4359    54694
4360    40524
4361   -24712
4362   -57459
4363   -13616
4364    52314
4365    47340
4366   -26294
4367   -60891
4368   -11997
4369    50864
4370    45522
4371   -19854
4372   -60438
4373   -18413
4374    51640
4375    48510
4376   -21532
4377   -58999
4378   -17558
4379    46066
4380    49930
4381   -17039
4382   -62602
4383   -21373
4384    48895
4385    50128
4386   -16206
4387   -58818
4388   -22878
4389    45741
4390    53499
4391   -12759
4392   -61067
4393   -23287
4394    45184
4395    50822
4396   -10985
4397   -58884
4398   -27887
4399    41845
4400    54288
4401    -8720
4402   -59792
4403   -28455
4404    40404
4405    53281
4406    -4064
4407   -56921
4408   -32626
4409    38961
4410    57398
4411    -4428
4412   -56358
4413   -32320
4414    35627
4415    55614
4416      385
4417   -56520
4418   -35344
4419    35656
4420    56916
4421     -434
4422   -55349
4423   -35289
4424    31328
4425    58292
4426     4159
4427   -56325
4428   -37639
4429    32848
4430    57414
4431     5933
4432   -53345
4433   -39393
4434    28169
4435    58290
4436     8123
4437   -54780
4438   -41571
4439    27903
4440    58150
4441    10057
4442   -51073
4443   -44199
4444    24333
4445    58975
4446    11353
4447   -51741
4448   -44572
4449    22522
4450    59036
4451    15394
4452   -47993
4453   -47524
4454    20636
4455    58927
4456    16159
4457   -46162
4458   -46670
4459    16490
4460    57696
4461    20359
4462   -46675
4463   -49416
4464    15347
4465    57929
4466    19644
4467   -44614
4468   -49349
4469    11622
4470    57954
4471    23934
4472   -42754
4473   -49771
4474    11560
4475    57044
4476    26531
4477   -40785
4478   -51885
4479     8843
4480    59024
4481    27581
4482   -41737
4483   -52081
4484     7403
4485    56829
4486    30471
4487   -38700
4488   -56663
4489     5183
4490    58062
4491    30440
4492   -37520
4493   -53739
4494     1917
4495    56693
4496    35738
4497   -34301
4498   -55551
4499     1041
4500    55163
4501    33390
4502   -31541
4503   -54330
4504    -4452
4505    53671
4506    35875
4507   -31237
4508   -55982
4509    -5147
4510    52400
4511    37215
4512   -27539
4513   -55361
4514    -8848
4515    52655
4516    40316
4517   -26894
4518   -55273
4519    -8387
4520    50026
4521    42027
4522   -22944
4523   -58012
4524   -11117
4525    51113
4526    43238
4527   -24039
4528   -56091
4529   -13438
4530    47081
4531    45138
4532   -20962
4533   -59396
4534   -15162
4535    47615
4536    45173
4537   -18695
4538   -56440
4539   -18129
4540    46192
4541    47852
4542   -15795
4543   -57380
4544   -18209
4545    43799
4546    46943
4547   -12292
4548   -56301
4549   -22230
4550    44102
4551    47906
4552   -12693
4553   -54792
4554   -22930
4555    38771
4556    50189
4557    -7831
4558   -55680
4559   -27153
4560    40735
4561    50554
4562    -7847
4563   -53404
4564   -27643
4565    35538
4566    53579
4567    -4196
4568   -55006
4569   -29444
4570    37287
4571    51122
4572    -3241
4573   -53587
4574   -32435
4575    34370
4576    54779
4577    -1651
4578   -55130
4579   -30520
4580    33099
4581    52841
4582     2250
4583   -51938
4584   -37072
4585    31766
4586    54828
4587     1455
4588   -51892
4589   -34720
4590    27082
4591    53660
4592     8217
4593   -51369
4594   -39536
4595    28187
4596    53329
4597     7491
4598   -46898
4599   -39361
4600    22164
4601    54254
4602    11495
4603   -48945
4604   -39694
4605    24183
4606    53144
4607    13062
4608   -44435
4609   -43479
4610    18326
4611    56622
4612    13334
4613   -47700
4614   -41306
4615    17341
4616    50967
4617    17388
4618   -43721
4619   -47000
4620    17383
4621    57436
4622    15163
4623   -44608
4624   -42319
4625    14597
4626    55047
4627    22226
4628   -42653
4629   -47820
4630    14210
4631    56179
4632    19176
4633   -40512
4634   -46490
4635     7417
4636    54025
4637    25761
4638   -41087
4639   -49689
4640     9049
4641    51793
4642    24465
4643   -35658
4644   -49708
4645     4203
4646    54652
4647    28177
4648   -36252
4649   -48132
4650     5942
4651    48996
4652    31052
4653   -31124
4654   -52638
4655     1455
4656    53567
4657    29470
4658   -33589
4659   -48401
4660       82
4661    47978
4662    33475
4663   -29354
4664   -54588
4665    -1755
4666    51254
4667    30982
4668   -29393
4669   -50961
4670    -6206
4671    49907
4672    38252
4673   -28610
4674   -54535
4675    -3036
4676    48612
4677    35132
4678   -23159
4679   -52422
4680   -10060
4681    49542
4682    40437
4683   -25001
4684   -53381
4685    -8965
4686    43421
4687    39179
4688   -18609
4689   -55287
4690   -13714
4691    46955
4692    40720
4693   -20748
4694   -50931
4695   -14179
4696    40522
4697    42999
4698   -15101
4699   -55050
4700   -14406
4701    43742
4702    40833
4703   -15424
4704   -50169
4705   -19513
4706    39879
4707    46136
4708   -13527
4709   -54057
4710   -19502
4711    39462
4712    43620
4713   -10783
4714   -52372
4715   -23848
4716    39337
4717    47355
4718   -11865
4719   -53063
4720   -21785
4721    36156
4722    47153
4723    -5135
4724   -53204
4725   -27893
4726    37946
4727    47938
4728    -7416
4729   -50339
4730   -25783
4731    32250
4732    50068
4733    -1269
4734   -52892
4735   -30353
4736    33274
4737    48770
4738    -1909
4739   -47857
4740   -30658
4741    29212
4742    51990
4743     1207
4744   -50284
4745   -29066
4746    28937
4747    49110
4748     3232
4749   -46714
4750   -35010
4751    26797
4752    51159
4753     4095
4754   -47548
4755   -32557
4756    23955
4757    49576
4758     8378
4759   -46444
4760   -37928
4761    25628
4762    52081
4763     7355
4764   -45010
4765   -37666
4766    19278
4767    52051
4768    13298
4769   -45061
4770   -40282
4771    20807
4772    52071
4773    12495
4774   -42703
4775   -41788
4776    15849
4777    53428
4778    16207
4779   -44082
4780   -41650
4781    17070
4782    50082
4783    16927
4784   -39676
4785   -44188
4786    12455
4787    53306
4788    16875
4789   -40774
4790   -41563
4791    10538
4792    47680
4793    21644
4794   -37069
4795   -45832
4796     9764
4797    51106
4798    21363
4799   -35593
4800   -43522
4801     6232
4802    48880
4803    24737
4804   -34250
4805   -47160
4806     6760
4807    49842
4808    25551
4809   -32082
4810   -47027
4811     1633
4812    50320
4813    26969
4814   -33993
4815   -47697
4816     3101
4817    47173
4818    29163
4819   -28860
4820   -49977
4821    -1302
4822    51071
4823    30093
4824   -29911
4825   -47402
4826    -3381
4827    45505
4828    32718
4829   -26169
4830   -51070
4831    -3605
4832    47609
4833    32489
4834   -25504
4835   -47760
4836    -6446
4837    44427
4838    35619
4839   -23107
4840   -50208
4841    -6909
4842    43577
4843    34684
4844   -20379
4845   -48585
4846   -10596
4847    42630
4848    37675
4849   -20116
4850   -49949
4851   -10040
4852    40448
4853    37761
4854   -16991
4855   -51235
4856   -14660
4857    41695
4858    39450
4859   -17442
4860   -50550
4861   -15064
4862    39257
4863    41353
4864   -13548
4865   -50446
4866   -18285
4867    40104
4868    41585
4869   -13617
4870   -48271
4871   -19580
4872    36926
4873    44262
4874   -10945
4875   -50917
4876   -20321
4877    36756
4878    44097
4879    -7942
4880   -48780
4881   -22363
4882    34733
4883    44965
4884    -7252
4885   -48757
4886   -21953
4887    32481
4888    43147
4889    -4411
4890   -48630
4891   -26650
4892    32250
4893    46223
4894    -4007
4895   -47731
4896   -25361
4897    29925
4898    44805
4899      330
4900   -47725
4901   -29493
4902    28599
4903    46825
4904      278
4905   -45693
4906   -30037
4907    26378
4908    48847
4909     3580
4910   -45841
4911   -32892
4912    26958
4913    48903
4914     5185
4915   -43466
4916   -34959
4917    21824
4918    49840
4919     6603
4920   -45415
4921   -33957
4922    22088
4923    47709
4924     8689
4925   -41296
4926   -36472
4927    20043
4928    49314
4929     9589
4930   -42270
4931   -34746
4932    18038
4933    46337
4934    12545
4935   -39492
4936   -39174
4937    16980
4938    48253
4939    12966
4940   -38655
4941   -37908
4942    13370
4943    47146
4944    17072
4945   -38855
4946   -40808
4947    13650
4948    46501
4949    17110
4950   -35566
4951   -41193
4952     9432
4953    49824
4954    20288
4955   -37003
4956   -42713
4957     9026
4958    46689
4959    22093
4960   -33032
4961   -44977
4962     6147
4963    49355
4964    22517
4965   -34456
4966   -43181
4967     5140
4968    46927
4969    25087
4970   -31613
4971   -45345
4972     3116
4973    47679
4974    25274
4975   -29777
4976   -43956
4977      582
4978    45487
4979    28211
4980   -28400
4981   -45268
4982     1161
4983    44069
4984    27525
4985   -25697
4986   -45195
4987    -4185
4988    44604
4989    30990
4990   -26337
4991   -44742
4992    -2374
4993    42144
4994    31323
4995   -21965
4996   -47316
4997    -7228
4998    44185
4999    32600
5000   -23402
5001   -45836
5002    -6100
5003    40743
5004    35168
5005   -18958
5006   -49152
5007   -10170
5008    41854
5009    34171
5010   -17940
5011   -47402
5012   -12735
5013    39144
5014    38812
5015   -16149
5016   -48254
5017   -11485
5018    40068
5019    36814
5020   -14157
5021   -45491
5022   -17012
5023    38186
5024    40576
5025   -14250
5026   -46646
5027   -14352
5028    35918
5029    38005
5030   -10182
5031   -45398
5032   -18659
5033    35374
5034    40102
5035   -11665
5036   -46037
5037   -18876
5038    30982
5039    40350
5040    -7232
5041   -46280
5042   -21437
5043    33160
5044    40750
5045    -5660
5046   -44314
5047   -23523
5048    30707
5049    44472
5050    -3573
5051   -47245
5052   -23597
5053    30722
5054    42085
5055    -1306
5056   -44231
5057   -28782
5058    28373
5059    45292
5060     -318
5061   -44781
5062   -26981
5063    26934
5064    43611
5065     3896
5066   -43033
5067   -30502
5068    25751
5069    45742
5070     2023
5071   -42145
5072   -28611
5073    21047
5074    45184
5075     6020
5076   -42029
5077   -31292
5078    22235
5079    43993
5080     6402
5081   -38002
5082   -32483
5083    18907
5084    46379
5085     8169
5086   -42119
5087   -31932
5088    19774
5089    42715
5090     9439
5091   -37726
5092   -35146
5093    16152
5094    46729
5095    11282
5096   -39126
5097   -34244
5098    14667
5099    44283
5100    16517
5101   -37456
5102   -38498
5103    13790
5104    47331
5105    14521
5106   -35520
5107   -35908
5108    10132
5109    45110
5110    18865
5111   -34874
5112   -40900
5113    11170
5114    44898
5115    16721
5116   -31368
5117   -38890
5118     6085
5119    46401
5120    21293
5121   -32789
5122   -39814
5123     7247
5124    41689
5125    20893
5126   -26981
5127   -42090
5128     3189
5129    45518
5130    21433
5131   -30899
5132   -40298
5133     3852
5134    42437
5135    26400
5136   -27201
5137   -43013
5138     2580
5139    43161
5140    24359
5141   -26678
5142   -41030
5143    -1679
5144    41809
5145    29493
5146   -26420
5147   -44332
5148      187
5149    42026
5150    27651
5151   -21772
5152   -44777
5153    -6137
5154    42360
5155    31461
5156   -23537
5157   -44566
5158    -4613
5159    38401
5160    30236
5161   -17853
5162   -44904
5163    -8587
5164    41325
5165    31701
5166   -20140
5167   -42639
5168    -8566
5169    35760
5170    33689
5171   -15934
5172   -44556
5173   -10451
5174    38995
5175    32469
5176   -16082
5177   -42452
5178   -12902
5179    34662
5180    36908
5181   -14839
5182   -45760
5183   -11674
5184    34918
5185    34129
5186   -11213
5187   -42660
5188   -18539
5189    34248
5190    39249
5191   -12917
5192   -43909
5193   -15243
5194    31544
5195    37688
5196    -7135
5197   -45040
5198   -21237
5199    33345
5200    39402
5201    -8356
5202   -42672
5203   -20229
5204    28304
5205    40277
5206    -3255
5207   -44997
5208   -21947
5209    31441
5210    38561
5211    -4405
5212   -39718
5213   -23368
5214    26490
5215    42369
5216    -1892
5217   -42897
5218   -22594
5219    26522
5220    38670
5221      390
5222   -38394
5223   -26522
5224    25074
5225    43509
5226       38
5227   -41061
5228   -24373
5229    22956
5230    40079
5231     5062
5232   -39644
5233   -29274
5234    22238
5235    42412
5236     3623
5237   -38701
5238   -28087
5239    18850
5240    43052
5241     8419
5242   -40521
5243   -31437
5244    20100
5245    41872
5246     7736
5247   -36781
5248   -32461
5249    16095
5250    44632
5251    10173
5252   -37865
5253   -32247
5254    15880
5255    41022
5256    11418
5257   -34616
5258   -34932
5259    14569
5260    44731
5261    10263
5262   -35426
5263   -31531
5264    11830
5265    42220
5266    15263
5267   -34471
5268   -36814
5269    12497
5270    42400
5271    13559
5272   -30839
5273   -34468
5274     7873
5275    43191
5276    17928
5277   -32917
5278   -37250
5279     9715
5280    41054
5281    17676
5282   -28230
5283   -37296
5284     4597
5285    42766
5286    21364
5287   -30207
5288   -38202
5289     4421
5290    40337
5291    22499
5292   -26640
5293   -41119
5294     1890
5295    42261
5296    22949
5297   -27022
5298   -38803
5299      912
5300    39774
5301    26298
5302   -24466
5303   -40907
5304      453
5305    40785
5306    24483
5307   -23576
5308   -39557
5309    -3301
5310    39586
5311    27973
5312   -22442
5313   -40594
5314    -1787
5315    38086
5316    26960
5317   -19323
5318   -40948
5319    -5711
5320    39022
5321    29397
5322   -20074
5323   -40337
5324    -5904
5325    35721
5326    30460
5327   -16734
5328   -42810
5329    -8232
5330    37599
5331    30041
5332   -16139
5333   -39734
5334   -11115
5335    33971
5336    33657
5337   -15652
5338   -43305
5339   -10732
5340    34354
5341    33194
5342   -12359
5343   -41349
5344   -15293
5345    33685
5346    36041
5347   -12580
5348   -41626
5349   -14762
5350    31473
5351    34720
5352    -7615
5353   -42694
5354   -18235
5355    31851
5356    35582
5357    -8986
5358   -40163
5359   -16914
5360    27967
5361    37076
5362    -4588
5363   -42138
5364   -19836
5365    29519
5366    34694
5367    -4913
5368   -38858
5369   -21544
5370    26615
5371    39129
5372    -4335
5373   -40522
5374   -20808
5375    27187
5376    37288
5377     -766
5378   -38272
5379   -24706
5380    24951
5381    41168
5382     -574
5383   -39242
5384   -24127
5385    22443
5386    38667
5387     2553
5388   -38495
5389   -27773
5390    23075
5391    40483
5392     2560
5393   -37717
5394   -26600
5395    18616
5396    40646
5397     7147
5398   -37639
5399   -29480
5400    19515
5401    39636
5402     5366
5403   -35366
5404   -30017
5405    16560
5406    42892
5407     8163
5408   -36502
5409   -29802
5410    16106
5411    38616
5412    10128
5413   -34267
5414   -33399
5415    15319
5416    40900
5417     9737
5418   -34026
5419   -31378
5420    12531
5421    39711
5422    13232
5423   -32293
5424   -32956
5425    12389
5426    40969
5427    12734
5428   -31840
5429   -32536
5430     8944
5431    40201
5432    15852
5433   -32066
5434   -35951
5435     9603
5436    40092
5437    16826
5438   -27793
5439   -36833
5440     5255
5441    40614
5442    19006
5443   -29109
5444   -35702
5445     6024
5446    38750
5447    20239
5448   -26291
5449   -36558
5450     2917
5451    40473
5452    20787
5453   -26018
5454   -36413
5455     1636
5456    36886
5457    23396
5458   -23632
5459   -38864
5460     2305
5461    37807
5462    21233
5463   -23471
5464   -36864
5465    -1329
5466    37952
5467    24327
5468   -22433
5469   -38732
5470    -2115
5471    35834
5472    24229
5473   -18620
5474   -38770
5475    -5593
5476    36204
5477    26733
5478   -19727
5479   -38402
5480    -5066
5481    35551
5482    28135
5483   -17795
5484   -39754
5485    -7654
5486    35044
5487    29746
5488   -16881
5489   -38590
5490    -9259
5491    33605
5492    31428
5493   -14512
5494   -39163
5495    -9431
5496    32832
5497    29794
5498   -12634
5499   -39138
5500   -11980
5501    31811
5502    31805
5503   -11328
5504   -39372
5505   -11825
5506    31008
5507    31384
5508    -9460
5509   -39135
5510   -14732
5511    30883
5512    32417
5513    -9576
5514   -38520
5515   -14648
5516    29156
5517    33216
5518    -7829
5519   -38074
5520   -17373
5521    28089
5522    34038
5523    -6050
5524   -37451
5525   -19390
5526    25531
5527    35581
5528    -4166
5529   -38401
5530   -20213
5531    25348
5532    36167
5533    -1956
5534   -37182
5535   -21488
5536    23905
5537    37743
5538    -1321
5539   -38073
5540   -21411
5541    22632
5542    36633
5543     1098
5544   -36105
5545   -23737
5546    21510
5547    37612
5548     1413
5549   -36789
5550   -24398
5551    20223
5552    37218
5553     3602
5554   -35206
5555   -25480
5556    19673
5557    37613
5558     4704
5559   -34623
5560   -27437
5561    17236
5562    36385
5563     5559
5564   -34160
5565   -27858
5566    17200
5567    37708
5568     7173
5569   -33148
5570   -28977
5571    15181
5572    38673
5573     8239
5574   -33158
5575   -29747
5576    14009
5577    38781
5578    11590
5579   -30573
5580   -31238
5581    12651
5582    39544
5583    12817
5584   -30405
5585   -31742
5586     9945
5587    38066
5588    13830
5589   -29543
5590   -31424
5591     9463
5592    37918
5593    15434
5594   -28218
5595   -32610
5596     8717
5597    38268
5598    17009
5599   -27518
5600   -33636
5601     6821
5602    36841
5603    17357
5604   -27694
5605   -34251
5606     4987
5607    36903
5608    18210
5609   -25080
5610   -34949
5611     2875
5612    35619
5613    19594
5614   -23622
5615   -35928
5616     2290
5617    36071
5618    20303
5619   -21559
5620   -35567
5621      367
5622    35291
5623    22771
5624   -22230
5625   -36498
5626     -719
5627    35018
5628    24132
5629   -20348
5630   -36322
5631    -2960
5632    35268
5633    25018
5634   -19525
5635   -36322
5636    -4653
5637    32794
5638    25889
5639   -17608
5640   -35865
5641    -5481
5642    32427
5643    26505
5644   -16393
5645   -37257
5646    -6260
5647    32299
5648    27992
5649   -14328
5650   -37049
5651    -7892
5652    31197
5653    28653
5654   -13436
5655   -36890
5656    -9140
5657    31442
5658    29491
5659   -12813
5660   -37535
5661   -11479
5662    29042
5663    29557
5664   -10837
5665   -37194
5666   -13657
5667    29886
5668    30401
5669    -9147
5670   -36141
5671   -14839
5672    27901
5673    31731
5674    -7949
5675   -37169
5676   -15884
5677    27877
5678    32542
5679    -5735
5680   -36591
5681   -17320
5682    25783
5683    32537
5684    -5705
5685   -36325
5686   -17934
5687    22982
5688    33842
5689    -2855
5690   -36050
5691   -18514
5692    23860
5693    34438
5694    -2244
5695   -35206
5696   -19349
5697    22818
5698    34583
5699    -1539
5700   -35296
5701   -20295
5702    21692
5703    33690
5704      123
5705   -34163
5706   -21458
5707    21710
5708    34592
5709     1529
5710   -33857
5711   -23765
5712    18900
5713    34996
5714     3538
5715   -34119
5716   -24892
5717    18691
5718    35254
5719     3856
5720   -32444
5721   -26297
5722    16440
5723    36892
5724     6711
5725   -32039
5726   -26184
5727    15026
5728    36611
5729     7824
5730   -31895
5731   -27657
5732    14405
5733    36930
5734     8751
5735   -30431
5736   -27640
5737    12804
5738    35209
5739    10699
5740   -30592
5741   -28552
5742    11147
5743    35809
5744    10873
5745   -29934
5746   -27975
5747     9586
5748    36241
5749    12084
5750   -29398
5751   -30833
5752    11077
5753    34904
5754    13027
5755   -26724
5756   -30442
5757     6587
5758    35513
5759    15351
5760   -26993
5761   -31399
5762     7325
5763    33725
5764    16105
5765   -23790
5766   -32415
5767     4401
5768    34453
5769    17296
5770   -23791
5771   -31834
5772     2625
5773    33786
5774    19667
5775   -22218
5776   -33588
5777     2431
5778    34419
5779    18635
5780   -21245
5781   -33279
5782      -49
5783    33429
5784    22455
5785   -20753
5786   -34523
5787        5
5788    32810
5789    21945
5790   -18979
5791   -34308
5792    -2146
5793    33554
5794    22519
5795   -18407
5796   -33527
5797    -3346
5798    32260
5799    23713
5800   -17203
5801   -35228
5802    -4927
5803    31100
5804    25231
5805   -17007
5806   -34580
5807    -6605
5808    28857
5809    25974
5810   -13853
5811   -34906
5812    -7627
5813    29641
5814    26635
5815   -12902
5816   -35429
5817   -11003
5818    29082
5819    28407
5820   -12451
5821   -35233
5822   -10140
5823    28072
5824    28523
5825    -8350
5826   -34566
5827   -12778
5828    26870
5829    29308
5830    -8787
5831   -34405
5832   -12924
5833    25012
5834    29278
5835    -7539
5836   -35625
5837   -14092
5838    26789
5839    30235
5840    -7413
5841   -33055
5842   -14935
5843    23792
5844    32198
5845    -4203
5846   -35256
5847   -16257
5848    23882
5849    30293
5850    -3174
5851   -33362
5852   -17733
5853    22736
5854    33785
5855    -3682
5856   -34086
5857   -18551
5858    21420
5859    31950
5860     1194
5861   -32897
5862   -21771
5863    21518
5864    32416
5865      300
5866   -32550
5867   -21319
5868    18458
5869    33495
5870     1864
5871   -32630
5872   -23463
5873    18449
5874    33632
5875     2866
5876   -30931
5877   -23426
5878    15146
5879    34915
5880     6243
5881   -30992
5882   -24399
5883    15210
5884    33076
5885     5637
5886   -29495
5887   -24898
5888    13481
5889    34166
5890     6858
5891   -30723
5892   -25047
5893    13316
5894    32860
5895     9867
5896   -28751
5897   -27389
5898    12789
5899    35029
5900     7438
5901   -27487
5902   -26079
5903     9646
5904    33759
5905    11855
5906   -28008
5907   -28938
5908     9552
5909    33425
5910    12341
5911   -24956
5912   -28643
5913     6524
5914    34136
5915    13922
5916   -25635
5917   -30274
5918     6960
5919    32297
5920    14865
5921   -23067
5922   -31886
5923     4789
5924    34296
5925    15245
5926   -24355
5927   -29806
5928     3337
5929    32434
5930    17722
5931   -21550
5932   -32229
5933     2714
5934    33160
5935    16700
5936   -21318
5937   -31041
5938     1733
5939    32912
5940    19608
5941   -21377
5942   -32654
5943      676
5944    31544
5945    18122
5946   -18323
5947   -31708
5948    -1577
5949    31284
5950    22550
5951   -18313
5952   -32263
5953    -1390
5954    29972
5955    21064
5956   -16141
5957   -32404
5958    -5518
5959    31531
5960    22346
5961   -16020
5962   -33163
5963    -5518
5964    29416
5965    24945
5966   -13407
5967   -34155
5968    -6981
5969    30286
5970    23822
5971   -13386
5972   -32834
5973    -8915
5974    28230
5975    26101
5976   -12247
5977   -33626
5978    -7995
5979    27266
5980    24959
5981    -9681
5982   -33068
5983   -11984
5984    27845
5985    26657
5986   -10767
5987   -32496
5988   -10430
5989    25181
5990    27188
5991    -7797
5992   -33809
5993   -12633
5994    24863
5995    27891
5996    -7076
5997   -32413
5998   -13610
5999    23343
6000    30164
6001    -5176
6002   -33810
6003   -14251
6004    24049
6005    29121
6006    -4387
6007   -31714
6008   -16717
6009    22336
6010    30996
6011    -2055
6012   -32566
6013   -17182
6014    20938
6015    29383
6016     -121
6017   -31554
6018   -18760
6019    21158
6020    31277
6021      504
6022   -31107
6023   -18815
6024    18643
6025    30873
6026     1789
6027   -31502
6028   -20222
6029    18659
6030    32026
6031     1027
6032   -29671
6033   -19729
6034    16241
6035    32280
6036     2742
6037   -30910
6038   -21494
6039    16965
6040    31877
6041     3665
6042   -29556
6043   -22335
6044    14079
6045    30892
6046     5367
6047   -29027
6048   -23273
6049    12833
6050    31587
6051     7945
6052   -27522
6053   -25233
6054    12346
6055    32824
6056     7473
6057   -26881
6058   -25314
6059     9205
6060    32086
6061    10780
6062   -27091
6063   -26207
6064    10401
6065    32397
6066    10353
6067   -24659
6068   -27527
6069     8729
6070    32158
6071    12348
6072   -25309
6073   -26257
6074     7997
6075    31672
6076    12986
6077   -24036
6078   -27953
6079     5076
6080    31761
6081    14302
6082   -22970
6083   -27325
6084     4419
6085    30698
6086    14967
6087   -22442
6088   -29612
6089     4363
6090    32276
6091    15625
6092   -19675
6093   -28824
6094     2896
6095    30173
6096    17905
6097   -19651
6098   -30248
6099     1674
6100    30567
6101    17737
6102   -18182
6103   -29613
6104     -963
6105    30120
6106    20290
6107   -17917
6108   -30465
6109    -1604
6110    27915
6111    21411
6112   -15832
6113   -31785
6114    -3227
6115    29301
6116    20594
6117   -16718
6118   -29617
6119    -3009
6120    28346
6121    23457
6122   -14285
6123   -30929
6124    -4455
6125    28457
6126    23152
6127   -13498
6128   -31358
6129    -6410
6130    26913
6131    23567
6132   -13734
6133   -31059
6134    -7326
6135    26931
6136    24123
6137   -10285
6138   -32181
6139    -8999
6140    26285
6141    24998
6142   -10227
6143   -31321
6144   -10444
6145    24149
6146    25711
6147    -8098
6148   -32593
6149   -11415
6150    24656
6151    26497
6152    -8057
6153   -30770
6154   -13765
6155    21903
6156    28293
6157    -6370
6158   -31041
6159   -13350
6160    22270
6161    26941
6162    -4546
6163   -29666
6164   -15762
6165    21197
6166    29862
6167    -3980
6168   -30521
6169   -14215
6170    20921
6171    27015
6172    -1964
6173   -31026
6174   -17623
6175    20408
6176    28985
6177    -2727
6178   -30025
6179   -15575
6180    17451
6181    30095
6182      663
6183   -29547
6184   -19059
6185    18532
6186    30250
6187     1081
6188   -28054
6189   -19473
6190    15250
6191    30492
6192     1690
6193   -29774
6194   -19934
6195    15865
6196    29160
6197     3619
6198   -27774
6199   -21251
6200    13167
6201    31081
6202     4816
6203   -27886
6204   -21724
6205    12614
6206    30137
6207     6566
6208   -27070
6209   -22664
6210    13000
6211    29861
6212     7380
6213   -25753
6214   -23325
6215    10750
6216    31074
6217     9183
6218   -25811
6219   -23758
6220    11388
6221    30660
6222     8411
6223   -22202
6224   -26122
6225     8594
6226    31397
6227     9724
6228   -25299
6229   -25516
6230     8348
6231    29948
6232    10689
6233   -23158
6234   -27039
6235     7820
6236    31414
6237    12157
6238   -23503
6239   -25767
6240     6324
6241    29745
6242    15307
6243   -20992
6244   -28109
6245     3451
6246    30170
6247    13919
6248   -19127
6249   -27410
6250     1544
6251    29588
6252    16762
6253   -19896
6254   -28035
6255     3242
6256    29985
6257    16729
6258   -16268
6259   -27997
6260     -794
6261    28467
6262    17912
6263   -18094
6264   -28994
6265     -332
6266    28438
6267    18509
6268   -15988
6269   -29234
6270    -1559
6271    29457
6272    18675
6273   -15524
6274   -28912
6275    -2312
6276    27633
6277    20348
6278   -14121
6279   -30259
6280    -3724
6281    27544
6282    20710
6283   -13272
6284   -28996
6285    -6228
6286    26744
6287    22077
6288   -12405
6289   -30115
6290    -5845
6291    26685
6292    22264
6293   -10779
6294   -29934
6295    -8760
6296    24686
6297    23007
6298    -9582
6299   -30026
6300    -8667
6301    23986
6302    24268
6303    -8994
6304   -29501
6305    -9855
6306    24015
6307    25206
6308    -8851
6309   -29408
6310   -10620
6311    22796
6312    25349
6313    -6602
6314   -31097
6315   -11036
6316    22902
6317    25752
6318    -5378
6319   -28304
6320   -13572
6321    22436
6322    25849
6323    -5364
6324   -29946
6325   -13460
6326    19786
6327    26213
6328    -2868
6329   -28238
6330   -15064
6331    20411
6332    27206
6333    -2861
6334   -27975
6335   -16223
6336    17536
6337    27750
6338      570
6339   -29144
6340   -17809
6341    18327
6342    26809
6343     -153
6344   -27597
6345   -17518
6346    16709
6347    29150
6348     1458
6349   -27583
6350   -19284
6351    16488
6352    27637
6353     2023
6354   -26563
6355   -20221
6356    14729
6357    29894
6358     2096
6359   -28089
6360   -19723
6361    14037
6362    28238
6363     5359
6364   -26221
6365   -21004
6366    13533
6367    30436
6368     5428
6369   -25105
6370   -20030
6371    11727
6372    29612
6373     6197
6374   -24882
6375   -22607
6376    11256
6377    28965
6378     6510
6379   -23620
6380   -22892
6381     9250
6382    30044
6383     9080
6384   -23490
6385   -24776
6386     8589
6387    29426
6388    10320
6389   -22218
6390   -24993
6391     6540
6392    29502
6393    11127
6394   -22974
6395   -24277
6396     4446
6397    28651
6398    13019
6399   -22020
6400   -25898
6401     5344
6402    29051
6403    13016
6404   -19983
6405   -25451
6406     2013
6407    27749
6408    15559
6409   -19678
6410   -27160
6411     2762
6412    28342
6413    14650
6414   -18411
6415   -26352
6416     1599
6417    28333
6418    16064
6419   -17782
6420   -27305
6421       74
6422    27969
6423    16539
6424   -17157
6425   -26702
6426     -194
6427    26734
6428    17415
6429   -15584
6430   -29180
6431    -1985
6432    26134
6433    18697
6434   -15166
6435   -28238
6436    -3649
6437    26025
6438    19136
6439   -13565
6440   -27993
6441    -4893
6442    25487
6443    19729
6444   -12562
6445   -28964
6446    -4305
6447    25908
6448    20617
6449   -10829
6450   -28622
6451    -6469
6452    23287
6453    22414
6454   -11159
6455   -28515
6456    -6272
6457    24025
6458    22820
6459    -9931
6460   -28703
6461    -7956
6462    23651
6463    23918
6464    -8817
6465   -28448
6466    -9165
6467    22433
6468    23698
6469    -8003
6470   -28567
6471   -10324
6472    22101
6473    23974
6474    -6675
6475   -27921
6476   -12040
6477    21237
6478    24534
6479    -6209
6480   -29070
6481   -12895
6482    19940
6483    25334
6484    -4241
6485   -27270
6486   -12977
6487    18634
6488    25738
6489    -1907
6490   -26769
6491   -13620
6492    18792
6493    25134
6494    -1980
6495   -27079
6496   -15941
6497    17824
6498    27474
6499     -567
6500   -27625
6501   -16127
6502    16789
6503    26070
6504     1048
6505   -26686
6506   -18636
6507    15329
6508    26958
6509     1742
6510   -26432
6511   -17408
6512    14151
6513    27700
6514     3201
6515   -25982
6516   -18422
6517    14855
6518    27089
6519     2810
6520   -23850
6521   -19540
6522    12751
6523    26695
6524     4344
6525   -26035
6526   -20447
6527    11882
6528    27155
6529     5293
6530   -22782
6531   -20807
6532    10216
6533    27404
6534     6678
6535   -22627
6536   -21707
6537     9266
6538    27868
6539     7743
6540   -22783
6541   -22210
6542     8238
6543    27652
6544     9137
6545   -22199
6546   -22718
6547     7258
6548    26897
6549     9736
6550   -21964
6551   -23508
6552     7059
6553    27544
6554    10914
6555   -21203
6556   -22898
6557     4667
6558    26919
6559    11879
6560   -20335
6561   -24276
6562     5284
6563    26943
6564    11534
6565   -18486
6566   -24768
6567     3538
6568    27075
6569    12887
6570   -19521
6571   -24388
6572     2146
6573    26070
6574    14941
6575   -17594
6576   -25591
6577     1130
6578    27073
6579    15488
6580   -17105
6581   -25393
6582     -294
6583    25640
6584    16257
6585   -14624
6586   -26217
6587     -436
6588    25843
6589    17171
6590   -14474
6591   -25967
6592    -2054
6593    24776
6594    17638
6595   -14219
6596   -26936
6597    -3002
6598    24607
6599    18988
6600   -13781
6601   -26173
6602    -5236
6603    24219
6604    20165
6605   -12809
6606   -27418
6607    -3864
6608    22522
6609    19405
6610   -11643
6611   -27931
6612    -6238
6613    22803
6614    19960
6615   -11016
6616   -27684
6617    -6248
6618    21947
6619    21931
6620    -8051
6621   -28001
6622    -8360
6623    22720
6624    22353
6625    -7338
6626   -26596
6627   -10933
6628    20404
6629    23675
6630    -6404
6631   -27114
6632    -9966
6633    19442
6634    22464
6635    -4418
6636   -26782
6637   -12012
6638    19507
6639    23710
6640    -5238
6641   -25624
6642   -12336
6643    17954
6644    23783
6645    -2841
6646   -26649
6647   -13049
6648    18703
6649    24422
6650    -3206
6651   -25591
6652   -13748
6653    17238
6654    25609
6655    -1686
6656   -26037
6657   -14946
6658    18089
6659    24708
6660    -1080
6661   -24918
6662   -15167
6663    15541
6664    25745
6665     1708
6666   -26248
6667   -16279
6668    14836
6669    26300
6670     1760
6671   -23935
6672   -17148
6673    13705
6674    25543
6675     2020
6676   -24374
6677   -18341
6678    12563
6679    25613
6680     4482
6681   -22108
6682   -18392
6683    11062
6684    25751
6685     4391
6686   -23614
6687   -19388
6688     9372
6689    26056
6690     6296
6691   -23279
6692   -19791
6693    10457
6694    26946
6695     5840
6696   -22551
6697   -20195
6698     7749
6699    26564
6700     6104
6701   -22091
6702   -21013
6703     8590
6704    25541
6705     8235
6706   -19975
6707   -22358
6708     6885
6709    25720
6710     8909
6711   -20131
6712   -22698
6713     6376
6714    25367
6715    10984
6716   -19298
6717   -22590
6718     4840
6719    25687
6720    11486
6721   -17874
6722   -24190
6723     2718
6724    26209
6725    13190
6726   -17100
6727   -24030
6728     3022
6729    25063
6730    13057
6731   -15751
6732   -23266
6733     1807
6734    25686
6735    15045
6736   -17097
6737   -24418
6738     1147
6739    24894
6740    14916
6741   -15979
6742   -24473
6743     -679
6744    24567
6745    15051
6746   -14813
6747   -23197
6748     -277
6749    24025
6750    16653
6751   -13874
6752   -25260
6753    -2439
6754    23357
6755    17507
6756   -13521
6757   -24715
6758    -2447
6759    23937
6760    18893
6761   -12150
6762   -26331
6763    -3240
6764    23152
6765    17473
6766   -10950
6767   -26133
6768    -5514
6769    21786
6770    19378
6771    -9899
6772   -25527
6773    -5326
6774    21675
6775    18475
6776    -8997
6777   -25969
6778    -7809
6779    21368
6780    20210
6781    -7689
6782   -25965
6783    -7802
6784    20625
6785    21946
6786    -8121
6787   -26314
6788    -8665
6789    20275
6790    21994
6791    -6190
6792   -24087
6793   -10495
6794    19003
6795    22004
6796    -6094
6797   -25357
6798   -10362
6799    19537
6800    22245
6801    -4017
6802   -25889
6803   -12131
6804    17926
6805    24342
6806    -4277
6807   -24883
6808   -11137
6809    15619
6810    22992
6811     -460
6812   -24759
6813   -13896
6814    16369
6815    24461
6816    -1294
6817   -23714
6818   -14313
6819    15094
6820    24197
6821     1131
6822   -23884
6823   -15005
6824    14365
6825    24492
6826      557
6827   -22220
6828   -16096
6829    12756
6830    25147
6831     1274
6832   -23588
6833   -16757
6834    13325
6835    23375
6836     3322
6837   -22443
6838   -17247
6839    12171
6840    25519
6841     2598
6842   -22658
6843   -17498
6844    11277
6845    25430
6846     4703
6847   -21579
6848   -19202
6849    11146
6850    25062
6851     4597
6852   -21910
6853   -18227
6854     9092
6855    24703
6856     7593
6857   -20513
6858   -20172
6859     8590
6860    24458
6861     7968
6862   -19978
6863   -21088
6864     7283
6865    25833
6866     8761
6867   -20558
6868   -21063
6869     6798
6870    23995
6871     9273
6872   -18282
6873   -21517
6874     4399
6875    25824
6876    10500
6877   -18395
6878   -21792
6879     4610
6880    23686
6881    11376
6882   -16783
6883   -21894
6884     4254
6885    25384
6886    11204
6887   -16874
6888   -21776
6889     2226
6890    24851
6891    14314
6892   -15719
6893   -22888
6894     1958
6895    23865
6896    13650
6897   -14989
6898   -23607
6899      449
6900    23736
6901    13349
6902   -14852
6903   -23595
6904       66
6905    23204
6906    14728
6907   -13934
6908   -23875
6909    -1150
6910    22145
6911    15707
6912   -13388
6913   -23308
6914    -2595
6915    21555
6916    16083
6917   -10736
6918   -24622
6919    -3128
6920    22366
6921    17054
6922    -9964
6923   -23261
6924    -5701
6925    21490
6926    18268
6927    -9425
6928   -23907
6929    -5835
6930    21403
6931    18440
6932    -9452
6933   -24200
6934    -5581
6935    20614
6936    19724
6937    -8711
6938   -26041
6939    -5898
6940    20031
6941    19957
6942    -6550
6943   -24595
6944    -8638
6945    19855
6946    20377
6947    -6883
6948   -24691
6949    -8430
6950    18601
6951    20157
6952    -5125
6953   -23798
6954    -9862
6955    18302
6956    20934
6957    -4563
6958   -24037
6959   -10816
6960    17494
6961    21486
6962    -3581
6963   -23768
6964   -11784
6965    16773
6966    20412
6967    -2327
6968   -23224
6969   -11592
6970    16124
6971    21632
6972    -2886
6973   -23990
6974   -12834
6975    16514
6976    21834
6977     -308
6978   -23270
6979   -13500
6980    14605
6981    23711
6982     -119
6983   -21898
6984   -14266
6985    14684
6986    22860
6987      693
6988   -22724
6989   -15940
6990    12895
6991    23524
6992     1489
6993   -22807
6994   -15682
6995    12482
6996    23745
6997     2815
6998   -23061
6999   -16369
7000    11157
7001    22933
7002     4246
7003   -20444
7004   -17388
7005    10309
7006    23730
7007     5403
7008   -20783
7009   -17103
7010     9093
7011    23118
7012     5304
7013   -19867
7014   -18611
7015     8744
7016    23378
7017     7027
7018   -19036
7019   -18542
7020     7017
7021    23326
7022     8122
7023   -18033
7024   -19831
7025     6777
7026    24409
7027     8030
7028   -18570
7029   -19786
7030     5065
7031    22067
7032     9103
7033   -17837
7034   -21244
7035     5719
7036    24642
7037    10253
7038   -17812
7039   -20834
7040     3660
7041    23908
7042    11339
7043   -17503
7044   -21214
7045     3704
7046    23416
7047    11504
7048   -14792
7049   -21318
7050     2164
7051    23152
7052    12856
7053   -15735
7054   -23031
7055     1203
7056    22118
7057    13902
7058   -14304
7059   -22501
7060     -371
7061    23973
7062    14313
7063   -13413
7064   -21555
7065     -554
7066    21152
7067    14930
7068   -12335
7069   -21658
7070    -1943
7071    22000
7072    14065
7073   -10744
7074   -22518
7075    -2136
7076    21706
7077    16626
7078   -11728
7079   -22929
7080    -3577
7081    21044
7082    16272
7083    -9455
7084   -23983
7085    -5021
7086    21440
7087    18786
7088    -9594
7089   -22725
7090    -6601
7091    20897
7092    17401
7093    -7842
7094   -23165
7095    -6879
7096    19034
7097    17979
7098    -8724
7099   -23127
7100    -7856
7101    19847
7102    18447
7103    -7012
7104   -22867
7105    -8148
7106    18259
7107    18957
7108    -5759
7109   -22385
7110    -8492
7111    17707
7112    20457
7113    -4915
7114   -22969
7115    -9254
7116    17575
7117    19231
7118    -3632
7119   -23652
7120   -10900
7121    16555
7122    20966
7123    -3471
7124   -23139
7125   -11808
7126    15540
7127    21512
7128    -2240
7129   -23426
7130   -12144
7131    15815
7132    21174
7133    -1505
7134   -22554
7135   -12867
7136    14371
7137    22357
7138     -770
7139   -22452
7140   -14567
7141    13521
7142    22324
7143     -210
7144   -21214
7145   -14089
7146    12784
7147    21883
7148     1385
7149   -21763
7150   -14638
7151    12382
7152    22470
7153     2448
7154   -21146
7155   -15022
7156    10628
7157    22939
7158     2186
7159   -20339
7160   -14991
7161     9778
7162    22743
7163     3670
7164   -19844
7165   -15598
7166    10310
7167    23877
7168     4655
7169   -20021
7170   -16670
7171     9112
7172    22555
7173     6491
7174   -19414
7175   -18068
7176     7422
7177    22796
7178     6180
7179   -18779
7180   -18222
7181     7435
7182    22383
7183     7609
7184   -18943
7185   -17962
7186     6278
7187    23270
7188     8194
7189   -18193
7190   -20009
7191     5971
7192    23326
7193     9689
7194   -17162
7195   -19369
7196     3559
7197    22483
7198     9283
7199   -16249
7200   -20429
7201     4177
7202    22068
7203     9345
7204   -15617
7205   -20576
7206     2504
7207    21902
7208    11040
7209   -14343
7210   -20826
7211     1995
7212    21233
7213    11215
7214   -13489
7215   -21541
7216      676
7217    21775
7218    13968
7219   -14725
7220   -20298
7221      768
7222    21285
7223    13306
7224   -12471
7225   -22256
7226    -1298
7227    21930
7228    14688
7229   -12006
7230   -20706
7231    -1480
7232    20575
7233    15797
7234   -11834
7235   -23188
7236    -2500
7237    20545
7238    16331
7239   -10309
7240   -22763
7241    -3659
7242    19362
7243    16807
7244    -9361
7245   -21918
7246    -3893
7247    19114
7248    15674
7249    -9014
7250   -21169
7251    -5007
7252    18769
7253    17459
7254    -8657
7255   -21396
7256    -5532
7257    17074
7258    17558
7259    -6444
7260   -22500
7261    -6247
7262    17453
7263    18492
7264    -5793
7265   -21632
7266    -7309
7267    17398
7268    17628
7269    -4751
7270   -22582
7271    -9732
7272    16229
7273    18747
7274    -4776
7275   -22229
7276    -9302
7277    16125
7278    19764
7279    -3825
7280   -22243
7281    -8906
7282    16845
7283    20524
7284    -2734
7285   -21330
7286   -11648
7287    15151
7288    21313
7289    -1677
7290   -21697
7291   -11374
7292    14174
7293    20643
7294    -1227
7295   -20908
7296   -13273
7297    14230
7298    20257
7299      526
7300   -21015
7301   -11573
7302    11819
7303    20802
7304     1362
7305   -20163
7306   -13591
7307    11751
7308    22066
7309     1922
7310   -19214
7311   -13626
7312    10154
7313    22083
7314     2361
7315   -19685
7316   -14244
7317    10721
7318    20668
7319     3497
7320   -19249
7321   -15538
7322    10717
7323    21825
7324     4085
7325   -19556
7326   -17296
7327     9258
7328    21818
7329     5074
7330   -18543
7331   -16906
7332     7813
7333    22016
7334     4913
7335   -18198
7336   -16624
7337     7084
7338    20781
7339     8505
7340   -17809
7341   -17772
7342     6150
7343    21722
7344     6468
7345   -16405
7346   -18377
7347     5452
7348    20908
7349     7508
7350   -16603
7351   -17797
7352     5058
7353    21752
7354     8458
7355   -14070
7356   -18762
7357     4706
7358    20730
7359    10115
7360   -15279
7361   -18745
7362     2976
7363    21642
7364    10939
7365   -13628
7366   -19885
7367     2005
7368    21010
7369    10377
7370   -14083
7371   -19369
7372     1176
7373    21577
7374    12093
7375   -12624
7376   -20056
7377      544
7378    21033
7379    11428
7380   -12700
7381   -20222
7382     -370
7383    20397
7384    13362
7385   -11497
7386   -21582
7387     -720
7388    19223
7389    14282
7390   -10516
7391   -20384
7392    -2416
7393    19518
7394    13894
7395   -11145
7396   -21519
7397    -1895
7398    19221
7399    15674
7400    -9562
7401   -20424
7402    -4404
7403    18562
7404    14632
7405    -8973
7406   -21044
7407    -4145
7408    17246
7409    16011
7410    -8273
7411   -20915
7412    -5700
7413    17567
7414    16537
7415    -7220
7416   -21267
7417    -5493
7418    17079
7419    17736
7420    -6942
7421   -22527
7422    -7498
7423    16554
7424    16513
7425    -4378
7426   -20529
7427    -8660
7428    16045
7429    18497
7430    -5171
7431   -21703
7432    -9035
7433    16090
7434    17576
7435    -4816
7436   -20125
7437    -9128
7438    15507
7439    18308
7440    -3549
7441   -19368
7442   -10038
7443    14226
7444    18685
7445    -1901
7446   -20970
7447   -11243
7448    13810
7449    19271
7450    -2143
7451   -19860
7452   -11176
7453    12779
7454    19008
7455      245
7456   -19398
7457   -12036
7458    11889
7459    20968
7460      -25
7461   -19325
7462   -12079
7463    12671
7464    21335
7465      807
7466   -19981
7467   -13128
7468    12170
7469    20642
7470      803
7471   -19603
7472   -13884
7473    11012
7474    20672
7475     3089
7476   -19074
7477   -13973
7478     9544
7479    20664
7480     3684
7481   -19145
7482   -14855
7483    10048
7484    21060
7485     4301
7486   -17669
7487   -14584
7488     8264
7489    20466
7490     4740
7491   -18341
7492   -15660
7493     8514
7494    19032
7495     6108
7496   -16464
7497   -15478
7498     5493
7499    20577
7500     5910
7501   -16369
7502   -17699
7503     5698
7504    19925
7505     8052
7506   -15889
7507   -17496
7508     5221
7509    21502
7510     6401
7511   -15156
7512   -18573
7513     3198
7514    19952
7515    10219
7516   -15602
7517   -18411
7518     3765
7519    19565
7520     9397
7521   -13667
7522   -18061
7523     2516
7524    20087
7525    10763
7526   -14979
7527   -18461
7528     1893
7529    19319
7530     9894
7531   -12790
7532   -19109
7533      988
7534    19074
7535    11738
7536   -13219
7537   -19077
7538      -53
7539    18722
7540    12827
7541   -12274
7542   -19861
7543      349
7544    18618
7545    12825
7546   -11712
7547   -20008
7548    -1557
7549    19136
7550    13080
7551   -10738
7552   -20652
7553    -1711
7554    19130
7555    13713
7556   -10938
7557   -19346
7558    -2862
7559    19528
7560    14785
7561    -8693
7562   -20687
7563    -2388
7564    18178
7565    15141
7566    -8285
7567   -20854
7568    -4986
7569    17544
7570    15371
7571    -6850
7572   -19846
7573    -4396
7574    16487
7575    16775
7576    -7428
7577   -20746
7578    -6132
7579    17410
7580    16154
7581    -6017
7582   -20262
7583    -6584
7584    14342
7585    17618
7586    -4509
7587   -20045
7588    -8529
7589    16380
7590    16224
7591    -3734
7592   -20142
7593    -7320
7594    13450
7595    18115
7596    -3433
7597   -19258
7598    -8948
7599    14666
7600    17575
7601    -2963
7602   -18565
7603   -10084
7604    13640
7605    18044
7606    -3336
7607   -18747
7608   -10010
7609    12760
7610    18381
7611     -517
7612   -19458
7613   -10319
7614    11701
7615    18339
7616     -397
7617   -19427
7618   -11780
7619    11604
7620    19548
7621      583
7622   -19853
7623   -12800
7624    11395
7625    18544
7626      -87
7627   -17275
7628   -12887
7629    10313
7630    18508
7631     1862
7632   -18545
7633   -12828
7634     9416
7635    18661
7636     2747
7637   -16863
7638   -12933
7639     9642
7640    19767
7641     3694
7642   -17649
7643   -15187
7644     7151
7645    20200
7646     4696
7647   -16913
7648   -15657
7649     7504
7650    20101
7651     4351
7652   -16280
7653   -14689
7654     5609
7655    19819
7656     5410
7657   -14952
7658   -17113
7659     6101
7660    20501
7661     6484
7662   -15851
7663   -16423
7664     5357
7665    19884
7666     6488
7667   -15264
7668   -16698
7669     4727
7670    19762
7671     7915
7672   -14483
7673   -17010
7674     3029
7675    19688
7676     7866
7677   -13203
7678   -16799
7679     2913
7680    18936
7681    10375
7682   -13558
7683   -17048
7684     2596
7685    18811
7686     9380
7687   -12599
7688   -17509
7689     1012
7690    18941
7691    10467
7692   -12709
7693   -19128
7694      819
7695    19052
7696    10792
7697   -10389
7698   -18877
7699      -77
7700    18895
7701    12362
7702   -12052
7703   -17840
7704    -1000
7705    18365
7706    12771
7707    -9917
7708   -18538
7709    -1417
7710    17392
7711    12290
7712    -9283
7713   -19208
7714    -2692
7715    18529
7716    13515
7717    -9059
7718   -20094
7719    -3000
7720    17040
7721    14544
7722    -7749
7723   -18731
7724    -4560
7725    16844
7726    13973
7727    -7371
7728   -19778
7729    -3011
7730    15385
7731    15133
7732    -7348
7733   -19242
7734    -5919
7735    16409
7736    15184
7737    -6105
7738   -19532
7739    -5953
7740    15114
7741    15569
7742    -5816
7743   -19652
7744    -7101
7745    15103
7746    16147
7747    -4450
7748   -20477
7749    -7159
7750    13621
7751    17213
7752    -4235
7753   -18590
7754    -8284
7755    14588
7756    16493
7757    -2381
7758   -19262
7759    -8213
7760    13264
7761    18333
7762    -2127
7763   -18389
7764    -9850
7765    13026
7766    17778
7767    -1246
7768   -18920
7769   -10468
7770    12256
7771    18040
7772    -1555
7773   -17880
7774   -11531
7775    11856
7776    16682
7777       18
7778   -18503
7779    -9461
7780    10489
7781    18352
7782      303
7783   -17420
7784   -11485
7785    11182
7786    17436
7787     1749
7788   -17077
7789   -12426
7790     9546
7791    18717
7792     1361
7793   -15932
7794   -13216
7795     8615
7796    18834
7797     3091
7798   -17287
7799   -14594
7800     7369
7801    18608
7802     3616
7803   -16995
7804   -14249
7805     8478
7806    18933
7807     5027
7808   -16869
7809   -14052
7810     6585
7811    18558
7812     5324
7813   -14683
7814   -15237
7815     7196
7816    17769
7817     6855
7818   -16074
7819   -14906
7820     4724
7821    19888
7822     6012
7823   -13231
7824   -15682
7825     6175
7826    17123
7827     7447
7828   -14141
7829   -15517
7830     3563
7831    19360
7832     7526
7833   -12972
7834   -15482
7835     3509
7836    18235
7837     8059
7838   -13981
7839   -16093
7840     3012
7841    18948
7842     8817
7843   -12595
7844   -17412
7845     1172
7846    18460
7847     9668
7848   -11910
7849   -17006
7850     -122
7851    19280
7852    10381
7853   -11499
7854   -19199
7855      292
7856    17170
7857    11669
7858   -11206
7859   -17799
7860    -1688
7861    18323
7862    10433
7863   -10243
7864   -18557
7865     -540
7866    16344
7867    12689
7868   -10384
7869   -18103
7870    -1340
7871    16810
7872    12296
7873    -8207
7874   -18450
7875    -2042
7876    16299
7877    13424
7878    -9602
7879   -16498
7880    -3718
7881    16535
7882    13110
7883    -6962
7884   -17944
7885    -4391
7886    16227
7887    14627
7888    -7975
7889   -18364
7890    -4766
7891    16053
7892    14284
7893    -6000
7894   -19270
7895    -4963
7896    14142
7897    14824
7898    -5609
7899   -17537
7900    -5572
7901    14743
7902    15739
7903    -3226
7904   -18841
7905    -6216
7906    13288
7907    16374
7908    -5161
7909   -17680
7910    -7841
7911    14244
7912    16339
7913    -3354
7914   -18576
7915    -7172
7916    12171
7917    16904
7918    -1862
7919   -16714
7920    -9103
7921    12823
7922    16020
7923    -2030
7924   -16705
7925    -9322
7926    11527
7927    17275
7928    -1584
7929   -17462
7930   -10149
7931    11816
7932    16150
7933      298
7934   -18554
7935   -10433
7936     8850
7937    18252
7938      -70
7939   -16871
7940   -11253
7941    10619
7942    16693
7943     1459
7944   -17429
7945   -11854
7946     9759
7947    19443
7948      674
7949   -16485
7950   -13493
7951     8763
7952    16788
7953     2189
7954   -16186
7955   -12199
7956     8120
7957    18249
7958     2404
7959   -14900
7960   -14652
7961     8359
7962    17449
7963     4060
7964   -16012
7965   -12759
7966     6557
7967    18728
7968     3943
7969   -14472
7970   -14437
7971     7820
7972    16824
7973     5885
7974   -15699
7975   -13792
7976     4536
7977    18838
7978     4496
7979   -14146
7980   -15030
7981     6074
7982    17458
7983     6847
7984   -15362
7985   -15089
7986     3053
7987    17016
7988     6411
7989   -13016
7990   -16858
7991     4004
7992    17667
7993     8600
7994   -13942
7995   -15191
7996     1960
7997    17576
7998     7424
7999   -12092
8000   -17103
8001     3268
8002    16492
8003     8669
8004   -12574
8005   -15407
8006      712
8007    18717
8008     9679
8009   -11073
8010   -18975
8011     2208
8012    16825
8013     9650
8014   -11557
8015   -15861
8016     -470
8017    17262
8018     9099
8019    -9635
8020   -16700
8021      -57
8022    16292
8023    11634
8024    -9657
8025   -16446
8026    -1418
8027    17363
8028    10733
8029    -8516
8030   -18166
8031    -1554
8032    15925
8033    13085
8034    -9291
8035   -16483
8036    -2803
8037    16474
8038    11321
8039    -7006
8040   -18564
8041    -3627
8042    14872
8043    15556
8044    -8047
8045   -16848
8046    -4379
8047    15247
8048    12424
8049    -5498
8050   -18713
8051    -4174
8052    14421
8053    14505
8054    -6247
8055   -16013
8056    -6865
8057    15376
8058    13159
8059    -3270
8060   -18356
8061    -4587
8062    12642
8063    15018
8064    -6174
8065   -16344
8066    -8754
8067    13732
8068    12875
8069    -2765
8070   -19227
8071    -4519
8072    11932
8073    16064
8074    -3990
8075   -15393
8076   -10387
8077    13670
8078    14932
8079    -1565
8080   -18097
8081    -7273
8082    10563
8083    17303
8084    -1550
8085   -15875
8086   -11575
8087    11474
8088    15257
8089     -117
8090   -17406
8091    -8275
8092     8613
8093    17999
8094     -960
8095   -15075
8096   -11752
8097    11497
8098    15195
8099     2048
8100   -17094
8101    -9062
8102     7755
8103    18116
8104     -923
8105   -15473
8106   -12380
8107     9202
8108    15015
8109     2978
8110   -18389
8111    -9847
8112     7332
8113    18531
8114      290
8115   -14074
8116   -14175
8117     8726
8118    14971
8119     4264
8120   -16132
8121   -10821
$$ Imaginary data points
##PAGE= N=2
##DATA TABLE= (X++(I..I)), XYDATA
0  -587606
1  2354649
2   666168
3 -2563576
4   384996
5  1999584
6 -1064257
7 -1594513
8  1373039
9  1053512
10 -1232552
11  -578565
12  1185158
13   416881
14  -681588
15     5420
16   621165
17  -224895
18  -339044
19   552022
20   292031
21  -654059
22   -99609
23   456529
24  -203165
25  -319860
26   127473
27  -494289
28  -301536
29  1071781
30   197165
31 -1699995
32   -28777
33  1928542
34  -225809
35 -1717205
36   759156
37  1433499
38  -922787
39  -618897
40  1418422
41   130561
42 -1516987
43   331828
44  1529422
45  -658183
46 -1511536
47   687779
48  1250283
49  -897050
50 -1139787
51   807019
52   595233
53 -1035286
54  -115722
55  1188665
56  -257764
57 -1093122
58   611719
59   871880
60  -599371
61  -347720
62   462399
63   -64787
64    69608
65   570565
66  -428464
67  -788144
68   561126
69   550998
70  -740016
71  -428304
72   472663
73    -1218
74  -307599
75   298589
76    67319
77  -690544
78   -26154
79  1081235
80   274301
81 -1060383
82  -110225
83  1292026
84   141536
85 -1120635
86   128141
87   846727
88  -536017
89  -562309
90   821987
91   115554
92 -1175843
93    -4957
94   963094
95  -330559
96  -820310
97   322143
98   425921
99  -193851
100   113099
101   208065
102  -337253
103   -32495
104   555768
105   145316
106  -271763
107   -39189
108    62326
109   109029
110   254654
111  -136655
112  -598978
113  -113461
114   591094
115   214239
116  -650168
117  -443805
118   503330
119   408167
120  -479485
121  -277987
122   408014
123   -16464
124  -214391
125   582113
126   229751
127  -840332
128   -77804
129   972934
130    -4924
131  -830397
132    71608
133   522077
134  -140061
135  -237801
136    95101
137  -139701
138  -296796
139   141672
140   357301
141   -63938
142  -354585
143      770
144   355248
145   170630
146  -139696
147  -230253
148   -81820
149   334438
150   423996
151  -234466
152  -533057
153   143764
154   416088
155  -177683
156  -270770
157    77094
158  -138199
159  -131055
160   476282
161   155394
162  -777201
163  -250158
164   855471
165   290277
166  -690301
167  -119165
168   556785
169    72308
170  -191102
171   137643
172   -41057
173  -318720
174   117466
175   428682
176   -65685
177  -467995
178   -99271
179   347423
180   129470
181  -291120
182  -225501
183    35658
184   108270
185   202918
186    81269
187  -339290
188  -184026
189   377064
190   210983
191  -192122
192   -34042
193    -2193
194   -76696
195   366273
196   297115
197  -594885
198  -471428
199   587446
200   440568
201  -502580
202  -358008
203   286176
204   152121
205  -135756
206    41512
207    -8981
208  -331256
209     1880
210   565985
211   123055
212  -587209
213  -155361
214   522891
215   180445
216  -309936
217  -100532
218    78253
219     6533
220   171543
221   143156
222  -308668
223  -315396
224   205367
225   286509
226  -106300
227  -209272
228   -43634
229    42743
230   203098
231   214534
232  -280863
233  -435426
234   268335
235   553436
236  -136662
237  -425487
238    77472
239   230005
240   -23775
241    30119
242    12540
243  -309483
244  -128736
245   463372
246   274975
247  -516968
248  -434456
249   404972
250   387707
251  -312307
252  -246671
253   174068
254    31072
255    40022
256   306953
257  -106644
258  -495324
259   121682
260   522524
261   -50684
262  -341059
263   -13623
264    98409
265    87764
266   139611
267  -144449
268  -388818
269    18245
270   432758
271    85688
272  -380841
273  -160745
274   214930
275   116300
276   -21930
277    17105
278  -158540
279  -177336
280   351536
281   434171
282  -330333
283  -512706
284   249648
285   457425
286  -127543
287  -287656
288    23259
289    44921
290    -4835
291   185871
292    21389
293  -444835
294  -186359
295   487984
296   253376
297  -419664
298  -241050
299   250213
300   163345
301     3495
302    10980
303  -201332
304  -145966
305   367998
306   328821
307  -279896
308  -331027
309   135433
310   231234
311     -126
312   -95743
313  -140734
314  -149354
315   147939
316   340326
317  -133537
318  -522368
319    -9568
320   470276
321    57892
322  -302180
323   -20460
324   101190
325     5535
326   196301
327   134141
328  -346579
329  -247324
330   393336
331   384057
332  -248345
333  -376888
334    88699
335   255804
336     7500
337  -109500
338  -135248
339  -169294
340   110537
341   367422
342   -47445
343  -458733
344   -60472
345   356258
346   115055
347  -135652
348  -101477
349   -74703
350   109039
351   320702
352    22834
353  -407196
354  -167935
355   356041
356   249220
357  -224755
358  -223777
359    64248
360    78571
361    63362
362   110244
363  -187745
364  -356489
365   202552
366   501099
367  -129312
368  -454850
369    46599
370   284878
371    42640
372   -44437
373   -76811
374  -173786
375    48372
376   343302
377    79771
378  -380725
379  -231291
380   260376
381   273716
382  -103769
383  -227266
384   -66610
385    85833
386   209557
387   108992
388  -280960
389  -286078
390   232665
391   365782
392   -77394
393  -277482
394   -51227
395   118918
396   130279
397    69092
398  -149620
399  -282312
400    63985
401   424247
402    76772
403  -426466
404  -172141
405   295755
406   147053
407  -103620
408   -46051
409  -105205
410   -77088
411   300325
412   235828
413  -341202
414  -339886
415   220287
416   325152
417   -47534
418  -220996
419  -104386
420    54174
421   176912
422   125191
423  -180856
424  -322227
425    59195
426   404016
427    86161
428  -321860
429  -135139
430   148572
431   131452
432    98591
433   -58756
434  -300345
435   -27328
436   424494
437   166094
438  -355877
439  -240928
440   170454
441   203635
442     4684
443  -119003
444  -159121
445   -52405
446   202845
447   227195
448  -178495
449  -396938
450    52419
451   413564
452    61322
453  -273126
454   -99687
455    78271
456   113286
457   163136
458   -38549
459  -323389
460   -61290
461   392414
462   196556
463  -288921
464  -242375
465    96220
466   165918
467    68725
468   -44347
469  -227320
470  -148194
471   290713
472   305843
473  -260749
474  -377780
475   118141
476   282297
477    31558
478   -87135
479  -117969
480  -100041
481   155710
482   284784
483   -79998
484  -388910
485   -66570
486   379509
487   202757
488  -257226
489  -221480
490    91911
491   108676
492    65787
493    58270
494  -227913
495  -247338
496   314390
497   378376
498  -256428
499  -354258
500   112271
501   200692
502    40164
503     5147
504  -152067
505  -185108
506   194911
507   329648
508  -111231
509  -380161
510   -52484
511   299659
512   163038
513  -145267
514  -163810
515   -33641
516    72180
517   205652
518    77066
519  -327286
520  -247187
521   334353
522   352842
523  -221106
524  -308590
525    72257
526   151000
527    53437
528    54511
529  -133953
530  -265670
531   139581
532   429075
533   -59227
534  -454065
535   -40239
536   314468
537    92713
538   -89719
539   -90503
540  -139574
541    46345
542   305439
543    47320
544  -362662
545  -178081
546   267373
547   259154
548   -93037
549  -241060
550   -58788
551   127191
552   138068
553    58458
554  -154688
555  -281459
556   118053
557   452158
558   -32423
559  -445520
560   -35117
561   265259
562    46782
563    -6053
564   -32406
565  -250277
566    -5915
567   423957
568    87103
569  -434379
570  -181869
571   280265
572   221773
573   -60102
574  -165993
575  -106582
576    49951
577   207109
578   114387
579  -231945
580  -296345
581   144776
582   375325
583   -10704
584  -317169
585   -89939
586   146852
587   118390
588    61862
589   -90867
590  -255152
591    10989
592   387922
593   129775
594  -363518
595  -213572
596   226347
597   187973
598   -36000
599   -76863
600  -157022
601   -84293
602   284548
603   229274
604  -314519
605  -336864
606   187928
607   312385
608    -6007
609  -179438
610  -141814
611    15813
612   214325
613   152828
614  -164983
615  -283429
616    21366
617   356343
618   162457
619  -303361
620  -245524
621   160188
622   189891
623    10818
624   -57511
625  -189685
626  -125714
627   295290
628   267541
629  -290872
630  -320955
631   155842
632   241402
633    26748
634   -64510
635  -143359
636  -102484
637   200050
638   268209
639  -141343
640  -362444
641     8891
642   346963
643   127509
644  -207332
645  -190275
646    -4343
647   128608
648   178229
649   -24294
650  -319809
651  -129245
652   348652
653   265047
654  -233427
655  -300785
656    57506
657   226202
658   106527
659   -47557
660  -173982
661  -136081
662   196235
663   318965
664  -126419
665  -401413
666    -4117
667   311064
668    90707
669  -124589
670  -129462
671  -108135
672    85236
673   268303
674   -11289
675  -341238
676  -112751
677   281389
678   233176
679  -103512
680  -229428
681   -45606
682   144725
683   162218
684    39001
685  -188993
686  -228422
687   156767
688   367522
689   -74016
690  -400748
691   -62630
692   235469
693   116460
694   -16626
695  -136960
696  -205126
697    97408
698   356311
699    17145
700  -365531
701  -130190
702   278532
703   224860
704   -80584
705  -187826
706   -94825
707    64038
708   198632
709    82517
710  -253794
711  -254350
712   185869
713   313122
714   -74636
715  -271259
716   -69189
717   108390
718   151546
719    93279
720  -122057
721  -223393
722    61985
723   332084
724    83116
725  -306272
726  -189804
727   179611
728   203394
729    -8498
730  -132197
731  -176427
732   -39563
733   253887
734   162158
735  -291257
736  -275843
737   197669
738   300224
739    -5711
740  -182060
741  -118810
742    48531
743   205467
744   137670
745  -155856
746  -257661
747    66487
748   331271
749    60140
750  -306864
751  -175695
752   127695
753   125226
754    28566
755   -57558
756  -214530
757   -69554
758   305881
759   179384
760  -266061
761  -216326
762   149230
763   218193
764    63653
765   -73052
766  -164195
767   -59924
768   206074
769   198824
770  -159687
771  -307450
772    19744
773   296477
774    88866
775  -219713
776  -181038
777    23143
778   149515
779   152137
780   -64093
781  -267304
782   -45153
783   315257
784   187383
785  -233507
786  -249341
787    99214
788   223520
789    58690
790   -82900
791  -152949
792   -94703
793   179280
794   249444
795  -157875
796  -342531
797    69693
798   290758
799    25569
800  -123282
801   -98881
802   -93282
803   102733
804   250296
805   -58775
806  -323179
807   -40591
808   286040
809   149731
810  -156647
811  -209772
812   -17569
813   163336
814   158249
815   -11231
816  -197576
817  -138959
818   206956
819   292926
820  -128437
821  -338314
822     9323
823   253098
824    95690
825   -85416
826  -155264
827  -123943
828   112384
829   251833
830   -56745
831  -338845
832   -65123
833   295426
834   165828
835  -144055
836  -163196
837   -14655
838   100897
839   184305
840    49875
841  -244685
842  -155248
843   243771
844   239915
845  -133182
846  -247276
847   -40644
848   126954
849   129128
850     -826
851  -176032
852  -168232
853   103946
854   278272
855    19163
856  -309085
857  -126151
858   266356
859   199477
860   -89925
861  -136088
862   -93260
863    26157
864   251022
865    97423
866  -318001
867  -203866
868   250439
869   229458
870  -108753
871  -200128
872   -84625
873    81818
874   204812
875    61621
876  -206692
877  -168625
878   137913
879   260034
880      469
881  -269034
882  -129789
883   171557
884   175917
885   -24667
886  -143309
887  -144673
888     9316
889   224347
890   107153
891  -257591
892  -220210
893   191592
894   264957
895   -30082
896  -154033
897   -72889
898    22885
899   174336
900   176776
901  -167719
902  -302452
903   116973
904   323706
905   -35362
906  -256258
907  -106591
908    36374
909   136735
910   128719
911  -145700
912  -265453
913    65883
914   297109
915    67598
916  -206151
917  -158406
918   103720
919   246504
920    75157
921  -151387
922  -141001
923    17484
924   171355
925   142273
926  -161557
927  -287988
928    56465
929   273169
930     8747
931  -204077
932  -119815
933    -1104
934   129594
935   174916
936   -86749
937  -265670
938    23036
939   302681
940   117157
941  -184387
942  -170188
943    55924
944   180822
945   114461
946   -77274
947  -215668
948   -70330
949   218231
950   175901
951  -178687
952  -272056
953    36022
954   229782
955    75992
956  -122520
957  -157843
958   -44002
959   153538
960   201171
961   -63112
962  -273127
963   -27541
964   296671
965   129483
966  -187381
967  -152558
968    10632
969    95842
970   159079
971    -5601
972  -271091
973  -103651
974   266338
975   167348
976  -174406
977  -192357
978     3400
979   145449
980   155349
981   -39167
982  -212121
983   -78076
984   171390
985   194318
986   -49253
987  -250821
988   -74966
989   240102
990   173422
991  -124499
992  -178421
993   -43446
994    85903
995   183701
996    32932
997  -271000
998  -149062
999   253323
1000   210318
1001  -141889
1002  -199593
1003   -14644
1004   108796
1005   147176
1006    43024
1007  -195276
1008  -178046
1009   169961
1010   260365
1011   -83436
1012  -262845
1013   -37429
1014   162428
1015   129568
1016    -3409
1017  -154520
1018  -161021
1019    95676
1020   246196
1021    -3670
1022  -255030
1023  -114990
1024   176715
1025   204443
1026   -39652
1027  -198320
1028   -84492
1029   104362
1030   175228
1031    57820
1032  -180668
1033  -195631
1034   134824
1035   273608
1036   -41504
1037  -252525
1038   -73184
1039   115939
1040   137149
1041    50562
1042  -146918
1043  -202275
1044    69639
1045   262330
1046    44033
1047  -242210
1048  -152636
1049   152174
1050   209213
1051    -8487
1052  -156527
1053  -116080
1054    31356
1055   195616
1056   126287
1057  -193873
1058  -235307
1059   135691
1060   261228
1061   -31940
1062  -194440
1063   -92014
1064    38161
1065   152899
1066   120211
1067  -137515
1068  -233581
1069    57144
1070   271479
1071    51716
1072  -222841
1073  -143118
1074    96318
1075   174719
1076    67972
1077  -110817
1078  -188767
1079    -2117
1080   240736
1081   123414
1082  -205054
1083  -202708
1084    91841
1085   215079
1086    51630
1087  -147455
1088  -158603
1089    13716
1090   172244
1091   127558
1092  -106715
1093  -233832
1094    -1353
1095   265655
1096   105016
1097  -206673
1098  -164796
1099    63217
1100   137666
1101   102103
1102   -46043
1103  -226326
1104   -62720
1105   262772
1106   154674
1107  -195707
1108  -199686
1109    60519
1110   182351
1111    88661
1112   -84609
1113  -177268
1114   -49502
1115   183619
1116   176070
1117  -111849
1118  -246118
1119     3506
1120   236178
1121    99181
1122  -138126
1123  -157485
1124   -25833
1125   134459
1126   170266
1127   -60323
1128  -251699
1129   -58099
1130   226189
1131   154828
1132  -132303
1133  -203559
1134     -103
1135   179214
1136   138362
1137   -51703
1138  -182504
1139   -81681
1140   167913
1141   208176
1142   -80285
1143  -253257
1144   -25820
1145   203413
1146   117703
1147   -81878
1148  -174321
1149   -91621
1150   119649
1151   193028
1152   -31745
1153  -244452
1154   -93377
1155   207684
1156   186033
1157   -97377
1158  -194816
1159   -25716
1160   137101
1161   159813
1162    24539
1163  -192702
1164  -150660
1165   188258
1166   237510
1167  -110962
1168  -238828
1169   -26586
1170   127214
1171   124485
1172     1502
1173  -190039
1174  -159695
1175   133949
1176   224378
1177   -39645
1178  -230597
1179   -84867
1180   161138
1181   190474
1182   -19997
1183  -183554
1184   -94555
1185   114147
1186   198189
1187    35416
1188  -203697
1189  -155614
1190   145089
1191   221951
1192   -36019
1193  -221246
1194  -100083
1195   107966
1196   157541
1197    25609
1198  -165494
1199  -173867
1200    83089
1201   248669
1202    28261
1203  -237477
1204  -118212
1205   154057
1206   168808
1207     9861
1208  -126552
1209  -156422
1210    44327
1211   253391
1212    74643
1213  -231669
1214  -156678
1215   135751
1216   194858
1217     7265
1218  -168413
1219  -149296
1220    54272
1221   200820
1222    73017
1223  -176355
1224  -194751
1225    69137
1226   240571
1227    41230
1228  -205394
1229  -131626
1230    83965
1231   166817
1232    86985
1233  -115813
1234  -207300
1235    27440
1236   254465
1237    89349
1238  -191602
1239  -162326
1240    73753
1241   188535
1242    75542
1243  -135753
1244  -184874
1245     6399
1246   191822
1247   118632
1248  -141393
1249  -224954
1250    28742
1251   237945
1252    78587
1253  -170458
1254  -158873
1255    28739
1256   166409
1257   123961
1258   -90905
1259  -218606
1260   -10425
1261   244461
1262   126989
1263  -166510
1264  -183977
1265    44207
1266   176175
1267    97305
1268   -80017
1269  -193759
1270   -60505
1271   209026
1272   171566
1273  -155710
1274  -223198
1275    29953
1276   177765
1277    89644
1278   -80385
1279  -180784
1280   -60207
1281   179616
1282   175856
1283   -93270
1284  -212471
1285   -28164
1286   192295
1287   152709
1288   -95576
1289  -196316
1290   -15427
1291   162022
1292   137800
1293   -36178
1294  -198384
1295  -101896
1296   181069
1297   190392
1298  -110851
1299  -224772
1300   -21840
1301   151269
1302   119320
1303   -43053
1304  -185290
1305  -100798
1306   154788
1307   200622
1308   -47181
1309  -219819
1310   -59095
1311   192074
1312   158201
1313   -75422
1314  -166523
1315   -53699
1316   112108
1317   176095
1318     6114
1319  -217957
1320  -124552
1321   172593
1322   180380
1323   -85562
1324  -189423
1325   -57184
1326   100089
1327   151864
1328    17342
1329  -184415
1330  -141362
1331   134777
1332   217790
1333   -29714
1334  -203772
1335   -67577
1336   128438
1337   151842
1338    13586
1339  -157375
1340  -136091
1341   102220
1342   211068
1343     7691
1344  -196168
1345  -115568
1346   111779
1347   181174
1348     -564
1349  -190959
1350  -111219
1351   106603
1352   154500
1353    25102
1354  -144503
1355  -170081
1356    76325
1357   242210
1358     7521
1359  -226442
1360   -84099
1361   122923
1362   131916
1363    43674
1364  -111526
1365  -177351
1366    61622
1367   250407
1368    31096
1369  -208424
1370  -111521
1371    96797
1372   153978
1373    34544
1374  -141440
1375  -156971
1376    44439
1377   190425
1378    63331
1379  -165023
1380  -172281
1381    62185
1382   205767
1383    46314
1384  -161338
1385  -124663
1386    63981
1387   168666
1388    88972
1389  -114905
1390  -184656
1391    29652
1392   225650
1393    80849
1394  -183266
1395  -156432
1396    74347
1397   160025
1398    50965
1399  -113674
1400  -176977
1401    -4085
1402   210307
1403   107910
1404  -168329
1405  -176062
1406    64038
1407   186994
1408    72315
1409  -116931
1410  -161863
1411    20019
1412   193714
1413   104071
1414  -115331
1415  -182585
1416    -5934
1417   203450
1418   113930
1419  -163777
1420  -178270
1421    47592
1422   149930
1423    80736
1424   -62649
1425  -189595
1426   -59584
1427   221575
1428   151478
1429  -165789
1430  -177419
1431    48017
1432   145841
1433    96854
1434   -55545
1435  -191351
1436   -54465
1437   196282
1438   146584
1439  -120490
1440  -193153
1441   -12690
1442   165873
1443   130761
1444   -90600
1445  -196617
1446   -21852
1447   175608
1448   130704
1449   -74079
1450  -190492
1451   -54533
1452   179687
1453   164906
1454  -101166
1455  -207898
1456    -4515
1457   169962
1458   104725
1459   -58951
1460  -162739
1461   -91026
1462   148660
1463   198292
1464   -80005
1465  -229961
1466   -18482
1467   172240
1468   104264
1469   -46292
1470  -148810
1471   -97053
1472   133641
1473   203988
1474   -48086
1475  -214730
1476   -58142
1477   150754
1478   153340
1479   -38239
1480  -189920
1481   -78651
1482   143593
1483   157452
1484   -34078
1485  -177128
1486  -106207
1487   121348
1488   200430
1489   -32516
1490  -215526
1491   -59056
1492   147126
1493   135668
1494    -9591
1495  -153608
1496  -125778
1497   111933
1498   213253
1499   -16163
1500  -213913
1501   -86513
1502   136064
1503   152282
1504   -18042
1505  -166084
1506  -111868
1507    94444
1508   182212
1509    14475
1510  -185498
1511  -127108
1512   119183
1513   191727
1514    -6262
1515  -173243
1516   -96158
1517    95946
1518   163734
1519    28289
1520  -148819
1521  -144984
1522    69070
1523   205551
1524    34346
1525  -198138
1526  -129905
1527   106499
1528   160327
1529    12175
1530  -128726
1531  -135140
1532    40315
1533   212527
1534    71510
1535  -195031
1536  -141308
1537   111714
1538   168781
1539    22524
1540  -129436
1541  -135320
1542    42829
1543   185945
1544    59446
1545  -165357
1546  -155390
1547    59894
1548   181279
1549    54597
1550  -151697
1551  -143610
1552    64005
1553   170328
1554    59077
1555  -117145
1556  -155127
1557    24535
1558   202092
1559    89924
1560  -154499
1561  -162045
1562    55476
1563   170153
1564    53908
1565  -119451
1566  -148257
1567     6646
1568   168203
1569   106368
1570  -121612
1571  -189823
1572    24682
1573   199122
1574    71621
1575  -130440
1576  -131700
1577    15524
1578   147111
1579   114445
1580   -92400
1581  -193966
1582    -1720
1583   195206
1584    95726
1585  -126489
1586  -157200
1587    14861
1588   155795
1589    99347
1590   -90279
1591  -166569
1592   -16527
1593   167210
1594   128178
1595  -103548
1596  -189022
1597     4306
1598   172013
1599    89274
1600   -92622
1601  -152712
1602   -33697
1603   143358
1604   137847
1605   -75329
1606  -193491
1607   -27445
1608   177445
1609   129041
1610   -86848
1611  -163907
1612   -15835
1613   145595
1614   122196
1615   -49768
1616  -172392
1617   -70207
1618   155577
1619   155102
1620   -89616
1621  -193467
1622   -27782
1623   137133
1624   110931
1625   -47161
1626  -160494
1627   -70038
1628   141531
1629   167299
1630   -46502
1631  -183841
1632   -48065
1633   153798
1634   142305
1635   -53954
1636  -159653
1637   -56147
1638   111677
1639   143359
1640   -24333
1641  -194730
1642   -97590
1643   142493
1644   154630
1645   -57044
1646  -170200
1647   -57868
1648   115542
1649   150070
1650    -5041
1651  -166779
1652   -89812
1653   129898
1654   176361
1655   -14909
1656  -177129
1657   -86183
1658   121595
1659   146660
1660   -26394
1661  -160156
1662  -100810
1663    83791
1664   166395
1665     8192
1666  -181325
1667  -110122
1668   117367
1669   167220
1670    -6223
1671  -147860
1672   -87826
1673    93775
1674   166582
1675    25010
1676  -153076
1677  -126523
1678    85239
1679   181472
1680     5189
1681  -179861
1682  -105589
1683    87565
1684   141602
1685    21200
1686  -136006
1687  -132739
1688    66531
1689   193949
1690    37048
1691  -166142
1692  -109933
1693    92716
1694   163204
1695    35585
1696  -131800
1697  -126587
1698    52691
1699   166022
1700    49545
1701  -154694
1702  -155751
1703    60871
1704   176921
1705    33255
1706  -144498
1707  -122011
1708    48501
1709   157214
1710    68791
1711  -120105
1712  -147962
1713    47060
1714   186605
1715    67478
1716  -132024
1717  -140438
1718    42517
1719   160838
1720    53088
1721  -119901
1722  -142625
1723     9202
1724   160523
1725    91648
1726  -129542
1727  -167883
1728    41206
1729   173424
1730    59860
1731  -104092
1732  -129335
1733     6192
1734   162983
1735   110768
1736  -114442
1737  -171363
1738    22846
1739   169677
1740    79189
1741  -111627
1742  -152575
1743     5197
1744   149870
1745    90245
1746   -90725
1747  -161675
1748   -13565
1749   164753
1750   117244
1751  -100946
1752  -167653
1753     8277
1754   157557
1755    91385
1756   -77957
1757  -149732
1758   -29669
1759   145256
1760   126980
1761   -79656
1762  -182308
1763   -21434
1764   161924
1765   103021
1766   -84996
1767  -144717
1768   -27778
1769   127014
1770   132272
1771   -52118
1772  -177461
1773   -39395
1774   160887
1775   121149
1776   -75095
1777  -153977
1778   -40365
1779   126297
1780   128791
1781   -54547
1782  -167377
1783   -50185
1784   130237
1785   139379
1786   -46780
1787  -178985
1788   -53159
1789   148582
1790   129026
1791   -55038
1792  -144226
1793   -57486
1794   105255
1795   152521
1796   -22622
1797  -191280
1798   -71710
1799   144479
1800   133410
1801   -43292
1802  -144381
1803   -68755
1804    97496
1805   148794
1806   -11041
1807  -168370
1808   -88343
1809   120435
1810   156748
1811   -22579
1812  -160466
1813   -77190
1814   104271
1815   137854
1816    -7443
1817  -146993
1818   -99228
1819    91835
1820   163536
1821     1173
1822  -165382
1823   -97184
1824   106907
1825   152838
1826    -7692
1827  -142516
1828   -87646
1829    77715
1830   155518
1831    28792
1832  -157207
1833  -123582
1834    96197
1835   166291
1836    -6405
1837  -149451
1838   -93361
1839    64361
1840   148359
1841    37027
1842  -145439
1843  -126617
1844    78855
1845   168167
1846    27802
1847  -142408
1848  -114740
1849    71472
1850   159296
1851    29390
1852  -127553
1853  -113906
1854    44997
1855   153044
1856    60326
1857  -140953
1858  -146037
1859    65149
1860   161828
1861    26709
1862  -121112
1863  -112506
1864    29546
1865   149477
1866    73281
1867  -120460
1868  -143384
1869    49084
1870   168993
1871    51043
1872  -121316
1873  -124684
1874    32397
1875   145621
1876    66221
1877  -108094
1878  -143553
1879    19705
1880   162453
1881    73129
1882  -126048
1883  -141609
1884    30876
1885   148781
1886    67464
1887   -97426
1888  -131701
1889     9980
1890   148608
1891    94130
1892   -96483
1893  -154391
1894    13865
1895   162226
1896    77653
1897  -104228
1898  -127694
1899     5338
1900   123643
1901    90790
1902   -76939
1903  -160242
1904   -10038
1905   155042
1906    89941
1907   -92579
1908  -136937
1909    -3738
1910   130009
1911    93310
1912   -67018
1913  -140612
1914   -18282
1915   136382
1916   109981
1917   -70417
1918  -153894
1919   -15338
1920   138861
1921    89911
1922   -71284
1923  -133901
1924   -34452
1925   116796
1926   118347
1927   -60782
1928  -162322
1929   -28142
1930   138313
1931   105390
1932   -60647
1933  -135406
1934   -32579
1935   120109
1936   118118
1937   -44808
1938  -145494
1939   -45294
1940   122324
1941   124548
1942   -51774
1943  -152877
1944   -38191
1945   117275
1946   105791
1947   -38183
1948  -134261
1949   -60558
1950   101558
1951   128781
1952   -30167
1953  -152508
1954   -54979
1955   115911
1956   119550
1957   -33673
1958  -129279
1959   -54660
1960    89105
1961   122477
1962    -7366
1963  -145728
1964   -79432
1965   110458
1966   135404
1967   -32474
1968  -136996
1969   -59474
1970    85432
1971   124739
1972     -885
1973  -137443
1974   -81757
1975    97584
1976   139930
1977   -13191
1978  -142879
1979   -78422
1980    89576
1981   131382
1982    -7744
1983  -131797
1984   -81356
1985    73403
1986   137755
1987    10885
1988  -142007
1989   -95051
1990    89611
1991   141733
1992     1615
1993  -125655
1994   -81074
1995    68898
1996   134930
1997    23488
1998  -128045
1999  -104119
2000    67426
2001   145332
2002    15445
2003  -136990
2004   -96902
2005    67192
2006   125451
2007    22242
2008  -113143
2009  -111187
2010    51736
2011   154117
2012    35747
2013  -132868
2014  -102118
2015    69239
2016   138772
2017    32135
2018  -108962
2019  -108601
2020    45115
2021   146264
2022    45758
2023  -122101
2024  -124292
2025    47816
2026   151152
2027    34677
2028  -125735
2029  -110069
2030    38680
2031   131794
2032    56999
2033  -104432
2034  -132330
2035    34988
2036   157924
2037    53486
2038  -115995
2039  -113398
2040    34120
2041   136152
2042    66822
2043   -98837
2044  -129875
2045    21627
2046   143210
2047    66892
2048  -103751
2049  -133087
2050    19949
2051   141785
2052    68562
2053   -98595
2054  -128168
2055    10825
2056   129795
2057    76441
2058   -86047
2059  -142308
2060     2401
2061   151418
2062    83784
2063   -97360
2064  -131808
2065    13143
2066   130330
2067    79599
2068   -66788
2069  -140546
2070   -20268
2071   150265
2072   102172
2073   -98583
2074  -143170
2075     5243
2076   123520
2077    84449
2078   -60962
2079  -145598
2080   -32270
2081   140876
2082   106426
2083   -82360
2084  -143204
2085   -15602
2086   124047
2087   107774
2088   -60201
2089  -145106
2090   -21701
2091   128125
2092   103745
2093   -50318
2094  -138010
2095   -43617
2096   123668
2097   122724
2098   -61029
2099  -151276
2100   -24599
2101   114624
2102   100006
2103   -37119
2104  -138934
2105   -59536
2106   114275
2107   128358
2108   -49027
2109  -152527
2110   -40202
2111   114999
2112   110483
2113   -32686
2114  -133647
2115   -62399
2116   105559
2117   135747
2118   -26418
2119  -150035
2120   -59083
2121   116131
2122   128674
2123   -30672
2124  -141469
2125   -62526
2126    94740
2127   124575
2128   -13674
2129  -141914
2130   -83635
2131    94775
2132   142781
2133   -23227
2134  -152162
2135   -66392
2136    92720
2137   119022
2138      400
2139  -123977
2140   -88344
2141    84534
2142   149073
2143     -783
2144  -139748
2145   -74610
2146    83301
2147   132769
2148     9639
2149  -134100
2150   -91579
2151    76532
2152   128217
2153     6852
2154  -126370
2155  -102831
2156    63724
2157   149142
2158    13280
2159  -142667
2160   -86461
2161    76371
2162   123512
2163    27897
2164  -106460
2165  -112092
2166    59607
2167   163777
2168    26216
2169  -138119
2170   -92999
2171    65899
2172   126515
2173    30746
2174  -108615
2175  -118752
2176    41000
2177   150581
2178    39976
2179  -129251
2180  -112606
2181    51754
2182   138399
2183    36995
2184  -111106
2185  -109011
2186    37997
2187   138316
2188    52855
2189  -103396
2190  -120090
2191    32443
2192   145356
2193    56284
2194  -112318
2195  -117221
2196    37646
2197   131797
2198    54560
2199   -91622
2200  -122165
2201    15170
2202   140894
2203    67449
2204  -106189
2205  -127134
2206    24156
2207   133927
2208    63761
2209   -93175
2210  -130323
2211    13629
2212   134820
2213    71013
2214   -85887
2215  -132119
2216     2924
2217   147536
2218    82543
2219   -98012
2220  -126113
2221    16550
2222   123007
2223    80292
2224   -60853
2225  -141771
2226   -18462
2227   151372
2228    87854
2229  -101527
2230  -128282
2231      571
2232   108858
2233    88077
2234   -57809
2235  -146304
2236   -21210
2237   139237
2238    90397
2239   -73397
2240  -124627
2241   -19336
2242   117533
2243   109790
2244   -59175
2245  -144033
2246   -13525
2247   124419
2248    89056
2249   -50622
2250  -130917
2251   -46460
2252   117174
2253   118698
2254   -64801
2255  -150192
2256   -19333
2257   112167
2258    93510
2259   -33798
2260  -134696
2261   -58519
2262   122004
2263   128996
2264   -56637
2265  -141755
2266   -27810
2267   104784
2268   106009
2269   -22408
2270  -138137
2271   -65951
2272   115230
2273   123497
2274   -43112
2275  -134546
2276   -51483
2277    93741
2278   124220
2279   -22086
2280  -145492
2281   -56605
2282   102440
2283   112113
2284   -14853
2285  -122433
2286   -78812
2287    90743
2288   143435
2289   -24056
2290  -144127
2291   -48513
2292    84526
2293   110101
2294     7601
2295  -125077
2296   -93915
2297    91333
2298   139983
2299   -20939
2300  -131151
2301   -63497
2302    67805
2303   126177
2304    19842
2305  -137074
2306   -93391
2307    91147
2308   129374
2309    -4540
2310  -116491
2311   -88241
2312    59887
2313   145219
2314    17704
2315  -143675
2316   -86850
2317    79346
2318   115279
2319    17144
2320  -101481
2321  -111288
2322    52081
2323   159838
2324    17921
2325  -139951
2326   -77728
2327    64783
2328   108064
2329    38416
2330   -94608
2331  -121682
2332    46277
2333   156317
2334    21114
2335  -126531
2336   -83534
2337    41304
2338   114592
2339    53686
2340  -104376
2341  -123437
2342    50768
2343   141860
2344    28372
2345   -99082
2346   -99435
2347    19431
2348   135482
2349    65940
2350  -117852
2351  -117529
2352    52105
2353   122493
2354    41330
2355   -81157
2356  -122297
2357     5891
2358   149657
2359    64664
2360  -118866
2361  -112156
2362    37473
2363   116049
2364    59829
2365   -73867
2366  -129877
2367     7049
2368   147126
2369    65447
2370   -96225
2371  -111816
2372    12168
2373   121016
2374    74987
2375   -83937
2376  -132492
2377     8225
2378   126136
2379    64119
2380   -72250
2381  -119193
2382   -11577
2383   128290
2384    90047
2385   -85411
2386  -124660
2387    10377
2388   114436
2389    75101
2390   -53008
2391  -126103
2392   -24206
2393   130441
2394    92769
2395   -83680
2396  -124898
2397    -3468
2398   103085
2399    86170
2400   -48614
2401  -140717
2402   -28168
2403   129787
2404    89636
2405   -66318
2406  -118127
2407   -23879
2408   106627
2409   110255
2410   -47800
2411  -143767
2412   -20046
2413   120047
2414    84591
2415   -42534
2416  -118251
2417   -53115
2418   105913
2419   119787
2420   -55487
2421  -141201
2422   -21572
2423   101065
2424    88524
2425   -22552
2426  -122156
2427   -63527
2428   107441
2429   120435
2430   -47401
2431  -128871
2432   -35781
2433    88002
2434   102599
2435   -16886
2436  -129745
2437   -60078
2438   101451
2439   115714
2440   -28332
2441  -119762
2442   -53208
2443    83880
2444   119153
2445   -12984
2446  -132869
2447   -59709
2448    92514
2449   109813
2450   -13202
2451  -121585
2452   -75850
2453    76982
2454   125210
2455   -13155
2456  -133718
2457   -64384
2458    81097
2459   113884
2460     4944
2461  -114043
2462   -80423
2463    79115
2464   132904
2465      708
2466  -118143
2467   -70853
2468    69993
2469   121055
2470    10769
2471  -121909
2472   -87027
2473    64960
2474   114499
2475     6249
2476  -111749
2477   -93071
2478    53288
2479   131674
2480    14506
2481  -121462
2482   -74840
2483    63157
2484   114547
2485    32442
2486   -93511
2487  -100253
2488    53058
2489   141206
2490    18955
2491  -119115
2492   -81752
2493    44426
2494   108569
2495    37756
2496  -105680
2497  -113218
2498    44137
2499   129836
2500    26025
2501  -105485
2502   -93605
2503    35299
2504   125696
2505    52790
2506  -101804
2507  -104005
2508    46264
2509   123621
2510    38154
2511   -86906
2512  -106061
2513    18719
2514   129294
2515    52575
2516  -104512
2517  -107421
2518    34466
2519   111725
2520    46117
2521   -77041
2522  -111948
2523     9753
2524   132435
2525    60107
2526   -93308
2527  -103156
2528    24358
2529   111229
2530    57003
2531   -73456
2532  -115278
2533     4789
2534   124077
2535    61789
2536   -83534
2537  -109644
2538     4910
2539   114536
2540    70332
2541   -75781
2542  -115126
2543     9253
2544   116151
2545    69899
2546   -62271
2547  -115783
2548   -10136
2549   120484
2550    79445
2551   -77945
2552  -118840
2553     -262
2554   104224
2555    74409
2556   -56646
2557  -124327
2558   -19299
2559   117416
2560    83380
2561   -64182
2562  -113991
2563   -11525
2564   108031
2565    89187
2566   -49760
2567  -122004
2568   -18408
2569   108647
2570    81498
2571   -49093
2572  -115077
2573   -32024
2574   101884
2575    95409
2576   -52164
2577  -125410
2578   -23434
2579    99364
2580    83532
2581   -36279
2582  -113110
2583   -44023
2584   100623
2585   108817
2586   -43054
2587  -123812
2588   -26565
2589    95022
2590    93246
2591   -24718
2592  -116932
2593   -53956
2594    94687
2595   112235
2596   -35728
2597  -124950
2598   -40128
2599    87433
2600   101492
2601   -17994
2602  -122866
2603   -59449
2604    90922
2605   109338
2606   -23598
2607  -118375
2608   -56921
2609    79999
2610   111760
2611    -9836
2612  -123744
2613   -58597
2614    86562
2615   106504
2616   -11230
2617  -109804
2618   -67322
2619    72060
2620   119367
2621    -4001
2622  -121469
2623   -66953
2624    76091
2625   105680
2626    -4889
2627  -110080
2628   -76648
2629    62609
2630   119188
2631     6676
2632  -116662
2633   -76150
2634    67660
2635   117242
2636     9957
2637  -108469
2638   -77924
2639    60813
2640   122190
2641    19021
2642  -108811
2643   -84276
2644    55018
2645   122794
2646    21202
2647  -113158
2648   -90181
2649    52747
2650   117229
2651    22096
2652  -101165
2653   -94408
2654    41624
2655   125395
2656    35011
2657  -108217
2658   -93755
2659    49312
2660   118428
2661    34432
2662   -89718
2663   -98300
2664    34813
2665   124984
2666    40017
2667   -97903
2668   -96538
2669    31708
2670   113102
2671    44437
2672   -89754
2673  -107690
2674    27874
2675   120877
2676    44092
2677   -86673
2678   -99921
2679    18045
2680   118701
2681    61460
2682   -88312
2683  -111543
2684    24314
2685   117915
2686    49535
2687   -76604
2688  -104528
2689     1280
2690   118146
2691    72908
2692   -85910
2693  -117235
2694    15593
2695   112588
2696    58928
2697   -66267
2698  -110865
2699    -7271
2700   117832
2701    78655
2702   -76404
2703  -114511
2704     3966
2705   106720
2706    73896
2707   -56893
2708  -117915
2709   -11130
2710   114936
2711    74994
2712   -65141
2713  -109757
2714   -13783
2715    98910
2716    85954
2717   -52643
2718  -124398
2719   -13448
2720   110768
2721    73713
2722   -50533
2723  -105466
2724   -28872
2725    98054
2726    98406
2727   -47250
2728  -123828
2729   -18605
2730   103365
2731    80421
2732   -38997
2733  -112954
2734   -39588
2735    96912
2736    98694
2737   -44107
2738  -118851
2739   -31658
2740    90436
2741    93793
2742   -29474
2743  -121503
2744   -42015
2745    98071
2746    96340
2747   -32098
2748  -107534
2749   -44457
2750    79341
2751   108095
2752   -19808
2753  -125701
2754   -44359
2755    91715
2756    89678
2757   -20646
2758  -103235
2759   -59765
2760    73061
2761   112012
2762   -18060
2763  -122869
2764   -46043
2765    79904
2766    92649
2767    -6018
2768  -102777
2769   -67356
2770    77175
2771   113086
2772   -17079
2773  -109344
2774   -52714
2775    62787
2776   101834
2777     8241
2778  -114539
2779   -74654
2780    78237
2781   104495
2782   -11677
2783   -95406
2784   -66686
2785    47336
2786   117108
2787    18782
2788  -119740
2789   -72977
2790    75001
2791   101375
2792     3019
2793   -86037
2794   -78271
2795    41012
2796   124789
2797    19732
2798  -115537
2799   -72464
2800    55976
2801    95452
2802    22269
2803   -88583
2804   -92397
2805    44645
2806   121628
2807    14706
2808   -99488
2809   -70492
2810    37801
2811   101244
2812    41638
2813   -93058
2814   -96961
2815    50943
2816   115043
2817    16042
2818   -84172
2819   -78868
2820    19779
2821   109539
2822    48509
2823   -99075
2824   -97898
2825    46638
2826   105863
2827    26810
2828   -71942
2829   -93407
2830    11200
2831   119401
2832    51536
2833   -95574
2834   -92154
2835    31005
2836    98679
2837    50255
2838   -67102
2839  -108607
2840    11618
2841   123085
2842    45477
2843   -82701
2844   -85973
2845     7655
2846    96196
2847    69857
2848   -71427
2849  -118312
2850    19175
2851   115037
2852    41847
2853   -65176
2854   -86660
2855   -10068
2856   100797
2857    79414
2858   -74674
2859  -114234
2860    16694
2861   100650
2862    51707
2863   -46830
2864   -98690
2865   -19448
2866   109799
2867    76536
2868   -73404
2869  -103183
2870     3810
2871    86468
2872    68044
2873   -39180
2874  -115927
2875   -21293
2876   113753
2877    70937
2878   -62473
2879   -93577
2880   -16940
2881    80993
2882    91075
2883   -38034
2884  -125022
2885   -18092
2886   107528
2887    66433
2888   -43858
2889   -91398
2890   -38125
2891    81775
2892   103480
2893   -41229
2894  -122339
2895   -17957
2896    92561
2897    71380
2898   -26930
2899   -98102
2900   -47588
2901    89870
2902   100104
2903   -40500
2904  -108524
2905   -24151
2906    72207
2907    82853
2908   -12192
2909  -111574
2910   -50735
2911    92661
2912    89976
2913   -34509
2914   -94896
2915   -41883
2916    60864
2917    98577
2918    -6970
2919  -119719
2920   -48256
2921    87761
2922    84976
2923   -16531
2924   -87664
2925   -60561
2926    60312
2927   112513
2928    -7680
2929  -116228
2930   -46804
2931    72195
2932    87427
2933      601
2934   -93940
2935   -74270
2936    63491
2937   110959
2938   -10957
2939  -102103
2940   -52382
2941    51792
2942    97649
2943    17999
2944  -103422
2945   -76222
2946    69336
2947   102646
2948    -4608
2949   -85361
2950   -61535
2951    38012
2952   106626
2953    22091
2954  -107536
2955   -72638
2956    61541
2957    91676
2958     9672
2959   -79597
2960   -77290
2961    36563
2962   114974
2963    20447
2964  -102785
2965   -68627
2966    47281
2967    90418
2968    29304
2969   -79513
2970   -90739
2971    39400
2972   113601
2973    19739
2974   -87635
2975   -72564
2976    26362
2977    99789
2978    44583
2979   -88132
2980   -95138
2981    41587
2982   104304
2983    21791
2984   -71897
2985   -80645
2986    10751
2987   107157
2988    52688
2989   -88975
2990   -91813
2991    35535
2992    97910
2993    35070
2994   -65476
2995   -89960
2996     9586
2997   110118
2998    47595
2999   -82551
3000   -83636
3001    17897
3002    88813
3003    52341
3004   -62239
3005  -103655
3006    13094
3007   108707
3008    43247
3009   -69317
3010   -83040
3011      403
3012    90140
3013    68202
3014   -64659
3015  -107025
3016    13435
3017   101690
3018    45528
3019   -52439
3020   -89044
3021   -14215
3022    96349
3023    73919
3024   -65832
3025  -104210
3026     5687
3027    90661
3028    60033
3029   -42033
3030  -100497
3031   -19376
3032   101174
3033    71087
3034   -57518
3035   -92782
3036   -10625
3037    81360
3038    76144
3039   -38879
3040  -111634
3041   -19120
3042    99390
3043    64705
3044   -46760
3045   -87468
3046   -26804
3047    77639
3048    88633
3049   -37524
3050  -111510
3051   -16889
3052    90850
3053    67425
3054   -30877
3055   -90508
3056   -36435
3057    81361
3058    90406
3059   -37476
3060  -104842
3061   -23466
3062    75924
3063    75545
3064   -18985
3065  -101014
3066   -44748
3067    84479
3068    87971
3069   -32152
3070   -95224
3071   -35889
3072    64478
3073    90922
3074    -8252
3075  -108830
3076   -46666
3077    83918
3078    84891
3079   -21237
3080   -89192
3081   -51872
3082    58007
3083   100175
3084    -6676
3085  -110546
3086   -47282
3087    72827
3088    83455
3089    -7484
3090   -87357
3091   -60848
3092    59369
3093   102794
3094    -8056
3095   -99408
3096   -47399
3097    58201
3098    86862
3099     7135
3100   -92926
3101   -67399
3102    61060
3103    99167
3104    -3884
3105   -89154
3106   -55027
3107    44583
3108    94984
3109    15929
3110   -97583
3111   -71026
3112    58628
3113    95607
3114     5916
3115   -82499
3116   -66833
3117    38547
3118   102339
3119    21530
3120   -93466
3121   -71937
3122    48589
3123    93678
3124    19194
3125   -78976
3126   -79239
3127    34456
3128   103850
3129    22814
3130   -86565
3131   -74429
3132    34416
3133    96021
3134    30347
3135   -80055
3136   -83140
3137    34376
3138   101668
3139    24328
3140   -77423
3141   -75442
3142    22789
3143    97040
3144    38887
3145   -80024
3146   -84481
3147    29644
3148    94818
3149    30542
3150   -70931
3151   -82365
3152    15978
3153    98504
3154    44516
3155   -76095
3156   -84677
3157    20556
3158    92519
3159    44457
3160   -65039
3161   -88893
3162    12943
3163    99456
3164    47591
3165   -68131
3166   -87238
3167     8064
3168    92429
3169    55412
3170   -62307
3171   -96197
3172     7997
3173    95786
3174    51715
3175   -56689
3176   -89589
3177    -3714
3178    91857
3179    63114
3180   -56362
3181   -96609
3182     1169
3183    93677
3184    57887
3185   -51552
3186   -91942
3187   -10193
3188    88669
3189    63691
3190   -51696
3191   -94549
3192    -7535
3193    88978
3194    65527
3195   -46676
3196   -94155
3197   -13168
3198    87559
3199    68157
3200   -43196
3201   -93521
3202   -16285
3203    84693
3204    71712
3205   -41100
3206   -97863
3207   -20276
3208    81434
3209    71714
3210   -35651
3211   -96165
3212   -26271
3213    79908
3214    78295
3215   -33718
3216   -97690
3217   -29424
3218    78962
3219    79670
3220   -26805
3221   -97998
3222   -31711
3223    76700
3224    78916
3225   -24033
3226   -95483
3227   -40343
3228    71725
3229    84941
3230   -22709
3231   -99343
3232   -36002
3233    70795
3234    79175
3235   -15975
3236   -90433
3237   -46442
3238    70299
3239    90345
3240   -15820
3241   -93197
3242   -41352
3243    64626
3244    84113
3245    -8069
3246   -92222
3247   -50272
3248    63182
3249    87741
3250    -9036
3251   -91242
3252   -51601
3253    54954
3254    89799
3255    -1529
3256   -94101
3257   -54234
3258    57993
3259    88961
3260     4195
3261   -85618
3262   -59783
3263    50899
3264    95008
3265     6632
3266   -90283
3267   -59642
3268    49458
3269    89287
3270    11547
3271   -84464
3272   -67346
3273    43709
3274    94695
3275    12638
3276   -84001
3277   -66113
3278    41911
3279    92378
3280    17329
3281   -81277
3282   -71217
3283    37269
3284    92024
3285    18588
3286   -77441
3287   -71610
3288    32912
3289    94676
3290    23801
3291   -79676
3292   -70004
3293    33596
3294    89640
3295    27611
3296   -71142
3297   -75452
3298    26889
3299    96873
3300    30879
3301   -76040
3302   -74086
3303    22927
3304    87156
3305    34866
3306   -70035
3307   -84730
3308    18650
3309    94174
3310    35880
3311   -66599
3312   -78910
3313    13373
3314    90909
3315    47061
3316   -65270
3317   -82670
3318    18105
3319    90565
3320    44136
3321   -58060
3322   -83748
3323     4699
3324    90942
3325    47831
3326   -63857
3327   -85218
3328     7799
3329    84403
3330    46287
3331   -53130
3332   -87724
3333     -183
3334    90277
3335    52122
3336   -55967
3337   -84092
3338     1197
3339    84274
3340    55313
3341   -49978
3342   -88066
3343    -3909
3344    85183
3345    55565
3346   -48533
3347   -86554
3348    -9435
3349    82224
3350    61541
3351   -47591
3352   -88119
3353    -8808
3354    79326
3355    62263
3356   -38654
3357   -89283
3358   -18124
3359    81466
3360    66737
3361   -41939
3362   -89736
3363   -16557
3364    73407
3365    67193
3366   -30843
3367   -91241
3368   -23735
3369    77843
3370    69286
3371   -32708
3372   -86369
3373   -24139
3374    72946
3375    74716
3376   -27106
3377   -91358
3378   -23820
3379    71969
3380    67622
3381   -24786
3382   -87143
3383   -38134
3384    68887
3385    76612
3386   -28324
3387   -90518
3388   -28512
3389    65462
3390    72246
3391   -13585
3392   -84896
3393   -38821
3394    71217
3395    82425
3396   -18364
3397   -84615
3398   -34731
3399    58583
3400    78119
3401    -9336
3402   -89944
3403   -46673
3404    61178
3405    78532
3406   -12984
3407   -85797
3408   -46307
3409    52523
3410    83942
3411    -3269
3412   -88053
3413   -46775
3414    58555
3415    80706
3416     1143
3417   -78515
3418   -53434
3419    50665
3420    88141
3421     1475
3422   -86183
3423   -50619
3424    49437
3425    79441
3426     5914
3427   -80640
3428   -62150
3429    45966
3430    87368
3431     5268
3432   -81909
3433   -55328
3434    43362
3435    84724
3436    13911
3437   -78583
3438   -61536
3439    42580
3440    87443
3441    12708
3442   -74167
3443   -64433
3444    33235
3445    89068
3446    17524
3447   -80631
3448   -64322
3449    35172
3450    83645
3451    23667
3452   -70239
3453   -71247
3454    28643
3455    91422
3456    25114
3457   -73761
3458   -65996
3459    25866
3460    83724
3461    33131
3462   -67549
3463   -77472
3464    24416
3465    88737
3466    28557
3467   -66322
3468   -71557
3469    17279
3470    86909
3471    38298
3472   -64497
3473   -75191
3474    19768
3475    84956
3476    34869
3477   -57702
3478   -77954
3479     8888
3480    87855
3481    42562
3482   -64227
3483   -77437
3484    13937
3485    80338
3486    39946
3487   -52308
3488   -81165
3489     2450
3490    88135
3491    48389
3492   -56817
3493   -76587
3494     5854
3495    78013
3496    50260
3497   -47121
3498   -83569
3499    -3570
3500    85261
3501    51417
3502   -49210
3503   -80807
3504    -7806
3505    75429
3506    57856
3507   -45127
3508   -86236
3509    -6866
3510    78202
3511    55187
3512   -38104
3513   -82490
3514   -14470
3515    77165
3516    63335
3517   -41027
3518   -84195
3519   -11544
3520    73185
3521    59228
3522   -32524
3523   -84718
3524   -21196
3525    74289
3526    63560
3527   -34577
3528   -82365
3529   -18248
3530    70515
3531    65602
3532   -29508
3533   -84243
3534   -22429
3535    70358
3536    65229
3537   -26039
3538   -82143
3539   -27907
3540    67449
3541    70407
3542   -24989
3543   -84785
3544   -27962
3545    63515
3546    69839
3547   -17532
3548   -81260
3549   -36039
3550    63107
3551    75453
3552   -18401
3553   -83214
3554   -34065
3555    58049
3556    72831
3557   -10923
3558   -82396
3559   -40551
3560    57682
3561    76145
3562   -12371
3563   -81288
3564   -39929
3565    52963
3566    77180
3567    -4960
3568   -81117
3569   -43425
3570    55053
3571    74584
3572    -4260
3573   -77868
3574   -47056
3575    49157
3576    79411
3577     -872
3578   -80726
3579   -46057
3580    49696
3581    75210
3582     2502
3583   -74544
3584   -53210
3585    44048
3586    82026
3587     4460
3588   -77062
3589   -52101
3590    42086
3591    79396
3592     9573
3593   -74441
3594   -56707
3595    37858
3596    81811
3597    12128
3598   -72802
3599   -57397
3600    33568
3601    80402
3602    16769
3603   -71150
3604   -59889
3605    32415
3606    80798
3607    19618
3608   -67498
3609   -62933
3610    28930
3611    80183
3612    21231
3613   -68225
3614   -63526
3615    27188
3616    80946
3617    25308
3618   -65401
3619   -65724
3620    24772
3621    80924
3622    27219
3623   -64300
3624   -66808
3625    21402
3626    78379
3627    28423
3628   -62173
3629   -70495
3630    17623
3631    79938
3632    31474
3633   -58699
3634   -70706
3635    14209
3636    80985
3637    35871
3638   -55721
3639   -71007
3640    11705
3641    77804
3642    39019
3643   -51960
3644   -73562
3645     5705
3646    79456
3647    42430
3648   -53296
3649   -75701
3650     3537
3651    74608
3652    42868
3653   -48509
3654   -74757
3655    -1170
3656    76782
3657    49471
3658   -47282
3659   -75624
3660      481
3661    75290
3662    48568
3663   -42322
3664   -75400
3665    -4227
3666    75288
3667    53052
3668   -42297
3669   -79013
3670    -5474
3671    71430
3672    52118
3673   -38434
3674   -79272
3675   -11640
3676    73274
3677    54205
3678   -37440
3679   -76883
3680   -12526
3681    68318
3682    59057
3683   -30748
3684   -80842
3685   -16686
3686    71368
3687    58687
3688   -30215
3689   -76751
3690   -21836
3691    62807
3692    64966
3693   -25342
3694   -81438
3695   -23017
3696    66234
3697    61034
3698   -24482
3699   -75722
3700   -29498
3701    60710
3702    68855
3703   -19835
3704   -80033
3705   -28122
3706    59813
3707    65586
3708   -16904
3709   -77715
3710   -33152
3711    58161
3712    70162
3713   -17226
3714   -77305
3715   -31237
3716    54671
3717    69874
3718    -9730
3719   -79718
3720   -38696
3721    56734
3722    69805
3723   -12917
3724   -73921
3725   -36982
3726    47800
3727    71855
3728    -3830
3729   -78963
3730   -41745
3731    52747
3732    70379
3733    -5017
3734   -70736
3735   -45692
3736    44073
3737    77220
3738      427
3739   -75531
3740   -44762
3741    44426
3742    72823
3743     7546
3744   -69626
3745   -53949
3746    40588
3747    77437
3748     3888
3749   -70338
3750   -47933
3751    33322
3752    73558
3753    15587
3754   -70788
3755   -57984
3756    38835
3757    77484
3758     8154
3759   -65199
3760   -53206
3761    27547
3762    77925
3763    20486
3764   -70090
3765   -58421
3766    35365
3767    74470
3768    17155
3769   -60061
3770   -60587
3771    24629
3772    79974
3773    22643
3774   -68689
3775   -59865
3776    27028
3777    70442
3778    23894
3779   -58737
3780   -66268
3781    18667
3782    80366
3783    24061
3784   -61861
3785   -60513
3786    17783
3787    71951
3788    35508
3789   -54477
3790   -71591
3791    17691
3792    78497
3793    28373
3794   -53728
3795   -62037
3796     7687
3797    72474
3798    40573
3799   -54147
3800   -72923
3801    12632
3802    74305
3803    34285
3804   -47327
3805   -68956
3806     1343
3807    74942
3808    42768
3809   -53163
3810   -68692
3811     7451
3812    70269
3813    42693
3814   -42608
3815   -74052
3816     -695
3817    77051
3818    44193
3819   -47946
3820   -68446
3821      -44
3822    67052
3823    48913
3824   -38540
3825   -78380
3826    -4806
3827    72603
3828    45695
3829   -38638
3830   -69131
3831   -10304
3832    66087
3833    54381
3834   -35568
3835   -78136
3836    -9286
3837    67048
3838    50026
3839   -29924
3840   -72199
3841   -18800
3842    66052
3843    58830
3844   -30769
3845   -74724
3846   -15093
3847    60693
3848    57330
3849   -22418
3850   -75019
3851   -23783
3852    66119
3853    59714
3854   -29648
3855   -70836
3856   -20511
3857    55289
3858    62736
3859   -17670
3860   -78718
3861   -26059
3862    62331
3863    57739
3864   -21212
3865   -69892
3866   -28172
3867    53726
3868    67803
3869   -14819
3870   -77305
3871   -27053
3872    56151
3873    59309
3874   -10963
3875   -70651
3876   -37260
3877    51415
3878    69414
3879   -12868
3880   -73790
3881   -31956
3882    46932
3883    64759
3884    -2074
3885   -71547
3886   -41650
3887    49506
3888    68343
3889    -5645
3890   -66918
3891   -39603
3892    40808
3893    68999
3894     1635
3895   -71411
3896   -44644
3897    44692
3898    68174
3899     -846
3900   -65466
3901   -45602
3902    37089
3903    72293
3904     4397
3905   -69800
3906   -44829
3907    39407
3908    68572
3909     7426
3910   -63332
3911   -50876
3912    35530
3913    73712
3914     7699
3915   -66134
3916   -48257
3917    32373
3918    69120
3919    16016
3920   -64006
3921   -55568
3922    32167
3923    71900
3924    12076
3925   -59737
3926   -52066
3927    23225
3928    71280
3929    21791
3930   -62708
3931   -59237
3932    27749
3933    70127
3934    18859
3935   -55851
3936   -58609
3937    18658
3938    72718
3939    25421
3940   -59681
3941   -57792
3942    20160
3943    68307
3944    27336
3945   -51041
3946   -63197
3947    15090
3948    74472
3949    26477
3950   -53586
3951   -58693
3952    12953
3953    68227
3954    33482
3955   -51475
3956   -66241
3957    13463
3958    71899
3959    30039
3960   -49720
3961   -61834
3962     6272
3963    69190
3964    39136
3965   -49011
3966   -67224
3967     8673
3968    68663
3969    35127
3970   -43770
3971   -65301
3972      463
3973    69308
3974    41888
3975   -44790
3976   -67588
3977     2037
3978    64457
3979    40922
3980   -37463
3981   -69806
3982    -4834
3983    68553
3984    44005
3985   -38604
3986   -65977
3987    -5426
3988    61448
3989    48146
3990   -34084
3991   -72257
3992    -7347
3993    66857
3994    47112
3995   -33524
3996   -65828
3997   -12581
3998    61558
3999    53538
4000   -31846
4001   -72051
4002   -11044
4003    61609
4004    49470
4005   -27684
4006   -68899
4007   -18655
4008    61534
4009    54947
4010   -28639
4011   -68424
4012   -15017
4013    56912
4014    56559
4015   -20666
4016   -71632
4017   -21411
4018    59884
4019    56359
4020   -23278
4021   -67908
4022   -23604
4023    51683
4024    59354
4025   -15190
4026   -72571
4027   -27228
4028    54507
4029    57152
4030   -15530
4031   -65685
4032   -29878
4033    47525
4034    63964
4035   -10209
4036   -71000
4037   -29739
4038    49404
4039    59548
4040    -7905
4041   -67304
4042   -37439
4043    46034
4044    66168
4045    -9441
4046   -69066
4047   -33132
4048    43858
4049    63357
4050    -1162
4051   -66969
4052   -40113
4053    46171
4054    67659
4055    -6002
4056   -65547
4057   -37905
4058    37960
4059    65045
4060     4589
4061   -68388
4062   -43265
4063    41444
4064    66976
4065     2011
4066   -60618
4067   -43232
4068    33132
4069    68074
4070     9509
4071   -64478
4072   -44561
4073    35222
4074    64285
4075    10093
4076   -59344
4077   -49229
4078    29666
4079    68529
4080    11605
4081   -61610
4082   -48059
4083    27632
4084    64900
4085    17412
4086   -56749
4087   -54269
4088    26502
4089    70449
4090    15343
4091   -55999
4092   -51137
4093    21688
4094    66200
4095    21696
4096   -54641
4097   -56915
4098    22576
4099    69088
4100    19840
4101   -53798
4102   -54936
4103    16835
4104    68228
4105    24115
4106   -55036
4107   -56888
4108    18668
4109    66574
4110    26148
4111   -47744
4112   -59032
4113    11557
4114    68785
4115    30504
4116   -51042
4117   -58265
4118    11182
4119    62710
4120    33225
4121   -43624
4122   -62609
4123     6372
4124    66884
4125    32640
4126   -44772
4127   -58123
4128     3857
4129    62362
4130    38899
4131   -40017
4132   -64562
4133     3721
4134    64667
4135    35952
4136   -39256
4137   -61683
4138    -2841
4139    61839
4140    40381
4141   -39578
4142   -64839
4143     -630
4144    61231
4145    40433
4146   -33849
4147   -64125
4148    -5634
4149    65519
4150    45271
4151   -35886
4152   -63313
4153    -4037
4154    59174
4155    45208
4156   -29497
4157   -67692
4158   -11415
4159    60561
4160    45684
4161   -32717
4162   -65275
4163   -12131
4164    54656
4165    48901
4166   -24254
4167   -66628
4168   -13932
4169    57597
4170    50687
4171   -22488
4172   -63181
4173   -16891
4174    53187
4175    54622
4176   -21109
4177   -66692
4178   -18893
4179    51334
4180    50427
4181   -18227
4182   -65718
4183   -25563
4184    51046
4185    55958
4186   -18860
4187   -65543
4188   -21596
4189    48660
4190    55428
4191   -10959
4192   -65194
4193   -28793
4194    52097
4195    57841
4196   -13865
4197   -62293
4198   -27046
4199    43693
4200    58185
4201    -9148
4202   -67232
4203   -31691
4204    45556
4205    57418
4206    -7640
4207   -60737
4208   -33852
4209    39925
4210    61754
4211    -4321
4212   -63181
4213   -33284
4214    40277
4215    59088
4216      742
4217   -60539
4218   -39585
4219    37671
4220    62920
4221     -647
4222   -62100
4223   -38528
4224    34370
4225    59295
4226     6141
4227   -59235
4228   -43658
4229    33415
4230    62951
4231     3750
4232   -57927
4233   -41266
4234    29039
4235    62055
4236    10525
4237   -58340
4238   -46377
4239    30676
4240    63051
4241     8060
4242   -55405
4243   -47767
4244    25899
4245    65714
4246    14574
4247   -57295
4248   -46385
4249    27030
4250    61559
4251    16002
4252   -51168
4253   -52665
4254    22200
4255    66782
4256    17775
4257   -53517
4258   -48268
4259    20200
4260    61672
4261    22178
4262   -49319
4263   -54946
4264    17600
4265    65441
4266    21055
4267   -48941
4268   -52180
4269    12245
4270    61759
4271    27317
4272   -47065
4273   -55865
4274    15212
4275    61474
4276    26007
4277   -43614
4278   -55070
4279     8125
4280    63007
4281    31404
4282   -44825
4283   -57157
4284    10057
4285    60267
4286    30472
4287   -39467
4288   -59177
4289     3380
4290    63566
4291    33247
4292   -43417
4293   -57671
4294     3412
4295    57413
4296    35377
4297   -35968
4298   -61858
4299      207
4300    62435
4301    37224
4302   -36547
4303   -56795
4304    -2132
4305    57877
4306    41548
4307   -34647
4308   -61425
4309    -3451
4310    58143
4311    38869
4312   -30522
4313   -59020
4314    -9681
4315    53724
4316    44004
4317   -31969
4318   -61371
4319    -7928
4320    52956
4321    44175
4322   -23471
4323   -59939
4324   -13900
4325    54426
4326    48670
4327   -26201
4328   -60813
4329   -12297
4330    51052
4331    46989
4332   -19580
4333   -63537
4334   -18145
4335    52396
4336    48441
4337   -21681
4338   -61445
4339   -19103
4340    48988
4341    51676
4342   -16850
4343   -61948
4344   -19736
4345    50157
4346    51206
4347   -15592
4348   -59389
4349   -24698
4350    46214
4351    55754
4352   -13959
4353   -61540
4354   -24359
4355    44596
4356    50829
4357   -10022
4358   -59630
4359   -29382
4360    41592
4361    56001
4362    -9160
4363   -59909
4364   -27204
4365    39888
4366    54645
4367    -3712
4368   -57969
4369   -31799
4370    39134
4371    57604
4372    -3620
4373   -57005
4374   -31866
4375    34538
4376    56825
4377      243
4378   -58854
4379   -36572
4380    35974
4381    56097
4382      -90
4383   -55807
4384   -37961
4385    32780
4386    60877
4387     3536
4388   -58213
4389   -39082
4390    33182
4391    57570
4392     5358
4393   -53900
4394   -40782
4395    28703
4396    60544
4397     7626
4398   -56306
4399   -41354
4400    26396
4401    57761
4402    10598
4403   -52687
4404   -44250
4405    23270
4406    60359
4407    11892
4408   -50358
4409   -43576
4410    21842
4411    58762
4412    16212
4413   -49693
4414   -46776
4415    21805
4416    59782
4417    16376
4418   -46838
4419   -47828
4420    16339
4421    58770
4422    21582
4423   -48535
4424   -49318
4425    17235
4426    57902
4427    20560
4428   -43717
4429   -50219
4430    13364
4431    61104
4432    24271
4433   -45894
4434   -50336
4435    12017
4436    58335
4437    25547
4438   -42050
4439   -53620
4440     8940
4441    60437
4442    26076
4443   -41616
4444   -52988
4445     5529
4446    56965
4447    29904
4448   -38458
4449   -55449
4450     5417
4451    56493
4452    29370
4453   -37110
4454   -53401
4455      375
4456    56045
4457    34306
4458   -34828
4459   -56167
4460      175
4461    54393
4462    33248
4463   -30925
4464   -54881
4465    -2783
4466    54519
4467    37783
4468   -31685
4469   -56276
4470    -3703
4471    51625
4472    37938
4473   -28438
4474   -56617
4475    -7522
4476    53730
4477    40596
4478   -27354
4479   -56715
4480    -8600
4481    51252
4482    42768
4483   -25559
4484   -59584
4485    -9607
4486    52147
4487    41404
4488   -22544
4489   -57086
4490   -14364
4491    49025
4492    44651
4493   -22693
4494   -58421
4495   -14269
4496    48270
4497    43965
4498   -18192
4499   -55849
4500   -20042
4501    46214
4502    47800
4503   -17616
4504   -56736
4505   -18730
4506    43500
4507    46332
4508   -12903
4509   -56158
4510   -24076
4511    43005
4512    49225
4513   -13423
4514   -54477
4515   -22984
4516    39867
4517    51558
4518    -8865
4519   -58050
4520   -25811
4521    40111
4522    50748
4523    -8835
4524   -55228
4525   -28342
4526    38031
4527    52450
4528    -5210
4529   -57561
4530   -28897
4531    38711
4532    52245
4533    -2623
4534   -54323
4535   -32487
4536    36001
4537    54230
4538    -1673
4539   -55323
4540   -31956
4541    32357
4542    52874
4543     2131
4544   -52426
4545   -35539
4546    32221
4547    55159
4548     2164
4549   -51196
4550   -36192
4551    26198
4552    54286
4553     8216
4554   -51882
4555   -38187
4556    28316
4557    54184
4558     5801
4559   -48129
4560   -39649
4561    21710
4562    56210
4563    10480
4564   -50494
4565   -39599
4566    24748
4567    54861
4568    12441
4569   -45819
4570   -42690
4571    20519
4572    57565
4573    14559
4574   -47957
4575   -43324
4576    19717
4577    53542
4578    17412
4579   -46187
4580   -46512
4581    18372
4582    56498
4583    16737
4584   -43291
4585   -45102
4586    14199
4587    55552
4588    22382
4589   -43912
4590   -47686
4591    15938
4592    55998
4593    20356
4594   -38692
4595   -47538
4596     8319
4597    55450
4598    25414
4599   -41129
4600   -48230
4601    10162
4602    52560
4603    24652
4604   -35536
4605   -50716
4606     4364
4607    55060
4608    26928
4609   -38419
4610   -48693
4611     4439
4612    50113
4613    31643
4614   -32092
4615   -54792
4616     2173
4617    54942
4618    29255
4619   -34265
4620   -48081
4621     -929
4622    51366
4623    35337
4624   -31310
4625   -55697
4626    -1119
4627    51107
4628    32219
4629   -28688
4630   -52591
4631    -7584
4632    52394
4633    38613
4634   -30090
4635   -55410
4636    -5392
4637    47879
4638    36357
4639   -22702
4640   -54116
4641   -10067
4642    51270
4643    40536
4644   -25879
4645   -52861
4646   -10892
4647    45216
4648    41930
4649   -18996
4650   -55426
4651   -14177
4652    47881
4653    39472
4654   -20455
4655   -51249
4656   -15753
4657    41987
4658    45150
4659   -16009
4660   -57267
4661   -15721
4662    45323
4663    41747
4664   -15072
4665   -52097
4666   -20483
4667    40504
4668    48576
4669   -14186
4670   -54809
4671   -17881
4672    41020
4673    44753
4674    -9718
4675   -53425
4676   -25165
4677    41716
4678    49214
4679   -11783
4680   -53957
4681   -23047
4682    35128
4683    48368
4684    -4681
4685   -54814
4686   -27733
4687    37821
4688    48294
4689    -6669
4690   -49865
4691   -27753
4692    31042
4693    50793
4694    -1516
4695   -53120
4696   -29040
4697    34192
4698    47545
4699       80
4700   -46637
4701   -32619
4702    29752
4703    53445
4704      717
4705   -50586
4706   -31969
4707    27896
4708    49937
4709     4427
4710   -47965
4711   -36562
4712    27798
4713    52489
4714     3721
4715   -48908
4716   -34747
4717    23213
4718    51793
4719    11194
4720   -48303
4721   -40154
4722    25333
4723    53072
4724     7711
4725   -44890
4726   -37380
4727    20056
4728    53674
4729    13632
4730   -46984
4731   -41059
4732    21761
4733    49832
4734    13496
4735   -42516
4736   -42571
4737    15946
4738    54217
4739    15344
4740   -43823
4741   -41387
4742    15710
4743    49676
4744    17737
4745   -39679
4746   -44607
4747    13394
4748    53686
4749    18391
4750   -38818
4751   -43379
4752     9866
4753    49528
4754    23357
4755   -38845
4756   -46547
4757    10329
4758    51318
4759    21459
4760   -36612
4761   -45283
4762     5235
4763    51365
4764    26779
4765   -37145
4766   -47956
4767     7893
4768    50926
4769    26587
4770   -33316
4771   -49201
4772     3241
4773    51705
4774    28629
4775   -33119
4776   -47931
4777     1886
4778    48528
4779    30165
4780   -29115
4781   -49935
4782     -227
4783    49026
4784    30051
4785   -29577
4786   -47763
4787    -3097
4788    46723
4789    34718
4790   -25766
4791   -51448
4792    -3804
4793    49039
4794    32791
4795   -23711
4796   -48624
4797    -8844
4798    45702
4799    36270
4800   -23545
4801   -50619
4802    -7556
4803    44871
4804    36618
4805   -20663
4806   -49572
4807   -11666
4808    44392
4809    38986
4810   -20868
4811   -50322
4812   -11672
4813    41914
4814    40789
4815   -15979
4816   -52317
4817   -14860
4818    44370
4819    41263
4820   -17320
4821   -49821
4822   -15898
4823    38070
4824    43066
4825   -13884
4826   -52363
4827   -17020
4828    40364
4829    42050
4830   -12025
4831   -50040
4832   -20590
4833    35757
4834    43900
4835    -9664
4836   -50625
4837   -21725
4838    35949
4839    42908
4840    -6907
4841   -49339
4842   -24096
4843    33502
4844    45871
4845    -6485
4846   -49472
4847   -25336
4848    32798
4849    45703
4850    -2018
4851   -48872
4852   -27713
4853    32504
4854    47080
4855    -3168
4856   -47378
4857   -28309
4858    28621
4859    47872
4860     1102
4861   -48203
4862   -30685
4863    29844
4864    48751
4865     1962
4866   -47181
4867   -30728
4868    26342
4869    50488
4870     3536
4871   -46596
4872   -32740
4873    25495
4874    47734
4875     6361
4876   -44995
4877   -36209
4878    23294
4879    50306
4880     7346
4881   -44563
4882   -34717
4883    21304
4884    48219
4885    10601
4886   -42679
4887   -37476
4888    20790
4889    48648
4890    10536
4891   -41338
4892   -36016
4893    17301
4894    48282
4895    14877
4896   -39970
4897   -40505
4898    17735
4899    49295
4900    14582
4901   -37933
4902   -39641
4903    12761
4904    49891
4905    16797
4906   -39240
4907   -40884
4908    14065
4909    48296
4910    18038
4911   -36762
4912   -43416
4913     9592
4914    51041
4915    19880
4916   -37136
4917   -42243
4918     9129
4919    47239
4920    22226
4921   -34059
4922   -45201
4923     7024
4924    50335
4925    22473
4926   -33513
4927   -42890
4928     4197
4929    45959
4930    26369
4931   -31144
4932   -45586
4933     2996
4934    45943
4935    25150
4936   -28745
4937   -45351
4938      530
4939    45838
4940    29007
4941   -28101
4942   -46312
4943     1047
4944    45110
4945    28684
4946   -26033
4947   -46542
4948    -3741
4949    45494
4950    30607
4951   -26641
4952   -46274
4953    -4922
4954    42670
4955    32216
4956   -22802
4957   -47708
4958    -7435
4959    44750
4960    34340
4961   -22389
4962   -46451
4963    -7598
4964    41429
4965    36375
4966   -18967
4967   -49264
4968   -10166
4969    42665
4970    36139
4971   -19171
4972   -46862
4973   -13524
4974    39042
4975    38316
4976   -16370
4977   -48771
4978   -12300
4979    37612
4980    37713
4981   -14067
4982   -46957
4983   -17159
4984    38322
4985    39433
4986   -13544
4987   -46033
4988   -15291
4989    34614
4990    39403
4991    -9440
4992   -46619
4993   -19811
4994    36808
4995    40201
4996   -10668
4997   -45471
4998   -19607
4999    32742
5000    42344
5001    -6889
5002   -49185
5003   -23788
5004    34680
5005    41246
5006    -6209
5007   -45450
5008   -24976
5009    30652
5010    45476
5011    -3891
5012   -46955
5013   -24641
5014    30384
5015    42641
5016    -1157
5017   -43606
5018   -28578
5019    28308
5020    45686
5021    -2258
5022   -45315
5023   -25917
5024    25535
5025    42626
5026     3295
5027   -43658
5028   -31773
5029    25314
5030    44744
5031     2485
5032   -42101
5033   -29645
5034    21967
5035    43917
5036     7421
5037   -42786
5038   -31644
5039    23398
5040    45112
5041     6844
5042   -39367
5043   -33333
5044    19608
5045    47634
5046     9519
5047   -41997
5048   -34475
5049    19395
5050    44709
5051    11679
5052   -37353
5053   -37844
5054    15662
5055    48551
5056    11675
5057   -39032
5058   -35189
5059    14886
5060    45183
5061    15708
5062   -36073
5063   -40138
5064    14430
5065    47695
5066    14779
5067   -36622
5068   -37531
5069     8401
5070    45305
5071    18696
5072   -36379
5073   -40336
5074    11193
5075    45095
5076    18839
5077   -32333
5078   -39587
5079     5585
5080    46724
5081    21250
5082   -33900
5083   -39738
5084     8886
5085    42573
5086    22124
5087   -29161
5088   -44037
5089     3251
5090    46106
5091    22508
5092   -30307
5093   -41706
5094     2547
5095    42664
5096    26593
5097   -26527
5098   -44776
5099     1957
5100    46159
5101    25074
5102   -27183
5103   -42295
5104    -3187
5105    42514
5106    30828
5107   -27217
5108   -45890
5109    -1683
5110    41524
5111    28073
5112   -22474
5113   -44916
5114    -6898
5115    42512
5116    32194
5117   -23419
5118   -43587
5119    -5051
5120    39446
5121    31363
5122   -18458
5123   -45518
5124    -8253
5125    40598
5126    32268
5127   -20629
5128   -42815
5129    -9214
5130    36804
5131    35526
5132   -16250
5133   -46501
5134   -10574
5135    38912
5136    32309
5137   -14774
5138   -42746
5139   -14796
5140    35883
5141    37540
5142   -14534
5143   -45429
5144   -13711
5145    35826
5146    35430
5147   -11588
5148   -44939
5149   -19424
5150    35151
5151    39136
5152   -13760
5153   -44798
5154   -16046
5155    32275
5156    38997
5157    -5720
5158   -45674
5159   -21345
5160    34277
5161    40081
5162    -8251
5163   -41865
5164   -20869
5165    28426
5166    41861
5167    -3224
5168   -45303
5169   -22686
5170    30520
5171    38685
5172    -3691
5173   -41492
5174   -24446
5175    25185
5176    43276
5177    -1848
5178   -43025
5179   -24130
5180    25647
5181    39209
5182     1465
5183   -39863
5184   -27700
5185    24589
5186    43394
5187     1196
5188   -41979
5189   -25663
5190    22588
5191    40927
5192     6234
5193   -41159
5194   -31378
5195    24095
5196    43218
5197     3712
5198   -39083
5199   -30015
5200    18121
5201    43790
5202     9265
5203   -41411
5204   -32266
5205    20478
5206    43381
5207     7985
5208   -36189
5209   -33817
5210    16347
5211    45458
5212    11358
5213   -39508
5214   -32304
5215    16113
5216    41922
5217    13450
5218   -35138
5219   -36438
5220    14026
5221    44239
5222    11915
5223   -34595
5224   -33305
5225    11225
5226    41928
5227    16299
5228   -33826
5229   -37938
5230    12238
5231    43335
5232    15189
5233   -31815
5234   -36690
5235     7369
5236    42902
5237    20601
5238   -32892
5239   -38893
5240     8978
5241    42706
5242    19763
5243   -29350
5244   -40453
5245     3813
5246    44676
5247    21161
5248   -30132
5249   -38305
5250     4435
5251    39917
5252    23077
5253   -27270
5254   -42605
5255     1936
5256    44544
5257    23386
5258   -27637
5259   -38549
5260      355
5261    39691
5262    26602
5263   -25325
5264   -42394
5265      333
5266    41090
5267    24268
5268   -22752
5269   -40078
5270    -4144
5271    39532
5272    28593
5273   -23465
5274   -42189
5275    -2994
5276    37726
5277    27571
5278   -17901
5279   -42933
5280    -6687
5281    39177
5282    30878
5283   -21103
5284   -41789
5285    -6971
5286    35167
5287    32005
5288   -15647
5289   -44594
5290   -10259
5291    37863
5292    31869
5293   -16573
5294   -41291
5295   -12116
5296    34928
5297    34978
5298   -13776
5299   -43965
5300   -12223
5301    34715
5302    33790
5303   -11776
5304   -41284
5305   -16586
5306    33030
5307    35328
5308   -12856
5309   -41908
5310   -13975
5311    32142
5312    34024
5313    -8991
5314   -40883
5315   -18316
5316    31383
5317    35776
5318    -9548
5319   -39697
5320   -17353
5321    28342
5322    36419
5323    -5718
5324   -42642
5325   -20088
5326    29656
5327    35558
5328    -5500
5329   -39496
5330   -20717
5331    24554
5332    39666
5333    -3564
5334   -41753
5335   -22393
5336    26805
5337    38348
5338      295
5339   -38690
5340   -25218
5341    24859
5342    41541
5343     -480
5344   -39262
5345   -23632
5346    22252
5347    38570
5348     3755
5349   -38783
5350   -27604
5351    22578
5352    40716
5353     2635
5354   -36894
5355   -27395
5356    18104
5357    40712
5358     5967
5359   -39214
5360   -28787
5361    20685
5362    39835
5363     6585
5364   -33850
5365   -29296
5366    17792
5367    40821
5368     8306
5369   -37128
5370   -28868
5371    16267
5372    39282
5373    10645
5374   -33151
5375   -32754
5376    14270
5377    42100
5378    10687
5379   -33941
5380   -31398
5381    12365
5382    41062
5383    15154
5384   -32637
5385   -35214
5386    13203
5387    41428
5388    14254
5389   -31043
5390   -33874
5391     8617
5392    40404
5393    17215
5394   -32402
5395   -36646
5396     8649
5397    39076
5398    16581
5399   -27912
5400   -36493
5401     4890
5402    42057
5403    18054
5404   -29073
5405   -35557
5406     6380
5407    37967
5408    19899
5409   -25377
5410   -38291
5411     3554
5412    40219
5413    19181
5414   -25628
5415   -35221
5416     1619
5417    37191
5418    23764
5419   -24485
5420   -37305
5421     1059
5422    38290
5423    22568
5424   -21567
5425   -38490
5426    -2124
5427    38737
5428    26167
5429   -23262
5430   -39698
5431    -1014
5432    37212
5433    25099
5434   -19688
5435   -39820
5436    -4963
5437    37047
5438    28639
5439   -19289
5440   -39695
5441    -5686
5442    34132
5443    29469
5444   -16215
5445   -40939
5446    -7507
5447    35896
5448    29183
5449   -16786
5450   -40165
5451    -9118
5452    33635
5453    30939
5454   -14060
5455   -41226
5456   -10018
5457    33458
5458    29228
5459   -12813
5460   -38899
5461   -12964
5462    31545
5463    31953
5464   -13146
5465   -39855
5466   -12686
5467    30996
5468    32357
5469    -9206
5470   -39372
5471   -15876
5472    30802
5473    34076
5474   -10137
5475   -39031
5476   -14928
5477    28250
5478    34862
5479    -6460
5480   -39082
5481   -17596
5482    26889
5483    34850
5484    -5324
5485   -38604
5486   -19288
5487    25638
5488    36513
5489    -3385
5490   -38123
5491   -20924
5492    25552
5493    37812
5494    -1056
5495   -38290
5496   -22377
5497    24733
5498    37551
5499    -1494
5500   -37555
5501   -22230
5502    22650
5503    38074
5504     1575
5505   -37001
5506   -23750
5507    22135
5508    37724
5509     1126
5510   -34776
5511   -25014
5512    20724
5513    37991
5514     4073
5515   -36498
5516   -25667
5517    18112
5518    36947
5519     4098
5520   -34529
5521   -26729
5522    17009
5523    37988
5524     5336
5525   -34896
5526   -27399
5527    17120
5528    39853
5529     8810
5530   -33290
5531   -30201
5532    14096
5533    40621
5534     9358
5535   -32943
5536   -29256
5537    13499
5538    38632
5539    11681
5540   -31979
5541   -32649
5542    11769
5543    37785
5544    11389
5545   -30354
5546   -31254
5547    10871
5548    38392
5549    13816
5550   -28542
5551   -32187
5552     9497
5553    38271
5554    13914
5555   -29510
5556   -33418
5557     7630
5558    39491
5559    15486
5560   -28249
5561   -33489
5562     5551
5563    37557
5564    16835
5565   -25935
5566   -34908
5567     4295
5568    37603
5569    18858
5570   -26051
5571   -34627
5572     2949
5573    37377
5574    21094
5575   -24181
5576   -34849
5577      911
5578    37001
5579    22290
5580   -23013
5581   -36972
5582    -1119
5583    36236
5584    23265
5585   -22640
5586   -36891
5587    -1644
5588    35742
5589    24624
5590   -20013
5591   -36960
5592    -3568
5593    34521
5594    25181
5595   -18329
5596   -37124
5597    -4057
5598    33069
5599    25934
5600   -17802
5601   -36864
5602    -5592
5603    33615
5604    26359
5605   -16379
5606   -36972
5607    -7588
5608    33223
5609    26988
5610   -14923
5611   -37950
5612    -8315
5613    31803
5614    28693
5615   -13029
5616   -35889
5617   -10806
5618    32144
5619    30053
5620   -13521
5621   -38061
5622   -11487
5623    29209
5624    31862
5625   -10441
5626   -37739
5627   -12368
5628    31274
5629    32357
5630    -9221
5631   -37906
5632   -14338
5633    27435
5634    32800
5635    -8270
5636   -37967
5637   -15979
5638    27479
5639    32632
5640    -6999
5641   -37615
5642   -17166
5643    26458
5644    33383
5645    -5331
5646   -36160
5647   -18305
5648    26021
5649    34632
5650    -3688
5651   -37079
5652   -18752
5653    23529
5654    33208
5655    -1491
5656   -35339
5657   -21014
5658    23669
5659    35554
5660     -508
5661   -34567
5662   -22336
5663    21553
5664    34644
5665      -53
5666   -33579
5667   -23917
5668    20328
5669    36419
5670     1411
5671   -34815
5672   -23834
5673    18218
5674    36433
5675     4476
5676   -34360
5677   -25719
5678    18021
5679    35222
5680     6367
5681   -33147
5682   -25863
5683    16607
5684    37377
5685     7989
5686   -33682
5687   -28059
5688    15730
5689    36608
5690     8331
5691   -31797
5692   -28324
5693    13517
5694    36561
5695     9614
5696   -31252
5697   -28172
5698    13847
5699    35582
5700    10550
5701   -29760
5702   -29868
5703    12115
5704    36591
5705    11861
5706   -28565
5707   -29599
5708     9547
5709    36799
5710    13498
5711   -27654
5712   -31664
5713     7451
5714    35516
5715    14321
5716   -26422
5717   -31943
5718     6251
5719    37038
5720    17041
5721   -26507
5722   -32206
5723     4713
5724    36587
5725    18427
5726   -24017
5727   -33006
5728     3564
5729    35761
5730    18279
5731   -24747
5732   -33379
5733     2131
5734    34869
5735    20104
5736   -22387
5737   -34661
5738     1574
5739    34626
5740    20012
5741   -21487
5742   -33969
5743       10
5744    33862
5745    22938
5746   -20198
5747   -34907
5748    -2092
5749    33285
5750    22236
5751   -17366
5752   -33706
5753    -2426
5754    34751
5755    23629
5756   -18525
5757   -36117
5758    -4410
5759    31639
5760    25043
5761   -15521
5762   -35536
5763    -6922
5764    33208
5765    25530
5766   -16075
5767   -34678
5768    -6945
5769    29832
5770    28387
5771   -13531
5772   -36772
5773    -8584
5774    30189
5775    27333
5776   -12442
5777   -34584
5778   -10583
5779    29195
5780    29732
5781   -11673
5782   -35256
5783   -10419
5784    28557
5785    28671
5786    -9609
5787   -36155
5788   -12292
5789    27800
5790    29521
5791    -9452
5792   -35446
5793   -13937
5794    27534
5795    29815
5796    -7504
5797   -34810
5798   -14882
5799    25947
5800    29698
5801    -7342
5802   -34730
5803   -17182
5804    24391
5805    31121
5806    -4662
5807   -35648
5808   -17324
5809    24000
5810    30821
5811    -2568
5812   -33384
5813   -19026
5814    22881
5815    34018
5816    -1830
5817   -33979
5818   -18909
5819    21320
5820    32268
5821      790
5822   -32951
5823   -21235
5824    20104
5825    33341
5826      175
5827   -32594
5828   -22197
5829    17399
5830    34483
5831     3314
5832   -34198
5833   -23279
5834    19262
5835    33313
5836     2639
5837   -31136
5838   -23574
5839    15908
5840    35904
5841     4643
5842   -32954
5843   -24345
5844    16058
5845    32326
5846     6093
5847   -29809
5848   -25835
5849    13571
5850    35786
5851     5774
5852   -30271
5853   -26112
5854    13762
5855    33398
5856     9728
5857   -29100
5858   -27259
5859    12266
5860    34111
5861     9914
5862   -27731
5863   -27440
5864     8771
5865    35187
5866    12088
5867   -27228
5868   -29835
5869     9318
5870    34996
5871    12049
5872   -25385
5873   -30082
5874     5880
5875    34564
5876    14103
5877   -25741
5878   -30206
5879     6168
5880    33807
5881    14658
5882   -24100
5883   -30594
5884     4653
5885    34213
5886    15897
5887   -24834
5888   -29866
5889     3517
5890    33422
5891    17953
5892   -22890
5893   -31968
5894     3690
5895    34046
5896    18343
5897   -21314
5898   -31286
5899      812
5900    33224
5901    19798
5902   -21814
5903   -33378
5904      882
5905    31414
5906    20106
5907   -18715
5908   -32668
5909    -2212
5910    33340
5911    21917
5912   -19408
5913   -32589
5914    -1817
5915    30925
5916    24045
5917   -14876
5918   -33225
5919    -5743
5920    31625
5921    23641
5922   -16588
5923   -32487
5924    -6899
5925    29002
5926    25875
5927   -13868
5928   -34171
5929    -6655
5930    30095
5931    23357
5932   -12536
5933   -32764
5934    -8785
5935    28334
5936    27404
5937   -12273
5938   -35116
5939    -8891
5940    27592
5941    25146
5942   -10637
5943   -33202
5944   -12298
5945    27246
5946    27533
5947    -9933
5948   -33993
5949   -10951
5950    25043
5951    27680
5952    -7345
5953   -33220
5954   -13568
5955    25644
5956    29496
5957    -6786
5958   -31993
5959   -13726
5960    22974
5961    30069
5962    -4524
5963   -33667
5964   -15957
5965    23748
5966    29191
5967    -4789
5968   -31626
5969   -17328
5970    21091
5971    31308
5972    -3569
5973   -33252
5974   -16904
5975    20263
5976    30431
5977    -1137
5978   -32282
5979   -19888
5980    20529
5981    32495
5982    -1003
5983   -31538
5984   -19611
5985    17608
5986    32638
5987     1184
5988   -32856
5989   -19431
5990    18304
5991    32102
5992     1441
5993   -29677
5994   -19831
5995    17134
5996    32851
5997     3051
5998   -30403
5999   -22524
6000    15961
6001    31829
6002     5416
6003   -28440
6004   -24641
6005    13615
6006    32948
6007     6452
6008   -28905
6009   -24171
6010    12637
6011    32609
6012     8858
6013   -27095
6014   -25409
6015    12193
6016    34019
6017     7835
6018   -26014
6019   -25058
6020     9279
6021    32498
6022    10574
6023   -27570
6024   -27676
6025    10731
6026    33912
6027    10306
6028   -23765
6029   -27547
6030     7566
6031    33239
6032    12610
6033   -26263
6034   -27002
6035     7329
6036    31547
6037    12424
6038   -23674
6039   -28667
6040     7084
6041    33113
6042    14369
6043   -23403
6044   -28858
6045     4101
6046    30459
6047    15983
6048   -21989
6049   -29577
6050     3863
6051    31451
6052    16347
6053   -20533
6054   -29186
6055     1142
6056    31508
6057    17978
6058   -19014
6059   -30522
6060      445
6061    30544
6062    19132
6063   -17775
6064   -31218
6065    -1322
6066    31021
6067    19991
6068   -18238
6069   -30502
6070    -1217
6071    28964
6072    21321
6073   -16201
6074   -31889
6075    -3202
6076    29806
6077    20712
6078   -16185
6079   -30088
6080    -4492
6081    27476
6082    22954
6083   -15008
6084   -32716
6085    -4678
6086    28536
6087    21837
6088   -13730
6089   -31491
6090    -6600
6091    28214
6092    25452
6093   -14204
6094   -31845
6095    -6292
6096    26398
6097    24407
6098    -9762
6099   -32577
6100    -9497
6101    26784
6102    25666
6103   -10229
6104   -32537
6105   -11129
6106    24313
6107    26326
6108    -7763
6109   -32626
6110   -12070
6111    25457
6112    26261
6113    -7733
6114   -30547
6115   -13504
6116    22751
6117    27880
6118    -6124
6119   -31721
6120   -13974
6121    23164
6122    27433
6123    -4771
6124   -31064
6125   -15528
6126    23039
6127    29955
6128    -3688
6129   -31380
6130   -14363
6131    20176
6132    29416
6133    -1375
6134   -31231
6135   -16441
6136    21603
6137    29954
6138    -1595
6139   -30126
6140   -16718
6141    18794
6142    29497
6143      779
6144   -30137
6145   -19485
6146    18210
6147    29962
6148      706
6149   -27844
6150   -20727
6151    15878
6152    31952
6153     3081
6154   -29206
6155   -20607
6156    15272
6157    29644
6158     4971
6159   -27764
6160   -22787
6161    12952
6162    31653
6163     4316
6164   -27794
6165   -21613
6166    13110
6167    31126
6168     6197
6169   -27442
6170   -24096
6171    13197
6172    31384
6173     7118
6174   -26201
6175   -22905
6176    10055
6177    31541
6178     8838
6179   -25824
6180   -24818
6181    11229
6182    31485
6183     7778
6184   -24826
6185   -25348
6186     8605
6187    31707
6188    10984
6189   -25185
6190   -25172
6191     8041
6192    29545
6193    12001
6194   -22896
6195   -28344
6196     5983
6197    30060
6198    12676
6199   -21952
6200   -26398
6201     4457
6202    30400
6203    14540
6204   -21269
6205   -28007
6206     3285
6207    31066
6208    15097
6209   -19677
6210   -27965
6211     2708
6212    31041
6213    16851
6214   -20644
6215   -29000
6216     2183
6217    29217
6218    16568
6219   -18377
6220   -29561
6221     -223
6222    29872
6223    17378
6224   -19080
6225   -28913
6226      475
6227    28627
6228    18422
6229   -17373
6230   -29652
6231    -1394
6232    28627
6233    19664
6234   -16019
6235   -28777
6236    -3487
6237    26901
6238    20729
6239   -15795
6240   -30527
6241    -2963
6242    27471
6243    21309
6244   -13381
6245   -30282
6246    -5493
6247    25847
6248    23066
6249   -12894
6250   -30443
6251    -6279
6252    25731
6253    22942
6254   -10333
6255   -30310
6256    -8389
6257    25206
6258    24113
6259   -10513
6260   -29913
6261    -8268
6262    23181
6263    24889
6264    -9322
6265   -30259
6266   -10503
6267    24565
6268    24661
6269    -9144
6270   -29564
6271   -11652
6272    23271
6273    25475
6274    -7156
6275   -31488
6276   -11278
6277    21544
6278    26945
6279    -5693
6280   -29225
6281   -13266
6282    21318
6283    27486
6284    -4817
6285   -29630
6286   -13863
6287    19086
6288    26544
6289    -3422
6290   -28487
6291   -15483
6292    19297
6293    27003
6294    -3019
6295   -28894
6296   -16559
6297    17168
6298    28662
6299     -438
6300   -27756
6301   -18227
6302    17900
6303    27077
6304     -282
6305   -27121
6306   -18083
6307    16483
6308    29221
6309     2061
6310   -27884
6311   -18817
6312    15641
6313    27465
6314     2808
6315   -26865
6316   -20278
6317    15391
6318    30122
6319     2419
6320   -27084
6321   -19249
6322    14009
6323    28608
6324     4559
6325   -25586
6326   -21314
6327    13630
6328    30123
6329     6352
6330   -25542
6331   -22665
6332    10545
6333    29449
6334     7126
6335   -25059
6336   -22330
6337    10369
6338    29878
6339     8394
6340   -23907
6341   -23388
6342     8535
6343    30694
6344     9640
6345   -24633
6346   -24696
6347     9088
6348    29411
6349    10463
6350   -22142
6351   -25218
6352     7061
6353    29504
6354    12508
6355   -22100
6356   -25100
6357     6336
6358    28902
6359    12338
6360   -20622
6361   -26767
6362     5078
6363    29105
6364    12543
6365   -20717
6366   -25930
6367     2345
6368    29544
6369    14239
6370   -19584
6371   -27065
6372     3130
6373    28368
6374    15397
6375   -18273
6376   -27379
6377      503
6378    29220
6379    17147
6380   -18279
6381   -27399
6382     1050
6383    26207
6384    17507
6385   -16123
6386   -28542
6387     -552
6388    27080
6389    17636
6390   -16254
6391   -27460
6392    -2767
6393    26806
6394    19515
6395   -14345
6396   -27821
6397    -3033
6398    26792
6399    20179
6400   -13070
6401   -28444
6402    -4411
6403    25142
6404    20761
6405   -13267
6406   -29366
6407    -5064
6408    24994
6409    20693
6410   -11946
6411   -29237
6412    -5981
6413    25200
6414    22300
6415   -11060
6416   -28918
6417    -6526
6418    23321
6419    23028
6420    -9986
6421   -29157
6422    -9196
6423    23008
6424    23082
6425    -9183
6426   -27962
6427    -8935
6428    22548
6429    24692
6430    -7009
6431   -28837
6432   -10830
6433    21428
6434    24785
6435    -6314
6436   -28140
6437   -12493
6438    20700
6439    24707
6440    -4403
6441   -28692
6442   -12361
6443    20146
6444    24940
6445    -4015
6446   -27181
6447   -13586
6448    19388
6449    26920
6450    -3108
6451   -28604
6452   -13430
6453    18149
6454    25985
6455    -1918
6456   -27159
6457   -15361
6458    18653
6459    26436
6460     -447
6461   -27156
6462   -16873
6463    15578
6464    26918
6465      930
6466   -26953
6467   -16958
6468    16051
6469    27121
6470     1188
6471   -26570
6472   -18538
6473    15360
6474    28562
6475     3141
6476   -25788
6477   -18674
6478    13862
6479    27922
6480     3537
6481   -24851
6482   -20807
6483    12377
6484    27708
6485     4195
6486   -24244
6487   -20482
6488    11486
6489    27316
6490     6706
6491   -24456
6492   -21514
6493     9587
6494    28405
6495     7303
6496   -22846
6497   -21990
6498     9894
6499    27757
6500     7943
6501   -23825
6502   -23124
6503     8922
6504    27885
6505     8816
6506   -21990
6507   -23005
6508     7586
6509    28109
6510    10599
6511   -22642
6512   -24096
6513     6522
6514    27168
6515    10453
6516   -20506
6517   -23851
6518     5382
6519    28857
6520    11914
6521   -21177
6522   -24206
6523     4855
6524    27340
6525    12708
6526   -18671
6527   -25601
6528     2065
6529    26811
6530    13385
6531   -17871
6532   -25374
6533     1347
6534    27156
6535    15205
6536   -16485
6537   -26525
6538     1120
6539    26936
6540    15356
6541   -16838
6542   -25474
6543     -161
6544    26501
6545    16195
6546   -15358
6547   -27366
6548     -624
6549    25745
6550    17220
6551   -14513
6552   -26762
6553    -1091
6554    25264
6555    17873
6556   -13523
6557   -28809
6558    -2471
6559    24718
6560    17157
6561   -12671
6562   -27839
6563    -4387
6564    24778
6565    19608
6566   -11523
6567   -27682
6568    -5455
6569    23652
6570    20412
6571   -11385
6572   -27494
6573    -7235
6574    23978
6575    20976
6576   -10288
6577   -26535
6578    -7640
6579    21816
6580    23352
6581    -7803
6582   -27789
6583    -7928
6584    21816
6585    22383
6586    -7379
6587   -27088
6588    -9758
6589    20775
6590    23106
6591    -6460
6592   -27240
6593   -10257
6594    21052
6595    23851
6596    -6772
6597   -26602
6598   -10790
6599    19580
6600    24289
6601    -4944
6602   -27738
6603   -12436
6604    19120
6605    23835
6606    -3331
6607   -27450
6608   -11950
6609    18775
6610    24027
6611    -3254
6612   -26127
6613   -14229
6614    18249
6615    24286
6616    -1044
6617   -26570
6618   -14977
6619    16822
6620    24682
6621     -323
6622   -25008
6623   -16458
6624    14658
6625    26647
6626       60
6627   -25373
6628   -16091
6629    14860
6630    25033
6631     1764
6632   -24290
6633   -18632
6634    14467
6635    25986
6636     2615
6637   -24866
6638   -17394
6639    11287
6640    26010
6641     4632
6642   -24038
6643   -18419
6644    13385
6645    26335
6646     4288
6647   -23918
6648   -20233
6649    10700
6650    26280
6651     6019
6652   -23071
6653   -20832
6654    10473
6655    26213
6656     7308
6657   -22190
6658   -20855
6659     8927
6660    27212
6661     7484
6662   -22799
6663   -20891
6664     9288
6665    25745
6666     8229
6667   -19257
6668   -21490
6669     6670
6670    26662
6671    10341
6672   -20527
6673   -21904
6674     6311
6675    26195
6676    11319
6677   -19616
6678   -23844
6679     5641
6680    26812
6681    11363
6682   -18434
6683   -22847
6684     3444
6685    25141
6686    13317
6687   -18498
6688   -23460
6689     3074
6690    25658
6691    14003
6692   -16449
6693   -24353
6694     1933
6695    25120
6696    15363
6697   -17172
6698   -25235
6699      529
6700    25592
6701    14856
6702   -16251
6703   -25557
6704     -524
6705    25759
6706    16388
6707   -14974
6708   -25584
6709    -1454
6710    24114
6711    16890
6712   -13926
6713   -26479
6714    -1268
6715    23824
6716    16940
6717   -13372
6718   -24662
6719    -2734
6720    22913
6721    18251
6722   -11734
6723   -25795
6724    -4584
6725    22107
6726    18660
6727   -10183
6728   -25782
6729    -6087
6730    23128
6731    19140
6732   -10451
6733   -25490
6734    -6670
6735    21482
6736    20515
6737    -8314
6738   -26048
6739    -7899
6740    21784
6741    20917
6742    -8167
6743   -25462
6744    -7661
6745    20558
6746    21647
6747    -7143
6748   -26214
6749    -8796
6750    21177
6751    20997
6752    -6551
6753   -25973
6754   -11032
6755    18225
6756    23384
6757    -4271
6758   -26341
6759   -10926
6760    18526
6761    22510
6762    -3349
6763   -25595
6764   -13010
6765    17814
6766    23581
6767    -2480
6768   -25365
6769   -12883
6770    16242
6771    23650
6772    -2591
6773   -24788
6774   -14510
6775    16378
6776    24184
6777    -1077
6778   -23454
6779   -13979
6780    15643
6781    24399
6782      318
6783   -24695
6784   -15258
6785    14800
6786    24750
6787     1068
6788   -24465
6789   -17241
6790    13133
6791    25394
6792     1661
6793   -23507
6794   -16673
6795    12438
6796    25223
6797     3288
6798   -23364
6799   -17684
6800    11709
6801    25698
6802     4253
6803   -23276
6804   -17573
6805    10863
6806    24837
6807     4775
6808   -22409
6809   -19173
6810    10653
6811    25195
6812     4835
6813   -21819
6814   -19835
6815     8420
6816    25567
6817     8014
6818   -21537
6819   -20944
6820     7949
6821    25341
6822     8412
6823   -19525
6824   -20194
6825     7421
6826    25508
6827     9511
6828   -20195
6829   -20919
6830     6300
6831    24057
6832    10055
6833   -18689
6834   -22134
6835     5516
6836    25120
6837    10769
6838   -19163
6839   -21900
6840     4597
6841    24991
6842    11438
6843   -18195
6844   -22829
6845     3307
6846    24912
6847    12386
6848   -17180
6849   -23860
6850     2855
6851    24972
6852    13709
6853   -16605
6854   -23610
6855     1716
6856    24762
6857    12572
6858   -15295
6859   -23957
6860     -528
6861    23797
6862    15333
6863   -15029
6864   -24101
6865     -183
6866    22685
6867    15308
6868   -12914
6869   -23979
6870    -2042
6871    23056
6872    16259
6873   -12461
6874   -23765
6875    -3565
6876    21901
6877    17002
6878   -12205
6879   -25261
6880    -3789
6881    22719
6882    17330
6883   -12035
6884   -23644
6885    -5151
6886    21420
6887    19606
6888   -10503
6889   -24542
6890    -5154
6891    21925
6892    20014
6893    -9271
6894   -25488
6895    -6605
6896    21103
6897    19995
6898    -8988
6899   -25143
6900    -7285
6901    20168
6902    19458
6903    -7340
6904   -26007
6905    -8193
6906    19699
6907    20787
6908    -6433
6909   -24422
6910    -8925
6911    18024
6912    20669
6913    -4946
6914   -23768
6915   -10424
6916    18944
6917    20836
6918    -3420
6919   -23085
6920   -11153
6921    16330
6922    23238
6923    -3389
6924   -23852
6925   -12073
6926    16750
6927    22071
6928    -2104
6929   -24397
6930   -13425
6931    15535
6932    23492
6933    -2696
6934   -24587
6935   -13173
6936    14967
6937    22262
6938     -289
6939   -23419
6940   -14558
6941    15060
6942    24578
6943       10
6944   -23069
6945   -14310
6946    13482
6947    23979
6948     1940
6949   -22475
6950   -14889
6951    13756
6952    23306
6953     2235
6954   -22372
6955   -16217
6956    12116
6957    25539
6958     3777
6959   -22016
6960   -16689
6961    12213
6962    23874
6963     4210
6964   -20824
6965   -17168
6966     8890
6967    23945
6968     5568
6969   -22415
6970   -18356
6971     9469
6972    24346
6973     5930
6974   -19777
6975   -18652
6976     8405
6977    24927
6978     6857
6979   -19890
6980   -19051
6981     7702
6982    24723
6983     7999
6984   -19075
6985   -21122
6986     6786
6987    23960
6988     8316
6989   -19326
6990   -19646
6991     5508
6992    23948
6993     9700
6994   -18669
6995   -21252
6996     5728
6997    24185
6998    11532
6999   -17736
7000   -21081
7001     4332
7002    23963
7003    11693
7004   -17167
7005   -21443
7006     2848
7007    23161
7008    11802
7009   -16296
7010   -22868
7011     2361
7012    23861
7013    12579
7014   -14604
7015   -21638
7016     1081
7017    21883
7018    14635
7019   -14630
7020   -22045
7021      722
7022    22014
7023    13495
7024   -13716
7025   -22740
7026    -1890
7027    22101
7028    14969
7029   -12906
7030   -23063
7031    -1628
7032    21032
7033    15374
7034   -11679
7035   -23499
7036    -3154
7037    22053
7038    16620
7039   -12574
7040   -24407
7041    -3038
7042    20523
7043    16752
7044    -9983
7045   -22971
7046    -4707
7047    20774
7048    17671
7049    -9251
7050   -23592
7051    -4750
7052    18931
7053    18200
7054    -8952
7055   -23522
7056    -6017
7057    19497
7058    18667
7059    -7167
7060   -22397
7061    -7492
7062    18800
7063    19618
7064    -5793
7065   -22761
7066    -6593
7067    17824
7068    19589
7069    -5240
7070   -23141
7071    -9671
7072    17624
7073    19668
7074    -4694
7075   -23136
7076    -9772
7077    17688
7078    20769
7079    -3275
7080   -23162
7081   -11937
7082    16955
7083    19840
7084    -3788
7085   -23217
7086   -11251
7087    15646
7088    21691
7089    -2545
7090   -24127
7091   -12067
7092    15429
7093    21579
7094    -1700
7095   -22194
7096   -12039
7097    13819
7098    21472
7099    -2173
7100   -22920
7101   -13088
7102    13643
7103    21929
7104      900
7105   -21743
7106   -15102
7107    12281
7108    22478
7109     2207
7110   -21615
7111   -15391
7112    11601
7113    21241
7114     4244
7115   -20264
7116   -15541
7117    11382
7118    21989
7119     2477
7120   -20255
7121   -15752
7122    11205
7123    22477
7124     3839
7125   -20981
7126   -17249
7127     9628
7128    22705
7129     5259
7130   -19828
7131   -17940
7132     8593
7133    23800
7134     5666
7135   -19654
7136   -18294
7137     7499
7138    23915
7139     7293
7140   -18645
7141   -19588
7142     6574
7143    23252
7144     7521
7145   -18468
7146   -18189
7147     6408
7148    22949
7149     7812
7150   -17093
7151   -19839
7152     5193
7153    22608
7154     8757
7155   -16546
7156   -19741
7157     4306
7158    22086
7159     9736
7160   -16117
7161   -21221
7162     3351
7163    21803
7164    11067
7165   -15268
7166   -21305
7167     3480
7168    22012
7169    11867
7170   -14955
7171   -20906
7172     1553
7173    21878
7174    12501
7175   -14751
7176   -21388
7177      386
7178    21652
7179    12584
7180   -13528
7181   -21495
7182      247
7183    21358
7184    13603
7185   -13169
7186   -23037
7187    -1425
7188    21596
7189    13329
7190   -12193
7191   -22289
7192    -2013
7193    21034
7194    15698
7195   -11253
7196   -23192
7197    -2918
7198    20413
7199    15975
7200    -9825
7201   -21986
7202    -3365
7203    19604
7204    16555
7205    -9315
7206   -22432
7207    -3917
7208    18759
7209    16023
7210    -8484
7211   -22765
7212    -5972
7213    18346
7214    18570
7215    -8014
7216   -21392
7217    -6695
7218    18492
7219    17842
7220    -6532
7221   -22869
7222    -6836
7223    17082
7224    19559
7225    -6947
7226   -23167
7227    -8083
7228    17791
7229    18662
7230    -4615
7231   -22104
7232    -8799
7233    17756
7234    18990
7235    -4320
7236   -21510
7237    -9721
7238    15032
7239    20036
7240    -4103
7241   -23250
7242   -10449
7243    15480
7244    19920
7245    -2165
7246   -22323
7247   -11460
7248    14367
7249    20063
7250    -1571
7251   -22094
7252   -11917
7253    14635
7254    21403
7255    -1455
7256   -21134
7257   -11583
7258    13347
7259    20466
7260      313
7261   -20161
7262   -13056
7263    12147
7264    21210
7265      161
7266   -21571
7267   -14945
7268    12893
7269    20575
7270     1386
7271   -21035
7272   -14472
7273    11359
7274    22308
7275     2165
7276   -20427
7277   -15597
7278    11238
7279    22155
7280     3321
7281   -19886
7282   -16417
7283     9236
7284    22026
7285     2520
7286   -19662
7287   -16084
7288     9351
7289    21164
7290     4896
7291   -18807
7292   -16568
7293     8357
7294    21087
7295     5833
7296   -17814
7297   -17625
7298     6526
7299    22568
7300     8219
7301   -17185
7302   -18460
7303     5918
7304    21468
7305     7019
7306   -16301
7307   -17537
7308     5976
7309    21234
7310     8458
7311   -18009
7312   -18319
7313     5168
7314    21734
7315     9376
7316   -16196
7317   -19687
7318     3487
7319    22660
7320     9392
7321   -15728
7322   -20238
7323     2188
7324    20785
7325    11180
7326   -15209
7327   -20680
7328     2927
7329    22126
7330    11482
7331   -14270
7332   -20350
7333     1455
7334    20903
7335    12828
7336   -13320
7337   -21120
7338      449
7339    20153
7340    13225
7341   -12254
7342   -20680
7343    -1002
7344    19766
7345    13451
7346   -11838
7347   -21738
7348     -482
7349    19989
7350    14460
7351   -10851
7352   -20850
7353    -2105
7354    20014
7355    13941
7356   -10310
7357   -21171
7358    -2814
7359    18731
7360    15591
7361   -10091
7362   -22203
7363    -4720
7364    19487
7365    16597
7366    -9529
7367   -20706
7368    -5373
7369    17664
7370    17448
7371    -8598
7372   -21927
7373    -4974
7374    18113
7375    15690
7376    -6543
7377   -21748
7378    -6909
7379    17871
7380    18477
7381    -6668
7382   -22338
7383    -6630
7384    17435
7385    17972
7386    -5988
7387   -20263
7388    -7285
7389    16229
7390    18572
7391    -4650
7392   -20770
7393    -8227
7394    15539
7395    18612
7396    -3121
7397   -20741
7398    -9267
7399    15433
7400    18651
7401    -3838
7402   -20165
7403   -10393
7404    14672
7405    18941
7406    -1807
7407   -21206
7408   -11254
7409    13761
7410    19714
7411    -2011
7412   -19796
7413   -11595
7414    13077
7415    20430
7416     -812
7417   -21766
7418   -11760
7419    13270
7420    20196
7421      364
7422   -20007
7423   -13811
7424    12962
7425    21334
7426     1121
7427   -20625
7428   -13692
7429    10432
7430    20906
7431     1882
7432   -19894
7433   -14811
7434    11209
7435    20994
7436     2612
7437   -18657
7438   -13818
7439     8369
7440    20449
7441     3088
7442   -18626
7443   -14580
7444     8788
7445    19599
7446     4102
7447   -17643
7448   -15723
7449     7193
7450    22125
7451     5685
7452   -18404
7453   -16114
7454     7228
7455    20275
7456     6213
7457   -17047
7458   -17175
7459     6136
7460    20769
7461     7082
7462   -17141
7463   -17471
7464     6308
7465    20086
7466     8458
7467   -15995
7468   -18074
7469     5465
7470    21372
7471     8800
7472   -14559
7473   -18300
7474     4029
7475    20891
7476    10479
7477   -14705
7478   -18332
7479     3512
7480    20152
7481     8387
7482   -14344
7483   -18905
7484     2086
7485    19452
7486     9807
7487   -14869
7488   -18915
7489     1688
7490    19928
7491    10967
7492   -12548
7493   -19551
7494     1124
7495    19358
7496    11743
7497   -13442
7498   -19446
7499      128
7500    19097
7501    13182
7502   -11323
7503   -20257
7504      243
7505    19567
7506    12659
7507   -11183
7508   -19751
7509    -1242
7510    18656
7511    14230
7512    -9466
7513   -21149
7514    -2790
7515    19562
7516    13330
7517   -11174
7518   -19804
7519    -4159
7520    17785
7521    14802
7522    -9050
7523   -21548
7524    -3142
7525    18071
7526    14847
7527    -8428
7528   -20837
7529    -5450
7530    17098
7531    15224
7532    -6529
7533   -19396
7534    -5606
7535    17182
7536    16553
7537    -7236
7538   -19910
7539    -6205
7540    16364
7541    16425
7542    -5712
7543   -20540
7544    -7476
7545    16185
7546    17507
7547    -5563
7548   -20038
7549    -7415
7550    15944
7551    17258
7552    -3942
7553   -19261
7554    -9041
7555    13860
7556    17473
7557    -3604
7558   -19912
7559    -9567
7560    13901
7561    18058
7562    -2228
7563   -20646
7564    -9812
7565    13701
7566    18785
7567    -1317
7568   -19987
7569    -9694
7570    12467
7571    19082
7572     -624
7573   -19755
7574   -11380
7575    12515
7576    19140
7577    -1032
7578   -19493
7579   -12256
7580    12084
7581    19306
7582      497
7583   -19682
7584   -12043
7585    10731
7586    19785
7587      238
7588   -17219
7589   -13987
7590     9680
7591    19574
7592     1863
7593   -18147
7594   -12426
7595     9534
7596    19845
7597     2740
7598   -17262
7599   -14307
7600     9061
7601    20183
7602     3500
7603   -18421
7604   -14595
7605     8320
7606    20377
7607     5461
7608   -17383
7609   -15144
7610     8168
7611    19648
7612     4217
7613   -17866
7614   -15720
7615     6290
7616    19582
7617     5924
7618   -16370
7619   -15613
7620     6065
7621    19322
7622     6978
7623   -16437
7624   -15806
7625     5189
7626    20727
7627     6999
7628   -15489
7629   -16434
7630     4747
7631    18920
7632     8274
7633   -15351
7634   -16670
7635     3742
7636    19971
7637     7363
7638   -14176
7639   -17648
7640     3251
7641    18771
7642     9901
7643   -14726
7644   -17666
7645     2110
7646    20184
7647    10495
7648   -12541
7649   -17772
7650     1561
7651    19350
7652    10727
7653   -13436
7654   -18422
7655      556
7656    18885
7657    11328
7658   -10938
7659   -19967
7660     -851
7661    19213
7662    12983
7663   -12167
7664   -18805
7665     -309
7666    18963
7667    13173
7668   -10367
7669   -19882
7670     -853
7671    17950
7672    12780
7673    -9491
7674   -18907
7675    -3155
7676    17497
7677    13511
7678    -8636
7679   -19538
7680    -2820
7681    17492
7682    13392
7683    -9089
7684   -19385
7685    -4006
7686    17738
7687    14743
7688    -7066
7689   -19489
7690    -4829
7691    16460
7692    15224
7693    -6574
7694   -19960
7695    -6117
7696    16333
7697    14756
7698    -7062
7699   -19625
7700    -5588
7701    14906
7702    17271
7703    -5524
7704   -19996
7705    -5887
7706    15087
7707    16821
7708    -4118
7709   -19104
7710    -9076
7711    14472
7712    17691
7713    -4296
7714   -18838
7715    -8850
7716    13236
7717    17636
7718    -2495
7719   -18977
7720    -8672
7721    12880
7722    17703
7723    -2521
7724   -18700
7725    -8954
7726    13654
7727    17027
7728    -1519
7729   -19294
7730    -9963
7731    12106
7732    18516
7733     -808
7734   -17754
7735   -10448
7736    12870
7737    18466
7738     -142
7739   -17944
7740   -11911
7741    11243
7742    18548
7743       63
7744   -18178
7745   -12165
7746     9210
7747    18877
7748     1781
7749   -18445
7750   -12858
7751     9182
7752    18746
7753     2650
7754   -17313
7755   -13201
7756     8214
7757    18376
7758     2787
7759   -16765
7760   -13051
7761     8611
7762    19211
7763     3302
7764   -16549
7765   -15032
7766     7691
7767    18631
7768     3876
7769   -15516
7770   -14643
7771     7249
7772    19279
7773     5540
7774   -14826
7775   -15540
7776     7575
7777    18509
7778     6269
7779   -15283
7780   -15632
7781     5197
7782    19475
7783     5931
7784   -14501
7785   -16810
7786     4784
7787    18384
7788     6323
7789   -14817
7790   -17563
7791     4975
7792    18619
7793     7325
7794   -14028
7795   -17124
7796     3919
7797    18151
7798     8768
7799   -13883
7800   -17595
7801     1448
7802    19745
7803     9275
7804   -12653
7805   -17709
7806     1360
7807    17525
7808    10181
7809   -13317
7810   -16532
7811      601
7812    18369
7813     9963
7814   -10764
7815   -17736
7816      190
7817    17167
7818    11827
7819    -9924
7820   -17603
7821    -1088
7822    17730
7823    11888
7824   -10050
7825   -18242
7826    -1833
7827    17360
7828    12622
7829   -10527
7830   -18325
7831    -1933
7832    16882
7833    12295
7834    -8888
7835   -18228
7836    -3297
7837    16405
7838    14502
7839    -9483
7840   -17281
7841    -3297
7842    16945
7843    13496
7844    -6367
7845   -18878
7846    -5243
7847    15986
7848    14774
7849    -7520
7850   -18598
7851    -6414
7852    15728
7853    15616
7854    -6172
7855   -18784
7856    -5209
7857    14552
7858    16802
7859    -6614
7860   -19216
7861    -7173
7862    15931
7863    14830
7864    -4885
7865   -18095
7866    -5478
7867    13594
7868    16578
7869    -3879
7870   -19341
7871    -7693
7872    13766
7873    14933
7874    -4574
7875   -18544
7876    -7819
7877    12483
7878    15819
7879    -2311
7880   -17935
7881   -10263
7882    12722
7883    16409
7884    -1318
7885   -18402
7886    -9112
7887    12423
7888    17831
7889    -1036
7890   -18328
7891    -9468
7892    11620
7893    16847
7894     -272
7895   -18268
7896   -10635
7897     9221
7898    17883
7899     -409
7900   -17499
7901   -11715
7902     9864
7903    18380
7904     1389
7905   -17820
7906   -11326
7907     9994
7908    18651
7909     1570
7910   -16825
7911   -11930
7912     8973
7913    17888
7914     2820
7915   -17211
7916   -12689
7917     7928
7918    18294
7919     2303
7920   -15483
7921   -13811
7922     8051
7923    17858
7924     3831
7925   -15811
7926   -14026
7927     7358
7928    18121
7929     4365
7930   -15907
7931   -14335
7932     6363
7933    17344
7934     6124
7935   -14869
7936   -13301
7937     5241
7938    17597
7939     6160
7940   -14696
7941   -16017
7942     5499
7943    17712
7944     6703
7945   -14717
7946   -14313
7947     3559
7948    17912
7949     7493
7950   -13079
7951   -16092
7952     3823
7953    18378
7954     8057
7955   -12426
7956   -15107
7957     2437
7958    18254
7959     8632
7960   -12107
7961   -17092
7962     1605
7963    17598
7964     9610
7965   -13116
7966   -16508
7967     1325
7968    17948
7969     9207
7970   -11130
7971   -16425
7972     1309
7973    16712
7974    11297
7975   -11051
7976   -16637
7977     -390
7978    17844
7979    10112
7980   -10162
7981   -17164
7982     -817
7983    16536
7984    11767
7985   -10100
7986   -18356
7987    -2998
7988    16400
7989    11127
7990    -8317
7991   -18378
7992    -1963
7993    14818
7994    12973
7995    -7644
7996   -16793
7997    -3189
7998    17274
7999    12876
8000    -7440
8001   -18811
8002    -3405
8003    14294
8004    13199
8005    -6875
8006   -18395
8007    -4801
8008    15723
8009    13419
8010    -5727
8011   -18767
8012    -4675
8013    14287
8014    13960
8015    -5854
8016   -17574
8017    -4982
8018    14522
8019    14351
8020    -4754
8021   -18063
8022    -4683
8023    13603
8024    14423
8025    -5943
8026   -16552
8027    -7910
8028    13906
8029    14586
8030    -2988
8031   -17767
8032    -7196
8033    12355
8034    16899
8035    -3511
8036   -16907
8037    -8738
8038    12821
8039    15409
8040     -568
8041   -17245
8042    -8081
8043    11497
8044    17059
8045    -1357
8046   -16985
8047   -10126
8048    11175
8049    16197
8050    -1313
8051   -16782
8052    -9079
8053     9546
8054    18289
8055    -1729
8056   -16029
8057   -10933
8058    10664
8059    16000
8060     1324
8061   -17917
8062   -11085
8063     9079
8064    17221
8065       11
8066   -15882
8067   -11559
8068     9706
8069    15671
8070     2053
8071   -17312
8072   -11172
8073     8054
8074    16615
8075     2068
8076   -14396
8077   -13311
8078     7769
8079    17061
8080     4089
8081   -15267
8082   -12676
8083     5767
8084    17775
8085     4147
8086   -13802
8087   -14254
8088     7009
8089    16963
8090     6735
8091   -14955
8092   -13309
8093     4762
8094    18400
8095     4827
8096   -13594
8097   -15950
8098     5799
8099    17470
8100     6122
8101   -14906
8102   -12634
8103     3536
8104    17244
8105     5155
8106   -11974
8107   -16552
8108     4621
8109    16757
8110     7454
8111   -13448
8112   -14440
8113     2493
8114    17925
8115     6424
8116   -11005
8117   -16378
8118     3805
8119    15317
8120     8022
8121   -10524
##END NTUPLES=NMR FID
##END=
