# Supplementary material for: An untargeted multi-technique metabolomics approach to studying intracellular metabolites of HepG2 cells exposed to 2,3,7,8-tetrachlorodibenzo-p-dioxin
Source: BMC Genomics. 2011 May 20;12:251. doi: 10.1186/1471-2164-12-251 (PMC3141663; doi:10.1186/1471-2164-12-251)
Supplement: Additional file 2 — Metadata and NMR raw data: ZIP file containing: -All NMR raw data (in JCAMP-DX format ".dx") -The metadata on NMR (polars & apolars), LC-MS and GC-MS data sets (as Tab delimited files ".txt"). [file 1471-2164-12-251-S2.ZIP › TE/Ainhoa/SAFETY COPY D Disk/TRABAJO/ARTICLES/ARTICLE Metabolomics TCDD_ACCEPTED/JCAMP_DX_NMR_data_and_all_metadata/NMR_apolar_Ctrol_p17.4C.dx]

##TITLE=
##JCAMPDX= 6.0         $$ Bruker NMR JCAMP-DX V2.0
##DATA TYPE= NMR FID
##DATA CLASS= NTUPLES
##ORIGIN= Bruker BioSpin GmbH
##OWNER= bruker
$$ 1.72 TOPSPIN		Version 2.1
$$ 2011-04-15 14:43:01.400 +0200  WUR\bruker@RIK1030
$$ Compression mode = fixed
##.OBSERVE FREQUENCY= 400.1319223
##.OBSERVE NUCLEUS= ^1H
##.DELAY= (6, 6)
##.ACQUISITION MODE= SIMULTANEOUS (DQD)
##.ACQUISITION SCHEME= undefined
##.AVERAGES= 128
##.DIGITISER RES= 18
##SPECTROMETER/DATA SYSTEM= avance400
##.PULSE SEQUENCE= zg
##.SOLVENT NAME= CDCl3
##.SHIFT REFERENCE= INTERNAL, CDCl3, 1, 11.01498
##AUDIT TRAIL= $$ (NUMBER, WHEN, WHO, WHERE, PROCESS, VERSION, WHAT)
$$ ##TITLE= Audit trail, TOPSPIN		Version 1.3
$$ ##JCAMPDX= 5.01
$$ ##ORIGIN= Bruker BioSpin GmbH
$$ ##OWNER= bruker
$$ $$ P:/NMR-data/data/Ainhoa_raw_data/nmr/AR230608.4C/1/audita.txt
$$ ##AUDIT TRAIL=  $$ (NUMBER, WHEN, WHO, WHERE, VERSION, WHAT)
(   1,<2008-07-30 09:56:56.838 +0200>,<WUR\bruker>,<RIK1030>,<TOPSPIN 1.3>,
      <created by zg, POWCHK disabled, PULCHK disabled
       configuration hash MD5:
       D1 93 94 B6 6B D6 3B BD 35 EA 0D 0D AE B0 63 FA
       data hash MD5: 16K
       63 44 88 97 AF 51 B1 C7 D8 32 DA 63 1D 1A 1E 56>)
(   2,<2011-04-15 14:42:58.556 +0200>,<WUR\bruker>,<RIK1030>,<proc1d>,<TOPSPIN 2.1>,
      <convdta from       1 "NMR_apolar_Ctrol_p17.4C" "Ainhoa_raw_data" "P:\NMR-data"
       data hash MD5: 16244
       EB 53 1A F5 FB 61 D8 98 88 7E EC 53 3F 03 5D B9>)
$$ ##END=
$$ 
$$ $$ hash MD5
$$ $$ 02 A0 8C 5E D5 30 49 BF 57 FF 50 BA BF 5F 07 1D
##$RELAX= 
##$BRUKER FILE EXP=format.temp
$$ EDIT_PAR COMMAND FILE
$$ 
$$ DI_MODE         LONG
$$ ED_ENTRY        ACQU
$$ ORDER           FILE
$$ 
$$ 
$$ HEADER		"F2 - Acquisition Parameters"
$$ T_NAME		Date_
$$ 		TYPE	R64
$$ 		CLASS	ACQU
$$ 		SUBRANGE 0.0 50000000
$$ 		REL	"Date_=itodate(DATE)"
$$ 		INV_REL	"DATE=datetoi(Date_,DATE)"
$$ 		FORMAT	"%14.0f"
$$ 		TEXT	" "
$$ END
$$ T_NAME		Time
$$ 		TYPE	R32
$$ 		CLASS	ACQU
$$ 		SUBRANGE 0.0 1000000
$$ 		REL	"Time=itotime(DATE)"
$$ 		INV_REL	"DATE=timetoi(Time,DATE)"
$$ 		FORMAT	"%14.2f"
$$ 		TEXT	" "
$$ END
$$ NAME		INSTRUM
$$ 		TEXT	" "
$$ END
$$ NAME		PROBHD
$$ 		FORMAT	"%14.14s"
$$ 		TEXT	" "
$$ END
$$ NAME		PULPROG
$$ 		TEXT	" "
$$ END
$$ NAME		TD
$$ 		TEXT	" "
$$ END
$$ NAME		SOLVENT
$$ 		TEXT	" "
$$ END
$$ NAME		NS
$$ 		TEXT	" "
$$ END
$$ NAME		DS
$$ 		TEXT	" "
$$ END
$$ T_NAME		SWH
$$ 		TYPE	R32
$$ 		CLASS	ACQU
$$ 		SUBRANGE 0.0 1e8
$$ 		REL	"SWH=SW*SFO1"
$$ 		INV_REL "SW=SWH/SFO1"
$$ 		UNIT	"Hz"
$$ 		FORMAT	"%14.3f Hz"
$$ 		TEXT	" "
$$ END
$$ T_NAME          FIDRES
$$                 TYPE    R32
$$                 CLASS   ACQU
$$                 SUBRANGE 0.0 100000
$$                 REL     "FIDRES=SW*SFO1/TD"
$$                 INV_REL "TD = nextpow(SW*SFO1/FIDRES)"
$$ 		UNIT	"Hz"
$$ 		FORMAT	"%14.6f Hz"
$$ 		TEXT	" "
$$ END
$$ T_NAME          AQ
$$ 		TYPE	R32
$$ 		CLASS	ACQU
$$ 		SUBRANGE 0.0 1000
$$ 		REL	"AQ=aqcalc(SW,SFO1,TD,DIGTYP)"
$$ 		INV_REL	"TD=tdcalc(SW,SFO1,1.0e6*AQ,DIGTYP)"
$$ 		UNIT	"sec"
$$ 		FORMAT	"%14.7f sec"
$$ 		TEXT	" "
$$ END
$$ NAME		RG
$$ 		TEXT	" "
$$ END
$$ T_NAME          DW
$$ 		TYPE	R32
$$ 		CLASS	ACQU
$$ 		SUBRANGE 0.0 1000000
$$ 		REL	"DW=1/(2*SW*SFO1)"
$$ 		INV_REL	"SW=1000000/(2*(0.005+DW)*SFO1)"
$$ 		UNIT	"usec"
$$ 		FORMAT	"%14.3lf usec"
$$ 		TEXT	" "
$$ END
$$ NAME		DE
$$ 		FORMAT	"%14.2f usec"
$$ 		TEXT	" "
$$ END
$$ NAME		TE
$$ 		FORMAT	"%14.1f K"
$$ 		TEXT	" "
$$ END
$$ T_NAME		D1
$$ 		TYPE	R32
$$ 		CLASS	ACQU
$$ 		SUBRANGE 0.0 1e38
$$ 		REL	"D1=D[1]"
$$ 		INV_REL	"D[1]=D1"
$$ 		UNIT	"sec"
$$ 		FORMAT	"%14.8f sec"
$$ 		TEXT	" "
$$ END
$$ NAME		TD0
$$ 		TEXT	" "
$$ END
$$ HEADER		"======== CHANNEL f1 ========"
$$ NAME		NUC1
$$ 		NONEDIT
$$ 		TEXT	" "
$$ END
$$ T_NAME		P1
$$ 		TYPE	R32
$$ 		CLASS	ACQU
$$ 		SUBRANGE 0.0 1.0e10
$$ 		REL	"P1=P[1]"
$$ 		INV_REL	"P[1]=P1"
$$ 		UNIT	"usec"
$$ 		FORMAT	"%14.2f usec"
$$ 		TEXT	" "
$$ END
$$ T_NAME		PL1
$$ 		TYPE	R32
$$ 		CLASS	ACQU
$$ 		SUBRANGE -6.0 1e38
$$ 		REL	"PL1=PL[1]"
$$ 		INV_REL	"PL[1]=PL1"
$$ 		UNIT	"dB"
$$ 		FORMAT	"%14.2f dB"
$$ 		TEXT	" "
$$ END
$$ NAME		SFO1
$$ 		FORMAT	"%14.7f MHz"
$$ 		TEXT	" "
$$ END
##$RELAX= 
##$BRUKER FILE EXP=scon
$$ ##TITLE= Parameter file, TOPSPIN		Version 1.3
$$ ##JCAMPDX= 5.0
$$ ##DATATYPE= Parameter Values
$$ ##ORIGIN= Bruker BioSpin GmbH
$$ ##OWNER= bruker
$$ $$ 2008-07-30 09:48:41.797 +0200  WUR\bruker@RIK1030
$$ $$ P:/NMR-data/data/Ainhoa_raw_data/nmr/AR230608.4C/1/scon
$$ ##$BLKPA= (0..15)
3 3 3 3 3 3 3 3 3 3 3 3 3 3 3 3 
$$ ##$BLKTR= (0..15)
3 3 3 3 3 3 3 3 3 3 3 3 3 3 3 3 
$$ ##$DE1= 2
$$ ##$DE2= 2
$$ ##$DEADC= 4
$$ ##$DEPA= 2
$$ ##$DERX= 3
$$ ##$PHASP4= (0..15)
0.5 0.5 0.5 0.5 0.5 0.5 0.5 0.5 0.5 0.5 0.5 0.5 0.5 0.5 0.5 0.5 
$$ ##$PHASPR= (0..15)
3 3 3 3 3 3 3 3 3 3 3 3 3 3 3 3 
$$ ##$SHAPPR= (0..15)
1.6 1.6 1.6 1.6 1.6 1.6 1.6 1.6 1.6 1.6 1.6 1.6 1.6 1.6 1.6 1.6 
$$ ##END=
##$RELAX= 
##$BRUKER FILE EXP=pulseprogram
$$ # 1 "C:/Bruker/TOPSPIN/exp/stan/nmr/lists/pp/zg"
$$ ;zg
$$ ;avance-version (06/11/09)
$$ ;1D sequence
$$ ;
$$ ;$CLASS=HighRes
$$ ;$DIM=1D
$$ ;$TYPE=
$$ ;$SUBTYPE=
$$ ;$COMMENT=
$$ 
$$ 
$$ # 1 "C:/Bruker/TOPSPIN/exp/stan/nmr/lists/pp/Avance.incl" 1
$$ ;Avance2.incl
$$ ;   for 1
$$ ;
$$ ;avance-version (07/01/22)
$$ ;
$$ ;$CLASS=HighRes Incl
$$ ;$COMMENT=
$$ 
$$ 
$$ 
$$ 
$$ 
$$ 
$$ 
$$ 
$$ 
$$ 
$$ 
$$ 
$$ 
$$ 
$$ 
$$ 
$$ 
$$ 
$$ 
$$ 
$$ 
$$ 
$$ 
$$ 
$$ 
$$ 
$$ 
$$ 
$$ 
$$ 
$$ 
$$ 
$$ 
$$ 
$$ 
$$ 
$$ 
$$ 
$$ 
$$ 
$$ 
$$ 
$$ 
$$ 
$$ 
$$ 
$$ 
$$ 
$$ 
$$ 
$$ 
$$ 
$$ 
$$ 
$$ 
$$ 
$$ 
$$ 
$$ 
$$ 
$$ 
$$ 
$$ 
$$ 
$$ 
$$ 
$$ 
$$ 
$$ 
$$ 
$$ 
$$ 
$$ 
$$ 
$$ 
$$ 
$$ 
$$ 
$$ 
$$ 
$$ 
$$ 
$$ 
$$ 
$$ 
$$ 
$$ 
$$ 
$$ 
$$ 
$$ 
$$ 
$$ 
$$ 
$$ 
$$ 
$$ 
$$ 
$$ 
$$ 
$$ 
$$ 
$$ 
$$ 
$$ 
$$ 
$$ 
$$ 
$$ 
$$ 
$$ 
$$ 
$$ 
$$ 
$$ 
$$ 
$$ 
$$ 
$$ 
$$ 
$$ 
$$ 
$$ 
$$ 
$$ 
$$ 
$$ 
$$ 
$$ 
$$ 
$$ 
$$ 
$$ 
$$ ;$Id: Avance2.incl,v 1.10.6.7 2007/01/22 13:54:46 ber Exp $
$$ # 12 "C:/Bruker/TOPSPIN/exp/stan/nmr/lists/pp/zg" 2
$$ 
$$ 
$$ 
$$ "acqt0=-p1*2/3.1416"
$$ 
$$ 
$$ # 1 "mc_line 18 file C:/Bruker/TOPSPIN/exp/stan/nmr/lists/pp/zg expanding definition part of mc command before ze"
$$ define delay MCWRK
$$ define delay MCREST
$$ "MCWRK = 0.500000*30m"
$$ "MCREST = 30m - 30m"
$$ # 18 "C:/Bruker/TOPSPIN/exp/stan/nmr/lists/pp/zg"
$$ 1 ze
$$ # 1 "mc_line 18 file C:/Bruker/TOPSPIN/exp/stan/nmr/lists/pp/zg expanding definition of mc command after ze"
$$ # 19 "C:/Bruker/TOPSPIN/exp/stan/nmr/lists/pp/zg"
$$ # 1 "mc_line 19 file C:/Bruker/TOPSPIN/exp/stan/nmr/lists/pp/zg expanding start label for mc command"
$$ 2 MCWRK  * 2
$$ LBLF0, MCREST
$$ # 20 "C:/Bruker/TOPSPIN/exp/stan/nmr/lists/pp/zg"
$$   d1
$$   p1 ph1
$$   go=2 ph31
$$ # 1 "mc_line 23 file C:/Bruker/TOPSPIN/exp/stan/nmr/lists/pp/zg expanding mc command in line"
$$   MCWRK wr #0
$$   MCWRK zd 
$$   lo to LBLF0 times td0
$$ 
$$ # 24 "C:/Bruker/TOPSPIN/exp/stan/nmr/lists/pp/zg"
$$ exit
$$ 
$$ 
$$ ph1=0 2 2 0 1 3 3 1
$$ ph31=0 2 2 0 1 3 3 1
$$ 
$$ 
$$ ;pl1 : f1 channel - power level for pulse (default)
$$ ;p1 : f1 channel -  high power pulse
$$ ;d1 : relaxation delay; 1-5 * T1
$$ ;NS: 1 * n, total number of scans: NS * TD0
$$ 
$$ 
$$ 
$$ ;$Id: zg,v 1.7.10.2 2006/11/10 11:04:15 ber Exp $
##$RELAX= 
##$BRUKER FILE EXP=uxnmr.par
$$ ##TITLE= Parameter file, TOPSPIN		Version 1.3
$$ ##JCAMPDX= 5.0
$$ ##DATATYPE= Parameter Values
$$ ##ORIGIN= Bruker BioSpin GmbH
$$ ##OWNER= Administrator
$$ $$ 2008-03-03 09:42:28.895 +0100  WUR\bruker@RIK1030
$$ $$ C:/Bruker/TOPSPIN/conf/instr/avance400/uxnmr.par
$$ ##$ACB= 0
$$ ##$ACBTAT= (0..15)
0 88 72 0 0 0 0 0 0 0 0 0 0 0 0 0 
$$ ##$ACBTBA= (0..15)
0 0 0 0 0 0 0 0 0 0 0 0 0 0 0 0 
$$ ##$ACBTCTL= (0..15)
0 0 0 0 0 0 0 0 0 0 0 0 0 0 0 0 
$$ ##$ACBTDI= (0..15)
0 102 102 0 0 0 0 0 0 0 0 0 0 0 0 0 
$$ ##$ACBTDM= (0..15)
0 10 10 0 0 0 0 0 0 0 0 0 0 0 0 0 
$$ ##$ACBTFHI= (0..15)
0 400 400 0 0 0 0 0 0 0 0 0 0 0 0 0 
$$ ##$ACBTFL= (0..15)
0 73 74 0 0 0 0 0 0 0 0 0 0 0 0 0 
$$ ##$ACBTFLO= (0..15)
0 14 14 0 0 0 0 0 0 0 0 0 0 0 0 0 
$$ ##$ACBTOUT= (0..15)
0 1 2 0 0 0 0 0 0 0 0 0 0 0 0 0 
$$ ##$ACBTPO= (0..15)
0 150000 60000 0 0 0 0 0 0 0 0 0 0 0 0 0 
$$ ##$ACBTPW= (0..15)
0 10 10 0 0 0 0 0 0 0 0 0 0 0 0 0 
$$ ##$ACBTSB= (0..15)
0 0 0 0 0 0 0 0 0 0 0 0 0 0 0 0 
$$ ##$ACBTY= <no>
$$ ##$AQSBDHW= (0..31)
255 255 1 4 4 255 255 255 0 0 255 255 255 255 255 255 255 255 255 0 255 
255 255 255 255 255 255 255 255 255 255 255 
$$ ##$AQSBDID= (0..31)
255 255 88 83 83 255 255 255 65 67 255 255 255 255 255 255 255 255 255 
66 255 255 255 255 255 255 255 255 255 255 255 255 
$$ ##$AQSBDNO= (0..31)
255 255 1 1 2 255 255 255 1 1 255 255 255 255 255 255 255 255 255 1 255 
255 255 255 255 255 255 255 255 255 255 255 
$$ ##$AQSBDTY= (0..31)
255 255 3 16 16 255 255 255 5 9 255 255 255 255 255 255 255 255 255 7 
255 255 255 255 255 255 255 255 255 255 255 255 
$$ ##$AQSBUAD= (0..31)
255 255 52 36 37 255 255 255 54 26 255 255 255 255 255 255 255 255 255 
32 255 255 255 255 255 255 255 255 255 255 255 255 
$$ ##$AQSECL= (0..31)
255 255 2 3 3 255 255 255 5 2 255 255 255 255 255 255 255 255 255 255 
255 255 255 255 255 255 255 255 255 255 255 255 
$$ ##$AQSECLS= (0..31)
255 255 3 2 2 255 255 255 0 0 255 255 255 255 255 255 255 255 255 255 
255 255 255 255 255 255 255 255 255 255 255 255 
$$ ##$ATT19F= (0..1)
0 0 
$$ ##$ATT1H= (0..1)
0 0 
$$ ##$ATT3H= (0..1)
0 0 
$$ ##$ATTX= (0..1)
0 0 
$$ ##$ATTY= (0..1)
0 0 
$$ ##$ATTZ= (0..1)
0 0 
$$ ##$BACSAIR= no
$$ ##$BACSCAP= 60
$$ ##$BACSDEL= 10
$$ ##$BACSFCM= no
$$ ##$BACSOPT= <>
$$ ##$BACSTY= <tty08>
$$ ##$BARPTY= <no>
$$ ##$BFREQ= 400.13
$$ ##$BIRDS= yes
$$ ##$BMPC= 0
$$ ##$BMPCTY= <no>
$$ ##$BPSUTY= <no>
$$ ##$BSMS= 1
$$ ##$BSMSTY= <tty02>
$$ ##$CFASMOD= (0..7)
1 1 1 1 1 1 1 1 
$$ ##$CFASMUL= (0..7)
1 1 1 1 1 1 1 1 
$$ ##$CNFTXDR= (0..7)
6 6 0 0 0 0 0 0 
$$ ##$COMDIG2= 0
$$ ##$CPDBTY= <no>
$$ ##$CRCOTY= <no>
$$ ##$DATSTAT= no
$$ ##$DIGI140= (0..7)
0 0 0 0 0 0 0 0 
$$ ##$DIGIB12= (0..7)
0 0 0 0 0 0 0 0 
$$ ##$DIGIB16= (0..7)
0 0 0 0 0 0 0 0 
$$ ##$DIGIFA= (0..7)
0 0 0 0 0 0 0 0 
$$ ##$DIGIHA= (0..7)
0 0 0 0 0 0 0 0 
$$ ##$DIGIHAF= (0..7)
0 0 0 0 0 0 0 0 
$$ ##$DIGIHRD= (0..7)
0 0 0 0 0 0 0 0 
$$ ##$DIGIIA= (0..7)
0 0 0 0 0 0 0 0 
$$ ##$DIGIO16= (0..7)
0 0 0 0 0 0 0 0 
$$ ##$DIGISA= (0..7)
1 0 0 0 0 0 0 0 
$$ ##$DIGISAF= (0..7)
0 0 0 0 0 0 0 0 
$$ ##$DIGISL= (0..7)
0 0 0 0 0 0 0 0 
$$ ##$DIGITYI= (0..7)
0 0 0 0 0 0 0 0 
$$ ##$DIGITYP= (0..7)
0 0 0 0 0 0 0 0 
$$ ##$DIGITZ= 0
$$ ##$DRU= no
$$ ##$FCUMEM= (0..7)
2093056 2093056 0 0 0 0 0 0 
$$ ##$FCUPAL= (0..7)
260 260 0 0 0 0 0 0 
$$ ##$FQMIX= 0
$$ ##$FUNCMOD= <>
$$ ##$GCUTYPE= 2
$$ ##$GTUTY= <no>
$$ ##$HFAC= 3
$$ ##$HPCU= 0
$$ ##$HPCUTY= <no>
$$ ##$HPTXLP= (0..3)
-1 -1 -1 -1 
$$ ##$HPTXPI= (0..3)
0 0 0 0 
$$ ##$HPTXPO= (0..3)
0 0 0 0 
$$ ##$HPTXTY= (0..3)
0 0 0 0 
$$ ##$IF451= 0
$$ ##$IFREQ= 1
$$ ##$INTFPR= 0
$$ ##$IPSO= no
$$ ##$LOCKTY= <tty03>
$$ ##$LOCSWID= 0
$$ ##$M2FAC= 0
$$ ##$MASTY= <no>
$$ ##$MEMPRM= 0
$$ ##$MHFAC= 0
$$ ##$MXFAC= 0
$$ ##$NAMPD1= <2H>
$$ ##$NAMPD10= <>
$$ ##$NAMPD11= <>
$$ ##$NAMPD12= <>
$$ ##$NAMPD13= <>
$$ ##$NAMPD14= <>
$$ ##$NAMPD15= <>
$$ ##$NAMPD16= <>
$$ ##$NAMPD2= <X-BB19F_2HS>
$$ ##$NAMPD3= <1H>
$$ ##$NAMPD4= <>
$$ ##$NAMPD5= <>
$$ ##$NAMPD6= <>
$$ ##$NAMPD7= <>
$$ ##$NAMPD8= <>
$$ ##$NAMPD9= <>
$$ ##$NFCU= 2
$$ ##$NMRCH= 0
$$ ##$NMRMEM= 0
$$ ##$NRCU= 1
$$ ##$NROUT= 1
$$ ##$PAMPF1= (0..15)
75 99 67 27 0 0 0 12 117 46 8 118 1 0 0 0 
$$ ##$PAMPF2= (0..15)
0 0 0 0 0 0 0 0 0 0 0 0 0 0 0 0 
$$ ##$PAMPF3= (0..15)
0 0 0 0 0 0 0 0 0 0 0 0 0 0 0 0 
$$ ##$PAMPF4= (0..15)
0 0 0 0 0 0 0 0 0 0 0 0 0 0 0 0 
$$ ##$PAMPF5= (0..15)
0 0 0 0 0 0 0 0 0 0 0 0 0 0 0 0 
$$ ##$PAMPF6= (0..15)
0 0 0 0 0 0 0 0 0 0 0 0 0 0 0 0 
$$ ##$PAMPF7= (0..15)
0 0 0 0 0 0 0 0 0 0 0 0 0 0 0 0 
$$ ##$PAMPF8= (0..15)
0 0 0 0 0 0 0 0 0 0 0 0 0 0 0 0 
$$ ##$PH4= 0
$$ ##$PHF4TY= <no>
$$ ##$POWCHK= no
$$ ##$PRAMD1= (0..7)
0 1048576 0 0 0 1048576 0 0 
$$ ##$PRAMD10= (0..7)
0 0 0 0 0 0 0 0 
$$ ##$PRAMD11= (0..7)
0 0 0 0 0 0 0 0 
$$ ##$PRAMD12= (0..7)
0 0 0 0 0 0 0 0 
$$ ##$PRAMD13= (0..7)
0 0 0 0 0 0 0 0 
$$ ##$PRAMD14= (0..7)
0 0 0 0 0 0 0 0 
$$ ##$PRAMD15= (0..7)
0 0 0 0 0 0 0 0 
$$ ##$PRAMD16= (0..7)
0 0 0 0 0 0 0 0 
$$ ##$PRAMD17= (0..7)
0 0 0 0 0 0 0 0 
$$ ##$PRAMD18= (0..7)
0 0 0 0 0 0 0 0 
$$ ##$PRAMD19= (0..7)
0 0 0 0 0 0 0 0 
$$ ##$PRAMD2= (0..7)
2147483644 2146435071 2147483647 134217727 2147483644 2146435071 2147483647 
134217727 
$$ ##$PRAMD20= (0..7)
0 0 0 0 0 0 0 0 
$$ ##$PRAMD21= (0..7)
0 0 0 0 0 0 0 0 
$$ ##$PRAMD3= (0..7)
2 0 0 0 2 0 0 0 
$$ ##$PRAMD4= (0..7)
2147483644 2146435071 2147483647 134217727 2147483644 2146435071 2147483647 
134217727 
$$ ##$PRAMD5= (0..7)
0 0 0 0 0 0 0 0 
$$ ##$PRAMD6= (0..7)
0 0 0 0 0 0 0 0 
$$ ##$PRAMD7= (0..7)
0 0 0 0 0 0 0 0 
$$ ##$PRAMD8= (0..7)
0 0 0 0 0 0 0 0 
$$ ##$PRAMD9= (0..7)
0 0 0 0 0 0 0 0 
$$ ##$PRAMLED= (0..1)
15 15 
$$ ##$PRAMP1= <tty01>
$$ ##$PRAMP2= <no>
$$ ##$PRAMP3= <no>
$$ ##$PRAMP4= <no>
$$ ##$PRAMP5= <no>
$$ ##$PRAMP6= <no>
$$ ##$PRAMP7= <no>
$$ ##$PRAMP8= <no>
$$ ##$PRAMPTP= 0
$$ ##$PREPTY= <no>
$$ ##$PRESHLD= 0
$$ ##$PTS160= -1
$$ ##$PTSA2X= (0..7)
0 0 0 0 0 0 0 0 
$$ ##$PTSF2X= (0..7)
0 0 0 0 0 0 0 0 
$$ ##$PTSFMX= (0..7)
429.9 429.9 0 0 0 0 0 0 
$$ ##$PULCHK= no
$$ ##$RCUCDS= (0..7)
8388608 0 0 0 0 0 0 0 
$$ ##$RCUCFS= (0..7)
4096 0 0 0 0 0 0 0 
$$ ##$RCUCSS= (0..7)
1048576 0 0 0 0 0 0 0 
$$ ##$RCUI2C1= (0..7)
78 0 0 0 0 0 0 0 
$$ ##$RCUI2C2= (0..7)
0 0 0 0 0 0 0 0 
$$ ##$RCUI2C3= (0..7)
0 0 0 0 0 0 0 0 
$$ ##$RCUI2C4= (0..7)
0 0 0 0 0 0 0 0 
$$ ##$RCUI2C5= (0..7)
0 0 0 0 0 0 0 0 
$$ ##$RCUI2C6= (0..7)
0 0 0 0 0 0 0 0 
$$ ##$RCUI2C7= (0..7)
0 0 0 0 0 0 0 0 
$$ ##$RCUI2C8= (0..7)
0 0 0 0 0 0 0 0 
$$ ##$RDCU= 0
$$ ##$RGTYPE= (0..7)
5 0 0 0 0 0 0 0 
$$ ##$RG_max= (0..7)
46341 0 0 0 0 0 0 0 
$$ ##$RG_min= (0..7)
1 0 0 0 0 0 0 0 
$$ ##$RG_tab1= (0..255)
1 1.1 1.3 1.4 1.6 1.8 2 2.2 2.5 2.8 3.2 3.6 4 4.5 5 5.7 6.3 7.1 8 9 10.1 
11.3 12.7 14.3 16 18 20.2 22.6 25.4 28.5 32 35.9 40.3 45.3 50.8 57 64 
71.8 80.6 90.5 101.6 114 128 143.7 161.3 181 203.2 228.1 256 287.4 322.5 
362 406.4 456.1 512 574.7 645.1 724.1 812.7 912.3 1024 1149.4 1290.2 1448.2 
1625.5 1824.6 2048 2298.8 2580.3 2896.3 3251 3649.1 4096 4597.6 5160.6 
5792.6 6502 7298.2 8192 9195.2 10321.3 11585.2 13004 14596.5 16384 18390.4 
20642.5 23170.5 26008 29193 32768 36780.8 41285.1 46341 -1 -1 -1 -1 -1 
-1 -1 -1 -1 -1 -1 -1 -1 -1 -1 -1 -1 -1 -1 -1 -1 -1 -1 -1 -1 -1 -1 -1 -1 
-1 -1 -1 -1 -1 -1 -1 -1 -1 -1 -1 -1 -1 -1 -1 -1 -1 -1 -1 -1 -1 -1 -1 -1 
-1 -1 -1 -1 -1 -1 -1 -1 -1 -1 -1 -1 -1 -1 -1 -1 -1 -1 -1 -1 -1 -1 -1 -1 
-1 -1 -1 -1 -1 -1 -1 -1 -1 -1 -1 -1 -1 -1 -1 -1 -1 -1 -1 -1 -1 -1 -1 -1 
-1 -1 -1 -1 -1 -1 -1 -1 -1 -1 -1 -1 -1 -1 -1 -1 -1 -1 -1 -1 -1 -1 -1 -1 
-1 -1 -1 -1 -1 -1 -1 -1 -1 -1 -1 -1 -1 -1 -1 -1 -1 -1 -1 -1 -1 -1 -1 -1 
-1 -1 -1 -1 -1 -1 -1 -1 -1 -1 -1 -1 -1 
$$ ##$RG_tab2= (0..255)
-1 -1 -1 -1 -1 -1 -1 -1 -1 -1 -1 -1 -1 -1 -1 -1 -1 -1 -1 -1 -1 -1 -1 -1 
-1 -1 -1 -1 -1 -1 -1 -1 -1 -1 -1 -1 -1 -1 -1 -1 -1 -1 -1 -1 -1 -1 -1 -1 
-1 -1 -1 -1 -1 -1 -1 -1 -1 -1 -1 -1 -1 -1 -1 -1 -1 -1 -1 -1 -1 -1 -1 -1 
-1 -1 -1 -1 -1 -1 -1 -1 -1 -1 -1 -1 -1 -1 -1 -1 -1 -1 -1 -1 -1 -1 -1 -1 
-1 -1 -1 -1 -1 -1 -1 -1 -1 -1 -1 -1 -1 -1 -1 -1 -1 -1 -1 -1 -1 -1 -1 -1 
-1 -1 -1 -1 -1 -1 -1 -1 -1 -1 -1 -1 -1 -1 -1 -1 -1 -1 -1 -1 -1 -1 -1 -1 
-1 -1 -1 -1 -1 -1 -1 -1 -1 -1 -1 -1 -1 -1 -1 -1 -1 -1 -1 -1 -1 -1 -1 -1 
-1 -1 -1 -1 -1 -1 -1 -1 -1 -1 -1 -1 -1 -1 -1 -1 -1 -1 -1 -1 -1 -1 -1 -1 
-1 -1 -1 -1 -1 -1 -1 -1 -1 -1 -1 -1 -1 -1 -1 -1 -1 -1 -1 -1 -1 -1 -1 -1 
-1 -1 -1 -1 -1 -1 -1 -1 -1 -1 -1 -1 -1 -1 -1 -1 -1 -1 -1 -1 -1 -1 -1 -1 
-1 -1 -1 -1 -1 -1 -1 -1 -1 -1 -1 -1 -1 -1 -1 -1 
$$ ##$RG_tab3= (0..255)
-1 -1 -1 -1 -1 -1 -1 -1 -1 -1 -1 -1 -1 -1 -1 -1 -1 -1 -1 -1 -1 -1 -1 -1 
-1 -1 -1 -1 -1 -1 -1 -1 -1 -1 -1 -1 -1 -1 -1 -1 -1 -1 -1 -1 -1 -1 -1 -1 
-1 -1 -1 -1 -1 -1 -1 -1 -1 -1 -1 -1 -1 -1 -1 -1 -1 -1 -1 -1 -1 -1 -1 -1 
-1 -1 -1 -1 -1 -1 -1 -1 -1 -1 -1 -1 -1 -1 -1 -1 -1 -1 -1 -1 -1 -1 -1 -1 
-1 -1 -1 -1 -1 -1 -1 -1 -1 -1 -1 -1 -1 -1 -1 -1 -1 -1 -1 -1 -1 -1 -1 -1 
-1 -1 -1 -1 -1 -1 -1 -1 -1 -1 -1 -1 -1 -1 -1 -1 -1 -1 -1 -1 -1 -1 -1 -1 
-1 -1 -1 -1 -1 -1 -1 -1 -1 -1 -1 -1 -1 -1 -1 -1 -1 -1 -1 -1 -1 -1 -1 -1 
-1 -1 -1 -1 -1 -1 -1 -1 -1 -1 -1 -1 -1 -1 -1 -1 -1 -1 -1 -1 -1 -1 -1 -1 
-1 -1 -1 -1 -1 -1 -1 -1 -1 -1 -1 -1 -1 -1 -1 -1 -1 -1 -1 -1 -1 -1 -1 -1 
-1 -1 -1 -1 -1 -1 -1 -1 -1 -1 -1 -1 -1 -1 -1 -1 -1 -1 -1 -1 -1 -1 -1 -1 
-1 -1 -1 -1 -1 -1 -1 -1 -1 -1 -1 -1 -1 -1 -1 -1 
$$ ##$RG_tab4= (0..255)
-1 -1 -1 -1 -1 -1 -1 -1 -1 -1 -1 -1 -1 -1 -1 -1 -1 -1 -1 -1 -1 -1 -1 -1 
-1 -1 -1 -1 -1 -1 -1 -1 -1 -1 -1 -1 -1 -1 -1 -1 -1 -1 -1 -1 -1 -1 -1 -1 
-1 -1 -1 -1 -1 -1 -1 -1 -1 -1 -1 -1 -1 -1 -1 -1 -1 -1 -1 -1 -1 -1 -1 -1 
-1 -1 -1 -1 -1 -1 -1 -1 -1 -1 -1 -1 -1 -1 -1 -1 -1 -1 -1 -1 -1 -1 -1 -1 
-1 -1 -1 -1 -1 -1 -1 -1 -1 -1 -1 -1 -1 -1 -1 -1 -1 -1 -1 -1 -1 -1 -1 -1 
-1 -1 -1 -1 -1 -1 -1 -1 -1 -1 -1 -1 -1 -1 -1 -1 -1 -1 -1 -1 -1 -1 -1 -1 
-1 -1 -1 -1 -1 -1 -1 -1 -1 -1 -1 -1 -1 -1 -1 -1 -1 -1 -1 -1 -1 -1 -1 -1 
-1 -1 -1 -1 -1 -1 -1 -1 -1 -1 -1 -1 -1 -1 -1 -1 -1 -1 -1 -1 -1 -1 -1 -1 
-1 -1 -1 -1 -1 -1 -1 -1 -1 -1 -1 -1 -1 -1 -1 -1 -1 -1 -1 -1 -1 -1 -1 -1 
-1 -1 -1 -1 -1 -1 -1 -1 -1 -1 -1 -1 -1 -1 -1 -1 -1 -1 -1 -1 -1 -1 -1 -1 
-1 -1 -1 -1 -1 -1 -1 -1 -1 -1 -1 -1 -1 -1 -1 -1 
$$ ##$RG_tab5= (0..255)
-1 -1 -1 -1 -1 -1 -1 -1 -1 -1 -1 -1 -1 -1 -1 -1 -1 -1 -1 -1 -1 -1 -1 -1 
-1 -1 -1 -1 -1 -1 -1 -1 -1 -1 -1 -1 -1 -1 -1 -1 -1 -1 -1 -1 -1 -1 -1 -1 
-1 -1 -1 -1 -1 -1 -1 -1 -1 -1 -1 -1 -1 -1 -1 -1 -1 -1 -1 -1 -1 -1 -1 -1 
-1 -1 -1 -1 -1 -1 -1 -1 -1 -1 -1 -1 -1 -1 -1 -1 -1 -1 -1 -1 -1 -1 -1 -1 
-1 -1 -1 -1 -1 -1 -1 -1 -1 -1 -1 -1 -1 -1 -1 -1 -1 -1 -1 -1 -1 -1 -1 -1 
-1 -1 -1 -1 -1 -1 -1 -1 -1 -1 -1 -1 -1 -1 -1 -1 -1 -1 -1 -1 -1 -1 -1 -1 
-1 -1 -1 -1 -1 -1 -1 -1 -1 -1 -1 -1 -1 -1 -1 -1 -1 -1 -1 -1 -1 -1 -1 -1 
-1 -1 -1 -1 -1 -1 -1 -1 -1 -1 -1 -1 -1 -1 -1 -1 -1 -1 -1 -1 -1 -1 -1 -1 
-1 -1 -1 -1 -1 -1 -1 -1 -1 -1 -1 -1 -1 -1 -1 -1 -1 -1 -1 -1 -1 -1 -1 -1 
-1 -1 -1 -1 -1 -1 -1 -1 -1 -1 -1 -1 -1 -1 -1 -1 -1 -1 -1 -1 -1 -1 -1 -1 
-1 -1 -1 -1 -1 -1 -1 -1 -1 -1 -1 -1 -1 -1 -1 -1 
$$ ##$RG_tab6= (0..255)
-1 -1 -1 -1 -1 -1 -1 -1 -1 -1 -1 -1 -1 -1 -1 -1 -1 -1 -1 -1 -1 -1 -1 -1 
-1 -1 -1 -1 -1 -1 -1 -1 -1 -1 -1 -1 -1 -1 -1 -1 -1 -1 -1 -1 -1 -1 -1 -1 
-1 -1 -1 -1 -1 -1 -1 -1 -1 -1 -1 -1 -1 -1 -1 -1 -1 -1 -1 -1 -1 -1 -1 -1 
-1 -1 -1 -1 -1 -1 -1 -1 -1 -1 -1 -1 -1 -1 -1 -1 -1 -1 -1 -1 -1 -1 -1 -1 
-1 -1 -1 -1 -1 -1 -1 -1 -1 -1 -1 -1 -1 -1 -1 -1 -1 -1 -1 -1 -1 -1 -1 -1 
-1 -1 -1 -1 -1 -1 -1 -1 -1 -1 -1 -1 -1 -1 -1 -1 -1 -1 -1 -1 -1 -1 -1 -1 
-1 -1 -1 -1 -1 -1 -1 -1 -1 -1 -1 -1 -1 -1 -1 -1 -1 -1 -1 -1 -1 -1 -1 -1 
-1 -1 -1 -1 -1 -1 -1 -1 -1 -1 -1 -1 -1 -1 -1 -1 -1 -1 -1 -1 -1 -1 -1 -1 
-1 -1 -1 -1 -1 -1 -1 -1 -1 -1 -1 -1 -1 -1 -1 -1 -1 -1 -1 -1 -1 -1 -1 -1 
-1 -1 -1 -1 -1 -1 -1 -1 -1 -1 -1 -1 -1 -1 -1 -1 -1 -1 -1 -1 -1 -1 -1 -1 
-1 -1 -1 -1 -1 -1 -1 -1 -1 -1 -1 -1 -1 -1 -1 -1 
$$ ##$RG_tab7= (0..255)
-1 -1 -1 -1 -1 -1 -1 -1 -1 -1 -1 -1 -1 -1 -1 -1 -1 -1 -1 -1 -1 -1 -1 -1 
-1 -1 -1 -1 -1 -1 -1 -1 -1 -1 -1 -1 -1 -1 -1 -1 -1 -1 -1 -1 -1 -1 -1 -1 
-1 -1 -1 -1 -1 -1 -1 -1 -1 -1 -1 -1 -1 -1 -1 -1 -1 -1 -1 -1 -1 -1 -1 -1 
-1 -1 -1 -1 -1 -1 -1 -1 -1 -1 -1 -1 -1 -1 -1 -1 -1 -1 -1 -1 -1 -1 -1 -1 
-1 -1 -1 -1 -1 -1 -1 -1 -1 -1 -1 -1 -1 -1 -1 -1 -1 -1 -1 -1 -1 -1 -1 -1 
-1 -1 -1 -1 -1 -1 -1 -1 -1 -1 -1 -1 -1 -1 -1 -1 -1 -1 -1 -1 -1 -1 -1 -1 
-1 -1 -1 -1 -1 -1 -1 -1 -1 -1 -1 -1 -1 -1 -1 -1 -1 -1 -1 -1 -1 -1 -1 -1 
-1 -1 -1 -1 -1 -1 -1 -1 -1 -1 -1 -1 -1 -1 -1 -1 -1 -1 -1 -1 -1 -1 -1 -1 
-1 -1 -1 -1 -1 -1 -1 -1 -1 -1 -1 -1 -1 -1 -1 -1 -1 -1 -1 -1 -1 -1 -1 -1 
-1 -1 -1 -1 -1 -1 -1 -1 -1 -1 -1 -1 -1 -1 -1 -1 -1 -1 -1 -1 -1 -1 -1 -1 
-1 -1 -1 -1 -1 -1 -1 -1 -1 -1 -1 -1 -1 -1 -1 -1 
$$ ##$RG_tab8= (0..255)
-1 -1 -1 -1 -1 -1 -1 -1 -1 -1 -1 -1 -1 -1 -1 -1 -1 -1 -1 -1 -1 -1 -1 -1 
-1 -1 -1 -1 -1 -1 -1 -1 -1 -1 -1 -1 -1 -1 -1 -1 -1 -1 -1 -1 -1 -1 -1 -1 
-1 -1 -1 -1 -1 -1 -1 -1 -1 -1 -1 -1 -1 -1 -1 -1 -1 -1 -1 -1 -1 -1 -1 -1 
-1 -1 -1 -1 -1 -1 -1 -1 -1 -1 -1 -1 -1 -1 -1 -1 -1 -1 -1 -1 -1 -1 -1 -1 
-1 -1 -1 -1 -1 -1 -1 -1 -1 -1 -1 -1 -1 -1 -1 -1 -1 -1 -1 -1 -1 -1 -1 -1 
-1 -1 -1 -1 -1 -1 -1 -1 -1 -1 -1 -1 -1 -1 -1 -1 -1 -1 -1 -1 -1 -1 -1 -1 
-1 -1 -1 -1 -1 -1 -1 -1 -1 -1 -1 -1 -1 -1 -1 -1 -1 -1 -1 -1 -1 -1 -1 -1 
-1 -1 -1 -1 -1 -1 -1 -1 -1 -1 -1 -1 -1 -1 -1 -1 -1 -1 -1 -1 -1 -1 -1 -1 
-1 -1 -1 -1 -1 -1 -1 -1 -1 -1 -1 -1 -1 -1 -1 -1 -1 -1 -1 -1 -1 -1 -1 -1 
-1 -1 -1 -1 -1 -1 -1 -1 -1 -1 -1 -1 -1 -1 -1 -1 -1 -1 -1 -1 -1 -1 -1 -1 
-1 -1 -1 -1 -1 -1 -1 -1 -1 -1 -1 -1 -1 -1 -1 -1 
$$ ##$ROUTER= 3
$$ ##$RX22TY= <tty10>
$$ ##$SCMTY= <no>
$$ ##$SPECTR= 5
$$ ##$SY2FLAG= 0
$$ ##$TFXNUM= 0
$$ ##$TRIPLO2= 0
$$ ##$VTUTY= <tty05>
$$ ##$WBREFAM= (0..15)
100 100 100 100 100 100 100 100 100 100 100 100 100 100 100 100 
$$ ##$WBREFPH= (0..15)
0 0 0 0 0 0 0 0 0 0 0 0 0 0 0 0 
$$ ##$XFAC= 2
$$ ##END=
##$RELAX= 
$$ Bruker specific parameters
$$ --------------------------
##$DU= <P:\NMR-data>
##$EXPNO= 1
##$NAME= <NMR_apolar_Ctrol_p17.4C>
##$PROCNO= 1
##$TYPE= <nmr>
##$USER= <Ainhoa_raw_data>
##$ACQT0= -4.83829889523336
##$AMP= (0..31)
100 100 100 100 100 100 100 100 100 100 100 100 100 100 100 100 100 100
100 100 100 100 100 100 100 100 100 100 100 100 100 100
##$ANAVPT= -1
##$AQSEQ= 0
##$AQ_mod= 3
##$AUNM= <au_zg>
##$AUTOPOS= <22 >
##$BF1= 400.13
##$BF2= 100.612769
##$BF3= 400.13
##$BF4= 400.13
##$BF5= 500.13
##$BF6= 500.13
##$BF7= 500.13
##$BF8= 500.13
##$BYTORDA= 0
##$CFDGTYP= 0
##$CFRGTYP= 5
##$CHEMSTR= <none>
##$CNST= (0..63)
1 1 145 1 1 1 1 1 1 1 1 1 1 1 1 1 1 1 1 1 1 1 1 1 1 1 1 1 1 1 1 1 1 1 1
1 1 1 1 1 1 1 1 1 1 1 1 1 1 1 1 1 1 1 1 1 1 1 1 1 1 1 1 1
##$CPDPRG= <>
##$CPDPRG1= <>
##$CPDPRG2= <>
##$CPDPRG3= <>
##$CPDPRG4= <mlev>
##$CPDPRG5= <mlev>
##$CPDPRG6= <mlev>
##$CPDPRG7= <mlev>
##$CPDPRG8= <mlev>
##$CPDPRGB= <>
##$CPDPRGT= <>
##$D= (0..63)
0 2 0 0 0 0 0 0 0 0.06 0 0 2e-005 0 0 0 0.0002 0 0 0 0 0 0 0 0 0 0 0 0
0 0 0 0 0 0 0 0 0 0 0 0 0 0 0 0 0 0 0 0 0 0 0 0 0 0 0 0 0 0 0 0 0 0 0
##$DATE= 1217404611
##$DBL= (0..7)
120 120 120 120 120 120 120 120
##$DBP= (0..7)
150 150 150 150 150 150 150 150
##$DBP07= 0
##$DBPNAM0= <>
##$DBPNAM1= <>
##$DBPNAM2= <>
##$DBPNAM3= <>
##$DBPNAM4= <>
##$DBPNAM5= <>
##$DBPNAM6= <>
##$DBPNAM7= <>
##$DBPOAL= (0..7)
0.5 0.5 0.5 0.5 0.5 0.5 0.5 0.5
##$DBPOFFS= (0..7)
0 0 0 0 0 0 0 0
##$DE= 6
##$DECBNUC= <off>
##$DECIM= 24
##$DECNUC= <off>
##$DECSTAT= 4
##$DIGMOD= 0
##$DIGTYP= 7
##$DL= (0..7)
0 120 120 120 120 120 120 120
##$DP= (0..7)
150 150 150 150 150 150 150 150
##$DP07= 0
##$DPNAME0= <>
##$DPNAME1= <>
##$DPNAME2= <>
##$DPNAME3= <>
##$DPNAME4= <>
##$DPNAME5= <>
##$DPNAME6= <>
##$DPNAME7= <>
##$DPOAL= (0..7)
0.5 0.5 0.5 0.5 0.5 0.5 0.5 0.5
##$DPOFFS= (0..7)
0 0 0 0 0 0 0 0
##$DQDMODE= 0
##$DR= 18
##$DS= 4
##$DSLIST= <SSSSSSSSSSSSSSS>
##$DSPFIRM= 0
##$DSPFVS= -1
##$DTYPA= 0
##$EXP= <AID_chl>
##$F1LIST= <111111111111111>
##$F2LIST= <222222222222222>
##$F3LIST= <333333333333333>
##$FCUCHAN= (0..9)
0 2 1 0 0 0 0 0 0 0
##$FL1= 90
##$FL2= 90
##$FL3= 90
##$FL4= 90
##$FOV= 20
##$FQ1LIST= <freqlist>
##$FQ2LIST= <freqlist>
##$FQ3LIST= <freqlist>
##$FQ4LIST= <freqlist>
##$FQ5LIST= <freqlist>
##$FQ6LIST= <freqlist>
##$FQ7LIST= <freqlist>
##$FQ8LIST= <freqlist>
##$FRQLO3= 1882485.02994012
##$FRQLO3N= 0
##$FS= (0..7)
83 83 83 83 83 83 83 83
##$FTLPGN= 0
##$FW= 90000
##$FnMODE= 0
##$FnTYPE= 0
##$GP031= 0
##$GPNAM0= <sine.100>
##$GPNAM1= <sine.100>
##$GPNAM10= <sine.100>
##$GPNAM11= <sine.100>
##$GPNAM12= <sine.100>
##$GPNAM13= <sine.100>
##$GPNAM14= <sine.100>
##$GPNAM15= <sine.100>
##$GPNAM16= <sine.100>
##$GPNAM17= <sine.100>
##$GPNAM18= <sine.100>
##$GPNAM19= <sine.100>
##$GPNAM2= <sine.100>
##$GPNAM20= <sine.100>
##$GPNAM21= <sine.100>
##$GPNAM22= <sine.100>
##$GPNAM23= <sine.100>
##$GPNAM24= <sine.100>
##$GPNAM25= <sine.100>
##$GPNAM26= <sine.100>
##$GPNAM27= <sine.100>
##$GPNAM28= <sine.100>
##$GPNAM29= <sine.100>
##$GPNAM3= <sine.100>
##$GPNAM30= <sine.100>
##$GPNAM31= <sine.100>
##$GPNAM4= <sine.100>
##$GPNAM5= <sine.100>
##$GPNAM6= <sine.100>
##$GPNAM7= <sine.100>
##$GPNAM8= <sine.100>
##$GPNAM9= <sine.100>
##$GPX= (0..31)
0 0 0 0 0 0 0 0 0 0 0 0 0 0 0 0 0 0 0 0 0 0 0 0 0 0 0 0 0 0 0 0
##$GPY= (0..31)
0 0 0 0 0 0 0 0 0 0 0 0 0 0 0 0 0 0 0 0 0 0 0 0 0 0 0 0 0 0 0 0
##$GPZ= (0..31)
0 0 0 0 0 0 0 0 0 0 0 0 0 0 0 0 0 0 0 0 0 0 0 0 0 0 0 0 0 0 0 0
##$GRDPROG= <>
##$GRPDLY= -1
##$HDDUTY= 20
##$HDRATE= 20
##$HGAIN= (0..3)
0 0 0 0
##$HL1= 1
##$HL2= 35
##$HL3= 16
##$HL4= 17
##$HOLDER= 0
##$HPMOD= (0..7)
0 0 0 0 0 0 0 0
##$HPPRGN= 0
##$IN= (0..63)
0.001 0.001 0.001 0.001 0.001 0.001 0.001 0.001 0.001 0.001 0.001 0.001
0.001 0.001 0.001 0.001 0.001 0.001 0.001 0.001 0.001 0.001 0.001 0.001
0.001 0.001 0.001 0.001 0.001 0.001 0.001 0.001 0.001 0.001 0.001 0.001
0.001 0.001 0.001 0.001 0.001 0.001 0.001 0.001 0.001 0.001 0.001 0.001
0.001 0.001 0.001 0.001 0.001 0.001 0.001 0.001 0.001 0.001 0.001 0.001
0.001 0.001 0.001 0.001
##$INF= (0..7)
0 0 0 0 0 0 0 0
##$INP= (0..63)
0 0 0 0 0 0 0 0 0 0 0 0 0 0 0 0 0 0 0 0 0 0 0 0 0 0 0 0 0 0 0 0 0 0 0 0
0 0 0 0 0 0 0 0 0 0 0 0 0 0 0 0 0 0 0 0 0 0 0 0 0 0 0 0
##$INSTRUM= <avance400>
##$L= (0..31)
1 1 1 1 1 1 1 1 1 1 1 1 1 1 1 1 1 1 1 1 1 1 1 1 1 1 1 1 1 1 1 1
##$LFILTER= 100
##$LGAIN= -15
##$LINPSTP= 10
##$LOCKED= yes
##$LOCKFLD= 3186
##$LOCKGN= 119
##$LOCKPOW= -35
##$LOCKPPM= 7.23999977111816
##$LOCNUC= <2H>
##$LOCPHAS= 356
##$LOCSHFT= yes
##$LOCSW= 0
##$LTIME= 0.200000002980232
##$MASR= 4200
##$MASRLST= <masrlst>
##$NBL= 1
##$NC= -2
##$NLOGCH= 1
##$NS= 128
##$NUC1= <1H>
##$NUC2= <13C>
##$NUC3= <off>
##$NUC4= <off>
##$NUC5= <off>
##$NUC6= <off>
##$NUC7= <off>
##$NUC8= <off>
##$NUCLEI= 0
##$NUCLEUS= <off>
##$O1= 1922.3
##$O2= 4979.85804243228
##$O3= 1900.52349393
##$O4= 1900.52349393
##$O5= 0
##$O6= 0
##$O7= 0
##$O8= 0
##$OBSCHAN= (0..9)
0 0 0 0 0 0 0 0 0 0
##$OVERFLW= 0
##$P= (0..63)
7.6 7.6 15.2 14.9 29.8 16.5 25 50 0 0 0 0 0 0 0 200000 1000 2500 0 600
2500 0 0 0 0 200 0 7.6 1000 0 0 0 0 0 0 0 0 0 0 0 0 0 0 0 0 0 0 0 0 0 0
0 0 0 0 0 0 0 0 0 0 0 0 0
##$PACOIL= (0..15)
0 0 0 0 0 0 0 0 0 0 0 0 0 0 0 0
##$PAPS= 2
##$PARMODE= 0
##$PCPD= (0..9)
100 100 70 100 100 100 100 100 100 100
##$PHCOR= (0..31)
0 0 0 0 0 0 0 0 0 0 0 0 0 0 0 0 0 0 0 0 0 0 0 0 0 0 0 0 0 0 0 0
##$PHLIST= <>
##$PHP= 1
##$PH_ref= 0
##$PL= (0..63)
120 0 -4 120 120 120 120 120 120 60 10.34 22.38 9 120 120 120 120 120 0
120 120 120 120 120 120 120 120 22.38 120 120 9 120 120 120 120 120 120
120 120 120 120 120 120 120 120 120 120 120 120 120 120 120 120 120 120
120 120 120 120 120 120 120 120 120
##$PLSTEP= 0.1
##$PLSTRT= -6
##$POWMOD= 0
##$PQPHASE= 0
##$PQSCALE= 0
##$PR= 1
##$PRECHAN= (0..15)
-1 1 2 -1 -1 -1 -1 -1 -1 -1 -1 -1 -1 -1 -1 -1
##$PRGAIN= 0
##$PROBHD= <5 mm PABBI 1H-BB Z-GRD Z811201/0006
>
##$PROSOL= no
##$PULPROG= <zg>
##$PW= 0
##$PYNM= <acqu.py>
##$QNP= 1
##$RD= 0
##$RECCHAN= (0..15)
-1 -1 -1 -1 -1 -1 -1 -1 -1 -1 -1 -1 -1 -1 -1 -1
##$RECPH= 0
##$RECPRE= (0..15)
-1 -1 -1 -1 -1 -1 -1 -1 -1 -1 -1 -1 -1 -1 -1 -1
##$RECPRFX= (0..15)
-1 -1 -1 -1 -1 -1 -1 -1 -1 -1 -1 -1 -1 -1 -1 -1
##$RECSEL= (0..15)
0 0 0 0 0 0 0 0 0 0 0 0 0 0 0 0
##$RG= 181
##$RO= 0
##$ROUTWD1= (0..23)
0 0 0 0 0 0 0 0 0 0 0 0 0 0 0 0 0 0 0 0 1 1 0 0
##$ROUTWD2= (0..23)
0 0 0 0 0 1 0 0 0 0 0 0 0 0 0 0 0 0 1 0 1 1 0 0
##$RSEL= (0..9)
0 1 2 0 0 0 0 0 0 0
##$S= (0..7)
83 4 83 83 83 83 83 83
##$SEOUT= 0
##$SFO1= 400.1319223
##$SFO2= 100.617748858042
##$SFO3= 400.131900523494
##$SFO4= 400.131900523494
##$SFO5= 500.13
##$SFO6= 500.13
##$SFO7= 500.13
##$SFO8= 500.13
##$SOLVENT= <CDCl3>
##$SP= (0..31)
1 120 120 120 0 0 120 120 0 0 0 120 0 0 120 0 150 150 120 120.87 118.96
122.27 114.95 150 150 150 150 150 150 120 120 120
##$SP07= 0
##$SPECTR= 0
##$SPNAM0= <gauss>
##$SPNAM1= <Gaus1.1000>
##$SPNAM10= <gauss>
##$SPNAM11= <Gaus1.1000>
##$SPNAM12= <gauss>
##$SPNAM13= <gauss>
##$SPNAM14= <Gaus1.1000>
##$SPNAM15= <Gaus1.1000>
##$SPNAM16= <gauss>
##$SPNAM17= <gauss>
##$SPNAM18= <Gaus1.1000>
##$SPNAM19= <Gaus1.1000>
##$SPNAM2= <Gaus1.1000>
##$SPNAM20= <Gaus1.1000>
##$SPNAM21= <Gaus1.1000>
##$SPNAM22= <Gaus1.1000>
##$SPNAM23= <gauss>
##$SPNAM24= <gauss>
##$SPNAM25= <gauss>
##$SPNAM26= <gauss>
##$SPNAM27= <gauss>
##$SPNAM28= <gauss>
##$SPNAM29= <Gaus1.1000>
##$SPNAM3= <Gaus1.1000>
##$SPNAM30= <Gaus1.1000>
##$SPNAM31= <Gaus1.1000>
##$SPNAM4= <gauss>
##$SPNAM5= <gauss>
##$SPNAM6= <Gaus1.1000>
##$SPNAM7= <Gaus1.1000>
##$SPNAM8= <gauss>
##$SPNAM9= <gauss>
##$SPOAL= (0..31)
0.5 0.5 0.5 0.5 0.5 0.5 0.5 0.5 0.5 0.5 0.5 0.5 0.5 0.5 0.5 0.5 0.5 0.5
0.5 0.5 0.5 0.5 0.5 0.5 0.5 0.5 0.5 0.5 0.5 0.5 0.5 0.5
##$SPOFFS= (0..31)
0 0 0 0 0 0 0 0 0 0 0 0 0 0 0 0 0 0 0 0 0 0 0 0 0 0 0 0 0 0 0 0
##$SUBNAM0= <"">
##$SUBNAM1= <"">
##$SUBNAM2= <"">
##$SUBNAM3= <"">
##$SUBNAM4= <"">
##$SUBNAM5= <"">
##$SUBNAM6= <"">
##$SUBNAM7= <"">
##$SUBNAM8= <"">
##$SUBNAM9= <"">
##$SW= 12.4709369134976
##$SWIBOX= (0..15)
0 1 2 0 0 0 0 0 0 0 0 0 0 0 0 0
##$SW_h= 4990.01996007984
##$SWfinal= 0
##$TD= 16244
##$TD0= 1
##$TE= 301.7
##$TE2= 300
##$TE3= 300
##$TEG= 300
##$TL= (0..7)
0 120 120 120 120 120 120 120
##$TP= (0..7)
150 150 150 150 150 150 150 150
##$TP07= 0
##$TPNAME0= <>
##$TPNAME1= <>
##$TPNAME2= <>
##$TPNAME3= <>
##$TPNAME4= <>
##$TPNAME5= <>
##$TPNAME6= <>
##$TPNAME7= <>
##$TPOAL= (0..7)
0.5 0.5 0.5 0.5 0.5 0.5 0.5 0.5
##$TPOFFS= (0..7)
0 0 0 0 0 0 0 0
##$TUNHIN= 0
##$TUNHOUT= 0
##$TUNXOUT= 0
##$USERA1= <user>
##$USERA2= <user>
##$USERA3= <user>
##$USERA4= <user>
##$USERA5= <user>
##$V9= 5
##$VALIST= <valist>
##$VCLIST= <CCCCCCCCCCCCCCC>
##$VD= 0
##$VDLIST= <DDDDDDDDDDDDDDD>
##$VPLIST= <PPPPPPPPPPPPPPP>
##$VTLIST= <TTTTTTTTTTTTTTT>
##$WBST= 1024
##$WBSW= 15.53612
##$XGAIN= (0..3)
0 0 0 0
##$XL= 0
##$YL= 0
##$YMAX_a= 3589006
##$YMIN_a= -2827153
##$ZGOPTNS= <>
##$ZL1= 120
##$ZL2= 120
##$ZL3= 120
##$ZL4= 120
##$ABSF1= 10
##$ABSF2= 0
##$ABSG= 5
##$ABSL= 3
##$ALPHA= 0
##$AQORDER= 0
##$ASSFAC= 0
##$ASSFACI= 0
##$ASSFACX= 0
##$ASSWID= 0
##$AUNMP= <proc_1H_AID>
##$AXLEFT= 0
##$AXNAME= <>
##$AXNUC= <off>
##$AXRIGHT= 0
##$AXTYPE= 0
##$AXUNIT= <>
##$AZFE= 0.1
##$AZFW= 0.1
##$BCFW= 1
##$BC_mod= 2
##$BYTORDP= 0
##$COROFFS= 0
##$CY= 12.5
##$DATMOD= 1
##$DC= 2
##$DFILT= <>
##$DTYPP= 0
##$F1P= 9.9967504570787
##$F2P= -9.53364507338961e-007
##$FCOR= 1
##$FTSIZE= 65536
##$FT_mod= 4
##$GAMMA= 1
##$GB= 0
##$INTBC= 1
##$INTSCL= 1
##$ISEN= 128
##$LB= 1
##$LEV0= 0
##$LPBIN= 0
##$MAXI= 10000
##$MC2= 0
##$MEAN= 0
##$ME_mod= 0
##$MI= 0.02
##$NCOEF= 0
##$NC_proc= 0
##$NLEV= 6
##$NOISF1= 8.174992
##$NOISF2= 6.675002
##$NSP= 1
##$NTH_PI= 0
##$NZP= 0
##$OFFSET= 11.01498
##$PC= 1
##$PHC0= 198.4338
##$PHC1= -8.11141
##$PH_mod= 0
##$PKNL= yes
##$PPARMOD= 0
##$PPDIAG= 0
##$PPIPTYP= 0
##$PPMPNUM= 100
##$PPRESOL= 1
##$PSCAL= 0
##$PSIGN= 0
##$PYNMP= <proc.py>
##$REVERSE= no
##$SF= 400.130009885034
##$SI= 131072
##$SIGF1= 5.6
##$SIGF2= 5.2
##$SINO= 400
##$SIOLD= 131072
##$SPECTYP= <>
##$SREGLST= <1H.CDCl3>
##$SSB= 2
##$STSI= 0
##$STSR= 0
##$SW_p= 4990.01996007982
##$SYMM= 0
##$S_DEV= 0
##$TDeff= 16244
##$TDoff= 0
##$TI= <>
##$TILT= no
##$TM1= 0
##$TM2= 0
##$TOPLEV= 0
##$USERP1= <user>
##$USERP2= <user>
##$USERP3= <user>
##$USERP4= <user>
##$USERP5= <user>
##$WDW= 4
##$XDIM= 8192
##$YMAX_p= 0
##$YMIN_p= 0
##$CURPLOT= <\\rik006s\net8_hp>
##$CURPRIN= <$\\rik006s\net8_hp>
##$DFORMAT= <normdp>
##$LAYOUT= <+/1d_h.xwp>
##$LFORMAT= <normlp>
##$PFORMAT= <normpl>
##$SURQMSG= 1
$$ End of Bruker specific parameters
$$ ---------------------------------
##NTUPLES= NMR FID
##VAR_NAME=  TIME,          FID/REAL,        FID/IMAG
##SYMBOL=    X,             R,               I
##VAR_TYPE=  INDEPENDENT,   DEPENDENT,       DEPENDENT
##VAR_FORM=  AFFN,          ASDF,            ASDF
##VAR_DIM=   8122,          8122,            8122
##UNITS=     SECONDS,       ARBITRARY UNITS, ARBITRARY UNITS
##FACTOR=    0.0002004,     1,               1
##FIRST=     0,             -2817436,        77017
##LAST=      1.6274484,     -18617,          -20002
##MIN=       0,             -2817436,        -2817436
##MAX=       1.6274484,     3407672,         3407672
$$ Real data points
##PAGE= N=1
##DATA TABLE= (X++(R..R)), XYDATA
0 -2817436
1  -878233
2  3407672
3  -516480
4 -2767105
5   848588
6  1813395
7 -1072442
8  -485428
9  1449866
10   115436
11 -1174768
12   664331
13  1467887
14  -355223
15 -1151066
16   418826
17   843763
18  -402260
19  -639992
20   122581
21  -205983
22  -261339
23   512050
24   -17376
25 -1045879
26   101909
27   827522
28  -539756
29  -389050
30  1214431
31   -60757
32 -1393133
33   963785
34  1823741
35 -1407940
36 -1643050
37  1750817
38  1341904
39 -1748640
40  -789379
41  1403296
42    10180
43 -1229596
44   468760
45   758294
46 -1150548
47  -737198
48  1550273
49   828217
50 -1607640
51  -727676
52  1666661
53   645003
54 -1255570
55   -85751
56  1017565
57  -230116
58  -332148
59   635850
60  -304374
61  -928844
62   504850
63   493394
64  -810088
65  -161574
66   579261
67  -436763
68  -286162
69   822237
70   -76895
71 -1053192
72   338151
73  1151409
74  -201291
75  -750986
76   343287
77   488679
78  -407926
79  -168768
80   611237
81  -180870
82  -918451
83   477377
84  1179540
85  -802473
86 -1418921
87   768939
88  1128047
89  -881146
90  -777617
91   733506
92   241832
93  -460235
94   388237
95   249000
96  -746987
97     1692
98   951682
99    -1542
100  -622599
101   144486
102   287081
103  -125257
104   104721
105   -25235
106  -520245
107    -8348
108   570506
109   -75983
110  -542458
111     5627
112   280959
113  -105777
114  -119958
115   235557
116    59559
117  -358755
118   138277
119   781721
120   -40806
121  -931023
122   118749
123   967366
124  -164466
125  -684201
126   290599
127   231038
128  -402545
129   158745
130   294371
131  -673164
132  -415037
133   709336
134   372838
135  -589753
136  -343022
137   304903
138   285117
139   -14041
140  -153715
141  -146246
142    94587
143   390765
144   251936
145  -270868
146  -297575
147   221742
148   235273
149  -194160
150   -73680
151   102126
152  -251683
153  -120033
154   463477
155   -23405
156  -779155
157   -68977
158   704293
159   -17311
160  -496822
161   172474
162   256528
163  -267004
164   123289
165   468689
166  -323360
167  -504567
168   534973
169   623481
170  -383275
171  -503850
172   166653
173   265357
174   -33843
175  -160055
176  -208252
177  -123573
178   182767
179   263723
180  -114693
181  -417500
182   -72025
183   398374
184   174632
185  -219087
186   -44605
187    85426
188     9061
189   275797
190   176102
191  -517885
192  -250809
193   621863
194   221048
195  -526243
196   -60563
197   272986
198  -221292
199  -104577
200   331956
201  -177545
202  -532127
203   224705
204   619246
205  -128228
206  -536897
207    45975
208   397070
209    36784
210  -103007
211    42170
212   -94339
213   -53790
214   366245
215   154814
216  -507218
217  -285361
218   402159
219   241916
220  -235613
221  -167242
222   -27370
223   -25577
224   192013
225   145938
226  -365791
227  -327876
228   400030
229   446216
230  -242762
231  -280657
232   199652
233   103687
234   -76094
235   182320
236    32000
237  -407545
238    -9110
239   546255
240    35223
241  -583960
242  -158985
243   361500
244   100283
245  -200905
246   -31671
247     6768
248  -130670
249   150855
250   343456
251  -248328
252  -494981
253   279418
254   542491
255  -149614
256  -276120
257   116478
258    22377
259     3549
260   257532
261  -139008
262  -502302
263   136589
264   526027
265  -114759
266  -435098
267   -10179
268   160089
269    -5298
270    57986
271    43486
272  -245636
273  -109994
274   441243
275   288383
276  -435698
277  -337039
278   368470
279   298680
280  -188369
281   -85096
282    64987
283  -136606
284    35390
285   305891
286  -133493
287  -510395
288    37367
289   503981
290    42103
291  -394678
292   -82491
293   179781
294    36720
295    66981
296    74240
297  -270945
298  -147778
299   453834
300   269109
301  -416436
302  -249768
303   250980
304   114541
305   -50872
306    57207
307  -140971
308  -227391
309   240868
310   349222
311  -270624
312  -457533
313   150607
314   411068
315   -35551
316  -214059
317    18006
318    -3850
319   -21780
320   257301
321    67622
322  -454069
323  -138664
324   514548
325   203338
326  -385068
327  -196282
328   143574
329    76125
330    33029
331    26590
332  -181059
333  -177174
334   242228
335   338420
336  -177129
337  -396603
338    74706
339   320558
340    30979
341   -88957
342   -32285
343  -132061
344    52438
345   352080
346   -37112
347  -491314
348   -54880
349   413811
350    98150
351  -236322
352  -100005
353     1408
354    -3942
355   144496
356   113378
357  -272184
358  -266658
359   323528
360   412461
361  -231824
362  -369702
363   141598
364   220229
365   -24459
366    45340
367   -39189
368  -260958
369    96328
370   417699
371   -79388
372  -458573
373   -48970
374   297393
375   104625
376  -104919
377  -120202
378  -103572
379    38190
380   240486
381    71236
382  -319390
383  -199912
384   313186
385   297608
386  -155735
387  -209675
388    20408
389    48792
390   106763
391   139994
392  -170313
393  -295404
394   159415
395   386782
396   -74622
397  -399441
398   -71662
399   226932
400    84746
401   -42374
402   -37227
403  -152780
404   -44790
405   332366
406   160258
407  -407331
408  -225850
409   351375
410   231548
411  -133985
412   -87570
413   -51948
414   -48624
415   195181
416   168492
417  -265360
418  -288338
419   191927
420   324190
421   -63737
422  -275005
423   -80183
424    82876
425    84960
426   105335
427   -53639
428  -288605
429     1094
430   428115
431    86607
432  -395777
433  -122688
434   232344
435   113381
436    22625
437    -6905
438  -184956
439   -80762
440   286255
441   182955
442  -281297
443  -285127
444   158130
445   295528
446   -15256
447  -204452
448   -90087
449     1959
450    88451
451   178343
452   -78090
453  -344933
454    24666
455   409085
456    61466
457  -312439
458  -104872
459   113558
460    85737
461   112819
462    19208
463  -249189
464  -102954
465   335691
466   209096
467  -318090
468  -269824
469   185301
470   201358
471   -26540
472   -25611
473  -105322
474  -181268
475   159447
476   311841
477  -175827
478  -383972
479    89848
480   347181
481    45742
482  -186797
483  -119242
484    -9576
485    85085
486   167156
487    21465
488  -273276
489  -154121
490   337022
491   263605
492  -311590
493  -276785
494   171882
495   126636
496      332
497    95933
498  -134372
499  -264842
500   236215
501   364277
502  -233735
503  -365563
504   120709
505   250523
506    32580
507   -52033
508  -107263
509  -139853
510    74462
511   260585
512     7514
513  -347596
514  -131315
515   349383
516   220291
517  -239775
518  -195639
519    65090
520    53378
521    94312
522   145998
523  -181534
524  -294199
525   225305
526   394767
527  -177992
528  -386788
529    56775
530   228594
531    23909
532     7234
533   -46496
534  -240192
535    13754
536   391984
537    28948
538  -428651
539   -81863
540   337127
541   138806
542  -103745
543  -103562
544  -108529
545    11310
546   232585
547   106088
548  -255173
549  -236646
550   189604
551   328516
552   -97043
553  -347895
554   -18366
555   179524
556    35254
557    70186
558     3833
559  -301293
560   -27840
561   462744
562    62102
563  -460642
564   -73485
565   303507
566    79146
567   -18716
568    -6788
569  -210443
570   -87199
571   306019
572   160782
573  -308479
574  -253664
575   192249
576   286007
577   -35734
578  -217771
579  -106021
580    32599
581   141098
582   171329
583  -100328
584  -316475
585    44462
586   406972
587    56167
588  -352843
589  -123881
590   181515
591   113499
592    40451
593   -12509
594  -215433
595  -124083
596   305333
597   216802
598  -332948
599  -274471
600   232891
601   222801
602   -56862
603   -63645
604  -100907
605  -122338
606   187468
607   263425
608  -170452
609  -306809
610    89499
611   288265
612    63409
613  -184999
614  -179008
615    13329
616   151086
617   130379
618   -27063
619  -246259
620  -140219
621   298390
622   256711
623  -289455
624  -287557
625   177567
626   197842
627     6852
628    10038
629  -146694
630  -193777
631   228221
632   311073
633  -217005
634  -331079
635   125318
636   273555
637    11453
638  -133959
639  -117240
640   -70311
641    87839
642   209966
643   -21774
644  -293648
645   -65535
646   303353
647   141218
648  -213690
649  -151153
650    58112
651    86178
652   119583
653    64573
654  -193451
655  -187794
656   199740
657   268176
658  -155665
659  -309757
660    40321
661   222463
662    53906
663   -44519
664   -97921
665  -174724
666    68014
667   326399
668   -12798
669  -374120
670   -33793
671   328376
672   109239
673  -150789
674  -125857
675   -51925
676    78833
677   193406
678    17986
679  -241960
680  -137149
681   208482
682   227986
683  -148727
684  -270223
685    43453
686   187529
687    38367
688     1037
689   -59288
690  -185497
691    56381
692   311594
693   -35758
694  -326280
695    -2423
696   236181
697    59497
698   -50941
699   -68733
700  -136776
701     6063
702   247456
703    84100
704  -274029
705  -175690
706   225356
707   224010
708  -125112
709  -206503
710   -22480
711    74743
712   133836
713   106487
714  -166227
715  -244687
716   146248
717   313757
718   -69128
719  -294126
720   -29409
721   200943
722   117440
723   -26989
724  -101051
725  -135826
726    18369
727   237640
728    73465
729  -283860
730  -153593
731   233419
732   159929
733  -124071
734  -116925
735   -58873
736   -24146
737   167949
738   153949
739  -185300
740  -212336
741   156868
742   264178
743   -29433
744  -206103
745   -67633
746   103233
747   129795
748    76064
749   -82904
750  -236286
751   -29912
752   304827
753    87089
754  -345475
755  -171029
756   214077
757   140968
758   -32923
759   -64024
760  -150743
761   -39766
762   275872
763   170067
764  -237374
765  -196199
766   184331
767   235680
768   -27306
769  -169410
770   -97634
771    24751
772   127548
773   111457
774  -112030
775  -258969
776     3207
777   273796
778    54008
779  -240741
780  -118953
781   110989
782   133832
783    78090
784   -24759
785  -174217
786   -79660
787   232705
788   213300
789  -193619
790  -271266
791   115058
792   244887
793   -19365
794  -132747
795  -101548
796  -100734
797   121866
798   271882
799  -119101
800  -358050
801    74406
802   334428
803    23355
804  -177811
805   -84956
806     3629
807   126458
808   184602
809   -51525
810  -264793
811   -69723
812   230920
813   147162
814  -191343
815  -234318
816    65386
817   183178
818    41995
819   -41726
820  -109505
821  -128826
822   136999
823   288081
824   -64848
825  -299026
826    22360
827   268662
828    75632
829  -118339
830  -121543
831   -90268
832    55908
833   211775
834    10686
835  -314901
836  -148215
837   261784
838   184531
839  -180918
840  -187915
841    27383
842   121567
843   160390
844    60216
845  -199021
846  -152163
847   217347
848   270103
849   -99272
850  -269063
851   -21115
852   199462
853    98212
854   -92287
855  -143892
856  -113729
857    26680
858   224175
859    62846
860  -308096
861  -153674
862   270415
863   163184
864  -136053
865   -97869
866   -24959
867    19110
868   215030
869   136312
870  -239600
871  -199729
872   197419
873   229211
874   -68121
875  -205831
876   -83988
877   111902
878   166085
879    12938
880  -174478
881  -182275
882    51412
883   252816
884    53718
885  -280521
886  -154505
887   213121
888   194334
889   -73203
890  -140426
891   -79921
892    19517
893   199459
894   145320
895  -212571
896  -234289
897   190639
898   281964
899   -84865
900  -197968
901   -13101
902    42597
903    96362
904   146543
905  -136189
906  -303632
907    71627
908   296543
909   -30104
910  -240087
911   -80493
912    66538
913   131418
914    97586
915  -121585
916  -203423
917    43868
918   249633
919   121215
920  -158607
921  -200355
922   103873
923   268347
924    14142
925  -189134
926   -99168
927    17007
928   130157
929   152820
930  -138981
931  -309737
932    50028
933   292855
934     2091
935  -221555
936   -89007
937    58190
938   134927
939   131625
940   -72550
941  -223291
942    -4103
943   270144
944   135064
945  -190058
946  -180076
947    87314
948   176490
949    44094
950   -97696
951  -166118
952   -70213
953   171755
954   190253
955  -134597
956  -276223
957    26388
958   254765
959    68559
960  -159170
961  -121699
962    12393
963   118168
964   175969
965   -20694
966  -281542
967   -72781
968   299737
969   128418
970  -222815
971  -145946
972    54688
973    97026
974   123585
975    -9519
976  -242962
977   -91540
978   255175
979   177431
980  -140813
981  -194638
982     5531
983   184674
984   125291
985  -104697
986  -179254
987   -38819
988   118997
989   166412
990   -17139
991  -265830
992  -108845
993   250019
994   156443
995  -170048
996  -148430
997    16545
998    78265
999   157164
1000    61063
1001  -229409
1002  -158846
1003   236061
1004   240971
1005  -132236
1006  -217949
1007    14720
1008   131091
1009    90821
1010      234
1011  -173368
1012  -182911
1013   129537
1014   258876
1015   -66810
1016  -275203
1017   -36477
1018   190948
1019   117472
1020   -40255
1021  -136072
1022   -91976
1023   110602
1024   215013
1025    26145
1026  -210581
1027  -137689
1028   165976
1029   221780
1030   -72336
1031  -221078
1032   -42653
1033   104595
1034   108708
1035    36622
1036  -159626
1037  -214410
1038   104289
1039   276654
1040   -31664
1041  -250794
1042   -55707
1043   151496
1044   137475
1045    12287
1046  -120261
1047  -130781
1048    61196
1049   230179
1050    84275
1051  -221061
1052  -187080
1053   152099
1054   212707
1055   -64329
1056  -172962
1057   -67465
1058    26029
1059   143289
1060   124948
1061  -177048
1062  -250635
1063   122660
1064   274849
1065   -24796
1066  -201380
1067   -58560
1068    97867
1069   140020
1070    75353
1071  -111979
1072  -196422
1073    35137
1074   253477
1075    64538
1076  -229547
1077  -153480
1078   112195
1079   150966
1080     7851
1081  -114642
1082  -150590
1083    -4387
1084   207553
1085   127891
1086  -167012
1087  -206008
1088    74083
1089   240596
1090    55177
1091  -176205
1092  -120569
1093    70097
1094   140909
1095    91586
1096   -77802
1097  -225940
1098   -34663
1099   264795
1100   106251
1101  -237782
1102  -155061
1103    96194
1104   118759
1105    56086
1106   -47360
1107  -187023
1108   -52437
1109   235965
1110   166277
1111  -164982
1112  -205573
1113    64022
1114   204314
1115    61514
1116  -117674
1117  -138751
1118   -18358
1119   144717
1120   155469
1121   -93494
1122  -258088
1123   -15341
1124   242578
1125    87846
1126  -158126
1127  -139891
1128    12787
1129   127895
1130   126818
1131   -53761
1132  -206254
1133   -61800
1134   204520
1135   177886
1136  -111450
1137  -210912
1138    12325
1139   186595
1140    95820
1141   -74526
1142  -149979
1143   -77865
1144   139569
1145   207478
1146   -67095
1147  -258497
1148   -33587
1149   207026
1150   112876
1151  -104224
1152  -155772
1153   -38956
1154   114014
1155   153865
1156   -11433
1157  -216151
1158  -115686
1159   196135
1160   201062
1161  -114129
1162  -196620
1163    14833
1164   123650
1165   103316
1166    26307
1167  -168450
1168  -162945
1169   167892
1170   240160
1171   -91939
1172  -229390
1173   -23914
1174   136522
1175   114977
1176   -15161
1177  -164218
1178  -120885
1179   116167
1180   198768
1181   -10430
1182  -209541
1183  -115151
1184   148754
1185   188813
1186   -42762
1187  -173389
1188   -65884
1189    94915
1190   159420
1191    40206
1192  -173068
1193  -162130
1194   117925
1195   231325
1196   -14249
1197  -216686
1198   -82094
1199   124859
1200   131337
1201     3114
1202  -126809
1203  -150325
1204    50171
1205   236015
1206    43888
1207  -246319
1208  -122257
1209   151967
1210   133998
1211   -16575
1212  -104074
1213  -119430
1214    35736
1215   215154
1216    78327
1217  -191829
1218  -151224
1219   113600
1220   197195
1221    17465
1222  -155997
1223  -110507
1224    66429
1225   149994
1226    59761
1227  -132714
1228  -197123
1229    36622
1230   236943
1231    41005
1232  -208585
1233  -116731
1234    82649
1235   130001
1236    57475
1237   -95021
1238  -166435
1239    24744
1240   227537
1241    97061
1242  -158067
1243  -154232
1244    70754
1245   187670
1246    47599
1247  -137505
1248  -124767
1249    23666
1250   135449
1251    96161
1252  -110299
1253  -213228
1254     8869
1255   218384
1256    63065
1257  -172414
1258  -130116
1259    49427
1260   129502
1261    80653
1262   -67755
1263  -171218
1264   -14936
1265   217048
1266   130978
1267  -155172
1268  -167535
1269    68810
1270   153676
1271    48356
1272   -62704
1273  -141938
1274   -56497
1275   174498
1276   150559
1277  -146257
1278  -209719
1279    29603
1280   165740
1281    65901
1282   -93331
1283  -149541
1284   -20972
1285   152163
1286   118572
1287   -78367
1288  -173812
1289   -31511
1290   188055
1291   150116
1292  -114786
1293  -169008
1294    36431
1295   142897
1296    80195
1297   -40179
1298  -152568
1299   -77857
1300   162947
1301   163053
1302  -117688
1303  -209427
1304    -1391
1305   149492
1306    82500
1307   -73543
1308  -142793
1309   -43161
1310   124168
1311   155583
1312   -35481
1313  -205641
1314   -57272
1315   202984
1316   144908
1317  -105049
1318  -142089
1319    -2266
1320   103882
1321   122891
1322    -6147
1323  -196041
1324  -108732
1325   171730
1326   167985
1327  -105354
1328  -188880
1329   -20988
1330   117758
1331   105945
1332   -16266
1333  -151280
1334  -102549
1335   135529
1336   199328
1337   -50981
1338  -204970
1339   -42750
1340   146507
1341   126771
1342   -27765
1343  -147736
1344   -82917
1345   115134
1346   162699
1347   -22850
1348  -175116
1349   -99554
1350   117272
1351   188764
1352   -31940
1353  -209476
1354   -48903
1355   137540
1356    99474
1357    -5458
1358  -114647
1359  -146826
1360    79884
1361   238767
1362   -18353
1363  -239246
1364   -52410
1365   139628
1366   102706
1367    11056
1368  -108094
1369  -140510
1370    77395
1371   221180
1372    14161
1373  -201555
1374  -104982
1375   116873
1376   165007
1377     2122
1378  -154078
1379  -107464
1380    70626
1381   150588
1382    34709
1383  -153862
1384  -158956
1385    74737
1386   211118
1387    18382
1388  -182750
1389   -96450
1390    92013
1391   135685
1392    35779
1393  -104365
1394  -142690
1395    33564
1396   211737
1397    70782
1398  -190498
1399  -141383
1400    98569
1401   148949
1402    20589
1403  -108041
1404  -135936
1405    14222
1406   186016
1407    82464
1408  -162532
1409  -160596
1410    61554
1411   180177
1412    63138
1413  -135629
1414  -141317
1415    54743
1416   158287
1417    61703
1418   -90462
1419  -159672
1420   -16896
1421   210261
1422   115499
1423  -180858
1424  -157998
1425    83457
1426   126807
1427    47859
1428   -43957
1429  -163240
1430   -53983
1431   210892
1432   131310
1433  -168936
1434  -164916
1435    50378
1436   137895
1437    76468
1438   -67721
1439  -163582
1440   -24614
1441   171196
1442   110667
1443  -103770
1444  -163246
1445   -11780
1446   164654
1447   124745
1448   -97004
1449  -172193
1450     2406
1451   147926
1452    91886
1453   -61667
1454  -155080
1455   -62759
1456   155424
1457   165129
1458  -101892
1459  -214535
1460     8173
1461   164240
1462    73923
1463   -54207
1464  -124350
1465   -80954
1466   131023
1467   192358
1468   -75655
1469  -222311
1470    -5212
1471   170913
1472    91031
1473   -48482
1474  -133703
1475   -76324
1476   121603
1477   155712
1478   -53586
1479  -181493
1480   -59929
1481   128751
1482   153522
1483   -40346
1484  -185984
1485   -52599
1486   139472
1487   117441
1488   -28247
1489  -133544
1490   -98622
1491   111195
1492   199983
1493   -37200
1494  -208974
1495   -43619
1496   139649
1497   110942
1498   -19170
1499  -133592
1500  -106674
1501    91516
1502   181939
1503   -13795
1504  -199306
1505   -89240
1506   130414
1507   151372
1508   -26000
1509  -155094
1510   -80500
1511    90992
1512   156139
1513    21378
1514  -158897
1515  -118976
1516   113411
1517   190851
1518    -8305
1519  -181553
1520   -85588
1521   107444
1522   132660
1523      351
1524  -126375
1525  -120758
1526    49583
1527   183595
1528    33103
1529  -198693
1530  -119953
1531   122959
1532   143669
1533    -1925
1534   -99037
1535  -108172
1536    33348
1537   192953
1538    66900
1539  -179154
1540  -131653
1541   104453
1542   165275
1543    17792
1544  -138156
1545  -129760
1546    49299
1547   164628
1548    39074
1549  -148434
1550  -142147
1551    51623
1552   185465
1553    52223
1554  -164070
1555  -129727
1556    84081
1557   158905
1558    44125
1559  -102330
1560  -129187
1561    26630
1562   180997
1563    82449
1564  -152163
1565  -164949
1566    56926
1567   171328
1568    36013
1569  -131612
1570  -124906
1571    17056
1572   138331
1573    94775
1574  -104188
1575  -183792
1576    30300
1577   207246
1578    67430
1579  -134528
1580  -118079
1581    28714
1582   136808
1583    94169
1584   -88885
1585  -176399
1586    -3334
1587   180043
1588    92194
1589  -131397
1590  -164840
1591    22272
1592   165050
1593    79753
1594   -93747
1595  -141373
1596   -12754
1597   156685
1598   131456
1599  -100190
1600  -187031
1601    15959
1602   182853
1603    81844
1604  -105191
1605  -145637
1606   -17936
1607   128712
1608   111404
1609   -72686
1610  -177036
1611   -33403
1612   169571
1613   129984
1614   -97772
1615  -166698
1616     5796
1617   144043
1618   101310
1619   -37457
1620  -147260
1621   -65994
1622   147331
1623   153341
1624   -86035
1625  -192681
1626   -24384
1627   140728
1628   102347
1629   -58890
1630  -154603
1631   -61379
1632   123749
1633   145476
1634   -41210
1635  -181065
1636   -54772
1637   165828
1638   145558
1639   -68673
1640  -153089
1641   -36054
1642   108973
1643   132322
1644   -17239
1645  -177816
1646   -89612
1647   140597
1648   152176
1649   -62425
1650  -173793
1651   -57238
1652   116471
1653   135287
1654   -19995
1655  -151649
1656   -79249
1657   110454
1658   165751
1659    -9594
1660  -179644
1661   -84572
1662   132355
1663   143780
1664   -31268
1665  -145521
1666   -84111
1667    79448
1668   153895
1669    10648
1670  -169254
1671  -107880
1672   113363
1673   166476
1674    -9552
1675  -156441
1676   -81503
1677    96335
1678   143078
1679    14907
1680  -137125
1681  -124805
1682    77528
1683   184760
1684     4225
1685  -183602
1686   -93850
1687   102598
1688   138450
1689    15621
1690  -125816
1691  -122645
1692    65759
1693   184974
1694    33729
1695  -162146
1696  -110886
1697    94964
1698   164583
1699    16191
1700  -143642
1701  -112109
1702    49986
1703   145549
1704    46467
1705  -140418
1706  -146884
1707    63127
1708   180601
1709    30428
1710  -146316
1711  -112385
1712    59993
1713   153994
1714    60434
1715  -114042
1716  -131297
1717    43559
1718   170045
1719    63761
1720  -140204
1721  -150020
1722    53499
1723   159716
1724    33841
1725  -120561
1726  -125937
1727     9721
1728   151766
1729    91622
1730  -128018
1731  -162466
1732    58850
1733   179343
1734    51837
1735  -106746
1736  -120329
1737    16777
1738   155004
1739    92922
1740  -111661
1741  -163628
1742    15120
1743   165566
1744    74907
1745  -128966
1746  -156723
1747    22726
1748   150525
1749    72315
1750   -87868
1751  -138534
1752    -6234
1753   161987
1754   117752
1755  -100706
1756  -161978
1757    20993
1758   164954
1759    80704
1760   -91090
1761  -137908
1762   -19217
1763   126216
1764   111490
1765   -79662
1766  -183699
1767   -21266
1768   164921
1769    92984
1770   -97599
1771  -136318
1772   -10089
1773   128416
1774   125194
1775   -51232
1776  -166034
1777   -24787
1778   161988
1779   115032
1780   -79235
1781  -157276
1782   -29627
1783   139591
1784   109738
1785   -76611
1786  -155281
1787   -43611
1788   114773
1789   128314
1790   -47886
1791  -181998
1792   -39984
1793   165494
1794   117496
1795   -68915
1796  -128710
1797   -40965
1798   103354
1799   146303
1800   -22773
1801  -179340
1802   -58943
1803   145991
1804   126034
1805   -59950
1806  -152147
1807   -55923
1808   101443
1809   127425
1810   -22455
1811  -154908
1812   -76905
1813   115226
1814   152437
1815   -27993
1816  -164103
1817   -59281
1818   122012
1819   130164
1820   -21913
1821  -138043
1822   -76329
1823    92741
1824   147352
1825    -4645
1826  -165162
1827   -93751
1828   116965
1829   147296
1830   -32553
1831  -147191
1832   -67530
1833    81758
1834   136152
1835    18831
1836  -150457
1837  -110542
1838   108838
1839   162717
1840   -19084
1841  -147710
1842   -77060
1843    81880
1844   141874
1845    15688
1846  -141337
1847  -105642
1848    76127
1849   152018
1850    20957
1851  -149630
1852  -111519
1853    90737
1854   155354
1855     -670
1856  -130761
1857   -87516
1858    49019
1859   142999
1860    53135
1861  -140203
1862  -131714
1863    83533
1864   161654
1865     7893
1866  -130324
1867   -98195
1868    49728
1869   142917
1870    51154
1871  -126004
1872  -132423
1873    55546
1874   163712
1875    35979
1876  -138444
1877  -115890
1878    60894
1879   146561
1880    43663
1881  -111120
1882  -126752
1883    32381
1884   161700
1885    61735
1886  -131981
1887  -135053
1888    53827
1889   159620
1890    44806
1891  -120457
1892  -119357
1893    29221
1894   139149
1895    74830
1896  -102754
1897  -152124
1898    25709
1899   176541
1900    61665
1901  -129634
1902  -120879
1903    30727
1904   132030
1905    76821
1906   -88927
1907  -150269
1908     8170
1909   162058
1910    81215
1911  -111366
1912  -144057
1913    19012
1914   149540
1915    74135
1916   -96295
1917  -137028
1918      906
1919   142100
1920   102618
1921   -90659
1922  -164930
1923    10999
1924   164947
1925    76329
1926   -96539
1927  -134171
1928    -8685
1929   135722
1930   109112
1931   -81978
1932  -166453
1933   -10194
1934   156186
1935    99115
1936   -90707
1937  -152486
1938    -8425
1939   143886
1940   101416
1941   -70417
1942  -148991
1943   -34042
1944   139139
1945   126477
1946   -73893
1947  -168664
1948   -18317
1949   147703
1950   103970
1951   -67897
1952  -146462
1953   -37770
1954   123739
1955   126763
1956   -51085
1957  -168347
1958   -44938
1959   146821
1960   123648
1961   -72278
1962  -152795
1963   -31694
1964   115641
1965   121653
1966   -29376
1967  -162071
1968   -67860
1969   137843
1970   142116
1971   -57383
1972  -159787
1973   -43254
1974   121942
1975   132453
1976   -29034
1977  -156904
1978   -68597
1979   117225
1980   144535
1981   -30534
1982  -168746
1983   -76414
1984   123278
1985   139747
1986   -38285
1987  -154212
1988   -72881
1989    95713
1990   144989
1991    -4689
1992  -160020
1993   -90743
1994   115330
1995   157335
1996   -15979
1997  -150016
1998   -74267
1999    97657
2000   144482
2001     3021
2002  -142219
2003  -103146
2004    81228
2005   160567
2006     1128
2007  -168960
2008   -96338
2009    92760
2010   135694
2011     4156
2012  -133004
2013  -109253
2014    68761
2015   169200
2016    29778
2017  -152247
2018  -106372
2019    89031
2020   158762
2021    20459
2022  -137232
2023  -108117
2024    66227
2025   151635
2026    40178
2027  -135348
2028  -137502
2029    59697
2030   171473
2031    25635
2032  -149871
2033  -112981
2034    57093
2035   142212
2036    51381
2037  -117711
2038  -138782
2039    45384
2040   171288
2041    51657
2042  -127094
2043  -122041
2044    45213
2045   153404
2046    59893
2047  -114162
2048  -133401
2049    28618
2050   151972
2051    70197
2052  -110680
2053  -143211
2054    26196
2055   159431
2056    67408
2057  -117005
2058  -133421
2059    23486
2060   139351
2061    76203
2062   -90517
2063  -148244
2064     1032
2065   163052
2066    89743
2067  -117538
2068  -142318
2069    29064
2070   137971
2071    74100
2072   -70942
2073  -145510
2074   -20895
2075   161147
2076   105721
2077  -109852
2078  -148410
2079    13894
2080   131266
2081    84091
2082   -68308
2083  -150121
2084   -24418
2085   145901
2086   100618
2087   -82715
2088  -145077
2089   -22989
2090   132786
2091   110940
2092   -74028
2093  -152394
2094   -11498
2095   131353
2096    95200
2097   -49348
2098  -135885
2099   -46911
2100   130312
2101   130179
2102   -68019
2103  -153904
2104   -17864
2105   123529
2106    97315
2107   -45369
2108  -139427
2109   -56397
2110   116242
2111   128304
2112   -52518
2113  -160707
2114   -38928
2115   121699
2116   107557
2117   -45787
2118  -136881
2119   -51577
2120   108711
2121   130811
2122   -25523
2123  -149238
2124   -57398
2125   120887
2126   132631
2127   -36914
2128  -146129
2129   -48970
2130   105496
2131   114962
2132   -18335
2133  -136563
2134   -85497
2135    93104
2136   142272
2137   -29535
2138  -159075
2139   -59872
2140   100735
2141   113892
2142    -8759
2143  -126074
2144   -81646
2145    92653
2146   145107
2147    -5762
2148  -132273
2149   -71020
2150    85982
2151   138876
2152      -42
2153  -143921
2154   -80395
2155    85673
2156   119485
2157      152
2158  -123941
2159  -104577
2160    63924
2161   153557
2162     2145
2163  -155265
2164   -76051
2165    85659
2166   116519
2167    19077
2168  -107649
2169  -106762
2170    63748
2171   164451
2172    22692
2173  -144110
2174   -88770
2175    78455
2176   127094
2177    18114
2178  -115199
2179  -107311
2180    48117
2181   142465
2182    32898
2183  -128028
2184  -113312
2185    55704
2186   143240
2187    30969
2188  -118561
2189  -102467
2190    52703
2191   134424
2192    40882
2193  -104298
2194  -114174
2195    32746
2196   147859
2197    51648
2198  -119890
2199  -114218
2200    48427
2201   133934
2202    44127
2203   -99434
2204  -117037
2205    24837
2206   142778
2207    59746
2208  -109077
2209  -122111
2210    29480
2211   138956
2212    59446
2213  -108109
2214  -123563
2215    29393
2216   129850
2217    61448
2218   -84342
2219  -133903
2220     2505
2221   152981
2222    76502
2223  -113260
2224  -118046
2225    33593
2226   116770
2227    71557
2228   -58071
2229  -140459
2230   -14004
2231   154214
2232    79521
2233  -104612
2234  -120235
2235     8029
2236   111835
2237    84122
2238   -65728
2239  -144007
2240    -8685
2241   136194
2242    75271
2243   -73583
2244  -119195
2245   -20610
2246   122611
2247   107975
2248   -73051
2249  -141540
2250     1706
2251   123279
2252    76592
2253   -50702
2254  -122898
2255   -44038
2256   122700
2257   117527
2258   -75143
2259  -147482
2260    -6910
2261   110292
2262    82805
2263   -37588
2264  -132464
2265   -55400
2266   125612
2267   122123
2268   -65552
2269  -138242
2270   -19990
2271   102728
2272   100945
2273   -28400
2274  -140122
2275   -51255
2276   119208
2277   110265
2278   -43621
2279  -127206
2280   -52363
2281    95937
2282   124776
2283   -35157
2284  -145955
2285   -36755
2286   104080
2287    93280
2288   -15295
2289  -117761
2290   -80756
2291    97583
2292   140433
2293   -38710
2294  -138197
2295   -34423
2296    85581
2297   101868
2298     3186
2299  -128159
2300   -86768
2301   101915
2302   131386
2303   -31628
2304  -122567
2305   -57907
2306    67094
2307   125615
2308     9015
2309  -144852
2310   -79052
2311    98656
2312   115751
2313    -7794
2314  -107073
2315   -86059
2316    61671
2317   151049
2318     6534
2319  -150307
2320   -65280
2321    88466
2322   100043
2323    14918
2324   -96150
2325  -110705
2326    55619
2327   159975
2328     4672
2329  -147431
2330   -64546
2331    69632
2332    98258
2333    30854
2334   -96926
2335  -119248
2336    56445
2337   152216
2338     5967
2339  -122190
2340   -73611
2341    44123
2342   119280
2343    50567
2344  -113612
2345  -113929
2346    69669
2347   132228
2348    13996
2349   -93790
2350   -94843
2351    19396
2352   143251
2353    55071
2354  -133729
2355  -108009
2356    60551
2357   110075
2358    31768
2359   -81068
2360  -120244
2361    11831
2362   154394
2363    56406
2364  -122874
2365  -101167
2366    45806
2367   116119
2368    58964
2369   -79426
2370  -122902
2371    24576
2372   144795
2373    55654
2374   -96752
2375  -109174
2376    11111
2377   120938
2378    67465
2379   -99702
2380  -130159
2381    21911
2382   119128
2383    51006
2384   -71940
2385  -116775
2386    -8724
2387   137093
2388    86701
2389   -94422
2390  -116750
2391    26024
2392   116282
2393    69614
2394   -52193
2395  -126507
2396   -17949
2397   140378
2398    84044
2399   -95168
2400  -120397
2401     -417
2402   101042
2403    83118
2404   -60263
2405  -146590
2406   -17499
2407   133665
2408    77978
2409   -69865
2410  -111752
2411   -23862
2412   111686
2413   115557
2414   -60491
2415  -144608
2416    -1780
2417   120024
2418    73728
2419   -42091
2420  -116353
2421   -52246
2422   111910
2423   118984
2424   -67626
2425  -141659
2426   -10532
2427   100813
2428    82458
2429   -25915
2430  -123526
2431   -54946
2432   114644
2433   113756
2434   -53901
2435  -128215
2436   -32691
2437    91714
2438   101444
2439   -25032
2440  -133527
2441   -51945
2442   107980
2443   106754
2444   -32937
2445  -118234
2446   -52547
2447    91051
2448   125479
2449   -20979
2450  -134215
2451   -48585
2452    97548
2453   105570
2454   -18327
2455  -122174
2456   -75441
2457    82744
2458   125893
2459   -24175
2460  -137937
2461   -59795
2462    82365
2463   108450
2464    -3119
2465  -119555
2466   -74433
2467    85518
2468   128985
2469    -3756
2470  -116232
2471   -65714
2472    74641
2473   125577
2474     6789
2475  -128387
2476   -73602
2477    76123
2478   106693
2479     2477
2480  -110629
2481   -97538
2482    55591
2483   135142
2484     2077
2485  -132452
2486   -68922
2487    67590
2488   107792
2489    27848
2490   -96894
2491  -102983
2492    61788
2493   147487
2494    13308
2495  -118391
2496   -74812
2497    51608
2498   117999
2499    35865
2500  -111201
2501  -110620
2502    53812
2503   130233
2504    19461
2505  -106290
2506   -94169
2507    34200
2508   132420
2509    46591
2510  -117033
2511  -105347
2512    52233
2513   119270
2514    32882
2515   -88837
2516  -105529
2517    23406
2518   140184
2519    53154
2520  -112812
2521  -103122
2522    44718
2523   115869
2524    46053
2525   -78381
2526  -112648
2527    17033
2528   137777
2529    57113
2530  -104247
2531  -109329
2532    25103
2533   113653
2534    54801
2535   -84724
2536  -122111
2537    12972
2538   127312
2539    59916
2540   -86545
2541  -116102
2542     6957
2543   130689
2544    78548
2545   -84846
2546  -117650
2547    19741
2548   124286
2549    69457
2550   -66740
2551  -124235
2552   -11296
2553   129511
2554    80472
2555   -91328
2556  -126253
2557     -497
2558   109556
2559    75199
2560   -66038
2561  -132489
2562   -15569
2563   125956
2564    87178
2565   -66939
2566  -117046
2567   -10815
2568   117435
2569    98143
2570   -56819
2571  -129932
2572   -12191
2573   115204
2574    82112
2575   -52099
2576  -122716
2577   -37415
2578   108604
2579   102131
2580   -61394
2581  -137985
2582   -20069
2583   106594
2584    85921
2585   -35675
2586  -120194
2587   -47002
2588   110793
2589   118313
2590   -46099
2591  -133357
2592   -25772
2593   102522
2594    96448
2595   -28780
2596  -126137
2597   -58878
2598   101586
2599   116713
2600   -40380
2601  -132141
2602   -45104
2603    92038
2604   110611
2605   -18948
2606  -130233
2607   -57601
2608    98766
2609   112668
2610   -21782
2611  -118403
2612   -58727
2613    81175
2614   122556
2615   -12307
2616  -134776
2617   -63011
2618    87495
2619   107037
2620   -11755
2621  -113635
2622   -70514
2623    70691
2624   124987
2625       -5
2626  -127852
2627   -69395
2628    81002
2629   114068
2630       55
2631  -112017
2632   -76228
2633    66155
2634   124561
2635     8369
2636  -120472
2637   -83295
2638    65687
2639   120592
2640     9451
2641  -116244
2642   -84655
2643    61839
2644   122149
2645    16079
2646  -108571
2647   -88336
2648    53449
2649   128747
2650    26225
2651  -114531
2652   -90459
2653    57258
2654   122492
2655    25193
2656   -98907
2657   -95298
2658    39438
2659   127838
2660    33508
2661  -112139
2662   -95920
2663    46163
2664   116418
2665    33129
2666   -94626
2667  -101611
2668    34959
2669   124954
2670    38167
2671   -97335
2672   -92693
2673    32933
2674   117762
2675    50452
2676   -90779
2677  -105693
2678    34576
2679   120743
2680    39964
2681   -83433
2682   -98784
2683    12928
2684   117351
2685    60911
2686   -93627
2687  -115972
2688    28087
2689   116380
2690    44215
2691   -74401
2692  -102964
2693     2306
2694   120587
2695    71964
2696   -86070
2697  -111775
2698    20143
2699   113647
2700    57867
2701   -65877
2702  -109060
2703    -4070
2704   118144
2705    70421
2706   -80734
2707  -108624
2708     4281
2709   101223
2710    67781
2711   -62410
2712  -118892
2713    -5657
2714   115441
2715    65563
2716   -65665
2717   -99162
2718    -8518
2719    98896
2720    87191
2721   -57665
2722  -122985
2723    -2517
2724   111432
2725    63838
2726   -54010
2727  -101297
2728   -25963
2729    97432
2730    92140
2731   -56184
2732  -122629
2733   -12236
2734    99675
2735    75300
2736   -40471
2737  -110524
2738   -31068
2739   104370
2740    92090
2741   -48530
2742  -111989
2743   -26558
2744    91122
2745    94126
2746   -34402
2747  -124818
2748   -32357
2749   105202
2750    83731
2751   -41466
2752  -103188
2753   -42245
2754    79842
2755   105663
2756   -31242
2757  -128941
2758   -31725
2759    97912
2760    82234
2761   -26411
2762   -97761
2763   -53292
2764    79589
2765   112897
2766   -28270
2767  -121367
2768   -33857
2769    81757
2770    88947
2771    -9238
2772  -109904
2773   -65094
2774    87058
2775   107147
2776   -30008
2777  -109301
2778   -46252
2779    61289
2780   103344
2781     4056
2782  -126062
2783   -68105
2784    94458
2785   100405
2786   -20628
2787   -92364
2788   -60827
2789    50941
2790   123581
2791    11228
2792  -132121
2793   -66777
2794    86819
2795    95943
2796    -5575
2797   -90659
2798   -80783
2799    51269
2800   127403
2801     4129
2802  -122737
2803   -61580
2804    63197
2805    95869
2806    19053
2807   -96163
2808   -90796
2809    61017
2810   125129
2811      479
2812  -101564
2813   -61625
2814    40380
2815   103983
2816    39377
2817  -106442
2818   -97789
2819    64043
2820   113523
2821     3138
2822   -87628
2823   -77370
2824    22635
2825   118246
2826    46016
2827  -113229
2828   -94197
2829    59874
2830   106717
2831    23001
2832   -75555
2833   -96310
2834    21849
2835   131117
2836    40505
2837  -107023
2838   -84102
2839    37744
2840    98997
2841    47808
2842   -79269
2843  -116359
2844    28386
2845   131836
2846    29800
2847   -89125
2848   -79164
2849    11228
2850   100313
2851    72058
2852   -83882
2853  -120063
2854    36092
2855   121471
2856    30326
2857   -69713
2858   -86456
2859    -7771
2860   109755
2861    75197
2862   -90885
2863  -112620
2864    30157
2865   100005
2866    45361
2867   -52458
2868  -105446
2869   -12965
2870   122920
2871    70584
2872   -85730
2873   -96893
2874    12462
2875    88700
2876    74164
2877   -45607
2878  -126035
2879    -7815
2880   126940
2881    61324
2882   -72642
2883   -91028
2884   -15445
2885    86113
2886    93909
2887   -52521
2888  -134725
2889    -4032
2890   116688
2891    57249
2892   -49035
2893   -92460
2894   -32911
2895    95217
2896   102343
2897   -56429
2898  -124012
2899    -2499
2900    96271
2901    67470
2902   -30328
2903  -106339
2904   -42558
2905   105650
2906    94127
2907   -58603
2908  -105095
2909   -16336
2910    74945
2911    86421
2912   -20719
2913  -124402
2914   -39907
2915   109368
2916    82546
2917   -47765
2918   -91882
2919   -37383
2920    68928
2921   107211
2922   -20251
2923  -130569
2924   -33799
2925    99079
2926    77732
2927   -25883
2928   -93261
2929   -59030
2930    72556
2931   115985
2932   -23997
2933  -123906
2934   -35825
2935    77778
2936    85157
2937    -3710
2938  -106088
2939   -69783
2940    83255
2941   109491
2942   -26376
2943  -102962
2944   -43716
2945    56253
2946   101188
2947    10256
2948  -118818
2949   -71111
2950    87830
2951    98187
2952   -18873
2953   -88158
2954   -58843
2955    46984
2956   115132
2957    11234
2958  -121587
2959   -63707
2960    76777
2961    90212
2962     2372
2963   -85925
2964   -78998
2965    47703
2966   123187
2967     5433
2968  -113720
2969   -61518
2970    55146
2971    94023
2972    24383
2973   -95444
2974   -91002
2975    56865
2976   116255
2977     4873
2978   -94332
2979   -68099
2980    31626
2981   107643
2982    42241
2983  -105372
2984   -94904
2985    60864
2986   108763
2987    10901
2988   -78974
2989   -80062
2990    20750
2991   117119
2992    43266
2993  -104549
2994   -88440
2995    46628
2996    98831
2997    31176
2998   -73920
2999   -96941
3000    23730
3001   123536
3002    34693
3003   -94281
3004   -79132
3005    25286
3006    95271
3007    54054
3008   -75381
3009  -109501
3010    29311
3011   120074
3012    32908
3013   -79079
3014   -81093
3015     4410
3016   101340
3017    69312
3018   -82908
3019  -111840
3020    28692
3021   108183
3022    39262
3023   -62618
3024   -94867
3025    -8337
3026   110087
3027    70593
3028   -80935
3029  -103707
3030    15907
3031    96470
3032    59018
3033   -52204
3034  -110794
3035    -6351
3036   117278
3037    61894
3038   -71518
3039   -91716
3040    -3101
3041    85663
3042    77140
3043   -53142
3044  -122157
3045    -5416
3046   111859
3047    56308
3048   -56679
3049   -88671
3050   -20611
3051    87084
3052    88882
3053   -51688
3054  -116554
3055    -3480
3056    99151
3057    63652
3058   -39394
3059   -96752
3060   -32140
3061    96052
3062    89613
3063   -53862
3064  -109653
3065   -14806
3066    82454
3067    77796
3068   -27638
3069  -114187
3070   -36812
3071   100757
3072    83986
3073   -46604
3074   -95349
3075   -29487
3076    71731
3077    97468
3078   -18482
3079  -121266
3080   -37462
3081    97963
3082    79183
3083   -31466
3084   -92094
3085   -47324
3086    68792
3087   104522
3088   -20205
3089  -119083
3090   -36918
3091    82615
3092    81116
3093   -14382
3094   -96697
3095   -58456
3096    75622
3097   104523
3098   -21538
3099  -105734
3100   -38542
3101    65316
3102    88349
3103      866
3104  -103350
3105   -64436
3106    78325
3107   100535
3108   -17414
3109   -95604
3110   -51851
3111    51073
3112    99773
3113     9542
3114  -109678
3115   -65769
3116    72719
3117    98089
3118    -3241
3119   -90087
3120   -65244
3121    47852
3122   107798
3123    11401
3124  -106977
3125   -66076
3126    59863
3127    96168
3128    13067
3129   -90500
3130   -77038
3131    48401
3132   108898
3133    11682
3134   -96623
3135   -69257
3136    42396
3137    99325
3138    27104
3139   -92157
3140   -83253
3141    48478
3142   105618
3143    15015
3144   -84924
3145   -73170
3146    32330
3147   103791
3148    33778
3149   -91925
3150   -84370
3151    42897
3152   100694
3153    24565
3154   -79179
3155   -83632
3156    25749
3157   107953
3158    36322
3159   -87872
3160   -84067
3161    29011
3162   100067
3163    40168
3164   -76710
3165   -93198
3166    22437
3167   107223
3168    40580
3169   -77605
3170   -87126
3171    14889
3172   100503
3173    53394
3174   -74520
3175   -99250
3176    18920
3177   103883
3178    45108
3179   -69678
3180   -91389
3181     6135
3182    99356
3183    59348
3184   -68512
3185   -99866
3186    10330
3187    99664
3188    53540
3189   -62611
3190   -95966
3191    -1003
3192    98395
3193    62714
3194   -61534
3195   -97676
3196      318
3197    97589
3198    62780
3199   -56928
3200   -99237
3201    -5287
3202    96443
3203    65081
3204   -53925
3205   -98267
3206   -12101
3207    91766
3208    70991
3209   -50883
3210  -104379
3211   -15309
3212    91392
3213    70991
3214   -45389
3215  -101599
3216   -20710
3217    88366
3218    76476
3219   -40258
3220   -99169
3221   -22439
3222    88251
3223    83902
3224   -36349
3225  -103597
3226   -24074
3227    85892
3228    78162
3229   -33364
3230  -100676
3231   -36182
3232    78868
3233    85486
3234   -32895
3235  -106248
3236   -31082
3237    79273
3238    77945
3239   -22767
3240   -97957
3241   -41032
3242    79904
3243    90572
3244   -23895
3245   -99514
3246   -36385
3247    74012
3248    87014
3249   -16279
3250   -99745
3251   -46167
3252    72360
3253    87936
3254   -17861
3255   -97166
3256   -50221
3257    63745
3258    92864
3259   -10222
3260  -101072
3261   -50028
3262    67814
3263    90553
3264    -4876
3265   -91572
3266   -56733
3267    59508
3268    99791
3269    -1999
3270   -97979
3271   -55926
3272    59462
3273    92143
3274     3329
3275   -92561
3276   -62814
3277    54893
3278    98402
3279     4443
3280   -91003
3281   -61210
3282    52570
3283    96130
3284     9225
3285   -93710
3286   -66266
3287    50278
3288    91451
3289     9065
3290   -85504
3291   -69274
3292    41786
3293    99163
3294    14922
3295   -91196
3296   -66368
3297    46940
3298    93362
3299    21685
3300   -77390
3301   -74060
3302    39991
3303   103960
3304    21833
3305   -84873
3306   -71386
3307    31909
3308    91263
3309    27845
3310   -81661
3311   -84358
3312    29531
3313    95987
3314    24585
3315   -77715
3316   -78486
3317    22776
3318    98865
3319    40106
3320   -76764
3321   -79792
3322    30850
3323    95551
3324    36966
3325   -65404
3326   -81992
3327    16543
3328    99971
3329    42438
3330   -76156
3331   -85771
3332    18881
3333    87573
3334    39566
3335   -65633
3336   -88371
3337    10284
3338    96575
3339    44642
3340   -66723
3341   -84350
3342    13132
3343    92003
3344    49750
3345   -60862
3346   -88382
3347    10187
3348    93350
3349    50100
3350   -57381
3351   -89180
3352    -1792
3353    91804
3354    58686
3355   -59385
3356   -91159
3357     1948
3358    88715
3359    57437
3360   -48517
3361   -94581
3362   -11408
3363    91685
3364    63484
3365   -54507
3366   -92657
3367    -8776
3368    81817
3369    64973
3370   -44251
3371   -97550
3372   -11699
3373    90743
3374    64764
3375   -42939
3376   -87495
3377   -16995
3378    85294
3379    76313
3380   -41870
3381   -97758
3382   -11863
3383    82831
3384    63361
3385   -34473
3386   -94921
3387   -31523
3388    79874
3389    76516
3390   -43814
3391   -99312
3392   -20273
3393    75101
3394    70458
3395   -23076
3396   -93712
3397   -33785
3398    84308
3399    84981
3400   -29017
3401   -90765
3402   -29507
3403    69635
3404    82962
3405   -18386
3406   -98881
3407   -42231
3408    73614
3409    78723
3410   -23069
3411   -92886
3412   -46286
3413    62818
3414    89484
3415   -14397
3416  -100697
3417   -41368
3418    70155
3419    83670
3420    -9635
3421   -87100
3422   -51341
3423    62943
3424    95136
3425    -9170
3426   -96584
3427   -45086
3428    60021
3429    82413
3430    -2840
3431   -89928
3432   -59120
3433    59014
3434    92242
3435    -4090
3436   -89616
3437   -53649
3438    52680
3439    91041
3440     6119
3441   -92170
3442   -59188
3443    54947
3444    89408
3445     5887
3446   -82574
3447   -66452
3448    42843
3449    97681
3450     9876
3451   -90918
3452   -61759
3453    45469
3454    89114
3455    19173
3456   -77111
3457   -73887
3458    40630
3459   100801
3460    16918
3461   -85190
3462   -65744
3463    34304
3464    90643
3465    26545
3466   -82192
3467   -79722
3468    34899
3469    94223
3470    21041
3471   -76881
3472   -72800
3473    26643
3474    95297
3475    33803
3476   -79307
3477   -75666
3478    33402
3479    91919
3480    29586
3481   -66237
3482   -78567
3483    19084
3484    97370
3485    37127
3486   -78108
3487   -78957
3488    24764
3489    84987
3490    35674
3491   -62993
3492   -85534
3493    12638
3494    98710
3495    42624
3496   -70278
3497   -80075
3498    14379
3499    86417
3500    48695
3501   -57777
3502   -88192
3503     8231
3504    94505
3505    47658
3506   -59610
3507   -84068
3508      722
3509    88299
3510    54367
3511   -59856
3512   -90098
3513     4312
3514    87350
3515    51220
3516   -50184
3517   -87120
3518    -7218
3519    88854
3520    60015
3521   -54100
3522   -88563
3523    -1227
3524    84172
3525    57805
3526   -45878
3527   -90405
3528    -8475
3529    85757
3530    61290
3531   -45997
3532   -88567
3533   -12592
3534    82310
3535    65337
3536   -43608
3537   -92517
3538   -12897
3539    81542
3540    63291
3541   -37298
3542   -91018
3543   -23056
3544    79606
3545    72757
3546   -38521
3547   -92661
3548   -19591
3549    75934
3550    69657
3551   -26811
3552   -91313
3553   -32622
3554    76209
3555    77000
3556   -30330
3557   -91399
3558   -28245
3559    70351
3560    74381
3561   -21796
3562   -92092
3563   -35748
3564    71944
3565    77257
3566   -23870
3567   -88625
3568   -35346
3569    66359
3570    82394
3571   -16848
3572   -93016
3573   -36949
3574    68181
3575    77255
3576   -14480
3577   -87619
3578   -44266
3579    62330
3580    85503
3581   -12776
3582   -92155
3583   -41947
3584    61666
3585    79600
3586    -6779
3587   -86183
3588   -50180
3589    58390
3590    88857
3591    -3640
3592   -88362
3593   -51378
3594    54672
3595    85364
3596      944
3597   -86049
3598   -55702
3599    51260
3600    87645
3601     4341
3602   -85075
3603   -60082
3604    46726
3605    88314
3606     6893
3607   -83331
3608   -60217
3609    46295
3610    89813
3611    11432
3612   -81034
3613   -62852
3614    42007
3615    90396
3616    14045
3617   -81171
3618   -62313
3619    40531
3620    89995
3621    17047
3622   -77998
3623   -67348
3624    35432
3625    89215
3626    20131
3627   -78343
3628   -69196
3629    34095
3630    88682
3631    22994
3632   -75799
3633   -72980
3634    29729
3635    89991
3636    27270
3637   -72571
3638   -72181
3639    26309
3640    91080
3641    32419
3642   -71412
3643   -76298
3644    24322
3645    88673
3646    35123
3647   -65747
3648   -79099
3649    17207
3650    90843
3651    39792
3652   -67193
3653   -80818
3654    16224
3655    86885
3656    39735
3657   -60402
3658   -79782
3659     9814
3660    88199
3661    46836
3662   -61927
3663   -82660
3664    10550
3665    87993
3666    44822
3667   -56404
3668   -81502
3669     4037
3670    86241
3671    49533
3672   -57892
3673   -84015
3674     3288
3675    83275
3676    51208
3677   -50466
3678   -86729
3679    -1096
3680    86516
3681    51434
3682   -53121
3683   -83412
3684    -3944
3685    79291
3686    61067
3687   -43396
3688   -90126
3689    -7654
3690    83668
3691    55967
3692   -41881
3693   -82685
3694   -15032
3695    75465
3696    68250
3697   -37128
3698   -90278
3699   -14373
3700    79145
3701    61405
3702   -35193
3703   -84402
3704   -21570
3705    74103
3706    69034
3707   -34082
3708   -89460
3709   -20839
3710    72555
3711    65809
3712   -28009
3713   -87138
3714   -26535
3715    74181
3716    71527
3717   -30756
3718   -84077
3719   -24569
3720    65556
3721    72193
3722   -20724
3723   -90281
3724   -32302
3725    73111
3726    72751
3727   -25072
3728   -83157
3729   -34662
3730    58531
3731    76874
3732   -14998
3733   -90449
3734   -38470
3735    64996
3736    72886
3737   -14389
3738   -80877
3739   -43202
3740    57480
3741    81914
3742   -10533
3743   -84727
3744   -39825
3745    55294
3746    77603
3747      -97
3748   -83452
3749   -52327
3750    57606
3751    83609
3752    -9434
3753   -80310
3754   -44634
3755    44874
3756    79468
3757     5884
3758   -86160
3759   -56968
3760    54848
3761    80831
3762    -3484
3763   -75560
3764   -50854
3765    39985
3766    85726
3767    10584
3768   -83680
3769   -54581
3770    49352
3771    79781
3772     7697
3773   -71418
3774   -59073
3775    36314
3776    89649
3777    12853
3778   -81695
3779   -57356
3780    38409
3781    76775
3782    18449
3783   -69642
3784   -70411
3785    33121
3786    89866
3787    15528
3788   -74313
3789   -59256
3790    27637
3791    79502
3792    31656
3793   -67694
3794   -74479
3795    31234
3796    88300
3797    19779
3798   -64726
3799   -63832
3800    17999
3801    81873
3802    36264
3803   -69142
3804   -72923
3805    25939
3806    81149
3807    27390
3808   -59562
3809   -73263
3810    11959
3811    89530
3812    36478
3813   -67304
3814   -69867
3815    19963
3816    78129
3817    37643
3818   -54146
3819   -78884
3820     9696
3821    89080
3822    37637
3823   -60705
3824   -70415
3825     7537
3826    75367
3827    48392
3828   -52177
3829   -83306
3830     6940
3831    85008
3832    41789
3833   -49828
3834   -74111
3835    -4332
3836    76529
3837    55334
3838   -48719
3839   -83337
3840     1107
3841    76738
3842    47194
3843   -40552
3844   -80000
3845   -11624
3846    79763
3847    56844
3848   -46658
3849   -78376
3850    -3451
3851    70714
3852    55604
3853   -34170
3854   -84651
3855   -15450
3856    79603
3857    56740
3858   -43705
3859   -76006
3860   -12869
3861    64861
3862    62460
3863   -31947
3864   -89804
3865   -16233
3866    76506
3867    57344
3868   -34070
3869   -74543
3870   -22586
3871    66456
3872    70508
3873   -29241
3874   -86371
3875   -19045
3876    67787
3877    61111
3878   -22769
3879   -79186
3880   -30881
3881    65510
3882    70349
3883   -26849
3884   -82178
3885   -26572
3886    58299
3887    66176
3888   -11732
3889   -82642
3890   -35809
3891    64946
3892    71376
3893   -19651
3894   -76079
3895   -33094
3896    53734
3897    73792
3898    -8315
3899   -83379
3900   -37545
3901    60145
3902    70033
3903   -12085
3904   -76823
3905   -42035
3906    51628
3907    77238
3908    -7959
3909   -82524
3910   -39262
3911    53037
3912    71353
3913    -2358
3914   -75927
3915   -48858
3916    51104
3917    79792
3918    -6268
3919   -77005
3920   -42665
3921    43676
3922    73679
3923     5350
3924   -77087
3925   -54869
3926    48496
3927    79559
3928      724
3929   -70567
3930   -48816
3931    35334
3932    78236
3933    12265
3934   -76325
3935   -55935
3936    41601
3937    75624
3938     9735
3939   -65641
3940   -58426
3941    30832
3942    81516
3943    14706
3944   -73187
3945   -54913
3946    34924
3947    74517
3948    20193
3949   -65813
3950   -63499
3951    31521
3952    84296
3953    16272
3954   -68463
3955   -57386
3956    25265
3957    76895
3958    27574
3959   -65468
3960   -68561
3961    27460
3962    81883
3963    20649
3964   -63203
3965   -62663
3966    17957
3967    79241
3968    33515
3969   -63583
3970   -69199
3971    21669
3972    77953
3973    29830
3974   -56366
3975   -69178
3976    11998
3977    81961
3978    36881
3979   -60371
3980   -68744
3981    13485
3982    73351
3983    38380
3984   -50810
3985   -74737
3986     7000
3987    80944
3988    38271
3989   -54312
3990   -68192
3991     5032
3992    73280
3993    46984
3994   -46672
3995   -78451
3996     5226
3997    79229
3998    42053
3999   -46218
4000   -72354
4001    -4147
4002    74311
4003    50816
4004   -47333
4005   -78533
4006      931
4007    73140
4008    46994
4009   -39432
4010   -77670
4011    -9666
4012    76663
4013    52838
4014   -43869
4015   -75648
4016    -5559
4017    66831
4018    56199
4019   -32581
4020   -81122
4021   -14059
4022    73598
4023    55494
4024   -37198
4025   -74676
4026   -16298
4027    62435
4028    61930
4029   -27971
4030   -82181
4031   -19594
4032    68971
4033    58673
4034   -27133
4035   -74875
4036   -23653
4037    61290
4038    66814
4039   -24218
4040   -80646
4041   -22961
4042    62286
4043    60776
4044   -18542
4045   -77195
4046   -31487
4047    61783
4048    68789
4049   -21709
4050   -79530
4051   -26471
4052    56468
4053    65787
4054   -10526
4055   -79792
4056   -37204
4057    61510
4058    69982
4059   -17940
4060   -75617
4061   -33302
4062    49782
4063    70224
4064    -6031
4065   -79601
4066   -41445
4067    55529
4068    69448
4069   -10144
4070   -71470
4071   -42387
4072    45963
4073    74832
4074    -2178
4075   -76183
4076   -41383
4077    46668
4078    70665
4079     2669
4080   -71261
4081   -50007
4082    42550
4083    77213
4084      516
4085   -74242
4086   -46548
4087    38239
4088    70280
4089     9375
4090   -69683
4091   -54834
4092    41246
4093    78246
4094     6875
4095   -69003
4096   -48752
4097    35965
4098    74454
4099    15866
4100   -69930
4101   -58015
4102    35852
4103    76346
4104    11306
4105   -66061
4106   -56504
4107    27693
4108    77815
4109    18102
4110   -68438
4111   -57455
4112    30862
4113    73477
4114    21422
4115   -59159
4116   -63246
4117    21586
4118    79853
4119    23348
4120   -63886
4121   -58129
4122    21747
4123    71105
4124    28742
4125   -57563
4126   -68014
4127    17685
4128    78446
4129    27692
4130   -57834
4131   -61701
4132    14458
4133    72129
4134    35705
4135   -54105
4136   -69496
4137    14210
4138    74805
4139    31643
4140   -51706
4141   -66497
4142     6460
4143    75673
4144    38177
4145   -55042
4146   -70200
4147     9803
4148    71782
4149    37740
4150   -45829
4151   -70926
4152     3179
4153    76703
4154    42973
4155   -49326
4156   -70006
4157     4425
4158    69603
4159    44418
4160   -41189
4161   -75965
4162    -4656
4163    72948
4164    44507
4165   -43167
4166   -71372
4167    -5648
4168    67230
4169    49551
4170   -36730
4171   -75895
4172    -7111
4173    71419
4174    49987
4175   -34606
4176   -68936
4177   -13360
4178    66093
4179    56243
4180   -35020
4181   -75417
4182   -12188
4183    63202
4184    51068
4185   -27565
4186   -74463
4187   -20103
4188    65507
4189    59589
4190   -32322
4191   -74356
4192   -15112
4193    59735
4194    58358
4195   -21749
4196   -76864
4197   -23263
4198    65551
4199    59207
4200   -25594
4201   -73692
4202   -24170
4203    56312
4204    62444
4205   -19800
4206   -78428
4207   -26746
4208    60405
4209    61507
4210   -15331
4211   -70524
4212   -31263
4213    54726
4214    68173
4215   -13698
4216   -74476
4217   -30668
4218    52893
4219    61729
4220    -9681
4221   -71505
4222   -40462
4223    48952
4224    68573
4225   -10348
4226   -74406
4227   -34200
4228    46799
4229    67201
4230      -83
4231   -70830
4232   -42451
4233    49432
4234    70811
4235    -3912
4236   -68486
4237   -40309
4238    41919
4239    69998
4240     2106
4241   -73901
4242   -46391
4243    43999
4244    67395
4245      233
4246   -67161
4247   -48124
4248    36292
4249    75167
4250     6628
4251   -71143
4252   -45558
4253    39756
4254    70562
4255    12058
4256   -61619
4257   -52253
4258    33626
4259    76345
4260     9894
4261   -66758
4262   -50878
4263    28314
4264    68382
4265    16086
4266   -62105
4267   -59635
4268    28514
4269    73673
4270    15671
4271   -60395
4272   -54627
4273    22370
4274    72396
4275    23817
4276   -60194
4277   -58552
4278    25363
4279    72659
4280    21931
4281   -55857
4282   -59223
4283    16001
4284    74871
4285    27115
4286   -60548
4287   -61437
4288    20441
4289    69184
4290    27375
4291   -51385
4292   -64017
4293    12600
4294    75423
4295    30843
4296   -56910
4297   -60610
4298    14147
4299    67580
4300    34015
4301   -48795
4302   -67104
4303     9186
4304    73765
4305    33136
4306   -48535
4307   -62620
4308     3378
4309    67338
4310    40660
4311   -45275
4312   -68717
4313     5445
4314    68953
4315    36001
4316   -40356
4317   -65169
4318    -4169
4319    67545
4320    45114
4321   -44624
4322   -67633
4323      546
4324    65099
4325    42785
4326   -35172
4327   -68370
4328    -6814
4329    68025
4330    47807
4331   -39006
4332   -68972
4333    -5425
4334    62278
4335    48492
4336   -32214
4337   -72603
4338   -10287
4339    66207
4340    49095
4341   -34178
4342   -68964
4343   -12434
4344    61302
4345    54274
4346   -28655
4347   -74212
4348   -14390
4349    62773
4350    51749
4351   -26244
4352   -68273
4353   -20680
4354    58469
4355    57967
4356   -24711
4357   -72634
4358   -18324
4359    56900
4360    53426
4361   -19025
4362   -68760
4363   -26047
4364    54957
4365    59830
4366   -20243
4367   -69422
4368   -23968
4369    52359
4370    59710
4371   -12361
4372   -69433
4373   -29650
4374    53150
4375    61417
4376   -14864
4377   -68435
4378   -30641
4379    46677
4380    63331
4381   -10788
4382   -71769
4383   -32393
4384    50590
4385    61651
4386    -8173
4387   -66225
4388   -36832
4389    45492
4390    66981
4391    -5228
4392   -71055
4393   -35943
4394    46115
4395    63993
4396    -3180
4397   -66547
4398   -40765
4399    41684
4400    67307
4401     -879
4402   -67056
4403   -41232
4404    38676
4405    65142
4406     4693
4407   -63973
4408   -44564
4409    38054
4410    68434
4411     4507
4412   -61978
4413   -44276
4414    32573
4415    67691
4416    10613
4417   -63403
4418   -50129
4419    32988
4420    67749
4421     9509
4422   -58886
4423   -49052
4424    27837
4425    69942
4426    14338
4427   -62009
4428   -51530
4429    30275
4430    67118
4431    16005
4432   -57009
4433   -53821
4434    24055
4435    70936
4436    18041
4437   -59583
4438   -54837
4439    23208
4440    68116
4441    21340
4442   -55270
4443   -59575
4444    20456
4445    69195
4446    23590
4447   -55356
4448   -57610
4449    17378
4450    68283
4451    28271
4452   -50869
4453   -59994
4454    15999
4455    68924
4456    26532
4457   -48386
4458   -58920
4459     9641
4460    68162
4461    32190
4462   -48825
4463   -62799
4464     9196
4465    65348
4466    31113
4467   -44221
4468   -61951
4469     4143
4470    67658
4471    36810
4472   -44720
4473   -62900
4474     5424
4475    66362
4476    38594
4477   -40934
4478   -65322
4479     1588
4480    67863
4481    38324
4482   -41289
4483   -64413
4484    -1808
4485    62079
4486    43728
4487   -38975
4488   -67317
4489    -2733
4490    65036
4491    42735
4492   -35785
4493   -64364
4494    -8060
4495    61748
4496    48146
4497   -32900
4498   -68112
4499    -5594
4500    60834
4501    45680
4502   -28248
4503   -65990
4504   -14910
4505    58928
4506    49739
4507   -29312
4508   -67730
4509   -14302
4510    55775
4511    50038
4512   -24209
4513   -68285
4514   -18015
4515    58061
4516    52418
4517   -23913
4518   -65580
4519   -18870
4520    54447
4521    56437
4522   -19412
4523   -69485
4524   -21836
4525    55961
4526    55065
4527   -20211
4528   -67250
4529   -24805
4530    51093
4531    58893
4532   -17025
4533   -70451
4534   -25128
4535    51560
4536    57265
4537   -13515
4538   -66575
4539   -30865
4540    49334
4541    62620
4542   -12992
4543   -66455
4544   -29254
4545    45722
4546    60224
4547    -5296
4548   -66663
4549   -35203
4550    46568
4551    60535
4552    -7424
4553   -63609
4554   -35469
4555    40013
4556    61707
4557     -151
4558   -65647
4559   -37948
4560    42703
4561    62902
4562     -450
4563   -60746
4564   -40961
4565    35771
4566    65807
4567     2284
4568   -63976
4569   -40956
4570    36842
4571    62823
4572     5786
4573   -59427
4574   -45915
4575    34336
4576    68221
4577     5566
4578   -63058
4579   -43744
4580    32086
4581    64479
4582    11710
4583   -59805
4584   -49743
4585    31653
4586    66730
4587     9643
4588   -57754
4589   -48563
4590    24024
4591    67530
4592    18142
4593   -59087
4594   -51239
4595    27865
4596    64736
4597    14639
4598   -51758
4599   -52095
4600    18186
4601    67655
4602    22258
4603   -56453
4604   -52679
4605    22350
4606    62880
4607    22268
4608   -47437
4609   -57797
4610    14412
4611    68932
4612    21850
4613   -51875
4614   -53450
4615    13447
4616    63594
4617    29597
4618   -47363
4619   -62230
4620    12153
4621    68683
4622    26276
4623   -47067
4624   -55207
4625     7900
4626    64420
4627    36127
4628   -47064
4629   -62908
4630    11108
4631    65548
4632    31112
4633   -40414
4634   -59587
4635      342
4636    65527
4637    39408
4638   -44407
4639   -63050
4640     4741
4641    59448
4642    37742
4643   -35366
4644   -63929
4645    -2734
4646    65361
4647    40661
4648   -38394
4649   -59825
4650    -2332
4651    57227
4652    44592
4653   -31249
4654   -65724
4655    -5742
4656    62433
4657    40662
4658   -33819
4659   -60086
4660   -10318
4661    55401
4662    48726
4663   -28004
4664   -68414
4665    -9732
4666    58333
4667    44173
4668   -26900
4669   -62377
4670   -16348
4671    57182
4672    53000
4673   -26619
4674   -65809
4675   -13094
4676    54894
4677    48857
4678   -18870
4679   -66114
4680   -20889
4681    55710
4682    52821
4683   -23434
4684   -62430
4685   -20179
4686    48054
4687    54420
4688   -14467
4689   -66274
4690   -24615
4691    51317
4692    53319
4693   -17017
4694   -59872
4695   -26009
4696    44275
4697    57621
4698   -11268
4699   -66214
4700   -26221
4701    47612
4702    53346
4703    -8885
4704   -60173
4705   -32486
4706    42970
4707    59015
4708    -8719
4709   -63821
4710   -28914
4711    40752
4712    56178
4713    -1847
4714   -62183
4715   -37222
4716    42088
4717    61066
4718    -7504
4719   -60754
4720   -33855
4721    35096
4722    60333
4723     3109
4724   -64451
4725   -40068
4726    40264
4727    61715
4728      -73
4729   -57544
4730   -38954
4731    30496
4732    63347
4733     6725
4734   -61357
4735   -41954
4736    34720
4737    60697
4738     6702
4739   -54199
4740   -43599
4741    27117
4742    64623
4743     8773
4744   -57188
4745   -43280
4746    27853
4747    59606
4748    13690
4749   -53478
4750   -48697
4751    26299
4752    65080
4753    12148
4754   -53718
4755   -45541
4756    21091
4757    61320
4758    20093
4759   -52144
4760   -51985
4761    24063
4762    62293
4763    15492
4764   -48911
4765   -51034
4766    16201
4767    63652
4768    23450
4769   -51318
4770   -53505
4771    18568
4772    60857
4773    22363
4774   -45366
4775   -54811
4776    12921
4777    64981
4778    26138
4779   -48256
4780   -52800
4781    12575
4782    59569
4783    29064
4784   -43274
4785   -58413
4786     9397
4787    63362
4788    28283
4789   -41916
4790   -54089
4791     5622
4792    59742
4793    34457
4794   -40194
4795   -59184
4796     5246
4797    60776
4798    32389
4799   -38014
4800   -55200
4801      203
4802    57836
4803    37659
4804   -36775
4805   -60020
4806     1034
4807    57878
4808    36280
4809   -33269
4810   -61038
4811    -4859
4812    59074
4813    39834
4814   -34569
4815   -59310
4816    -4596
4817    55627
4818    42304
4819   -29223
4820   -63876
4821    -8273
4822    58816
4823    42044
4824   -30395
4825   -59260
4826   -10356
4827    53264
4828    47427
4829   -25559
4830   -64100
4831   -12099
4832    54749
4833    45037
4834   -23821
4835   -59364
4836   -16198
4837    50431
4838    49796
4839   -22110
4840   -61809
4841   -16266
4842    49165
4843    47083
4844   -17355
4845   -60967
4846   -20504
4847    49178
4848    50506
4849   -17942
4850   -60914
4851   -20259
4852    46126
4853    51788
4854   -12671
4855   -62514
4856   -25036
4857    47795
4858    52423
4859   -14182
4860   -60080
4861   -26728
4862    42486
4863    54937
4864    -8478
4865   -62202
4866   -28440
4867    44839
4868    55055
4869    -8200
4870   -59507
4871   -31217
4872    39958
4873    58294
4874    -5587
4875   -60683
4876   -30312
4877    40223
4878    55425
4879     -971
4880   -57833
4881   -35012
4882    36395
4883    57966
4884    -3210
4885   -57900
4886   -33355
4887    32095
4888    56820
4889     4000
4890   -56916
4891   -38186
4892    34214
4893    59550
4894     3266
4895   -55089
4896   -37551
4897    29724
4898    58168
4899     8095
4900   -56509
4901   -42882
4902    30423
4903    59455
4904     8089
4905   -52921
4906   -41888
4907    25418
4908    60925
4909    11595
4910   -54968
4911   -44555
4912    26259
4913    58232
4914    12991
4915   -50656
4916   -47586
4917    21512
4918    62409
4919    14591
4920   -52442
4921   -46065
4922    21074
4923    59855
4924    18602
4925   -47971
4926   -50023
4927    18301
4928    61220
4929    17625
4930   -47691
4931   -48150
4932    15228
4933    59072
4934    23583
4935   -45693
4936   -50964
4937    14463
4938    58958
4939    21611
4940   -43589
4941   -50331
4942     9463
4943    58761
4944    27730
4945   -43676
4946   -52666
4947    10862
4948    58106
4949    27447
4950   -39334
4951   -55243
4952     4981
4953    60077
4954    30630
4955   -41821
4956   -54480
4957     6176
4958    55696
4959    32001
4960   -36213
4961   -57826
4962     1555
4963    59265
4964    33503
4965   -37287
4966   -54941
4967     -736
4968    55670
4969    37567
4970   -32259
4971   -59062
4972    -1471
4973    55803
4974    36570
4975   -31859
4976   -56911
4977    -6345
4978    53631
4979    40679
4980   -30195
4981   -58118
4982    -4212
4983    51635
4984    39721
4985   -25827
4986   -57337
4987   -11419
4988    53892
4989    43446
4990   -27648
4991   -57830
4992    -8595
4993    49428
4994    42899
4995   -20884
4996   -60389
4997   -15170
4998    51451
4999    44481
5000   -23391
5001   -56925
5002   -15339
5003    47682
5004    48486
5005   -18745
5006   -61579
5007   -17405
5008    49166
5009    46986
5010   -17517
5011   -56953
5012   -22471
5013    45467
5014    50700
5015   -14929
5016   -61681
5017   -20799
5018    44483
5019    48385
5020   -10451
5021   -56628
5022   -27648
5023    43285
5024    54375
5025   -12888
5026   -58142
5027   -23680
5028    39936
5029    50421
5030    -6098
5031   -57289
5032   -29701
5033    40415
5034    52682
5035    -8844
5036   -55224
5037   -29273
5038    34738
5039    53524
5040    -2008
5041   -57995
5042   -30852
5043    36941
5044    52966
5045    -1405
5046   -53458
5047   -34771
5048    32593
5049    57419
5050     1681
5051   -56935
5052   -34815
5053    33939
5054    53811
5055     3466
5056   -51798
5057   -40760
5058    30491
5059    59556
5060     4357
5061   -54725
5062   -37758
5063    27112
5064    55189
5065    11088
5066   -51473
5067   -42864
5068    29134
5069    58469
5070     7835
5071   -48991
5072   -41629
5073    21704
5074    57504
5075    13901
5076   -51022
5077   -43048
5078    24324
5079    55390
5080    13240
5081   -44354
5082   -45102
5083    17863
5084    60587
5085    15801
5086   -48554
5087   -43458
5088    18915
5089    54618
5090    18947
5091   -43433
5092   -50968
5093    14064
5094    59221
5095    18702
5096   -46277
5097   -46437
5098    12097
5099    55417
5100    25582
5101   -42727
5102   -53370
5103    13709
5104    59537
5105    21849
5106   -40293
5107   -49262
5108     7211
5109    58028
5110    29654
5111   -41598
5112   -53967
5113     8846
5114    54277
5115    26480
5116   -34777
5117   -53644
5118     1656
5119    58129
5120    31414
5121   -39079
5122   -51450
5123     4824
5124    53585
5125    31890
5126   -31789
5127   -55432
5128     -356
5129    56956
5130    32022
5131   -35719
5132   -51668
5133    -2901
5134    50347
5135    37374
5136   -29471
5137   -57763
5138    -3294
5139    53134
5140    34324
5141   -26467
5142   -52765
5143    -8817
5144    52133
5145    42977
5146   -29093
5147   -58549
5148    -6119
5149    49462
5150    38901
5151   -21532
5152   -58080
5153   -14497
5154    50666
5155    44691
5156   -25146
5157   -56822
5158   -11458
5159    45535
5160    43513
5161   -17471
5162   -59514
5163   -16867
5164    50204
5165    43231
5166   -20943
5167   -52537
5168   -16877
5169    42457
5170    48545
5171   -15981
5172   -59450
5173   -17749
5174    46045
5175    43849
5176   -15074
5177   -52252
5178   -23360
5179    41430
5180    51430
5181   -13044
5182   -57661
5183   -19932
5184    41009
5185    45740
5186    -7591
5187   -53552
5188   -28638
5189    40315
5190    52594
5191   -11372
5192   -56587
5193   -24495
5194    35708
5195    50158
5196    -1883
5197   -56693
5198   -31467
5199    39533
5200    52796
5201    -5362
5202   -51796
5203   -31163
5204    30854
5205    55273
5206      738
5207   -56407
5208   -32619
5209    34857
5210    51396
5211       41
5212   -50680
5213   -36033
5214    29621
5215    56106
5216     3466
5217   -53563
5218   -33270
5219    29211
5220    50777
5221     6382
5222   -48821
5223   -39590
5224    28407
5225    56786
5226     5104
5227   -49345
5228   -36809
5229    23609
5230    53420
5231    11997
5232   -49763
5233   -43606
5234    25563
5235    56351
5236     8776
5237   -47001
5238   -40986
5239    19806
5240    57496
5241    15438
5242   -48664
5243   -43809
5244    21084
5245    52428
5246    15335
5247   -43274
5248   -46614
5249    15454
5250    58634
5251    17756
5252   -46751
5253   -43700
5254    16637
5255    52337
5256    21693
5257   -40456
5258   -49202
5259    13116
5260    57691
5261    19378
5262   -41100
5263   -44988
5264     8688
5265    53162
5266    25745
5267   -40314
5268   -49722
5269    11292
5270    54152
5271    23233
5272   -36549
5273   -49003
5274     3852
5275    55234
5276    28339
5277   -39357
5278   -50015
5279     6930
5280    51351
5281    27677
5282   -32014
5283   -52025
5284      320
5285    54993
5286    30798
5287   -35660
5288   -50596
5289      623
5290    49680
5291    34379
5292   -29902
5293   -55256
5294    -2179
5295    52776
5296    33087
5297   -29521
5298   -51237
5299    -4595
5300    50527
5301    39420
5302   -27650
5303   -54543
5304    -5365
5305    49695
5306    35818
5307   -24542
5308   -52572
5309   -10471
5310    49606
5311    40452
5312   -26225
5313   -54100
5314    -8726
5315    45462
5316    37986
5317   -19531
5318   -54467
5319   -13685
5320    48802
5321    41491
5322   -21517
5323   -51737
5324   -13733
5325    42847
5326    43670
5327   -16278
5328   -56813
5329   -15622
5330    45050
5331    42533
5332   -16333
5333   -52358
5334   -18784
5335    41453
5336    48166
5337   -14939
5338   -55812
5339   -18448
5340    41875
5341    44660
5342   -10116
5343   -53335
5344   -25407
5345    40112
5346    49291
5347   -11670
5348   -53456
5349   -22074
5350    36263
5351    48235
5352    -5195
5353   -54013
5354   -27494
5355    38849
5356    49089
5357    -6631
5358   -50584
5359   -26791
5360    33006
5361    50350
5362    -1412
5363   -53475
5364   -28836
5365    34548
5366    47452
5367    -1925
5368   -49094
5369   -31298
5370    30277
5371    52990
5372      307
5373   -52076
5374   -30551
5375    29953
5376    49219
5377     4133
5378   -49108
5379   -36157
5380    28677
5381    54596
5382     3098
5383   -48191
5384   -33513
5385    25077
5386    51708
5387     8629
5388   -48307
5389   -39621
5390    26509
5391    53321
5392     7493
5393   -47308
5394   -39129
5395    20232
5396    53769
5397    12383
5398   -48081
5399   -40223
5400    22950
5401    51060
5402    12707
5403   -42336
5404   -42577
5405    17762
5406    55599
5407    14973
5408   -46480
5409   -40982
5410    18052
5411    50761
5412    16751
5413   -41707
5414   -44589
5415    14918
5416    54244
5417    17206
5418   -40678
5419   -42051
5420    12018
5421    52289
5422    22055
5423   -40368
5424   -46227
5425    12244
5426    52622
5427    21816
5428   -35711
5429   -46158
5430     6364
5431    53850
5432    25971
5433   -38370
5434   -48302
5435     8756
5436    51090
5437    26456
5438   -33201
5439   -49650
5440     3188
5441    54213
5442    28305
5443   -35770
5444   -48149
5445     3352
5446    48503
5447    30123
5448   -30770
5449   -51985
5450      101
5451    52067
5452    29384
5453   -30259
5454   -48246
5455    -1210
5456    47810
5457    34452
5458   -28666
5459   -52441
5460    -2755
5461    48776
5462    31832
5463   -26647
5464   -49785
5465    -6421
5466    47411
5467    35790
5468   -26663
5469   -51770
5470    -6233
5471    46286
5472    35997
5473   -21161
5474   -51859
5475   -10361
5476    47844
5477    38891
5478   -22494
5479   -50729
5480   -12287
5481    43131
5482    41058
5483   -17710
5484   -53162
5485   -14615
5486    44789
5487    40670
5488   -17753
5489   -52561
5490   -16326
5491    41203
5492    43193
5493   -15097
5494   -52774
5495   -16419
5496    41385
5497    42637
5498   -13566
5499   -51360
5500   -19509
5501    40399
5502    45150
5503   -12470
5504   -51781
5505   -20480
5506    37451
5507    43630
5508    -8634
5509   -51742
5510   -23258
5511    37550
5512    45756
5513    -8490
5514   -50453
5515   -22741
5516    35560
5517    47094
5518    -5455
5519   -50742
5520   -26420
5521    34730
5522    46997
5523    -4460
5524   -48380
5525   -29500
5526    31932
5527    49191
5528    -2408
5529   -51215
5530   -29078
5531    30992
5532    48238
5533     2579
5534   -48593
5535   -31995
5536    29440
5537    51565
5538     1975
5539   -49321
5540   -31998
5541    27361
5542    49296
5543     5015
5544   -47998
5545   -35815
5546    24809
5547    50764
5548     5712
5549   -46264
5550   -34002
5551    23076
5552    50830
5553     8999
5554   -45748
5555   -35094
5556    23382
5557    50435
5558     9475
5559   -44739
5560   -38146
5561    20806
5562    51224
5563    10503
5564   -45158
5565   -39345
5566    18672
5567    49347
5568    13374
5569   -42133
5570   -41154
5571    16924
5572    52298
5573    15522
5574   -41047
5575   -41362
5576    14237
5577    51288
5578    17871
5579   -38544
5580   -42638
5581    13139
5582    52124
5583    19604
5584   -38338
5585   -44378
5586     9674
5587    51176
5588    21895
5589   -37522
5590   -45275
5591     8868
5592    48851
5593    24289
5594   -35067
5595   -47192
5596     6961
5597    51181
5598    24591
5599   -34637
5600   -45665
5601     4275
5602    48544
5603    26672
5604   -32107
5605   -47196
5606     3000
5607    48798
5608    26996
5609   -32211
5610   -47774
5611     1808
5612    48526
5613    29508
5614   -30485
5615   -48763
5616    -1139
5617    47535
5618    30781
5619   -27567
5620   -49293
5621    -4109
5622    47106
5623    32802
5624   -26467
5625   -49827
5626    -4568
5627    46231
5628    34723
5629   -23412
5630   -50350
5631    -7909
5632    45836
5633    35640
5634   -21730
5635   -49241
5636    -9245
5637    44385
5638    37091
5639   -21069
5640   -49529
5641   -11684
5642    41649
5643    37890
5644   -19522
5645   -50776
5646   -11950
5647    42892
5648    38141
5649   -17467
5650   -49429
5651   -13980
5652    40498
5653    39573
5654   -15990
5655   -50144
5656   -14146
5657    39893
5658    40862
5659   -13139
5660   -49890
5661   -17232
5662    38655
5663    41858
5664   -12498
5665   -50603
5666   -19926
5667    37831
5668    43118
5669    -8465
5670   -49752
5671   -22629
5672    36503
5673    44536
5674    -8315
5675   -49397
5676   -24033
5677    34203
5678    45653
5679    -4789
5680   -49593
5681   -26482
5682    33808
5683    46649
5684    -4072
5685   -48252
5686   -26990
5687    30736
5688    47400
5689    -2147
5690   -48992
5691   -29599
5692    30151
5693    46437
5694     -269
5695   -45994
5696   -30023
5697    28768
5698    47270
5699     2203
5700   -46503
5701   -30215
5702    27292
5703    47498
5704     3192
5705   -45784
5706   -32453
5707    26280
5708    47179
5709     4888
5710   -44021
5711   -33896
5712    22929
5713    48745
5714     7862
5715   -44703
5716   -35798
5717    21983
5718    48577
5719     9919
5720   -42374
5721   -37848
5722    19552
5723    50642
5724    12375
5725   -41753
5726   -37458
5727    17938
5728    49692
5729    13860
5730   -40448
5731   -40663
5732    15341
5733    49469
5734    14993
5735   -39576
5736   -40834
5737    12935
5738    48779
5739    17735
5740   -38623
5741   -41780
5742    12991
5743    49086
5744    17124
5745   -36694
5746   -40998
5747    10172
5748    47942
5749    20425
5750   -37764
5751   -42698
5752     9470
5753    47879
5754    21189
5755   -33880
5756   -43417
5757     6075
5758    48947
5759    23965
5760   -34770
5761   -44487
5762     5014
5763    46214
5764    25685
5765   -29751
5766   -46864
5767     2727
5768    47710
5769    26321
5770   -31260
5771   -45704
5772     -340
5773    45426
5774    29898
5775   -28601
5776   -48034
5777     -823
5778    46735
5779    29706
5780   -26384
5781   -46448
5782    -4521
5783    45755
5784    31536
5785   -26153
5786   -48442
5787    -3811
5788    42917
5789    31639
5790   -22853
5791   -48053
5792    -7068
5793    44171
5794    33813
5795   -22177
5796   -47042
5797    -7120
5798    41926
5799    35412
5800   -19923
5801   -48241
5802    -8429
5803    42554
5804    36023
5805   -18162
5806   -47921
5807   -13384
5808    40620
5809    38100
5810   -16547
5811   -50088
5812   -13300
5813    39647
5814    37129
5815   -13532
5816   -47727
5817   -17541
5818    39587
5819    40981
5820   -13973
5821   -48510
5822   -16055
5823    36197
5824    40664
5825    -9976
5826   -48883
5827   -20356
5828    37294
5829    42744
5830   -10364
5831   -46217
5832   -20750
5833    33058
5834    43256
5835    -6890
5836   -49509
5837   -22671
5838    34549
5839    41998
5840    -6696
5841   -44952
5842   -23786
5843    30882
5844    43853
5845    -4224
5846   -47875
5847   -23813
5848    31105
5849    43753
5850    -1652
5851   -44348
5852   -27596
5853    30067
5854    45940
5855    -1231
5856   -45772
5857   -27188
5858    26642
5859    45538
5860     2370
5861   -45740
5862   -31573
5863    26883
5864    46405
5865     2157
5866   -43934
5867   -31475
5868    22278
5869    46905
5870     7773
5871   -43942
5872   -33426
5873    22922
5874    45631
5875     7178
5876   -40471
5877   -33835
5878    19551
5879    48683
5880     9359
5881   -41705
5882   -34032
5883    19379
5884    46185
5885    11313
5886   -39371
5887   -36062
5888    17481
5889    47663
5890    11893
5891   -40377
5892   -35444
5893    14408
5894    47592
5895    14521
5896   -38364
5897   -39506
5898    15690
5899    48725
5900    14504
5901   -36156
5902   -37988
5903    10918
5904    46549
5905    19246
5906   -37695
5907   -41958
5908    12369
5909    45167
5910    18838
5911   -32669
5912   -42502
5913     5263
5914    47508
5915    21182
5916   -34083
5917   -41408
5918     8259
5919    44273
5920    24436
5921   -29496
5922   -45022
5923     4213
5924    47064
5925    22832
5926   -31166
5927   -41335
5928     1532
5929    43460
5930    27646
5931   -29145
5932   -45799
5933     3413
5934    45735
5935    25762
5936   -27909
5937   -42843
5938    -1226
5939    44932
5940    29926
5941   -26952
5942   -45467
5943     -349
5944    42900
5945    27596
5946   -24168
5947   -45579
5948    -4763
5949    44201
5950    32130
5951   -24882
5952   -45236
5953    -5200
5954    40520
5955    32859
5956   -20101
5957   -47081
5958    -8452
5959    43004
5960    34085
5961   -20343
5962   -45795
5963   -10866
5964    38169
5965    36845
5966   -17906
5967   -48238
5968   -11185
5969    39700
5970    35701
5971   -15515
5972   -46558
5973   -15221
5974    37670
5975    38896
5976   -15338
5977   -46856
5978   -13210
5979    37638
5980    38193
5981   -11927
5982   -46145
5983   -16832
5984    37352
5985    38547
5986   -12790
5987   -45177
5988   -17151
5989    32765
5990    39782
5991    -9109
5992   -47122
5993   -19591
5994    35224
5995    40301
5996    -8460
5997   -43233
5998   -21852
5999    32148
6000    43113
6001    -5649
6002   -46513
6003   -22336
6004    31326
6005    41503
6006    -3134
6007   -43874
6008   -25701
6009    28589
6010    43800
6011    -1033
6012   -45333
6013   -24642
6014    27072
6015    42228
6016     1596
6017   -43582
6018   -29178
6019    26522
6020    44897
6021     -122
6022   -43295
6023   -27726
6024    22990
6025    44922
6026     4062
6027   -43241
6028   -30510
6029    25260
6030    45437
6031     3620
6032   -40576
6033   -31818
6034    20893
6035    44847
6036     7119
6037   -42015
6038   -31999
6039    21425
6040    43300
6041     8237
6042   -39798
6043   -34139
6044    19439
6045    47285
6046     9367
6047   -39402
6048   -34241
6049    15523
6050    44830
6051    13314
6052   -37668
6053   -37163
6054    15339
6055    46153
6056    13224
6057   -35917
6058   -37044
6059    11190
6060    45673
6061    16473
6062   -36237
6063   -38669
6064    12151
6065    45294
6066    17923
6067   -33534
6068   -39672
6069     8951
6070    45534
6071    18372
6072   -34186
6073   -39175
6074     9081
6075    44541
6076    20856
6077   -31176
6078   -41656
6079     7372
6080    46038
6081    19673
6082   -31424
6083   -40108
6084     4720
6085    43426
6086    23654
6087   -30276
6088   -42361
6089     4873
6090    43225
6091    23273
6092   -27566
6093   -40741
6094     -291
6095    43066
6096    27107
6097   -27759
6098   -43819
6099     1191
6100    42024
6101    26212
6102   -24449
6103   -43853
6104    -3336
6105    41804
6106    29520
6107   -25830
6108   -43980
6109    -3169
6110    40370
6111    31979
6112   -20531
6113   -44484
6114    -5632
6115    42215
6116    30792
6117   -21514
6118   -43545
6119    -8599
6120    39565
6121    34417
6122   -20037
6123   -45619
6124    -7151
6125    38565
6126    31117
6127   -17038
6128   -44363
6129   -11761
6130    37596
6131    35591
6132   -17510
6133   -45661
6134   -10552
6135    36181
6136    34874
6137   -14082
6138   -45177
6139   -13946
6140    36768
6141    37084
6142   -13047
6143   -42926
6144   -15702
6145    33572
6146    37341
6147   -10358
6148   -45328
6149   -17173
6150    34167
6151    37241
6152    -8898
6153   -44124
6154   -20175
6155    30923
6156    40384
6157    -6889
6158   -45357
6159   -19386
6160    31159
6161    38599
6162    -4585
6163   -42285
6164   -23574
6165    29774
6166    41973
6167    -4314
6168   -43498
6169   -21502
6170    27665
6171    40794
6172     -702
6173   -44192
6174   -26400
6175    28309
6176    41930
6177    -2480
6178   -42626
6179   -25117
6180    25513
6181    43364
6182     1615
6183   -42948
6184   -27543
6185    25885
6186    41565
6187     2030
6188   -39392
6189   -29760
6190    22069
6191    44835
6192     4623
6193   -40958
6194   -29637
6195    21417
6196    42896
6197     7274
6198   -37799
6199   -32409
6200    19879
6201    44897
6202     7973
6203   -38054
6204   -32785
6205    17248
6206    42550
6207    10533
6208   -38365
6209   -33135
6210    17549
6211    43098
6212    10127
6213   -36433
6214   -35041
6215    13347
6216    44499
6217    14094
6218   -36940
6219   -36137
6220    13359
6221    44015
6222    14734
6223   -34139
6224   -37121
6225    10900
6226    45155
6227    16285
6228   -33554
6229   -37218
6230    10127
6231    43675
6232    17321
6233   -31955
6234   -39082
6235     8238
6236    44525
6237    19048
6238   -31317
6239   -38460
6240     4605
6241    43013
6242    22041
6243   -30602
6244   -40653
6245     6541
6246    43548
6247    21014
6248   -28193
6249   -39513
6250     1460
6251    42304
6252    25458
6253   -28166
6254   -40839
6255      606
6256    41023
6257    25053
6258   -24277
6259   -41819
6260    -1116
6261    42524
6262    26380
6263   -25024
6264   -40851
6265    -1496
6266    39721
6267    27727
6268   -22899
6269   -43499
6270    -3054
6271    41081
6272    28046
6273   -21496
6274   -42124
6275    -6202
6276    38126
6277    31336
6278   -20393
6279   -44745
6280    -6820
6281    38828
6282    30649
6283   -17804
6284   -42406
6285    -9024
6286    38416
6287    33291
6288   -18716
6289   -43587
6290    -9840
6291    36394
6292    33443
6293   -14211
6294   -43861
6295   -12888
6296    35740
6297    35276
6298   -13562
6299   -42324
6300   -14103
6301    33325
6302    37292
6303   -10887
6304   -43983
6305   -16426
6306    34249
6307    36145
6308   -10966
6309   -41763
6310   -17671
6311    31750
6312    38866
6313    -8385
6314   -43511
6315   -16569
6316    32182
6317    36975
6318    -6256
6319   -42607
6320   -20453
6321    30416
6322    39450
6323    -7306
6324   -42517
6325   -20754
6326    29027
6327    38269
6328    -2858
6329   -42252
6330   -23095
6331    28983
6332    39852
6333    -3450
6334   -39754
6335   -24225
6336    25795
6337    41609
6338       91
6339   -41359
6340   -24907
6341    24450
6342    40750
6343      956
6344   -39117
6345   -26923
6346    22092
6347    42217
6348     3475
6349   -39807
6350   -26811
6351    21215
6352    40472
6353     5263
6354   -37908
6355   -30893
6356    19651
6357    42981
6358     6425
6359   -37652
6360   -29649
6361    19223
6362    41075
6363     7860
6364   -38017
6365   -32203
6366    17978
6367    42925
6368     8381
6369   -36364
6370   -32218
6371    15575
6372    43926
6373    11376
6374   -36303
6375   -33274
6376    14906
6377    42217
6378    12277
6379   -33894
6380   -35035
6381    12387
6382    42889
6383    14106
6384   -34031
6385   -34976
6386    10588
6387    41231
6388    15982
6389   -30728
6390   -36700
6391     9166
6392    42162
6393    17148
6394   -30772
6395   -35560
6396     7022
6397    41619
6398    19978
6399   -29037
6400   -38458
6401     6544
6402    41170
6403    19213
6404   -29203
6405   -38373
6406     3648
6407    41785
6408    22077
6409   -28457
6410   -39594
6411     3677
6412    41220
6413    22491
6414   -25782
6415   -39799
6416      917
6417    41037
6418    24639
6419   -25308
6420   -39646
6421      316
6422    40974
6423    25047
6424   -23079
6425   -40240
6426    -2900
6427    40078
6428    26658
6429   -22618
6430   -40985
6431    -3517
6432    38532
6433    29638
6434   -19861
6435   -41633
6436    -6311
6437    38105
6438    28365
6439   -18417
6440   -40338
6441    -7181
6442    36977
6443    31173
6444   -18212
6445   -41555
6446    -8273
6447    35936
6448    31291
6449   -15562
6450   -41007
6451   -11038
6452    35087
6453    33396
6454   -15839
6455   -41487
6456   -10379
6457    34261
6458    32927
6459   -12987
6460   -41611
6461   -12947
6462    33996
6463    34843
6464   -12629
6465   -42063
6466   -14465
6467    31563
6468    35119
6469   -11002
6470   -41691
6471   -16270
6472    31439
6473    36142
6474    -8047
6475   -41228
6476   -18535
6477    30412
6478    37198
6479    -6287
6480   -41698
6481   -18174
6482    28492
6483    37594
6484    -5602
6485   -40627
6486   -21290
6487    27751
6488    37581
6489    -3128
6490   -39898
6491   -21664
6492    25378
6493    38129
6494    -2079
6495   -39458
6496   -23413
6497    25712
6498    39953
6499      400
6500   -39326
6501   -24111
6502    23712
6503    39318
6504     1285
6505   -39816
6506   -26717
6507    23599
6508    39876
6509     2240
6510   -38755
6511   -27654
6512    21877
6513    41550
6514     4307
6515   -38132
6516   -28179
6517    20271
6518    40449
6519     6437
6520   -36558
6521   -29874
6522    18675
6523    41811
6524     8075
6525   -36174
6526   -29410
6527    17833
6528    40693
6529     9479
6530   -34520
6531   -31286
6532    15396
6533    41921
6534    10379
6535   -34291
6536   -32181
6537    13278
6538    40703
6539    11953
6540   -33556
6541   -34253
6542    11075
6543    41278
6544    13545
6545   -31670
6546   -33282
6547    10196
6548    39944
6549    15466
6550   -31857
6551   -35514
6552     9637
6553    41651
6554    15668
6555   -29764
6556   -34403
6557     7651
6558    40761
6559    18361
6560   -31053
6561   -36789
6562     6623
6563    40890
6564    18388
6565   -28047
6566   -37316
6567     4946
6568    40753
6569    20270
6570   -27582
6571   -37117
6572     3522
6573    40042
6574    22326
6575   -24704
6576   -38549
6577     2143
6578    39022
6579    23800
6580   -24474
6581   -38364
6582      172
6583    37804
6584    24799
6585   -22481
6586   -39666
6587    -2543
6588    37911
6589    25094
6590   -21051
6591   -39177
6592    -4423
6593    36510
6594    27530
6595   -20042
6596   -39754
6597    -4776
6598    36645
6599    26986
6600   -18991
6601   -39484
6602    -6060
6603    36540
6604    30521
6605   -17560
6606   -40087
6607    -6779
6608    34196
6609    31109
6610   -16075
6611   -41396
6612    -9845
6613    34452
6614    30032
6615   -16303
6616   -40224
6617   -10865
6618    32899
6619    30867
6620   -13641
6621   -40771
6622   -12740
6623    33114
6624    32440
6625   -12135
6626   -39811
6627   -15147
6628    29496
6629    34147
6630    -9326
6631   -39456
6632   -14867
6633    30898
6634    34008
6635    -7234
6636   -39932
6637   -18386
6638    28995
6639    35790
6640    -8110
6641   -38987
6642   -17778
6643    26789
6644    35485
6645    -3916
6646   -40028
6647   -19618
6648    27800
6649    36922
6650    -5001
6651   -39681
6652   -20347
6653    25518
6654    37848
6655    -1106
6656   -39579
6657   -23520
6658    25054
6659    37603
6660    -2013
6661   -38017
6662   -23502
6663    23474
6664    38716
6665     1467
6666   -38901
6667   -23927
6668    22635
6669    37524
6670     3040
6671   -35737
6672   -25578
6673    20518
6674    40112
6675     4298
6676   -36819
6677   -26547
6678    18494
6679    37620
6680     6992
6681   -34230
6682   -29359
6683    19049
6684    39037
6685     6084
6686   -33856
6687   -29194
6688    15766
6689    39457
6690    10081
6691   -34150
6692   -30054
6693    15364
6694    39398
6695     9616
6696   -32335
6697   -31270
6698    12229
6699    40121
6700    11066
6701   -33554
6702   -31826
6703    12370
6704    39541
6705    13464
6706   -31140
6707   -32825
6708    10645
6709    41009
6710    14087
6711   -31139
6712   -32800
6713     8908
6714    38459
6715    16964
6716   -29543
6717   -36116
6718     7849
6719    38722
6720    17524
6721   -27239
6722   -34057
6723     5490
6724    37682
6725    19220
6726   -27150
6727   -36737
6728     5277
6729    37673
6730    19731
6731   -23410
6732   -36181
6733     1196
6734    38441
6735    22349
6736   -25148
6737   -37257
6738     1843
6739    37161
6740    23427
6741   -21547
6742   -38025
6743     -540
6744    37436
6745    22549
6746   -22867
6747   -37274
6748    -1047
6749    35869
6750    26423
6751   -21367
6752   -39989
6753    -2708
6754    37289
6755    24626
6756   -20078
6757   -37931
6758    -4779
6759    35312
6760    28272
6761   -19265
6762   -39407
6763    -5203
6764    33826
6765    27094
6766   -16627
6767   -38418
6768    -8806
6769    34585
6770    29957
6771   -15841
6772   -38941
6773    -8932
6774    32232
6775    30445
6776   -13304
6777   -38728
6778   -10435
6779    31785
6780    31476
6781   -12681
6782   -38186
6783   -12230
6784    30346
6785    32400
6786   -10586
6787   -39443
6788   -14429
6789    31076
6790    32510
6791    -9707
6792   -38436
6793   -15204
6794    28652
6795    34094
6796    -8133
6797   -39168
6798   -15376
6799    29030
6800    34510
6801    -6912
6802   -38741
6803   -17101
6804    27558
6805    35826
6806    -5050
6807   -37696
6808   -18611
6809    24966
6810    36021
6811    -3302
6812   -39089
6813   -20205
6814    25399
6815    35981
6816    -2856
6817   -36884
6818   -21900
6819    22210
6820    37049
6821       44
6822   -37232
6823   -23152
6824    22775
6825    35882
6826     1847
6827   -33924
6828   -23606
6829    20393
6830    38334
6831     2570
6832   -35893
6833   -25187
6834    19554
6835    36811
6836     4359
6837   -34210
6838   -26436
6839    19180
6840    38505
6841     5520
6842   -34865
6843   -25564
6844    16853
6845    37578
6846     7247
6847   -33971
6848   -28764
6849    16944
6850    38966
6851     6861
6852   -33132
6853   -28537
6854    13608
6855    37995
6856    10760
6857   -32849
6858   -29775
6859    14295
6860    37399
6861    10257
6862   -30106
6863   -30233
6864    10616
6865    38254
6866    13056
6867   -30194
6868   -31161
6869    10679
6870    37389
6871    13840
6872   -28099
6873   -31546
6874     8029
6875    37670
6876    14911
6877   -28125
6878   -32127
6879     6285
6880    36226
6881    17104
6882   -27392
6883   -34224
6884     6110
6885    38329
6886    17689
6887   -25729
6888   -34169
6889     3720
6890    37377
6891    19358
6892   -26160
6893   -36394
6894     3358
6895    37481
6896    20247
6897   -24419
6898   -36017
6899     1022
6900    36664
6901    22279
6902   -24025
6903   -36365
6904      211
6905    35582
6906    22981
6907   -20876
6908   -36325
6909    -2008
6910    35253
6911    24277
6912   -19682
6913   -35530
6914    -2932
6915    33648
6916    25724
6917   -18022
6918   -38091
6919    -4578
6920    34733
6921    25267
6922   -17671
6923   -36608
6924    -5906
6925    32978
6926    27655
6927   -16336
6928   -37696
6929    -6902
6930    32750
6931    27243
6932   -14190
6933   -36727
6934    -9611
6935    32788
6936    30119
6937   -13919
6938   -38240
6939    -9388
6940    31175
6941    30013
6942   -12099
6943   -37460
6944   -12741
6945    31004
6946    30489
6947   -12530
6948   -37077
6949   -12123
6950    28156
6951    32082
6952    -8614
6953   -37677
6954   -14245
6955    29288
6956    31890
6957    -8010
6958   -37246
6959   -15518
6960    26005
6961    33243
6962    -6452
6963   -37797
6964   -16358
6965    25728
6966    32698
6967    -4616
6968   -37338
6969   -18269
6970    24739
6971    35204
6972    -3600
6973   -35815
6974   -18815
6975    23431
6976    34807
6977    -1970
6978   -37256
6979   -21592
6980    23387
6981    36172
6982     -300
6983   -35296
6984   -21415
6985    22539
6986    35733
6987     1485
6988   -35498
6989   -22756
6990    21167
6991    35697
6992     1248
6993   -34766
6994   -24808
6995    18891
6996    36712
6997     4269
6998   -34382
6999   -24263
7000    18577
7001    36667
7002     5231
7003   -32193
7004   -26329
7005    16143
7006    36788
7007     6361
7008   -32378
7009   -26071
7010    14108
7011    35956
7012     9156
7013   -30546
7014   -29195
7015    13093
7016    37153
7017     8869
7018   -30708
7019   -28151
7020    12513
7021    36263
7022    11048
7023   -29649
7024   -31146
7025    11096
7026    37254
7027    12251
7028   -29061
7029   -30207
7030     8813
7031    37984
7032    13345
7033   -29727
7034   -30860
7035     9268
7036    36234
7037    14211
7038   -27434
7039   -32159
7040     6441
7041    37665
7042    16062
7043   -26756
7044   -32483
7045     5777
7046    35785
7047    17817
7048   -25070
7049   -32540
7050     3706
7051    37494
7052    18943
7053   -24511
7054   -33171
7055     2573
7056    34568
7057    19924
7058   -22193
7059   -34175
7060       43
7061    35742
7062    20779
7063   -21488
7064   -33749
7065      423
7066    35027
7067    23158
7068   -20251
7069   -35779
7070    -1009
7071    33846
7072    23151
7073   -18809
7074   -34644
7075    -3144
7076    32941
7077    24586
7078   -18271
7079   -36146
7080    -3576
7081    34163
7082    25337
7083   -16671
7084   -37157
7085    -5508
7086    33026
7087    27328
7088   -16172
7089   -36007
7090    -6820
7091    30826
7092    27384
7093   -14810
7094   -37534
7095    -9970
7096    32032
7097    29157
7098   -13244
7099   -35236
7100   -10865
7101    29694
7102    28862
7103   -11559
7104   -36852
7105   -11029
7106    28743
7107    29215
7108   -10429
7109   -35054
7110   -13201
7111    28023
7112    31061
7113    -9128
7114   -36591
7115   -13458
7116    26837
7117    30957
7118    -6688
7119   -35975
7120   -16309
7121    26325
7122    32066
7123    -5876
7124   -34992
7125   -16617
7126    24235
7127    32694
7128    -3721
7129   -35778
7130   -18170
7131    25789
7132    33403
7133    -4277
7134   -35082
7135   -18913
7136    23329
7137    35009
7138    -1457
7139   -35722
7140   -20017
7141    22818
7142    33622
7143     -475
7144   -33937
7145   -22266
7146    20399
7147    35182
7148      774
7149   -33885
7150   -22091
7151    19864
7152    33814
7153     3254
7154   -32432
7155   -23776
7156    18321
7157    35204
7158     2849
7159   -32597
7160   -24427
7161    17304
7162    34411
7163     6416
7164   -32299
7165   -25845
7166    16259
7167    35231
7168     5835
7169   -30458
7170   -26812
7171    14048
7172    36144
7173     8390
7174   -31229
7175   -27188
7176    13869
7177    35494
7178     9352
7179   -29726
7180   -29625
7181    11390
7182    36630
7183    10636
7184   -31542
7185   -28190
7186    10410
7187    35145
7188    11503
7189   -27175
7190   -30531
7191     9569
7192    36214
7193    12833
7194   -27242
7195   -29737
7196     8004
7197    35526
7198    14259
7199   -26267
7200   -30716
7201     7373
7202    34655
7203    15198
7204   -25439
7205   -31359
7206     4575
7207    33891
7208    16956
7209   -24813
7210   -32416
7211     3575
7212    33517
7213    17804
7214   -22310
7215   -31940
7216     2024
7217    35005
7218    20081
7219   -22731
7220   -32893
7221     2253
7222    34138
7223    21250
7224   -21371
7225   -33783
7226    -1700
7227    33838
7228    21672
7229   -20890
7230   -35026
7231    -1997
7232    32468
7233    23356
7234   -18530
7235   -35084
7236    -3639
7237    32326
7238    23766
7239   -17228
7240   -33415
7241    -4117
7242    32016
7243    24873
7244   -16389
7245   -34900
7246    -5638
7247    32117
7248    24421
7249   -14448
7250   -34468
7251    -6612
7252    31095
7253    27944
7254   -13984
7255   -35090
7256    -8685
7257    29127
7258    27035
7259   -10634
7260   -35519
7261    -9842
7262    28398
7263    27340
7264   -10929
7265   -34601
7266   -10790
7267    27922
7268    29403
7269   -10798
7270   -35401
7271   -12046
7272    27608
7273    29972
7274    -8726
7275   -35446
7276   -14031
7277    27614
7278    31268
7279    -7031
7280   -35591
7281   -14385
7282    25691
7283    30482
7284    -6183
7285   -34418
7286   -17097
7287    25195
7288    31534
7289    -4876
7290   -34665
7291   -16736
7292    22597
7293    30346
7294    -2569
7295   -33853
7296   -18769
7297    22092
7298    31387
7299    -1167
7300   -33736
7301   -18879
7302    19849
7303    33363
7304      311
7305   -32866
7306   -20521
7307    20810
7308    32872
7309     1228
7310   -32341
7311   -21594
7312    16932
7313    34778
7314     2932
7315   -33344
7316   -22434
7317    18974
7318    33776
7319     2751
7320   -31818
7321   -24200
7322    17085
7323    35461
7324     5265
7325   -32183
7326   -25591
7327    15887
7328    34866
7329     7115
7330   -30624
7331   -26591
7332    13767
7333    35816
7334     7285
7335   -29021
7336   -25886
7337    12297
7338    34097
7339     9766
7340   -28295
7341   -27517
7342    11764
7343    34416
7344    10153
7345   -27649
7346   -28054
7347     9675
7348    34013
7349    12501
7350   -27588
7351   -29110
7352     9719
7353    34467
7354    12478
7355   -25360
7356   -29623
7357     6743
7358    34119
7359    14832
7360   -26467
7361   -29476
7362     6687
7363    33196
7364    15982
7365   -24634
7366   -31912
7367     4865
7368    34217
7369    16527
7370   -24079
7371   -30905
7372     3646
7373    34731
7374    18674
7375   -23046
7376   -32727
7377     2671
7378    33108
7379    17733
7380   -21790
7381   -32622
7382      363
7383    32483
7384    20482
7385   -20788
7386   -33163
7387      830
7388    32438
7389    20380
7390   -19234
7391   -33092
7392    -2780
7393    31956
7394    20941
7395   -18735
7396   -32879
7397    -2568
7398    30440
7399    23465
7400   -15822
7401   -33332
7402    -4494
7403    31329
7404    23999
7405   -15287
7406   -33775
7407    -5352
7408    29882
7409    25038
7410   -14662
7411   -34806
7412    -7170
7413    29810
7414    24735
7415   -13610
7416   -34139
7417    -8536
7418    27990
7419    27364
7420   -11167
7421   -35204
7422   -10606
7423    28583
7424    26879
7425    -9950
7426   -34466
7427   -11185
7428    27279
7429    28460
7430   -10501
7431   -33794
7432   -11566
7433    25478
7434    28551
7435    -7525
7436   -34433
7437   -13970
7438    25787
7439    28730
7440    -8005
7441   -31944
7442   -14680
7443    23280
7444    29734
7445    -4340
7446   -33745
7447   -15124
7448    23511
7449    30347
7450    -4795
7451   -31643
7452   -17955
7453    21898
7454    32125
7455    -3008
7456   -33088
7457   -18578
7458    21960
7459    31559
7460    -1160
7461   -30932
7462   -19528
7463    21236
7464    33209
7465     -944
7466   -33046
7467   -19729
7468    19471
7469    32385
7470     1918
7471   -32556
7472   -21742
7473    18838
7474    33153
7475     2640
7476   -31617
7477   -21992
7478    16638
7479    33169
7480     3691
7481   -30585
7482   -24366
7483    17152
7484    32422
7485     5990
7486   -29797
7487   -23498
7488    13258
7489    34037
7490     6377
7491   -30174
7492   -24384
7493    14111
7494    31737
7495     7068
7496   -27038
7497   -25747
7498    11235
7499    34553
7500     8555
7501   -28135
7502   -25939
7503    11043
7504    33318
7505    11541
7506   -27509
7507   -27091
7508     9259
7509    33876
7510    10274
7511   -26367
7512   -27844
7513     8137
7514    33644
7515    14017
7516   -26386
7517   -28874
7518     8017
7519    34121
7520    13444
7521   -24372
7522   -29476
7523     4461
7524    33578
7525    15580
7526   -24240
7527   -29039
7528     5135
7529    31905
7530    15527
7531   -21604
7532   -31344
7533     4657
7534    32698
7535    16856
7536   -22798
7537   -30482
7538     1712
7539    32337
7540    18140
7541   -18667
7542   -31521
7543     1303
7544    31530
7545    18796
7546   -19483
7547   -30324
7548    -2596
7549    31100
7550    20111
7551   -18167
7552   -31868
7553     -976
7554    31289
7555    20877
7556   -17770
7557   -31973
7558    -4398
7559    30247
7560    22130
7561   -17084
7562   -32845
7563    -4029
7564    30088
7565    23527
7566   -15508
7567   -34088
7568    -6220
7569    29835
7570    24125
7571   -14002
7572   -33084
7573    -6632
7574    27270
7575    25508
7576   -13316
7577   -33382
7578    -8458
7579    28137
7580    24963
7581   -11425
7582   -32542
7583    -8942
7584    25781
7585    26884
7586   -10211
7587   -33073
7588   -10338
7589    26498
7590    25653
7591    -9338
7592   -32119
7593   -11822
7594    25409
7595    28230
7596    -8792
7597   -31747
7598   -12887
7599    24349
7600    27994
7601    -5626
7602   -32425
7603   -14845
7604    23707
7605    29913
7606    -5546
7607   -32221
7608   -15802
7609    22145
7610    30210
7611    -2966
7612   -33794
7613   -15772
7614    22349
7615    30605
7616    -3288
7617   -31538
7618   -18072
7619    20688
7620    31500
7621    -1127
7622   -32351
7623   -17121
7624    20462
7625    30444
7626      182
7627   -29769
7628   -19527
7629    17881
7630    31087
7631     1555
7632   -30421
7633   -19081
7634    18079
7635    30493
7636     2577
7637   -30019
7638   -21526
7639    17605
7640    32049
7641     2656
7642   -30075
7643   -21554
7644    14446
7645    32633
7646     4999
7647   -28925
7648   -23250
7649    14914
7650    32002
7651     5558
7652   -28839
7653   -23476
7654    12393
7655    33420
7656     6717
7657   -28148
7658   -26099
7659    12405
7660    32487
7661     9311
7662   -26765
7663   -25552
7664    10392
7665    33087
7666    10405
7667   -26203
7668   -25704
7669     9392
7670    31773
7671    11934
7672   -25179
7673   -25315
7674     7522
7675    32856
7676    11439
7677   -24676
7678   -27575
7679     6720
7680    30652
7681    13674
7682   -24026
7683   -27935
7684     6263
7685    32154
7686    13841
7687   -22591
7688   -29024
7689     4665
7690    30766
7691    15524
7692   -22619
7693   -29866
7694     3187
7695    32125
7696    15887
7697   -19939
7698   -30296
7699     2010
7700    31709
7701    18227
7702   -19955
7703   -29897
7704     -248
7705    31643
7706    19790
7707   -17471
7708   -30890
7709     -332
7710    30517
7711    20091
7712   -18036
7713   -31101
7714    -3005
7715    29691
7716    20798
7717   -15886
7718   -31901
7719    -2896
7720    29326
7721    21706
7722   -15676
7723   -30813
7724    -4919
7725    29630
7726    22298
7727   -14392
7728   -30906
7729    -4446
7730    28234
7731    23460
7732   -14017
7733   -31571
7734    -6814
7735    27515
7736    23656
7737   -12732
7738   -31902
7739    -7796
7740    25540
7741    24262
7742   -11426
7743   -31628
7744    -9560
7745    26943
7746    25287
7747    -9627
7748   -32031
7749    -9753
7750    24988
7751    27255
7752    -9656
7753   -32843
7754   -11454
7755    24906
7756    27885
7757    -7889
7758   -32218
7759   -12271
7760    23887
7761    28290
7762    -6646
7763   -33205
7764   -14560
7765    23780
7766    27511
7767    -4722
7768   -31769
7769   -14543
7770    21864
7771    29266
7772    -3498
7773   -31201
7774   -15520
7775    20839
7776    28895
7777    -2004
7778   -31660
7779   -17061
7780    19256
7781    29614
7782    -1234
7783   -29256
7784   -18972
7785    19599
7786    29990
7787     1006
7788   -29994
7789   -18621
7790    17807
7791    30019
7792     1680
7793   -28792
7794   -20604
7795    16911
7796    31169
7797     2050
7798   -29895
7799   -20255
7800    16314
7801    31267
7802     4247
7803   -28552
7804   -21587
7805    14989
7806    31076
7807     5417
7808   -28373
7809   -22278
7810    13542
7811    31746
7812     6440
7813   -27126
7814   -23277
7815    12429
7816    31353
7817     7690
7818   -27163
7819   -22792
7820    11295
7821    31102
7822     8916
7823   -25345
7824   -24216
7825    10374
7826    29866
7827     9694
7828   -26288
7829   -24962
7830     8193
7831    31799
7832    11031
7833   -24511
7834   -26812
7835     8892
7836    30305
7837    11665
7838   -23626
7839   -26490
7840     6315
7841    31427
7842    12754
7843   -22683
7844   -27779
7845     6982
7846    30309
7847    14624
7848   -23351
7849   -29356
7850     3475
7851    31664
7852    15605
7853   -20290
7854   -28986
7855     3117
7856    30199
7857    17228
7858   -20502
7859   -29173
7860     2038
7861    29740
7862    15853
7863   -19141
7864   -29125
7865      383
7866    28181
7867    18542
7868   -19488
7869   -29244
7870      -87
7871    29563
7872    18030
7873   -16652
7874   -29893
7875    -1542
7876    28422
7877    20001
7878   -17197
7879   -29469
7880    -2459
7881    28565
7882    20791
7883   -14270
7884   -30676
7885    -3401
7886    27807
7887    22818
7888   -14951
7889   -30597
7890    -7071
7891    27850
7892    21598
7893   -13021
7894   -31523
7895    -6042
7896    26794
7897    24001
7898   -12006
7899   -30165
7900    -9104
7901    26687
7902    25140
7903    -9731
7904   -32219
7905    -8474
7906    25426
7907    26475
7908   -10667
7909   -29629
7910   -10697
7911    25658
7912    25002
7913    -8017
7914   -31376
7915    -9968
7916    23634
7917    26825
7918    -7030
7919   -30316
7920   -13323
7921    23511
7922    26174
7923    -5307
7924   -29879
7925   -12721
7926    21279
7927    28704
7928    -4312
7929   -29864
7930   -15840
7931    21643
7932    27321
7933    -2086
7934   -30281
7935   -15850
7936    19732
7937    28621
7938    -2862
7939   -29635
7940   -17186
7941    20710
7942    28636
7943     -322
7944   -30137
7945   -17712
7946    17017
7947    30511
7948      304
7949   -28524
7950   -18671
7951    18256
7952    29214
7953     2007
7954   -29346
7955   -20188
7956    15653
7957    29778
7958     1504
7959   -27279
7960   -20940
7961    15126
7962    29478
7963     4045
7964   -27920
7965   -19613
7966    13196
7967    30163
7968     3642
7969   -25374
7970   -21908
7971    12826
7972    30487
7973     6664
7974   -26501
7975   -21906
7976    12701
7977    31035
7978     5882
7979   -25277
7980   -25158
7981    10522
7982    29373
7983     8914
7984   -26112
7985   -23917
7986     9753
7987    31648
7988     9379
7989   -24153
7990   -25898
7991     8895
7992    29760
7993    12580
7994   -24864
7995   -25485
7996     6794
7997    31247
7998    11344
7999   -22160
8000   -27741
8001     7217
8002    28794
8003    13073
8004   -22564
8005   -26076
8006     4724
8007    30566
8008    13128
8009   -21188
8010   -27422
8011     5648
8012    29488
8013    15173
8014   -20768
8015   -27220
8016     1756
8017    30466
8018    15119
8019   -18963
8020   -28290
8021     2148
8022    27382
8023    17200
8024   -18623
8025   -28308
8026      757
8027    31163
8028    16548
8029   -16366
8030   -29729
8031     -459
8032    28106
8033    19135
8034   -17445
8035   -29370
8036    -1691
8037    28441
8038    18974
8039   -14402
8040   -30904
8041    -2612
8042    26751
8043    21583
8044   -15232
8045   -28947
8046    -5491
8047    27391
8048    19772
8049   -13023
8050   -30706
8051    -4417
8052    25679
8053    23301
8054   -13734
8055   -28381
8056    -7369
8057    26755
8058    21486
8059   -10839
8060   -30940
8061    -6763
8062    25122
8063    23150
8064   -11416
8065   -28824
8066   -10349
8067    25977
8068    22554
8069    -8804
8070   -30999
8071    -7981
8072    22905
8073    25453
8074    -7881
8075   -29241
8076   -10935
8077    24012
8078    24954
8079    -6281
8080   -30655
8081   -10473
8082    20724
8083    27171
8084    -5713
8085   -28388
8086   -15751
8087    23118
8088    25741
8089    -2918
8090   -30865
8091   -13817
8092    18392
8093    28396
8094    -4641
8095   -28253
8096   -16261
8097    21259
8098    27073
8099    -1054
8100   -29545
8101   -15269
8102    16925
8103    29201
8104    -2530
8105   -27978
8106   -17680
8107    19160
8108    26537
8109      487
8110   -29426
8111   -16228
8112    15849
8113    29676
8114    -1372
8115   -26707
8116   -19848
8117    17482
8118    28533
8119     3814
8120   -29613
8121   -18617
$$ Imaginary data points
##PAGE= N=2
##DATA TABLE= (X++(I..I)), XYDATA
0    77017
1  2938366
2   -87359
3 -2814605
4  1097830
5  2046669
6 -1623996
7 -1468740
8  1650849
9   710060
10 -1414353
11  -205481
12  1190878
13   -45863
14  -709640
15   423820
16   613565
17  -553014
18  -259436
19   841068
20   225593
21  -719863
22    85376
23   414806
24  -417161
25  -141129
26   325490
27  -729779
28  -408122
29  1281737
30    85618
31 -1908135
32   191424
33  1986559
34  -626766
35 -1683520
36  1220396
37  1330386
38 -1321755
39  -424332
40  1729224
41   -44865
42 -1623603
43   544868
44  1501117
45  -836867
46 -1314862
47   904348
48   943227
49 -1189571
50  -850380
51  1051570
52   256095
53 -1264933
54   158425
55  1261684
56  -522449
57 -1027311
58   769235
59   634095
60  -621699
61    51796
62   440107
63  -397167
64   252692
65   864307
66  -630422
67  -932826
68   757079
69   532436
70  -931283
71  -323535
72   607645
73  -185703
74  -491056
75   398842
76   179732
77  -771610
78   -96927
79  1148252
80   307146
81 -1056822
82    -8757
83  1295433
84   -34725
85 -1076627
86   396171
87   820215
88  -765720
89  -493952
90   965745
91    10316
92 -1211625
93    62440
94   799000
95  -422705
96  -549485
97   379335
98    79111
99  -232040
100   414825
101   177831
102  -556852
103    64987
104   691890
105    52938
106  -253844
107   126202
108    21511
109   -51255
110   311617
111    30931
112  -631309
113  -265306
114   591908
115   317836
116  -675322
117  -536519
118   499644
119   378279
120  -556493
121  -205832
122   501233
123  -106114
124  -282573
125   655757
126   262698
127  -822973
128   -39768
129   882241
130   -50020
131  -608995
132   178573
133   286807
134  -239837
135   -39075
136   138530
137  -295217
138  -313149
139   213649
140   304355
141   -92265
142  -251984
143   -19643
144   152111
145   162334
146    89534
147  -205586
148  -291752
149   338868
150   617311
151  -241048
152  -650598
153   189035
154   457903
155  -239203
156  -228936
157   186290
158  -188262
159  -236522
160   493990
161   208832
162  -776178
163  -268585
164   789094
165   246273
166  -574328
167   -29910
168   412422
169   -39913
170   -75687
171   214124
172  -114606
173  -313326
174   176955
175   377677
176   -73104
177  -337674
178   -92608
179   159891
180    84900
181   -84201
182  -141953
183  -166441
184    12333
185   367228
186   125152
187  -486709
188  -189770
189   448920
190   134863
191  -197430
192   121307
193   -13160
194  -239285
195   384520
196   425008
197  -592250
198  -527144
199   569124
200   450052
201  -436114
202  -306794
203   217362
204    59035
205  -111000
206   100247
207   -25465
208  -353765
209    12130
210   526273
211    86733
212  -497875
213  -102741
214   368848
215    87173
216  -117191
217    36296
218   -81970
219   -93335
220   307309
221   198567
222  -403183
223  -304726
224   263929
225   213208
226  -133239
227   -63988
228   -16411
229  -150205
230   142149
231   366662
232  -233280
233  -551195
234   225226
235   608627
236  -106959
237  -414965
238    70950
239   176288
240   -44371
241    92391
242    71085
243  -313915
244  -164889
245   435599
246   284701
247  -465873
248  -409726
249   319026
250   296913
251  -219206
252  -104352
253    92065
254  -116547
255   104848
256   389713
257  -192521
258  -507634
259   211672
260   453496
261  -120672
262  -182725
263    70920
264   -87674
265    -6308
266   303771
267   -51074
268  -496157
269   -44579
270   493956
271   112890
272  -407262
273  -155548
274   192978
275    38200
276   -12195
277   126820
278  -143581
279  -269133
280   319294
281   481222
282  -287554
283  -502126
284   200257
285   400419
286   -68306
287  -170164
288     2778
289   -68647
290   -11497
291   258450
292    16209
293  -476137
294  -160505
295   461081
296   182871
297  -345725
298  -134373
299   127753
300     8148
301   124000
302   161037
303  -287515
304  -231868
305   439632
306   361817
307  -320381
308  -301342
309   159581
310   147908
311   -27702
312    26835
313   -80090
314  -262766
315    62825
316   401415
317   -72863
318  -550244
319   -51518
320   441651
321    66589
322  -220590
323    13712
324    10210
325   -48889
326   256232
327   180350
328  -349297
329  -239787
330   370786
331   347658
332  -190124
333  -297037
334    13402
335   121755
336    51602
337    29132
338  -154548
339  -284435
340   116460
341   417833
342   -85682
343  -461466
344   -11805
345   292756
346    47176
347   -19694
348     5597
349  -170147
350     1116
351   380406
352   110128
353  -422747
354  -209134
355   352734
356   256402
357  -195639
358  -178944
359    31137
360   -20930
361    54593
362   195925
363  -168372
364  -405481
365   178092
366   484644
367  -109088
368  -381798
369    23855
370   161735
371    52212
372    96607
373   -51391
374  -263629
375    31837
376   380483
377    77206
378  -371403
379  -201218
380   214698
381   206497
382   -40072
383  -115450
384  -126804
385   -53775
386   232329
387   211333
388  -287296
389  -337932
390   233313
391   367787
392   -71803
393  -230174
394   -45796
395    35799
396    89730
397   152885
398   -75154
399  -317281
400     3519
401   424352
402   110230
403  -393954
404  -174319
405   220052
406   103916
407   -10361
408    28084
409  -180431
410  -144570
411   327363
412   248252
413  -340341
414  -302868
415   195683
416   251569
417     -690
418  -105081
419  -132619
420   -73899
421   170805
422   226806
423  -150763
424  -370808
425    51887
426   413911
427    68797
428  -285158
429   -93772
430    67758
431    53564
432   177639
433    35338
434  -337880
435   -94726
436   414958
437   187093
438  -322037
439  -231168
440   110375
441   161339
442    63069
443   -46507
444  -180354
445  -125324
446   181236
447   263579
448  -149260
449  -384953
450    39377
451   362066
452    65653
453  -172642
454   -78461
455   -43054
456    64308
457   262507
458    11716
459  -369381
460   -77904
461   393701
462   170584
463  -262745
464  -189515
465    41952
466    69770
467   117495
468    72832
469  -245412
470  -241855
471   280614
472   338214
473  -249506
474  -358318
475   104459
476   221462
477    46605
478     5720
479  -105518
480  -185581
481   112736
482   319832
483   -34376
484  -372701
485   -87496
486   336255
487   193735
488  -195887
489  -172754
490    14262
491    16433
492   131845
493   158879
494  -261234
495  -297223
496   328682
497   356443
498  -262807
499  -278857
500    99969
501    81962
502    59034
503   137036
504  -144819
505  -281816
506   162173
507   360999
508   -85577
509  -365671
510   -55587
511   261658
512   141887
513   -81910
514  -101367
515   -97488
516   -22444
517   234840
518   161307
519  -321707
520  -278080
521   316948
522   324686
523  -196526
524  -237538
525    41093
526    40700
527    67026
528   168698
529  -115513
530  -332295
531   121726
532   431326
533   -66967
534  -402115
535   -10900
536   223297
537    44516
538    22595
539   -24871
540  -232870
541   -28241
542   337953
543    82721
544  -349134
545  -169422
546   234074
547   219568
548   -58206
549  -166270
550   -72053
551    25994
552   119113
553   165573
554  -105187
555  -338808
556    91030
557   454146
558   -43952
559  -402051
560      686
561   170817
562   -11801
563   100534
564    31527
565  -322396
566   -52466
567   428311
568    82786
569  -392687
570  -136203
571   222947
572   157986
573     4179
574   -76601
575  -142493
576   -43598
577   198885
578   173126
579  -198711
580  -297652
581   125716
582   332771
583   -20364
584  -243301
585   -60966
586    44386
587    59643
588   153420
589   -15502
590  -298301
591   -35985
592   386777
593   129390
594  -337718
595  -167052
596   185673
597   113761
598    17708
599    21794
600  -187132
601  -167763
602   277183
603   252724
604  -294832
605  -302567
606   165635
607   240192
608    13012
609   -96621
610  -147509
611   -63889
612   184221
613   197393
614  -110641
615  -273929
616    -2516
617   323848
618   146348
619  -261589
620  -191338
621   109915
622    96661
623    57831
624    50489
625  -215498
626  -202888
627   291011
628   270495
629  -282199
630  -269992
631   141793
632   157474
633    42770
634    34921
635  -141830
636  -187543
637   169194
638   304750
639  -103534
640  -343909
641    -2398
642   304130
643   116659
644  -151248
645  -157553
646   -70578
647    70609
648   225516
649    30869
650  -330677
651  -151745
652   324801
653   235471
654  -211679
655  -243539
656    36295
657   151304
658   124472
659    48144
660  -163319
661  -206260
662   172344
663   338519
664  -116479
665  -369830
666    13212
667   248255
668    56107
669   -44686
670   -89821
671  -193084
672    25254
673   304264
674    36360
675  -325075
676  -126434
677   243770
678   219468
679   -59413
680  -188027
681   -81517
682    79634
683   184077
684   122783
685  -178330
686  -289548
687   132304
688   374180
689   -73244
690  -370014
691   -53860
692   167061
693   102845
694    70049
695  -112983
696  -278091
697    65585
698   381714
699    35615
700  -342849
701  -112910
702   240034
703   190270
704   -31431
705  -130396
706  -139753
707   -14065
708   218226
709   155463
710  -239221
711  -282972
712   159364
713   286027
714   -58321
715  -213295
716   -81123
717    26132
718   146640
719   181256
720   -87982
721  -281388
722    15443
723   342140
724   113282
725  -276399
726  -185336
727   134884
728   173926
729    50391
730   -78264
731  -236731
732  -110725
733   281502
734   210067
735  -279303
736  -271638
737   171135
738   257821
739    21157
740  -120862
741  -144899
742   -27586
743   205504
744   209274
745  -122154
746  -291424
747    26149
748   315065
749    68171
750  -263999
751  -149733
752    66132
753    77329
754   107431
755    14906
756  -269401
757  -136155
758   312756
759   206576
760  -232533
761  -195921
762    99636
763   161872
764   109308
765    -6923
766  -202585
767  -138782
768   203607
769   256198
770  -121124
771  -315378
772   -14309
773   264776
774   101495
775  -160226
776  -169783
777   -49122
778   118515
779   219346
780   -11947
781  -300312
782   -94194
783   298460
784   192386
785  -199955
786  -216585
787    62900
788   163878
789    89977
790      750
791  -161584
792  -180365
793   164726
794   297328
795  -127467
796  -321826
797    57524
798   222698
799    22110
800   -34929
801   -88013
802  -187961
803    70380
804   307978
805   -17951
806  -326330
807   -70917
808   235239
809   144299
810   -92915
811  -173493
812   -66386
813   111835
814   199797
815    68881
816  -202109
817  -203284
818   186815
819   311749
820  -105290
821  -305039
822     -936
823   180541
824    82402
825    -9345
826  -140772
827  -205090
828    71529
829   289500
830   -16831
831  -318391
832   -69004
833   252494
834   141875
835   -83024
836  -103185
837   -63967
838    35606
839   224121
840   119468
841  -242111
842  -192684
843   202228
844   215737
845  -100139
846  -195565
847   -72778
848    47235
849   132581
850    74762
851  -154011
852  -227443
853    60101
854   301138
855    64833
856  -280961
857  -120181
858   222675
859   163001
860   -29591
861   -74262
862  -153042
863   -42448
864   285941
865   145577
866  -317341
867  -211277
868   211538
869   177582
870   -75183
871  -135382
872  -114222
873    13239
874   210832
875   122270
876  -174680
877  -195945
878    89050
879   249448
880    38751
881  -218852
882  -125012
883   118253
884   141803
885    32265
886   -85130
887  -189631
888   -62121
889   234959
890   154610
891  -235241
892  -219437
893   153473
894   217261
895     -560
896   -81296
897   -93952
898   -61859
899   181085
900   249934
901  -154403
902  -325975
903    96618
904   286887
905   -28886
906  -180834
907   -93396
908   -41814
909   119122
910   195001
911  -115134
912  -292508
913    28283
914   273206
915    89805
916  -149094
917  -149185
918    52008
919   206550
920   102140
921   -94129
922  -150016
923   -55335
924   153122
925   197709
926  -125163
927  -297611
928    26659
929   230128
930    15455
931  -129966
932  -106790
933   -79806
934   107577
935   240497
936   -47567
937  -284732
938   -13821
939   270125
940   124494
941  -129291
942  -147481
943    -1191
944   131912
945   154363
946   -19435
947  -233873
948  -129316
949   197858
950   204102
951  -139744
952  -251729
953     6030
954   172992
955    86861
956   -52681
957  -145285
958  -110186
959   121460
960   249727
961   -16343
962  -279632
963   -54095
964   255800
965   117431
966  -126590
967  -108719
968   -52853
969    39780
970   211081
971    52300
972  -289593
973  -139484
974   240305
975   161153
976  -121235
977  -148964
978   -46772
979    84030
980   177877
981    17344
982  -206016
983  -127164
984   132972
985   219883
986     6089
987  -234359
988  -102896
989   198523
990   161235
991   -70340
992  -132268
993   -95224
994    24704
995   223871
996    89640
997  -278930
998  -178065
999   219594
1000   186763
1001  -100715
1002  -141982
1003   -49697
1004    33107
1005   164761
1006   111081
1007  -191281
1008  -223210
1009   144468
1010   263967
1011   -46980
1012  -209724
1013   -47192
1014    93454
1015   120532
1016    67974
1017  -131011
1018  -214976
1019    56487
1020   261473
1021    35025
1022  -230608
1023  -136596
1024   122624
1025   181485
1026     3933
1027  -150182
1028  -110535
1029    41500
1030   181637
1031   124338
1032  -160123
1033  -231657
1034   105034
1035   266070
1036   -12261
1037  -194794
1038   -75086
1039    42524
1040   120257
1041   115228
1042  -119464
1043  -245839
1044    25077
1045   261602
1046    75939
1047  -208451
1048  -158284
1049    99789
1050   172808
1051    33472
1052   -95878
1053  -139222
1054   -32271
1055   204103
1056   185442
1057  -174096
1058  -247918
1059   107739
1060   225276
1061    -9122
1062  -123419
1063   -96486
1064   -36809
1065   141957
1066   180594
1067  -113117
1068  -266597
1069    17751
1070   253222
1071    73086
1072  -172717
1073  -134778
1074    37316
1075   138996
1076   117118
1077   -59384
1078  -213377
1079   -50245
1080   240092
1081   158365
1082  -167232
1083  -196120
1084    46408
1085   170205
1086    75772
1087   -89802
1088  -161652
1089   -49401
1090   145074
1091   173338
1092   -65771
1093  -252760
1094   -44566
1095   242144
1096   117403
1097  -154377
1098  -134929
1099     8428
1100    90629
1101   156180
1102    10626
1103  -252430
1104  -105618
1105   251887
1106   169926
1107  -154902
1108  -174191
1109    13543
1110   122515
1111   113093
1112   -23371
1113  -182096
1114  -108402
1115   160861
1116   209964
1117   -71201
1118  -242059
1119   -31073
1120   194337
1121   105710
1122   -73488
1123  -132622
1124   -84142
1125    95840
1126   208444
1127   -14785
1128  -257241
1129   -95302
1130   193888
1131   161817
1132   -82149
1133  -173229
1134   -41044
1135   125315
1136   151867
1137     6638
1138  -173861
1139  -134088
1140   137219
1141   231179
1142   -40418
1143  -229411
1144   -50006
1145   146433
1146   113318
1147   -17846
1148  -146237
1149  -143187
1150    77221
1151   217384
1152    13735
1153  -236612
1154  -122959
1155   168261
1156   179894
1157   -49073
1158  -149089
1159   -54522
1160    76604
1161   175195
1162    86131
1163  -190471
1164  -190930
1165   164077
1166   231569
1167   -79403
1168  -189674
1169   -48343
1170    55867
1171   122469
1172    62286
1173  -174983
1174  -199606
1175   102441
1176   228334
1177    -1562
1178  -195072
1179  -104962
1180   108352
1181   179113
1182    28843
1183  -139928
1184  -118479
1185    63777
1186   202601
1187    84157
1188  -182082
1189  -180269
1190   104528
1191   205171
1192    -4252
1193  -172232
1194  -111675
1195    45875
1196   143721
1197    77634
1198  -136177
1199  -205948
1200    44040
1201   249252
1202    58590
1203  -202186
1204  -114142
1205   101742
1206   137394
1207    63448
1208   -78158
1209  -188712
1210     2391
1211   260074
1212   102004
1213  -207774
1214  -158522
1215    89257
1216   161028
1217    42461
1218  -119387
1219  -164979
1220     4194
1221   187641
1222   108979
1223  -147263
1224  -211452
1225    35012
1226   224502
1227    66644
1228  -156455
1229  -121585
1230    30190
1231   140026
1232   133904
1233   -76868
1234  -226538
1235    -5133
1236   247621
1237   109122
1238  -153664
1239  -157553
1240    23020
1241   151573
1242   102750
1243   -94816
1244  -194134
1245   -41167
1246   175616
1247   152059
1248  -111862
1249  -234465
1250    -2371
1251   216390
1252    94423
1253  -119219
1254  -144333
1255   -18663
1256   139215
1257   164917
1258   -55396
1259  -234939
1260   -43272
1261   232105
1262   143495
1263  -130828
1264  -171708
1265     -194
1266   132208
1267   123772
1268   -31547
1269  -207965
1270  -101416
1271   202808
1272   191065
1273  -128970
1274  -210893
1275    -2850
1276   133756
1277   111844
1278   -22689
1279  -179348
1280  -106001
1281   164039
1282   201049
1283   -59400
1284  -210881
1285   -65265
1286   164725
1287   172941
1288   -52638
1289  -179684
1290   -53973
1291   119980
1292   159541
1293    10418
1294  -206327
1295  -145151
1296   167247
1297   207749
1298   -80443
1299  -207766
1300   -54884
1301   103405
1302   137165
1303    12149
1304  -181341
1305  -140672
1306   134407
1307   227401
1308   -11663
1309  -215812
1310   -89200
1311   158099
1312   163799
1313   -24989
1314  -140782
1315   -99034
1316    66584
1317   201190
1318    50172
1319  -225152
1320  -160773
1321   147690
1322   183773
1323   -43444
1324  -157426
1325   -95854
1326    46971
1327   171904
1328    73760
1329  -177660
1330  -177713
1331   113573
1332   230901
1333     7418
1334  -177766
1335   -96976
1336    72587
1337   156071
1338    70436
1339  -136938
1340  -176301
1341    66381
1342   224060
1343    47328
1344  -178895
1345  -148656
1346    66419
1347   185414
1348    45443
1349  -162245
1350  -136406
1351    53332
1352   152258
1353    83531
1354  -124790
1355  -215262
1356    42509
1357   254677
1358    37790
1359  -193973
1360   -93100
1361    59871
1362   120149
1363   111576
1364   -83006
1365  -219877
1366    31483
1367   257559
1368    60521
1369  -176489
1370  -125733
1371    37437
1372   136545
1373    87997
1374  -104360
1375  -187184
1376    -6368
1377   183948
1378   104383
1379  -137047
1380  -195427
1381    21147
1382   196558
1383    85159
1384  -113942
1385  -132845
1386     6563
1387   152819
1388   138857
1389   -78145
1390  -210123
1391   -11232
1392   222820
1393   110344
1394  -147989
1395  -161219
1396    18950
1397   127436
1398    95497
1399   -65372
1400  -198901
1401   -51235
1402   203897
1403   138864
1404  -135441
1405  -178222
1406    18267
1407   155281
1408   111336
1409   -63579
1410  -168245
1411   -27909
1412   169947
1413   136119
1414   -73786
1415  -195116
1416   -51029
1417   187759
1418   136194
1419  -124850
1420  -167082
1421     -237
1422   103468
1423   116360
1424    -6879
1425  -205733
1426  -101101
1427   215313
1428   166577
1429  -132327
1430  -155155
1431     2347
1432    96377
1433   131766
1434     2571
1435  -197361
1436   -94457
1437   178978
1438   161367
1439   -82816
1440  -182149
1441   -54352
1442   130537
1443   153397
1444   -43947
1445  -186872
1446   -59975
1447   136057
1448   145548
1449   -28299
1450  -183995
1451   -93283
1452   155188
1453   183519
1454   -63655
1455  -188948
1456   -35017
1457   120921
1458   116152
1459      402
1460  -153273
1461  -135551
1462   125425
1463   215769
1464   -54230
1465  -214105
1466   -41147
1467   120740
1468   108550
1469    15744
1470  -131653
1471  -142542
1472   106229
1473   217734
1474   -18654
1475  -197505
1476   -81570
1477   111340
1478   160203
1479     8898
1480  -167911
1481  -108353
1482   102214
1483   157305
1484    10941
1485  -156369
1486  -140291
1487    91233
1488   210055
1489    -3976
1490  -191894
1491   -76963
1492    95707
1493   131069
1494    44046
1495  -130641
1496  -159915
1497    81560
1498   221354
1499    11620
1500  -190866
1501  -101598
1502    92399
1503   146884
1504    29436
1505  -134354
1506  -139082
1507    52346
1508   184020
1509    52820
1510  -166090
1511  -147267
1512    85556
1513   185827
1514    29084
1515  -138954
1516  -114470
1517    45661
1518   154771
1519    74829
1520  -121617
1521  -172006
1522    34236
1523   206924
1524    62061
1525  -175079
1526  -138552
1527    66069
1528   141665
1529    58259
1530   -86683
1531  -162499
1532     -585
1533   215287
1534    97873
1535  -174734
1536  -147291
1537    72886
1538   147737
1539    60478
1540   -88758
1541  -157468
1542    -4225
1543   178774
1544    90883
1545  -133851
1546  -164707
1547    22078
1548   170805
1549    87968
1550  -115252
1551  -152735
1552    18333
1553   149992
1554    98300
1555   -76488
1556  -173125
1557   -16638
1558   192277
1559   115170
1560  -127929
1561  -166429
1562    15365
1563   144628
1564    86414
1565   -72997
1566  -156213
1567   -38819
1568   153076
1569   140109
1570   -90633
1571  -195602
1572    -4823
1573   179173
1574    91975
1575   -84119
1576  -129534
1577   -37016
1578   120601
1579   149042
1580   -58452
1581  -203591
1582   -33721
1583   176303
1584   113696
1585   -87414
1586  -151496
1587   -28844
1588   126707
1589   129959
1590   -43905
1591  -166439
1592   -59519
1593   146558
1594   151699
1595   -71706
1596  -186045
1597   -31009
1598   137859
1599   106893
1600   -41634
1601  -147116
1602   -81514
1603   114850
1604   164654
1605   -38945
1606  -189350
1607   -56104
1608   154446
1609   146019
1610   -43134
1611  -149501
1612   -54567
1613   106046
1614   140501
1615    -2903
1616  -170581
1617  -109948
1618   130292
1619   165424
1620   -62442
1621  -178735
1622   -58385
1623    94629
1624   124512
1625     6157
1626  -148060
1627  -105868
1628   114020
1629   181319
1630   -10589
1631  -168836
1632   -73367
1633   121068
1634   149009
1635   -10648
1636  -140253
1637   -94027
1638    66849
1639   156150
1640    16149
1641  -187391
1642  -125381
1643   113921
1644   157578
1645   -20409
1646  -144257
1647   -87373
1648    72569
1649   162719
1650    41887
1651  -146800
1652  -115820
1653    98586
1654   181445
1655    19756
1656  -159579
1657  -111253
1658    81669
1659   143168
1660    15850
1661  -133891
1662  -132671
1663    40955
1664   171382
1665    45684
1666  -162990
1667  -127385
1668    85299
1669   164096
1670    33642
1671  -116537
1672  -111148
1673    49002
1674   165074
1675    66308
1676  -130096
1677  -149870
1678    51034
1679   177873
1680    33132
1681  -154193
1682  -119768
1683    41546
1684   131884
1685    65780
1686  -106040
1687  -159701
1688    30423
1689   193617
1690    64783
1691  -139543
1692  -120673
1693    53163
1694   152940
1695    72964
1696   -99432
1697  -148514
1698     8425
1699   159231
1700    82459
1701  -129296
1702  -168379
1703    26846
1704   166328
1705    62501
1706  -109246
1707  -132487
1708     3376
1709   144598
1710   107791
1711   -88183
1712  -161795
1713    11853
1714   172883
1715    94317
1716  -102362
1717  -149184
1718     2710
1719   141083
1720    86173
1721   -80190
1722  -153585
1723   -34350
1724   149667
1725   122390
1726  -103182
1727  -172627
1728    10837
1729   150528
1730    86754
1731   -59409
1732  -137827
1733   -42295
1734   146870
1735   138997
1736   -84110
1737  -174569
1738   -10971
1739   148479
1740   102749
1741   -72454
1742  -152659
1743   -35107
1744   127786
1745   121772
1746   -48983
1747  -163460
1748   -52639
1749   147804
1750   140810
1751   -70684
1752  -166632
1753   -27266
1754   126946
1755   112398
1756   -36155
1757  -150282
1758   -72582
1759   120641
1760   151015
1761   -46634
1762  -179415
1763   -48954
1764   136395
1765   118054
1766   -41656
1767  -134105
1768   -68503
1769    98008
1770   157338
1771   -14297
1772  -177108
1773   -69384
1774   132871
1775   128439
1776   -37529
1777  -144571
1778   -77767
1779    94719
1780   147012
1781   -12782
1782  -158093
1783   -84045
1784   102106
1785   155926
1786    -9389
1787  -169124
1788   -78457
1789   121705
1790   137745
1791   -11935
1792  -127465
1793   -99010
1794    69263
1795   170683
1796    10073
1797  -183803
1798   -93758
1799   114795
1800   134954
1801    -5182
1802  -125672
1803  -103131
1804    63292
1805   163991
1806    29831
1807  -153494
1808  -110546
1809    91925
1810   161889
1811    11545
1812  -142244
1813  -100299
1814    67029
1815   142019
1816    32749
1817  -131212
1818  -129703
1819    57614
1820   169532
1821    33996
1822  -149039
1823  -116093
1824    75768
1825   153205
1826    30099
1827  -117363
1828  -114510
1829    38465
1830   162856
1831    66522
1832  -143062
1833  -144972
1834    68953
1835   162465
1836    24322
1837  -123986
1838  -117090
1839    22603
1840   151167
1841    76668
1842  -128272
1843  -149386
1844    47682
1845   166662
1846    59287
1847  -118913
1848  -131320
1849    38700
1850   156139
1851    64450
1852  -101546
1853  -133301
1854     4492
1855   154544
1856    94775
1857  -123871
1858  -161846
1859    37785
1860   151906
1861    54222
1862   -88722
1863  -130742
1864   -12346
1865   148176
1866   110674
1867   -98606
1868  -158859
1869    19006
1870   159978
1871    80148
1872   -92243
1873  -137731
1874    -6407
1875   137868
1876   101691
1877   -79489
1878  -162255
1879   -19066
1880   155850
1881   100555
1882  -100090
1883  -151394
1884    -4065
1885   135499
1886    99604
1887   -62582
1888  -147655
1889   -32539
1890   140203
1891   126888
1892   -68697
1893  -165210
1894   -17592
1895   150531
1896   101116
1897   -70496
1898  -134064
1899   -40390
1900   105436
1901   127205
1902   -43527
1903  -174136
1904   -45340
1905   140781
1906   112052
1907   -58537
1908  -138834
1909   -41878
1910   110499
1911   125874
1912   -28936
1913  -147012
1914   -59176
1915   118142
1916   139439
1917   -37099
1918  -157987
1919   -50542
1920   117075
1921   112638
1922   -29434
1923  -135980
1924   -81390
1925    93516
1926   149367
1927   -24192
1928  -164687
1929   -63317
1930   114802
1931   124507
1932   -18970
1933  -133331
1934   -74659
1935    94059
1936   144978
1937    -1016
1938  -143977
1939   -85601
1940    95190
1941   146245
1942   -13663
1943  -148663
1944   -73714
1945    84177
1946   122848
1947     7717
1948  -128090
1949  -103100
1950    70455
1951   151065
1952     8828
1953  -144702
1954   -87344
1955    84177
1956   131746
1957    10147
1958  -115478
1959   -95429
1960    50619
1961   143063
1962    38260
1963  -137453
1964  -114605
1965    80144
1966   142292
1967     6404
1968  -118631
1969   -93622
1970    44854
1971   138130
1972    46943
1973  -124367
1974  -118351
1975    60827
1976   147006
1977    27264
1978  -123755
1979  -108814
1980    51164
1981   136826
1982    35922
1983  -109395
1984  -113004
1985    33602
1986   146423
1987    54492
1988  -121738
1989  -117648
1990    53346
1991   140029
1992    40868
1993   -97647
1994  -107726
1995    22677
1996   136662
1997    65952
1998  -104329
1999  -129759
2000    28373
2001   142806
2002    51117
2003  -110320
2004  -114395
2005    24133
2006   119598
2007    65522
2008   -82054
2009  -135038
2010    10844
2011   152692
2012    70210
2013  -103579
2014  -114392
2015    28307
2016   127001
2017    69263
2018   -77421
2019  -129202
2020     1222
2021   136681
2022    79641
2023   -93162
2024  -138332
2025    10474
2026   137383
2027    62707
2028   -89959
2029  -118877
2030    -5293
2031   117870
2032    94551
2033   -72550
2034  -146913
2035    -1097
2036   145750
2037    78932
2038   -81977
2039  -118806
2040    -7039
2041   120101
2042    96053
2043   -65359
2044  -139935
2045   -16683
2046   127028
2047    91618
2048   -69924
2049  -136611
2050   -14415
2051   123559
2052    89243
2053   -65640
2054  -129873
2055   -26770
2056   110084
2057   102987
2058   -52472
2059  -144904
2060   -29819
2061   131620
2062   101570
2063   -65363
2064  -126529
2065   -19896
2066   103536
2067   104623
2068   -28279
2069  -146164
2070   -54197
2071   134855
2072   117630
2073   -70651
2074  -134836
2075   -25285
2076    93252
2077   104269
2078   -23527
2079  -150062
2080   -65239
2081   124124
2082   119749
2083   -51969
2084  -135660
2085   -46102
2086   101257
2087   123785
2088   -27461
2089  -139635
2090   -47869
2091   104308
2092   118620
2093   -13601
2094  -133356
2095   -73516
2096   104867
2097   136404
2098   -34694
2099  -140688
2100   -48975
2101    85861
2102   112049
2103     -706
2104  -134309
2105   -91428
2106    94483
2107   141498
2108   -20595
2109  -142746
2110   -63210
2111    86760
2112   120886
2113     4259
2114  -125308
2115   -90596
2116    83920
2117   150685
2118     4469
2119  -141284
2120   -80480
2121    89472
2122   133233
2123    -1066
2124  -128371
2125   -89647
2126    65114
2127   133830
2128    19795
2129  -133803
2130  -112045
2131    70893
2132   148991
2133     4219
2134  -137597
2135   -82516
2136    62470
2137   125597
2138    37094
2139  -111527
2140  -115316
2141    61600
2142   157486
2143    27400
2144  -123700
2145   -93818
2146    52947
2147   134912
2148    38632
2149  -122142
2150  -114941
2151    46007
2152   130506
2153    38498
2154  -109274
2155  -126943
2156    36532
2157   154097
2158    40081
2159  -125027
2160   -98618
2161    43810
2162   124384
2163    66918
2164   -87595
2165  -138084
2166    32038
2167   167979
2168    50002
2169  -120963
2170  -106017
2171    31316
2172   121517
2173    65975
2174   -88974
2175  -141357
2176    10574
2177   152657
2178    66879
2179  -108085
2180  -125665
2181    21415
2182   133692
2183    66849
2184   -86824
2185  -123546
2186     6656
2187   134457
2188    82970
2189   -82237
2190  -136578
2191     1327
2192   142101
2193    80413
2194   -90403
2195  -126438
2196     5155
2197   121582
2198    82658
2199   -65832
2200  -138861
2201   -17417
2202   136311
2203    92489
2204   -82348
2205  -135796
2206    -7365
2207   121435
2208    89459
2209   -67989
2210  -140309
2211   -19838
2212   123653
2213    97893
2214   -57494
2215  -144532
2216   -28604
2217   137797
2218   104101
2219   -72423
2220  -127883
2221   -15270
2222   105419
2223   110954
2224   -30427
2225  -156206
2226   -48814
2227   142601
2228   102849
2229   -76677
2230  -125370
2231   -32604
2232    89199
2233   114969
2234   -28308
2235  -154642
2236   -47952
2237   126147
2238   106733
2239   -43182
2240  -122631
2241   -51676
2242   102791
2243   132935
2244   -33750
2245  -143607
2246   -37909
2247   102329
2248   105992
2249   -15690
2250  -133106
2251   -81044
2252   103856
2253   136175
2254   -41789
2255  -145345
2256   -44120
2257    85259
2258   109895
2259     1851
2260  -136525
2261   -89912
2262   108566
2263   143009
2264   -31794
2265  -132105
2266   -52175
2267    77654
2268   122371
2269    12885
2270  -139701
2271   -94053
2272    98535
2273   134808
2274   -15000
2275  -126336
2276   -80394
2277    69676
2278   138580
2279     4188
2280  -140142
2281   -77974
2282    77335
2283   120609
2284    19588
2285  -115402
2286  -109257
2287    72748
2288   154930
2289    -2860
2290  -130596
2291   -68775
2292    54217
2293   118305
2294    44656
2295  -123368
2296  -121485
2297    73475
2298   146275
2299     3061
2300  -114232
2301   -85985
2302    37863
2303   138816
2304    50048
2305  -132844
2306  -112603
2307    69347
2308   130743
2309    26288
2310   -98677
2311  -114365
2312    33151
2313   156222
2314    42138
2315  -132792
2316   -99434
2317    49336
2318   113447
2319    54396
2320   -87905
2321  -141007
2322    28968
2323   168330
2324    38616
2325  -124150
2326   -87822
2327    32834
2328   106848
2329    75725
2330   -80505
2331  -149587
2332    26414
2333   161449
2334    41557
2335  -105866
2336   -96486
2337     6350
2338   114795
2339    86189
2340   -92499
2341  -143127
2342    28966
2343   135955
2344    51260
2345   -75116
2346  -116190
2347   -13150
2348   139692
2349    93035
2350  -103825
2351  -125152
2352    25696
2353   111240
2354    71418
2355   -53929
2356  -143357
2357   -23865
2358   152435
2359    86759
2360  -100066
2361  -116294
2362     6310
2363   102246
2364    91362
2365   -50574
2366  -149147
2367   -18538
2368   142451
2369    86009
2370   -72881
2371  -119916
2372   -23293
2373   111809
2374   101054
2375   -63399
2376  -141302
2377   -16584
2378   114429
2379    87996
2380   -44241
2381  -129276
2382   -41543
2383   123484
2384   110785
2385   -63849
2386  -125750
2387   -16015
2388    97936
2389    98838
2390   -24853
2391  -138232
2392   -54631
2393   124788
2394   108316
2395   -61442
2396  -122408
2397   -33903
2398    83382
2399   111211
2400   -20917
2401  -148224
2402   -52438
2403   119471
2404   105652
2405   -36256
2406  -115050
2407   -55163
2408    89590
2409   133119
2410   -24213
2411  -146680
2412   -41879
2413    98682
2414    98024
2415    -9310
2416  -120193
2417   -86473
2418    95010
2419   137422
2420   -35121
2421  -136018
2422   -43395
2423    76833
2424   102438
2425    11825
2426  -123963
2427   -91869
2428    95414
2429   133982
2430   -24277
2431  -122086
2432   -59450
2433    63089
2434   117205
2435    12855
2436  -127610
2437   -84472
2438    85038
2439   125233
2440     -150
2441  -111923
2442   -80035
2443    62858
2444   133729
2445    12674
2446  -128204
2447   -80218
2448    68554
2449   116867
2450    15385
2451  -115054
2452  -103610
2453    56739
2454   136752
2455    12063
2456  -123533
2457   -82673
2458    56792
2459   122256
2460    38341
2461  -105391
2462  -104053
2463    60852
2464   141609
2465    27299
2466  -107694
2467   -92657
2468    43864
2469   126658
2470    37554
2471  -114948
2472  -108015
2473    39953
2474   116743
2475    33706
2476  -100082
2477  -117442
2478    30901
2479   140502
2480    39517
2481  -105976
2482   -87244
2483    38846
2484   117586
2485    66568
2486   -80357
2487  -123143
2488    31678
2489   145971
2490    39425
2491  -102939
2492   -96750
2493    11721
2494   107791
2495    67586
2496   -93370
2497  -135175
2498    20243
2499   130144
2500    50322
2501   -83455
2502  -108323
2503     5455
2504   130037
2505    81656
2506   -87365
2507  -117561
2508    21759
2509   119247
2510    67444
2511   -65791
2512  -124982
2513   -10573
2514   130001
2515    76025
2516   -89890
2517  -116894
2518     5019
2519   102733
2520    73516
2521   -54217
2522  -128656
2523   -16832
2524   131254
2525    82213
2526   -75092
2527  -110318
2528    -4260
2529   100573
2530    84280
2531   -50671
2532  -128869
2533   -21604
2534   116754
2535    83589
2536   -59788
2537  -118055
2538   -24047
2539   106538
2540    95406
2541   -52777
2542  -120537
2543   -19057
2544   101929
2545    92650
2546   -36068
2547  -125858
2548   -41298
2549   109319
2550    99042
2551   -54779
2552  -121516
2553   -30320
2554    87798
2555    98175
2556   -26230
2557  -131210
2558   -46589
2559   105462
2560   103188
2561   -36838
2562  -113797
2563   -40757
2564    90973
2565   109720
2566   -23231
2567  -123556
2568   -44038
2569    89806
2570    97161
2571   -20914
2572  -117255
2573   -62218
2574    84461
2575   110772
2576   -28507
2577  -121221
2578   -46144
2579    77032
2580    96660
2581    -4094
2582  -112274
2583   -71226
2584    86048
2585   123182
2586   -19086
2587  -116809
2588   -48439
2589    70062
2590   102601
2591     7336
2592  -112882
2593   -81059
2594    78221
2595   121223
2596   -11329
2597  -115561
2598   -62117
2599    61708
2600   109959
2601    11497
2602  -116291
2603   -81826
2604    70064
2605   114890
2606     1490
2607  -106586
2608   -78189
2609    56350
2610   121619
2611    15461
2612  -114636
2613   -76106
2614    64388
2615   108619
2616    16927
2617   -96863
2618   -88325
2619    50164
2620   126204
2621    20335
2622  -112012
2623   -80715
2624    52127
2625   105491
2626    21396
2627   -96133
2628   -95712
2629    39551
2630   122212
2631    28506
2632  -104080
2633   -90186
2634    45007
2635   117373
2636    32920
2637   -93492
2638   -93490
2639    38729
2640   123857
2641    40583
2642   -94403
2643   -98850
2644    32242
2645   123085
2646    41403
2647   -99499
2648  -102632
2649    29613
2650   113089
2651    44350
2652   -86323
2653  -107476
2654    19121
2655   126215
2656    53421
2657   -93578
2658  -101509
2659    26706
2660   113392
2661    57187
2662   -73609
2663  -110348
2664    12965
2665   123269
2666    57258
2667   -84210
2668  -107547
2669     9379
2670   110263
2671    64048
2672   -75725
2673  -118540
2674     7675
2675   116990
2676    61055
2677   -69102
2678  -109081
2679    -5770
2680   118016
2681    81030
2682   -75228
2683  -119122
2684     6480
2685   111861
2686    68821
2687   -56210
2688  -115272
2689   -21590
2690   117386
2691    89646
2692   -74987
2693  -124052
2694    -4796
2695   103658
2696    77690
2697   -48207
2698  -121341
2699   -30214
2700   116631
2701    95109
2702   -61667
2703  -119539
2704   -16779
2705    99637
2706    92843
2707   -38990
2708  -127282
2709   -32055
2710   110321
2711    89871
2712   -47016
2713  -113878
2714   -37697
2715    92880
2716   105668
2717   -38964
2718  -132692
2719   -30872
2720   101103
2721    86905
2722   -28759
2723  -109781
2724   -54460
2725    92838
2726   118129
2727   -32693
2728  -128993
2729   -37556
2730    92225
2731    95883
2732   -17248
2733  -118425
2734   -62588
2735    91320
2736   113765
2737   -28142
2738  -122122
2739   -54269
2740    77840
2741   110890
2742    -8333
2743  -126636
2744   -62402
2745    87675
2746   108437
2747    -9385
2748  -106180
2749   -71372
2750    68097
2751   128153
2752    -1589
2753  -129354
2754   -61488
2755    76883
2756   100460
2757     3810
2758  -103744
2759   -87847
2760    62466
2761   129206
2762    -1183
2763  -123822
2764   -63770
2765    63941
2766   104259
2767    22100
2768  -103110
2769   -90763
2770    65341
2771   125049
2772     3998
2773  -102528
2774   -72572
2775    42896
2776   116057
2777    32846
2778  -116589
2779   -95059
2780    62833
2781   109670
2782    12310
2783   -85023
2784   -91656
2785    24843
2786   133775
2787    41307
2788  -120366
2789   -88250
2790    57840
2791   103912
2792    32125
2793   -74023
2794  -105251
2795    22082
2796   137542
2797    38957
2798  -110313
2799   -86959
2800    34827
2801    98523
2802    51826
2803   -80563
2804  -116386
2805    27971
2806   129275
2807    34894
2808   -87650
2809   -86577
2810    10698
2811   108778
2812    71101
2813   -87328
2814  -116095
2815    34931
2816   115379
2817    36223
2818   -65904
2819   -96065
2820    -7659
2821   117401
2822    74529
2823   -93179
2824  -109454
2825    27234
2826    99667
2827    50112
2828   -52791
2829  -112427
2830   -15026
2831   124596
2832    71573
2833   -84250
2834   -99038
2835     6998
2836    94322
2837    76979
2838   -51689
2839  -127292
2840    -7305
2841   123922
2842    62731
2843   -64319
2844   -94287
2845   -21189
2846    93236
2847    96659
2848   -61051
2849  -132246
2850     1986
2851   108193
2852    56611
2853   -41713
2854   -96694
2855   -40757
2856    99616
2857   102279
2858   -63407
2859  -120186
2860     1016
2861    88727
2862    69891
2863   -23572
2864  -112433
2865   -45479
2866   109822
2867    95214
2868   -60388
2869  -104542
2870   -18416
2871    73845
2872    91977
2873   -18434
2874  -128580
2875   -41193
2876   109241
2877    81840
2878   -41435
2879   -92336
2880   -45509
2881    72312
2882   115439
2883   -21382
2884  -133097
2885   -33366
2886    96603
2887    77615
2888   -18141
2889   -94197
2890   -68115
2891    76173
2892   123124
2893   -27991
2894  -126654
2895   -33942
2896    76600
2897    84341
2898     1464
2899  -105433
2900   -73410
2901    84229
2902   115837
2903   -25390
2904  -104698
2905   -44255
2906    55989
2907   101937
2908    12365
2909  -119168
2910   -70768
2911    85545
2912    97623
2913   -13621
2914   -88069
2915   -67906
2916    45461
2917   119043
2918    11939
2919  -125001
2920   -63352
2921    75057
2922    91193
2923     9614
2924   -84703
2925   -87861
2926    46927
2927   131101
2928     8999
2929  -115588
2930   -62962
2931    53856
2932    94501
2933    28304
2934   -94810
2935   -99263
2936    53056
2937   121786
2938     7696
2939   -93424
2940   -70790
2941    29907
2942   110949
2943    43174
2944  -104292
2945   -94852
2946    57598
2947   106118
2948    16599
2949   -73498
2950   -83643
2951    17691
2952   121566
2953    43805
2954  -108658
2955   -86721
2956    47061
2957    92924
2958    33933
2959   -68831
2960  -101263
2961    17392
2962   124428
2963    37734
2964   -96328
2965   -81656
2966    25168
2967    93950
2968    56715
2969   -71365
2970  -111280
2971    23737
2972   119506
2973    38174
2974   -74239
2975   -87757
2976     2475
2977   105502
2978    69746
2979   -83112
2980  -111472
2981    24432
2982   102872
2983    42691
2984   -53920
2985   -99240
2986   -15278
2987   114449
2988    74451
2989   -83435
2990  -103141
2991    16019
2992    92701
2993    58591
2994   -47532
2995  -108561
2996   -11841
2997   115503
2998    65237
2999   -70587
3000   -92784
3001    -6216
3002    86058
3003    77860
3004   -50564
3005  -118062
3006    -3424
3007   107816
3008    58189
3009   -51733
3010   -90704
3011   -26527
3012    88958
3013    92117
3014   -54838
3015  -118612
3016    -2642
3017    93059
3018    61698
3019   -30620
3020  -100457
3021   -43058
3022    96657
3023    94135
3024   -54635
3025  -109710
3026   -13718
3027    80837
3028    80849
3029   -21379
3030  -112874
3031   -42728
3032    99055
3033    85684
3034   -41254
3035   -96513
3036   -35098
3037    71705
3038    98733
3039   -22337
3040  -123604
3041   -35689
3042    92396
3043    77767
3044   -25909
3045   -89871
3046   -52372
3047    71084
3048   109329
3049   -23284
3050  -118059
3051   -32365
3052    80355
3053    79167
3054    -8597
3055   -94145
3056   -61493
3057    75467
3058   106877
3059   -23855
3060  -108071
3061   -41660
3062    61073
3063    89666
3064     4229
3065  -107305
3066   -65683
3067    77545
3068   100340
3069   -13080
3070   -91250
3071   -57436
3072    49619
3073   108950
3074    11958
3075  -113387
3076   -64249
3077    73787
3078    92493
3079     -905
3080   -84901
3081   -76252
3082    44082
3083   116895
3084    10017
3085  -111553
3086   -62199
3087    58922
3088    89312
3089    16709
3090   -85673
3091   -84223
3092    49173
3093   116142
3094     9253
3095   -96830
3096   -62835
3097    40036
3098    98057
3099    31138
3100   -92981
3101   -87902
3102    50908
3103   106964
3104    12854
3105   -83113
3106   -73141
3107    25332
3108   105464
3109    37688
3110   -96958
3111   -86000
3112    46556
3113   100937
3114    26454
3115   -72729
3116   -86042
3117    20640
3118   112081
3119    42034
3120   -89541
3121   -87373
3122    30950
3123    97395
3124    41762
3125   -70942
3126   -97072
3127    17574
3128   110444
3129    42044
3130   -79567
3131   -87892
3132    16266
3133    99209
3134    53485
3135   -73363
3136   -99441
3137    19339
3138   103924
3139    43948
3140   -65655
3141   -88536
3142     2652
3143   100834
3144    60553
3145   -72905
3146   -98681
3147    12700
3148    95039
3149    49802
3150   -57580
3151   -95099
3152    -3587
3153   102187
3154    64226
3155   -66859
3156   -95401
3157     2225
3158    92489
3159    64343
3160   -52136
3161  -103097
3162    -6634
3163    99322
3164    63953
3165   -55686
3166   -96549
3167   -13631
3168    90123
3169    74053
3170   -50824
3171  -105486
3172    -9726
3173    92664
3174    67318
3175   -42010
3176   -98664
3177   -25142
3178    89397
3179    82293
3180   -44880
3181  -104249
3182   -16505
3183    88529
3184    72835
3185   -37273
3186  -100632
3187   -28672
3188    86222
3189    81023
3190   -38528
3191  -102351
3192   -25992
3193    83613
3194    79102
3195   -31849
3196  -100288
3197   -31292
3198    82429
3199    83004
3200   -27420
3201   -98352
3202   -35749
3203    78374
3204    86785
3205   -26923
3206  -102926
3207   -38316
3208    74421
3209    84627
3210   -18736
3211   -99623
3212   -45525
3213    71607
3214    91160
3215   -16623
3216  -100570
3217   -46434
3218    71277
3219    93454
3220   -11153
3221  -100122
3222   -49226
3223    66447
3224    89721
3225    -6398
3226   -98109
3227   -59774
3228    62669
3229    96171
3230    -8992
3231   -99780
3232   -52584
3233    60599
3234    90056
3235     3172
3236   -92884
3237   -63612
3238    61723
3239   101534
3240     -536
3241   -93981
3242   -55753
3243    54922
3244    94746
3245     7981
3246   -94016
3247   -67270
3248    53192
3249    95092
3250     5630
3251   -91513
3252   -68850
3253    44975
3254   100823
3255    14406
3256   -93898
3257   -68541
3258    47777
3259    96924
3260    20662
3261   -84045
3262   -76546
3263    39866
3264   104744
3265    22489
3266   -89297
3267   -74634
3268    37195
3269    97529
3270    29328
3271   -82439
3272   -84288
3273    33350
3274   102889
3275    28870
3276   -82402
3277   -79444
3278    29930
3279    99774
3280    34903
3281   -79395
3282   -84948
3283    25830
3284    98172
3285    35347
3286   -74374
3287   -86752
3288    20306
3289   103205
3290    41045
3291   -76928
3292   -83096
3293    20816
3294    96079
3295    47413
3296   -65582
3297   -91734
3298    14528
3299   104799
3300    45292
3301   -71893
3302   -87525
3303     7603
3304    91335
3305    53163
3306   -65155
3307  -100051
3308     5780
3309    98758
3310    52550
3311   -61224
3312   -92431
3313    -1289
3314    97595
3315    65678
3316   -58464
3317   -95749
3318     3487
3319    93562
3320    62784
3321   -49619
3322   -99517
3323   -11857
3324    96212
3325    66147
3326   -58700
3327   -97257
3328    -9136
3329    84919
3330    66288
3331   -44141
3332  -102318
3333   -16256
3334    94846
3335    71113
3336   -46216
3337   -93853
3338   -14953
3339    85493
3340    74489
3341   -39574
3342  -100443
3343   -20880
3344    86008
3345    73676
3346   -38201
3347   -98462
3348   -28733
3349    83407
3350    79468
3351   -36616
3352   -99279
3353   -26306
3354    78116
3355    79185
3356   -25107
3357   -99397
3358   -38672
3359    79899
3360    83567
3361   -29615
3362   -96918
3363   -35395
3364    70124
3365    85240
3366   -16611
3367  -101602
3368   -41857
3369    75006
3370    84936
3371   -17031
3372   -92918
3373   -44551
3374    68825
3375    92227
3376   -14524
3377   -98858
3378   -42993
3379    64754
3380    80167
3381    -8119
3382   -94456
3383   -58921
3384    64247
3385    91729
3386   -15098
3387   -94822
3388   -45428
3389    56616
3390    87217
3391     6063
3392   -90576
3393   -58635
3394    65435
3395    97095
3396    -3432
3397   -86742
3398   -53152
3399    47607
3400    91337
3401     8323
3402   -95679
3403   -66681
3404    53068
3405    89109
3406     3978
3407   -84163
3408   -65975
3409    41961
3410    97918
3411    14900
3412   -89378
3413   -61734
3414    47884
3415    91123
3416    21270
3417   -77298
3418   -72661
3419    39229
3420   100233
3421    17328
3422   -86708
3423   -66698
3424    34955
3425    87277
3426    25162
3427   -80219
3428   -79635
3429    35055
3430    98313
3431    20630
3432   -77606
3433   -69153
3434    29341
3435    94776
3436    32988
3437   -76638
3438   -78602
3439    31150
3440    91874
3441    30214
3442   -70198
3443   -82165
3444    19651
3445    97798
3446    33869
3447   -76076
3448   -76894
3449    20407
3450    88159
3451    43677
3452   -62243
3453   -88252
3454    15081
3455    98778
3456    39538
3457   -68121
3458   -78067
3459     9243
3460    86947
3461    51369
3462   -62227
3463   -92480
3464     9549
3465    91810
3466    45151
3467   -57674
3468   -82628
3469     1428
3470    91107
3471    57784
3472   -58972
3473   -88031
3474     7271
3475    85898
3476    52140
3477   -48877
3478   -90713
3479    -6540
3480    91627
3481    57268
3482   -57671
3483   -88262
3484    -1685
3485    78759
3486    58031
3487   -41781
3488   -93568
3489   -12579
3490    92506
3491    62792
3492   -48572
3493   -84845
3494   -10052
3495    77957
3496    67870
3497   -36713
3498   -96533
3499   -18047
3500    85415
3501    65737
3502   -39456
3503   -89391
3504   -24491
3505    75339
3506    72831
3507   -34562
3508   -94115
3509   -20872
3510    75879
3511    72568
3512   -24410
3513   -90745
3514   -31648
3515    76634
3516    78491
3517   -30708
3518   -91735
3519   -27007
3520    68727
3521    74125
3522   -20217
3523   -93920
3524   -36770
3525    71811
3526    78522
3527   -22796
3528   -90460
3529   -36594
3530    67011
3531    79967
3532   -17143
3533   -91865
3534   -38473
3535    65783
3536    79976
3537   -11680
3538   -88705
3539   -46661
3540    63630
3541    86270
3542   -13321
3543   -89399
3544   -43873
3545    56891
3546    82653
3547    -1573
3548   -87940
3549   -55099
3550    58851
3551    89021
3552    -4839
3553   -85883
3554   -51192
3555    49645
3556    84833
3557     6448
3558   -85961
3559   -59895
3560    50699
3561    88155
3562     3796
3563   -83131
3564   -56629
3565    44698
3566    89925
3567    11128
3568   -85445
3569   -59593
3570    46467
3571    85263
3572    10935
3573   -79766
3574   -65504
3575    40402
3576    91650
3577    13602
3578   -82178
3579   -61256
3580    39735
3581    84505
3582    19791
3583   -75876
3584   -71153
3585    35401
3586    92174
3587    20069
3588   -76042
3589   -66692
3590    30628
3591    86204
3592    26538
3593   -72468
3594   -73265
3595    26913
3596    90491
3597    29323
3598   -69523
3599   -73684
3600    22900
3601    88255
3602    31946
3603   -66846
3604   -75011
3605    19544
3606    88260
3607    36937
3608   -65157
3609   -77684
3610    16951
3611    87976
3612    38196
3613   -63781
3614   -77308
3615    13587
3616    87732
3617    42064
3618   -60288
3619   -79500
3620    11088
3621    86823
3622    43177
3623   -59568
3624   -79576
3625     7889
3626    84195
3627    46313
3628   -56186
3629   -83918
3630     4156
3631    84075
3632    47694
3633   -53025
3634   -81893
3635     1064
3636    84161
3637    53087
3638   -50712
3639   -82706
3640    -2246
3641    81020
3642    54990
3643   -43494
3644   -84596
3645    -9487
3646    81577
3647    57496
3648   -46268
3649   -85176
3650   -10516
3651    75099
3652    58509
3653   -38524
3654   -87054
3655   -17473
3656    78502
3657    64520
3658   -38494
3659   -85572
3660   -14068
3661    75766
3662    63413
3663   -32018
3664   -84873
3665   -21559
3666    74568
3667    68403
3668   -35213
3669   -87775
3670   -21265
3671    70773
3672    66701
3673   -27274
3674   -88286
3675   -26358
3676    72043
3677    68828
3678   -28204
3679   -84013
3680   -28370
3681    66076
3682    74096
3683   -20826
3684   -88230
3685   -30531
3686    70189
3687    71434
3688   -18301
3689   -82016
3690   -38536
3691    60886
3692    81010
3693   -15492
3694   -89692
3695   -35788
3696    62199
3697    72252
3698    -9787
3699   -80989
3700   -46725
3701    56285
3702    83439
3703    -8852
3704   -84649
3705   -42202
3706    55785
3707    78483
3708    -4002
3709   -82926
3710   -48926
3711    55381
3712    82565
3713    -4704
3714   -80674
3715   -47552
3716    48817
3717    82452
3718     3807
3719   -84938
3720   -53370
3721    51915
3722    80698
3723     -593
3724   -78038
3725   -53848
3726    40517
3727    85257
3728     9769
3729   -84695
3730   -56860
3731    46579
3732    79971
3733    10317
3734   -72031
3735   -62684
3736    36289
3737    89738
3738    14727
3739   -77327
3740   -59676
3741    35755
3742    81637
3743    22137
3744   -71456
3745   -69832
3746    34653
3747    87502
3748    15980
3749   -69222
3750   -63021
3751    22329
3752    84336
3753    31484
3754   -73531
3755   -73371
3756    31416
3757    83140
3758    21925
3759   -62567
3760   -67763
3761    16979
3762    88526
3763    35320
3764   -71485
3765   -71546
3766    27331
3767    82428
3768    31495
3769   -57832
3770   -75365
3771    12983
3772    89366
3773    35904
3774   -67539
3775   -72641
3776    16025
3777    77462
3778    40689
3779   -55418
3780   -82128
3781    10503
3782    88287
3783    38100
3784   -57007
3785   -70828
3786     3737
3787    76975
3788    53004
3789   -51783
3790   -84795
3791     7939
3792    84127
3793    41046
3794   -47264
3795   -75356
3796    -7994
3797    77670
3798    57477
3799   -51956
3800   -84586
3801     1318
3802    77235
3803    47787
3804   -40910
3805   -81031
3806   -11898
3807    81945
3808    57806
3809   -48532
3810   -79483
3811    -3914
3812    71243
3813    58211
3814   -34179
3815   -86965
3816   -13324
3817    80742
3818    56616
3819   -41698
3820   -77671
3821   -15113
3822    68045
3823    66140
3824   -33811
3825   -90408
3826   -15672
3827    75560
3828    58358
3829   -30818
3830   -77761
3831   -27112
3832    67349
3833    71533
3834   -30199
3835   -87784
3836   -21953
3837    67210
3838    64022
3839   -19102
3840   -81249
3841   -33818
3842    67145
3843    74163
3844   -24300
3845   -81518
3846   -28147
3847    58349
3848    70574
3849   -12828
3850   -86226
3851   -38124
3852    67045
3853    71218
3854   -20478
3855   -78116
3856   -34880
3857    52426
3858    77550
3859    -8755
3860   -88454
3861   -38446
3862    62905
3863    71368
3864   -10694
3865   -74494
3866   -44651
3867    50684
3868    83542
3869    -5789
3870   -84310
3871   -40420
3872    52991
3873    71532
3874      791
3875   -77041
3876   -53260
3877    49163
3878    83457
3879    -2707
3880   -79024
3881   -47446
3882    41716
3883    78299
3884    11032
3885   -77928
3886   -57314
3887    48280
3888    81979
3889     5167
3890   -70522
3891   -54645
3892    33348
3893    82214
3894    15159
3895   -78459
3896   -59392
3897    41038
3898    78165
3899    12992
3900   -68218
3901   -61605
3902    29899
3903    85058
3904    18173
3905   -74025
3906   -58706
3907    33076
3908    79352
3909    21633
3910   -66893
3911   -67001
3912    29903
3913    85504
3914    20019
3915   -68197
3916   -62785
3917    22630
3918    80030
3919    31672
3920   -66508
3921   -71890
3922    27674
3923    83162
3924    26309
3925   -58783
3926   -66658
3927    13041
3928    82416
3929    37429
3930   -63099
3931   -72738
3932    18291
3933    77303
3934    34716
3935   -53158
3936   -74584
3937     8064
3938    84194
3939    38657
3940   -59055
3941   -70439
3942     9069
3943    75274
3944    44722
3945   -49183
3946   -79249
3947     5885
3948    83104
3949    40910
3950   -51430
3951   -72147
3952      281
3953    75346
3954    50695
3955   -48488
3956   -80978
3957     3449
3958    79147
3959    43876
3960   -45366
3961   -73965
3962    -7155
3963    74655
3964    55870
3965   -46016
3966   -79880
3967    -1948
3968    73103
3969    51179
3970   -37667
3971   -79291
3972   -13193
3973    74318
3974    57618
3975   -40552
3976   -78117
3977   -11263
3978    66001
3979    58184
3980   -29326
3981   -81957
3982   -18640
3983    72870
3984    58068
3985   -32056
3986   -74854
3987   -21127
3988    62482
3989    64800
3990   -25945
3991   -84198
3992   -19674
3993    68222
3994    59689
3995   -25526
3996   -75426
3997   -28873
3998    62757
3999    68534
4000   -24731
4001   -81783
4002   -24094
4003    60979
4004    64238
4005   -16908
4006   -79093
4007   -32892
4008    63355
4009    68961
4010   -20482
4011   -77300
4012   -29637
4013    54408
4014    70854
4015   -10139
4016   -81801
4017   -36891
4018    59176
4019    68151
4020   -14033
4021   -73082
4022   -38232
4023    46849
4024    74953
4025    -4999
4026   -81070
4027   -40040
4028    53280
4029    69587
4030    -3216
4031   -71198
4032   -45532
4033    45158
4034    76513
4035    -1151
4036   -76438
4037   -43807
4038    45380
4039    71878
4040     4567
4041   -71310
4042   -51010
4043    42347
4044    78412
4045      210
4046   -72724
4047   -46551
4048    38201
4049    75213
4050    12292
4051   -71973
4052   -55400
4053    43259
4054    77275
4055     5113
4056   -67669
4057   -52185
4058    30807
4059    77766
4060    17373
4061   -73196
4062   -57421
4063    36744
4064    74984
4065    12555
4066   -62975
4067   -57722
4068    26835
4069    79713
4070    21685
4071   -67223
4072   -58630
4073    28089
4074    73697
4075    23509
4076   -60801
4077   -65655
4078    23748
4079    79227
4080    22672
4081   -62443
4082   -60853
4083    19163
4084    74145
4085    31168
4086   -57216
4087   -69631
4088    20913
4089    78678
4090    27129
4091   -55738
4092   -62860
4093    13293
4094    75533
4095    35347
4096   -56539
4097   -71637
4098    15874
4099    75512
4100    30980
4101   -52630
4102   -68485
4103     7530
4104    76973
4105    38650
4106   -55034
4107   -68764
4108    10458
4109    72725
4110    38937
4111   -45210
4112   -72423
4113     2603
4114    77042
4115    41864
4116   -50569
4117   -69251
4118     1024
4119    68321
4120    47209
4121   -41581
4122   -77416
4123    -3454
4124    73778
4125    44560
4126   -41224
4127   -69243
4128    -6595
4129    67474
4130    55144
4131   -36679
4132   -77075
4133    -6543
4134    68336
4135    48558
4136   -35576
4137   -73736
4138   -14856
4139    67495
4140    55097
4141   -37133
4142   -77061
4143   -11556
4144    64691
4145    54725
4146   -28168
4147   -75574
4148   -16368
4149    70024
4150    59503
4151   -31523
4152   -72406
4153   -17152
4154    61345
4155    59065
4156   -24419
4157   -79124
4158   -24622
4159    63865
4160    58183
4161   -27464
4162   -73812
4163   -25192
4164    55675
4165    64132
4166   -16870
4167   -76187
4168   -24569
4169    60367
4170    62807
4171   -15450
4172   -70389
4173   -31307
4174    55010
4175    68735
4176   -14665
4177   -75698
4178   -31458
4179    49440
4180    62088
4181    -9340
4182   -74828
4183   -39931
4184    52739
4185    69010
4186   -11629
4187   -71024
4188   -33181
4189    45845
4190    68672
4191    -1429
4192   -73693
4193   -41182
4194    52713
4195    70301
4196    -5683
4197   -68953
4198   -41387
4199    41315
4200    71650
4201      -15
4202   -73726
4203   -44997
4204    44285
4205    68820
4206     1755
4207   -66844
4208   -47981
4209    39212
4210    75360
4211     5999
4212   -69238
4213   -45449
4214    37611
4215    69751
4216    11441
4217   -64642
4218   -54429
4219    34193
4220    74728
4221     8879
4222   -65513
4223   -49190
4224    30348
4225    70515
4226    18188
4227   -63742
4228   -57516
4229    31771
4230    73968
4231    13811
4232   -60622
4233   -54503
4234    24640
4235    72549
4236    22280
4237   -62128
4238   -58666
4239    26735
4240    71107
4241    19624
4242   -56970
4243   -62065
4244    19304
4245    76909
4246    25591
4247   -60851
4248   -58884
4249    20879
4250    69914
4251    28362
4252   -53022
4253   -66386
4254    16237
4255    76206
4256    28491
4257   -55980
4258   -60637
4259    11866
4260    68458
4261    34177
4262   -50313
4263   -68929
4264    10904
4265    72680
4266    33198
4267   -48194
4268   -62908
4269     4454
4270    69248
4271    41345
4272   -47871
4273   -68309
4274     6749
4275    68959
4276    37577
4277   -41572
4278   -67318
4279     -369
4280    71163
4281    42985
4282   -45573
4283   -68538
4284     3031
4285    64769
4286    43602
4287   -37038
4288   -72399
4289    -5309
4290    72259
4291    45657
4292   -41267
4293   -68337
4294    -5726
4295    63397
4296    48964
4297   -33813
4298   -74545
4299   -10169
4300    69649
4301    48338
4302   -34483
4303   -68006
4304   -13112
4305    62879
4306    55663
4307   -31503
4308   -73476
4309   -12902
4310    61942
4311    51066
4312   -24964
4313   -70195
4314   -21482
4315    60008
4316    57668
4317   -27997
4318   -72414
4319   -17467
4320    56221
4321    55330
4322   -16511
4323   -71137
4324   -24522
4325    59877
4326    60646
4327   -21270
4328   -69951
4329   -23334
4330    52467
4331    60113
4332   -14033
4333   -74360
4334   -29920
4335    56357
4336    59839
4337   -16393
4338   -70490
4339   -31977
4340    50770
4341    65397
4342   -10520
4343   -73081
4344   -32214
4345    51592
4346    62774
4347    -7817
4348   -68294
4349   -36819
4350    47211
4351    68161
4352    -7699
4353   -70909
4354   -35615
4355    44324
4356    64149
4357    -1283
4358   -66661
4359   -43837
4360    43494
4361    68628
4362    -2771
4363   -66713
4364   -39896
4365    37697
4366    66674
4367     5556
4368   -66553
4369   -45847
4370    39752
4371    68626
4372     4715
4373   -62586
4374   -46343
4375    33080
4376    70231
4377     8677
4378   -66324
4379   -48083
4380    34601
4381    67889
4382    10914
4383   -60719
4384   -51959
4385    28981
4386    72929
4387    14067
4388   -64020
4389   -50772
4390    30330
4391    69440
4392    16805
4393   -59425
4394   -56190
4395    26092
4396    73000
4397    18216
4398   -60005
4399   -54657
4400    23171
4401    68796
4402    22981
4403   -56185
4404   -59552
4405    19569
4406    71212
4407    22610
4408   -53339
4409   -57005
4410    15165
4411    68563
4412    27821
4413   -53584
4414   -60179
4415    15397
4416    68855
4417    28154
4418   -48259
4419   -60070
4420     9133
4421    69368
4422    32771
4423   -51573
4424   -62560
4425    11359
4426    66625
4427    33743
4428   -45343
4429   -64179
4430     7017
4431    69037
4432    35946
4433   -47392
4434   -63883
4435     5362
4436    65416
4437    39010
4438   -41692
4439   -67654
4440     1404
4441    69088
4442    39375
4443   -42216
4444   -65306
4445    -2683
4446    65560
4447    43875
4448   -37291
4449   -67457
4450    -4170
4451    63986
4452    42391
4453   -35413
4454   -66198
4455    -8168
4456    62870
4457    47830
4458   -33285
4459   -67836
4460    -8114
4461    60234
4462    46925
4463   -28414
4464   -66217
4465   -13651
4466    60706
4467    52107
4468   -29126
4469   -68407
4470   -13769
4471    57127
4472    52237
4473   -24841
4474   -69911
4475   -18465
4476    58921
4477    53661
4478   -25102
4479   -68078
4480   -19450
4481    53770
4482    56724
4483   -21023
4484   -71074
4485   -21249
4486    55686
4487    55284
4488   -17478
4489   -67161
4490   -26321
4491    52424
4492    59020
4493   -16892
4494   -68494
4495   -25286
4496    50504
4497    56886
4498   -11006
4499   -66451
4500   -31846
4501    48035
4502    61322
4503   -12326
4504   -65648
4505   -30768
4506    45605
4507    60098
4508    -6323
4509   -65687
4510   -35842
4511    45546
4512    62200
4513    -6167
4514   -63488
4515   -35642
4516    40268
4517    63646
4518    -1442
4519   -66869
4520   -37944
4521    41484
4522    62732
4523    -1170
4524   -61889
4525   -41488
4526    37751
4527    67407
4528     3627
4529   -65148
4530   -42178
4531    36744
4532    63146
4533     6059
4534   -61171
4535   -45802
4536    33574
4537    67567
4538     6561
4539   -62263
4540   -45236
4541    31320
4542    65650
4543    12821
4544   -59246
4545   -49417
4546    31180
4547    66097
4548    10999
4549   -55897
4550   -48755
4551    22969
4552    67166
4553    17094
4554   -57666
4555   -50834
4556    26009
4557    63944
4558    16893
4559   -51859
4560   -53249
4561    18088
4562    67887
4563    21145
4564   -54738
4565   -51176
4566    20357
4567    64339
4568    24414
4569   -49739
4570   -56257
4571    16338
4572    68519
4573    23834
4574   -51549
4575   -55387
4576    12822
4577    64158
4578    28910
4579   -50121
4580   -61782
4581    12272
4582    66617
4583    27852
4584   -45408
4585   -59011
4586     6585
4587    65384
4588    35604
4589   -46877
4590   -60285
4591    10581
4592    63528
4593    32755
4594   -38556
4595   -60247
4596      -20
4597    64929
4598    37895
4599   -43012
4600   -60628
4601     3029
4602    59552
4603    36766
4604   -35502
4605   -64451
4606    -5109
4607    63324
4608    38441
4609   -37480
4610   -59101
4611    -4223
4612    57412
4613    45283
4614   -31349
4615   -66927
4616    -4475
4617    62729
4618    41150
4619   -30266
4620   -60063
4621   -10936
4622    57000
4623    48702
4624   -31348
4625   -68309
4626    -8499
4627    56864
4628    45344
4629   -26724
4630   -63736
4631   -17177
4632    57040
4633    52237
4634   -27888
4635   -65570
4636   -13546
4637    52953
4638    50281
4639   -18302
4640   -65378
4641   -20776
4642    55079
4643    53360
4644   -22773
4645   -62045
4646   -20642
4647    47889
4648    55697
4649   -15424
4650   -67295
4651   -23211
4652    52676
4653    51596
4654   -15268
4655   -59656
4656   -27874
4657    44256
4658    58640
4659   -12553
4660   -67978
4661   -25219
4662    47636
4663    52192
4664    -8779
4665   -60789
4666   -33186
4667    44400
4668    63478
4669   -10215
4670   -65057
4671   -28684
4672    42358
4673    57459
4674    -3031
4675   -63935
4676   -37606
4677    43855
4678    62094
4679    -5848
4680   -61638
4681   -34309
4682    36406
4683    61277
4684     2303
4685   -64829
4686   -39425
4687    40129
4688    59808
4689      591
4690   -56462
4691   -39635
4692    31785
4693    64269
4694     5169
4695   -61323
4696   -41055
4697    33564
4698    59558
4699     8531
4700   -53734
4701   -45786
4702    29297
4703    65029
4704     7622
4705   -58540
4706   -43733
4707    26268
4708    59823
4709    14663
4710   -55211
4711   -50864
4712    27304
4713    64959
4714    11232
4715   -53921
4716   -46065
4717    21493
4718    64541
4719    21063
4720   -55239
4721   -52705
4722    24753
4723    64079
4724    17278
4725   -49289
4726   -51574
4727    15560
4728    66217
4729    23906
4730   -53422
4731   -53360
4732    19282
4733    61476
4734    23724
4735   -46183
4736   -55797
4737    12393
4738    65865
4739    25060
4740   -47679
4741   -54063
4742    11514
4743    59579
4744    30516
4745   -41914
4746   -58758
4747     9158
4748    64255
4749    27475
4750   -42241
4751   -54837
4752     4102
4753    59706
4754    35387
4755   -41845
4756   -60486
4757     5968
4758    61849
4759    32192
4760   -37515
4761   -58414
4762    -1784
4763    61537
4764    39612
4765   -39702
4766   -61200
4767     1124
4768    59196
4769    37728
4770   -33355
4771   -61571
4772    -5045
4773    60697
4774    41249
4775   -34884
4776   -61198
4777    -4997
4778    55660
4779    43846
4780   -30248
4781   -64958
4782    -8547
4783    58508
4784    43018
4785   -28284
4786   -59668
4787   -12428
4788    53087
4789    47743
4790   -25396
4791   -64753
4792   -11337
4793    54262
4794    43911
4795   -22085
4796   -59023
4797   -17571
4798    51912
4799    51259
4800   -23155
4801   -62956
4802   -16144
4803    49958
4804    48929
4805   -17085
4806   -62551
4807   -22493
4808    50925
4809    52527
4810   -18426
4811   -62146
4812   -22754
4813    46490
4814    54405
4815   -12701
4816   -64200
4817   -24944
4818    49092
4819    52924
4820   -12902
4821   -59772
4822   -27889
4823    42458
4824    57741
4825    -8641
4826   -64492
4827   -28403
4828    45076
4829    54737
4830    -7356
4831   -58674
4832   -32540
4833    39734
4834    58592
4835    -6128
4836   -60078
4837   -31365
4838    38100
4839    55610
4840    -1018
4841   -58359
4842   -36534
4843    37460
4844    58545
4845    -1394
4846   -56346
4847   -35146
4848    33247
4849    58130
4850     4063
4851   -57537
4852   -39369
4853    35065
4854    59783
4855     2923
4856   -55338
4857   -41532
4858    28183
4859    60725
4860     7636
4861   -58381
4862   -43353
4863    30536
4864    60105
4865     8388
4866   -53734
4867   -44990
4868    26371
4869    63247
4870    11816
4871   -54694
4872   -45058
4873    24631
4874    61717
4875    14969
4876   -51935
4877   -49403
4878    21377
4879    61499
4880    14753
4881   -50610
4882   -46453
4883    18601
4884    59362
4885    21388
4886   -48695
4887   -50266
4888    20324
4889    61104
4890    18573
4891   -47070
4892   -49754
4893    13729
4894    60301
4895    24667
4896   -46787
4897   -53513
4898    14232
4899    60119
4900    23352
4901   -42462
4902   -52396
4903     9557
4904    60930
4905    27694
4906   -44259
4907   -54167
4908     8822
4909    59216
4910    29958
4911   -39847
4912   -56827
4913     4577
4914    62017
4915    30980
4916   -41879
4917   -55148
4918     3448
4919    57800
4920    35036
4921   -37003
4922   -58922
4923     1892
4924    59708
4925    33440
4926   -34922
4927   -55434
4928    -1297
4929    55651
4930    38998
4931   -34177
4932   -59669
4933    -1912
4934    55257
4935    36841
4936   -31595
4937   -57400
4938    -7062
4939    55020
4940    41561
4941   -29557
4942   -58786
4943    -6678
4944    52324
4945    40720
4946   -25613
4947   -60575
4948   -11591
4949    53570
4950    43993
4951   -26660
4952   -58986
4953   -12967
4954    50834
4955    45844
4956   -21560
4957   -62324
4958   -15786
4959    52616
4960    46800
4961   -22476
4962   -58683
4963   -18698
4964    49012
4965    50746
4966   -17960
4967   -61603
4968   -18936
4969    49175
4970    48627
4971   -16591
4972   -58338
4973   -22901
4974    45660
4975    50734
4976   -14193
4977   -60792
4978   -21668
4979    44121
4980    49941
4981   -10174
4982   -59221
4983   -27595
4984    43708
4985    54248
4986   -11358
4987   -57534
4988   -25229
4989    38634
4990    52888
4991    -4508
4992   -59641
4993   -31362
4994    40745
4995    53960
4996    -6263
4997   -55213
4998   -30314
4999    35504
5000    56974
5001     -983
5002   -59080
5003   -33320
5004    37598
5005    54587
5006     -635
5007   -54830
5008   -37525
5009    32786
5010    59047
5011     1899
5012   -57545
5013   -36042
5014    31977
5015    55997
5016     5927
5017   -54033
5018   -41697
5019    30935
5020    59973
5021     5461
5022   -53533
5023   -38362
5024    26702
5025    56149
5026    11877
5027   -53720
5028   -43670
5029    27039
5030    58843
5031     8893
5032   -50388
5033   -41689
5034    20783
5035    58887
5036    16304
5037   -50848
5038   -44664
5039    24175
5040    56363
5041    15464
5042   -45710
5043   -46883
5044    18540
5045    59766
5046    17543
5047   -49577
5048   -46471
5049    17175
5050    56195
5051    21083
5052   -44508
5053   -51795
5054    14746
5055    61285
5056    21049
5057   -45277
5058   -47322
5059    11376
5060    57380
5061    27528
5062   -43309
5063   -53155
5064    12270
5065    59114
5066    24539
5067   -40046
5068   -51283
5069     4889
5070    56038
5071    29992
5072   -41755
5073   -52783
5074     7811
5075    54629
5076    28169
5077   -34430
5078   -53080
5079     2029
5080    58017
5081    31434
5082   -38848
5083   -52918
5084     3597
5085    52344
5086    33623
5087   -31577
5088   -56666
5089    -1532
5090    56205
5091    32790
5092   -33444
5093   -53232
5094    -4290
5095    51671
5096    39898
5097   -29552
5098   -58871
5099    -2418
5100    54681
5101    36713
5102   -26719
5103   -54708
5104   -10065
5105    51871
5106    43306
5107   -28870
5108   -59155
5109    -7441
5110    50377
5111    40713
5112   -21226
5113   -58231
5114   -13766
5115    52245
5116    45348
5117   -24641
5118   -54594
5119   -11339
5120    46439
5121    44759
5122   -16110
5123   -58692
5124   -16668
5125    49854
5126    44056
5127   -20781
5128   -54289
5129   -18814
5130    41594
5131    48703
5132   -15755
5133   -59386
5134   -18448
5135    45902
5136    45496
5137   -13430
5138   -53874
5139   -24016
5140    42688
5141    51878
5142   -12336
5143   -57240
5144   -21041
5145    41154
5146    48684
5147    -6307
5148   -56207
5149   -30009
5150    42291
5151    52405
5152   -10293
5153   -55139
5154   -25696
5155    35989
5156    51768
5157    -2331
5158   -58458
5159   -31977
5160    40146
5161    53231
5162    -5238
5163   -52391
5164   -31811
5165    31740
5166    55414
5167      373
5168   -57023
5169   -32325
5170    34726
5171    51178
5172     1370
5173   -49406
5174   -36775
5175    28546
5176    57320
5177     1943
5178   -53817
5179   -33665
5180    29262
5181    51523
5182     8717
5183   -49978
5184   -41600
5185    28527
5186    57124
5187     5003
5188   -49644
5189   -37014
5190    22983
5191    53875
5192    13677
5193   -50435
5194   -43562
5195    25286
5196    56041
5197     9946
5198   -46349
5199   -42285
5200    18066
5201    58274
5202    17073
5203   -49689
5204   -43994
5205    21695
5206    54738
5207    15760
5208   -42265
5209   -47512
5210    14960
5211    57979
5212    18112
5213   -46948
5214   -44675
5215    15182
5216    52283
5217    22035
5218   -41072
5219   -51132
5220    12798
5221    57414
5222    19748
5223   -40857
5224   -44428
5225     8921
5226    52882
5227    27423
5228   -40596
5229   -50160
5230    11845
5231    53881
5232    23454
5233   -35897
5234   -48678
5235     3974
5236    54973
5237    29951
5238   -38399
5239   -51116
5240     6728
5241    51169
5242    29469
5243   -32941
5244   -53524
5245       45
5246    56375
5247    31429
5248   -34623
5249   -50942
5250      223
5251    49856
5252    35256
5253   -29507
5254   -56303
5255    -2350
5256    54341
5257    32998
5258   -29595
5259   -51539
5260    -6517
5261    49501
5262    38238
5263   -28111
5264   -56625
5265    -4050
5266    49114
5267    36023
5268   -24284
5269   -53015
5270   -10599
5271    48849
5272    40616
5273   -26481
5274   -53852
5275    -8901
5276    44812
5277    39921
5278   -18955
5279   -55103
5280   -14635
5281    48572
5282    42320
5283   -21917
5284   -53123
5285   -14416
5286    43278
5287    45070
5288   -16354
5289   -57696
5290   -16497
5291    46265
5292    43009
5293   -16302
5294   -54070
5295   -20688
5296    41758
5297    48542
5298   -12248
5299   -56547
5300   -19428
5301    42863
5302    45730
5303   -11038
5304   -53146
5305   -25081
5306    40851
5307    49925
5308   -11744
5309   -54134
5310   -23301
5311    37771
5312    48133
5313    -6742
5314   -54327
5315   -27931
5316    39224
5317    50245
5318    -7830
5319   -51918
5320   -27272
5321    32891
5322    50294
5323    -2259
5324   -53268
5325   -29793
5326    35388
5327    49314
5328    -1021
5329   -49694
5330   -32744
5331    30019
5332    53610
5333       55
5334   -52492
5335   -32173
5336    29755
5337    50329
5338     5747
5339   -50055
5340   -38288
5341    29017
5342    54484
5343     3078
5344   -49394
5345   -34550
5346    24942
5347    52412
5348    10065
5349   -49853
5350   -40022
5351    25869
5352    54571
5353     7149
5354   -46151
5355   -39072
5356    19974
5357    53823
5358    13332
5359   -47810
5360   -40701
5361    21895
5362    51893
5363    12538
5364   -42204
5365   -42594
5366    17455
5367    56144
5368    14093
5369   -45350
5370   -40847
5371    16946
5372    51232
5373    18734
5374   -40822
5375   -45922
5376    14408
5377    55910
5378    17490
5379   -40942
5380   -43383
5381    10956
5382    52134
5383    23487
5384   -40315
5385   -49002
5386    10997
5387    53232
5388    22092
5389   -37923
5390   -46756
5391     6283
5392    53316
5393    28061
5394   -38453
5395   -49095
5396     8995
5397    50480
5398    26846
5399   -33581
5400   -51089
5401     3038
5402    54234
5403    28921
5404   -36121
5405   -47757
5406     1997
5407    48749
5408    32336
5409   -30552
5410   -53112
5411      320
5412    52029
5413    29338
5414   -30345
5415   -48556
5416    -2172
5417    48968
5418    35039
5419   -28103
5420   -51468
5421    -2568
5422    49597
5423    33055
5424   -26058
5425   -50860
5426    -6774
5427    48978
5428    36830
5429   -26910
5430   -52607
5431    -6856
5432    45274
5433    38184
5434   -20774
5435   -54469
5436   -11991
5437    47065
5438    40014
5439   -21672
5440   -52164
5441   -12172
5442    43308
5443    41771
5444   -16964
5445   -55317
5446   -13545
5447    45097
5448    40866
5449   -18228
5450   -50874
5451   -17136
5452    41908
5453    45130
5454   -15013
5455   -53700
5456   -16196
5457    41872
5458    41484
5459   -12580
5460   -51341
5461   -19983
5462    39478
5463    45704
5464   -12239
5465   -51793
5466   -19468
5467    37698
5468    44829
5469    -7966
5470   -50929
5471   -24581
5472    38450
5473    47957
5474    -8235
5475   -50286
5476   -24433
5477    33839
5478    48491
5479    -4246
5480   -52769
5481   -28001
5482    34691
5483    47700
5484    -3169
5485   -50489
5486   -28881
5487    31998
5488    49897
5489     -126
5490   -51110
5491   -30299
5492    30936
5493    48616
5494     3148
5495   -49193
5496   -33753
5497    28572
5498    51170
5499     2570
5500   -48238
5501   -32849
5502    26902
5503    49893
5504     5380
5505   -48332
5506   -34914
5507    26464
5508    50818
5509     5341
5510   -45738
5511   -35329
5512    23986
5513    50252
5514     8912
5515   -47109
5516   -37475
5517    22238
5518    50379
5519    10132
5520   -43421
5521   -38728
5522    18949
5523    52964
5524    13188
5525   -44205
5526   -40079
5527    17748
5528    50680
5529    16060
5530   -42224
5531   -43240
5532    16452
5533    52871
5534    17037
5535   -41652
5536   -42518
5537    12787
5538    51007
5539    20210
5540   -39303
5541   -46099
5542    13040
5543    52652
5544    18691
5545   -37885
5546   -44790
5547     9413
5548    51330
5549    24007
5550   -35644
5551   -46021
5552     9183
5553    49899
5554    24107
5555   -34676
5556   -46602
5557     6721
5558    50977
5559    25201
5560   -34853
5561   -46366
5562     4396
5563    48016
5564    27647
5565   -32144
5566   -46885
5567     2114
5568    50115
5569    29015
5570   -30469
5571   -47436
5572      132
5573    48465
5574    30717
5575   -30342
5576   -49715
5577    -2307
5578    48733
5579    32666
5580   -27080
5581   -50757
5582    -4675
5583    47527
5584    34015
5585   -25730
5586   -50144
5587    -6374
5588    45749
5589    36741
5590   -22882
5591   -49720
5592    -8880
5593    45487
5594    36100
5595   -22685
5596   -50022
5597    -9757
5598    43482
5599    37373
5600   -20466
5601   -51338
5602   -11414
5603    43778
5604    37274
5605   -18298
5606   -50268
5607   -13815
5608    41890
5609    40515
5610   -17564
5611   -51256
5612   -14049
5613    40685
5614    41288
5615   -15135
5616   -50446
5617   -18520
5618    39482
5619    41561
5620   -12932
5621   -49570
5622   -19792
5623    37457
5624    43855
5625   -10481
5626   -50580
5627   -20603
5628    37134
5629    46038
5630    -8776
5631   -50292
5632   -23729
5633    34949
5634    46012
5635    -6250
5636   -49555
5637   -25053
5638    34036
5639    45862
5640    -4801
5641   -49896
5642   -26258
5643    32668
5644    45964
5645    -2775
5646   -48392
5647   -27635
5648    31054
5649    46941
5650    -1363
5651   -48594
5652   -28640
5653    29947
5654    46782
5655      993
5656   -46489
5657   -31637
5658    28132
5659    47873
5660     1420
5661   -45462
5662   -31760
5663    26940
5664    48489
5665     4914
5666   -45637
5667   -33512
5668    24704
5669    48945
5670     6803
5671   -45069
5672   -35275
5673    22449
5674    49837
5675     8852
5676   -43818
5677   -36414
5678    21584
5679    49565
5680    10822
5681   -42627
5682   -37578
5683    18258
5684    50149
5685    11495
5686   -42974
5687   -38645
5688    18700
5689    48547
5690    14552
5691   -40072
5692   -39900
5693    16183
5694    50588
5695    15304
5696   -40178
5697   -40886
5698    14233
5699    48513
5700    17895
5701   -38464
5702   -41736
5703    13089
5704    48865
5705    18656
5706   -36504
5707   -42416
5708     8666
5709    49468
5710    21831
5711   -35889
5712   -43180
5713     8206
5714    48810
5715    21722
5716   -32927
5717   -45633
5718     4950
5719    49150
5720    24831
5721   -33024
5722   -44209
5723     3891
5724    47712
5725    26501
5726   -29984
5727   -47310
5728      956
5729    47819
5730    28021
5731   -29920
5732   -47523
5733    -1120
5734    46555
5735    30191
5736   -28598
5737   -47827
5738     -290
5739    46204
5740    29702
5741   -26003
5742   -46692
5743    -4791
5744    46569
5745    33268
5746   -26212
5747   -47947
5748    -3621
5749    43955
5750    32302
5751   -22070
5752   -48097
5753    -7884
5754    44371
5755    35046
5756   -24265
5757   -47848
5758    -8385
5759    40746
5760    36300
5761   -19159
5762   -49236
5763   -11586
5764    42034
5765    36737
5766   -18492
5767   -48325
5768   -13499
5769    40395
5770    40931
5771   -15980
5772   -50023
5773   -14184
5774    40115
5775    39588
5776   -14041
5777   -47850
5778   -17464
5779    37821
5780    42383
5781   -14913
5782   -49273
5783   -17483
5784    36403
5785    40695
5786    -9466
5787   -48743
5788   -20582
5789    36741
5790    42060
5791   -10669
5792   -47880
5793   -20787
5794    33806
5795    43333
5796    -6691
5797   -48861
5798   -21611
5799    33616
5800    42910
5801    -4943
5802   -46527
5803   -25087
5804    31228
5805    45047
5806    -4004
5807   -48579
5808   -24813
5809    31010
5810    44451
5811     -349
5812   -45431
5813   -28993
5814    28060
5815    47116
5816     -521
5817   -46678
5818   -28160
5819    26509
5820    45287
5821     3963
5822   -44757
5823   -31068
5824    25660
5825    47452
5826     2593
5827   -43616
5828   -30971
5829    22330
5830    48372
5831     7395
5832   -43791
5833   -32904
5834    22828
5835    46643
5836     7620
5837   -41016
5838   -34686
5839    19165
5840    49447
5841     8941
5842   -44062
5843   -34676
5844    20297
5845    45290
5846    10972
5847   -40113
5848   -37774
5849    17805
5850    49303
5851    11483
5852   -41323
5853   -36403
5854    14959
5855    47759
5856    15745
5857   -37951
5858   -40749
5859    14731
5860    48025
5861    15631
5862   -36303
5863   -39600
5864    10022
5865    47969
5866    20287
5867   -37467
5868   -42893
5869    10196
5870    47542
5871    20035
5872   -32054
5873   -43100
5874     7219
5875    48009
5876    22128
5877   -34719
5878   -41405
5879     6732
5880    45490
5881    22776
5882   -30858
5883   -45171
5884     3807
5885    46822
5886    23875
5887   -31963
5888   -43012
5889     2764
5890    45395
5891    27471
5892   -28221
5893   -44874
5894     2933
5895    45688
5896    26831
5897   -26772
5898   -43101
5899    -3048
5900    45037
5901    30854
5902   -27448
5903   -46282
5904    -1153
5905    42637
5906    29466
5907   -21655
5908   -47732
5909    -7015
5910    45370
5911    32293
5912   -24497
5913   -45655
5914    -6242
5915    40716
5916    34401
5917   -18960
5918   -48274
5919    -8967
5920    42866
5921    33036
5922   -19485
5923   -46210
5924   -11503
5925    39454
5926    37940
5927   -18240
5928   -48445
5929   -11695
5930    40356
5931    35325
5932   -16255
5933   -45517
5934   -14693
5935    38732
5936    39558
5937   -14843
5938   -47671
5939   -13315
5940    36645
5941    37059
5942   -11477
5943   -47446
5944   -18374
5945    37228
5946    40831
5947   -12615
5948   -46425
5949   -16794
5950    34327
5951    40845
5952    -7525
5953   -46779
5954   -21164
5955    34331
5956    41565
5957    -7630
5958   -44273
5959   -22773
5960    31463
5961    42607
5962    -4148
5963   -47363
5964   -23782
5965    31017
5966    42504
5967    -2495
5968   -44487
5969   -26926
5970    28725
5971    45425
5972    -2437
5973   -44581
5974   -25398
5975    26617
5976    43075
5977      912
5978   -44672
5979   -29279
5980    27432
5981    45009
5982     1173
5983   -42337
5984   -27433
5985    23373
5986    45380
5987     3722
5988   -43725
5989   -30278
5990    24835
5991    44912
5992     5252
5993   -40536
5994   -32288
5995    21035
5996    46783
5997     7695
5998   -42551
5999   -33223
6000    20533
6001    44289
6002     9866
6003   -39500
6004   -36276
6005    17326
6006    47848
6007     9550
6008   -40722
6009   -35225
6010    16913
6011    45065
6012    14988
6013   -38046
6014   -37793
6015    15333
6016    46949
6017    14059
6018   -36525
6019   -37565
6020    11542
6021    46051
6022    17555
6023   -36511
6024   -39785
6025    12332
6026    44421
6027    15966
6028   -33666
6029   -40049
6030     9220
6031    47053
6032    19077
6033   -35372
6034   -39824
6035     8373
6036    44114
6037    19990
6038   -31759
6039   -42947
6040     6615
6041    45933
6042    21635
6043   -31164
6044   -40865
6045     4268
6046    43646
6047    25022
6048   -29092
6049   -43822
6050     3503
6051    44239
6052    24065
6053   -27101
6054   -41723
6055     -964
6056    44477
6057    27864
6058   -27725
6059   -43167
6060     -326
6061    41698
6062    28127
6063   -23775
6064   -44390
6065    -3581
6066    42936
6067    29929
6068   -24707
6069   -44004
6070    -4499
6071    40601
6072    31019
6073   -21265
6074   -45626
6075    -6805
6076    42126
6077    30538
6078   -20897
6079   -43799
6080    -7792
6081    39503
6082    33925
6083   -20613
6084   -46670
6085    -8208
6086    39517
6087    33243
6088   -16679
6089   -44308
6090   -11374
6091    38449
6092    37351
6093   -16684
6094   -46207
6095   -11991
6096    36307
6097    35275
6098   -12586
6099   -45569
6100   -16103
6101    37204
6102    37906
6103   -12591
6104   -45050
6105   -16054
6106    34329
6107    38375
6108    -8175
6109   -45114
6110   -19320
6111    35189
6112    38559
6113    -9031
6114   -43624
6115   -20408
6116    31287
6117    41129
6118    -6902
6119   -45251
6120   -19294
6121    32209
6122    39387
6123    -5064
6124   -42589
6125   -23686
6126    30657
6127    42665
6128    -4367
6129   -44070
6130   -21845
6131    28839
6132    40860
6133    -1315
6134   -43062
6135   -26023
6136    28753
6137    42459
6138    -1682
6139   -42188
6140   -26455
6141    24558
6142    43331
6143     2473
6144   -42320
6145   -28578
6146    24709
6147    41442
6148     3022
6149   -40060
6150   -30729
6151    22393
6152    44892
6153     5768
6154   -41416
6155   -29802
6156    21481
6157    41528
6158     7507
6159   -39076
6160   -33168
6161    18360
6162    45133
6163     8440
6164   -38953
6165   -32537
6166    17431
6167    43765
6168    11721
6169   -36437
6170   -35280
6171    16820
6172    44820
6173    10663
6174   -36243
6175   -34194
6176    13783
6177    45090
6178    14612
6179   -37020
6180   -36562
6181    14204
6182    43697
6183    14581
6184   -33329
6185   -38255
6186     9705
6187    46080
6188    16416
6189   -35166
6190   -36691
6191    10579
6192    42918
6193    18521
6194   -31649
6195   -40451
6196     7248
6197    44262
6198    20165
6199   -31338
6200   -38965
6201     5120
6202    42443
6203    22168
6204   -29583
6205   -41661
6206     3438
6207    43504
6208    22567
6209   -28038
6210   -40342
6211     1427
6212    42310
6213    25673
6214   -27880
6215   -42151
6216     2501
6217    41881
6218    24868
6219   -26203
6220   -41795
6221     -484
6222    43254
6223    26270
6224   -25917
6225   -41055
6226    -1912
6227    40527
6228    27838
6229   -23102
6230   -43612
6231    -3683
6232    41111
6233    28973
6234   -21174
6235   -42172
6236    -6021
6237    38868
6238    31724
6239   -19627
6240   -44115
6241    -6976
6242    38699
6243    30083
6244   -16722
6245   -42772
6246   -10610
6247    37494
6248    34289
6249   -17540
6250   -43565
6251   -10133
6252    34966
6253    32990
6254   -12490
6255   -43772
6256   -13436
6257    36140
6258    35976
6259   -15644
6260   -43613
6261   -13574
6262    32874
6263    36092
6264   -11228
6265   -44372
6266   -15459
6267    34262
6268    36463
6269   -10573
6270   -41830
6271   -17707
6272    32429
6273    38185
6274    -8284
6275   -44046
6276   -17113
6277    31470
6278    37603
6279    -7687
6280   -42203
6281   -20604
6282    30766
6283    40621
6284    -6536
6285   -42490
6286   -21721
6287    27694
6288    39219
6289    -3489
6290   -42602
6291   -23434
6292    27997
6293    40401
6294    -1049
6295   -41539
6296   -24305
6297    24532
6298    41788
6299      425
6300   -41349
6301   -26979
6302    24646
6303    40110
6304     1586
6305   -39886
6306   -27245
6307    22607
6308    42891
6309     3676
6310   -40267
6311   -27854
6312    22416
6313    40349
6314     5582
6315   -38317
6316   -29924
6317    20611
6318    43370
6319     4603
6320   -39765
6321   -30269
6322    19496
6323    41754
6324     8213
6325   -38040
6326   -32691
6327    19393
6328    43306
6329     7475
6330   -36279
6331   -31936
6332    14854
6333    43510
6334    11044
6335   -36122
6336   -34324
6337    14867
6338    41737
6339    13391
6340   -33302
6341   -35735
6342    10039
6343    43440
6344    15130
6345   -34160
6346   -34596
6347    10988
6348    40819
6349    16569
6350   -30300
6351   -37360
6352     8766
6353    43103
6354    17143
6355   -32177
6356   -37262
6357     6944
6358    41353
6359    19080
6360   -29580
6361   -38737
6362     6835
6363    42092
6364    20280
6365   -29078
6366   -37690
6367     3834
6368    41672
6369    22146
6370   -28431
6371   -39881
6372     3880
6373    41615
6374    22506
6375   -25927
6376   -39584
6377      787
6378    41294
6379    24430
6380   -25920
6381   -40389
6382      598
6383    39353
6384    25926
6385   -23348
6386   -41083
6387    -2834
6388    40101
6389    27529
6390   -21883
6391   -40069
6392    -4418
6393    37746
6394    29332
6395   -19809
6396   -42435
6397    -6029
6398    36917
6399    28807
6400   -17568
6401   -41440
6402    -9131
6403    36648
6404    31747
6405   -17748
6406   -42692
6407    -9112
6408    35120
6409    30683
6410   -16402
6411   -41947
6412   -10054
6413    36555
6414    33129
6415   -16669
6416   -41302
6417   -11880
6418    34857
6419    33870
6420   -12931
6421   -43140
6422   -13305
6423    34141
6424    35361
6425   -12975
6426   -41750
6427   -15232
6428    31771
6429    36078
6430    -9450
6431   -42215
6432   -15616
6433    31320
6434    35828
6435    -7714
6436   -41308
6437   -19270
6438    29758
6439    37327
6440    -6852
6441   -42304
6442   -19772
6443    28370
6444    37700
6445    -3644
6446   -41114
6447   -21351
6448    27647
6449    39464
6450    -3460
6451   -40673
6452   -22930
6453    25534
6454    38712
6455     -965
6456   -39257
6457   -22758
6458    26155
6459    39141
6460      412
6461   -40629
6462   -24116
6463    22936
6464    39737
6465     1024
6466   -40173
6467   -25090
6468    24367
6469    40716
6470     2556
6471   -38980
6472   -27772
6473    21365
6474    41626
6475     4346
6476   -37802
6477   -28005
6478    19051
6479    41593
6480     6653
6481   -36272
6482   -29374
6483    17544
6484    41495
6485     6775
6486   -35270
6487   -31266
6488    16170
6489    40974
6490    10058
6491   -35770
6492   -32077
6493    13734
6494    42044
6495    11446
6496   -33846
6497   -32425
6498    13804
6499    41437
6500    12132
6501   -33190
6502   -33446
6503    12002
6504    41836
6505    13238
6506   -31443
6507   -35831
6508    10765
6509    41306
6510    15410
6511   -31789
6512   -34854
6513     9483
6514    41432
6515    16804
6516   -29403
6517   -36070
6518     7749
6519    40801
6520    18075
6521   -29100
6522   -36063
6523     5727
6524    41016
6525    19472
6526   -26794
6527   -37892
6528     3433
6529    40206
6530    21021
6531   -27171
6532   -37890
6533     1902
6534    39394
6535    22911
6536   -25376
6537   -38211
6538      187
6539    39219
6540    24405
6541   -23386
6542   -37840
6543    -2125
6544    38591
6545    25293
6546   -22957
6547   -39848
6548    -1069
6549    38200
6550    25953
6551   -21209
6552   -38849
6553    -4001
6554    37728
6555    29225
6556   -20916
6557   -40229
6558    -3883
6559    36664
6560    27513
6561   -18091
6562   -39439
6563    -6540
6564    36614
6565    29577
6566   -17725
6567   -41771
6568    -7949
6569    35414
6570    30423
6571   -15360
6572   -41284
6573    -9306
6574    34618
6575    31439
6576   -13659
6577   -40554
6578   -12056
6579    32488
6580    33214
6581   -12771
6582   -41122
6583   -13448
6584    32759
6585    32571
6586    -9850
6587   -39957
6588   -14896
6589    30440
6590    35604
6591    -9650
6592   -41602
6593   -16139
6594    30668
6595    34231
6596    -7900
6597   -40547
6598   -18224
6599    28716
6600    36380
6601    -6689
6602   -39992
6603   -19175
6604    28034
6605    36263
6606    -5398
6607   -40369
6608   -19952
6609    27537
6610    37081
6611    -3838
6612   -38823
6613   -21497
6614    25551
6615    38035
6616     -921
6617   -40670
6618   -22644
6619    25453
6620    37330
6621     -472
6622   -36790
6623   -25275
6624    22522
6625    39182
6626      852
6627   -39301
6628   -25182
6629    20886
6630    38151
6631     3342
6632   -35926
6633   -26722
6634    20666
6635    39771
6636     3908
6637   -36209
6638   -26160
6639    17821
6640    38610
6641     7117
6642   -36701
6643   -29115
6644    18035
6645    39427
6646     7626
6647   -34969
6648   -30047
6649    14931
6650    40672
6651     9355
6652   -34671
6653   -30355
6654    16085
6655    39200
6656    10126
6657   -33436
6658   -31765
6659    12295
6660    40473
6661    12590
6662   -33219
6663   -32358
6664    12934
6665    38422
6666    13282
6667   -31006
6668   -33734
6669     9681
6670    39511
6671    14482
6672   -30351
6673   -33753
6674     8290
6675    39071
6676    16798
6677   -27907
6678   -35704
6679     6467
6680    40588
6681    16550
6682   -28414
6683   -34758
6684     3656
6685    38555
6686    19932
6687   -27187
6688   -35591
6689     4346
6690    38884
6691    20269
6692   -24899
6693   -37227
6694     1571
6695    39712
6696    22061
6697   -25494
6698   -37058
6699      647
6700    38174
6701    23634
6702   -23332
6703   -38797
6704     -282
6705    38125
6706    23366
6707   -22088
6708   -38925
6709    -2231
6710    36597
6711    25503
6712   -21659
6713   -39776
6714    -2895
6715    36749
6716    25804
6717   -19560
6718   -38071
6719    -4800
6720    36174
6721    27724
6722   -16891
6723   -39263
6724    -6606
6725    34595
6726    28366
6727   -15000
6728   -37437
6729    -9602
6730    33589
6731    28881
6732   -15526
6733   -39366
6734    -9933
6735    31821
6736    30437
6737   -12821
6738   -39663
6739   -11733
6740    33705
6741    31803
6742   -13279
6743   -38731
6744   -11878
6745    30743
6746    33430
6747   -10837
6748   -40072
6749   -13776
6750    32420
6751    32315
6752    -9501
6753   -39022
6754   -16244
6755    29058
6756    35300
6757    -8679
6758   -39926
6759   -16043
6760    28725
6761    34026
6762    -5161
6763   -39013
6764   -19265
6765    27721
6766    35393
6767    -5262
6768   -37999
6769   -18431
6770    26033
6771    35383
6772    -3791
6773   -37905
6774   -20662
6775    24701
6776    35757
6777    -2188
6778   -37198
6779   -22017
6780    22747
6781    37355
6782     1541
6783   -38004
6784   -23283
6785    22211
6786    36884
6787      549
6788   -35093
6789   -24654
6790    21143
6791    37728
6792     2651
6793   -36180
6794   -25387
6795    19898
6796    37572
6797     5459
6798   -35021
6799   -27705
6800    19189
6801    39018
6802     5417
6803   -34910
6804   -26426
6805    16620
6806    38039
6807     8754
6808   -33541
6809   -28533
6810    16975
6811    38431
6812     7983
6813   -32606
6814   -28910
6815    13016
6816    39067
6817     9912
6818   -32448
6819   -30559
6820    13725
6821    36957
6822    11640
6823   -29686
6824   -31194
6825    10217
6826    39524
6827    14100
6828   -30720
6829   -32093
6830    10010
6831    38092
6832    16000
6833   -28557
6834   -34218
6835     8700
6836    38465
6837    13805
6838   -28034
6839   -32850
6840     5955
6841    37782
6842    17759
6843   -28083
6844   -33989
6845     6231
6846    39177
6847    17735
6848   -25880
6849   -33494
6850     2439
6851    37628
6852    20920
6853   -25855
6854   -35781
6855     3672
6856    37692
6857    20728
6858   -23222
6859   -36376
6860       20
6861    36835
6862    22790
6863   -22610
6864   -35992
6865     -350
6866    36442
6867    23215
6868   -20192
6869   -36735
6870    -2824
6871    35675
6872    25144
6873   -19821
6874   -36266
6875    -3931
6876    34282
6877    25849
6878   -17422
6879   -38296
6880    -5245
6881    35385
6882    26203
6883   -16538
6884   -37764
6885    -6859
6886    32730
6887    28757
6888   -15871
6889   -38859
6890    -6943
6891    33396
6892    28341
6893   -14705
6894   -38000
6895   -10138
6896    33517
6897    30211
6898   -13189
6899   -38167
6900    -9447
6901    30692
6902    31060
6903   -11569
6904   -37924
6905   -13106
6906    31195
6907    30579
6908   -11345
6909   -37109
6910   -13506
6911    28466
6912    31786
6913    -7561
6914   -38067
6915   -14890
6916    28673
6917    31533
6918    -7180
6919   -36982
6920   -16392
6921    26361
6922    33703
6923    -5877
6924   -38275
6925   -17701
6926    25919
6927    33235
6928    -3087
6929   -37275
6930   -19937
6931    25053
6932    34972
6933    -4426
6934   -36492
6935   -19308
6936    22696
6937    34947
6938     -701
6939   -36851
6940   -21200
6941    24080
6942    36659
6943    -1720
6944   -36078
6945   -22462
6946    21492
6947    36196
6948     1596
6949   -36055
6950   -24010
6951    21697
6952    36078
6953     2652
6954   -34827
6955   -24721
6956    18514
6957    36811
6958     4465
6959   -34344
6960   -25869
6961    17347
6962    36748
6963     5497
6964   -32488
6965   -27321
6966    16268
6967    37376
6968     6917
6969   -33891
6970   -27546
6971    14418
6972    36589
6973     8338
6974   -31587
6975   -29142
6976    14039
6977    37175
6978     9951
6979   -30202
6980   -29436
6981    11599
6982    38130
6983    11529
6984   -29966
6985   -30920
6986    11836
6987    38101
6988    12411
6989   -30039
6990   -30373
6991     9255
6992    37937
6993    14208
6994   -29683
6995   -32287
6996     8493
6997    36962
6998    15652
6999   -27038
7000   -33313
7001     6484
7002    36784
7003    16834
7004   -26900
7005   -33496
7006     4987
7007    35626
7008    18719
7009   -25150
7010   -34110
7011     4177
7012    35955
7013    18811
7014   -23581
7015   -34138
7016     2292
7017    35468
7018    21175
7019   -22483
7020   -34347
7021     1135
7022    35062
7023    20874
7024   -21168
7025   -36167
7026     -899
7027    35169
7028    23065
7029   -20488
7030   -35201
7031    -1869
7032    34071
7033    23234
7034   -19399
7035   -36470
7036    -3963
7037    34658
7038    25406
7039   -18323
7040   -36662
7041    -4157
7042    33568
7043    26396
7044   -17669
7045   -36982
7046    -6197
7047    33482
7048    27315
7049   -16554
7050   -36030
7051    -7817
7052    30896
7053    27943
7054   -13787
7055   -37825
7056    -9276
7057    30919
7058    28351
7059   -13512
7060   -35378
7061   -10493
7062    29807
7063    29916
7064   -11037
7065   -36689
7066   -11566
7067    29666
7068    30602
7069    -9211
7070   -34989
7071   -13922
7072    27929
7073    31639
7074    -9135
7075   -36725
7076   -13480
7077    28120
7078    32103
7079    -7969
7080   -36948
7081   -17817
7082    27451
7083    31695
7084    -7133
7085   -36463
7086   -16821
7087    25164
7088    32990
7089    -3975
7090   -36063
7091   -18360
7092    24685
7093    34132
7094    -2135
7095   -34789
7096   -20057
7097    23967
7098    34892
7099    -1865
7100   -35851
7101   -20275
7102    21578
7103    33416
7104      328
7105   -32926
7106   -21659
7107    20319
7108    35668
7109     1060
7110   -34406
7111   -21580
7112    19661
7113    33520
7114     3999
7115   -33659
7116   -24372
7117    17317
7118    35374
7119     2195
7120   -32780
7121   -24749
7122    16875
7123    36004
7124     6537
7125   -32038
7126   -27295
7127    15853
7128    35613
7129     6237
7130   -31221
7131   -26545
7132    14917
7133    37179
7134     9736
7135   -31141
7136   -27460
7137    14491
7138    36105
7139     9491
7140   -29130
7141   -29505
7142    12126
7143    36739
7144    10819
7145   -29767
7146   -28193
7147    10291
7148    35293
7149    11074
7150   -27745
7151   -30432
7152     9830
7153    35720
7154    12082
7155   -26934
7156   -30171
7157     6636
7158    35905
7159    15575
7160   -26985
7161   -32493
7162     6683
7163    35055
7164    16896
7165   -25130
7166   -31646
7167     4209
7168    34943
7169    18919
7170   -23971
7171   -33051
7172     3846
7173    35149
7174    18507
7175   -23346
7176   -32889
7177     1165
7178    36386
7179    19795
7180   -23359
7181   -33278
7182     1861
7183    34234
7184    21467
7185   -21477
7186   -35112
7187    -1223
7188    34399
7189    22639
7190   -20039
7191   -34431
7192    -2428
7193    33483
7194    23631
7195   -18837
7196   -34935
7197    -3373
7198    32934
7199    22609
7200   -17146
7201   -34630
7202    -5181
7203    31784
7204    25162
7205   -17120
7206   -34916
7207    -6085
7208    31232
7209    25406
7210   -14131
7211   -35000
7212    -8388
7213    30744
7214    27258
7215   -14645
7216   -35604
7217    -8782
7218    29452
7219    28172
7220   -11004
7221   -36417
7222   -11288
7223    29487
7224    29860
7225   -11333
7226   -35747
7227   -12273
7228    28141
7229    30637
7230    -9028
7231   -35891
7232   -12092
7233    28955
7234    30112
7235    -8814
7236   -34337
7237   -15086
7238    25927
7239    31308
7240    -6239
7241   -34638
7242   -15019
7243    25701
7244    30814
7245    -5462
7246   -33862
7247   -17516
7248    24204
7249    32195
7250    -3875
7251   -35140
7252   -16069
7253    22053
7254    32634
7255    -3223
7256   -33859
7257   -19451
7258    23214
7259    32625
7260    -1641
7261   -33326
7262   -19375
7263    20365
7264    32255
7265     -189
7266   -33795
7267   -21993
7268    20322
7269    34016
7270     1772
7271   -32769
7272   -21758
7273    17807
7274    34933
7275     3114
7276   -32962
7277   -23082
7278    18321
7279    34178
7280     4122
7281   -32782
7282   -24959
7283    16535
7284    35377
7285     5025
7286   -30904
7287   -25375
7288    14735
7289    34122
7290     7115
7291   -30967
7292   -25811
7293    14211
7294    34886
7295     8068
7296   -28589
7297   -26089
7298    12558
7299    34584
7300    10425
7301   -28921
7302   -27601
7303    11153
7304    33938
7305     8928
7306   -28180
7307   -28605
7308     9733
7309    35294
7310    11318
7311   -28231
7312   -29971
7313     9424
7314    34499
7315    12614
7316   -26096
7317   -30964
7318     7374
7319    35389
7320    14789
7321   -26391
7322   -31025
7323     5733
7324    34509
7325    17270
7326   -23879
7327   -32348
7328     5091
7329    35609
7330    16800
7331   -23624
7332   -31420
7333     3294
7334    33731
7335    18278
7336   -22879
7337   -32760
7338     2127
7339    33201
7340    19264
7341   -21247
7342   -31492
7343      -62
7344    32703
7345    20593
7346   -20431
7347   -32909
7348      145
7349    31425
7350    21496
7351   -18952
7352   -32515
7353    -2439
7354    32190
7355    22623
7356   -19005
7357   -33541
7358    -4133
7359    30640
7360    22865
7361   -15947
7362   -34211
7363    -5267
7364    31964
7365    24194
7366   -15975
7367   -34635
7368    -5557
7369    29713
7370    25331
7371   -14401
7372   -36425
7373    -6938
7374    29743
7375    25686
7376   -12888
7377   -34582
7378    -9601
7379    28894
7380    27625
7381   -12466
7382   -35121
7383    -9864
7384    27749
7385    27109
7386    -9684
7387   -34204
7388   -11897
7389    27025
7390    28712
7391   -10002
7392   -33393
7393   -12715
7394    25833
7395    28284
7396    -6441
7397   -34810
7398   -14200
7399    25291
7400    29691
7401    -7277
7402   -32688
7403   -14641
7404    24324
7405    30648
7406    -4507
7407   -34090
7408   -15848
7409    24110
7410    30147
7411    -5065
7412   -32813
7413   -18323
7414    22239
7415    32358
7416    -1962
7417   -33856
7418   -17755
7419    21106
7420    31741
7421    -1084
7422   -32511
7423   -20533
7424    21052
7425    33478
7426     -605
7427   -31599
7428   -18874
7429    18646
7430    32742
7431     1632
7432   -31835
7433   -22070
7434    18259
7435    32397
7436     2234
7437   -30353
7438   -21859
7439    16068
7440    32717
7441     3893
7442   -29837
7443   -22700
7444    16592
7445    32289
7446     4814
7447   -28949
7448   -24231
7449    13808
7450    33830
7451     6089
7452   -29846
7453   -25430
7454    14269
7455    33462
7456     8263
7457   -29287
7458   -25968
7459    12092
7460    35315
7461     8783
7462   -28302
7463   -27254
7464    10937
7465    33661
7466    10813
7467   -27664
7468   -28003
7469    10502
7470    33511
7471    11345
7472   -26297
7473   -28638
7474     7742
7475    33498
7476    13890
7477   -26344
7478   -30177
7479     9250
7480    33277
7481    13761
7482   -23308
7483   -29569
7484     4927
7485    33558
7486    15636
7487   -24109
7488   -28360
7489     4549
7490    32252
7491    15770
7492   -21218
7493   -31264
7494     2647
7495    33689
7496    16654
7497   -23300
7498   -30077
7499     1044
7500    31993
7501    18019
7502   -20555
7503   -32315
7504      557
7505    33011
7506    19688
7507   -19833
7508   -30588
7509    -2185
7510    31772
7511    22002
7512   -19158
7513   -33590
7514    -1051
7515    30931
7516    21445
7517   -16632
7518   -31981
7519    -5174
7520    30953
7521    23128
7522   -16518
7523   -33484
7524    -3856
7525    28337
7526    23282
7527   -13896
7528   -33614
7529    -6914
7530    29006
7531    23413
7532   -13870
7533   -32207
7534    -7151
7535    27859
7536    26229
7537   -12126
7538   -33635
7539    -9034
7540    28577
7541    25886
7542   -11062
7543   -31905
7544    -9666
7545    25268
7546    27167
7547   -10290
7548   -33113
7549   -10559
7550    27391
7551    27014
7552    -8772
7553   -32663
7554   -12583
7555    26218
7556    29211
7557    -7609
7558   -32692
7559   -12347
7560    24747
7561    28707
7562    -5476
7563   -33763
7564   -15038
7565    23776
7566    30449
7567    -6064
7568   -32040
7569   -16127
7570    22945
7571    30474
7572    -2999
7573   -33729
7574   -16870
7575    22528
7576    30488
7577    -2431
7578   -31834
7579   -18563
7580    20410
7581    31432
7582    -1187
7583   -32922
7584   -17862
7585    18767
7586    30515
7587      349
7588   -30359
7589   -20360
7590    18072
7591    31707
7592     1498
7593   -31899
7594   -20027
7595    16028
7596    31732
7597     3074
7598   -29977
7599   -21405
7600    16406
7601    32931
7602     3189
7603   -28791
7604   -22191
7605    13996
7606    32458
7607     6538
7608   -29630
7609   -25171
7610    15286
7611    32086
7612     5870
7613   -28558
7614   -24727
7615    11584
7616    34950
7617     8551
7618   -28562
7619   -24756
7620    12064
7621    31436
7622     9716
7623   -26454
7624   -26513
7625    10032
7626    33479
7627     9577
7628   -26525
7629   -26932
7630     9884
7631    31283
7632    11923
7633   -26430
7634   -28277
7635     8329
7636    33358
7637    12120
7638   -23513
7639   -26859
7640     6051
7641    31392
7642    13895
7643   -23807
7644   -29193
7645     6108
7646    32051
7647    14981
7648   -21924
7649   -28936
7650     3979
7651    31829
7652    16174
7653   -22323
7654   -28770
7655     2477
7656    31717
7657    17421
7658   -21651
7659   -31529
7660     1235
7661    31353
7662    19530
7663   -19448
7664   -30291
7665      744
7666    30995
7667    19145
7668   -18235
7669   -32388
7670     -396
7671    30891
7672    19926
7673   -17972
7674   -30931
7675    -3119
7676    30149
7677    21706
7678   -17278
7679   -32668
7680    -2727
7681    28935
7682    20988
7683   -14648
7684   -31273
7685    -4302
7686    29710
7687    23789
7688   -14871
7689   -31864
7690    -4926
7691    27000
7692    23601
7693   -13399
7694   -32609
7695    -7989
7696    28215
7697    23757
7698   -12531
7699   -31925
7700    -8054
7701    26502
7702    26018
7703   -11279
7704   -32563
7705   -10227
7706    27183
7707    25909
7708   -10419
7709   -32815
7710   -10212
7711    25153
7712    28368
7713    -8167
7714   -32885
7715   -11659
7716    25818
7717    26509
7718    -7066
7719   -32307
7720   -13959
7721    23347
7722    28800
7723    -5590
7724   -31629
7725   -13760
7726    23605
7727    27961
7728    -4169
7729   -31027
7730   -15009
7731    22092
7732    29310
7733    -3430
7734   -30492
7735   -14673
7736    20892
7737    29069
7738    -3154
7739   -32039
7740   -17227
7741    19766
7742    30762
7743    -2039
7744   -29333
7745   -19004
7746    19163
7747    30899
7748      228
7749   -31313
7750   -18090
7751    18147
7752    30622
7753      332
7754   -28809
7755   -20906
7756    16510
7757    31535
7758     2829
7759   -30553
7760   -20732
7761    15268
7762    30970
7763     3020
7764   -28181
7765   -23576
7766    15153
7767    30083
7768     5183
7769   -27582
7770   -22384
7771    12812
7772    30902
7773     5835
7774   -27131
7775   -23774
7776    12374
7777    31264
7778     7555
7779   -25838
7780   -23905
7781     9926
7782    31312
7783     8859
7784   -25648
7785   -24786
7786    10664
7787    31246
7788    10304
7789   -25796
7790   -25580
7791     8630
7792    32548
7793    10899
7794   -25169
7795   -27422
7796     7168
7797    31231
7798    13141
7799   -23547
7800   -27561
7801     5875
7802    32094
7803    12987
7804   -23014
7805   -27770
7806     5099
7807    30378
7808    15056
7809   -23024
7810   -29528
7811     3943
7812    30458
7813    15292
7814   -20694
7815   -29431
7816     3475
7817    30086
7818    17943
7819   -20854
7820   -28766
7821     2510
7822    30692
7823    16379
7824   -18291
7825   -30492
7826      846
7827    30139
7828    17632
7829   -18349
7830   -29259
7831    -2107
7832    30180
7833    18810
7834   -16074
7835   -31686
7836    -1874
7837    29968
7838    20484
7839   -16312
7840   -30220
7841    -4117
7842    29032
7843    22664
7844   -14437
7845   -32813
7846    -3861
7847    27972
7848    22508
7849   -14555
7850   -30523
7851    -6221
7852    27109
7853    23071
7854   -12709
7855   -32703
7856    -6279
7857    26041
7858    24587
7859   -12405
7860   -31302
7861    -9032
7862    26357
7863    24772
7864   -10157
7865   -31347
7866    -8770
7867    24715
7868    25109
7869    -9541
7870   -31162
7871   -10787
7872    24972
7873    24497
7874    -8080
7875   -31525
7876   -10141
7877    22821
7878    27377
7879    -7239
7880   -30925
7881   -13960
7882    23001
7883    26057
7884    -6305
7885   -30748
7886   -12923
7887    22530
7888    28284
7889    -4592
7890   -30347
7891   -15009
7892    21172
7893    27213
7894    -3417
7895   -30233
7896   -16138
7897    20126
7898    30098
7899    -2693
7900   -29198
7901   -17636
7902    19678
7903    29316
7904      545
7905   -30609
7906   -17600
7907    18104
7908    30265
7909      541
7910   -28604
7911   -18266
7912    17166
7913    29600
7914     2599
7915   -29100
7916   -18889
7917    16427
7918    29302
7919     2218
7920   -27923
7921   -21142
7922    15600
7923    29070
7924     4778
7925   -28402
7926   -20775
7927    13861
7928    30852
7929     4336
7930   -26014
7931   -22806
7932    13046
7933    30727
7934     6631
7935   -26897
7936   -22989
7937    11227
7938    30068
7939     7925
7940   -25002
7941   -24618
7942    11580
7943    30740
7944     9199
7945   -25733
7946   -24162
7947     8827
7948    31978
7949     9714
7950   -24209
7951   -25533
7952     8313
7953    30671
7954    10729
7955   -24167
7956   -24900
7957     5925
7958    30483
7959    11333
7960   -23073
7961   -26879
7962     7129
7963    29253
7964    12683
7965   -22853
7966   -26228
7967     4115
7968    31209
7969    12217
7970   -20971
7971   -27090
7972     5403
7973    28805
7974    15265
7975   -19900
7976   -27928
7977     1806
7978    29989
7979    15928
7980   -19777
7981   -29033
7982     2035
7983    28302
7984    18154
7985   -19347
7986   -28250
7987    -1029
7988    29326
7989    17525
7990   -17314
7991   -29947
7992     -740
7993    28076
7994    20015
7995   -17248
7996   -28739
7997    -3509
7998    28219
7999    19064
8000   -14126
8001   -30525
8002    -2869
8003    27390
8004    21450
8005   -15755
8006   -29115
8007    -4879
8008    26875
8009    20280
8010   -12605
8011   -30377
8012    -4870
8013    25398
8014    23214
8015   -12738
8016   -29031
8017    -6098
8018    26423
8019    22527
8020   -11128
8021   -30214
8022    -6187
8023    24124
8024    23520
8025   -10019
8026   -28638
8027   -10091
8028    24895
8029    24443
8030    -8327
8031   -30989
8032    -9992
8033    23069
8034    25763
8035    -8543
8036   -29793
8037   -11598
8038    24166
8039    25860
8040    -5735
8041   -30523
8042   -11438
8043    21774
8044    26650
8045    -5474
8046   -28629
8047   -14551
8048    22239
8049    26297
8050    -3423
8051   -30301
8052   -13084
8053    18968
8054    27402
8055    -3432
8056   -29059
8057   -15605
8058    21037
8059    27517
8060    -2046
8061   -29209
8062   -15761
8063    16470
8064    29153
8065    -1631
8066   -28066
8067   -17801
8068    18811
8069    26594
8070     1676
8071   -29290
8072   -16973
8073    16423
8074    29905
8075       80
8076   -27306
8077   -19196
8078    16947
8079    27719
8080     4718
8081   -28748
8082   -19254
8083    14453
8084    30236
8085     2354
8086   -26489
8087   -22942
8088    13421
8089    28825
8090     7422
8091   -27827
8092   -20545
8093    12019
8094    31232
8095     4841
8096   -24490
8097   -23849
8098    12034
8099    29228
8100     8107
8101   -27485
8102   -21454
8103     9267
8104    31039
8105     7420
8106   -22084
8107   -25200
8108    10711
8109    29057
8110    11040
8111   -24243
8112   -22298
8113     7169
8114    29772
8115     9527
8116   -21919
8117   -26611
8118     8571
8119    28964
8120    11844
8121   -20002
##END NTUPLES=NMR FID
##END=
