# Supplementary material for: An untargeted multi-technique metabolomics approach to studying intracellular metabolites of HepG2 cells exposed to 2,3,7,8-tetrachlorodibenzo-p-dioxin
Source: BMC Genomics. 2011 May 20;12:251. doi: 10.1186/1471-2164-12-251 (PMC3141663; doi:10.1186/1471-2164-12-251)
Supplement: Additional file 2 — Metadata and NMR raw data: ZIP file containing: -All NMR raw data (in JCAMP-DX format ".dx") -The metadata on NMR (polars & apolars), LC-MS and GC-MS data sets (as Tab delimited files ".txt"). [file 1471-2164-12-251-S2.ZIP › TE/Ainhoa/SAFETY COPY D Disk/TRABAJO/ARTICLES/ARTICLE Metabolomics TCDD_ACCEPTED/JCAMP_DX_NMR_data_and_all_metadata/NMR_apolar_Ctrol_p17.5C.dx]

##TITLE=
##JCAMPDX= 6.0         $$ Bruker NMR JCAMP-DX V2.0
##DATA TYPE= NMR FID
##DATA CLASS= NTUPLES
##ORIGIN= Bruker BioSpin GmbH
##OWNER= bruker
$$ 1.72 TOPSPIN		Version 2.1
$$ 2011-04-15 14:43:11.696 +0200  WUR\bruker@RIK1030
$$ Compression mode = fixed
##.OBSERVE FREQUENCY= 400.1319223
##.OBSERVE NUCLEUS= ^1H
##.DELAY= (6, 6)
##.ACQUISITION MODE= SIMULTANEOUS (DQD)
##.ACQUISITION SCHEME= undefined
##.AVERAGES= 128
##.DIGITISER RES= 18
##SPECTROMETER/DATA SYSTEM= avance400
##.PULSE SEQUENCE= zg
##.SOLVENT NAME= CDCl3
##.SHIFT REFERENCE= INTERNAL, CDCl3, 1, 11.01498
##AUDIT TRAIL= $$ (NUMBER, WHEN, WHO, WHERE, PROCESS, VERSION, WHAT)
$$ ##TITLE= Audit trail, TOPSPIN		Version 1.3
$$ ##JCAMPDX= 5.01
$$ ##ORIGIN= Bruker BioSpin GmbH
$$ ##OWNER= bruker
$$ $$ P:/NMR-data/data/Ainhoa_raw_data/nmr/AR230608.5C/1/audita.txt
$$ ##AUDIT TRAIL=  $$ (NUMBER, WHEN, WHO, WHERE, VERSION, WHAT)
(   1,<2008-07-30 10:23:19.739 +0200>,<WUR\bruker>,<RIK1030>,<TOPSPIN 1.3>,
      <created by zg, POWCHK disabled, PULCHK disabled
       configuration hash MD5:
       D1 93 94 B6 6B D6 3B BD 35 EA 0D 0D AE B0 63 FA
       data hash MD5: 16K
       73 DA 03 FB A5 5A 8B 81 CA 01 A6 3F 6A 26 E1 D6>)
(   2,<2011-04-15 14:43:08.603 +0200>,<WUR\bruker>,<RIK1030>,<proc1d>,<TOPSPIN 2.1>,
      <convdta from       1 "NMR_apolar_Ctrol_p17.5C" "Ainhoa_raw_data" "P:\NMR-data"
       data hash MD5: 16244
       8F 39 F1 C5 82 39 9C 7B 88 7D 23 4E 51 3F 53 D4>)
$$ ##END=
$$ 
$$ $$ hash MD5
$$ $$ A8 5B 23 9A 87 5B B4 33 F9 AF 3A 05 1A 3D 40 C9
##$RELAX= 
##$BRUKER FILE EXP=format.temp
$$ EDIT_PAR COMMAND FILE
$$ 
$$ DI_MODE         LONG
$$ ED_ENTRY        ACQU
$$ ORDER           FILE
$$ 
$$ 
$$ HEADER		"F2 - Acquisition Parameters"
$$ T_NAME		Date_
$$ 		TYPE	R64
$$ 		CLASS	ACQU
$$ 		SUBRANGE 0.0 50000000
$$ 		REL	"Date_=itodate(DATE)"
$$ 		INV_REL	"DATE=datetoi(Date_,DATE)"
$$ 		FORMAT	"%14.0f"
$$ 		TEXT	" "
$$ END
$$ T_NAME		Time
$$ 		TYPE	R32
$$ 		CLASS	ACQU
$$ 		SUBRANGE 0.0 1000000
$$ 		REL	"Time=itotime(DATE)"
$$ 		INV_REL	"DATE=timetoi(Time,DATE)"
$$ 		FORMAT	"%14.2f"
$$ 		TEXT	" "
$$ END
$$ NAME		INSTRUM
$$ 		TEXT	" "
$$ END
$$ NAME		PROBHD
$$ 		FORMAT	"%14.14s"
$$ 		TEXT	" "
$$ END
$$ NAME		PULPROG
$$ 		TEXT	" "
$$ END
$$ NAME		TD
$$ 		TEXT	" "
$$ END
$$ NAME		SOLVENT
$$ 		TEXT	" "
$$ END
$$ NAME		NS
$$ 		TEXT	" "
$$ END
$$ NAME		DS
$$ 		TEXT	" "
$$ END
$$ T_NAME		SWH
$$ 		TYPE	R32
$$ 		CLASS	ACQU
$$ 		SUBRANGE 0.0 1e8
$$ 		REL	"SWH=SW*SFO1"
$$ 		INV_REL "SW=SWH/SFO1"
$$ 		UNIT	"Hz"
$$ 		FORMAT	"%14.3f Hz"
$$ 		TEXT	" "
$$ END
$$ T_NAME          FIDRES
$$                 TYPE    R32
$$                 CLASS   ACQU
$$                 SUBRANGE 0.0 100000
$$                 REL     "FIDRES=SW*SFO1/TD"
$$                 INV_REL "TD = nextpow(SW*SFO1/FIDRES)"
$$ 		UNIT	"Hz"
$$ 		FORMAT	"%14.6f Hz"
$$ 		TEXT	" "
$$ END
$$ T_NAME          AQ
$$ 		TYPE	R32
$$ 		CLASS	ACQU
$$ 		SUBRANGE 0.0 1000
$$ 		REL	"AQ=aqcalc(SW,SFO1,TD,DIGTYP)"
$$ 		INV_REL	"TD=tdcalc(SW,SFO1,1.0e6*AQ,DIGTYP)"
$$ 		UNIT	"sec"
$$ 		FORMAT	"%14.7f sec"
$$ 		TEXT	" "
$$ END
$$ NAME		RG
$$ 		TEXT	" "
$$ END
$$ T_NAME          DW
$$ 		TYPE	R32
$$ 		CLASS	ACQU
$$ 		SUBRANGE 0.0 1000000
$$ 		REL	"DW=1/(2*SW*SFO1)"
$$ 		INV_REL	"SW=1000000/(2*(0.005+DW)*SFO1)"
$$ 		UNIT	"usec"
$$ 		FORMAT	"%14.3lf usec"
$$ 		TEXT	" "
$$ END
$$ NAME		DE
$$ 		FORMAT	"%14.2f usec"
$$ 		TEXT	" "
$$ END
$$ NAME		TE
$$ 		FORMAT	"%14.1f K"
$$ 		TEXT	" "
$$ END
$$ T_NAME		D1
$$ 		TYPE	R32
$$ 		CLASS	ACQU
$$ 		SUBRANGE 0.0 1e38
$$ 		REL	"D1=D[1]"
$$ 		INV_REL	"D[1]=D1"
$$ 		UNIT	"sec"
$$ 		FORMAT	"%14.8f sec"
$$ 		TEXT	" "
$$ END
$$ NAME		TD0
$$ 		TEXT	" "
$$ END
$$ HEADER		"======== CHANNEL f1 ========"
$$ NAME		NUC1
$$ 		NONEDIT
$$ 		TEXT	" "
$$ END
$$ T_NAME		P1
$$ 		TYPE	R32
$$ 		CLASS	ACQU
$$ 		SUBRANGE 0.0 1.0e10
$$ 		REL	"P1=P[1]"
$$ 		INV_REL	"P[1]=P1"
$$ 		UNIT	"usec"
$$ 		FORMAT	"%14.2f usec"
$$ 		TEXT	" "
$$ END
$$ T_NAME		PL1
$$ 		TYPE	R32
$$ 		CLASS	ACQU
$$ 		SUBRANGE -6.0 1e38
$$ 		REL	"PL1=PL[1]"
$$ 		INV_REL	"PL[1]=PL1"
$$ 		UNIT	"dB"
$$ 		FORMAT	"%14.2f dB"
$$ 		TEXT	" "
$$ END
$$ NAME		SFO1
$$ 		FORMAT	"%14.7f MHz"
$$ 		TEXT	" "
$$ END
##$RELAX= 
##$BRUKER FILE EXP=scon
$$ ##TITLE= Parameter file, TOPSPIN		Version 1.3
$$ ##JCAMPDX= 5.0
$$ ##DATATYPE= Parameter Values
$$ ##ORIGIN= Bruker BioSpin GmbH
$$ ##OWNER= bruker
$$ $$ 2008-07-30 10:15:04.792 +0200  WUR\bruker@RIK1030
$$ $$ P:/NMR-data/data/Ainhoa_raw_data/nmr/AR230608.5C/1/scon
$$ ##$BLKPA= (0..15)
3 3 3 3 3 3 3 3 3 3 3 3 3 3 3 3 
$$ ##$BLKTR= (0..15)
3 3 3 3 3 3 3 3 3 3 3 3 3 3 3 3 
$$ ##$DE1= 2
$$ ##$DE2= 2
$$ ##$DEADC= 4
$$ ##$DEPA= 2
$$ ##$DERX= 3
$$ ##$PHASP4= (0..15)
0.5 0.5 0.5 0.5 0.5 0.5 0.5 0.5 0.5 0.5 0.5 0.5 0.5 0.5 0.5 0.5 
$$ ##$PHASPR= (0..15)
3 3 3 3 3 3 3 3 3 3 3 3 3 3 3 3 
$$ ##$SHAPPR= (0..15)
1.6 1.6 1.6 1.6 1.6 1.6 1.6 1.6 1.6 1.6 1.6 1.6 1.6 1.6 1.6 1.6 
$$ ##END=
##$RELAX= 
##$BRUKER FILE EXP=pulseprogram
$$ # 1 "C:/Bruker/TOPSPIN/exp/stan/nmr/lists/pp/zg"
$$ ;zg
$$ ;avance-version (06/11/09)
$$ ;1D sequence
$$ ;
$$ ;$CLASS=HighRes
$$ ;$DIM=1D
$$ ;$TYPE=
$$ ;$SUBTYPE=
$$ ;$COMMENT=
$$ 
$$ 
$$ # 1 "C:/Bruker/TOPSPIN/exp/stan/nmr/lists/pp/Avance.incl" 1
$$ ;Avance2.incl
$$ ;   for 1
$$ ;
$$ ;avance-version (07/01/22)
$$ ;
$$ ;$CLASS=HighRes Incl
$$ ;$COMMENT=
$$ 
$$ 
$$ 
$$ 
$$ 
$$ 
$$ 
$$ 
$$ 
$$ 
$$ 
$$ 
$$ 
$$ 
$$ 
$$ 
$$ 
$$ 
$$ 
$$ 
$$ 
$$ 
$$ 
$$ 
$$ 
$$ 
$$ 
$$ 
$$ 
$$ 
$$ 
$$ 
$$ 
$$ 
$$ 
$$ 
$$ 
$$ 
$$ 
$$ 
$$ 
$$ 
$$ 
$$ 
$$ 
$$ 
$$ 
$$ 
$$ 
$$ 
$$ 
$$ 
$$ 
$$ 
$$ 
$$ 
$$ 
$$ 
$$ 
$$ 
$$ 
$$ 
$$ 
$$ 
$$ 
$$ 
$$ 
$$ 
$$ 
$$ 
$$ 
$$ 
$$ 
$$ 
$$ 
$$ 
$$ 
$$ 
$$ 
$$ 
$$ 
$$ 
$$ 
$$ 
$$ 
$$ 
$$ 
$$ 
$$ 
$$ 
$$ 
$$ 
$$ 
$$ 
$$ 
$$ 
$$ 
$$ 
$$ 
$$ 
$$ 
$$ 
$$ 
$$ 
$$ 
$$ 
$$ 
$$ 
$$ 
$$ 
$$ 
$$ 
$$ 
$$ 
$$ 
$$ 
$$ 
$$ 
$$ 
$$ 
$$ 
$$ 
$$ 
$$ 
$$ 
$$ 
$$ 
$$ 
$$ 
$$ 
$$ 
$$ 
$$ 
$$ ;$Id: Avance2.incl,v 1.10.6.7 2007/01/22 13:54:46 ber Exp $
$$ # 12 "C:/Bruker/TOPSPIN/exp/stan/nmr/lists/pp/zg" 2
$$ 
$$ 
$$ 
$$ "acqt0=-p1*2/3.1416"
$$ 
$$ 
$$ # 1 "mc_line 18 file C:/Bruker/TOPSPIN/exp/stan/nmr/lists/pp/zg expanding definition part of mc command before ze"
$$ define delay MCWRK
$$ define delay MCREST
$$ "MCWRK = 0.500000*30m"
$$ "MCREST = 30m - 30m"
$$ # 18 "C:/Bruker/TOPSPIN/exp/stan/nmr/lists/pp/zg"
$$ 1 ze
$$ # 1 "mc_line 18 file C:/Bruker/TOPSPIN/exp/stan/nmr/lists/pp/zg expanding definition of mc command after ze"
$$ # 19 "C:/Bruker/TOPSPIN/exp/stan/nmr/lists/pp/zg"
$$ # 1 "mc_line 19 file C:/Bruker/TOPSPIN/exp/stan/nmr/lists/pp/zg expanding start label for mc command"
$$ 2 MCWRK  * 2
$$ LBLF0, MCREST
$$ # 20 "C:/Bruker/TOPSPIN/exp/stan/nmr/lists/pp/zg"
$$   d1
$$   p1 ph1
$$   go=2 ph31
$$ # 1 "mc_line 23 file C:/Bruker/TOPSPIN/exp/stan/nmr/lists/pp/zg expanding mc command in line"
$$   MCWRK wr #0
$$   MCWRK zd 
$$   lo to LBLF0 times td0
$$ 
$$ # 24 "C:/Bruker/TOPSPIN/exp/stan/nmr/lists/pp/zg"
$$ exit
$$ 
$$ 
$$ ph1=0 2 2 0 1 3 3 1
$$ ph31=0 2 2 0 1 3 3 1
$$ 
$$ 
$$ ;pl1 : f1 channel - power level for pulse (default)
$$ ;p1 : f1 channel -  high power pulse
$$ ;d1 : relaxation delay; 1-5 * T1
$$ ;NS: 1 * n, total number of scans: NS * TD0
$$ 
$$ 
$$ 
$$ ;$Id: zg,v 1.7.10.2 2006/11/10 11:04:15 ber Exp $
##$RELAX= 
##$BRUKER FILE EXP=uxnmr.par
$$ ##TITLE= Parameter file, TOPSPIN		Version 1.3
$$ ##JCAMPDX= 5.0
$$ ##DATATYPE= Parameter Values
$$ ##ORIGIN= Bruker BioSpin GmbH
$$ ##OWNER= Administrator
$$ $$ 2008-03-03 09:42:28.895 +0100  WUR\bruker@RIK1030
$$ $$ C:/Bruker/TOPSPIN/conf/instr/avance400/uxnmr.par
$$ ##$ACB= 0
$$ ##$ACBTAT= (0..15)
0 88 72 0 0 0 0 0 0 0 0 0 0 0 0 0 
$$ ##$ACBTBA= (0..15)
0 0 0 0 0 0 0 0 0 0 0 0 0 0 0 0 
$$ ##$ACBTCTL= (0..15)
0 0 0 0 0 0 0 0 0 0 0 0 0 0 0 0 
$$ ##$ACBTDI= (0..15)
0 102 102 0 0 0 0 0 0 0 0 0 0 0 0 0 
$$ ##$ACBTDM= (0..15)
0 10 10 0 0 0 0 0 0 0 0 0 0 0 0 0 
$$ ##$ACBTFHI= (0..15)
0 400 400 0 0 0 0 0 0 0 0 0 0 0 0 0 
$$ ##$ACBTFL= (0..15)
0 73 74 0 0 0 0 0 0 0 0 0 0 0 0 0 
$$ ##$ACBTFLO= (0..15)
0 14 14 0 0 0 0 0 0 0 0 0 0 0 0 0 
$$ ##$ACBTOUT= (0..15)
0 1 2 0 0 0 0 0 0 0 0 0 0 0 0 0 
$$ ##$ACBTPO= (0..15)
0 150000 60000 0 0 0 0 0 0 0 0 0 0 0 0 0 
$$ ##$ACBTPW= (0..15)
0 10 10 0 0 0 0 0 0 0 0 0 0 0 0 0 
$$ ##$ACBTSB= (0..15)
0 0 0 0 0 0 0 0 0 0 0 0 0 0 0 0 
$$ ##$ACBTY= <no>
$$ ##$AQSBDHW= (0..31)
255 255 1 4 4 255 255 255 0 0 255 255 255 255 255 255 255 255 255 0 255 
255 255 255 255 255 255 255 255 255 255 255 
$$ ##$AQSBDID= (0..31)
255 255 88 83 83 255 255 255 65 67 255 255 255 255 255 255 255 255 255 
66 255 255 255 255 255 255 255 255 255 255 255 255 
$$ ##$AQSBDNO= (0..31)
255 255 1 1 2 255 255 255 1 1 255 255 255 255 255 255 255 255 255 1 255 
255 255 255 255 255 255 255 255 255 255 255 
$$ ##$AQSBDTY= (0..31)
255 255 3 16 16 255 255 255 5 9 255 255 255 255 255 255 255 255 255 7 
255 255 255 255 255 255 255 255 255 255 255 255 
$$ ##$AQSBUAD= (0..31)
255 255 52 36 37 255 255 255 54 26 255 255 255 255 255 255 255 255 255 
32 255 255 255 255 255 255 255 255 255 255 255 255 
$$ ##$AQSECL= (0..31)
255 255 2 3 3 255 255 255 5 2 255 255 255 255 255 255 255 255 255 255 
255 255 255 255 255 255 255 255 255 255 255 255 
$$ ##$AQSECLS= (0..31)
255 255 3 2 2 255 255 255 0 0 255 255 255 255 255 255 255 255 255 255 
255 255 255 255 255 255 255 255 255 255 255 255 
$$ ##$ATT19F= (0..1)
0 0 
$$ ##$ATT1H= (0..1)
0 0 
$$ ##$ATT3H= (0..1)
0 0 
$$ ##$ATTX= (0..1)
0 0 
$$ ##$ATTY= (0..1)
0 0 
$$ ##$ATTZ= (0..1)
0 0 
$$ ##$BACSAIR= no
$$ ##$BACSCAP= 60
$$ ##$BACSDEL= 10
$$ ##$BACSFCM= no
$$ ##$BACSOPT= <>
$$ ##$BACSTY= <tty08>
$$ ##$BARPTY= <no>
$$ ##$BFREQ= 400.13
$$ ##$BIRDS= yes
$$ ##$BMPC= 0
$$ ##$BMPCTY= <no>
$$ ##$BPSUTY= <no>
$$ ##$BSMS= 1
$$ ##$BSMSTY= <tty02>
$$ ##$CFASMOD= (0..7)
1 1 1 1 1 1 1 1 
$$ ##$CFASMUL= (0..7)
1 1 1 1 1 1 1 1 
$$ ##$CNFTXDR= (0..7)
6 6 0 0 0 0 0 0 
$$ ##$COMDIG2= 0
$$ ##$CPDBTY= <no>
$$ ##$CRCOTY= <no>
$$ ##$DATSTAT= no
$$ ##$DIGI140= (0..7)
0 0 0 0 0 0 0 0 
$$ ##$DIGIB12= (0..7)
0 0 0 0 0 0 0 0 
$$ ##$DIGIB16= (0..7)
0 0 0 0 0 0 0 0 
$$ ##$DIGIFA= (0..7)
0 0 0 0 0 0 0 0 
$$ ##$DIGIHA= (0..7)
0 0 0 0 0 0 0 0 
$$ ##$DIGIHAF= (0..7)
0 0 0 0 0 0 0 0 
$$ ##$DIGIHRD= (0..7)
0 0 0 0 0 0 0 0 
$$ ##$DIGIIA= (0..7)
0 0 0 0 0 0 0 0 
$$ ##$DIGIO16= (0..7)
0 0 0 0 0 0 0 0 
$$ ##$DIGISA= (0..7)
1 0 0 0 0 0 0 0 
$$ ##$DIGISAF= (0..7)
0 0 0 0 0 0 0 0 
$$ ##$DIGISL= (0..7)
0 0 0 0 0 0 0 0 
$$ ##$DIGITYI= (0..7)
0 0 0 0 0 0 0 0 
$$ ##$DIGITYP= (0..7)
0 0 0 0 0 0 0 0 
$$ ##$DIGITZ= 0
$$ ##$DRU= no
$$ ##$FCUMEM= (0..7)
2093056 2093056 0 0 0 0 0 0 
$$ ##$FCUPAL= (0..7)
260 260 0 0 0 0 0 0 
$$ ##$FQMIX= 0
$$ ##$FUNCMOD= <>
$$ ##$GCUTYPE= 2
$$ ##$GTUTY= <no>
$$ ##$HFAC= 3
$$ ##$HPCU= 0
$$ ##$HPCUTY= <no>
$$ ##$HPTXLP= (0..3)
-1 -1 -1 -1 
$$ ##$HPTXPI= (0..3)
0 0 0 0 
$$ ##$HPTXPO= (0..3)
0 0 0 0 
$$ ##$HPTXTY= (0..3)
0 0 0 0 
$$ ##$IF451= 0
$$ ##$IFREQ= 1
$$ ##$INTFPR= 0
$$ ##$IPSO= no
$$ ##$LOCKTY= <tty03>
$$ ##$LOCSWID= 0
$$ ##$M2FAC= 0
$$ ##$MASTY= <no>
$$ ##$MEMPRM= 0
$$ ##$MHFAC= 0
$$ ##$MXFAC= 0
$$ ##$NAMPD1= <2H>
$$ ##$NAMPD10= <>
$$ ##$NAMPD11= <>
$$ ##$NAMPD12= <>
$$ ##$NAMPD13= <>
$$ ##$NAMPD14= <>
$$ ##$NAMPD15= <>
$$ ##$NAMPD16= <>
$$ ##$NAMPD2= <X-BB19F_2HS>
$$ ##$NAMPD3= <1H>
$$ ##$NAMPD4= <>
$$ ##$NAMPD5= <>
$$ ##$NAMPD6= <>
$$ ##$NAMPD7= <>
$$ ##$NAMPD8= <>
$$ ##$NAMPD9= <>
$$ ##$NFCU= 2
$$ ##$NMRCH= 0
$$ ##$NMRMEM= 0
$$ ##$NRCU= 1
$$ ##$NROUT= 1
$$ ##$PAMPF1= (0..15)
75 99 67 27 0 0 0 12 117 46 8 118 1 0 0 0 
$$ ##$PAMPF2= (0..15)
0 0 0 0 0 0 0 0 0 0 0 0 0 0 0 0 
$$ ##$PAMPF3= (0..15)
0 0 0 0 0 0 0 0 0 0 0 0 0 0 0 0 
$$ ##$PAMPF4= (0..15)
0 0 0 0 0 0 0 0 0 0 0 0 0 0 0 0 
$$ ##$PAMPF5= (0..15)
0 0 0 0 0 0 0 0 0 0 0 0 0 0 0 0 
$$ ##$PAMPF6= (0..15)
0 0 0 0 0 0 0 0 0 0 0 0 0 0 0 0 
$$ ##$PAMPF7= (0..15)
0 0 0 0 0 0 0 0 0 0 0 0 0 0 0 0 
$$ ##$PAMPF8= (0..15)
0 0 0 0 0 0 0 0 0 0 0 0 0 0 0 0 
$$ ##$PH4= 0
$$ ##$PHF4TY= <no>
$$ ##$POWCHK= no
$$ ##$PRAMD1= (0..7)
0 1048576 0 0 0 1048576 0 0 
$$ ##$PRAMD10= (0..7)
0 0 0 0 0 0 0 0 
$$ ##$PRAMD11= (0..7)
0 0 0 0 0 0 0 0 
$$ ##$PRAMD12= (0..7)
0 0 0 0 0 0 0 0 
$$ ##$PRAMD13= (0..7)
0 0 0 0 0 0 0 0 
$$ ##$PRAMD14= (0..7)
0 0 0 0 0 0 0 0 
$$ ##$PRAMD15= (0..7)
0 0 0 0 0 0 0 0 
$$ ##$PRAMD16= (0..7)
0 0 0 0 0 0 0 0 
$$ ##$PRAMD17= (0..7)
0 0 0 0 0 0 0 0 
$$ ##$PRAMD18= (0..7)
0 0 0 0 0 0 0 0 
$$ ##$PRAMD19= (0..7)
0 0 0 0 0 0 0 0 
$$ ##$PRAMD2= (0..7)
2147483644 2146435071 2147483647 134217727 2147483644 2146435071 2147483647 
134217727 
$$ ##$PRAMD20= (0..7)
0 0 0 0 0 0 0 0 
$$ ##$PRAMD21= (0..7)
0 0 0 0 0 0 0 0 
$$ ##$PRAMD3= (0..7)
2 0 0 0 2 0 0 0 
$$ ##$PRAMD4= (0..7)
2147483644 2146435071 2147483647 134217727 2147483644 2146435071 2147483647 
134217727 
$$ ##$PRAMD5= (0..7)
0 0 0 0 0 0 0 0 
$$ ##$PRAMD6= (0..7)
0 0 0 0 0 0 0 0 
$$ ##$PRAMD7= (0..7)
0 0 0 0 0 0 0 0 
$$ ##$PRAMD8= (0..7)
0 0 0 0 0 0 0 0 
$$ ##$PRAMD9= (0..7)
0 0 0 0 0 0 0 0 
$$ ##$PRAMLED= (0..1)
15 15 
$$ ##$PRAMP1= <tty01>
$$ ##$PRAMP2= <no>
$$ ##$PRAMP3= <no>
$$ ##$PRAMP4= <no>
$$ ##$PRAMP5= <no>
$$ ##$PRAMP6= <no>
$$ ##$PRAMP7= <no>
$$ ##$PRAMP8= <no>
$$ ##$PRAMPTP= 0
$$ ##$PREPTY= <no>
$$ ##$PRESHLD= 0
$$ ##$PTS160= -1
$$ ##$PTSA2X= (0..7)
0 0 0 0 0 0 0 0 
$$ ##$PTSF2X= (0..7)
0 0 0 0 0 0 0 0 
$$ ##$PTSFMX= (0..7)
429.9 429.9 0 0 0 0 0 0 
$$ ##$PULCHK= no
$$ ##$RCUCDS= (0..7)
8388608 0 0 0 0 0 0 0 
$$ ##$RCUCFS= (0..7)
4096 0 0 0 0 0 0 0 
$$ ##$RCUCSS= (0..7)
1048576 0 0 0 0 0 0 0 
$$ ##$RCUI2C1= (0..7)
78 0 0 0 0 0 0 0 
$$ ##$RCUI2C2= (0..7)
0 0 0 0 0 0 0 0 
$$ ##$RCUI2C3= (0..7)
0 0 0 0 0 0 0 0 
$$ ##$RCUI2C4= (0..7)
0 0 0 0 0 0 0 0 
$$ ##$RCUI2C5= (0..7)
0 0 0 0 0 0 0 0 
$$ ##$RCUI2C6= (0..7)
0 0 0 0 0 0 0 0 
$$ ##$RCUI2C7= (0..7)
0 0 0 0 0 0 0 0 
$$ ##$RCUI2C8= (0..7)
0 0 0 0 0 0 0 0 
$$ ##$RDCU= 0
$$ ##$RGTYPE= (0..7)
5 0 0 0 0 0 0 0 
$$ ##$RG_max= (0..7)
46341 0 0 0 0 0 0 0 
$$ ##$RG_min= (0..7)
1 0 0 0 0 0 0 0 
$$ ##$RG_tab1= (0..255)
1 1.1 1.3 1.4 1.6 1.8 2 2.2 2.5 2.8 3.2 3.6 4 4.5 5 5.7 6.3 7.1 8 9 10.1 
11.3 12.7 14.3 16 18 20.2 22.6 25.4 28.5 32 35.9 40.3 45.3 50.8 57 64 
71.8 80.6 90.5 101.6 114 128 143.7 161.3 181 203.2 228.1 256 287.4 322.5 
362 406.4 456.1 512 574.7 645.1 724.1 812.7 912.3 1024 1149.4 1290.2 1448.2 
1625.5 1824.6 2048 2298.8 2580.3 2896.3 3251 3649.1 4096 4597.6 5160.6 
5792.6 6502 7298.2 8192 9195.2 10321.3 11585.2 13004 14596.5 16384 18390.4 
20642.5 23170.5 26008 29193 32768 36780.8 41285.1 46341 -1 -1 -1 -1 -1 
-1 -1 -1 -1 -1 -1 -1 -1 -1 -1 -1 -1 -1 -1 -1 -1 -1 -1 -1 -1 -1 -1 -1 -1 
-1 -1 -1 -1 -1 -1 -1 -1 -1 -1 -1 -1 -1 -1 -1 -1 -1 -1 -1 -1 -1 -1 -1 -1 
-1 -1 -1 -1 -1 -1 -1 -1 -1 -1 -1 -1 -1 -1 -1 -1 -1 -1 -1 -1 -1 -1 -1 -1 
-1 -1 -1 -1 -1 -1 -1 -1 -1 -1 -1 -1 -1 -1 -1 -1 -1 -1 -1 -1 -1 -1 -1 -1 
-1 -1 -1 -1 -1 -1 -1 -1 -1 -1 -1 -1 -1 -1 -1 -1 -1 -1 -1 -1 -1 -1 -1 -1 
-1 -1 -1 -1 -1 -1 -1 -1 -1 -1 -1 -1 -1 -1 -1 -1 -1 -1 -1 -1 -1 -1 -1 -1 
-1 -1 -1 -1 -1 -1 -1 -1 -1 -1 -1 -1 -1 
$$ ##$RG_tab2= (0..255)
-1 -1 -1 -1 -1 -1 -1 -1 -1 -1 -1 -1 -1 -1 -1 -1 -1 -1 -1 -1 -1 -1 -1 -1 
-1 -1 -1 -1 -1 -1 -1 -1 -1 -1 -1 -1 -1 -1 -1 -1 -1 -1 -1 -1 -1 -1 -1 -1 
-1 -1 -1 -1 -1 -1 -1 -1 -1 -1 -1 -1 -1 -1 -1 -1 -1 -1 -1 -1 -1 -1 -1 -1 
-1 -1 -1 -1 -1 -1 -1 -1 -1 -1 -1 -1 -1 -1 -1 -1 -1 -1 -1 -1 -1 -1 -1 -1 
-1 -1 -1 -1 -1 -1 -1 -1 -1 -1 -1 -1 -1 -1 -1 -1 -1 -1 -1 -1 -1 -1 -1 -1 
-1 -1 -1 -1 -1 -1 -1 -1 -1 -1 -1 -1 -1 -1 -1 -1 -1 -1 -1 -1 -1 -1 -1 -1 
-1 -1 -1 -1 -1 -1 -1 -1 -1 -1 -1 -1 -1 -1 -1 -1 -1 -1 -1 -1 -1 -1 -1 -1 
-1 -1 -1 -1 -1 -1 -1 -1 -1 -1 -1 -1 -1 -1 -1 -1 -1 -1 -1 -1 -1 -1 -1 -1 
-1 -1 -1 -1 -1 -1 -1 -1 -1 -1 -1 -1 -1 -1 -1 -1 -1 -1 -1 -1 -1 -1 -1 -1 
-1 -1 -1 -1 -1 -1 -1 -1 -1 -1 -1 -1 -1 -1 -1 -1 -1 -1 -1 -1 -1 -1 -1 -1 
-1 -1 -1 -1 -1 -1 -1 -1 -1 -1 -1 -1 -1 -1 -1 -1 
$$ ##$RG_tab3= (0..255)
-1 -1 -1 -1 -1 -1 -1 -1 -1 -1 -1 -1 -1 -1 -1 -1 -1 -1 -1 -1 -1 -1 -1 -1 
-1 -1 -1 -1 -1 -1 -1 -1 -1 -1 -1 -1 -1 -1 -1 -1 -1 -1 -1 -1 -1 -1 -1 -1 
-1 -1 -1 -1 -1 -1 -1 -1 -1 -1 -1 -1 -1 -1 -1 -1 -1 -1 -1 -1 -1 -1 -1 -1 
-1 -1 -1 -1 -1 -1 -1 -1 -1 -1 -1 -1 -1 -1 -1 -1 -1 -1 -1 -1 -1 -1 -1 -1 
-1 -1 -1 -1 -1 -1 -1 -1 -1 -1 -1 -1 -1 -1 -1 -1 -1 -1 -1 -1 -1 -1 -1 -1 
-1 -1 -1 -1 -1 -1 -1 -1 -1 -1 -1 -1 -1 -1 -1 -1 -1 -1 -1 -1 -1 -1 -1 -1 
-1 -1 -1 -1 -1 -1 -1 -1 -1 -1 -1 -1 -1 -1 -1 -1 -1 -1 -1 -1 -1 -1 -1 -1 
-1 -1 -1 -1 -1 -1 -1 -1 -1 -1 -1 -1 -1 -1 -1 -1 -1 -1 -1 -1 -1 -1 -1 -1 
-1 -1 -1 -1 -1 -1 -1 -1 -1 -1 -1 -1 -1 -1 -1 -1 -1 -1 -1 -1 -1 -1 -1 -1 
-1 -1 -1 -1 -1 -1 -1 -1 -1 -1 -1 -1 -1 -1 -1 -1 -1 -1 -1 -1 -1 -1 -1 -1 
-1 -1 -1 -1 -1 -1 -1 -1 -1 -1 -1 -1 -1 -1 -1 -1 
$$ ##$RG_tab4= (0..255)
-1 -1 -1 -1 -1 -1 -1 -1 -1 -1 -1 -1 -1 -1 -1 -1 -1 -1 -1 -1 -1 -1 -1 -1 
-1 -1 -1 -1 -1 -1 -1 -1 -1 -1 -1 -1 -1 -1 -1 -1 -1 -1 -1 -1 -1 -1 -1 -1 
-1 -1 -1 -1 -1 -1 -1 -1 -1 -1 -1 -1 -1 -1 -1 -1 -1 -1 -1 -1 -1 -1 -1 -1 
-1 -1 -1 -1 -1 -1 -1 -1 -1 -1 -1 -1 -1 -1 -1 -1 -1 -1 -1 -1 -1 -1 -1 -1 
-1 -1 -1 -1 -1 -1 -1 -1 -1 -1 -1 -1 -1 -1 -1 -1 -1 -1 -1 -1 -1 -1 -1 -1 
-1 -1 -1 -1 -1 -1 -1 -1 -1 -1 -1 -1 -1 -1 -1 -1 -1 -1 -1 -1 -1 -1 -1 -1 
-1 -1 -1 -1 -1 -1 -1 -1 -1 -1 -1 -1 -1 -1 -1 -1 -1 -1 -1 -1 -1 -1 -1 -1 
-1 -1 -1 -1 -1 -1 -1 -1 -1 -1 -1 -1 -1 -1 -1 -1 -1 -1 -1 -1 -1 -1 -1 -1 
-1 -1 -1 -1 -1 -1 -1 -1 -1 -1 -1 -1 -1 -1 -1 -1 -1 -1 -1 -1 -1 -1 -1 -1 
-1 -1 -1 -1 -1 -1 -1 -1 -1 -1 -1 -1 -1 -1 -1 -1 -1 -1 -1 -1 -1 -1 -1 -1 
-1 -1 -1 -1 -1 -1 -1 -1 -1 -1 -1 -1 -1 -1 -1 -1 
$$ ##$RG_tab5= (0..255)
-1 -1 -1 -1 -1 -1 -1 -1 -1 -1 -1 -1 -1 -1 -1 -1 -1 -1 -1 -1 -1 -1 -1 -1 
-1 -1 -1 -1 -1 -1 -1 -1 -1 -1 -1 -1 -1 -1 -1 -1 -1 -1 -1 -1 -1 -1 -1 -1 
-1 -1 -1 -1 -1 -1 -1 -1 -1 -1 -1 -1 -1 -1 -1 -1 -1 -1 -1 -1 -1 -1 -1 -1 
-1 -1 -1 -1 -1 -1 -1 -1 -1 -1 -1 -1 -1 -1 -1 -1 -1 -1 -1 -1 -1 -1 -1 -1 
-1 -1 -1 -1 -1 -1 -1 -1 -1 -1 -1 -1 -1 -1 -1 -1 -1 -1 -1 -1 -1 -1 -1 -1 
-1 -1 -1 -1 -1 -1 -1 -1 -1 -1 -1 -1 -1 -1 -1 -1 -1 -1 -1 -1 -1 -1 -1 -1 
-1 -1 -1 -1 -1 -1 -1 -1 -1 -1 -1 -1 -1 -1 -1 -1 -1 -1 -1 -1 -1 -1 -1 -1 
-1 -1 -1 -1 -1 -1 -1 -1 -1 -1 -1 -1 -1 -1 -1 -1 -1 -1 -1 -1 -1 -1 -1 -1 
-1 -1 -1 -1 -1 -1 -1 -1 -1 -1 -1 -1 -1 -1 -1 -1 -1 -1 -1 -1 -1 -1 -1 -1 
-1 -1 -1 -1 -1 -1 -1 -1 -1 -1 -1 -1 -1 -1 -1 -1 -1 -1 -1 -1 -1 -1 -1 -1 
-1 -1 -1 -1 -1 -1 -1 -1 -1 -1 -1 -1 -1 -1 -1 -1 
$$ ##$RG_tab6= (0..255)
-1 -1 -1 -1 -1 -1 -1 -1 -1 -1 -1 -1 -1 -1 -1 -1 -1 -1 -1 -1 -1 -1 -1 -1 
-1 -1 -1 -1 -1 -1 -1 -1 -1 -1 -1 -1 -1 -1 -1 -1 -1 -1 -1 -1 -1 -1 -1 -1 
-1 -1 -1 -1 -1 -1 -1 -1 -1 -1 -1 -1 -1 -1 -1 -1 -1 -1 -1 -1 -1 -1 -1 -1 
-1 -1 -1 -1 -1 -1 -1 -1 -1 -1 -1 -1 -1 -1 -1 -1 -1 -1 -1 -1 -1 -1 -1 -1 
-1 -1 -1 -1 -1 -1 -1 -1 -1 -1 -1 -1 -1 -1 -1 -1 -1 -1 -1 -1 -1 -1 -1 -1 
-1 -1 -1 -1 -1 -1 -1 -1 -1 -1 -1 -1 -1 -1 -1 -1 -1 -1 -1 -1 -1 -1 -1 -1 
-1 -1 -1 -1 -1 -1 -1 -1 -1 -1 -1 -1 -1 -1 -1 -1 -1 -1 -1 -1 -1 -1 -1 -1 
-1 -1 -1 -1 -1 -1 -1 -1 -1 -1 -1 -1 -1 -1 -1 -1 -1 -1 -1 -1 -1 -1 -1 -1 
-1 -1 -1 -1 -1 -1 -1 -1 -1 -1 -1 -1 -1 -1 -1 -1 -1 -1 -1 -1 -1 -1 -1 -1 
-1 -1 -1 -1 -1 -1 -1 -1 -1 -1 -1 -1 -1 -1 -1 -1 -1 -1 -1 -1 -1 -1 -1 -1 
-1 -1 -1 -1 -1 -1 -1 -1 -1 -1 -1 -1 -1 -1 -1 -1 
$$ ##$RG_tab7= (0..255)
-1 -1 -1 -1 -1 -1 -1 -1 -1 -1 -1 -1 -1 -1 -1 -1 -1 -1 -1 -1 -1 -1 -1 -1 
-1 -1 -1 -1 -1 -1 -1 -1 -1 -1 -1 -1 -1 -1 -1 -1 -1 -1 -1 -1 -1 -1 -1 -1 
-1 -1 -1 -1 -1 -1 -1 -1 -1 -1 -1 -1 -1 -1 -1 -1 -1 -1 -1 -1 -1 -1 -1 -1 
-1 -1 -1 -1 -1 -1 -1 -1 -1 -1 -1 -1 -1 -1 -1 -1 -1 -1 -1 -1 -1 -1 -1 -1 
-1 -1 -1 -1 -1 -1 -1 -1 -1 -1 -1 -1 -1 -1 -1 -1 -1 -1 -1 -1 -1 -1 -1 -1 
-1 -1 -1 -1 -1 -1 -1 -1 -1 -1 -1 -1 -1 -1 -1 -1 -1 -1 -1 -1 -1 -1 -1 -1 
-1 -1 -1 -1 -1 -1 -1 -1 -1 -1 -1 -1 -1 -1 -1 -1 -1 -1 -1 -1 -1 -1 -1 -1 
-1 -1 -1 -1 -1 -1 -1 -1 -1 -1 -1 -1 -1 -1 -1 -1 -1 -1 -1 -1 -1 -1 -1 -1 
-1 -1 -1 -1 -1 -1 -1 -1 -1 -1 -1 -1 -1 -1 -1 -1 -1 -1 -1 -1 -1 -1 -1 -1 
-1 -1 -1 -1 -1 -1 -1 -1 -1 -1 -1 -1 -1 -1 -1 -1 -1 -1 -1 -1 -1 -1 -1 -1 
-1 -1 -1 -1 -1 -1 -1 -1 -1 -1 -1 -1 -1 -1 -1 -1 
$$ ##$RG_tab8= (0..255)
-1 -1 -1 -1 -1 -1 -1 -1 -1 -1 -1 -1 -1 -1 -1 -1 -1 -1 -1 -1 -1 -1 -1 -1 
-1 -1 -1 -1 -1 -1 -1 -1 -1 -1 -1 -1 -1 -1 -1 -1 -1 -1 -1 -1 -1 -1 -1 -1 
-1 -1 -1 -1 -1 -1 -1 -1 -1 -1 -1 -1 -1 -1 -1 -1 -1 -1 -1 -1 -1 -1 -1 -1 
-1 -1 -1 -1 -1 -1 -1 -1 -1 -1 -1 -1 -1 -1 -1 -1 -1 -1 -1 -1 -1 -1 -1 -1 
-1 -1 -1 -1 -1 -1 -1 -1 -1 -1 -1 -1 -1 -1 -1 -1 -1 -1 -1 -1 -1 -1 -1 -1 
-1 -1 -1 -1 -1 -1 -1 -1 -1 -1 -1 -1 -1 -1 -1 -1 -1 -1 -1 -1 -1 -1 -1 -1 
-1 -1 -1 -1 -1 -1 -1 -1 -1 -1 -1 -1 -1 -1 -1 -1 -1 -1 -1 -1 -1 -1 -1 -1 
-1 -1 -1 -1 -1 -1 -1 -1 -1 -1 -1 -1 -1 -1 -1 -1 -1 -1 -1 -1 -1 -1 -1 -1 
-1 -1 -1 -1 -1 -1 -1 -1 -1 -1 -1 -1 -1 -1 -1 -1 -1 -1 -1 -1 -1 -1 -1 -1 
-1 -1 -1 -1 -1 -1 -1 -1 -1 -1 -1 -1 -1 -1 -1 -1 -1 -1 -1 -1 -1 -1 -1 -1 
-1 -1 -1 -1 -1 -1 -1 -1 -1 -1 -1 -1 -1 -1 -1 -1 
$$ ##$ROUTER= 3
$$ ##$RX22TY= <tty10>
$$ ##$SCMTY= <no>
$$ ##$SPECTR= 5
$$ ##$SY2FLAG= 0
$$ ##$TFXNUM= 0
$$ ##$TRIPLO2= 0
$$ ##$VTUTY= <tty05>
$$ ##$WBREFAM= (0..15)
100 100 100 100 100 100 100 100 100 100 100 100 100 100 100 100 
$$ ##$WBREFPH= (0..15)
0 0 0 0 0 0 0 0 0 0 0 0 0 0 0 0 
$$ ##$XFAC= 2
$$ ##END=
##$RELAX= 
$$ Bruker specific parameters
$$ --------------------------
##$DU= <P:\NMR-data>
##$EXPNO= 1
##$NAME= <NMR_apolar_Ctrol_p17.5C>
##$PROCNO= 1
##$TYPE= <nmr>
##$USER= <Ainhoa_raw_data>
##$ACQT0= -4.83829889523336
##$AMP= (0..31)
100 100 100 100 100 100 100 100 100 100 100 100 100 100 100 100 100 100
100 100 100 100 100 100 100 100 100 100 100 100 100 100
##$ANAVPT= -1
##$AQSEQ= 0
##$AQ_mod= 3
##$AUNM= <au_zg>
##$AUTOPOS= <22 >
##$BF1= 400.13
##$BF2= 100.612769
##$BF3= 400.13
##$BF4= 400.13
##$BF5= 500.13
##$BF6= 500.13
##$BF7= 500.13
##$BF8= 500.13
##$BYTORDA= 0
##$CFDGTYP= 0
##$CFRGTYP= 5
##$CHEMSTR= <none>
##$CNST= (0..63)
1 1 145 1 1 1 1 1 1 1 1 1 1 1 1 1 1 1 1 1 1 1 1 1 1 1 1 1 1 1 1 1 1 1 1
1 1 1 1 1 1 1 1 1 1 1 1 1 1 1 1 1 1 1 1 1 1 1 1 1 1 1 1 1
##$CPDPRG= <>
##$CPDPRG1= <>
##$CPDPRG2= <>
##$CPDPRG3= <>
##$CPDPRG4= <mlev>
##$CPDPRG5= <mlev>
##$CPDPRG6= <mlev>
##$CPDPRG7= <mlev>
##$CPDPRG8= <mlev>
##$CPDPRGB= <>
##$CPDPRGT= <>
##$D= (0..63)
0 2 0 0 0 0 0 0 0 0.06 0 0 2e-005 0 0 0 0.0002 0 0 0 0 0 0 0 0 0 0 0 0
0 0 0 0 0 0 0 0 0 0 0 0 0 0 0 0 0 0 0 0 0 0 0 0 0 0 0 0 0 0 0 0 0 0 0
##$DATE= 1217406194
##$DBL= (0..7)
120 120 120 120 120 120 120 120
##$DBP= (0..7)
150 150 150 150 150 150 150 150
##$DBP07= 0
##$DBPNAM0= <>
##$DBPNAM1= <>
##$DBPNAM2= <>
##$DBPNAM3= <>
##$DBPNAM4= <>
##$DBPNAM5= <>
##$DBPNAM6= <>
##$DBPNAM7= <>
##$DBPOAL= (0..7)
0.5 0.5 0.5 0.5 0.5 0.5 0.5 0.5
##$DBPOFFS= (0..7)
0 0 0 0 0 0 0 0
##$DE= 6
##$DECBNUC= <off>
##$DECIM= 24
##$DECNUC= <off>
##$DECSTAT= 4
##$DIGMOD= 0
##$DIGTYP= 7
##$DL= (0..7)
0 120 120 120 120 120 120 120
##$DP= (0..7)
150 150 150 150 150 150 150 150
##$DP07= 0
##$DPNAME0= <>
##$DPNAME1= <>
##$DPNAME2= <>
##$DPNAME3= <>
##$DPNAME4= <>
##$DPNAME5= <>
##$DPNAME6= <>
##$DPNAME7= <>
##$DPOAL= (0..7)
0.5 0.5 0.5 0.5 0.5 0.5 0.5 0.5
##$DPOFFS= (0..7)
0 0 0 0 0 0 0 0
##$DQDMODE= 0
##$DR= 18
##$DS= 4
##$DSLIST= <SSSSSSSSSSSSSSS>
##$DSPFIRM= 0
##$DSPFVS= -1
##$DTYPA= 0
##$EXP= <AID_chl>
##$F1LIST= <111111111111111>
##$F2LIST= <222222222222222>
##$F3LIST= <333333333333333>
##$FCUCHAN= (0..9)
0 2 1 0 0 0 0 0 0 0
##$FL1= 90
##$FL2= 90
##$FL3= 90
##$FL4= 90
##$FOV= 20
##$FQ1LIST= <freqlist>
##$FQ2LIST= <freqlist>
##$FQ3LIST= <freqlist>
##$FQ4LIST= <freqlist>
##$FQ5LIST= <freqlist>
##$FQ6LIST= <freqlist>
##$FQ7LIST= <freqlist>
##$FQ8LIST= <freqlist>
##$FRQLO3= 1882485.02994012
##$FRQLO3N= 0
##$FS= (0..7)
83 83 83 83 83 83 83 83
##$FTLPGN= 0
##$FW= 90000
##$FnMODE= 0
##$FnTYPE= 0
##$GP031= 0
##$GPNAM0= <sine.100>
##$GPNAM1= <sine.100>
##$GPNAM10= <sine.100>
##$GPNAM11= <sine.100>
##$GPNAM12= <sine.100>
##$GPNAM13= <sine.100>
##$GPNAM14= <sine.100>
##$GPNAM15= <sine.100>
##$GPNAM16= <sine.100>
##$GPNAM17= <sine.100>
##$GPNAM18= <sine.100>
##$GPNAM19= <sine.100>
##$GPNAM2= <sine.100>
##$GPNAM20= <sine.100>
##$GPNAM21= <sine.100>
##$GPNAM22= <sine.100>
##$GPNAM23= <sine.100>
##$GPNAM24= <sine.100>
##$GPNAM25= <sine.100>
##$GPNAM26= <sine.100>
##$GPNAM27= <sine.100>
##$GPNAM28= <sine.100>
##$GPNAM29= <sine.100>
##$GPNAM3= <sine.100>
##$GPNAM30= <sine.100>
##$GPNAM31= <sine.100>
##$GPNAM4= <sine.100>
##$GPNAM5= <sine.100>
##$GPNAM6= <sine.100>
##$GPNAM7= <sine.100>
##$GPNAM8= <sine.100>
##$GPNAM9= <sine.100>
##$GPX= (0..31)
0 0 0 0 0 0 0 0 0 0 0 0 0 0 0 0 0 0 0 0 0 0 0 0 0 0 0 0 0 0 0 0
##$GPY= (0..31)
0 0 0 0 0 0 0 0 0 0 0 0 0 0 0 0 0 0 0 0 0 0 0 0 0 0 0 0 0 0 0 0
##$GPZ= (0..31)
0 0 0 0 0 0 0 0 0 0 0 0 0 0 0 0 0 0 0 0 0 0 0 0 0 0 0 0 0 0 0 0
##$GRDPROG= <>
##$GRPDLY= -1
##$HDDUTY= 20
##$HDRATE= 20
##$HGAIN= (0..3)
0 0 0 0
##$HL1= 1
##$HL2= 35
##$HL3= 16
##$HL4= 17
##$HOLDER= 0
##$HPMOD= (0..7)
0 0 0 0 0 0 0 0
##$HPPRGN= 0
##$IN= (0..63)
0.001 0.001 0.001 0.001 0.001 0.001 0.001 0.001 0.001 0.001 0.001 0.001
0.001 0.001 0.001 0.001 0.001 0.001 0.001 0.001 0.001 0.001 0.001 0.001
0.001 0.001 0.001 0.001 0.001 0.001 0.001 0.001 0.001 0.001 0.001 0.001
0.001 0.001 0.001 0.001 0.001 0.001 0.001 0.001 0.001 0.001 0.001 0.001
0.001 0.001 0.001 0.001 0.001 0.001 0.001 0.001 0.001 0.001 0.001 0.001
0.001 0.001 0.001 0.001
##$INF= (0..7)
0 0 0 0 0 0 0 0
##$INP= (0..63)
0 0 0 0 0 0 0 0 0 0 0 0 0 0 0 0 0 0 0 0 0 0 0 0 0 0 0 0 0 0 0 0 0 0 0 0
0 0 0 0 0 0 0 0 0 0 0 0 0 0 0 0 0 0 0 0 0 0 0 0 0 0 0 0
##$INSTRUM= <avance400>
##$L= (0..31)
1 1 1 1 1 1 1 1 1 1 1 1 1 1 1 1 1 1 1 1 1 1 1 1 1 1 1 1 1 1 1 1
##$LFILTER= 100
##$LGAIN= -15
##$LINPSTP= 10
##$LOCKED= yes
##$LOCKFLD= 3186
##$LOCKGN= 118.699996948242
##$LOCKPOW= -35
##$LOCKPPM= 7.23999977111816
##$LOCNUC= <2H>
##$LOCPHAS= 356
##$LOCSHFT= yes
##$LOCSW= 0
##$LTIME= 0.200000002980232
##$MASR= 4200
##$MASRLST= <masrlst>
##$NBL= 1
##$NC= -2
##$NLOGCH= 1
##$NS= 128
##$NUC1= <1H>
##$NUC2= <13C>
##$NUC3= <off>
##$NUC4= <off>
##$NUC5= <off>
##$NUC6= <off>
##$NUC7= <off>
##$NUC8= <off>
##$NUCLEI= 0
##$NUCLEUS= <off>
##$O1= 1922.3
##$O2= 4979.85804243228
##$O3= 1900.52349393
##$O4= 1900.52349393
##$O5= 0
##$O6= 0
##$O7= 0
##$O8= 0
##$OBSCHAN= (0..9)
0 0 0 0 0 0 0 0 0 0
##$OVERFLW= 0
##$P= (0..63)
7.6 7.6 15.2 14.9 29.8 16.5 25 50 0 0 0 0 0 0 0 200000 1000 2500 0 600
2500 0 0 0 0 200 0 7.6 1000 0 0 0 0 0 0 0 0 0 0 0 0 0 0 0 0 0 0 0 0 0 0
0 0 0 0 0 0 0 0 0 0 0 0 0
##$PACOIL= (0..15)
0 0 0 0 0 0 0 0 0 0 0 0 0 0 0 0
##$PAPS= 2
##$PARMODE= 0
##$PCPD= (0..9)
100 100 70 100 100 100 100 100 100 100
##$PHCOR= (0..31)
0 0 0 0 0 0 0 0 0 0 0 0 0 0 0 0 0 0 0 0 0 0 0 0 0 0 0 0 0 0 0 0
##$PHLIST= <>
##$PHP= 1
##$PH_ref= 0
##$PL= (0..63)
120 0 -4 120 120 120 120 120 120 60 10.34 22.38 9 120 120 120 120 120 0
120 120 120 120 120 120 120 120 22.38 120 120 9 120 120 120 120 120 120
120 120 120 120 120 120 120 120 120 120 120 120 120 120 120 120 120 120
120 120 120 120 120 120 120 120 120
##$PLSTEP= 0.1
##$PLSTRT= -6
##$POWMOD= 0
##$PQPHASE= 0
##$PQSCALE= 0
##$PR= 1
##$PRECHAN= (0..15)
-1 1 2 -1 -1 -1 -1 -1 -1 -1 -1 -1 -1 -1 -1 -1
##$PRGAIN= 0
##$PROBHD= <5 mm PABBI 1H-BB Z-GRD Z811201/0006
>
##$PROSOL= no
##$PULPROG= <zg>
##$PW= 0
##$PYNM= <acqu.py>
##$QNP= 1
##$RD= 0
##$RECCHAN= (0..15)
-1 -1 -1 -1 -1 -1 -1 -1 -1 -1 -1 -1 -1 -1 -1 -1
##$RECPH= 0
##$RECPRE= (0..15)
-1 -1 -1 -1 -1 -1 -1 -1 -1 -1 -1 -1 -1 -1 -1 -1
##$RECPRFX= (0..15)
-1 -1 -1 -1 -1 -1 -1 -1 -1 -1 -1 -1 -1 -1 -1 -1
##$RECSEL= (0..15)
0 0 0 0 0 0 0 0 0 0 0 0 0 0 0 0
##$RG= 181
##$RO= 0
##$ROUTWD1= (0..23)
0 0 0 0 0 0 0 0 0 0 0 0 0 0 0 0 0 0 0 0 1 1 0 0
##$ROUTWD2= (0..23)
0 0 0 0 0 1 0 0 0 0 0 0 0 0 0 0 0 0 1 0 1 1 0 0
##$RSEL= (0..9)
0 1 2 0 0 0 0 0 0 0
##$S= (0..7)
83 4 83 83 83 83 83 83
##$SEOUT= 0
##$SFO1= 400.1319223
##$SFO2= 100.617748858042
##$SFO3= 400.131900523494
##$SFO4= 400.131900523494
##$SFO5= 500.13
##$SFO6= 500.13
##$SFO7= 500.13
##$SFO8= 500.13
##$SOLVENT= <CDCl3>
##$SP= (0..31)
1 120 120 120 0 0 120 120 0 0 0 120 0 0 120 0 150 150 120 120.87 118.96
122.27 114.95 150 150 150 150 150 150 120 120 120
##$SP07= 0
##$SPECTR= 0
##$SPNAM0= <gauss>
##$SPNAM1= <Gaus1.1000>
##$SPNAM10= <gauss>
##$SPNAM11= <Gaus1.1000>
##$SPNAM12= <gauss>
##$SPNAM13= <gauss>
##$SPNAM14= <Gaus1.1000>
##$SPNAM15= <Gaus1.1000>
##$SPNAM16= <gauss>
##$SPNAM17= <gauss>
##$SPNAM18= <Gaus1.1000>
##$SPNAM19= <Gaus1.1000>
##$SPNAM2= <Gaus1.1000>
##$SPNAM20= <Gaus1.1000>
##$SPNAM21= <Gaus1.1000>
##$SPNAM22= <Gaus1.1000>
##$SPNAM23= <gauss>
##$SPNAM24= <gauss>
##$SPNAM25= <gauss>
##$SPNAM26= <gauss>
##$SPNAM27= <gauss>
##$SPNAM28= <gauss>
##$SPNAM29= <Gaus1.1000>
##$SPNAM3= <Gaus1.1000>
##$SPNAM30= <Gaus1.1000>
##$SPNAM31= <Gaus1.1000>
##$SPNAM4= <gauss>
##$SPNAM5= <gauss>
##$SPNAM6= <Gaus1.1000>
##$SPNAM7= <Gaus1.1000>
##$SPNAM8= <gauss>
##$SPNAM9= <gauss>
##$SPOAL= (0..31)
0.5 0.5 0.5 0.5 0.5 0.5 0.5 0.5 0.5 0.5 0.5 0.5 0.5 0.5 0.5 0.5 0.5 0.5
0.5 0.5 0.5 0.5 0.5 0.5 0.5 0.5 0.5 0.5 0.5 0.5 0.5 0.5
##$SPOFFS= (0..31)
0 0 0 0 0 0 0 0 0 0 0 0 0 0 0 0 0 0 0 0 0 0 0 0 0 0 0 0 0 0 0 0
##$SUBNAM0= <"">
##$SUBNAM1= <"">
##$SUBNAM2= <"">
##$SUBNAM3= <"">
##$SUBNAM4= <"">
##$SUBNAM5= <"">
##$SUBNAM6= <"">
##$SUBNAM7= <"">
##$SUBNAM8= <"">
##$SUBNAM9= <"">
##$SW= 12.4709369134976
##$SWIBOX= (0..15)
0 1 2 0 0 0 0 0 0 0 0 0 0 0 0 0
##$SW_h= 4990.01996007984
##$SWfinal= 0
##$TD= 16244
##$TD0= 1
##$TE= 301.7
##$TE2= 300
##$TE3= 300
##$TEG= 300
##$TL= (0..7)
0 120 120 120 120 120 120 120
##$TP= (0..7)
150 150 150 150 150 150 150 150
##$TP07= 0
##$TPNAME0= <>
##$TPNAME1= <>
##$TPNAME2= <>
##$TPNAME3= <>
##$TPNAME4= <>
##$TPNAME5= <>
##$TPNAME6= <>
##$TPNAME7= <>
##$TPOAL= (0..7)
0.5 0.5 0.5 0.5 0.5 0.5 0.5 0.5
##$TPOFFS= (0..7)
0 0 0 0 0 0 0 0
##$TUNHIN= 0
##$TUNHOUT= 0
##$TUNXOUT= 0
##$USERA1= <user>
##$USERA2= <user>
##$USERA3= <user>
##$USERA4= <user>
##$USERA5= <user>
##$V9= 5
##$VALIST= <valist>
##$VCLIST= <CCCCCCCCCCCCCCC>
##$VD= 0
##$VDLIST= <DDDDDDDDDDDDDDD>
##$VPLIST= <PPPPPPPPPPPPPPP>
##$VTLIST= <TTTTTTTTTTTTTTT>
##$WBST= 1024
##$WBSW= 15.53612
##$XGAIN= (0..3)
0 0 0 0
##$XL= 0
##$YL= 0
##$YMAX_a= 3546711
##$YMIN_a= -2736913
##$ZGOPTNS= <>
##$ZL1= 120
##$ZL2= 120
##$ZL3= 120
##$ZL4= 120
##$ABSF1= 10
##$ABSF2= 0
##$ABSG= 5
##$ABSL= 3
##$ALPHA= 0
##$AQORDER= 0
##$ASSFAC= 0
##$ASSFACI= 0
##$ASSFACX= 0
##$ASSWID= 0
##$AUNMP= <proc_1H_AID>
##$AXLEFT= 0
##$AXNAME= <>
##$AXNUC= <off>
##$AXRIGHT= 0
##$AXTYPE= 0
##$AXUNIT= <>
##$AZFE= 0.1
##$AZFW= 0.1
##$BCFW= 1
##$BC_mod= 2
##$BYTORDP= 0
##$COROFFS= 0
##$CY= 12.5
##$DATMOD= 1
##$DC= 2
##$DFILT= <>
##$DTYPP= 0
##$F1P= 9.9967504570787
##$F2P= -9.53364507338961e-007
##$FCOR= 1
##$FTSIZE= 65536
##$FT_mod= 4
##$GAMMA= 1
##$GB= 0
##$INTBC= 1
##$INTSCL= 1
##$ISEN= 128
##$LB= 1
##$LEV0= 0
##$LPBIN= 0
##$MAXI= 10000
##$MC2= 0
##$MEAN= 0
##$ME_mod= 0
##$MI= 0.02
##$NCOEF= 0
##$NC_proc= 0
##$NLEV= 6
##$NOISF1= 8.174992
##$NOISF2= 6.675002
##$NSP= 1
##$NTH_PI= 0
##$NZP= 0
##$OFFSET= 11.01498
##$PC= 1
##$PHC0= 193.8838
##$PHC1= -8.11141
##$PH_mod= 0
##$PKNL= yes
##$PPARMOD= 0
##$PPDIAG= 0
##$PPIPTYP= 0
##$PPMPNUM= 100
##$PPRESOL= 1
##$PSCAL= 0
##$PSIGN= 0
##$PYNMP= <proc.py>
##$REVERSE= no
##$SF= 400.130009885034
##$SI= 131072
##$SIGF1= 5.6
##$SIGF2= 5.2
##$SINO= 400
##$SIOLD= 131072
##$SPECTYP= <>
##$SREGLST= <1H.CDCl3>
##$SSB= 2
##$STSI= 0
##$STSR= 0
##$SW_p= 4990.01996007982
##$SYMM= 0
##$S_DEV= 0
##$TDeff= 16244
##$TDoff= 0
##$TI= <>
##$TILT= no
##$TM1= 0
##$TM2= 0
##$TOPLEV= 0
##$USERP1= <user>
##$USERP2= <user>
##$USERP3= <user>
##$USERP4= <user>
##$USERP5= <user>
##$WDW= 4
##$XDIM= 8192
##$YMAX_p= 0
##$YMIN_p= 0
##$CURPLOT= <\\rik006s\net8_hp>
##$CURPRIN= <$\\rik006s\net8_hp>
##$DFORMAT= <normdp>
##$LAYOUT= <+/1d_h.xwp>
##$LFORMAT= <normlp>
##$PFORMAT= <normpl>
##$SURQMSG= 1
$$ End of Bruker specific parameters
$$ ---------------------------------
##NTUPLES= NMR FID
##VAR_NAME=  TIME,          FID/REAL,        FID/IMAG
##SYMBOL=    X,             R,               I
##VAR_TYPE=  INDEPENDENT,   DEPENDENT,       DEPENDENT
##VAR_FORM=  AFFN,          ASDF,            ASDF
##VAR_DIM=   8122,          8122,            8122
##UNITS=     SECONDS,       ARBITRARY UNITS, ARBITRARY UNITS
##FACTOR=    0.0002004,     1,               1
##FIRST=     0,             -2788450,        305567
##LAST=      1.6274484,     -16074,          -16489
##MIN=       0,             -2788450,        -2788450
##MAX=       1.6274484,     3365978,         3365978
$$ Real data points
##PAGE= N=1
##DATA TABLE= (X++(R..R)), XYDATA
0 -2788450
1  -629684
2  3365978
3  -729629
4 -2646440
5   979496
6  1654761
7 -1161617
8  -345605
9  1478122
10     -279
11 -1169840
12   752441
13  1448640
14  -391882
15 -1107841
16   442361
17   806067
18  -388375
19  -578640
20   110327
21  -258543
22  -229630
23   530407
24   -72699
25 -1037638
26   135956
27   749060
28  -566414
29  -271923
30  1200275
31  -235961
32 -1354700
33  1147351
34  1749162
35 -1559767
36 -1523653
37  1865290
38  1226636
39 -1785193
40  -652351
41  1402880
42  -109288
43 -1175021
44   586998
45   687146
46 -1245683
47  -668457
48  1615193
49   739807
50 -1679149
51  -663767
52  1681634
53   565685
54 -1243092
55   -27485
56   961732
57  -274105
58  -267992
59   656354
60  -343411
61  -894050
62   529531
63   448312
64  -758590
65   -80778
66   488077
67  -510000
68  -175055
69   871226
70  -190296
71 -1088200
72   422657
73  1148645
74  -274276
75  -735910
76   375121
77   428884
78  -433844
79   -84980
80   638321
81  -277070
82  -940637
83   597018
84  1201207
85  -897210
86 -1405199
87   849815
88  1106849
89  -915731
90  -734989
91   735175
92   180278
93  -454131
94   428044
95   219275
96  -773837
97     8677
98   932757
99     7584
100  -579494
101   115243
102   232280
103   -76345
104   177534
105   -57519
106  -563366
107    29799
108   589814
109   -95565
110  -526477
111    18913
112   241644
113  -131764
114   -74736
115   274791
116    -4445
117  -425314
118   191518
119   841981
120   -88384
121  -981179
122   158010
123   994504
124  -185042
125  -668378
126   305134
127   193550
128  -400208
129   206598
130   294592
131  -698786
132  -424894
133   709657
134   386248
135  -573103
136  -367555
137   261560
138   297421
139    27074
140  -164891
141  -173407
142    97483
143   399120
144   252239
145  -254608
146  -275287
147   200551
148   200277
149  -150449
150    -9122
151    62199
152  -323509
153   -90878
154   522346
155   -46198
156  -823128
157   -62400
158   707232
159   -28492
160  -471420
161   178158
162   208542
163  -277424
164   172227
165   489862
166  -356194
167  -524085
168   547220
169   642901
170  -360868
171  -506174
172   132771
173   270760
174     5283
175  -157789
176  -232670
177  -131284
178   184025
179   260074
180  -106156
181  -402553
182   -95865
183   354769
184   191759
185  -167185
186   -55019
187    21940
188     9426
189   339694
190   177969
191  -552565
192  -235431
193   626281
194   200964
195  -494032
196   -25441
197   229070
198  -262971
199   -62259
200   374063
201  -210366
202  -570335
203   227309
204   635687
205  -113571
206  -544154
207    22491
208   384919
209    56685
210   -77363
211    31132
212  -120595
213   -46780
214   379766
215   159138
216  -492433
217  -287805
218   366092
219   241271
220  -183656
221  -160233
222   -87734
223   -37660
224   239657
225   148976
226  -396524
227  -325878
228   404780
229   424754
230  -235541
231  -236433
232   185148
233    46203
234   -55609
235   245194
236    20116
237  -453233
238    -6156
239   575940
240    44083
241  -587494
242  -165082
243   341835
244    96974
245  -173386
246   -23378
247   -21388
248  -151470
249   166671
250   364570
251  -254619
252  -504935
253   266246
254   529469
255  -115873
256  -243798
257    77958
258    -8108
259    46728
260   285002
261  -170312
262  -513362
263   155738
264   508459
265  -122699
266  -397117
267    -9528
268   103497
269   -11944
270   109292
271    54017
272  -296134
273  -127576
274   478539
275   298507
276  -448962
277  -333953
278   362213
279   282116
280  -170359
281   -52405
282    50165
283  -173355
284    49025
285   340333
286  -133207
287  -526531
288    21563
289   498350
290    59536
291  -376791
292   -97005
293   145326
294    40503
295   104057
296    70390
297  -300819
298  -145402
299   459768
300   264453
301  -397468
302  -234011
303   215793
304    90069
305    -4544
306    89465
307  -180374
308  -252310
309   270648
310   370133
311  -279098
312  -464811
313   150001
314   396226
315   -39019
316  -184280
317    19414
318   -48397
319   -29821
320   291812
321    78244
322  -475053
323  -154287
324   519335
325   215540
326  -366699
327  -193432
328   116475
329    68878
330    60776
331    41478
332  -191985
333  -191543
334   241708
335   351006
336  -164684
337  -392636
338    51308
339   290384
340    51306
341   -54332
342   -52323
343  -170080
344    62637
345   380868
346   -40498
347  -500562
348   -53451
349   400959
350    97253
351  -203472
352   -90447
353   -28292
354   -20038
355   170763
356   140549
357  -291249
358  -293253
359   327314
360   423389
361  -222462
362  -365406
363   125276
364   202053
365   -11178
366    71735
367   -46963
368  -284426
369    95930
370   426988
371   -65511
372  -446134
373   -69942
374   271795
375   120402
376   -74269
377  -125695
378  -134224
379    33786
380   264865
381    80724
382  -325711
383  -207525
384   299961
385   295711
386  -131384
387  -190004
388    -5558
389    21878
390   131538
391   170165
392  -182916
393  -318103
394   156831
395   397033
396   -60133
397  -395143
398   -86602
399   204384
400    87605
401   -13268
402   -34033
403  -179952
404   -54239
405   345108
406   174180
407  -402258
408  -235433
409   329070
410   231392
411   -96712
412   -76849
413   -86788
414   -58289
415   216038
416   175599
417  -268103
418  -296143
419   175137
420   317744
421   -43380
422  -250293
423  -100064
424    45361
425    96985
426   138722
427   -56588
428  -315109
429    -1484
430   443669
431    94201
432  -382823
433  -123485
434   199820
435   109611
436    57463
437     2130
438  -208612
439   -95472
440   294975
441   199283
442  -275167
443  -296409
444   135131
445   287863
446    12638
447  -185954
448  -111380
449   -22550
450    98457
451   203714
452   -80434
453  -358298
454    21015
455   399159
456    73574
457  -279444
458  -111800
459    73907
460    86377
461   152013
462    28465
463  -277431
464  -113879
465   347819
466   215740
467  -307272
468  -267342
469   156176
470   179857
471     -318
472     5202
473  -126235
474  -213797
475   172731
476   332535
477  -173568
478  -387114
479    73810
480   333387
481    66463
482  -157114
483  -125172
484   -43600
485    78902
486   195702
487    31063
488  -290529
489  -164582
490   336528
491   268554
492  -292407
493  -264604
494   137248
495    96924
496    37544
497   125801
498  -164935
499  -283093
500   250109
501   372431
502  -228340
503  -357528
504   103692
505   223059
506    46362
507   -13251
508  -112482
509  -174421
510    69092
511   283869
512    20943
513  -360532
514  -143940
515   343397
516   224124
517  -213332
518  -178718
519    33363
520    28012
521   118476
522   171907
523  -196397
524  -314347
525   228278
526   400075
527  -166336
528  -372684
529    37787
530   192412
531    37102
532    43281
533   -50741
534  -271839
535    11988
536   412936
537    31024
538  -425951
539   -83204
540   311910
541   137614
542   -69005
543   -92291
544  -136113
545    -8830
546   250268
547   126578
548  -262931
549  -253697
550   184413
551   330898
552   -82329
553  -333182
554   -29134
555   147776
556    38040
557   107615
558     2971
559  -331236
560   -25947
561   474469
562    63613
563  -450060
564   -78437
565   273558
566    76521
567    14642
568     3432
569  -238221
570   -98683
571   319535
572   171709
573  -305671
574  -262270
575   178727
576   287167
577   -17059
578  -198897
579  -118145
580     4031
581   147388
582   195733
583  -101222
584  -332371
585    39590
586   411410
587    62331
588  -340485
589  -125010
590   152516
591   106381
592    71183
593     -769
594  -234934
595  -133707
596   318328
597   227347
598  -331529
599  -276483
600   216298
601   208383
602   -31252
603   -42867
604  -120494
605  -141534
606   195998
607   276792
608  -167816
609  -314855
610    76674
611   287145
612    83036
613  -168462
614  -192314
615    -7513
616   150748
617   149326
618   -16737
619  -263245
620  -150570
621   308348
622   260695
623  -283212
624  -285843
625   155036
626   183096
627    30726
628    30540
629  -165151
630  -211186
631   239514
632   319887
633  -218163
634  -329560
635   110522
636   261057
637    30326
638  -110564
639  -121430
640   -94812
641    85868
642   232518
643   -14758
644  -304906
645   -75347
646   298853
647   152185
648  -194726
649  -158392
650    27814
651    78756
652   147156
653    76320
654  -211672
655  -197740
656   205326
657   277241
658  -145151
659  -311450
660    21672
661   210197
662    75197
663   -15246
664  -110224
665  -202482
666    72971
667   342592
668   -14131
669  -382009
670   -43000
671   321032
672   116582
673  -127530
674  -126739
675   -81733
676    70608
677   211737
678    32159
679  -246657
680  -151700
681   207199
682   241309
683  -134093
684  -267295
685    22048
686   164518
687    58939
688    30299
689   -69835
690  -209532
691    57732
692   324810
693   -31785
694  -326659
695   -17825
696   211995
697    74015
698   -14053
699   -71689
700  -166956
701     -357
702   267925
703    99040
704  -283781
705  -186063
706   220266
707   228440
708  -103993
709  -200619
710   -50738
711    51904
712   147155
713   128438
714  -173100
715  -261662
716   143132
717   318267
718   -54207
719  -283291
720   -47960
721   179967
722   130110
723     5794
724   -93234
725  -158994
726     5126
727   249808
728    84680
729  -282804
730  -166007
731   209980
732   160682
733   -94846
734  -103638
735   -89103
736   -52401
737   184439
738   177766
739  -185773
740  -222582
741   148110
742   269729
743    -6284
744  -193523
745   -83796
746    76396
747   136944
748   108075
749   -79291
750  -258395
751   -41248
752   309064
753    93334
754  -341199
755  -179436
756   187322
757   133513
758     1154
759   -46813
760  -174280
761   -53592
762   282753
763   183682
764  -223801
765  -198611
766   168303
767   232990
768    -4065
769  -145273
770  -114170
771    -9513
772   123581
773   132080
774  -103816
775  -275193
776   -13581
777   272608
778    65772
779  -224137
780  -124577
781    79985
782   131718
783   109411
784    -6648
785  -187722
786   -98012
787   238882
788   226578
789  -189655
790  -274306
791    97282
792   232061
793     1838
794  -108436
795  -116681
796  -127341
797   125514
798   291017
799  -116886
800  -359428
801    68194
802   320222
803    34456
804  -151780
805   -93536
806   -24814
807   119559
808   205106
809   -36693
810  -273222
811   -83840
812   225918
813   154349
814  -175937
815  -234419
816    44853
817   171469
818    62700
819   -13950
820  -117096
821  -151879
822   138015
823   298711
824   -57326
825  -299111
826     7083
827   256563
828    86987
829   -97177
830  -126948
831  -119890
832    46095
833   227735
834    18906
835  -319484
836  -155174
837   259517
838   192860
839  -165935
840  -181467
841     7679
842   106866
843   181765
844    80358
845  -203618
846  -163778
847   211344
848   272232
849   -89613
850  -268146
851   -37298
852   182563
853   106780
854   -65624
855  -143613
856  -136542
857    17172
858   237747
859    75053
860  -308082
861  -156359
862   262260
863   166079
864  -110560
865   -90516
866   -54432
867     5266
868   229977
869   148176
870  -242924
871  -209702
872   188064
873   233049
874   -55203
875  -202347
876  -100155
877    98736
878   177494
879    33275
880  -171179
881  -198928
882    42290
883   261767
884    60020
885  -280204
886  -160121
887   197411
888   193241
889   -53302
890  -134981
891  -101550
892     1578
893   210955
894   161833
895  -210563
896  -235049
897   185090
898   281580
899   -66879
900  -183133
901   -29396
902    18670
903   106796
904   170879
905  -138537
906  -318426
907    64978
908   288735
909   -24970
910  -229903
911   -97496
912    44548
913   139692
914   121360
915  -114717
916  -217437
917    35075
918   255266
919   136424
920  -148593
921  -206110
922    95077
923   271197
924    28453
925  -175988
926  -115928
927    -9009
928   134424
929   167054
930  -141312
931  -316830
932    39433
933   286593
934     9967
935  -208845
936   -97591
937    34569
938   139978
939   158083
940   -62287
941  -230287
942   -14459
943   271550
944   145784
945  -181549
946  -183064
947    69541
948   168266
949    65205
950   -84084
951  -183188
952   -89693
953   170809
954   201687
955  -127745
956  -279931
957    16578
958   248396
959    80712
960  -140684
961  -130039
962   -10771
963   118560
964   195782
965   -10555
966  -291271
967   -80583
968   295577
969   130575
970  -206188
971  -147227
972    29187
973    92198
974   145668
975     2152
976  -253263
977  -103377
978   251675
979   182567
980  -126696
981  -193101
982   -11161
983   178833
984   139457
985   -90711
986  -182473
987   -62198
988   110774
989   184548
990    -7199
991  -269631
992  -116467
993   242957
994   160336
995  -152518
996  -146877
997    -6568
998    68319
999   180889
1000    77213
1001  -238433
1002  -167789
1003   230710
1004   241083
1005  -120999
1006  -213894
1007    -1882
1008   116681
1009   106254
1010    23703
1011  -183154
1012  -201551
1013   125813
1014   263668
1015   -58815
1016  -269856
1017   -46152
1018   177601
1019   126218
1020   -18429
1021  -137528
1022  -115076
1023   102765
1024   226348
1025    40237
1026  -208025
1027  -150497
1028   159539
1029   226641
1030   -61042
1031  -213890
1032   -59446
1033    87703
1034   121843
1035    55946
1036  -163102
1037  -230730
1038    96833
1039   281098
1040   -22775
1041  -243412
1042   -65076
1043   133180
1044   145641
1045    36220
1046  -119698
1047  -148827
1048    48876
1049   239688
1050    99218
1051  -221000
1052  -192734
1053   143328
1054   209809
1055   -45191
1056  -162281
1057   -86518
1058     8702
1059   155769
1060   145227
1061  -177881
1062  -260361
1063   116132
1064   270335
1065   -13992
1066  -188980
1067   -71788
1068    79612
1069   146981
1070    97898
1071  -106410
1072  -213522
1073    23860
1074   257191
1075    75362
1076  -219416
1077  -160179
1078    95395
1079   152006
1080    27445
1081  -106053
1082  -168851
1083   -22909
1084   213957
1085   142051
1086  -160372
1087  -210700
1088    60846
1089   239193
1090    67751
1091  -165411
1092  -128084
1093    48176
1094   141872
1095   115559
1096   -69972
1097  -237893
1098   -46124
1099   262807
1100   113514
1101  -226571
1102  -156888
1103    76852
1104   113020
1105    80976
1106   -36818
1107  -202482
1108   -64658
1109   235586
1110   176553
1111  -154024
1112  -207457
1113    51527
1114   196981
1115    75128
1116  -100613
1117  -149629
1118   -37436
1119   144524
1120   171865
1121   -84102
1122  -263397
1123   -25790
1124   235542
1125    92972
1126  -142471
1127  -143724
1128   -10356
1129   125563
1130   143855
1131   -41612
1132  -212215
1133   -78506
1134   201309
1135   186690
1136  -100150
1137  -208007
1138    -1067
1139   178628
1140   108678
1141   -57640
1142  -156036
1143   -98322
1144   136230
1145   221387
1146   -59953
1147  -256655
1148   -43523
1149   193339
1150   119847
1151   -88374
1152  -159598
1153   -57990
1154   105294
1155   169666
1156     3184
1157  -219841
1158  -125604
1159   189026
1160   204218
1161   -98441
1162  -190898
1163     -220
1164   112728
1165   119765
1166    46918
1167  -176904
1168  -178803
1169   163360
1170   242313
1171   -81295
1172  -222037
1173   -38963
1174   122345
1175   122351
1176     -192
1177  -167556
1178  -139894
1179   106355
1180   206959
1181     2298
1182  -205262
1183  -124650
1184   141807
1185   192675
1186   -27029
1187  -167744
1188   -81510
1189    83170
1190   172842
1191    55580
1192  -174695
1193  -173129
1194   106625
1195   233260
1196    -4995
1197  -212620
1198   -92499
1199   109052
1200   136545
1201    22212
1202  -127079
1203  -166612
1204    40644
1205   242759
1206    54287
1207  -242048
1208  -126750
1209   138946
1210   135342
1211     4982
1212  -100003
1213  -138646
1214    27877
1215   224211
1216    92386
1217  -188123
1218  -162164
1219   102470
1220   196074
1221    29715
1222  -148442
1223  -123977
1224    52760
1225   156912
1226    77546
1227  -128723
1228  -213060
1229    27469
1230   240372
1231    50066
1232  -197551
1233  -122182
1234    66984
1235   133238
1236    74797
1237   -89988
1238  -181290
1239    11230
1240   231513
1241   110320
1242  -149605
1243  -159806
1244    57619
1245   186640
1246    61794
1247  -128803
1248  -135841
1249     4123
1250   140279
1251   116078
1252  -108198
1253  -225572
1254    -2678
1255   213339
1256    73941
1257  -161987
1258  -138172
1259    33570
1260   130780
1261   103212
1262   -59911
1263  -184832
1264   -26525
1265   219627
1266   143833
1267  -143640
1268  -171863
1269    55639
1270   148794
1271    64755
1272   -50336
1273  -158940
1274   -75238
1275   178683
1276   161534
1277  -139276
1278  -213589
1279    14061
1280   158053
1281    78211
1282   -78740
1283  -156631
1284   -37934
1285   152846
1286   136901
1287   -66419
1288  -180226
1289   -48071
1290   186295
1291   162718
1292  -103311
1293  -169656
1294    19965
1295   134456
1296    97515
1297   -27725
1298  -164486
1299   -96328
1300   159401
1301   174929
1302  -106676
1303  -211527
1304   -15832
1305   138397
1306    94189
1307   -57813
1308  -149425
1309   -61913
1310   122022
1311   172526
1312   -20424
1313  -210889
1314   -68299
1315   196035
1316   149467
1317   -86558
1318  -140779
1319   -21243
1320    96403
1321   139692
1322     7782
1323  -201730
1324  -124831
1325   165766
1326   172347
1327   -89558
1328  -185875
1329   -38404
1330   106434
1331   116355
1332     -723
1333  -152662
1334  -121690
1335   127146
1336   210111
1337   -35840
1338  -197897
1339   -53982
1340   131167
1341   134261
1342    -8934
1343  -145265
1344   -98094
1345   103958
1346   175778
1347    -5360
1348  -173730
1349  -113726
1350   102269
1351   191997
1352   -18375
1353  -204778
1354   -61815
1355   119428
1356   106268
1357    16843
1358  -115716
1359  -163959
1360    71229
1361   244183
1362    -4232
1363  -228500
1364   -60313
1365   121858
1366   106279
1367    32757
1368  -106289
1369  -156416
1370    67833
1371   223853
1372    27155
1373  -192977
1374  -117472
1375   100865
1376   162830
1377    14998
1378  -142531
1379  -119521
1380    54177
1381   156708
1382    51701
1383  -147445
1384  -169784
1385    62693
1386   211695
1387    32146
1388  -167763
1389  -101678
1390    74491
1391   137586
1392    53405
1393   -96902
1394  -153807
1395    16230
1396   213535
1397    83757
1398  -182410
1399  -145404
1400    81231
1401   143979
1402    37680
1403   -97897
1404  -145662
1405      -54
1406   188163
1407    98310
1408  -153969
1409  -166325
1410    47318
1411   175021
1412    77275
1413  -122504
1414  -147026
1415    41059
1416   154549
1417    76571
1418   -79536
1419  -173866
1420   -29933
1421   207934
1422   122813
1423  -168634
1424  -157366
1425    65209
1426   120506
1427    63432
1428   -32417
1429  -174110
1430   -65891
1431   211156
1432   138694
1433  -156334
1434  -164074
1435    34310
1436   132131
1437    88600
1438   -58271
1439  -167771
1440   -39830
1441   167543
1442   123729
1443   -93309
1444  -166834
1445   -25535
1446   156600
1447   134289
1448   -85260
1449  -173151
1450   -11013
1451   140861
1452   106859
1453   -51247
1454  -162088
1455   -75260
1456   150776
1457   175133
1458   -91805
1459  -214766
1460    -4358
1461   153441
1462    82225
1463   -38924
1464  -130622
1465   -94490
1466   129342
1467   201097
1468   -64534
1469  -223928
1470   -15831
1471   159260
1472    97398
1473   -30905
1474  -134986
1475   -89532
1476   118217
1477   164369
1478   -41728
1479  -181622
1480   -74600
1481   120919
1482   160687
1483   -29139
1484  -183699
1485   -66036
1486   127532
1487   126190
1488   -12782
1489  -136960
1490  -114131
1491   107185
1492   210824
1493   -26540
1494  -204483
1495   -53238
1496   126833
1497   118451
1498    -2516
1499  -134701
1500  -119763
1501    85051
1502   192072
1503    -3241
1504  -198181
1505   -99745
1506   118539
1507   154281
1508   -12162
1509  -152660
1510   -92981
1511    81784
1512   163268
1513    36110
1514  -160174
1515  -130396
1516   106801
1517   192606
1518     6730
1519  -173488
1520   -96382
1521    96761
1522   136771
1523    15376
1524  -122150
1525  -136872
1526    40827
1527   190045
1528    44197
1529  -193860
1530  -128936
1531   110135
1532   144764
1533    13986
1534   -92151
1535  -122664
1536    22906
1537   202708
1538    77660
1539  -175484
1540  -139212
1541    91371
1542   168094
1543    32573
1544  -133204
1545  -140463
1546    36579
1547   166863
1548    51771
1549  -145797
1550  -152328
1551    39965
1552   188266
1553    65643
1554  -156759
1555  -136915
1556    68797
1557   158665
1558    62339
1559   -95230
1560  -139132
1561    16700
1562   184389
1563    96044
1564  -145595
1565  -174822
1566    44428
1567   167614
1568    50722
1569  -120537
1570  -134584
1571     2440
1572   140162
1573   109266
1574   -98106
1575  -194100
1576    19138
1577   206512
1578    77990
1579  -119295
1580  -123641
1581    11983
1582   136568
1583   107835
1584   -82038
1585  -183928
1586   -16858
1587   181517
1588   103591
1589  -120809
1590  -170926
1591     6487
1592   160285
1593    92624
1594   -83564
1595  -148628
1596   -27991
1597   157654
1598   144673
1599   -94311
1600  -193381
1601     1666
1602   175747
1603    93819
1604   -92542
1605  -150784
1606   -32007
1607   125368
1608   126649
1609   -62310
1610  -183893
1611   -43976
1612   167357
1613   140539
1614   -83385
1615  -168645
1616    -7831
1617   136217
1618   114739
1619   -26688
1620  -155526
1621   -79175
1622   145542
1623   160645
1624   -76392
1625  -195418
1626   -39327
1627   133940
1628   112753
1629   -43337
1630  -155851
1631   -74231
1632   121340
1633   156790
1634   -30146
1635  -183625
1636   -67419
1637   160724
1638   154518
1639   -55786
1640  -150421
1641   -52190
1642    99496
1643   141600
1644    -7726
1645  -183061
1646  -102078
1647   135038
1648   160023
1649   -49617
1650  -171792
1651   -69346
1652   105700
1653   146434
1654    -3969
1655  -151043
1656   -89728
1657   103999
1658   174340
1659     3270
1660  -181977
1661   -95705
1662   120132
1663   147607
1664   -15520
1665  -144797
1666   -98975
1667    71302
1668   161441
1669    23308
1670  -169518
1671  -117583
1672   107396
1673   172460
1674     4979
1675  -151813
1676   -94006
1677    85054
1678   148435
1679    27846
1680  -136511
1681  -139420
1682    69526
1683   189826
1684    14730
1685  -179626
1686  -106104
1687    88718
1688   142841
1689    29597
1690  -122393
1691  -133501
1692    57848
1693   192502
1694    46528
1695  -157715
1696  -118829
1697    82826
1698   168776
1699    29911
1700  -138196
1701  -123047
1702    37953
1703   148836
1704    59190
1705  -139788
1706  -158727
1707    53885
1708   182690
1709    44282
1710  -139678
1711  -120758
1712    47167
1713   156331
1714    77193
1715  -108243
1716  -141196
1717    36467
1718   173228
1719    76257
1720  -133958
1721  -158901
1722    41020
1723   156442
1724    45258
1725  -111726
1726  -135712
1727    -3078
1728   153367
1729   101910
1730  -122977
1731  -168416
1732    47534
1733   179812
1734    65057
1735   -95421
1736  -128317
1737     2471
1738   156621
1739   102858
1740  -105521
1741  -169825
1742     2295
1743   165090
1744    85572
1745  -121932
1746  -160254
1747     8253
1748   146387
1749    86495
1750   -79591
1751  -145772
1752   -17768
1753   162609
1754   129811
1755   -92036
1756  -165006
1757     8311
1758   158656
1759    92801
1760   -80260
1761  -144006
1762   -32694
1763   122712
1764   121905
1765   -72098
1766  -189460
1767   -30519
1768   161369
1769   102547
1770   -84786
1771  -139870
1772   -24184
1773   124771
1774   135793
1775   -42130
1776  -170137
1777   -35919
1778   158082
1779   122038
1780   -66909
1781  -159750
1782   -43843
1783   133949
1784   118976
1785   -63798
1786  -157464
1787   -57464
1788   111416
1789   139601
1790   -39337
1791  -183341
1792   -51677
1793   158818
1794   125250
1795   -56228
1796  -129623
1797   -57072
1798    97026
1799   156224
1800   -16165
1801  -181690
1802   -68650
1803   138461
1804   133549
1805   -48677
1806  -151790
1807   -68791
1808    92319
1809   136064
1810    -9417
1811  -155497
1812   -87542
1813   110209
1814   158115
1815   -18777
1816  -164589
1817   -70304
1818   112506
1819   135984
1820    -7518
1821  -138641
1822   -88812
1823    86383
1824   154094
1825     5628
1826  -165740
1827  -103634
1828   111728
1829   153140
1830   -19705
1831  -142815
1832   -80331
1833    71896
1834   144198
1835    29192
1836  -150913
1837  -123127
1838   101137
1839   166829
1840    -8481
1841  -144832
1842   -88463
1843    71249
1844   148138
1845    27919
1846  -138093
1847  -114519
1848    68436
1849   159968
1850    31619
1851  -148166
1852  -119478
1853    79873
1854   158716
1855    13368
1856  -125317
1857   -99674
1858    38737
1859   147819
1860    64781
1861  -140895
1862  -139759
1863    73417
1864   161503
1865    21901
1866  -126018
1867  -107878
1868    38600
1869   146260
1870    64514
1871  -122209
1872  -141748
1873    47306
1874   165849
1875    46806
1876  -132967
1877  -125323
1878    50178
1879   147321
1880    56594
1881  -105843
1882  -138494
1883    21905
1884   164604
1885    70957
1886  -127491
1887  -143824
1888    42440
1889   162054
1890    56821
1891  -111890
1892  -127691
1893    15318
1894   142076
1895    87437
1896   -97489
1897  -159213
1898    15585
1899   176407
1900    71927
1901  -121799
1902  -128546
1903    15187
1904   130530
1905    90529
1906   -83165
1907  -157790
1908    -1945
1909   162125
1910    92533
1911  -104921
1912  -150063
1913     8307
1914   145915
1915    87561
1916   -86648
1917  -144052
1918   -10775
1919   141968
1920   113933
1921   -84532
1922  -170296
1923     -232
1924   160309
1925    87881
1926   -85581
1927  -140808
1928   -22447
1929   133669
1930   117699
1931   -73725
1932  -169905
1933   -21817
1934   154008
1935   109207
1936   -79366
1937  -154772
1938   -23109
1939   139018
1940   111400
1941   -59473
1942  -151606
1943   -47052
1944   135527
1945   135398
1946   -66717
1947  -169584
1948   -29087
1949   139924
1950   112315
1951   -57658
1952  -146882
1953   -51866
1954   116701
1955   136548
1956   -41909
1957  -169907
1958   -53494
1959   140184
1960   130324
1961   -60888
1962  -152439
1963   -44655
1964   105628
1965   129795
1966   -16785
1967  -164468
1968   -77128
1969   132877
1970   146467
1971   -45119
1972  -158182
1973   -55853
1974   114955
1975   140030
1976   -14166
1977  -156505
1978   -80332
1979   110340
1980   147365
1981   -20623
1982  -167165
1983   -86822
1984   116149
1985   144521
1986   -25240
1987  -149757
1988   -84256
1989    87894
1990   151418
1991     6079
1992  -158995
1993   -99404
1994   107916
1995   162289
1996    -5760
1997  -147035
1998   -83335
1999    87971
2000   148018
2001    15101
2002  -139374
2003  -112941
2004    72842
2005   164576
2006    10632
2007  -164870
2008  -104191
2009    80853
2010   137836
2011    17761
2012  -129333
2013  -118226
2014    60640
2015   171518
2016    40764
2017  -147937
2018  -113328
2019    79756
2020   159284
2021    33414
2022  -131241
2023  -116426
2024    55189
2025   154083
2026    51730
2027  -130296
2028  -146281
2029    51874
2030   171394
2031    35189
2032  -142443
2033  -121077
2034    46721
2035   144856
2036    62053
2037  -112068
2038  -144489
2039    36647
2040   172023
2041    59554
2042  -120180
2043  -126679
2044    35129
2045   154903
2046    68880
2047  -108613
2048  -138870
2049    16667
2050   152400
2051    79515
2052  -106544
2053  -146670
2054    16643
2055   158493
2056    76336
2057  -111176
2058  -138582
2059    10963
2060   138068
2061    86839
2062   -84749
2063  -153986
2064    -6260
2065   162497
2066    98298
2067  -110794
2068  -146406
2069    18265
2070   134284
2071    86191
2072   -60572
2073  -152809
2074   -28065
2075   160169
2076   112478
2077  -102647
2078  -153292
2079     2965
2080   128837
2081    94013
2082   -59588
2083  -156954
2084   -35362
2085   142859
2086   107941
2087   -73766
2088  -148825
2089   -32155
2090   132787
2091   119043
2092   -66184
2093  -153007
2094   -21544
2095   127843
2096   106280
2097   -41540
2098  -140119
2099   -57745
2100   128890
2101   136779
2102   -61496
2103  -156189
2104   -28167
2105   117397
2106   107504
2107   -35526
2108  -142929
2109   -66764
2110   111832
2111   137964
2112   -44643
2113  -163476
2114   -48016
2115   116039
2116   116459
2117   -32816
2118  -140223
2119   -63027
2120   104118
2121   140990
2122   -14608
2123  -151990
2124   -67084
2125   116126
2126   139177
2127   -26608
2128  -147828
2129   -60694
2130   100073
2131   122853
2132    -7345
2133  -138066
2134   -97367
2135    88500
2136   148201
2137   -21311
2138  -157520
2139   -70309
2140    93010
2141   121757
2142     3707
2143  -125793
2144   -93121
2145    86716
2146   153209
2147     4694
2148  -131065
2149   -81748
2150    78669
2151   146316
2152    10398
2153  -143299
2154   -89609
2155    76779
2156   126291
2157    12176
2158  -123189
2159  -115536
2160    56978
2161   159960
2162    12902
2163  -154115
2164   -84779
2165    75915
2166   124437
2167    34694
2168  -106614
2169  -117733
2170    57832
2171   168915
2172    33448
2173  -140447
2174   -97961
2175    67423
2176   131006
2177    32753
2178  -111055
2179  -119511
2180    39339
2181   147149
2182    44127
2183  -123952
2184  -122938
2185    48393
2186   145327
2187    40783
2188  -114090
2189  -112253
2190    42688
2191   137359
2192    51920
2193   -99191
2194  -123428
2195    23000
2196   150600
2197    61357
2198  -115264
2199  -119591
2200    36793
2201   135266
2202    56394
2203   -92744
2204  -125788
2205    12472
2206   144760
2207    71370
2208  -104412
2209  -129096
2210    18008
2211   138213
2212    71337
2213  -101674
2214  -131398
2215    16708
2216   129388
2217    75041
2218   -76050
2219  -141383
2220    -6237
2221   152855
2222    85933
2223  -105454
2224  -122686
2225    21826
2226   115339
2227    86657
2228   -51267
2229  -149879
2230   -23478
2231   151900
2232    86902
2233   -96279
2234  -126877
2235    -4468
2236   110530
2237    94198
2238   -58133
2239  -149773
2240   -19474
2241   134415
2242    86970
2243   -63111
2244  -123160
2245   -31937
2246   122010
2247   116449
2248   -64570
2249  -144528
2250   -11602
2251   119040
2252    86913
2253   -42507
2254  -128694
2255   -56080
2256   119829
2257   127105
2258   -67823
2259  -148402
2260   -17355
2261   104416
2262    94504
2263   -24384
2264  -136343
2265   -65427
2266   122719
2267   131650
2268   -55602
2269  -139812
2270   -30004
2271    97123
2272   109957
2273   -16853
2274  -143852
2275   -62746
2276   113652
2277   117298
2278   -32604
2279  -128659
2280   -64875
2281    91135
2282   131188
2283   -25233
2284  -146617
2285   -49393
2286    97704
2287   102365
2288    -3648
2289  -120248
2290   -92548
2291    93039
2292   145573
2293   -29849
2294  -136100
2295   -47198
2296    77393
2297   110556
2298    13311
2299  -129732
2300   -97494
2301    95829
2302   136811
2303   -20902
2304  -120408
2305   -68664
2306    59864
2307   132830
2308    18274
2309  -144992
2310   -88153
2311    88978
2312   121175
2313     5237
2314  -107489
2315   -97172
2316    55532
2317   155522
2318    16410
2319  -148627
2320   -74489
2321    77853
2322   106340
2323    29518
2324   -95322
2325  -121989
2326    50199
2327   163580
2328    15035
2329  -141992
2330   -74170
2331    59261
2332   102354
2333    44800
2334   -94981
2335  -130639
2336    50542
2337   154226
2338    15394
2339  -116712
2340   -84012
2341    32473
2342   124452
2343    61932
2344  -110241
2345  -121166
2346    58762
2347   134580
2348    26604
2349   -86754
2350  -105657
2351     8711
2352   147009
2353    64885
2354  -129577
2355  -113670
2356    48610
2357   111536
2358    44073
2359   -76968
2360  -129459
2361     2770
2362   157166
2363    66968
2364  -118052
2365  -107875
2366    33816
2367   116061
2368    71832
2369   -74505
2370  -130738
2371    15083
2372   145806
2373    66479
2374   -88940
2375  -117633
2376      205
2377   120866
2378    77585
2379   -93289
2380  -136821
2381    10641
2382   119053
2383    62006
2384   -64013
2385  -125016
2386   -19011
2387   136500
2388    95393
2389   -86237
2390  -120288
2391    15023
2392   115004
2393    81179
2394   -44254
2395  -132625
2396   -29598
2397   137892
2398    91801
2399   -87635
2400  -124458
2401   -14356
2402    98896
2403    93866
2404   -53717
2405  -151119
2406   -28451
2407   130020
2408    88806
2409   -59743
2410  -114290
2411   -35114
2412   110121
2413   125803
2414   -52867
2415  -147136
2416   -12259
2417   114787
2418    85495
2419   -32077
2420  -122202
2421   -62117
2422   109935
2423   126109
2424   -59434
2425  -143445
2426   -21829
2427    95865
2428    91666
2429   -15853
2430  -128826
2431   -66323
2432   110637
2433   120005
2434   -44585
2435  -129017
2436   -44748
2437    87253
2438   110868
2439   -13820
2440  -133934
2441   -62345
2442   103414
2443   115566
2444   -23880
2445  -120468
2446   -64552
2447    87201
2448   131817
2449   -11578
2450  -134639
2451   -60795
2452    90603
2453   112679
2454    -8908
2455  -123917
2456   -86208
2457    75238
2458   132886
2459   -14415
2460  -137722
2461   -67445
2462    74465
2463   117824
2464     9815
2465  -119734
2466   -84857
2467    79271
2468   136370
2469     7905
2470  -116309
2471   -76326
2472    67296
2473   130680
2474    15411
2475  -128995
2476   -84965
2477    66420
2478   111935
2479    15306
2480  -109931
2481  -108201
2482    50350
2483   141080
2484    13341
2485  -127395
2486   -77841
2487    60478
2488   113721
2489    39878
2490   -95506
2491  -113839
2492    54050
2493   149867
2494    21181
2495  -115352
2496   -86360
2497    41005
2498   121346
2499    45598
2500  -108718
2501  -118921
2502    44801
2503   134721
2504    31206
2505  -101304
2506  -102147
2507    25970
2508   136938
2509    56882
2510  -112955
2511  -112653
2512    41888
2513   121591
2514    45396
2515   -86747
2516  -115381
2517    14299
2518   140488
2519    63610
2520  -109563
2521  -110031
2522    35665
2523   116864
2524    59278
2525   -73413
2526  -120245
2527     9570
2528   140915
2529    67774
2530   -95847
2531  -116597
2532    15068
2533   113778
2534    65366
2535   -78870
2536  -131672
2537     1546
2538   127254
2539    67885
2540   -78283
2541  -123078
2542    -3426
2543   131120
2544    88038
2545   -76346
2546  -119619
2547     9603
2548   124518
2549    81211
2550   -58486
2551  -129381
2552   -22749
2553   128785
2554    88688
2555   -84448
2556  -130882
2557   -13040
2558   105866
2559    84890
2560   -59048
2561  -137234
2562   -26281
2563   123290
2564    95725
2565   -57328
2566  -119609
2567   -20513
2568   115025
2569   107885
2570   -48952
2571  -133423
2572   -22379
2573   111201
2574    90814
2575   -43655
2576  -129948
2577   -48299
2578   104203
2579   107820
2580   -53804
2581  -141206
2582   -30824
2583   101616
2584    92685
2585   -25797
2586  -122345
2587   -55756
2588   109205
2589   125510
2590   -37832
2591  -132876
2592   -36989
2593    96732
2594   104239
2595   -18440
2596  -127498
2597   -69586
2598    97637
2599   122210
2600   -32466
2601  -133096
2602   -56198
2603    85559
2604   117716
2605   -11254
2606  -130763
2607   -66720
2608    92889
2609   120404
2610   -13248
2611  -120109
2612   -68408
2613    75458
2614   129758
2615    -2829
2616  -133367
2617   -70223
2618    80832
2619   111757
2620    -1883
2621  -113459
2622   -79812
2623    66462
2624   131249
2625     9606
2626  -128272
2627   -78531
2628    74167
2629   118028
2630     9622
2631  -110624
2632   -85517
2633    61075
2634   128718
2635    18421
2636  -118183
2637   -91579
2638    60445
2639   123766
2640    19436
2641  -112836
2642   -93433
2643    54473
2644   127013
2645    25202
2646  -106231
2647   -98176
2648    45216
2649   132798
2650    33704
2651  -112788
2652   -97699
2653    50820
2654   125391
2655    32758
2656   -95901
2657  -103367
2658    31872
2659   132094
2660    41941
2661  -108478
2662  -100617
2663    37993
2664   118403
2665    43362
2666   -91766
2667  -108378
2668    27379
2669   126472
2670    46381
2671   -95454
2672  -101647
2673    25228
2674   117723
2675    58850
2676   -87722
2677  -111675
2678    26867
2679   121881
2680    50929
2681   -79099
2682  -105318
2683     6735
2684   119313
2685    70315
2686   -89248
2687  -121994
2688    19319
2689   115741
2690    53123
2691   -68307
2692  -110507
2693    -7995
2694   121349
2695    78794
2696   -81192
2697  -119655
2698    11474
2699   115179
2700    65717
2701   -58701
2702  -113709
2703   -13572
2704   121642
2705    79163
2706   -75760
2707  -114096
2708    -6308
2709   102567
2710    78980
2711   -58018
2712  -124548
2713   -14989
2714   114787
2715    74446
2716   -60945
2717  -104843
2718   -19985
2719    98102
2720    96241
2721   -51982
2722  -127327
2723   -10772
2724   108836
2725    73750
2726   -46233
2727  -105614
2728   -34039
2729    96332
2730    99076
2731   -49351
2732  -127443
2733   -23158
2734    97037
2735    82827
2736   -32687
2737  -117007
2738   -41457
2739   103147
2740    99817
2741   -40844
2742  -115502
2743   -37066
2744    90066
2745   102810
2746   -25954
2747  -126668
2748   -41630
2749   102700
2750    92936
2751   -32486
2752  -105501
2753   -54043
2754    75971
2755   113046
2756   -24629
2757  -130551
2758   -41836
2759    91547
2760    88807
2761   -18696
2762  -101098
2763   -63607
2764    75804
2765   119406
2766   -19467
2767  -121321
2768   -42783
2769    77717
2770    96850
2771      -51
2772  -111832
2773   -73125
2774    82195
2775   112450
2776   -19763
2777  -109561
2778   -55925
2779    56379
2780   110307
2781    12377
2782  -126619
2783   -77293
2784    87959
2785   104437
2786    -9282
2787   -90617
2788   -71347
2789    46413
2790   129891
2791    19665
2792  -128564
2793   -74225
2794    78983
2795   100098
2796     6120
2797   -89435
2798   -90474
2799    44441
2800   132009
2801    10343
2802  -121266
2803   -71163
2804    55657
2805   101651
2806    28919
2807   -95103
2808   -98291
2809    55410
2810   129285
2811     9913
2812   -98651
2813   -68124
2814    31872
2815   110110
2816    48320
2817  -105965
2818  -103380
2819    55617
2820   114798
2821    13819
2822   -85512
2823   -85755
2824    13886
2825   120721
2826    54056
2827  -110061
2828   -99748
2829    52180
2830   106022
2831    33893
2832   -71945
2833  -103933
2834    16814
2835   132772
2836    49301
2837  -102005
2838   -92590
2839    28211
2840    99868
2841    56563
2842   -74968
2843  -124518
2844    20401
2845   131067
2846    38406
2847   -83865
2848   -85739
2849      573
2850   104276
2851    79699
2852   -80427
2853  -124825
2854    27633
2855   121090
2856    39963
2857   -61976
2858   -92326
2859   -16769
2860   112114
2861    83291
2862   -87908
2863  -115438
2864    19739
2865    99998
2866    55370
2867   -48408
2868  -111417
2869   -21872
2870   121440
2871    78292
2872   -80337
2873  -101066
2874     3681
2875    88525
2876    83334
2877   -42075
2878  -130145
2879   -15259
2880   124438
2881    67786
2882   -63191
2883   -95251
2884   -24553
2885    86198
2886   100639
2887   -46730
2888  -138625
2889   -11608
2890   112956
2891    63922
2892   -41291
2893   -96087
2894   -43300
2895    93178
2896   108848
2897   -51027
2898  -124843
2899   -13044
2900    93316
2901    75595
2902   -22086
2903  -109292
2904   -50794
2905   102980
2906   100054
2907   -52478
2908  -107813
2909   -26831
2910    70976
2911    94704
2912   -14485
2913  -125819
2914   -48352
2915   105034
2916    88829
2917   -38404
2918   -95116
2919   -46092
2920    65051
2921   113629
2922   -11970
2923  -132171
2924   -41000
2925    94084
2926    84404
2927   -15186
2928   -95239
2929   -67854
2930    68547
2931   121572
2932   -15939
2933  -124233
2934   -45101
2935    72455
2936    90504
2937     4344
2938  -106159
2939   -78747
2940    80729
2941   114451
2942   -16448
2943  -101507
2944   -53526
2945    51920
2946   106011
2947    18083
2948  -118341
2949   -78126
2950    81036
2951   103261
2952    -8799
2953   -87397
2954   -68081
2955    39855
2956   119716
2957    17624
2958  -121061
2959   -70281
2960    67982
2961    95156
2962    11463
2963   -84529
2964   -86567
2965    42431
2966   125869
2967    13215
2968  -111141
2969   -67750
2970    47068
2971    98146
2972    35634
2973   -92799
2974   -97832
2975    50925
2976   118650
2977    13914
2978   -90351
2979   -76363
2980    24665
2981   110982
2982    50395
2983  -102670
2984  -101508
2985    53487
2986   107870
2987    21879
2988   -73109
2989   -88495
2990    14523
2991   119122
2992    49963
2993  -100195
2994   -94631
2995    38697
2996   100566
2997    40749
2998   -71040
2999  -103544
3000    16131
3001   124219
3002    43142
3003   -90153
3004   -85405
3005    17127
3006    97719
3007    61290
3008   -72333
3009  -113192
3010    22007
3011   120311
3012    38921
3013   -73339
3014   -86566
3015    -4616
3016   101941
3017    76803
3018   -78184
3019  -115017
3020    21374
3021   105998
3022    48620
3023   -57073
3024  -100217
3025   -16626
3026   110236
3027    78803
3028   -75694
3029  -108429
3030     8259
3031    94230
3032    68123
3033   -46674
3034  -115648
3035   -13880
3036   114781
3037    68840
3038   -63959
3039   -96008
3040   -12682
3041    86512
3042    85031
3043   -46306
3044  -125965
3045   -13072
3046   109040
3047    62539
3048   -49656
3049   -91466
3050   -30242
3051    87259
3052    95797
3053   -46656
3054  -119281
3055   -13015
3056    97261
3057    71076
3058   -32883
3059  -100111
3060   -40885
3061    93041
3062    94598
3063   -47636
3064  -110587
3065   -24075
3066    78144
3067    85787
3068   -20831
3069  -115617
3070   -44641
3071    95923
3072    90349
3073   -37937
3074   -97602
3075   -38586
3076    68549
3077   104157
3078   -10154
3079  -122115
3080   -43559
3081    92415
3082    84732
3083   -22682
3084   -93568
3085   -56302
3086    64261
3087   109347
3088   -12681
3089  -118686
3090   -46089
3091    77451
3092    84537
3093    -6344
3094   -97195
3095   -66266
3096    73016
3097   109941
3098   -14556
3099  -103780
3100   -47809
3101    58847
3102    93623
3103     7855
3104  -104255
3105   -72208
3106    71546
3107   103694
3108   -10150
3109   -93793
3110   -59793
3111    46267
3112   104980
3113    15027
3114  -108040
3115   -72990
3116    65398
3117   102384
3118     5943
3119   -88820
3120   -73118
3121    41694
3122   111817
3123    19517
3124  -103787
3125   -73322
3126    52939
3127    99382
3128    21982
3129   -88746
3130   -84284
3131    42132
3132   109640
3133    20882
3134   -93841
3135   -76160
3136    37357
3137   102333
3138    34524
3139   -89908
3140   -89774
3141    42594
3142   107361
3143    24076
3144   -81402
3145   -80954
3146    26229
3147   107543
3148    40758
3149   -89441
3150   -91065
3151    34817
3152   102808
3153    33396
3154   -74120
3155   -89325
3156    18332
3157   109156
3158    43235
3159   -84146
3160   -89167
3161    20548
3162   100644
3163    48338
3164   -72425
3165   -98156
3166    15636
3167   108823
3168    48143
3169   -73144
3170   -92172
3171     6509
3172   100456
3173    62752
3174   -69103
3175  -103831
3176    10608
3177   102672
3178    52581
3179   -64273
3180   -94653
3181    -1525
3182    99198
3183    66607
3184   -62498
3185  -103117
3186     2074
3187    98847
3188    60467
3189   -56619
3190  -100266
3191    -7332
3192    97594
3193    67738
3194   -54596
3195  -102022
3196    -8616
3197    96516
3198    69524
3199   -51298
3200  -102495
3201   -12711
3202    95837
3203    71050
3204   -46570
3205  -100724
3206   -20293
3207    89681
3208    75828
3209   -45142
3210  -105999
3211   -22513
3212    89274
3213    77388
3214   -40369
3215  -103729
3216   -28012
3217    85971
3218    84416
3219   -33208
3220  -102156
3221   -31466
3222    86265
3223    90786
3224   -29104
3225  -104846
3226   -31537
3227    81640
3228    82698
3229   -26385
3230  -102321
3231   -43800
3232    76898
3233    89812
3234   -26791
3235  -107618
3236   -38176
3237    74961
3238    84189
3239   -14936
3240   -99164
3241   -47364
3242    77123
3243    95463
3244   -16775
3245   -99355
3246   -43898
3247    70125
3248    92367
3249    -9429
3250   -99800
3251   -52933
3252    69831
3253    90451
3254    -9825
3255   -96598
3256   -58178
3257    59950
3258    97474
3259    -3370
3260  -101023
3261   -56574
3262    62374
3263    95353
3264     1915
3265   -92515
3266   -64388
3267    52813
3268   102672
3269     5532
3270   -98096
3271   -61504
3272    54110
3273    96214
3274    10550
3275   -91407
3276   -70536
3277    49352
3278   101521
3279    13102
3280   -91290
3281   -68587
3282    46430
3283    99581
3284    16352
3285   -91503
3286   -72368
3287    44934
3288    93993
3289    17631
3290   -84609
3291   -76560
3292    37541
3293   100352
3294    21325
3295   -87785
3296   -72930
3297    40791
3298    96275
3299    30160
3300   -73506
3301   -80155
3302    34252
3303   105428
3304    28573
3305   -82003
3306   -76796
3307    26414
3308    94550
3309    34739
3310   -78577
3311   -89607
3312    21701
3313    97286
3314    32897
3315   -74787
3316   -83687
3317    15421
3318   100739
3319    48362
3320   -73744
3321   -82974
3322    24024
3323    96996
3324    45599
3325   -62202
3326   -88468
3327     9347
3328    99982
3329    48336
3330   -73172
3331   -89592
3332    11947
3333    87249
3334    46944
3335   -62333
3336   -94526
3337     4126
3338    97223
3339    52625
3340   -62385
3341   -88816
3342     5930
3343    93252
3344    56868
3345   -56046
3346   -94407
3347     1246
3348    93838
3349    57272
3350   -51355
3351   -93509
3352    -9982
3353    92510
3354    65561
3355   -53681
3356   -93809
3357    -5803
3358    85881
3359    63786
3360   -43264
3361   -96738
3362   -19515
3363    89714
3364    70368
3365   -49399
3366   -94487
3367   -16314
3368    81345
3369    72620
3370   -38672
3371  -101505
3372   -20902
3373    85907
3374    72635
3375   -36451
3376   -90600
3377   -24447
3378    82329
3379    83087
3380   -35392
3381  -100352
3382   -20231
3383    78288
3384    69167
3385   -27246
3386   -95946
3387   -39486
3388    77269
3389    82281
3390   -36353
3391  -100952
3392   -28118
3393    69855
3394    76987
3395   -14607
3396   -94405
3397   -41598
3398    81940
3399    89038
3400   -21224
3401   -90751
3402   -37369
3403    66569
3404    86891
3405   -10887
3406  -100015
3407   -50389
3408    69049
3409    82792
3410   -16542
3411   -92224
3412   -53880
3413    58021
3414    94027
3415    -8015
3416   -98749
3417   -48552
3418    64644
3419    88125
3420      502
3421   -87249
3422   -58054
3423    57459
3424    98713
3425    -2767
3426   -94878
3427   -51307
3428    53859
3429    85962
3430     6441
3431   -90933
3432   -64630
3433    54260
3434    95344
3435     2765
3436   -87827
3437   -59099
3438    47363
3439    93503
3440    13331
3441   -89833
3442   -66555
3443    49120
3444    90446
3445    13895
3446   -80847
3447   -73095
3448    37604
3449    99463
3450    18258
3451   -88134
3452   -68211
3453    40407
3454    91071
3455    26923
3456   -76301
3457   -79570
3458    33875
3459   102935
3460    23348
3461   -81171
3462   -71639
3463    27527
3464    91564
3465    32958
3466   -77917
3467   -84251
3468    27956
3469    95567
3470    27955
3471   -73054
3472   -77111
3473    19931
3474    96940
3475    41905
3476   -76452
3477   -80610
3478    27292
3479    91950
3480    37693
3481   -62915
3482   -82067
3483    12680
3484    98343
3485    43589
3486   -76181
3487   -84518
3488    18119
3489    84446
3490    43461
3491   -57584
3492   -90488
3493     6512
3494    98500
3495    49524
3496   -65694
3497   -84251
3498     8764
3499    86799
3500    53901
3501   -52430
3502   -92096
3503     2436
3504    93502
3505    52282
3506   -54010
3507   -87486
3508    -6786
3509    86895
3510    60946
3511   -54494
3512   -91800
3513    -3108
3514    86147
3515    57718
3516   -45252
3517   -89580
3518   -13422
3519    87480
3520    66850
3521   -50628
3522   -90777
3523    -9140
3524    82232
3525    64006
3526   -41796
3527   -92813
3528   -15972
3529    83413
3530    67481
3531   -41137
3532   -91319
3533   -18951
3534    79184
3535    70855
3536   -37398
3537   -95133
3538   -19762
3539    79456
3540    70764
3541   -30334
3542   -92874
3543   -29930
3544    77379
3545    76430
3546   -31353
3547   -94551
3548   -26085
3549    72748
3550    73710
3551   -19921
3552   -91016
3553   -39814
3554    73138
3555    82288
3556   -25154
3557   -91961
3558   -35325
3559    66149
3560    79899
3561   -14121
3562   -90292
3563   -43673
3564    68465
3565    81300
3566   -17489
3567   -88353
3568   -42381
3569    61255
3570    85754
3571   -10450
3572   -93078
3573   -43885
3574    63764
3575    81117
3576    -8973
3577   -87791
3578   -50786
3579    56719
3580    88876
3581    -5045
3582   -92476
3583   -48606
3584    56942
3585    82445
3586     1103
3587   -85264
3588   -56953
3589    53379
3590    90736
3591     2605
3592   -87016
3593   -57098
3594    50149
3595    86396
3596     8366
3597   -84432
3598   -62122
3599    46789
3600    89873
3601    10257
3602   -83780
3603   -65443
3604    41562
3605    90324
3606    14005
3607   -80905
3608   -66189
3609    40815
3610    91770
3611    17298
3612   -78472
3613   -68568
3614    34984
3615    92971
3616    20904
3617   -78741
3618   -68124
3619    34994
3620    91251
3621    23955
3622   -77002
3623   -72539
3624    29385
3625    91637
3626    25993
3627   -76394
3628   -72530
3629    27705
3630    89815
3631    31370
3632   -72018
3633   -76382
3634    24383
3635    90186
3636    34996
3637   -68333
3638   -78060
3639    19678
3640    90922
3641    39389
3642   -67578
3643   -80435
3644    17830
3645    88301
3646    40250
3647   -61165
3648   -82934
3649    10403
3650    90526
3651    45307
3652   -63203
3653   -84536
3654     9176
3655    86740
3656    43898
3657   -56087
3658   -83732
3659     2674
3660    87837
3661    51308
3662   -57574
3663   -85560
3664     4127
3665    86438
3666    50152
3667   -51243
3668   -82315
3669    -2810
3670    85661
3671    55235
3672   -53094
3673   -85192
3674    -2773
3675    80767
3676    57776
3677   -46776
3678   -88282
3679    -8185
3680    83890
3681    58195
3682   -47023
3683   -85716
3684   -11711
3685    77294
3686    67015
3687   -38458
3688   -92327
3689   -13697
3690    80590
3691    61206
3692   -36624
3693   -84823
3694   -21370
3695    74039
3696    73062
3697   -31903
3698   -92375
3699   -19972
3700    76803
3701    65119
3702   -29136
3703   -85838
3704   -29294
3705    71534
3706    72700
3707   -27894
3708   -89941
3709   -27964
3710    68965
3711    71147
3712   -23096
3713   -88396
3714   -33027
3715    70758
3716    76854
3717   -23974
3718   -84223
3719   -30746
3720    62399
3721    77378
3722   -14277
3723   -90472
3724   -37764
3725    68151
3726    76033
3727   -19070
3728   -81907
3729   -39806
3730    54904
3731    80602
3732    -8899
3733   -91900
3734   -42664
3735    60552
3736    75854
3737    -6379
3738   -81020
3739   -49192
3740    53537
3741    85151
3742    -4321
3743   -85230
3744   -44862
3745    51116
3746    79340
3747     6492
3748   -81854
3749   -58553
3750    53508
3751    84818
3752    -3150
3753   -78447
3754   -50600
3755    40905
3756    81721
3757    11295
3758   -83506
3759   -61841
3760    50381
3761    82476
3762     3286
3763   -72863
3764   -56265
3765    35435
3766    88293
3767    16226
3768   -81367
3769   -59539
3770    42793
3771    81861
3772    14657
3773   -68901
3774   -64097
3775    29982
3776    90452
3777    19417
3778   -79381
3779   -62068
3780    32148
3781    78801
3782    25641
3783   -68799
3784   -74055
3785    28185
3786    90005
3787    21991
3788   -70614
3789   -63095
3790    21431
3791    79462
3792    38403
3793   -65198
3794   -78088
3795    26444
3796    88751
3797    25480
3798   -61165
3799   -68568
3800    11942
3801    83193
3802    42554
3803   -66084
3804   -78441
3805    21004
3806    80309
3807    32237
3808   -54032
3809   -77175
3810     6361
3811    88591
3812    41872
3813   -62856
3814   -73300
3815    12247
3816    76258
3817    44607
3818   -50635
3819   -82874
3820     3394
3821    88365
3822    44399
3823   -55552
3824   -72256
3825      -14
3826    74594
3827    53452
3828   -47667
3829   -85355
3830      806
3831    81436
3832    47796
3833   -45195
3834   -76614
3835    -9799
3836    75166
3837    60437
3838   -44765
3839   -84830
3840    -4955
3841    73619
3842    53713
3843   -35392
3844   -81701
3845   -16521
3846    77456
3847    61260
3848   -40178
3849   -79436
3850   -10073
3851    68237
3852    59630
3853   -27280
3854   -86353
3855   -21722
3856    78490
3857    59821
3858   -37491
3859   -77908
3860   -20669
3861    63955
3862    67518
3863   -27091
3864   -89051
3865   -22020
3866    73123
3867    60476
3868   -27798
3869   -75358
3870   -28899
3871    63328
3872    74960
3873   -23572
3874   -85855
3875   -24055
3876    63893
3877    64984
3878   -16466
3879   -79464
3880   -37283
3881    61012
3882    73529
3883   -20144
3884   -81111
3885   -31206
3886    53295
3887    70944
3888    -5686
3889   -83153
3890   -41776
3891    59887
3892    74231
3893   -12625
3894   -76040
3895   -38931
3896    49335
3897    76526
3898    -2093
3899   -82500
3900   -44715
3901    54681
3902    71104
3903    -5691
3904   -74860
3905   -47737
3906    46946
3907    80075
3908    -1698
3909   -80166
3910   -45600
3911    49013
3912    74453
3913     2258
3914   -74150
3915   -53236
3916    46052
3917    82268
3918     1683
3919   -75125
3920   -47494
3921    38128
3922    76651
3923    12273
3924   -75457
3925   -58196
3926    42730
3927    80534
3928     7724
3929   -68058
3930   -54603
3931    29965
3932    79970
3933    18967
3934   -73752
3935   -59767
3936    35458
3937    76299
3938    17718
3939   -63338
3940   -63076
3941    25823
3942    82801
3943    20696
3944   -70680
3945   -59809
3946    27803
3947    74977
3948    26833
3949   -61156
3950   -69908
3951    24563
3952    83196
3953    21395
3954   -63482
3955   -63014
3956    19435
3957    76987
3958    33704
3959   -62428
3960   -72327
3961    21842
3962    81872
3963    26849
3964   -57575
3965   -65969
3966    10978
3967    80287
3968    38567
3969   -59356
3970   -71395
3971    14693
3972    78129
3973    35256
3974   -51451
3975   -70609
3976     5031
3977    79396
3978    42343
3979   -54181
3980   -71385
3981     6561
3982    70428
3983    44802
3984   -45018
3985   -77441
3986      670
3987    78964
3988    43902
3989   -48396
3990   -70793
3991    -2371
3992    70140
3993    52422
3994   -42480
3995   -81160
3996    -1076
3997    76064
3998    46613
3999   -41521
4000   -74064
4001   -10498
4002    72718
4003    55859
4004   -40969
4005   -79349
4006    -6034
4007    71267
4008    51262
4009   -33697
4010   -78117
4011   -15696
4012    73714
4013    58207
4014   -36762
4015   -75165
4016   -13506
4017    65346
4018    59749
4019   -26610
4020   -81207
4021   -21457
4022    70312
4023    59954
4024   -31364
4025   -73608
4026   -22763
4027    58675
4028    65789
4029   -22399
4030   -81047
4031   -25478
4032    63686
4033    62336
4034   -20365
4035   -74478
4036   -30446
4037    56433
4038    68973
4039   -18334
4040   -80769
4041   -27947
4042    59091
4043    62978
4044   -12472
4045   -75629
4046   -37825
4047    57857
4048    71171
4049   -15473
4050   -76983
4051   -31457
4052    53447
4053    68508
4054    -4099
4055   -77063
4056   -42613
4057    57244
4058    72522
4059   -11859
4060   -72799
4061   -40139
4062    45130
4063    73649
4064      229
4065   -78556
4066   -45976
4067    49253
4068    71462
4069    -2904
4070   -69331
4071   -46173
4072    40039
4073    78509
4074     4693
4075   -73530
4076   -46630
4077    41631
4078    72823
4079     8378
4080   -68623
4081   -54224
4082    36632
4083    78099
4084     6739
4085   -71106
4086   -50197
4087    31854
4088    71940
4089    16031
4090   -67982
4091   -58982
4092    35780
4093    79068
4094    13703
4095   -65791
4096   -53498
4097    28398
4098    75452
4099    21842
4100   -66127
4101   -62759
4102    31241
4103    76258
4104    18378
4105   -61666
4106   -62416
4107    21799
4108    78055
4109    24004
4110   -64448
4111   -62297
4112    24935
4113    74454
4114    26185
4115   -55936
4116   -66440
4117    16922
4118    80660
4119    28296
4120   -58627
4121   -61631
4122    14555
4123    71623
4124    33580
4125   -54095
4126   -71034
4127    11125
4128    77546
4129    32046
4130   -53778
4131   -64019
4132     7521
4133    71654
4134    41251
4135   -49626
4136   -72333
4137     9147
4138    72849
4139    37306
4140   -46413
4141   -69619
4142      155
4143    72679
4144    44128
4145   -49276
4146   -71864
4147     3975
4148    70667
4149    43357
4150   -40554
4151   -73691
4152    -2608
4153    75228
4154    47044
4155   -44578
4156   -72096
4157    -2537
4158    66860
4159    48689
4160   -35924
4161   -75921
4162   -10716
4163    71103
4164    48099
4165   -39187
4166   -70706
4167   -11941
4168    64337
4169    55030
4170   -30963
4171   -74770
4172   -11628
4173    67359
4174    54956
4175   -28988
4176   -70825
4177   -20094
4178    62059
4179    61393
4180   -29806
4181   -75703
4182   -17425
4183    59139
4184    56074
4185   -22484
4186   -75413
4187   -26301
4188    61761
4189    63192
4190   -25679
4191   -73588
4192   -21642
4193    56248
4194    62153
4195   -15692
4196   -77108
4197   -29077
4198    60852
4199    62571
4200   -19896
4201   -73454
4202   -30132
4203    51946
4204    65349
4205   -12413
4206   -77627
4207   -32365
4208    56239
4209    64320
4210    -9747
4211   -68894
4212   -37456
4213    50056
4214    70673
4215    -8497
4216   -73271
4217   -35586
4218    47702
4219    63784
4220    -3586
4221   -70214
4222   -46673
4223    43607
4224    71736
4225    -4735
4226   -71092
4227   -38802
4228    41200
4229    68959
4230     5443
4231   -68108
4232   -46886
4233    43353
4234    74569
4235     2167
4236   -67674
4237   -44454
4238    36468
4239    72064
4240     7125
4241   -72953
4242   -50597
4243    38965
4244    67853
4245     6893
4246   -64592
4247   -52979
4248    32780
4249    76174
4250    13002
4251   -67281
4252   -49534
4253    34569
4254    70024
4255    17946
4256   -58062
4257   -58190
4258    28617
4259    76266
4260    15111
4261   -63268
4262   -56044
4263    22988
4264    68960
4265    22615
4266   -58627
4267   -62230
4268    22811
4269    73444
4270    20316
4271   -55721
4272   -57456
4273    16444
4274    72372
4275    30728
4276   -56931
4277   -61955
4278    20137
4279    71487
4280    28278
4281   -51760
4282   -62462
4283    10492
4284    74140
4285    32793
4286   -57434
4287   -62794
4288    14247
4289    68282
4290    33337
4291   -47990
4292   -67113
4293     7879
4294    74275
4295    35241
4296   -50913
4297   -64859
4298     7948
4299    66742
4300    39989
4301   -43436
4302   -70304
4303     3997
4304    71660
4305    37620
4306   -42382
4307   -66143
4308    -1825
4309    66107
4310    45441
4311   -41018
4312   -71092
4313     -950
4314    67183
4315    41306
4316   -34788
4317   -67912
4318   -10772
4319    66590
4320    49356
4321   -37985
4322   -69839
4323    -6689
4324    61987
4325    47393
4326   -29218
4327   -70133
4328   -13994
4329    64598
4330    52141
4331   -34240
4332   -68690
4333   -11701
4334    59856
4335    54161
4336   -26771
4337   -73202
4338   -15922
4339    61918
4340    53532
4341   -27626
4342   -70512
4343   -18407
4344    57757
4345    58002
4346   -23117
4347   -73588
4348   -19134
4349    59027
4350    54188
4351   -19049
4352   -68280
4353   -25918
4354    54756
4355    61765
4356   -19775
4357   -72690
4358   -24286
4359    51993
4360    56391
4361   -12971
4362   -67470
4363   -32198
4364    53362
4365    63245
4366   -15119
4367   -67898
4368   -29916
4369    46883
4370    61376
4371    -8505
4372   -68432
4373   -34758
4374    48894
4375    62377
4376   -10290
4377   -66427
4378   -36086
4379    42982
4380    65849
4381    -3555
4382   -71236
4383   -36953
4384    45366
4385    64974
4386    -1619
4387   -64656
4388   -41481
4389    39642
4390    69204
4391      596
4392   -69968
4393   -40772
4394    40232
4395    64353
4396     4125
4397   -65151
4398   -46270
4399    36122
4400    69305
4401     5648
4402   -63910
4403   -44704
4404    33996
4405    65665
4406    10938
4407   -61990
4408   -50272
4409    32795
4410    69458
4411    10547
4412   -57824
4413   -48609
4414    27232
4415    67601
4416    14741
4417   -59477
4418   -53207
4419    27640
4420    68446
4421    15418
4422   -55050
4423   -53015
4424    20623
4425    69767
4426    19686
4427   -58855
4428   -54170
4429    22952
4430    68698
4431    22812
4432   -53438
4433   -56763
4434    18232
4435    71095
4436    25532
4437   -55397
4438   -57129
4439    17152
4440    67358
4441    27514
4442   -52263
4443   -60727
4444    15701
4445    67814
4446    27091
4447   -49546
4448   -59417
4449    11360
4450    67093
4451    33762
4452   -46322
4453   -63175
4454    10863
4455    66715
4456    31888
4457   -43040
4458   -62470
4459     4101
4460    65149
4461    37073
4462   -43745
4463   -63874
4464     3844
4465    63621
4466    35431
4467   -39280
4468   -64687
4469    -1338
4470    65997
4471    40760
4472   -40551
4473   -63068
4474    -1464
4475    63285
4476    42914
4477   -35997
4478   -66177
4479    -4620
4480    65009
4481    44294
4482   -37574
4483   -65930
4484    -8150
4485    59654
4486    47553
4487   -33860
4488   -68103
4489    -8229
4490    61632
4491    46135
4492   -29685
4493   -65833
4494   -13155
4495    58794
4496    52883
4497   -27516
4498   -68708
4499   -11947
4500    58468
4501    49415
4502   -23628
4503   -66979
4504   -19492
4505    56148
4506    52433
4507   -23661
4508   -67128
4509   -20792
4510    52482
4511    52945
4512   -18288
4513   -67184
4514   -23725
4515    54706
4516    55686
4517   -18309
4518   -63907
4519   -24763
4520    50446
4521    58430
4522   -14760
4523   -68464
4524   -27004
4525    51418
4526    58372
4527   -14297
4528   -65075
4529   -30361
4530    46417
4531    61410
4532   -11596
4533   -69360
4534   -30805
4535    46805
4536    59601
4537    -6448
4538   -64845
4539   -35038
4540    43959
4541    64333
4542    -6263
4543   -65724
4544   -33538
4545    41258
4546    62382
4547      219
4548   -64140
4549   -39726
4550    43141
4551    62618
4552    -1246
4553   -60791
4554   -40101
4555    35786
4556    63390
4557     5593
4558   -63657
4559   -41853
4560    36494
4561    61253
4562     3990
4563   -57214
4564   -44853
4565    30975
4566    67497
4567     7849
4568   -61753
4569   -44616
4570    31678
4571    64065
4572    10864
4573   -56882
4574   -49584
4575    29342
4576    68677
4577    11189
4578   -58560
4579   -47585
4580    25630
4581    65064
4582    16999
4583   -57834
4584   -53310
4585    25540
4586    67281
4587    15037
4588   -55299
4589   -50698
4590    18056
4591    65340
4592    23399
4593   -56045
4594   -55397
4595    21731
4596    64300
4597    21103
4598   -48006
4599   -55487
4600    13762
4601    66465
4602    26792
4603   -52122
4604   -55389
4605    15538
4606    62107
4607    27819
4608   -44358
4609   -60884
4610    10443
4611    67085
4612    27325
4613   -47623
4614   -55946
4615     7947
4616    61197
4617    33614
4618   -43319
4619   -63950
4620     7943
4621    67014
4622    31070
4623   -42473
4624   -56426
4625      891
4626    62107
4627    39756
4628   -42284
4629   -63411
4630     4247
4631    63135
4632    36210
4633   -36038
4634   -61383
4635    -3924
4636    61990
4637    42848
4638   -39207
4639   -62308
4640    -1110
4641    57119
4642    41494
4643   -30110
4644   -64062
4645    -7865
4646    61239
4647    43213
4648   -32186
4649   -60388
4650    -8412
4651    53530
4652    47674
4653   -25238
4654   -66792
4655   -11206
4656    59981
4657    43583
4658   -26994
4659   -61609
4660   -16079
4661    51218
4662    51913
4663   -24728
4664   -68170
4665   -14458
4666    54984
4667    46384
4668   -20775
4669   -61956
4670   -22562
4671    52928
4672    55953
4673   -21047
4674   -64669
4675   -17840
4676    49794
4677    52253
4678   -13589
4679   -63957
4680   -25869
4681    51252
4682    57194
4683   -17156
4684   -61701
4685   -23759
4686    42972
4687    56304
4688    -9821
4689   -66458
4690   -28550
4691    47374
4692    53759
4693   -11140
4694   -58947
4695   -29847
4696    40235
4697    60216
4698    -6401
4699   -64380
4700   -29184
4701    42642
4702    54560
4703    -3594
4704   -57906
4705   -36564
4706    38165
4707    60851
4708    -3190
4709   -60598
4710   -33502
4711    36603
4712    56822
4713     3031
4714   -58901
4715   -42054
4716    37556
4717    62132
4718     -240
4719   -57600
4720   -37986
4721    31157
4722    61749
4723     7965
4724   -59614
4725   -43602
4726    34617
4727    62163
4728     4976
4729   -53780
4730   -42892
4731    25556
4732    64305
4733    11614
4734   -59551
4735   -45396
4736    28297
4737    58528
4738    11813
4739   -51652
4740   -47489
4741    22552
4742    64255
4743    13569
4744   -54767
4745   -46066
4746    22200
4747    58465
4748    19891
4749   -49525
4750   -51386
4751    21930
4752    62654
4753    17007
4754   -49494
4755   -48311
4756    16522
4757    59830
4758    24935
4759   -49270
4760   -53807
4761    18519
4762    61427
4763    21033
4764   -44235
4765   -53598
4766    10167
4767    62446
4768    27719
4769   -46759
4770   -55020
4771    12405
4772    60405
4773    27194
4774   -41138
4775   -55758
4776     6750
4777    63618
4778    30021
4779   -43508
4780   -55113
4781     5512
4782    57806
4783    32731
4784   -38791
4785   -58731
4786     3223
4787    61094
4788    33306
4789   -38137
4790   -54997
4791     -297
4792    55408
4793    38073
4794   -35924
4795   -59824
4796      657
4797    58027
4798    35329
4799   -32622
4800   -56800
4801    -5223
4802    55805
4803    41368
4804   -32956
4805   -60524
4806    -3588
4807    54275
4808    40270
4809   -26045
4810   -60872
4811   -10931
4812    57410
4813    42645
4814   -29603
4815   -59749
4816   -11288
4817    52936
4818    46304
4819   -22606
4820   -62772
4821   -14042
4822    54642
4823    43899
4824   -24847
4825   -58043
4826   -15062
4827    49549
4828    49414
4829   -20338
4830   -63558
4831   -16608
4832    49756
4833    47265
4834   -19534
4835   -58776
4836   -21078
4837    45738
4838    50793
4839   -17552
4840   -60240
4841   -19484
4842    45497
4843    49873
4844   -11756
4845   -59772
4846   -24895
4847    44805
4848    52529
4849   -12736
4850   -58903
4851   -24466
4852    41393
4853    53230
4854    -6839
4855   -61411
4856   -29548
4857    43687
4858    52961
4859    -8305
4860   -57827
4861   -31169
4862    38807
4863    56544
4864    -3432
4865   -60807
4866   -33200
4867    40158
4868    55387
4869    -2378
4870   -56622
4871   -36142
4872    35934
4873    58120
4874    -1311
4875   -57563
4876   -34924
4877    34369
4878    56369
4879     2978
4880   -55846
4881   -39753
4882    32071
4883    58212
4884     2685
4885   -54530
4886   -36003
4887    27260
4888    57029
4889     9399
4890   -53802
4891   -42560
4892    29566
4893    58519
4894     7598
4895   -51779
4896   -40965
4897    24047
4898    56905
4899    13633
4900   -52730
4901   -44764
4902    25894
4903    56780
4904    12753
4905   -49859
4906   -45785
4907    20168
4908    60607
4909    16528
4910   -50409
4911   -46361
4912    21049
4913    58339
4914    19058
4915   -45621
4916   -50796
4917    16753
4918    62142
4919    18643
4920   -47419
4921   -48770
4922    14934
4923    58701
4924    23635
4925   -43098
4926   -51748
4927    12538
4928    60742
4929    22337
4930   -43274
4931   -49089
4932     8402
4933    56788
4934    28560
4935   -42209
4936   -52855
4937     9118
4938    56823
4939    26540
4940   -39078
4941   -52239
4942     4370
4943    56573
4944    31549
4945   -37858
4946   -52581
4947     4602
4948    54894
4949    32134
4950   -33489
4951   -55775
4952      527
4953    56786
4954    33423
4955   -36921
4956   -55797
4957     -125
4958    53889
4959    36274
4960   -31032
4961   -59149
4962    -4432
4963    57160
4964    37122
4965   -31692
4966   -55707
4967    -5691
4968    52729
4969    39344
4970   -28381
4971   -58749
4972    -6460
4973    53354
4974    38623
4975   -26176
4976   -56720
4977   -10970
4978    50168
4979    43527
4980   -25594
4981   -56903
4982   -10184
4983    48965
4984    41385
4985   -20380
4986   -56135
4987   -15748
4988    50286
4989    46759
4990   -23076
4991   -55265
4992   -14712
4993    44541
4994    45463
4995   -16239
4996   -59609
4997   -18858
4998    48199
4999    46269
5000   -16412
5001   -56014
5002   -19757
5003    43322
5004    50520
5005   -11853
5006   -60211
5007   -22342
5008    45186
5009    48117
5010   -12473
5011   -56511
5012   -26954
5013    39600
5014    52364
5015   -10832
5016   -58047
5017   -24711
5018    39268
5019    50300
5020    -4708
5021   -55110
5022   -31025
5023    39849
5024    55573
5025    -6895
5026   -54923
5027   -28196
5028    35291
5029    52220
5030     -318
5031   -54954
5032   -33221
5033    34656
5034    53688
5035    -2646
5036   -53206
5037   -31780
5038    31321
5039    54410
5040     3183
5041   -54216
5042   -35256
5043    31922
5044    53380
5045     4648
5046   -50751
5047   -36869
5048    28961
5049    58591
5050     6973
5051   -55410
5052   -38269
5053    27819
5054    53715
5055     9507
5056   -50449
5057   -43437
5058    25288
5059    58086
5060     9745
5061   -50413
5062   -40412
5063    21623
5064    55320
5065    15378
5066   -48308
5067   -46177
5068    22750
5069    57798
5070    12145
5071   -46374
5072   -43944
5073    15334
5074    56865
5075    18585
5076   -47235
5077   -46708
5078    18949
5079    55018
5080    16524
5081   -40851
5082   -47481
5083    12797
5084    58158
5085    21133
5086   -45296
5087   -46039
5088    12424
5089    52088
5090    24823
5091   -39015
5092   -51941
5093     8715
5094    57334
5095    23422
5096   -41305
5097   -48495
5098     6959
5099    54071
5100    29833
5101   -37729
5102   -53809
5103     7786
5104    56802
5105    26913
5106   -34299
5107   -50919
5108     1719
5109    54934
5110    33350
5111   -37948
5112   -55001
5113     3712
5114    52119
5115    30150
5116   -29948
5117   -53887
5118    -2731
5119    55550
5120    35426
5121   -33622
5122   -51287
5123    -1187
5124    50003
5125    35768
5126   -24899
5127   -54046
5128    -6323
5129    53595
5130    34151
5131   -28770
5132   -50983
5133    -8765
5134    46701
5135    40756
5136   -25121
5137   -56957
5138    -7534
5139    50163
5140    37205
5141   -22771
5142   -52015
5143   -12964
5144    46343
5145    45579
5146   -22749
5147   -57169
5148   -10887
5149    45774
5150    41805
5151   -16542
5152   -56355
5153   -18464
5154    47195
5155    45858
5156   -19653
5157   -55478
5158   -15149
5159    41962
5160    46299
5161   -12782
5162   -56605
5163   -21359
5164    46679
5165    45366
5166   -14377
5167   -51480
5168   -21783
5169    39277
5170    49768
5171    -9934
5172   -56866
5173   -22167
5174    42044
5175    45753
5176    -9026
5177   -51141
5178   -27301
5179    37530
5180    51503
5181    -8524
5182   -55261
5183   -23715
5184    36216
5185    47921
5186    -1682
5187   -52440
5188   -32016
5189    35591
5190    52693
5191    -4987
5192   -53275
5193   -27934
5194    30665
5195    50857
5196     2813
5197   -53508
5198   -34834
5199    33850
5200    52289
5201     -108
5202   -49987
5203   -33209
5204    26417
5205    53889
5206     5745
5207   -53527
5208   -36240
5209    30470
5210    51292
5211     5451
5212   -47184
5213   -40034
5214    24985
5215    55949
5216     7010
5217   -49842
5218   -36055
5219    24226
5220    50394
5221    11285
5222   -45092
5223   -43742
5224    23564
5225    55885
5226     8759
5227   -46758
5228   -37926
5229    17445
5230    53036
5231    16144
5232   -46108
5233   -43954
5234    21199
5235    53964
5236    14463
5237   -42150
5238   -42311
5239    13809
5240    56008
5241    20546
5242   -45269
5243   -46201
5244    15254
5245    50792
5246    20262
5247   -39700
5248   -47945
5249    10370
5250    57169
5251    21589
5252   -42253
5253   -44576
5254    10271
5255    50021
5256    25803
5257   -35743
5258   -51115
5259     7986
5260    54825
5261    25072
5262   -36481
5263   -45929
5264     4804
5265    50503
5266    28829
5267   -36418
5268   -51355
5269     6430
5270    51413
5271    27320
5272   -30613
5273   -49196
5274      389
5275    52666
5276    32552
5277   -33931
5278   -49940
5279     1457
5280    49293
5281    31161
5282   -27408
5283   -52388
5284    -5382
5285    51507
5286    33325
5287   -30783
5288   -50179
5289    -4065
5290    46517
5291    37154
5292   -23914
5293   -54054
5294    -7379
5295    49551
5296    36326
5297   -25268
5298   -51210
5299   -10578
5300    45394
5301    40552
5302   -22039
5303   -55301
5304    -8824
5305    45788
5306    37256
5307   -19294
5308   -52854
5309   -13531
5310    45133
5311    41746
5312   -20242
5313   -53645
5314   -13327
5315    42603
5316    40425
5317   -15076
5318   -53601
5319   -18379
5320    43989
5321    42126
5322   -16637
5323   -50682
5324   -17705
5325    39673
5326    44568
5327   -11698
5328   -53631
5329   -20222
5330    40801
5331    42926
5332   -11169
5333   -49672
5334   -24415
5335    36948
5336    48938
5337   -11171
5338   -53129
5339   -21462
5340    35799
5341    45391
5342    -5283
5343   -51267
5344   -28688
5345    34649
5346    49745
5347    -6238
5348   -50925
5349   -25320
5350    32532
5351    47740
5352    -1419
5353   -50677
5354   -30597
5355    33728
5356    48993
5357    -1990
5358   -47917
5359   -29857
5360    28564
5361    49958
5362     2505
5363   -50157
5364   -31469
5365    32243
5366    47480
5367     1688
5368   -45540
5369   -35374
5370    26292
5371    51751
5372     3787
5373   -49624
5374   -33489
5375    25238
5376    48766
5377     7969
5378   -43442
5379   -38481
5380    23241
5381    53660
5382     7858
5383   -45536
5384   -36307
5385    20030
5386    50826
5387    12785
5388   -45612
5389   -40520
5390    20420
5391    51177
5392    12255
5393   -43161
5394   -40912
5395    15431
5396    52258
5397    16363
5398   -44237
5399   -41885
5400    17164
5401    49960
5402    16757
5403   -39175
5404   -43740
5405    12461
5406    52263
5407    19329
5408   -40927
5409   -42558
5410    12007
5411    48761
5412    20427
5413   -36696
5414   -45769
5415     9971
5416    50805
5417    20546
5418   -36064
5419   -43754
5420     8056
5421    49790
5422    24768
5423   -35276
5424   -46935
5425     8651
5426    50114
5427    24561
5428   -32387
5429   -46472
5430     1168
5431    50529
5432    28031
5433   -34139
5434   -47431
5435     3266
5436    48919
5437    28211
5438   -29526
5439   -49112
5440    -1806
5441    50225
5442    31344
5443   -31461
5444   -47893
5445    -1163
5446    46019
5447    33649
5448   -25980
5449   -50251
5450    -3740
5451    47482
5452    32876
5453   -26371
5454   -47753
5455    -5356
5456    44574
5457    36040
5458   -23577
5459   -50577
5460    -7385
5461    44838
5462    34779
5463   -21432
5464   -48621
5465   -11131
5466    44761
5467    37053
5468   -21484
5469   -49817
5470   -10357
5471    42180
5472    37816
5473   -16576
5474   -50341
5475   -14559
5476    43184
5477    40184
5478   -16467
5479   -50133
5480   -16343
5481    39910
5482    41962
5483   -13150
5484   -51555
5485   -18217
5486    39939
5487    41493
5488   -13146
5489   -49865
5490   -19676
5491    36634
5492    44789
5493   -11533
5494   -50997
5495   -20488
5496    36835
5497    43623
5498    -8171
5499   -50145
5500   -24196
5501    36015
5502    46018
5503    -7299
5504   -48648
5505   -22595
5506    33467
5507    44508
5508    -4495
5509   -48701
5510   -26328
5511    31990
5512    45710
5513    -3419
5514   -47752
5515   -27449
5516    30028
5517    45999
5518     -352
5519   -47878
5520   -28457
5521    30462
5522    47350
5523     1100
5524   -45588
5525   -31519
5526    27094
5527    48615
5528     1907
5529   -45920
5530   -32266
5531    25149
5532    48240
5533     6728
5534   -44922
5535   -35128
5536    24412
5537    50383
5538     5325
5539   -45259
5540   -33687
5541    21229
5542    49286
5543     9398
5544   -44885
5545   -36142
5546    21123
5547    49254
5548     9444
5549   -42805
5550   -36348
5551    19203
5552    49461
5553    12066
5554   -42027
5555   -37287
5556    17545
5557    48502
5558    14012
5559   -38879
5560   -39678
5561    16173
5562    48934
5563    15864
5564   -39755
5565   -40081
5566    13785
5567    47605
5568    16971
5569   -37693
5570   -41659
5571    12605
5572    49663
5573    18464
5574   -35902
5575   -42535
5576     9797
5577    49513
5578    21037
5579   -35341
5580   -43160
5581     7266
5582    48207
5583    22780
5584   -34210
5585   -45422
5586     4412
5587    47792
5588    24559
5589   -32989
5590   -44065
5591     4174
5592    46992
5593    26559
5594   -30992
5595   -45860
5596     2359
5597    46444
5598    27625
5599   -29838
5600   -45312
5601      424
5602    45942
5603    28456
5604   -29482
5605   -46410
5606     -726
5607    45244
5608    28862
5609   -25822
5610   -46183
5611    -2221
5612    44862
5613    30800
5614   -25660
5615   -47246
5616    -4315
5617    44213
5618    32921
5619   -23158
5620   -48282
5621    -7617
5622    43378
5623    33903
5624   -21555
5625   -48918
5626   -10356
5627    41532
5628    36054
5629   -19020
5630   -47284
5631   -10800
5632    42110
5633    36531
5634   -17389
5635   -47588
5636   -12541
5637    40425
5638    38065
5639   -15509
5640   -48523
5641   -15063
5642    38342
5643    39048
5644   -15651
5645   -48552
5646   -16509
5647    37910
5648    40025
5649   -13268
5650   -47757
5651   -17983
5652    36341
5653    40190
5654   -11518
5655   -47829
5656   -17858
5657    35451
5658    41944
5659    -7628
5660   -47688
5661   -21262
5662    34277
5663    41914
5664    -7150
5665   -48190
5666   -23537
5667    33115
5668    43179
5669    -4138
5670   -46142
5671   -25036
5672    31954
5673    44721
5674    -3469
5675   -44948
5676   -25908
5677    30771
5678    45879
5679     -216
5680   -45520
5681   -28163
5682    28752
5683    45989
5684      789
5685   -44505
5686   -30058
5687    25030
5688    46408
5689     2426
5690   -45132
5691   -30742
5692    25347
5693    45375
5694     3494
5695   -42813
5696   -30933
5697    22176
5698    47381
5699     6526
5700   -42623
5701   -31560
5702    22057
5703    46349
5704     8342
5705   -41898
5706   -33795
5707    20665
5708    46308
5709     8428
5710   -41002
5711   -35112
5712    16766
5713    46314
5714    11087
5715   -40049
5716   -37645
5717    16896
5718    46962
5719    12972
5720   -38282
5721   -37915
5722    14237
5723    48686
5724    15206
5725   -37092
5726   -38838
5727    13309
5728    47844
5729    16186
5730   -36328
5731   -40836
5732     9925
5733    46722
5734    18256
5735   -35220
5736   -39591
5737     8546
5738    46399
5739    19481
5740   -35056
5741   -41995
5742     8253
5743    46852
5744    20345
5745   -32314
5746   -40329
5747     4968
5748    45843
5749    23520
5750   -32661
5751   -42441
5752     5739
5753    44828
5754    24103
5755   -29822
5756   -42404
5757     2323
5758    45330
5759    26678
5760   -30057
5761   -43969
5762     1236
5763    44216
5764    27994
5765   -25826
5766   -45235
5767     -998
5768    44237
5769    28385
5770   -25171
5771   -45276
5772    -4188
5773    43930
5774    31857
5775   -23945
5776   -45779
5777    -4641
5778    42929
5779    31094
5780   -21327
5781   -45020
5782    -7116
5783    41885
5784    33091
5785   -21272
5786   -46794
5787    -7928
5788    40483
5789    32856
5790   -18690
5791   -45356
5792   -10002
5793    40974
5794    35697
5795   -19120
5796   -45789
5797   -10670
5798    36729
5799    36362
5800   -14622
5801   -46262
5802   -11365
5803    38659
5804    36605
5805   -13772
5806   -45095
5807   -15693
5808    33935
5809    38968
5810   -11951
5811   -47052
5812   -16128
5813    35284
5814    38762
5815    -9900
5816   -45321
5817   -19232
5818    34600
5819    41785
5820    -8983
5821   -44919
5822   -19790
5823    32822
5824    40524
5825    -4993
5826   -44791
5827   -23295
5828    32454
5829    42051
5830    -6209
5831   -44382
5832   -23515
5833    28713
5834    42523
5835    -2439
5836   -45568
5837   -25440
5838    29258
5839    42434
5840    -2303
5841   -42157
5842   -24989
5843    26156
5844    45215
5845      -27
5846   -44413
5847   -26412
5848    26456
5849    41952
5850     1810
5851   -42276
5852   -30010
5853    23655
5854    44934
5855     2867
5856   -42473
5857   -28846
5858    21822
5859    44051
5860     6737
5861   -41159
5862   -32425
5863    21190
5864    44508
5865     7594
5866   -40299
5867   -33436
5868    17823
5869    45299
5870    10604
5871   -39599
5872   -34797
5873    18096
5874    44644
5875    10450
5876   -37130
5877   -35483
5878    15706
5879    46155
5880    12891
5881   -37580
5882   -35876
5883    14845
5884    43829
5885    12813
5886   -35491
5887   -37954
5888    11982
5889    46512
5890    14426
5891   -35614
5892   -36217
5893    10491
5894    43233
5895    18583
5896   -33993
5897   -38772
5898    10919
5899    45047
5900    17631
5901   -30920
5902   -37871
5903     5606
5904    44248
5905    21554
5906   -33390
5907   -40608
5908     7484
5909    43097
5910    22170
5911   -27843
5912   -42039
5913     2449
5914    44591
5915    24027
5916   -28843
5917   -41359
5918     4162
5919    41785
5920    26387
5921   -25794
5922   -43918
5923      637
5924    43822
5925    25568
5926   -26353
5927   -40627
5928    -2799
5929    40622
5930    28471
5931   -24331
5932   -45000
5933    -1073
5934    41565
5935    25754
5936   -22590
5937   -41964
5938    -5791
5939    41537
5940    31329
5941   -22746
5942   -43579
5943    -4003
5944    39419
5945    29572
5946   -18638
5947   -41939
5948    -9080
5949    39265
5950    33608
5951   -19694
5952   -43356
5953    -8460
5954    36560
5955    34392
5956   -15432
5957   -44962
5958   -10383
5959    37948
5960    35360
5961   -15821
5962   -42703
5963   -12193
5964    34016
5965    37558
5966   -12205
5967   -45784
5968   -14747
5969    35800
5970    34652
5971   -10505
5972   -43118
5973   -17753
5974    33383
5975    38421
5976   -10245
5977   -43716
5978   -16105
5979    32044
5980    38066
5981    -7794
5982   -43363
5983   -19366
5984    33716
5985    38132
5986    -8597
5987   -42957
5988   -19622
5989    28067
5990    40380
5991    -4970
5992   -43869
5993   -21356
5994    29829
5995    39809
5996    -3719
5997   -40817
5998   -22688
5999    25357
6000    41780
6001    -2048
6002   -44174
6003   -23614
6004    26892
6005    40249
6006      217
6007   -39758
6008   -27302
6009    24514
6010    42909
6011     1321
6012   -41595
6013   -25829
6014    22500
6015    41713
6016     5382
6017   -39940
6018   -30532
6019    22545
6020    42448
6021     3590
6022   -39017
6023   -30573
6024    19906
6025    42327
6026     7643
6027   -39529
6028   -31753
6029    19844
6030    42752
6031     6961
6032   -35878
6033   -31621
6034    16392
6035    44314
6036     8628
6037   -38211
6038   -32282
6039    16048
6040    41961
6041    10748
6042   -35714
6043   -34845
6044    13759
6045    44962
6046    12551
6047   -35235
6048   -34337
6049    12383
6050    41643
6051    16736
6052   -34525
6053   -36407
6054    11942
6055    43076
6056    16873
6057   -31838
6058   -37182
6059     7775
6060    43580
6061    19711
6062   -32058
6063   -37980
6064     8116
6065    41234
6066    20018
6067   -29104
6068   -39464
6069     5573
6070    41674
6071    21338
6072   -28824
6073   -38592
6074     5174
6075    41104
6076    21144
6077   -27287
6078   -40618
6079     3972
6080    41339
6081    21599
6082   -26093
6083   -39275
6084      766
6085    40241
6086    24602
6087   -25549
6088   -40688
6089      100
6090    40247
6091    24896
6092   -23534
6093   -39645
6094    -3197
6095    39768
6096    29359
6097   -22904
6098   -41137
6099    -3366
6100    37766
6101    28314
6102   -18947
6103   -41996
6104    -6578
6105    38415
6106    30841
6107   -20346
6108   -42057
6109    -7152
6110    35326
6111    32067
6112   -16455
6113   -43620
6114    -9137
6115    36693
6116    31591
6117   -16025
6118   -42839
6119   -11228
6120    34662
6121    33102
6122   -15088
6123   -42806
6124   -10833
6125    35494
6126    31537
6127   -13220
6128   -41751
6129   -15299
6130    34556
6131    35340
6132   -12785
6133   -42376
6134   -14639
6135    31467
6136    35085
6137    -9117
6138   -42888
6139   -17126
6140    32299
6141    36321
6142    -9135
6143   -40338
6144   -18414
6145    29650
6146    37791
6147    -5979
6148   -41363
6149   -20032
6150    28980
6151    36813
6152    -5209
6153   -39600
6154   -21196
6155    26330
6156    39472
6157    -3301
6158   -42220
6159   -21668
6160    27137
6161    38028
6162     -412
6163   -40606
6164   -24848
6165    24589
6166    41194
6167    -1215
6168   -40564
6169   -23948
6170    24160
6171    38991
6172     2351
6173   -39718
6174   -28417
6175    23958
6176    40281
6177     1360
6178   -38371
6179   -26352
6180    19584
6181    40920
6182     4790
6183   -39178
6184   -28577
6185    21481
6186    40362
6187     5326
6188   -36026
6189   -29774
6190    16984
6191    42334
6192     8707
6193   -37666
6194   -30233
6195    17229
6196    40391
6197     8313
6198   -35432
6199   -33091
6200    15216
6201    42343
6202    10867
6203   -34879
6204   -32061
6205    12155
6206    41411
6207    14048
6208   -33582
6209   -34118
6210    12168
6211    40777
6212    13660
6213   -31118
6214   -33875
6215    10068
6216    40914
6217    16281
6218   -32850
6219   -34839
6220    10632
6221    40549
6222    16151
6223   -29892
6224   -35903
6225     8840
6226    41990
6227    18094
6228   -29983
6229   -35477
6230     7252
6231    40179
6232    19876
6233   -27918
6234   -37396
6235     5450
6236    41393
6237    20085
6238   -27219
6239   -37418
6240     1532
6241    39910
6242    22683
6243   -26089
6244   -39593
6245     2308
6246    39042
6247    23834
6248   -23328
6249   -37290
6250    -2045
6251    37786
6252    26198
6253   -23871
6254   -39474
6255    -1571
6256    36724
6257    25983
6258   -20415
6259   -40207
6260    -5324
6261    37736
6262    26898
6263   -20880
6264   -39505
6265    -4911
6266    35158
6267    28908
6268   -18093
6269   -41639
6270    -6770
6271    37230
6272    28860
6273   -18039
6274   -39619
6275    -8188
6276    35226
6277    31483
6278   -16006
6279   -41547
6280    -9031
6281    34997
6282    29490
6283   -14685
6284   -39497
6285   -10756
6286    33202
6287    32364
6288   -13651
6289   -39625
6290   -12563
6291    31604
6292    33494
6293   -10273
6294   -40070
6295   -14589
6296    31243
6297    34327
6298   -10679
6299   -39777
6300   -16852
6301    28246
6302    35465
6303    -6746
6304   -40368
6305   -18020
6306    28955
6307    35130
6308    -6846
6309   -39722
6310   -18770
6311    27299
6312    37624
6313    -5732
6314   -39911
6315   -19007
6316    27147
6317    36207
6318    -3644
6319   -39310
6320   -21792
6321    25575
6322    39204
6323    -3443
6324   -39190
6325   -20565
6326    25057
6327    37874
6328      771
6329   -38713
6330   -24492
6331    23924
6332    38035
6333      150
6334   -35873
6335   -24743
6336    20641
6337    39105
6338     2948
6339   -36852
6340   -26664
6341    19784
6342    38196
6343     4385
6344   -34965
6345   -27722
6346    16861
6347    40094
6348     5840
6349   -35359
6350   -28897
6351    16960
6352    38473
6353     8103
6354   -33515
6355   -29288
6356    15752
6357    39734
6358     9490
6359   -34241
6360   -29359
6361    14595
6362    38922
6363    11289
6364   -33641
6365   -31414
6366    14343
6367    39163
6368    10682
6369   -33272
6370   -31418
6371    11345
6372    39969
6373    13463
6374   -32309
6375   -33035
6376    11553
6377    39798
6378    13771
6379   -29825
6380   -33840
6381     7752
6382    40670
6383    16497
6384   -29276
6385   -34445
6386     7121
6387    38660
6388    17963
6389   -27106
6390   -36567
6391     4917
6392    39511
6393    18266
6394   -26982
6395   -35501
6396     3379
6397    38093
6398    21415
6399   -24894
6400   -36395
6401     3118
6402    36903
6403    21082
6404   -24057
6405   -36669
6406      419
6407    38417
6408    23278
6409   -23950
6410   -37260
6411       54
6412    36986
6413    23033
6414   -22649
6415   -37461
6416    -1596
6417    37511
6418    24359
6419   -21227
6420   -37941
6421    -2242
6422    35865
6423    24679
6424   -19304
6425   -38551
6426    -4412
6427    35614
6428    26967
6429   -18447
6430   -37887
6431    -6374
6432    33729
6433    28845
6434   -16521
6435   -39604
6436    -7907
6437    34130
6438    28206
6439   -14882
6440   -37789
6441   -10161
6442    31952
6443    30067
6444   -14139
6445   -39070
6446   -10866
6447    32073
6448    31302
6449   -11757
6450   -38028
6451   -12745
6452    31108
6453    31296
6454   -12114
6455   -38668
6456   -13621
6457    30119
6458    32853
6459    -9100
6460   -39378
6461   -15464
6462    29681
6463    33578
6464    -8230
6465   -38999
6466   -15582
6467    28903
6468    33861
6469    -5946
6470   -39921
6471   -17222
6472    27932
6473    33681
6474    -5122
6475   -38018
6476   -19288
6477    26711
6478    34747
6479    -3279
6480   -37639
6481   -20157
6482    25058
6483    35236
6484    -2486
6485   -35970
6486   -21499
6487    23586
6488    36461
6489     -973
6490   -35230
6491   -22597
6492    21144
6493    35761
6494      952
6495   -34903
6496   -23341
6497    20828
6498    37214
6499     2414
6500   -36003
6501   -23957
6502    18887
6503    37971
6504     3949
6505   -35028
6506   -25692
6507    18490
6508    37950
6509     5937
6510   -33778
6511   -27320
6512    17709
6513    38631
6514     6726
6515   -34927
6516   -27839
6517    16576
6518    37955
6519     8295
6520   -33230
6521   -29635
6522    15419
6523    37323
6524    10637
6525   -31836
6526   -29845
6527    12455
6528    36880
6529    11269
6530   -30818
6531   -31350
6532    11840
6533    38019
6534    12295
6535   -29415
6536   -30975
6537     9637
6538    37535
6539    13901
6540   -28621
6541   -32414
6542     8408
6543    38119
6544    14659
6545   -27800
6546   -32970
6547     6276
6548    37539
6549    16936
6550   -26831
6551   -34543
6552     6157
6553    37896
6554    16669
6555   -25290
6556   -33605
6557     3938
6558    37549
6559    19984
6560   -25032
6561   -35046
6562     3510
6563    37283
6564    19414
6565   -23703
6566   -35504
6567     2439
6568    36891
6569    21454
6570   -23369
6571   -35790
6572     -136
6573    34786
6574    23061
6575   -20515
6576   -36745
6577    -1067
6578    35893
6579    24021
6580   -20419
6581   -35694
6582    -4568
6583    34272
6584    24074
6585   -18381
6586   -37064
6587    -4776
6588    33842
6589    26049
6590   -17075
6591   -36341
6592    -6772
6593    33637
6594    27875
6595   -16694
6596   -36597
6597    -6971
6598    32364
6599    27943
6600   -15263
6601   -36222
6602    -9928
6603    32491
6604    29143
6605   -14280
6606   -38146
6607    -9399
6608    29665
6609    29737
6610   -12322
6611   -37604
6612   -10726
6613    30353
6614    29905
6615   -11759
6616   -36236
6617   -12600
6618    28322
6619    31395
6620    -9275
6621   -38562
6622   -13298
6623    27944
6624    31168
6625    -7414
6626   -35478
6627   -15638
6628    26046
6629    33522
6630    -6299
6631   -36757
6632   -16065
6633    25523
6634    32801
6635    -3397
6636   -35769
6637   -19765
6638    24369
6639    34009
6640    -4126
6641   -35599
6642   -18791
6643    23246
6644    34343
6645    -1645
6646   -36062
6647   -21456
6648    23650
6649    35025
6650    -1476
6651   -34032
6652   -20944
6653    20645
6654    35157
6655      768
6656   -35593
6657   -22977
6658    21221
6659    35192
6660     2138
6661   -34459
6662   -24359
6663    18791
6664    35736
6665     3710
6666   -34031
6667   -23835
6668    17916
6669    35185
6670     5192
6671   -32144
6672   -26292
6673    16267
6674    36937
6675     6503
6676   -31801
6677   -25994
6678    14878
6679    34940
6680     8730
6681   -30253
6682   -28484
6683    14783
6684    35802
6685     9303
6686   -29947
6687   -28092
6688    11425
6689    36247
6690    11171
6691   -30065
6692   -29006
6693    11651
6694    36287
6695    10474
6696   -27817
6697   -30164
6698     8917
6699    37225
6700    13358
6701   -29586
6702   -30234
6703     8362
6704    35946
6705    14206
6706   -27041
6707   -32203
6708     6720
6709    36844
6710    16266
6711   -26179
6712   -32045
6713     5686
6714    35571
6715    18212
6716   -24854
6717   -33628
6718     4723
6719    35122
6720    17145
6721   -23270
6722   -33446
6723     2201
6724    33200
6725    19558
6726   -22983
6727   -34695
6728     1745
6729    34055
6730    20160
6731   -21002
6732   -34508
6733     -468
6734    34326
6735    22035
6736   -19576
6737   -34537
6738     -995
6739    33337
6740    22455
6741   -18334
6742   -35998
6743    -2942
6744    34070
6745    23382
6746   -19401
6747   -34642
6748    -4858
6749    32869
6750    25154
6751   -16060
6752   -36930
6753    -5647
6754    32979
6755    24314
6756   -15752
6757   -34697
6758    -7313
6759    31526
6760    27766
6761   -14930
6762   -36165
6763    -7019
6764    29602
6765    27163
6766   -11847
6767   -35772
6768   -11139
6769    29658
6770    27682
6771   -11896
6772   -35726
6773   -10695
6774    28179
6775    28183
6776    -8682
6777   -35951
6778   -13153
6779    28787
6780    29229
6781    -8891
6782   -34833
6783   -13081
6784    25044
6785    29535
6786    -6689
6787   -35876
6788   -14915
6789    26921
6790    30247
6791    -6802
6792   -35510
6793   -15952
6794    25880
6795    32688
6796    -5105
6797   -34803
6798   -16485
6799    24338
6800    32513
6801    -3423
6802   -34024
6803   -18193
6804    23848
6805    34232
6806    -3320
6807   -34635
6808   -18271
6809    20678
6810    33128
6811     -616
6812   -33755
6813   -21639
6814    20597
6815    33513
6816      891
6817   -32506
6818   -21625
6819    18028
6820    33838
6821     2083
6822   -32779
6823   -22602
6824    17944
6825    34242
6826     4709
6827   -30464
6828   -23794
6829    16908
6830    34680
6831     5453
6832   -32384
6833   -23859
6834    15134
6835    33766
6836     5981
6837   -29316
6838   -25299
6839    15250
6840    34555
6841     6629
6842   -30238
6843   -25636
6844    13846
6845    34600
6846     8492
6847   -28560
6848   -27159
6849    12585
6850    35936
6851     9533
6852   -29310
6853   -27497
6854     9312
6855    35405
6856    12083
6857   -29376
6858   -30322
6859     9331
6860    34142
6861    12937
6862   -25865
6863   -29103
6864     7079
6865    34934
6866    14214
6867   -26084
6868   -29767
6869     7095
6870    33280
6871    15325
6872   -23667
6873   -31929
6874     5792
6875    34746
6876    15252
6877   -24649
6878   -30642
6879     3897
6880    33125
6881    17745
6882   -22819
6883   -32201
6884     3338
6885    34236
6886    18195
6887   -21973
6888   -32685
6889     1734
6890    33503
6891    19812
6892   -21244
6893   -33986
6894      899
6895    32064
6896    20540
6897   -19165
6898   -33102
6899     -748
6900    33383
6901    20983
6902   -20638
6903   -33168
6904    -2464
6905    31748
6906    23148
6907   -16920
6908   -33498
6909    -3640
6910    30890
6911    23892
6912   -15870
6913   -32585
6914    -4737
6915    29466
6916    25222
6917   -13619
6918   -35015
6919    -6393
6920    28957
6921    24923
6922   -14778
6923   -33791
6924    -8598
6925    29022
6926    27438
6927   -11846
6928   -34902
6929    -8684
6930    27948
6931    26026
6932    -9841
6933   -34347
6934   -11781
6935    27370
6936    27969
6937   -10304
6938   -34482
6939   -10589
6940    27768
6941    28548
6942    -8562
6943   -35188
6944   -12908
6945    27857
6946    29738
6947    -8220
6948   -33668
6949   -14297
6950    24127
6951    30616
6952    -5358
6953   -33764
6954   -14618
6955    24264
6956    29250
6957    -5435
6958   -33439
6959   -17232
6960    21817
6961    31119
6962    -4451
6963   -33572
6964   -17493
6965    20603
6966    30764
6967    -2313
6968   -31858
6969   -19045
6970    20088
6971    31576
6972     -960
6973   -32277
6974   -19750
6975    19821
6976    31748
6977     1075
6978   -32203
6979   -21007
6980    19285
6981    32262
6982     1908
6983   -30588
6984   -20744
6985    17920
6986    32688
6987     2814
6988   -31528
6989   -23113
6990    17334
6991    33595
6992     3373
6993   -30260
6994   -22892
6995    14787
6996    33802
6997     5453
6998   -30265
6999   -23800
7000    14204
7001    32748
7002     7621
7003   -27450
7004   -26425
7005    12894
7006    34012
7007     8103
7008   -28912
7009   -25382
7010    11248
7011    33104
7012    10053
7013   -27459
7014   -27835
7015    10142
7016    33421
7017    10796
7018   -26770
7019   -26687
7020     9135
7021    32685
7022    11998
7023   -25628
7024   -28857
7025     8615
7026    32200
7027    12539
7028   -24354
7029   -29413
7030     5869
7031    34248
7032    14699
7033   -23907
7034   -29648
7035     6541
7036    33260
7037    15471
7038   -23611
7039   -29610
7040     3592
7041    33220
7042    17310
7043   -22572
7044   -30396
7045     2952
7046    31607
7047    17285
7048   -20239
7049   -30717
7050      780
7051    32200
7052    19692
7053   -20407
7054   -31163
7055      479
7056    30893
7057    20349
7058   -17511
7059   -31960
7060    -1533
7061    32328
7062    20545
7063   -18230
7064   -31025
7065    -2924
7066    29402
7067    22856
7068   -16379
7069   -32944
7070    -3459
7071    28728
7072    22368
7073   -15585
7074   -32647
7075    -5409
7076    29188
7077    24704
7078   -14401
7079   -33336
7080    -5754
7081    28754
7082    24520
7083   -12315
7084   -33500
7085    -7472
7086    28957
7087    25714
7088   -12386
7089   -32354
7090    -9427
7091    28341
7092    27139
7093   -10145
7094   -33942
7095    -9796
7096    27148
7097    27205
7098    -9973
7099   -32404
7100   -11347
7101    24990
7102    27798
7103    -7759
7104   -32673
7105   -11453
7106    26005
7107    27170
7108    -6696
7109   -31479
7110   -13757
7111    23519
7112    30878
7113    -6046
7114   -32277
7115   -13914
7116    22243
7117    29353
7118    -3734
7119   -32384
7120   -15952
7121    22167
7122    30285
7123    -2831
7124   -32298
7125   -16186
7126    20699
7127    31241
7128    -1085
7129   -32424
7130   -18264
7131    21479
7132    30882
7133     -986
7134   -30779
7135   -18558
7136    19211
7137    30798
7138      893
7139   -31652
7140   -20861
7141    18459
7142    30382
7143      919
7144   -29355
7145   -22212
7146    15939
7147    31987
7148     2836
7149   -30171
7150   -21625
7151    15632
7152    30991
7153     4936
7154   -28588
7155   -22448
7156    14702
7157    32143
7158     4653
7159   -29261
7160   -23026
7161    12852
7162    31866
7163     7237
7164   -27921
7165   -24285
7166    12702
7167    31993
7168     7091
7169   -27241
7170   -25142
7171    11150
7172    31650
7173     9951
7174   -26731
7175   -25527
7176    10272
7177    32874
7178    10361
7179   -25390
7180   -26556
7181     9283
7182    33119
7183    12592
7184   -25824
7185   -27066
7186     7174
7187    31612
7188    12730
7189   -24224
7190   -29504
7191     6256
7192    33445
7193    12738
7194   -23049
7195   -27925
7196     4843
7197    31072
7198    15742
7199   -21908
7200   -29597
7201     4247
7202    31635
7203    15573
7204   -21141
7205   -27779
7206     1240
7207    30667
7208    17235
7209   -20275
7210   -29674
7211     1579
7212    29628
7213    18490
7214   -19229
7215   -29126
7216     -232
7217    30374
7218    19816
7219   -18454
7220   -30824
7221      154
7222    29313
7223    21151
7224   -16839
7225   -30562
7226    -2623
7227    30145
7228    19818
7229   -17955
7230   -30783
7231    -3867
7232    28469
7233    22640
7234   -13852
7235   -32802
7236    -4442
7237    29204
7238    21946
7239   -13523
7240   -31022
7241    -6113
7242    26635
7243    23012
7244   -13017
7245   -31123
7246    -7355
7247    26879
7248    23645
7249   -11232
7250   -31051
7251    -8701
7252    25711
7253    25458
7254   -10675
7255   -31239
7256    -9014
7257    26004
7258    25724
7259    -9724
7260   -30968
7261   -10119
7262    24698
7263    26549
7264    -7564
7265   -30927
7266   -11700
7267    22803
7268    27755
7269    -6979
7270   -32042
7271   -12529
7272    24042
7273    28494
7274    -5889
7275   -30687
7276   -14308
7277    21707
7278    28267
7279    -4025
7280   -33232
7281   -14386
7282    21634
7283    28395
7284    -2486
7285   -30328
7286   -16414
7287    20427
7288    29344
7289    -2158
7290   -30387
7291   -16362
7292    18446
7293    29045
7294     -471
7295   -28715
7296   -18630
7297    19290
7298    29548
7299     -470
7300   -28820
7301   -19029
7302    16711
7303    30456
7304     2661
7305   -29296
7306   -19818
7307    16351
7308    29722
7309     2527
7310   -28582
7311   -19794
7312    14243
7313    31758
7314     4219
7315   -28671
7316   -21566
7317    15060
7318    30511
7319     5541
7320   -27311
7321   -23253
7322    12030
7323    32046
7324     5105
7325   -28177
7326   -23725
7327    11890
7328    30469
7329     8695
7330   -26534
7331   -24096
7332    11467
7333    31618
7334     8527
7335   -26295
7336   -25706
7337     9935
7338    30871
7339    10187
7340   -24722
7341   -25851
7342     8686
7343    30903
7344     9581
7345   -24136
7346   -25493
7347     6746
7348    30654
7349    12412
7350   -23347
7351   -26345
7352     6325
7353    30054
7354    12811
7355   -21821
7356   -26526
7357     4386
7358    31011
7359    14160
7360   -22490
7361   -27022
7362     3237
7363    29025
7364    14251
7365   -21044
7366   -28623
7367     2894
7368    30286
7369    17011
7370   -20020
7371   -28548
7372     1412
7373    29501
7374    17665
7375   -18618
7376   -29865
7377      722
7378    29147
7379    18209
7380   -16760
7381   -28861
7382    -1088
7383    27625
7384    19603
7385   -16140
7386   -30021
7387    -1939
7388    28286
7389    19491
7390   -15266
7391   -30385
7392    -3752
7393    28939
7394    19744
7395   -15578
7396   -29571
7397    -4083
7398    27015
7399    22597
7400   -13204
7401   -30599
7402    -6544
7403    27460
7404    22486
7405   -12992
7406   -29672
7407    -7228
7408    25451
7409    25111
7410   -11356
7411   -31085
7412    -8118
7413    26302
7414    24586
7415   -10183
7416   -29729
7417    -9067
7418    24252
7419    26500
7420    -9147
7421   -31433
7422   -10104
7423    24722
7424    24434
7425    -6616
7426   -30397
7427   -10772
7428    22960
7429    27412
7430    -6713
7431   -29792
7432   -11997
7433    21533
7434    26698
7435    -5137
7436   -31051
7437   -13697
7438    21194
7439    27632
7440    -5615
7441   -28197
7442   -14707
7443    19399
7444    27990
7445    -2604
7446   -29186
7447   -15764
7448    19831
7449    27190
7450    -1862
7451   -27588
7452   -16704
7453    18735
7454    28357
7455    -1481
7456   -29303
7457   -16539
7458    18467
7459    29047
7460      218
7461   -27778
7462   -18701
7463    16131
7464    29097
7465     1201
7466   -28761
7467   -19042
7468    15378
7469    30121
7470     3084
7471   -27434
7472   -21947
7473    15792
7474    29103
7475     3719
7476   -26756
7477   -21284
7478    12599
7479    29638
7480     5313
7481   -26776
7482   -22592
7483    13539
7484    29217
7485     5603
7486   -24734
7487   -22086
7488    11356
7489    29707
7490     7777
7491   -25512
7492   -23391
7493    10965
7494    28884
7495     7521
7496   -23104
7497   -24900
7498     8891
7499    31296
7500     9429
7501   -23833
7502   -24274
7503     8196
7504    28914
7505    11328
7506   -22246
7507   -25775
7508     6710
7509    30499
7510    11254
7511   -22303
7512   -26009
7513     4715
7514    29609
7515    14545
7516   -23233
7517   -26698
7518     5137
7519    29126
7520    13696
7521   -20198
7522   -26338
7523     3018
7524    30056
7525    15046
7526   -19799
7527   -27488
7528     2749
7529    29299
7530    15146
7531   -17088
7532   -27721
7533      898
7534    28910
7535    16301
7536   -19302
7537   -27405
7538      593
7539    27672
7540    16538
7541   -15468
7542   -29002
7543     -968
7544    28812
7545    18075
7546   -15970
7547   -28040
7548    -2622
7549    26714
7550    19595
7551   -14776
7552   -29797
7553    -2687
7554    26762
7555    19675
7556   -14268
7557   -28170
7558    -5236
7559    25766
7560    21346
7561   -12998
7562   -29334
7563    -5150
7564    25892
7565    22619
7566   -11931
7567   -29623
7568    -7654
7569    26474
7570    23144
7571   -10651
7572   -29222
7573    -6801
7574    23806
7575    24122
7576    -8906
7577   -29162
7578    -8444
7579    24964
7580    22654
7581    -8465
7582   -28573
7583    -9980
7584    22116
7585    25048
7586    -7428
7587   -29511
7588   -10243
7589    23200
7590    24263
7591    -5766
7592   -27962
7593   -12404
7594    21662
7595    26002
7596    -5731
7597   -28164
7598   -12450
7599    20102
7600    25678
7601    -3446
7602   -27961
7603   -14441
7604    19639
7605    27120
7606    -3885
7607   -27937
7608   -15406
7609    17801
7610    26799
7611    -1182
7612   -28796
7613   -16609
7614    18623
7615    26809
7616    -1094
7617   -26997
7618   -17161
7619    16325
7620    28450
7621      572
7622   -28233
7623   -16237
7624    15430
7625    27234
7626     1066
7627   -25823
7628   -19086
7629    14160
7630    28081
7631     2453
7632   -26936
7633   -18756
7634    14210
7635    27545
7636     3716
7637   -25259
7638   -20284
7639    14774
7640    27313
7641     4540
7642   -25429
7643   -20391
7644    12088
7645    27670
7646     6649
7647   -24839
7648   -22350
7649    11953
7650    28407
7651     6895
7652   -24069
7653   -21839
7654     8276
7655    28823
7656     7990
7657   -23635
7658   -23978
7659     9272
7660    28488
7661     9892
7662   -23357
7663   -23436
7664     7308
7665    29512
7666    10308
7667   -22348
7668   -24080
7669     6732
7670    28260
7671    11441
7672   -22077
7673   -25847
7674     5356
7675    28586
7676    11303
7677   -20109
7678   -25159
7679     4387
7680    27491
7681    13987
7682   -20103
7683   -25022
7684     3613
7685    28228
7686    13022
7687   -18939
7688   -26352
7689     1770
7690    26849
7691    15756
7692   -18855
7693   -26023
7694     1436
7695    27996
7696    15290
7697   -16659
7698   -27357
7699     -145
7700    26651
7701    17297
7702   -16912
7703   -26654
7704    -1333
7705    26226
7706    17813
7707   -13354
7708   -28359
7709    -2089
7710    26683
7711    18821
7712   -14797
7713   -27067
7714    -3986
7715    26233
7716    20196
7717   -13745
7718   -28769
7719    -4208
7720    24860
7721    20557
7722   -12166
7723   -27331
7724    -5817
7725    24508
7726    20890
7727   -11737
7728   -28967
7729    -5550
7730    22667
7731    21022
7732   -10484
7733   -27749
7734    -8085
7735    24273
7736    21561
7737    -9607
7738   -27935
7739    -8363
7740    21113
7741    22779
7742    -7808
7743   -27481
7744    -9879
7745    23541
7746    22653
7747    -7336
7748   -27844
7749   -10379
7750    21674
7751    25455
7752    -5642
7753   -27942
7754   -12030
7755    20818
7756    25073
7757    -4730
7758   -28269
7759   -14336
7760    19396
7761    26627
7762    -4721
7763   -26992
7764   -13825
7765    18650
7766    24855
7767    -1522
7768   -27005
7769   -15747
7770    17506
7771    26305
7772    -1845
7773   -26850
7774   -16004
7775    16369
7776    25566
7777      -32
7778   -27822
7779   -16358
7780    16522
7781    26713
7782       80
7783   -25680
7784   -16110
7785    15411
7786    26767
7787     2020
7788   -27801
7789   -17585
7790    14519
7791    28002
7792     2613
7793   -24243
7794   -19887
7795    13580
7796    26638
7797     3982
7798   -25148
7799   -18624
7800    12354
7801    26973
7802     4275
7803   -25251
7804   -21260
7805    12216
7806    27258
7807     6221
7808   -24454
7809   -20784
7810    10101
7811    28358
7812     6944
7813   -23011
7814   -22080
7815     9964
7816    27421
7817     7963
7818   -23234
7819   -21382
7820     8542
7821    27340
7822     7711
7823   -21426
7824   -22261
7825     7832
7826    26458
7827    10277
7828   -21189
7829   -23733
7830     6071
7831    27970
7832    10573
7833   -20209
7834   -24788
7835     7004
7836    26085
7837    11987
7838   -19455
7839   -24613
7840     4456
7841    25978
7842    11775
7843   -18932
7844   -25397
7845     3434
7846    25905
7847    14073
7848   -18616
7849   -25330
7850     2184
7851    27210
7852    14012
7853   -17940
7854   -26207
7855       51
7856    26367
7857    16578
7858   -15891
7859   -25641
7860      214
7861    27494
7862    15893
7863   -15844
7864   -26081
7865    -1330
7866    25740
7867    17803
7868   -15997
7869   -25952
7870    -2663
7871    24183
7872    16789
7873   -13859
7874   -26777
7875    -1785
7876    24742
7877    19214
7878   -14568
7879   -26390
7880    -3043
7881    24558
7882    19145
7883   -11109
7884   -28631
7885    -4356
7886    23998
7887    20779
7888   -11233
7889   -27473
7890    -5863
7891    24327
7892    21113
7893    -9156
7894   -28077
7895    -6987
7896    22478
7897    21998
7898    -9015
7899   -26238
7900    -9282
7901    22712
7902    22713
7903    -7217
7904   -28378
7905    -9032
7906    21780
7907    22563
7908    -7176
7909   -26223
7910   -10791
7911    21112
7912    22675
7913    -5120
7914   -27606
7915    -9382
7916    18637
7917    24285
7918    -5295
7919   -25890
7920   -11745
7921    20187
7922    24351
7923    -3067
7924   -26904
7925   -10731
7926    17882
7927    24818
7928    -3151
7929   -25835
7930   -12979
7931    17647
7932    24108
7933    -1173
7934   -26151
7935   -13907
7936    15129
7937    25019
7938    -1025
7939   -25973
7940   -17143
7941    16199
7942    24462
7943     1101
7944   -25847
7945   -17048
7946    14086
7947    26582
7948     1282
7949   -24180
7950   -17234
7951    13994
7952    25310
7953     3198
7954   -24745
7955   -17580
7956    12881
7957    26617
7958     3140
7959   -22945
7960   -19023
7961    11712
7962    25978
7963     5315
7964   -23539
7965   -18693
7966    10079
7967    26683
7968     4834
7969   -22373
7970   -20694
7971    11294
7972    25766
7973     7300
7974   -22466
7975   -20388
7976     8951
7977    26898
7978     7041
7979   -21389
7980   -22532
7981     8950
7982    25545
7983     9273
7984   -22018
7985   -22315
7986     6640
7987    26576
7988     9635
7989   -19899
7990   -24224
7991     7567
7992    26096
7993    11208
7994   -19962
7995   -22533
7996     4233
7997    28175
7998    11668
7999   -18608
8000   -24131
8001     4513
8002    25622
8003    12018
8004   -17913
8005   -23306
8006     2866
8007    27664
8008    12692
8009   -18114
8010   -23355
8011     3597
8012    24149
8013    14214
8014   -17427
8015   -24853
8016     1161
8017    27085
8018    14047
8019   -16194
8020   -25234
8021      491
8022    23570
8023    16664
8024   -15592
8025   -24465
8026    -1007
8027    25068
8028    15348
8029   -13061
8030   -25825
8031    -1627
8032    23848
8033    18849
8034   -13426
8035   -24510
8036    -4320
8037    25071
8038    17055
8039   -10770
8040   -26965
8041    -4366
8042    22492
8043    20157
8044   -11985
8045   -25508
8046    -5790
8047    24247
8048    18667
8049    -9353
8050   -26032
8051    -5271
8052    21394
8053    20149
8054   -10482
8055   -25276
8056    -7106
8057    21808
8058    19882
8059    -7058
8060   -26925
8061    -6768
8062    20112
8063    21912
8064    -9474
8065   -24543
8066    -9631
8067    20705
8068    20889
8069    -6135
8070   -27276
8071    -8264
8072    19349
8073    22843
8074    -7515
8075   -24607
8076   -12139
8077    20447
8078    21259
8079    -3950
8080   -27011
8081   -10798
8082    16973
8083    24511
8084    -3998
8085   -25206
8086   -13718
8087    18158
8088    23002
8089     -971
8090   -26519
8091   -12819
8092    15010
8093    24881
8094    -2587
8095   -24090
8096   -15279
8097    16899
8098    23398
8099      284
8100   -25277
8101   -13668
8102    14908
8103    27099
8104     -940
8105   -22989
8106   -17302
8107    16316
8108    23125
8109     2819
8110   -24527
8111   -15304
8112    11953
8113    26004
8114      477
8115   -22091
8116   -18208
8117    13821
8118    24295
8119     4485
8120   -24403
8121   -16074
$$ Imaginary data points
##PAGE= N=2
##DATA TABLE= (X++(I..I)), XYDATA
0   305567
1  2966534
2  -367350
3 -2735462
4  1309205
5  1953640
6 -1743599
7 -1370139
8  1669146
9   601291
10 -1396750
11  -123310
12  1110447
13  -146794
14  -659639
15   491313
16   564739
17  -601513
18  -232654
19   868656
20   222023
21  -684306
22    89375
23   355021
24  -385769
25   -34567
26   289740
27  -800393
28  -341522
29  1310301
30   -25862
31 -1888360
32   320686
33  1888509
34  -785722
35 -1546374
36  1349370
37  1163238
38 -1432277
39  -273333
40  1798251
41  -157067
42 -1626692
43   640800
44  1467392
45  -886015
46 -1229855
47   943420
48   829547
49 -1238650
50  -730928
51  1100127
52   134216
53 -1311483
54   238454
55  1265065
56  -571473
57 -1009092
58   762753
59   596736
60  -564549
61   106273
62   367532
63  -416169
64   339352
65   844974
66  -690262
67  -855995
68   786295
69   433681
70  -925567
71  -208370
72   582787
73  -311793
74  -479037
75   489333
76   154400
77  -838427
78   -70885
79  1179544
80   262076
81 -1061485
82    69706
83  1280982
84  -130603
85 -1027205
86   515020
87   776972
88  -860461
89  -451296
90  1032913
91   -18060
92 -1241497
93    68523
94   777189
95  -416272
96  -506636
97   349123
98    28488
99  -203582
100   436509
101   152065
102  -545699
103    87540
104   651227
105    41540
106  -186192
107   137409
108   -47483
109   -48343
110   374882
111    35024
112  -671694
113  -266501
114   617882
115   303428
116  -702438
117  -505033
118   513364
119   314586
120  -576388
121  -134148
122   515854
123  -186743
124  -298118
125   714653
126   269686
127  -843816
128   -36853
129   874058
130   -42983
131  -571549
132   178835
133   256260
134  -237721
135   -17508
136   146917
137  -291491
138  -318553
139   184432
140   302274
141   -55003
142  -256940
143   -72354
144   138778
145   204057
146   107203
147  -248476
148  -306799
149   374687
150   611197
151  -267483
152  -621481
153   213453
154   419699
155  -253307
156  -167924
157   207384
158  -240809
159  -243798
160   534722
161   208525
162  -795403
163  -269381
164   778022
165   230652
166  -559584
167   -16103
168   382917
169   -61607
170   -56310
171   227224
172  -113401
173  -315245
174   153896
175   379175
176   -29825
177  -322658
178  -129550
179   140422
180   124290
181   -55070
182  -173209
183  -190356
184    29140
185   377424
186   107793
187  -484200
188  -171889
189   416996
190   103915
191  -147931
192   142912
193   -76189
194  -253832
195   436885
196   432752
197  -622047
198  -519348
199   583266
200   433473
201  -428151
202  -276559
203   206274
204    33037
205  -101840
206   124531
207   -20486
208  -374006
209    -6457
210   523744
211   101637
212  -480293
213  -121919
214   330840
215   104453
216   -75960
217    23587
218  -117102
219   -84548
220   329158
221   188494
222  -398016
223  -282897
224   236166
225   186123
226   -88345
227   -28969
228   -64150
229  -187315
230   184432
231   400217
232  -268704
233  -568700
234   244944
235   597911
236  -117597
237  -388545
238    76392
239   141070
240   -54811
241   130492
242    86205
243  -342634
244  -178271
245   451050
246   302001
247  -455857
248  -414993
249   299254
250   287050
251  -193908
252   -85561
253    60669
254  -138262
255   127758
256   394543
257  -199969
258  -492818
259   198544
260   416609
261   -99126
262  -129662
263    45739
264  -141359
265    23673
266   352182
267   -68834
268  -521966
269   -33015
270   499214
271   103051
272  -393902
273  -134728
274   162232
275     4766
276    22320
277   158666
278  -177598
279  -302556
280   336744
281   503881
282  -290362
283  -504404
284   193522
285   383556
286   -54202
287  -142881
288    -6967
289   -95147
290    -7667
291   280464
292    24019
293  -483828
294  -169027
295   443683
296   182756
297  -309112
298  -132185
299    78824
300     1178
301   168075
302   168317
303  -320367
304  -235453
305   455938
306   354611
307  -311660
308  -274614
309   141808
310   113676
311    -8846
312    67082
313   -92728
314  -309257
315    64436
316   433784
317   -74167
318  -563865
319   -57013
320   429662
321    67478
322  -195510
323    22143
324   -18970
325   -62201
326   285095
327   197922
328  -355822
329  -251480
330   357860
331   357923
332  -161053
333  -292971
334   -14650
335   103721
336    73167
337    51213
338  -175020
339  -305380
340   123609
341   420272
342   -80058
343  -445074
344   -20108
345   258842
346    50052
347    25785
348     7033
349  -210128
350     -363
351   410528
352   121920
353  -429482
354  -219951
355   346644
356   254287
357  -179890
358  -159272
359    11983
360   -50180
361    69912
362   224148
363  -174823
364  -430208
365   166187
366   490707
367   -92059
368  -367856
369     4212
370   134022
371    70778
372   122853
373   -59956
374  -278547
375    28881
376   385070
377    92532
378  -355907
379  -208912
380   186504
381   203940
382    -3877
383  -103874
384  -158685
385   -70514
386   251887
387   228115
388  -297460
389  -347154
390   225521
391   356411
392   -56216
393  -207029
394   -61088
395     8669
396    96139
397   181154
398   -67744
399  -339231
400    -9124
401   432497
402   124804
403  -379358
404  -183114
405   192910
406   105645
407    18147
408    33619
409  -204952
410  -153967
411   336927
412   251084
413  -329223
414  -301652
415   164562
416   239433
417    31193
418   -86074
419  -155502
420   -95034
421   186604
422   247154
423  -155537
424  -377559
425    45868
426   402929
427    80291
428  -257570
429   -93717
430    31800
431    48006
432   212010
433    38003
434  -362314
435  -101728
436   414759
437   194337
438  -304261
439  -233955
440    83337
441   150957
442    85007
443   -29753
444  -196074
445  -140031
446   187586
447   275868
448  -140014
449  -385021
450    24517
451   344962
452    81025
453  -140492
454   -90988
455   -76442
456    75906
457   285609
458     5439
459  -380209
460   -80482
461   384659
462   168996
463  -239129
464  -179715
465     7738
466    53792
467   147778
468    87201
469  -266739
470  -255940
471   290481
472   345359
473  -244059
474  -347234
475    90432
476   197928
477    65729
478    32715
479  -116227
480  -205427
481   116215
482   335032
483   -29027
484  -377826
485   -95311
486   323346
487   197221
488  -168487
489  -167746
490   -16753
491     4755
492   159699
493   169415
494  -286477
495  -299073
496   337147
497   347093
498  -248512
499  -257624
500    73216
501    53659
502    82394
503   163696
504  -162292
505  -303672
506   171448
507   373277
508   -83669
509  -361528
510   -63773
511   244462
512   144739
513   -56983
514   -91641
515  -124607
516   -35875
517   260926
518   170102
519  -337888
520  -286272
521   312189
522   322634
523  -180661
524  -221261
525    19636
526    13749
527    87956
528   194529
529  -131825
530  -349455
531   129487
532   438119
533   -60396
534  -387244
535   -16279
536   193639
537    46473
538    59702
539   -26090
540  -265061
541   -30171
542   353918
543    89617
544  -352443
545  -179233
546   220416
547   216306
548   -36612
549  -149633
550   -92228
551     2953
552   133668
553   192550
554  -111536
555  -361415
556    93351
557   460941
558   -39521
559  -381612
560    -6951
561   135387
562    -7193
563   133318
564    29579
565  -347409
566   -57416
567   437643
568    89054
569  -381067
570  -141978
571   196184
572   155642
573    33883
574   -61172
575  -157387
576   -62256
577   207832
578   196345
579  -199963
580  -311714
581   114363
582   326755
583    -3320
584  -220333
585   -71836
586    11248
587    59499
588   185195
589   -13521
590  -322277
591   -43482
592   392273
593   141030
594  -320974
595  -169322
596   157502
597   102773
598    44760
599    42104
600  -210726
601  -182881
602   289386
603   262609
604  -285811
605  -304516
606   141338
607   229209
608    33750
609   -74011
610  -158743
611   -85905
612   183813
613   212019
614   -99494
615  -279033
616   -22387
617   319324
618   162146
619  -238669
620  -185946
621    79024
622    81098
623    87038
624    67671
625  -234940
626  -217355
627   294114
628   277853
629  -270135
630  -263763
631   117706
632   132912
633    66687
634    60473
635  -154072
636  -205969
637   170596
638   320043
639   -91228
640  -347981
641   -15341
642   290989
643   126578
644  -124210
645  -158487
646   -97332
647    62123
648   238812
649    40863
650  -335568
651  -158992
652   315043
653   235745
654  -187181
655  -233615
656     8666
657   130658
658   141700
659    70238
660  -165496
661  -221043
662   171390
663   342088
664  -107537
665  -356376
666     -862
667   219313
668    63546
669   -11829
670   -85851
671  -217353
672    14725
673   317528
674    43851
675  -325254
676  -136741
677   228799
678   226011
679   -35952
680  -179532
681   -98030
682    61527
683   194903
684   140876
685  -184372
686  -298166
687   133600
688   372230
689   -64064
690  -356331
691   -65994
692   137339
693   106649
694    96887
695  -115584
696  -293328
697    67274
698   383798
699    38324
700  -332539
701  -115752
702   221536
703   184223
704    -7477
705  -113892
706  -157656
707   -31549
708   225966
709   165441
710  -240256
711  -287821
712   151192
713   283116
714   -42107
715  -194701
716   -96660
717     1809
718   155854
719   199752
720   -87724
721  -290445
722     8989
723   345149
724   120158
725  -270825
726  -190936
727   112300
728   170977
729    74680
730   -70028
731  -252067
732  -117389
733   290643
734   215457
735  -281196
736  -270080
737   163473
738   250574
739    40612
740  -104341
741  -156843
742   -46376
743   206046
744   221762
745  -120945
746  -300371
747    22712
748   311565
749    72753
750  -248475
751  -155217
752    39291
753    74010
754   132056
755    24701
756  -282499
757  -139270
758   320230
759   209870
760  -224438
761  -196381
762    76367
763   158122
764   131459
765     5378
766  -215808
767  -156263
768   205876
769   264169
770  -122542
771  -321636
772   -22296
773   264094
774   115222
775  -142433
776  -170929
777   -68675
778   117133
779   240713
780    -7024
781  -308865
782   -98306
783   296780
784   195173
785  -190951
786  -218907
787    41937
788   147011
789   107611
790    21751
791  -174571
792  -193261
793   171343
794   308198
795  -122221
796  -318901
797    49820
798   209179
799    37208
800    -5745
801   -98710
802  -214861
803    71498
804   318057
805   -16609
806  -329438
807   -83534
808   227120
809   153931
810   -75719
811  -175771
812   -88253
813   105696
814   219699
815    86000
816  -205981
817  -212888
818   190085
819   318857
820   -98811
821  -298989
822   -17957
823   160588
824    94755
825    11621
826  -146818
827  -225893
828    63813
829   295929
830   -10199
831  -317473
832   -75985
833   240600
834   150646
835   -55793
836   -96412
837   -84844
838    22799
839   240174
840   136849
841  -245972
842  -201207
843   193631
844   214787
845   -83465
846  -193426
847  -100505
848    25737
849   141483
850    94250
851  -154998
852  -242890
853    55928
854   309506
855    75531
856  -272479
857  -125630
858   209398
859   167594
860     -402
861   -63491
862  -177726
863   -53912
864   295980
865   148536
866  -316098
867  -215552
868   191750
869   174747
870   -54151
871  -126597
872  -133918
873    -7167
874   217422
875   139544
876  -166452
877  -204476
878    78130
879   253937
880    54680
881  -208908
882  -133574
883    94935
884   141070
885    58886
886   -75971
887  -209070
888   -74903
889   237613
890   164611
891  -230508
892  -224946
893   140064
894   210411
895    23060
896   -65424
897  -115671
898   -83760
899   187984
900   263798
901  -153045
902  -329846
903    89689
904   278148
905   -16174
906  -160374
907  -107885
908   -67083
909   127056
910   214741
911  -107392
912  -295230
913    19141
914   267330
915   100171
916  -134915
917  -155151
918    30653
919   203638
920   119264
921   -79436
922  -159809
923   -77184
924   149763
925   210975
926  -120601
927  -297752
928    15859
929   220773
930    33514
931  -108756
932  -116029
933  -102923
934   108430
935   258392
936   -40369
937  -289211
938   -21510
939   262423
940   133792
941  -115210
942  -153115
943   -23787
944   123015
945   171022
946    -3130
947  -241987
948  -141567
949   196940
950   208151
951  -126610
952  -248274
953   -10521
954   163841
955   102832
956   -30263
957  -152681
958  -132019
959   118258
960   257661
961    -8520
962  -278374
963   -65055
964   245559
965   122884
966  -104701
967  -108313
968   -79327
969    34347
970   231544
971    62059
972  -291220
973  -145403
974   229696
975   162680
976  -103559
977  -146092
978   -70064
979    72276
980   193769
981    33555
982  -209202
983  -142360
984   121358
985   227229
986    19003
987  -233457
988  -109683
989   187708
990   167215
991   -45673
992  -127860
993  -117467
994    14399
995   236029
996   101623
997  -280374
998  -184043
999   208397
1000   182279
1001   -82397
1002  -134389
1003   -75717
1004    16791
1005   178944
1006   129756
1007  -190739
1008  -232394
1009   138500
1010   265514
1011   -33105
1012  -196749
1013   -60860
1014    75535
1015   134090
1016    91750
1017  -129240
1018  -232590
1019    45940
1020   263228
1021    41418
1022  -224558
1023  -145950
1024   105360
1025   185610
1026    20400
1027  -144063
1028  -125605
1029    23029
1030   189550
1031   144789
1032  -157804
1033  -237020
1034    97898
1035   264676
1036     1187
1037  -180909
1038   -87427
1039    22534
1040   126943
1041   137456
1042  -116884
1043  -260522
1044    14331
1045   257255
1046    83570
1047  -199449
1048  -165600
1049    82760
1050   170280
1051    53360
1052   -83128
1053  -156101
1054   -47398
1055   212311
1056   197384
1057  -165763
1058  -250508
1059    95897
1060   218313
1061     6231
1062  -107031
1063  -112738
1064   -59666
1065   148176
1066   196387
1067  -108212
1068  -273506
1069     4172
1070   248140
1071    79823
1072  -161254
1073  -140199
1074    16377
1075   139551
1076   139788
1077   -47421
1078  -223626
1079   -63771
1080   239707
1081   167811
1082  -157174
1083  -196171
1084    32869
1085   163613
1086    93279
1087   -76538
1088  -172962
1089   -68492
1090   140612
1091   188201
1092   -56266
1093  -259510
1094   -51943
1095   236207
1096   124047
1097  -137980
1098  -138865
1099   -13549
1100    86780
1101   178148
1102    22927
1103  -261429
1104  -113731
1105   250000
1106   171882
1107  -140168
1108  -172961
1109    -6255
1110   115983
1111   128847
1112    -8887
1113  -190247
1114  -125950
1115   158013
1116   219131
1117   -62319
1118  -239947
1119   -42098
1120   183761
1121   117504
1122   -55775
1123  -136494
1124  -107114
1125    91421
1126   223787
1127    -6166
1128  -257505
1129  -105315
1130   183218
1131   168468
1132   -67718
1133  -172640
1134   -57331
1135   112665
1136   166415
1137    24384
1138  -177539
1139  -149123
1140   130533
1141   237708
1142   -28610
1143  -226641
1144   -61755
1145   132486
1146   122505
1147     3501
1148  -152431
1149  -164284
1150    69315
1151   227998
1152    26205
1153  -234289
1154  -133199
1155   159428
1156   184387
1157   -31248
1158  -142527
1159   -75893
1160    65214
1161   190461
1162   104288
1163  -190439
1164  -201874
1165   155574
1166   231096
1167   -67072
1168  -179912
1169   -66922
1170    37127
1171   136577
1172    80303
1173  -177080
1174  -212332
1175    89939
1176   232668
1177    12289
1178  -187232
1179  -114276
1180    94271
1181   185786
1182    48831
1183  -134398
1184  -132267
1185    47953
1186   210519
1187   101406
1188  -179430
1189  -188818
1190    91241
1191   202802
1192    12293
1193  -164133
1194  -126896
1195    28251
1196   148769
1197    97665
1198  -132368
1199  -219900
1200    34553
1201   249338
1202    68743
1203  -189778
1204  -122324
1205    84216
1206   138930
1207    85699
1208   -69807
1209  -205363
1210    -7139
1211   264832
1212   111671
1213  -197074
1214  -163282
1215    70654
1216   156551
1217    58189
1218  -110745
1219  -178279
1220   -14528
1221   191248
1222   123409
1223  -138496
1224  -217142
1225    19396
1226   220440
1227    77697
1228  -142318
1229  -126465
1230    10950
1231   140977
1232   154814
1233   -69770
1234  -235399
1235   -17748
1236   241696
1237   119703
1238  -140949
1239  -160034
1240     6233
1241   145109
1242   118702
1243   -82872
1244  -206937
1245   -57014
1246   170872
1247   163795
1248  -101032
1249  -236890
1250   -13158
1251   206588
1252   103534
1253  -101227
1254  -149104
1255   -36101
1256   138992
1257   181635
1258   -42512
1259  -237622
1260   -53836
1261   223957
1262   147989
1263  -115630
1264  -171127
1265   -19243
1266   124575
1267   137049
1268   -19019
1269  -214955
1270  -120315
1271   196529
1272   195199
1273  -118589
1274  -204611
1275   -16428
1276   122913
1277   125957
1278    -7405
1279  -183127
1280  -118405
1281   159402
1282   211964
1283   -45836
1284  -208101
1285   -75598
1286   154044
1287   177303
1288   -39580
1289  -179292
1290   -68542
1291   108383
1292   170563
1293    26015
1294  -211750
1295  -157273
1296   157335
1297   207641
1298   -67599
1299  -201294
1300   -66708
1301    93310
1302   146637
1303    30132
1304  -182886
1305  -155198
1306   129692
1307   231240
1308     1762
1309  -209713
1310   -98383
1311   145897
1312   164578
1313   -10376
1314  -136399
1315  -118860
1316    58721
1317   212529
1318    60546
1319  -223676
1320  -167593
1321   136319
1322   183342
1323   -29150
1324  -150671
1325  -108582
1326    36604
1327   182507
1328    86674
1329  -176981
1330  -186973
1331   101036
1332   232714
1333    20144
1334  -170862
1335  -103947
1336    60024
1337   161702
1338    86393
1339  -137310
1340  -190044
1341    57425
1342   226335
1343    58933
1344  -174629
1345  -155788
1346    55481
1347   185407
1348    58627
1349  -158186
1350  -150165
1351    40676
1352   159022
1353    99852
1354  -123019
1355  -227664
1356    37578
1357   255098
1358    47503
1359  -181400
1360  -101767
1361    45855
1362   126541
1363   128869
1364   -81913
1365  -233027
1366    22874
1367   258864
1368    70285
1369  -166548
1370  -132851
1371    20914
1372   139440
1373   102376
1374   -99940
1375  -198286
1376   -19714
1377   190297
1378   117883
1379  -131508
1380  -201296
1381     9236
1382   194473
1383    99049
1384  -103838
1385  -141590
1386    -8605
1387   157573
1388   156666
1389   -75332
1390  -221132
1391   -22235
1392   220909
1393   122125
1394  -138158
1395  -166331
1396     4974
1397   124021
1398   111039
1399   -57708
1400  -213161
1401   -63984
1402   204651
1403   150189
1404  -125925
1405  -182004
1406     4726
1407   152403
1408   123552
1409   -53693
1410  -179031
1411   -41583
1412   173077
1413   149772
1414   -62594
1415  -202239
1416   -64594
1417   185440
1418   144098
1419  -113383
1420  -167939
1421   -18774
1422   100648
1423   135755
1424     2944
1425  -218020
1426  -115643
1427   212191
1428   173708
1429  -118920
1430  -155430
1431   -16020
1432    89278
1433   148522
1434    12752
1435  -205062
1436  -107596
1437   173191
1438   173133
1439   -68170
1440  -184335
1441   -68255
1442   122250
1443   163011
1444   -30551
1445  -189996
1446   -74248
1447   129471
1448   159425
1449   -13701
1450  -189767
1451  -106828
1452   148938
1453   188783
1454   -48881
1455  -186314
1456   -50170
1457   112286
1458   126361
1459    18476
1460  -156492
1461  -151195
1462   122490
1463   223148
1464   -40523
1465  -208271
1466   -55584
1467   107171
1468   117230
1469    32622
1470  -134505
1471  -159016
1472   101005
1473   226129
1474    -5154
1475  -192594
1476   -95424
1477    97749
1478   168339
1479    23646
1480  -165069
1481  -119739
1482    91188
1483   167336
1484    26610
1485  -156563
1486  -154104
1487    79447
1488   213203
1489     9262
1490  -185462
1491   -87507
1492    79666
1493   135928
1494    61880
1495  -132595
1496  -174205
1497    73461
1498   224084
1499    26579
1500  -183066
1501  -112180
1502    78757
1503   149218
1504    46420
1505  -129846
1506  -153306
1507    42788
1508   190830
1509    66299
1510  -160739
1511  -158599
1512    72384
1513   184184
1514    42197
1515  -129588
1516  -128519
1517    30798
1518   159609
1519    87653
1520  -116278
1521  -182222
1522    22023
1523   210066
1524    75261
1525  -163262
1526  -144077
1527    50799
1528   141778
1529    74414
1530   -79791
1531  -172154
1532   -11995
1533   217692
1534   107900
1535  -168189
1536  -150393
1537    54545
1538   141321
1539    76555
1540   -80143
1541  -167499
1542   -16648
1543   178936
1544   104762
1545  -125555
1546  -170242
1547     8519
1548   167542
1549   103392
1550  -102564
1551  -158088
1552     3568
1553   147661
1554   112605
1555   -68968
1556  -183081
1557   -27594
1558   190214
1559   123641
1560  -116310
1561  -171834
1562    -2343
1563   140189
1564    97820
1565   -62351
1566  -162867
1567   -53298
1568   153046
1569   152766
1570   -80390
1571  -197874
1572   -18047
1573   170906
1574   100728
1575   -70006
1576  -132479
1577   -54990
1578   117749
1579   161980
1580   -51867
1581  -207292
1582   -45951
1583   166806
1584   122047
1585   -71772
1586  -151786
1587   -43515
1588   121488
1589   142615
1590   -31988
1591  -170958
1592   -71552
1593   142524
1594   162137
1595   -60092
1596  -188139
1597   -43514
1598   126816
1599   114629
1600   -28054
1601  -153767
1602   -97154
1603   111347
1604   173348
1605   -26187
1606  -191757
1607   -67301
1608   147027
1609   149858
1610   -27370
1611  -146554
1612   -68559
1613   100113
1614   149874
1615     8769
1616  -173865
1617  -122650
1618   123596
1619   168702
1620   -49400
1621  -173967
1622   -74047
1623    82840
1624   132289
1625    18692
1626  -145833
1627  -117333
1628   107804
1629   190593
1630     3096
1631  -163715
1632   -84127
1633   109962
1634   156320
1635     4982
1636  -136918
1637  -106894
1638    55758
1639   163886
1640    27836
1641  -189100
1642  -135822
1643   101761
1644   158778
1645    -4317
1646  -137749
1647  -100327
1648    61117
1649   167963
1650    56282
1651  -146375
1652  -125406
1653    91113
1654   184513
1655    33607
1656  -153696
1657  -121238
1658    69141
1659   144450
1660    29149
1661  -128229
1662  -144960
1663    31138
1664   175110
1665    54980
1666  -156519
1667  -137287
1668    72260
1669   164096
1670    47523
1671  -106843
1672  -119672
1673    36666
1674   168899
1675    78019
1676  -125044
1677  -158317
1678    38044
1679   179059
1680    45252
1681  -144159
1682  -127811
1683    26328
1684   134282
1685    81239
1686  -101685
1687  -168025
1688    20832
1689   194392
1690    78147
1691  -130940
1692  -127405
1693    35788
1694   150468
1695    87681
1696   -93257
1697  -157878
1698    -4374
1699   159419
1700    96915
1701  -121360
1702  -176130
1703    15708
1704   163171
1705    75051
1706   -97061
1707  -138963
1708   -10578
1709   145107
1710   119148
1711   -80265
1712  -168642
1713      264
1714   170015
1715   102473
1716   -90375
1717  -155140
1718   -13774
1719   137101
1720    97101
1721   -69787
1722  -158481
1723   -46971
1724   150978
1725   134136
1726   -93287
1727  -174591
1728    -3102
1729   144540
1730    99069
1731   -48247
1732  -143417
1733   -57226
1734   144750
1735   149095
1736   -76740
1737  -178943
1738   -25749
1739   142415
1740   114001
1741   -60634
1742  -155654
1743   -47847
1744   120586
1745   133522
1746   -37421
1747  -168927
1748   -63268
1749   144110
1750   149756
1751   -58995
1752  -167609
1753   -41656
1754   116620
1755   122178
1756   -22227
1757  -154915
1758   -86450
1759   116289
1760   157576
1761   -34814
1762  -179425
1763   -60431
1764   129773
1765   125947
1766   -24713
1767  -132313
1768   -83756
1769    93538
1770   166796
1771    -4382
1772  -178509
1773   -81631
1774   122110
1775   135479
1776   -23801
1777  -144226
1778   -94314
1779    85845
1780   156218
1781    -2418
1782  -157141
1783   -95194
1784    94579
1785   167180
1786     4600
1787  -166349
1788   -89073
1789   110474
1790   144373
1791     3420
1792  -126895
1793  -112163
1794    59624
1795   177006
1796    19714
1797  -183183
1798  -103760
1799   102580
1800   138055
1801    11879
1802  -121817
1803  -115900
1804    53658
1805   169086
1806    44010
1807  -151213
1808  -120576
1809    84886
1810   164801
1811    26122
1812  -135753
1813  -113422
1814    53936
1815   144358
1816    46220
1817  -126165
1818  -141708
1819    48811
1820   172762
1821    45005
1822  -142936
1823  -126425
1824    61710
1825   156325
1826    45566
1827  -109294
1828  -124740
1829    26705
1830   167675
1831    78685
1832  -138146
1833  -152371
1834    56465
1835   162996
1836    37796
1837  -114705
1838  -126852
1839     8125
1840   154190
1841    89944
1842  -123817
1843  -156851
1844    35442
1845   166870
1846    72428
1847  -111503
1848  -138356
1849    25659
1850   153551
1851    79639
1852   -91457
1853  -142557
1854    -8123
1855   154592
1856   105373
1857  -117391
1858  -167814
1859    24792
1860   145669
1861    67420
1862   -77427
1863  -140791
1864   -25884
1865   148065
1866   120342
1867   -90233
1868  -163997
1869     5985
1870   155891
1871    90115
1872   -80488
1873  -143971
1874   -21177
1875   133550
1876   113259
1877   -69416
1878  -167009
1879   -31039
1880   152220
1881   109309
1882   -88426
1883  -154418
1884   -20042
1885   131013
1886   113038
1887   -52991
1888  -149839
1889   -45260
1890   135903
1891   137348
1892   -59970
1893  -168869
1894   -29834
1895   143135
1896   110548
1897   -56797
1898  -136355
1899   -54584
1900    99270
1901   137630
1902   -34025
1903  -177879
1904   -55682
1905   137168
1906   121005
1907   -46035
1908  -139794
1909   -56905
1910   103298
1911   134511
1912   -15704
1913  -150057
1914   -71534
1915   113934
1916   146126
1917   -25331
1918  -158189
1919   -63944
1920   108762
1921   120806
1922   -16017
1923  -138249
1924   -96257
1925    89000
1926   156118
1927   -15907
1928  -164899
1929   -75582
1930   105463
1931   134892
1932    -6274
1933  -133203
1934   -86949
1935    86865
1936   153584
1937    10474
1938  -143749
1939   -98585
1940    88541
1941   153113
1942    -3369
1943  -146882
1944   -84068
1945    73448
1946   130233
1947    22160
1948  -129738
1949  -115620
1950    63243
1951   156852
1952    20539
1953  -143992
1954   -96795
1955    76105
1956   138131
1957    26799
1958  -113363
1959  -106900
1960    43615
1961   150645
1962    50620
1963  -136316
1964  -122954
1965    73162
1966   146879
1967    19667
1968  -114648
1969  -107985
1970    34828
1971   145219
1972    57742
1973  -121509
1974  -128161
1975    52274
1976   151922
1977    39142
1978  -120430
1979  -119413
1980    40353
1981   142559
1982    50693
1983  -104618
1984  -124099
1985    21872
1986   152523
1987    67208
1988  -118042
1989  -127518
1990    41505
1991   143353
1992    55435
1993   -92268
1994  -119444
1995    10383
1996   138634
1997    78394
1998  -101188
1999  -140840
2000    17032
2001   143659
2002    63193
2003  -105045
2004  -123921
2005    11669
2006   120341
2007    81216
2008   -76116
2009  -145526
2010     2800
2011   154567
2012    81773
2013   -95400
2014  -122864
2015    14209
2016   127251
2017    83361
2018   -70514
2019  -139499
2020   -11252
2021   139556
2022    92299
2023   -84370
2024  -146672
2025    -2642
2026   138052
2027    76881
2028   -80296
2029  -126190
2030   -20480
2031   119560
2032   108611
2033   -63475
2034  -153179
2035   -13684
2036   144174
2037    90739
2038   -71908
2039  -125164
2040   -22299
2041   118095
2042   109497
2043   -56729
2044  -145282
2045   -29563
2046   122513
2047   103819
2048   -61408
2049  -141961
2050   -27304
2051   118049
2052   101384
2053   -52660
2054  -136374
2055   -41409
2056   106270
2057   113654
2058   -41187
2059  -150498
2060   -41563
2061   127099
2062   112266
2063   -51353
2064  -130780
2065   -34539
2066    98490
2067   118030
2068   -14795
2069  -148637
2070   -66635
2071   131660
2072   124938
2073   -59342
2074  -134604
2075   -42500
2076    86259
2077   115646
2078   -11037
2079  -153142
2080   -79345
2081   117823
2082   127678
2083   -40596
2084  -134819
2085   -59906
2086    93967
2087   134389
2088   -14815
2089  -139413
2090   -60061
2091    95857
2092   127327
2093     -365
2094  -133635
2095   -86724
2096    96689
2097   142120
2098   -22600
2099  -141200
2100   -62414
2101    74242
2102   119438
2103    12214
2104  -135622
2105  -103142
2106    85544
2107   146206
2108    -8454
2109  -139994
2110   -73624
2111    77993
2112   127612
2113    19576
2114  -123492
2115  -103292
2116    75456
2117   154991
2118    16808
2119  -137011
2120   -93188
2121    79353
2122   135890
2123    12428
2124  -125831
2125  -103774
2126    54565
2127   137545
2128    30683
2129  -128938
2130  -122131
2131    61324
2132   152816
2133    15266
2134  -131945
2135   -93038
2136    51056
2137   131348
2138    52538
2139  -105833
2140  -123428
2141    51929
2142   160879
2143    37233
2144  -119188
2145  -102469
2146    39832
2147   137165
2148    51967
2149  -118087
2150  -122957
2151    34299
2152   130562
2153    52008
2154  -105089
2155  -135191
2156    27435
2157   155578
2158    51892
2159  -118411
2160  -107471
2161    31584
2162   124270
2163    80006
2164   -81976
2165  -145817
2166    23340
2167   167977
2168    59303
2169  -111787
2170  -114020
2171    17994
2172   121684
2173    77347
2174   -81816
2175  -149973
2176      273
2177   152603
2178    75825
2179  -101545
2180  -131003
2181    10144
2182   133593
2183    78195
2184   -78426
2185  -131236
2186    -6745
2187   133698
2188    93738
2189   -74745
2190  -141984
2191   -10129
2192   139968
2193    91446
2194   -83275
2195  -129749
2196    -6070
2197   119149
2198    95685
2199   -57215
2200  -143327
2201   -29096
2202   133629
2203   101529
2204   -75439
2205  -140889
2206   -19617
2207   116860
2208   100530
2209   -58951
2210  -145639
2211   -32364
2212   120475
2213   108242
2214   -47724
2215  -148061
2216   -38996
2217   134969
2218   111973
2219   -61695
2220  -130019
2221   -29039
2222   101544
2223   120742
2224   -21822
2225  -160739
2226   -59184
2227   137376
2228   107585
2229   -66520
2230  -126604
2231   -48116
2232    84205
2233   125257
2234   -19051
2235  -155796
2236   -58267
2237   120239
2238   115259
2239   -31326
2240  -123331
2241   -62458
2242    98731
2243   140474
2244   -24002
2245  -143475
2246   -50228
2247    94446
2248   114797
2249    -4811
2250  -136143
2251   -90277
2252    97118
2253   142191
2254   -30558
2255  -144644
2256   -55814
2257    76989
2258   116756
2259    15047
2260  -138212
2261  -100666
2262   102961
2263   147761
2264   -20527
2265  -130844
2266   -63560
2267    69906
2268   129485
2269    25576
2270  -140683
2271  -104647
2272    92560
2273   139719
2274    -3739
2275  -122989
2276   -91799
2277    61206
2278   144072
2279    15318
2280  -136682
2281   -88335
2282    68748
2283   125987
2284    31700
2285  -113888
2286  -118836
2287    65463
2288   157383
2289     8240
2290  -125837
2291   -78014
2292    43504
2293   124867
2294    55478
2295  -121488
2296  -129795
2297    65322
2298   147639
2299    15639
2300  -109537
2301   -95306
2302    28282
2303   143063
2304    62427
2305  -129112
2306  -120776
2307    59588
2308   130752
2309    40312
2310   -94428
2311  -123249
2312    24403
2313   156516
2314    52786
2315  -127143
2316  -108235
2317    37911
2318   115525
2319    66904
2320   -82906
2321  -150033
2322    21993
2323   167417
2324    46068
2325  -115216
2326   -96125
2327    18532
2328   108836
2329    88478
2330   -75664
2331  -155910
2332    17847
2333   161591
2334    49016
2335   -97580
2336  -102249
2337    -6577
2338   116564
2339    98175
2340   -88663
2341  -146648
2342    17869
2343   133569
2344    62265
2345   -67757
2346  -123488
2347   -24131
2348   138741
2349   101424
2350   -97507
2351  -129744
2352    14069
2353   108523
2354    85314
2355   -47816
2356  -149599
2357   -31579
2358   151144
2359    93972
2360   -90656
2361  -119671
2362    -6005
2363   100859
2364   103043
2365   -43913
2366  -155541
2367   -29269
2368   139051
2369    92886
2370   -63445
2371  -124538
2372   -34096
2373   108795
2374   109346
2375   -53996
2376  -144029
2377   -28504
2378   113439
2379    98022
2380   -34140
2381  -131233
2382   -52129
2383   121272
2384   117679
2385   -56639
2386  -128980
2387   -28556
2388    93167
2389   108161
2390   -16443
2391  -143075
2392   -65842
2393   118835
2394   114692
2395   -53506
2396  -124673
2397   -45108
2398    78009
2399   121450
2400   -11317
2401  -150203
2402   -61420
2403   113802
2404   113118
2405   -24809
2406  -115979
2407   -66002
2408    85765
2409   140098
2410   -15531
2411  -147160
2412   -54261
2413    91085
2414   105413
2415     2444
2416  -123263
2417   -96518
2418    89553
2419   142743
2420   -24077
2421  -134055
2422   -53334
2423    69584
2424   110611
2425    22975
2426  -123014
2427  -101830
2428    91236
2429   137705
2430   -15501
2431  -118996
2432   -71315
2433    55181
2434   123833
2435    23538
2436  -126189
2437   -93284
2438    78553
2439   131398
2440     9607
2441  -109196
2442   -89009
2443    54907
2444   138893
2445    23059
2446  -125315
2447   -88908
2448    59147
2449   121317
2450    26996
2451  -114593
2452  -113633
2453    46664
2454   137780
2455    21218
2456  -120795
2457   -90072
2458    47769
2459   126759
2460    51449
2461  -102224
2462  -111681
2463    54212
2464   144820
2465    39018
2466  -102313
2467  -100344
2468    34090
2469   128431
2470    46614
2471  -110887
2472  -117332
2473    30955
2474   117433
2475    44369
2476   -94619
2477  -123560
2478    23545
2479   141955
2480    47090
2481   -99519
2482   -94482
2483    27886
2484   120218
2485    77486
2486   -75035
2487  -128448
2488    23916
2489   146274
2490    47352
2491   -95146
2492  -103453
2493    -1266
2494   108839
2495    75821
2496   -89746
2497  -140082
2498    10454
2499   128537
2500    60394
2501   -77998
2502  -113577
2503    -4256
2504   129400
2505    91444
2506   -80097
2507  -120892
2508    11531
2509   117408
2510    77714
2511   -59173
2512  -130179
2513   -18657
2514   127882
2515    84322
2516   -82510
2517  -122475
2518    -5436
2519    99319
2520    82777
2521   -48469
2522  -135010
2523   -26399
2524   129790
2525    89369
2526   -67292
2527  -113577
2528   -15985
2529    99026
2530    92902
2531   -41580
2532  -131147
2533   -31064
2534   115999
2535    92120
2536   -51999
2537  -119292
2538   -35286
2539   103769
2540   103464
2541   -45343
2542  -122925
2543   -29881
2544    98571
2545   100284
2546   -29007
2547  -129827
2548   -51721
2549   104309
2550   105968
2551   -46567
2552  -122615
2553   -39219
2554    83634
2555   107337
2556   -18750
2557  -132946
2558   -54997
2559   101796
2560   109423
2561   -26703
2562  -115554
2563   -49381
2564    86006
2565   115977
2566   -15471
2567  -125927
2568   -55210
2569    85344
2570   102630
2571   -12897
2572  -118784
2573   -71349
2574    81845
2575   116591
2576   -18012
2577  -120735
2578   -56884
2579    72790
2580   105199
2581     5852
2582  -111853
2583   -80204
2584    81812
2585   127661
2586   -10932
2587  -115281
2588   -59797
2589    62881
2590   109519
2591    14238
2592  -113572
2593   -89970
2594    71570
2595   128117
2596    -1929
2597  -113377
2598   -70497
2599    54266
2600   117561
2601    21178
2602  -115284
2603   -88603
2604    62291
2605   120114
2606    12373
2607  -107118
2608   -87804
2609    48269
2610   125450
2611    24111
2612  -113905
2613   -85210
2614    56447
2615   112406
2616    29140
2617   -93483
2618   -95816
2619    45280
2620   131522
2621    30322
2622  -107303
2623   -89525
2624    45512
2625   109060
2626    31157
2627   -94342
2628  -106248
2629    30289
2630   125300
2631    37806
2632  -100923
2633   -98995
2634    36014
2635   118830
2636    44301
2637   -88393
2638  -100834
2639    29804
2640   127980
2641    53030
2642   -88207
2643  -105743
2644    22923
2645   124322
2646    51676
2647   -95247
2648  -109350
2649    18782
2650   115153
2651    55360
2652   -82530
2653  -115731
2654     8462
2655   126342
2656    63148
2657   -88300
2658  -106731
2659    18150
2660   113574
2661    69617
2662   -66505
2663  -116575
2664     3985
2665   123393
2666    67644
2667   -76803
2668  -112830
2669     -532
2670   107887
2671    72354
2672   -69515
2673  -125529
2674    -3404
2675   114204
2676    69487
2677   -61688
2678  -115516
2679   -16789
2680   116875
2681    88847
2682   -66490
2683  -120869
2684    -3144
2685   110281
2686    77494
2687   -47793
2688  -118623
2689   -32844
2690   116311
2691    97709
2692   -66373
2693  -125839
2694   -17360
2695    98897
2696    84924
2697   -40134
2698  -125242
2699   -40094
2700   112227
2701   102427
2702   -53523
2703  -120686
2704   -26643
2705    95118
2706   101987
2707   -30847
2708  -128344
2709   -38567
2710   105369
2711    97031
2712   -38338
2713  -117338
2714   -47136
2715    87755
2716   111902
2717   -29488
2718  -134504
2719   -41833
2720    95576
2721    91948
2722   -20278
2723  -111829
2724   -63699
2725    89189
2726   123325
2727   -24044
2728  -127453
2729   -45251
2730    86595
2731   102438
2732    -7319
2733  -117639
2734   -72796
2735    86813
2736   119328
2737   -19275
2738  -120217
2739   -63716
2740    70926
2741   117138
2742     -825
2743  -124975
2744   -70929
2745    80886
2746   114239
2747      158
2748  -105135
2749   -78196
2750    61901
2751   131584
2752     7321
2753  -128214
2754   -68933
2755    69924
2756   104489
2757    14424
2758  -102855
2759   -94936
2760    54619
2761   132309
2762     7172
2763  -121048
2764   -71512
2765    56573
2766   108390
2767    31788
2768  -101749
2769   -98540
2770    60611
2771   126735
2772    13600
2773   -99863
2774   -80589
2775    36095
2776   119986
2777    41194
2778  -111618
2779  -101459
2780    55848
2781   111780
2782    20252
2783   -82113
2784  -100101
2785    18521
2786   136878
2787    48149
2788  -115810
2789   -94521
2790    48559
2791   104792
2792    41034
2793   -69943
2794  -111138
2795    15351
2796   140205
2797    47128
2798  -107252
2799   -91048
2800    24698
2801   100787
2802    61179
2803   -76954
2804  -121198
2805    20113
2806   127864
2807    43194
2808   -83811
2809   -93429
2810     2754
2811   108715
2812    78514
2813   -84108
2814  -120607
2815    28911
2816   113904
2817    47138
2818   -59092
2819  -103169
2820   -14888
2821   118899
2822    81565
2823   -86913
2824  -113639
2825    17848
2826    97833
2827    59649
2828   -46045
2829  -119804
2830   -23114
2831   125864
2832    77681
2833   -77294
2834  -103364
2835    -2974
2836    93491
2837    85277
2838   -45533
2839  -130798
2840   -15344
2841   122060
2842    70875
2843   -57701
2844   -97700
2845   -31435
2846    94100
2847   105846
2848   -56167
2849  -134205
2850    -7197
2851   103899
2852    66775
2853   -34980
2854  -102198
2855   -49554
2856    98493
2857   109367
2858   -58006
2859  -121846
2860    -7158
2861    84796
2862    79784
2863   -14863
2864  -116223
2865   -53355
2866   107053
2867    99235
2868   -52570
2869  -107874
2870   -28846
2871    72067
2872    97898
2873   -10922
2874  -133333
2875   -50404
2876   105481
2877    87183
2878   -32404
2879   -94614
2880   -55523
2881    68462
2882   121707
2883   -14178
2884  -132777
2885   -42571
2886    91444
2887    83158
2888    -7963
2889   -94059
2890   -77837
2891    72172
2892   129433
2893   -21407
2894  -125307
2895   -43681
2896    68704
2897    91059
2898     9351
2899  -105955
2900   -81636
2901    79602
2902   119254
2903   -17442
2904  -104180
2905   -52176
2906    50246
2907   107110
2908    19934
2909  -118824
2910   -76106
2911    78366
2912   101533
2913    -4061
2914   -89227
2915   -76584
2916    39026
2917   123711
2918    19049
2919  -123740
2920   -70700
2921    67613
2922    94185
2923    20994
2924   -82623
2925   -96830
2926    42363
2927   133496
2928    17432
2929  -110869
2930   -69309
2931    46000
2932    98718
2933    38723
2934   -90641
2935  -107365
2936    45610
2937   123505
2938    15755
2939   -90753
2940   -79881
2941    22552
2942   113850
2943    50863
2944  -103333
2945  -100496
2946    50110
2947   107546
2948    26581
2949   -70624
2950   -90935
2951    10049
2952   124765
2953    52257
2954  -104041
2955   -91303
2956    37533
2957    95003
2958    43848
2959   -65851
2960  -107363
2961    11231
2962   125343
2963    45311
2964   -92974
2965   -87287
2966    17221
2967    94362
2968    65878
2969   -67089
2970  -116650
2971    17992
2972   118701
2973    47434
2974   -69099
2975   -94073
2976    -6576
2977   106310
2978    76973
2979   -78473
2980  -115367
2981    16855
2982   101381
2983    50387
2984   -49063
2985  -105978
2986   -23784
2987   114652
2988    80772
2989   -77673
2990  -106638
2991     7457
2992    93140
2993    67519
2994   -42964
2995  -112987
2996   -19259
2997   113926
2998    72803
2999   -64249
3000   -95981
3001   -15089
3002    84059
3003    85889
3004   -46039
3005  -122097
3006   -12846
3007   105013
3008    66464
3009   -43642
3010   -94691
3011   -35664
3012    88140
3013    99670
3014   -48988
3015  -120128
3016   -10163
3017    90751
3018    71181
3019   -22698
3020  -103381
3021   -49588
3022    95163
3023   100767
3024   -46896
3025  -112362
3026   -22153
3027    77805
3028    86545
3029   -13353
3030  -114719
3031   -50779
3032    96407
3033    91534
3034   -33103
3035   -98351
3036   -45377
3037    69465
3038   104473
3039   -15621
3040  -122412
3041   -44376
3042    87051
3043    83402
3044   -18668
3045   -90268
3046   -60697
3047    67171
3048   114721
3049   -17397
3050  -116582
3051   -39660
3052    73651
3053    85506
3054     -294
3055   -96728
3056   -70743
3057    70089
3058   110812
3059   -15898
3060  -106803
3061   -50517
3062    55446
3063    95757
3064    12195
3065  -108249
3066   -72413
3067    71320
3068   103349
3069    -3807
3070   -91816
3071   -66121
3072    45238
3073   113398
3074    20572
3075  -113559
3076   -70896
3077    67594
3078    95334
3079     9485
3080   -83586
3081   -84605
3082    39616
3083   119618
3084    17392
3085  -108640
3086   -69704
3087    52112
3088    93289
3089    24933
3090   -83949
3091   -92202
3092    42546
3093   119786
3094    16899
3095   -93806
3096   -69776
3097    33945
3098   101077
3099    37972
3100   -92392
3101   -92982
3102    43821
3103   108361
3104    20608
3105   -80188
3106   -79434
3107    18987
3108   109324
3109    45885
3110   -94491
3111   -91807
3112    39063
3113   100879
3114    35433
3115   -69673
3116   -92352
3117    13700
3118   113235
3119    48687
3120   -87422
3121   -91943
3122    23619
3123    96926
3124    50337
3125   -66411
3126  -103599
3127    10764
3128   111075
3129    50162
3130   -74746
3131   -93560
3132     8519
3133   101064
3134    61827
3135   -68339
3136  -103968
3137    10283
3138   103673
3139    51337
3140   -61407
3141   -95075
3142    -5101
3143   101300
3144    66867
3145   -68351
3146  -102378
3147     3500
3148    96067
3149    58076
3150   -52533
3151   -99539
3152   -12573
3153   102476
3154    71200
3155   -60726
3156   -99473
3157    -6286
3158    90970
3159    72094
3160   -46340
3161  -106701
3162   -14293
3163    98078
3164    72581
3165   -48736
3166  -100425
3167   -21059
3168    86932
3169    81518
3170   -44961
3171  -109590
3172   -17590
3173    90182
3174    73870
3175   -35261
3176  -102247
3177   -33036
3178    86948
3179    89479
3180   -35986
3181  -106929
3182   -24945
3183    86006
3184    79267
3185   -28044
3186  -102877
3187   -38785
3188    83142
3189    87411
3190   -31009
3191  -104344
3192   -35688
3193    79971
3194    86313
3195   -24592
3196  -101345
3197   -40654
3198    77741
3199    88054
3200   -20998
3201   -99659
3202   -44369
3203    73504
3204    92155
3205   -19196
3206  -103077
3207   -46329
3208    68989
3209    91735
3210   -11212
3211   -99982
3212   -52176
3213    67692
3214    96003
3215    -8271
3216  -101347
3217   -54935
3218    66498
3219    98668
3220    -1914
3221  -100354
3222   -56113
3223    61430
3224    94471
3225     1228
3226   -98238
3227   -67443
3228    58478
3229   100649
3230      343
3231   -98907
3232   -61876
3233    55224
3234    94351
3235    11412
3236   -91242
3237   -69982
3238    56119
3239   104467
3240     8255
3241   -91956
3242   -64277
3243    47717
3244    98823
3245    14418
3246   -91823
3247   -75357
3248    47106
3249    99020
3250    14188
3251   -88371
3252   -76359
3253    38854
3254   102806
3255    21548
3256   -90032
3257   -74108
3258    40292
3259   101390
3260    29854
3261   -80868
3262   -82723
3263    34277
3264   105490
3265    30218
3266   -85461
3267   -80435
3268    29553
3269    97846
3270    38124
3271   -78744
3272   -89887
3273    26186
3274   103456
3275    37284
3276   -77538
3277   -85462
3278    22655
3279   101255
3280    42049
3281   -74929
3282   -90830
3283    19153
3284    98222
3285    43247
3286   -69451
3287   -91714
3288    14380
3289   103786
3290    47499
3291   -71475
3292   -88026
3293    13099
3294    96578
3295    52870
3296   -61108
3297   -96521
3298     7279
3299   103317
3300    51986
3301   -67373
3302   -91859
3303    -1511
3304    90328
3305    61535
3306   -60455
3307  -103541
3308    -1134
3309    97062
3310    60846
3311   -54887
3312   -96011
3313    -8361
3314    96384
3315    73224
3316   -51361
3317   -96932
3318    -4124
3319    90907
3320    68975
3321   -43672
3322  -103118
3323   -19225
3324    92821
3325    69544
3326   -51962
3327  -100260
3328   -16713
3329    82795
3330    72008
3331   -37728
3332  -104934
3333   -23462
3334    92937
3335    75690
3336   -40280
3337   -94421
3338   -23126
3339    83165
3340    80693
3341   -32183
3342  -100432
3343   -29737
3344    83665
3345    78894
3346   -31492
3347   -99849
3348   -35904
3349    79600
3350    84103
3351   -31169
3352  -100854
3353   -33215
3354    74353
3355    84811
3356   -18140
3357  -100089
3358   -43716
3359    75998
3360    88071
3361   -23868
3362   -97427
3363   -41536
3364    65566
3365    90110
3366    -9445
3367  -101678
3368   -48775
3369    71983
3370    88789
3371    -9899
3372   -92195
3373   -50347
3374    65597
3375    96642
3376    -6475
3377   -97883
3378   -50686
3379    58714
3380    84164
3381    -1452
3382   -94949
3383   -65798
3384    61662
3385    94799
3386    -7497
3387   -93254
3388   -51641
3389    52000
3390    91251
3391    12161
3392   -89770
3393   -65061
3394    61501
3395    99803
3396     3070
3397   -84521
3398   -60962
3399    41022
3400    94608
3401    14098
3402   -94005
3403   -72457
3404    45189
3405    92155
3406    10260
3407   -83527
3408   -72528
3409    34668
3410   100813
3411    22672
3412   -86553
3413   -66348
3414    41656
3415    93848
3416    28529
3417   -75579
3418   -78432
3419    34261
3420   101639
3421    22973
3422   -83899
3423   -72821
3424    28801
3425    88733
3426    32888
3427   -77372
3428   -86291
3429    29644
3430    97868
3431    27798
3432   -74187
3433   -75349
3434    23457
3435    96047
3436    40131
3437   -72843
3438   -82922
3439    24295
3440    94396
3441    35907
3442   -65654
3443   -85744
3444    13799
3445    97929
3446    40804
3447   -71857
3448   -80719
3449    13175
3450    88888
3451    50233
3452   -59402
3453   -91677
3454     7762
3455    99346
3456    46668
3457   -63695
3458   -82847
3459     1662
3460    86190
3461    58198
3462   -58879
3463   -95539
3464     2678
3465    90388
3466    51559
3467   -52688
3468   -86086
3469    -5610
3470    90113
3471    65018
3472   -53660
3473   -91274
3474     -223
3475    83848
3476    58254
3477   -43843
3478   -95887
3479   -12829
3480    90135
3481    62988
3482   -52258
3483   -90762
3484    -8823
3485    76875
3486    63902
3487   -36237
3488   -97667
3489   -18538
3490    90968
3491    68755
3492   -42960
3493   -86792
3494   -17354
3495    74968
3496    73354
3497   -32144
3498   -97768
3499   -25589
3500    81540
3501    70712
3502   -33149
3503   -89570
3504   -31804
3505    72578
3506    79904
3507   -30152
3508   -96022
3509   -28029
3510    72000
3511    77582
3512   -19449
3513   -92036
3514   -38685
3515    71956
3516    83332
3517   -24129
3518   -92201
3519   -33813
3520    64603
3521    80574
3522   -13282
3523   -94374
3524   -43565
3525    69142
3526    81419
3527   -15429
3528   -90796
3529   -42299
3530    63479
3531    84348
3532    -9782
3533   -91867
3534   -46154
3535    61918
3536    83386
3537    -6153
3538   -87822
3539   -52205
3540    59418
3541    87538
3542    -5795
3543   -87639
3544   -51092
3545    51702
3546    86857
3547     5195
3548   -85316
3549   -60599
3550    53536
3551    92308
3552      948
3553   -84313
3554   -57131
3555    43452
3556    89118
3557    14073
3558   -85115
3559   -64717
3560    46434
3561    91325
3562     9592
3563   -80971
3564   -63379
3565    37620
3566    93265
3567    17666
3568   -83518
3569   -64768
3570    40604
3571    87478
3572    18697
3573   -77529
3574   -70007
3575    34275
3576    93088
3577    21167
3578   -79024
3579   -67219
3580    34155
3581    85799
3582    26142
3583   -72028
3584   -76856
3585    29407
3586    93592
3587    26153
3588   -72481
3589   -71869
3590    24967
3591    88178
3592    33103
3593   -68520
3594   -78101
3595    20454
3596    92440
3597    35605
3598   -65635
3599   -77380
3600    15652
3601    89506
3602    39129
3603   -64347
3604   -79988
3605    11942
3606    88477
3607    43318
3608   -61740
3609   -80900
3610     8262
3611    87337
3612    44666
3613   -60018
3614   -81748
3615     7772
3616    85866
3617    48667
3618   -56054
3619   -83550
3620     4891
3621    85369
3622    49345
3623   -55410
3624   -83644
3625     2312
3626    82160
3627    52036
3628   -50573
3629   -87254
3630    -2932
3631    83808
3632    55215
3633   -47338
3634   -85720
3635    -5950
3636    83323
3637    57948
3638   -43187
3639   -85488
3640    -8951
3641    79539
3642    59296
3643   -39340
3644   -87273
3645   -16285
3646    80503
3647    63095
3648   -40571
3649   -87452
3650   -17602
3651    73363
3652    64019
3653   -33737
3654   -87811
3655   -23373
3656    77216
3657    71085
3658   -32742
3659   -86987
3660   -21164
3661    72576
3662    70308
3663   -26219
3664   -86258
3665   -26964
3666    71616
3667    72788
3668   -28834
3669   -90008
3670   -27764
3671    65791
3672    70974
3673   -21186
3674   -90225
3675   -32365
3676    68725
3677    73783
3678   -20467
3679   -85093
3680   -36426
3681    62789
3682    78121
3683   -13107
3684   -88610
3685   -36792
3686    64765
3687    73224
3688   -11762
3689   -82160
3690   -45695
3691    56054
3692    83969
3693    -8780
3694   -87836
3695   -42588
3696    56549
3697    76810
3698    -3830
3699   -81086
3700   -52967
3701    51758
3702    85881
3703    -2559
3704   -83714
3705   -48979
3706    49425
3707    81293
3708     3574
3709   -81670
3710   -55771
3711    49614
3712    84720
3713     2357
3714   -79069
3715   -53249
3716    42472
3717    85385
3718     9851
3719   -84092
3720   -57817
3721    46262
3722    82825
3723     7696
3724   -74857
3725   -60961
3726    35461
3727    87084
3728    16601
3729   -81952
3730   -61812
3731    40183
3732    81247
3733    17607
3734   -69068
3735   -68715
3736    31377
3737    90803
3738    20312
3739   -73361
3740   -64426
3741    29537
3742    83715
3743    28926
3744   -67283
3745   -75248
3746    28525
3747    87226
3748    22438
3749   -65934
3750   -68184
3751    16840
3752    86149
3753    36844
3754   -71399
3755   -76655
3756    24867
3757    83227
3758    28259
3759   -58045
3760   -71482
3761    11188
3762    89864
3763    42623
3764   -67984
3765   -73492
3766    20075
3767    80935
3768    38444
3769   -55032
3770   -79316
3771     7701
3772    89922
3773    41737
3774   -63261
3775   -76034
3776     8621
3777    75904
3778    47266
3779   -50794
3780   -84942
3781     5672
3782    87059
3783    42912
3784   -52388
3785   -74505
3786    -2105
3787    77162
3788    58016
3789   -46061
3790   -87119
3791     2239
3792    82481
3793    46136
3794   -42277
3795   -78367
3796   -15516
3797    76938
3798    61953
3799   -47102
3800   -86747
3801    -5014
3802    74174
3803    52763
3804   -35034
3805   -83481
3806   -18547
3807    80241
3808    62709
3809   -43296
3810   -79535
3811   -10597
3812    68932
3813    64537
3814   -30231
3815   -89032
3816   -19065
3817    77888
3818    60872
3819   -35777
3820   -78159
3821   -21238
3822    64545
3823    72102
3824   -28596
3825   -92166
3826   -21949
3827    71096
3828    62250
3829   -23215
3830   -79475
3831   -32531
3832    64691
3833    75809
3834   -22644
3835   -87953
3836   -27417
3837    63606
3838    67718
3839   -12856
3840   -80965
3841   -41202
3842    64282
3843    76346
3844   -18199
3845   -80514
3846   -35102
3847    55457
3848    75436
3849    -6204
3850   -86131
3851   -44198
3852    61887
3853    74101
3854   -14188
3855   -76442
3856   -42259
3857    47955
3858    82038
3859    -3303
3860   -87483
3861   -42894
3862    57621
3863    72658
3864    -3772
3865   -73784
3866   -50301
3867    46369
3868    86413
3869      294
3870   -83288
3871   -45616
3872    46961
3873    73547
3874     8287
3875   -75600
3876   -58147
3877    43547
3878    85153
3879     4370
3880   -76602
3881   -52278
3882    36675
3883    79814
3884    17640
3885   -75876
3886   -62335
3887    42409
3888    81716
3889    10593
3890   -67508
3891   -60051
3892    28411
3893    83669
3894    21816
3895   -74369
3896   -64435
3897    35792
3898    79612
3899    19730
3900   -64188
3901   -65931
3902    24235
3903    87321
3904    24064
3905   -70459
3906   -63578
3907    26988
3908    80089
3909    29430
3910   -63168
3911   -71474
3912    22281
3913    86113
3914    26936
3915   -65220
3916   -66178
3917    17346
3918    80146
3919    37028
3920   -63045
3921   -75549
3922    20431
3923    80547
3924    32515
3925   -54291
3926   -70303
3927     7548
3928    81983
3929    43576
3930   -59948
3931   -76647
3932    13858
3933    76420
3934    40363
3935   -47475
3936   -77541
3937     1920
3938    82048
3939    44319
3940   -53554
3941   -74126
3942     3320
3943    74595
3944    49052
3945   -43255
3946   -80979
3947      192
3948    81495
3949    45718
3950   -46121
3951   -73799
3952    -7359
3953    74441
3954    55836
3955   -44289
3956   -83385
3957    -3787
3958    75824
3959    49100
3960   -38679
3961   -76236
3962   -14447
3963    73808
3964    60565
3965   -41101
3966   -80956
3967    -8888
3968    70176
3969    56147
3970   -32538
3971   -81638
3972   -19173
3973    71881
3974    61550
3975   -34179
3976   -79713
3977   -16996
3978    63131
3979    62271
3980   -23496
3981   -84823
3982   -23771
3983    69268
3984    61852
3985   -25175
3986   -75753
3987   -26657
3988    60741
3989    69710
3990   -20551
3991   -83861
3992   -25910
3993    64988
3994    63636
3995   -18549
3996   -74374
3997   -34765
3998    60200
3999    71879
4000   -19703
4001   -81208
4002   -29598
4003    58078
4004    68520
4005   -11562
4006   -78622
4007   -40348
4008    58656
4009    72475
4010   -14590
4011   -75498
4012   -35338
4013    49136
4014    75039
4015    -4887
4016   -80182
4017   -42560
4018    54552
4019    71064
4020    -6597
4021   -72738
4022   -43490
4023    43440
4024    77153
4025     1319
4026   -80153
4027   -45970
4028    49081
4029    71230
4030     2443
4031   -68926
4032   -51326
4033    41564
4034    79358
4035     5636
4036   -75016
4037   -47892
4038    39618
4039    72736
4040    10567
4041   -68148
4042   -58292
4043    39250
4044    79474
4045     7356
4046   -70184
4047   -52123
4048    33203
4049    76594
4050    17368
4051   -69120
4052   -59697
4053    36856
4054    78802
4055    10722
4056   -64840
4057   -57231
4058    25452
4059    79298
4060    21967
4061   -69769
4062   -60687
4063    31040
4064    76004
4065    19136
4066   -60401
4067   -61501
4068    20511
4069    79951
4070    27448
4071   -63461
4072   -60407
4073    22008
4074    73815
4075    29557
4076   -58510
4077   -69263
4078    16863
4079    77845
4080    28603
4081   -57946
4082   -64772
4083    13139
4084    72780
4085    37302
4086   -55284
4087   -71977
4088    14303
4089    78133
4090    33554
4091   -50699
4092   -65282
4093     6389
4094    74456
4095    41412
4096   -52100
4097   -74375
4098     9052
4099    75264
4100    36656
4101   -48038
4102   -71046
4103      440
4104    76285
4105    45106
4106   -49520
4107   -71109
4108     4506
4109    72199
4110    46316
4111   -41625
4112   -74105
4113    -3786
4114    74488
4115    47195
4116   -44540
4117   -70880
4118    -5965
4119    64819
4120    53261
4121   -37250
4122   -78882
4123    -7554
4124    71312
4125    49485
4126   -35153
4127   -70637
4128   -12481
4129    64861
4130    59018
4131   -31771
4132   -77909
4133   -11549
4134    65692
4135    52728
4136   -28419
4137   -75516
4138   -20202
4139    65054
4140    59137
4141   -30381
4142   -76957
4143   -17984
4144    61961
4145    57517
4146   -22316
4147   -76075
4148   -22465
4149    67157
4150    62568
4151   -25356
4152   -73223
4153   -23423
4154    56261
4155    62618
4156   -18442
4157   -78454
4158   -30384
4159    59381
4160    62264
4161   -21579
4162   -72412
4163   -32610
4164    51455
4165    68233
4166   -11942
4167   -75772
4168   -30311
4169    55320
4170    66442
4171    -9251
4172   -69785
4173   -36993
4174    50014
4175    70825
4176    -8669
4177   -74478
4178   -35364
4179    45268
4180    64122
4181    -2062
4182   -73243
4183   -45139
4184    47193
4185    71088
4186    -5058
4187   -68669
4188   -38963
4189    42733
4190    70901
4191     4832
4192   -71241
4193   -45983
4194    47657
4195    71849
4196      594
4197   -66493
4198   -46994
4199    36819
4200    72970
4201     6081
4202   -71590
4203   -50101
4204    38695
4205    70474
4206     7900
4207   -63226
4208   -53117
4209    33044
4210    76829
4211    11606
4212   -66017
4213   -49965
4214    31322
4215    69949
4216    17381
4217   -61701
4218   -57803
4219    28366
4220    75904
4221    15404
4222   -62889
4223   -51858
4224    23067
4225    70876
4226    25273
4227   -60518
4228   -61168
4229    24678
4230    72929
4231    19395
4232   -57056
4233   -58581
4234    18243
4235    71784
4236    29540
4237   -59732
4238   -62678
4239    19878
4240    70550
4241    25520
4242   -51065
4243   -64158
4244    14071
4245    76692
4246    30337
4247   -56030
4248   -62050
4249    14112
4250    70457
4251    33725
4252   -48594
4253   -69309
4254     9356
4255    75981
4256    31650
4257   -51146
4258   -63255
4259     4107
4260    67511
4261    40100
4262   -46009
4263   -69183
4264     4381
4265    70154
4266    39345
4267   -43039
4268   -65654
4269    -2744
4270    67777
4271    45649
4272   -43346
4273   -69538
4274     1169
4275    66246
4276    42802
4277   -37073
4278   -68702
4279    -7091
4280    67827
4281    48649
4282   -39841
4283   -69149
4284    -3474
4285    63116
4286    48071
4287   -31238
4288   -73635
4289   -11426
4290    67725
4291    49229
4292   -35598
4293   -69056
4294   -12529
4295    59806
4296    54364
4297   -27164
4298   -75299
4299   -15003
4300    66362
4301    52988
4302   -27870
4303   -67854
4304   -19647
4305    60177
4306    59097
4307   -26045
4308   -74308
4309   -18673
4310    57394
4311    54721
4312   -20329
4313   -70030
4314   -27665
4315    55800
4316    61333
4317   -22567
4318   -71099
4319   -22732
4320    51205
4321    60035
4322   -11013
4323   -70715
4324   -30250
4325    54783
4326    63641
4327   -15450
4328   -68829
4329   -28474
4330    48091
4331    63577
4332    -8052
4333   -73314
4334   -34345
4335    50334
4336    62958
4337   -10887
4338   -67947
4339   -35970
4340    45595
4341    67083
4342    -3635
4343   -71674
4344   -36782
4345    47671
4346    65147
4347    -1931
4348   -66426
4349   -42403
4350    43125
4351    69707
4352    -1929
4353   -68366
4354   -40255
4355    38649
4356    65741
4357     5035
4358   -64371
4359   -47605
4360    38415
4361    70254
4362     2806
4363   -63135
4364   -43677
4365    30942
4366    69069
4367    11499
4368   -62980
4369   -49820
4370    34667
4371    69142
4372    10019
4373   -60202
4374   -50200
4375    26131
4376    69604
4377    15406
4378   -62995
4379   -51597
4380    29097
4381    67104
4382    17130
4383   -57107
4384   -55709
4385    24571
4386    73145
4387    20120
4388   -60545
4389   -54562
4390    24729
4391    68832
4392    22814
4393   -54245
4394   -60216
4395    21097
4396    72301
4397    23169
4398   -56640
4399   -57289
4400    16466
4401    67578
4402    28675
4403   -52175
4404   -62775
4405    13977
4406    70347
4407    28349
4408   -48443
4409   -59258
4410     8348
4411    67747
4412    33492
4413   -49743
4414   -62570
4415    10013
4416    66728
4417    32434
4418   -43542
4419   -61414
4420     2782
4421    67596
4422    38219
4423   -46474
4424   -64635
4425     4735
4426    64952
4427    39273
4428   -39190
4429   -65686
4430      237
4431    66453
4432    40731
4433   -42046
4434   -65062
4435     -708
4436    64445
4437    43665
4438   -36745
4439   -68080
4440    -3656
4441    65169
4442    43689
4443   -36068
4444   -66741
4445    -8906
4446    63249
4447    47606
4448   -32206
4449   -68685
4450    -9906
4451    60992
4452    46243
4453   -28583
4454   -66203
4455   -15116
4456    59906
4457    51696
4458   -29034
4459   -66573
4460   -13215
4461    57212
4462    50907
4463   -23477
4464   -66270
4465   -19611
4466    57078
4467    55030
4468   -24417
4469   -66756
4470   -19171
4471    53002
4472    55621
4473   -19904
4474   -69247
4475   -22489
4476    54477
4477    55548
4478   -18950
4479   -66414
4480   -25103
4481    49943
4482    59523
4483   -14716
4484   -70555
4485   -25888
4486    52424
4487    57227
4488   -11206
4489   -66177
4490   -31159
4491    47781
4492    61152
4493   -10307
4494   -67242
4495   -31089
4496    45315
4497    58948
4498    -4655
4499   -65108
4500   -36919
4501    44021
4502    62828
4503    -5789
4504   -64254
4505   -35211
4506    41023
4507    61924
4508      207
4509   -64493
4510   -39836
4511    40116
4512    63451
4513     -296
4514   -60876
4515   -40808
4516    34419
4517    65216
4518     3945
4519   -63318
4520   -42133
4521    36368
4522    63720
4523     4926
4524   -59110
4525   -45295
4526    31819
4527    67034
4528     8584
4529   -62346
4530   -44997
4531    31046
4532    63599
4533    11722
4534   -58389
4535   -50380
4536    28696
4537    67789
4538    13174
4539   -58342
4540   -49095
4541    25173
4542    64890
4543    17172
4544   -54965
4545   -52270
4546    24943
4547    65534
4548    16618
4549   -51782
4550   -52071
4551    17833
4552    66389
4553    21969
4554   -54027
4555   -54143
4556    19831
4557    63320
4558    21090
4559   -48109
4560   -55939
4561    12602
4562    67707
4563    25815
4564   -50589
4565   -54901
4566    14291
4567    63693
4568    28512
4569   -45610
4570   -58690
4571    10375
4572    66945
4573    29555
4574   -46893
4575   -56369
4576     7453
4577    62031
4578    34744
4579   -45621
4580   -62931
4581     6458
4582    63687
4583    32434
4584   -41663
4585   -60692
4586      894
4587    63532
4588    39370
4589   -41241
4590   -62793
4591     4834
4592    61500
4593    36620
4594   -32891
4595   -62009
4596    -5524
4597    62596
4598    41167
4599   -38019
4600   -61676
4601    -2543
4602    57086
4603    41710
4604   -29354
4605   -65245
4606    -9210
4607    60538
4608    41719
4609   -31899
4610   -58646
4611   -10335
4612    54261
4613    48189
4614   -27186
4615   -66112
4616    -9589
4617    57780
4618    44682
4619   -25644
4620   -59890
4621   -16746
4622    54306
4623    53784
4624   -26490
4625   -67450
4626   -13902
4627    53249
4628    47694
4629   -19653
4630   -64127
4631   -22625
4632    54299
4633    54328
4634   -22162
4635   -66074
4636   -17686
4637    48834
4638    52609
4639   -12818
4640   -65486
4641   -24988
4642    52729
4643    54492
4644   -15541
4645   -60929
4646   -25175
4647    43932
4648    57429
4649    -9734
4650   -64850
4651   -28165
4652    48223
4653    52510
4654    -9923
4655   -58280
4656   -32108
4657    39871
4658    61383
4659    -7186
4660   -64510
4661   -29573
4662    42625
4663    56104
4664    -3808
4665   -59158
4666   -36895
4667    39630
4668    64165
4669    -4344
4670   -62395
4671   -32389
4672    37490
4673    59671
4674     2751
4675   -62854
4676   -41176
4677    38360
4678    62106
4679      444
4680   -58401
4681   -39757
4682    31083
4683    62516
4684     7492
4685   -62161
4686   -42983
4687    35464
4688    59936
4689     6437
4690   -52948
4691   -44189
4692    27646
4693    64286
4694    10843
4695   -58285
4696   -43243
4697    29950
4698    58872
4699    13601
4700   -50616
4701   -49911
4702    24049
4703    65273
4704    12524
4705   -53912
4706   -47117
4707    20986
4708    59527
4709    19501
4710   -51046
4711   -53230
4712    21974
4713    65089
4714    16740
4715   -49232
4716   -48784
4717    14449
4718    64823
4719    25593
4720   -52397
4721   -54760
4722    19290
4723    63229
4724    22395
4725   -45635
4726   -53808
4727     9432
4728    64922
4729    28477
4730   -49674
4731   -55788
4732    12891
4733    58708
4734    28113
4735   -41547
4736   -57965
4737     7065
4738    63792
4739    30625
4740   -44741
4741   -55000
4742     6093
4743    57007
4744    34671
4745   -37499
4746   -59933
4747     4741
4748    62467
4749    31974
4750   -36838
4751   -57331
4752    -1868
4753    57438
4754    40222
4755   -36435
4756   -62121
4757     1180
4758    58765
4759    35573
4760   -32622
4761   -59323
4762    -7368
4763    58496
4764    42837
4765   -35209
4766   -60922
4767    -2919
4768    55514
4769    42538
4770   -28613
4771   -61761
4772   -10862
4773    58420
4774    46056
4775   -30316
4776   -59408
4777   -11347
4778    51140
4779    46461
4780   -23712
4781   -64739
4782   -13069
4783    54734
4784    45820
4785   -23475
4786   -60247
4787   -17444
4788    49561
4789    49973
4790   -20061
4791   -63521
4792   -15777
4793    51100
4794    46479
4795   -16225
4796   -58426
4797   -22347
4798    47524
4799    52239
4800   -17796
4801   -60810
4802   -20876
4803    46200
4804    51297
4805   -11651
4806   -61579
4807   -27523
4808    46887
4809    54023
4810   -14091
4811   -59869
4812   -26244
4813    42086
4814    56054
4815    -7251
4816   -62624
4817   -30471
4818    44253
4819    54955
4820    -8445
4821   -58851
4822   -32138
4823    38132
4824    59220
4825    -3848
4826   -62278
4827   -32198
4828    39149
4829    55732
4830    -1603
4831   -58096
4832   -36887
4833    34685
4834    59846
4835      222
4836   -57830
4837   -34858
4838    33161
4839    56046
4840     4106
4841   -56126
4842   -39110
4843    32445
4844    58693
4845     3676
4846   -55605
4847   -38966
4848    28435
4849    58158
4850     9978
4851   -54879
4852   -43454
4853    29278
4854    59026
4855     8531
4856   -50618
4857   -44122
4858    22971
4859    61758
4860    13318
4861   -53983
4862   -45936
4863    25427
4864    60006
4865    13380
4866   -48401
4867   -47573
4868    19758
4869    62374
4870    16781
4871   -51933
4872   -47069
4873    19362
4874    59420
4875    20446
4876   -48444
4877   -51717
4878    16331
4879    60256
4880    20387
4881   -47162
4882   -48273
4883    13294
4884    58734
4885    26452
4886   -46011
4887   -52662
4888    14530
4889    59280
4890    23646
4891   -41164
4892   -50858
4893     8774
4894    58226
4895    28490
4896   -42799
4897   -54644
4898     9147
4899    56524
4900    27402
4901   -38641
4902   -54695
4903     3969
4904    59772
4905    31917
4906   -38910
4907   -55511
4908     3893
4909    57455
4910    33959
4911   -35501
4912   -57981
4913      -36
4914    59822
4915    35067
4916   -36193
4917   -55835
4918    -1843
4919    54515
4920    38447
4921   -32434
4922   -58839
4923    -3820
4924    57230
4925    37214
4926   -30743
4927   -55626
4928    -6920
4929    52316
4930    42385
4931   -29434
4932   -59352
4933    -6444
4934    52822
4935    39961
4936   -25348
4937   -56521
4938   -11982
4939    51355
4940    44717
4941   -24570
4942   -58430
4943   -10801
4944    49755
4945    43712
4946   -20141
4947   -59609
4948   -16786
4949    50649
4950    46196
4951   -21400
4952   -58413
4953   -16926
4954    46406
4955    47194
4956   -16505
4957   -60860
4958   -21011
4959    48528
4960    49093
4961   -16067
4962   -56595
4963   -22746
4964    43927
4965    52483
4966   -12770
4967   -60773
4968   -24759
4969    44727
4970    49916
4971   -12075
4972   -56351
4973   -27966
4974    41422
4975    53603
4976    -9263
4977   -58266
4978   -25998
4979    39329
4980    51000
4981    -3688
4982   -56315
4983   -30967
4984    39593
4985    54058
4986    -5439
4987   -54732
4988   -29599
4989    33176
4990    53614
4991      914
4992   -56386
4993   -34398
4994    36818
4995    54145
4996    -1193
4997   -53340
4998   -35385
4999    30418
5000    57594
5001     4583
5002   -56472
5003   -37724
5004    32548
5005    54409
5006     4762
5007   -51973
5008   -40856
5009    28291
5010    59488
5011     6519
5012   -53011
5013   -39219
5014    26210
5015    55849
5016    11681
5017   -49969
5018   -43270
5019    25813
5020    59738
5021     9094
5022   -50102
5023   -41141
5024    19577
5025    56118
5026    16060
5027   -49182
5028   -45714
5029    21827
5030    57371
5031    13558
5032   -46695
5033   -44717
5034    16187
5035    57393
5036    20539
5037   -46783
5038   -45739
5039    17221
5040    54620
5041    20183
5042   -40619
5043   -49249
5044    12376
5045    58606
5046    21873
5047   -45573
5048   -48638
5049    12132
5050    52995
5051    23861
5052   -40087
5053   -53479
5054     9771
5055    60666
5056    24593
5057   -40483
5058   -49075
5059     6411
5060    56107
5061    30011
5062   -38178
5063   -54246
5064     7064
5065    56885
5066    27614
5067   -35690
5068   -52143
5069     -578
5070    55648
5071    33539
5072   -36223
5073   -53203
5074     2807
5075    51356
5076    32869
5077   -29512
5078   -54220
5079    -3187
5080    54878
5081    35375
5082   -33460
5083   -52345
5084    -1670
5085    48675
5086    36525
5087   -25981
5088   -57978
5089    -5546
5090    53192
5091    35794
5092   -29330
5093   -52201
5094    -8229
5095    48458
5096    42961
5097   -24364
5098   -58662
5099    -7769
5100    51951
5101    39248
5102   -21598
5103   -55616
5104   -14754
5105    48903
5106    45606
5107   -22952
5108   -57752
5109   -12631
5110    45412
5111    41581
5112   -15726
5113   -56299
5114   -19058
5115    47919
5116    47079
5117   -19529
5118   -53703
5119   -16302
5120    41079
5121    46175
5122   -11658
5123   -56649
5124   -20374
5125    44962
5126    45610
5127   -14574
5128   -53336
5129   -23021
5130    38674
5131    50088
5132    -9998
5133   -58266
5134   -21930
5135    40959
5136    46847
5137    -6814
5138   -53628
5139   -28129
5140    38341
5141    52369
5142    -7413
5143   -55344
5144   -23936
5145    35913
5146    48463
5147    -1354
5148   -54386
5149   -33539
5150    37143
5151    53060
5152    -5069
5153   -51835
5154   -29851
5155    30522
5156    52505
5157     2059
5158   -54952
5159   -35612
5160    33975
5161    53824
5162     -697
5163   -48591
5164   -34930
5165    27480
5166    56321
5167     4586
5168   -53125
5169   -36065
5170    29206
5171    51632
5172     5995
5173   -46872
5174   -39552
5175    24386
5176    56908
5177     6596
5178   -50726
5179   -35411
5180    23606
5181    50824
5182    12751
5183   -46898
5184   -42561
5185    23068
5186    55525
5187     9163
5188   -46397
5189   -38888
5190    18070
5191    53656
5192    19206
5193   -46492
5194   -46064
5195    20040
5196    54625
5197    14177
5198   -41786
5199   -43610
5200    13448
5201    57026
5202    21840
5203   -45289
5204   -45906
5205    15865
5206    52372
5207    19709
5208   -38806
5209   -48475
5210    10663
5211    57765
5212    23123
5213   -42179
5214   -45359
5215     9960
5216    50391
5217    26526
5218   -36867
5219   -51090
5220     8323
5221    55598
5222    23327
5223   -37028
5224   -45604
5225     3703
5226    51190
5227    30744
5228   -35541
5229   -51360
5230     5555
5231    52315
5232    27297
5233   -31155
5234   -49266
5235    -1579
5236    52305
5237    34231
5238   -33646
5239   -51515
5240     1113
5241    49013
5242    33216
5243   -27843
5244   -55355
5245    -4872
5246    53273
5247    35112
5248   -29719
5249   -51777
5250    -4909
5251    47878
5252    37601
5253   -24604
5254   -56089
5255    -8174
5256    51337
5257    35125
5258   -23713
5259   -50541
5260   -10812
5261    46244
5262    39788
5263   -23748
5264   -55197
5265    -8866
5266    46315
5267    37424
5268   -18655
5269   -51540
5270   -16196
5271    45549
5272    42374
5273   -21765
5274   -52754
5275   -12531
5276    41782
5277    42421
5278   -14085
5279   -53730
5280   -18621
5281    44331
5282    43990
5283   -17582
5284   -50955
5285   -18296
5286    37760
5287    46694
5288   -10382
5289   -55178
5290   -20904
5291    40765
5292    45177
5293   -10803
5294   -52597
5295   -24789
5296    38076
5297    49691
5298    -7472
5299   -54416
5300   -23463
5301    37269
5302    46721
5303    -5714
5304   -51379
5305   -28627
5306    35703
5307    50651
5308    -5582
5309   -51758
5310   -26586
5311    31521
5312    48372
5313     -192
5314   -51381
5315   -31022
5316    33855
5317    48757
5318    -2573
5319   -47953
5320   -30563
5321    28308
5322    50793
5323     1594
5324   -50602
5325   -31591
5326    29338
5327    47910
5328     3930
5329   -46277
5330   -34973
5331    25264
5332    52735
5333     5527
5334   -49328
5335   -34305
5336    25576
5337    50173
5338    10339
5339   -47261
5340   -39636
5341    23199
5342    54169
5343     9518
5344   -45267
5345   -38157
5346    20567
5347    52049
5348    15377
5349   -45460
5350   -42114
5351    20705
5352    51019
5353    12490
5354   -41438
5355   -40797
5356    15424
5357    52831
5358    16622
5359   -43700
5360   -42073
5361    16805
5362    49736
5363    15976
5364   -38518
5365   -44916
5366    12107
5367    53944
5368    17932
5369   -42166
5370   -42320
5371    12438
5372    50315
5373    22839
5374   -37076
5375   -46638
5376     9235
5377    52619
5378    22292
5379   -38218
5380   -43902
5381     5283
5382    49107
5383    27322
5384   -35416
5385   -49146
5386     7105
5387    51259
5388    26395
5389   -32384
5390   -46896
5391      991
5392    50644
5393    31336
5394   -33910
5395   -49028
5396     2774
5397    48479
5398    28740
5399   -28096
5400   -51120
5401    -2043
5402    49972
5403    30725
5404   -30162
5405   -48066
5406    -2168
5407    45671
5408    33457
5409   -26204
5410   -51077
5411    -3427
5412    48491
5413    32312
5414   -26078
5415   -47808
5416    -7382
5417    45393
5418    37019
5419   -23104
5420   -50205
5421    -6469
5422    44709
5423    35332
5424   -20331
5425   -50090
5426   -12056
5427    43890
5428    40146
5429   -22572
5430   -50235
5431   -10904
5432    42428
5433    39547
5434   -16582
5435   -52057
5436   -14159
5437    42853
5438    40725
5439   -17570
5440   -49412
5441   -14796
5442    39259
5443    43024
5444   -11876
5445   -53024
5446   -18682
5447    39838
5448    42622
5449   -12984
5450   -49598
5451   -21180
5452    36193
5453    44445
5454   -10423
5455   -51826
5456   -20346
5457    36762
5458    43042
5459    -7659
5460   -47839
5461   -24977
5462    36007
5463    46236
5464    -8248
5465   -48913
5466   -23780
5467    32211
5468    44915
5469    -2768
5470   -48213
5471   -27231
5472    34200
5473    47190
5474    -3874
5475   -47367
5476   -26889
5477    28708
5478    47576
5479      174
5480   -49310
5481   -30508
5482    29969
5483    48744
5484     1269
5485   -46885
5486   -32345
5487    25580
5488    50468
5489     4077
5490   -48122
5491   -32432
5492    25735
5493    47970
5494     5810
5495   -45507
5496   -35493
5497    24139
5498    50383
5499     7935
5500   -44073
5501   -35073
5502    21807
5503    48809
5504     9994
5505   -44059
5506   -38391
5507    21874
5508    49430
5509    10082
5510   -42165
5511   -36592
5512    18411
5513    50035
5514    12634
5515   -42704
5516   -38796
5517    18072
5518    50082
5519    13665
5520   -38910
5521   -40607
5522    13804
5523    50565
5524    16281
5525   -39797
5526   -40384
5527    12713
5528    49616
5529    19220
5530   -36818
5531   -43289
5532    11225
5533    51033
5534    19841
5535   -38116
5536   -43008
5537     7533
5538    48616
5539    22806
5540   -35793
5541   -45015
5542     7726
5543    49314
5544    23534
5545   -32873
5546   -44957
5547     5047
5548    49113
5549    26056
5550   -31134
5551   -45461
5552     4185
5553    47529
5554    26500
5555   -30553
5556   -46684
5557     1826
5558    47571
5559    27540
5560   -30107
5561   -46881
5562      233
5563    45441
5564    29548
5565   -27655
5566   -47003
5567    -2225
5568    46881
5569    30160
5570   -26729
5571   -46723
5572    -4920
5573    45707
5574    33329
5575   -25333
5576   -48072
5577    -5601
5578    44405
5579    34155
5580   -23133
5581   -49644
5582    -9097
5583    42875
5584    35788
5585   -20688
5586   -48092
5587   -10262
5588    42075
5589    38024
5590   -18928
5591   -49556
5592   -12264
5593    41663
5594    37782
5595   -16955
5596   -48491
5597   -13784
5598    40231
5599    38770
5600   -15149
5601   -50712
5602   -14397
5603    38778
5604    38098
5605   -13240
5606   -48160
5607   -16769
5608    37823
5609    39927
5610   -12378
5611   -48852
5612   -18036
5613    36237
5614    41084
5615   -10585
5616   -47941
5617   -20528
5618    36080
5619    42528
5620    -8712
5621   -46832
5622   -23463
5623    31480
5624    44436
5625    -4943
5626   -47779
5627   -24963
5628    32235
5629    44288
5630    -3713
5631   -47348
5632   -26160
5633    30378
5634    45375
5635    -2108
5636   -46624
5637   -26829
5638    28822
5639    45674
5640      -63
5641   -46989
5642   -28289
5643    28093
5644    45818
5645     1253
5646   -45117
5647   -28716
5648    26113
5649    46140
5650     2576
5651   -44576
5652   -31172
5653    25299
5654    46095
5655     4109
5656   -42608
5657   -32143
5658    24422
5659    46083
5660     6410
5661   -41693
5662   -34124
5663    21422
5664    47459
5665     7359
5666   -41109
5667   -36311
5668    19524
5669    47652
5670    10488
5671   -41085
5672   -36599
5673    17120
5674    48978
5675    12476
5676   -40443
5677   -38123
5678    16636
5679    48072
5680    13840
5681   -39784
5682   -38937
5683    13113
5684    48602
5685    15515
5686   -38205
5687   -38908
5688    13068
5689    46407
5690    17521
5691   -36117
5692   -40236
5693    11022
5694    47958
5695    19497
5696   -35983
5697   -40930
5698     9679
5699    45840
5700    20666
5701   -34601
5702   -43514
5703     7593
5704    46889
5705    21043
5706   -32237
5707   -42728
5708     5859
5709    46483
5710    24268
5711   -31910
5712   -44488
5713     4015
5714    45381
5715    25699
5716   -29669
5717   -43975
5718      458
5719    45020
5720    27999
5721   -27904
5722   -44917
5723      -17
5724    45422
5725    28822
5726   -26875
5727   -46113
5728    -2464
5729    44315
5730    29977
5731   -25374
5732   -44285
5733    -4731
5734    43447
5735    31461
5736   -23505
5737   -46918
5738    -3314
5739    42585
5740    31546
5741   -21034
5742   -45557
5743    -7585
5744    41162
5745    33673
5746   -21442
5747   -47147
5748    -7647
5749    39065
5750    33874
5751   -18321
5752   -46565
5753   -11775
5754    42070
5755    35578
5756   -17752
5757   -45642
5758   -12100
5759    38242
5760    36198
5761   -14840
5762   -47603
5763   -15062
5764    38261
5765    37817
5766   -12975
5767   -46202
5768   -16867
5769    35969
5770    40395
5771   -11151
5772   -46646
5773   -16898
5774    35196
5775    38711
5776    -9097
5777   -45459
5778   -21485
5779    33235
5780    42290
5781    -8822
5782   -46569
5783   -20553
5784    31574
5785    40186
5786    -6021
5787   -45976
5788   -22704
5789    31081
5790    43078
5791    -5009
5792   -44013
5793   -22437
5794    30048
5795    42702
5796    -2182
5797   -46177
5798   -25112
5799    29561
5800    43238
5801    -1857
5802   -43601
5803   -27831
5804    26640
5805    44192
5806      529
5807   -44602
5808   -28071
5809    25187
5810    43335
5811     3286
5812   -41218
5813   -30548
5814    24271
5815    45646
5816     3688
5817   -41525
5818   -31142
5819    21902
5820    45035
5821     6520
5822   -41433
5823   -33825
5824    20962
5825    46022
5826     6708
5827   -39730
5828   -33674
5829    17327
5830    46259
5831     9910
5832   -41239
5833   -34621
5834    19445
5835    44445
5836    10937
5837   -36508
5838   -35668
5839    14745
5840    48066
5841    12823
5842   -39668
5843   -35389
5844    15013
5845    44288
5846    15676
5847   -36258
5848   -39474
5849    13457
5850    45771
5851    15085
5852   -35035
5853   -36400
5854    11691
5855    44418
5856    19011
5857   -34763
5858   -39772
5859     9730
5860    44381
5861    18224
5862   -31791
5863   -40342
5864     5826
5865    45106
5866    22769
5867   -31968
5868   -41247
5869     5157
5870    44289
5871    22493
5872   -28276
5873   -42332
5874     1297
5875    46035
5876    24584
5877   -30205
5878   -41267
5879     1390
5880    42245
5881    25556
5882   -27193
5883   -44736
5884     -176
5885    43796
5886    26318
5887   -26870
5888   -40992
5889    -2404
5890    42251
5891    29449
5892   -24162
5893   -44411
5894     -873
5895    41340
5896    27891
5897   -22256
5898   -42157
5899    -5982
5900    40957
5901    31183
5902   -22639
5903   -45498
5904    -5227
5905    38221
5906    29792
5907   -17560
5908   -46130
5909    -8894
5910    40664
5911    33026
5912   -18894
5913   -44867
5914    -9516
5915    37004
5916    35621
5917   -14723
5918   -45431
5919   -12443
5920    38856
5921    33597
5922   -15237
5923   -44137
5924   -15075
5925    35831
5926    37763
5927   -13651
5928   -45688
5929   -14970
5930    35633
5931    36163
5932   -11389
5933   -43240
5934   -16933
5935    33632
5936    39860
5937   -10612
5938   -45203
5939   -15849
5940    32076
5941    37108
5942    -7437
5943   -44742
5944   -20485
5945    31675
5946    40477
5947    -7415
5948   -43837
5949   -20083
5950    29604
5951    40216
5952    -3368
5953   -43890
5954   -23457
5955    29186
5956    40333
5957    -3912
5958   -42410
5959   -24428
5960    26447
5961    41187
5962     -821
5963   -43705
5964   -25641
5965    26762
5966    40153
5967     1530
5968   -39753
5969   -28813
5970    24041
5971    43532
5972     1813
5973   -41650
5974   -26829
5975    22545
5976    42796
5977     4206
5978   -40626
5979   -31167
5980    22477
5981    42893
5982     3869
5983   -39002
5984   -30159
5985    19354
5986    44503
5987     6876
5988   -40551
5989   -31333
5990    20990
5991    42971
5992     8590
5993   -37291
5994   -33005
5995    15863
5996    45239
5997     9038
5998   -38797
5999   -33614
6000    16709
6001    41822
6002    12274
6003   -34579
6004   -35794
6005    13169
6006    44215
6007    12970
6008   -36300
6009   -35557
6010    12109
6011    42961
6012    17166
6013   -32634
6014   -37467
6015    10955
6016    43331
6017    14953
6018   -31410
6019   -37534
6020     7612
6021    43479
6022    19721
6023   -31956
6024   -38334
6025     8245
6026    42367
6027    18135
6028   -29015
6029   -38963
6030     4771
6031    43216
6032    21237
6033   -30139
6034   -39195
6035     4917
6036    40607
6037    22167
6038   -27839
6039   -40748
6040     1660
6041    41999
6042    23069
6043   -27728
6044   -40002
6045     -188
6046    40706
6047    26614
6048   -25804
6049   -42640
6050     -373
6051    40926
6052    25769
6053   -23255
6054   -41571
6055    -4525
6056    40138
6057    28458
6058   -22457
6059   -41762
6060    -4155
6061    37945
6062    29111
6063   -18412
6064   -42590
6065    -7343
6066    38965
6067    30431
6068   -19718
6069   -41136
6070    -7749
6071    36423
6072    32438
6073   -17137
6074   -43406
6075   -10059
6076    37948
6077    31271
6078   -16671
6079   -41410
6080   -11189
6081    34294
6082    34718
6083   -15284
6084   -43667
6085   -10644
6086    35527
6087    32584
6088   -12735
6089   -42259
6090   -15206
6091    33791
6092    37141
6093   -12822
6094   -43159
6095   -13219
6096    32004
6097    35221
6098    -8663
6099   -42330
6100   -18543
6101    32515
6102    37248
6103    -9068
6104   -42716
6105   -18464
6106    29558
6107    37833
6108    -5027
6109   -42923
6110   -20724
6111    29757
6112    37405
6113    -5450
6114   -41172
6115   -22867
6116    26908
6117    39781
6118    -2481
6119   -40716
6120   -21825
6121    26477
6122    38571
6123     -972
6124   -40279
6125   -24893
6126    25933
6127    41203
6128    -1435
6129   -40447
6130   -23294
6131    22720
6132    40188
6133     2411
6134   -39537
6135   -27248
6136    22846
6137    40514
6138     2892
6139   -38559
6140   -27080
6141    20488
6142    41796
6143     4868
6144   -38247
6145   -29656
6146    20067
6147    40337
6148     6477
6149   -35211
6150   -31416
6151    18004
6152    42367
6153     7468
6154   -35981
6155   -31115
6156    16821
6157    39655
6158    11621
6159   -33581
6160   -34018
6161    14762
6162    42378
6163    10664
6164   -33916
6165   -32547
6166    13119
6167    40587
6168    13703
6169   -33235
6170   -34550
6171    12748
6172    41810
6173    12448
6174   -30410
6175   -34453
6176     9093
6177    41364
6178    15752
6179   -32865
6180   -35267
6181     9653
6182    40672
6183    16039
6184   -28987
6185   -36272
6186     6847
6187    41813
6188    18866
6189   -29810
6190   -35924
6191     6270
6192    39803
6193    20922
6194   -27736
6195   -38531
6196     3517
6197    40725
6198    21570
6199   -26469
6200   -37697
6201     2091
6202    39018
6203    24549
6204   -25323
6205   -40487
6206      915
6207    38642
6208    24100
6209   -23611
6210   -38280
6211    -1913
6212    39538
6213    25380
6214   -22636
6215   -39897
6216    -2349
6217    38420
6218    25977
6219   -20346
6220   -39124
6221    -5072
6222    39279
6223    27395
6224   -20563
6225   -40629
6226    -3754
6227    37170
6228    28171
6229   -19178
6230   -41400
6231    -7079
6232    37105
6233    29061
6234   -17410
6235   -39588
6236    -8207
6237    35753
6238    31937
6239   -16743
6240   -41162
6241   -10126
6242    33898
6243    31394
6244   -12814
6245   -39874
6246   -12859
6247    32763
6248    34093
6249   -12519
6250   -40987
6251   -13264
6252    30444
6253    33687
6254    -8716
6255   -41373
6256   -16257
6257    31108
6258    34395
6259   -10356
6260   -40212
6261   -16066
6262    29529
6263    35307
6264    -7490
6265   -41380
6266   -17517
6267    29734
6268    35561
6269    -7049
6270   -39182
6271   -18597
6272    28550
6273    36333
6274    -5314
6275   -39836
6276   -19215
6277    27077
6278    35594
6279    -3661
6280   -38571
6281   -21972
6282    25512
6283    38080
6284    -1926
6285   -39310
6286   -22709
6287    24027
6288    37538
6289      288
6290   -38715
6291   -25037
6292    22828
6293    39042
6294     2894
6295   -36634
6296   -25248
6297    20248
6298    39368
6299     3228
6300   -37254
6301   -26286
6302    20558
6303    38551
6304     5028
6305   -35484
6306   -27895
6307    18017
6308    39769
6309     6791
6310   -35904
6311   -27371
6312    18354
6313    38056
6314     8509
6315   -35052
6316   -30243
6317    16628
6318    40931
6319     7174
6320   -34664
6321   -30502
6322    14757
6323    39026
6324    11376
6325   -33361
6326   -31503
6327    13432
6328    40602
6329    10867
6330   -31503
6331   -32100
6332    11569
6333    40019
6334    15183
6335   -31659
6336   -33158
6337    10849
6338    39184
6339    14958
6340   -30636
6341   -34433
6342     7901
6343    39785
6344    17519
6345   -30240
6346   -33990
6347     6438
6348    37940
6349    17960
6350   -26687
6351   -35811
6352     4448
6353    39379
6354    18960
6355   -26976
6356   -35318
6357     3814
6358    37626
6359    21093
6360   -25812
6361   -36696
6362     3498
6363    39309
6364    21078
6365   -24273
6366   -36907
6367     1674
6368    37521
6369    22913
6370   -23966
6371   -37778
6372     -267
6373    36666
6374    23621
6375   -21706
6376   -37331
6377    -3112
6378    36894
6379    25250
6380   -21475
6381   -38738
6382    -3134
6383    35529
6384    26667
6385   -19418
6386   -39154
6387    -6494
6388    37231
6389    28183
6390   -18247
6391   -37318
6392    -6670
6393    33001
6394    30002
6395   -16763
6396   -39060
6397    -8281
6398    33814
6399    28958
6400   -13837
6401   -38794
6402    -9082
6403    32389
6404    30995
6405   -13540
6406   -40088
6407   -10479
6408    32387
6409    31821
6410   -11635
6411   -38949
6412   -13075
6413    31671
6414    32182
6415   -11417
6416   -39444
6417   -12685
6418    30797
6419    32467
6420    -8880
6421   -39618
6422   -15209
6423    29086
6424    33342
6425    -8303
6426   -38916
6427   -17643
6428    28318
6429    34815
6430    -7143
6431   -38392
6432   -17674
6433    26486
6434    35139
6435    -4053
6436   -36594
6437   -19131
6438    24564
6439    35170
6440    -2418
6441   -37742
6442   -20025
6443    23286
6444    36679
6445    -2049
6446   -36993
6447   -22594
6448    23154
6449    36674
6450     -680
6451   -36502
6452   -22410
6453    22134
6454    37295
6455     1288
6456   -36224
6457   -23872
6458    22261
6459    37359
6460     2696
6461   -35996
6462   -24503
6463    19039
6464    37186
6465     4138
6466   -34840
6467   -26005
6468    18583
6469    37459
6470     4861
6471   -34088
6472   -27250
6473    16662
6474    37852
6475     6877
6476   -33553
6477   -28205
6478    16119
6479    38286
6480     7953
6481   -32497
6482   -29220
6483    13474
6484    38572
6485     9729
6486   -31729
6487   -29383
6488    12117
6489    37794
6490    12686
6491   -31163
6492   -31833
6493    10759
6494    38773
6495    12872
6496   -29597
6497   -32406
6498     9530
6499    37469
6500    14759
6501   -29651
6502   -33255
6503     8567
6504    37941
6505    14789
6506   -27701
6507   -33295
6508     6472
6509    38181
6510    16474
6511   -27046
6512   -33888
6513     5883
6514    36876
6515    17668
6516   -25884
6517   -34727
6518     4898
6519    37663
6520    18654
6521   -25392
6522   -35480
6523     2261
6524    36442
6525    20429
6526   -23796
6527   -35406
6528      955
6529    36460
6530    22044
6531   -21997
6532   -34727
6533    -1703
6534    34706
6535    23381
6536   -20616
6537   -36971
6538    -1930
6539    34063
6540    24680
6541   -19759
6542   -36386
6543    -4048
6544    34999
6545    25708
6546   -17993
6547   -37305
6548    -4843
6549    32829
6550    26584
6551   -18053
6552   -37921
6553    -5994
6554    32868
6555    28075
6556   -16431
6557   -38748
6558    -6920
6559    32684
6560    27591
6561   -14987
6562   -38326
6563    -9030
6564    32709
6565    29056
6566   -13650
6567   -37402
6568   -10396
6569    30287
6570    30331
6571   -11488
6572   -36901
6573   -11858
6574    30317
6575    30185
6576   -10272
6577   -36992
6578   -13994
6579    28150
6580    32163
6581    -9216
6582   -36930
6583   -14915
6584    27716
6585    32150
6586    -7471
6587   -35883
6588   -15519
6589    26202
6590    32903
6591    -5989
6592   -36506
6593   -17105
6594    26433
6595    33634
6596    -3558
6597   -37017
6598   -18338
6599    24537
6600    34118
6601    -3265
6602   -36418
6603   -18888
6604    23276
6605    34303
6606     -595
6607   -36545
6608   -20632
6609    23662
6610    35708
6611     -870
6612   -35235
6613   -22501
6614    21600
6615    35355
6616      883
6617   -35282
6618   -23014
6619    21115
6620    34745
6621     2315
6622   -33178
6623   -23808
6624    18740
6625    35903
6626     4662
6627   -34109
6628   -24370
6629    17126
6630    35712
6631     7027
6632   -31827
6633   -27212
6634    16218
6635    36453
6636     5971
6637   -32341
6638   -26302
6639    13914
6640    36399
6641     8956
6642   -31273
6643   -27203
6644    13701
6645    36518
6646     9865
6647   -30535
6648   -28262
6649    11078
6650    37056
6651    12380
6652   -29508
6653   -30191
6654    13088
6655    36247
6656    11808
6657   -28794
6658   -30521
6659     9233
6660    37760
6661    13122
6662   -29480
6663   -31123
6664     8322
6665    35909
6666    14764
6667   -25565
6668   -32784
6669     6002
6670    37033
6671    15330
6672   -25909
6673   -31901
6674     5750
6675    34601
6676    17566
6677   -24578
6678   -33033
6679     3891
6680    35999
6681    17482
6682   -22457
6683   -32820
6684     1073
6685    35793
6686    20686
6687   -23182
6688   -32773
6689      728
6690    35359
6691    21961
6692   -20327
6693   -34746
6694    -1908
6695    34497
6696    22928
6697   -21820
6698   -34646
6699     -702
6700    34105
6701    23063
6702   -19753
6703   -35878
6704    -2161
6705    33806
6706    22895
6707   -18220
6708   -36214
6709    -5312
6710    33063
6711    25088
6712   -17130
6713   -37492
6714    -5090
6715    31914
6716    25766
6717   -14992
6718   -35219
6719    -7986
6720    31166
6721    27344
6722   -13709
6723   -35904
6724    -7561
6725    30429
6726    27949
6727   -11788
6728   -35895
6729   -11332
6730    29741
6731    29095
6732   -12455
6733   -36021
6734   -11294
6735    27784
6736    29349
6737    -9600
6738   -35920
6739   -13116
6740    29188
6741    30807
6742    -9077
6743   -35147
6744   -13671
6745    26401
6746    32769
6747    -6719
6748   -36673
6749   -14612
6750    26972
6751    30491
6752    -7283
6753   -35501
6754   -16741
6755    24997
6756    33523
6757    -4590
6758   -35637
6759   -16301
6760    24954
6761    32366
6762    -2559
6763   -34889
6764   -19772
6765    23249
6766    32394
6767    -1737
6768   -34069
6769   -19980
6770    21715
6771    32984
6772      182
6773   -33241
6774   -20994
6775    20908
6776    33851
6777      448
6778   -32556
6779   -22274
6780    18940
6781    34761
6782     2787
6783   -32793
6784   -23399
6785    17471
6786    35082
6787     2901
6788   -31134
6789   -25192
6790    17323
6791    36126
6792     4856
6793   -32178
6794   -24320
6795    15654
6796    35198
6797     5723
6798   -31618
6799   -26767
6800    14847
6801    36038
6802     6089
6803   -31022
6804   -26684
6805    12314
6806    35725
6807    10180
6808   -28988
6809   -28362
6810    12028
6811    35134
6812    10001
6813   -28116
6814   -28053
6815    10142
6816    35475
6817    12637
6818   -26757
6819   -29545
6820    10669
6821    35225
6822    13340
6823   -25161
6824   -29987
6825     7112
6826    35535
6827    13940
6828   -25105
6829   -29794
6830     5929
6831    34045
6832    15533
6833   -24969
6834   -31011
6835     4257
6836    34825
6837    15614
6838   -24296
6839   -31680
6840     3190
6841    33633
6842    19399
6843   -23683
6844   -33010
6845     3160
6846    34723
6847    18351
6848   -21259
6849   -32730
6850      767
6851    33655
6852    21338
6853   -21547
6854   -33109
6855       21
6856    32582
6857    20950
6858   -20253
6859   -34156
6860    -2437
6861    32460
6862    22768
6863   -18334
6864   -33447
6865    -2512
6866    31206
6867    23007
6868   -15942
6869   -34879
6870    -4407
6871    31599
6872    23751
6873   -15511
6874   -32957
6875    -5993
6876    29914
6877    25304
6878   -14561
6879   -35471
6880    -7122
6881    30146
6882    24715
6883   -13353
6884   -33993
6885    -8916
6886    28748
6887    26311
6888   -12919
6889   -35870
6890    -9213
6891    27661
6892    27957
6893   -11163
6894   -33802
6895   -11077
6896    28286
6897    28494
6898   -10406
6899   -35091
6900   -11906
6901    27063
6902    30076
6903    -9186
6904   -36121
6905   -13268
6906    26531
6907    29574
6908    -7437
6909   -33324
6910   -13860
6911    24328
6912    30544
6913    -5128
6914   -34193
6915   -15350
6916    24211
6917    29850
6918    -4198
6919   -33018
6920   -17106
6921    21847
6922    32439
6923    -2764
6924   -33408
6925   -18274
6926    22215
6927    30554
6928    -1331
6929   -32824
6930   -19412
6931    20302
6932    33514
6933    -1803
6934   -33089
6935   -19667
6936    19744
6937    32998
6938     1344
6939   -32560
6940   -20751
6941    19277
6942    33432
6943     1457
6944   -31979
6945   -22412
6946    17716
6947    33602
6948     4048
6949   -31824
6950   -23243
6951    17019
6952    33111
6953     4302
6954   -30152
6955   -24164
6956    14782
6957    33977
6958     6599
6959   -30198
6960   -25347
6961    13692
6962    33358
6963     7812
6964   -29145
6965   -26883
6966    12747
6967    34513
6968     9021
6969   -28556
6970   -26978
6971    11631
6972    33776
6973     9847
6974   -26933
6975   -29173
6976     9861
6977    33180
6978    10890
6979   -26436
6980   -27569
6981     8614
6982    34539
6983    12454
6984   -25945
6985   -30024
6986     7466
6987    33834
6988    13533
6989   -24748
6990   -29681
6991     6580
6992    34772
6993    14511
6994   -24724
6995   -30263
6996     5262
6997    33788
6998    17233
6999   -23101
7000   -30144
7001     3450
7002    33259
7003    16083
7004   -22153
7005   -30124
7006     2064
7007    32754
7008    19706
7009   -20183
7010   -31425
7011     1110
7012    32507
7013    17927
7014   -19645
7015   -31372
7016     -650
7017    31395
7018    20171
7019   -18150
7020   -31531
7021    -2171
7022    31350
7023    20562
7024   -17165
7025   -31249
7026    -2956
7027    31636
7028    22947
7029   -17442
7030   -33316
7031    -4241
7032    31158
7033    22532
7034   -14673
7035   -33374
7036    -5345
7037    29237
7038    24360
7039   -16355
7040   -32873
7041    -6488
7042    28156
7043    24845
7044   -12996
7045   -33809
7046    -8805
7047    29460
7048    26181
7049   -12689
7050   -32163
7051    -9320
7052    26715
7053    26889
7054   -10669
7055   -34089
7056   -10656
7057    26439
7058    26750
7059    -9533
7060   -32150
7061   -11917
7062    24530
7063    27283
7064    -7442
7065   -32281
7066   -11754
7067    24889
7068    27265
7069    -6904
7070   -32388
7071   -14620
7072    23381
7073    28997
7074    -6235
7075   -32654
7076   -15702
7077    22523
7078    29910
7079    -3601
7080   -33472
7081   -17434
7082    22810
7083    29554
7084    -3528
7085   -31682
7086   -17212
7087    19994
7088    31680
7089    -1471
7090   -32232
7091   -19198
7092    21294
7093    30311
7094     -484
7095   -30153
7096   -19255
7097    18902
7098    32740
7099      985
7100   -30900
7101   -19811
7102    17733
7103    31176
7104     2605
7105   -29874
7106   -21686
7107    16553
7108    31801
7109     2552
7110   -30267
7111   -22072
7112    14839
7113    31374
7114     5616
7115   -28771
7116   -22363
7117    13962
7118    32622
7119     4747
7120   -28268
7121   -23596
7122    12477
7123    32545
7124     8039
7125   -28595
7126   -25727
7127    12243
7128    32390
7129     7447
7130   -26470
7131   -26361
7132    10708
7133    33071
7134    10228
7135   -27185
7136   -26602
7137    10877
7138    32629
7139    10357
7140   -24766
7141   -27585
7142     8884
7143    32629
7144    12210
7145   -26438
7146   -26441
7147     7044
7148    31379
7149    13091
7150   -23472
7151   -29217
7152     5742
7153    31325
7154    13881
7155   -22748
7156   -28546
7157     3886
7158    31262
7159    14949
7160   -21833
7161   -28875
7162     4579
7163    31051
7164    16611
7165   -20679
7166   -29808
7167     2219
7168    30752
7169    18254
7170   -20065
7171   -30407
7172     2252
7173    31041
7174    17982
7175   -19389
7176   -30283
7177    -1569
7178    31481
7179    19624
7180   -18305
7181   -30736
7182    -1446
7183    29734
7184    21349
7185   -16368
7186   -30803
7187    -2779
7188    31367
7189    20344
7190   -17067
7191   -30405
7192    -3877
7193    28403
7194    23317
7195   -15011
7196   -32353
7197    -5708
7198    28628
7199    22018
7200   -13391
7201   -31350
7202    -7786
7203    26967
7204    24404
7205   -12551
7206   -32276
7207    -7562
7208    26340
7209    23600
7210   -10984
7211   -31663
7212    -8600
7213    26942
7214    25886
7215   -11079
7216   -31907
7217    -9691
7218    25675
7219    25335
7220    -7395
7221   -32784
7222    -9749
7223    24272
7224    26691
7225    -8184
7226   -31726
7227   -12072
7228    24426
7229    27462
7230    -5402
7231   -32155
7232   -14337
7233    23188
7234    27611
7235    -6225
7236   -31161
7237   -14623
7238    21572
7239    29595
7240    -4081
7241   -31514
7242   -14877
7243    21503
7244    29780
7245    -2765
7246   -30366
7247   -17810
7248    20197
7249    29578
7250    -2499
7251   -30925
7252   -17118
7253    17617
7254    28806
7255      246
7256   -29755
7257   -19557
7258    18111
7259    29369
7260      483
7261   -29688
7262   -18922
7263    17463
7264    30201
7265     2385
7266   -29392
7267   -20457
7268    17411
7269    30095
7270     3992
7271   -27422
7272   -21160
7273    14475
7274    31595
7275     4958
7276   -28424
7277   -23046
7278    14564
7279    31317
7280     6934
7281   -26408
7282   -23859
7283    13002
7284    32133
7285     5854
7286   -27004
7287   -24265
7288    11002
7289    30804
7290     9046
7291   -25844
7292   -25933
7293     9831
7294    32332
7295     8368
7296   -25412
7297   -23761
7298     9530
7299    31192
7300    10589
7301   -25499
7302   -25955
7303     8358
7304    30252
7305    10652
7306   -22540
7307   -26463
7308     6906
7309    29789
7310    12662
7311   -23655
7312   -26124
7313     5975
7314    29826
7315    13864
7316   -21229
7317   -28243
7318     4975
7319    31345
7320    14790
7321   -22731
7322   -28948
7323     3462
7324    30739
7325    16198
7326   -19826
7327   -30910
7328     2331
7329    31101
7330    16906
7331   -20556
7332   -29080
7333      834
7334    30586
7335    17738
7336   -18399
7337   -29598
7338      433
7339    29678
7340    18308
7341   -17704
7342   -29466
7343    -2109
7344    28909
7345    19002
7346   -16463
7347   -29299
7348    -1657
7349    27644
7350    21039
7351   -15595
7352   -29216
7353    -4585
7354    28289
7355    21734
7356   -14211
7357   -29681
7358    -5246
7359    26612
7360    21713
7361   -12476
7362   -31351
7363    -5822
7364    27206
7365    22310
7366   -12672
7367   -31092
7368    -7051
7369    25841
7370    24942
7371   -10724
7372   -31490
7373    -8061
7374    26944
7375    23731
7376    -9641
7377   -31293
7378   -10741
7379    24223
7380    25409
7381    -9735
7382   -31069
7383   -11021
7384    25066
7385    25116
7386    -7188
7387   -30344
7388   -12836
7389    22872
7390    26887
7391    -7323
7392   -30040
7393   -12856
7394    21107
7395    27175
7396    -4473
7397   -30335
7398   -13641
7399    20582
7400    27089
7401    -4909
7402   -29087
7403   -14668
7404    20191
7405    28415
7406    -2097
7407   -29977
7408   -15056
7409    20322
7410    27509
7411    -2022
7412   -29410
7413   -16776
7414    19291
7415    29702
7416     -276
7417   -29864
7418   -17663
7419    17318
7420    29122
7421     1163
7422   -29147
7423   -20386
7424    17831
7425    30507
7426     1125
7427   -28562
7428   -19371
7429    14779
7430    29897
7431     2860
7432   -27482
7433   -21380
7434    15113
7435    30162
7436     3729
7437   -26770
7438   -21113
7439    13080
7440    30430
7441     4746
7442   -25848
7443   -22122
7444    13446
7445    29543
7446     5727
7447   -24873
7448   -21485
7449     9913
7450    30756
7451     7585
7452   -26229
7453   -23523
7454    11147
7455    29757
7456     8459
7457   -23947
7458   -25084
7459     9791
7460    31328
7461     9310
7462   -23296
7463   -24786
7464     7373
7465    29377
7466    12696
7467   -23851
7468   -26002
7469     7507
7470    31125
7471    12419
7472   -22737
7473   -26529
7474     5335
7475    29691
7476    14936
7477   -22404
7478   -26736
7479     4963
7480    29554
7481    13584
7482   -19693
7483   -26768
7484     2731
7485    28589
7486    15368
7487   -20284
7488   -26395
7489     2537
7490    28094
7491    16013
7492   -17750
7493   -28351
7494     1241
7495    29842
7496    18153
7497   -18125
7498   -26843
7499     -809
7500    27825
7501    18010
7502   -16275
7503   -29872
7504     -962
7505    27956
7506    19312
7507   -15540
7508   -28707
7509    -3376
7510    28302
7511    21473
7512   -14835
7513   -31295
7514    -2983
7515    26955
7516    20381
7517   -13235
7518   -29557
7519    -4967
7520    27602
7521    21924
7522   -13595
7523   -29840
7524    -5561
7525    25840
7526    22862
7527   -10801
7528   -29453
7529    -7382
7530    26056
7531    22679
7532    -9792
7533   -29605
7534    -8115
7535    24017
7536    24028
7537    -8823
7538   -29358
7539    -9034
7540    24667
7541    23335
7542    -7714
7543   -27734
7544   -10426
7545    21845
7546    25338
7547    -7006
7548   -28441
7549   -11017
7550    22634
7551    23793
7552    -6065
7553   -29390
7554   -12840
7555    21292
7556    26162
7557    -5147
7558   -28714
7559   -12986
7560    20695
7561    26877
7562    -3089
7563   -29190
7564   -15440
7565    19961
7566    27198
7567    -3029
7568   -28895
7569   -15507
7570    18195
7571    27502
7572    -1608
7573   -29309
7574   -16839
7575    18174
7576    26817
7577    -1146
7578   -27496
7579   -17766
7580    17210
7581    28821
7582      252
7583   -27448
7584   -17242
7585    15320
7586    27064
7587     1383
7588   -26065
7589   -18791
7590    15327
7591    28592
7592     3055
7593   -26941
7594   -18734
7595    14198
7596    29316
7597     4178
7598   -25962
7599   -21585
7600    13245
7601    28568
7602     4849
7603   -25588
7604   -21988
7605    10683
7606    29722
7607     7165
7608   -25826
7609   -23358
7610    11806
7611    28178
7612     6749
7613   -24152
7614   -23342
7615     9632
7616    29470
7617     9321
7618   -23717
7619   -24418
7620     9553
7621    27722
7622     9691
7623   -23179
7624   -24498
7625     7638
7626    29479
7627    10990
7628   -22969
7629   -24536
7630     6959
7631    27728
7632    11664
7633   -22185
7634   -25740
7635     5661
7636    28463
7637    12276
7638   -19534
7639   -25452
7640     5545
7641    28333
7642    14599
7643   -20176
7644   -25205
7645     2698
7646    28658
7647    13986
7648   -19026
7649   -26874
7650     2021
7651    27223
7652    15855
7653   -18809
7654   -27137
7655      150
7656    27508
7657    16492
7658   -16126
7659   -28103
7660     -577
7661    27275
7662    18080
7663   -17592
7664   -27149
7665     -474
7666    26857
7667    18829
7668   -14672
7669   -28601
7670    -2260
7671    25154
7672    19149
7673   -14162
7674   -27361
7675    -4323
7676    26007
7677    20641
7678   -13214
7679   -29012
7680    -3197
7681    24328
7682    19886
7683   -12086
7684   -27567
7685    -6173
7686    25804
7687    21307
7688   -11800
7689   -28805
7690    -6639
7691    24092
7692    21301
7693   -10313
7694   -27880
7695    -8752
7696    23486
7697    22621
7698    -9130
7699   -28049
7700    -8879
7701    22245
7702    25094
7703    -7895
7704   -29238
7705   -10659
7706    22927
7707    24430
7708    -6667
7709   -27843
7710   -11355
7711    21347
7712    24622
7713    -5166
7714   -28468
7715   -11819
7716    20209
7717    23768
7718    -4296
7719   -28511
7720   -12821
7721    18585
7722    25790
7723    -4162
7724   -27696
7725   -13734
7726    19181
7727    25259
7728    -1798
7729   -26822
7730   -15193
7731    18472
7732    25907
7733    -2613
7734   -26107
7735   -15814
7736    16836
7737    26212
7738      591
7739   -27707
7740   -16404
7741    16262
7742    27201
7743     -350
7744   -25657
7745   -18191
7746    14516
7747    27475
7748     2300
7749   -26843
7750   -18513
7751    14290
7752    27583
7753     2980
7754   -25414
7755   -20141
7756    13479
7757    28736
7758     4719
7759   -25270
7760   -19348
7761    12291
7762    28526
7763     4874
7764   -23925
7765   -21192
7766    11617
7767    28135
7768     6548
7769   -24575
7770   -20346
7771     9829
7772    27731
7773     6194
7774   -22915
7775   -21008
7776     9473
7777    27152
7778     7306
7779   -21771
7780   -22427
7781     8640
7782    28031
7783     8136
7784   -21831
7785   -22402
7786     7245
7787    26282
7788     9840
7789   -22203
7790   -23598
7791     5343
7792    28750
7793    10844
7794   -20691
7795   -25819
7796     5786
7797    27718
7798    12842
7799   -19250
7800   -24974
7801     3611
7802    27178
7803    12881
7804   -18732
7805   -25679
7806     2862
7807    27103
7808    14604
7809   -18547
7810   -26280
7811     1323
7812    27074
7813    14212
7814   -17560
7815   -26425
7816     1510
7817    26118
7818    16270
7819   -15946
7820   -25877
7821      127
7822    26300
7823    16652
7824   -14488
7825   -26300
7826     -455
7827    25344
7828    17130
7829   -15752
7830   -26502
7831    -1785
7832    24769
7833    16950
7834   -12718
7835   -27737
7836    -4054
7837    25389
7838    18617
7839   -13657
7840   -27142
7841    -5456
7842    24746
7843    20415
7844   -12246
7845   -27604
7846    -5817
7847    23886
7848    20802
7849   -10838
7850   -27248
7851    -6955
7852    22815
7853    21484
7854   -10116
7855   -28118
7856    -6699
7857    21459
7858    22297
7859    -8694
7860   -26264
7861    -9836
7862    21631
7863    22166
7864    -6929
7865   -27962
7866    -9026
7867    20683
7868    23621
7869    -6815
7870   -26830
7871   -10183
7872    20918
7873    22539
7874    -5648
7875   -27730
7876   -10825
7877    19277
7878    24070
7879    -5404
7880   -26347
7881   -11982
7882    20165
7883    23856
7884    -2740
7885   -26632
7886   -12603
7887    17476
7888    25987
7889    -3026
7890   -25434
7891   -15104
7892    17684
7893    25037
7894    -1591
7895   -25962
7896   -14357
7897    16106
7898    27025
7899     -683
7900   -25476
7901   -15750
7902    15600
7903    25914
7904     1868
7905   -25518
7906   -16794
7907    14641
7908    26321
7909     1294
7910   -25779
7911   -17487
7912    13815
7913    26509
7914     3288
7915   -25129
7916   -16841
7917    12846
7918    26652
7919     2043
7920   -23194
7921   -19027
7922    11569
7923    25779
7924     4545
7925   -24894
7926   -19341
7927    10986
7928    26929
7929     5449
7930   -21729
7931   -20964
7932    10197
7933    26955
7934     8032
7935   -22550
7936   -21393
7937     8370
7938    27342
7939     7257
7940   -20591
7941   -22677
7942     8185
7943    27795
7944     8704
7945   -21340
7946   -21273
7947     5443
7948    27834
7949     9464
7950   -19814
7951   -23584
7952     6281
7953    26624
7954    10919
7955   -20731
7956   -21377
7957     4428
7958    27670
7959    11568
7960   -18863
7961   -24361
7962     5145
7963    25157
7964    12639
7965   -18988
7966   -23825
7967     2649
7968    26630
7969    12645
7970   -16895
7971   -23802
7972     3200
7973    24759
7974    15015
7975   -17079
7976   -25369
7977      434
7978    26021
7979    13894
7980   -15625
7981   -26091
7982     -296
7983    24281
7984    16929
7985   -15230
7986   -25483
7987    -1333
7988    25520
7989    16495
7990   -13365
7991   -26227
7992    -2475
7993    23373
7994    19087
7995   -13643
7996   -25894
7997    -4678
7998    24207
7999    18409
8000   -10608
8001   -27138
8002    -3518
8003    22565
8004    19720
8005   -12932
8006   -25268
8007    -5508
8008    23031
8009    17880
8010    -9325
8011   -26555
8012    -5538
8013    20709
8014    20674
8015   -11388
8016   -25438
8017    -8263
8018    22280
8019    20283
8020    -7733
8021   -26967
8022    -6216
8023    20455
8024    21956
8025    -8269
8026   -25449
8027    -9323
8028    20335
8029    21575
8030    -5794
8031   -27746
8032   -10365
8033    18506
8034    23308
8035    -5762
8036   -25380
8037   -12692
8038    20569
8039    23377
8040    -3778
8041   -26365
8042   -11815
8043    17936
8044    23574
8045    -4052
8046   -24532
8047   -14715
8048    18053
8049    22227
8050     -721
8051   -26070
8052   -12786
8053    16256
8054    25403
8055    -2253
8056   -24200
8057   -14828
8058    17474
8059    23980
8060     -210
8061   -25698
8062   -14218
8063    13470
8064    25333
8065     -627
8066   -24405
8067   -17423
8068    16233
8069    23790
8070     2803
8071   -25107
8072   -15584
8073    12444
8074    25724
8075     1205
8076   -23158
8077   -18726
8078    13859
8079    24603
8080     4793
8081   -24894
8082   -18059
8083     9643
8084    26757
8085     3782
8086   -20559
8087   -20789
8088    11879
8089    24908
8090     6565
8091   -23246
8092   -18964
8093     8228
8094    27627
8095     4577
8096   -20508
8097   -21787
8098     9840
8099    25217
8100     9419
8101   -22465
8102   -20023
8103     6776
8104    26112
8105     6586
8106   -19201
8107   -23142
8108     8558
8109    23914
8110    10459
8111   -21215
8112   -20182
8113     4462
8114    26791
8115     8874
8116   -18739
8117   -23777
8118     7845
8119    24415
8120    11057
8121   -16489
##END NTUPLES=NMR FID
##END=
