# Supplementary material for: An untargeted multi-technique metabolomics approach to studying intracellular metabolites of HepG2 cells exposed to 2,3,7,8-tetrachlorodibenzo-p-dioxin
Source: BMC Genomics. 2011 May 20;12:251. doi: 10.1186/1471-2164-12-251 (PMC3141663; doi:10.1186/1471-2164-12-251)
Supplement: Additional file 2 — Metadata and NMR raw data: ZIP file containing: -All NMR raw data (in JCAMP-DX format ".dx") -The metadata on NMR (polars & apolars), LC-MS and GC-MS data sets (as Tab delimited files ".txt"). [file 1471-2164-12-251-S2.ZIP › TE/Ainhoa/SAFETY COPY D Disk/TRABAJO/ARTICLES/ARTICLE Metabolomics TCDD_ACCEPTED/JCAMP_DX_NMR_data_and_all_metadata/NMR_apolar_Ctrol_p30.1C.dx]

##TITLE=
##JCAMPDX= 6.0         $$ Bruker NMR JCAMP-DX V2.0
##DATA TYPE= NMR FID
##DATA CLASS= NTUPLES
##ORIGIN= Bruker BioSpin GmbH
##OWNER= bruker
$$ 1.72 TOPSPIN		Version 2.1
$$ 2011-04-15 14:43:24.946 +0200  WUR\bruker@RIK1030
$$ Compression mode = fixed
##.OBSERVE FREQUENCY= 400.1319223
##.OBSERVE NUCLEUS= ^1H
##.DELAY= (6, 6)
##.ACQUISITION MODE= SIMULTANEOUS (DQD)
##.ACQUISITION SCHEME= undefined
##.AVERAGES= 128
##.DIGITISER RES= 18
##SPECTROMETER/DATA SYSTEM= avance400
##.PULSE SEQUENCE= zg
##.SOLVENT NAME= CDCl3
##.SHIFT REFERENCE= INTERNAL, CDCl3, 1, 11.01498
##AUDIT TRAIL= $$ (NUMBER, WHEN, WHO, WHERE, PROCESS, VERSION, WHAT)
$$ ##TITLE= Audit trail, TOPSPIN		Version 1.3
$$ ##JCAMPDX= 5.01
$$ ##ORIGIN= Bruker BioSpin GmbH
$$ ##OWNER= bruker
$$ $$ P:/NMR-data/data/Ainhoa_raw_data/nmr/AR170608.1C/1/audita.txt
$$ ##AUDIT TRAIL=  $$ (NUMBER, WHEN, WHO, WHERE, VERSION, WHAT)
(   1,<2008-06-17 10:25:09.277 +0200>,<WUR\bruker>,<RIK1030>,<TOPSPIN 1.3>,
      <created by zg, POWCHK disabled, PULCHK disabled
       configuration hash MD5:
       D1 93 94 B6 6B D6 3B BD 35 EA 0D 0D AE B0 63 FA
       data hash MD5: 16K
       C1 31 19 10 16 23 EA BA ED 85 61 2C 57 1C 49 30>)
(   2,<2011-04-15 14:43:21.556 +0200>,<WUR\bruker>,<RIK1030>,<proc1d>,<TOPSPIN 2.1>,
      <convdta from       1 "NMR_apolar_Ctrol_p30.1C" "Ainhoa_raw_data" "P:\NMR-data"
       data hash MD5: 16244
       BE AB 57 1C CF 81 4D D9 03 A6 A3 96 16 00 BC A7>)
$$ ##END=
$$ 
$$ $$ hash MD5
$$ $$ 13 A3 EF 80 CA 77 BB F2 51 41 C8 2E 42 1C 6E 66
##$RELAX= 
##$BRUKER FILE EXP=format.temp
$$ EDIT_PAR COMMAND FILE
$$ 
$$ DI_MODE         LONG
$$ ED_ENTRY        ACQU
$$ ORDER           FILE
$$ 
$$ 
$$ HEADER		"F2 - Acquisition Parameters"
$$ T_NAME		Date_
$$ 		TYPE	R64
$$ 		CLASS	ACQU
$$ 		SUBRANGE 0.0 50000000
$$ 		REL	"Date_=itodate(DATE)"
$$ 		INV_REL	"DATE=datetoi(Date_,DATE)"
$$ 		FORMAT	"%14.0f"
$$ 		TEXT	" "
$$ END
$$ T_NAME		Time
$$ 		TYPE	R32
$$ 		CLASS	ACQU
$$ 		SUBRANGE 0.0 1000000
$$ 		REL	"Time=itotime(DATE)"
$$ 		INV_REL	"DATE=timetoi(Time,DATE)"
$$ 		FORMAT	"%14.2f"
$$ 		TEXT	" "
$$ END
$$ NAME		INSTRUM
$$ 		TEXT	" "
$$ END
$$ NAME		PROBHD
$$ 		FORMAT	"%14.14s"
$$ 		TEXT	" "
$$ END
$$ NAME		PULPROG
$$ 		TEXT	" "
$$ END
$$ NAME		TD
$$ 		TEXT	" "
$$ END
$$ NAME		SOLVENT
$$ 		TEXT	" "
$$ END
$$ NAME		NS
$$ 		TEXT	" "
$$ END
$$ NAME		DS
$$ 		TEXT	" "
$$ END
$$ T_NAME		SWH
$$ 		TYPE	R32
$$ 		CLASS	ACQU
$$ 		SUBRANGE 0.0 1e8
$$ 		REL	"SWH=SW*SFO1"
$$ 		INV_REL "SW=SWH/SFO1"
$$ 		UNIT	"Hz"
$$ 		FORMAT	"%14.3f Hz"
$$ 		TEXT	" "
$$ END
$$ T_NAME          FIDRES
$$                 TYPE    R32
$$                 CLASS   ACQU
$$                 SUBRANGE 0.0 100000
$$                 REL     "FIDRES=SW*SFO1/TD"
$$                 INV_REL "TD = nextpow(SW*SFO1/FIDRES)"
$$ 		UNIT	"Hz"
$$ 		FORMAT	"%14.6f Hz"
$$ 		TEXT	" "
$$ END
$$ T_NAME          AQ
$$ 		TYPE	R32
$$ 		CLASS	ACQU
$$ 		SUBRANGE 0.0 1000
$$ 		REL	"AQ=aqcalc(SW,SFO1,TD,DIGTYP)"
$$ 		INV_REL	"TD=tdcalc(SW,SFO1,1.0e6*AQ,DIGTYP)"
$$ 		UNIT	"sec"
$$ 		FORMAT	"%14.7f sec"
$$ 		TEXT	" "
$$ END
$$ NAME		RG
$$ 		TEXT	" "
$$ END
$$ T_NAME          DW
$$ 		TYPE	R32
$$ 		CLASS	ACQU
$$ 		SUBRANGE 0.0 1000000
$$ 		REL	"DW=1/(2*SW*SFO1)"
$$ 		INV_REL	"SW=1000000/(2*(0.005+DW)*SFO1)"
$$ 		UNIT	"usec"
$$ 		FORMAT	"%14.3lf usec"
$$ 		TEXT	" "
$$ END
$$ NAME		DE
$$ 		FORMAT	"%14.2f usec"
$$ 		TEXT	" "
$$ END
$$ NAME		TE
$$ 		FORMAT	"%14.1f K"
$$ 		TEXT	" "
$$ END
$$ T_NAME		D1
$$ 		TYPE	R32
$$ 		CLASS	ACQU
$$ 		SUBRANGE 0.0 1e38
$$ 		REL	"D1=D[1]"
$$ 		INV_REL	"D[1]=D1"
$$ 		UNIT	"sec"
$$ 		FORMAT	"%14.8f sec"
$$ 		TEXT	" "
$$ END
$$ NAME		TD0
$$ 		TEXT	" "
$$ END
$$ HEADER		"======== CHANNEL f1 ========"
$$ NAME		NUC1
$$ 		NONEDIT
$$ 		TEXT	" "
$$ END
$$ T_NAME		P1
$$ 		TYPE	R32
$$ 		CLASS	ACQU
$$ 		SUBRANGE 0.0 1.0e10
$$ 		REL	"P1=P[1]"
$$ 		INV_REL	"P[1]=P1"
$$ 		UNIT	"usec"
$$ 		FORMAT	"%14.2f usec"
$$ 		TEXT	" "
$$ END
$$ T_NAME		PL1
$$ 		TYPE	R32
$$ 		CLASS	ACQU
$$ 		SUBRANGE -6.0 1e38
$$ 		REL	"PL1=PL[1]"
$$ 		INV_REL	"PL[1]=PL1"
$$ 		UNIT	"dB"
$$ 		FORMAT	"%14.2f dB"
$$ 		TEXT	" "
$$ END
$$ NAME		SFO1
$$ 		FORMAT	"%14.7f MHz"
$$ 		TEXT	" "
$$ END
##$RELAX= 
##$BRUKER FILE EXP=scon
$$ ##TITLE= Parameter file, TOPSPIN		Version 1.3
$$ ##JCAMPDX= 5.0
$$ ##DATATYPE= Parameter Values
$$ ##ORIGIN= Bruker BioSpin GmbH
$$ ##OWNER= bruker
$$ $$ 2008-06-17 10:16:53.987 +0200  WUR\bruker@RIK1030
$$ $$ P:/NMR-data/data/Ainhoa_raw_data/nmr/AR170608.1C/1/scon
$$ ##$BLKPA= (0..15)
3 3 3 3 3 3 3 3 3 3 3 3 3 3 3 3 
$$ ##$BLKTR= (0..15)
3 3 3 3 3 3 3 3 3 3 3 3 3 3 3 3 
$$ ##$DE1= 2
$$ ##$DE2= 2
$$ ##$DEADC= 4
$$ ##$DEPA= 2
$$ ##$DERX= 3
$$ ##$PHASP4= (0..15)
0.5 0.5 0.5 0.5 0.5 0.5 0.5 0.5 0.5 0.5 0.5 0.5 0.5 0.5 0.5 0.5 
$$ ##$PHASPR= (0..15)
3 3 3 3 3 3 3 3 3 3 3 3 3 3 3 3 
$$ ##$SHAPPR= (0..15)
1.6 1.6 1.6 1.6 1.6 1.6 1.6 1.6 1.6 1.6 1.6 1.6 1.6 1.6 1.6 1.6 
$$ ##END=
##$RELAX= 
##$BRUKER FILE EXP=pulseprogram
$$ # 1 "C:/Bruker/TOPSPIN/exp/stan/nmr/lists/pp/zg"
$$ ;zg
$$ ;avance-version (06/11/09)
$$ ;1D sequence
$$ ;
$$ ;$CLASS=HighRes
$$ ;$DIM=1D
$$ ;$TYPE=
$$ ;$SUBTYPE=
$$ ;$COMMENT=
$$ 
$$ 
$$ # 1 "C:/Bruker/TOPSPIN/exp/stan/nmr/lists/pp/Avance.incl" 1
$$ ;Avance2.incl
$$ ;   for 1
$$ ;
$$ ;avance-version (07/01/22)
$$ ;
$$ ;$CLASS=HighRes Incl
$$ ;$COMMENT=
$$ 
$$ 
$$ 
$$ 
$$ 
$$ 
$$ 
$$ 
$$ 
$$ 
$$ 
$$ 
$$ 
$$ 
$$ 
$$ 
$$ 
$$ 
$$ 
$$ 
$$ 
$$ 
$$ 
$$ 
$$ 
$$ 
$$ 
$$ 
$$ 
$$ 
$$ 
$$ 
$$ 
$$ 
$$ 
$$ 
$$ 
$$ 
$$ 
$$ 
$$ 
$$ 
$$ 
$$ 
$$ 
$$ 
$$ 
$$ 
$$ 
$$ 
$$ 
$$ 
$$ 
$$ 
$$ 
$$ 
$$ 
$$ 
$$ 
$$ 
$$ 
$$ 
$$ 
$$ 
$$ 
$$ 
$$ 
$$ 
$$ 
$$ 
$$ 
$$ 
$$ 
$$ 
$$ 
$$ 
$$ 
$$ 
$$ 
$$ 
$$ 
$$ 
$$ 
$$ 
$$ 
$$ 
$$ 
$$ 
$$ 
$$ 
$$ 
$$ 
$$ 
$$ 
$$ 
$$ 
$$ 
$$ 
$$ 
$$ 
$$ 
$$ 
$$ 
$$ 
$$ 
$$ 
$$ 
$$ 
$$ 
$$ 
$$ 
$$ 
$$ 
$$ 
$$ 
$$ 
$$ 
$$ 
$$ 
$$ 
$$ 
$$ 
$$ 
$$ 
$$ 
$$ 
$$ 
$$ 
$$ 
$$ 
$$ 
$$ 
$$ 
$$ ;$Id: Avance2.incl,v 1.10.6.7 2007/01/22 13:54:46 ber Exp $
$$ # 12 "C:/Bruker/TOPSPIN/exp/stan/nmr/lists/pp/zg" 2
$$ 
$$ 
$$ 
$$ "acqt0=-p1*2/3.1416"
$$ 
$$ 
$$ # 1 "mc_line 18 file C:/Bruker/TOPSPIN/exp/stan/nmr/lists/pp/zg expanding definition part of mc command before ze"
$$ define delay MCWRK
$$ define delay MCREST
$$ "MCWRK = 0.500000*30m"
$$ "MCREST = 30m - 30m"
$$ # 18 "C:/Bruker/TOPSPIN/exp/stan/nmr/lists/pp/zg"
$$ 1 ze
$$ # 1 "mc_line 18 file C:/Bruker/TOPSPIN/exp/stan/nmr/lists/pp/zg expanding definition of mc command after ze"
$$ # 19 "C:/Bruker/TOPSPIN/exp/stan/nmr/lists/pp/zg"
$$ # 1 "mc_line 19 file C:/Bruker/TOPSPIN/exp/stan/nmr/lists/pp/zg expanding start label for mc command"
$$ 2 MCWRK  * 2
$$ LBLF0, MCREST
$$ # 20 "C:/Bruker/TOPSPIN/exp/stan/nmr/lists/pp/zg"
$$   d1
$$   p1 ph1
$$   go=2 ph31
$$ # 1 "mc_line 23 file C:/Bruker/TOPSPIN/exp/stan/nmr/lists/pp/zg expanding mc command in line"
$$   MCWRK wr #0
$$   MCWRK zd 
$$   lo to LBLF0 times td0
$$ 
$$ # 24 "C:/Bruker/TOPSPIN/exp/stan/nmr/lists/pp/zg"
$$ exit
$$ 
$$ 
$$ ph1=0 2 2 0 1 3 3 1
$$ ph31=0 2 2 0 1 3 3 1
$$ 
$$ 
$$ ;pl1 : f1 channel - power level for pulse (default)
$$ ;p1 : f1 channel -  high power pulse
$$ ;d1 : relaxation delay; 1-5 * T1
$$ ;NS: 1 * n, total number of scans: NS * TD0
$$ 
$$ 
$$ 
$$ ;$Id: zg,v 1.7.10.2 2006/11/10 11:04:15 ber Exp $
##$RELAX= 
##$BRUKER FILE EXP=uxnmr.par
$$ ##TITLE= Parameter file, TOPSPIN		Version 1.3
$$ ##JCAMPDX= 5.0
$$ ##DATATYPE= Parameter Values
$$ ##ORIGIN= Bruker BioSpin GmbH
$$ ##OWNER= Administrator
$$ $$ 2008-03-03 09:42:28.895 +0100  WUR\bruker@RIK1030
$$ $$ C:/Bruker/TOPSPIN/conf/instr/avance400/uxnmr.par
$$ ##$ACB= 0
$$ ##$ACBTAT= (0..15)
0 88 72 0 0 0 0 0 0 0 0 0 0 0 0 0 
$$ ##$ACBTBA= (0..15)
0 0 0 0 0 0 0 0 0 0 0 0 0 0 0 0 
$$ ##$ACBTCTL= (0..15)
0 0 0 0 0 0 0 0 0 0 0 0 0 0 0 0 
$$ ##$ACBTDI= (0..15)
0 102 102 0 0 0 0 0 0 0 0 0 0 0 0 0 
$$ ##$ACBTDM= (0..15)
0 10 10 0 0 0 0 0 0 0 0 0 0 0 0 0 
$$ ##$ACBTFHI= (0..15)
0 400 400 0 0 0 0 0 0 0 0 0 0 0 0 0 
$$ ##$ACBTFL= (0..15)
0 73 74 0 0 0 0 0 0 0 0 0 0 0 0 0 
$$ ##$ACBTFLO= (0..15)
0 14 14 0 0 0 0 0 0 0 0 0 0 0 0 0 
$$ ##$ACBTOUT= (0..15)
0 1 2 0 0 0 0 0 0 0 0 0 0 0 0 0 
$$ ##$ACBTPO= (0..15)
0 150000 60000 0 0 0 0 0 0 0 0 0 0 0 0 0 
$$ ##$ACBTPW= (0..15)
0 10 10 0 0 0 0 0 0 0 0 0 0 0 0 0 
$$ ##$ACBTSB= (0..15)
0 0 0 0 0 0 0 0 0 0 0 0 0 0 0 0 
$$ ##$ACBTY= <no>
$$ ##$AQSBDHW= (0..31)
255 255 1 4 4 255 255 255 0 0 255 255 255 255 255 255 255 255 255 0 255 
255 255 255 255 255 255 255 255 255 255 255 
$$ ##$AQSBDID= (0..31)
255 255 88 83 83 255 255 255 65 67 255 255 255 255 255 255 255 255 255 
66 255 255 255 255 255 255 255 255 255 255 255 255 
$$ ##$AQSBDNO= (0..31)
255 255 1 1 2 255 255 255 1 1 255 255 255 255 255 255 255 255 255 1 255 
255 255 255 255 255 255 255 255 255 255 255 
$$ ##$AQSBDTY= (0..31)
255 255 3 16 16 255 255 255 5 9 255 255 255 255 255 255 255 255 255 7 
255 255 255 255 255 255 255 255 255 255 255 255 
$$ ##$AQSBUAD= (0..31)
255 255 52 36 37 255 255 255 54 26 255 255 255 255 255 255 255 255 255 
32 255 255 255 255 255 255 255 255 255 255 255 255 
$$ ##$AQSECL= (0..31)
255 255 2 3 3 255 255 255 5 2 255 255 255 255 255 255 255 255 255 255 
255 255 255 255 255 255 255 255 255 255 255 255 
$$ ##$AQSECLS= (0..31)
255 255 3 2 2 255 255 255 0 0 255 255 255 255 255 255 255 255 255 255 
255 255 255 255 255 255 255 255 255 255 255 255 
$$ ##$ATT19F= (0..1)
0 0 
$$ ##$ATT1H= (0..1)
0 0 
$$ ##$ATT3H= (0..1)
0 0 
$$ ##$ATTX= (0..1)
0 0 
$$ ##$ATTY= (0..1)
0 0 
$$ ##$ATTZ= (0..1)
0 0 
$$ ##$BACSAIR= no
$$ ##$BACSCAP= 60
$$ ##$BACSDEL= 10
$$ ##$BACSFCM= no
$$ ##$BACSOPT= <>
$$ ##$BACSTY= <tty08>
$$ ##$BARPTY= <no>
$$ ##$BFREQ= 400.13
$$ ##$BIRDS= yes
$$ ##$BMPC= 0
$$ ##$BMPCTY= <no>
$$ ##$BPSUTY= <no>
$$ ##$BSMS= 1
$$ ##$BSMSTY= <tty02>
$$ ##$CFASMOD= (0..7)
1 1 1 1 1 1 1 1 
$$ ##$CFASMUL= (0..7)
1 1 1 1 1 1 1 1 
$$ ##$CNFTXDR= (0..7)
6 6 0 0 0 0 0 0 
$$ ##$COMDIG2= 0
$$ ##$CPDBTY= <no>
$$ ##$CRCOTY= <no>
$$ ##$DATSTAT= no
$$ ##$DIGI140= (0..7)
0 0 0 0 0 0 0 0 
$$ ##$DIGIB12= (0..7)
0 0 0 0 0 0 0 0 
$$ ##$DIGIB16= (0..7)
0 0 0 0 0 0 0 0 
$$ ##$DIGIFA= (0..7)
0 0 0 0 0 0 0 0 
$$ ##$DIGIHA= (0..7)
0 0 0 0 0 0 0 0 
$$ ##$DIGIHAF= (0..7)
0 0 0 0 0 0 0 0 
$$ ##$DIGIHRD= (0..7)
0 0 0 0 0 0 0 0 
$$ ##$DIGIIA= (0..7)
0 0 0 0 0 0 0 0 
$$ ##$DIGIO16= (0..7)
0 0 0 0 0 0 0 0 
$$ ##$DIGISA= (0..7)
1 0 0 0 0 0 0 0 
$$ ##$DIGISAF= (0..7)
0 0 0 0 0 0 0 0 
$$ ##$DIGISL= (0..7)
0 0 0 0 0 0 0 0 
$$ ##$DIGITYI= (0..7)
0 0 0 0 0 0 0 0 
$$ ##$DIGITYP= (0..7)
0 0 0 0 0 0 0 0 
$$ ##$DIGITZ= 0
$$ ##$DRU= no
$$ ##$FCUMEM= (0..7)
2093056 2093056 0 0 0 0 0 0 
$$ ##$FCUPAL= (0..7)
260 260 0 0 0 0 0 0 
$$ ##$FQMIX= 0
$$ ##$FUNCMOD= <>
$$ ##$GCUTYPE= 2
$$ ##$GTUTY= <no>
$$ ##$HFAC= 3
$$ ##$HPCU= 0
$$ ##$HPCUTY= <no>
$$ ##$HPTXLP= (0..3)
-1 -1 -1 -1 
$$ ##$HPTXPI= (0..3)
0 0 0 0 
$$ ##$HPTXPO= (0..3)
0 0 0 0 
$$ ##$HPTXTY= (0..3)
0 0 0 0 
$$ ##$IF451= 0
$$ ##$IFREQ= 1
$$ ##$INTFPR= 0
$$ ##$IPSO= no
$$ ##$LOCKTY= <tty03>
$$ ##$LOCSWID= 0
$$ ##$M2FAC= 0
$$ ##$MASTY= <no>
$$ ##$MEMPRM= 0
$$ ##$MHFAC= 0
$$ ##$MXFAC= 0
$$ ##$NAMPD1= <2H>
$$ ##$NAMPD10= <>
$$ ##$NAMPD11= <>
$$ ##$NAMPD12= <>
$$ ##$NAMPD13= <>
$$ ##$NAMPD14= <>
$$ ##$NAMPD15= <>
$$ ##$NAMPD16= <>
$$ ##$NAMPD2= <X-BB19F_2HS>
$$ ##$NAMPD3= <1H>
$$ ##$NAMPD4= <>
$$ ##$NAMPD5= <>
$$ ##$NAMPD6= <>
$$ ##$NAMPD7= <>
$$ ##$NAMPD8= <>
$$ ##$NAMPD9= <>
$$ ##$NFCU= 2
$$ ##$NMRCH= 0
$$ ##$NMRMEM= 0
$$ ##$NRCU= 1
$$ ##$NROUT= 1
$$ ##$PAMPF1= (0..15)
75 99 67 27 0 0 0 12 117 46 8 118 1 0 0 0 
$$ ##$PAMPF2= (0..15)
0 0 0 0 0 0 0 0 0 0 0 0 0 0 0 0 
$$ ##$PAMPF3= (0..15)
0 0 0 0 0 0 0 0 0 0 0 0 0 0 0 0 
$$ ##$PAMPF4= (0..15)
0 0 0 0 0 0 0 0 0 0 0 0 0 0 0 0 
$$ ##$PAMPF5= (0..15)
0 0 0 0 0 0 0 0 0 0 0 0 0 0 0 0 
$$ ##$PAMPF6= (0..15)
0 0 0 0 0 0 0 0 0 0 0 0 0 0 0 0 
$$ ##$PAMPF7= (0..15)
0 0 0 0 0 0 0 0 0 0 0 0 0 0 0 0 
$$ ##$PAMPF8= (0..15)
0 0 0 0 0 0 0 0 0 0 0 0 0 0 0 0 
$$ ##$PH4= 0
$$ ##$PHF4TY= <no>
$$ ##$POWCHK= no
$$ ##$PRAMD1= (0..7)
0 1048576 0 0 0 1048576 0 0 
$$ ##$PRAMD10= (0..7)
0 0 0 0 0 0 0 0 
$$ ##$PRAMD11= (0..7)
0 0 0 0 0 0 0 0 
$$ ##$PRAMD12= (0..7)
0 0 0 0 0 0 0 0 
$$ ##$PRAMD13= (0..7)
0 0 0 0 0 0 0 0 
$$ ##$PRAMD14= (0..7)
0 0 0 0 0 0 0 0 
$$ ##$PRAMD15= (0..7)
0 0 0 0 0 0 0 0 
$$ ##$PRAMD16= (0..7)
0 0 0 0 0 0 0 0 
$$ ##$PRAMD17= (0..7)
0 0 0 0 0 0 0 0 
$$ ##$PRAMD18= (0..7)
0 0 0 0 0 0 0 0 
$$ ##$PRAMD19= (0..7)
0 0 0 0 0 0 0 0 
$$ ##$PRAMD2= (0..7)
2147483644 2146435071 2147483647 134217727 2147483644 2146435071 2147483647 
134217727 
$$ ##$PRAMD20= (0..7)
0 0 0 0 0 0 0 0 
$$ ##$PRAMD21= (0..7)
0 0 0 0 0 0 0 0 
$$ ##$PRAMD3= (0..7)
2 0 0 0 2 0 0 0 
$$ ##$PRAMD4= (0..7)
2147483644 2146435071 2147483647 134217727 2147483644 2146435071 2147483647 
134217727 
$$ ##$PRAMD5= (0..7)
0 0 0 0 0 0 0 0 
$$ ##$PRAMD6= (0..7)
0 0 0 0 0 0 0 0 
$$ ##$PRAMD7= (0..7)
0 0 0 0 0 0 0 0 
$$ ##$PRAMD8= (0..7)
0 0 0 0 0 0 0 0 
$$ ##$PRAMD9= (0..7)
0 0 0 0 0 0 0 0 
$$ ##$PRAMLED= (0..1)
15 15 
$$ ##$PRAMP1= <tty01>
$$ ##$PRAMP2= <no>
$$ ##$PRAMP3= <no>
$$ ##$PRAMP4= <no>
$$ ##$PRAMP5= <no>
$$ ##$PRAMP6= <no>
$$ ##$PRAMP7= <no>
$$ ##$PRAMP8= <no>
$$ ##$PRAMPTP= 0
$$ ##$PREPTY= <no>
$$ ##$PRESHLD= 0
$$ ##$PTS160= -1
$$ ##$PTSA2X= (0..7)
0 0 0 0 0 0 0 0 
$$ ##$PTSF2X= (0..7)
0 0 0 0 0 0 0 0 
$$ ##$PTSFMX= (0..7)
429.9 429.9 0 0 0 0 0 0 
$$ ##$PULCHK= no
$$ ##$RCUCDS= (0..7)
8388608 0 0 0 0 0 0 0 
$$ ##$RCUCFS= (0..7)
4096 0 0 0 0 0 0 0 
$$ ##$RCUCSS= (0..7)
1048576 0 0 0 0 0 0 0 
$$ ##$RCUI2C1= (0..7)
78 0 0 0 0 0 0 0 
$$ ##$RCUI2C2= (0..7)
0 0 0 0 0 0 0 0 
$$ ##$RCUI2C3= (0..7)
0 0 0 0 0 0 0 0 
$$ ##$RCUI2C4= (0..7)
0 0 0 0 0 0 0 0 
$$ ##$RCUI2C5= (0..7)
0 0 0 0 0 0 0 0 
$$ ##$RCUI2C6= (0..7)
0 0 0 0 0 0 0 0 
$$ ##$RCUI2C7= (0..7)
0 0 0 0 0 0 0 0 
$$ ##$RCUI2C8= (0..7)
0 0 0 0 0 0 0 0 
$$ ##$RDCU= 0
$$ ##$RGTYPE= (0..7)
5 0 0 0 0 0 0 0 
$$ ##$RG_max= (0..7)
46341 0 0 0 0 0 0 0 
$$ ##$RG_min= (0..7)
1 0 0 0 0 0 0 0 
$$ ##$RG_tab1= (0..255)
1 1.1 1.3 1.4 1.6 1.8 2 2.2 2.5 2.8 3.2 3.6 4 4.5 5 5.7 6.3 7.1 8 9 10.1 
11.3 12.7 14.3 16 18 20.2 22.6 25.4 28.5 32 35.9 40.3 45.3 50.8 57 64 
71.8 80.6 90.5 101.6 114 128 143.7 161.3 181 203.2 228.1 256 287.4 322.5 
362 406.4 456.1 512 574.7 645.1 724.1 812.7 912.3 1024 1149.4 1290.2 1448.2 
1625.5 1824.6 2048 2298.8 2580.3 2896.3 3251 3649.1 4096 4597.6 5160.6 
5792.6 6502 7298.2 8192 9195.2 10321.3 11585.2 13004 14596.5 16384 18390.4 
20642.5 23170.5 26008 29193 32768 36780.8 41285.1 46341 -1 -1 -1 -1 -1 
-1 -1 -1 -1 -1 -1 -1 -1 -1 -1 -1 -1 -1 -1 -1 -1 -1 -1 -1 -1 -1 -1 -1 -1 
-1 -1 -1 -1 -1 -1 -1 -1 -1 -1 -1 -1 -1 -1 -1 -1 -1 -1 -1 -1 -1 -1 -1 -1 
-1 -1 -1 -1 -1 -1 -1 -1 -1 -1 -1 -1 -1 -1 -1 -1 -1 -1 -1 -1 -1 -1 -1 -1 
-1 -1 -1 -1 -1 -1 -1 -1 -1 -1 -1 -1 -1 -1 -1 -1 -1 -1 -1 -1 -1 -1 -1 -1 
-1 -1 -1 -1 -1 -1 -1 -1 -1 -1 -1 -1 -1 -1 -1 -1 -1 -1 -1 -1 -1 -1 -1 -1 
-1 -1 -1 -1 -1 -1 -1 -1 -1 -1 -1 -1 -1 -1 -1 -1 -1 -1 -1 -1 -1 -1 -1 -1 
-1 -1 -1 -1 -1 -1 -1 -1 -1 -1 -1 -1 -1 
$$ ##$RG_tab2= (0..255)
-1 -1 -1 -1 -1 -1 -1 -1 -1 -1 -1 -1 -1 -1 -1 -1 -1 -1 -1 -1 -1 -1 -1 -1 
-1 -1 -1 -1 -1 -1 -1 -1 -1 -1 -1 -1 -1 -1 -1 -1 -1 -1 -1 -1 -1 -1 -1 -1 
-1 -1 -1 -1 -1 -1 -1 -1 -1 -1 -1 -1 -1 -1 -1 -1 -1 -1 -1 -1 -1 -1 -1 -1 
-1 -1 -1 -1 -1 -1 -1 -1 -1 -1 -1 -1 -1 -1 -1 -1 -1 -1 -1 -1 -1 -1 -1 -1 
-1 -1 -1 -1 -1 -1 -1 -1 -1 -1 -1 -1 -1 -1 -1 -1 -1 -1 -1 -1 -1 -1 -1 -1 
-1 -1 -1 -1 -1 -1 -1 -1 -1 -1 -1 -1 -1 -1 -1 -1 -1 -1 -1 -1 -1 -1 -1 -1 
-1 -1 -1 -1 -1 -1 -1 -1 -1 -1 -1 -1 -1 -1 -1 -1 -1 -1 -1 -1 -1 -1 -1 -1 
-1 -1 -1 -1 -1 -1 -1 -1 -1 -1 -1 -1 -1 -1 -1 -1 -1 -1 -1 -1 -1 -1 -1 -1 
-1 -1 -1 -1 -1 -1 -1 -1 -1 -1 -1 -1 -1 -1 -1 -1 -1 -1 -1 -1 -1 -1 -1 -1 
-1 -1 -1 -1 -1 -1 -1 -1 -1 -1 -1 -1 -1 -1 -1 -1 -1 -1 -1 -1 -1 -1 -1 -1 
-1 -1 -1 -1 -1 -1 -1 -1 -1 -1 -1 -1 -1 -1 -1 -1 
$$ ##$RG_tab3= (0..255)
-1 -1 -1 -1 -1 -1 -1 -1 -1 -1 -1 -1 -1 -1 -1 -1 -1 -1 -1 -1 -1 -1 -1 -1 
-1 -1 -1 -1 -1 -1 -1 -1 -1 -1 -1 -1 -1 -1 -1 -1 -1 -1 -1 -1 -1 -1 -1 -1 
-1 -1 -1 -1 -1 -1 -1 -1 -1 -1 -1 -1 -1 -1 -1 -1 -1 -1 -1 -1 -1 -1 -1 -1 
-1 -1 -1 -1 -1 -1 -1 -1 -1 -1 -1 -1 -1 -1 -1 -1 -1 -1 -1 -1 -1 -1 -1 -1 
-1 -1 -1 -1 -1 -1 -1 -1 -1 -1 -1 -1 -1 -1 -1 -1 -1 -1 -1 -1 -1 -1 -1 -1 
-1 -1 -1 -1 -1 -1 -1 -1 -1 -1 -1 -1 -1 -1 -1 -1 -1 -1 -1 -1 -1 -1 -1 -1 
-1 -1 -1 -1 -1 -1 -1 -1 -1 -1 -1 -1 -1 -1 -1 -1 -1 -1 -1 -1 -1 -1 -1 -1 
-1 -1 -1 -1 -1 -1 -1 -1 -1 -1 -1 -1 -1 -1 -1 -1 -1 -1 -1 -1 -1 -1 -1 -1 
-1 -1 -1 -1 -1 -1 -1 -1 -1 -1 -1 -1 -1 -1 -1 -1 -1 -1 -1 -1 -1 -1 -1 -1 
-1 -1 -1 -1 -1 -1 -1 -1 -1 -1 -1 -1 -1 -1 -1 -1 -1 -1 -1 -1 -1 -1 -1 -1 
-1 -1 -1 -1 -1 -1 -1 -1 -1 -1 -1 -1 -1 -1 -1 -1 
$$ ##$RG_tab4= (0..255)
-1 -1 -1 -1 -1 -1 -1 -1 -1 -1 -1 -1 -1 -1 -1 -1 -1 -1 -1 -1 -1 -1 -1 -1 
-1 -1 -1 -1 -1 -1 -1 -1 -1 -1 -1 -1 -1 -1 -1 -1 -1 -1 -1 -1 -1 -1 -1 -1 
-1 -1 -1 -1 -1 -1 -1 -1 -1 -1 -1 -1 -1 -1 -1 -1 -1 -1 -1 -1 -1 -1 -1 -1 
-1 -1 -1 -1 -1 -1 -1 -1 -1 -1 -1 -1 -1 -1 -1 -1 -1 -1 -1 -1 -1 -1 -1 -1 
-1 -1 -1 -1 -1 -1 -1 -1 -1 -1 -1 -1 -1 -1 -1 -1 -1 -1 -1 -1 -1 -1 -1 -1 
-1 -1 -1 -1 -1 -1 -1 -1 -1 -1 -1 -1 -1 -1 -1 -1 -1 -1 -1 -1 -1 -1 -1 -1 
-1 -1 -1 -1 -1 -1 -1 -1 -1 -1 -1 -1 -1 -1 -1 -1 -1 -1 -1 -1 -1 -1 -1 -1 
-1 -1 -1 -1 -1 -1 -1 -1 -1 -1 -1 -1 -1 -1 -1 -1 -1 -1 -1 -1 -1 -1 -1 -1 
-1 -1 -1 -1 -1 -1 -1 -1 -1 -1 -1 -1 -1 -1 -1 -1 -1 -1 -1 -1 -1 -1 -1 -1 
-1 -1 -1 -1 -1 -1 -1 -1 -1 -1 -1 -1 -1 -1 -1 -1 -1 -1 -1 -1 -1 -1 -1 -1 
-1 -1 -1 -1 -1 -1 -1 -1 -1 -1 -1 -1 -1 -1 -1 -1 
$$ ##$RG_tab5= (0..255)
-1 -1 -1 -1 -1 -1 -1 -1 -1 -1 -1 -1 -1 -1 -1 -1 -1 -1 -1 -1 -1 -1 -1 -1 
-1 -1 -1 -1 -1 -1 -1 -1 -1 -1 -1 -1 -1 -1 -1 -1 -1 -1 -1 -1 -1 -1 -1 -1 
-1 -1 -1 -1 -1 -1 -1 -1 -1 -1 -1 -1 -1 -1 -1 -1 -1 -1 -1 -1 -1 -1 -1 -1 
-1 -1 -1 -1 -1 -1 -1 -1 -1 -1 -1 -1 -1 -1 -1 -1 -1 -1 -1 -1 -1 -1 -1 -1 
-1 -1 -1 -1 -1 -1 -1 -1 -1 -1 -1 -1 -1 -1 -1 -1 -1 -1 -1 -1 -1 -1 -1 -1 
-1 -1 -1 -1 -1 -1 -1 -1 -1 -1 -1 -1 -1 -1 -1 -1 -1 -1 -1 -1 -1 -1 -1 -1 
-1 -1 -1 -1 -1 -1 -1 -1 -1 -1 -1 -1 -1 -1 -1 -1 -1 -1 -1 -1 -1 -1 -1 -1 
-1 -1 -1 -1 -1 -1 -1 -1 -1 -1 -1 -1 -1 -1 -1 -1 -1 -1 -1 -1 -1 -1 -1 -1 
-1 -1 -1 -1 -1 -1 -1 -1 -1 -1 -1 -1 -1 -1 -1 -1 -1 -1 -1 -1 -1 -1 -1 -1 
-1 -1 -1 -1 -1 -1 -1 -1 -1 -1 -1 -1 -1 -1 -1 -1 -1 -1 -1 -1 -1 -1 -1 -1 
-1 -1 -1 -1 -1 -1 -1 -1 -1 -1 -1 -1 -1 -1 -1 -1 
$$ ##$RG_tab6= (0..255)
-1 -1 -1 -1 -1 -1 -1 -1 -1 -1 -1 -1 -1 -1 -1 -1 -1 -1 -1 -1 -1 -1 -1 -1 
-1 -1 -1 -1 -1 -1 -1 -1 -1 -1 -1 -1 -1 -1 -1 -1 -1 -1 -1 -1 -1 -1 -1 -1 
-1 -1 -1 -1 -1 -1 -1 -1 -1 -1 -1 -1 -1 -1 -1 -1 -1 -1 -1 -1 -1 -1 -1 -1 
-1 -1 -1 -1 -1 -1 -1 -1 -1 -1 -1 -1 -1 -1 -1 -1 -1 -1 -1 -1 -1 -1 -1 -1 
-1 -1 -1 -1 -1 -1 -1 -1 -1 -1 -1 -1 -1 -1 -1 -1 -1 -1 -1 -1 -1 -1 -1 -1 
-1 -1 -1 -1 -1 -1 -1 -1 -1 -1 -1 -1 -1 -1 -1 -1 -1 -1 -1 -1 -1 -1 -1 -1 
-1 -1 -1 -1 -1 -1 -1 -1 -1 -1 -1 -1 -1 -1 -1 -1 -1 -1 -1 -1 -1 -1 -1 -1 
-1 -1 -1 -1 -1 -1 -1 -1 -1 -1 -1 -1 -1 -1 -1 -1 -1 -1 -1 -1 -1 -1 -1 -1 
-1 -1 -1 -1 -1 -1 -1 -1 -1 -1 -1 -1 -1 -1 -1 -1 -1 -1 -1 -1 -1 -1 -1 -1 
-1 -1 -1 -1 -1 -1 -1 -1 -1 -1 -1 -1 -1 -1 -1 -1 -1 -1 -1 -1 -1 -1 -1 -1 
-1 -1 -1 -1 -1 -1 -1 -1 -1 -1 -1 -1 -1 -1 -1 -1 
$$ ##$RG_tab7= (0..255)
-1 -1 -1 -1 -1 -1 -1 -1 -1 -1 -1 -1 -1 -1 -1 -1 -1 -1 -1 -1 -1 -1 -1 -1 
-1 -1 -1 -1 -1 -1 -1 -1 -1 -1 -1 -1 -1 -1 -1 -1 -1 -1 -1 -1 -1 -1 -1 -1 
-1 -1 -1 -1 -1 -1 -1 -1 -1 -1 -1 -1 -1 -1 -1 -1 -1 -1 -1 -1 -1 -1 -1 -1 
-1 -1 -1 -1 -1 -1 -1 -1 -1 -1 -1 -1 -1 -1 -1 -1 -1 -1 -1 -1 -1 -1 -1 -1 
-1 -1 -1 -1 -1 -1 -1 -1 -1 -1 -1 -1 -1 -1 -1 -1 -1 -1 -1 -1 -1 -1 -1 -1 
-1 -1 -1 -1 -1 -1 -1 -1 -1 -1 -1 -1 -1 -1 -1 -1 -1 -1 -1 -1 -1 -1 -1 -1 
-1 -1 -1 -1 -1 -1 -1 -1 -1 -1 -1 -1 -1 -1 -1 -1 -1 -1 -1 -1 -1 -1 -1 -1 
-1 -1 -1 -1 -1 -1 -1 -1 -1 -1 -1 -1 -1 -1 -1 -1 -1 -1 -1 -1 -1 -1 -1 -1 
-1 -1 -1 -1 -1 -1 -1 -1 -1 -1 -1 -1 -1 -1 -1 -1 -1 -1 -1 -1 -1 -1 -1 -1 
-1 -1 -1 -1 -1 -1 -1 -1 -1 -1 -1 -1 -1 -1 -1 -1 -1 -1 -1 -1 -1 -1 -1 -1 
-1 -1 -1 -1 -1 -1 -1 -1 -1 -1 -1 -1 -1 -1 -1 -1 
$$ ##$RG_tab8= (0..255)
-1 -1 -1 -1 -1 -1 -1 -1 -1 -1 -1 -1 -1 -1 -1 -1 -1 -1 -1 -1 -1 -1 -1 -1 
-1 -1 -1 -1 -1 -1 -1 -1 -1 -1 -1 -1 -1 -1 -1 -1 -1 -1 -1 -1 -1 -1 -1 -1 
-1 -1 -1 -1 -1 -1 -1 -1 -1 -1 -1 -1 -1 -1 -1 -1 -1 -1 -1 -1 -1 -1 -1 -1 
-1 -1 -1 -1 -1 -1 -1 -1 -1 -1 -1 -1 -1 -1 -1 -1 -1 -1 -1 -1 -1 -1 -1 -1 
-1 -1 -1 -1 -1 -1 -1 -1 -1 -1 -1 -1 -1 -1 -1 -1 -1 -1 -1 -1 -1 -1 -1 -1 
-1 -1 -1 -1 -1 -1 -1 -1 -1 -1 -1 -1 -1 -1 -1 -1 -1 -1 -1 -1 -1 -1 -1 -1 
-1 -1 -1 -1 -1 -1 -1 -1 -1 -1 -1 -1 -1 -1 -1 -1 -1 -1 -1 -1 -1 -1 -1 -1 
-1 -1 -1 -1 -1 -1 -1 -1 -1 -1 -1 -1 -1 -1 -1 -1 -1 -1 -1 -1 -1 -1 -1 -1 
-1 -1 -1 -1 -1 -1 -1 -1 -1 -1 -1 -1 -1 -1 -1 -1 -1 -1 -1 -1 -1 -1 -1 -1 
-1 -1 -1 -1 -1 -1 -1 -1 -1 -1 -1 -1 -1 -1 -1 -1 -1 -1 -1 -1 -1 -1 -1 -1 
-1 -1 -1 -1 -1 -1 -1 -1 -1 -1 -1 -1 -1 -1 -1 -1 
$$ ##$ROUTER= 3
$$ ##$RX22TY= <tty10>
$$ ##$SCMTY= <no>
$$ ##$SPECTR= 5
$$ ##$SY2FLAG= 0
$$ ##$TFXNUM= 0
$$ ##$TRIPLO2= 0
$$ ##$VTUTY= <tty05>
$$ ##$WBREFAM= (0..15)
100 100 100 100 100 100 100 100 100 100 100 100 100 100 100 100 
$$ ##$WBREFPH= (0..15)
0 0 0 0 0 0 0 0 0 0 0 0 0 0 0 0 
$$ ##$XFAC= 2
$$ ##END=
##$RELAX= 
$$ Bruker specific parameters
$$ --------------------------
##$DU= <P:\NMR-data>
##$EXPNO= 1
##$NAME= <NMR_apolar_Ctrol_p30.1C>
##$PROCNO= 1
##$TYPE= <nmr>
##$USER= <Ainhoa_raw_data>
##$ACQT0= -4.83829889523336
##$AMP= (0..31)
100 100 100 100 100 100 100 100 100 100 100 100 100 100 100 100 100 100
100 100 100 100 100 100 100 100 100 100 100 100 100 100
##$ANAVPT= -1
##$AQSEQ= 0
##$AQ_mod= 3
##$AUNM= <au_zg>
##$AUTOPOS= <22 >
##$BF1= 400.13
##$BF2= 100.612769
##$BF3= 400.13
##$BF4= 400.13
##$BF5= 500.13
##$BF6= 500.13
##$BF7= 500.13
##$BF8= 500.13
##$BYTORDA= 0
##$CFDGTYP= 0
##$CFRGTYP= 5
##$CHEMSTR= <none>
##$CNST= (0..63)
1 1 145 1 1 1 1 1 1 1 1 1 1 1 1 1 1 1 1 1 1 1 1 1 1 1 1 1 1 1 1 1 1 1 1
1 1 1 1 1 1 1 1 1 1 1 1 1 1 1 1 1 1 1 1 1 1 1 1 1 1 1 1 1
##$CPDPRG= <>
##$CPDPRG1= <>
##$CPDPRG2= <>
##$CPDPRG3= <>
##$CPDPRG4= <mlev>
##$CPDPRG5= <mlev>
##$CPDPRG6= <mlev>
##$CPDPRG7= <mlev>
##$CPDPRG8= <mlev>
##$CPDPRGB= <>
##$CPDPRGT= <>
##$D= (0..63)
0 2 0 0 0 0 0 0 0 0.06 0 0 2e-005 0 0 0 0.0002 0 0 0 0 0 0 0 0 0 0 0 0
0 0 0 0 0 0 0 0 0 0 0 0 0 0 0 0 0 0 0 0 0 0 0 0 0 0 0 0 0 0 0 0 0 0 0
##$DATE= 1213691104
##$DBL= (0..7)
120 120 120 120 120 120 120 120
##$DBP= (0..7)
150 150 150 150 150 150 150 150
##$DBP07= 0
##$DBPNAM0= <>
##$DBPNAM1= <>
##$DBPNAM2= <>
##$DBPNAM3= <>
##$DBPNAM4= <>
##$DBPNAM5= <>
##$DBPNAM6= <>
##$DBPNAM7= <>
##$DBPOAL= (0..7)
0.5 0.5 0.5 0.5 0.5 0.5 0.5 0.5
##$DBPOFFS= (0..7)
0 0 0 0 0 0 0 0
##$DE= 6
##$DECBNUC= <off>
##$DECIM= 24
##$DECNUC= <off>
##$DECSTAT= 4
##$DIGMOD= 0
##$DIGTYP= 7
##$DL= (0..7)
0 120 120 120 120 120 120 120
##$DP= (0..7)
150 150 150 150 150 150 150 150
##$DP07= 0
##$DPNAME0= <>
##$DPNAME1= <>
##$DPNAME2= <>
##$DPNAME3= <>
##$DPNAME4= <>
##$DPNAME5= <>
##$DPNAME6= <>
##$DPNAME7= <>
##$DPOAL= (0..7)
0.5 0.5 0.5 0.5 0.5 0.5 0.5 0.5
##$DPOFFS= (0..7)
0 0 0 0 0 0 0 0
##$DQDMODE= 0
##$DR= 18
##$DS= 4
##$DSLIST= <SSSSSSSSSSSSSSS>
##$DSPFIRM= 0
##$DSPFVS= -1
##$DTYPA= 0
##$EXP= <AID_chl>
##$F1LIST= <111111111111111>
##$F2LIST= <222222222222222>
##$F3LIST= <333333333333333>
##$FCUCHAN= (0..9)
0 2 1 0 0 0 0 0 0 0
##$FL1= 90
##$FL2= 90
##$FL3= 90
##$FL4= 90
##$FOV= 20
##$FQ1LIST= <freqlist>
##$FQ2LIST= <freqlist>
##$FQ3LIST= <freqlist>
##$FQ4LIST= <freqlist>
##$FQ5LIST= <freqlist>
##$FQ6LIST= <freqlist>
##$FQ7LIST= <freqlist>
##$FQ8LIST= <freqlist>
##$FRQLO3= 1882485.02994012
##$FRQLO3N= 0
##$FS= (0..7)
83 83 83 83 83 83 83 83
##$FTLPGN= 0
##$FW= 90000
##$FnMODE= 0
##$FnTYPE= 0
##$GP031= 0
##$GPNAM0= <sine.100>
##$GPNAM1= <sine.100>
##$GPNAM10= <sine.100>
##$GPNAM11= <sine.100>
##$GPNAM12= <sine.100>
##$GPNAM13= <sine.100>
##$GPNAM14= <sine.100>
##$GPNAM15= <sine.100>
##$GPNAM16= <sine.100>
##$GPNAM17= <sine.100>
##$GPNAM18= <sine.100>
##$GPNAM19= <sine.100>
##$GPNAM2= <sine.100>
##$GPNAM20= <sine.100>
##$GPNAM21= <sine.100>
##$GPNAM22= <sine.100>
##$GPNAM23= <sine.100>
##$GPNAM24= <sine.100>
##$GPNAM25= <sine.100>
##$GPNAM26= <sine.100>
##$GPNAM27= <sine.100>
##$GPNAM28= <sine.100>
##$GPNAM29= <sine.100>
##$GPNAM3= <sine.100>
##$GPNAM30= <sine.100>
##$GPNAM31= <sine.100>
##$GPNAM4= <sine.100>
##$GPNAM5= <sine.100>
##$GPNAM6= <sine.100>
##$GPNAM7= <sine.100>
##$GPNAM8= <sine.100>
##$GPNAM9= <sine.100>
##$GPX= (0..31)
0 0 0 0 0 0 0 0 0 0 0 0 0 0 0 0 0 0 0 0 0 0 0 0 0 0 0 0 0 0 0 0
##$GPY= (0..31)
0 0 0 0 0 0 0 0 0 0 0 0 0 0 0 0 0 0 0 0 0 0 0 0 0 0 0 0 0 0 0 0
##$GPZ= (0..31)
0 0 0 0 0 0 0 0 0 0 0 0 0 0 0 0 0 0 0 0 0 0 0 0 0 0 0 0 0 0 0 0
##$GRDPROG= <>
##$GRPDLY= -1
##$HDDUTY= 20
##$HDRATE= 20
##$HGAIN= (0..3)
0 0 0 0
##$HL1= 1
##$HL2= 35
##$HL3= 16
##$HL4= 17
##$HOLDER= 0
##$HPMOD= (0..7)
0 0 0 0 0 0 0 0
##$HPPRGN= 0
##$IN= (0..63)
0.001 0.001 0.001 0.001 0.001 0.001 0.001 0.001 0.001 0.001 0.001 0.001
0.001 0.001 0.001 0.001 0.001 0.001 0.001 0.001 0.001 0.001 0.001 0.001
0.001 0.001 0.001 0.001 0.001 0.001 0.001 0.001 0.001 0.001 0.001 0.001
0.001 0.001 0.001 0.001 0.001 0.001 0.001 0.001 0.001 0.001 0.001 0.001
0.001 0.001 0.001 0.001 0.001 0.001 0.001 0.001 0.001 0.001 0.001 0.001
0.001 0.001 0.001 0.001
##$INF= (0..7)
0 0 0 0 0 0 0 0
##$INP= (0..63)
0 0 0 0 0 0 0 0 0 0 0 0 0 0 0 0 0 0 0 0 0 0 0 0 0 0 0 0 0 0 0 0 0 0 0 0
0 0 0 0 0 0 0 0 0 0 0 0 0 0 0 0 0 0 0 0 0 0 0 0 0 0 0 0
##$INSTRUM= <avance400>
##$L= (0..31)
1 1 1 1 1 1 1 1 1 1 1 1 1 1 1 1 1 1 1 1 1 1 1 1 1 1 1 1 1 1 1 1
##$LFILTER= 100
##$LGAIN= -15
##$LINPSTP= 10
##$LOCKED= yes
##$LOCKFLD= 3193
##$LOCKGN= 118.900001525879
##$LOCKPOW= -35
##$LOCKPPM= 7.23999977111816
##$LOCNUC= <2H>
##$LOCPHAS= 356
##$LOCSHFT= yes
##$LOCSW= 0
##$LTIME= 0.200000002980232
##$MASR= 4200
##$MASRLST= <masrlst>
##$NBL= 1
##$NC= -2
##$NLOGCH= 1
##$NS= 128
##$NUC1= <1H>
##$NUC2= <13C>
##$NUC3= <off>
##$NUC4= <off>
##$NUC5= <off>
##$NUC6= <off>
##$NUC7= <off>
##$NUC8= <off>
##$NUCLEI= 0
##$NUCLEUS= <off>
##$O1= 1922.3
##$O2= 4979.85804243228
##$O3= 1900.52349393
##$O4= 1900.52349393
##$O5= 0
##$O6= 0
##$O7= 0
##$O8= 0
##$OBSCHAN= (0..9)
0 0 0 0 0 0 0 0 0 0
##$OVERFLW= 0
##$P= (0..63)
7.6 7.6 15.2 14.9 29.8 16.5 25 50 0 0 0 0 0 0 0 200000 1000 2500 0 600
2500 0 0 0 0 200 0 7.6 1000 0 0 0 0 0 0 0 0 0 0 0 0 0 0 0 0 0 0 0 0 0 0
0 0 0 0 0 0 0 0 0 0 0 0 0
##$PACOIL= (0..15)
0 0 0 0 0 0 0 0 0 0 0 0 0 0 0 0
##$PAPS= 2
##$PARMODE= 0
##$PCPD= (0..9)
100 100 70 100 100 100 100 100 100 100
##$PHCOR= (0..31)
0 0 0 0 0 0 0 0 0 0 0 0 0 0 0 0 0 0 0 0 0 0 0 0 0 0 0 0 0 0 0 0
##$PHLIST= <>
##$PHP= 1
##$PH_ref= 0
##$PL= (0..63)
120 0 -4 120 120 120 120 120 120 60 10.34 22.38 9 120 120 120 120 120 0
120 120 120 120 120 120 120 120 22.38 120 120 9 120 120 120 120 120 120
120 120 120 120 120 120 120 120 120 120 120 120 120 120 120 120 120 120
120 120 120 120 120 120 120 120 120
##$PLSTEP= 0.1
##$PLSTRT= -6
##$POWMOD= 0
##$PQPHASE= 0
##$PQSCALE= 0
##$PR= 1
##$PRECHAN= (0..15)
-1 1 2 -1 -1 -1 -1 -1 -1 -1 -1 -1 -1 -1 -1 -1
##$PRGAIN= 0
##$PROBHD= <5 mm PABBI 1H-BB Z-GRD Z811201/0006
>
##$PROSOL= no
##$PULPROG= <zg>
##$PW= 0
##$PYNM= <acqu.py>
##$QNP= 1
##$RD= 0
##$RECCHAN= (0..15)
-1 -1 -1 -1 -1 -1 -1 -1 -1 -1 -1 -1 -1 -1 -1 -1
##$RECPH= 0
##$RECPRE= (0..15)
-1 -1 -1 -1 -1 -1 -1 -1 -1 -1 -1 -1 -1 -1 -1 -1
##$RECPRFX= (0..15)
-1 -1 -1 -1 -1 -1 -1 -1 -1 -1 -1 -1 -1 -1 -1 -1
##$RECSEL= (0..15)
0 0 0 0 0 0 0 0 0 0 0 0 0 0 0 0
##$RG= 228.1
##$RO= 0
##$ROUTWD1= (0..23)
0 0 0 0 0 0 0 0 0 0 0 0 0 0 0 0 0 0 0 0 1 1 0 0
##$ROUTWD2= (0..23)
0 0 0 0 0 1 0 0 0 0 0 0 0 0 0 0 0 0 1 0 1 1 0 0
##$RSEL= (0..9)
0 1 2 0 0 0 0 0 0 0
##$S= (0..7)
83 4 83 83 83 83 83 83
##$SEOUT= 0
##$SFO1= 400.1319223
##$SFO2= 100.617748858042
##$SFO3= 400.131900523494
##$SFO4= 400.131900523494
##$SFO5= 500.13
##$SFO6= 500.13
##$SFO7= 500.13
##$SFO8= 500.13
##$SOLVENT= <CDCl3>
##$SP= (0..31)
1 120 120 120 0 0 120 120 0 0 0 120 0 0 120 0 150 150 120 120.87 118.96
122.27 114.95 150 150 150 150 150 150 120 120 120
##$SP07= 0
##$SPECTR= 0
##$SPNAM0= <gauss>
##$SPNAM1= <Gaus1.1000>
##$SPNAM10= <gauss>
##$SPNAM11= <Gaus1.1000>
##$SPNAM12= <gauss>
##$SPNAM13= <gauss>
##$SPNAM14= <Gaus1.1000>
##$SPNAM15= <Gaus1.1000>
##$SPNAM16= <gauss>
##$SPNAM17= <gauss>
##$SPNAM18= <Gaus1.1000>
##$SPNAM19= <Gaus1.1000>
##$SPNAM2= <Gaus1.1000>
##$SPNAM20= <Gaus1.1000>
##$SPNAM21= <Gaus1.1000>
##$SPNAM22= <Gaus1.1000>
##$SPNAM23= <gauss>
##$SPNAM24= <gauss>
##$SPNAM25= <gauss>
##$SPNAM26= <gauss>
##$SPNAM27= <gauss>
##$SPNAM28= <gauss>
##$SPNAM29= <Gaus1.1000>
##$SPNAM3= <Gaus1.1000>
##$SPNAM30= <Gaus1.1000>
##$SPNAM31= <Gaus1.1000>
##$SPNAM4= <gauss>
##$SPNAM5= <gauss>
##$SPNAM6= <Gaus1.1000>
##$SPNAM7= <Gaus1.1000>
##$SPNAM8= <gauss>
##$SPNAM9= <gauss>
##$SPOAL= (0..31)
0.5 0.5 0.5 0.5 0.5 0.5 0.5 0.5 0.5 0.5 0.5 0.5 0.5 0.5 0.5 0.5 0.5 0.5
0.5 0.5 0.5 0.5 0.5 0.5 0.5 0.5 0.5 0.5 0.5 0.5 0.5 0.5
##$SPOFFS= (0..31)
0 0 0 0 0 0 0 0 0 0 0 0 0 0 0 0 0 0 0 0 0 0 0 0 0 0 0 0 0 0 0 0
##$SUBNAM0= <"">
##$SUBNAM1= <"">
##$SUBNAM2= <"">
##$SUBNAM3= <"">
##$SUBNAM4= <"">
##$SUBNAM5= <"">
##$SUBNAM6= <"">
##$SUBNAM7= <"">
##$SUBNAM8= <"">
##$SUBNAM9= <"">
##$SW= 12.4709369134976
##$SWIBOX= (0..15)
0 1 2 0 0 0 0 0 0 0 0 0 0 0 0 0
##$SW_h= 4990.01996007984
##$SWfinal= 0
##$TD= 16244
##$TD0= 1
##$TE= 301.7
##$TE2= 300
##$TE3= 300
##$TEG= 300
##$TL= (0..7)
0 120 120 120 120 120 120 120
##$TP= (0..7)
150 150 150 150 150 150 150 150
##$TP07= 0
##$TPNAME0= <>
##$TPNAME1= <>
##$TPNAME2= <>
##$TPNAME3= <>
##$TPNAME4= <>
##$TPNAME5= <>
##$TPNAME6= <>
##$TPNAME7= <>
##$TPOAL= (0..7)
0.5 0.5 0.5 0.5 0.5 0.5 0.5 0.5
##$TPOFFS= (0..7)
0 0 0 0 0 0 0 0
##$TUNHIN= 0
##$TUNHOUT= 0
##$TUNXOUT= 0
##$USERA1= <user>
##$USERA2= <user>
##$USERA3= <user>
##$USERA4= <user>
##$USERA5= <user>
##$V9= 5
##$VALIST= <valist>
##$VCLIST= <CCCCCCCCCCCCCCC>
##$VD= 0
##$VDLIST= <DDDDDDDDDDDDDDD>
##$VPLIST= <PPPPPPPPPPPPPPP>
##$VTLIST= <TTTTTTTTTTTTTTT>
##$WBST= 1024
##$WBSW= 15.53612
##$XGAIN= (0..3)
0 0 0 0
##$XL= 0
##$YL= 0
##$YMAX_a= 2058955
##$YMIN_a= -2213125
##$ZGOPTNS= <>
##$ZL1= 120
##$ZL2= 120
##$ZL3= 120
##$ZL4= 120
##$ABSF1= 10
##$ABSF2= 0
##$ABSG= 5
##$ABSL= 3
##$ALPHA= 0
##$AQORDER= 0
##$ASSFAC= 0
##$ASSFACI= 0
##$ASSFACX= 0
##$ASSWID= 0
##$AUNMP= <proc_1H_AID>
##$AXLEFT= 0
##$AXNAME= <>
##$AXNUC= <off>
##$AXRIGHT= 0
##$AXTYPE= 0
##$AXUNIT= <>
##$AZFE= 0.1
##$AZFW= 0.1
##$BCFW= 1
##$BC_mod= 2
##$BYTORDP= 0
##$COROFFS= 0
##$CY= 12.5
##$DATMOD= 1
##$DC= 2
##$DFILT= <>
##$DTYPP= 0
##$F1P= 9.9967504570787
##$F2P= -9.53364507338961e-007
##$FCOR= 1
##$FTSIZE= 65536
##$FT_mod= 4
##$GAMMA= 1
##$GB= 0
##$INTBC= 1
##$INTSCL= 1
##$ISEN= 128
##$LB= 1
##$LEV0= 0
##$LPBIN= 0
##$MAXI= 10000
##$MC2= 0
##$MEAN= 0
##$ME_mod= 0
##$MI= 0.02
##$NCOEF= 0
##$NC_proc= 0
##$NLEV= 6
##$NOISF1= 8.174992
##$NOISF2= 6.675002
##$NSP= 1
##$NTH_PI= 0
##$NZP= 0
##$OFFSET= 11.01498
##$PC= 1
##$PHC0= -23.21015
##$PHC1= -10.00055
##$PH_mod= 0
##$PKNL= yes
##$PPARMOD= 0
##$PPDIAG= 0
##$PPIPTYP= 0
##$PPMPNUM= 100
##$PPRESOL= 1
##$PSCAL= 0
##$PSIGN= 0
##$PYNMP= <proc.py>
##$REVERSE= no
##$SF= 400.130009885034
##$SI= 131072
##$SIGF1= 5.6
##$SIGF2= 5.2
##$SINO= 400
##$SIOLD= 131072
##$SPECTYP= <>
##$SREGLST= <1H.CDCl3>
##$SSB= 2
##$STSI= 0
##$STSR= 0
##$SW_p= 4990.01996007982
##$SYMM= 0
##$S_DEV= 0
##$TDeff= 16244
##$TDoff= 0
##$TI= <>
##$TILT= no
##$TM1= 0
##$TM2= 0
##$TOPLEV= 0
##$USERP1= <user>
##$USERP2= <user>
##$USERP3= <user>
##$USERP4= <user>
##$USERP5= <user>
##$WDW= 4
##$XDIM= 8192
##$YMAX_p= 0
##$YMIN_p= 0
##$CURPLOT= <\\rik006s\net8_hp>
##$CURPRIN= <$\\rik006s\net8_hp>
##$DFORMAT= <normdp>
##$LAYOUT= <+/1d_h.xwp>
##$LFORMAT= <normlp>
##$PFORMAT= <normpl>
##$SURQMSG= 1
$$ End of Bruker specific parameters
$$ ---------------------------------
##NTUPLES= NMR FID
##VAR_NAME=  TIME,          FID/REAL,        FID/IMAG
##SYMBOL=    X,             R,               I
##VAR_TYPE=  INDEPENDENT,   DEPENDENT,       DEPENDENT
##VAR_FORM=  AFFN,          ASDF,            ASDF
##VAR_DIM=   8122,          8122,            8122
##UNITS=     SECONDS,       ARBITRARY UNITS, ARBITRARY UNITS
##FACTOR=    0.0002004,     1,               1
##FIRST=     0,             1843059,         -1609590
##LAST=      1.6274484,     22639,           10076
##MIN=       0,             -2243789,        -2243789
##MAX=       1.6274484,     1966709,         1966709
$$ Real data points
##PAGE= N=1
##DATA TABLE= (X++(R..R)), XYDATA
0  1843059
1  -870815
2 -1914937
3  1645734
4   810012
5 -1418165
6   170326
7  1231631
8 -1070970
9 -1065076
10  1145214
11   637651
12 -1424262
13  -691377
14   815566
15   226256
16  -706311
17   121100
18   432487
19  -514096
20  -225203
21  1062400
22   150940
23 -1123542
24   182673
25  1277542
26  -166897
27  -542336
28   541195
29  -156004
30  -866125
31   896701
32   917369
33 -1573417
34 -1035534
35  1700746
36   673437
37 -1648041
38  -434879
39  1057188
40  -198345
41  -534094
42   698093
43   136157
44  -992684
45   299021
46  1378906
47  -247566
48 -1432177
49   231760
50  1344904
51  -160884
52  -956070
53   328176
54   374141
55  -716568
56    36244
57   813997
58  -668207
59  -921216
60   958271
61   732304
62  -894567
63  -169552
64   647565
65  -400467
66  -221445
67   937963
68   -51382
69 -1052845
70   370115
71  1160509
72  -287003
73  -939575
74    58018
75   475925
76     -798
77   -54926
78    30377
79  -410884
80  -351734
81   623176
82   489377
83  -950543
84  -752359
85   955293
86   742725
87  -700330
88  -308326
89   558967
90   -51980
91  -144776
92   606351
93   -74270
94  -844689
95   358740
96   954211
97  -399915
98  -743969
99   264734
100   144488
101  -340188
102   220362
103   184701
104  -640726
105  -193117
106   722328
107   185413
108  -601253
109  -224983
110   318627
111   259993
112    93373
113    11662
114  -173683
115  -172853
116   284638
117   473137
118  -291586
119  -771582
120   150912
121   790761
122   -95037
123  -598289
124   -17179
125    53026
126   -69755
127   378183
128    35488
129  -719158
130    29856
131   927394
132    89474
133  -685413
134   -63087
135   364149
136    69896
137    66009
138    86571
139  -264198
140  -198522
141   352325
142   294288
143  -415891
144  -522855
145   163221
146   360413
147   -70358
148  -133944
149   -24923
150  -218304
151    26957
152   522285
153    36281
154  -638592
155    -8515
156   722560
157   186103
158  -356877
159   -91623
160     4075
161   -24842
162   333986
163   145772
164  -622596
165  -333476
166   646768
167   347196
168  -601771
169  -415583
170   205737
171   175327
172    70351
173    70609
174  -219038
175  -215675
176   348487
177   463710
178  -189449
179  -496433
180    52820
181   500646
182   147425
183  -264143
184  -127899
185   -24040
186   -67869
187   227518
188   162318
189  -516537
190  -343152
191   541219
192   336865
193  -402871
194  -227589
195    75598
196   -49792
197   208010
198   333140
199  -323904
200  -420650
201   440191
202   566813
203  -252069
204  -499136
205    22101
206   278383
207   119991
208     4571
209  -158350
210  -329069
211    42484
212   501407
213    22667
214  -647842
215  -185656
216   535929
217   245520
218  -252757
219  -132649
220   -25301
221   -19179
222   285428
223   248207
224  -352852
225  -357256
226   384397
227   483286
228  -216730
229  -414480
230   -10963
231    95277
232    60208
233   160269
234  -133830
235  -442195
236    73916
237   565348
238    22681
239  -537123
240  -148971
241   330458
242   219757
243    15473
244   -78033
245  -206153
246   -58230
247   381404
248   287506
249  -426107
250  -468895
251   361561
252   498613
253  -206121
254  -337772
255   -14050
256   -54669
257    78867
258   331670
259  -181612
260  -561709
261   189807
262   639684
263   -62639
264  -462104
265   -41166
266   188863
267   125560
268   149940
269   -27431
270  -323844
271   -75303
272   444983
273   227224
274  -459536
275  -385318
276   262493
277   322777
278   -61720
279  -146334
280  -145647
281  -154162
282   209916
283   370074
284  -230819
285  -511496
286   153629
287   554657
288    59317
289  -335331
290  -122318
291    89329
292   110616
293   204256
294    14873
295  -417149
296  -156065
297   524623
298   269500
299  -490296
300  -341332
301   223434
302   180607
303    19859
304    23051
305  -238171
306  -241515
307   329228
308   397176
309  -289852
310  -473223
311   139368
312   438145
313    79158
314  -191517
315  -131056
316   -60977
317   114849
318   311660
319   -30659
320  -493184
321   -98680
322   517485
323   207943
324  -364084
325  -240417
326    57620
327   107974
328   175896
329    51699
330  -315629
331  -217381
332   344859
333   388224
334  -226150
335  -449487
336    43020
337   343536
338   108191
339   -83675
340  -140090
341  -192625
342   102632
343   416690
344   -37599
345  -545708
346   -89580
347   466903
348   185449
349  -213020
350  -179576
351   -70895
352    75501
353   274349
354    84686
355  -360572
356  -243637
357   366090
358   402804
359  -218827
360  -397499
361    22806
362   202890
363    96544
364    54185
365  -169997
366  -316029
367   165505
368   477527
369  -101060
370  -501883
371   -55667
372   321213
373   170342
374   -39532
375  -156424
376  -181699
377    77217
378   344099
379    85322
380  -385556
381  -252705
382   309565
383   359981
384  -119118
385  -296173
386   -86403
387    79197
388   195160
389   143047
390  -251540
391  -342613
392   199517
393   453543
394   -41127
395  -407282
396  -124531
397   220638
398   200167
399    37990
400  -133236
401  -242282
402    19011
403   402915
404   130857
405  -450777
406  -272620
407   317893
408   265780
409   -92244
410  -141939
411  -149865
412   -61292
413   290387
414   218079
415  -326402
416  -343342
417   225889
418   395827
419     -975
420  -274936
421  -151357
422    81515
423   212009
424   158561
425  -133229
426  -336876
427    15932
428   450158
429   122862
430  -419039
431  -238681
432   179927
433   191596
434    72106
435   -83135
436  -289351
437   -73718
438   369576
439   210068
440  -331914
441  -329211
442   158452
443   346101
444    73291
445  -189958
446  -178061
447    -1128
448   206490
449   233336
450  -136495
451  -402656
452    24638
453   458792
454   109790
455  -335606
456  -192217
457    70484
458   140402
459   163600
460   -42163
461  -343520
462  -104805
463   396931
464   243533
465  -319463
466  -324068
467   124749
468   260592
469    90548
470   -54694
471  -203863
472  -161495
473   256044
474   350421
475  -210136
476  -439526
477    65319
478   378630
479   113761
480  -174324
481  -205037
482   -68667
483   167466
484   247813
485   -47895
486  -362339
487  -129967
488   383414
489   302932
490  -276100
491  -336176
492    98292
493   197146
494    82826
495    45407
496  -220293
497  -270896
498   286353
499   414984
500  -246528
501  -441017
502    76380
503   288122
504    96860
505   -41565
506  -187580
507  -185574
508   169025
509   339442
510   -50969
511  -408179
512  -124137
513   365826
514   273650
515  -189585
516  -267018
517   -25367
518   114330
519   190323
520    89552
521  -294780
522  -298231
523   293253
524   434843
525  -173523
526  -427364
527    -5153
528   249401
529   130590
530    11653
531  -155212
532  -257573
533   107218
534   443275
535     2589
536  -494081
537  -137445
538   360079
539   214231
540  -100974
541  -181964
542  -158465
543    62152
544   311500
545    83091
546  -355836
547  -252394
548   262601
549   381840
550   -62396
551  -360419
552   -99874
553   198901
554   163812
555    60359
556  -127767
557  -316236
558    54336
559   512052
560    58946
561  -520363
562  -158873
563   306449
564   157996
565    -8608
566   -94564
567  -274845
568   -23008
569   426272
570   156631
571  -415323
572  -286225
573   247665
574   350056
575     6363
576  -258572
577  -184831
578    73393
579   255686
580   154594
581  -216145
582  -355378
583    94587
584   459388
585    74547
586  -399568
587  -206844
588   175356
589   201684
590    67335
591  -108918
592  -273333
593   -46875
594   392448
595   225156
596  -370364
597  -339047
598   214830
599   311366
600     8280
601  -125389
602  -176590
603   -88368
604   275228
605   285923
606  -261809
607  -410028
608   108681
609   381033
610    88594
611  -225032
612  -243745
613    -3412
614   250500
615   195492
616  -130169
617  -328427
618   -62219
619   389291
620   277894
621  -306263
622  -362103
623   136058
624   281148
625    66736
626   -68780
627  -216485
628  -162323
629   289314
630   330362
631  -260168
632  -412571
633    91811
634   322042
635    90336
636  -124393
637  -186718
638   -87842
639   184430
640   271712
641   -78355
642  -371624
643   -78245
644   363020
645   227385
646  -205805
647  -251570
648    -4089
649   148184
650   186252
651    18634
652  -300173
653  -206016
654   292810
655   341395
656  -177929
657  -381762
658    -9483
659   271901
660   152593
661   -50779
662  -191879
663  -175464
664   156471
665   366787
666   -50091
667  -442198
668   -82824
669   362189
670   185685
671  -136754
672  -186404
673  -103886
674    99767
675   261713
676     9490
677  -325530
678  -164785
679   258960
680   287248
681   -98584
682  -299796
683   -58376
684   184322
685   144948
686    13529
687  -148500
688  -219599
689    97744
690   377320
691     2367
692  -400567
693  -111575
694   257489
695   166558
696   -21954
697  -143332
698  -195881
699    49039
700   322109
701    75380
702  -354089
703  -222957
704   254468
705   304619
706   -68899
707  -251438
708   -96556
709    98838
710   199469
711   107045
712  -217478
713  -277028
714   172030
715   380231
716   -37590
717  -334656
718  -106737
719   159549
720   160483
721    27493
722  -147313
723  -206464
724    38463
725   301005
726    98043
727  -303640
728  -222162
729   197857
730   259816
731   -10665
732  -143000
733  -122202
734    -1387
735   233199
736   177809
737  -241740
738  -305443
739   135003
740   320870
741    13820
742  -256997
743  -175258
744    63520
745   197750
746   106640
747  -145833
748  -264421
749    24113
750   370874
751   150094
752  -325759
753  -225560
754   202223
755   226156
756    20819
757   -90017
758  -191542
759   -58033
760   288605
761   181775
762  -292034
763  -297978
764   125273
765   257917
766    29919
767  -160608
768  -171053
769   -14095
770   196998
771   182188
772  -119739
773  -282326
774    15030
775   349019
776   156282
777  -227778
778  -208642
779    54972
780   179336
781   126461
782   -78586
783  -268278
784   -96980
785   281590
786   231692
787  -228215
788  -343045
789    58901
790   298212
791    89113
792  -132796
793  -155399
794   -63821
795   187980
796   288790
797  -119581
798  -397396
799    24587
800   372447
801    93111
802  -198451
803  -159820
804   -46841
805   126450
806   219446
807   -57257
808  -326882
809   -83457
810   300115
811   225428
812  -157130
813  -272291
814    -5770
815   216490
816   143099
817   -41437
818  -190278
819  -158409
820   168065
821   316504
822   -90648
823  -390693
824   -57242
825   294000
826   157507
827  -100600
828  -185717
829  -112156
830   133732
831   288679
832     -227
833  -348201
834  -140647
835   314241
836   269931
837  -144333
838  -259190
839   -38387
840   141243
841   182131
842    17996
843  -268273
844  -208925
845   215450
846   304059
847  -100407
848  -325690
849   -75358
850   211482
851   187476
852   -25916
853  -176711
854  -138588
855    93636
856   285480
857    73024
858  -331501
859  -211956
860   270823
861   267562
862   -97504
863  -188110
864  -101039
865    23471
866   234169
867   127655
868  -304516
869  -272692
870   224523
871   315652
872   -50255
873  -254215
874  -137859
875   110331
876   236121
877    52834
878  -226539
879  -201370
880   118363
881   313938
882    71264
883  -298204
884  -206622
885   198840
886   266331
887   -23549
888  -190971
889  -132268
890    39710
891   232465
892   139831
893  -252435
894  -294839
895   150124
896   318992
897   -31119
898  -255005
899  -113948
900    43809
901   151189
902   163510
903  -136797
904  -318397
905    81521
906   397068
907    65578
908  -266167
909  -137358
910    89049
911   190491
912   139432
913  -134390
914  -278700
915    21448
916   297699
917   109001
918  -244091
919  -276314
920    49112
921   281887
922    75062
923  -215773
924  -176701
925    36300
926   199745
927   180874
928  -127602
929  -306146
930    54108
931   372103
932    99526
933  -232084
934  -156173
935    39599
936   159255
937   149438
938  -110667
939  -298003
940   -38094
941   288029
942   153240
943  -220110
944  -264238
945    34269
946   225121
947   120925
948   -98423
949  -201011
950   -52943
951   233910
952   244001
953  -129011
954  -317679
955     2927
956   303410
957   139719
958  -161864
959  -200752
960   -28611
961   153969
962   188219
963   -57986
964  -321106
965  -104065
966   318375
967   208930
968  -210044
969  -223800
970    31144
971   153206
972   161996
973    -2523
974  -267325
975  -131281
976   276520
977   233062
978  -168708
979  -268421
980   -30217
981   193725
982   179069
983   -74773
984  -240259
985   -76522
986   177648
987   210570
988   -30047
989  -280453
990  -133569
991   263950
992   251485
993  -127742
994  -230064
995   -28897
996   121199
997   182346
998    42068
999  -269774
1000  -207447
1001   233086
1002   288667
1003  -120481
1004  -292640
1005   -53166
1006   163243
1007   162345
1008    16503
1009  -192556
1010  -183057
1011   159590
1012   316257
1013   -28122
1014  -316575
1015   -94548
1016   215134
1017   184334
1018   -27601
1019  -181737
1020  -150305
1021    99242
1022   250766
1023    17427
1024  -278128
1025  -184386
1026   168655
1027   267441
1028   -26840
1029  -257156
1030  -109060
1031   137267
1032   190067
1033    51905
1034  -178483
1035  -217691
1036   116619
1037   335330
1038    21154
1039  -294011
1040  -125995
1041   156338
1042   187326
1043    31166
1044  -170329
1045  -200432
1046    51411
1047   264141
1048    84385
1049  -257760
1050  -236291
1051   140996
1052   284500
1053    11270
1054  -212240
1055  -126562
1056    61555
1057   197706
1058   138854
1059  -180693
1060  -283964
1061   108221
1062   337682
1063    23951
1064  -252973
1065  -138002
1066    78609
1067   171934
1068    89980
1069  -148939
1070  -247331
1071    29235
1072   294574
1073   108347
1074  -241612
1075  -208852
1076   103292
1077   233377
1078    72088
1079  -134606
1080  -187879
1081    -1512
1082   249186
1083   161823
1084  -194568
1085  -265599
1086    57505
1087   274006
1088    94998
1089  -195680
1090  -204343
1091    32861
1092   193791
1093   121399
1094  -113163
1095  -250237
1096   -34770
1097   295603
1098   183189
1099  -219092
1100  -233398
1101    80504
1102   196307
1103   100533
1104   -66199
1105  -223159
1106   -76428
1107   260869
1108   207117
1109  -188427
1110  -283194
1111    26628
1112   237166
1113   111442
1114  -128224
1115  -203393
1116   -36389
1117   193430
1118   194037
1119   -95084
1120  -283874
1121   -38622
1122   284705
1123   167140
1124  -159723
1125  -201885
1126   -10131
1127   167115
1128   175082
1129   -53103
1130  -256485
1131   -91162
1132   235583
1133   216225
1134  -124382
1135  -277367
1136   -45988
1137   212829
1138   161609
1139   -83271
1140  -211308
1141   -90366
1142   169461
1143   243274
1144   -54397
1145  -302912
1146   -80258
1147   245858
1148   188953
1149   -89820
1150  -206891
1151   -73741
1152   149060
1153   206809
1154   -14406
1155  -258967
1156  -143034
1157   207519
1158   252240
1159   -88488
1160  -269116
1161   -56668
1162   163203
1163   156730
1164     3817
1165  -201401
1166  -186483
1167   168838
1168   299723
1169   -59704
1170  -291038
1171   -68238
1172   180538
1173   177690
1174     2435
1175  -191860
1176  -159972
1177   134729
1178   260618
1179    -3834
1180  -259703
1181  -151988
1182   158327
1183   244913
1184   -14305
1185  -234092
1186  -127626
1187   118108
1188   207136
1189    43029
1190  -214274
1191  -201412
1192   125510
1193   285194
1194    16502
1195  -257332
1196  -138676
1197   141844
1198   203669
1199    27055
1200  -171258
1201  -177440
1202    66896
1203   269660
1204    77467
1205  -261650
1206  -188990
1207   160089
1208   220089
1209     6383
1210  -155554
1211  -159069
1212    33305
1213   243142
1214   102034
1215  -232529
1216  -220713
1217   112422
1218   248433
1219    40570
1220  -192785
1221  -173756
1222    63048
1223   216799
1224    86915
1225  -165905
1226  -217014
1227    46263
1228   283528
1229    99043
1230  -226089
1231  -181929
1232    93621
1233   197415
1234    79855
1235  -125703
1236  -210614
1237     2337
1238   255040
1239   122091
1240  -204349
1241  -222510
1242    52520
1243   222945
1244    88608
1245  -157743
1246  -189747
1247    22218
1248   198013
1249   130772
1250  -118176
1251  -236788
1252     3391
1253   269652
1254   133286
1255  -179373
1256  -193097
1257    43124
1258   185002
1259   114025
1260   -95836
1261  -224536
1262   -41909
1263   239774
1264   161272
1265  -172403
1266  -243063
1267    29280
1268   209336
1269    97391
1270  -100978
1271  -187432
1272   -56832
1273   205569
1274   201276
1275  -131491
1276  -258963
1277    15037
1278   234650
1279   126785
1280   -99225
1281  -191600
1282   -44212
1283   188201
1284   170423
1285   -98992
1286  -234367
1287   -53362
1288   199239
1289   178635
1290  -114198
1291  -246339
1292   -23403
1293   187480
1294   125910
1295   -64023
1296  -191720
1297   -94074
1298   184462
1299   228030
1300   -88155
1301  -257322
1302   -24757
1303   207999
1304   148899
1305   -62760
1306  -188257
1307   -77415
1308   157810
1309   196993
1310   -47125
1311  -254032
1312  -105267
1313   204727
1314   198136
1315  -102149
1316  -224950
1317   -49362
1318   142622
1319   163527
1320   -10211
1321  -220430
1322  -136257
1323   192063
1324   240314
1325   -72947
1326  -234903
1327   -54314
1328   157406
1329   168581
1330    -7179
1331  -193706
1332  -138571
1333   140849
1334   237759
1335   -29270
1336  -256880
1337  -103331
1338   162828
1339   182659
1340   -18494
1341  -192550
1342  -129935
1343   119929
1344   217064
1345     1836
1346  -223500
1347  -138425
1348   130917
1349   231723
1350     7172
1351  -237012
1352  -124347
1353   153966
1354   181206
1355    -1043
1356  -157810
1357  -163469
1358    75169
1359   273833
1360    42099
1361  -273827
1362  -136299
1363   162574
1364   172146
1365     9612
1366  -145240
1367  -178853
1368    57676
1369   266986
1370    53682
1371  -244784
1372  -163793
1373   120410
1374   213619
1375    39087
1376  -178729
1377  -163966
1378    76671
1379   219543
1380    69603
1381  -174127
1382  -190307
1383    65710
1384   253372
1385    73912
1386  -208474
1387  -170904
1388    82577
1389   192457
1390    64267
1391  -142624
1392  -195586
1393    18356
1394   241398
1395   117573
1396  -199764
1397  -212893
1398    82177
1399   220464
1400    64956
1401  -137240
1402  -177519
1403     7365
1404   224092
1405   136712
1406  -170673
1407  -226897
1408    48315
1409   233148
1410    98809
1411  -150254
1412  -204374
1413    20269
1414   212394
1415   106839
1416  -130684
1417  -203362
1418   -22394
1419   227501
1420   168958
1421  -166537
1422  -236229
1423    47498
1424   202693
1425    84381
1426   -83474
1427  -187964
1428   -74300
1429   221124
1430   199964
1431  -159797
1432  -242247
1433    28061
1434   192726
1435   113782
1436   -75561
1437  -203440
1438   -61130
1439   205237
1440   175301
1441  -111046
1442  -221174
1443   -34563
1444   189060
1445   169517
1446   -90887
1447  -236421
1448   -39912
1449   195001
1450   147707
1451   -76802
1452  -202775
1453   -77194
1454   180938
1455   212318
1456   -83472
1457  -262575
1458   -39398
1459   211298
1460   137693
1461   -73275
1462  -174792
1463   -89734
1464   144512
1465   225205
1466   -52572
1467  -276167
1468   -65600
1469   207727
1470   145650
1471   -68594
1472  -174899
1473   -97445
1474   132195
1475   214486
1476   -31747
1477  -234846
1478   -89622
1479   161266
1480   190383
1481   -24874
1482  -218434
1483  -106923
1484   160277
1485   187382
1486   -33811
1487  -189364
1488  -114296
1489   116056
1490   226126
1491    -6233
1492  -254971
1493  -110873
1494   169433
1495   172170
1496   -24343
1497  -170669
1498  -126537
1499   105368
1500   230119
1501    15015
1502  -235095
1503  -132043
1504   152767
1505   207526
1506   -10286
1507  -195207
1508  -119281
1509   112526
1510   199584
1511    22524
1512  -199378
1513  -162492
1514   111195
1515   230869
1516     9168
1517  -219638
1518  -131704
1519   118098
1520   190439
1521    20870
1522  -163596
1523  -145337
1524    70735
1525   226034
1526    66113
1527  -206374
1528  -169854
1529   119521
1530   211755
1531    16567
1532  -159497
1533  -141012
1534    37019
1535   208052
1536    87844
1537  -206333
1538  -200199
1539    99019
1540   220864
1541    37072
1542  -168446
1543  -156527
1544    59133
1545   217951
1546    77289
1547  -174119
1548  -175479
1549    66646
1550   221894
1551    83670
1552  -178971
1553  -189588
1554    72843
1555   210323
1556    55358
1557  -152630
1558  -175228
1559    16741
1560   208041
1561   112286
1562  -167933
1563  -210116
1564    54362
1565   227091
1566    80878
1567  -146298
1568  -163617
1569    26354
1570   188192
1571   118286
1572  -121074
1573  -216734
1574     5860
1575   235882
1576   111242
1577  -164310
1578  -185456
1579    21374
1580   172699
1581   115297
1582  -103648
1583  -212311
1584   -14101
1585   224872
1586   140909
1587  -137036
1588  -203736
1589     8601
1590   201789
1591   123968
1592  -117164
1593  -196836
1594   -18221
1595   183480
1596   148211
1597  -107239
1598  -235043
1599   -20964
1600   218063
1601   130094
1602  -123392
1603  -187951
1604   -18422
1605   170486
1606   152462
1607   -72082
1608  -211682
1609   -49864
1610   199592
1611   170489
1612   -98843
1613  -219980
1614   -34418
1615   175267
1616   132647
1617   -69922
1618  -189932
1619   -83490
1620   162126
1621   198519
1622   -68878
1623  -237115
1624   -47787
1625   185227
1626   154609
1627   -56793
1628  -186742
1629   -77153
1630   154130
1631   191465
1632   -45443
1633  -224469
1634   -87655
1635   170802
1636   182341
1637   -66124
1638  -215252
1639   -72194
1640   143836
1641   167929
1642   -24883
1643  -202614
1644  -110707
1645   162113
1646   209817
1647   -43163
1648  -216026
1649   -78874
1650   147773
1651   178951
1652   -18370
1653  -195706
1654  -111087
1655   129672
1656   195660
1657    -8412
1658  -213837
1659  -126841
1660   141134
1661   198203
1662   -22808
1663  -191519
1664  -103849
1665   107326
1666   192732
1667    27811
1668  -195850
1669  -147334
1670   124219
1671   213794
1672     -223
1673  -196806
1674  -124384
1675   103821
1676   189015
1677    22748
1678  -176912
1679  -146391
1680    90879
1681   223083
1682    36299
1683  -208805
1684  -142740
1685   117871
1686   193657
1687    21430
1688  -163854
1689  -147371
1690    71337
1691   217195
1692    50413
1693  -203540
1694  -164356
1695    94774
1696   203109
1697    34552
1698  -174236
1699  -148552
1700    74203
1701   200507
1702    67417
1703  -158916
1704  -173054
1705    63722
1706   222368
1707    65942
1708  -179004
1709  -161572
1710    65414
1711   187770
1712    67291
1713  -146557
1714  -180121
1715    33422
1716   204746
1717    86644
1718  -158993
1719  -185441
1720    49773
1721   212196
1722    79464
1723  -141421
1724  -156333
1725    30036
1726   188912
1727   113964
1728  -135614
1729  -209027
1730    32479
1731   217858
1732    78901
1733  -148645
1734  -168095
1735     9120
1736   178296
1737   117040
1738  -129333
1739  -204391
1740    14916
1741   211493
1742   114777
1743  -126473
1744  -184578
1745    15691
1746   200426
1747   111718
1748  -115507
1749  -181200
1750   -14110
1751   177250
1752   136933
1753  -110652
1754  -218080
1755   -12284
1756   195966
1757   116202
1758  -112406
1759  -179484
1760   -21847
1761   164590
1762   145296
1763   -75116
1764  -205586
1765   -34939
1766   201911
1767   149324
1768  -102307
1769  -188295
1770   -21768
1771   153644
1772   136431
1773   -68661
1774  -208442
1775   -62139
1776   180690
1777   155155
1778   -91902
1779  -199168
1780   -43274
1781   161819
1782   154416
1783   -65758
1784  -192426
1785   -48802
1786   162725
1787   164382
1788   -46066
1789  -203247
1790   -75285
1791   172228
1792   165629
1793   -79206
1794  -192862
1795   -57868
1796   125488
1797   159191
1798   -24494
1799  -207965
1800   -98171
1801   162935
1802   176378
1803   -54806
1804  -188426
1805   -70797
1806   132417
1807   169687
1808   -15666
1809  -184145
1810   -98666
1811   132257
1812   185785
1813   -18856
1814  -202200
1815  -102270
1816   135129
1817   169941
1818   -26664
1819  -176862
1820   -99981
1821   109136
1822   181239
1823     5659
1824  -192591
1825  -120231
1826   129376
1827   193080
1828   -14325
1829  -185529
1830   -95905
1831   107591
1832   172178
1833    16820
1834  -174766
1835  -139988
1836   107184
1837   205870
1838     -253
1839  -190870
1840  -111325
1841    97372
1842   173398
1843    27855
1844  -168703
1845  -138284
1846    91799
1847   195466
1848    29314
1849  -172913
1850  -142319
1851    87449
1852   199518
1853    27801
1854  -174912
1855  -124735
1856    75527
1857   171599
1858    55751
1859  -153449
1860  -170094
1861    72264
1862   211473
1863    36124
1864  -169712
1865  -129482
1866    67441
1867   173569
1868    64059
1869  -143863
1870  -167297
1871    54730
1872   204983
1873    61960
1874  -163626
1875  -156717
1876    61708
1877   187661
1878    61857
1879  -141094
1880  -158717
1881    36147
1882   193048
1883    86504
1884  -154086
1885  -178747
1886    49464
1887   200132
1888    72866
1889  -142140
1890  -159403
1891    32298
1892   182588
1893    92515
1894  -127078
1895  -183241
1896    14452
1897   201949
1898   100430
1899  -145132
1900  -175147
1901    32635
1902   176796
1903    93479
1904  -107672
1905  -179324
1906    -2500
1907   193576
1908   118371
1909  -124861
1910  -185273
1911    10842
1912   184674
1913   108884
1914  -111849
1915  -179244
1916    -4714
1917   173941
1918   121131
1919   -98733
1920  -199010
1921   -18760
1922   194882
1923   122277
1924  -116236
1925  -177365
1926   -12993
1927   163024
1928   135091
1929   -81812
1930  -202755
1931   -32744
1932   189591
1933   140519
1934   -96944
1935  -188786
1936   -28097
1937   167873
1938   139575
1939   -80017
1940  -191258
1941   -46338
1942   162024
1943   156538
1944   -69625
1945  -205781
1946   -49145
1947   173074
1948   146203
1949   -74879
1950  -184103
1951   -52187
1952   145777
1953   157965
1954   -47936
1955  -195652
1956   -71783
1957   159713
1958   166079
1959   -59328
1960  -194048
1961   -58061
1962   142461
1963   149052
1964   -34113
1965  -180375
1966   -92526
1967   140936
1968   184159
1969   -40550
1970  -201530
1971   -74494
1972   136400
1973   157321
1974   -28084
1975  -182976
1976  -101625
1977   126932
1978   183133
1979   -19378
1980  -191567
1981   -99898
1982   130542
1983   183933
1984   -17380
1985  -182424
1986   -95724
1987   115974
1988   175996
1989     7073
1990  -178645
1991  -122712
1992   113401
1993   190479
1994    -4732
1995  -185762
1996  -111243
1997   100987
1998   172014
1999    11523
2000  -169637
2001  -125734
2002    89620
2003   187374
2004    26788
2005  -176182
2006  -128827
2007   102235
2008   184149
2009    22158
2010  -153669
2011  -123762
2012    73351
2013   187985
2014    48327
2015  -171957
2016  -150554
2017    80498
2018   185182
2019    30898
2020  -161014
2021  -140759
2022    65895
2023   181247
2024    50854
2025  -149619
2026  -154452
2027    58172
2028   201278
2029    60244
2030  -164167
2031  -145610
2032    69995
2033   179152
2034    61162
2035  -130198
2036  -159709
2037    34699
2038   196100
2039    72114
2040  -156039
2041  -158847
2042    43827
2043   173186
2044    73470
2045  -128539
2046  -163261
2047    28922
2048   184411
2049    84755
2050  -129608
2051  -164680
2052    21142
2053   181379
2054    93128
2055  -129028
2056  -166426
2057    27619
2058   173291
2059    86852
2060  -111156
2061  -167804
2062     -586
2063   178972
2064   113228
2065  -122112
2066  -181546
2067    20270
2068   177901
2069    89102
2070  -100395
2071  -162632
2072   -18471
2073   170196
2074   129494
2075  -111911
2076  -191854
2077     6765
2078   176853
2079   100315
2080   -90176
2081  -165772
2082   -29884
2083   167508
2084   132574
2085   -96461
2086  -183085
2087   -16905
2088   163462
2089   129400
2090   -78453
2091  -184068
2092   -27155
2093   167218
2094   121224
2095   -79952
2096  -168152
2097   -45722
2098   142711
2099   149449
2100   -69600
2101  -195805
2102   -35882
2103   159204
2104   123846
2105   -64666
2106  -166903
2107   -57023
2108   139557
2109   154491
2110   -53904
2111  -188843
2112   -52053
2113   155045
2114   144346
2115   -54349
2116  -174011
2117   -59073
2118   135875
2119   151578
2120   -38807
2121  -183760
2122   -79583
2123   138313
2124   162915
2125   -44645
2126  -189701
2127   -71358
2128   134382
2129   147206
2130   -32753
2131  -168945
2132   -87464
2133   118389
2134   177399
2135   -16881
2136  -188627
2137   -83094
2138   135795
2139   157112
2140   -19771
2141  -159375
2142   -93593
2143   103417
2144   171852
2145    -6487
2146  -181438
2147   -99385
2148   104695
2149   162025
2150      283
2151  -173247
2152  -112659
2153   108300
2154   168485
2155    -2135
2156  -157485
2157  -104316
2158    85364
2159   184863
2160    29422
2161  -177537
2162  -118181
2163   115429
2164   166573
2165     5134
2166  -145620
2167  -122209
2168    66414
2169   185319
2170    36016
2171  -181675
2172  -134457
2173    94616
2174   171793
2175    19958
2176  -149005
2177  -128185
2178    66090
2179   181568
2180    47884
2181  -151306
2182  -138408
2183    68588
2184   185188
2185    46704
2186  -153360
2187  -135026
2188    62523
2189   170228
2190    49137
2191  -137600
2192  -142264
2193    42527
2194   175912
2195    67417
2196  -144218
2197  -151929
2198    51318
2199   176223
2200    59499
2201  -129653
2202  -144847
2203    32896
2204   171619
2205    79781
2206  -130317
2207  -159513
2208    33184
2209   175303
2210    79884
2211  -124797
2212  -160045
2213    29801
2214   175074
2215    78897
2216  -115825
2217  -157806
2218     6085
2219   174451
2220   106625
2221  -124757
2222  -174711
2223    28833
2224   170309
2225    76476
2226   -95049
2227  -155272
2228   -21368
2229   171947
2230   121461
2231  -119319
2232  -173767
2233    17931
2234   157194
2235    94608
2236   -80844
2237  -164319
2238   -22713
2239   169419
2240   115392
2241  -100908
2242  -158722
2243   -13387
2244   143238
2245   122589
2246   -75116
2247  -182768
2248   -20146
2249   165342
2250   105977
2251   -83410
2252  -152832
2253   -38022
2254   136500
2255   144488
2256   -67914
2257  -190465
2258   -25736
2259   160459
2260   113953
2261   -63832
2262  -157032
2263   -56962
2264   138976
2265   154831
2266   -63640
2267  -190266
2268   -37640
2269   147622
2270   124295
2271   -47207
2272  -164682
2273   -68459
2274   138653
2275   150782
2276   -55133
2277  -172897
2278   -56046
2279   125665
2280   146069
2281   -31845
2282  -177730
2283   -68329
2284   139159
2285   137554
2286   -42758
2287  -149389
2288   -77479
2289   104027
2290   168644
2291   -21754
2292  -186378
2293   -68114
2294   129522
2295   131559
2296   -20806
2297  -147283
2298  -100382
2299   104959
2300   175482
2301   -21750
2302  -177037
2303   -71418
2304   106273
2305   143734
2306     9170
2307  -160352
2308  -114238
2309   113732
2310   169202
2311   -18369
2312  -157341
2313   -90822
2314    79459
2315   167160
2316    22839
2317  -177538
2318  -115870
2319   115761
2320   155207
2321    -6372
2322  -134961
2323  -110335
2324    61244
2325   181622
2326    36439
2327  -176813
2328  -115260
2329   104370
2330   149691
2331    12340
2332  -124914
2333  -122648
2334    52831
2335   184890
2336    38265
2337  -165957
2338  -113424
2339    76842
2340   145858
2341    40569
2342  -129467
2343  -144373
2344    56943
2345   183348
2346    32130
2347  -145874
2348  -112790
2349    47140
2350   154388
2351    72225
2352  -138200
2353  -155750
2354    67506
2355   174988
2356    35596
2357  -121048
2358  -124542
2359    22708
2360   169837
2361    87310
2362  -142828
2363  -157239
2364    55999
2365   162010
2366    52235
2367  -109677
2368  -147804
2369    14348
2370   173384
2371    78558
2372  -130249
2373  -146167
2374    28231
2375   155201
2376    84478
2377  -104709
2378  -157135
2379    22014
2380   174962
2381    77095
2382  -106580
2383  -138195
2384      763
2385   152993
2386   104528
2387  -106542
2388  -169977
2389    13929
2390   157476
2391    76714
2392   -92192
2393  -146330
2394   -19047
2395   153815
2396   117005
2397  -104804
2398  -168152
2399     8033
2400   152727
2401    99377
2402   -73035
2403  -156739
2404   -25735
2405   164798
2406   119902
2407   -95022
2408  -159803
2409   -13330
2410   136106
2411   116742
2412   -64634
2413  -181360
2414   -30896
2415   163318
2416   108808
2417   -81389
2418  -146306
2419   -37165
2420   124323
2421   140655
2422   -55497
2423  -183654
2424   -30550
2425   154254
2426   109543
2427   -58453
2428  -143236
2429   -59084
2430   123533
2431   147094
2432   -55781
2433  -173319
2434   -40500
2435   132300
2436   123986
2437   -35952
2438  -154190
2439   -65203
2440   129237
2441   144266
2442   -49266
2443  -162850
2444   -57705
2445   114706
2446   140754
2447   -27348
2448  -172262
2449   -74819
2450   123539
2451   140645
2452   -33679
2453  -157551
2454   -76184
2455   108610
2456   156975
2457   -13887
2458  -167434
2459   -77494
2460   120801
2461   148262
2462   -12852
2463  -152289
2464   -91292
2465   100046
2466   156537
2467    -9678
2468  -163643
2469   -92173
2470    95421
2471   147763
2472    -2376
2473  -159306
2474  -103802
2475    97684
2476   153628
2477    -2277
2478  -141477
2479   -94585
2480    80772
2481   167085
2482    24744
2483  -157490
2484  -102988
2485    97677
2486   149566
2487     8080
2488  -130531
2489  -113966
2490    58426
2491   170092
2492    28316
2493  -164069
2494  -113342
2495    79717
2496   146506
2497    27545
2498  -133050
2499  -129380
2500    62732
2501   176028
2502    36525
2503  -145639
2504  -114525
2505    60713
2506   158202
2507    55850
2508  -133844
2509  -141193
2510    62255
2511   170786
2512    37962
2513  -128978
2514  -126317
2515    38163
2516   159813
2517    66653
2518  -136275
2519  -148228
2520    52171
2521   161347
2522    46278
2523  -117027
2524  -132599
2525    24310
2526   160947
2527    77372
2528  -123380
2529  -146414
2530    37704
2531   160310
2532    64441
2533  -106337
2534  -139469
2535    18143
2536   161314
2537    82132
2538  -111061
2539  -145357
2540    16317
2541   154219
2542    86061
2543  -105873
2544  -158881
2545    10352
2546   159056
2547    80853
2548  -100774
2549  -148551
2550    -4083
2551   150670
2552   106188
2553   -96138
2554  -161696
2555     6870
2556   155969
2557    94882
2558   -81992
2559  -149970
2560   -14287
2561   152707
2562   111000
2563   -87299
2564  -158697
2565   -13083
2566   139660
2567   104094
2568   -73828
2569  -164260
2570   -24687
2571   148999
2572   107253
2573   -74930
2574  -147703
2575   -28413
2576   131347
2577   121848
2578   -62617
2579  -165838
2580   -29870
2581   144399
2582   111852
2583   -60585
2584  -144651
2585   -44546
2586   122469
2587   132285
2588   -53307
2589  -169285
2590   -43798
2591   134984
2592   119197
2593   -49376
2594  -147486
2595   -55438
2596   119312
2597   140270
2598   -42320
2599  -166086
2600   -52738
2601   122668
2602   127984
2603   -35018
2604  -153439
2605   -67793
2606   116375
2607   141562
2608   -34283
2609  -156099
2610   -63067
2611   107215
2612   135302
2613   -15960
2614  -154107
2615   -78867
2616   115155
2617   143396
2618   -24774
2619  -145216
2620   -71269
2621    92575
2622   138584
2623    -4710
2624  -153800
2625   -89107
2626   102980
2627   142640
2628   -13155
2629  -142841
2630   -83120
2631    87846
2632   145076
2633     3655
2634  -146696
2635   -92763
2636    90219
2637   150117
2638     6576
2639  -142475
2640   -94260
2641    83609
2642   149193
2643    10157
2644  -143203
2645  -102556
2646    73534
2647   149358
2648    20558
2649  -142837
2650  -109364
2651    76078
2652   152539
2653    19076
2654  -137150
2655  -106264
2656    64883
2657   149836
2658    35105
2659  -132726
2660  -115072
2661    70135
2662   153782
2663    28149
2664  -126471
2665  -111860
2666    52777
2667   148721
2668    41142
2669  -130037
2670  -119642
2671    55019
2672   146372
2673    40801
2674  -118195
2675  -123737
2676    42873
2677   154139
2678    45991
2679  -123148
2680  -117030
2681    39912
2682   143761
2683    62125
2684  -110360
2685  -136195
2686    34434
2687   159249
2688    51132
2689  -115667
2690  -121241
2691    25268
2692   143923
2693    75321
2694  -109777
2695  -146678
2696    27663
2697   154943
2698    62599
2699  -105779
2700  -129278
2701    12781
2702   144450
2703    85004
2704   -99924
2705  -144401
2706    19237
2707   147027
2708    75105
2709   -89310
2710  -137113
2711      891
2712   145902
2713    86704
2714   -97089
2715  -140664
2716     6504
2717   131958
2718    85376
2719   -75173
2720  -147302
2721    -9776
2722   149519
2723    90890
2724   -89336
2725  -134544
2726    -5630
2727   127561
2728   101861
2729   -65427
2730  -154240
2731   -19818
2732   144330
2733    97694
2734   -76628
2735  -139377
2736   -27347
2737   125796
2738   114901
2739   -66081
2740  -157218
2741   -24353
2742   131127
2743   109181
2744   -54139
2745  -148964
2746   -42957
2747   133373
2748   122444
2749   -62349
2750  -147257
2751   -31871
2752   115327
2753   118155
2754   -37383
2755  -155880
2756   -52866
2757   129243
2758   119769
2759   -53741
2760  -140721
2761   -46248
2762   102967
2763   126859
2764   -27755
2765  -156778
2766   -56985
2767   120322
2768   119034
2769   -33219
2770  -134505
2771   -65841
2772   101460
2773   139793
2774   -26443
2775  -153892
2776   -56593
2777   103989
2778   120890
2779   -11333
2780  -139103
2781   -88502
2782   103275
2783   148125
2784   -27735
2785  -147871
2786   -60603
2787    86399
2788   128048
2789    10662
2790  -146500
2791  -100569
2792   103571
2793   148764
2794   -18334
2795  -135648
2796   -74528
2797    70129
2798   140328
2799    19726
2800  -151325
2801   -98636
2802    94930
2803   136420
2804    -1430
2805  -122004
2806   -93894
2807    63475
2808   151033
2809    17864
2810  -147875
2811   -88891
2812    78647
2813   124164
2814    22499
2815  -113933
2816  -115107
2817    61620
2818   159942
2819    17359
2820  -134811
2821   -90003
2822    56731
2823   128587
2824    43831
2825  -119553
2826  -128351
2827    63043
2828   156580
2829    22252
2830  -120940
2831  -101027
2832    36924
2833   141421
2834    55186
2835  -125786
2836  -126050
2837    57082
2838   144087
2839    38080
2840  -103821
2841  -117197
2842    24937
2843   154917
2844    58494
2845  -126974
2846  -117724
2847    43344
2848   127669
2849    57847
2850   -90933
2851  -137061
2852    19801
2853   160116
2854    55799
2855  -117608
2856  -109950
2857    25884
2858   122785
2859    76713
2860   -88486
2861  -144232
2862    23758
2863   154220
2864    56117
2865   -96005
2866  -113333
2867     1148
2868   129491
2869    92242
2870   -96558
2871  -145530
2872    22321
2873   137208
2874    64250
2875   -73305
2876  -130120
2877   -17336
2878   144614
2879    96976
2880   -99483
2881  -134747
2882    11300
2883   121034
2884    85085
2885   -58385
2886  -145765
2887   -21826
2888   152031
2889    94546
2890   -90149
2891  -126661
2892    -8512
2893   110524
2894   102526
2895   -54264
2896  -155356
2897   -22749
2898   141703
2899    89979
2900   -69368
2901  -123636
2902   -31533
2903   111396
2904   116965
2905   -58268
2906  -152816
2907   -17746
2908   125481
2909    91876
2910   -46032
2911  -130805
2912   -50516
2913   117461
2914   122372
2915   -60384
2916  -143946
2917   -25581
2918   107048
2919   102855
2920   -26956
2921  -142992
2922   -60174
2923   125910
2924   120451
2925   -52983
2926  -132201
2927   -43483
2928    93265
2929   122357
2930   -18497
2931  -153044
2932   -62941
2933   117141
2934   114558
2935   -33979
2936  -127309
2937   -67824
2938    90273
2939   137543
2940   -19609
2941  -147872
2942   -55528
2943    99662
2944   113023
2945    -7219
2946  -127170
2947   -85498
2948    94228
2949   142739
2950   -22655
2951  -139099
2952   -58860
2953    79013
2954   118803
2955     9124
2956  -135229
2957   -92594
2958    92812
2959   133234
2960   -13896
2961  -122721
2962   -74347
2963    66601
2964   133887
2965    18124
2966  -139083
2967   -91429
2968    86589
2969   128837
2970     5290
2971  -115900
2972   -96629
2973    59674
2974   146611
2975    16927
2976  -137895
2977   -88365
2978    67583
2979   123663
2980    29151
2981  -112638
2982  -115487
2983    57628
2984   153870
2985    18050
2986  -126760
2987   -89130
2988    49080
2989   125452
2990    47171
2991  -112711
2992  -120353
2993    55300
2994   145651
2995    26531
2996  -109960
2997   -99878
2998    33087
2999   135418
3000    52550
3001  -119509
3002  -115354
3003    49928
3004   129608
3005    40071
3006   -93532
3007  -115489
3008    24386
3009   147759
3010    55098
3011  -116278
3012  -109373
3013    35809
3014   119765
3015    61331
3016   -88886
3017  -132939
3018    21286
3019   148670
3020    54502
3021  -102820
3022  -109605
3023    15361
3024   123134
3025    77946
3026   -88249
3027  -136435
3028    18365
3029   140028
3030    62359
3031   -83225
3032  -119856
3033    -2303
3034   130958
3035    84758
3036   -91574
3037  -134007
3038    10968
3039   122521
3040    71113
3041   -65806
3042  -130617
3043   -14004
3044   138260
3045    87578
3046   -87174
3047  -123934
3048     2434
3049   112415
3050    87677
3051   -57310
3052  -138294
3053   -18615
3054   134855
3055    85996
3056   -75741
3057  -121441
3058   -17622
3059   108200
3060   101528
3061   -56203
3062  -143888
3063   -18191
3064   125363
3065    87929
3066   -54474
3067  -124212
3068   -37806
3069   113241
3070   112753
3071   -57506
3072  -139502
3073   -20887
3074   110010
3075    96533
3076   -33793
3077  -131432
3078   -53610
3079   115201
3080   114866
3081   -52608
3082  -132629
3083   -34183
3084    95736
3085   108430
3086   -22858
3087  -137831
3088   -56543
3089   112911
3090   112088
3091   -39901
3092  -124355
3093   -49631
3094    89805
3095   121375
3096   -21227
3097  -138217
3098   -54533
3099   101062
3100   108807
3101   -23957
3102  -121893
3103   -66891
3104    86990
3105   126646
3106   -17439
3107  -136475
3108   -57620
3109    88657
3110   112629
3111    -4205
3112  -124155
3113   -78204
3114    83424
3115   130103
3116   -10829
3117  -127673
3118   -67381
3119    76186
3120   121419
3121     8696
3122  -125822
3123   -85437
3124    79997
3125   127550
3126     1111
3127  -118604
3128   -82322
3129    64254
3130   129547
3131    15224
3132  -125044
3133   -88411
3134    69510
3135   124687
3136    15064
3137  -111430
3138   -94358
3139    57161
3140   136272
3141    18283
3142  -120319
3143   -87778
3144    56629
3145   122072
3146    26385
3147  -112296
3148  -103157
3149    53669
3150   135063
3151    23448
3152  -111289
3153   -91874
3154    44521
3155   127714
3156    38949
3157  -107547
3158  -104953
3159    46789
3160   129260
3161    36065
3162  -102116
3163  -103893
3164    34302
3165   130779
3166    46562
3167  -103955
3168  -109785
3169    34140
3170   124482
3171    48916
3172   -94334
3173  -114882
3174    26254
3175   133723
3176    54530
3177   -97637
3178  -110854
3179    25031
3180   124227
3181    58856
3182   -87995
3183  -119209
3184    16607
3185   131119
3186    60875
3187   -88740
3188  -113176
3189    14540
3190   122092
3191    65352
3192   -83768
3193  -118898
3194     7985
3195   123620
3196    68064
3197   -79542
3198  -118163
3199     4540
3200   122454
3201    74037
3202   -76530
3203  -118909
3204      377
3205   118960
3206    78717
3207   -68683
3208  -123527
3209    -5288
3210   121309
3211    81744
3212   -67274
3213  -121888
3214   -11543
3215   114800
3216    86946
3217   -62006
3218  -125710
3219   -16355
3220   111619
3221    87626
3222   -55228
3223  -130172
3224   -26198
3225   115077
3226    91341
3227   -57953
3228  -125333
3229   -24866
3230   107485
3231    97507
3232   -44440
3233  -128795
3234   -29847
3235   113119
3236    96758
3237   -49318
3238  -121961
3239   -33653
3240   101076
3241   101078
3242   -39805
3243  -128507
3244   -38873
3245   103315
3246    99056
3247   -37454
3248  -125300
3249   -44549
3250    97548
3251   107709
3252   -33069
3253  -126690
3254   -44378
3255    94852
3256   107797
3257   -21456
3258  -124417
3259   -54957
3260    93561
3261   112303
3262   -23485
3263  -124122
3264   -55598
3265    84657
3266   113132
3267   -11491
3268  -126580
3269   -66052
3270    86605
3271   116294
3272   -13124
3273  -121750
3274   -66517
3275    78317
3276   119454
3277    -4608
3278  -123457
3279   -71754
3280    77492
3281   117222
3282    -3436
3283  -119377
3284   -75485
3285    74480
3286   121828
3287     -376
3288  -116178
3289   -73429
3290    68780
3291   120425
3292     9620
3293  -116966
3294   -83621
3295    68543
3296   121590
3297     5971
3298  -112171
3299   -81908
3300    55528
3301   122025
3302    17302
3303  -117782
3304   -90317
3305    57494
3306   120888
3307    21307
3308  -105091
3309   -92729
3310    50434
3311   129456
3312    30892
3313  -107895
3314   -92687
3315    47866
3316   122209
3317    35844
3318  -101714
3319  -103917
3320    41216
3321   126207
3322    33737
3323  -101627
3324  -101407
3325    30714
3326   119719
3327    45109
3328   -97497
3329  -108423
3330    35263
3331   127558
3332    44135
3333   -90913
3334  -100934
3335    27316
3336   123802
3337    52892
3338   -92339
3339  -108315
3340    24266
3341   122784
3342    51050
3343   -87014
3344  -110298
3345    16565
3346   120197
3347    56888
3348   -84158
3349  -110351
3350    13410
3351   117922
3352    66370
3353   -77744
3354  -117177
3355     8747
3356   120654
3357    65085
3358   -76495
3359  -112972
3360    -1809
3361   113562
3362    77817
3363   -71248
3364  -121227
3365     1419
3366   115885
3367    72319
3368   -64691
3369  -115384
3370   -10975
3371   115190
3372    82017
3373   -64796
3374  -119219
3375    -9283
3376   106941
3377    81148
3378   -57151
3379  -124926
3380   -18261
3381   111499
3382    79145
3383   -59966
3384  -114489
3385   -20165
3386   101842
3387    92052
3388   -46977
3389  -121893
3390   -21333
3391   110884
3392    87905
3393   -47559
3394  -112232
3395   -30738
3396    96829
3397    96683
3398   -42744
3399  -125680
3400   -33529
3401    97539
3402    89787
3403   -37173
3404  -119445
3405   -43538
3406    93036
3407   104216
3408   -33859
3409  -119460
3410   -39585
3411    91877
3412   103852
3413   -21216
3414  -119982
3415   -51342
3416    92632
3417   105317
3418   -27019
3419  -117284
3420   -50360
3421    80646
3422   105233
3423   -16072
3424  -122467
3425   -57264
3426    86490
3427   103582
3428   -19269
3429  -112055
3430   -58284
3431    77242
3432   112350
3433    -8545
3434  -116173
3435   -60011
3436    78021
3437   106257
3438    -6054
3439  -111344
3440   -68726
3441    72579
3442   113725
3443    -5873
3444  -111489
3445   -65372
3446    64986
3447   113212
3448     8624
3449  -113677
3450   -75326
3451    68451
3452   113952
3453     4996
3454  -104626
3455   -76758
3456    54206
3457   117056
3458    16186
3459  -111761
3460   -83816
3461    57338
3462   112061
3463    15437
3464  -102131
3465   -84417
3466    49670
3467   122733
3468    24017
3469  -105824
3470   -84139
3471    51334
3472   111933
3473    26071
3474   -98297
3475   -93314
3476    46071
3477   119181
3478    23151
3479   -99052
3480   -86756
3481    38011
3482   111221
3483    35322
3484   -96939
3485   -98745
3486    40289
3487   120054
3488    32091
3489   -90248
3490   -89292
3491    27312
3492   115868
3493    47703
3494   -92035
3495  -102340
3496    30701
3497   116519
3498    42193
3499   -84047
3500  -101774
3501    18137
3502   115824
3503    53452
3504   -86577
3505  -105237
3506    18298
3507   111984
3508    56529
3509   -76781
3510  -108369
3511    13808
3512   118812
3513    57718
3514   -77409
3515  -104668
3516     7820
3517   110507
3518    65207
3519   -73296
3520  -111135
3521     7387
3522   112804
3523    61398
3524   -69520
3525  -107685
3526       36
3527   109766
3528    68332
3529   -67093
3530  -111552
3531    -2567
3532   107481
3533    70614
3534   -61808
3535  -112247
3536    -7941
3537   108481
3538    74253
3539   -59053
3540  -109920
3541   -13448
3542   102881
3543    82451
3544   -52387
3545  -115767
3546   -18094
3547   104070
3548    80063
3549   -50388
3550  -110647
3551   -25221
3552    95888
3553    89615
3554   -43786
3555  -117575
3556   -26374
3557    99835
3558    87129
3559   -40791
3560  -112218
3561   -32385
3562    92481
3563    93768
3564   -36553
3565  -116230
3566   -32124
3567    92415
3568    90340
3569   -31463
3570  -114172
3571   -41344
3572    88987
3573    94803
3574   -32383
3575  -113055
3576   -41065
3577    84991
3578    97205
3579   -21515
3580  -114448
3581   -46903
3582    87087
3583    98484
3584   -21467
3585  -109939
3586   -50067
3587    78584
3588   102693
3589   -14083
3590  -113080
3591   -55833
3592    76831
3593   103434
3594   -11107
3595  -111366
3596   -58812
3597    71340
3598   105246
3599    -5877
3600  -109144
3601   -62200
3602    70426
3603   108159
3604     -352
3605  -106638
3606   -66530
3607    65675
3608   108411
3609     3462
3610  -107252
3611   -69322
3612    61575
3613   108774
3614     7661
3615  -105470
3616   -72330
3617    59827
3618   108311
3619    10623
3620  -102626
3621   -73522
3622    55145
3623   109221
3624    15169
3625  -100240
3626   -78305
3627    53417
3628   109977
3629    17303
3630   -98050
3631   -79951
3632    47859
3633   110664
3634    22604
3635   -97894
3636   -82670
3637    43353
3638   110534
3639    27712
3640   -94091
3641   -87768
3642    40395
3643   112292
3644    31094
3645   -92265
3646   -88478
3647    32801
3648   110657
3649    37447
3650   -89318
3651   -93528
3652    30628
3653   112629
3654    38620
3655   -88011
3656   -92450
3657    27193
3658   108523
3659    44706
3660   -81661
3661   -96642
3662    21845
3663   110779
3664    46309
3665   -81634
3666   -96055
3667    20934
3668   106878
3669    51102
3670   -75882
3671  -102338
3672    16182
3673   110266
3674    51355
3675   -73120
3676   -99235
3677     9106
3678   107078
3679    59423
3680   -71658
3681  -103978
3682     8123
3683   106455
3684    58591
3685   -64836
3686  -104171
3687    -1098
3688   108224
3689    67215
3690   -67500
3691  -104605
3692     -343
3693   100616
3694    66224
3695   -57254
3696  -107495
3697   -11886
3698   102097
3699    73014
3700   -58432
3701  -105509
3702   -10418
3703    97123
3704    74603
3705   -50679
3706  -108610
3707   -17224
3708    99329
3709    76605
3710   -49571
3711  -105284
3712   -19029
3713    95060
3714    80756
3715   -44191
3716  -111557
3717   -20823
3718    95612
3719    78416
3720   -40087
3721  -106156
3722   -30515
3723    91221
3724    89243
3725   -40344
3726  -112139
3727   -28114
3728    89484
3729    83763
3730   -30169
3731  -105999
3732   -39843
3733    88006
3734    93209
3735   -32672
3736  -107647
3737   -37171
3738    80800
3739    90422
3740   -20366
3741  -110992
3742   -46642
3743    83304
3744    92998
3745   -22479
3746  -103066
3747   -49441
3748    71725
3749    99753
3750   -15028
3751  -111179
3752   -49404
3753    76858
3754    92555
3755   -10782
3756  -100540
3757   -56565
3758    67826
3759   104456
3760    -9234
3761  -109005
3762   -51995
3763    70061
3764    95014
3765     -641
3766   -99649
3767   -65224
3768    65197
3769   105082
3770    -5356
3771  -102686
3772   -58747
3773    56912
3774    99386
3775     8600
3776  -101632
3777   -72073
3778    61546
3779   105853
3780     2762
3781   -94959
3782   -67634
3783    48986
3784   105382
3785    18322
3786  -100336
3787   -75532
3788    54667
3789   102689
3790    14746
3791   -88002
3792   -76824
3793    39143
3794   110164
3795    23672
3796   -99284
3797   -77242
3798    43910
3799    99837
3800    24663
3801   -84872
3802   -84412
3803    35884
3804   110196
3805    25700
3806   -90573
3807   -77982
3808    33543
3809   101174
3810    36484
3811   -83708
3812   -90727
3813    34615
3814   109090
3815    31688
3816   -82098
3817   -83936
3818    22701
3819   104224
3820    43194
3821   -83875
3822   -93056
3823    28358
3824   104891
3825    38547
3826   -72781
3827   -92244
3828    13286
3829   106607
3830    50189
3831   -77899
3832   -93560
3833    17512
3834   100927
3835    50337
3836   -65820
3837   -97735
3838     5683
3839   105814
3840    55850
3841   -69664
3842   -94300
3843     5623
3844    98318
3845    61360
3846   -61455
3847  -103129
3848     1714
3849   102485
3850    56579
3851   -61180
3852   -95415
3853    -5959
3854    95781
3855    69295
3856   -60416
3857  -104866
3858     -323
3859    97739
3860    60985
3861   -50805
3862   -98956
3863   -14962
3864    97764
3865    74450
3866   -56202
3867  -103231
3868    -7214
3869    92603
3870    70707
3871   -42529
3872  -105822
3873   -22394
3874    95306
3875    74081
3876   -48046
3877  -101328
3878   -20585
3879    86189
3880    79614
3881   -36307
3882  -107146
3883   -25915
3884    90143
3885    78347
3886   -34442
3887   -98682
3888   -33094
3889    80503
3890    87885
3891   -31046
3892  -105836
3893   -31938
3894    81718
3895    81631
3896   -26821
3897  -100053
3898   -41989
3899    77710
3900    90410
3901   -26404
3902  -103450
3903   -37189
3904    74533
3905    86853
3906   -18209
3907  -103129
3908   -46873
3909    77465
3910    92324
3911   -20080
3912   -99491
3913   -45183
3914    68365
3915    93371
3916   -10533
3917  -105127
3918   -50727
3919    72382
3920    90805
3921   -10250
3922   -95655
3923   -55732
3924    62214
3925    99253
3926    -3986
3927  -100724
3928   -55148
3929    61883
3930    92886
3931     2707
3932   -92054
3933   -63784
3934    57045
3935    99809
3936     2162
3937   -93971
3938   -62148
3939    51462
3940    95493
3941    11966
3942   -92575
3943   -70059
3944    52288
3945    98757
3946     9217
3947   -87380
3948   -68136
3949    43093
3950    99560
3951    17438
3952   -91949
3953   -71255
3954    46868
3955    97375
3956    18672
3957   -83470
3958   -74141
3959    37576
3960   102764
3961    23309
3962   -89082
3963   -74289
3964    40029
3965    95483
3966    28280
3967   -79656
3968   -80754
3969    33303
3970   102734
3971    29073
3972   -81521
3973   -78346
3974    29295
3975    95660
3976    36351
3977   -76014
3978   -86062
3979    25678
3980    99770
3981    35278
3982   -73302
3983   -83198
3984    17187
3985    96223
3986    43097
3987   -74506
3988   -88762
3989    19210
3990    95663
3991    42159
3992   -65867
3993   -87549
3994    10640
3995    97108
3996    48185
3997   -70882
3998   -88408
3999    12094
4000    93013
4001    49849
4002   -61815
4003   -92442
4004     5667
4005    96748
4006    51516
4007   -63951
4008   -90639
4009     3019
4010    92830
4011    59315
4012   -58888
4013   -97018
4014     2524
4015    94412
4016    56915
4017   -54599
4018   -92588
4019    -8181
4020    89413
4021    64904
4022   -52387
4023   -97068
4024    -5111
4025    89658
4026    61460
4027   -44682
4028   -94018
4029   -15538
4030    88138
4031    70280
4032   -47222
4033   -95260
4034   -14336
4035    84409
4036    68027
4037   -37051
4038   -97701
4039   -22412
4040    86482
4041    71871
4042   -41083
4043   -94255
4044   -22948
4045    80084
4046    77319
4047   -32684
4048  -100372
4049   -25591
4050    83982
4051    75228
4052   -33398
4053   -95662
4054   -32322
4055    75832
4056    81997
4057   -28205
4058  -101024
4059   -29826
4060    78095
4061    76528
4062   -23914
4063   -94657
4064   -39612
4065    72826
4066    87193
4067   -22044
4068   -96827
4069   -36911
4070    70042
4071    82536
4072   -13939
4073   -94926
4074   -46722
4075    67541
4076    85900
4077   -13852
4078   -95261
4079   -45818
4080    61826
4081    88067
4082    -4845
4083   -94865
4084   -51021
4085    65342
4086    88863
4087    -6365
4088   -88344
4089   -52893
4090    56556
4091    93529
4092     1330
4093   -93098
4094   -56871
4095    57732
4096    90298
4097    -1415
4098   -88907
4099   -61348
4100    50285
4101    95582
4102     4919
4103   -92817
4104   -59703
4105    50778
4106    93016
4107    10844
4108   -88505
4109   -66303
4110    47902
4111    97408
4112    10886
4113   -85987
4114   -65063
4115    41517
4116    93027
4117    19160
4118   -84445
4119   -74862
4120    40408
4121    94287
4122    17829
4123   -79764
4124   -71582
4125    31761
4126    95401
4127    27521
4128   -80557
4129   -74671
4130    34380
4131    93648
4132    27583
4133   -72801
4134   -76926
4135    25048
4136    96181
4137    31821
4138   -76337
4139   -78962
4140    24789
4141    92292
4142    34444
4143   -72278
4144   -83453
4145    20770
4146    96925
4147    37048
4148   -71981
4149   -79312
4150    18841
4151    93127
4152    42769
4153   -68145
4154   -88949
4155    16921
4156    94516
4157    42010
4158   -65563
4159   -83960
4160     8141
4161    90844
4162    50155
4163   -64197
4164   -89027
4165     7990
4166    91406
4167    48998
4168   -56333
4169   -86007
4170      952
4171    91597
4172    56479
4173   -55854
4174   -88447
4175      -28
4176    84479
4177    56877
4178   -49618
4179   -92399
4180    -5841
4181    88298
4182    58617
4183   -49727
4184   -88134
4185    -8467
4186    82355
4187    63297
4188   -45076
4189   -94870
4190   -10806
4191    86355
4192    61147
4193   -43129
4194   -89041
4195   -15870
4196    82074
4197    71194
4198   -40365
4199   -96875
4200   -15397
4201    81009
4202    68227
4203   -36237
4204   -91402
4205   -23897
4206    78528
4207    73284
4208   -35498
4209   -93135
4210   -23537
4211    75999
4212    73429
4213   -25728
4214   -92815
4215   -29937
4216    76085
4217    76375
4218   -28382
4219   -89444
4220   -30960
4221    68223
4222    77968
4223   -20345
4224   -94055
4225   -37723
4226    71883
4227    77581
4228   -20618
4229   -88830
4230   -39085
4231    64851
4232    80967
4233   -14303
4234   -93317
4235   -41514
4236    67194
4237    81121
4238   -11308
4239   -88260
4240   -46529
4241    62761
4242    85994
4243   -10314
4244   -90257
4245   -44947
4246    59532
4247    83884
4248    -4349
4249   -89622
4250   -53010
4251    58988
4252    86546
4253    -5252
4254   -88180
4255   -51395
4256    50985
4257    86505
4258     3505
4259   -87542
4260   -57268
4261    54306
4262    88240
4263     4966
4264   -81805
4265   -59118
4266    44372
4267    89367
4268    10283
4269   -84310
4270   -62148
4271    44822
4272    86538
4273    12476
4274   -77471
4275   -66850
4276    38541
4277    91445
4278    15877
4279   -80867
4280   -65112
4281    38054
4282    88153
4283    21120
4284   -75812
4285   -71421
4286    35246
4287    92696
4288    20278
4289   -78277
4290   -68973
4291    30279
4292    89674
4293    27191
4294   -75535
4295   -75698
4296    29334
4297    92292
4298    25696
4299   -70671
4300   -72203
4301    22504
4302    91119
4303    35254
4304   -71253
4305   -76146
4306    22256
4307    89139
4308    34444
4309   -63361
4310   -79073
4311    14036
4312    90592
4313    39570
4314   -66575
4315   -77900
4316    14055
4317    84901
4318    43795
4319   -57505
4320   -82511
4321     8599
4322    89945
4323    46139
4324   -59459
4325   -79648
4326     6118
4327    85113
4328    49642
4329   -54419
4330   -86279
4331     3618
4332    86027
4333    48433
4334   -54531
4335   -82803
4336    -2635
4337    84358
4338    54521
4339   -51773
4340   -87419
4341    -2042
4342    84869
4343    55246
4344   -47019
4345   -86497
4346    -7861
4347    84519
4348    61652
4349   -45932
4350   -86100
4351    -7968
4352    78264
4353    60455
4354   -39528
4355   -87790
4356   -14992
4357    79498
4358    63407
4359   -40947
4360   -84968
4361   -16660
4362    73421
4363    66804
4364   -32494
4365   -89610
4366   -21938
4367    75763
4368    67663
4369   -32226
4370   -85298
4371   -24702
4372    71322
4373    71400
4374   -27703
4375   -89328
4376   -25993
4377    70923
4378    69610
4379   -24015
4380   -87380
4381   -31438
4382    69240
4383    74877
4384   -23767
4385   -88235
4386   -32642
4387    66652
4388    74055
4389   -18954
4390   -87777
4391   -37486
4392    65962
4393    78206
4394   -17667
4395   -85237
4396   -38418
4397    61834
4398    77605
4399   -11512
4400   -85988
4401   -44689
4402    59834
4403    79354
4404    -9672
4405   -83983
4406   -43602
4407    54283
4408    80857
4409    -4675
4410   -84037
4411   -48300
4412    53224
4413    80561
4414     -714
4415   -80237
4416   -50884
4417    48997
4418    84435
4419     2512
4420   -82225
4421   -52151
4422    47132
4423    79671
4424     4004
4425   -78618
4426   -57563
4427    45375
4428    85766
4429     7091
4430   -80413
4431   -57595
4432    42287
4433    83857
4434    11777
4435   -77628
4436   -61482
4437    41601
4438    85837
4439    14104
4440   -75210
4441   -61668
4442    36033
4443    86531
4444    17145
4445   -74944
4446   -64595
4447    33856
4448    85342
4449    19413
4450   -70723
4451   -66013
4452    29194
4453    86374
4454    23724
4455   -70250
4456   -68325
4457    27344
4458    83160
4459    29366
4460   -65557
4461   -69333
4462    21071
4463    85841
4464    30623
4465   -67262
4466   -69986
4467    20203
4468    84680
4469    34562
4470   -62552
4471   -73727
4472    16639
4473    84525
4474    34711
4475   -61852
4476   -74080
4477    13224
4478    83471
4479    40084
4480   -60370
4481   -76829
4482    11974
4483    84186
4484    40988
4485   -55228
4486   -77521
4487     6835
4488    83183
4489    46898
4490   -55349
4491   -80150
4492     5063
4493    81299
4494    48481
4495   -50142
4496   -80443
4497      -18
4498    82903
4499    50526
4500   -50843
4501   -79949
4502    -1595
4503    76610
4504    52417
4505   -43660
4506   -81325
4507    -6855
4508    78576
4509    54426
4510   -42914
4511   -80457
4512   -10005
4513    73843
4514    57358
4515   -39689
4516   -82824
4517   -11578
4518    75037
4519    57850
4520   -36386
4521   -82500
4522   -16779
4523    72525
4524    61379
4525   -35366
4526   -84122
4527   -16310
4528    72244
4529    63026
4530   -30032
4531   -84035
4532   -23106
4533    71284
4534    65787
4535   -30166
4536   -84339
4537   -23586
4538    67326
4539    67340
4540   -24346
4541   -83722
4542   -28758
4543    67147
4544    67369
4545   -22694
4546   -80871
4547   -31232
4548    61204
4549    72530
4550   -18794
4551   -83767
4552   -32789
4553    61370
4554    70440
4555   -14962
4556   -79366
4557   -38935
4558    58327
4559    74705
4560   -13113
4561   -80882
4562   -36393
4563    55158
4564    72498
4565    -6833
4566   -79568
4567   -42431
4568    53940
4569    76865
4570    -7940
4571   -80463
4572   -42304
4573    50609
4574    77162
4575    -1409
4576   -81161
4577   -48234
4578    51663
4579    79289
4580    -1364
4581   -78021
4582   -50156
4583    46333
4584    78986
4585     4309
4586   -78737
4587   -51064
4588    47155
4589    77994
4590     7389
4591   -73426
4592   -55399
4593    39382
4594    82533
4595     9283
4596   -75029
4597   -54161
4598    37557
4599    76940
4600    13443
4601   -70839
4602   -61879
4603    33582
4604    81357
4605    13651
4606   -70810
4607   -57195
4608    29756
4609    79182
4610    21892
4611   -68142
4612   -65018
4613    33130
4614    81650
4615    18884
4616   -65490
4617   -62123
4618    24171
4619    82658
4620    26686
4621   -69059
4622   -67315
4623    27499
4624    80585
4625    27443
4626   -62306
4627   -69713
4628    18879
4629    84183
4630    30443
4631   -65021
4632   -69677
4633    19511
4634    78564
4635    32599
4636   -56791
4637   -73796
4638    14088
4639    83340
4640    35492
4641   -58084
4642   -69998
4643    10416
4644    76687
4645    40928
4646   -54279
4647   -75221
4648     8223
4649    78435
4650    39245
4651   -51398
4652   -70954
4653     1894
4654    76324
4655    45937
4656   -51050
4657   -76526
4658     4826
4659    75227
4660    42561
4661   -43384
4662   -75671
4663    -2977
4664    76608
4665    51003
4666   -46280
4667   -76587
4668    -2913
4669    72166
4670    50231
4671   -40341
4672   -80777
4673    -8735
4674    74971
4675    54173
4676   -41743
4677   -77120
4678   -10341
4679    70724
4680    57779
4681   -34354
4682   -82181
4683   -13451
4684    72747
4685    55356
4686   -33808
4687   -76234
4688   -19329
4689    66783
4690    63772
4691   -30709
4692   -81016
4693   -16533
4694    65860
4695    60271
4696   -25225
4697   -76948
4698   -25663
4699    64508
4700    65759
4701   -26434
4702   -78717
4703   -22404
4704    61887
4705    63640
4706   -19046
4707   -79457
4708   -31019
4709    62613
4710    67050
4711   -20588
4712   -76345
4713   -30518
4714    55588
4715    69627
4716   -13943
4717   -80473
4718   -33463
4719    59704
4720    68411
4721   -13222
4722   -76927
4723   -37434
4724    53792
4725    74723
4726    -9360
4727   -81101
4728   -38183
4729    53556
4730    70071
4731    -4730
4732   -74754
4733   -44633
4734    48665
4735    75414
4736    -5658
4737   -77115
4738   -41617
4739    46513
4740    71231
4741     1679
4742   -74112
4743   -48373
4744    45783
4745    75770
4746      799
4747   -71403
4748   -46391
4749    39989
4750    74497
4751     6749
4752   -72220
4753   -49560
4754    42380
4755    73382
4756     8335
4757   -67568
4758   -53418
4759    33951
4760    77701
4761    11720
4762   -70668
4763   -54641
4764    34855
4765    74669
4766    15574
4767   -66840
4768   -58663
4769    32173
4770    79596
4771    16714
4772   -67598
4773   -57891
4774    30596
4775    77469
4776    21389
4777   -64756
4778   -62952
4779    27951
4780    77626
4781    21516
4782   -61304
4783   -61299
4784    21154
4785    76151
4786    27319
4787   -60563
4788   -64476
4789    20271
4790    77268
4791    27162
4792   -55543
4793   -63676
4794    14817
4795    76929
4796    32244
4797   -57688
4798   -66496
4799    14384
4800    73292
4801    32926
4802   -52703
4803   -68663
4804    10024
4805    76406
4806    36394
4807   -53359
4808   -66752
4809     8747
4810    74714
4811    40461
4812   -49766
4813   -71679
4814     7120
4815    75935
4816    39143
4817   -47895
4818   -70919
4819     3381
4820    71982
4821    46280
4822   -45627
4823   -74333
4824     2418
4825    71962
4826    43743
4827   -42309
4828   -72169
4829    -4654
4830    70945
4831    50333
4832   -41866
4833   -71800
4834    -6572
4835    69588
4836    49897
4837   -36293
4838   -73028
4839   -11272
4840    67567
4841    52159
4842   -36143
4843   -73154
4844   -10086
4845    64242
4846    53739
4847   -30404
4848   -75290
4849   -14347
4850    65204
4851    54924
4852   -30631
4853   -74004
4854   -18359
4855    63911
4856    59148
4857   -27522
4858   -77002
4859   -19416
4860    63585
4861    58187
4862   -24242
4863   -74363
4864   -24372
4865    60577
4866    63896
4867   -21267
4868   -76410
4869   -24022
4870    58905
4871    63228
4872   -18438
4873   -74946
4874   -28787
4875    57206
4876    65492
4877   -16367
4878   -75329
4879   -30704
4880    52742
4881    64575
4882   -11410
4883   -74917
4884   -34377
4885    53290
4886    66310
4887   -10798
4888   -70360
4889   -35210
4890    47005
4891    68014
4892    -6245
4893   -72670
4894   -37299
4895    48246
4896    66590
4897    -3610
4898   -70083
4899   -42116
4900    44232
4901    70600
4902    -1233
4903   -71476
4904   -41829
4905    43470
4906    69964
4907     1738
4908   -67989
4909   -47477
4910    40539
4911    73959
4912     3026
4913   -69465
4914   -46984
4915    37567
4916    71217
4917     8436
4918   -68141
4919   -51519
4920    37637
4921    74068
4922     9934
4923   -65431
4924   -50995
4925    32189
4926    72321
4927    16477
4928   -63745
4929   -53595
4930    31444
4931    72738
4932    14581
4933   -61424
4934   -55029
4935    26553
4936    72575
4937    18946
4938   -60978
4939   -57189
4940    26266
4941    71196
4942    20193
4943   -58066
4944   -58961
4945    21543
4946    73530
4947    22644
4948   -59593
4949   -57869
4950    18753
4951    71231
4952    27877
4953   -55243
4954   -63766
4955    17538
4956    74179
4957    27202
4958   -55347
4959   -62488
4960    13883
4961    71674
4962    33020
4963   -52356
4964   -66343
4965    12455
4966    72788
4967    33117
4968   -50553
4969   -65605
4970     6132
4971    70710
4972    37654
4973   -48446
4974   -66751
4975     7364
4976    69615
4977    37557
4978   -44385
4979   -66801
4980     2423
4981    70556
4982    40788
4983   -44173
4984   -66685
4985     1124
4986    66584
4987    42617
4988   -38249
4989   -69356
4990    -3198
4991    68229
4992    41764
4993   -39673
4994   -67440
4995    -5584
4996    64633
4997    49723
4998   -34853
4999   -71276
5000    -7084
5001    65705
5002    47959
5003   -33436
5004   -68659
5005   -12183
5006    63149
5007    53302
5008   -31960
5009   -72152
5010   -13118
5011    62448
5012    51069
5013   -27630
5014   -72447
5015   -17745
5016    62556
5017    55814
5018   -27787
5019   -70580
5020   -16777
5021    57610
5022    55515
5023   -21128
5024   -73202
5025   -21292
5026    58790
5027    56179
5028   -22243
5029   -70077
5030   -23132
5031    54071
5032    58999
5033   -17532
5034   -71740
5035   -25728
5036    54513
5037    58656
5038   -17230
5039   -67949
5040   -29233
5041    50325
5042    63672
5043   -12299
5044   -70512
5045   -30546
5046    50503
5047    61542
5048    -9565
5049   -69925
5050   -34754
5051    48327
5052    65845
5053    -9287
5054   -69375
5055   -33621
5056    45333
5057    66305
5058    -1871
5059   -70470
5060   -39265
5061    45785
5062    66767
5063    -2451
5064   -65996
5065   -39389
5066    40252
5067    68048
5068      742
5069   -68267
5070   -41760
5071    40145
5072    64778
5073     2806
5074   -63021
5075   -45368
5076    36843
5077    68567
5078     5602
5079   -64317
5080   -44322
5081    34201
5082    65563
5083     9128
5084   -61547
5085   -50195
5086    32589
5087    69096
5088     9101
5089   -62644
5090   -47534
5091    27580
5092    66476
5093    16128
5094   -60107
5095   -54810
5096    28796
5097    70479
5098    15333
5099   -57931
5100   -52998
5101    22661
5102    71200
5103    21858
5104   -59057
5105   -55936
5106    24928
5107    68709
5108    21559
5109   -53705
5110   -58014
5111    18143
5112    70918
5113    24963
5114   -56224
5115   -57224
5116    18480
5117    66883
5118    26975
5119   -49625
5120   -59559
5121    14751
5122    70610
5123    27148
5124   -50880
5125   -59138
5126    10447
5127    64910
5128    32082
5129   -47518
5130   -63802
5131    10700
5132    65947
5133    31130
5134   -45612
5135   -60715
5136     3853
5137    66405
5138    37307
5139   -45370
5140   -63552
5141     4998
5142    64832
5143    37042
5144   -39071
5145   -64733
5146     -434
5147    66748
5148    41161
5149   -42757
5150   -64216
5151    -1254
5152    61555
5153    43550
5154   -35227
5155   -68421
5156    -4247
5157    66130
5158    42682
5159   -36615
5160   -64902
5161    -7386
5162    60294
5163    48959
5164   -32403
5165   -69026
5166    -8197
5167    61296
5168    46078
5169   -29608
5170   -64816
5171   -15179
5172    58669
5173    51319
5174   -29514
5175   -66718
5176   -13354
5177    56365
5178    48801
5179   -23207
5180   -67268
5181   -19525
5182    57531
5183    52664
5184   -25600
5185   -66245
5186   -16977
5187    51335
5188    54412
5189   -17973
5190   -68829
5191   -23410
5192    56245
5193    54791
5194   -19760
5195   -66725
5196   -25054
5197    50475
5198    59561
5199   -13770
5200   -69862
5201   -27298
5202    51062
5203    56881
5204   -13193
5205   -65357
5206   -31110
5207    47837
5208    62020
5209   -10868
5210   -67986
5211   -29305
5212    46338
5213    59467
5214    -6380
5215   -64874
5216   -36498
5217    44869
5218    62325
5219    -7044
5220   -64986
5221   -34412
5222    39699
5223    61036
5224     -816
5225   -66218
5226   -38914
5227    41472
5228    62212
5229    -1672
5230   -61427
5231   -39628
5232    36652
5233    63622
5234     3696
5235   -63841
5236   -41746
5237    37349
5238    62404
5239     5628
5240   -59504
5241   -46343
5242    32234
5243    67237
5244     7020
5245   -61891
5246   -44048
5247    30595
5248    63776
5249    13721
5250   -59115
5251   -49410
5252    30142
5253    67229
5254    10675
5255   -56939
5256   -48232
5257    24924
5258    65927
5259    18432
5260   -56581
5261   -52276
5262    25846
5263    64285
5264    16276
5265   -54135
5266   -51584
5267    19654
5268    67066
5269    21108
5270   -55218
5271   -53446
5272    20090
5273    62831
5274    22151
5275   -49246
5276   -55411
5277    16099
5278    67393
5279    24096
5280   -50776
5281   -54058
5282    13642
5283    62532
5284    28839
5285   -46607
5286   -59679
5287    11715
5288    65693
5289    28821
5290   -44620
5291   -57180
5292     7459
5293    64456
5294    33323
5295   -43571
5296   -60648
5297     7839
5298    63207
5299    32728
5300   -40777
5301   -60579
5302      731
5303    63380
5304    36875
5305   -41868
5306   -61988
5307     2209
5308    60006
5309    37435
5310   -36412
5311   -62767
5312    -1764
5313    61868
5314    38635
5315   -36794
5316   -59626
5317    -4179
5318    57751
5319    42595
5320   -32582
5321   -63675
5322    -5580
5323    58336
5324    42771
5325   -31185
5326   -60570
5327    -9803
5328    56721
5329    46426
5330   -29604
5331   -64183
5332    -9349
5333    55288
5334    44897
5335   -25266
5336   -64672
5337   -15246
5338    55213
5339    49435
5340   -26765
5341   -63652
5342   -16110
5343    52821
5344    50560
5345   -20006
5346   -65396
5347   -20101
5348    54153
5349    50507
5350   -20721
5351   -62908
5352   -21813
5353    49131
5354    55014
5355   -16771
5356   -64934
5357   -22764
5358    50330
5359    52533
5360   -14609
5361   -61115
5362   -26068
5363    46293
5364    56370
5365   -13819
5366   -63561
5367   -24550
5368    45465
5369    54811
5370    -8894
5371   -61494
5372   -31051
5373    44289
5374    56588
5375   -10641
5376   -61267
5377   -29896
5378    40346
5379    58203
5380    -2497
5381   -62692
5382   -35278
5383    42382
5384    59225
5385    -3262
5386   -60469
5387   -35135
5388    36473
5389    60009
5390     1349
5391   -61848
5392   -38694
5393    38337
5394    59775
5395     2017
5396   -58858
5397   -41726
5398    32872
5399    63170
5400     3688
5401   -58935
5402   -40723
5403    32399
5404    61532
5405     9286
5406   -55674
5407   -45792
5408    29214
5409    62991
5410     7645
5411   -54942
5412   -42286
5413    26034
5414    60456
5415    12823
5416   -54561
5417   -45626
5418    26040
5419    61469
5420    11998
5421   -52156
5422   -45845
5423    21898
5424    63500
5425    16980
5426   -53618
5427   -49394
5428    22252
5429    60789
5430    19477
5431   -48668
5432   -51890
5433    17429
5434    63609
5435    22264
5436   -50279
5437   -52010
5438    15582
5439    60716
5440    23768
5441   -45510
5442   -56535
5443    13091
5444    63816
5445    26571
5446   -45861
5447   -53087
5448     9652
5449    60205
5450    29257
5451   -43013
5452   -56882
5453     8881
5454    60165
5455    28571
5456   -41224
5457   -54370
5458     5725
5459    59368
5460    31333
5461   -41293
5462   -56308
5463     4655
5464    58409
5465    33376
5466   -37534
5467   -57795
5468     1623
5469    58620
5470    35608
5471   -37045
5472   -56711
5473       82
5474    57596
5475    36163
5476   -33933
5477   -60467
5478    -4284
5479    58350
5480    39130
5481   -33328
5482   -59466
5483    -6642
5484    56671
5485    42887
5486   -29394
5487   -61762
5488    -7376
5489    55557
5490    42715
5491   -26451
5492   -60384
5493   -11428
5494    54709
5495    45227
5496   -26587
5497   -60370
5498   -11976
5499    51328
5500    44802
5501   -23205
5502   -61453
5503   -15210
5504    51784
5505    45725
5506   -22118
5507   -58939
5508   -16044
5509    48019
5510    48271
5511   -18936
5512   -60933
5513   -18077
5514    49042
5515    48770
5516   -17590
5517   -59670
5518   -21862
5519    45836
5520    50096
5521   -15081
5522   -62021
5523   -23218
5524    45560
5525    51262
5526   -13794
5527   -59101
5528   -26117
5529    43716
5530    54847
5531   -10509
5532   -60259
5533   -26377
5534    41826
5535    53951
5536    -6299
5537   -60012
5538   -31104
5539    40381
5540    55986
5541    -5949
5542   -58557
5543   -31372
5544    38864
5545    54763
5546    -1791
5547   -58535
5548   -33991
5549    37670
5550    56551
5551     -624
5552   -56846
5553   -35533
5554    34798
5555    58145
5556      731
5557   -56378
5558   -35189
5559    31710
5560    57744
5561     3682
5562   -56116
5563   -38199
5564    31112
5565    58188
5566     4650
5567   -54031
5568   -38904
5569    29942
5570    59358
5571     9493
5572   -53295
5573   -41597
5574    26403
5575    59655
5576    11192
5577   -52571
5578   -43989
5579    23784
5580    60404
5581    12655
5582   -51543
5583   -46013
5584    21589
5585    59147
5586    15419
5587   -49008
5588   -47607
5589    19576
5590    59590
5591    18732
5592   -48167
5593   -46690
5594    17639
5595    59229
5596    19725
5597   -45904
5598   -49486
5599    15356
5600    59031
5601    21321
5602   -46045
5603   -48051
5604    15152
5605    58732
5606    22391
5607   -44102
5608   -51256
5609    11765
5610    57912
5611    23677
5612   -41868
5613   -50956
5614     9379
5615    59148
5616    27367
5617   -40945
5618   -52095
5619     7793
5620    57425
5621    29532
5622   -38110
5623   -55059
5624     3865
5625    56595
5626    31864
5627   -36963
5628   -53780
5629      636
5630    55253
5631    35043
5632   -34484
5633   -56295
5634      172
5635    55835
5636    35590
5637   -33614
5638   -56569
5639    -2325
5640    54698
5641    37066
5642   -31145
5643   -57282
5644    -5302
5645    53653
5646    37879
5647   -29898
5648   -55987
5649    -6134
5650    52982
5651    39882
5652   -28106
5653   -56697
5654    -9128
5655    50681
5656    41239
5657   -25370
5658   -57460
5659   -11246
5660    51240
5661    42013
5662   -22529
5663   -57934
5664   -13739
5665    48953
5666    44470
5667   -20465
5668   -57489
5669   -15965
5670    47542
5671    46127
5672   -18975
5673   -57460
5674   -18350
5675    46926
5676    47584
5677   -15223
5678   -57138
5679   -20657
5680    44918
5681    49060
5682   -13715
5683   -56897
5684   -22616
5685    42979
5686    48977
5687   -13979
5688   -56181
5689   -24398
5690    41684
5691    49781
5692   -10443
5693   -55171
5694   -25488
5695    40889
5696    50396
5697    -6998
5698   -56253
5699   -27161
5700    38272
5701    53132
5702    -6918
5703   -54900
5704   -27883
5705    36678
5706    52684
5707    -4971
5708   -54846
5709   -30364
5710    35594
5711    53598
5712    -1163
5713   -52804
5714   -32880
5715    32900
5716    54790
5717     1303
5718   -53357
5719   -35378
5720    30265
5721    55915
5722     3800
5723   -53692
5724   -37856
5725    29650
5726    56011
5727     6047
5728   -51440
5729   -37654
5730    26643
5731    56564
5732     7700
5733   -50384
5734   -40319
5735    26072
5736    56757
5737     9244
5738   -49154
5739   -39967
5740    22581
5741    55960
5742    12737
5743   -49511
5744   -41143
5745    23929
5746    55195
5747    12262
5748   -46563
5749   -42600
5750    19297
5751    56652
5752    14252
5753   -46718
5754   -44659
5755    18161
5756    56017
5757    17248
5758   -43408
5759   -44864
5760    15022
5761    56956
5762    18810
5763   -43195
5764   -46315
5765    12600
5766    54305
5767    22689
5768   -42575
5769   -49955
5770    10624
5771    54994
5772    22344
5773   -38959
5774   -47667
5775     8203
5776    55484
5777    27038
5778   -38346
5779   -50557
5780     7869
5781    53765
5782    26317
5783   -36051
5784   -52000
5785     3386
5786    55033
5787    30561
5788   -36306
5789   -51564
5790     3395
5791    51623
5792    30834
5793   -32497
5794   -52414
5795     1356
5796    52378
5797    30899
5798   -31811
5799   -52196
5800    -2131
5801    51663
5802    34500
5803   -30350
5804   -54435
5805    -2403
5806    51084
5807    34904
5808   -28841
5809   -53392
5810    -7207
5811    49704
5812    38847
5813   -27172
5814   -54229
5815    -7758
5816    49012
5817    38962
5818   -22687
5819   -54372
5820   -11520
5821    48042
5822    40400
5823   -22366
5824   -54865
5825   -11448
5826    45358
5827    42317
5828   -19283
5829   -55770
5830   -14829
5831    46476
5832    43169
5833   -18773
5834   -54330
5835   -15442
5836    42579
5837    44719
5838   -16667
5839   -55660
5840   -17629
5841    43084
5842    43324
5843   -13721
5844   -54001
5845   -19613
5846    41607
5847    46580
5848   -14065
5849   -53798
5850   -21258
5851    39464
5852    46259
5853    -9180
5854   -53865
5855   -24591
5856    39875
5857    48493
5858    -8750
5859   -53279
5860   -25071
5861    36724
5862    49772
5863    -4322
5864   -53743
5865   -28480
5866    35607
5867    49276
5868    -4381
5869   -52047
5870   -29987
5871    31920
5872    51432
5873     -316
5874   -51914
5875   -30191
5876    32239
5877    50534
5878      -88
5879   -51110
5880   -34686
5881    29583
5882    52382
5883     2368
5884   -49896
5885   -32830
5886    27223
5887    50552
5888     5213
5889   -49088
5890   -36094
5891    27574
5892    52156
5893     3874
5894   -46387
5895   -35412
5896    23708
5897    52439
5898     9412
5899   -48758
5900   -37002
5901    23859
5902    52085
5903    10024
5904   -44170
5905   -41043
5906    19351
5907    54639
5908    13684
5909   -44821
5910   -40694
5911    19338
5912    51350
5913    14790
5914   -42015
5915   -44653
5916    15918
5917    54233
5918    16054
5919   -42905
5920   -42605
5921    14140
5922    52511
5923    20083
5924   -40012
5925   -46846
5926    13808
5927    53869
5928    19744
5929   -37926
5930   -45853
5931     9928
5932    52357
5933    22873
5934   -39345
5935   -46364
5936    10969
5937    52056
5938    23113
5939   -35836
5940   -46238
5941     6757
5942    51262
5943    25626
5944   -36952
5945   -47049
5946     7332
5947    50020
5948    26649
5949   -33726
5950   -48723
5951     2939
5952    51415
5953    28186
5954   -33782
5955   -49471
5956      600
5957    49107
5958    32019
5959   -29476
5960   -50969
5961    -1236
5962    49791
5963    31415
5964   -27929
5965   -49466
5966    -6196
5967    48329
5968    34434
5969   -27338
5970   -52029
5971    -4614
5972    48109
5973    35185
5974   -24465
5975   -51635
5976    -8236
5977    48761
5978    37002
5979   -23927
5980   -50698
5981    -7761
5982    43647
5983    38147
5984   -20284
5985   -53210
5986    -9232
5987    45904
5988    38504
5989   -20536
5990   -51339
5991   -12288
5992    42833
5993    40979
5994   -17500
5995   -51504
5996   -13073
5997    43729
5998    39826
5999   -15793
6000   -52055
6001   -18296
6002    40578
6003    42740
6004   -15094
6005   -50768
6006   -17409
6007    39957
6008    44354
6009   -11693
6010   -51463
6011   -20695
6012    38288
6013    45837
6014    -9404
6015   -50668
6016   -21436
6017    35371
6018    46003
6019    -6650
6020   -51507
6021   -25290
6022    35080
6023    46191
6024    -6582
6025   -49693
6026   -25528
6027    33257
6028    46245
6029    -4130
6030   -51020
6031   -27339
6032    33069
6033    46113
6034    -2934
6035   -48914
6036   -28824
6037    30718
6038    49144
6039     -146
6040   -47916
6041   -29337
6042    28774
6043    48659
6044     2247
6045   -48066
6046   -33644
6047    28490
6048    49603
6049     1634
6050   -45849
6051   -33673
6052    24208
6053    50408
6054     6580
6055   -46712
6056   -35532
6057    24320
6058    48890
6059     7846
6060   -43974
6061   -36554
6062    20944
6063    52633
6064     9737
6065   -44005
6066   -37519
6067    21244
6068    49409
6069    12985
6070   -42459
6071   -40355
6072    18860
6073    52546
6074    12901
6075   -41227
6076   -37953
6077    15994
6078    49676
6079    15863
6080   -41532
6081   -41617
6082    15984
6083    49355
6084    16309
6085   -39842
6086   -41629
6087    13176
6088    49243
6089    19593
6090   -38569
6091   -43159
6092    11938
6093    49625
6094    19539
6095   -34908
6096   -44844
6097     7255
6098    50522
6099    22829
6100   -36509
6101   -45165
6102     7114
6103    47864
6104    24304
6105   -31737
6106   -46341
6107     5220
6108    50480
6109    26026
6110   -33104
6111   -45114
6112     1929
6113    47056
6114    28962
6115   -29968
6116   -48037
6117     1249
6118    47286
6119    28319
6120   -28785
6121   -46909
6122    -1718
6123    46138
6124    30634
6125   -27649
6126   -48663
6127    -1252
6128    45961
6129    30531
6130   -24308
6131   -48436
6132    -4429
6133    46127
6134    32116
6135   -25724
6136   -48701
6137    -5380
6138    43601
6139    35617
6140   -22812
6141   -50106
6142    -7760
6143    43090
6144    35828
6145   -20796
6146   -47887
6147   -10157
6148    41188
6149    39522
6150   -18933
6151   -49218
6152   -13039
6153    42954
6154    37648
6155   -16200
6156   -47551
6157   -15311
6158    40574
6159    39851
6160   -15916
6161   -48686
6162   -14685
6163    38470
6164    39293
6165   -12106
6166   -48041
6167   -19008
6168    37530
6169    42162
6170   -12671
6171   -48989
6172   -17999
6173    34634
6174    41641
6175    -8939
6176   -48472
6177   -20958
6178    36468
6179    41682
6180    -9925
6181   -47986
6182   -20369
6183    33652
6184    43943
6185    -4579
6186   -49085
6187   -23834
6188    32775
6189    43589
6190    -3877
6191   -45513
6192   -27425
6193    30139
6194    45169
6195    -3077
6196   -46797
6197   -26914
6198    28108
6199    45531
6200     1394
6201   -45667
6202   -30585
6203    27056
6204    45492
6205     1998
6206   -44455
6207   -30689
6208    24874
6209    47703
6210     4756
6211   -44451
6212   -31268
6213    24527
6214    46878
6215     4763
6216   -41625
6217   -31742
6218    22513
6219    46611
6220     6482
6221   -44458
6222   -34609
6223    20919
6224    46392
6225     9142
6226   -42349
6227   -35950
6228    20321
6229    48257
6230     9119
6231   -41691
6232   -36212
6233    16761
6234    47061
6235    12623
6236   -40274
6237   -38012
6238    17413
6239    47714
6240    13760
6241   -40139
6242   -38096
6243    12101
6244    46224
6245    16496
6246   -37804
6247   -41271
6248    12555
6249    46917
6250    18450
6251   -34827
6252   -40807
6253     9078
6254    48004
6255    20492
6256   -35789
6257   -40381
6258     9052
6259    46496
6260    21065
6261   -32675
6262   -43864
6263     7038
6264    48129
6265    21548
6266   -32992
6267   -42571
6268     5156
6269    45766
6270    23710
6271   -31890
6272   -44612
6273     4019
6274    45720
6275    25343
6276   -30766
6277   -43426
6278      985
6279    44597
6280    27435
6281   -27871
6282   -44303
6283      508
6284    43884
6285    29240
6286   -25819
6287   -46044
6288    -2947
6289    43254
6290    29815
6291   -24505
6292   -45200
6293    -4863
6294    42587
6295    32233
6296   -22264
6297   -46536
6298    -7012
6299    42456
6300    32383
6301   -20210
6302   -44979
6303    -8106
6304    40355
6305    34166
6306   -18029
6307   -45848
6308    -9262
6309    39309
6310    34755
6311   -18460
6312   -44992
6313   -12638
6314    38944
6315    37164
6316   -16960
6317   -48078
6318   -11243
6319    38708
6320    37090
6321   -13873
6322   -47076
6323   -14160
6324    38461
6325    37636
6326   -14405
6327   -46760
6328   -15953
6329    36434
6330    38065
6331   -11421
6332   -46979
6333   -17579
6334    36465
6335    38912
6336    -9481
6337   -44820
6338   -18853
6339    31983
6340    41226
6341    -7057
6342   -46013
6343   -22357
6344    32604
6345    41112
6346    -5369
6347   -44008
6348   -23778
6349    30490
6350    41100
6351    -4898
6352   -45816
6353   -23394
6354    29081
6355    42778
6356    -2328
6357   -43992
6358   -25741
6359    28038
6360    44432
6361    -1375
6362   -43491
6363   -26257
6364    27354
6365    42551
6366     1106
6367   -43540
6368   -27813
6369    25495
6370    43932
6371     1498
6372   -42654
6373   -28101
6374    21788
6375    44848
6376     4600
6377   -41770
6378   -30950
6379    23015
6380    45339
6381     6517
6382   -40279
6383   -33280
6384    20530
6385    45408
6386     8889
6387   -39477
6388   -33929
6389    19136
6390    43280
6391     9992
6392   -38894
6393   -34345
6394    18040
6395    45400
6396    10725
6397   -37304
6398   -34775
6399    15051
6400    44648
6401    13311
6402   -37385
6403   -36857
6404    13590
6405    45036
6406    13827
6407   -35207
6408   -37915
6409    12514
6410    43851
6411    16908
6412   -34973
6413   -37952
6414    10834
6415    44800
6416    16453
6417   -33218
6418   -40266
6419     8586
6420    44521
6421    19525
6422   -32496
6423   -39644
6424     7706
6425    43498
6426    22226
6427   -32116
6428   -40450
6429     5170
6430    44656
6431    22193
6432   -29142
6433   -41807
6434     2971
6435    42286
6436    25138
6437   -27401
6438   -41470
6439     1596
6440    41541
6441    25271
6442   -24941
6443   -41568
6444     -429
6445    42478
6446    27345
6447   -25087
6448   -42804
6449     -805
6450    41368
6451    26947
6452   -22664
6453   -42351
6454    -4526
6455    41709
6456    29135
6457   -22188
6458   -44818
6459    -5169
6460    39829
6461    29695
6462   -21588
6463   -45044
6464    -6767
6465    40178
6466    31216
6467   -19253
6468   -43896
6469    -9438
6470    39227
6471    34458
6472   -19046
6473   -42619
6474   -10270
6475    37348
6476    33436
6477   -15537
6478   -43839
6479   -12357
6480    36275
6481    34680
6482   -15064
6483   -43183
6484   -13147
6485    36252
6486    35533
6487   -12114
6488   -42961
6489   -16100
6490    33012
6491    37570
6492   -12191
6493   -44298
6494   -16570
6495    32940
6496    38415
6497    -9273
6498   -43389
6499   -18633
6500    31795
6501    39364
6502    -7401
6503   -43834
6504   -19165
6505    31755
6506    39247
6507    -5910
6508   -42219
6509   -20413
6510    29668
6511    40198
6512    -4590
6513   -43393
6514   -22252
6515    28492
6516    41257
6517    -2290
6518   -41716
6519   -23154
6520    27286
6521    40424
6522    -1528
6523   -41153
6524   -25697
6525    24807
6526    41457
6527      152
6528   -41302
6529   -26137
6530    22880
6531    40672
6532     2276
6533   -40185
6534   -28383
6535    24011
6536    41310
6537     5725
6538   -40097
6539   -29014
6540    21319
6541    41785
6542     5415
6543   -38852
6544   -30601
6545    19514
6546    43026
6547     7226
6548   -37373
6549   -31425
6550    18550
6551    43012
6552     8737
6553   -38143
6554   -32611
6555    18317
6556    43969
6557    10523
6558   -36046
6559   -32862
6560    14961
6561    43630
6562    11801
6563   -36337
6564   -34584
6565    14232
6566    43089
6567    13786
6568   -34714
6569   -34549
6570    12073
6571    42761
6572    15277
6573   -33824
6574   -36009
6575    10778
6576    43115
6577    17245
6578   -31691
6579   -37192
6580     9025
6581    41657
6582    19021
6583   -29737
6584   -37234
6585     7873
6586    40430
6587    19547
6588   -28208
6589   -38814
6590     5078
6591    40584
6592    22453
6593   -27099
6594   -38680
6595     3547
6596    40291
6597    24552
6598   -26948
6599   -39023
6600     3237
6601    40889
6602    22951
6603   -25738
6604   -40576
6605      -21
6606    41025
6607    25676
6608   -24909
6609   -42649
6610     -934
6611    40231
6612    25954
6613   -23623
6614   -41989
6615    -3584
6616    39378
6617    26848
6618   -22202
6619   -40167
6620    -4015
6621    38346
6622    30031
6623   -20138
6624   -43060
6625    -5628
6626    37956
6627    28377
6628   -18916
6629   -41752
6630    -6699
6631    36840
6632    31823
6633   -16358
6634   -41863
6635    -8295
6636    34202
6637    31170
6638   -15015
6639   -41466
6640   -10641
6641    35294
6642    33206
6643   -13446
6644   -40669
6645   -11576
6646    33536
6647    33821
6648   -12471
6649   -41857
6650   -15261
6651    34591
6652    34404
6653   -11332
6654   -41971
6655   -14438
6656    32127
6657    35180
6658    -8916
6659   -42685
6660   -17202
6661    31834
6662    36352
6663    -8276
6664   -41068
6665   -17888
6666    30348
6667    39115
6668    -7790
6669   -40774
6670   -18813
6671    29034
6672    37421
6673    -4442
6674   -40173
6675   -21119
6676    27056
6677    38990
6678    -2592
6679   -40144
6680   -22211
6681    25784
6682    38755
6683    -1648
6684   -38194
6685   -22869
6686    24713
6687    39196
6688     1110
6689   -38798
6690   -24292
6691    22211
6692    38793
6693     2830
6694   -38790
6695   -25118
6696    22212
6697    39974
6698     3252
6699   -37541
6700   -27246
6701    21451
6702    41269
6703     5041
6704   -38175
6705   -28271
6706    19715
6707    41014
6708     6108
6709   -37000
6710   -29746
6711    16977
6712    41933
6713     6898
6714   -35066
6715   -31365
6716    17616
6717    40219
6718     9249
6719   -33523
6720   -32421
6721    15099
6722    40512
6723    11527
6724   -33278
6725   -31441
6726    12132
6727    40434
6728    13250
6729   -32461
6730   -33138
6731    11983
6732    39141
6733    13635
6734   -31523
6735   -33290
6736     9694
6737    39698
6738    14850
6739   -31423
6740   -34236
6741     9075
6742    39947
6743    17475
6744   -28257
6745   -35387
6746     8460
6747    41452
6748    17650
6749   -29117
6750   -36726
6751     5542
6752    40276
6753    20871
6754   -27786
6755   -38063
6756     5667
6757    40636
6758    20196
6759   -25392
6760   -36895
6761     2844
6762    38730
6763    22756
6764   -25738
6765   -36914
6766     1065
6767    38223
6768    23084
6769   -22835
6770   -37837
6771    -1358
6772    37836
6773    24410
6774   -23159
6775   -38101
6776    -1853
6777    36515
6778    25336
6779   -21021
6780   -38957
6781    -3744
6782    37045
6783    27244
6784   -19014
6785   -38786
6786    -5609
6787    34668
6788    28758
6789   -17279
6790   -40553
6791    -8372
6792    33940
6793    27758
6794   -15806
6795   -40260
6796    -8175
6797    35298
6798    30305
6799   -16100
6800   -40419
6801    -9177
6802    33925
6803    31001
6804   -14926
6805   -39675
6806   -11138
6807    34299
6808    31197
6809   -12333
6810   -39819
6811   -12616
6812    32308
6813    32683
6814   -10798
6815   -39504
6816   -13935
6817    30865
6818    33322
6819   -10292
6820   -37397
6821   -14627
6822    28488
6823    35260
6824    -7735
6825   -39353
6826   -17722
6827    28088
6828    32806
6829    -5794
6830   -37307
6831   -19329
6832    27239
6833    35528
6834    -5785
6835   -38415
6836   -19854
6837    26098
6838    36154
6839    -3205
6840   -37978
6841   -21360
6842    25120
6843    36014
6844    -2910
6845   -37903
6846   -22401
6847    24007
6848    36450
6849     -571
6850   -35542
6851   -24089
6852    23163
6853    37323
6854     1049
6855   -36548
6856   -24540
6857    20859
6858    36182
6859     2208
6860   -36509
6861   -26475
6862    20410
6863    38010
6864     3674
6865   -33369
6866   -25992
6867    17818
6868    38769
6869     6781
6870   -33563
6871   -26704
6872    16661
6873    37201
6874     7043
6875   -33021
6876   -28372
6877    15843
6878    39290
6879     8132
6880   -32481
6881   -28317
6882    13198
6883    38245
6884    10274
6885   -32165
6886   -31739
6887    12454
6888    39460
6889    11287
6890   -31709
6891   -30847
6892    10227
6893    39257
6894    12193
6895   -30546
6896   -32240
6897    11346
6898    38260
6899    14385
6900   -29814
6901   -33587
6902     8331
6903    38567
6904    15192
6905   -29078
6906   -33172
6907     6656
6908    38340
6909    16286
6910   -27335
6911   -33133
6912     5050
6913    38606
6914    18512
6915   -25916
6916   -32641
6917     4113
6918    37001
6919    18889
6920   -23915
6921   -34436
6922     2732
6923    36334
6924    20048
6925   -24008
6926   -34938
6927     1363
6928    36818
6929    22290
6930   -22413
6931   -38047
6932     -282
6933    35536
6934    22006
6935   -21743
6936   -36278
6937    -1413
6938    35072
6939    23311
6940   -20602
6941   -37596
6942    -3483
6943    34481
6944    25242
6945   -18641
6946   -37729
6947    -4400
6948    34950
6949    26119
6950   -18003
6951   -36367
6952    -4779
6953    33031
6954    27250
6955   -15916
6956   -38130
6957    -6880
6958    34396
6959    27524
6960   -14670
6961   -36743
6962    -8808
6963    32151
6964    28689
6965   -12509
6966   -38271
6967   -10203
6968    30892
6969    28814
6970   -11195
6971   -37761
6972   -12459
6973    30388
6974    30475
6975   -10479
6976   -37864
6977   -13383
6978    28799
6979    31225
6980    -9196
6981   -37142
6982   -14361
6983    26947
6984    32391
6985    -7497
6986   -37129
6987   -15414
6988    27120
6989    33669
6990    -5951
6991   -37418
6992   -17266
6993    26385
6994    34446
6995    -5463
6996   -37390
6997   -17589
6998    25692
6999    34967
7000    -3762
7001   -37535
7002   -19216
7003    23781
7004    34525
7005    -2168
7006   -35643
7007   -20801
7008    22196
7009    34511
7010      344
7011   -35374
7012   -21523
7013    20769
7014    34947
7015     1934
7016   -34099
7017   -23375
7018    18801
7019    34557
7020     1988
7021   -33147
7022   -22956
7023    18689
7024    36353
7025     5209
7026   -33336
7027   -24301
7028    17736
7029    36255
7030     5620
7031   -32984
7032   -25907
7033    15354
7034    37573
7035     6912
7036   -32665
7037   -28276
7038    14730
7039    37094
7040     6396
7041   -30971
7042   -28530
7043    13986
7044    37442
7045     9979
7046   -31252
7047   -28525
7048    11888
7049    36191
7050     9792
7051   -29441
7052   -29705
7053    11642
7054    37212
7055    11446
7056   -28333
7057   -29721
7058    10897
7059    36942
7060    12303
7061   -26408
7062   -30676
7063     7239
7064    36373
7065    14417
7066   -26958
7067   -31413
7068     7647
7069    36070
7070    16305
7071   -26143
7072   -31428
7073     4875
7074    36679
7075    16516
7076   -23675
7077   -33219
7078     3718
7079    36355
7080    18680
7081   -23983
7082   -33419
7083     2661
7084    34098
7085    19079
7086   -22187
7087   -34036
7088     1434
7089    35269
7090    19930
7091   -21970
7092   -34478
7093      130
7094    34199
7095    22573
7096   -21238
7097   -35052
7098    -1710
7099    33601
7100    21526
7101   -19835
7102   -34520
7103    -2383
7104    32553
7105    23707
7106   -17496
7107   -34857
7108    -4060
7109    33257
7110    24486
7111   -16148
7112   -34325
7113    -5899
7114    31597
7115    25889
7116   -15202
7117   -34475
7118    -6636
7119    30458
7120    26329
7121   -12640
7122   -34408
7123    -8618
7124    29664
7125    26988
7126   -13835
7127   -36053
7128    -9395
7129    28628
7130    28481
7131   -11666
7132   -36583
7133   -10367
7134    29321
7135    29830
7136   -10678
7137   -35147
7138   -11451
7139    28146
7140    29949
7141    -8907
7142   -36144
7143   -13326
7144    27461
7145    30508
7146    -7040
7147   -35298
7148   -14773
7149    25534
7150    30849
7151    -5771
7152   -34688
7153   -15482
7154    25746
7155    32685
7156    -4899
7157   -33859
7158   -16657
7159    24172
7160    32382
7161    -3266
7162   -33831
7163   -18894
7164    22159
7165    31214
7166    -1521
7167   -34309
7168   -18721
7169    21234
7170    33812
7171     -778
7172   -33830
7173   -21145
7174    19710
7175    33637
7176      600
7177   -32894
7178   -22242
7179    19369
7180    34507
7181     2157
7182   -33683
7183   -21836
7184    18272
7185    33157
7186     3767
7187   -33269
7188   -23420
7189    18173
7190    34496
7191     5418
7192   -31544
7193   -24607
7194    15122
7195    34781
7196     7388
7197   -30801
7198   -23305
7199    13837
7200    34416
7201     8024
7202   -29849
7203   -25284
7204    14102
7205    34345
7206     6234
7207   -29701
7208   -26406
7209    11735
7210    34581
7211     9928
7212   -27456
7213   -28237
7214    10615
7215    33783
7216    11497
7217   -26639
7218   -27591
7219     8843
7220    34452
7221    13044
7222   -26320
7223   -28160
7224    10103
7225    34499
7226    13204
7227   -25438
7228   -29774
7229     7495
7230    35167
7231    14304
7232   -26037
7233   -30607
7234     5718
7235    33471
7236    15433
7237   -23744
7238   -30980
7239     4985
7240    33689
7241    17172
7242   -23375
7243   -31388
7244     2805
7245    33158
7246    17236
7247   -21201
7248   -32815
7249     2166
7250    33248
7251    18972
7252   -20942
7253   -31523
7254      291
7255    32461
7256    20750
7257   -18489
7258   -32800
7259     -977
7260    32671
7261    21106
7262   -17683
7263   -32160
7264    -2372
7265    31384
7266    23039
7267   -17946
7268   -33467
7269    -5244
7270    30905
7271    24084
7272   -16397
7273   -34791
7274    -4985
7275    30462
7276    23624
7277   -15303
7278   -33770
7279    -5513
7280    29608
7281    25501
7282   -14239
7283   -34420
7284    -6884
7285    29674
7286    26062
7287   -13085
7288   -33706
7289    -9690
7290    28313
7291    27461
7292   -10981
7293   -33449
7294    -9133
7295    26856
7296    26088
7297    -9185
7298   -33982
7299   -11466
7300    26882
7301    28748
7302    -9119
7303   -33228
7304   -11589
7305    26162
7306    27818
7307    -6866
7308   -32873
7309   -13893
7310    25466
7311    29416
7312    -5783
7313   -34061
7314   -15529
7315    24354
7316    30584
7317    -4509
7318   -34055
7319   -16380
7320    23015
7321    31466
7322    -3711
7323   -32129
7324   -17377
7325    21700
7326    32455
7327    -2889
7328   -33492
7329   -18693
7330    20623
7331    31338
7332    -1286
7333   -32059
7334   -19391
7335    21026
7336    33415
7337       42
7338   -31921
7339   -19971
7340    19340
7341    31936
7342     1894
7343   -30401
7344   -20470
7345    17908
7346    30682
7347     1769
7348   -29043
7349   -21805
7350    15977
7351    32997
7352     3827
7353   -29842
7354   -21664
7355    15031
7356    32412
7357     4925
7358   -27334
7359   -23216
7360    14768
7361    33514
7362     6574
7363   -29745
7364   -24941
7365    13131
7366    32643
7367     9180
7368   -27586
7369   -25679
7370    11144
7371    34092
7372     8945
7373   -27578
7374   -26891
7375    10042
7376    33041
7377    10778
7378   -26240
7379   -26456
7380     9367
7381    33732
7382    11407
7383   -26332
7384   -27816
7385     7115
7386    32467
7387    13182
7388   -24111
7389   -28582
7390     8564
7391    32450
7392    13560
7393   -24154
7394   -28231
7395     5387
7396    32706
7397    14959
7398   -23650
7399   -28748
7400     5101
7401    31550
7402    15680
7403   -21171
7404   -30773
7405     3466
7406    32349
7407    17240
7408   -21351
7409   -29905
7410     1318
7411    31890
7412    18902
7413   -19758
7414   -30680
7415     2250
7416    32044
7417    17830
7418   -18429
7419   -31037
7420     -859
7421    30680
7422    20375
7423   -18613
7424   -32843
7425    -2127
7426    30343
7427    21176
7428   -16747
7429   -32302
7430    -4302
7431    29235
7432    22349
7433   -15673
7434   -32687
7435    -3682
7436    27099
7437    21904
7438   -14796
7439   -32112
7440    -6325
7441    27985
7442    22241
7443   -14738
7444   -31342
7445    -6733
7446    27452
7447    25339
7448   -11363
7449   -32391
7450    -8175
7451    27048
7452    25357
7453   -11265
7454   -31665
7455    -9947
7456    25947
7457    27152
7458    -9865
7459   -32349
7460   -10440
7461    24998
7462    26954
7463    -8124
7464   -32064
7465   -12766
7466    25694
7467    27331
7468    -8156
7469   -32739
7470   -13146
7471    24633
7472    27678
7473    -5609
7474   -32734
7475   -14944
7476    22298
7477    29377
7478    -6587
7479   -30908
7480   -14130
7481    22324
7482    28772
7483    -3325
7484   -31848
7485   -15895
7486    22010
7487    29595
7488    -2431
7489   -31082
7490   -15400
7491    19036
7492    29180
7493     -967
7494   -30232
7495   -17212
7496    18893
7497    29285
7498       98
7499   -30263
7500   -18455
7501    18250
7502    29861
7503      320
7504   -30765
7505   -18945
7506    17606
7507    29678
7508     4534
7509   -28537
7510   -21832
7511    17232
7512    30982
7513     3536
7514   -28627
7515   -20863
7516    14868
7517    30547
7518     4986
7519   -27486
7520   -22980
7521    13862
7522    31489
7523     5076
7524   -27550
7525   -24051
7526    12906
7527    31735
7528     7630
7529   -26926
7530   -25048
7531    12603
7532    31564
7533     8434
7534   -24987
7535   -24597
7536     9956
7537    31648
7538     8738
7539   -26030
7540   -25438
7541     9510
7542    30927
7543    11365
7544   -24829
7545   -25069
7546     7597
7547    31564
7548    11038
7549   -24622
7550   -25988
7551     6733
7552    28951
7553    12866
7554   -22260
7555   -27425
7556     6593
7557    30624
7558    13640
7559   -20940
7560   -27366
7561     4768
7562    31122
7563    14379
7564   -21941
7565   -28985
7566     4406
7567    30417
7568    16295
7569   -19050
7570   -28582
7571     1192
7572    31199
7573    17916
7574   -20052
7575   -28866
7576      491
7577    29691
7578    17739
7579   -17594
7580   -29229
7581      179
7582    30522
7583    17758
7584   -17728
7585   -29349
7586     -301
7587    27013
7588    20097
7589   -16033
7590   -29968
7591    -2424
7592    27334
7593    19386
7594   -14902
7595   -30426
7596    -3745
7597    27687
7598    20094
7599   -14433
7600   -31138
7601    -4569
7602    27603
7603    21522
7604   -12870
7605   -31182
7606    -6078
7607    27125
7608    23036
7609   -12730
7610   -31127
7611    -6535
7612    26372
7613    24946
7614    -9935
7615   -30126
7616    -7995
7617    25583
7618    24635
7619   -10287
7620   -31129
7621    -8889
7622    25148
7623    24556
7624    -8768
7625   -30257
7626   -10355
7627    23395
7628    25093
7629    -7425
7630   -30727
7631   -13126
7632    22278
7633    26883
7634    -7939
7635   -30581
7636   -12381
7637    22170
7638    25282
7639    -5477
7640   -28755
7641   -13864
7642    20111
7643    27890
7644    -4304
7645   -29971
7646   -12937
7647    19921
7648    26814
7649    -2413
7650   -30373
7651   -16117
7652    20091
7653    28357
7654     -285
7655   -29636
7656   -17162
7657    17734
7658    27520
7659     -212
7660   -29529
7661   -18818
7662    17651
7663    29067
7664     -377
7665   -27139
7666   -18929
7667    16198
7668    30710
7669     1858
7670   -28758
7671   -18729
7672    15148
7673    28423
7674     3661
7675   -26910
7676   -20750
7677    12504
7678    29143
7679     3116
7680   -26543
7681   -20659
7682    14131
7683    28661
7684     5944
7685   -26261
7686   -21541
7687    13487
7688    30366
7689     5594
7690   -25893
7691   -22624
7692    10944
7693    28956
7694     8158
7695   -25221
7696   -22851
7697    11106
7698    30126
7699     8802
7700   -24434
7701   -26078
7702     9013
7703    30786
7704     8089
7705   -24176
7706   -24329
7707     8078
7708    30661
7709    11263
7710   -22987
7711   -25734
7712     6621
7713    29417
7714    11617
7715   -21484
7716   -25838
7717     6287
7718    30317
7719    12638
7720   -21672
7721   -25509
7722     3791
7723    28837
7724    14115
7725   -20423
7726   -25561
7727     3063
7728    28716
7729    14584
7730   -19477
7731   -26613
7732     3633
7733    27075
7734    16054
7735   -18064
7736   -27635
7737     2203
7738    29319
7739    17655
7740   -18109
7741   -28486
7742       -8
7743    27695
7744    18165
7745   -15821
7746   -29155
7747     -862
7748    28743
7749    18142
7750   -16342
7751   -28466
7752    -2346
7753    27998
7754    20136
7755   -14824
7756   -28819
7757    -3340
7758    26921
7759    19512
7760   -13795
7761   -30663
7762    -5981
7763    26363
7764    20495
7765   -11352
7766   -28933
7767    -5763
7768    26383
7769    21737
7770   -11577
7771   -28944
7772    -6401
7773    25506
7774    21202
7775   -11371
7776   -29105
7777    -8313
7778    25126
7779    21891
7780   -10748
7781   -29652
7782    -8900
7783    23062
7784    22668
7785    -8823
7786   -28268
7787    -9759
7788    23878
7789    24535
7790    -7487
7791   -29087
7792   -10981
7793    22275
7794    24358
7795    -4697
7796   -28617
7797   -12478
7798    20799
7799    25434
7800    -4536
7801   -30371
7802   -12262
7803    20434
7804    25976
7805    -4036
7806   -28760
7807   -14356
7808    18802
7809    26636
7810    -1918
7811   -28611
7812   -16147
7813    19565
7814    26135
7815    -2156
7816   -28107
7817   -15462
7818    17442
7819    27055
7820    -1408
7821   -26212
7822   -16657
7823    16757
7824    27003
7825     -516
7826   -27418
7827   -16802
7828    15233
7829    27403
7830     1407
7831   -25988
7832   -18159
7833    13904
7834    27748
7835     1050
7836   -25841
7837   -18782
7838    14181
7839    28859
7840     3938
7841   -25241
7842   -19309
7843    12970
7844    27948
7845     4369
7846   -26330
7847   -20632
7848    11858
7849    28225
7850     6035
7851   -24778
7852   -22028
7853    11209
7854    28237
7855     6946
7856   -24797
7857   -21848
7858    11415
7859    27892
7860     7184
7861   -22532
7862   -21408
7863     9028
7864    27400
7865    10024
7866   -22904
7867   -23631
7868     8066
7869    28081
7870     9880
7871   -21772
7872   -23582
7873     6505
7874    28235
7875     9819
7876   -21251
7877   -23808
7878     6911
7879    27992
7880    12838
7881   -20683
7882   -24853
7883     3876
7884    27686
7885    13540
7886   -18500
7887   -25956
7888     3901
7889    26853
7890    13529
7891   -18496
7892   -25463
7893     1235
7894    27069
7895    15819
7896   -19815
7897   -26847
7898     1467
7899    26246
7900    16752
7901   -16076
7902   -26693
7903     -295
7904    28042
7905    16736
7906   -15737
7907   -28869
7908    -2283
7909    27235
7910    16444
7911   -14389
7912   -26980
7913     -641
7914    26359
7915    18661
7916   -14621
7917   -26752
7918    -3583
7919    24136
7920    17894
7921   -13173
7922   -27391
7923    -2523
7924    25599
7925    19263
7926   -12557
7927   -27206
7928    -4419
7929    23680
7930    21036
7931   -10747
7932   -27051
7933    -6463
7934    24651
7935    21719
7936    -9412
7937   -29399
7938    -6890
7939    23097
7940    21944
7941    -9579
7942   -28524
7943    -7539
7944    22431
7945    21621
7946    -8349
7947   -28904
7948    -8188
7949    22960
7950    23918
7951    -6667
7952   -27830
7953   -10120
7954    21254
7955    24226
7956    -6528
7957   -28452
7958   -10025
7959    20467
7960    23856
7961    -5825
7962   -26941
7963   -12674
7964    20342
7965    24280
7966    -3789
7967   -26843
7968   -13121
7969    18912
7970    24314
7971    -4043
7972   -26883
7973   -13121
7974    18615
7975    25114
7976    -2565
7977   -25940
7978   -14699
7979    17977
7980    24931
7981     -694
7982   -26307
7983   -16849
7984    16745
7985    26883
7986     -355
7987   -26419
7988   -16487
7989    15482
7990    26295
7991     1791
7992   -25754
7993   -17778
7994    14672
7995    28017
7996     1239
7997   -24847
7998   -17867
7999    14147
8000    26615
8001     4319
8002   -25750
8003   -19059
8004    12882
8005    27076
8006     3024
8007   -23543
8008   -19886
8009    11626
8010    27086
8011     5256
8012   -23388
8013   -19969
8014    11021
8015    27336
8016     6318
8017   -22904
8018   -21397
8019    10741
8020    26538
8021     7029
8022   -21944
8023   -20968
8024     9285
8025    27361
8026     8072
8027   -21304
8028   -21282
8029     7527
8030    25916
8031     9437
8032   -21399
8033   -23221
8034     6466
8035    26630
8036    10545
8037   -19119
8038   -23451
8039     6114
8040    26753
8041    11059
8042   -20335
8043   -23478
8044     4319
8045    27711
8046    12308
8047   -18474
8048   -24463
8049     3228
8050    25864
8051    13068
8052   -18045
8053   -25636
8054     2793
8055    26312
8056    13877
8057   -16994
8058   -25405
8059     2324
8060    25480
8061    13803
8062   -16264
8063   -25430
8064      634
8065    24058
8066    14439
8067   -16144
8068   -26634
8069    -1413
8070    25832
8071    16295
8072   -14295
8073   -24827
8074    -1547
8075    24074
8076    17610
8077   -13832
8078   -25466
8079    -1705
8080    24030
8081    20385
8082   -13158
8083   -26210
8084    -1782
8085    24302
8086    18544
8087   -12261
8088   -26305
8089    -5302
8090    23621
8091    18801
8092   -12025
8093   -26493
8094    -4652
8095    21575
8096    19427
8097    -8993
8098   -26472
8099    -6424
8100    22653
8101    21531
8102    -9994
8103   -25206
8104    -6752
8105    20747
8106    20974
8107    -9329
8108   -26204
8109    -7668
8110    20780
8111    21094
8112    -8822
8113   -25850
8114    -9426
8115    18368
8116    22201
8117    -6540
8118   -25379
8119   -10612
8120    20011
8121    22639
$$ Imaginary data points
##PAGE= N=2
##DATA TABLE= (X++(I..I)), XYDATA
0 -1609590
1 -2073394
2  1966709
3  1189421
4 -2243789
5  -583004
6  1963781
7   151124
8 -1067712
9   553028
10   595842
11  -739934
12    81421
13  1109567
14  -235990
15 -1208824
16   309963
17  1128823
18  -467744
19 -1170929
20   256311
21   506397
22  -505616
23    -9647
24   570579
25  -583559
26  -485778
27  1122726
28   352561
29 -1271951
30   199405
31  1408781
32  -461003
33  -871957
34  1044755
35   371356
36 -1407346
37    61068
38  1371928
39  -652442
40 -1424272
41   686222
42   957820
43  -812283
44  -598140
45   640248
46    31037
47  -645726
48   482788
49   886795
50  -616319
51  -770332
52  1071027
53   948488
54 -1067692
55  -695714
56  1065813
57   367305
58  -719960
59   183372
60   186895
61  -851909
62   129043
63   909126
64  -796556
65 -1102247
66   866829
67   800586
68  -732263
69  -265313
70   603436
71   -98187
72  -258925
73   562174
74   282446
75  -557630
76   -64749
77   722278
78   101699
79  -759457
80  -195046
81   442382
82  -186256
83  -402288
84   388105
85    46682
86  -814751
87   121196
88   988357
89  -341956
90  -989850
91   463080
92   830192
93  -261248
94  -132771
95   338749
96  -291653
97  -126949
98   789771
99    29006
100 -1002484
101    18836
102   906295
103   -92807
104  -685994
105   -80134
106    62950
107   -97605
108   182091
109    39689
110  -454900
111  -146799
112   554827
113   363046
114  -387049
115  -388707
116   320164
117   428319
118   -67780
119   -40667
120   169070
121  -196612
122   -91036
123   517960
124    -7766
125  -784184
126   -21102
127   616191
128  -103221
129  -351254
130    88425
131  -187742
132  -260888
133   458065
134   285616
135  -616770
136  -282589
137   657755
138   448258
139  -323453
140  -349906
141    63011
142   216274
143   189366
144   101429
145  -255902
146  -371471
147   270745
148   574417
149  -275921
150  -736518
151    60797
152   509351
153   -10634
154  -184241
155    -2487
156  -183903
157   -30829
158   489591
159    84002
160  -621544
161  -102384
162   623964
163   169331
164  -317798
165   -21435
166    12913
167  -188466
168   218974
169   316285
170  -402080
171  -449974
172   372790
173   456210
174  -223941
175  -407412
176   -61221
177   140071
178   173919
179   125762
180  -127360
181  -315780
182    57156
183   554048
184   170425
185  -601068
186  -278490
187   535508
188   318897
189  -220576
190  -116045
191  -125936
192  -161793
193   349347
194   272791
195  -590622
196  -431247
197   524219
198   399250
199  -302906
200  -231509
201    16014
202   -35454
203   158865
204   285934
205  -174899
206  -403018
207   186059
208   563436
209   -11222
210  -477764
211   -91014
212   250067
213    80646
214    42086
215     9579
216  -330016
217  -196080
218   452459
219   276608
220  -522449
221  -397228
222   355212
223   364157
224   -71867
225  -148403
226  -117550
227  -103763
228   239935
229   366674
230  -246332
231  -524535
232   215998
233   599697
234   -32822
235  -418951
236  -101685
237    79288
238    91546
239   186707
240   -73380
241  -439069
242   -58951
243   512508
244   195692
245  -464501
246  -313809
247   270335
248   282120
249   -19308
250   -21568
251   -97086
252  -213687
253   229940
254   459732
255  -285325
256  -584151
257   227847
258   506663
259   -98390
260  -235148
261   -38214
262  -155195
263    43023
264   387808
265   -67516
266  -551988
267   -27078
268   559483
269   189527
270  -367229
271  -241275
272   125199
273   179444
274   152710
275    49695
276  -272282
277  -231505
278   366980
279   405170
280  -344649
281  -508260
282   142892
283   353062
284    15768
285  -112152
286  -137981
287  -189060
288   122808
289   399492
290   -50576
291  -535751
292   -72972
293   548188
294   227449
295  -307808
296  -165479
297    53965
298    38410
299   212522
300   144946
301  -399457
302  -310390
303   438455
304   377975
305  -362321
306  -392473
307    82793
308   179387
309    95395
310    51148
311  -178703
312  -254536
313   193147
314   464875
315   -61627
316  -503138
317   -54708
318   433716
319   181835
320  -141906
321  -127665
322  -140879
323    -3266
324   340617
325    98954
326  -496060
327  -277084
328   402286
329   328973
330  -217845
331  -320791
332   -48568
333   134925
334   193665
335   109125
336  -207808
337  -301257
338   212916
339   515274
340   -49709
341  -493663
342   -61800
343   321362
344   132968
345   -18917
346   -98803
347  -270605
348    -4605
349   413916
350    75167
351  -492636
352  -246083
353   334293
354   298237
355  -109329
356  -213234
357   -93496
358    26856
359   225264
360   215453
361  -252450
362  -390212
363   236027
364   515452
365   -77882
366  -398062
367   -65085
368   124495
369   124490
370   148274
371  -144511
372  -380983
373    56917
374   465535
375    73034
376  -430959
377  -240634
378   229359
379   283424
380    26937
381  -159701
382  -193122
383    -7866
384   316186
385   230512
386  -315481
387  -385725
388   215597
389   416927
390   -20856
391  -270005
392  -145152
393    13750
394   183477
395   193939
396  -163254
397  -383262
398    35931
399   456961
400   125181
401  -380150
402  -228227
403   166163
404   191027
405    86832
406   -32593
407  -276636
408  -121668
409   412533
410   280316
411  -385432
412  -353969
413   197520
414   295816
415    46885
416  -116415
417  -215004
418   -91512
419   258835
420   270310
421  -203983
422  -412780
423    42158
424   430087
425   131927
426  -284887
427  -211760
428    27680
429   142948
430   211798
431   -30961
432  -393224
433  -101329
434   446588
435   228518
436  -317960
437  -281611
438    70250
439   209325
440   162779
441   -39237
442  -263733
443  -125797
444   284597
445   310813
446  -175961
447  -417127
448     6061
449   369847
450   133126
451  -172682
452  -172301
453   -95621
454   110888
455   306620
456   -28372
457  -448277
458  -111676
459   421455
460   227079
461  -239458
462  -241691
463   -10452
464   133114
465   216071
466    51790
467  -309973
468  -220526
469   328458
470   374608
471  -211332
472  -387785
473    23570
474   232061
475   132161
476    15975
477  -197194
478  -238248
479   166583
480   376277
481   -63693
482  -425994
483  -118857
484   323501
485   244787
486  -122993
487  -226752
488   -74815
489    76601
490   223057
491   128892
492  -316843
493  -318745
494   324765
495   413118
496  -206608
497  -331302
498    23545
499    99644
500   128171
501   152708
502  -203553
503  -336948
504   192749
505   423512
506   -74542
507  -390693
508  -103864
509   220667
510   205749
511     -945
512  -166992
513  -184038
514    33571
515   309685
516   141758
517  -357742
518  -298180
519   287850
520   358445
521  -108412
522  -242430
523   -56454
524    28201
525   155622
526   193122
527  -189901
528  -376772
529   128092
530   455010
531   -10254
532  -389218
533  -104701
534   173533
535   121691
536    85156
537   -59296
538  -282871
539   -24073
540   400585
541   138133
542  -363723
543  -231995
544   199898
545   254531
546    22392
547  -157551
548  -169424
549    -6301
550   203076
551   176753
552  -174541
553  -365293
554    67078
555   445003
556    47669
557  -352499
558   -90296
559   118722
560    57819
561   150276
562     7243
563  -363754
564   -65683
565   467099
566   145105
567  -377082
568  -184031
569   149867
570   145757
571    78106
572   -54496
573  -231877
574   -84176
575   260210
576   220341
577  -204167
578  -332108
579    62495
580   334085
581    88436
582  -188499
583  -138092
584    -6953
585   118794
586   209247
587   -37927
588  -350684
589   -75240
590   388998
591   189126
592  -289447
593  -235682
594    86836
595   138523
596    87150
597     3547
598  -233113
599  -168818
600   306639
601   308593
602  -255125
603  -339545
604   108864
605   246367
606    68815
607   -51759
608  -168931
609  -126155
610   197744
611   262634
612  -124378
613  -332971
614   -42736
615   291530
616   186381
617  -172896
618  -228744
619     5513
620   124414
621   136419
622    44882
623  -248800
624  -214979
625   296551
626   345617
627  -208959
628  -321237
629    51525
630   169537
631   108787
632    43167
633  -201516
634  -222982
635   204477
636   343392
637  -115915
638  -390008
639   -63118
640   280532
641   172431
642   -98837
643  -188168
644   -95799
645   117652
646   270249
647    30331
648  -348459
649  -168961
650   332034
651   280522
652  -165616
653  -254110
654   -25836
655   120046
656   156540
657    46942
658  -226419
659  -244691
660   176787
661   360238
662   -71385
663  -377090
664   -69682
665   225654
666   144329
667    13152
668  -114766
669  -212751
670    63584
671   376221
672    62522
673  -383071
674  -184248
675   245382
676   258034
677   -26621
678  -225037
679  -169043
680    81807
681   246460
682    87233
683  -266785
684  -297395
685   164344
686   411666
687   -14393
688  -366253
689   -98472
690   195253
691   167803
692    71656
693  -133376
694  -274476
695    75127
696   405772
697    45864
698  -380267
699  -183359
700   192385
701   208312
702     8138
703  -153539
704  -193399
705    -3885
706   272570
707   173370
708  -262636
709  -317776
710   157074
711   364555
712    30065
713  -218982
714  -140434
715    15182
716   198138
717   202506
718  -161712
719  -362389
720    30025
721   394916
722   126197
723  -312034
724  -255705
725    99633
726   238245
727   102659
728  -123256
729  -255277
730   -40482
731   344080
732   234358
733  -288071
734  -326490
735   139808
736   298039
737    54751
738  -148743
739  -198295
740   -47596
741   230517
742   212087
743  -176418
744  -339177
745    12889
746   343726
747   146592
748  -224734
749  -213000
750    34389
751   159121
752   164644
753   -12742
754  -300316
755  -139742
756   354810
757   272977
758  -251820
759  -300015
760    45628
761   197497
762   146651
763   -34246
764  -269807
765  -152494
766   269596
767   296001
768  -160506
769  -365237
770   -22165
771   310981
772   184083
773  -137826
774  -224860
775   -63384
776   167019
777   241673
778   -43793
779  -345169
780  -111440
781   323295
782   239712
783  -180191
784  -263133
785    -6877
786   172667
787   150326
788    -9403
789  -217733
790  -178165
791   197621
792   327989
793  -101460
794  -374840
795   -39135
796   249100
797   122048
798   -29738
799  -138217
800  -196156
801   104680
802   365408
803      476
804  -384025
805  -113793
806   287320
807   220410
808   -66032
809  -213367
810  -128582
811   117505
812   239420
813    25083
814  -286919
815  -229617
816   197698
817   334621
818   -80368
819  -341031
820   -68226
821   195652
822   159360
823    28935
824  -146373
825  -199923
826   117784
827   350009
828    17308
829  -340920
830  -132517
831   217398
832   187868
833   -42923
834  -167678
835  -152269
836    25679
837   236279
838   101114
839  -288775
840  -257731
841   194408
842   302994
843   -25932
844  -213686
845  -108061
846    83669
847   224594
848   133318
849  -179234
850  -255492
851    93913
852   344411
853    64925
854  -325509
855  -218715
856   163025
857   207801
858    -9328
859  -141297
860  -188460
861   -27134
862   300558
863   170980
864  -318519
865  -262256
866   218575
867   273001
868    -2128
869  -126900
870  -137377
871    -5057
872   243209
873   155423
874  -224265
875  -267330
876    80078
877   278960
878    79757
879  -220376
880  -210332
881    65096
882   204345
883    89505
884  -118997
885  -222878
886   -30000
887   293806
888   209988
889  -229853
890  -286339
891   111140
892   269609
893    53147
894  -134862
895  -180936
896   -72369
897   202090
898   241191
899  -178078
900  -372563
901    58989
902   353835
903    68411
904  -189928
905  -137941
906   -26455
907   157282
908   235730
909   -97879
910  -339151
911    -3418
912   327319
913   132134
914  -188155
915  -220463
916   -21756
917   194846
918   155232
919  -110870
920  -233343
921   -62801
922   207462
923   234964
924  -105864
925  -325151
926   -12824
927   299782
928   136055
929  -119476
930  -157736
931   -78323
932   141411
933   265856
934   -59673
935  -356709
936   -70712
937   296699
938   173592
939  -144116
940  -225357
941   -62465
942   154474
943   198941
944   -30401
945  -270151
946  -128475
947   245653
948   272804
949  -105397
950  -292706
951   -42627
952   214207
953   164616
954   -38688
955  -193179
956  -141412
957   145051
958   282771
959   -26009
960  -334279
961  -127579
962   253397
963   197424
964  -103509
965  -186345
966   -88214
967    77255
968   244247
969    66066
970  -310374
971  -190572
972   266159
973   257887
974  -102513
975  -212898
976   -82010
977    98111
978   227823
979    53755
980  -254294
981  -179274
982   171431
983   263417
984    -7307
985  -279083
986  -174388
987   173525
988   234360
989   -37678
990  -204664
991  -129690
992    67256
993   251760
994   101703
995  -284700
996  -231252
997   216989
998   280604
999   -49700
1000  -193052
1001  -101366
1002    51329
1003   210244
1004   123283
1005  -217996
1006  -266630
1007   134424
1008   319980
1009    -2393
1010  -265575
1011  -135140
1012    93179
1013   177864
1014    87366
1015  -155323
1016  -245606
1017    62017
1018   327107
1019    81337
1020  -266232
1021  -188217
1022   127591
1023   240258
1024    57878
1025  -177107
1026  -180607
1027    44406
1028   227417
1029   121473
1030  -201994
1031  -279091
1032    72292
1033   306781
1034    49650
1035  -232889
1036  -153084
1037    53474
1038   179879
1039   143625
1040  -126240
1041  -280858
1042    26947
1043   322949
1044   123674
1045  -225032
1046  -213972
1047    74693
1048   228262
1049    92051
1050  -128713
1051  -201113
1052   -33379
1053   224582
1054   192429
1055  -183381
1056  -313324
1057    54746
1058   288376
1059    66788
1060  -151892
1061  -151321
1062   -37044
1063   177136
1064   218599
1065  -117109
1066  -313912
1067     2559
1068   308902
1069   138185
1070  -180243
1071  -202696
1072     6900
1073   182394
1074   152693
1075   -87778
1076  -263217
1077   -72222
1078   258677
1079   199485
1080  -175555
1081  -266501
1082    13199
1083   215238
1084   136569
1085   -83687
1086  -211251
1087   -68775
1088   199300
1089   218908
1090   -76780
1091  -286963
1092   -70891
1093   263182
1094   194135
1095  -140263
1096  -219007
1097   -28713
1098   139556
1099   174936
1100    -7447
1101  -277362
1102  -146482
1103   264611
1104   240482
1105  -147854
1106  -244085
1107   -22785
1108   157326
1109   164044
1110   -14987
1111  -223571
1112  -136192
1113   190443
1114   257440
1115   -65681
1116  -287673
1117   -83164
1118   212448
1119   180008
1120   -69888
1121  -197048
1122  -107618
1123   121371
1124   246959
1125     3272
1126  -290772
1127  -132468
1128   227002
1129   227055
1130   -68208
1131  -222523
1132   -92304
1133   134018
1134   198745
1135     7085
1136  -223583
1137  -165028
1138   146332
1139   265392
1140   -14155
1141  -275508
1142  -120181
1143   165387
1144   184360
1145     -999
1146  -173718
1147  -161890
1148   100433
1149   274214
1150    42977
1151  -265247
1152  -166992
1153   169947
1154   236379
1155   -18243
1156  -206998
1157  -126953
1158    82350
1159   201847
1160    68139
1161  -220610
1162  -233366
1163   137061
1164   292491
1165   -23059
1166  -238892
1167   -93641
1168    94748
1169   180371
1170    98706
1171  -170363
1172  -225898
1173   107941
1174   297779
1175    32492
1176  -237327
1177  -156796
1178    95766
1179   211377
1180    56863
1181  -186057
1182  -188251
1183    56737
1184   227377
1185    90742
1186  -206584
1187  -232242
1188    87985
1189   264750
1190    53983
1191  -188952
1192  -155701
1193    57525
1194   205346
1195   119702
1196  -144727
1197  -238392
1198    36726
1199   285265
1200   103162
1201  -221534
1202  -198813
1203    76873
1204   193923
1205    80137
1206  -121025
1207  -225378
1208   -22291
1209   272164
1210   146685
1211  -227920
1212  -230678
1213    79965
1214   220422
1215    86980
1216  -121786
1217  -196086
1218    -4352
1219   238914
1220   157912
1221  -158076
1222  -244454
1223    19599
1224   256310
1225   126363
1226  -165731
1227  -200279
1228    10994
1229   178414
1230   147938
1231   -94920
1232  -268170
1233   -47918
1234   268582
1235   163960
1236  -170899
1237  -224410
1238     3286
1239   190695
1240   154760
1241   -83161
1242  -234870
1243   -52209
1244   227669
1245   198024
1246  -107029
1247  -267590
1248   -38309
1249   246326
1250   161486
1251  -127500
1252  -209888
1253   -41784
1254   167988
1255   188778
1256   -63203
1257  -278965
1258   -87510
1259   248717
1260   195228
1261  -131337
1262  -232117
1263   -32629
1264   172601
1265   171604
1266   -37995
1267  -235063
1268  -116873
1269   213448
1270   246858
1271  -100569
1272  -266651
1273   -40286
1274   183782
1275   163204
1276   -27230
1277  -212225
1278  -137224
1279   170799
1280   245290
1281   -55303
1282  -268480
1283  -102316
1284   175263
1285   209919
1286   -34695
1287  -235774
1288  -109858
1289   150532
1290   205842
1291     4827
1292  -227752
1293  -165946
1294   171025
1295   271804
1296   -38772
1297  -253824
1298   -89153
1299   147332
1300   188386
1301    23480
1302  -204210
1303  -179771
1304   135262
1305   266176
1306    -6084
1307  -262420
1308  -143683
1309   151512
1310   211999
1311   -12157
1312  -199497
1313  -137206
1314    88678
1315   231866
1316    64445
1317  -235445
1318  -198691
1319   151703
1320   257482
1321    -3822
1322  -199411
1323  -123093
1324    72862
1325   212187
1326    91560
1327  -202082
1328  -219791
1329   105509
1330   268146
1331    31437
1332  -222532
1333  -157594
1334    80886
1335   200759
1336    80947
1337  -168585
1338  -213699
1339    60889
1340   262887
1341    76107
1342  -212321
1343  -192646
1344    77423
1345   229306
1346    80519
1347  -177427
1348  -185120
1349    66327
1350   219662
1351    95169
1352  -149348
1353  -225657
1354    31829
1355   283628
1356    96436
1357  -223658
1358  -168293
1359    77603
1360   168191
1361    96759
1362  -108588
1363  -246783
1364    -5957
1365   285928
1366   107404
1367  -216892
1368  -180247
1369    52326
1370   181366
1371   116715
1372  -108887
1373  -220335
1374     -814
1375   242494
1376   142545
1377  -148806
1378  -221908
1379    12171
1380   231093
1381   126354
1382  -145298
1383  -203229
1384    -2037
1385   182178
1386   138655
1387  -109622
1388  -251173
1389   -35155
1390   245093
1391   150186
1392  -157484
1393  -210171
1394    19396
1395   189359
1396   129703
1397   -78365
1398  -213448
1399   -54274
1400   228069
1401   182497
1402  -139228
1403  -235813
1404     2156
1405   196482
1406   126871
1407   -90776
1408  -211397
1409   -59067
1410   191754
1411   168682
1412   -99473
1413  -232358
1414   -54801
1415   205974
1416   184312
1417  -106974
1418  -221386
1419   -17645
1420   171781
1421   145071
1422   -33112
1423  -216322
1424  -116180
1425   212307
1426   226217
1427  -122488
1428  -234074
1429   -15204
1430   145280
1431   142066
1432   -11757
1433  -220557
1434  -130914
1435   196869
1436   219372
1437   -84894
1438  -227669
1439   -62718
1440   160000
1441   189191
1442   -35156
1443  -226377
1444   -92819
1445   172616
1446   186506
1447   -38910
1448  -213895
1449  -116126
1450   163411
1451   220587
1452   -50037
1453  -236947
1454   -77484
1455   153496
1456   162605
1457   -12707
1458  -183560
1459  -147195
1460   130178
1461   256052
1462   -17626
1463  -256604
1464   -90985
1465   159883
1466   160525
1467      934
1468  -165721
1469  -161183
1470    99001
1471   258220
1472     9280
1473  -249895
1474  -123911
1475   136180
1476   192442
1477    16799
1478  -194694
1479  -154304
1480   113237
1481   220266
1482    21338
1483  -192416
1484  -153665
1485    96094
1486   241124
1487    40414
1488  -226888
1489  -142592
1490   121173
1491   184098
1492    36139
1493  -158180
1494  -185164
1495    69118
1496   259464
1497    49909
1498  -229297
1499  -154905
1500   107590
1501   194365
1502    45801
1503  -159505
1504  -171354
1505    59668
1506   230935
1507    80486
1508  -187122
1509  -191025
1510    75049
1511   229394
1512    58845
1513  -177296
1514  -165473
1515    47231
1516   198341
1517    96276
1518  -148560
1519  -210777
1520    30865
1521   243515
1522   103230
1523  -186387
1524  -192051
1525    61997
1526   201383
1527    83525
1528  -122795
1529  -190387
1530    -5570
1531   228199
1532   136717
1533  -181001
1534  -218444
1535    56081
1536   200280
1537    81694
1538  -111901
1539  -185768
1540   -13628
1541   215209
1542   142755
1543  -145180
1544  -214072
1545    14220
1546   207698
1547   125600
1548  -123814
1549  -205082
1550    -1152
1551   198375
1552   126079
1553  -105700
1554  -210760
1555   -38603
1556   209375
1557   160450
1558  -131783
1559  -222388
1560      331
1561   192821
1562   127924
1563   -84999
1564  -193378
1565   -53401
1566   185378
1567   179440
1568   -93425
1569  -238397
1570   -37669
1571   206289
1572   146747
1573   -99449
1574  -187115
1575   -46356
1576   151103
1577   175646
1578   -54044
1579  -238288
1580   -69037
1581   206051
1582   167895
1583   -91109
1584  -197424
1585   -52075
1586   152667
1587   165564
1588   -49885
1589  -215321
1590   -84864
1591   168089
1592   189215
1593   -56862
1594  -225333
1595   -70784
1596   177383
1597   167079
1598   -48835
1599  -186720
1600   -90320
1601   138998
1602   206651
1603   -25189
1604  -234143
1605  -102803
1606   170619
1607   185313
1608   -50935
1609  -204152
1610   -94117
1611   127334
1612   179654
1613    -8623
1614  -202665
1615  -131513
1616   144685
1617   225032
1618   -22183
1619  -214550
1620   -82839
1621   137727
1622   171889
1623     9678
1624  -177366
1625  -143423
1626   112981
1627   219343
1628    -5102
1629  -220107
1630  -125930
1631   118117
1632   181985
1633      908
1634  -185601
1635  -129862
1636    97820
1637   203799
1638    40961
1639  -191656
1640  -151198
1641   125073
1642   225863
1643    14084
1644  -184298
1645  -123432
1646    87217
1647   190261
1648    46977
1649  -187153
1650  -174741
1651    86632
1652   214897
1653    33283
1654  -194136
1655  -158176
1656    86862
1657   202310
1658    44284
1659  -160696
1660  -150023
1661    61242
1662   216255
1663    83951
1664  -175866
1665  -177263
1666    83010
1667   209770
1668    44988
1669  -159827
1670  -160583
1671    37517
1672   192522
1673    83815
1674  -162380
1675  -189370
1676    48114
1677   217891
1678    80274
1679  -162730
1680  -162518
1681    54494
1682   188214
1683    88933
1684  -121947
1685  -188083
1686    16882
1687   221871
1688   104246
1689  -168261
1690  -187851
1691    36654
1692   182554
1693    88625
1694  -125766
1695  -192632
1696     3605
1697   207199
1698   122656
1699  -132255
1700  -199722
1701    16949
1702   212946
1703   112319
1704  -129337
1705  -179470
1706     5357
1707   179532
1708   127843
1709  -104839
1710  -211992
1711   -20383
1712   201999
1713   126506
1714  -124567
1715  -197461
1716   -11291
1717   179931
1718   129784
1719   -91059
1720  -187819
1721   -33073
1722   182940
1723   160871
1724   -95953
1725  -218288
1726   -20072
1727   191831
1728   125813
1729   -88101
1730  -179846
1731   -56369
1732   160701
1733   172418
1734   -84170
1735  -228392
1736   -37495
1737   185647
1738   142417
1739   -74739
1740  -190060
1741   -55084
1742   166314
1743   166818
1744   -61574
1745  -206577
1746   -70133
1747   165055
1748   180131
1749   -66209
1750  -218667
1751   -59075
1752   167111
1753   154963
1754   -50047
1755  -186317
1756   -87350
1757   143390
1758   190536
1759   -38514
1760  -217620
1761   -82339
1762   165335
1763   169583
1764   -46090
1765  -181441
1766   -86632
1767   119843
1768   182983
1769   -10769
1770  -212166
1771  -113002
1772   151981
1773   187443
1774   -32985
1775  -185718
1776   -93975
1777   115928
1778   189671
1779     1013
1780  -200191
1781  -118129
1782   129730
1783   196905
1784    -2023
1785  -201240
1786  -122782
1787   128822
1788   191609
1789   -13232
1790  -184920
1791  -117925
1792    94261
1793   201997
1794    32574
1795  -206061
1796  -141998
1797   132571
1798   197860
1799     -747
1800  -170811
1801  -126572
1802    77635
1803   198145
1804    42189
1805  -189042
1806  -154315
1807    98010
1808   205146
1809    27718
1810  -179602
1811  -143145
1812    80530
1813   189265
1814    43886
1815  -158061
1816  -155527
1817    64433
1818   213403
1819    63582
1820  -179281
1821  -163660
1822    78575
1823   198874
1824    45883
1825  -156812
1826  -157106
1827    46070
1828   198035
1829    82546
1830  -162996
1831  -186465
1832    62230
1833   217065
1834    61500
1835  -157788
1836  -152602
1837    41242
1838   191102
1839    99749
1840  -145224
1841  -194293
1842    43313
1843   213539
1844    82055
1845  -149531
1846  -177665
1847    26889
1848   193518
1849    91301
1850  -136548
1851  -177553
1852    14242
1853   186884
1854   118162
1855  -123262
1856  -203838
1857    19090
1858   210352
1859    94967
1860  -124483
1861  -162324
1862    -5588
1863   171120
1864   135321
1865  -109211
1866  -211360
1867    -5455
1868   197815
1869   110746
1870  -115199
1871  -180764
1872   -13597
1873   172471
1874   131841
1875   -91763
1876  -195944
1877   -26173
1878   189646
1879   144711
1880  -103438
1881  -197171
1882   -14992
1883   175021
1884   130355
1885   -80291
1886  -188578
1887   -45746
1888   168531
1889   153385
1890   -84317
1891  -211276
1892   -43679
1893   174130
1894   141917
1895   -82801
1896  -185276
1897   -42836
1898   148077
1899   153912
1900   -44425
1901  -197079
1902   -71093
1903   169652
1904   163986
1905   -66861
1906  -186053
1907   -55764
1908   138777
1909   153256
1910   -38464
1911  -189543
1912   -83909
1913   139718
1914   167819
1915   -40380
1916  -197102
1917   -80912
1918   147399
1919   161913
1920   -36523
1921  -174245
1922   -83904
1923   123056
1924   182357
1925   -15039
1926  -201824
1927   -94860
1928   145718
1929   169556
1930   -30104
1931  -175357
1932   -95665
1933   110785
1934   177938
1935    -9253
1936  -193731
1937  -111015
1938   120279
1939   182956
1940    -6499
1941  -185026
1942  -103427
1943   115354
1944   172623
1945     3774
1946  -164967
1947  -118074
1948    94150
1949   190840
1950    19206
1951  -181794
1952  -122640
1953   105945
1954   178237
1955    11414
1956  -165173
1957  -123282
1958    79683
1959   177221
1960    36355
1961  -167707
1962  -146280
1963    88732
1964   199262
1965    21720
1966  -170263
1967  -119046
1968    77036
1969   173899
1970    47683
1971  -157724
1972  -154671
1973    74168
1974   200118
1975    39099
1976  -166425
1977  -137928
1978    69691
1979   184944
1980    49488
1981  -153201
1982  -147185
1983    57278
1984   188742
1985    66766
1986  -154107
1987  -160590
1988    61371
1989   192272
1990    53992
1991  -148461
1992  -148170
1993    40546
1994   176962
1995    76265
1996  -138808
1997  -168532
1998    40891
1999   192296
2000    76656
2001  -138016
2002  -156858
2003    39015
2004   178421
2005    80990
2006  -118687
2007  -164878
2008    16078
2009   191403
2010    98013
2011  -137214
2012  -173642
2013    27504
2014   174389
2015    80811
2016  -117038
2017  -169474
2018     2167
2019   180949
2020   108648
2021  -118661
2022  -180242
2023    10726
2024   189758
2025   104552
2026  -119374
2027  -167251
2028     7646
2029   167765
2030   114961
2031   -91779
2032  -188015
2033   -17414
2034   188215
2035   119223
2036  -116540
2037  -176282
2038    -7975
2039   156553
2040   121494
2041   -82599
2042  -188813
2043   -25391
2044   175893
2045   128230
2046   -89232
2047  -177875
2048   -27472
2049   162165
2050   131939
2051   -78357
2052  -178002
2053   -31729
2054   155168
2055   136917
2056   -62387
2057  -184146
2058   -53043
2059   161955
2060   146389
2061   -76266
2062  -186028
2063   -38819
2064   146942
2065   135700
2066   -48562
2067  -181312
2068   -76297
2069   152483
2070   168965
2071   -67805
2072  -196482
2073   -45757
2074   145581
2075   140281
2076   -33298
2077  -174560
2078   -86054
2079   145010
2080   178010
2081   -49787
2082  -192089
2083   -63587
2084   132125
2085   154935
2086   -24940
2087  -184243
2088   -86728
2089   131841
2090   159091
2091   -26937
2092  -174520
2093   -97667
2094   114056
2095   178734
2096   -17062
2097  -189571
2098   -82678
2099   124023
2100   154308
2101    -2034
2102  -159345
2103  -113566
2104   105000
2105   186199
2106    -4374
2107  -184553
2108  -100452
2109   111250
2110   165222
2111     5679
2112  -162672
2113  -118116
2114    93316
2115   182758
2116    12137
2117  -178109
2118  -123736
2119   100945
2120   179682
2121     9405
2122  -165458
2123  -115813
2124    85958
2125   174461
2126    31616
2127  -158032
2128  -135854
2129    80499
2130   194370
2131    32708
2132  -168762
2133  -121269
2134    83324
2135   166988
2136    38368
2137  -140581
2138  -143252
2139    56157
2140   189042
2141    47811
2142  -162905
2143  -139092
2144    64653
2145   167503
2146    51978
2147  -140813
2148  -149152
2149    56422
2150   180829
2151    55459
2152  -133374
2153  -143673
2154    41689
2155   184743
2156    75237
2157  -146792
2158  -149999
2159    56021
2160   166888
2161    61129
2162  -114433
2163  -162043
2164    15276
2165   190962
2166    84662
2167  -150405
2168  -156205
2169    43940
2170   161055
2171    74688
2172  -107972
2173  -163069
2174     7798
2175   185053
2176   100139
2177  -126392
2178  -163380
2179    24258
2180   172501
2181    89620
2182  -109608
2183  -161148
2184     5677
2185   163084
2186   102486
2187  -102942
2188  -172563
2189    -6737
2190   171349
2191   107411
2192  -106930
2193  -169661
2194     1825
2195   159077
2196   104117
2197   -86174
2198  -166797
2199   -20333
2200   163357
2201   122865
2202   -92618
2203  -175535
2204   -13620
2205   160111
2206   114274
2207   -81048
2208  -170056
2209   -26200
2210   159105
2211   123935
2212   -76448
2213  -172358
2214   -39628
2215   157835
2216   138128
2217   -81983
2218  -179618
2219   -25444
2220   146988
2221   119466
2222   -52701
2223  -173042
2224   -67055
2225   157319
2226   155023
2227   -78515
2228  -176174
2229   -27574
2230   132680
2231   130219
2232   -31523
2233  -172891
2234   -74214
2235   150651
2236   152557
2237   -60824
2238  -168995
2239   -57023
2240   117220
2241   149970
2242   -31622
2243  -185594
2244   -70602
2245   138317
2246   139114
2247   -36183
2248  -157019
2249   -86250
2250   114693
2251   171848
2252   -26063
2253  -187319
2254   -67702
2255   132429
2256   139627
2257   -15073
2258  -155329
2259  -104006
2260   111142
2261   179192
2262   -22959
2263  -184189
2264   -79636
2265   112301
2266   147300
2267       30
2268  -159235
2269  -115470
2270   105197
2271   181394
2272    -9195
2273  -168757
2274   -93412
2275    94104
2276   162627
2277    16105
2278  -165111
2279  -113412
2280   100627
2281   163970
2282     7909
2283  -147129
2284  -118507
2285    72371
2286   182331
2287    24512
2288  -173419
2289  -107013
2290    91422
2291   146772
2292    30920
2293  -133641
2294  -141327
2295    66629
2296   190987
2297    25731
2298  -162307
2299  -108901
2300    68240
2301   153523
2302    55581
2303  -140986
2304  -151300
2305    71221
2306   182154
2307    28214
2308  -138839
2309  -125660
2310    41163
2311   173063
2312    69718
2313  -150845
2314  -147288
2315    69704
2316   164076
2317    45102
2318  -114261
2319  -145512
2320    20550
2321   188645
2322    77640
2323  -156009
2324  -141675
2325    56378
2326   147488
2327    61388
2328   -98181
2329  -159417
2330     8708
2331   189292
2332    82498
2333  -142693
2334  -137359
2335    37127
2336   144305
2337    85961
2338   -94995
2339  -168779
2340    10852
2341   180557
2342    77776
2343  -116635
2344  -139304
2345     3744
2346   147888
2347   109533
2348  -104361
2349  -177852
2350    18556
2351   166614
2352    76978
2353   -88547
2354  -147631
2355   -22916
2356   164363
2357   126885
2358  -110389
2359  -173576
2360    13267
2361   149715
2362    90331
2363   -70381
2364  -163706
2365   -37036
2366   166031
2367   124389
2368   -98229
2369  -165168
2370   -13413
2371   140730
2372   117271
2373   -66395
2374  -172170
2375   -28568
2376   155801
2377   117388
2378   -69310
2379  -153782
2380   -43277
2381   136834
2382   136936
2383   -68759
2384  -175896
2385   -29230
2386   138128
2387   111418
2388   -49052
2389  -155889
2390   -63656
2391   135714
2392   148247
2393   -62343
2394  -171665
2395   -36469
2396   126217
2397   125218
2398   -28798
2399  -161745
2400   -73426
2401   138772
2402   149019
2403   -50618
2404  -164174
2405   -57900
2406   110296
2407   144143
2408   -22878
2409  -177678
2410   -77978
2411   133704
2412   140810
2413   -34896
2414  -148719
2415   -82956
2416   100749
2417   166793
2418   -15108
2419  -180957
2420   -71295
2421   122931
2422   133955
2423   -12511
2424  -138762
2425  -101857
2426    93817
2427   172200
2428   -12907
2429  -171147
2430   -76852
2431    99903
2432   139243
2433     9791
2434  -144872
2435  -107792
2436    94186
2437   164317
2438    -3578
2439  -153328
2440   -95090
2441    79959
2442   153174
2443    20531
2444  -154141
2445  -110003
2446    89859
2447   156615
2448    15131
2449  -140902
2450  -112801
2451    70979
2452   168133
2453    31277
2454  -150190
2455  -111555
2456    80653
2457   156715
2458    30847
2459  -134636
2460  -127654
2461    57305
2462   167072
2463    33257
2464  -146040
2465  -123517
2466    58320
2467   155930
2468    44523
2469  -131825
2470  -131085
2471    55266
2472   163556
2473    46035
2474  -122392
2475  -123984
2476    41613
2477   167502
2478    62512
2479  -132485
2480  -131073
2481    50722
2482   147169
2483    51542
2484  -110753
2485  -142977
2486    18713
2487   166926
2488    67847
2489  -133445
2490  -132030
2491    40395
2492   142381
2493    70673
2494   -96193
2495  -150302
2496    20545
2497   172529
2498    73397
2499  -114886
2500  -134020
2501    18578
2502   145870
2503    88895
2504  -103777
2505  -159505
2506    15464
2507   158231
2508    73967
2509   -95977
2510  -140302
2511    -6344
2512   150262
2513   102327
2514  -100117
2515  -154751
2516    11054
2517   146197
2518    82131
2519   -78623
2520  -143882
2521   -20946
2522   148478
2523   109252
2524   -92208
2525  -153211
2526    -2598
2527   138089
2528    93606
2529   -69257
2530  -147667
2531   -26192
2532   142574
2533   113377
2534   -77423
2535  -151605
2536   -18505
2537   134204
2538   111541
2539   -64928
2540  -157633
2541   -30834
2542   135488
2543   109501
2544   -62194
2545  -152937
2546   -41721
2547   130410
2548   129906
2549   -59189
2550  -160337
2551   -32415
2552   131355
2553   116401
2554   -43385
2555  -150070
2556   -55508
2557   129946
2558   136151
2559   -50819
2560  -158220
2561   -46765
2562   116243
2563   123253
2564   -36886
2565  -157646
2566   -63551
2567   119770
2568   128320
2569   -38067
2570  -144941
2571   -62931
2572   107723
2573   140997
2574   -25844
2575  -157960
2576   -61563
2577   114230
2578   128417
2579   -20793
2580  -138960
2581   -78721
2582    98337
2583   150806
2584   -17095
2585  -162414
2586   -74123
2587   103821
2588   131575
2589   -10878
2590  -141842
2591   -91532
2592    92039
2593   155872
2594    -2983
2595  -157808
2596   -84388
2597    95594
2598   141240
2599     5300
2600  -140283
2601  -101299
2602    88522
2603   158080
2604     5650
2605  -146793
2606   -95322
2607    78410
2608   147900
2609    17077
2610  -144162
2611  -111323
2612    81291
2613   152971
2614    11262
2615  -135045
2616  -103677
2617    61963
2618   152542
2619    33035
2620  -141600
2621  -114065
2622    73628
2623   152283
2624    24484
2625  -124376
2626  -109660
2627    53120
2628   155416
2629    42540
2630  -134228
2631  -122618
2632    56378
2633   152574
2634    40102
2635  -125619
2636  -122700
2637    45257
2638   152680
2639    50820
2640  -124333
2641  -129429
2642    40972
2643   156450
2644    58235
2645  -120141
2646  -131941
2647    40332
2648   155609
2649    60237
2650  -111957
2651  -134215
2652    24553
2653   152420
2654    71046
2655  -113823
2656  -142328
2657    26544
2658   151761
2659    67252
2660  -101582
2661  -135960
2662    11340
2663   149891
2664    82518
2665  -102963
2666  -140198
2667    15922
2668   146050
2669    78988
2670   -89760
2671  -141765
2672     1791
2673   147806
2674    86210
2675   -96225
2676  -140860
2677    -1747
2678   136310
2679    96762
2680   -83080
2681  -153585
2682    -3594
2683   147270
2684    88629
2685   -81297
2686  -138306
2687   -17878
2688   134740
2689   114125
2690   -73957
2691  -160014
2692   -12002
2693   141228
2694    98153
2695   -68409
2696  -143319
2697   -34509
2698   130639
2699   120561
2700   -67009
2701  -157460
2702   -23921
2703   131342
2704   106570
2705   -52743
2706  -146576
2707   -44087
2708   129466
2709   122420
2710   -58083
2711  -147471
2712   -35694
2713   118218
2714   118289
2715   -38984
2716  -153880
2717   -51530
2718   126833
2719   118266
2720   -51832
2721  -140558
2722   -49615
2723   103628
2724   128687
2725   -28704
2726  -159023
2727   -57993
2728   122344
2729   121699
2730   -35429
2731  -139043
2732   -64214
2733   101038
2734   140626
2735   -24295
2736  -155497
2737   -62956
2738   107570
2739   127794
2740   -16461
2741  -144155
2742   -79583
2743   102296
2744   139547
2745   -19643
2746  -142699
2747   -72437
2748    87329
2749   136484
2750     4018
2751  -148543
2752   -87849
2753   101267
2754   137008
2755   -10892
2756  -130761
2757   -82954
2758    73671
2759   145899
2760    10785
2761  -149748
2762   -90216
2763    92170
2764   132629
2765     2243
2766  -124550
2767   -96994
2768    69879
2769   150827
2770    12666
2771  -141214
2772   -89494
2773    72880
2774   132794
2775    25715
2776  -123852
2777  -113826
2778    69639
2779   154768
2780    13978
2781  -130248
2782   -91948
2783    51328
2784   136306
2785    48400
2786  -131254
2787  -127193
2788    69453
2789   151974
2790    18178
2791  -115691
2792  -102919
2793    33305
2794   147037
2795    60235
2796  -129923
2797  -125860
2798    61872
2799   141321
2800    36376
2801  -100282
2802  -119777
2803    25948
2804   156053
2805    56807
2806  -126165
2807  -117690
2808    42238
2809   128718
2810    58678
2811   -96991
2812  -139155
2813    26653
2814   158994
2815    52836
2816  -112515
2817  -109700
2818    21026
2819   128814
2820    80159
2821   -96726
2822  -145604
2823    27031
2824   152779
2825    55740
2826   -94123
2827  -118766
2828    -1767
2829   134313
2830    93393
2831   -98328
2832  -146463
2833    18114
2834   138364
2835    72377
2836   -75990
2837  -136088
2838   -13385
2839   146512
2840    95695
2841   -94893
2842  -137678
2843     3736
2844   121915
2845    92512
2846   -62807
2847  -151739
2848   -17880
2849   150876
2850    89345
2851   -84856
2852  -125983
2853   -15805
2854   111987
2855   109324
2856   -58559
2857  -159108
2858   -16843
2859   142495
2860    86894
2861   -63748
2862  -122689
2863   -38604
2864   115330
2865   122114
2866   -63621
2867  -155778
2868   -18593
2869   123344
2870    93554
2871   -41124
2872  -134721
2873   -55555
2874   125459
2875   125153
2876   -63197
2877  -141565
2878   -28713
2879   100567
2880   113688
2881   -22141
2882  -150576
2883   -61337
2884   129127
2885   120272
2886   -51330
2887  -127715
2888   -50403
2889    87116
2890   131932
2891   -14505
2892  -159248
2893   -61483
2894   121190
2895   114290
2896   -30867
2897  -124761
2898   -72418
2899    87143
2900   141179
2901   -18291
2902  -153001
2903   -57642
2904   100726
2905   113283
2906    -7973
2907  -126274
2908   -87066
2909    92002
2910   141543
2911   -20803
2912  -137446
2913   -61722
2914    79127
2915   122997
2916    13622
2917  -136333
2918   -94651
2919    94852
2920   136381
2921   -13134
2922  -123576
2923   -77558
2924    59444
2925   137812
2926    23726
2927  -142752
2928   -97390
2929    86827
2930   129945
2931     4832
2932  -113288
2933   -99463
2934    56345
2935   149747
2936    24198
2937  -136395
2938   -91393
2939    68332
2940   126938
2941    30940
2942  -114683
2943  -115666
2944    59208
2945   150610
2946    17294
2947  -124996
2948   -89428
2949    45456
2950   128259
2951    49581
2952  -118799
2953  -121688
2954    59946
2955   141296
2956    23283
2957  -105569
2958  -100210
2959    29869
2960   140179
2961    57660
2962  -118714
2963  -117222
2964    51184
2965   130208
2966    38929
2967   -93265
2968  -117902
2969    21797
2970   146569
2971    55533
2972  -113967
2973  -113745
2974    31178
2975   124805
2976    64555
2977   -90120
2978  -136184
2979    20161
2980   149847
2981    55349
2982  -100603
2983  -108912
2984     9103
2985   124181
2986    84567
2987   -90644
2988  -143527
2989    18863
2990   142617
2991    59274
2992   -85185
2993  -116388
2994    -4316
2995   129611
2996    87785
2997   -90541
2998  -134564
2999    12874
3000   125194
3001    73142
3002   -65283
3003  -129351
3004   -12693
3005   138522
3006    86123
3007   -88129
3008  -123444
3009    -2450
3010   110311
3011    90482
3012   -57087
3013  -143848
3014   -17466
3015   136978
3016    84731
3017   -72016
3018  -119196
3019   -24454
3020   110531
3021   109959
3022   -55003
3023  -148012
3024   -20297
3025   126122
3026    89828
3027   -51917
3028  -127333
3029   -42798
3030   114818
3031   115757
3032   -55912
3033  -142228
3034   -29008
3035   108034
3036   102096
3037   -34226
3038  -136695
3039   -50790
3040   119488
3041   114096
3042   -51823
3043  -128317
3044   -35317
3045    93368
3046   113392
3047   -22557
3048  -143083
3049   -55594
3050   115620
3051   109352
3052   -40851
3053  -122121
3054   -53641
3055    85900
3056   123959
3057   -19630
3058  -144364
3059   -54195
3060   104487
3061   109797
3062   -18217
3063  -120383
3064   -71716
3065    88148
3066   133579
3067   -18616
3068  -137887
3069   -58808
3070    85525
3071   115708
3072     2864
3073  -129309
3074   -89692
3075    90167
3076   134210
3077   -17603
3078  -127171
3079   -69001
3080    67668
3081   126669
3082    16693
3083  -133279
3084   -90061
3085    88153
3086   128743
3087    -3121
3088  -116081
3089   -82606
3090    59934
3091   134392
3092    18145
3093  -130789
3094   -86865
3095    72984
3096   120513
3097    15423
3098  -111959
3099   -96396
3100    57112
3101   138660
3102    18504
3103  -123856
3104   -86123
3105    57412
3106   122593
3107    32524
3108  -108696
3109  -107774
3110    53935
3111   138176
3112    24309
3113  -113686
3114   -94050
3115    43293
3116   128025
3117    44440
3118  -108912
3119  -114634
3120    46247
3121   134417
3122    35648
3123  -102492
3124  -106256
3125    30730
3126   135506
3127    52936
3128  -107434
3129  -114559
3130    36666
3131   129366
3132    50494
3133   -94758
3134  -117003
3135    23985
3136   136395
3137    52782
3138  -100998
3139  -108370
3140    22765
3141   121865
3142    64161
3143   -88690
3144  -123247
3145    20559
3146   132307
3147    57049
3148   -89204
3149  -110631
3150     9811
3151   123956
3152    74071
3153   -85412
3154  -124365
3155    11488
3156   125358
3157    66993
3158   -76958
3159  -121545
3160    -1609
3161   125830
3162    80311
3163   -78529
3164  -125787
3165     -768
3166   119740
3167    80064
3168   -66298
3169  -129376
3170   -12240
3171   125836
3172    86281
3173   -69199
3174  -124920
3175   -14256
3176   114180
3177    91179
3178   -58531
3179  -132873
3180   -20544
3181   121163
3182    90775
3183   -60004
3184  -124559
3185   -22621
3186   110901
3187    97169
3188   -52939
3189  -131659
3190   -26962
3191   112883
3192    97705
3193   -50580
3194  -126476
3195   -32053
3196   108438
3197   100910
3198   -44659
3199  -128394
3200   -37001
3201   103284
3202   103964
3203   -38313
3204  -129545
3205   -42239
3206   105459
3207   106297
3208   -34273
3209  -128073
3210   -47325
3211    98644
3212   111877
3213   -28254
3214  -130448
3215   -52568
3216    95736
3217   111276
3218   -22247
3219  -128871
3220   -59301
3221    92996
3222   113223
3223   -20671
3224  -124649
3225   -61330
3226    84745
3227   119511
3228    -9310
3229  -127202
3230   -65779
3231    87945
3232   116721
3233   -10831
3234  -118890
3235   -69442
3236    75156
3237   121426
3238    -3515
3239  -125855
3240   -71438
3241    77377
3242   115611
3243     -595
3244  -116693
3245   -78847
3246    70266
3247   123228
3248     5092
3249  -118549
3250   -76828
3251    68489
3252   121504
3253    12822
3254  -114998
3255   -85982
3256    64786
3257   122870
3258    13562
3259  -112792
3260   -86494
3261    55471
3262   123461
3263    23697
3264  -113326
3265   -93362
3266    55941
3267   123222
3268    22221
3269  -106094
3270   -95275
3271    45795
3272   126411
3273    32718
3274  -107189
3275   -96450
3276    45888
3277   123706
3278    33135
3279   -99520
3280  -100315
3281    38631
3282   126254
3283    37718
3284   -99947
3285   -97787
3286    34267
3287   121715
3288    46421
3289   -98377
3290  -105896
3291    33524
3292   121477
3293    42398
3294   -90924
3295  -103463
3296    21141
3297   121794
3298    55335
3299   -96299
3300  -109330
3301    26821
3302   120215
3303    53350
3304   -80510
3305  -110546
3306    15361
3307   125894
3308    62729
3309   -84745
3310  -110108
3311    13255
3312   117598
3313    63763
3314   -76876
3315  -118807
3316     5139
3317   120848
3318    63274
3319   -76703
3320  -115327
3321       63
3322   114209
3323    75202
3324   -71589
3325  -118688
3326     1873
3327   117431
3328    73288
3329   -64944
3330  -112326
3331    -8622
3332   113453
3333    81634
3334   -67530
3335  -121314
3336    -7499
3337   110448
3338    78089
3339   -60170
3340  -118515
3341   -16545
3342   109706
3343    84980
3344   -57610
3345  -119439
3346   -18218
3347   106063
3348    88900
3349   -51313
3350  -122749
3351   -22877
3352   106634
3353    89156
3354   -47878
3355  -119907
3356   -33021
3357    99655
3358    99128
3359   -42538
3360  -125396
3361   -29995
3362   101342
3363    93344
3364   -33705
3365  -118050
3366   -41660
3367    98344
3368   103403
3369   -36171
3370  -122041
3371   -40463
3372    91765
3373    99720
3374   -27651
3375  -124401
3376   -49938
3377    93552
3378    98776
3379   -30064
3380  -116298
3381   -49451
3382    84922
3383   111065
3384   -17397
3385  -121796
3386   -49362
3387    92303
3388   105374
3389   -16894
3390  -111230
3391   -60434
3392    77222
3393   114905
3394   -14400
3395  -124377
3396   -59153
3397    77299
3398   104959
3399    -7224
3400  -114264
3401   -72870
3402    72644
3403   118129
3404     -647
3405  -114276
3406   -64800
3407    71329
3408   115756
3409     9530
3410  -111620
3411   -77846
3412    69255
3413   117606
3414     5091
3415  -110130
3416   -79314
3417    56089
3418   116777
3419    14451
3420  -114938
3421   -85160
3422    61567
3423   115550
3424    14402
3425  -102712
3426   -84712
3427    50065
3428   123691
3429    23979
3430  -108282
3431   -85541
3432    53315
3433   117110
3434    25384
3435  -100973
3436   -92093
3437    43856
3438   121639
3439    27630
3440  -102726
3441   -91192
3442    38530
3443   118718
3444    38769
3445   -99690
3446   -99136
3447    40371
3448   117422
3449    35681
3450   -90859
3451   -96988
3452    27131
3453   120341
3454    49535
3455   -94565
3456  -103455
3457    28453
3458   114551
3459    47234
3460   -80914
3461  -105034
3462    18828
3463   120214
3464    55183
3465   -85232
3466  -103581
3467    17521
3468   112362
3469    59137
3470   -78241
3471  -111526
3472    11309
3473   118800
3474    56995
3475   -76693
3476  -105198
3477     6320
3478   111564
3479    68234
3480   -73900
3481  -114344
3482     7862
3483   115532
3484    62344
3485   -68542
3486  -106214
3487    -4880
3488   111199
3489    75657
3490   -69670
3491  -116393
3492     -767
3493   108149
3494    69884
3495   -59653
3496  -111195
3497   -15381
3498   109186
3499    81382
3500   -60801
3501  -115162
3502   -12911
3503   102291
3504    80995
3505   -50190
3506  -116702
3507   -21273
3508   104828
3509    83099
3510   -47845
3511  -113331
3512   -27252
3513    97625
3514    87666
3515   -43231
3516  -117531
3517   -26955
3518    98886
3519    87823
3520   -39296
3521  -112029
3522   -32828
3523    95414
3524    94949
3525   -37231
3526  -116533
3527   -35781
3528    92322
3529    93639
3530   -33986
3531  -115410
3532   -40671
3533    90976
3534    94691
3535   -29825
3536  -113248
3537   -43571
3538    85701
3539   102117
3540   -22996
3541  -115354
3542   -46328
3543    85904
3544    99133
3545   -18648
3546  -111316
3547   -54318
3548    75197
3549   105283
3550   -12276
3551  -115479
3552   -55271
3553    78186
3554   101163
3555    -8765
3556  -109089
3557   -63622
3558    70664
3559   109856
3560    -4498
3561  -112609
3562   -62196
3563    69781
3564   107628
3565     1439
3566  -107284
3567   -69446
3568    68633
3569   109981
3570      760
3571  -106557
3572   -69986
3573    62154
3574   111499
3575     8745
3576  -107028
3577   -74810
3578    60621
3579   109153
3580     7545
3581  -100798
3582   -74744
3583    53067
3584   112358
3585    17294
3586  -103435
3587   -78846
3588    51427
3589   110436
3590    19437
3591   -97398
3592   -83589
3593    44310
3594   112790
3595    25410
3596   -97101
3597   -87406
3598    41235
3599   112264
3600    30443
3601   -93772
3602   -89282
3603    37196
3604   112396
3605    36477
3606   -89180
3607   -92081
3608    32632
3609   113270
3610    39102
3611   -88382
3612   -93452
3613    31026
3614   111679
3615    39635
3616   -85542
3617   -96127
3618    24508
3619   111865
3620    45618
3621   -84051
3622   -96411
3623    22103
3624   110598
3625    47372
3626   -79509
3627   -97908
3628    16712
3629   110776
3630    52810
3631   -77128
3632   -99251
3633    13236
3634   108799
3635    55671
3636   -73690
3637  -105174
3638     6606
3639   106188
3640    57910
3641   -69543
3642  -103513
3643     1081
3644   103693
3645    65263
3646   -65363
3647  -106901
3648    -2315
3649   105899
3650    67998
3651   -60496
3652  -105665
3653    -7846
3654   102025
3655    73759
3656   -57009
3657  -109111
3658   -10607
3659   101957
3660    72124
3661   -55147
3662  -107730
3663   -15094
3664    97514
3665    78362
3666   -50524
3667  -111165
3668   -18396
3669    99754
3670    77443
3671   -47173
3672  -106367
3673   -22456
3674    95288
3675    83446
3676   -42776
3677  -110301
3678   -23151
3679    92966
3680    82260
3681   -37895
3682  -109239
3683   -32880
3684    90007
3685    87972
3686   -38432
3687  -108747
3688   -32641
3689    83550
3690    90107
3691   -25230
3692  -110985
3693   -42974
3694    85743
3695    93950
3696   -26899
3697  -106386
3698   -41418
3699    78323
3700    93866
3701   -17309
3702  -110613
3703   -49412
3704    80846
3705    95399
3706   -19170
3707  -105060
3708   -49604
3709    74003
3710    98543
3711   -12970
3712  -110019
3713   -53129
3714    74559
3715    94857
3716    -9892
3717  -102602
3718   -59123
3719    70134
3720   104488
3721    -8568
3722  -106983
3723   -56208
3724    67915
3725    96977
3726     -907
3727  -100431
3728   -66860
3729    65215
3730   106296
3731    -1615
3732  -101409
3733   -62413
3734    56549
3735   102626
3736    10688
3737  -100959
3738   -73986
3739    57019
3740   103747
3741     9074
3742   -94037
3743   -73051
3744    47923
3745   107589
3746    17806
3747   -99544
3748   -74988
3749    48663
3750   100820
3751    20273
3752   -88301
3753   -83643
3754    42063
3755   111155
3756    22573
3757   -95678
3758   -76885
3759    42501
3760   100239
3761    30268
3762   -86746
3763   -89047
3764    39374
3765   111420
3766    25764
3767   -88851
3768   -81290
3769    31540
3770   103228
3771    36967
3772   -86905
3773   -93193
3774    33216
3775   107543
3776    33875
3777   -79591
3778   -86915
3779    20555
3780   107372
3781    45876
3782   -82609
3783   -93362
3784    24822
3785   103716
3786    44266
3787   -69419
3788   -93669
3789    10149
3790   109123
3791    51352
3792   -79383
3793   -94874
3794    13343
3795    96330
3796    54478
3797   -64073
3798  -101248
3799     5500
3800   109862
3801    54432
3802   -69697
3803   -92666
3804     3050
3805    96949
3806    63892
3807   -61347
3808  -105331
3809     4278
3810   102167
3811    57054
3812   -59299
3813   -97391
3814    -8642
3815    97116
3816    69584
3817   -59928
3818  -104656
3819    -3116
3820    97222
3821    64564
3822   -49398
3823  -101186
3824   -16425
3825    98611
3826    74564
3827   -53805
3828  -102440
3829   -11813
3830    89337
3831    73674
3832   -40923
3833  -105063
3834   -23176
3835    94651
3836    78143
3837   -44592
3838  -100108
3839   -22927
3840    82981
3841    83432
3842   -35085
3843  -106388
3844   -28389
3845    87914
3846    78169
3847   -33132
3848   -99674
3849   -36523
3850    81642
3851    89636
3852   -31451
3853  -105997
3854   -30701
3855    80879
3856    82138
3857   -23218
3858  -101812
3859   -43987
3860    80990
3861    91114
3862   -28537
3863  -103294
3864   -36889
3865    73824
3866    87190
3867   -14855
3868  -104731
3869   -48695
3870    77606
3871    91106
3872   -20897
3873   -98552
3874   -46498
3875    66087
3876    96159
3877    -7330
3878  -103052
3879   -52754
3880    70197
3881    91847
3882    -8069
3883   -94765
3884   -58281
3885    60586
3886   100805
3887    -2805
3888  -100893
3889   -56406
3890    60734
3891    94057
3892     3487
3893   -93476
3894   -68080
3895    56349
3896   102550
3897     3092
3898   -96178
3899   -60791
3900    51828
3901    96171
3902    10990
3903   -94119
3904   -70586
3905    52444
3906   101859
3907     8035
3908   -92127
3909   -68251
3910    45107
3911   100686
3912    18123
3913   -93386
3914   -75536
3915    48174
3916    98396
3917    17931
3918   -85064
3919   -78100
3920    40009
3921   105740
3922    22643
3923   -88455
3924   -75321
3925    36505
3926    96828
3927    29813
3928   -80491
3929   -84609
3930    30701
3931   104982
3932    29306
3933   -82373
3934   -80342
3935    25583
3936    99258
3937    39432
3938   -79761
3939   -88473
3940    25778
3941   101905
3942    36844
3943   -74867
3944   -87077
3945    16231
3946   101634
3947    45067
3948   -77280
3949   -89668
3950    20796
3951    97378
3952    44112
3953   -68323
3954   -91989
3955    12099
3956   102423
3957    49200
3958   -72930
3959   -90474
3960    12790
3961    96152
3962    53745
3963   -62586
3964   -96860
3965     6263
3966   101073
3967    53316
3968   -64691
3969   -92145
3970      786
3971    92422
3972    61505
3973   -57103
3974   -99810
3975    -1462
3976    96661
3977    61053
3978   -53024
3979   -94419
3980   -10552
3981    92867
3982    68599
3983   -52381
3984   -98950
3985    -7791
3986    89109
3987    67745
3988   -44671
3989   -98463
3990   -19440
3991    91549
3992    72396
3993   -48294
3994   -98663
3995   -15234
3996    84236
3997    73940
3998   -37309
3999  -101920
4000   -22461
4001    89284
4002    74712
4003   -38766
4004   -96084
4005   -24444
4006    81598
4007    80444
4008   -33113
4009  -103610
4010   -27114
4011    83578
4012    77092
4013   -30052
4014   -99593
4015   -35714
4016    78159
4017    85628
4018   -28186
4019  -101056
4020   -33665
4021    75915
4022    82523
4023   -18015
4024   -96854
4025   -45064
4026    74435
4027    89211
4028   -20925
4029   -98057
4030   -42294
4031    66504
4032    86379
4033   -11213
4034   -96301
4035   -50525
4036    69259
4037    88399
4038   -13323
4039   -93420
4040   -49507
4041    61003
4042    92180
4043    -3429
4044   -97274
4045   -54010
4046    65113
4047    89679
4048    -4226
4049   -90901
4050   -58885
4051    55852
4052    96440
4053      -43
4054   -96569
4055   -57167
4056    57896
4057    90133
4058     5605
4059   -89119
4060   -66087
4061    51628
4062    98388
4063     5383
4064   -91779
4065   -59886
4066    48322
4067    93013
4068    14800
4069   -86345
4070   -68954
4071    45400
4072    95841
4073    13248
4074   -84132
4075   -70013
4076    38472
4077    95994
4078    23062
4079   -83664
4080   -73859
4081    39473
4082    95298
4083    22208
4084   -77674
4085   -73569
4086    30300
4087    97814
4088    29337
4089   -82682
4090   -75985
4091    32062
4092    93332
4093    27507
4094   -73873
4095   -79095
4096    25338
4097    98617
4098    31600
4099   -77531
4100   -78851
4101    26498
4102    93861
4103    37531
4104   -72729
4105   -84690
4106    21283
4107    97936
4108    38580
4109   -71129
4110   -81179
4111    15085
4112    92747
4113    45689
4114   -67684
4115   -88525
4116    15329
4117    92617
4118    43687
4119   -62632
4120   -85162
4121     5968
4122    93760
4123    51859
4124   -62134
4125   -89034
4126     8299
4127    90074
4128    50734
4129   -55693
4130   -88178
4131     -965
4132    92164
4133    56195
4134   -56582
4135   -89111
4136    -1637
4137    88406
4138    58769
4139   -50459
4140   -93213
4141    -5688
4142    90156
4143    59014
4144   -50268
4145   -88947
4146    -9435
4147    85499
4148    64323
4149   -48197
4150   -95607
4151   -10566
4152    86931
4153    62452
4154   -43840
4155   -90875
4156   -17258
4157    82454
4158    71275
4159   -39500
4160   -95422
4161   -15850
4162    81523
4163    68295
4164   -33232
4165   -91294
4166   -25248
4167    80159
4168    74927
4169   -34021
4170   -94382
4171   -25391
4172    73781
4173    73863
4174   -27650
4175   -94105
4176   -32660
4177    75449
4178    77334
4179   -27082
4180   -90519
4181   -32475
4182    69916
4183    80724
4184   -20165
4185   -96370
4186   -35261
4187    72677
4188    78912
4189   -20330
4190   -89710
4191   -41064
4192    66173
4193    85152
4194   -17678
4195   -96010
4196   -41983
4197    66214
4198    81655
4199   -11238
4200   -91002
4201   -46825
4202    64194
4203    88103
4204    -8830
4205   -89764
4206   -46572
4207    58858
4208    85639
4209    -3507
4210   -90134
4211   -52912
4212    57938
4213    86279
4214    -2692
4215   -86877
4216   -54229
4217    50837
4218    89250
4219     4416
4220   -87318
4221   -58073
4222    53612
4223    87507
4224     5970
4225   -80780
4226   -59852
4227    44143
4228    91252
4229    10969
4230   -86524
4231   -61970
4232    46195
4233    87756
4234    13225
4235   -79740
4236   -67056
4237    40028
4238    93415
4239    14800
4240   -81714
4241   -65888
4242    37458
4243    90927
4244    22087
4245   -78227
4246   -72730
4247    36997
4248    93318
4249    21629
4250   -76592
4251   -70625
4252    27715
4253    91959
4254    29099
4255   -76659
4256   -77209
4257    30674
4258    90454
4259    28805
4260   -70097
4261   -75446
4262    20468
4263    93166
4264    36820
4265   -70093
4266   -77005
4267    21962
4268    88222
4269    36928
4270   -64122
4271   -80836
4272    14670
4273    90239
4274    38437
4275   -65934
4276   -79591
4277    12253
4278    84726
4279    43021
4280   -60316
4281   -85204
4282    10354
4283    90343
4284    42597
4285   -59494
4286   -80263
4287     5540
4288    85722
4289    51618
4290   -57818
4291   -86998
4292     6307
4293    88266
4294    48508
4295   -53793
4296   -83413
4297    -3009
4298    85728
4299    56858
4300   -52484
4301   -87595
4302     -659
4303    82726
4304    54947
4305   -47315
4306   -87852
4307    -9174
4308    84280
4309    59528
4310   -46855
4311   -85504
4312   -10373
4313    78298
4314    62800
4315   -37858
4316   -90312
4317   -14558
4318    81644
4319    61859
4320   -39038
4321   -86089
4322   -17820
4323    74852
4324    66877
4325   -33799
4326   -91015
4327   -21088
4328    77502
4329    65263
4330   -34114
4331   -86655
4332   -25373
4333    74213
4334    72727
4335   -28765
4336   -89406
4337   -24364
4338    73536
4339    70611
4340   -25226
4341   -88003
4342   -30635
4343    71053
4344    75541
4345   -24984
4346   -88919
4347   -32524
4348    66717
4349    75612
4350   -18395
4351   -89503
4352   -39191
4353    66328
4354    77646
4355   -17848
4356   -85679
4357   -39651
4358    59394
4359    80442
4360    -9334
4361   -87580
4362   -42235
4363    61903
4364    77653
4365    -8945
4366   -83659
4367   -45939
4368    55405
4369    81685
4370    -3943
4371   -86128
4372   -46908
4373    54158
4374    80432
4375    -2178
4376   -83213
4377   -52549
4378    51629
4379    85329
4380      -33
4381   -83508
4382   -52804
4383    49410
4384    84189
4385     6348
4386   -82198
4387   -57473
4388    47998
4389    87601
4390     5031
4391   -80788
4392   -57696
4393    41239
4394    85329
4395    12096
4396   -80418
4397   -64001
4398    41883
4399    87092
4400    12224
4401   -76311
4402   -61393
4403    35211
4404    87620
4405    20637
4406   -75746
4407   -65590
4408    33874
4409    84550
4410    22195
4411   -71917
4412   -68114
4413    28425
4414    86880
4415    25886
4416   -71389
4417   -68478
4418    26930
4419    83490
4420    28030
4421   -67137
4422   -71878
4423    23986
4424    88775
4425    31312
4426   -68001
4427   -71368
4428    19779
4429    85109
4430    34771
4431   -67022
4432   -77371
4433    17702
4434    86667
4435    34986
4436   -64281
4437   -77276
4438    12379
4439    86405
4440    41212
4441   -62098
4442   -79073
4443    11955
4444    84289
4445    43318
4446   -55861
4447   -79393
4448     7842
4449    85634
4450    46152
4451   -55886
4452   -80323
4453     5404
4454    81016
4455    48621
4456   -50136
4457   -81531
4458     -380
4459    81275
4460    51072
4461   -48413
4462   -80684
4463    -1514
4464    76805
4465    54790
4466   -44981
4467   -82896
4468    -5701
4469    80098
4470    55669
4471   -42889
4472   -83265
4473    -9942
4474    76154
4475    58339
4476   -42456
4477   -85710
4478   -10751
4479    77223
4480    60514
4481   -37039
4482   -83768
4483   -15974
4484    76246
4485    63431
4486   -35645
4487   -85166
4488   -16766
4489    71506
4490    64649
4491   -30938
4492   -84669
4493   -23089
4494    73430
4495    66586
4496   -29843
4497   -83015
4498   -24114
4499    66275
4500    69262
4501   -23585
4502   -86192
4503   -28247
4504    67886
4505    68958
4506   -21288
4507   -80857
4508   -31265
4509    63114
4510    72807
4511   -17276
4512   -83356
4513   -33842
4514    61739
4515    71492
4516   -15307
4517   -80938
4518   -38920
4519    59110
4520    75852
4521   -13174
4522   -83917
4523   -38890
4524    57332
4525    75512
4526    -7506
4527   -82491
4528   -45298
4529    56811
4530    79053
4531    -8346
4532   -81610
4533   -44382
4534    52186
4535    80491
4536        5
4537   -81965
4538   -48930
4539    50919
4540    80756
4541    -1148
4542   -78667
4543   -51390
4544    45238
4545    81104
4546     4316
4547   -79625
4548   -51520
4549    44957
4550    79503
4551     7699
4552   -73148
4553   -56579
4554    39900
4555    84005
4556     9654
4557   -75024
4558   -55135
4559    38594
4560    80740
4561    16514
4562   -71365
4563   -62777
4564    35694
4565    82208
4566    16367
4567   -70856
4568   -60787
4569    29647
4570    81554
4571    22325
4572   -69423
4573   -65424
4574    31046
4575    83272
4576    20979
4577   -67067
4578   -64863
4579    25451
4580    84291
4581    27293
4582   -68368
4583   -68167
4584    24993
4585    82585
4586    29433
4587   -61542
4588   -72072
4589    18188
4590    85453
4591    31155
4592   -63136
4593   -69859
4594    17171
4595    78774
4596    36368
4597   -56567
4598   -74685
4599    13542
4600    81270
4601    35576
4602   -56473
4603   -69719
4604     8747
4605    77475
4606    41844
4607   -52206
4608   -76013
4609     8259
4610    79114
4611    40761
4612   -48089
4613   -73331
4614      567
4615    77759
4616    48163
4617   -51411
4618   -77721
4619     3090
4620    76102
4621    45893
4622   -43799
4623   -80345
4624    -3942
4625    77992
4626    51146
4627   -45952
4628   -77793
4629    -2789
4630    73211
4631    53764
4632   -38518
4633   -80886
4634    -9856
4635    76443
4636    54793
4637   -40095
4638   -76491
4639   -11681
4640    70492
4641    59157
4642   -35116
4643   -81438
4644   -13679
4645    69887
4646    58490
4647   -32289
4648   -77267
4649   -20329
4650    65318
4651    62683
4652   -30793
4653   -80560
4654   -17302
4655    64076
4656    59846
4657   -23983
4658   -77915
4659   -25804
4660    65280
4661    65631
4662   -26308
4663   -78595
4664   -23834
4665    60316
4666    64181
4667   -17506
4668   -80449
4669   -30741
4670    63995
4671    67592
4672   -20756
4673   -78678
4674   -32008
4675    57753
4676    70748
4677   -15387
4678   -81592
4679   -34427
4680    59323
4681    70525
4682   -12145
4683   -75980
4684   -39011
4685    53839
4686    74805
4687    -9265
4688   -80298
4689   -36987
4690    51963
4691    69789
4692    -4643
4693   -75013
4694   -45180
4695    49477
4696    74992
4697    -6065
4698   -75404
4699   -41366
4700    44491
4701    73126
4702     2600
4703   -73727
4704   -49207
4705    44551
4706    75265
4707     2630
4708   -69948
4709   -48426
4710    39298
4711    76159
4712     8770
4713   -74252
4714   -52057
4715    42745
4716    75537
4717     8326
4718   -68797
4719   -54692
4720    35186
4721    79896
4722    11706
4723   -73281
4724   -55476
4725    36090
4726    76863
4727    15300
4728   -66425
4729   -60547
4730    32824
4731    81396
4732    16759
4733   -67744
4734   -56975
4735    28096
4736    75863
4737    21688
4738   -64136
4739   -63472
4740    27092
4741    78364
4742    22277
4743   -62218
4744   -60736
4745    21303
4746    75149
4747    28757
4748   -62930
4749   -64867
4750    20709
4751    74493
4752    27927
4753   -57057
4754   -67757
4755    14079
4756    77589
4757    31597
4758   -59343
4759   -68296
4760    13584
4761    75270
4762    35110
4763   -54285
4764   -71967
4765     9660
4766    79394
4767    37064
4768   -54508
4769   -68564
4770     7469
4771    76060
4772    41874
4773   -49881
4774   -74049
4775     5378
4776    76788
4777    40853
4778   -47704
4779   -72685
4780     1202
4781    73926
4782    46771
4783   -45648
4784   -73708
4785      963
4786    72037
4787    45345
4788   -40528
4789   -73986
4790    -6080
4791    73181
4792    49242
4793   -41526
4794   -74459
4795    -5014
4796    67457
4797    51198
4798   -34760
4799   -76174
4800   -11747
4801    69824
4802    53379
4803   -35096
4804   -73248
4805   -12090
4806    65830
4807    55826
4808   -30274
4809   -78189
4810   -15855
4811    66892
4812    58006
4813   -28620
4814   -76575
4815   -20681
4816    64323
4817    61572
4818   -28380
4819   -77703
4820   -20408
4821    63139
4822    59665
4823   -22957
4824   -75090
4825   -26504
4826    61997
4827    64426
4828   -21765
4829   -76170
4830   -27836
4831    57674
4832    63175
4833   -16669
4834   -76306
4835   -30852
4836    56610
4837    65335
4838   -16281
4839   -73785
4840   -30310
4841    53406
4842    65416
4843   -12022
4844   -73396
4845   -36138
4846    52393
4847    67536
4848    -9816
4849   -73641
4850   -37681
4851    48517
4852    70352
4853    -6275
4854   -74133
4855   -39584
4856    47422
4857    69133
4858    -2365
4859   -69450
4860   -43763
4861    46685
4862    72410
4863     -403
4864   -72523
4865   -43958
4866    43531
4867    72719
4868     4064
4869   -71180
4870   -48188
4871    41443
4872    73717
4873     4848
4874   -70727
4875   -49550
4876    36493
4877    73592
4878    10344
4879   -68569
4880   -50631
4881    36564
4882    73542
4883    10523
4884   -65018
4885   -53039
4886    31018
4887    74138
4888    13916
4889   -65605
4890   -54362
4891    30490
4892    71333
4893    16467
4894   -61421
4895   -57371
4896    25920
4897    74384
4898    19256
4899   -62388
4900   -56667
4901    25187
4902    71952
4903    23423
4904   -58259
4905   -61341
4906    21238
4907    76231
4908    24215
4909   -60362
4910   -60584
4911    20005
4912    73451
4913    29174
4914   -56352
4915   -63883
4916    17497
4917    75617
4918    29268
4919   -54169
4920   -65214
4921    11769
4922    72451
4923    33270
4924   -53032
4925   -66427
4926    12563
4927    71906
4928    34008
4929   -47691
4930   -65491
4931     8122
4932    72444
4933    36879
4934   -49523
4935   -66079
4936     5270
4937    68623
4938    37487
4939   -44062
4940   -68613
4941     1550
4942    70725
4943    41007
4944   -44779
4945   -68422
4946    -1305
4947    67176
4948    44997
4949   -41189
4950   -71029
4951    -2283
4952    69372
4953    45157
4954   -39004
4955   -70241
4956    -6825
4957    66283
4958    50468
4959   -37681
4960   -73215
4961    -7647
4962    68377
4963    49648
4964   -34554
4965   -72584
4966   -12961
4967    65319
4968    53717
4969   -31809
4970   -73631
4971   -14658
4972    62592
4973    54055
4974   -27844
4975   -71312
4976   -19100
4977    61264
4978    56626
4979   -26217
4980   -70522
4981   -18708
4982    58799
4983    57394
4984   -22232
4985   -72398
4986   -22875
4987    58039
4988    56207
4989   -21785
4990   -69880
4991   -24959
4992    54046
4993    61774
4994   -16989
4995   -71953
4996   -25523
4997    55158
4998    60886
4999   -14471
5000   -70549
5001   -31601
5002    51053
5003    64994
5004   -14082
5005   -73177
5006   -31469
5007    50350
5008    63976
5009    -7135
5010   -71595
5011   -38001
5012    48759
5013    66219
5014    -7965
5015   -69772
5016   -36500
5017    44993
5018    67556
5019    -2079
5020   -69844
5021   -39940
5022    44662
5023    66317
5024    -2922
5025   -67054
5026   -42022
5027    40448
5028    67486
5029     2739
5030   -67325
5031   -42886
5032    39971
5033    67769
5034     5102
5035   -63539
5036   -45588
5037    35696
5038    70096
5039     7129
5040   -64588
5041   -46460
5042    33691
5043    67746
5044    10852
5045   -63081
5046   -50810
5047    32510
5048    70988
5049    11016
5050   -62159
5051   -49017
5052    27877
5053    70850
5054    18463
5055   -61478
5056   -54875
5057    26957
5058    72209
5059    16590
5060   -57215
5061   -55744
5062    23047
5063    73257
5064    22128
5065   -60126
5066   -58779
5067    21538
5068    68229
5069    22779
5070   -53381
5071   -58903
5072    17966
5073    72230
5074    25738
5075   -54472
5076   -57930
5077    15317
5078    66398
5079    29518
5080   -52003
5081   -61624
5082    14119
5083    70314
5084    27489
5085   -50496
5086   -59283
5087     8986
5088    66318
5089    33649
5090   -48400
5091   -63954
5092     9093
5093    68596
5094    32395
5095   -45272
5096   -62385
5097     4311
5098    68041
5099    39499
5100   -45590
5101   -65178
5102     3926
5103    65934
5104    38512
5105   -39938
5106   -68272
5107    -1356
5108    68873
5109    41730
5110   -41447
5111   -65447
5112    -2499
5113    63184
5114    46072
5115   -36368
5116   -69508
5117    -5097
5118    64844
5119    44414
5120   -35360
5121   -65026
5122    -9187
5123    59547
5124    48703
5125   -31560
5126   -69464
5127    -9650
5128    62398
5129    46147
5130   -28094
5131   -64829
5132   -15875
5133    60237
5134    51684
5135   -29718
5136   -69176
5137   -13662
5138    55752
5139    49965
5140   -23068
5141   -67828
5142   -20519
5143    58672
5144    55431
5145   -25078
5146   -67302
5147   -19986
5148    52975
5149    58422
5150   -16885
5151   -70110
5152   -23701
5153    55898
5154    55769
5155   -19341
5156   -66218
5157   -26798
5158    49843
5159    61797
5160   -13944
5161   -70442
5162   -26374
5163    51343
5164    56870
5165   -12768
5166   -64930
5167   -31710
5168    46939
5169    63840
5170    -9653
5171   -68112
5172   -29689
5173    44509
5174    58332
5175    -3544
5176   -65065
5177   -36608
5178    45887
5179    61946
5180    -5576
5181   -63972
5182   -34398
5183    39396
5184    63281
5185      669
5186   -65985
5187   -38703
5188    43069
5189    63368
5190      -29
5191   -60375
5192   -41550
5193    35412
5194    66988
5195     4094
5196   -64343
5197   -43141
5198    36875
5199    64182
5200     6316
5201   -60545
5202   -47747
5203    31984
5204    69292
5205     8566
5206   -63481
5207   -45394
5208    30473
5209    65153
5210    13671
5211   -57966
5212   -50493
5213    30025
5214    67424
5215    11716
5216   -57172
5217   -47708
5218    24216
5219    64737
5220    17782
5221   -56089
5222   -52567
5223    25058
5224    64425
5225    16526
5226   -51557
5227   -52840
5228    18866
5229    66798
5230    22602
5231   -53844
5232   -54584
5233    19321
5234    63467
5235    23764
5236   -49578
5237   -57661
5238    14461
5239    69188
5240    24941
5241   -49771
5242   -57001
5243    13578
5244    64570
5245    29539
5246   -47894
5247   -62212
5248    11648
5249    66705
5250    29523
5251   -45465
5252   -58060
5253     7149
5254    64237
5255    35572
5256   -44975
5257   -63192
5258     7233
5259    64241
5260    33495
5261   -39999
5262   -60888
5263     1364
5264    63958
5265    37463
5266   -42016
5267   -60928
5268     2246
5269    60344
5270    36395
5271   -35887
5272   -63912
5273    -3256
5274    63497
5275    38875
5276   -36521
5277   -60311
5278    -3526
5279    58633
5280    43161
5281   -31876
5282   -65488
5283    -6204
5284    61294
5285    41533
5286   -30728
5287   -61345
5288    -9902
5289    57397
5290    48164
5291   -29717
5292   -65457
5293   -11241
5294    57515
5295    47772
5296   -25726
5297   -64085
5298   -17382
5299    57677
5300    51407
5301   -25974
5302   -65269
5303   -15720
5304    52774
5305    50860
5306   -19893
5307   -66825
5308   -18716
5309    53387
5310    52528
5311   -20689
5312   -63366
5313   -21203
5314    49665
5315    53988
5316   -17115
5317   -65274
5318   -22942
5319    51248
5320    52641
5321   -14556
5322   -62354
5323   -27038
5324    46846
5325    57289
5326   -12755
5327   -63122
5328   -27333
5329    45686
5330    53948
5331    -7888
5332   -62563
5333   -32676
5334    45130
5335    59425
5336    -9653
5337   -61660
5338   -32308
5339    41424
5340    59300
5341    -1106
5342   -64188
5343   -35231
5344    43105
5345    60538
5346    -2987
5347   -59874
5348   -37824
5349    37300
5350    62626
5351     1269
5352   -62629
5353   -38652
5354    37832
5355    59918
5356     4011
5357   -58331
5358   -41600
5359    32391
5360    62492
5361     5592
5362   -59075
5363   -40140
5364    32085
5365    60657
5366     7821
5367   -56689
5368   -46474
5369    30869
5370    63626
5371     8670
5372   -57077
5373   -43324
5374    26907
5375    61709
5376    14290
5377   -54941
5378   -47923
5379    26270
5380    63621
5381    13943
5382   -53060
5383   -49752
5384    20966
5385    63636
5386    18038
5387   -53056
5388   -50234
5389    20242
5390    63247
5391    18695
5392   -49078
5393   -52969
5394    15324
5395    65346
5396    22406
5397   -49806
5398   -51689
5399    14367
5400    60991
5401    25249
5402   -46552
5403   -55485
5404    14141
5405    63134
5406    25277
5407   -46240
5408   -53840
5409     9616
5410    60446
5411    29441
5412   -44465
5413   -56808
5414     9808
5415    60817
5416    28722
5417   -39920
5418   -55255
5419     4929
5420    59886
5421    32854
5422   -41026
5423   -58043
5424     4234
5425    57923
5426    33439
5427   -37154
5428   -59361
5429      572
5430    60944
5431    36826
5432   -37766
5433   -57847
5434    -2101
5435    57816
5436    40460
5437   -33246
5438   -60999
5439    -4026
5440    58608
5441    39199
5442   -32899
5443   -59209
5444    -6066
5445    56491
5446    43445
5447   -31174
5448   -62621
5449    -7185
5450    55122
5451    41489
5452   -27459
5453   -59705
5454   -13302
5455    53721
5456    45311
5457   -26513
5458   -62287
5459   -13215
5460    51723
5461    45134
5462   -23568
5463   -61233
5464   -15587
5465    51887
5466    47388
5467   -21598
5468   -60322
5469   -16660
5470    48334
5471    49279
5472   -17466
5473   -62136
5474   -19295
5475    49066
5476    50190
5477   -16696
5478   -60880
5479   -23712
5480    46288
5481    54267
5482   -14706
5483   -62758
5484   -23821
5485    46296
5486    53434
5487   -11020
5488   -60172
5489   -27749
5490    44113
5491    55609
5492    -9037
5493   -61698
5494   -28732
5495    39822
5496    55096
5497    -6052
5498   -58915
5499   -31285
5500    40572
5501    56035
5502    -6177
5503   -57150
5504   -32666
5505    37695
5506    57155
5507    -1489
5508   -58070
5509   -32364
5510    36674
5511    55424
5512     -758
5513   -55763
5514   -37196
5515    33828
5516    58529
5517     2566
5518   -57821
5519   -38201
5520    34384
5521    57826
5522     4976
5523   -54617
5524   -40762
5525    30931
5526    59664
5527     6091
5528   -54945
5529   -42338
5530    28698
5531    58997
5532    10684
5533   -53467
5534   -44959
5535    26715
5536    59397
5537    10959
5538   -52583
5539   -44322
5540    22148
5541    59543
5542    14719
5543   -52392
5544   -46770
5545    22468
5546    60978
5547    15539
5548   -50282
5549   -47238
5550    18784
5551    60677
5552    16761
5553   -48533
5554   -47397
5555    16983
5556    58171
5557    20329
5558   -46533
5559   -48453
5560    16115
5561    58128
5562    21285
5563   -45393
5564   -50189
5565    13542
5566    58282
5567    24492
5568   -44231
5569   -51766
5570    11850
5571    56709
5572    26086
5573   -41166
5574   -51717
5575     8477
5576    57129
5577    29101
5578   -40766
5579   -54285
5580     5748
5581    57588
5582    32196
5583   -37844
5584   -54874
5585     3029
5586    58110
5587    32212
5588   -35640
5589   -54501
5590      450
5591    56598
5592    34597
5593   -34571
5594   -57106
5595    -1363
5596    55860
5597    36151
5598   -33760
5599   -56821
5600    -2710
5601    53855
5602    37891
5603   -31070
5604   -56788
5605    -4189
5606    53647
5607    39453
5608   -28394
5609   -57050
5610    -6749
5611    52572
5612    42128
5613   -27597
5614   -57754
5615    -8301
5616    49701
5617    42515
5618   -24789
5619   -58367
5620   -12719
5621    52214
5622    43275
5623   -22529
5624   -58456
5625   -14010
5626    49319
5627    45209
5628   -19780
5629   -57651
5630   -16480
5631    48552
5632    47864
5633   -17230
5634   -58426
5635   -18653
5636    46640
5637    48388
5638   -15458
5639   -57931
5640   -20869
5641    45443
5642    48557
5643   -13627
5644   -58089
5645   -22641
5646    42773
5647    50545
5648   -11928
5649   -56438
5650   -23401
5651    41674
5652    50341
5653   -10518
5654   -57533
5655   -25259
5656    39905
5657    51438
5658    -7819
5659   -57038
5660   -28341
5661    38381
5662    52906
5663    -5427
5664   -55831
5665   -29658
5666    36541
5667    53877
5668    -1151
5669   -54980
5670   -32568
5671    34878
5672    55147
5673     -696
5674   -53468
5675   -34062
5676    32275
5677    55281
5678     3279
5679   -54325
5680   -35962
5681    30981
5682    54180
5683     4692
5684   -52547
5685   -38451
5686    29286
5687    57595
5688     5464
5689   -51825
5690   -38838
5691    27052
5692    56496
5693     8147
5694   -50835
5695   -40090
5696    25324
5697    56775
5698    10593
5699   -49939
5700   -40728
5701    23100
5702    56488
5703    11646
5704   -48942
5705   -42250
5706    22912
5707    54612
5708    15258
5709   -47044
5710   -44733
5711    19123
5712    56386
5713    16930
5714   -46443
5715   -45746
5716    17827
5717    55765
5718    18861
5719   -44203
5720   -48947
5721    15180
5722    57880
5723    21667
5724   -43608
5725   -48168
5726    12015
5727    56826
5728    23819
5729   -43096
5730   -50791
5731    11728
5732    55587
5733    24594
5734   -38925
5735   -50611
5736     8376
5737    55543
5738    25911
5739   -38870
5740   -51346
5741     6932
5742    54693
5743    28141
5744   -36155
5745   -51678
5746     3976
5747    55806
5748    29939
5749   -37275
5750   -50835
5751     2297
5752    53944
5753    31640
5754   -32196
5755   -51524
5756     -442
5757    52763
5758    33218
5759   -31329
5760   -54223
5761    -1905
5762    52366
5763    36745
5764   -29346
5765   -55312
5766    -4351
5767    52265
5768    36148
5769   -26597
5770   -53985
5771    -8426
5772    50166
5773    40575
5774   -26615
5775   -55909
5776    -8754
5777    49576
5778    39282
5779   -22597
5780   -55995
5781   -12220
5782    48823
5783    41736
5784   -22441
5785   -53941
5786   -10734
5787    45902
5788    42524
5789   -19600
5790   -55454
5791   -14620
5792    46223
5793    43269
5794   -19267
5795   -54761
5796   -16569
5797    43359
5798    45914
5799   -17159
5800   -54846
5801   -17171
5802    42359
5803    45089
5804   -13107
5805   -54671
5806   -19890
5807    42206
5808    47464
5809   -11593
5810   -53723
5811   -21543
5812    40451
5813    48410
5814    -7820
5815   -55421
5816   -25797
5817    38913
5818    50196
5819    -7426
5820   -54764
5821   -26549
5822    35541
5823    50526
5824    -3559
5825   -54310
5826   -29205
5827    35303
5828    49342
5829    -3163
5830   -51792
5831   -31930
5832    32938
5833    52492
5834    -1567
5835   -52512
5836   -32018
5837    31774
5838    51295
5839     1218
5840   -49387
5841   -32092
5842    30993
5843    53326
5844     1219
5845   -51477
5846   -33911
5847    29696
5848    52828
5849     5707
5850   -50248
5851   -37451
5852    26477
5853    52833
5854     5354
5855   -47917
5856   -36816
5857    24463
5858    52762
5859    10071
5860   -48530
5861   -39623
5862    23126
5863    53284
5864    10860
5865   -45590
5866   -41109
5867    19750
5868    55005
5869    13851
5870   -46391
5871   -42354
5872    17193
5873    51832
5874    16814
5875   -42155
5876   -45798
5877    16880
5878    55435
5879    18055
5880   -43615
5881   -44421
5882    13713
5883    52745
5884    20281
5885   -40908
5886   -45568
5887    14966
5888    54146
5889    19464
5890   -38974
5891   -44799
5892     9959
5893    53423
5894    23269
5895   -39839
5896   -47846
5897    10705
5898    51489
5899    23284
5900   -35708
5901   -48828
5902     6618
5903    53637
5904    27376
5905   -37556
5906   -48755
5907     4999
5908    50321
5909    29162
5910   -32976
5911   -51888
5912     1236
5913    52486
5914    29431
5915   -32771
5916   -49882
5917     -809
5918    47765
5919    34196
5920   -29809
5921   -52762
5922    -1706
5923    50592
5924    32448
5925   -27831
5926   -51021
5927    -5257
5928    48692
5929    36009
5930   -28078
5931   -51841
5932    -4130
5933    48743
5934    35013
5935   -22814
5936   -49997
5937    -8841
5938    47810
5939    38579
5940   -24320
5941   -52344
5942    -8048
5943    46021
5944    38615
5945   -20283
5946   -52281
5947   -12312
5948    46104
5949    40129
5950   -19830
5951   -50066
5952   -13096
5953    43405
5954    42170
5955   -16753
5956   -53627
5957   -15783
5958    43117
5959    41905
5960   -14121
5961   -51199
5962   -19305
5963    40366
5964    45091
5965   -13363
5966   -51863
5967   -20076
5968    40078
5969    44107
5970    -9981
5971   -51865
5972   -22786
5973    38956
5974    45457
5975   -10117
5976   -52134
5977   -21137
5978    36510
5979    47538
5980    -6717
5981   -51465
5982   -25003
5983    37471
5984    45028
5985    -6829
5986   -49906
5987   -25655
5988    33195
5989    47251
5990    -3794
5991   -49876
5992   -27283
5993    34016
5994    48674
5995    -1702
5996   -49353
5997   -29807
5998    31163
5999    50805
6000     -226
6001   -48371
6002   -30428
6003    27227
6004    48741
6005     4389
6006   -46882
6007   -34344
6008    27118
6009    50579
6010     4084
6011   -48070
6012   -33343
6013    24674
6014    51655
6015     7854
6016   -47020
6017   -37273
6018    23362
6019    51444
6020     8655
6021   -46137
6022   -37948
6023    21328
6024    50179
6025    10759
6026   -44231
6027   -37810
6028    19857
6029    50643
6030    12041
6031   -42965
6032   -40000
6033    18227
6034    51791
6035    14369
6036   -42961
6037   -38565
6038    17954
6039    49970
6040    15743
6041   -40172
6042   -43143
6043    15057
6044    50912
6045    15533
6046   -38922
6047   -41903
6048    11523
6049    50934
6050    21662
6051   -38665
6052   -44243
6053    10465
6054    49856
6055    21295
6056   -36049
6057   -44602
6058     7381
6059    50769
6060    23135
6061   -35328
6062   -45943
6063     5870
6064    48080
6065    25776
6066   -32817
6067   -47403
6068     3781
6069    49569
6070    26902
6071   -32005
6072   -46437
6073     1949
6074    48421
6075    29181
6076   -31236
6077   -48475
6078      378
6079    47789
6080    28648
6081   -28934
6082   -47366
6083    -1579
6084    48057
6085    32355
6086   -27381
6087   -48802
6088    -2508
6089    45569
6090    31626
6091   -24812
6092   -48829
6093    -6230
6094    46333
6095    34474
6096   -24174
6097   -48973
6098    -6514
6099    43538
6100    34964
6101   -20768
6102   -49675
6103   -10235
6104    44280
6105    36435
6106   -21647
6107   -47663
6108   -12335
6109    40934
6110    38946
6111   -17574
6112   -51365
6113   -12435
6114    41518
6115    38087
6116   -16794
6117   -49144
6118   -16096
6119    40575
6120    40773
6121   -14955
6122   -50443
6123   -15492
6124    39739
6125    40609
6126   -11444
6127   -49274
6128   -18403
6129    39540
6130    41636
6131   -11930
6132   -49933
6133   -19340
6134    35769
6135    43264
6136    -8796
6137   -50271
6138   -21879
6139    37020
6140    43492
6141    -8291
6142   -48162
6143   -22501
6144    33708
6145    44905
6146    -5617
6147   -48874
6148   -24068
6149    33218
6150    44501
6151    -2241
6152   -46990
6153   -27768
6154    28920
6155    46067
6156    -1686
6157   -48278
6158   -26821
6159    28707
6160    45452
6161     1567
6162   -45836
6163   -31230
6164    27858
6165    46085
6166     1619
6167   -45281
6168   -28917
6169    25096
6170    46484
6171     5281
6172   -45073
6173   -32592
6174    25714
6175    47816
6176     4449
6177   -41123
6178   -32540
6179    22713
6180    48582
6181     7553
6182   -44326
6183   -33625
6184    21933
6185    48039
6186     8996
6187   -41587
6188   -37434
6189    18730
6190    49901
6191    12334
6192   -41949
6193   -36641
6194    17775
6195    47824
6196    16243
6197   -40781
6198   -37813
6199    14494
6200    47864
6201    14936
6202   -38438
6203   -38735
6204    11385
6205    49102
6206    16555
6207   -38197
6208   -40744
6209    11302
6210    47404
6211    18900
6212   -34666
6213   -43171
6214     8880
6215    47623
6216    20416
6217   -35544
6218   -41494
6219     8120
6220    47015
6221    22387
6222   -34230
6223   -42903
6224     6570
6225    47676
6226    23103
6227   -32952
6228   -43414
6229     4481
6230    46071
6231    23709
6232   -30852
6233   -45485
6234     4414
6235    47903
6236    24906
6237   -29192
6238   -45035
6239       17
6240    45813
6241    28945
6242   -27829
6243   -46369
6244      191
6245    45560
6246    28830
6247   -24596
6248   -45229
6249    -4467
6250    44640
6251    31708
6252   -26890
6253   -46214
6254    -5132
6255    41661
6256    32601
6257   -21251
6258   -49107
6259    -6581
6260    43107
6261    32940
6262   -21473
6263   -46338
6264    -9038
6265    41199
6266    34810
6267   -18943
6268   -48728
6269    -9415
6270    40978
6271    34592
6272   -19111
6273   -46431
6274   -11701
6275    39918
6276    37278
6277   -16736
6278   -46762
6279   -12282
6280    39104
6281    37204
6282   -13732
6283   -46870
6284   -15199
6285    37822
6286    39007
6287   -12240
6288   -46277
6289   -16968
6290    36857
6291    40273
6292   -10469
6293   -47154
6294   -19128
6295    34736
6296    40435
6297    -8617
6298   -46020
6299   -20867
6300    31319
6301    42128
6302    -7271
6303   -46441
6304   -22083
6305    32808
6306    41794
6307    -4477
6308   -45385
6309   -24043
6310    29597
6311    43053
6312    -3519
6313   -45691
6314   -23453
6315    29460
6316    42026
6317    -1920
6318   -44715
6319   -26842
6320    28934
6321    42797
6322    -2942
6323   -44532
6324   -25682
6325    25573
6326    44351
6327     1966
6328   -44991
6329   -29090
6330    26212
6331    44342
6332     2202
6333   -41714
6334   -30532
6335    23985
6336    45213
6337     5624
6338   -42361
6339   -31363
6340    20823
6341    44404
6342     6593
6343   -40913
6344   -33369
6345    19579
6346    46271
6347     8855
6348   -39235
6349   -34479
6350    17800
6351    45593
6352    10858
6353   -38511
6354   -35610
6355    17471
6356    46894
6357    12321
6358   -38616
6359   -35983
6360    15372
6361    45784
6362    14826
6363   -37328
6364   -38525
6365    14048
6366    45809
6367    15122
6368   -35729
6369   -37113
6370    12526
6371    46828
6372    18612
6373   -35512
6374   -38776
6375     9668
6376    45020
6377    17789
6378   -32229
6379   -39877
6380     7997
6381    45348
6382    20209
6383   -33027
6384   -40175
6385     7215
6386    44671
6387    22091
6388   -31124
6389   -41527
6390     4482
6391    45221
6392    23654
6393   -28213
6394   -42807
6395     2466
6396    43114
6397    24535
6398   -26784
6399   -42121
6400      429
6401    43085
6402    27209
6403   -24933
6404   -43758
6405    -1204
6406    43132
6407    28119
6408   -25897
6409   -43719
6410    -2039
6411    40742
6412    29044
6413   -23909
6414   -43070
6415    -4467
6416    42463
6417    31136
6418   -23629
6419   -43211
6420    -4333
6421    40945
6422    31251
6423   -21229
6424   -45218
6425    -8426
6426    39942
6427    32363
6428   -19850
6429   -43610
6430    -9350
6431    39776
6432    34412
6433   -17234
6434   -44715
6435   -10633
6436    38301
6437    34140
6438   -15690
6439   -44245
6440   -12835
6441    36481
6442    35054
6443   -13329
6444   -44713
6445   -15041
6446    35229
6447    35610
6448   -11336
6449   -44084
6450   -16381
6451    34367
6452    36906
6453    -9790
6454   -44256
6455   -16799
6456    33224
6457    38335
6458    -8357
6459   -43981
6460   -19329
6461    32009
6462    37884
6463    -6972
6464   -45030
6465   -19299
6466    30665
6467    39972
6468    -6116
6469   -44283
6470   -21703
6471    30085
6472    40376
6473    -3870
6474   -43245
6475   -23042
6476    28925
6477    40039
6478    -2185
6479   -41511
6480   -24275
6481    27121
6482    41398
6483      412
6484   -40609
6485   -26103
6486    24898
6487    41895
6488     1072
6489   -40163
6490   -27652
6491    23333
6492    41604
6493     4584
6494   -40556
6495   -28362
6496    22496
6497    43029
6498     4833
6499   -39678
6500   -31436
6501    20680
6502    42483
6503     5817
6504   -39623
6505   -30318
6506    20323
6507    44525
6508     7838
6509   -38811
6510   -31609
6511    17672
6512    43717
6513    10226
6514   -38255
6515   -32046
6516    16531
6517    43329
6518    11579
6519   -36696
6520   -33987
6521    14618
6522    45684
6523    14088
6524   -36274
6525   -35970
6526    14390
6527    43519
6528    15126
6529   -32835
6530   -36378
6531    11927
6532    42629
6533    16116
6534   -33647
6535   -35986
6536     9934
6537    42560
6538    17546
6539   -32080
6540   -38123
6541     8739
6542    42866
6543    18832
6544   -30647
6545   -37320
6546     5942
6547    42287
6548    19848
6549   -28797
6550   -39200
6551     5211
6552    40795
6553    21537
6554   -28348
6555   -38935
6556     3644
6557    41820
6558    22965
6559   -27661
6560   -40223
6561     2363
6562    42229
6563    24361
6564   -26198
6565   -40447
6566      408
6567    40626
6568    25743
6569   -24259
6570   -42440
6571    -2158
6572    39212
6573    27417
6574   -22322
6575   -41535
6576    -3703
6577    39558
6578    27743
6579   -21955
6580   -40668
6581    -5675
6582    37919
6583    30960
6584   -19217
6585   -41896
6586    -7399
6587    36974
6588    30572
6589   -18284
6590   -42592
6591    -8879
6592    38159
6593    32520
6594   -17142
6595   -41544
6596   -10791
6597    36939
6598    32845
6599   -15223
6600   -41757
6601   -12131
6602    35550
6603    33636
6604   -14847
6605   -42617
6606   -12419
6607    33753
6608    34245
6609   -12182
6610   -42172
6611   -14266
6612    32909
6613    35295
6614   -11301
6615   -42631
6616   -14571
6617    31412
6618    37786
6619    -8473
6620   -43359
6621   -17627
6622    29922
6623    36554
6624    -7397
6625   -41102
6626   -19419
6627    28281
6628    38714
6629    -4685
6630   -40512
6631   -20071
6632    28605
6633    37264
6634    -3570
6635   -39905
6636   -22140
6637    27120
6638    37616
6639    -3860
6640   -39752
6641   -22698
6642    25558
6643    38758
6644    -1099
6645   -40109
6646   -24628
6647    24613
6648    38419
6649    -1167
6650   -40563
6651   -25622
6652    23100
6653    41687
6654     1635
6655   -38916
6656   -27021
6657    21753
6658    39955
6659     3588
6660   -37508
6661   -28380
6662    20084
6663    42060
6664     5663
6665   -37800
6666   -28518
6667    19587
6668    41069
6669     6472
6670   -36585
6671   -30471
6672    17063
6673    41558
6674     8198
6675   -35811
6676   -30112
6677    16998
6678    39700
6679    10393
6680   -34923
6681   -31981
6682    14219
6683    42204
6684    10629
6685   -32167
6686   -32380
6687    11694
6688    40222
6689    13891
6690   -33718
6691   -32994
6692    11874
6693    41587
6694    14781
6695   -30591
6696   -34995
6697     9757
6698    41481
6699    15947
6700   -30520
6701   -35739
6702     8620
6703    39780
6704    17730
6705   -30680
6706   -36966
6707     7214
6708    40953
6709    17835
6710   -29005
6711   -36120
6712     4223
6713    39321
6714    20856
6715   -27483
6716   -36584
6717     4579
6718    39577
6719    21000
6720   -25760
6721   -36220
6722      716
6723    38970
6724    24919
6725   -23996
6726   -39390
6727     1357
6728    37423
6729    23369
6730   -22410
6731   -39610
6732    -2500
6733    38466
6734    24478
6735   -21639
6736   -39385
6737    -3608
6738    36595
6739    27230
6740   -20277
6741   -39247
6742    -3206
6743    37298
6744    27645
6745   -19268
6746   -39214
6747    -5190
6748    35486
6749    29808
6750   -18187
6751   -40277
6752    -7794
6753    37052
6754    27607
6755   -15836
6756   -40563
6757    -9288
6758    33502
6759    31322
6760   -16092
6761   -40704
6762   -10705
6763    34182
6764    31127
6765   -12904
6766   -40050
6767   -11388
6768    32735
6769    32732
6770   -13215
6771   -38451
6772   -14017
6773    30383
6774    32589
6775   -10036
6776   -39756
6777   -14901
6778    31698
6779    33636
6780    -9699
6781   -38277
6782   -16344
6783    29065
6784    35504
6785    -7049
6786   -41081
6787   -17592
6788    29151
6789    35316
6790    -5701
6791   -38630
6792   -18517
6793    27024
6794    36071
6795    -4921
6796   -38828
6797   -19411
6798    26521
6799    36719
6800    -3803
6801   -37599
6802   -21935
6803    25683
6804    36810
6805    -2884
6806   -37570
6807   -22761
6808    24254
6809    37575
6810     -360
6811   -39001
6812   -24328
6813    22863
6814    38074
6815     2496
6816   -37256
6817   -25600
6818    20116
6819    38514
6820     4046
6821   -36511
6822   -25629
6823    18348
6824    37147
6825     4211
6826   -35415
6827   -27714
6828    17944
6829    38534
6830     6726
6831   -34086
6832   -27591
6833    18005
6834    38718
6835     7310
6836   -33001
6837   -29982
6838    15713
6839    40483
6840     8200
6841   -32588
6842   -29759
6843    14084
6844    40409
6845    10255
6846   -32662
6847   -29773
6848    12797
6849    39279
6850    10813
6851   -31969
6852   -33021
6853    11202
6854    38809
6855    13754
6856   -31781
6857   -33562
6858     9399
6859    39126
6860    13986
6861   -29341
6862   -33017
6863     7520
6864    38145
6865    15977
6866   -28503
6867   -33849
6868     6676
6869    37164
6870    18836
6871   -27088
6872   -35462
6873     4867
6874    37916
6875    19052
6876   -26526
6877   -34968
6878     2776
6879    36785
6880    20180
6881   -24659
6882   -36844
6883     2120
6884    37078
6885    20999
6886   -23988
6887   -37089
6888      -88
6889    36341
6890    21823
6891   -23131
6892   -37782
6893     -600
6894    36892
6895    23666
6896   -21565
6897   -36947
6898    -2244
6899    38309
6900    24823
6901   -21180
6902   -37478
6903    -2777
6904    34427
6905    25448
6906   -19042
6907   -36930
6908    -5450
6909    34188
6910    27354
6911   -17330
6912   -37810
6913    -5637
6914    33771
6915    28627
6916   -15218
6917   -37737
6918    -8633
6919    32433
6920    28988
6921   -14190
6922   -37515
6923   -10436
6924    29595
6925    29229
6926   -13951
6927   -37862
6928   -11136
6929    31869
6930    29769
6931   -12041
6932   -37370
6933   -12903
6934    29292
6935    32246
6936   -12323
6937   -37888
6938   -13242
6939    30960
6940    31755
6941    -8484
6942   -38669
6943   -16340
6944    28960
6945    31597
6946    -7771
6947   -37472
6948   -15671
6949    26103
6950    32893
6951    -5290
6952   -38255
6953   -16961
6954    26673
6955    32611
6956    -4816
6957   -36110
6958   -19682
6959    24777
6960    35099
6961    -3089
6962   -37219
6963   -19927
6964    24280
6965    34180
6966    -1864
6967   -35486
6968   -21994
6969    22592
6970    36188
6971      246
6972   -35582
6973   -22056
6974    20397
6975    36911
6976     1124
6977   -34155
6978   -24579
6979    19385
6980    36725
6981     2527
6982   -34889
6983   -23774
6984    19954
6985    36976
6986     5154
6987   -34115
6988   -25533
6989    17654
6990    36135
6991     5285
6992   -34705
6993   -27018
6994    15544
6995    38139
6996     7074
6997   -32925
6998   -27534
6999    15407
7000    37953
7001     7339
7002   -31927
7003   -29741
7004    11996
7005    36823
7006     9271
7007   -30625
7008   -28752
7009    13243
7010    36486
7011    11755
7012   -30315
7013   -30247
7014     9675
7015    36958
7016    11747
7017   -28515
7018   -30762
7019     9036
7020    36165
7021    13475
7022   -27983
7023   -30576
7024     7124
7025    36985
7026    15488
7027   -28143
7028   -32121
7029     6830
7030    36379
7031    17504
7032   -24940
7033   -32958
7034     5369
7035    36169
7036    16391
7037   -25258
7038   -33917
7039     3135
7040    35684
7041    19917
7042   -24718
7043   -34689
7044     2753
7045    35887
7046    19868
7047   -23101
7048   -33432
7049     -378
7050    34643
7051    21195
7052   -23001
7053   -34191
7054      280
7055    34732
7056    22826
7057   -20063
7058   -36220
7059    -1389
7060    34534
7061    22373
7062   -19325
7063   -34063
7064    -3777
7065    33324
7066    24143
7067   -17179
7068   -35928
7069    -4240
7070    30795
7071    25311
7072   -17206
7073   -35964
7074    -5486
7075    32589
7076    26768
7077   -16071
7078   -36265
7079    -7310
7080    31459
7081    27738
7082   -15356
7083   -36671
7084    -9208
7085    29886
7086    28158
7087   -13517
7088   -36987
7089    -9411
7090    29864
7091    29484
7092   -11596
7093   -37166
7094   -12111
7095    29074
7096    30595
7097   -10161
7098   -35987
7099   -13911
7100    28522
7101    30100
7102    -9202
7103   -37235
7104   -14333
7105    26850
7106    30154
7107    -6688
7108   -35307
7109   -15732
7110    25440
7111    31656
7112    -6178
7113   -34223
7114   -14194
7115    23960
7116    32033
7117    -3958
7118   -34589
7119   -18432
7120    24201
7121    32775
7122    -4678
7123   -34258
7124   -18957
7125    22605
7126    32372
7127    -2505
7128   -35056
7129   -19939
7130    22913
7131    33167
7132    -1040
7133   -33620
7134   -20366
7135    20454
7136    34657
7137     1838
7138   -34375
7139   -22073
7140    20827
7141    34552
7142     1881
7143   -33936
7144   -24985
7145    17674
7146    34590
7147     3076
7148   -31713
7149   -24088
7150    16708
7151    34393
7152     4585
7153   -31265
7154   -26296
7155    15860
7156    35619
7157     6614
7158   -32101
7159   -25123
7160    14567
7161    34654
7162     8817
7163   -30562
7164   -26739
7165    14471
7166    35512
7167     9597
7168   -30087
7169   -26273
7170    11344
7171    35514
7172    10758
7173   -28612
7174   -28702
7175    11025
7176    36552
7177    11459
7178   -27394
7179   -28554
7180     9987
7181    35280
7182    13705
7183   -28831
7184   -29496
7185     8882
7186    34744
7187    14281
7188   -24998
7189   -30070
7190     6957
7191    36760
7192    15489
7193   -25251
7194   -30757
7195     6072
7196    34144
7197    16988
7198   -24325
7199   -31472
7200     3562
7201    34652
7202    16490
7203   -22730
7204   -32059
7205     2507
7206    32437
7207    19221
7208   -21395
7209   -32048
7210     1037
7211    32047
7212    19741
7213   -20383
7214   -32389
7215     -936
7216    32022
7217    22104
7218   -19419
7219   -32818
7220    -1770
7221    32047
7222    22416
7223   -17952
7224   -33293
7225    -2322
7226    32734
7227    23101
7228   -18750
7229   -34398
7230    -3945
7231    31247
7232    23526
7233   -16032
7234   -34789
7235    -5236
7236    31250
7237    24883
7238   -15182
7239   -33856
7240    -6143
7241    30560
7242    25133
7243   -13065
7244   -35198
7245    -7721
7246    28427
7247    26617
7248   -12006
7249   -33401
7250    -9548
7251    27428
7252    27956
7253   -10983
7254   -34594
7255   -10565
7256    26210
7257    27930
7258    -8388
7259   -32988
7260   -12297
7261    26953
7262    28672
7263    -9347
7264   -34163
7265   -13008
7266    25232
7267    30553
7268    -7516
7269   -33801
7270   -14855
7271    26205
7272    30608
7273    -5514
7274   -33153
7275   -14585
7276    23566
7277    31803
7278    -6442
7279   -34813
7280   -16807
7281    23291
7282    31027
7283    -2598
7284   -33321
7285   -17950
7286    21557
7287    31542
7288     -867
7289   -32448
7290   -18593
7291    22005
7292    30992
7293     -773
7294   -31226
7295   -19437
7296    20336
7297    32111
7298      -76
7299   -31089
7300   -20353
7301    17332
7302    31046
7303     1358
7304   -30912
7305   -22285
7306    17602
7307    33300
7308     2749
7309   -29631
7310   -22065
7311    16499
7312    33916
7313     3978
7314   -30719
7315   -23283
7316    15960
7317    33146
7318     4762
7319   -29371
7320   -26059
7321    14171
7322    33540
7323     6964
7324   -29329
7325   -24712
7326    12539
7327    33597
7328     8712
7329   -28851
7330   -27471
7331    12161
7332    33794
7333     9246
7334   -27625
7335   -27856
7336    10779
7337    34274
7338    10617
7339   -25486
7340   -25843
7341     9393
7342    32650
7343    12595
7344   -25250
7345   -27291
7346     7915
7347    32924
7348    12246
7349   -24894
7350   -28833
7351     7461
7352    33593
7353    14399
7354   -23154
7355   -28504
7356     4778
7357    33113
7358    15886
7359   -22482
7360   -30890
7361     3177
7362    31915
7363    16260
7364   -21411
7365   -30772
7366     2196
7367    33735
7368    17609
7369   -22104
7370   -30818
7371     1316
7372    31670
7373    19163
7374   -20300
7375   -31704
7376       52
7377    31514
7378    20225
7379   -18975
7380   -30847
7381    -2041
7382    31065
7383    21703
7384   -18995
7385   -32438
7386    -3077
7387    30666
7388    20677
7389   -17067
7390   -31867
7391    -4307
7392    28821
7393    22745
7394   -16441
7395   -31283
7396    -5365
7397    28275
7398    23646
7399   -14207
7400   -33817
7401    -6000
7402    28617
7403    24112
7404   -12478
7405   -31257
7406    -6330
7407    27606
7408    24697
7409   -10879
7410   -32148
7411    -9103
7412    27649
7413    25737
7414   -11370
7415   -31358
7416    -9794
7417    26330
7418    27298
7419   -10027
7420   -33883
7421   -10019
7422    25837
7423    26920
7424    -7478
7425   -32284
7426   -12666
7427    25257
7428    27346
7429    -7505
7430   -32942
7431   -12965
7432    22054
7433    29179
7434    -5060
7435   -32542
7436   -15190
7437    23230
7438    27220
7439    -5379
7440   -32530
7441   -16278
7442    21086
7443    29649
7444    -3141
7445   -30032
7446   -16056
7447    20580
7448    28018
7449    -2210
7450   -30377
7451   -17566
7452    19583
7453    31057
7454    -1488
7455   -29961
7456   -18861
7457    19754
7458    29697
7459      739
7460   -29748
7461   -19910
7462    17778
7463    32447
7464     2298
7465   -31096
7466   -21002
7467    16886
7468    33479
7469     2707
7470   -30378
7471   -20654
7472    15317
7473    31424
7474     2391
7475   -29807
7476   -21875
7477    14652
7478    32175
7479     4982
7480   -29048
7481   -22470
7482    13708
7483    31866
7484     6858
7485   -26081
7486   -23262
7487    12535
7488    31829
7489     7167
7490   -27420
7491   -25291
7492    12351
7493    31227
7494     7983
7495   -25924
7496   -25874
7497    10318
7498    31842
7499     8787
7500   -25954
7501   -25067
7502     9071
7503    30141
7504    10555
7505   -24759
7506   -27320
7507     8473
7508    31629
7509    11725
7510   -24645
7511   -26279
7512     6799
7513    32408
7514    15017
7515   -22249
7516   -29097
7517     6185
7518    30662
7519    14499
7520   -22547
7521   -27280
7522     2645
7523    31344
7524    15468
7525   -21857
7526   -29592
7527     2730
7528    29958
7529    16428
7530   -20190
7531   -29626
7532     1826
7533    30684
7534    17270
7535   -19778
7536   -28978
7537     1249
7538    29202
7539    18494
7540   -16478
7541   -29571
7542     -929
7543    29951
7544    17812
7545   -16326
7546   -28429
7547     -614
7548    27631
7549    19435
7550   -16880
7551   -29813
7552    -3606
7553    28904
7554    20796
7555   -14339
7556   -31272
7557    -4565
7558    28745
7559    24334
7560   -14321
7561   -31421
7562    -5119
7563    28342
7564    23038
7565   -11392
7566   -30685
7567    -6768
7568    26612
7569    24105
7570   -13377
7571   -30734
7572    -8574
7573    26130
7574    24460
7575   -10203
7576   -30305
7577    -8282
7578    25803
7579    25186
7580   -11079
7581   -30110
7582   -10463
7583    24585
7584    24676
7585    -7234
7586   -31230
7587    -9766
7588    24029
7589    27746
7590    -7349
7591   -30650
7592   -12270
7593    22738
7594    26536
7595    -5413
7596   -30278
7597   -13610
7598    22432
7599    28015
7600    -4161
7601   -30020
7602   -15012
7603    20556
7604    27678
7605    -4737
7606   -30342
7607   -14096
7608    19124
7609    28421
7610    -2479
7611   -29586
7612   -16489
7613    19064
7614    28496
7615    -1777
7616   -29556
7617   -18268
7618    17279
7619    30331
7620    -1345
7621   -29559
7622   -17394
7623    18006
7624    29268
7625     1623
7626   -28104
7627   -19117
7628    16738
7629    29649
7630     2196
7631   -27666
7632   -19598
7633    15542
7634    28695
7635     4563
7636   -26970
7637   -21875
7638    15045
7639    30166
7640     3897
7641   -24646
7642   -22218
7643    12342
7644    30092
7645     5811
7646   -26787
7647   -21868
7648    11038
7649    30539
7650     4901
7651   -25466
7652   -24086
7653    10738
7654    29978
7655     9401
7656   -25792
7657   -23751
7658     8682
7659    29994
7660     7405
7661   -24241
7662   -25527
7663     8800
7664    30063
7665     9812
7666   -24301
7667   -23693
7668     8209
7669    30983
7670    11121
7671   -22343
7672   -26117
7673     7885
7674    30799
7675    11776
7676   -23768
7677   -26268
7678     5131
7679    29705
7680    13460
7681   -19610
7682   -26850
7683     4294
7684    29629
7685    14313
7686   -21336
7687   -26655
7688     3962
7689    28864
7690    15483
7691   -19387
7692   -27848
7693      935
7694    27946
7695    15977
7696   -18198
7697   -27668
7698      255
7699    29127
7700    15960
7701   -18153
7702   -28481
7703     -486
7704    27801
7705    18671
7706   -15805
7707   -27819
7708    -1696
7709    28010
7710    19236
7711   -16977
7712   -28966
7713    -1998
7714    27353
7715    20194
7716   -14742
7717   -30281
7718    -4549
7719    27434
7720    20291
7721   -12206
7722   -30272
7723    -5022
7724    25994
7725    21998
7726   -12912
7727   -28196
7728    -7076
7729    25923
7730    21846
7731   -11406
7732   -29818
7733    -6941
7734    24325
7735    22998
7736   -11588
7737   -28282
7738    -7737
7739    24417
7740    23174
7741    -8608
7742   -29028
7743    -8887
7744    23421
7745    24004
7746    -8211
7747   -29126
7748   -10259
7749    22341
7750    24628
7751    -6512
7752   -29859
7753   -12281
7754    22244
7755    26092
7756    -6921
7757   -28750
7758   -13090
7759    19938
7760    26989
7761    -4811
7762   -29357
7763   -13125
7764    19906
7765    26316
7766    -2886
7767   -28502
7768   -15204
7769    19653
7770    25976
7771    -3129
7772   -28252
7773   -15366
7774    19143
7775    27066
7776    -1753
7777   -27643
7778   -17535
7779    17871
7780    26728
7781      764
7782   -27538
7783   -15158
7784    17114
7785    28119
7786       47
7787   -27256
7788   -18293
7789    17736
7790    26336
7791     1652
7792   -27451
7793   -19386
7794    15214
7795    28472
7796     3405
7797   -26077
7798   -19967
7799    15555
7800    27486
7801     5420
7802   -25791
7803   -21055
7804    12513
7805    29963
7806     4590
7807   -25703
7808   -21869
7809    12017
7810    29240
7811     6423
7812   -24742
7813   -19933
7814     9521
7815    29635
7816     7202
7817   -23152
7818   -22656
7819    10699
7820    29274
7821     8381
7822   -23990
7823   -21057
7824     9901
7825    28255
7826     9534
7827   -22704
7828   -23741
7829     8043
7830    27754
7831    10071
7832   -22802
7833   -24868
7834     6043
7835    29849
7836    10669
7837   -21277
7838   -25779
7839     4966
7840    28944
7841    13134
7842   -20170
7843   -24592
7844     4498
7845    28827
7846    14261
7847   -18833
7848   -26510
7849     3604
7850    27008
7851    14363
7852   -18905
7853   -25787
7854        1
7855    28532
7856    15685
7857   -18059
7858   -27447
7859     1175
7860    25993
7861    15795
7862   -17350
7863   -25730
7864     -856
7865    27540
7866    17783
7867   -16077
7868   -27017
7869     -851
7870    26446
7871    18815
7872   -14865
7873   -27554
7874    -3042
7875    25228
7876    18399
7877   -13648
7878   -27758
7879    -4065
7880    24836
7881    19312
7882   -13997
7883   -26827
7884    -4348
7885    25407
7886    18657
7887   -12921
7888   -27959
7889    -4361
7890    24102
7891    21704
7892   -11088
7893   -27505
7894    -7822
7895    25947
7896    21207
7897    -9877
7898   -28437
7899    -7732
7900    22866
7901    23444
7902    -9546
7903   -28179
7904    -9353
7905    22977
7906    22871
7907    -6872
7908   -27738
7909    -8754
7910    22141
7911    23810
7912    -7087
7913   -27018
7914   -11996
7915    21812
7916    23819
7917    -6318
7918   -28735
7919   -11047
7920    20612
7921    24081
7922    -6185
7923   -27311
7924   -13522
7925    19433
7926    24248
7927    -3929
7928   -28522
7929   -13196
7930    19531
7931    25129
7932    -3648
7933   -26406
7934   -15409
7935    18502
7936    24799
7937     -856
7938   -27005
7939   -14141
7940    16153
7941    27589
7942    -2053
7943   -25467
7944   -16847
7945    16266
7946    25823
7947     2282
7948   -27163
7949   -16082
7950    15160
7951    27851
7952      355
7953   -25099
7954   -18609
7955    15693
7956    25470
7957     2417
7958   -25518
7959   -18079
7960    13247
7961    26075
7962     3685
7963   -24290
7964   -19499
7965    12047
7966    25901
7967     5122
7968   -25032
7969   -19159
7970    10988
7971    26437
7972     5306
7973   -22941
7974   -20686
7975    10749
7976    27411
7977     7952
7978   -23989
7979   -20740
7980     9011
7981    27564
7982     6172
7983   -21308
7984   -21828
7985     9584
7986    25247
7987     9545
7988   -22091
7989   -22601
7990     6910
7991    27191
7992     9295
7993   -19798
7994   -23613
7995     6241
7996    26834
7997    10598
7998   -20828
7999   -22200
8000     5899
8001    28399
8002    10951
8003   -20001
8004   -25240
8005     5989
8006    26848
8007    13361
8008   -19371
8009   -24068
8010     3684
8011    27039
8012    12034
8013   -17046
8014   -25915
8015     3611
8016    26748
8017    15130
8018   -17135
8019   -24701
8020     1161
8021    26038
8022    14358
8023   -15726
8024   -26117
8025     1288
8026    25132
8027    17109
8028   -15585
8029   -24418
8030    -2844
8031    25462
8032    17484
8033   -14052
8034   -27702
8035    -2146
8036    24173
8037    17893
8038   -13902
8039   -25232
8040    -3756
8041    24510
8042    16796
8043   -11150
8044   -26313
8045    -3214
8046    23136
8047    19717
8048   -11241
8049   -24860
8050    -6238
8051    24160
8052    19077
8053   -10097
8054   -27948
8055    -5627
8056    22260
8057    21718
8058   -11220
8059   -25432
8060    -7442
8061    23018
8062    20956
8063    -7539
8064   -27721
8065    -7212
8066    20952
8067    22895
8068   -10365
8069   -25689
8070    -9749
8071    21957
8072    21229
8073    -4486
8074   -27262
8075    -8185
8076    18969
8077    23656
8078   -10016
8079   -25068
8080   -11806
8081    20197
8082    22423
8083    -3707
8084   -27254
8085   -11539
8086    17461
8087    25682
8088    -5102
8089   -25950
8090   -13627
8091    18995
8092    22429
8093     -911
8094   -27261
8095   -13950
8096    16034
8097    24914
8098    -2102
8099   -24161
8100   -14671
8101    17036
8102    22368
8103     -303
8104   -25631
8105   -12999
8106    15058
8107    26585
8108     -519
8109   -24039
8110   -17611
8111    15903
8112    24284
8113     1803
8114   -25411
8115   -14852
8116    13387
8117    26334
8118     1171
8119   -23523
8120   -18210
8121    10076
##END NTUPLES=NMR FID
##END=
