# Supplementary material for: An untargeted multi-technique metabolomics approach to studying intracellular metabolites of HepG2 cells exposed to 2,3,7,8-tetrachlorodibenzo-p-dioxin
Source: BMC Genomics. 2011 May 20;12:251. doi: 10.1186/1471-2164-12-251 (PMC3141663; doi:10.1186/1471-2164-12-251)
Supplement: Additional file 2 — Metadata and NMR raw data: ZIP file containing: -All NMR raw data (in JCAMP-DX format ".dx") -The metadata on NMR (polars & apolars), LC-MS and GC-MS data sets (as Tab delimited files ".txt"). [file 1471-2164-12-251-S2.ZIP › TE/Ainhoa/SAFETY COPY D Disk/TRABAJO/ARTICLES/ARTICLE Metabolomics TCDD_ACCEPTED/JCAMP_DX_NMR_data_and_all_metadata/NMR_apolar_Ctrol_p30.2C.dx]

##TITLE=
##JCAMPDX= 6.0         $$ Bruker NMR JCAMP-DX V2.0
##DATA TYPE= NMR FID
##DATA CLASS= NTUPLES
##ORIGIN= Bruker BioSpin GmbH
##OWNER= bruker
$$ 1.72 TOPSPIN		Version 2.1
$$ 2011-04-15 14:43:36.852 +0200  WUR\bruker@RIK1030
$$ Compression mode = fixed
##.OBSERVE FREQUENCY= 400.1319223
##.OBSERVE NUCLEUS= ^1H
##.DELAY= (6, 6)
##.ACQUISITION MODE= SIMULTANEOUS (DQD)
##.ACQUISITION SCHEME= undefined
##.AVERAGES= 128
##.DIGITISER RES= 18
##SPECTROMETER/DATA SYSTEM= avance400
##.PULSE SEQUENCE= zg
##.SOLVENT NAME= CDCl3
##.SHIFT REFERENCE= INTERNAL, CDCl3, 1, 11.01498
##AUDIT TRAIL= $$ (NUMBER, WHEN, WHO, WHERE, PROCESS, VERSION, WHAT)
$$ ##TITLE= Audit trail, TOPSPIN		Version 1.3
$$ ##JCAMPDX= 5.01
$$ ##ORIGIN= Bruker BioSpin GmbH
$$ ##OWNER= bruker
$$ $$ P:/NMR-data/data/Ainhoa_raw_data/nmr/AR170608.2C/1/audita.txt
$$ ##AUDIT TRAIL=  $$ (NUMBER, WHEN, WHO, WHERE, VERSION, WHAT)
(   1,<2008-06-17 11:19:57.911 +0200>,<WUR\bruker>,<RIK1030>,<TOPSPIN 1.3>,
      <created by zg, POWCHK disabled, PULCHK disabled
       configuration hash MD5:
       D1 93 94 B6 6B D6 3B BD 35 EA 0D 0D AE B0 63 FA
       data hash MD5: 16K
       90 D8 60 68 ED C4 D4 2E 65 83 B3 ED 74 97 B2 FC>)
(   2,<2011-04-15 14:43:32.227 +0200>,<WUR\bruker>,<RIK1030>,<proc1d>,<TOPSPIN 2.1>,
      <convdta from       1 "NMR_apolar_Ctrol_p30.2C" "Ainhoa_raw_data" "P:\NMR-data"
       data hash MD5: 16244
       6B 2E 68 D1 3D C2 84 A5 F3 50 BA 78 C0 B0 BA B1>)
$$ ##END=
$$ 
$$ $$ hash MD5
$$ $$ DB 56 12 6B B2 57 3E E0 A7 AF 33 44 A3 55 5A C7
##$RELAX= 
##$BRUKER FILE EXP=format.temp
$$ EDIT_PAR COMMAND FILE
$$ 
$$ DI_MODE         LONG
$$ ED_ENTRY        ACQU
$$ ORDER           FILE
$$ 
$$ 
$$ HEADER		"F2 - Acquisition Parameters"
$$ T_NAME		Date_
$$ 		TYPE	R64
$$ 		CLASS	ACQU
$$ 		SUBRANGE 0.0 50000000
$$ 		REL	"Date_=itodate(DATE)"
$$ 		INV_REL	"DATE=datetoi(Date_,DATE)"
$$ 		FORMAT	"%14.0f"
$$ 		TEXT	" "
$$ END
$$ T_NAME		Time
$$ 		TYPE	R32
$$ 		CLASS	ACQU
$$ 		SUBRANGE 0.0 1000000
$$ 		REL	"Time=itotime(DATE)"
$$ 		INV_REL	"DATE=timetoi(Time,DATE)"
$$ 		FORMAT	"%14.2f"
$$ 		TEXT	" "
$$ END
$$ NAME		INSTRUM
$$ 		TEXT	" "
$$ END
$$ NAME		PROBHD
$$ 		FORMAT	"%14.14s"
$$ 		TEXT	" "
$$ END
$$ NAME		PULPROG
$$ 		TEXT	" "
$$ END
$$ NAME		TD
$$ 		TEXT	" "
$$ END
$$ NAME		SOLVENT
$$ 		TEXT	" "
$$ END
$$ NAME		NS
$$ 		TEXT	" "
$$ END
$$ NAME		DS
$$ 		TEXT	" "
$$ END
$$ T_NAME		SWH
$$ 		TYPE	R32
$$ 		CLASS	ACQU
$$ 		SUBRANGE 0.0 1e8
$$ 		REL	"SWH=SW*SFO1"
$$ 		INV_REL "SW=SWH/SFO1"
$$ 		UNIT	"Hz"
$$ 		FORMAT	"%14.3f Hz"
$$ 		TEXT	" "
$$ END
$$ T_NAME          FIDRES
$$                 TYPE    R32
$$                 CLASS   ACQU
$$                 SUBRANGE 0.0 100000
$$                 REL     "FIDRES=SW*SFO1/TD"
$$                 INV_REL "TD = nextpow(SW*SFO1/FIDRES)"
$$ 		UNIT	"Hz"
$$ 		FORMAT	"%14.6f Hz"
$$ 		TEXT	" "
$$ END
$$ T_NAME          AQ
$$ 		TYPE	R32
$$ 		CLASS	ACQU
$$ 		SUBRANGE 0.0 1000
$$ 		REL	"AQ=aqcalc(SW,SFO1,TD,DIGTYP)"
$$ 		INV_REL	"TD=tdcalc(SW,SFO1,1.0e6*AQ,DIGTYP)"
$$ 		UNIT	"sec"
$$ 		FORMAT	"%14.7f sec"
$$ 		TEXT	" "
$$ END
$$ NAME		RG
$$ 		TEXT	" "
$$ END
$$ T_NAME          DW
$$ 		TYPE	R32
$$ 		CLASS	ACQU
$$ 		SUBRANGE 0.0 1000000
$$ 		REL	"DW=1/(2*SW*SFO1)"
$$ 		INV_REL	"SW=1000000/(2*(0.005+DW)*SFO1)"
$$ 		UNIT	"usec"
$$ 		FORMAT	"%14.3lf usec"
$$ 		TEXT	" "
$$ END
$$ NAME		DE
$$ 		FORMAT	"%14.2f usec"
$$ 		TEXT	" "
$$ END
$$ NAME		TE
$$ 		FORMAT	"%14.1f K"
$$ 		TEXT	" "
$$ END
$$ T_NAME		D1
$$ 		TYPE	R32
$$ 		CLASS	ACQU
$$ 		SUBRANGE 0.0 1e38
$$ 		REL	"D1=D[1]"
$$ 		INV_REL	"D[1]=D1"
$$ 		UNIT	"sec"
$$ 		FORMAT	"%14.8f sec"
$$ 		TEXT	" "
$$ END
$$ NAME		TD0
$$ 		TEXT	" "
$$ END
$$ HEADER		"======== CHANNEL f1 ========"
$$ NAME		NUC1
$$ 		NONEDIT
$$ 		TEXT	" "
$$ END
$$ T_NAME		P1
$$ 		TYPE	R32
$$ 		CLASS	ACQU
$$ 		SUBRANGE 0.0 1.0e10
$$ 		REL	"P1=P[1]"
$$ 		INV_REL	"P[1]=P1"
$$ 		UNIT	"usec"
$$ 		FORMAT	"%14.2f usec"
$$ 		TEXT	" "
$$ END
$$ T_NAME		PL1
$$ 		TYPE	R32
$$ 		CLASS	ACQU
$$ 		SUBRANGE -6.0 1e38
$$ 		REL	"PL1=PL[1]"
$$ 		INV_REL	"PL[1]=PL1"
$$ 		UNIT	"dB"
$$ 		FORMAT	"%14.2f dB"
$$ 		TEXT	" "
$$ END
$$ NAME		SFO1
$$ 		FORMAT	"%14.7f MHz"
$$ 		TEXT	" "
$$ END
##$RELAX= 
##$BRUKER FILE EXP=scon
$$ ##TITLE= Parameter file, TOPSPIN		Version 1.3
$$ ##JCAMPDX= 5.0
$$ ##DATATYPE= Parameter Values
$$ ##ORIGIN= Bruker BioSpin GmbH
$$ ##OWNER= bruker
$$ $$ 2008-06-17 11:11:42.730 +0200  WUR\bruker@RIK1030
$$ $$ P:/NMR-data/data/Ainhoa_raw_data/nmr/AR170608.2C/1/scon
$$ ##$BLKPA= (0..15)
3 3 3 3 3 3 3 3 3 3 3 3 3 3 3 3 
$$ ##$BLKTR= (0..15)
3 3 3 3 3 3 3 3 3 3 3 3 3 3 3 3 
$$ ##$DE1= 2
$$ ##$DE2= 2
$$ ##$DEADC= 4
$$ ##$DEPA= 2
$$ ##$DERX= 3
$$ ##$PHASP4= (0..15)
0.5 0.5 0.5 0.5 0.5 0.5 0.5 0.5 0.5 0.5 0.5 0.5 0.5 0.5 0.5 0.5 
$$ ##$PHASPR= (0..15)
3 3 3 3 3 3 3 3 3 3 3 3 3 3 3 3 
$$ ##$SHAPPR= (0..15)
1.6 1.6 1.6 1.6 1.6 1.6 1.6 1.6 1.6 1.6 1.6 1.6 1.6 1.6 1.6 1.6 
$$ ##END=
##$RELAX= 
##$BRUKER FILE EXP=pulseprogram
$$ # 1 "C:/Bruker/TOPSPIN/exp/stan/nmr/lists/pp/zg"
$$ ;zg
$$ ;avance-version (06/11/09)
$$ ;1D sequence
$$ ;
$$ ;$CLASS=HighRes
$$ ;$DIM=1D
$$ ;$TYPE=
$$ ;$SUBTYPE=
$$ ;$COMMENT=
$$ 
$$ 
$$ # 1 "C:/Bruker/TOPSPIN/exp/stan/nmr/lists/pp/Avance.incl" 1
$$ ;Avance2.incl
$$ ;   for 1
$$ ;
$$ ;avance-version (07/01/22)
$$ ;
$$ ;$CLASS=HighRes Incl
$$ ;$COMMENT=
$$ 
$$ 
$$ 
$$ 
$$ 
$$ 
$$ 
$$ 
$$ 
$$ 
$$ 
$$ 
$$ 
$$ 
$$ 
$$ 
$$ 
$$ 
$$ 
$$ 
$$ 
$$ 
$$ 
$$ 
$$ 
$$ 
$$ 
$$ 
$$ 
$$ 
$$ 
$$ 
$$ 
$$ 
$$ 
$$ 
$$ 
$$ 
$$ 
$$ 
$$ 
$$ 
$$ 
$$ 
$$ 
$$ 
$$ 
$$ 
$$ 
$$ 
$$ 
$$ 
$$ 
$$ 
$$ 
$$ 
$$ 
$$ 
$$ 
$$ 
$$ 
$$ 
$$ 
$$ 
$$ 
$$ 
$$ 
$$ 
$$ 
$$ 
$$ 
$$ 
$$ 
$$ 
$$ 
$$ 
$$ 
$$ 
$$ 
$$ 
$$ 
$$ 
$$ 
$$ 
$$ 
$$ 
$$ 
$$ 
$$ 
$$ 
$$ 
$$ 
$$ 
$$ 
$$ 
$$ 
$$ 
$$ 
$$ 
$$ 
$$ 
$$ 
$$ 
$$ 
$$ 
$$ 
$$ 
$$ 
$$ 
$$ 
$$ 
$$ 
$$ 
$$ 
$$ 
$$ 
$$ 
$$ 
$$ 
$$ 
$$ 
$$ 
$$ 
$$ 
$$ 
$$ 
$$ 
$$ 
$$ 
$$ 
$$ 
$$ 
$$ 
$$ ;$Id: Avance2.incl,v 1.10.6.7 2007/01/22 13:54:46 ber Exp $
$$ # 12 "C:/Bruker/TOPSPIN/exp/stan/nmr/lists/pp/zg" 2
$$ 
$$ 
$$ 
$$ "acqt0=-p1*2/3.1416"
$$ 
$$ 
$$ # 1 "mc_line 18 file C:/Bruker/TOPSPIN/exp/stan/nmr/lists/pp/zg expanding definition part of mc command before ze"
$$ define delay MCWRK
$$ define delay MCREST
$$ "MCWRK = 0.500000*30m"
$$ "MCREST = 30m - 30m"
$$ # 18 "C:/Bruker/TOPSPIN/exp/stan/nmr/lists/pp/zg"
$$ 1 ze
$$ # 1 "mc_line 18 file C:/Bruker/TOPSPIN/exp/stan/nmr/lists/pp/zg expanding definition of mc command after ze"
$$ # 19 "C:/Bruker/TOPSPIN/exp/stan/nmr/lists/pp/zg"
$$ # 1 "mc_line 19 file C:/Bruker/TOPSPIN/exp/stan/nmr/lists/pp/zg expanding start label for mc command"
$$ 2 MCWRK  * 2
$$ LBLF0, MCREST
$$ # 20 "C:/Bruker/TOPSPIN/exp/stan/nmr/lists/pp/zg"
$$   d1
$$   p1 ph1
$$   go=2 ph31
$$ # 1 "mc_line 23 file C:/Bruker/TOPSPIN/exp/stan/nmr/lists/pp/zg expanding mc command in line"
$$   MCWRK wr #0
$$   MCWRK zd 
$$   lo to LBLF0 times td0
$$ 
$$ # 24 "C:/Bruker/TOPSPIN/exp/stan/nmr/lists/pp/zg"
$$ exit
$$ 
$$ 
$$ ph1=0 2 2 0 1 3 3 1
$$ ph31=0 2 2 0 1 3 3 1
$$ 
$$ 
$$ ;pl1 : f1 channel - power level for pulse (default)
$$ ;p1 : f1 channel -  high power pulse
$$ ;d1 : relaxation delay; 1-5 * T1
$$ ;NS: 1 * n, total number of scans: NS * TD0
$$ 
$$ 
$$ 
$$ ;$Id: zg,v 1.7.10.2 2006/11/10 11:04:15 ber Exp $
##$RELAX= 
##$BRUKER FILE EXP=uxnmr.par
$$ ##TITLE= Parameter file, TOPSPIN		Version 1.3
$$ ##JCAMPDX= 5.0
$$ ##DATATYPE= Parameter Values
$$ ##ORIGIN= Bruker BioSpin GmbH
$$ ##OWNER= Administrator
$$ $$ 2008-03-03 09:42:28.895 +0100  WUR\bruker@RIK1030
$$ $$ C:/Bruker/TOPSPIN/conf/instr/avance400/uxnmr.par
$$ ##$ACB= 0
$$ ##$ACBTAT= (0..15)
0 88 72 0 0 0 0 0 0 0 0 0 0 0 0 0 
$$ ##$ACBTBA= (0..15)
0 0 0 0 0 0 0 0 0 0 0 0 0 0 0 0 
$$ ##$ACBTCTL= (0..15)
0 0 0 0 0 0 0 0 0 0 0 0 0 0 0 0 
$$ ##$ACBTDI= (0..15)
0 102 102 0 0 0 0 0 0 0 0 0 0 0 0 0 
$$ ##$ACBTDM= (0..15)
0 10 10 0 0 0 0 0 0 0 0 0 0 0 0 0 
$$ ##$ACBTFHI= (0..15)
0 400 400 0 0 0 0 0 0 0 0 0 0 0 0 0 
$$ ##$ACBTFL= (0..15)
0 73 74 0 0 0 0 0 0 0 0 0 0 0 0 0 
$$ ##$ACBTFLO= (0..15)
0 14 14 0 0 0 0 0 0 0 0 0 0 0 0 0 
$$ ##$ACBTOUT= (0..15)
0 1 2 0 0 0 0 0 0 0 0 0 0 0 0 0 
$$ ##$ACBTPO= (0..15)
0 150000 60000 0 0 0 0 0 0 0 0 0 0 0 0 0 
$$ ##$ACBTPW= (0..15)
0 10 10 0 0 0 0 0 0 0 0 0 0 0 0 0 
$$ ##$ACBTSB= (0..15)
0 0 0 0 0 0 0 0 0 0 0 0 0 0 0 0 
$$ ##$ACBTY= <no>
$$ ##$AQSBDHW= (0..31)
255 255 1 4 4 255 255 255 0 0 255 255 255 255 255 255 255 255 255 0 255 
255 255 255 255 255 255 255 255 255 255 255 
$$ ##$AQSBDID= (0..31)
255 255 88 83 83 255 255 255 65 67 255 255 255 255 255 255 255 255 255 
66 255 255 255 255 255 255 255 255 255 255 255 255 
$$ ##$AQSBDNO= (0..31)
255 255 1 1 2 255 255 255 1 1 255 255 255 255 255 255 255 255 255 1 255 
255 255 255 255 255 255 255 255 255 255 255 
$$ ##$AQSBDTY= (0..31)
255 255 3 16 16 255 255 255 5 9 255 255 255 255 255 255 255 255 255 7 
255 255 255 255 255 255 255 255 255 255 255 255 
$$ ##$AQSBUAD= (0..31)
255 255 52 36 37 255 255 255 54 26 255 255 255 255 255 255 255 255 255 
32 255 255 255 255 255 255 255 255 255 255 255 255 
$$ ##$AQSECL= (0..31)
255 255 2 3 3 255 255 255 5 2 255 255 255 255 255 255 255 255 255 255 
255 255 255 255 255 255 255 255 255 255 255 255 
$$ ##$AQSECLS= (0..31)
255 255 3 2 2 255 255 255 0 0 255 255 255 255 255 255 255 255 255 255 
255 255 255 255 255 255 255 255 255 255 255 255 
$$ ##$ATT19F= (0..1)
0 0 
$$ ##$ATT1H= (0..1)
0 0 
$$ ##$ATT3H= (0..1)
0 0 
$$ ##$ATTX= (0..1)
0 0 
$$ ##$ATTY= (0..1)
0 0 
$$ ##$ATTZ= (0..1)
0 0 
$$ ##$BACSAIR= no
$$ ##$BACSCAP= 60
$$ ##$BACSDEL= 10
$$ ##$BACSFCM= no
$$ ##$BACSOPT= <>
$$ ##$BACSTY= <tty08>
$$ ##$BARPTY= <no>
$$ ##$BFREQ= 400.13
$$ ##$BIRDS= yes
$$ ##$BMPC= 0
$$ ##$BMPCTY= <no>
$$ ##$BPSUTY= <no>
$$ ##$BSMS= 1
$$ ##$BSMSTY= <tty02>
$$ ##$CFASMOD= (0..7)
1 1 1 1 1 1 1 1 
$$ ##$CFASMUL= (0..7)
1 1 1 1 1 1 1 1 
$$ ##$CNFTXDR= (0..7)
6 6 0 0 0 0 0 0 
$$ ##$COMDIG2= 0
$$ ##$CPDBTY= <no>
$$ ##$CRCOTY= <no>
$$ ##$DATSTAT= no
$$ ##$DIGI140= (0..7)
0 0 0 0 0 0 0 0 
$$ ##$DIGIB12= (0..7)
0 0 0 0 0 0 0 0 
$$ ##$DIGIB16= (0..7)
0 0 0 0 0 0 0 0 
$$ ##$DIGIFA= (0..7)
0 0 0 0 0 0 0 0 
$$ ##$DIGIHA= (0..7)
0 0 0 0 0 0 0 0 
$$ ##$DIGIHAF= (0..7)
0 0 0 0 0 0 0 0 
$$ ##$DIGIHRD= (0..7)
0 0 0 0 0 0 0 0 
$$ ##$DIGIIA= (0..7)
0 0 0 0 0 0 0 0 
$$ ##$DIGIO16= (0..7)
0 0 0 0 0 0 0 0 
$$ ##$DIGISA= (0..7)
1 0 0 0 0 0 0 0 
$$ ##$DIGISAF= (0..7)
0 0 0 0 0 0 0 0 
$$ ##$DIGISL= (0..7)
0 0 0 0 0 0 0 0 
$$ ##$DIGITYI= (0..7)
0 0 0 0 0 0 0 0 
$$ ##$DIGITYP= (0..7)
0 0 0 0 0 0 0 0 
$$ ##$DIGITZ= 0
$$ ##$DRU= no
$$ ##$FCUMEM= (0..7)
2093056 2093056 0 0 0 0 0 0 
$$ ##$FCUPAL= (0..7)
260 260 0 0 0 0 0 0 
$$ ##$FQMIX= 0
$$ ##$FUNCMOD= <>
$$ ##$GCUTYPE= 2
$$ ##$GTUTY= <no>
$$ ##$HFAC= 3
$$ ##$HPCU= 0
$$ ##$HPCUTY= <no>
$$ ##$HPTXLP= (0..3)
-1 -1 -1 -1 
$$ ##$HPTXPI= (0..3)
0 0 0 0 
$$ ##$HPTXPO= (0..3)
0 0 0 0 
$$ ##$HPTXTY= (0..3)
0 0 0 0 
$$ ##$IF451= 0
$$ ##$IFREQ= 1
$$ ##$INTFPR= 0
$$ ##$IPSO= no
$$ ##$LOCKTY= <tty03>
$$ ##$LOCSWID= 0
$$ ##$M2FAC= 0
$$ ##$MASTY= <no>
$$ ##$MEMPRM= 0
$$ ##$MHFAC= 0
$$ ##$MXFAC= 0
$$ ##$NAMPD1= <2H>
$$ ##$NAMPD10= <>
$$ ##$NAMPD11= <>
$$ ##$NAMPD12= <>
$$ ##$NAMPD13= <>
$$ ##$NAMPD14= <>
$$ ##$NAMPD15= <>
$$ ##$NAMPD16= <>
$$ ##$NAMPD2= <X-BB19F_2HS>
$$ ##$NAMPD3= <1H>
$$ ##$NAMPD4= <>
$$ ##$NAMPD5= <>
$$ ##$NAMPD6= <>
$$ ##$NAMPD7= <>
$$ ##$NAMPD8= <>
$$ ##$NAMPD9= <>
$$ ##$NFCU= 2
$$ ##$NMRCH= 0
$$ ##$NMRMEM= 0
$$ ##$NRCU= 1
$$ ##$NROUT= 1
$$ ##$PAMPF1= (0..15)
75 99 67 27 0 0 0 12 117 46 8 118 1 0 0 0 
$$ ##$PAMPF2= (0..15)
0 0 0 0 0 0 0 0 0 0 0 0 0 0 0 0 
$$ ##$PAMPF3= (0..15)
0 0 0 0 0 0 0 0 0 0 0 0 0 0 0 0 
$$ ##$PAMPF4= (0..15)
0 0 0 0 0 0 0 0 0 0 0 0 0 0 0 0 
$$ ##$PAMPF5= (0..15)
0 0 0 0 0 0 0 0 0 0 0 0 0 0 0 0 
$$ ##$PAMPF6= (0..15)
0 0 0 0 0 0 0 0 0 0 0 0 0 0 0 0 
$$ ##$PAMPF7= (0..15)
0 0 0 0 0 0 0 0 0 0 0 0 0 0 0 0 
$$ ##$PAMPF8= (0..15)
0 0 0 0 0 0 0 0 0 0 0 0 0 0 0 0 
$$ ##$PH4= 0
$$ ##$PHF4TY= <no>
$$ ##$POWCHK= no
$$ ##$PRAMD1= (0..7)
0 1048576 0 0 0 1048576 0 0 
$$ ##$PRAMD10= (0..7)
0 0 0 0 0 0 0 0 
$$ ##$PRAMD11= (0..7)
0 0 0 0 0 0 0 0 
$$ ##$PRAMD12= (0..7)
0 0 0 0 0 0 0 0 
$$ ##$PRAMD13= (0..7)
0 0 0 0 0 0 0 0 
$$ ##$PRAMD14= (0..7)
0 0 0 0 0 0 0 0 
$$ ##$PRAMD15= (0..7)
0 0 0 0 0 0 0 0 
$$ ##$PRAMD16= (0..7)
0 0 0 0 0 0 0 0 
$$ ##$PRAMD17= (0..7)
0 0 0 0 0 0 0 0 
$$ ##$PRAMD18= (0..7)
0 0 0 0 0 0 0 0 
$$ ##$PRAMD19= (0..7)
0 0 0 0 0 0 0 0 
$$ ##$PRAMD2= (0..7)
2147483644 2146435071 2147483647 134217727 2147483644 2146435071 2147483647 
134217727 
$$ ##$PRAMD20= (0..7)
0 0 0 0 0 0 0 0 
$$ ##$PRAMD21= (0..7)
0 0 0 0 0 0 0 0 
$$ ##$PRAMD3= (0..7)
2 0 0 0 2 0 0 0 
$$ ##$PRAMD4= (0..7)
2147483644 2146435071 2147483647 134217727 2147483644 2146435071 2147483647 
134217727 
$$ ##$PRAMD5= (0..7)
0 0 0 0 0 0 0 0 
$$ ##$PRAMD6= (0..7)
0 0 0 0 0 0 0 0 
$$ ##$PRAMD7= (0..7)
0 0 0 0 0 0 0 0 
$$ ##$PRAMD8= (0..7)
0 0 0 0 0 0 0 0 
$$ ##$PRAMD9= (0..7)
0 0 0 0 0 0 0 0 
$$ ##$PRAMLED= (0..1)
15 15 
$$ ##$PRAMP1= <tty01>
$$ ##$PRAMP2= <no>
$$ ##$PRAMP3= <no>
$$ ##$PRAMP4= <no>
$$ ##$PRAMP5= <no>
$$ ##$PRAMP6= <no>
$$ ##$PRAMP7= <no>
$$ ##$PRAMP8= <no>
$$ ##$PRAMPTP= 0
$$ ##$PREPTY= <no>
$$ ##$PRESHLD= 0
$$ ##$PTS160= -1
$$ ##$PTSA2X= (0..7)
0 0 0 0 0 0 0 0 
$$ ##$PTSF2X= (0..7)
0 0 0 0 0 0 0 0 
$$ ##$PTSFMX= (0..7)
429.9 429.9 0 0 0 0 0 0 
$$ ##$PULCHK= no
$$ ##$RCUCDS= (0..7)
8388608 0 0 0 0 0 0 0 
$$ ##$RCUCFS= (0..7)
4096 0 0 0 0 0 0 0 
$$ ##$RCUCSS= (0..7)
1048576 0 0 0 0 0 0 0 
$$ ##$RCUI2C1= (0..7)
78 0 0 0 0 0 0 0 
$$ ##$RCUI2C2= (0..7)
0 0 0 0 0 0 0 0 
$$ ##$RCUI2C3= (0..7)
0 0 0 0 0 0 0 0 
$$ ##$RCUI2C4= (0..7)
0 0 0 0 0 0 0 0 
$$ ##$RCUI2C5= (0..7)
0 0 0 0 0 0 0 0 
$$ ##$RCUI2C6= (0..7)
0 0 0 0 0 0 0 0 
$$ ##$RCUI2C7= (0..7)
0 0 0 0 0 0 0 0 
$$ ##$RCUI2C8= (0..7)
0 0 0 0 0 0 0 0 
$$ ##$RDCU= 0
$$ ##$RGTYPE= (0..7)
5 0 0 0 0 0 0 0 
$$ ##$RG_max= (0..7)
46341 0 0 0 0 0 0 0 
$$ ##$RG_min= (0..7)
1 0 0 0 0 0 0 0 
$$ ##$RG_tab1= (0..255)
1 1.1 1.3 1.4 1.6 1.8 2 2.2 2.5 2.8 3.2 3.6 4 4.5 5 5.7 6.3 7.1 8 9 10.1 
11.3 12.7 14.3 16 18 20.2 22.6 25.4 28.5 32 35.9 40.3 45.3 50.8 57 64 
71.8 80.6 90.5 101.6 114 128 143.7 161.3 181 203.2 228.1 256 287.4 322.5 
362 406.4 456.1 512 574.7 645.1 724.1 812.7 912.3 1024 1149.4 1290.2 1448.2 
1625.5 1824.6 2048 2298.8 2580.3 2896.3 3251 3649.1 4096 4597.6 5160.6 
5792.6 6502 7298.2 8192 9195.2 10321.3 11585.2 13004 14596.5 16384 18390.4 
20642.5 23170.5 26008 29193 32768 36780.8 41285.1 46341 -1 -1 -1 -1 -1 
-1 -1 -1 -1 -1 -1 -1 -1 -1 -1 -1 -1 -1 -1 -1 -1 -1 -1 -1 -1 -1 -1 -1 -1 
-1 -1 -1 -1 -1 -1 -1 -1 -1 -1 -1 -1 -1 -1 -1 -1 -1 -1 -1 -1 -1 -1 -1 -1 
-1 -1 -1 -1 -1 -1 -1 -1 -1 -1 -1 -1 -1 -1 -1 -1 -1 -1 -1 -1 -1 -1 -1 -1 
-1 -1 -1 -1 -1 -1 -1 -1 -1 -1 -1 -1 -1 -1 -1 -1 -1 -1 -1 -1 -1 -1 -1 -1 
-1 -1 -1 -1 -1 -1 -1 -1 -1 -1 -1 -1 -1 -1 -1 -1 -1 -1 -1 -1 -1 -1 -1 -1 
-1 -1 -1 -1 -1 -1 -1 -1 -1 -1 -1 -1 -1 -1 -1 -1 -1 -1 -1 -1 -1 -1 -1 -1 
-1 -1 -1 -1 -1 -1 -1 -1 -1 -1 -1 -1 -1 
$$ ##$RG_tab2= (0..255)
-1 -1 -1 -1 -1 -1 -1 -1 -1 -1 -1 -1 -1 -1 -1 -1 -1 -1 -1 -1 -1 -1 -1 -1 
-1 -1 -1 -1 -1 -1 -1 -1 -1 -1 -1 -1 -1 -1 -1 -1 -1 -1 -1 -1 -1 -1 -1 -1 
-1 -1 -1 -1 -1 -1 -1 -1 -1 -1 -1 -1 -1 -1 -1 -1 -1 -1 -1 -1 -1 -1 -1 -1 
-1 -1 -1 -1 -1 -1 -1 -1 -1 -1 -1 -1 -1 -1 -1 -1 -1 -1 -1 -1 -1 -1 -1 -1 
-1 -1 -1 -1 -1 -1 -1 -1 -1 -1 -1 -1 -1 -1 -1 -1 -1 -1 -1 -1 -1 -1 -1 -1 
-1 -1 -1 -1 -1 -1 -1 -1 -1 -1 -1 -1 -1 -1 -1 -1 -1 -1 -1 -1 -1 -1 -1 -1 
-1 -1 -1 -1 -1 -1 -1 -1 -1 -1 -1 -1 -1 -1 -1 -1 -1 -1 -1 -1 -1 -1 -1 -1 
-1 -1 -1 -1 -1 -1 -1 -1 -1 -1 -1 -1 -1 -1 -1 -1 -1 -1 -1 -1 -1 -1 -1 -1 
-1 -1 -1 -1 -1 -1 -1 -1 -1 -1 -1 -1 -1 -1 -1 -1 -1 -1 -1 -1 -1 -1 -1 -1 
-1 -1 -1 -1 -1 -1 -1 -1 -1 -1 -1 -1 -1 -1 -1 -1 -1 -1 -1 -1 -1 -1 -1 -1 
-1 -1 -1 -1 -1 -1 -1 -1 -1 -1 -1 -1 -1 -1 -1 -1 
$$ ##$RG_tab3= (0..255)
-1 -1 -1 -1 -1 -1 -1 -1 -1 -1 -1 -1 -1 -1 -1 -1 -1 -1 -1 -1 -1 -1 -1 -1 
-1 -1 -1 -1 -1 -1 -1 -1 -1 -1 -1 -1 -1 -1 -1 -1 -1 -1 -1 -1 -1 -1 -1 -1 
-1 -1 -1 -1 -1 -1 -1 -1 -1 -1 -1 -1 -1 -1 -1 -1 -1 -1 -1 -1 -1 -1 -1 -1 
-1 -1 -1 -1 -1 -1 -1 -1 -1 -1 -1 -1 -1 -1 -1 -1 -1 -1 -1 -1 -1 -1 -1 -1 
-1 -1 -1 -1 -1 -1 -1 -1 -1 -1 -1 -1 -1 -1 -1 -1 -1 -1 -1 -1 -1 -1 -1 -1 
-1 -1 -1 -1 -1 -1 -1 -1 -1 -1 -1 -1 -1 -1 -1 -1 -1 -1 -1 -1 -1 -1 -1 -1 
-1 -1 -1 -1 -1 -1 -1 -1 -1 -1 -1 -1 -1 -1 -1 -1 -1 -1 -1 -1 -1 -1 -1 -1 
-1 -1 -1 -1 -1 -1 -1 -1 -1 -1 -1 -1 -1 -1 -1 -1 -1 -1 -1 -1 -1 -1 -1 -1 
-1 -1 -1 -1 -1 -1 -1 -1 -1 -1 -1 -1 -1 -1 -1 -1 -1 -1 -1 -1 -1 -1 -1 -1 
-1 -1 -1 -1 -1 -1 -1 -1 -1 -1 -1 -1 -1 -1 -1 -1 -1 -1 -1 -1 -1 -1 -1 -1 
-1 -1 -1 -1 -1 -1 -1 -1 -1 -1 -1 -1 -1 -1 -1 -1 
$$ ##$RG_tab4= (0..255)
-1 -1 -1 -1 -1 -1 -1 -1 -1 -1 -1 -1 -1 -1 -1 -1 -1 -1 -1 -1 -1 -1 -1 -1 
-1 -1 -1 -1 -1 -1 -1 -1 -1 -1 -1 -1 -1 -1 -1 -1 -1 -1 -1 -1 -1 -1 -1 -1 
-1 -1 -1 -1 -1 -1 -1 -1 -1 -1 -1 -1 -1 -1 -1 -1 -1 -1 -1 -1 -1 -1 -1 -1 
-1 -1 -1 -1 -1 -1 -1 -1 -1 -1 -1 -1 -1 -1 -1 -1 -1 -1 -1 -1 -1 -1 -1 -1 
-1 -1 -1 -1 -1 -1 -1 -1 -1 -1 -1 -1 -1 -1 -1 -1 -1 -1 -1 -1 -1 -1 -1 -1 
-1 -1 -1 -1 -1 -1 -1 -1 -1 -1 -1 -1 -1 -1 -1 -1 -1 -1 -1 -1 -1 -1 -1 -1 
-1 -1 -1 -1 -1 -1 -1 -1 -1 -1 -1 -1 -1 -1 -1 -1 -1 -1 -1 -1 -1 -1 -1 -1 
-1 -1 -1 -1 -1 -1 -1 -1 -1 -1 -1 -1 -1 -1 -1 -1 -1 -1 -1 -1 -1 -1 -1 -1 
-1 -1 -1 -1 -1 -1 -1 -1 -1 -1 -1 -1 -1 -1 -1 -1 -1 -1 -1 -1 -1 -1 -1 -1 
-1 -1 -1 -1 -1 -1 -1 -1 -1 -1 -1 -1 -1 -1 -1 -1 -1 -1 -1 -1 -1 -1 -1 -1 
-1 -1 -1 -1 -1 -1 -1 -1 -1 -1 -1 -1 -1 -1 -1 -1 
$$ ##$RG_tab5= (0..255)
-1 -1 -1 -1 -1 -1 -1 -1 -1 -1 -1 -1 -1 -1 -1 -1 -1 -1 -1 -1 -1 -1 -1 -1 
-1 -1 -1 -1 -1 -1 -1 -1 -1 -1 -1 -1 -1 -1 -1 -1 -1 -1 -1 -1 -1 -1 -1 -1 
-1 -1 -1 -1 -1 -1 -1 -1 -1 -1 -1 -1 -1 -1 -1 -1 -1 -1 -1 -1 -1 -1 -1 -1 
-1 -1 -1 -1 -1 -1 -1 -1 -1 -1 -1 -1 -1 -1 -1 -1 -1 -1 -1 -1 -1 -1 -1 -1 
-1 -1 -1 -1 -1 -1 -1 -1 -1 -1 -1 -1 -1 -1 -1 -1 -1 -1 -1 -1 -1 -1 -1 -1 
-1 -1 -1 -1 -1 -1 -1 -1 -1 -1 -1 -1 -1 -1 -1 -1 -1 -1 -1 -1 -1 -1 -1 -1 
-1 -1 -1 -1 -1 -1 -1 -1 -1 -1 -1 -1 -1 -1 -1 -1 -1 -1 -1 -1 -1 -1 -1 -1 
-1 -1 -1 -1 -1 -1 -1 -1 -1 -1 -1 -1 -1 -1 -1 -1 -1 -1 -1 -1 -1 -1 -1 -1 
-1 -1 -1 -1 -1 -1 -1 -1 -1 -1 -1 -1 -1 -1 -1 -1 -1 -1 -1 -1 -1 -1 -1 -1 
-1 -1 -1 -1 -1 -1 -1 -1 -1 -1 -1 -1 -1 -1 -1 -1 -1 -1 -1 -1 -1 -1 -1 -1 
-1 -1 -1 -1 -1 -1 -1 -1 -1 -1 -1 -1 -1 -1 -1 -1 
$$ ##$RG_tab6= (0..255)
-1 -1 -1 -1 -1 -1 -1 -1 -1 -1 -1 -1 -1 -1 -1 -1 -1 -1 -1 -1 -1 -1 -1 -1 
-1 -1 -1 -1 -1 -1 -1 -1 -1 -1 -1 -1 -1 -1 -1 -1 -1 -1 -1 -1 -1 -1 -1 -1 
-1 -1 -1 -1 -1 -1 -1 -1 -1 -1 -1 -1 -1 -1 -1 -1 -1 -1 -1 -1 -1 -1 -1 -1 
-1 -1 -1 -1 -1 -1 -1 -1 -1 -1 -1 -1 -1 -1 -1 -1 -1 -1 -1 -1 -1 -1 -1 -1 
-1 -1 -1 -1 -1 -1 -1 -1 -1 -1 -1 -1 -1 -1 -1 -1 -1 -1 -1 -1 -1 -1 -1 -1 
-1 -1 -1 -1 -1 -1 -1 -1 -1 -1 -1 -1 -1 -1 -1 -1 -1 -1 -1 -1 -1 -1 -1 -1 
-1 -1 -1 -1 -1 -1 -1 -1 -1 -1 -1 -1 -1 -1 -1 -1 -1 -1 -1 -1 -1 -1 -1 -1 
-1 -1 -1 -1 -1 -1 -1 -1 -1 -1 -1 -1 -1 -1 -1 -1 -1 -1 -1 -1 -1 -1 -1 -1 
-1 -1 -1 -1 -1 -1 -1 -1 -1 -1 -1 -1 -1 -1 -1 -1 -1 -1 -1 -1 -1 -1 -1 -1 
-1 -1 -1 -1 -1 -1 -1 -1 -1 -1 -1 -1 -1 -1 -1 -1 -1 -1 -1 -1 -1 -1 -1 -1 
-1 -1 -1 -1 -1 -1 -1 -1 -1 -1 -1 -1 -1 -1 -1 -1 
$$ ##$RG_tab7= (0..255)
-1 -1 -1 -1 -1 -1 -1 -1 -1 -1 -1 -1 -1 -1 -1 -1 -1 -1 -1 -1 -1 -1 -1 -1 
-1 -1 -1 -1 -1 -1 -1 -1 -1 -1 -1 -1 -1 -1 -1 -1 -1 -1 -1 -1 -1 -1 -1 -1 
-1 -1 -1 -1 -1 -1 -1 -1 -1 -1 -1 -1 -1 -1 -1 -1 -1 -1 -1 -1 -1 -1 -1 -1 
-1 -1 -1 -1 -1 -1 -1 -1 -1 -1 -1 -1 -1 -1 -1 -1 -1 -1 -1 -1 -1 -1 -1 -1 
-1 -1 -1 -1 -1 -1 -1 -1 -1 -1 -1 -1 -1 -1 -1 -1 -1 -1 -1 -1 -1 -1 -1 -1 
-1 -1 -1 -1 -1 -1 -1 -1 -1 -1 -1 -1 -1 -1 -1 -1 -1 -1 -1 -1 -1 -1 -1 -1 
-1 -1 -1 -1 -1 -1 -1 -1 -1 -1 -1 -1 -1 -1 -1 -1 -1 -1 -1 -1 -1 -1 -1 -1 
-1 -1 -1 -1 -1 -1 -1 -1 -1 -1 -1 -1 -1 -1 -1 -1 -1 -1 -1 -1 -1 -1 -1 -1 
-1 -1 -1 -1 -1 -1 -1 -1 -1 -1 -1 -1 -1 -1 -1 -1 -1 -1 -1 -1 -1 -1 -1 -1 
-1 -1 -1 -1 -1 -1 -1 -1 -1 -1 -1 -1 -1 -1 -1 -1 -1 -1 -1 -1 -1 -1 -1 -1 
-1 -1 -1 -1 -1 -1 -1 -1 -1 -1 -1 -1 -1 -1 -1 -1 
$$ ##$RG_tab8= (0..255)
-1 -1 -1 -1 -1 -1 -1 -1 -1 -1 -1 -1 -1 -1 -1 -1 -1 -1 -1 -1 -1 -1 -1 -1 
-1 -1 -1 -1 -1 -1 -1 -1 -1 -1 -1 -1 -1 -1 -1 -1 -1 -1 -1 -1 -1 -1 -1 -1 
-1 -1 -1 -1 -1 -1 -1 -1 -1 -1 -1 -1 -1 -1 -1 -1 -1 -1 -1 -1 -1 -1 -1 -1 
-1 -1 -1 -1 -1 -1 -1 -1 -1 -1 -1 -1 -1 -1 -1 -1 -1 -1 -1 -1 -1 -1 -1 -1 
-1 -1 -1 -1 -1 -1 -1 -1 -1 -1 -1 -1 -1 -1 -1 -1 -1 -1 -1 -1 -1 -1 -1 -1 
-1 -1 -1 -1 -1 -1 -1 -1 -1 -1 -1 -1 -1 -1 -1 -1 -1 -1 -1 -1 -1 -1 -1 -1 
-1 -1 -1 -1 -1 -1 -1 -1 -1 -1 -1 -1 -1 -1 -1 -1 -1 -1 -1 -1 -1 -1 -1 -1 
-1 -1 -1 -1 -1 -1 -1 -1 -1 -1 -1 -1 -1 -1 -1 -1 -1 -1 -1 -1 -1 -1 -1 -1 
-1 -1 -1 -1 -1 -1 -1 -1 -1 -1 -1 -1 -1 -1 -1 -1 -1 -1 -1 -1 -1 -1 -1 -1 
-1 -1 -1 -1 -1 -1 -1 -1 -1 -1 -1 -1 -1 -1 -1 -1 -1 -1 -1 -1 -1 -1 -1 -1 
-1 -1 -1 -1 -1 -1 -1 -1 -1 -1 -1 -1 -1 -1 -1 -1 
$$ ##$ROUTER= 3
$$ ##$RX22TY= <tty10>
$$ ##$SCMTY= <no>
$$ ##$SPECTR= 5
$$ ##$SY2FLAG= 0
$$ ##$TFXNUM= 0
$$ ##$TRIPLO2= 0
$$ ##$VTUTY= <tty05>
$$ ##$WBREFAM= (0..15)
100 100 100 100 100 100 100 100 100 100 100 100 100 100 100 100 
$$ ##$WBREFPH= (0..15)
0 0 0 0 0 0 0 0 0 0 0 0 0 0 0 0 
$$ ##$XFAC= 2
$$ ##END=
##$RELAX= 
$$ Bruker specific parameters
$$ --------------------------
##$DU= <P:\NMR-data>
##$EXPNO= 1
##$NAME= <NMR_apolar_Ctrol_p30.2C>
##$PROCNO= 1
##$TYPE= <nmr>
##$USER= <Ainhoa_raw_data>
##$ACQT0= -4.83829889523336
##$AMP= (0..31)
100 100 100 100 100 100 100 100 100 100 100 100 100 100 100 100 100 100
100 100 100 100 100 100 100 100 100 100 100 100 100 100
##$ANAVPT= -1
##$AQSEQ= 0
##$AQ_mod= 3
##$AUNM= <au_zg>
##$AUTOPOS= <22 >
##$BF1= 400.13
##$BF2= 100.612769
##$BF3= 400.13
##$BF4= 400.13
##$BF5= 500.13
##$BF6= 500.13
##$BF7= 500.13
##$BF8= 500.13
##$BYTORDA= 0
##$CFDGTYP= 0
##$CFRGTYP= 5
##$CHEMSTR= <none>
##$CNST= (0..63)
1 1 145 1 1 1 1 1 1 1 1 1 1 1 1 1 1 1 1 1 1 1 1 1 1 1 1 1 1 1 1 1 1 1 1
1 1 1 1 1 1 1 1 1 1 1 1 1 1 1 1 1 1 1 1 1 1 1 1 1 1 1 1 1
##$CPDPRG= <>
##$CPDPRG1= <>
##$CPDPRG2= <>
##$CPDPRG3= <>
##$CPDPRG4= <mlev>
##$CPDPRG5= <mlev>
##$CPDPRG6= <mlev>
##$CPDPRG7= <mlev>
##$CPDPRG8= <mlev>
##$CPDPRGB= <>
##$CPDPRGT= <>
##$D= (0..63)
0 2 0 0 0 0 0 0 0 0.06 0 0 2e-005 0 0 0 0.0002 0 0 0 0 0 0 0 0 0 0 0 0
0 0 0 0 0 0 0 0 0 0 0 0 0 0 0 0 0 0 0 0 0 0 0 0 0 0 0 0 0 0 0 0 0 0 0
##$DATE= 1213694392
##$DBL= (0..7)
120 120 120 120 120 120 120 120
##$DBP= (0..7)
150 150 150 150 150 150 150 150
##$DBP07= 0
##$DBPNAM0= <>
##$DBPNAM1= <>
##$DBPNAM2= <>
##$DBPNAM3= <>
##$DBPNAM4= <>
##$DBPNAM5= <>
##$DBPNAM6= <>
##$DBPNAM7= <>
##$DBPOAL= (0..7)
0.5 0.5 0.5 0.5 0.5 0.5 0.5 0.5
##$DBPOFFS= (0..7)
0 0 0 0 0 0 0 0
##$DE= 6
##$DECBNUC= <off>
##$DECIM= 24
##$DECNUC= <off>
##$DECSTAT= 4
##$DIGMOD= 0
##$DIGTYP= 7
##$DL= (0..7)
0 120 120 120 120 120 120 120
##$DP= (0..7)
150 150 150 150 150 150 150 150
##$DP07= 0
##$DPNAME0= <>
##$DPNAME1= <>
##$DPNAME2= <>
##$DPNAME3= <>
##$DPNAME4= <>
##$DPNAME5= <>
##$DPNAME6= <>
##$DPNAME7= <>
##$DPOAL= (0..7)
0.5 0.5 0.5 0.5 0.5 0.5 0.5 0.5
##$DPOFFS= (0..7)
0 0 0 0 0 0 0 0
##$DQDMODE= 0
##$DR= 18
##$DS= 4
##$DSLIST= <SSSSSSSSSSSSSSS>
##$DSPFIRM= 0
##$DSPFVS= -1
##$DTYPA= 0
##$EXP= <AID_chl>
##$F1LIST= <111111111111111>
##$F2LIST= <222222222222222>
##$F3LIST= <333333333333333>
##$FCUCHAN= (0..9)
0 2 1 0 0 0 0 0 0 0
##$FL1= 90
##$FL2= 90
##$FL3= 90
##$FL4= 90
##$FOV= 20
##$FQ1LIST= <freqlist>
##$FQ2LIST= <freqlist>
##$FQ3LIST= <freqlist>
##$FQ4LIST= <freqlist>
##$FQ5LIST= <freqlist>
##$FQ6LIST= <freqlist>
##$FQ7LIST= <freqlist>
##$FQ8LIST= <freqlist>
##$FRQLO3= 1882485.02994012
##$FRQLO3N= 0
##$FS= (0..7)
83 83 83 83 83 83 83 83
##$FTLPGN= 0
##$FW= 90000
##$FnMODE= 0
##$FnTYPE= 0
##$GP031= 0
##$GPNAM0= <sine.100>
##$GPNAM1= <sine.100>
##$GPNAM10= <sine.100>
##$GPNAM11= <sine.100>
##$GPNAM12= <sine.100>
##$GPNAM13= <sine.100>
##$GPNAM14= <sine.100>
##$GPNAM15= <sine.100>
##$GPNAM16= <sine.100>
##$GPNAM17= <sine.100>
##$GPNAM18= <sine.100>
##$GPNAM19= <sine.100>
##$GPNAM2= <sine.100>
##$GPNAM20= <sine.100>
##$GPNAM21= <sine.100>
##$GPNAM22= <sine.100>
##$GPNAM23= <sine.100>
##$GPNAM24= <sine.100>
##$GPNAM25= <sine.100>
##$GPNAM26= <sine.100>
##$GPNAM27= <sine.100>
##$GPNAM28= <sine.100>
##$GPNAM29= <sine.100>
##$GPNAM3= <sine.100>
##$GPNAM30= <sine.100>
##$GPNAM31= <sine.100>
##$GPNAM4= <sine.100>
##$GPNAM5= <sine.100>
##$GPNAM6= <sine.100>
##$GPNAM7= <sine.100>
##$GPNAM8= <sine.100>
##$GPNAM9= <sine.100>
##$GPX= (0..31)
0 0 0 0 0 0 0 0 0 0 0 0 0 0 0 0 0 0 0 0 0 0 0 0 0 0 0 0 0 0 0 0
##$GPY= (0..31)
0 0 0 0 0 0 0 0 0 0 0 0 0 0 0 0 0 0 0 0 0 0 0 0 0 0 0 0 0 0 0 0
##$GPZ= (0..31)
0 0 0 0 0 0 0 0 0 0 0 0 0 0 0 0 0 0 0 0 0 0 0 0 0 0 0 0 0 0 0 0
##$GRDPROG= <>
##$GRPDLY= -1
##$HDDUTY= 20
##$HDRATE= 20
##$HGAIN= (0..3)
0 0 0 0
##$HL1= 1
##$HL2= 35
##$HL3= 16
##$HL4= 17
##$HOLDER= 0
##$HPMOD= (0..7)
0 0 0 0 0 0 0 0
##$HPPRGN= 0
##$IN= (0..63)
0.001 0.001 0.001 0.001 0.001 0.001 0.001 0.001 0.001 0.001 0.001 0.001
0.001 0.001 0.001 0.001 0.001 0.001 0.001 0.001 0.001 0.001 0.001 0.001
0.001 0.001 0.001 0.001 0.001 0.001 0.001 0.001 0.001 0.001 0.001 0.001
0.001 0.001 0.001 0.001 0.001 0.001 0.001 0.001 0.001 0.001 0.001 0.001
0.001 0.001 0.001 0.001 0.001 0.001 0.001 0.001 0.001 0.001 0.001 0.001
0.001 0.001 0.001 0.001
##$INF= (0..7)
0 0 0 0 0 0 0 0
##$INP= (0..63)
0 0 0 0 0 0 0 0 0 0 0 0 0 0 0 0 0 0 0 0 0 0 0 0 0 0 0 0 0 0 0 0 0 0 0 0
0 0 0 0 0 0 0 0 0 0 0 0 0 0 0 0 0 0 0 0 0 0 0 0 0 0 0 0
##$INSTRUM= <avance400>
##$L= (0..31)
1 1 1 1 1 1 1 1 1 1 1 1 1 1 1 1 1 1 1 1 1 1 1 1 1 1 1 1 1 1 1 1
##$LFILTER= 100
##$LGAIN= -15
##$LINPSTP= 10
##$LOCKED= yes
##$LOCKFLD= 3193
##$LOCKGN= 119
##$LOCKPOW= -35
##$LOCKPPM= 7.23999977111816
##$LOCNUC= <2H>
##$LOCPHAS= 356
##$LOCSHFT= yes
##$LOCSW= 0
##$LTIME= 0.200000002980232
##$MASR= 4200
##$MASRLST= <masrlst>
##$NBL= 1
##$NC= -2
##$NLOGCH= 1
##$NS= 128
##$NUC1= <1H>
##$NUC2= <13C>
##$NUC3= <off>
##$NUC4= <off>
##$NUC5= <off>
##$NUC6= <off>
##$NUC7= <off>
##$NUC8= <off>
##$NUCLEI= 0
##$NUCLEUS= <off>
##$O1= 1922.3
##$O2= 4979.85804243228
##$O3= 1900.52349393
##$O4= 1900.52349393
##$O5= 0
##$O6= 0
##$O7= 0
##$O8= 0
##$OBSCHAN= (0..9)
0 0 0 0 0 0 0 0 0 0
##$OVERFLW= 0
##$P= (0..63)
7.6 7.6 15.2 14.9 29.8 16.5 25 50 0 0 0 0 0 0 0 200000 1000 2500 0 600
2500 0 0 0 0 200 0 7.6 1000 0 0 0 0 0 0 0 0 0 0 0 0 0 0 0 0 0 0 0 0 0 0
0 0 0 0 0 0 0 0 0 0 0 0 0
##$PACOIL= (0..15)
0 0 0 0 0 0 0 0 0 0 0 0 0 0 0 0
##$PAPS= 2
##$PARMODE= 0
##$PCPD= (0..9)
100 100 70 100 100 100 100 100 100 100
##$PHCOR= (0..31)
0 0 0 0 0 0 0 0 0 0 0 0 0 0 0 0 0 0 0 0 0 0 0 0 0 0 0 0 0 0 0 0
##$PHLIST= <>
##$PHP= 1
##$PH_ref= 0
##$PL= (0..63)
120 0 -4 120 120 120 120 120 120 60 10.34 22.38 9 120 120 120 120 120 0
120 120 120 120 120 120 120 120 22.38 120 120 9 120 120 120 120 120 120
120 120 120 120 120 120 120 120 120 120 120 120 120 120 120 120 120 120
120 120 120 120 120 120 120 120 120
##$PLSTEP= 0.1
##$PLSTRT= -6
##$POWMOD= 0
##$PQPHASE= 0
##$PQSCALE= 0
##$PR= 1
##$PRECHAN= (0..15)
-1 1 2 -1 -1 -1 -1 -1 -1 -1 -1 -1 -1 -1 -1 -1
##$PRGAIN= 0
##$PROBHD= <5 mm PABBI 1H-BB Z-GRD Z811201/0006
>
##$PROSOL= no
##$PULPROG= <zg>
##$PW= 0
##$PYNM= <acqu.py>
##$QNP= 1
##$RD= 0
##$RECCHAN= (0..15)
-1 -1 -1 -1 -1 -1 -1 -1 -1 -1 -1 -1 -1 -1 -1 -1
##$RECPH= 0
##$RECPRE= (0..15)
-1 -1 -1 -1 -1 -1 -1 -1 -1 -1 -1 -1 -1 -1 -1 -1
##$RECPRFX= (0..15)
-1 -1 -1 -1 -1 -1 -1 -1 -1 -1 -1 -1 -1 -1 -1 -1
##$RECSEL= (0..15)
0 0 0 0 0 0 0 0 0 0 0 0 0 0 0 0
##$RG= 228.1
##$RO= 0
##$ROUTWD1= (0..23)
0 0 0 0 0 0 0 0 0 0 0 0 0 0 0 0 0 0 0 0 1 1 0 0
##$ROUTWD2= (0..23)
0 0 0 0 0 1 0 0 0 0 0 0 0 0 0 0 0 0 1 0 1 1 0 0
##$RSEL= (0..9)
0 1 2 0 0 0 0 0 0 0
##$S= (0..7)
83 4 83 83 83 83 83 83
##$SEOUT= 0
##$SFO1= 400.1319223
##$SFO2= 100.617748858042
##$SFO3= 400.131900523494
##$SFO4= 400.131900523494
##$SFO5= 500.13
##$SFO6= 500.13
##$SFO7= 500.13
##$SFO8= 500.13
##$SOLVENT= <CDCl3>
##$SP= (0..31)
1 120 120 120 0 0 120 120 0 0 0 120 0 0 120 0 150 150 120 120.87 118.96
122.27 114.95 150 150 150 150 150 150 120 120 120
##$SP07= 0
##$SPECTR= 0
##$SPNAM0= <gauss>
##$SPNAM1= <Gaus1.1000>
##$SPNAM10= <gauss>
##$SPNAM11= <Gaus1.1000>
##$SPNAM12= <gauss>
##$SPNAM13= <gauss>
##$SPNAM14= <Gaus1.1000>
##$SPNAM15= <Gaus1.1000>
##$SPNAM16= <gauss>
##$SPNAM17= <gauss>
##$SPNAM18= <Gaus1.1000>
##$SPNAM19= <Gaus1.1000>
##$SPNAM2= <Gaus1.1000>
##$SPNAM20= <Gaus1.1000>
##$SPNAM21= <Gaus1.1000>
##$SPNAM22= <Gaus1.1000>
##$SPNAM23= <gauss>
##$SPNAM24= <gauss>
##$SPNAM25= <gauss>
##$SPNAM26= <gauss>
##$SPNAM27= <gauss>
##$SPNAM28= <gauss>
##$SPNAM29= <Gaus1.1000>
##$SPNAM3= <Gaus1.1000>
##$SPNAM30= <Gaus1.1000>
##$SPNAM31= <Gaus1.1000>
##$SPNAM4= <gauss>
##$SPNAM5= <gauss>
##$SPNAM6= <Gaus1.1000>
##$SPNAM7= <Gaus1.1000>
##$SPNAM8= <gauss>
##$SPNAM9= <gauss>
##$SPOAL= (0..31)
0.5 0.5 0.5 0.5 0.5 0.5 0.5 0.5 0.5 0.5 0.5 0.5 0.5 0.5 0.5 0.5 0.5 0.5
0.5 0.5 0.5 0.5 0.5 0.5 0.5 0.5 0.5 0.5 0.5 0.5 0.5 0.5
##$SPOFFS= (0..31)
0 0 0 0 0 0 0 0 0 0 0 0 0 0 0 0 0 0 0 0 0 0 0 0 0 0 0 0 0 0 0 0
##$SUBNAM0= <"">
##$SUBNAM1= <"">
##$SUBNAM2= <"">
##$SUBNAM3= <"">
##$SUBNAM4= <"">
##$SUBNAM5= <"">
##$SUBNAM6= <"">
##$SUBNAM7= <"">
##$SUBNAM8= <"">
##$SUBNAM9= <"">
##$SW= 12.4709369134976
##$SWIBOX= (0..15)
0 1 2 0 0 0 0 0 0 0 0 0 0 0 0 0
##$SW_h= 4990.01996007984
##$SWfinal= 0
##$TD= 16244
##$TD0= 1
##$TE= 301.7
##$TE2= 300
##$TE3= 300
##$TEG= 300
##$TL= (0..7)
0 120 120 120 120 120 120 120
##$TP= (0..7)
150 150 150 150 150 150 150 150
##$TP07= 0
##$TPNAME0= <>
##$TPNAME1= <>
##$TPNAME2= <>
##$TPNAME3= <>
##$TPNAME4= <>
##$TPNAME5= <>
##$TPNAME6= <>
##$TPNAME7= <>
##$TPOAL= (0..7)
0.5 0.5 0.5 0.5 0.5 0.5 0.5 0.5
##$TPOFFS= (0..7)
0 0 0 0 0 0 0 0
##$TUNHIN= 0
##$TUNHOUT= 0
##$TUNXOUT= 0
##$USERA1= <user>
##$USERA2= <user>
##$USERA3= <user>
##$USERA4= <user>
##$USERA5= <user>
##$V9= 5
##$VALIST= <valist>
##$VCLIST= <CCCCCCCCCCCCCCC>
##$VD= 0
##$VDLIST= <DDDDDDDDDDDDDDD>
##$VPLIST= <PPPPPPPPPPPPPPP>
##$VTLIST= <TTTTTTTTTTTTTTT>
##$WBST= 1024
##$WBSW= 15.53612
##$XGAIN= (0..3)
0 0 0 0
##$XL= 0
##$YL= 0
##$YMAX_a= 2155783
##$YMIN_a= -2460565
##$ZGOPTNS= <>
##$ZL1= 120
##$ZL2= 120
##$ZL3= 120
##$ZL4= 120
##$ABSF1= 10
##$ABSF2= 0
##$ABSG= 5
##$ABSL= 3
##$ALPHA= 0
##$AQORDER= 0
##$ASSFAC= 0
##$ASSFACI= 0
##$ASSFACX= 0
##$ASSWID= 0
##$AUNMP= <proc_1H_AID>
##$AXLEFT= 0
##$AXNAME= <>
##$AXNUC= <off>
##$AXRIGHT= 0
##$AXTYPE= 0
##$AXUNIT= <>
##$AZFE= 0.1
##$AZFW= 0.1
##$BCFW= 1
##$BC_mod= 2
##$BYTORDP= 0
##$COROFFS= 0
##$CY= 12.5
##$DATMOD= 1
##$DC= 2
##$DFILT= <>
##$DTYPP= 0
##$F1P= 9.9967504570787
##$F2P= -9.53364507338961e-007
##$FCOR= 1
##$FTSIZE= 65536
##$FT_mod= 4
##$GAMMA= 1
##$GB= 0
##$INTBC= 1
##$INTSCL= 1
##$ISEN= 128
##$LB= 1
##$LEV0= 0
##$LPBIN= 0
##$MAXI= 10000
##$MC2= 0
##$MEAN= 0
##$ME_mod= 0
##$MI= 0.02
##$NCOEF= 0
##$NC_proc= 0
##$NLEV= 6
##$NOISF1= 8.174992
##$NOISF2= 6.675002
##$NSP= 1
##$NTH_PI= 0
##$NZP= 0
##$OFFSET= 11.01498
##$PC= 1
##$PHC0= -20.71015
##$PHC1= -10.00055
##$PH_mod= 0
##$PKNL= yes
##$PPARMOD= 0
##$PPDIAG= 0
##$PPIPTYP= 0
##$PPMPNUM= 100
##$PPRESOL= 1
##$PSCAL= 0
##$PSIGN= 0
##$PYNMP= <proc.py>
##$REVERSE= no
##$SF= 400.130009885034
##$SI= 131072
##$SIGF1= 5.6
##$SIGF2= 5.2
##$SINO= 400
##$SIOLD= 131072
##$SPECTYP= <>
##$SREGLST= <1H.CDCl3>
##$SSB= 2
##$STSI= 0
##$STSR= 0
##$SW_p= 4990.01996007982
##$SYMM= 0
##$S_DEV= 0
##$TDeff= 16244
##$TDoff= 0
##$TI= <>
##$TILT= no
##$TM1= 0
##$TM2= 0
##$TOPLEV= 0
##$USERP1= <user>
##$USERP2= <user>
##$USERP3= <user>
##$USERP4= <user>
##$USERP5= <user>
##$WDW= 4
##$XDIM= 8192
##$YMAX_p= 0
##$YMIN_p= 0
##$CURPLOT= <\\rik006s\net8_hp>
##$CURPRIN= <$\\rik006s\net8_hp>
##$DFORMAT= <normdp>
##$LAYOUT= <+/1d_h.xwp>
##$LFORMAT= <normlp>
##$PFORMAT= <normpl>
##$SURQMSG= 1
$$ End of Bruker specific parameters
$$ ---------------------------------
##NTUPLES= NMR FID
##VAR_NAME=  TIME,          FID/REAL,        FID/IMAG
##SYMBOL=    X,             R,               I
##VAR_TYPE=  INDEPENDENT,   DEPENDENT,       DEPENDENT
##VAR_FORM=  AFFN,          ASDF,            ASDF
##VAR_DIM=   8122,          8122,            8122
##UNITS=     SECONDS,       ARBITRARY UNITS, ARBITRARY UNITS
##FACTOR=    0.0002004,     1,               1
##FIRST=     0,             2042793,         -1631054
##LAST=      1.6274484,     12893,           -6170
##MIN=       0,             -2369072,        -2369072
##MAX=       1.6274484,     2119430,         2119430
$$ Real data points
##PAGE= N=1
##DATA TABLE= (X++(R..R)), XYDATA
0  2042793
1  -862369
2 -2167770
3  1763839
4  1000479
5 -1538653
6    79482
7  1338126
8 -1107037
9 -1171810
10  1215136
11   684301
12 -1573394
13  -753801
14   937076
15   246373
16  -828544
17   129361
18   542099
19  -539694
20  -290529
21  1163290
22   199886
23 -1248423
24   194713
25  1455143
26  -208367
27  -688084
28   638913
29   -62008
30 -1028539
31   855829
32  1087169
33 -1635079
34 -1233888
35  1812793
36   834766
37 -1806957
38  -565210
39  1213168
40  -121716
41  -655064
42   685844
43   237184
44 -1010543
45   256435
46  1457959
47  -221245
48 -1544634
49   210810
50  1469241
51  -151230
52 -1086866
53   325850
54   469507
55  -760354
56   -32901
57   866402
58  -678443
59  -990268
60  1042886
61   802034
62 -1009798
63  -186140
64   794884
65  -421303
66  -343264
67  1022220
68    36189
69 -1157619
70   340133
71  1282650
72  -295351
73 -1073473
74    66833
75   574970
76   -30409
77  -136784
78    65450
79  -362391
80  -408267
81   596772
82   562620
83  -965665
84  -848420
85  1015273
86   859004
87  -767423
88  -395705
89   647952
90    11253
91  -211297
92   590497
93   -36580
94  -874115
95   360068
96  1011367
97  -447812
98  -823978
99   319896
100   189591
101  -414094
102   198128
103   242060
104  -651580
105  -223590
106   766376
107   200453
108  -659993
109  -219461
110   383491
111   258166
112    44362
113    24254
114  -125995
115  -186859
116   241382
117   495663
118  -271276
119  -830100
120   135750
121   863096
122  -101451
123  -683783
124     -538
125   118150
126  -104398
127   346953
128    72229
129  -721997
130    17822
131   981047
132    96483
133  -747216
134   -60341
135   423392
136    68364
137    27293
138    85994
139  -250143
140  -195687
141   355742
142   281831
143  -455647
144  -535129
145   200737
146   380450
147  -115891
148  -159147
149    23756
150  -200386
151   -13676
152   527698
153    70711
154  -660299
155   -12170
156   781633
157   192222
158  -419134
159   -80397
160    58003
161   -51226
162   293042
163   171536
164  -621686
165  -366608
166   665709
167   370570
168  -655032
169  -448285
170   253658
171   200005
172    37590
173    59451
174  -198716
175  -197811
176   360800
177   465973
178  -209402
179  -507801
180    80234
181   538814
182   131764
183  -307690
184  -117676
185    14029
186   -85645
187   194588
188   171978
189  -519285
190  -359279
191   579204
192   354443
193  -465442
194  -238154
195   137961
196   -51663
197   164813
198   351089
199  -295952
200  -437862
201   449952
202   599370
203  -279365
204  -538287
205    50679
206   317436
207    99318
208   -30620
209  -147138
210  -314694
211    30335
212   496351
213    21944
214  -672412
215  -182682
216   586294
217   253793
218  -301895
219  -139976
220    17718
221   -14162
222   262012
223   253942
224  -349010
225  -361365
226   412741
227   502944
228  -262374
229  -450184
230    24430
231   122140
232    18604
233   137974
234  -109313
235  -442377
236    64627
237   583367
238    13592
239  -572276
240  -136123
241   380225
242   219599
243   -22161
244   -72905
245  -173172
246   -59760
247   366293
248   291026
249  -431294
250  -484775
251   386463
252   533120
253  -247096
254  -382858
255    21228
256   -29967
257    42386
258   320065
259  -164763
260  -572616
261   198020
262   675605
263   -82019
264  -509772
265   -16039
266   239878
267   110409
268   118786
269   -12706
270  -306128
271   -79483
272   444476
273   224770
274  -489727
275  -397329
276   302463
277   340644
278  -105781
279  -166508
280  -113200
281  -143763
282   188522
283   365629
284  -226405
285  -524011
286   170400
287   590522
288    42821
289  -376885
290  -107094
291   130866
292   102985
293   172181
294    22512
295  -403207
296  -164684
297   535529
298   273683
299  -532531
300  -352956
301   270954
302   196392
303   -18599
304    15188
305  -207065
306  -240388
307   320851
308   404888
309  -304342
310  -487820
311   170612
312   469805
313    55420
314  -227472
315  -114765
316   -32041
317    99672
318   293688
319   -25640
320  -499316
321   -96254
322   547256
323   203483
324  -412152
325  -246531
326   100046
327   114850
328   146964
329    49714
330  -298667
331  -210866
332   350180
333   388387
334  -248630
335  -467140
336    68818
337   375072
338    86439
339  -118520
340  -122658
341  -170395
342    91777
343   406020
344   -41586
345  -560416
346   -78407
347   503529
348   180042
349  -254048
350  -178784
351   -38425
352    76542
353   255938
354    82656
355  -354197
356  -239018
357   382165
358   409973
359  -250365
360  -425010
361    54472
362   227595
363    66617
364    31419
365  -151385
366  -306806
367   161460
368   482897
369  -113877
370  -529035
371   -35571
372   363239
373   160271
374   -72180
375  -151241
376  -160143
377    79471
378   333401
379    75884
380  -393316
381  -245153
382   337818
383   364435
384  -153800
385  -314723
386   -60710
387    94503
388   176033
389   129646
390  -242561
391  -337007
392   210120
393   463053
394   -64957
395  -431470
396  -106791
397   254442
398   194363
399    11173
400  -127076
401  -220799
402    19261
403   396655
404   126788
405  -473286
406  -271336
407   355110
408   273611
409  -131317
410  -152958
411  -121948
412   -55113
413   273305
414   214012
415  -330355
416  -342616
417   252644
418   411114
419   -28154
420  -299920
421  -132200
422   106968
423   201359
424   140178
425  -128358
426  -328759
427    23814
428   458274
429   110631
430  -451568
431  -233562
432   219843
433   191232
434    39205
435   -83754
436  -273853
437   -72895
438   368434
439   202596
440  -351800
441  -326491
442   189881
443   360215
444    46011
445  -210711
446  -161084
447    17105
448   197660
449   220774
450  -135005
451  -398922
452    35996
453   478469
454    96355
455  -372875
456  -186261
457   105630
458   136698
459   139506
460   -42136
461  -332092
462  -102905
463   401894
464   239430
465  -348389
466  -330828
467   162165
468   278248
469    60589
470   -69332
471  -183812
472  -151649
473   248808
474   348592
475  -220056
476  -451939
477    92616
478   408868
479    88707
480  -205499
481  -194236
482   -48145
483   164673
484   232117
485   -51615
486  -356639
487  -121831
488   398481
489   300680
490  -310739
491  -348931
492   135373
493   215585
494    52724
495    32674
496  -197658
497  -270109
498   282731
499   423432
500  -269963
501  -462969
502   111541
503   318582
504    74165
505   -68367
506  -173460
507  -167140
508   165546
509   333239
510   -59980
511  -415759
512  -109541
513   394635
514   269845
515  -226491
516  -277918
517     7061
518   125375
519   165984
520    82246
521  -282098
522  -293856
523   302612
524   443425
525  -200048
526  -456207
527    22623
528   286508
529   110939
530   -16132
531  -139323
532  -244671
533   103369
534   444994
535    -5042
536  -518041
537  -126112
538   404298
539   211257
540  -141781
541  -184113
542  -138145
543    64177
544   303049
545    74695
546  -363065
547  -245047
548   285146
549   390643
550   -88293
551  -385387
552   -80537
553   229981
554   151916
555    34364
556  -116338
557  -302022
558    50533
559   519276
560    50856
561  -558856
562  -152802
563   355768
564   153669
565   -47009
566   -90202
567  -253619
568   -27725
569   423428
570   155188
571  -433925
572  -286882
573   282122
574   362511
575   -21986
576  -280669
577  -169812
578    92477
579   250658
580   141297
581  -216916
582  -353106
583   106864
584   475761
585    58059
586  -435768
587  -202017
588   212970
589   204706
590    39348
591  -110001
592  -257557
593   -44524
594   393181
595   222585
596  -395566
597  -346654
598   252041
599   333009
600   -21913
601  -144297
602  -156706
603   -81975
604   267243
605   284900
606  -271889
607  -418127
608   132361
609   398823
610    69777
611  -251596
612  -240860
613    16355
614   256674
615   185324
616  -136551
617  -321746
618   -51529
619   399464
620   275748
621  -333972
622  -378978
623   168540
624   303546
625    39887
626   -83223
627  -199431
628  -159286
629   285798
630   333097
631  -280075
632  -430038
633   120191
634   352502
635    67540
636  -149707
637  -175890
638   -72649
639   180657
640   262626
641   -83522
642  -373277
643   -65479
644   382671
645   219522
646  -237696
647  -255504
648    18872
649   153299
650   170659
651    15225
652  -289472
653  -202292
654   296574
655   344959
656  -196748
657  -400066
658    11048
659   299417
660   138720
661   -74106
662  -181304
663  -161741
664   150254
665   365792
666   -53550
667  -460759
668   -71796
669   397601
670   179799
671  -173482
672  -189486
673   -83221
674   102170
675   248785
676     4284
677  -325275
678  -151301
679   276321
680   283146
681  -121757
682  -310719
683   -36997
684   206691
685   131087
686    -5584
687  -133428
688  -206593
689    90976
690   373663
691    -6265
692  -418398
693  -100358
694   289865
695   159860
696   -51108
697  -135435
698  -179720
699    41770
700   314839
701    73973
702  -359752
703  -217842
704   276849
705   309820
706   -96548
707  -267347
708   -76461
709   111883
710   187942
711    97936
712  -214901
713  -269191
714   181577
715   384669
716   -57733
717  -358782
718   -91764
719   188327
720   152357
721     3612
722  -143589
723  -186979
724    40924
725   287886
726    89532
727  -312047
728  -216149
729   228401
730   266846
731   -41902
732  -150136
733   -97089
734     3266
735   218781
736   172688
737  -241805
738  -302584
739   153844
740   327918
741   -13207
742  -275329
743  -162443
744    81484
745   191427
746    90094
747  -146859
748  -251067
749    32622
750   373599
751   140349
752  -348546
753  -223338
754   237813
755   237669
756    -5551
757   -99147
758  -169192
759   -51386
760   278818
761   176337
762  -308263
763  -298731
764   155769
765   268250
766     -310
767  -183187
768  -155538
769     4111
770   188455
771   168041
772  -120716
773  -273146
774    32592
775   359853
776   139618
777  -252645
778  -204079
779    81695
780   184241
781   105503
782   -83552
783  -258247
784   -90830
785   278416
786   221091
787  -247383
788  -350531
789    86077
790   320645
791    69451
792  -155585
793  -139292
794   -45354
795   181384
796   281372
797  -124067
798  -405243
799    44154
800   402390
801    74223
802  -237097
803  -153464
804   -20594
805   124354
806   205323
807   -64181
808  -326790
809   -66984
810   314451
811   214474
812  -183110
813  -277005
814    23540
815   235218
816   126012
817   -58674
818  -177152
819  -142770
820   165046
821   307338
822  -102058
823  -404414
824   -43326
825   321870
826   146956
827  -133702
828  -182833
829   -91740
830   132931
831   276195
832    -3069
833  -349626
834  -132279
835   340412
836   271895
837  -176165
838  -270964
839   -11418
840   157979
841   167403
842     6849
843  -266502
844  -201877
845   225439
846   300308
847  -129283
848  -343285
849   -56973
850   238029
851   183851
852   -49811
853  -175502
854  -115820
855    99583
856   275007
857    66221
858  -337764
859  -204066
860   299343
861   275503
862  -130371
863  -199741
864   -74484
865    28602
866   217275
867   124689
868  -307559
869  -272151
870   243676
871   322182
872   -79313
873  -273812
874  -120548
875   128624
876   232319
877    40662
878  -226908
879  -189338
880   131440
881   313173
882    58140
883  -311985
884  -199676
885   227622
886   273504
887   -49948
888  -203252
889  -112396
890    48067
891   222626
892   128009
893  -257878
894  -293665
895   170142
896   332919
897   -58198
898  -281810
899   -95361
900    63795
901   138667
902   150059
903  -130409
904  -312600
905    93009
906   410297
907    48204
908  -294401
909  -124357
910   117159
911   188491
912   124874
913  -137310
914  -271724
915    31702
916   297489
917    92739
918  -260413
919  -274401
920    71661
921   294258
922    56945
923  -237960
924  -166872
925    57236
926   192016
927   166129
928  -128689
929  -303589
930    69407
931   390737
932    82117
933  -259240
934  -147004
935    65330
936   158583
937   132543
938  -113229
939  -290808
940   -28109
941   296317
942   142210
943  -243753
944  -264595
945    58274
946   238216
947   103943
948  -113235
949  -190865
950   -37184
951   233511
952   233636
953  -138418
954  -319541
955    22958
956   322906
957   127961
958  -188526
959  -197283
960    -6459
961   154073
962   172320
963   -63558
964  -318625
965   -95431
966   335118
967   203994
968  -241081
969  -229039
970    62206
971   162042
972   143434
973    -9745
974  -261009
975  -124725
976   287560
977   229076
978  -193576
979  -276531
980    -7494
981   210417
982   167388
983   -93430
984  -239531
985   -59990
986   183510
987   196835
988   -41622
989  -279042
990  -121147
991   282693
992   253664
993  -155381
994  -237885
995    -4175
996   129776
997   166314
998    34241
999  -266316
1000  -202491
1001   244813
1002   291398
1003  -148293
1004  -309651
1005   -30922
1006   181097
1007   150635
1008      128
1009  -189593
1010  -171784
1011   167875
1012   317635
1013   -43186
1014  -328870
1015   -77920
1016   242902
1017   181503
1018   -51146
1019  -186030
1020  -137696
1021   106101
1022   243015
1023     3969
1024  -285306
1025  -175469
1026   185669
1027   270267
1028   -49510
1029  -273100
1030   -95275
1031   157895
1032   182148
1033    39653
1034  -175395
1035  -208727
1036   127091
1037   342221
1038     5265
1039  -314623
1040  -115166
1041   182385
1042   183559
1043    10794
1044  -175386
1045  -190742
1046    57918
1047   260166
1048    69952
1049  -271264
1050  -232259
1051   162197
1052   294678
1053    -9535
1054  -227432
1055  -112029
1056    77582
1057   189119
1058   129296
1059  -182210
1060  -281255
1061   123452
1062   351649
1063     6242
1064  -278232
1065  -129225
1066    98935
1067   167907
1068    74175
1069  -153877
1070  -240777
1071    37788
1072   299962
1073    97210
1074  -260828
1075  -207096
1076   130614
1077   242983
1078    55403
1079  -144031
1080  -178090
1081     9177
1082   250431
1083   154339
1084  -208345
1085  -267392
1086    75445
1087   286297
1088    80490
1089  -215950
1090  -202378
1091    51458
1092   194207
1093   105451
1094  -117525
1095  -246883
1096   -26187
1097   309093
1098   179167
1099  -242986
1100  -236066
1101   105860
1102   206824
1103    83781
1104   -72542
1105  -213417
1106   -72058
1107   263928
1108   203301
1109  -208017
1110  -290460
1111    46110
1112   252483
1113    98499
1114  -147094
1115  -200307
1116   -23359
1117   195941
1118   185981
1119  -102329
1120  -286316
1121   -24996
1122   302097
1123   160406
1124  -181970
1125  -206836
1126     7016
1127   173985
1128   165314
1129   -60596
1130  -256352
1131   -82731
1132   244750
1133   213299
1134  -143355
1135  -287051
1136   -31472
1137   229531
1138   152978
1139   -99180
1140  -210956
1141   -79972
1142   175366
1143   239227
1144   -66014
1145  -311929
1146   -69162
1147   265558
1148   184718
1149  -111185
1150  -211319
1151   -58523
1152   155694
1153   200834
1154   -23203
1155  -260039
1156  -136626
1157   221943
1158   255319
1159  -107358
1160  -282794
1161   -43732
1162   176829
1163   147179
1164    -7262
1165  -199503
1166  -181754
1167   174227
1168   305693
1169   -75436
1170  -308825
1171   -55324
1172   200363
1173   174050
1174   -10183
1175  -196088
1176  -154129
1177   142296
1178   260343
1179   -13515
1180  -269613
1181  -144473
1182   176029
1183   250173
1184   -27841
1185  -245948
1186  -119307
1187   130455
1188   202990
1189    33513
1190  -217619
1191  -197485
1192   135752
1193   291562
1194     4023
1195  -274069
1196  -134318
1197   159464
1198   205172
1199    14829
1200  -174740
1201  -169643
1202    72829
1203   274439
1204    70270
1205  -277807
1206  -188309
1207   181551
1208   228470
1209    -8029
1210  -162006
1211  -151802
1212    35498
1213   243328
1214    96265
1215  -244960
1216  -220886
1217   127728
1218   256093
1219    28305
1220  -208037
1221  -171039
1222    73492
1223   217645
1224    80154
1225  -168869
1226  -213164
1227    56465
1228   291551
1229    92666
1230  -243149
1231  -181437
1232   112344
1233   203150
1234    70312
1235  -129272
1236  -209009
1237     6971
1238   258286
1239   116359
1240  -218908
1241  -226417
1242    66206
1243   231790
1244    81198
1245  -168894
1246  -188196
1247    32074
1248   201101
1249   124902
1250  -122226
1251  -234745
1252    12338
1253   284165
1254   130073
1255  -195877
1256  -193945
1257    57374
1258   189564
1259   104915
1260  -101077
1261  -220611
1262   -36390
1263   244766
1264   158774
1265  -187115
1266  -249816
1267    44136
1268   218214
1269    86884
1270  -107792
1271  -180341
1272   -52241
1273   205416
1274   200435
1275  -141305
1276  -263785
1277    30062
1278   246816
1279   117650
1280  -113133
1281  -189354
1282   -36797
1283   191124
1284   165485
1285  -107212
1286  -235138
1287   -43052
1288   207278
1289   177013
1290  -126944
1291  -252824
1292   -13428
1293   195423
1294   116196
1295   -72555
1296  -186744
1297   -86594
1298   186707
1299   225982
1300  -100039
1301  -265091
1302   -12266
1303   222218
1304   142474
1305   -75824
1306  -185822
1307   -68038
1308   160832
1309   192450
1310   -56763
1311  -258724
1312   -98505
1313   217818
1314   197660
1315  -118816
1316  -231000
1317   -34999
1318   150396
1319   153660
1320   -18652
1321  -219309
1322  -130919
1323   201761
1324   241709
1325   -87955
1326  -245447
1327   -39353
1328   171680
1329   161870
1330   -17492
1331  -192244
1332  -132032
1333   146440
1334   235533
1335   -42760
1336  -266011
1337   -92884
1338   179797
1339   178607
1340   -34397
1341  -196996
1342  -123015
1343   128316
1344   214433
1345   -11220
1346  -228410
1347  -127868
1348   147741
1349   232270
1350    -3714
1351  -248659
1352  -117026
1353   170702
1354   178238
1355   -18160
1356  -159386
1357  -150459
1358    81113
1359   277951
1360    32842
1361  -290747
1362  -129978
1363   185635
1364   170564
1365    -6305
1366  -145800
1367  -168549
1368    62421
1369   267707
1370    44378
1371  -260772
1372  -157581
1373   140634
1374   217008
1375    22280
1376  -191048
1377  -156910
1378    88392
1379   221178
1380    58018
1381  -182076
1382  -184919
1383    80778
1384   260643
1385    63186
1386  -223766
1387  -169017
1388   100287
1389   195930
1390    51402
1391  -150171
1392  -189680
1393    27818
1394   247311
1395   109188
1396  -216249
1397  -212889
1398   100758
1399   230534
1400    51184
1401  -147846
1402  -172630
1403    15746
1404   226056
1405   130119
1406  -184035
1407  -225326
1408    64758
1409   244847
1410    87772
1411  -167742
1412  -206104
1413    31785
1414   218831
1415    97663
1416  -142172
1417  -200502
1418   -11494
1419   236477
1420   166672
1421  -183674
1422  -246968
1423    63873
1424   215116
1425    72879
1426   -91541
1427  -184684
1428   -68679
1429   227444
1430   202097
1431  -177038
1432  -252128
1433    48188
1434   207651
1435   104141
1436   -85367
1437  -203023
1438   -54382
1439   212824
1440   172394
1441  -125274
1442  -224777
1443   -20192
1444   201179
1445   166876
1446  -103724
1447  -243852
1448   -33695
1449   206233
1450   143820
1451   -89251
1452  -203577
1453   -69435
1454   189658
1455   214745
1456   -93493
1457  -275334
1458   -31268
1459   229129
1460   135680
1461   -88468
1462  -175383
1463   -80535
1464   147493
1465   227721
1466   -61306
1467  -290085
1468   -59125
1469   226122
1470   145387
1471   -83697
1472  -178685
1473   -90878
1474   140026
1475   216661
1476   -39289
1477  -242322
1478   -80372
1479   177068
1480   192877
1481   -35984
1482  -228236
1483  -102524
1484   174548
1485   188308
1486   -45227
1487  -192259
1488  -109575
1489   121888
1490   228507
1491   -14923
1492  -269248
1493  -107792
1494   186189
1495   172735
1496   -36479
1497  -174349
1498  -123332
1499   111584
1500   234707
1501     8576
1502  -246360
1503  -128095
1504   167080
1505   212627
1506   -22054
1507  -205272
1508  -117121
1509   121959
1510   201187
1511    16416
1512  -206215
1513  -160786
1514   121652
1515   235868
1516      -35
1517  -232898
1518  -131332
1519   132681
1520   193492
1521    13746
1522  -169256
1523  -141265
1524    78592
1525   228903
1526    62469
1527  -218409
1528  -171987
1529   136501
1530   219117
1531     5689
1532  -166784
1533  -138220
1534    44144
1535   210397
1536    84457
1537  -217811
1538  -203031
1539   115349
1540   228830
1541    26350
1542  -178880
1543  -155248
1544    66521
1545   223661
1546    73460
1547  -181843
1548  -173743
1549    76824
1550   230620
1551    77118
1552  -190691
1553  -191561
1554    84672
1555   218218
1556    47544
1557  -161393
1558  -173165
1559    23919
1560   212842
1561   108817
1562  -179380
1563  -212876
1564    67250
1565   237966
1566    76569
1567  -159059
1568  -164234
1569    36145
1570   191758
1571   115189
1572  -128407
1573  -219263
1574    13718
1575   247105
1576   107708
1577  -180024
1578  -189224
1579    31469
1580   178052
1581   110385
1582  -110577
1583  -215599
1584    -8918
1585   234958
1586   139108
1587  -149162
1588  -210441
1589    20477
1590   214834
1591   119955
1592  -129036
1593  -198691
1594   -12107
1595   190741
1596   146680
1597  -116850
1598  -241799
1599   -14216
1600   232054
1601   127811
1602  -137694
1603  -193337
1604   -11206
1605   178598
1606   150941
1607   -80418
1608  -215531
1609   -42786
1610   209929
1611   172379
1612  -110851
1613  -229937
1614   -25893
1615   185330
1616   131024
1617   -79458
1618  -194753
1619   -79379
1620   167158
1621   200547
1622   -80995
1623  -247632
1624   -42060
1625   200214
1626   155947
1627   -65752
1628  -190807
1629   -72348
1630   161632
1631   194042
1632   -52423
1633  -233672
1634   -83517
1635   183792
1636   184839
1637   -79032
1638  -225643
1639   -67204
1640   153619
1641   167208
1642   -28737
1643  -208147
1644  -109766
1645   172971
1646   217223
1647   -51751
1648  -225470
1649   -76850
1650   157424
1651   182864
1652   -23477
1653  -201338
1654  -110067
1655   135812
1656   199378
1657   -15629
1658  -224225
1659  -127904
1660   151402
1661   205214
1662   -31022
1663  -200530
1664  -101202
1665   112773
1666   194622
1667    23794
1668  -204039
1669  -147229
1670   135743
1671   221235
1672    -7762
1673  -209603
1674  -123123
1675   113858
1676   192115
1677    17983
1678  -182734
1679  -147237
1680    97961
1681   229416
1682    32796
1683  -219738
1684  -143910
1685   130165
1686   199922
1687    16061
1688  -171186
1689  -147751
1690    76945
1691   221372
1692    47708
1693  -211866
1694  -166921
1695   104454
1696   211386
1697    29988
1698  -180578
1699  -149807
1700    79436
1701   205553
1702    63470
1703  -164170
1704  -174475
1705    69625
1706   231922
1707    62736
1708  -190837
1709  -165237
1710    72398
1711   194464
1712    64078
1713  -153588
1714  -181699
1715    37713
1716   211731
1717    84791
1718  -170009
1719  -190514
1720    57567
1721   222749
1722    77226
1723  -150535
1724  -158698
1725    34994
1726   191307
1727   114181
1728  -143631
1729  -216852
1730    38324
1731   229535
1732    75476
1733  -159048
1734  -170876
1735    14585
1736   182819
1737   115612
1738  -136565
1739  -211510
1740    18601
1741   220464
1742   114214
1743  -135877
1744  -190890
1745    23111
1746   208829
1747   112130
1748  -121549
1749  -184917
1750   -11135
1751   182364
1752   136685
1753  -120083
1754  -225269
1755    -7555
1756   207167
1757   115921
1758  -119642
1759  -183652
1760   -19946
1761   169394
1762   146402
1763   -80962
1764  -211903
1765   -32540
1766   214217
1767   154475
1768  -111495
1769  -195461
1770   -19467
1771   160195
1772   136864
1773   -70831
1774  -215222
1775   -61963
1776   189288
1777   157205
1778  -100719
1779  -206014
1780   -41018
1781   170717
1782   157078
1783   -68675
1784  -198058
1785   -46366
1786   168357
1787   167428
1788   -49228
1789  -210674
1790   -77210
1791   185031
1792   171700
1793   -88331
1794  -197362
1795   -56047
1796   131177
1797   161840
1798   -27288
1799  -216383
1800   -98920
1801   173957
1802   182534
1803   -63290
1804  -197025
1805   -68120
1806   139306
1807   173929
1808   -17395
1809  -190096
1810   -97516
1811   139642
1812   189711
1813   -24705
1814  -210029
1815  -101899
1816   143378
1817   175103
1818   -31508
1819  -184613
1820   -99263
1821   112824
1822   184488
1823     2667
1824  -199689
1825  -122359
1826   137555
1827   200880
1828   -19630
1829  -192539
1830   -97308
1831   114141
1832   173761
1833    16522
1834  -179238
1835  -142740
1836   113925
1837   212124
1838    -5512
1839  -202119
1840  -111663
1841   104876
1842   177403
1843    24790
1844  -174395
1845  -141012
1846    97897
1847   201207
1848    26662
1849  -181156
1850  -145070
1851    95258
1852   207793
1853    23778
1854  -182441
1855  -124332
1856    79620
1857   173555
1858    55468
1859  -158709
1860  -173948
1861    78585
1862   221122
1863    32574
1864  -179626
1865  -130195
1866    72061
1867   176985
1868    64034
1869  -150177
1870  -169418
1871    61685
1872   211095
1873    58167
1874  -172445
1875  -158608
1876    67407
1877   193129
1878    59650
1879  -148106
1880  -161097
1881    40751
1882   198596
1883    84510
1884  -162755
1885  -181701
1886    56585
1887   207644
1888    69988
1889  -150281
1890  -162873
1891    39223
1892   187615
1893    89950
1894  -133683
1895  -186266
1896    19510
1897   210483
1898    98918
1899  -156632
1900  -179711
1901    38260
1902   182257
1903    91631
1904  -113373
1905  -182532
1906     -807
1907   200159
1908   117776
1909  -135622
1910  -190703
1911    17799
1912   194396
1913   108402
1914  -119739
1915  -181016
1916     1385
1917   179807
1918   120907
1919  -108261
1920  -206081
1921   -12243
1922   205270
1923   121388
1924  -125817
1925  -183846
1926    -5374
1927   169199
1928   132138
1929   -89265
1930  -208453
1931   -26488
1932   200204
1933   141599
1934  -106396
1935  -195970
1936   -23353
1937   177646
1938   138491
1939   -87197
1940  -195601
1941   -41778
1942   171022
1943   156980
1944   -78392
1945  -212148
1946   -46336
1947   184982
1948   148318
1949   -84463
1950  -191305
1951   -48669
1952   153793
1953   160293
1954   -53887
1955  -205116
1956   -67386
1957   171497
1958   170841
1959   -68259
1960  -202054
1961   -52788
1962   151988
1963   150833
1964   -40038
1965  -188147
1966   -91345
1967   150274
1968   189992
1969   -50627
1970  -213124
1971   -74127
1972   149060
1973   160253
1974   -33738
1975  -192331
1976  -100714
1977   137636
1978   186808
1979   -27367
1980  -202301
1981   -99238
1982   143129
1983   189927
1984   -24207
1985  -194014
1986   -93292
1987   126764
1988   182049
1989     2035
1990  -188331
1991  -125192
1992   123874
1993   199539
1994   -11349
1995  -197427
1996  -113848
1997   109003
1998   177613
1999     7544
2000  -177825
2001  -127724
2002    97323
2003   197313
2004    23870
2005  -188288
2006  -132137
2007   112124
2008   193255
2009    19561
2010  -163130
2011  -126526
2012    79201
2013   196961
2014    45560
2015  -183187
2016  -155230
2017    89906
2018   195383
2019    27539
2020  -172935
2021  -145899
2022    72251
2023   189835
2024    50788
2025  -158400
2026  -159094
2027    65107
2028   213422
2029    61688
2030  -175048
2031  -151524
2032    77503
2033   188823
2034    60367
2035  -136825
2036  -165140
2037    37830
2038   206609
2039    74774
2040  -167022
2041  -166871
2042    47922
2043   182957
2044    75364
2045  -137364
2046  -170621
2047    30779
2048   192237
2049    86222
2050  -136218
2051  -173624
2052    24281
2053   193585
2054    97272
2055  -137000
2056  -174850
2057    30052
2058   182748
2059    91538
2060  -115474
2061  -174838
2062     -195
2063   189082
2064   117307
2065  -130748
2066  -191890
2067    23481
2068   187419
2069    92291
2070  -105580
2071  -167172
2072   -20242
2073   177971
2074   138299
2075  -118507
2076  -203544
2077     9511
2078   185478
2079   103762
2080   -92763
2081  -173121
2082   -32033
2083   175316
2084   139506
2085  -100121
2086  -190672
2087   -16903
2088   170505
2089   135079
2090   -80171
2091  -193234
2092   -29736
2093   173534
2094   125692
2095   -82923
2096  -172170
2097   -47408
2098   147700
2099   157261
2100   -72537
2101  -205584
2102   -37100
2103   168321
2104   129672
2105   -66946
2106  -173202
2107   -59938
2108   143912
2109   161787
2110   -56336
2111  -196919
2112   -53847
2113   162280
2114   152064
2115   -55992
2116  -179049
2117   -62279
2118   139467
2119   156648
2120   -38998
2121  -190422
2122   -84359
2123   144680
2124   170578
2125   -48729
2126  -198174
2127   -74316
2128   140329
2129   153024
2130   -33083
2131  -173806
2132   -92841
2133   121697
2134   183736
2135   -15214
2136  -197076
2137   -86854
2138   143866
2139   164507
2140   -21084
2141  -163711
2142   -98018
2143   106287
2144   179302
2145    -7486
2146  -188682
2147  -103728
2148   110602
2149   167694
2150     -342
2151  -179391
2152  -118357
2153   111968
2154   175546
2155    -2474
2156  -161782
2157  -108126
2158    88316
2159   191981
2160    32083
2161  -186113
2162  -122826
2163   119297
2164   174105
2165     5509
2166  -148674
2167  -127825
2168    66685
2169   194028
2170    37562
2171  -190671
2172  -139874
2173    98420
2174   178850
2175    21309
2176  -154436
2177  -133030
2178    66650
2179   189788
2180    52767
2181  -157254
2182  -146532
2183    73202
2184   192961
2185    48825
2186  -158432
2187  -143003
2188    64140
2189   176556
2190    50332
2191  -141695
2192  -148037
2193    42734
2194   183391
2195    71977
2196  -149892
2197  -160329
2198    53692
2199   183158
2200    62641
2201  -134467
2202  -151414
2203    32307
2204   179778
2205    83541
2206  -136054
2207  -166503
2208    33529
2209   183785
2210    84125
2211  -131784
2212  -169601
2213    29000
2214   181460
2215    82669
2216  -120027
2217  -162240
2218     6229
2219   182867
2220   114156
2221  -129283
2222  -183114
2223    30117
2224   174894
2225    79443
2226   -95879
2227  -162840
2228   -25353
2229   178094
2230   128719
2231  -124017
2232  -183010
2233    16102
2234   162918
2235   100896
2236   -78652
2237  -173822
2238   -27358
2239   178499
2240   122306
2241  -103726
2242  -165043
2243   -16230
2244   148399
2245   132801
2246   -75104
2247  -194256
2248   -24393
2249   173180
2250   111410
2251   -84223
2252  -158357
2253   -44210
2254   139644
2255   153899
2256   -68969
2257  -201198
2258   -28197
2259   167975
2260   120785
2261   -62827
2262  -161427
2263   -62932
2264   143800
2265   163921
2266   -65031
2267  -199338
2268   -40128
2269   152439
2270   129726
2271   -45171
2272  -172457
2273   -74756
2274   142516
2275   159158
2276   -55346
2277  -177837
2278   -60549
2279   129279
2280   155142
2281   -27200
2282  -186714
2283   -75026
2284   145557
2285   144490
2286   -40511
2287  -152445
2288   -83622
2289   105895
2290   178680
2291   -19062
2292  -197347
2293   -73611
2294   133499
2295   134987
2296   -16924
2297  -151247
2298  -109361
2299   107086
2300   186125
2301   -21245
2302  -183193
2303   -76102
2304   106778
2305   151920
2306    13354
2307  -167889
2308  -123495
2309   118143
2310   177726
2311   -16401
2312  -160482
2313   -95034
2314    79692
2315   174555
2316    29221
2317  -186577
2318  -125236
2319   118461
2320   161564
2321    -5830
2322  -137288
2323  -116239
2324    59448
2325   192610
2326    40923
2327  -186719
2328  -119498
2329   110093
2330   154624
2331    16819
2332  -125079
2333  -131238
2334    50638
2335   195026
2336    42490
2337  -173839
2338  -118965
2339    78917
2340   151384
2341    45434
2342  -132489
2343  -154530
2344    57077
2345   193758
2346    35022
2347  -149951
2348  -118310
2349    46714
2350   161724
2351    79761
2352  -143895
2353  -166494
2354    69391
2355   183167
2356    38696
2357  -123265
2358  -130443
2359    19620
2360   176586
2361    94310
2362  -150370
2363  -167515
2364    56511
2365   167560
2366    56720
2367  -112661
2368  -154632
2369    11037
2370   182602
2371    84581
2372  -135705
2373  -154113
2374    26142
2375   161208
2376    92386
2377  -106301
2378  -167661
2379    20331
2380   181771
2381    83797
2382  -107313
2383  -144231
2384    -3125
2385   158073
2386   113329
2387  -111618
2388  -182025
2389    13121
2390   165617
2391    81980
2392   -92601
2393  -155852
2394   -26282
2395   159782
2396   126704
2397  -107465
2398  -177168
2399     7743
2400   158816
2401   105058
2402   -70912
2403  -165340
2404   -29505
2405   171829
2406   127123
2407   -97901
2408  -167417
2409   -17104
2410   139447
2411   125293
2412   -64869
2413  -189889
2414   -36682
2415   170818
2416   113867
2417   -82516
2418  -151313
2419   -44810
2420   128018
2421   151812
2422   -58683
2423  -194424
2424   -33728
2425   160091
2426   115414
2427   -57511
2428  -148508
2429   -64365
2430   126747
2431   155860
2432   -55188
2433  -183266
2434   -44650
2435   137658
2436   131982
2437   -35372
2438  -161442
2439   -72857
2440   133966
2441   153057
2442   -47340
2443  -170925
2444   -64447
2445   116573
2446   148462
2447   -24355
2448  -179677
2449   -81538
2450   128007
2451   147595
2452   -33558
2453  -161683
2454   -82731
2455   110657
2456   166837
2457   -11068
2458  -174702
2459   -80385
2460   126697
2461   155648
2462   -11657
2463  -156518
2464   -98475
2465   101931
2466   165280
2467    -7031
2468  -172053
2469   -99888
2470    96244
2471   155540
2472     1266
2473  -166440
2474  -111213
2475    99182
2476   160143
2477      646
2478  -145433
2479  -100501
2480    80233
2481   175574
2482    29761
2483  -164203
2484  -110661
2485   101266
2486   156608
2487    11097
2488  -135526
2489  -122232
2490    58711
2491   179955
2492    31246
2493  -172008
2494  -120842
2495    80942
2496   153353
2497    32093
2498  -136484
2499  -139017
2500    62381
2501   185451
2502    40105
2503  -149761
2504  -120401
2505    61495
2506   165868
2507    62278
2508  -138640
2509  -150597
2510    62444
2511   178138
2512    40883
2513  -134037
2514  -131533
2515    35279
2516   167005
2517    73482
2518  -139571
2519  -156909
2520    50566
2521   167751
2522    51963
2523  -118843
2524  -138764
2525    22123
2526   167927
2527    84743
2528  -127262
2529  -154636
2530    38364
2531   166758
2532    71396
2533  -108831
2534  -149669
2535    15358
2536   168555
2537    89327
2538  -115838
2539  -153714
2540    16079
2541   160652
2542    93472
2543  -109314
2544  -169282
2545     7283
2546   165172
2547    87569
2548  -102946
2549  -155473
2550    -6935
2551   159679
2552   114481
2553   -98747
2554  -172057
2555     3945
2556   164358
2557   100620
2558   -82488
2559  -158859
2560   -20605
2561   159405
2562   121178
2563   -88920
2564  -168703
2565   -18044
2566   146348
2567   114397
2568   -73650
2569  -172345
2570   -31179
2571   154829
2572   115142
2573   -74485
2574  -156057
2575   -35689
2576   135850
2577   133039
2578   -61413
2579  -176352
2580   -35707
2581   150605
2582   120280
2583   -58804
2584  -152636
2585   -50933
2586   125875
2587   142611
2588   -50752
2589  -180319
2590   -50717
2591   139658
2592   128427
2593   -46112
2594  -154819
2595   -64617
2596   123242
2597   152186
2598   -37893
2599  -176728
2600   -62666
2601   127163
2602   136982
2603   -30018
2604  -160545
2605   -79739
2606   119889
2607   154205
2608   -29975
2609  -164673
2610   -72307
2611   108641
2612   146464
2613    -9679
2614  -162664
2615   -88988
2616   117935
2617   153793
2618   -19582
2619  -150427
2620   -81200
2621    92322
2622   149820
2623      972
2624  -160910
2625   -98918
2626   102456
2627   153118
2628    -7787
2629  -147452
2630   -93758
2631    84632
2632   153628
2633    11111
2634  -151183
2635  -102934
2636    89233
2637   161053
2638    14390
2639  -146363
2640  -104602
2641    81755
2642   157764
2643    19089
2644  -146329
2645  -113243
2646    70898
2647   157961
2648    28162
2649  -145876
2650  -121434
2651    72582
2652   161492
2653    26367
2654  -139203
2655  -116150
2656    58209
2657   158149
2658    44420
2659  -136034
2660  -125871
2661    65639
2662   161856
2663    38515
2664  -126161
2665  -120900
2666    47145
2667   157075
2668    50843
2669  -131204
2670  -127548
2671    49965
2672   152251
2673    49923
2674  -118437
2675  -135364
2676    35583
2677   160744
2678    53262
2679  -124765
2680  -125495
2681    36394
2682   147534
2683    71960
2684  -109150
2685  -148116
2686    32385
2687   165716
2688    61476
2689  -115365
2690  -129172
2691    15749
2692   145500
2693    85439
2694  -106611
2695  -157266
2696    21668
2697   161054
2698    70813
2699  -103651
2700  -136947
2701     4825
2702   149859
2703    96445
2704   -99866
2705  -150218
2706    14956
2707   151533
2708    81964
2709   -87254
2710  -145420
2711    -8191
2712   151438
2713    96786
2714   -97553
2715  -147409
2716     -303
2717   134465
2718    94499
2719   -72849
2720  -156107
2721   -19279
2722   154610
2723   101716
2724   -88637
2725  -139717
2726   -12353
2727   128363
2728   110526
2729   -60996
2730  -162309
2731   -26459
2732   147649
2733   106197
2734   -71931
2735  -146024
2736   -36552
2737   127663
2738   124903
2739   -62908
2740  -164789
2741   -31710
2742   135318
2743   117343
2744   -49540
2745  -157827
2746   -52520
2747   136487
2748   131945
2749   -59379
2750  -153224
2751   -39102
2752   115796
2753   127798
2754   -31328
2755  -165436
2756   -62993
2757   132941
2758   126812
2759   -51318
2760  -143826
2761   -57154
2762   100772
2763   139655
2764   -22975
2765  -164306
2766   -64343
2767   123440
2768   127526
2769   -27370
2770  -139245
2771   -76514
2772   101524
2773   151878
2774   -22393
2775  -160774
2776   -65081
2777   105037
2778   128577
2779    -3998
2780  -145275
2781   -98664
2782   104713
2783   159832
2784   -22476
2785  -153017
2786   -69926
2787    83192
2788   137198
2789    21027
2790  -151646
2791  -112131
2792   104189
2793   160052
2794   -14469
2795  -139233
2796   -83354
2797    66166
2798   151391
2799    28667
2800  -157969
2801  -109001
2802    95920
2803   143869
2804     5303
2805  -123712
2806  -107755
2807    58011
2808   162854
2809    24188
2810  -153035
2811   -99016
2812    77067
2813   131784
2814    33100
2815  -115983
2816  -128018
2817    58560
2818   170076
2819    23712
2820  -140514
2821   -97780
2822    51061
2823   134875
2824    55891
2825  -123373
2826  -140620
2827    58924
2828   165987
2829    29982
2830  -121753
2831  -110306
2832    30257
2833   148726
2834    70474
2835  -127345
2836  -137371
2837    54421
2838   150693
2839    49256
2840  -101780
2841  -131370
2842    16883
2843   164744
2844    69324
2845  -128922
2846  -127735
2847    38424
2848   130387
2849    69105
2850   -88121
2851  -150529
2852    12261
2853   169422
2854    64511
2855  -118696
2856  -117741
2857    18698
2858   125634
2859    91624
2860   -85646
2861  -156268
2862    16888
2863   160836
2864    63996
2865   -92875
2866  -121412
2867   -10639
2868   134098
2869   104650
2870   -95829
2871  -154809
2872    15377
2873   139836
2874    74187
2875   -68001
2876  -139036
2877   -29318
2878   149750
2879   108460
2880   -98593
2881  -143278
2882     3859
2883   121081
2884    97345
2885   -51668
2886  -159164
2887   -33179
2888   155333
2889   103835
2890   -88184
2891  -133606
2892   -19504
2893   110018
2894   116150
2895   -48565
2896  -165406
2897   -31351
2898   146427
2899    99484
2900   -63909
2901  -130601
2902   -43680
2903   112708
2904   131306
2905   -52591
2906  -161122
2907   -25088
2908   126249
2909   100466
2910   -39163
2911  -137401
2912   -64587
2913   121409
2914   134017
2915   -56743
2916  -149959
2917   -31363
2918   104436
2919   115556
2920   -18069
2921  -151026
2922   -73014
2923   126204
2924   130398
2925   -48449
2926  -136825
2927   -53491
2928    88894
2929   135333
2930    -8751
2931  -161219
2932   -72653
2933   117743
2934   124611
2935   -25641
2936  -131561
2937   -79249
2938    89523
2939   150403
2940   -12131
2941  -155099
2942   -65613
2943    98637
2944   121407
2945     2936
2946  -130663
2947  -100014
2948    92178
2949   154212
2950   -15769
2951  -143044
2952   -68968
2953    75054
2954   128018
2955    19702
2956  -139574
2957  -105531
2958    92405
2959   144730
2960    -7341
2961  -125795
2962   -85634
2963    59954
2964   145693
2965    29049
2966  -143999
2967  -101658
2968    83720
2969   135922
2970    15408
2971  -115362
2972  -109010
2973    54061
2974   157895
2975    27090
2976  -141694
2977   -99501
2978    61614
2979   129596
2980    41584
2981  -113661
2982  -129194
2983    53903
2984   164183
2985    27954
2986  -128004
2987   -98204
2988    42385
2989   131952
2990    58658
2991  -113125
2992  -134501
2993    50601
2994   152307
2995    35482
2996  -109456
2997  -110729
2998    22461
2999   144626
3000    65541
3001  -119564
3002  -125909
3003    45027
3004   134413
3005    51273
3006   -91067
3007  -128552
3008    14290
3009   155421
3010    66405
3011  -115865
3012  -117525
3013    26280
3014   124319
3015    73935
3016   -85671
3017  -146537
3018    12852
3019   155954
3020    64849
3021  -100568
3022  -119072
3023     5058
3024   125801
3025    92342
3026   -84085
3027  -149139
3028    10834
3029   143150
3030    74549
3031   -76823
3032  -129430
3033   -15312
3034   135381
3035    98878
3036   -89856
3037  -142321
3038     2992
3039   123717
3040    84009
3041   -60064
3042  -141116
3043   -25334
3044   141442
3045    98348
3046   -85177
3047  -129306
3048    -8519
3049   110658
3050    99980
3051   -48648
3052  -148275
3053   -29785
3054   137893
3055    97105
3056   -69417
3057  -127213
3058   -31529
3059   106326
3060   114226
3061   -50241
3062  -152611
3063   -29993
3064   125161
3065    97755
3066   -46077
3067  -129669
3068   -51655
3069   111765
3070   125516
3071   -50291
3072  -145699
3073   -32020
3074   107347
3075   106904
3076   -22873
3077  -139215
3078   -67981
3079   115019
3080   125725
3081   -47222
3082  -136758
3083   -46385
3084    90579
3085   119408
3086   -11119
3087  -144751
3088   -69478
3089   111114
3090   121273
3091   -29906
3092  -127443
3093   -63517
3094    85293
3095   133671
3096   -10937
3097  -144245
3098   -65721
3099    99065
3100   117905
3101   -12177
3102  -124449
3103   -80819
3104    82161
3105   140201
3106    -9716
3107  -139849
3108   -68902
3109    82421
3110   118803
3111     8235
3112  -125004
3113   -93130
3114    79928
3115   141897
3116      184
3117  -130277
3118   -78944
3119    68061
3120   130240
3121    22298
3122  -129103
3123  -101283
3124    73407
3125   135997
3126    10444
3127  -120812
3128   -94616
3129    57490
3130   138279
3131    27892
3132  -127039
3133   -99793
3134    62525
3135   131767
3136    29269
3137  -111979
3138  -109509
3139    49706
3140   144545
3141    31881
3142  -120921
3143   -99801
3144    47863
3145   127846
3146    40980
3147  -108855
3148  -116042
3149    44514
3150   140652
3151    36378
3152  -109208
3153  -103837
3154    35157
3155   132797
3156    52820
3157  -107724
3158  -117564
3159    37903
3160   134841
3161    49273
3162   -97563
3163  -116632
3164    22686
3165   136556
3166    62248
3167  -102326
3168  -120523
3169    22380
3170   130812
3171    63897
3172   -89910
3173  -127638
3174    13757
3175   137562
3176    67402
3177   -91841
3178  -120557
3179    12395
3180   126726
3181    73411
3182   -80631
3183  -130064
3184     3541
3185   133402
3186    75513
3187   -83130
3188  -123829
3189      175
3190   124247
3191    79605
3192   -76082
3193  -129640
3194    -5876
3195   125664
3196    82571
3197   -71219
3198  -128880
3199    -9563
3200   123159
3201    85734
3202   -69649
3203  -128772
3204   -14055
3205   119356
3206    92010
3207   -61380
3208  -131562
3209   -18308
3210   120780
3211    95102
3212   -59214
3213  -131075
3214   -27784
3215   114456
3216   100078
3217   -52057
3218  -133165
3219   -30611
3220   111513
3221   102342
3222   -45889
3223  -136036
3224   -41390
3225   112758
3226   104408
3227   -47576
3228  -131143
3229   -38594
3230   103860
3231   111046
3232   -32546
3233  -136146
3234   -44550
3235   109520
3236   107920
3237   -37024
3238  -126163
3239   -48673
3240    96283
3241   112940
3242   -29945
3243  -133949
3244   -52689
3245    97214
3246   109648
3247   -25192
3248  -128934
3249   -59296
3250    93524
3251   119314
3252   -20291
3253  -129666
3254   -57378
3255    88863
3256   117890
3257   -10425
3258  -127827
3259   -69846
3260    88685
3261   122726
3262   -10843
3263  -125148
3264   -69886
3265    77344
3266   124662
3267      663
3268  -129245
3269   -79431
3270    80506
3271   124047
3272     -259
3273  -121793
3274   -79953
3275    69707
3276   128723
3277     7752
3278  -124824
3279   -83452
3280    71243
3281   124720
3282    10695
3283  -118710
3284   -89167
3285    66999
3286   130661
3287    11916
3288  -116541
3289   -83610
3290    59395
3291   128478
3292    23485
3293  -118380
3294   -96478
3295    61114
3296   128370
3297    20081
3298  -109910
3299   -95110
3300    44029
3301   129154
3302    33094
3303  -117312
3304  -103771
3305    49436
3306   127329
3307    35041
3308  -101238
3309  -103939
3310    39295
3311   134812
3312    44092
3313  -105484
3314  -103624
3315    36908
3316   129298
3317    50970
3318   -98602
3319  -115910
3320    30085
3321   132897
3322    47856
3323   -99194
3324  -112702
3325    21501
3326   125028
3327    59230
3328   -95165
3329  -119950
3330    25458
3331   131306
3332    56759
3333   -85593
3334  -111904
3335    14585
3336   126904
3337    68212
3338   -87522
3339  -119933
3340    13862
3341   126265
3342    65822
3343   -81598
3344  -119448
3345     3190
3346   124938
3347    71485
3348   -81044
3349  -119902
3350      705
3351   120553
3352    81090
3353   -71011
3354  -128557
3355    -5431
3356   123205
3357    79185
3358   -69175
3359  -122449
3360   -16763
3361   115093
3362    92115
3363   -62669
3364  -130668
3365   -12407
3366   118720
3367    89407
3368   -53766
3369  -126013
3370   -26026
3371   115321
3372    97436
3373   -57619
3374  -127742
3375   -23386
3376   107036
3377    95591
3378   -48417
3379  -133838
3380   -34832
3381   111595
3382    93634
3383   -49336
3384  -121750
3385   -35882
3386    99708
3387   108018
3388   -37150
3389  -131657
3390   -35123
3391   110113
3392   101608
3393   -34353
3394  -118265
3395   -47997
3396    93634
3397   111759
3398   -31656
3399  -132545
3400   -49019
3401    92957
3402   102327
3403   -23488
3404  -125108
3405   -62548
3406    90246
3407   117331
3408   -20814
3409  -123976
3410   -54040
3411    86288
3412   115468
3413    -6539
3414  -123635
3415   -66935
3416    88804
3417   117421
3418   -14488
3419  -120101
3420   -67297
3421    72503
3422   116232
3423    -1452
3424  -127043
3425   -73695
3426    80446
3427   114595
3428    -3622
3429  -113239
3430   -73552
3431    68674
3432   123095
3433     6358
3434  -118781
3435   -74307
3436    69418
3437   117765
3438     8634
3439  -113770
3440   -84967
3441    64716
3442   123508
3443    10639
3444  -110856
3445   -80078
3446    54274
3447   121189
3448    24941
3449  -113169
3450   -91429
3451    59122
3452   122286
3453    20196
3454  -102108
3455   -90189
3456    42422
3457   125183
3458    32520
3459  -111838
3460   -98493
3461    46296
3462   119370
3463    31737
3464   -97030
3465   -99346
3466    38999
3467   130602
3468    39640
3469  -101933
3470   -95922
3471    38214
3472   118418
3473    43306
3474   -94027
3475  -106127
3476    32137
3477   125029
3478    38601
3479   -95794
3480   -99728
3481    24016
3482   115506
3483    52737
3484   -92063
3485  -111263
3486    28110
3487   125351
3488    49072
3489   -83398
3490  -100288
3491    14299
3492   117869
3493    64886
3494   -85138
3495  -113959
3496    17430
3497   118311
3498    57886
3499   -75740
3500  -112598
3501     2887
3502   117726
3503    68173
3504   -79110
3505  -115171
3506     3235
3507   113819
3508    72758
3509   -68508
3510  -118947
3511    -1351
3512   117926
3513    72826
3514   -68221
3515  -113848
3516    -7544
3517   109057
3518    81652
3519   -62063
3520  -121035
3521    -7859
3522   113430
3523    76907
3524   -59306
3525  -116584
3526   -16206
3527   108009
3528    81513
3529   -56452
3530  -119305
3531   -17862
3532   107251
3533    85889
3534   -50206
3535  -119650
3536   -25164
3537   106538
3538    88129
3539   -48277
3540  -117552
3541   -28722
3542    98908
3543    97047
3544   -40451
3545  -123414
3546   -32660
3547   100589
3548    92598
3549   -39044
3550  -117366
3551   -40954
3552    91288
3553   102347
3554   -30562
3555  -123029
3556   -43122
3557    95138
3558    98463
3559   -26596
3560  -116491
3561   -49946
3562    86197
3563   108046
3564   -22406
3565  -120254
3566   -48100
3567    85772
3568   103661
3569   -18674
3570  -118962
3571   -58118
3572    84248
3573   106621
3574   -17519
3575  -116300
3576   -57381
3577    77495
3578   109717
3579    -6253
3580  -117149
3581   -62692
3582    79785
3583   109990
3584    -8361
3585  -110778
3586   -66507
3587    69901
3588   113237
3589      426
3590  -113947
3591   -71499
3592    68603
3593   113412
3594     3384
3595  -111406
3596   -75487
3597    60858
3598   114707
3599    10945
3600  -108439
3601   -77491
3602    58345
3603   117424
3604    15699
3605  -105835
3606   -81075
3607    54935
3608   116189
3609    18872
3610  -104552
3611   -85213
3612    49502
3613   115950
3614    23179
3615  -103048
3616   -89256
3617    46682
3618   115366
3619    26737
3620   -98416
3621   -88777
3622    43221
3623   116067
3624    32350
3625   -97689
3626   -91426
3627    40747
3628   117534
3629    34135
3630   -93466
3631   -94168
3632    34237
3633   118251
3634    39927
3635   -91759
3636   -96931
3637    29985
3638   114820
3639    44845
3640   -89563
3641  -101045
3642    23837
3643   117156
3644    47232
3645   -84720
3646   -99563
3647    18238
3648   113413
3649    53898
3650   -81094
3651  -105282
3652    14653
3653   114214
3654    54299
3655   -77641
3656  -103723
3657    11017
3658   109444
3659    61398
3660   -72393
3661  -107024
3662     5496
3663   113025
3664    61149
3665   -73137
3666  -106844
3667     3409
3668   108360
3669    68027
3670   -66816
3671  -110742
3672      137
3673   109756
3674    67356
3675   -63749
3676  -108318
3677    -6945
3678   107442
3679    75552
3680   -62698
3681  -111770
3682    -7187
3683   103052
3684    73264
3685   -53454
3686  -111378
3687   -17624
3688   105218
3689    81393
3690   -54802
3691  -110905
3692   -15656
3693    94503
3694    81914
3695   -42855
3696  -115610
3697   -29137
3698   100663
3699    86186
3700   -45424
3701  -111560
3702   -26393
3703    92060
3704    88740
3705   -34687
3706  -115415
3707   -34028
3708    95857
3709    90011
3710   -35998
3711  -109654
3712   -38209
3713    88869
3714    94919
3715   -29965
3716  -115768
3717   -38032
3718    88654
3719    91348
3720   -26602
3721  -110175
3722   -48058
3723    84115
3724   101021
3725   -24997
3726  -115284
3727   -43969
3728    81833
3729    95015
3730   -13525
3731  -109377
3732   -57604
3733    80537
3734   105906
3735   -15640
3736  -108052
3737   -53448
3738    70550
3739   103082
3740    -4854
3741  -110571
3742   -62315
3743    73649
3744   102341
3745    -4493
3746  -102206
3747   -66336
3748    61787
3749   110341
3750      250
3751  -112143
3752   -65493
3753    65439
3754   100822
3755     6802
3756   -97143
3757   -75173
3758    57623
3759   113680
3760     7059
3761  -106677
3762   -68349
3763    56316
3764   103464
3765    15527
3766   -99051
3767   -82388
3768    54901
3769   113137
3770    12613
3771   -99775
3772   -73272
3773    45301
3774   106057
3775    26164
3776   -98381
3777   -86318
3778    49672
3779   110750
3780    21151
3781   -89813
3782   -83444
3783    33018
3784   112778
3785    35903
3786   -95887
3787   -88798
3788    39757
3789   107514
3790    31755
3791   -80949
3792   -92806
3793    23097
3794   115419
3795    38881
3796   -92454
3797   -89298
3798    29282
3799   100780
3800    45388
3801   -76356
3802   -99895
3803    21889
3804   114339
3805    42746
3806   -83905
3807   -90946
3808    17194
3809   104118
3810    54092
3811   -77317
3812  -103630
3813    19887
3814   109511
3815    45456
3816   -72296
3817   -95651
3818     5097
3819   106698
3820    61261
3821   -74691
3822  -103792
3823    12470
3824   103250
3825    57063
3826   -60833
3827  -102182
3828    -3232
3829   107013
3830    65240
3831   -68757
3832  -102303
3833     -317
3834    96297
3835    67947
3836   -52428
3837  -107657
3838   -11373
3839   103878
3840    70644
3841   -56916
3842  -101758
3843   -12465
3844    94182
3845    77834
3846   -49213
3847  -110901
3848   -13912
3849    98052
3850    71376
3851   -46828
3852  -101776
3853   -25268
3854    92605
3855    85880
3856   -47964
3857  -111258
3858   -17875
3859    91561
3860    75568
3861   -34916
3862  -107038
3863   -32501
3864    94342
3865    87684
3866   -43238
3867  -107733
3868   -25999
3869    84882
3870    86175
3871   -28183
3872  -111676
3873   -38978
3874    89158
3875    88747
3876   -32058
3877  -103746
3878   -39037
3879    77759
3880    94108
3881   -20142
3882  -111008
3883   -42669
3884    81778
3885    90850
3886   -18772
3887   -99897
3888   -51703
3889    73786
3890   101749
3891   -14262
3892  -108636
3893   -47670
3894    72816
3895    92543
3896    -8133
3897  -102294
3898   -60224
3899    71108
3900   102598
3901    -9829
3902  -103646
3903   -53985
3904    65676
3905    98448
3906     -144
3907  -102253
3908   -64012
3909    67171
3910   100672
3911    -1874
3912   -97488
3913   -62778
3914    56682
3915   104717
3916     6970
3917  -103614
3918   -67021
3919    59624
3920   100182
3921     7790
3922   -92141
3923   -72980
3924    50465
3925   108078
3926    12363
3927   -99726
3928   -71002
3929    48315
3930    99764
3931    21044
3932   -89343
3933   -81653
3934    43898
3935   107873
3936    20461
3937   -90691
3938   -76799
3939    34386
3940   102721
3941    31767
3942   -89023
3943   -85712
3944    37490
3945   104330
3946    28454
3947   -81366
3948   -84434
3949    26494
3950   104942
3951    37173
3952   -87176
3953   -85625
3954    30961
3955   101344
3956    36913
3957   -75230
3958   -91078
3959    22052
3960   108372
3961    41499
3962   -81431
3963   -88624
3964    22542
3965    99136
3966    45245
3967   -70512
3968   -95702
3969    14054
3970   106575
3971    47075
3972   -71046
3973   -90133
3974     9322
3975    98229
3976    55426
3977   -65842
3978   -97958
3979     8637
3980   100737
3981    53206
3982   -60762
3983   -95008
3984    -2584
3985    97253
3986    63955
3987   -62845
3988   -98217
3989     2448
3990    94817
3991    60359
3992   -51933
3993   -97268
3994   -10845
3995    94939
3996    65685
3997   -56371
3998   -96945
3999    -6672
4000    90085
4001    69625
4002   -47207
4003  -101295
4004   -12626
4005    95360
4006    68978
4007   -49364
4008   -97337
4009   -16710
4010    87187
4011    74731
4012   -42138
4013  -102566
4014   -17254
4015    89054
4016    71742
4017   -38055
4018   -99168
4019   -28589
4020    84969
4021    81184
4022   -36372
4023  -101538
4024   -23066
4025    80987
4026    77481
4027   -27218
4028   -99239
4029   -37017
4030    80605
4031    84677
4032   -29395
4033   -99605
4034   -33799
4035    73648
4036    83055
4037   -18425
4038  -100521
4039   -42575
4040    76753
4041    85638
4042   -21859
4043   -96714
4044   -40104
4045    70674
4046    90073
4047   -13360
4048  -100513
4049   -44236
4050    73759
4051    85417
4052   -15156
4053   -92800
4054   -51066
4055    64480
4056    93913
4057   -11432
4058  -101701
4059   -48383
4060    65419
4061    88378
4062    -5136
4063   -93210
4064   -57329
4065    61869
4066    96985
4067    -2828
4068   -95690
4069   -54606
4070    56797
4071    92394
4072     6408
4073   -92409
4074   -63921
4075    53879
4076    94541
4077     5147
4078   -91109
4079   -62998
4080    46246
4081    97152
4082    14001
4083   -91342
4084   -66923
4085    48929
4086    95780
4087    13401
4088   -82697
4089   -69448
4090    40554
4091   100176
4092    19746
4093   -88787
4094   -70703
4095    43459
4096    94973
4097    19009
4098   -82145
4099   -76959
4100    34699
4101   100329
4102    23404
4103   -84997
4104   -74570
4105    34447
4106    96743
4107    29335
4108   -79054
4109   -80996
4110    30805
4111   101747
4112    29788
4113   -78563
4114   -78708
4115    23301
4116    96107
4117    38718
4118   -75663
4119   -86350
4120    23856
4121    96311
4122    36771
4123   -69375
4124   -84363
4125    13494
4126    97578
4127    47947
4128   -69917
4129   -86223
4130    16661
4131    94141
4132    45144
4133   -62249
4134   -88379
4135     8374
4136    97332
4137    50031
4138   -65546
4139   -89019
4140     5794
4141    90970
4142    52613
4143   -59361
4144   -94763
4145     2913
4146    94974
4147    54723
4148   -58462
4149   -89409
4150    -1953
4151    91502
4152    61528
4153   -54632
4154   -96040
4155    -2871
4156    91670
4157    57836
4158   -50481
4159   -92156
4160   -11854
4161    87125
4162    67707
4163   -48617
4164   -96789
4165   -11216
4166    86134
4167    64507
4168   -39063
4169   -93431
4170   -18620
4171    86131
4172    71820
4173   -40235
4174   -92912
4175   -19324
4176    77818
4177    71985
4178   -33383
4179   -97462
4180   -26560
4181    81852
4182    72601
4183   -33762
4184   -92718
4185   -29755
4186    75163
4187    80330
4188   -27828
4189   -97247
4190   -29621
4191    78147
4192    76876
4193   -24520
4194   -92210
4195   -35486
4196    72981
4197    84369
4198   -22451
4199   -97726
4200   -34836
4201    70945
4202    80732
4203   -17239
4204   -93328
4205   -43227
4206    69029
4207    85259
4208   -17504
4209   -94054
4210   -43021
4211    63206
4212    84413
4213    -7342
4214   -92651
4215   -49689
4216    63973
4217    87590
4218    -9126
4219   -87458
4220   -50199
4221    54031
4222    88431
4223      444
4224   -91372
4225   -55434
4226    57318
4227    86439
4228     -934
4229   -84532
4230   -57775
4231    48695
4232    93535
4233     5069
4234   -90223
4235   -58603
4236    51559
4237    89060
4238     8364
4239   -85037
4240   -64253
4241    46762
4242    93896
4243     7849
4244   -83792
4245   -60681
4246    41984
4247    92214
4248    17215
4249   -83298
4250   -69199
4251    42078
4252    93020
4253    14687
4254   -79556
4255   -67688
4256    32024
4257    93800
4258    24133
4259   -79765
4260   -72590
4261    35596
4262    91062
4263    24126
4264   -72464
4265   -73420
4266    25689
4267    93153
4268    30566
4269   -75162
4270   -75361
4271    26603
4272    88677
4273    33170
4274   -67574
4275   -79606
4276    20763
4277    93571
4278    35178
4279   -70473
4280   -77088
4281    19033
4282    89063
4283    42170
4284   -65818
4285   -84398
4286    17044
4287    93850
4288    40343
4289   -65737
4290   -80742
4291     9430
4292    88735
4293    48081
4294   -63073
4295   -87225
4296    11603
4297    90741
4298    44428
4299   -58437
4300   -84549
4301     3201
4302    89248
4303    53910
4304   -57435
4305   -87250
4306     2723
4307    84681
4308    53526
4309   -49181
4310   -89694
4311    -5738
4312    86748
4313    56830
4314   -51491
4315   -85763
4316    -7583
4317    80334
4318    61718
4319   -41885
4320   -91803
4321   -10157
4322    84365
4323    61849
4324   -43190
4325   -87464
4326   -14951
4327    78719
4328    67201
4329   -38455
4330   -92813
4331   -15883
4332    80142
4333    65228
4334   -36806
4335   -89867
4336   -22702
4337    76593
4338    71600
4339   -34755
4340   -92925
4341   -21748
4342    75928
4343    70539
4344   -27329
4345   -90897
4346   -27984
4347    74987
4348    75101
4349   -28149
4350   -89675
4351   -28348
4352    69075
4353    75833
4354   -20818
4355   -92578
4356   -36391
4357    69473
4358    76434
4359   -20964
4360   -86588
4361   -36028
4362    61039
4363    79086
4364   -13012
4365   -89917
4366   -41839
4367    63503
4368    78085
4369   -11668
4370   -84637
4371   -43890
4372    58809
4373    84736
4374    -8742
4375   -88532
4376   -45964
4377    57486
4378    81127
4379    -4562
4380   -85923
4381   -51861
4382    55266
4383    86902
4384    -3204
4385   -85333
4386   -51090
4387    51907
4388    84146
4389     3477
4390   -84550
4391   -57018
4392    51216
4393    87424
4394     4247
4395   -82537
4396   -55881
4397    44346
4398    88044
4399    10151
4400   -81837
4401   -60337
4402    41921
4403    87062
4404    10385
4405   -76984
4406   -62769
4407    37215
4408    85616
4409    16990
4410   -78597
4411   -65017
4412    36020
4413    85090
4414    19334
4415   -72227
4416   -67924
4417    32129
4418    89104
4419    23023
4420   -73441
4421   -66898
4422    29227
4423    84464
4424    26367
4425   -69556
4426   -72780
4427    26228
4428    88638
4429    27269
4430   -69714
4431   -72244
4432    23474
4433    86106
4434    33781
4435   -66390
4436   -77195
4437    21443
4438    88844
4439    33784
4440   -64472
4441   -75335
4442    15810
4443    87189
4444    38762
4445   -63897
4446   -78943
4447    13793
4448    85911
4449    40241
4450   -58400
4451   -79375
4452     7525
4453    84500
4454    43980
4455   -56883
4456   -78599
4457     5208
4458    80937
4459    47686
4460   -51396
4461   -80569
4462     1411
4463    84465
4464    49342
4465   -51096
4466   -79743
4467     -633
4468    78067
4469    53271
4470   -47827
4471   -82540
4472    -3776
4473    81804
4474    53497
4475   -46098
4476   -82963
4477    -8837
4478    79264
4479    58862
4480   -44385
4481   -84729
4482    -9053
4483    77068
4484    58616
4485   -38287
4486   -85511
4487   -15683
4488    78084
4489    63145
4490   -37882
4491   -84836
4492   -15732
4493    72506
4494    64692
4495   -31743
4496   -87440
4497   -20601
4498    73729
4499    66117
4500   -32588
4501   -84159
4502   -23439
4503    67040
4504    67769
4505   -24774
4506   -85784
4507   -26566
4508    67632
4509    68693
4510   -23091
4511   -82810
4512   -30526
4513    63615
4514    72177
4515   -19789
4516   -85074
4517   -32860
4518    62215
4519    71710
4520   -17663
4521   -84445
4522   -37583
4523    60908
4524    75259
4525   -14764
4526   -83483
4527   -36378
4528    58729
4529    75864
4530    -9129
4531   -82479
4532   -42782
4533    59289
4534    77044
4535    -8281
4536   -82467
4537   -44627
4538    53590
4539    78960
4540    -2534
4541   -82475
4542   -48721
4543    51968
4544    77905
4545     -907
4546   -77931
4547   -50761
4548    45558
4549    82321
4550     3726
4551   -78606
4552   -49838
4553    44244
4554    77778
4555     7428
4556   -75095
4557   -57010
4558    41362
4559    81355
4560     7615
4561   -74787
4562   -53691
4563    38160
4564    79524
4565    14659
4566   -73212
4567   -60638
4568    37388
4569    82095
4570    12808
4571   -71391
4572   -59412
4573    32380
4574    82117
4575    20495
4576   -71572
4577   -63429
4578    32654
4579    82054
4580    19885
4581   -66261
4582   -66016
4583    26145
4584    84222
4585    24720
4586   -69532
4587   -65750
4588    26555
4589    80138
4590    28058
4591   -61958
4592   -70032
4593    20231
4594    84698
4595    29795
4596   -65052
4597   -67464
4598    18458
4599    77006
4600    34979
4601   -57855
4602   -73499
4603    14326
4604    81756
4605    33737
4606   -56105
4607   -68626
4608     7972
4609    77261
4610    40760
4611   -55891
4612   -74729
4613    11748
4614    78568
4615    39331
4616   -48475
4617   -72574
4618     2321
4619    79068
4620    46642
4621   -53482
4622   -76392
4623     5035
4624    75047
4625    45593
4626   -44134
4627   -78367
4628    -1765
4629    80216
4630    49927
4631   -47888
4632   -77067
4633    -1400
4634    72778
4635    52598
4636   -39628
4637   -80746
4638    -8165
4639    75754
4640    51557
4641   -38914
4642   -75600
4643   -12748
4644    69290
4645    58330
4646   -36321
4647   -81304
4648   -11951
4649    69813
4650    54205
4651   -30756
4652   -77345
4653   -19763
4654    67479
4655    62591
4656   -31483
4657   -79398
4658   -15991
4659    65214
4660    59883
4661   -23855
4662   -78141
4663   -24589
4664    67198
4665    65734
4666   -27122
4667   -78257
4668   -22948
4669    60800
4670    66389
4671   -18873
4672   -81625
4673   -29337
4674    63757
4675    65712
4676   -21216
4677   -77678
4678   -32082
4679    57221
4680    69602
4681   -16259
4682   -82286
4683   -31589
4684    59077
4685    67663
4686   -11588
4687   -75732
4688   -39581
4689    53863
4690    75430
4691    -9171
4692   -78817
4693   -36857
4694    51033
4695    69808
4696    -3240
4697   -74818
4698   -45598
4699    49644
4700    74292
4701    -6535
4702   -74452
4703   -42106
4704    43565
4705    74284
4706     2404
4707   -74090
4708   -48444
4709    47850
4710    73969
4711      799
4712   -70985
4713   -48424
4714    39471
4715    78496
4716     7910
4717   -74134
4718   -51828
4719    42435
4720    75000
4721     8903
4722   -68709
4723   -56502
4724    35105
4725    80229
4726    12145
4727   -73381
4728   -54937
4729    33997
4730    76152
4731    17770
4732   -66856
4733   -61039
4734    30377
4735    81451
4736    16023
4737   -67392
4738   -58386
4739    26150
4740    75892
4741    23273
4742   -63237
4743   -63398
4744    26102
4745    76858
4746    23421
4747   -59235
4748   -61145
4749    19455
4750    76333
4751    29081
4752   -61551
4753   -65310
4754    19381
4755    74574
4756    28565
4757   -56135
4758   -66878
4759    12710
4760    78786
4761    31942
4762   -57361
4763   -65900
4764    14060
4765    75069
4766    36737
4767   -53138
4768   -72266
4769     9873
4770    77338
4771    38078
4772   -52889
4773   -68366
4774     6141
4775    73578
4776    42270
4777   -48825
4778   -75393
4779     4606
4780    74522
4781    40689
4782   -46644
4783   -71472
4784      -70
4785    72986
4786    47238
4787   -44411
4788   -72327
4789     -768
4790    69981
4791    45917
4792   -38260
4793   -72553
4794    -7124
4795    71060
4796    49903
4797   -39637
4798   -72354
4799    -6670
4800    65363
4801    51397
4802   -33505
4803   -74669
4804   -11894
4805    68709
4806    52551
4807   -33058
4808   -71817
4809   -14475
4810    64961
4811    58277
4812   -30060
4813   -79054
4814   -16605
4815    64667
4816    57360
4817   -26234
4818   -73635
4819   -20529
4820    62214
4821    60823
4822   -26294
4823   -76002
4824   -21135
4825    60930
4826    59802
4827   -19962
4828   -75418
4829   -27100
4830    58537
4831    63934
4832   -19875
4833   -73976
4834   -25858
4835    56582
4836    63261
4837   -15935
4838   -73654
4839   -31328
4840    55948
4841    64155
4842   -13424
4843   -71959
4844   -33259
4845    50700
4846    65392
4847    -9344
4848   -73816
4849   -34079
4850    50240
4851    66313
4852    -7757
4853   -69886
4854   -38555
4855    45743
4856    70999
4857    -4916
4858   -73191
4859   -40549
4860    45904
4861    68756
4862    -1774
4863   -70086
4864   -44743
4865    43550
4866    72225
4867     -328
4868   -69764
4869   -45292
4870    40536
4871    71722
4872     4559
4873   -68911
4874   -47767
4875    40030
4876    72075
4877     6017
4878   -66851
4879   -48906
4880    34174
4881    72035
4882    11894
4883   -66317
4884   -50724
4885    34186
4886    70863
4887    11700
4888   -62051
4889   -53853
4890    28664
4891    71501
4892    16956
4893   -63313
4894   -55669
4895    28268
4896    71163
4897    17735
4898   -59204
4899   -56306
4900    23060
4901    72347
4902    21233
4903   -59389
4904   -57831
4905    22342
4906    72737
4907    25516
4908   -57160
4909   -61718
4910    18976
4911    73887
4912    26103
4913   -55525
4914   -60355
4915    15824
4916    72021
4917    31138
4918   -53284
4919   -65602
4920    14127
4921    72675
4922    30485
4923   -50109
4924   -64709
4925     8649
4926    71375
4927    35768
4928   -50041
4929   -66243
4930     9914
4931    70756
4932    35878
4933   -45873
4934   -66417
4935     3663
4936    70102
4937    37858
4938   -45484
4939   -65903
4940     3076
4941    67245
4942    42237
4943   -39309
4944   -67694
4945     -741
4946    67936
4947    43127
4948   -41591
4949   -67331
4950    -4672
4951    66387
4952    46392
4953   -35879
4954   -71426
4955    -5077
4956    65850
4957    47905
4958   -35151
4959   -68932
4960   -10269
4961    64339
4962    53279
4963   -33210
4964   -71158
4965   -11657
4966    62588
4967    51839
4968   -29943
4969   -70604
4970   -16674
4971    62205
4972    53278
4973   -29110
4974   -70724
4975   -16392
4976    59297
4977    53648
4978   -23528
4979   -70283
4980   -20003
4981    58366
4982    55180
4983   -22401
4984   -67584
4985   -20312
4986    53708
4987    56815
4988   -18013
4989   -71047
4990   -24796
4991    53932
4992    57601
4993   -15545
4994   -67100
4995   -27837
4996    50063
4997    63197
4998   -13400
4999   -70050
5000   -29616
5001    50762
5002    59231
5003   -10490
5004   -67899
5005   -35594
5006    48904
5007    64406
5008    -9419
5009   -68870
5010   -33925
5011    44614
5012    64150
5013    -3411
5014   -68520
5015   -37860
5016    46149
5017    65533
5018    -3168
5019   -65785
5020   -38245
5021    40468
5022    66174
5023     1893
5024   -67050
5025   -42407
5026    40563
5027    62633
5028     1621
5029   -61852
5030   -42944
5031    35337
5032    67346
5033     6151
5034   -63628
5035   -44006
5036    35838
5037    65641
5038     8548
5039   -59500
5040   -48852
5041    32083
5042    67396
5043     9396
5044   -61539
5045   -46734
5046    27259
5047    65204
5048    14010
5049   -59803
5050   -55044
5051    28623
5052    69517
5053    14343
5054   -56754
5055   -50677
5056    23489
5057    69786
5058    21262
5059   -57351
5060   -55996
5061    24173
5062    67756
5063    20540
5064   -53535
5065   -55555
5066    17969
5067    69409
5068    23506
5069   -55314
5070   -55843
5071    17069
5072    65063
5073    25827
5074   -48727
5075   -58682
5076    14821
5077    68657
5078    27373
5079   -49236
5080   -56716
5081    11716
5082    62959
5083    32083
5084   -46214
5085   -62741
5086    10205
5087    65292
5088    28953
5089   -44640
5090   -60328
5091     3648
5092    65490
5093    36817
5094   -44342
5095   -62764
5096     5310
5097    64248
5098    37265
5099   -38521
5100   -63460
5101     -939
5102    65629
5103    40228
5104   -40703
5105   -63402
5106    -1142
5107    61717
5108    41321
5109   -33822
5110   -66857
5111    -5180
5112    64862
5113    43120
5114   -36710
5115   -62489
5116    -6782
5117    58770
5118    46569
5119   -30096
5120   -66985
5121    -8399
5122    61402
5123    44675
5124   -30161
5125   -62498
5126   -12753
5127    55659
5128    48644
5129   -28174
5130   -66240
5131   -12348
5132    56471
5133    47977
5134   -24002
5135   -63950
5136   -18728
5137    55379
5138    51384
5139   -24086
5140   -64637
5141   -16482
5142    51978
5143    52811
5144   -17195
5145   -66710
5146   -23486
5147    53331
5148    53664
5149   -20143
5150   -63417
5151   -23599
5152    48647
5153    57691
5154   -14038
5155   -68375
5156   -26881
5157    51477
5158    55714
5159   -12694
5160   -63022
5161   -31811
5162    45493
5163    61510
5164   -10577
5165   -65716
5166   -29312
5167    44656
5168    56672
5169    -6041
5170   -62145
5171   -34969
5172    43427
5173    60610
5174    -6235
5175   -61194
5176   -31998
5177    37945
5178    58337
5179      264
5180   -62881
5181   -39408
5182    40867
5183    60905
5184    -2671
5185   -58991
5186   -37802
5187    34482
5188    62597
5189     5671
5190   -61723
5191   -41371
5192    36563
5193    61202
5194     4021
5195   -56984
5196   -44988
5197    29786
5198    65366
5199     9478
5200   -60172
5201   -43726
5202    29810
5203    61786
5204    11574
5205   -54819
5206   -49999
5207    27836
5208    66440
5209    12403
5210   -54366
5211   -46191
5212    22693
5213    63977
5214    17575
5215   -54368
5216   -52360
5217    24923
5218    63975
5219    14465
5220   -51347
5221   -47937
5222    17261
5223    63195
5224    22162
5225   -52544
5226   -52505
5227    18313
5228    61315
5229    20001
5230   -47539
5231   -53089
5232    13754
5233    64408
5234    25238
5235   -49658
5236   -53954
5237    13838
5238    59952
5239    28645
5240   -44303
5241   -58703
5242    10521
5243    64478
5244    28388
5245   -44658
5246   -56361
5247     6958
5248    60469
5249    34761
5250   -42144
5251   -60681
5252     6868
5253    62253
5254    31185
5255   -38470
5256   -57801
5257      888
5258    61405
5259    37928
5260   -40725
5261   -60001
5262     2024
5263    57508
5264    36929
5265   -32925
5266   -59426
5267    -3490
5268    60167
5269    37832
5270   -34855
5271   -58101
5272    -3472
5273    54842
5274    41550
5275   -28941
5276   -62618
5277    -7236
5278    58253
5279    41659
5280   -29823
5281   -59051
5282   -11110
5283    52386
5284    46661
5285   -26505
5286   -64073
5287   -10925
5288    53407
5289    45490
5290   -25122
5291   -60115
5292   -17756
5293    52160
5294    49733
5295   -23822
5296   -62836
5297   -16230
5298    51570
5299    48908
5300   -17311
5301   -63186
5302   -20857
5303    51019
5304    51239
5305   -18319
5306   -60634
5307   -19799
5308    47881
5309    51523
5310   -13873
5311   -62758
5312   -23858
5313    48080
5314    51821
5315   -12176
5316   -58148
5317   -25795
5318    43460
5319    55633
5320   -10518
5321   -60075
5322   -27117
5323    43534
5324    52902
5325    -7986
5326   -58765
5327   -31904
5328    40747
5329    57514
5330    -7524
5331   -60323
5332   -30224
5333    38200
5334    56836
5335     -216
5336   -60352
5337   -35896
5338    38544
5339    58881
5340    -2630
5341   -57214
5342   -36047
5343    32537
5344    59290
5345     4088
5346   -59933
5347   -39033
5348    34987
5349    58440
5350     4507
5351   -56632
5352   -41034
5353    29107
5354    61167
5355     7067
5356   -57149
5357   -39464
5358    29318
5359    57475
5360     8704
5361   -52262
5362   -43645
5363    26600
5364    59710
5365     9072
5366   -52201
5367   -41167
5368    22736
5369    58399
5370    14445
5371   -51076
5372   -47494
5373    23718
5374    59917
5375    14324
5376   -48368
5377   -46759
5378    18395
5379    60668
5380    19909
5381   -50130
5382   -48388
5383    19091
5384    59395
5385    19079
5386   -45647
5387   -49996
5388    14041
5389    60899
5390    24113
5391   -46953
5392   -50158
5393    14586
5394    58757
5395    25974
5396   -42569
5397   -53821
5398    10641
5399    60915
5400    27478
5401   -41418
5402   -51128
5403     8639
5404    57805
5405    28871
5406   -40724
5407   -55780
5408     7390
5409    56880
5410    28916
5411   -38651
5412   -52926
5413     1642
5414    56690
5415    32857
5416   -37346
5417   -56165
5418     2966
5419    55205
5420    32133
5421   -33332
5422   -55727
5423    -2038
5424    56423
5425    36499
5426   -34075
5427   -55683
5428    -3572
5429    52817
5430    38281
5431   -29350
5432   -57119
5433    -6508
5434    55779
5435    40051
5436   -28679
5437   -55898
5438    -9542
5439    52123
5440    42246
5441   -25996
5442   -60205
5443    -9217
5444    51550
5445    40682
5446   -22854
5447   -57426
5448   -13620
5449    50539
5450    45303
5451   -21749
5452   -59649
5453   -13920
5454    47143
5455    43898
5456   -18810
5457   -56559
5458   -17787
5459    48520
5460    46510
5461   -19757
5462   -56816
5463   -17581
5464    44674
5465    46786
5466   -13900
5467   -56975
5468   -20530
5469    45794
5470    48670
5471   -13318
5472   -56321
5473   -23386
5474    42032
5475    51187
5476   -10193
5477   -57847
5478   -25604
5479    42102
5480    50742
5481    -9191
5482   -55136
5483   -29178
5484    38729
5485    54908
5486    -5666
5487   -56473
5488   -28988
5489    37380
5490    52539
5491    -4119
5492   -54592
5493   -31988
5494    36857
5495    53913
5496    -2505
5497   -54940
5498   -32013
5499    33953
5500    55869
5501     1689
5502   -54826
5503   -35262
5504    32085
5505    54423
5506     1862
5507   -52422
5508   -35806
5509    29808
5510    55106
5511     3555
5512   -52129
5513   -36201
5514    28319
5515    54630
5516     5642
5517   -50159
5518   -40354
5519    26443
5520    56323
5521     9514
5522   -50121
5523   -39723
5524    24083
5525    55020
5526    11425
5527   -48558
5528   -43449
5529    22736
5530    56923
5531    13308
5532   -47082
5533   -43748
5534    18147
5535    57138
5536    17181
5537   -46120
5538   -45590
5539    19036
5540    56694
5541    17902
5542   -43141
5543   -46622
5544    15078
5545    56810
5546    21202
5547   -43811
5548   -47774
5549    13616
5550    55595
5551    21691
5552   -41550
5553   -48024
5554    10549
5555    54747
5556    23310
5557   -39872
5558   -48639
5559     9473
5560    53180
5561    23883
5562   -39089
5563   -50378
5564     6950
5565    53223
5566    26186
5567   -36797
5568   -50296
5569     4681
5570    53643
5571    29340
5572   -34945
5573   -52200
5574     2495
5575    52414
5576    31586
5577   -32936
5578   -52658
5579      780
5580    51170
5581    32109
5582   -31930
5583   -53776
5584    -2883
5585    52217
5586    34851
5587   -28437
5588   -52950
5589    -3782
5590    51232
5591    36931
5592   -28112
5593   -54000
5594    -6043
5595    50115
5596    37959
5597   -25682
5598   -54449
5599    -7863
5600    49123
5601    37194
5602   -24033
5603   -53344
5604   -10585
5605    47462
5606    40902
5607   -22877
5608   -53613
5609   -12096
5610    45838
5611    40696
5612   -19307
5613   -53265
5614   -13166
5615    45666
5616    42171
5617   -19162
5618   -54710
5619   -15986
5620    42139
5621    43387
5622   -15506
5623   -53640
5624   -17465
5625    41629
5626    44227
5627   -14134
5628   -54271
5629   -21021
5630    40637
5631    47533
5632   -11079
5633   -54054
5634   -23681
5635    39324
5636    48680
5637    -8933
5638   -53859
5639   -23801
5640    38351
5641    47678
5642    -7237
5643   -52168
5644   -25146
5645    36019
5646    48169
5647    -5091
5648   -51682
5649   -28367
5650    33633
5651    48730
5652    -2885
5653   -50767
5654   -29559
5655    32669
5656    50507
5657    -2083
5658   -50419
5659   -31665
5660    31692
5661    50682
5662       31
5663   -49793
5664   -32814
5665    29818
5666    50374
5667     2784
5668   -48072
5669   -33955
5670    27887
5671    51697
5672     6081
5673   -48913
5674   -35538
5675    25913
5676    52339
5677     7468
5678   -47362
5679   -38311
5680    23081
5681    52668
5682     9286
5683   -47525
5684   -39754
5685    21635
5686    52859
5687    11939
5688   -44902
5689   -41837
5690    19835
5691    53202
5692    13731
5693   -43617
5694   -40828
5695    18131
5696    53013
5697    15526
5698   -41878
5699   -41517
5700    16312
5701    52933
5702    15468
5703   -41146
5704   -42496
5705    13482
5706    52321
5707    18096
5708   -40244
5709   -42635
5710    12071
5711    50982
5712    20528
5713   -37898
5714   -45613
5715     9532
5716    51761
5717    22020
5718   -37117
5719   -44688
5720     7031
5721    49186
5722    25353
5723   -36183
5724   -48198
5725     5613
5726    52111
5727    26263
5728   -33644
5729   -47132
5730     3087
5731    50896
5732    29336
5733   -31961
5734   -49087
5735     1780
5736    48811
5737    29608
5738   -29142
5739   -48617
5740     -617
5741    48160
5742    30988
5743   -28690
5744   -49093
5745    -1178
5746    48109
5747    32123
5748   -26932
5749   -49268
5750    -4658
5751    47521
5752    32683
5753   -26366
5754   -48766
5755    -4586
5756    44988
5757    35357
5758   -23960
5759   -51588
5760    -6384
5761    45301
5762    37142
5763   -21856
5764   -49773
5765   -11693
5766    42344
5767    40061
5768   -20286
5769   -51674
5770   -11471
5771    42525
5772    39022
5773   -16922
5774   -51488
5775   -16294
5776    41401
5777    41731
5778   -16417
5779   -49349
5780   -15885
5781    39414
5782    41508
5783   -13513
5784   -51526
5785   -17611
5786    41223
5787    41746
5788   -13467
5789   -50714
5790   -19794
5791    38134
5792    44869
5793   -10705
5794   -51266
5795   -21509
5796    36328
5797    44426
5798    -9361
5799   -49364
5800   -22628
5801    35527
5802    44391
5803    -7443
5804   -48389
5805   -25004
5806    33944
5807    45709
5808    -4576
5809   -48648
5810   -27702
5811    32304
5812    48093
5813    -2931
5814   -47431
5815   -27380
5816    28536
5817    48060
5818     1034
5819   -48098
5820   -30616
5821    29690
5822    48206
5823     1899
5824   -45688
5825   -31315
5826    26286
5827    49838
5828     5078
5829   -46132
5830   -32271
5831    25532
5832    47354
5833     5824
5834   -44155
5835   -34862
5836    22832
5837    50041
5838     7365
5839   -45163
5840   -33604
5841    21053
5842    46856
5843     9591
5844   -43917
5845   -37659
5846    20050
5847    49245
5848    10170
5849   -41458
5850   -36534
5851    15985
5852    48511
5853    13739
5854   -42245
5855   -37838
5856    16761
5857    49955
5858    14609
5859   -37830
5860   -39928
5861    12300
5862    48615
5863    18114
5864   -38898
5865   -41491
5866    12815
5867    48512
5868    19450
5869   -35651
5870   -41562
5871    10247
5872    49220
5873    20899
5874   -37403
5875   -42582
5876     8079
5877    47176
5878    23507
5879   -32585
5880   -45561
5881     6023
5882    47877
5883    22789
5884   -33652
5885   -43661
5886     4558
5887    46280
5888    25128
5889   -32929
5890   -46191
5891     3376
5892    46727
5893    24609
5894   -28484
5895   -45442
5896     -495
5897    46341
5898    27897
5899   -29184
5900   -46721
5901    -1603
5902    44048
5903    29540
5904   -25183
5905   -46475
5906    -3668
5907    46082
5908    30802
5909   -25747
5910   -46284
5911    -4789
5912    41876
5913    34222
5914   -22066
5915   -49395
5916    -7429
5917    43443
5918    33494
5919   -19696
5920   -46816
5921    -9014
5922    41187
5923    36556
5924   -19694
5925   -48287
5926   -10544
5927    40205
5928    36422
5929   -15803
5930   -47180
5931   -13552
5932    38992
5933    38522
5934   -16154
5935   -46863
5936   -12491
5937    37606
5938    38152
5939   -13738
5940   -47552
5941   -16315
5942    38329
5943    38717
5944   -14684
5945   -46232
5946   -16545
5947    35627
5948    40467
5949    -9779
5950   -47290
5951   -19607
5952    34597
5953    40953
5954    -8193
5955   -45710
5956   -21972
5957    31230
5958    42629
5959    -6344
5960   -46740
5961   -23089
5962    30478
5963    42647
5964    -4343
5965   -45138
5966   -25963
5967    30598
5968    44160
5969    -1551
5970   -44246
5971   -24087
5972    27236
5973    43911
5974       48
5975   -46133
5976   -28251
5977    27396
5978    45233
5979     -638
5980   -43733
5981   -28220
5982    23695
5983    44589
5984     3390
5985   -44333
5986   -29978
5987    25260
5988    44473
5989     3989
5990   -41553
5991   -30820
5992    23205
5993    46706
5994     4692
5995   -42097
5996   -31502
5997    20250
5998    45207
5999     7886
6000   -39529
6001   -34830
6002    19820
6003    46280
6004     8813
6005   -39320
6006   -32515
6007    16270
6008    46022
6009    13570
6010   -38601
6011   -36760
6012    16515
6013    46230
6014    12836
6015   -36628
6016   -35999
6017    12739
6018    44917
6019    16920
6020   -37536
6021   -38321
6022    12975
6023    44111
6024    16552
6025   -32666
6026   -38989
6027     9928
6028    46070
6029    17575
6030   -35891
6031   -38285
6032     9301
6033    43125
6034    20978
6035   -31154
6036   -40358
6037     6580
6038    45376
6039    19949
6040   -31653
6041   -41460
6042     4963
6043    44528
6044    23537
6045   -29459
6046   -42141
6047     5203
6048    42792
6049    24006
6050   -27283
6051   -41536
6052      165
6053    44460
6054    24405
6055   -26450
6056   -43341
6057     -582
6058    41683
6059    28189
6060   -24648
6061   -44352
6062    -3222
6063    42989
6064    29411
6065   -23858
6066   -43783
6067    -5244
6068    40893
6069    31099
6070   -22827
6071   -44685
6072    -4751
6073    39667
6074    29371
6075   -20638
6076   -41442
6077    -8360
6078    40272
6079    32881
6080   -19816
6081   -43919
6082    -8131
6083    39987
6084    32804
6085   -17119
6086   -44100
6087   -11148
6088    38457
6089    34307
6090   -17514
6091   -43516
6092   -10703
6093    35970
6094    34817
6095   -13118
6096   -43773
6097   -15177
6098    36639
6099    35933
6100   -12463
6101   -43051
6102   -15783
6103    33036
6104    38006
6105    -8500
6106   -45316
6107   -18193
6108    34575
6109    37432
6110    -9234
6111   -42916
6112   -20817
6113    30774
6114    39302
6115    -7222
6116   -44926
6117   -19324
6118    30245
6119    39611
6120    -3686
6121   -42847
6122   -22752
6123    30354
6124    40549
6125    -4011
6126   -41648
6127   -22636
6128    27272
6129    41159
6130     -785
6131   -42693
6132   -24848
6133    27146
6134    40498
6135    -1935
6136   -40747
6137   -26359
6138    24301
6139    42796
6140     1577
6141   -41878
6142   -27196
6143    23152
6144    40258
6145     4208
6146   -39228
6147   -28272
6148    21086
6149    44474
6150     4933
6151   -38625
6152   -29131
6153    18871
6154    42153
6155     8019
6156   -37724
6157   -30668
6158    18682
6159    43441
6160     6854
6161   -38153
6162   -31982
6163    15781
6164    41986
6165    11507
6166   -38263
6167   -33118
6168    15212
6169    44125
6170    11072
6171   -34599
6172   -32975
6173    12574
6174    43748
6175    12803
6176   -35059
6177   -35944
6178    13652
6179    42103
6180    13770
6181   -33274
6182   -36875
6183     8270
6184    43005
6185    16158
6186   -32609
6187   -35864
6188     9991
6189    41516
6190    18222
6191   -30465
6192   -37904
6193     6773
6194    42344
6195    19096
6196   -29671
6197   -37765
6198     5744
6199    40945
6200    19947
6201   -28178
6202   -40232
6203     3445
6204    41570
6205    22215
6206   -26252
6207   -39316
6208      265
6209    40081
6210    23910
6211   -26159
6212   -39480
6213      476
6214    39527
6215    24794
6216   -24024
6217   -39366
6218     -491
6219    40242
6220    25907
6221   -24181
6222   -39428
6223    -3255
6224    38561
6225    27613
6226   -21539
6227   -41252
6228    -3648
6229    38795
6230    27030
6231   -19980
6232   -41061
6233    -6705
6234    38488
6235    30575
6236   -19405
6237   -41154
6238    -7195
6239    36430
6240    29701
6241   -15824
6242   -41419
6243    -9710
6244    35554
6245    32301
6246   -17112
6247   -42590
6248    -9291
6249    33565
6250    33576
6251   -12934
6252   -41205
6253   -13759
6254    33437
6255    32898
6256   -12887
6257   -39867
6258   -12969
6259    31880
6260    35044
6261    -9060
6262   -41861
6263   -15828
6264    31549
6265    34643
6266    -8949
6267   -41143
6268   -17261
6269    30914
6270    36509
6271    -6528
6272   -42556
6273   -16658
6274    29959
6275    35545
6276    -6240
6277   -38924
6278   -19820
6279    29159
6280    38033
6281    -4805
6282   -39510
6283   -20616
6284    26163
6285    38735
6286    -2568
6287   -40065
6288   -23253
6289    25610
6290    37676
6291    -1842
6292   -38883
6293   -23620
6294    23295
6295    38976
6296     1965
6297   -38484
6298   -24495
6299    22141
6300    38564
6301     2729
6302   -37137
6303   -27294
6304    19973
6305    39470
6306     4124
6307   -37023
6308   -26405
6309    18811
6310    38788
6311     6441
6312   -36535
6313   -29993
6314    18944
6315    41021
6316     5844
6317   -36853
6318   -30152
6319    15658
6320    39471
6321     9678
6322   -35922
6323   -31017
6324    14302
6325    40892
6326     9293
6327   -33982
6328   -30941
6329    13620
6330    40010
6331    11912
6332   -32786
6333   -31081
6334    12436
6335    38394
6336    13390
6337   -31169
6338   -31845
6339    10091
6340    40646
6341    14035
6342   -30742
6343   -32748
6344     8613
6345    39384
6346    16307
6347   -28254
6348   -35943
6349     7444
6350    40008
6351    16511
6352   -26140
6353   -34523
6354     6394
6355    39602
6356    18679
6357   -26513
6358   -36091
6359     5915
6360    38039
6361    20000
6362   -27825
6363   -36296
6364     3026
6365    37775
6366    21600
6367   -23803
6368   -37925
6369     2081
6370    38246
6371    21797
6372   -23227
6373   -37350
6374      467
6375    38035
6376    24179
6377   -22193
6378   -39159
6379    -1714
6380    36545
6381    24517
6382   -20084
6383   -38117
6384    -3584
6385    35413
6386    24175
6387   -18713
6388   -37755
6389    -4916
6390    33802
6391    27424
6392   -17504
6393   -39648
6394    -6555
6395    33979
6396    28129
6397   -15997
6398   -38750
6399    -8595
6400    32750
6401    30568
6402   -14532
6403   -38976
6404    -9643
6405    31355
6406    29975
6407   -13477
6408   -39484
6409   -11237
6410    32315
6411    30763
6412   -12050
6413   -38401
6414   -11848
6415    31406
6416    31466
6417   -11482
6418   -38905
6419   -13364
6420    30883
6421    32727
6422   -10071
6423   -37888
6424   -16206
6425    28514
6426    33903
6427    -7377
6428   -38307
6429   -16079
6430    27271
6431    34498
6432    -6902
6433   -37737
6434   -18388
6435    26724
6436    35308
6437    -4773
6438   -36617
6439   -18316
6440    25746
6441    34694
6442    -1293
6443   -36849
6444   -19309
6445    24187
6446    35367
6447    -1455
6448   -36144
6449   -20356
6450    21747
6451    36178
6452      502
6453   -36778
6454   -22817
6455    22289
6456    35906
6457     1206
6458   -35288
6459   -23507
6460    20471
6461    37725
6462     2093
6463   -35494
6464   -24526
6465    18723
6466    37360
6467     4081
6468   -35412
6469   -27022
6470    19119
6471    36193
6472     4623
6473   -34343
6474   -26959
6475    17724
6476    36573
6477     7482
6478   -33831
6479   -27952
6480    13880
6481    38390
6482     8120
6483   -32677
6484   -28509
6485    12828
6486    37007
6487    11258
6488   -31366
6489   -28791
6490    12089
6491    36999
6492    11844
6493   -29605
6494   -30142
6495    10425
6496    38078
6497    13133
6498   -27970
6499   -31805
6500     9646
6501    36484
6502    13513
6503   -28121
6504   -32591
6505     8398
6506    37607
6507    15821
6508   -27320
6509   -32332
6510     8186
6511    37980
6512    16597
6513   -26067
6514   -32986
6515     3551
6516    36242
6517    18998
6518   -25358
6519   -32914
6520     3259
6521    35525
6522    20127
6523   -25133
6524   -34801
6525     2102
6526    36488
6527    19699
6528   -22135
6529   -33733
6530      202
6531    34560
6532    20493
6533   -21454
6534   -35351
6535     -910
6536    35012
6537    22687
6538   -19342
6539   -34648
6540    -3073
6541    33614
6542    23067
6543   -17921
6544   -35857
6545    -3226
6546    32240
6547    23602
6548   -15345
6549   -35256
6550    -6094
6551    32187
6552    25523
6553   -17482
6554   -37762
6555    -6470
6556    31840
6557    26471
6558   -14595
6559   -36542
6560    -9504
6561    31418
6562    27679
6563   -14308
6564   -34767
6565    -9285
6566    30450
6567    28636
6568   -12291
6569   -36710
6570   -11425
6571    30015
6572    28703
6573   -11117
6574   -36067
6575   -12759
6576    27898
6577    31852
6578    -9929
6579   -36715
6580   -13768
6581    26696
6582    31271
6583    -6705
6584   -35279
6585   -16099
6586    25847
6587    30801
6588    -6408
6589   -36246
6590   -16917
6591    24892
6592    31291
6593    -3820
6594   -35003
6595   -17521
6596    23483
6597    32090
6598    -3931
6599   -33215
6600   -18540
6601    23142
6602    33052
6603    -1239
6604   -34255
6605   -20358
6606    21812
6607    32679
6608    -1618
6609   -33745
6610   -21099
6611    20629
6612    33832
6613     -182
6614   -34367
6615   -21206
6616    20419
6617    34169
6618      926
6619   -32144
6620   -24225
6621    17721
6622    34725
6623     2273
6624   -32193
6625   -22810
6626    16823
6627    34124
6628     5125
6629   -30191
6630   -25128
6631    15982
6632    34838
6633     5589
6634   -29339
6635   -25100
6636    13073
6637    34591
6638     8579
6639   -30208
6640   -26517
6641    12767
6642    33701
6643     7882
6644   -28712
6645   -26943
6646    10838
6647    35361
6648    10788
6649   -29087
6650   -27282
6651    10567
6652    33216
6653    10578
6654   -27786
6655   -29111
6656     9605
6657    34926
6658    13231
6659   -27249
6660   -29979
6661     7620
6662    34632
6663    14316
6664   -26979
6665   -30203
6666     6383
6667    35468
6668    14558
6669   -24614
6670   -31033
6671     5158
6672    33365
6673    16988
6674   -23226
6675   -31419
6676     3631
6677    34173
6678    16976
6679   -21640
6680   -31596
6681     1359
6682    31978
6683    19529
6684   -20996
6685   -31847
6686     1185
6687    31775
6688    19157
6689   -20512
6690   -32517
6691     -208
6692    32504
6693    20472
6694   -19564
6695   -32303
6696    -1653
6697    31072
6698    21498
6699   -18618
6700   -33827
6701    -2649
6702    30968
6703    21785
6704   -15879
6705   -32987
6706    -4275
6707    31338
6708    23435
6709   -15182
6710   -33755
6711    -4926
6712    30613
6713    24006
6714   -14462
6715   -32999
6716    -8020
6717    29264
6718    25077
6719   -13227
6720   -33145
6721    -6997
6722    28316
6723    24910
6724   -10609
6725   -34067
6726   -10096
6727    27327
6728    27213
6729   -10482
6730   -32329
6731   -10076
6732    25259
6733    27450
6734    -7845
6735   -33059
6736   -12753
6737    24538
6738    27654
6739    -8846
6740   -32273
6741   -12527
6742    24303
6743    30282
6744    -5547
6745   -34073
6746   -14684
6747    25534
6748    29647
6749    -6772
6750   -32647
6751   -15713
6752    23274
6753    29832
6754    -5554
6755   -32748
6756   -16713
6757    21230
6758    30987
6759    -1654
6760   -31390
6761   -18300
6762    20606
6763    31180
6764    -1941
6765   -32186
6766   -18251
6767    19124
6768    30808
6769      485
6770   -30910
6771   -20559
6772    19101
6773    31220
6774     1227
6775   -29528
6776   -19624
6777    15615
6778    32160
6779     3786
6780   -29682
6781   -22508
6782    16599
6783    31735
6784     3660
6785   -28883
6786   -22739
6787    16722
6788    32953
6789     6210
6790   -29089
6791   -23218
6792    14390
6793    32088
6794     5946
6795   -28442
6796   -25292
6797    12684
6798    33430
6799     7495
6800   -27228
6801   -24147
6802    10836
6803    31127
6804     9366
6805   -28128
6806   -27222
6807    10921
6808    32477
6809     9546
6810   -25708
6811   -26629
6812     6853
6813    32758
6814    10962
6815   -25583
6816   -27008
6817     8687
6818    31829
6819    12259
6820   -23960
6821   -26845
6822     7219
6823    31856
6824    14102
6825   -23765
6826   -27829
6827     6132
6828    31482
6829    14359
6830   -22266
6831   -28605
6832     3829
6833    30969
6834    14596
6835   -22039
6836   -27820
6837     2990
6838    31125
6839    17555
6840   -21271
6841   -29598
6842     1264
6843    32130
6844    18155
6845   -18992
6846   -29220
6847    -1831
6848    29933
6849    19336
6850   -17818
6851   -30013
6852     -618
6853    30958
6854    19928
6855   -16830
6856   -29587
6857    -1961
6858    30948
6859    20763
6860   -17044
6861   -31234
6862    -3767
6863    28289
6864    21861
6865   -14176
6866   -29742
6867    -5214
6868    28039
6869    22219
6870   -12431
6871   -29205
6872    -5628
6873    25740
6874    24023
6875   -12047
6876   -31973
6877    -6299
6878    26729
6879    24757
6880   -12556
6881   -31364
6882    -9459
6883    26065
6884    24755
6885   -10103
6886   -31581
6887    -8786
6888    25332
6889    25117
6890    -9330
6891   -31888
6892   -10177
6893    25492
6894    26362
6895    -8693
6896   -31963
6897   -11676
6898    23640
6899    26592
6900    -6301
6901   -30151
6902   -12625
6903    23855
6904    26991
6905    -5934
6906   -30391
6907   -14324
6908    20558
6909    29097
6910    -5202
6911   -30919
6912   -15175
6913    21485
6914    28157
6915    -2566
6916   -28956
6917   -16256
6918    20140
6919    28943
6920    -1027
6921   -30305
6922   -16392
6923    18332
6924    28915
6925     -280
6926   -27642
6927   -18058
6928    17356
6929    28531
6930      447
6931   -29408
6932   -19255
6933    18157
6934    29270
6935     1251
6936   -29160
6937   -20202
6938    16351
6939    30531
6940     2764
6941   -28271
6942   -20725
6943    14500
6944    30928
6945     4120
6946   -29202
6947   -22318
6948    13664
6949    29560
6950     5679
6951   -26277
6952   -21747
6953    12059
6954    30415
6955     7306
6956   -26032
6957   -23799
6958    11320
6959    29841
6960     8801
6961   -23084
6962   -24627
6963     9247
6964    30184
6965     9408
6966   -23486
6967   -23632
6968     7537
6969    29114
6970    11005
6971   -24448
6972   -26652
6973     7320
6974    30048
6975    10442
6976   -22380
6977   -25605
6978     7008
6979    29582
6980    11724
6981   -21880
6982   -27402
6983     5509
6984    29305
6985    12830
6986   -20264
6987   -27436
6988     4118
6989    29474
6990    15240
6991   -20359
6992   -27173
6993     3280
6994    29310
6995    15622
6996   -18675
6997   -28360
6998     2413
6999    30128
7000    16542
7001   -18451
7002   -28344
7003      523
7004    27910
7005    16043
7006   -17231
7007   -27652
7008     -534
7009    28244
7010    17863
7011   -16303
7012   -28188
7013    -1001
7014    26517
7015    19278
7016   -15810
7017   -29434
7018    -2889
7019    27362
7020    18815
7021   -14028
7022   -28271
7023    -4711
7024    26292
7025    20957
7026   -13178
7027   -28943
7028    -5373
7029    25226
7030    21575
7031   -12856
7032   -28498
7033    -6206
7034    24712
7035    22007
7036   -11966
7037   -29129
7038    -7956
7039    24128
7040    22070
7041    -8494
7042   -29992
7043    -8484
7044    24787
7045    22571
7046   -10129
7047   -28952
7048    -9637
7049    21187
7050    23716
7051    -6286
7052   -30057
7053   -10751
7054    23068
7055    23674
7056    -7497
7057   -27896
7058   -11693
7059    20525
7060    24285
7061    -6051
7062   -29246
7063   -12165
7064    20676
7065    25829
7066    -3376
7067   -28117
7068   -14563
7069    19512
7070    26251
7071    -3737
7072   -28200
7073   -14822
7074    19414
7075    26801
7076    -2114
7077   -27295
7078   -15250
7079    18004
7080    26917
7081    -1628
7082   -27256
7083   -17043
7084    17528
7085    28011
7086     1012
7087   -26640
7088   -16770
7089    16149
7090    27182
7091     2298
7092   -26132
7093   -18625
7094    15353
7095    27414
7096     2366
7097   -25876
7098   -19342
7099    15485
7100    27626
7101     3796
7102   -25528
7103   -19606
7104    12647
7105    27490
7106     4887
7107   -23862
7108   -21633
7109    11869
7110    28381
7111     6047
7112   -23601
7113   -22590
7114    10844
7115    27618
7116     6706
7117   -22756
7118   -21701
7119    10366
7120    27717
7121     8142
7122   -24027
7123   -23709
7124     8462
7125    27909
7126     8501
7127   -22213
7128   -22736
7129     7264
7130    28165
7131    11050
7132   -20788
7133   -24012
7134     7662
7135    28232
7136    11338
7137   -20672
7138   -25583
7139     5293
7140    27952
7141    11917
7142   -19305
7143   -23103
7144     5005
7145    27257
7146    12787
7147   -19467
7148   -25456
7149     3742
7150    26840
7151    13828
7152   -18377
7153   -25696
7154     1276
7155    26904
7156    14599
7157   -17482
7158   -25691
7159       22
7160    23794
7161    14503
7162   -16442
7163   -26293
7164      366
7165    25592
7166    16590
7167   -14316
7168   -25884
7169    -1166
7170    25501
7171    17839
7172   -13662
7173   -26654
7174    -3294
7175    24871
7176    18885
7177   -14329
7178   -26849
7179    -2454
7180    24730
7181    18978
7182   -12114
7183   -27702
7184    -4406
7185    24833
7186    19426
7187   -11550
7188   -26990
7189    -6418
7190    22627
7191    21048
7192   -10996
7193   -29390
7194    -6965
7195    23140
7196    21186
7197    -9266
7198   -26894
7199    -8036
7200    22682
7201    23431
7202    -7882
7203   -25947
7204    -7742
7205    21231
7206    22377
7207    -7437
7208   -26680
7209    -9684
7210    20207
7211    21722
7212    -6147
7213   -26632
7214    -9942
7215    18512
7216    23292
7217    -5724
7218   -27119
7219   -11670
7220    20218
7221    22927
7222    -4845
7223   -25557
7224   -12345
7225    19471
7226    24545
7227    -2469
7228   -27595
7229   -12640
7230    18667
7231    24619
7232    -2284
7233   -26150
7234   -16285
7235    15830
7236    24515
7237    -1048
7238   -25468
7239   -15311
7240    15883
7241    25619
7242     -647
7243   -25618
7244   -15528
7245    15628
7246    25740
7247     2076
7248   -25217
7249   -16534
7250    15192
7251    24636
7252     1076
7253   -24439
7254   -16771
7255    13739
7256    25833
7257     2741
7258   -24131
7259   -18002
7260    13021
7261    24911
7262     4427
7263   -23464
7264   -19155
7265    11222
7266    25563
7267     5421
7268   -22651
7269   -19662
7270    11061
7271    26441
7272     6180
7273   -22815
7274   -21071
7275    10052
7276    26559
7277     8134
7278   -21610
7279   -20833
7280     7428
7281    27455
7282     6667
7283   -21163
7284   -20210
7285     7224
7286    26658
7287     9393
7288   -20434
7289   -22733
7290     6573
7291    26326
7292     9506
7293   -20688
7294   -21429
7295     4984
7296    25620
7297    10778
7298   -18593
7299   -22764
7300     4449
7301    25317
7302    12005
7303   -17079
7304   -23256
7305     3210
7306    24826
7307    12653
7308   -17573
7309   -23751
7310     3205
7311    24847
7312    13259
7313   -16018
7314   -24931
7315     2218
7316    25132
7317    13409
7318   -15247
7319   -23145
7320      469
7321    25181
7322    16904
7323   -14997
7324   -25157
7325    -1113
7326    24620
7327    14893
7328   -13966
7329   -25815
7330    -1049
7331    24143
7332    17375
7333   -13422
7334   -25541
7335    -1555
7336    24417
7337    17088
7338   -12174
7339   -25184
7340    -3484
7341    22380
7342    16063
7343   -11360
7344   -26739
7345    -4784
7346    21358
7347    18134
7348   -11344
7349   -25701
7350    -5926
7351    21925
7352    19805
7353    -9792
7354   -24979
7355    -5999
7356    20894
7357    19992
7358    -8238
7359   -26276
7360    -6192
7361    19510
7362    20599
7363    -7686
7364   -25293
7365    -8572
7366    19007
7367    22298
7368    -6286
7369   -25418
7370    -8509
7371    18834
7372    20865
7373    -4662
7374   -25392
7375   -11426
7376    18363
7377    21590
7378    -3048
7379   -24383
7380   -11857
7381    16987
7382    21815
7383    -3217
7384   -24941
7385   -11595
7386    18045
7387    23815
7388    -3245
7389   -24856
7390   -12375
7391    16037
7392    22125
7393    -1554
7394   -24018
7395   -13381
7396    16300
7397    23046
7398    -1549
7399   -22994
7400   -14360
7401    15018
7402    22589
7403      639
7404   -23721
7405   -15346
7406    13008
7407    23510
7408      367
7409   -23915
7410   -16783
7411    11315
7412    23910
7413     2843
7414   -23395
7415   -16646
7416    12163
7417    23544
7418     4240
7419   -22876
7420   -17638
7421    11404
7422    24285
7423     2761
7424   -22286
7425   -17722
7426    10649
7427    24273
7428     5057
7429   -21587
7430   -18710
7431     8967
7432    24670
7433     5992
7434   -21054
7435   -19325
7436     7465
7437    23380
7438     6911
7439   -20329
7440   -19558
7441     6152
7442    23354
7443     7880
7444   -17516
7445   -20028
7446     6571
7447    23812
7448     7811
7449   -19133
7450   -19544
7451     5226
7452    22976
7453     8559
7454   -17514
7455   -19803
7456     4122
7457    23601
7458     9693
7459   -16239
7460   -21650
7461     2602
7462    23301
7463    11791
7464   -16533
7465   -21713
7466     1731
7467    24033
7468    12488
7469   -15549
7470   -22657
7471     1290
7472    21914
7473    12883
7474   -14080
7475   -22968
7476     1884
7477    23637
7478    13547
7479   -12967
7480   -21644
7481     -869
7482    22587
7483    14909
7484   -13338
7485   -22320
7486     -454
7487    21189
7488    14379
7489   -11101
7490   -23494
7491    -1778
7492    22386
7493    15281
7494   -12049
7495   -21848
7496    -2415
7497    21547
7498    17941
7499   -10180
7500   -22598
7501    -3508
7502    22010
7503    16428
7504   -10129
7505   -23456
7506    -4267
7507    20507
7508    18082
7509    -9657
7510   -24328
7511    -5356
7512    19294
7513    18625
7514    -7386
7515   -23959
7516    -7439
7517    20041
7518    18623
7519    -8311
7520   -22784
7521    -7049
7522    18566
7523    19171
7524    -6275
7525   -23762
7526    -8249
7527    18746
7528    18768
7529    -5958
7530   -23211
7531    -9899
7532    16482
7533    20695
7534    -4004
7535   -21434
7536    -9962
7537    16607
7538    19965
7539    -3284
7540   -22864
7541   -10956
7542    16177
7543    20855
7544    -1893
7545   -23858
7546   -11582
7547    15228
7548    21086
7549    -1021
7550   -21987
7551   -12651
7552    15593
7553    21038
7554    -1709
7555   -22131
7556   -12158
7557    13002
7558    22053
7559      323
7560   -22205
7561   -14281
7562    13416
7563    22843
7564      466
7565   -22444
7566   -15441
7567    11886
7568    23029
7569     2414
7570   -21421
7571   -15626
7572    11099
7573    22705
7574     2464
7575   -20716
7576   -15720
7577    10140
7578    22977
7579     3830
7580   -19556
7581   -15789
7582     9679
7583    23172
7584     4530
7585   -20109
7586   -16704
7587     9240
7588    23582
7589     4936
7590   -19657
7591   -16347
7592     6799
7593    22290
7594     6851
7595   -19359
7596   -18235
7597     8061
7598    21885
7599     6978
7600   -17005
7601   -18373
7602     5163
7603    23701
7604     8776
7605   -17494
7606   -19434
7607     5499
7608    22880
7609     8519
7610   -16699
7611   -19685
7612     3633
7613    21332
7614    10176
7615   -16293
7616   -20132
7617     4594
7618    21762
7619    10416
7620   -14465
7621   -20559
7622     2328
7623    22798
7624    11317
7625   -14268
7626   -20576
7627     1685
7628    20552
7629    11864
7630   -13242
7631   -20725
7632      361
7633    21344
7634    11436
7635   -13076
7636   -19370
7637     -469
7638    20851
7639    13588
7640   -13859
7641   -21645
7642    -1368
7643    19841
7644    12935
7645   -11606
7646   -20835
7647    -2057
7648    20863
7649    14489
7650   -11549
7651   -22149
7652    -2559
7653    18921
7654    14991
7655    -8959
7656   -21897
7657    -3743
7658    20351
7659    16637
7660   -10374
7661   -20891
7662    -3917
7663    19516
7664    16778
7665    -8414
7666   -21976
7667    -5571
7668    19413
7669    16893
7670    -7244
7671   -21673
7672    -5538
7673    17106
7674    17382
7675    -6219
7676   -21723
7677    -6103
7678    16473
7679    17589
7680    -5746
7681   -20733
7682    -8579
7683    17379
7684    17889
7685    -5392
7686   -22081
7687    -7499
7688    16229
7689    18002
7690    -3935
7691   -20880
7692    -9656
7693    15174
7694    19695
7695    -4451
7696   -22012
7697    -9866
7698    15795
7699    19605
7700    -3464
7701   -20512
7702   -10479
7703    14251
7704    20199
7705    -1953
7706   -21125
7707   -11106
7708    13524
7709    20300
7710      -21
7711   -20669
7712   -10992
7713    13026
7714    20789
7715     -342
7716   -20553
7717   -12603
7718    12115
7719    20304
7720      844
7721   -20354
7722   -11803
7723    12634
7724    20284
7725      997
7726   -18816
7727   -13466
7728    10270
7729    19879
7730     2182
7731   -18897
7732   -13943
7733    10288
7734    20083
7735     2648
7736   -18414
7737   -15355
7738     9050
7739    21185
7740     4443
7741   -17618
7742   -14539
7743     8349
7744    21303
7745     4331
7746   -18503
7747   -16151
7748     8616
7749    20362
7750     5214
7751   -16819
7752   -17179
7753     6965
7754    21263
7755     5284
7756   -16533
7757   -16616
7758     5698
7759    20872
7760     7454
7761   -17437
7762   -17015
7763     6187
7764    20593
7765     7536
7766   -14725
7767   -17639
7768     4268
7769    21448
7770     8756
7771   -15477
7772   -17887
7773     4068
7774    20124
7775     9181
7776   -13119
7777   -17271
7778     1781
7779    20758
7780     8681
7781   -14406
7782   -18545
7783     2390
7784    20649
7785    10398
7786   -14026
7787   -18857
7788     1291
7789    18893
7790    11460
7791   -12787
7792   -19474
7793     -690
7794    19673
7795    12484
7796   -12196
7797   -19188
7798    -1159
7799    19372
7800    11799
7801   -10855
7802   -19877
7803    -1180
7804    20322
7805    13871
7806    -9960
7807   -20286
7808    -1726
7809    18214
7810    13359
7811    -9800
7812   -20711
7813    -3218
7814    18732
7815    15652
7816    -9098
7817   -20739
7818    -2459
7819    17548
7820    15324
7821    -8435
7822   -18236
7823    -4882
7824    17882
7825    14783
7826    -7752
7827   -19889
7828    -4763
7829    15496
7830    15161
7831    -6244
7832   -20342
7833    -7112
7834    15819
7835    15903
7836    -6480
7837   -19124
7838    -6699
7839    16050
7840    17056
7841    -4022
7842   -19637
7843    -7538
7844    15815
7845    17278
7846    -5081
7847   -20389
7848    -6776
7849    15071
7850    17291
7851    -3675
7852   -19216
7853    -9984
7854    14559
7855    17808
7856    -1902
7857   -18992
7858    -9938
7859    14216
7860    17706
7861    -1499
7862   -18781
7863   -10309
7864    12938
7865    18771
7866    -1203
7867   -19363
7868   -11132
7869    12214
7870    18863
7871    -1540
7872   -18500
7873   -10432
7874    12127
7875    17339
7876     -125
7877   -18756
7878   -11895
7879    11398
7880    17898
7881     2235
7882   -17933
7883   -13498
7884    10192
7885    18688
7886     2426
7887   -18074
7888   -12686
7889     9114
7890    20033
7891     3084
7892   -17332
7893   -13279
7894     8016
7895    20013
7896     4385
7897   -18434
7898   -13836
7899     7518
7900    18934
7901     4545
7902   -17990
7903   -15041
7904     7659
7905    19179
7906     4946
7907   -15549
7908   -14929
7909     7270
7910    18989
7911     5638
7912   -15669
7913   -15620
7914     6832
7915    19156
7916     6702
7917   -15609
7918   -16750
7919     3783
7920    19692
7921     6730
7922   -14652
7923   -17062
7924     5912
7925    18840
7926     7323
7927   -14768
7928   -16333
7929     3695
7930    19847
7931     8909
7932   -13268
7933   -16703
7934     3756
7935    18804
7936     9326
7937   -12506
7938   -15963
7939     2369
7940    16794
7941     9589
7942   -12527
7943   -17368
7944     1171
7945    18973
7946    11836
7947   -12451
7948   -17636
7949     1590
7950    18262
7951    12293
7952   -10015
7953   -18722
7954     -701
7955    18608
7956    12879
7957   -10150
7958   -17998
7959    -1856
7960    17763
7961    11126
7962   -10242
7963   -18789
7964    -1784
7965    17572
7966    12877
7967    -9495
7968   -18398
7969    -2804
7970    16259
7971    14059
7972    -7368
7973   -18448
7974    -2382
7975    17380
7976    13617
7977    -8798
7978   -17090
7979    -4059
7980    16026
7981    14136
7982    -7462
7983   -18354
7984    -4738
7985    16372
7986    14680
7987    -5776
7988   -19098
7989    -4042
7990    14527
7991    16736
7992    -4956
7993   -18560
7994    -5281
7995    13731
7996    15507
7997    -4945
7998   -18569
7999    -7480
8000    15618
8001    16157
8002    -3159
8003   -18610
8004    -7649
8005    14249
8006    15805
8007    -3733
8008   -18886
8009    -8278
8010    12665
8011    16974
8012    -2502
8013   -18313
8014    -8921
8015    12211
8016    17141
8017    -2689
8018   -16554
8019    -9997
8020    12911
8021    16506
8022    -1790
8023   -17781
8024   -10328
8025    12478
8026    18108
8027      148
8028   -17152
8029   -10967
8030     9612
8031    16740
8032      494
8033   -18490
8034   -11297
8035     8892
8036    18212
8037     1286
8038   -16756
8039   -11079
8040     9894
8041    17334
8042     2307
8043   -16208
8044   -12964
8045     8661
8046    18785
8047     1251
8048   -16394
8049   -11437
8050     7960
8051    18708
8052     2705
8053   -16836
8054   -12530
8055     6961
8056    17678
8057     2763
8058   -14656
8059   -12793
8060     7433
8061    17896
8062     4963
8063   -15277
8064   -13215
8065     5734
8066    17835
8067     4668
8068   -15211
8069   -15138
8070     5884
8071    17347
8072     5914
8073   -14611
8074   -13540
8075     3685
8076    17311
8077     6372
8078   -14042
8079   -14609
8080     4825
8081    17419
8082     6797
8083   -13396
8084   -15614
8085     4005
8086    17832
8087     8502
8088   -12483
8089   -16238
8090     2278
8091    18205
8092     8925
8093   -12566
8094   -16564
8095     1450
8096    17820
8097     8544
8098   -10965
8099   -17216
8100     1732
8101    18432
8102    10401
8103   -11088
8104   -17296
8105      147
8106    17815
8107     9836
8108   -11343
8109   -16674
8110     -564
8111    17099
8112    10766
8113    -9447
8114   -16424
8115    -1518
8116    16282
8117    11736
8118   -10430
8119   -16171
8120     -375
8121    12893
$$ Imaginary data points
##PAGE= N=2
##DATA TABLE= (X++(I..I)), XYDATA
0 -1631054
1 -2318915
2  2015530
3  1383235
4 -2369072
5  -682821
6  2119430
7   181283
8 -1202143
9   609169
10   704991
11  -823106
12    11851
13  1207819
14  -213966
15 -1316235
16   317220
17  1224457
18  -534613
19 -1287904
20   334232
21   588452
22  -627279
23   -61691
24   717799
25  -572452
26  -608832
27  1202051
28   453976
29 -1405543
30   167720
31  1619632
32  -469926
33 -1092666
34  1111977
35   571375
36 -1524624
37  -104024
38  1482788
39  -584039
40 -1555206
41   663119
42  1058578
43  -857688
44  -688426
45   715849
46   103005
47  -732068
48   438093
49   998536
50  -562232
51  -851617
52  1076313
53  1037390
54 -1108586
55  -759660
56  1150057
57   394889
58  -826178
59   196435
60   268637
61  -930571
62    73697
63  1000527
64  -832703
65 -1228017
66   958995
67   917859
68  -852675
69  -341145
70   748815
71   -38402
72  -368686
73   549998
74   381088
75  -553772
76  -114871
77   759504
78   128698
79  -844955
80  -230937
81   531282
82  -183496
83  -533694
84   384362
85   162343
86  -843174
87    27673
88  1040402
89  -290951
90 -1050231
91   472692
92   910649
93  -289057
94  -172454
95   404840
96  -271099
97  -182034
98   812127
99    59582
100 -1062609
101    17074
102   979233
103  -126553
104  -777642
105   -57097
106   114377
107  -142951
108   144350
109    65517
110  -450373
111  -161500
112   587217
113   391945
114  -426605
115  -420294
116   385412
117   492657
118  -126646
119   -90919
120   243058
121  -152455
122  -155433
123   497347
124    22956
125  -815913
126   -38641
127   668471
128  -120088
129  -419553
130   112349
131  -143214
132  -297949
133   433799
134   313974
135  -614403
136  -287116
137   693489
138   459889
139  -356275
140  -353886
141    94546
142   221993
143   167853
144    96625
145  -247506
146  -380833
147   269612
148   596943
149  -301473
150  -794715
151    88595
152   577848
153   -41729
154  -244226
155    34558
156  -139285
157   -57416
158   480895
159   109559
160  -644145
161  -108475
162   687611
163   174890
164  -389733
165   -22123
166    72190
167  -198604
168   170384
169   321056
170  -389160
171  -461983
172   385711
173   465948
174  -254278
175  -425092
176   -34651
177   160594
178   162404
179   113236
180  -115424
181  -302377
182    56117
183   560040
184   173566
185  -628787
186  -284684
187   587612
188   327409
189  -276730
190  -117984
191   -85944
192  -178434
193   322542
194   289917
195  -610204
196  -459195
197   572926
198   432727
199  -362129
200  -261754
201    70863
202   -11744
203   124108
204   277918
205  -152692
206  -397544
207   191667
208   580394
209   -25884
210  -514425
211   -78160
212   293009
213    66981
214     2008
215    21996
216  -307505
217  -210600
218   443798
219   282266
220  -543482
221  -408009
222   396331
223   384843
224  -110128
225  -162717
226   -81767
227   -97187
228   218240
229   371655
230  -242825
231  -542545
232   234503
233   639835
234   -63011
235  -469938
236   -78425
237   118931
238    69657
239   158138
240   -62826
241  -428930
242   -63678
243   524317
244   195574
245  -498272
246  -318217
247   320078
248   302805
249   -60806
250   -36957
251   -56482
252  -204747
253   203895
254   460909
255  -286896
256  -610826
257   250033
258   546434
259  -135926
260  -276918
261    -7161
262  -129095
263    14755
264   379964
265   -51556
266  -562088
267   -21803
268   593591
269   182486
270  -410984
271  -238710
272   171288
273   186843
274   118017
275    48597
276  -251628
277  -234647
278   364828
279   412494
280  -372840
281  -535540
282   175809
283   387393
284   -17094
285  -147022
286  -113072
287  -166313
288   109738
289   391256
290   -45512
291  -542821
292   -64266
293   585284
294   227907
295  -356490
296  -168208
297   101186
298    36988
299   178527
300   150165
301  -389081
302  -318731
303   451443
304   386410
305  -404561
306  -418162
307   121013
308   204195
309    63675
310    34752
311  -159577
312  -243577
313   191026
314   468062
315   -68449
316  -522813
317   -37109
318   477961
319   174033
320  -183812
321  -120367
322  -109897
323   -13407
324   319890
325    98618
326  -503488
327  -280742
328   429911
329   337138
330  -260374
331  -341400
332   -15757
333   155427
334   173097
335    95589
336  -192078
337  -287927
338   219669
339   525012
340   -65565
341  -521140
342   -43010
343   361120
344   123209
345   -53321
346   -92763
347  -250986
348   -11979
349   406130
350    70345
351  -512518
352  -241816
353   371738
354   304850
355  -147334
356  -228108
357   -62055
358    42577
359   204838
360   206854
361  -242791
362  -389484
363   252711
364   536421
365  -103638
366  -433312
367   -40787
368   158331
369   104074
370   124301
371  -133280
372  -373041
373    57668
374   473950
375    59330
376  -458848
377  -233173
378   265093
379   290793
380     -991
381  -168415
382  -170092
383     2126
384   309273
385   222168
386  -325689
387  -387997
388   241481
389   436131
390   -49897
391  -299262
392  -126930
393    34704
394   171193
395   177511
396  -165260
397  -377708
398    48133
399   470406
400   113987
401  -415047
402  -224883
403   206480
404   195292
405    56718
406   -31146
407  -258113
408  -120819
409   412823
410   281348
411  -412127
412  -362099
413   236608
414   313306
415    13913
416  -133878
417  -198225
418   -79056
419   253902
420   261743
421  -212129
422  -415909
423    63713
424   453088
425   112618
426  -320780
427  -205027
428    58589
429   139358
430   190759
431   -29646
432  -387168
433   -97830
434   464747
435   222845
436  -358071
437  -285898
438   107676
439   220037
440   140471
441   -48969
442  -252165
443  -114699
444   287784
445   306118
446  -193913
447  -426069
448    31215
449   398846
450   116139
451  -204262
452  -165522
453   -70285
454   103696
455   291463
456   -29732
457  -455417
458  -102621
459   449473
460   220503
461  -279183
462  -246893
463    24482
464   143295
465   194770
466    47620
467  -300611
468  -215105
469   340062
470   379643
471  -240914
472  -407428
473    57684
474   260823
475   109890
476    -6169
477  -184001
478  -228946
479   165052
480   375807
481   -79169
482  -441139
483  -102672
484   352533
485   240277
486  -157871
487  -233302
488   -45450
489    84135
490   204316
491   123047
492  -311623
493  -318486
494   341525
495   427597
496  -241031
497  -357531
498    59034
499   124936
500   102592
501   140680
502  -190150
503  -333810
504   197017
505   431930
506   -95244
507  -417877
508   -83641
509   253705
510   199075
511   -27650
512  -166117
513  -166255
514    33830
515   297341
516   137516
517  -365132
518  -299646
519   315719
520   373238
521  -145864
522  -267172
523   -29159
524    47511
525   134242
526   179289
527  -177435
528  -375347
529   134866
530   472682
531   -29881
532  -424309
533   -85158
534   213354
535   110086
536    56019
537   -48239
538  -266637
539   -28386
540   400288
541   132274
542  -388644
543  -225647
544   233429
545   258928
546    -4511
547  -169374
548  -151044
549     6879
550   190047
551   162409
552  -173651
553  -361224
554    76991
555   463484
556    31123
557  -390151
558   -77622
559   159576
560    43626
561   123276
562    22892
563  -350896
564   -69293
565   478134
566   139540
567  -414063
568  -181547
569   192373
570   150316
571    45087
572   -57657
573  -214920
574   -77549
575   255125
576   205382
577  -217134
578  -327331
579    88050
580   353227
581    67503
582  -214536
583  -122335
584    18528
585   106032
586   188572
587   -35733
588  -342022
589   -69074
590   401487
591   180289
592  -325736
593  -236481
594   124133
595   143321
596    55902
597      967
598  -210469
599  -164440
600   306409
601   307565
602  -279142
603  -351620
604   145810
605   268861
606    41428
607   -71087
608  -155194
609  -111997
610   196154
611   248524
612  -139348
613  -331874
614   -20604
615   309770
616   170882
617  -205778
618  -231502
619    34394
620   130745
621   107059
622    39680
623  -228041
624  -207244
625   304627
626   347475
627  -240063
628  -337953
629    88545
630   190720
631    80997
632    30253
633  -181261
634  -215961
635   202639
636   341048
637  -137413
638  -407134
639   -40146
640   307747
641   160816
642  -128846
643  -187366
644   -71445
645   121081
646   257626
647    21677
648  -353134
649  -155973
650   357806
651   279944
652  -202879
653  -272591
654     5109
655   139023
656   134505
657    28820
658  -216714
659  -231992
660   183608
661   361646
662   -95834
663  -402447
664   -46829
665   264924
666   129682
667   -17523
668  -102889
669  -192938
670    61046
671   371992
672    51595
673  -398221
674  -172214
675   278339
676   259305
677   -57477
678  -237954
679  -153293
680    91740
681   236973
682    70255
683  -269596
684  -289359
685   179747
686   426605
687   -34325
688  -401423
689   -83884
690   233051
691   163657
692    48102
693  -128579
694  -261736
695    81302
696   412656
697    32215
698  -414729
699  -176191
700   233371
701   211030
702   -23558
703  -165743
704  -176678
705     8563
706   266585
707   162183
708  -273901
709  -313779
710   184900
711   381560
712     6429
713  -244200
714  -126670
715    37925
716   192962
717   186164
718  -166882
719  -360136
720    39638
721   407888
722   113933
723  -343935
724  -259283
725   131094
726   251954
727    80383
728  -130844
729  -239778
730   -33336
731   349203
732   232182
733  -313726
734  -334312
735   173561
736   321627
737    31380
738  -172851
739  -188668
740   -34666
741   230199
742   201102
743  -188653
744  -341822
745    34467
746   363108
747   132649
748  -255388
749  -214110
750    64905
751   166474
752   146156
753   -14381
754  -288392
755  -134387
756   365534
757   274182
758  -280908
759  -314099
760    76728
761   215019
762   127489
763   -46059
764  -263772
765  -148688
766   271433
767   293191
768  -177139
769  -377192
770    -1064
771   341421
772   177286
773  -164000
774  -224805
775   -43879
776   175770
777   232542
778   -53537
779  -345999
780   -98980
781   345359
782   235443
783  -213077
784  -275274
785    19255
786   188763
787   134323
788   -24872
789  -208055
790  -166638
791   199801
792   330285
793  -118677
794  -394531
795   -20170
796   280252
797   107171
798   -51869
799  -127350
800  -182825
801    98333
802   362501
803    -5365
804  -401246
805  -102670
806   315321
807   216723
808   -94353
809  -222254
810  -113518
811   125892
812   232201
813    13530
814  -290347
815  -221713
816   211557
817   338672
818  -102696
819  -364988
820   -50700
821   228863
822   149573
823     7308
824  -139423
825  -183079
826   121277
827   349122
828     4527
829  -359546
830  -121624
831   250346
832   186915
833   -75235
834  -172496
835  -130377
836    28881
837   224789
838    92244
839  -294871
840  -252542
841   213770
842   308609
843   -53564
844  -231525
845   -90225
846    99397
847   218229
848   122388
849  -176102
850  -244038
851   105794
852   346287
853    51174
854  -347787
855  -216241
856   192571
857   212558
858   -37318
859  -149778
860  -169162
861   -21966
862   292542
863   166623
864  -333933
865  -264343
866   254036
867   287821
868   -31300
869  -141043
870  -116171
871     7416
872   235230
873   145063
874  -232888
875  -264326
876   100055
877   286001
878    58528
879  -241872
880  -202767
881    86022
882   208323
883    69075
884  -123767
885  -204222
886   -20618
887   294412
888   203067
889  -247749
890  -288315
891   138650
892   286485
893    30493
894  -153285
895  -165775
896   -62235
897   191729
898   233448
899  -185685
900  -380133
901    80283
902   378447
903    48344
904  -218892
905  -124882
906    -2917
907   152268
908   225258
909  -100654
910  -338415
911    15118
912   344722
913   114193
914  -215251
915  -221802
916     -648
917   200772
918   138639
919  -127011
920  -227722
921   -48001
922   206079
923   222835
924  -118505
925  -330153
926     5723
927   325871
928   125918
929  -142101
930  -146866
931   -58560
932   139582
933   257819
934   -64701
935  -362856
936   -57794
937   317950
938   163034
939  -174902
940  -228659
941   -42906
942   160994
943   187705
944   -41774
945  -267405
946  -117149
947   256975
948   269512
949  -127070
950  -303297
951   -19982
952   237009
953   156145
954   -57532
955  -188652
956  -124009
957   147106
958   272530
959   -38007
960  -344209
961  -115626
962   275985
963   193388
964  -133600
965  -188833
966   -64966
967    80771
968   230101
969    62844
970  -312049
971  -184968
972   288261
973   260173
974  -132244
975  -221173
976   -60146
977   110755
978   218349
979    43518
980  -256120
981  -170017
982   182537
983   257971
984   -25579
985  -290983
986  -164864
987   194574
988   236837
989   -59476
990  -210415
991  -112283
992    75747
993   240914
994    93718
995  -292296
996  -228632
997   244809
998   289523
999   -79491
1000  -207276
1001   -82704
1002    62964
1003   198260
1004   115029
1005  -220185
1006  -262402
1007   149368
1008   328017
1009   -22835
1010  -286663
1011  -121930
1012   116487
1013   172346
1014    72709
1015  -155493
1016  -237219
1017    72403
1018   330282
1019    68280
1020  -285796
1021  -180396
1022   152903
1023   245289
1024    38490
1025  -189716
1026  -168450
1027    56614
1028   223227
1029   108957
1030  -208407
1031  -275948
1032    88943
1033   321147
1034    33853
1035  -257009
1036  -143476
1037    74982
1038   175326
1039   132849
1040  -128567
1041  -275052
1042    37662
1043   335359
1044   111108
1045  -248913
1046  -211464
1047    97744
1048   236449
1049    76201
1050  -143217
1051  -191039
1052   -23303
1053   223423
1054   184784
1055  -196702
1056  -318748
1057    76031
1058   307464
1059    50359
1060  -173091
1061  -141631
1062   -20277
1063   171560
1064   210930
1065  -122531
1066  -315008
1067    14815
1068   327249
1069   126824
1070  -204603
1071  -204096
1072    28427
1073   187037
1074   140399
1075   -94363
1076  -258380
1077   -63367
1078   268802
1079   192881
1080  -197911
1081  -272881
1082    33159
1083   229779
1084   125772
1085   -96785
1086  -205884
1087   -55898
1088   200940
1089   211965
1090   -88194
1091  -290575
1092   -58120
1093   283283
1094   191924
1095  -163033
1096  -222767
1097    -7376
1098   143631
1099   163161
1100   -12790
1101  -276457
1102  -141974
1103   279930
1104   243095
1105  -171996
1106  -254595
1107    -1361
1108   168457
1109   153503
1110   -22521
1111  -222026
1112  -127278
1113   198096
1114   255814
1115   -79503
1116  -298338
1117   -71376
1118   232762
1119   176400
1120   -88273
1121  -198984
1122   -97280
1123   125306
1124   240933
1125    -3503
1126  -296952
1127  -122620
1128   248190
1129   227921
1130   -86299
1131  -231429
1132   -79786
1133   144619
1134   191715
1135    -3661
1136  -224256
1137  -158560
1138   155099
1139   267919
1140   -30344
1141  -290324
1142  -110789
1143   183012
1144   182290
1145   -14976
1146  -174429
1147  -151312
1148   106966
1149   275260
1150    36213
1151  -274647
1152  -159777
1153   190400
1154   241910
1155   -36152
1156  -218396
1157  -115793
1158    89596
1159   192421
1160    60707
1161  -225626
1162  -231950
1163   151576
1164   301177
1165   -41634
1166  -256708
1167   -82569
1168   109041
1169   173231
1170    90324
1171  -167940
1172  -222149
1173   120726
1174   304176
1175    18991
1176  -251349
1177  -148306
1178   113706
1179   212650
1180    43495
1181  -193929
1182  -182493
1183    64964
1184   225926
1185    80079
1186  -215357
1187  -230220
1188   102328
1189   273337
1190    40658
1191  -203191
1192  -146055
1193    73478
1194   205177
1195   110030
1196  -148116
1197  -230896
1198    46915
1199   293893
1200    94767
1201  -241493
1202  -198655
1203    95342
1204   196785
1205    64336
1206  -125786
1207  -218962
1208   -16894
1209   277313
1210   140766
1211  -248148
1212  -233220
1213   100412
1214   229135
1215    72314
1216  -133070
1217  -190650
1218     6611
1219   241710
1220   149591
1221  -166710
1222  -243637
1223    35524
1224   269621
1225   117764
1226  -184892
1227  -199480
1228    26014
1229   182203
1230   135516
1231  -102762
1232  -268626
1233   -39413
1234   282837
1235   156244
1236  -194252
1237  -227834
1238    20317
1239   200547
1240   144216
1241   -93996
1242  -232644
1243   -41907
1244   235744
1245   192037
1246  -121439
1247  -271504
1248   -23057
1249   263866
1250   157606
1251  -146098
1252  -211766
1253   -27021
1254   171785
1255   180224
1256   -72961
1257  -283046
1258   -77796
1259   265352
1260   194774
1261  -151815
1262  -241158
1263   -16764
1264   181741
1265   163780
1266   -48156
1267  -236658
1268  -110578
1269   227140
1270   247596
1271  -120347
1272  -280149
1273   -23762
1274   200436
1275   155692
1276   -37115
1277  -213601
1278  -131521
1279   179005
1280   247697
1281   -71956
1282  -279868
1283   -92227
1284   195219
1285   212395
1286   -51738
1287  -246210
1288  -102129
1289   163815
1290   202465
1291    -9035
1292  -233399
1293  -161482
1294   187936
1295   281213
1296   -55796
1297  -269693
1298   -77175
1299   164315
1300   186888
1301    13197
1302  -208682
1303  -174073
1304   148183
1305   273221
1306   -20519
1307  -281357
1308  -137281
1309   169870
1310   216479
1311   -27153
1312  -208283
1313  -130781
1314    97657
1315   230711
1316    58019
1317  -247511
1318  -198904
1319   170001
1320   269539
1321   -18071
1322  -215120
1323  -117587
1324    87341
1325   212262
1326    86367
1327  -209074
1328  -221923
1329   119200
1330   280654
1331    19481
1332  -242018
1333  -155925
1334    95699
1335   203608
1336    72323
1337  -175328
1338  -215679
1339    66850
1340   273401
1341    67209
1342  -230413
1343  -192515
1344    92061
1345   240405
1346    75149
1347  -189788
1348  -187718
1349    76944
1350   224769
1351    86644
1352  -157028
1353  -225188
1354    41220
1355   298235
1356    94756
1357  -245639
1358  -169837
1359    95434
1360   170328
1361    87334
1362  -112564
1363  -249433
1364    -2326
1365   297595
1366   104061
1367  -238026
1368  -184241
1369    70087
1370   187840
1371   112329
1372  -115078
1373  -220964
1374     5473
1375   251848
1376   138853
1377  -161859
1378  -225576
1379    24181
1380   243818
1381   122103
1382  -158005
1383  -206742
1384     6015
1385   188477
1386   133054
1387  -117001
1388  -254731
1389   -28251
1390   259129
1391   149158
1392  -174786
1393  -216837
1394    31261
1395   199467
1396   123709
1397   -84514
1398  -212321
1399   -48457
1400   238875
1401   185566
1402  -155724
1403  -243831
1404    16192
1405   208422
1406   122105
1407  -101006
1408  -215855
1409   -53643
1410   198687
1411   165954
1412  -113455
1413  -238935
1414   -46648
1415   219731
1416   186317
1417  -118717
1418  -230811
1419    -3625
1420   179967
1421   137251
1422   -38387
1423  -216014
1424  -114772
1425   223113
1426   228117
1427  -139828
1428  -244639
1429    -1484
1430   155363
1431   135530
1432   -17467
1433  -222223
1434  -128916
1435   206680
1436   222711
1437  -100769
1438  -236828
1439   -52535
1440   172901
1441   187971
1442   -44264
1443  -233711
1444   -86266
1445   181870
1446   184664
1447   -51479
1448  -218190
1449  -108588
1450   173765
1451   225288
1452   -62899
1453  -250310
1454   -69587
1455   166137
1456   156513
1457   -22654
1458  -185310
1459  -140519
1460   137093
1461   260182
1462   -29391
1463  -273298
1464   -83322
1465   178249
1466   157920
1467   -11488
1468  -165841
1469  -158318
1470   105238
1471   262036
1472       48
1473  -265392
1474  -118583
1475   154299
1476   193285
1477     5687
1478  -200446
1479  -151456
1480   123855
1481   222422
1482     9253
1483  -198880
1484  -147922
1485   108354
1486   248490
1487    29784
1488  -240363
1489  -141225
1490   134108
1491   184548
1492    24276
1493  -162033
1494  -181396
1495    75735
1496   267113
1497    40214
1498  -244481
1499  -153357
1500   123680
1501   199634
1502    35909
1503  -167327
1504  -167644
1505    69876
1506   236359
1507    74585
1508  -200409
1509  -190071
1510    91140
1511   238600
1512    49984
1513  -190758
1514  -164050
1515    59329
1516   200949
1517    89554
1518  -156600
1519  -209798
1520    39507
1521   253085
1522    98189
1523  -202429
1524  -196635
1525    76504
1526   211184
1527    74036
1528  -129143
1529  -188108
1530     1737
1531   236984
1532   134686
1533  -197126
1534  -223965
1535    72217
1536   211561
1537    72636
1538  -122588
1539  -185483
1540    -9699
1541   221337
1542   138603
1543  -157279
1544  -216845
1545    26917
1546   217985
1547   121697
1548  -135201
1549  -211614
1550     7545
1551   205507
1552   120884
1553  -116478
1554  -212424
1555   -31486
1556   218920
1557   160269
1558  -148563
1559  -230614
1560    13214
1561   204521
1562   124364
1563   -93429
1564  -196258
1565   -45372
1566   192658
1567   179685
1568  -103441
1569  -246840
1570   -29170
1571   222232
1572   144368
1573  -110493
1574  -191724
1575   -40165
1576   156795
1577   174552
1578   -62629
1579  -247439
1580   -63847
1581   220648
1582   167551
1583  -104479
1584  -204609
1585   -44607
1586   161398
1587   164891
1588   -57093
1589  -221236
1590   -81339
1591   177028
1592   190702
1593   -69176
1594  -235701
1595   -64749
1596   190069
1597   168363
1598   -57044
1599  -188939
1600   -86593
1601   145319
1602   208146
1603   -32449
1604  -244580
1605   -97831
1606   183630
1607   188576
1608   -62281
1609  -212874
1610   -90351
1611   134159
1612   178800
1613   -14852
1614  -208779
1615  -129302
1616   155883
1617   233087
1618   -32775
1619  -226250
1620   -78000
1621   149982
1622   172896
1623     4017
1624  -181617
1625  -142804
1626   121639
1627   225098
1628   -12745
1629  -232795
1630  -124686
1631   130147
1632   187748
1633    -8736
1634  -192462
1635  -128203
1636   104392
1637   207280
1638    36140
1639  -199038
1640  -150022
1641   138923
1642   234219
1643     5227
1644  -197234
1645  -120782
1646    93780
1647   192968
1648    42443
1649  -195712
1650  -174847
1651    95163
1652   220574
1653    26151
1654  -205873
1655  -157959
1656    96144
1657   209322
1658    39681
1659  -167220
1660  -148329
1661    71246
1662   220652
1663    80924
1664  -187523
1665  -180753
1666    93095
1667   216841
1668    40058
1669  -169606
1670  -162210
1671    42206
1672   194870
1673    79274
1674  -169352
1675  -193661
1676    57229
1677   228945
1678    77571
1679  -172556
1680  -164513
1681    63669
1682   195021
1683    86393
1684  -128570
1685  -190027
1686    23097
1687   232133
1688   101440
1689  -181226
1690  -192632
1691    44989
1692   189880
1693    84737
1694  -133312
1695  -194535
1696     9061
1697   213122
1698   123664
1699  -141470
1700  -204494
1701    26535
1702   225187
1703   111730
1704  -138366
1705  -182521
1706    10609
1707   184999
1708   127982
1709  -112457
1710  -217179
1711   -15116
1712   210711
1713   125747
1714  -135587
1715  -203330
1716    -6743
1717   187642
1718   130265
1719   -97098
1720  -191346
1721   -28047
1722   190505
1723   164375
1724  -103398
1725  -227080
1726   -15277
1727   202820
1728   123717
1729   -95363
1730  -182617
1731   -52996
1732   167817
1733   175237
1734   -92389
1735  -236041
1736   -32716
1737   195678
1738   144612
1739   -83372
1740  -195816
1741   -51339
1742   173032
1743   168540
1744   -67108
1745  -210689
1746   -68152
1747   174903
1748   182549
1749   -74445
1750  -228240
1751   -56778
1752   176622
1753   155394
1754   -55999
1755  -190568
1756   -87059
1757   148264
1758   195377
1759   -44057
1760  -229034
1761   -80138
1762   175732
1763   173729
1764   -51763
1765  -189040
1766   -83186
1767   125583
1768   184835
1769   -12677
1770  -220779
1771  -112640
1772   164267
1773   191501
1774   -41692
1775  -191760
1776   -92597
1777   123006
1778   192701
1779    -3314
1780  -206710
1781  -117969
1782   137436
1783   200180
1784    -7958
1785  -209675
1786  -124960
1787   138821
1788   197979
1789   -17868
1790  -190277
1791  -116698
1792    99083
1793   206149
1794    29671
1795  -215232
1796  -142665
1797   143337
1798   204645
1799    -6560
1800  -176693
1801  -125751
1802    82854
1803   202239
1804    42081
1805  -198133
1806  -156377
1807   108734
1808   211987
1809    23226
1810  -190147
1811  -145111
1812    88933
1813   196434
1814    42253
1815  -165939
1816  -159317
1817    71156
1818   220967
1819    61050
1820  -189600
1821  -167895
1822    87113
1823   206660
1824    42769
1825  -164856
1826  -159294
1827    50496
1828   203788
1829    81438
1830  -172661
1831  -193163
1832    71303
1833   228265
1834    57767
1835  -168321
1836  -156099
1837    48658
1838   198345
1839   100588
1840  -152433
1841  -200228
1842    49365
1843   223471
1844    78623
1845  -160843
1846  -183383
1847    31280
1848   201585
1849    91248
1850  -145533
1851  -182718
1852    18415
1853   194235
1854   121117
1855  -131095
1856  -212352
1857    25613
1858   223486
1859    95626
1860  -130287
1861  -166499
1862    -1686
1863   177970
1864   138166
1865  -116775
1866  -221610
1867     -898
1868   209946
1869   112801
1870  -126779
1871  -190271
1872   -10627
1873   180073
1874   134756
1875   -98386
1876  -205727
1877   -23558
1878   200693
1879   147790
1880  -111989
1881  -205149
1882   -11497
1883   184993
1884   134335
1885   -86872
1886  -196418
1887   -45922
1888   178593
1889   159347
1890   -90397
1891  -221208
1892   -44458
1893   186659
1894   147093
1895   -89893
1896  -192290
1897   -42762
1898   153711
1899   159507
1900   -47118
1901  -206164
1902   -70191
1903   181477
1904   170177
1905   -74232
1906  -196357
1907   -56326
1908   145834
1909   159833
1910   -40379
1911  -198602
1912   -85546
1913   147687
1914   175659
1915   -45315
1916  -210246
1917   -83443
1918   155819
1919   169372
1920   -40421
1921  -181390
1922   -84798
1923   127924
1924   190592
1925   -15171
1926  -212698
1927   -97126
1928   155608
1929   176273
1930   -32807
1931  -182662
1932   -99016
1933   115282
1934   183373
1935    -8780
1936  -200642
1937  -114065
1938   125228
1939   188970
1940    -8478
1941  -195894
1942  -107282
1943   123063
1944   179692
1945     4408
1946  -169655
1947  -121107
1948    97481
1949   197726
1950    19721
1951  -191554
1952  -127678
1953   111480
1954   186125
1955     9735
1956  -170456
1957  -126893
1958    81066
1959   182073
1960    38079
1961  -173466
1962  -152452
1963    95015
1964   207765
1965    22039
1966  -176498
1967  -122870
1968    79671
1969   176728
1970    48847
1971  -160424
1972  -160656
1973    77606
1974   205956
1975    40426
1976  -172060
1977  -143207
1978    73397
1979   192885
1980    50634
1981  -158654
1982  -149847
1983    59728
1984   192273
1985    67367
1986  -158816
1987  -167265
1988    63374
1989   198242
1990    52717
1991  -153329
1992  -151413
1993    39891
1994   180022
1995    78719
1996  -142684
1997  -173940
1998    43202
1999   198742
2000    80328
2001  -143910
2002  -160702
2003    40990
2004   183225
2005    82505
2006  -120422
2007  -167298
2008    17482
2009   195936
2010    98627
2011  -143823
2012  -179149
2013    31305
2014   178858
2015    80677
2016  -121942
2017  -173923
2018     4125
2019   185796
2020   108040
2021  -123525
2022  -184009
2023    13397
2024   195632
2025   104990
2026  -123586
2027  -169037
2028     8927
2029   171737
2030   117028
2031   -94562
2032  -193152
2033   -14342
2034   197176
2035   119028
2036  -123363
2037  -180760
2038    -6086
2039   160464
2040   121755
2041   -86602
2042  -190621
2043   -23188
2044   181139
2045   129539
2046   -95076
2047  -183966
2048   -26049
2049   167984
2050   135276
2051   -83396
2052  -182419
2053   -30472
2054   159657
2055   137516
2056   -68294
2057  -190404
2058   -51323
2059   168926
2060   150427
2061   -81439
2062  -192526
2063   -38311
2064   152738
2065   137228
2066   -51381
2067  -185718
2068   -76561
2069   159981
2070   172597
2071   -74429
2072  -204857
2073   -43256
2074   152109
2075   142518
2076   -34740
2077  -178541
2078   -87464
2079   152562
2080   183409
2081   -56521
2082  -198534
2083   -63496
2084   139610
2085   160685
2086   -28931
2087  -189174
2088   -87323
2089   138068
2090   163848
2091   -31341
2092  -181405
2093  -101989
2094   122492
2095   185972
2096   -21675
2097  -199487
2098   -84551
2099   129092
2100   157855
2101    -4920
2102  -166721
2103  -118562
2104   109689
2105   193554
2106    -6970
2107  -193134
2108  -101720
2109   119278
2110   170321
2111     5472
2112  -168790
2113  -122385
2114    98732
2115   190695
2116    12869
2117  -188233
2118  -128124
2119   108551
2120   188008
2121     7666
2122  -172568
2123  -120799
2124    89847
2125   180690
2126    32361
2127  -166502
2128  -142999
2129    86759
2130   204754
2131    32183
2132  -176536
2133  -125173
2134    88373
2135   174073
2136    40205
2137  -145497
2138  -151008
2139    58212
2140   197052
2141    49519
2142  -172475
2143  -143389
2144    68445
2145   174392
2146    54204
2147  -147261
2148  -156065
2149    58007
2150   188220
2151    58329
2152  -140549
2153  -149785
2154    42158
2155   196750
2156    80769
2157  -153840
2158  -157021
2159    58696
2160   172990
2161    62434
2162  -119810
2163  -169590
2164    11564
2165   201568
2166    88021
2167  -160947
2168  -165231
2169    47091
2170   168796
2171    79029
2172  -109623
2173  -171501
2174     7663
2175   195040
2176   106192
2177  -131185
2178  -171658
2179    25016
2180   182485
2181    94534
2182  -114399
2183  -169745
2184     2837
2185   170467
2186   106491
2187  -105509
2188  -179711
2189    -8418
2190   178560
2191   114411
2192  -112423
2193  -177138
2194     -442
2195   166298
2196   108792
2197   -88394
2198  -173399
2199   -22709
2200   170476
2201   130401
2202   -96040
2203  -183866
2204   -15669
2205   166728
2206   122255
2207   -82395
2208  -178939
2209   -29069
2210   164660
2211   132711
2212   -77621
2213  -181417
2214   -42344
2215   163072
2216   147362
2217   -83752
2218  -187937
2219   -28507
2220   150813
2221   126645
2222   -51275
2223  -181445
2224   -73631
2225   164636
2226   165645
2227   -82770
2228  -186519
2229   -29399
2230   136608
2231   136194
2232   -27806
2233  -180313
2234   -80929
2235   156089
2236   160548
2237   -62281
2238  -176286
2239   -61222
2240   122055
2241   157103
2242   -29839
2243  -194334
2244   -74941
2245   143606
2246   142985
2247   -35540
2248  -161972
2249   -92319
2250   118327
2251   183492
2252   -26201
2253  -195333
2254   -71041
2255   135487
2256   145465
2257   -12556
2258  -160981
2259  -110048
2260   114911
2261   190364
2262   -23334
2263  -194974
2264   -84527
2265   113875
2266   151927
2267     5326
2268  -164654
2269  -123806
2270   109614
2271   189992
2272    -8711
2273  -176943
2274   -97325
2275    98332
2276   171566
2277    20613
2278  -172561
2279  -119792
2280   105285
2281   170044
2282    10273
2283  -150883
2284  -126640
2285    73345
2286   195012
2287    27690
2288  -182740
2289  -113175
2290    93142
2291   152155
2292    35019
2293  -136637
2294  -150729
2295    66632
2296   202803
2297    28177
2298  -168644
2299  -114260
2300    67706
2301   161842
2302    62945
2303  -146981
2304  -163131
2305    73856
2306   191877
2307    31005
2308  -143632
2309  -131750
2310    38740
2311   182139
2312    78273
2313  -159984
2314  -155974
2315    71872
2316   170817
2317    50039
2318  -115770
2319  -155175
2320    18002
2321   200126
2322    84729
2323  -163261
2324  -148942
2325    59828
2326   151118
2327    67558
2328   -98778
2329  -171363
2330     4521
2331   201443
2332    88507
2333  -150302
2334  -144414
2335    36180
2336   149482
2337    94147
2338   -96573
2339  -178965
2340     8324
2341   190297
2342    83456
2343  -121399
2344  -145705
2345      565
2346   155474
2347   120689
2348  -108289
2349  -189366
2350    16256
2351   174843
2352    83064
2353   -88745
2354  -154835
2355   -29924
2356   171807
2357   138693
2358  -115152
2359  -182817
2360    11354
2361   154755
2362    97828
2363   -70987
2364  -171890
2365   -42629
2366   173562
2367   132348
2368  -101806
2369  -172796
2370   -17417
2371   144175
2372   127069
2373   -66531
2374  -182018
2375   -32818
2376   163453
2377   125638
2378   -69138
2379  -160988
2380   -45960
2381   142146
2382   146921
2383   -70402
2384  -186913
2385   -33613
2386   143088
2387   117660
2388   -46816
2389  -163199
2390   -72019
2391   141281
2392   157543
2393   -63385
2394  -180654
2395   -39757
2396   130819
2397   133397
2398   -24118
2399  -170223
2400   -80187
2401   144373
2402   159623
2403   -51796
2404  -169740
2405   -63223
2406   113097
2407   150736
2408   -18331
2409  -187564
2410   -85000
2411   137783
2412   145638
2413   -33391
2414  -153660
2415   -90139
2416   101503
2417   179284
2418   -12442
2419  -190798
2420   -76510
2421   127379
2422   138959
2423    -6585
2424  -144237
2425  -111141
2426    96743
2427   184903
2428   -11302
2429  -181117
2430   -82218
2431   102197
2432   144313
2433    14982
2434  -150435
2435  -117968
2436    97748
2437   171747
2438    -1667
2439  -160212
2440  -101356
2441    80056
2442   161618
2443    25392
2444  -160758
2445  -119706
2446    91688
2447   164353
2448    18207
2449  -145550
2450  -121079
2451    70911
2452   179495
2453    35236
2454  -156332
2455  -120326
2456    80908
2457   163594
2458    35396
2459  -138476
2460  -137152
2461    57263
2462   176094
2463    38447
2464  -152471
2465  -130756
2466    58022
2467   163270
2468    52420
2469  -134844
2470  -139139
2471    54989
2472   171424
2473    53506
2474  -126330
2475  -131835
2476    40259
2477   174729
2478    69691
2479  -138139
2480  -137534
2481    49467
2482   150469
2483    56695
2484  -111109
2485  -152183
2486    14291
2487   176255
2488    75019
2489  -139706
2490  -137241
2491    37881
2492   147714
2493    80147
2494   -96672
2495  -159597
2496    16978
2497   180275
2498    81766
2499  -116851
2500  -139891
2501    12835
2502   151040
2503    96548
2504  -103442
2505  -169588
2506    11029
2507   163395
2508    79815
2509   -96116
2510  -147250
2511   -11486
2512   155395
2513   112822
2514  -101021
2515  -163302
2516     7398
2517   150394
2518    89173
2519   -75638
2520  -151181
2521   -26477
2522   152863
2523   117487
2524   -92382
2525  -161438
2526    -6588
2527   139888
2528   100176
2529   -65744
2530  -153942
2531   -32740
2532   146161
2533   121802
2534   -75397
2535  -157530
2536   -23825
2537   137503
2538   119505
2539   -62529
2540  -164615
2541   -37188
2542   137376
2543   114224
2544   -61020
2545  -157035
2546   -50779
2547   132123
2548   137756
2549   -56176
2550  -167531
2551   -38959
2552   132638
2553   123018
2554   -37531
2555  -154660
2556   -63017
2557   131831
2558   144070
2559   -47271
2560  -162211
2561   -53954
2562   116274
2563   130374
2564   -31850
2565  -164417
2566   -70426
2567   121271
2568   135614
2569   -33690
2570  -149190
2571   -71483
2572   107877
2573   149288
2574   -20453
2575  -163000
2576   -67459
2577   115221
2578   133064
2579   -15020
2580  -141005
2581   -85261
2582    98401
2583   158043
2584   -14739
2585  -168427
2586   -80422
2587   102588
2588   135017
2589    -5968
2590  -143867
2591   -99653
2592    90723
2593   164096
2594     -844
2595  -162297
2596   -90303
2597    95487
2598   146828
2599     9933
2600  -143455
2601  -107912
2602    87228
2603   166225
2604     9559
2605  -151119
2606  -101127
2607    77142
2608   153595
2609    22469
2610  -148654
2611  -117383
2612    80138
2613   157436
2614    14384
2615  -136474
2616  -108438
2617    59539
2618   159728
2619    38086
2620  -146622
2621  -119912
2622    74925
2623   155849
2624    30880
2625  -125549
2626  -115362
2627    51527
2628   160501
2629    47280
2630  -137446
2631  -130212
2632    55962
2633   157326
2634    44482
2635  -127011
2636  -130913
2637    43847
2638   160288
2639    57265
2640  -126882
2641  -137138
2642    39013
2643   162044
2644    64150
2645  -121438
2646  -137668
2647    37593
2648   163088
2649    66551
2650  -114774
2651  -141446
2652    20282
2653   159345
2654    79229
2655  -116885
2656  -151062
2657    25396
2658   157865
2659    73616
2660  -103703
2661  -144495
2662     7415
2663   156662
2664    90143
2665  -106021
2666  -149509
2667    13912
2668   152449
2669    89219
2670   -89544
2671  -151092
2672    -2736
2673   154625
2674    92882
2675   -97543
2676  -149841
2677    -7077
2678   143768
2679   104952
2680   -82720
2681  -164223
2682    -7892
2683   154606
2684    96692
2685   -81401
2686  -146861
2687   -25014
2688   141492
2689   124783
2690   -75046
2691  -172363
2692   -18265
2693   148993
2694   105630
2695   -67198
2696  -151607
2697   -43110
2698   136049
2699   131030
2700   -66063
2701  -168841
2702   -30940
2703   136696
2704   117106
2705   -49605
2706  -155544
2707   -53468
2708   135723
2709   133858
2710   -55456
2711  -155666
2712   -43797
2713   118594
2714   130234
2715   -34733
2716  -163618
2717   -61145
2718   130854
2719   130063
2720   -48361
2721  -146327
2722   -59908
2723   103768
2724   141298
2725   -23699
2726  -169142
2727   -68417
2728   125495
2729   132746
2730   -31164
2731  -143935
2732   -76361
2733   101155
2734   152278
2735   -17048
2736  -163103
2737   -73394
2738   108075
2739   137814
2740    -9209
2741  -149626
2742   -93317
2743   102783
2744   151825
2745   -15289
2746  -149401
2747   -83100
2748    85477
2749   149575
2750    12101
2751  -155716
2752  -101249
2753   102220
2754   147391
2755    -4751
2756  -132928
2757   -93617
2758    72125
2759   158478
2760    20570
2761  -154671
2762  -101473
2763    90624
2764   140280
2765    10760
2766  -127270
2767  -111006
2768    64285
2769   161433
2770    19822
2771  -146319
2772   -97576
2773    69096
2774   139199
2775    38452
2776  -126708
2777  -126031
2778    67576
2779   165948
2780    20801
2781  -130855
2782  -100463
2783    44104
2784   144537
2785    60015
2786  -133819
2787  -141934
2788    65577
2789   158952
2790    26028
2791  -115308
2792  -111689
2793    23492
2794   155112
2795    72745
2796  -133763
2797  -136556
2798    57557
2799   147741
2800    47022
2801   -97542
2802  -131021
2803    16875
2804   165293
2805    67350
2806  -128911
2807  -126058
2808    35711
2809   132230
2810    70448
2811   -94004
2812  -151711
2813    18599
2814   167322
2815    61095
2816  -113060
2817  -116679
2818    11940
2819   131829
2820    93513
2821   -95566
2822  -159313
2823    20632
2824   157294
2825    64407
2826   -90441
2827  -125172
2828   -11757
2829   138040
2830   105635
2831   -98194
2832  -157250
2833    12140
2834   141205
2835    81262
2836   -69925
2837  -144052
2838   -24652
2839   151902
2840   106974
2841   -94495
2842  -144459
2843    -4204
2844   124395
2845   103584
2846   -57304
2847  -163136
2848   -27227
2849   155930
2850    98465
2851   -83117
2852  -130322
2853   -27191
2854   110932
2855   124037
2856   -53919
2857  -169878
2858   -26108
2859   145949
2860    94458
2861   -59032
2862  -129947
2863   -50558
2864   116513
2865   135971
2866   -58426
2867  -165348
2868   -24461
2869   121874
2870   102729
2871   -31151
2872  -143322
2873   -69035
2874   127925
2875   136690
2876   -59470
2877  -148220
2878   -37257
2879    98514
2880   124514
2881   -12076
2882  -160532
2883   -74576
2884   132476
2885   129304
2886   -46592
2887  -131365
2888   -62901
2889    83503
2890   145210
2891    -6814
2892  -169011
2893   -71140
2894   121818
2895   123391
2896   -23204
2897  -128696
2898   -84845
2899    84293
2900   153074
2901   -12191
2902  -159447
2903   -66917
2904    98745
2905   121649
2906     3936
2907  -130788
2908  -101640
2909    90401
2910   154029
2911   -11585
2912  -142339
2913   -71127
2914    74310
2915   133662
2916    26267
2917  -140237
2918  -109570
2919    92604
2920   145888
2921    -5157
2922  -124546
2923   -89981
2924    53341
2925   150098
2926    35040
2927  -149148
2928  -108832
2929    84934
2930   137243
2931    16931
2932  -114262
2933  -112979
2934    49726
2935   163476
2936    32900
2937  -139869
2938  -100385
2939    61785
2940   133409
2941    45280
2942  -115234
2943  -131299
2944    53557
2945   160182
2946    26606
2947  -123846
2948   -98826
2949    35202
2950   136362
2951    63690
2952  -119701
2953  -134163
2954    54790
2955   147106
2956    33780
2957  -103019
2958  -109458
2959    21236
2960   146766
2961    69400
2962  -119766
2963  -127028
2964    45048
2965   134211
2966    51935
2967   -89668
2968  -129567
2969    10725
2970   152703
2971    68632
2972  -113048
2973  -122387
2974    22175
2975   127883
2976    79006
2977   -86724
2978  -147528
2979    13556
2980   156306
2981    65823
2982   -96193
2983  -117172
2984     -194
2985   126752
2986    98948
2987   -85425
2988  -154384
2989    10302
2990   146055
2991    70392
2992   -79057
2993  -124644
2994   -17539
2995   132872
2996   101830
2997   -87436
2998  -141241
2999     4375
3000   126158
3001    84429
3002   -58872
3003  -141112
3004   -25238
3005   140666
3006    98117
3007   -83219
3008  -130612
3009   -13223
3010   108684
3011   103448
3012   -51171
3013  -154794
3014   -26935
3015   140433
3016    94011
3017   -64600
3018  -124997
3019   -34909
3020   108811
3021   123099
3022   -49674
3023  -157180
3024   -29369
3025   125828
3026   100469
3027   -43852
3028  -133216
3029   -55859
3030   113650
3031   126890
3032   -50750
3033  -147384
3034   -38782
3035   104762
3036   112786
3037   -23435
3038  -143450
3039   -63512
3040   119983
3041   125047
3042   -44610
3043  -132036
3044   -48266
3045    91024
3046   125379
3047   -12559
3048  -151077
3049   -66862
3050   114808
3051   119241
3052   -32666
3053  -124889
3054   -66700
3055    80793
3056   135008
3057   -11704
3058  -150775
3059   -66258
3060   100780
3061   118644
3062    -7341
3063  -122989
3064   -86231
3065    84369
3066   144768
3067    -8997
3068  -140846
3069   -69767
3070    78609
3071   124468
3072    14878
3073  -133853
3074  -101753
3075    85136
3076   142230
3077    -6958
3078  -127429
3079   -79524
3080    61015
3081   136190
3082    28893
3083  -135827
3084  -102557
3085    82788
3086   136110
3087     7873
3088  -114947
3089   -95137
3090    51261
3091   144496
3092    29345
3093  -133893
3094   -96609
3095    66468
3096   127645
3097    26583
3098  -110613
3099  -111545
3100    49231
3101   147681
3102    27409
3103  -123069
3104   -96517
3105    49534
3106   128807
3107    46132
3108  -107883
3109  -120003
3110    46467
3111   145331
3112    34730
3113  -111345
3114  -104415
3115    32755
3116   132722
3117    58171
3118  -108480
3119  -125776
3120    38001
3121   139538
3122    47281
3123   -99211
3124  -117590
3125    20092
3126   139352
3127    67563
3128  -103691
3129  -122762
3130    27823
3131   132781
3132    63520
3133   -91967
3134  -128719
3135    12850
3136   140847
3137    65977
3138   -96786
3139  -118240
3140    12008
3141   123949
3142    76118
3143   -85265
3144  -134409
3145     9689
3146   136978
3147    69381
3148   -82651
3149  -120102
3150    -2379
3151   126235
3152    87114
3153   -80460
3154  -135734
3155      764
3156   127968
3157    80390
3158   -72003
3159  -130088
3160   -14848
3161   127910
3162    92616
3163   -72381
3164  -133820
3165   -12566
3166   120910
3167    93827
3168   -60057
3169  -137758
3170   -23321
3171   126243
3172    97309
3173   -62737
3174  -130982
3175   -27041
3176   114704
3177   102675
3178   -53044
3179  -141735
3180   -33285
3181   120084
3182   102761
3183   -52202
3184  -132122
3185   -36899
3186   110457
3187   108514
3188   -44190
3189  -139116
3190   -38688
3191   112286
3192   107877
3193   -41651
3194  -133529
3195   -43865
3196   104554
3197   111947
3198   -37106
3199  -134906
3200   -51583
3201   101358
3202   114866
3203   -28935
3204  -135336
3205   -53576
3206   102402
3207   117413
3208   -23360
3209  -130796
3210   -61846
3211    94147
3212   123142
3213   -17097
3214  -134262
3215   -65380
3216    91576
3217   122955
3218   -11728
3219  -133058
3220   -74181
3221    87380
3222   124726
3223   -10099
3224  -127889
3225   -75513
3226    78729
3227   130642
3228     4247
3229  -130618
3230   -78291
3231    83267
3232   126939
3233     1318
3234  -121305
3235   -84273
3236    68596
3237   133337
3238     8236
3239  -127965
3240   -84155
3241    70676
3242   125316
3243    10726
3244  -120288
3245   -92391
3246    62936
3247   133239
3248    17166
3249  -118744
3250   -90249
3251    59914
3252   130199
3253    28206
3254  -115941
3255   -98216
3256    57211
3257   131538
3258    27322
3259  -112345
3260  -101127
3261    45232
3262   132989
3263    38779
3264  -114909
3265  -108197
3266    46783
3267   130428
3268    37984
3269  -103923
3270  -110110
3271    34079
3272   135799
3273    48682
3274  -105676
3275  -109831
3276    34426
3277   130585
3278    50307
3279   -98181
3280  -113919
3281    27514
3282   132362
3283    53575
3284   -94795
3285  -111231
3286    22281
3287   128867
3288    61632
3289   -95290
3290  -120106
3291    21463
3292   127163
3293    57270
3294   -86379
3295  -116990
3296     8933
3297   127931
3298    71267
3299   -89893
3300  -121521
3301    13142
3302   122434
3303    70298
3304   -73481
3305  -121097
3306     1851
3307   128112
3308    78457
3309   -79719
3310  -121392
3311    -1373
3312   118678
3313    82514
3314   -68879
3315  -130755
3316    -9792
3317   121426
3318    79777
3319   -68529
3320  -123752
3321   -16689
3322   115680
3323    90560
3324   -61674
3325  -129980
3326   -12870
3327   117261
3328    86980
3329   -53823
3330  -122589
3331   -24376
3332   113003
3333    97374
3334   -57769
3335  -128792
3336   -23424
3337   108420
3338    91811
3339   -48517
3340  -125980
3341   -32050
3342   110680
3343    99913
3344   -46627
3345  -125478
3346   -33505
3347   102615
3348   103111
3349   -39044
3350  -129268
3351   -39909
3352   102768
3353   100563
3354   -35705
3355  -125167
3356   -49380
3357    96416
3358   110884
3359   -30803
3360  -129343
3361   -45266
3362    97387
3363   107300
3364   -19896
3365  -122092
3366   -58136
3367    93317
3368   115373
3369   -23428
3370  -124999
3371   -57136
3372    84678
3373   111601
3374   -14908
3375  -128950
3376   -65546
3377    86079
3378   111187
3379   -15785
3380  -118003
3381   -65389
3382    77712
3383   124859
3384    -3011
3385  -122821
3386   -62683
3387    86088
3388   114516
3389    -2761
3390  -112472
3391   -77594
3392    69755
3393   125405
3394    -1437
3395  -126930
3396   -75544
3397    67687
3398   111969
3399     7275
3400  -114059
3401   -86906
3402    65555
3403   128262
3404    11158
3405  -113455
3406   -78989
3407    60879
3408   123228
3409    24669
3410  -112056
3411   -92145
3412    59245
3413   125219
3414    19304
3415  -106619
3416   -91698
3417    44676
3418   124097
3419    31124
3420  -112437
3421   -97576
3422    50136
3423   120559
3424    29501
3425   -97843
3426   -97510
3427    38873
3428   129484
3429    38747
3430  -106054
3431   -96314
3432    42029
3433   121664
3434    40974
3435   -95658
3436  -105283
3437    33253
3438   126839
3439    40979
3440   -96796
3441  -101633
3442    26167
3443   123745
3444    52816
3445   -95126
3446  -109750
3447    28685
3448   121218
3449    50807
3450   -83791
3451  -109890
3452    12625
3453   123931
3454    63588
3455   -89671
3456  -113813
3457    17545
3458   116484
3459    62552
3460   -74939
3461  -117436
3462     5191
3463   124118
3464    69131
3465   -78792
3466  -113520
3467     3336
3468   112660
3469    72194
3470   -70247
3471  -121825
3472    -1591
3473   119240
3474    71857
3475   -69237
3476  -115031
3477    -9692
3478   112562
3479    82716
3480   -66820
3481  -125349
3482    -6824
3483   114667
3484    76375
3485   -57384
3486  -115215
3487   -20078
3488   109795
3489    91218
3490   -61479
3491  -125005
3492   -14777
3493   105797
3494    83587
3495   -46421
3496  -119244
3497   -32432
3498   107252
3499    96010
3500   -49268
3501  -121991
3502   -28780
3503    98101
3504    95784
3505   -36831
3506  -123471
3507   -38354
3508   100152
3509    96880
3510   -36389
3511  -118580
3512   -44277
3513    91822
3514   103542
3515   -31788
3516  -125087
3517   -41997
3518    95481
3519   100340
3520   -24807
3521  -116166
3522   -50062
3523    88372
3524   106712
3525   -24960
3526  -120124
3527   -50379
3528    85649
3529   104792
3530   -19766
3531  -119673
3532   -56175
3533    82530
3534   106834
3535   -15624
3536  -116656
3537   -61538
3538    78754
3539   111611
3540    -7495
3541  -116517
3542   -62600
3543    77253
3544   109711
3545    -3550
3546  -111230
3547   -71724
3548    67689
3549   116486
3550     1180
3551  -116314
3552   -70161
3553    67342
3554   111660
3555     6860
3556  -107514
3557   -80043
3558    58900
3559   119032
3560    10081
3561  -110804
3562   -77440
3563    59413
3564   114432
3565    17426
3566  -105922
3567   -85566
3568    56076
3569   118269
3570    15775
3571  -105244
3572   -83778
3573    47740
3574   116244
3575    24525
3576  -107345
3577   -87255
3578    50829
3579   116984
3580    24151
3581   -98427
3582   -89137
3583    40507
3584   120506
3585    33452
3586   -99874
3587   -92026
3588    40773
3589   115094
3590    34958
3591   -93341
3592   -96701
3593    30758
3594   116969
3595    40614
3596   -91032
3597   -98328
3598    28004
3599   117000
3600    46635
3601   -87031
3602  -101140
3603    22355
3604   116945
3605    51667
3606   -83637
3607  -104437
3608    18919
3609   114995
3610    54675
3611   -81386
3612  -105968
3613    13775
3614   113260
3615    54796
3616   -78559
3617  -107822
3618     8802
3619   112956
3620    60804
3621   -76380
3622  -108581
3623     8271
3624   112406
3625    63249
3626   -70510
3627  -107598
3628     3209
3629   111966
3630    68394
3631   -68506
3632  -109560
3633    -3573
3634   108600
3635    71150
3636   -64479
3637  -112856
3638    -8766
3639   106527
3640    73640
3641   -59667
3642  -113234
3643   -14103
3644   104950
3645    82206
3646   -53776
3647  -115163
3648   -16097
3649   104505
3650    81508
3651   -47586
3652  -112407
3653   -24421
3654    99174
3655    88199
3656   -43385
3657  -118070
3658   -27344
3659    99953
3660    85884
3661   -44538
3662  -113888
3663   -31780
3664    92851
3665    92191
3666   -37450
3667  -116813
3668   -32969
3669    95010
3670    91021
3671   -31994
3672  -112206
3673   -38057
3674    91110
3675    97584
3676   -30371
3677  -115234
3678   -39638
3679    86842
3680    96911
3681   -22728
3682  -114165
3683   -49665
3684    85007
3685   101397
3686   -24208
3687  -111831
3688   -49212
3689    76446
3690   102425
3691   -10603
3692  -115199
3693   -60144
3694    79611
3695   104277
3696   -12878
3697  -106600
3698   -57647
3699    69401
3700   106456
3701    -1475
3702  -111909
3703   -65438
3704    72314
3705   105634
3706    -3265
3707  -106074
3708   -67612
3709    64264
3710   109151
3711     3544
3712  -110000
3713   -68359
3714    62878
3715   105235
3716     6921
3717  -102442
3718   -76391
3719    59348
3720   113769
3721     8355
3722  -105214
3723   -70691
3724    54800
3725   106039
3726    17688
3727  -101723
3728   -83182
3729    53904
3730   114031
3731    14994
3732   -98455
3733   -77739
3734    43009
3735   110566
3736    28568
3737   -98782
3738   -87186
3739    45298
3740   110559
3741    25603
3742   -88743
3743   -88519
3744    32893
3745   114686
3746    34765
3747   -95569
3748   -88554
3749    34462
3750   106375
3751    38906
3752   -81686
3753   -97388
3754    29173
3755   118142
3756    38260
3757   -88648
3758   -90013
3759    24637
3760   105048
3761    49227
3762   -79860
3763  -102569
3764    24142
3765   116269
3766    42529
3767   -81102
3768   -94151
3769    13360
3770   106090
3771    55734
3772   -79842
3773  -105681
3774    19328
3775   110143
3776    49704
3777   -69064
3778   -97910
3779     3453
3780   108718
3781    65808
3782   -74433
3783  -104989
3784     9011
3785   101494
3786    61389
3787   -59293
3788  -106570
3789    -6576
3790   108852
3791    66651
3792   -69213
3793  -103550
3794    -3917
3795    93485
3796    72241
3797   -52020
3798  -111930
3799   -10656
3800   107148
3801    69624
3802   -56987
3803  -101279
3804   -15356
3805    94236
3806    81963
3807   -51052
3808  -113469
3809   -12142
3810    99992
3811    72880
3812   -45663
3813  -104053
3814   -26415
3815    95236
3816    85610
3817   -49378
3818  -109566
3819   -19601
3820    91104
3821    80396
3822   -34175
3823  -108902
3824   -35281
3825    94176
3826    88095
3827   -40934
3828  -106951
3829   -30023
3830    82848
3831    89133
3832   -24133
3833  -111582
3834   -41801
3835    88750
3836    89697
3837   -28456
3838  -103911
3839   -42333
3840    76068
3841    97175
3842   -19279
3843  -111738
3844   -44509
3845    80482
3846    90180
3847   -15511
3848  -102928
3849   -54931
3850    73112
3851   102054
3852   -14217
3853  -107976
3854   -46481
3855    71046
3856    93436
3857    -4063
3858  -103497
3859   -63671
3860    71485
3861   103522
3862   -11604
3863  -103629
3864   -54042
3865    61626
3866   100367
3867     2426
3868  -106348
3869   -66883
3870    66809
3871   101354
3872    -2164
3873   -96302
3874   -66041
3875    53303
3876   106196
3877    10928
3878  -102082
3879   -69350
3880    56408
3881   100767
3882    11852
3883   -90579
3884   -77075
3885    47116
3886   109474
3887    15731
3888   -95872
3889   -72376
3890    45174
3891    99683
3892    23758
3893   -89788
3894   -83528
3895    43009
3896   108661
3897    21381
3898   -88817
3899   -76087
3900    35664
3901   102615
3902    31568
3903   -87311
3904   -86760
3905    39216
3906   104691
3907    29115
3908   -82337
3909   -83163
3910    28970
3911   106379
3912    36476
3913   -85693
3914   -88029
3915    30453
3916   102052
3917    38320
3918   -76013
3919   -90764
3920    19929
3921   107992
3922    41756
3923   -79508
3924   -88055
3925    18420
3926    98037
3927    49650
3928   -70260
3929   -98551
3930    14551
3931   106933
3932    46812
3933   -71105
3934   -91583
3935     8806
3936    98911
3937    57965
3938   -66946
3939   -99935
3940     8718
3941   100575
3942    54495
3943   -59869
3944   -95688
3945    -2151
3946   100540
3947    62262
3948   -65788
3949   -99039
3950     3501
3951    95073
3952    62197
3953   -54208
3954  -101747
3955    -6365
3956   101559
3957    65034
3958   -60322
3959   -98074
3960    -5885
3961    92497
3962    70479
3963   -48547
3964  -103435
3965   -12296
3966    98121
3967    69339
3968   -50480
3969   -99729
3970   -17770
3971    88196
3972    75776
3973   -42768
3974  -105468
3975   -19068
3976    90856
3977    74391
3978   -37869
3979   -99583
3980   -28292
3981    85801
3982    83758
3983   -37995
3984  -103419
3985   -25912
3986    81441
3987    80636
3988   -26956
3989  -103281
3990   -36750
3991    86094
3992    86415
3993   -33055
3994  -102447
3995   -34576
3996    75702
3997    86811
3998   -21952
3999  -105547
4000   -40163
4001    82638
4002    88655
4003   -23601
4004   -99324
4005   -43195
4006    73193
4007    93270
4008   -18101
4009  -105308
4010   -44719
4011    72837
4012    89238
4013   -12624
4014  -100536
4015   -54860
4016    68086
4017    96323
4018   -11954
4019  -100424
4020   -50641
4021    62913
4022    92560
4023      626
4024   -97458
4025   -62344
4026    63527
4027    99505
4028    -3161
4029   -96721
4030   -57824
4031    54752
4032    96423
4033     8857
4034   -96065
4035   -66947
4036    56185
4037    99572
4038     5554
4039   -91476
4040   -66455
4041    46378
4042   101460
4043    14991
4044   -93820
4045   -69666
4046    52771
4047    98451
4048    16136
4049   -85765
4050   -74831
4051    41606
4052   104230
4053    17951
4054   -93140
4055   -71855
4056    42944
4057    96659
4058    24925
4059   -84811
4060   -82051
4061    37698
4062   104539
4063    24081
4064   -84976
4065   -75771
4066    32218
4067    98667
4068    34912
4069   -79575
4070   -84515
4071    28832
4072   100904
4073    32892
4074   -76664
4075   -83856
4076    20656
4077   100092
4078    40964
4079   -76082
4080   -86407
4081    23262
4082    97407
4083    41486
4084   -68212
4085   -87993
4086    13201
4087   101532
4088    47384
4089   -71709
4090   -88927
4091    15825
4092    94420
4093    47810
4094   -62861
4095   -92524
4096     5834
4097    99999
4098    51775
4099   -67166
4100   -89708
4101     7831
4102    94606
4103    56429
4104   -59530
4105   -96560
4106     2296
4107    96709
4108    56090
4109   -58045
4110   -92009
4111    -5375
4112    92023
4113    63556
4114   -55338
4115   -97253
4116    -4412
4117    90033
4118    60886
4119   -46310
4120   -94065
4121   -13974
4122    90261
4123    69306
4124   -48522
4125   -94743
4126   -12153
4127    83215
4128    67291
4129   -39417
4130   -96648
4131   -21337
4132    87033
4133    71187
4134   -41910
4135   -95473
4136   -20168
4137    80305
4138    74799
4139   -33752
4140   -98692
4141   -24014
4142    82815
4143    75723
4144   -33361
4145   -93935
4146   -29403
4147    76183
4148    80702
4149   -29870
4150   -99957
4151   -30122
4152    76752
4153    76263
4154   -25629
4155   -94113
4156   -37301
4157    74939
4158    84958
4159   -23148
4160   -96901
4161   -34798
4162    71805
4163    81716
4164   -14949
4165   -93207
4166   -45567
4167    68216
4168    86786
4169   -16801
4170   -94050
4171   -45262
4172    60977
4173    85868
4174    -9278
4175   -94434
4176   -50138
4177    66017
4178    87118
4179    -6728
4180   -87862
4181   -51147
4182    56616
4183    91683
4184     -717
4185   -93578
4186   -53379
4187    58533
4188    87971
4189      667
4190   -87031
4191   -61367
4192    53037
4193    93999
4194      576
4195   -93651
4196   -57796
4197    51728
4198    90068
4199     9557
4200   -86150
4201   -65215
4202    49444
4203    96122
4204     9901
4205   -86517
4206   -63168
4207    43279
4208    94291
4209    17571
4210   -84939
4211   -69694
4212    42448
4213    92675
4214    15904
4215   -79254
4216   -70747
4217    32527
4218    95004
4219    24550
4220   -81149
4221   -73209
4222    35590
4223    91629
4224    25887
4225   -73466
4226   -75779
4227    27344
4228    96826
4229    31509
4230   -76636
4231   -76154
4232    27505
4233    91399
4234    32735
4235   -70288
4236   -82613
4237    21304
4238    94366
4239    34258
4240   -71752
4241   -78180
4242    18843
4243    91792
4244    42755
4245   -68099
4246   -86375
4247    19453
4248    95033
4249    39128
4250   -65000
4251   -82253
4252     7512
4253    92083
4254    48780
4255   -66125
4256   -86981
4257    11729
4258    88406
4259    46336
4260   -57232
4261   -86364
4262     1753
4263    91649
4264    53805
4265   -56797
4266   -86718
4267     3168
4268    85762
4269    55095
4270   -48168
4271   -91028
4272    -5810
4273    88034
4274    56213
4275   -51537
4276   -87166
4277    -7658
4278    80998
4279    62954
4280   -46871
4281   -93621
4282    -9493
4283    84304
4284    60079
4285   -43626
4286   -88091
4287   -15930
4288    80905
4289    68419
4290   -40538
4291   -92222
4292   -12979
4293    80768
4294    66029
4295   -34878
4296   -89978
4297   -24685
4298    79967
4299    72436
4300   -36986
4301   -92409
4302   -21320
4303    73552
4304    70974
4305   -27278
4306   -93184
4307   -30274
4308    75691
4309    74170
4310   -28080
4311   -88871
4312   -30373
4313    68357
4314    78992
4315   -19263
4316   -92861
4317   -34553
4318    70252
4319    76231
4320   -19521
4321   -86295
4322   -37870
4323    62469
4324    80417
4325   -15679
4326   -91550
4327   -40654
4328    63913
4329    78386
4330   -11387
4331   -86881
4332   -45688
4333    59869
4334    85708
4335    -9489
4336   -88808
4337   -42738
4338    58721
4339    82922
4340    -2603
4341   -86803
4342   -52192
4343    56551
4344    86475
4345    -4744
4346   -84703
4347   -50933
4348    50172
4349    83899
4350     2740
4351   -87014
4352   -56164
4353    51799
4354    85592
4355     3740
4356   -81089
4357   -55922
4358    43659
4359    89360
4360    10722
4361   -83448
4362   -59412
4363    43642
4364    84250
4365    12049
4366   -76833
4367   -63088
4368    37865
4369    88920
4370    15522
4371   -78521
4372   -63697
4373    36293
4374    85317
4375    20491
4376   -74680
4377   -70052
4378    33818
4379    90923
4380    22741
4381   -73887
4382   -67509
4383    29659
4384    87248
4385    27286
4386   -73459
4387   -72487
4388    28317
4389    89562
4390    26964
4391   -70065
4392   -71983
4393    22665
4394    88037
4395    32707
4396   -69038
4397   -76233
4398    22823
4399    88378
4400    34607
4401   -62977
4402   -75542
4403    15694
4404    88090
4405    39183
4406   -63256
4407   -77056
4408    13094
4409    83994
4410    38396
4411   -57873
4412   -81143
4413     8091
4414    86058
4415    44006
4416   -58585
4417   -79700
4418     4913
4419    82084
4420    48062
4421   -53273
4422   -82721
4423     5202
4424    86177
4425    49709
4426   -52984
4427   -81333
4428     -939
4429    82574
4430    54457
4431   -49872
4432   -85563
4433    -4080
4434    82308
4435    53816
4436   -46713
4437   -84959
4438    -8917
4439    81243
4440    57854
4441   -45114
4442   -86811
4443    -9667
4444    78664
4445    61149
4446   -38039
4447   -85298
4448   -15420
4449    77560
4450    62833
4451   -38511
4452   -85837
4453   -16357
4454    73544
4455    63678
4456   -31437
4457   -85955
4458   -20376
4459    73697
4460    66226
4461   -30503
4462   -83210
4463   -23293
4464    67620
4465    69008
4466   -25352
4467   -84786
4468   -26311
4469    68292
4470    68740
4471   -24328
4472   -82762
4473   -30690
4474    64459
4475    72621
4476   -21450
4477   -87195
4478   -33118
4479    63626
4480    72797
4481   -16653
4482   -84349
4483   -36944
4484    64265
4485    77167
4486   -16116
4487   -83244
4488   -37682
4489    58313
4490    77329
4491    -9414
4492   -83553
4493   -41807
4494    59465
4495    76868
4496    -9652
4497   -81169
4498   -44554
4499    50929
4500    78500
4501    -2744
4502   -83301
4503   -47441
4504    52320
4505    78700
4506    -1729
4507   -79435
4508   -50161
4509    47575
4510    81805
4511     3629
4512   -79166
4513   -50796
4514    45768
4515    80178
4516     6947
4517   -76222
4518   -57879
4519    41829
4520    82661
4521     7972
4522   -76065
4523   -55728
4524    38284
4525    81397
4526    13962
4527   -74900
4528   -61801
4529    39069
4530    83365
4531    13434
4532   -73322
4533   -61037
4534    33692
4535    86075
4536    20035
4537   -73173
4538   -64318
4539    33171
4540    82385
4541    20835
4542   -67756
4543   -66042
4544    26349
4545    83873
4546    23371
4547   -69507
4548   -65770
4549    25507
4550    80344
4551    29186
4552   -62391
4553   -70446
4554    20358
4555    83363
4556    29428
4557   -62135
4558   -67319
4559    17198
4560    80475
4561    36188
4562   -59450
4563   -73202
4564    14862
4565    83117
4566    34732
4567   -57975
4568   -72599
4569    10402
4570    81717
4571    41852
4572   -57018
4573   -77641
4574    10299
4575    80200
4576    41980
4577   -53809
4578   -76644
4579     3794
4580    81773
4581    47652
4582   -52886
4583   -76957
4584     4360
4585    77067
4586    47800
4587   -47619
4588   -81496
4589    -2522
4590    79609
4591    48714
4592   -47665
4593   -77370
4594    -4292
4595    73190
4596    54781
4597   -41761
4598   -80644
4599    -7562
4600    74756
4601    52719
4602   -37943
4603   -77133
4604   -13140
4605    70186
4606    60114
4607   -37017
4608   -81288
4609   -12197
4610    70019
4611    56808
4612   -31244
4613   -78707
4614   -19716
4615    70371
4616    62704
4617   -33660
4618   -81010
4619   -17955
4620    65473
4621    61146
4622   -24327
4623   -83007
4624   -26175
4625    69177
4626    66578
4627   -27113
4628   -79492
4629   -24910
4630    63087
4631    68495
4632   -20915
4633   -83323
4634   -29196
4635    65281
4636    67209
4637   -20826
4638   -77349
4639   -33666
4640    58648
4641    72381
4642   -14863
4643   -82158
4644   -33316
4645    56756
4646    68001
4647   -11460
4648   -76229
4649   -40444
4650    53984
4651    75209
4652   -11357
4653   -78385
4654   -38170
4655    49106
4656    71701
4657    -1170
4658   -75306
4659   -44899
4660    52356
4661    74703
4662    -5708
4663   -74584
4664   -44516
4665    43293
4666    75980
4667     4679
4668   -79034
4669   -50599
4670    47623
4671    76077
4672      647
4673   -72763
4674   -50917
4675    38523
4676    79639
4677     8144
4678   -76797
4679   -53022
4680    42256
4681    77197
4682    11108
4683   -68977
4684   -57066
4685    36675
4686    80866
4687    12232
4688   -70785
4689   -55263
4690    31816
4691    75279
4692    19221
4693   -66692
4694   -61992
4695    30185
4696    78753
4697    16521
4698   -65027
4699   -58638
4700    23636
4701    76323
4702    24914
4703   -63503
4704   -63244
4705    26279
4706    78189
4707    23856
4708   -59540
4709   -64953
4710    19314
4711    78472
4712    29462
4713   -63241
4714   -65725
4715    21507
4716    76032
4717    31054
4718   -57429
4719   -69631
4720    13087
4721    79896
4722    32376
4723   -59676
4724   -67501
4725    12993
4726    75029
4727    37280
4728   -51186
4729   -73084
4730    10310
4731    79227
4732    36049
4733   -51876
4734   -68373
4735     4163
4736    74043
4737    42603
4738   -48994
4739   -73729
4740     4894
4741    74007
4742    41828
4743   -45122
4744   -72252
4745    -2041
4746    71939
4747    47175
4748   -45404
4749   -72937
4750    -1955
4751    68399
4752    47638
4753   -38797
4754   -75373
4755    -7295
4756    71661
4757    50713
4758   -40558
4759   -73859
4760    -8492
4761    66899
4762    53242
4763   -35040
4764   -77040
4765   -10211
4766    70530
4767    53395
4768   -34995
4769   -74825
4770   -16460
4771    65765
4772    59589
4773   -30937
4774   -78163
4775   -16714
4776    66877
4777    56049
4778   -27516
4779   -75229
4780   -22946
4781    62187
4782    62390
4783   -25892
4784   -75294
4785   -21890
4786    60332
4787    59718
4788   -19680
4789   -74434
4790   -28355
4791    61633
4792    62676
4793   -20202
4794   -73974
4795   -27066
4796    54771
4797    63649
4798   -14716
4799   -76663
4800   -32590
4801    56397
4802    64612
4803   -13210
4804   -71912
4805   -33916
4806    51724
4807    68659
4808   -11199
4809   -75473
4810   -36343
4811    51287
4812    67883
4813    -7121
4814   -73424
4815   -40563
4816    48139
4817    73170
4818    -6154
4819   -73926
4820   -40707
4821    46501
4822    69676
4823       86
4824   -71903
4825   -45442
4826    45762
4827    73286
4828      348
4829   -70091
4830   -45650
4831    39114
4832    70653
4833     5798
4834   -69318
4835   -50513
4836    39445
4837    72258
4838     6712
4839   -65795
4840   -49598
4841    34172
4842    72474
4843    10393
4844   -66539
4845   -52088
4846    33427
4847    72361
4848    14747
4849   -63269
4850   -54948
4851    29340
4852    74310
4853    15616
4854   -63757
4855   -55181
4856    27368
4857    73062
4858    20371
4859   -60467
4860   -59527
4861    24719
4862    75426
4863    21312
4864   -60150
4865   -58097
4866    22086
4867    73493
4868    26707
4869   -58821
4870   -63490
4871    19549
4872    73903
4873    26152
4874   -54584
4875   -62959
4876    14427
4877    72670
4878    31505
4879   -54088
4880   -63448
4881    14351
4882    72524
4883    32671
4884   -49942
4885   -64235
4886     8233
4887    73113
4888    35243
4889   -50749
4890   -65286
4891     8484
4892    69033
4893    38198
4894   -45673
4895   -67446
4896     3163
4897    70652
4898    39220
4899   -46242
4900   -66860
4901     1275
4902    68116
4903    42233
4904   -41466
4905   -69325
4906     -968
4907    70560
4908    43912
4909   -40322
4910   -69157
4911    -5414
4912    66750
4913    47730
4914   -37816
4915   -71002
4916    -5343
4917    66246
4918    47973
4919   -35167
4920   -70305
4921   -12047
4922    65260
4923    51440
4924   -33760
4925   -71952
4926    -9850
4927    62077
4928    51809
4929   -28602
4930   -71861
4931   -16417
4932    61150
4933    54296
4934   -28563
4935   -71520
4936   -16601
4937    57857
4938    55640
4939   -23217
4940   -71328
4941   -20260
4942    58418
4943    55122
4944   -23840
4945   -69276
4946   -23524
4947    55052
4948    59968
4949   -17845
4950   -72186
4951   -24596
4952    56113
4953    59192
4954   -17100
4955   -70636
4956   -30295
4957    53494
4958    63836
4959   -13325
4960   -71830
4961   -28404
4962    51445
4963    61917
4964   -10284
4965   -69934
4966   -35674
4967    50012
4968    64394
4969    -9383
4970   -68429
4971   -33901
4972    46185
4973    65658
4974    -4214
4975   -68983
4976   -39010
4977    45497
4978    63495
4979    -3588
4980   -66715
4981   -40146
4982    40532
4983    66758
4984    -1354
4985   -67453
4986   -41753
4987    41629
4988    65664
4989     2135
4990   -63302
4991   -44913
4992    37005
4993    68881
4994     5745
4995   -65565
4996   -43856
4997    36079
4998    66947
4999     8709
5000   -62632
5001   -52108
5002    31709
5003    71784
5004     9280
5005   -62900
5006   -48938
5007    29990
5008    69104
5009    17061
5010   -61848
5011   -54329
5012    28744
5013    70914
5014    15107
5015   -58480
5016   -53436
5017    23766
5018    70381
5019    21749
5020   -59695
5021   -55936
5022    23545
5023    68231
5024    20421
5025   -53387
5026   -57233
5027    17634
5028    70458
5029    24411
5030   -55280
5031   -56201
5032    17144
5033    66374
5034    27282
5035   -50111
5036   -60077
5037    11746
5038    70184
5039    28211
5040   -51184
5041   -59538
5042    11043
5043    65391
5044    32252
5045   -49504
5046   -64805
5047     9997
5048    67450
5049    33021
5050   -46272
5051   -61097
5052     4993
5053    68303
5054    37839
5055   -44610
5056   -66126
5057     4674
5058    65394
5059    37260
5060   -40123
5061   -65947
5062    -1282
5063    66881
5064    40684
5065   -42390
5066   -65497
5067    -2272
5068    62325
5069    44315
5070   -36814
5071   -66334
5072    -4733
5073    64430
5074    45121
5075   -34981
5076   -64638
5077    -7213
5078    59200
5079    48318
5080   -32927
5081   -67201
5082    -8431
5083    60684
5084    45229
5085   -28388
5086   -64986
5087   -15141
5088    58656
5089    50421
5090   -28289
5091   -68871
5092   -12864
5093    57178
5094    51040
5095   -22772
5096   -66208
5097   -19741
5098    57192
5099    54465
5100   -24468
5101   -67639
5102   -17931
5103    52380
5104    55559
5105   -17556
5106   -69000
5107   -23647
5108    55537
5109    56993
5110   -18909
5111   -64645
5112   -26475
5113    49016
5114    60012
5115   -13437
5116   -69258
5117   -26809
5118    50816
5119    56492
5120   -10503
5121   -62538
5122   -30746
5123    44683
5124    61161
5125    -9340
5126   -67571
5127   -28854
5128    45032
5129    58223
5130    -4958
5131   -62999
5132   -35774
5133    43736
5134    60787
5135    -6753
5136   -63374
5137   -34687
5138    39221
5139    61978
5140     1161
5141   -64239
5142   -40052
5143    41594
5144    62075
5145     -421
5146   -61668
5147   -40951
5148    35570
5149    65072
5150     5631
5151   -64691
5152   -42722
5153    36582
5154    61197
5155     6367
5156   -57638
5157   -46782
5158    29224
5159    67865
5160     8143
5161   -61289
5162   -44499
5163    29348
5164    62333
5165    12825
5166   -55987
5167   -50973
5168    26940
5169    66875
5170    11786
5171   -55149
5172   -46096
5173    23292
5174    64086
5175    19671
5176   -54893
5177   -51644
5178    24484
5179    63490
5180    15843
5181   -51469
5182   -50035
5183    16968
5184    64637
5185    22720
5186   -52621
5187   -53132
5188    20359
5189    63219
5190    22539
5191   -46891
5192   -55881
5193    13593
5194    66969
5195    26624
5196   -50673
5197   -54320
5198    13063
5199    62321
5200    28942
5201   -44753
5202   -61269
5203     8584
5204    65846
5205    30137
5206   -44996
5207   -55684
5208     4833
5209    62696
5210    34743
5211   -42627
5212   -61241
5213     5623
5214    61863
5215    32372
5216   -36980
5217   -58099
5218      328
5219    61699
5220    38308
5221   -40226
5222   -60139
5223     1725
5224    58181
5225    36202
5226   -33515
5227   -61235
5228    -5748
5229    59133
5230    40717
5231   -36180
5232   -61293
5233    -5090
5234    55784
5235    43703
5236   -29198
5237   -63397
5238    -8198
5239    58675
5240    42505
5241   -29678
5242   -60369
5243   -11399
5244    55174
5245    48514
5246   -27518
5247   -65196
5248   -11233
5249    55171
5250    46557
5251   -22371
5252   -62274
5253   -17397
5254    53779
5255    51139
5256   -23787
5257   -64208
5258   -16663
5259    50301
5260    49995
5261   -17826
5262   -62726
5263   -21838
5264    52051
5265    52117
5266   -19070
5267   -61549
5268   -20982
5269    46779
5270    53093
5271   -14721
5272   -63182
5273   -23155
5274    48769
5275    52308
5276   -14290
5277   -58174
5278   -27295
5279    42011
5280    55743
5281    -9701
5282   -62863
5283   -27846
5284    43853
5285    53581
5286    -6317
5287   -59610
5288   -34284
5289    41919
5290    57258
5291    -6017
5292   -60487
5293   -30859
5294    38491
5295    56900
5296    -1315
5297   -60536
5298   -36751
5299    38277
5300    59385
5301    -1472
5302   -58314
5303   -37096
5304    33226
5305    58836
5306     3728
5307   -58950
5308   -38509
5309    35576
5310    57384
5311     3493
5312   -54772
5313   -39965
5314    29372
5315    59851
5316     6559
5317   -55715
5318   -39762
5319    30019
5320    57342
5321     9174
5322   -53166
5323   -45122
5324    26728
5325    61928
5326     9307
5327   -52693
5328   -44030
5329    23492
5330    59289
5331    16079
5332   -51362
5333   -47987
5334    23330
5335    61120
5336    14105
5337   -48618
5338   -47052
5339    17662
5340    61582
5341    20586
5342   -50654
5343   -50762
5344    19330
5345    58612
5346    21600
5347   -46302
5348   -52845
5349    13779
5350    63614
5351    23979
5352   -47583
5353   -51879
5354    13240
5355    58118
5356    25569
5357   -43675
5358   -54666
5359    10123
5360    59921
5361    25856
5362   -42880
5363   -51794
5364     8011
5365    57255
5366    31208
5367   -40000
5368   -56084
5369     7958
5370    58600
5371    30172
5372   -37959
5373   -54354
5374     2576
5375    57972
5376    35429
5377   -37930
5378   -57229
5379     2797
5380    55346
5381    33960
5382   -33655
5383   -57866
5384    -2257
5385    58011
5386    37475
5387   -34627
5388   -57386
5389    -3657
5390    53691
5391    40474
5392   -29421
5393   -61028
5394    -6916
5395    55798
5396    39923
5397   -29040
5398   -56988
5399    -7996
5400    52983
5401    43239
5402   -26535
5403   -59728
5404   -10184
5405    52686
5406    41943
5407   -22849
5408   -57098
5409   -13412
5410    50607
5411    46413
5412   -24354
5413   -59010
5414   -12503
5415    48640
5416    44629
5417   -18934
5418   -58665
5419   -17507
5420    48131
5421    48230
5422   -18716
5423   -57979
5424   -18876
5425    45345
5426    48804
5427   -14778
5428   -60281
5429   -21555
5430    46310
5431    49924
5432   -13098
5433   -57399
5434   -22166
5435    41946
5436    51851
5437   -10320
5438   -59200
5439   -26153
5440    42353
5441    50467
5442    -7117
5443   -56543
5444   -29295
5445    38166
5446    54269
5447    -6526
5448   -58544
5449   -29993
5450    37637
5451    52398
5452    -2478
5453   -55647
5454   -33237
5455    36684
5456    55728
5457    -2896
5458   -55346
5459   -31682
5460    32980
5461    54807
5462     1486
5463   -54634
5464   -35008
5465    33920
5466    54852
5467     1588
5468   -52817
5469   -36469
5470    28955
5471    55909
5472     5001
5473   -53165
5474   -36545
5475    28841
5476    55224
5477     6988
5478   -51024
5479   -41789
5480    24877
5481    57147
5482     9563
5483   -50242
5484   -41646
5485    23980
5486    57177
5487    12760
5488   -48675
5489   -43769
5490    21843
5491    57269
5492    13192
5493   -48330
5494   -44042
5495    18915
5496    58448
5497    18132
5498   -48567
5499   -45233
5500    17174
5501    55643
5502    17871
5503   -43575
5504   -46983
5505    15201
5506    57307
5507    19444
5508   -44695
5509   -46150
5510    13946
5511    55479
5512    21897
5513   -41688
5514   -48849
5515    10836
5516    55862
5517    23498
5518   -39856
5519   -48718
5520     8870
5521    56134
5522    27693
5523   -39263
5524   -50876
5525     6886
5526    55648
5527    27957
5528   -37279
5529   -51829
5530     2500
5531    55626
5532    32379
5533   -35134
5534   -54458
5535     3041
5536    53532
5537    31440
5538   -32717
5539   -53479
5540     -763
5541    53985
5542    35088
5543   -32518
5544   -54082
5545    -1122
5546    51379
5547    35341
5548   -29059
5549   -53355
5550    -4402
5551    51607
5552    36315
5553   -27830
5554   -52893
5555    -5214
5556    49092
5557    39098
5558   -26977
5559   -54651
5560    -7681
5561    49128
5562    37961
5563   -24007
5564   -53873
5565   -10736
5566    48466
5567    41594
5568   -22286
5569   -54771
5570   -12202
5571    46395
5572    42239
5573   -19739
5574   -54588
5575   -16585
5576    46494
5577    43796
5578   -18064
5579   -55592
5580   -17776
5581    44613
5582    45894
5583   -15096
5584   -55055
5585   -20073
5586    41747
5587    47699
5588   -13292
5589   -53332
5590   -20912
5591    41624
5592    48405
5593   -10158
5594   -55298
5595   -23218
5596    39122
5597    47907
5598   -10037
5599   -52966
5600   -25349
5601    36727
5602    48812
5603    -8201
5604   -52229
5605   -25724
5606    36342
5607    49670
5608    -5128
5609   -51324
5610   -27876
5611    34970
5612    51866
5613    -3057
5614   -52538
5615   -30350
5616    32886
5617    51471
5618     -556
5619   -52532
5620   -32878
5621    31620
5622    51632
5623     1852
5624   -50164
5625   -33894
5626    27826
5627    51851
5628     4218
5629   -50624
5630   -35673
5631    27535
5632    53855
5633     7037
5634   -49554
5635   -36871
5636    25684
5637    53103
5638     8324
5639   -47760
5640   -38510
5641    24551
5642    53185
5643    10331
5644   -46765
5645   -38550
5646    20964
5647    52663
5648    11932
5649   -45399
5650   -40440
5651    19889
5652    53406
5653    12804
5654   -43571
5655   -40481
5656    17614
5657    52295
5658    15612
5659   -42893
5660   -42819
5661    15556
5662    52278
5663    17045
5664   -40991
5665   -43680
5666    13836
5667    52742
5668    20580
5669   -40584
5670   -46479
5671    11032
5672    51839
5673    23164
5674   -38306
5675   -46902
5676    10104
5677    52606
5678    24107
5679   -36543
5680   -47566
5681     8279
5682    51478
5683    24840
5684   -35917
5685   -49034
5686     5004
5687    51521
5688    27173
5689   -33747
5690   -47784
5691     2589
5692    50783
5693    29459
5694   -31762
5695   -50456
5696     1309
5697    49643
5698    29853
5699   -31312
5700   -49563
5701     -543
5702    48794
5703    32187
5704   -30365
5705   -49126
5706    -2306
5707    47474
5708    33435
5709   -27100
5710   -49878
5711    -5003
5712    46814
5713    34295
5714   -27124
5715   -49854
5716    -6721
5717    46613
5718    37614
5719   -23906
5720   -51734
5721    -8044
5722    46465
5723    37698
5724   -21866
5725   -50902
5726   -10598
5727    44527
5728    38982
5729   -19933
5730   -51920
5731   -11873
5732    43116
5733    40779
5734   -15364
5735   -52902
5736   -14733
5737    43125
5738    40183
5739   -17294
5740   -51615
5741   -15297
5742    40936
5743    42681
5744   -13321
5745   -52422
5746   -18533
5747    39985
5748    43895
5749   -12503
5750   -49387
5751   -19879
5752    37096
5753    46167
5754   -10149
5755   -50885
5756   -21328
5757    37173
5758    43762
5759    -9020
5760   -48351
5761   -25176
5762    34883
5763    46933
5764    -5744
5765   -50843
5766   -25248
5767    33136
5768    46386
5769    -4469
5770   -48931
5771   -26760
5772    32575
5773    49377
5774    -2167
5775   -48673
5776   -28974
5777    29853
5778    48506
5779     2395
5780   -47495
5781   -31883
5782    28203
5783    49532
5784     1634
5785   -47532
5786   -33065
5787    25697
5788    48578
5789     4591
5790   -46624
5791   -32550
5792    25952
5793    48472
5794     4640
5795   -45406
5796   -36219
5797    22659
5798    49998
5799     6718
5800   -44682
5801   -36620
5802    21181
5803    49834
5804     9988
5805   -43920
5806   -38317
5807    19588
5808    49819
5809    10139
5810   -42176
5811   -37457
5812    17503
5813    50391
5814    14616
5815   -41971
5816   -40345
5817    16863
5818    49568
5819    14939
5820   -38254
5821   -40292
5822    12654
5823    50926
5824    17865
5825   -38903
5826   -42613
5827    11361
5828    48395
5829    17772
5830   -35991
5831   -42621
5832     9148
5833    50639
5834    20935
5835   -37289
5836   -42979
5837     7661
5838    47371
5839    22822
5840   -34091
5841   -45323
5842     7131
5843    49739
5844    22617
5845   -32849
5846   -43372
5847     4166
5848    46759
5849    26652
5850   -32291
5851   -46352
5852     3184
5853    46966
5854    26333
5855   -28360
5856   -46062
5857     -382
5858    47404
5859    29367
5860   -28236
5861   -45742
5862    -1310
5863    43928
5864    32164
5865   -25930
5866   -47209
5867    -2882
5868    47060
5869    32121
5870   -25354
5871   -47309
5872    -6285
5873    43414
5874    35545
5875   -22746
5876   -49823
5877    -6900
5878    42808
5879    35054
5880   -21934
5881   -47375
5882    -8942
5883    42365
5884    36569
5885   -19638
5886   -48480
5887   -10289
5888    40526
5889    35354
5890   -18693
5891   -47786
5892   -13596
5893    41528
5894    38525
5895   -16714
5896   -47640
5897   -12522
5898    37934
5899    38172
5900   -13581
5901   -49122
5902   -15608
5903    39603
5904    39778
5905   -13190
5906   -46473
5907   -17796
5908    35797
5909    42248
5910    -8826
5911   -48722
5912   -19971
5913    35554
5914    41063
5915    -7702
5916   -45473
5917   -23090
5918    31571
5919    44271
5920    -6775
5921   -46733
5922   -21563
5923    32175
5924    43294
5925    -1998
5926   -45842
5927   -26557
5928    30221
5929    45281
5930    -4291
5931   -45969
5932   -26056
5933    29481
5934    44070
5935      603
5936   -45267
5937   -28220
5938    28863
5939    43850
5940     -209
5941   -43765
5942   -27542
5943    25254
5944    45989
5945     3286
5946   -45069
5947   -29690
5948    24525
5949    45764
5950     4479
5951   -42710
5952   -31636
5953    22618
5954    47327
5955     6338
5956   -42909
5957   -32306
5958    20871
5959    46985
5960     8892
5961   -39303
5962   -36866
5963    20135
5964    47729
5965    10192
5966   -39716
5967   -34387
5968    15648
5969    46032
5970    13735
5971   -39139
5972   -37292
5973    15280
5974    46685
5975    13175
5976   -37025
5977   -37081
5978    12887
5979    46723
5980    16545
5981   -37548
5982   -38156
5983    13081
5984    45764
5985    16502
5986   -34840
5987   -40316
5988    10595
5989    47328
5990    18259
5991   -34786
5992   -39701
5993     8853
5994    44329
5995    20576
5996   -31788
5997   -42107
5998     6961
5999    45718
6000    20516
6001   -31229
6002   -41622
6003     3901
6004    44046
6005    24326
6006   -31177
6007   -43743
6008     3017
6009    43881
6010    24688
6011   -28460
6012   -42861
6013     -543
6014    44353
6015    26946
6016   -28261
6017   -43665
6018    -1409
6019    41628
6020    26640
6021   -23901
6022   -44067
6023    -3179
6024    44630
6025    28501
6026   -25011
6027   -42409
6028    -3806
6029    40874
6030    31126
6031   -21030
6032   -45096
6033    -5293
6034    42152
6035    30738
6036   -20746
6037   -44823
6038    -7757
6039    40984
6040    32360
6041   -20133
6042   -45181
6043    -8574
6044    39387
6045    33576
6046   -17043
6047   -45830
6048   -11673
6049    37363
6050    35798
6051   -16416
6052   -43632
6053   -12165
6054    36143
6055    36767
6056   -12410
6057   -45770
6058   -14673
6059    35287
6060    36863
6061   -11512
6062   -44286
6063   -16715
6064    32350
6065    38107
6066    -9555
6067   -45818
6068   -17859
6069    34325
6070    38093
6071    -8504
6072   -44203
6073   -20811
6074    31058
6075    41047
6076    -6757
6077   -45105
6078   -20453
6079    30745
6080    38477
6081    -4538
6082   -43079
6083   -23825
6084    30916
6085    40740
6086    -4647
6087   -42710
6088   -23830
6089    27610
6090    42283
6091     -387
6092   -42973
6093   -25398
6094    27803
6095    40576
6096    -1203
6097   -41805
6098   -27305
6099    24255
6100    42247
6101     1841
6102   -43225
6103   -27285
6104    23726
6105    41452
6106     3350
6107   -38972
6108   -29252
6109    20700
6110    43724
6111     5840
6112   -38841
6113   -29606
6114    20610
6115    43294
6116     9316
6117   -37855
6118   -31962
6119    19953
6120    43707
6121     8724
6122   -38642
6123   -32338
6124    16326
6125    43024
6126    10897
6127   -38327
6128   -34245
6129    17413
6130    43406
6131    11104
6132   -36710
6133   -35029
6134    13713
6135    43878
6136    14127
6137   -35800
6138   -35683
6139    12579
6140    42401
6141    15270
6142   -33415
6143   -36874
6144    11749
6145    43742
6146    17231
6147   -33223
6148   -38199
6149     7728
6150    42745
6151    19236
6152   -31097
6153   -38900
6154     6812
6155    43135
6156    19432
6157   -29591
6158   -37535
6159     4074
6160    41116
6161    22577
6162   -29230
6163   -40986
6164     3312
6165    43063
6166    21379
6167   -26948
6168   -39915
6169      336
6170    41470
6171    24635
6172   -26760
6173   -40128
6174     2261
6175    39689
6176    24663
6177   -23949
6178   -41113
6179    -1081
6180    42376
6181    25738
6182   -24241
6183   -41070
6184    -3237
6185    37619
6186    28223
6187   -20951
6188   -42699
6189    -4376
6190    40534
6191    28105
6192   -20649
6193   -40711
6194    -7077
6195    38259
6196    30842
6197   -18146
6198   -44040
6199    -7045
6200    36213
6201    31378
6202   -16242
6203   -41754
6204   -11622
6205    35844
6206    32217
6207   -16077
6208   -41971
6209   -10798
6210    33505
6211    33820
6212   -13033
6213   -41629
6214   -12891
6215    34009
6216    32971
6217   -12452
6218   -40931
6219   -15109
6220    32927
6221    35408
6222    -9548
6223   -42399
6224   -14821
6225    33745
6226    35161
6227    -8931
6228   -40607
6229   -17426
6230    30393
6231    37153
6232    -7632
6233   -40940
6234   -17885
6235    29086
6236    37128
6237    -4864
6238   -40731
6239   -20623
6240    28027
6241    38311
6242    -4130
6243   -39228
6244   -21870
6245    25578
6246    38995
6247    -1264
6248   -39954
6249   -24060
6250    25550
6251    39182
6252    -1180
6253   -38012
6254   -23464
6255    22584
6256    39856
6257     1769
6258   -38281
6259   -25042
6260    23313
6261    39585
6262     1219
6263   -37616
6264   -27748
6265    20580
6266    39848
6267     3401
6268   -37375
6269   -26531
6270    19894
6271    40110
6272     5793
6273   -38287
6274   -29497
6275    18426
6276    41218
6277     6553
6278   -36480
6279   -27677
6280    17715
6281    41026
6282     8493
6283   -34783
6284   -31063
6285    16897
6286    41014
6287     9841
6288   -33761
6289   -31450
6290    12039
6291    41354
6292    12276
6293   -33280
6294   -32919
6295    11886
6296    40230
6297    13422
6298   -30223
6299   -34545
6300     9471
6301    41239
6302    15680
6303   -31006
6304   -33929
6305     8904
6306    39232
6307    16815
6308   -28469
6309   -35586
6310     6572
6311    40559
6312    17826
6313   -26932
6314   -35286
6315     5460
6316    38185
6317    20205
6318   -28025
6319   -36458
6320     5207
6321    39618
6322    18458
6323   -27694
6324   -35948
6325     2395
6326    39369
6327    23281
6328   -25808
6329   -37252
6330     1823
6331    37950
6332    21292
6333   -24575
6334   -38383
6335      258
6336    38076
6337    23618
6338   -22434
6339   -37864
6340    -2349
6341    36239
6342    25230
6343   -20863
6344   -39368
6345    -4675
6346    37077
6347    25212
6348   -19246
6349   -37926
6350    -6503
6351    34998
6352    27932
6353   -17866
6354   -39225
6355    -5504
6356    35384
6357    27546
6358   -16552
6359   -38237
6360    -9288
6361    34691
6362    28453
6363   -16382
6364   -39996
6365    -9098
6366    33129
6367    30731
6368   -13329
6369   -38427
6370   -11219
6371    33207
6372    32922
6373   -13018
6374   -39264
6375   -11939
6376    31631
6377    31553
6378   -12017
6379   -39029
6380   -14042
6381    30651
6382    33313
6383   -10126
6384   -39145
6385   -15621
6386    28199
6387    34764
6388    -7500
6389   -38507
6390   -16884
6391    28656
6392    34721
6393    -4729
6394   -37527
6395   -17350
6396    26094
6397    34853
6398    -4495
6399   -38519
6400   -19753
6401    25020
6402    35166
6403    -2532
6404   -37136
6405   -21558
6406    23873
6407    35672
6408    -2356
6409   -36436
6410   -22631
6411    22991
6412    36910
6413      419
6414   -37733
6415   -22989
6416    22696
6417    36800
6418      266
6419   -34977
6420   -23839
6421    20648
6422    37658
6423     3178
6424   -36106
6425   -25624
6426    19456
6427    38056
6428     4047
6429   -34522
6430   -26191
6431    16949
6432    38595
6433     6446
6434   -35265
6435   -26973
6436    15660
6437    37772
6438     7997
6439   -32263
6440   -29550
6441    15379
6442    38602
6443     9256
6444   -32287
6445   -29256
6446    12955
6447    37819
6448    12034
6449   -30812
6450   -29433
6451    11175
6452    37755
6453    12791
6454   -30203
6455   -31067
6456    11487
6457    39254
6458    13563
6459   -29698
6460   -30839
6461     9133
6462    36794
6463    15159
6464   -28978
6465   -32493
6466     7907
6467    36861
6468    15195
6469   -26668
6470   -33372
6471     7249
6472    38953
6473    17404
6474   -26722
6475   -34209
6476     4548
6477    36244
6478    18596
6479   -24865
6480   -34478
6481     3980
6482    36873
6483    19398
6484   -21766
6485   -35513
6486     1375
6487    36069
6488    21033
6489   -22307
6490   -35125
6491     -338
6492    35369
6493    22670
6494   -21555
6495   -35629
6496    -1779
6497    35507
6498    23801
6499   -19904
6500   -36322
6501    -3677
6502    32775
6503    24432
6504   -18978
6505   -35777
6506    -3510
6507    33609
6508    25269
6509   -17815
6510   -38468
6511    -4893
6512    34003
6513    25845
6514   -16546
6515   -36552
6516    -5845
6517    32458
6518    26251
6519   -14964
6520   -37705
6521    -8114
6522    31254
6523    28745
6524   -13297
6525   -35996
6526   -10774
6527    30613
6528    29056
6529   -11145
6530   -36739
6531   -11211
6532    29060
6533    30796
6534    -9850
6535   -35690
6536   -13269
6537    27525
6538    30656
6539    -9230
6540   -36556
6541   -14772
6542    27378
6543    30741
6544    -7015
6545   -36329
6546   -15566
6547    28199
6548    32407
6549    -5472
6550   -36084
6551   -16018
6552    24893
6553    31368
6554    -3823
6555   -35502
6556   -18637
6557    24943
6558    33912
6559    -3566
6560   -35719
6561   -18255
6562    23707
6563    33860
6564    -2183
6565   -34938
6566   -20314
6567    22804
6568    34235
6569    -1416
6570   -33773
6571   -21334
6572    20818
6573    34464
6574     1155
6575   -33870
6576   -22315
6577    19028
6578    33927
6579     3118
6580   -32877
6581   -22459
6582    16594
6583    36018
6584     4394
6585   -32245
6586   -24379
6587    17144
6588    34511
6589     4883
6590   -32065
6591   -26017
6592    15653
6593    35123
6594     6480
6595   -30146
6596   -25997
6597    14135
6598    35501
6599     7757
6600   -30709
6601   -26394
6602    12586
6603    35617
6604     8800
6605   -28789
6606   -28125
6607    12131
6608    35099
6609    10767
6610   -29862
6611   -28267
6612    12258
6613    35764
6614    11252
6615   -27759
6616   -28672
6617     9252
6618    35449
6619    12664
6620   -26410
6621   -29639
6622     7816
6623    34452
6624    13279
6625   -26036
6626   -30845
6627     6862
6628    34621
6629    14806
6630   -25134
6631   -30727
6632     4224
6633    34026
6634    16506
6635   -24700
6636   -32698
6637     3366
6638    33387
6639    17580
6640   -22043
6641   -31873
6642     2464
6643    33318
6644    19087
6645   -20803
6646   -32603
6647      284
6648    31527
6649    20349
6650   -19432
6651   -33142
6652    -1728
6653    33747
6654    20174
6655   -20054
6656   -33439
6657    -1103
6658    31066
6659    21496
6660   -18057
6661   -34053
6662    -2886
6663    32756
6664    22614
6665   -17806
6666   -32919
6667    -5178
6668    30007
6669    24498
6670   -16182
6671   -34523
6672    -5724
6673    31227
6674    23961
6675   -14206
6676   -34132
6677    -8182
6678    29192
6679    25273
6680   -14129
6681   -33482
6682    -9381
6683    28950
6684    26514
6685   -11068
6686   -33820
6687   -10044
6688    26659
6689    28579
6690   -12068
6691   -33659
6692   -10459
6693    27521
6694    28623
6695    -8483
6696   -34971
6697   -12908
6698    26612
6699    29600
6700    -8423
6701   -32474
6702   -12772
6703    25328
6704    30658
6705    -6621
6706   -34339
6707   -13089
6708    25283
6709    28815
6710    -4628
6711   -32401
6712   -16295
6713    22099
6714    31779
6715    -3693
6716   -32824
6717   -16923
6718    22107
6719    31119
6720    -1523
6721   -31840
6722   -18316
6723    21337
6724    32584
6725    -1673
6726   -31379
6727   -18966
6728    18241
6729    32816
6730      198
6731   -30740
6732   -20866
6733    19998
6734    30319
6735     2238
6736   -30269
6737   -21575
6738    17823
6739    32823
6740     3121
6741   -30759
6742   -22195
6743    17757
6744    30947
6745     3993
6746   -30509
6747   -22336
6748    15933
6749    33904
6750     5399
6751   -29707
6752   -23859
6753    15247
6754    32684
6755     6610
6756   -28951
6757   -23994
6758    12441
6759    33405
6760     7664
6761   -28323
6762   -25218
6763    11748
6764    33418
6765     9740
6766   -26304
6767   -25959
6768     9691
6769    34053
6770     9184
6771   -25641
6772   -27019
6773     9214
6774    32207
6775    12646
6776   -24193
6777   -28601
6778     7357
6779    32823
6780    11212
6781   -24124
6782   -28412
6783     5773
6784    32188
6785    14655
6786   -24030
6787   -28001
6788     3993
6789    32470
6790    14543
6791   -23146
6792   -31102
6793     5014
6794    30967
6795    15783
6796   -23114
6797   -29540
6798     1774
6799    32519
6800    17533
6801   -22025
6802   -30485
6803     2700
6804    31689
6805    19325
6806   -18877
6807   -30224
6808     -257
6809    30107
6810    20641
6811   -18684
6812   -31929
6813     -612
6814    29923
6815    20655
6816   -18059
6817   -30735
6818    -3501
6819    29714
6820    21351
6821   -16051
6822   -30523
6823    -3506
6824    28309
6825    22135
6826   -14693
6827   -32052
6828    -5662
6829    28541
6830    22904
6831   -13751
6832   -30872
6833    -7428
6834    27526
6835    24697
6836   -12933
6837   -31860
6838    -7512
6839    28087
6840    24857
6841   -11679
6842   -31996
6843    -8683
6844    25483
6845    24861
6846   -11027
6847   -32108
6848    -8810
6849    24734
6850    24434
6851    -8742
6852   -31865
6853   -10916
6854    25237
6855    26325
6856    -8313
6857   -32758
6858   -12855
6859    23925
6860    26597
6861    -6990
6862   -31763
6863   -13228
6864    22387
6865    27407
6866    -5129
6867   -31484
6868   -15615
6869    21209
6870    28885
6871    -3995
6872   -31806
6873   -14745
6874    20914
6875    28308
6876    -2177
6877   -30777
6878   -17924
6879    20791
6880    28973
6881     -898
6882   -30326
6883   -17073
6884    18426
6885    29628
6886     -182
6887   -29297
6888   -18260
6889    19119
6890    30323
6891      503
6892   -28546
6893   -19061
6894    18076
6895    32616
6896     2898
6897   -28906
6898   -21788
6899    16156
6900    30770
6901     2290
6902   -28052
6903   -21435
6904    14274
6905    30788
6906     4416
6907   -26691
6908   -22191
6909    14643
6910    29794
6911     5480
6912   -26757
6913   -22623
6914    12304
6915    31989
6916     6331
6917   -26358
6918   -24146
6919    11873
6920    29790
6921     8650
6922   -24942
6923   -24930
6924     9605
6925    29902
6926     8763
6927   -24414
6928   -26139
6929    10147
6930    30102
6931    11454
6932   -23672
6933   -27430
6934     8203
6935    31788
6936    10314
6937   -23568
6938   -26066
6939     6353
6940    29926
6941    12942
6942   -22300
6943   -27037
6944     6210
6945    31386
6946    13585
6947   -21299
6948   -27372
6949     4447
6950    30772
6951    14289
6952   -21203
6953   -27285
6954     2887
6955    30072
6956    15480
6957   -20296
6958   -27070
6959     2734
6960    29982
6961    16563
6962   -18181
6963   -27540
6964      208
6965    27579
6966    17199
6967   -16450
6968   -28251
6969    -1048
6970    28351
6971    18486
6972   -16847
6973   -28307
6974    -2389
6975    28108
6976    18965
6977   -16590
6978   -29523
6979    -2154
6980    27454
6981    20850
6982   -13607
6983   -29099
6984    -5287
6985    28370
6986    21656
6987   -13795
6988   -28840
6989    -5611
6990    26205
6991    21775
6992   -13319
6993   -30256
6994    -6620
6995    25467
6996    23151
6997   -12271
6998   -29850
6999    -8146
7000    25159
7001    23383
7002   -10204
7003   -29888
7004    -8724
7005    24347
7006    23956
7007    -8559
7008   -29315
7009    -9706
7010    23413
7011    24809
7012    -8548
7013   -29018
7014    -9961
7015    22507
7016    24849
7017    -4774
7018   -29013
7019   -12363
7020    20829
7021    26754
7022    -4925
7023   -29420
7024   -14378
7025    20581
7026    25848
7027    -3465
7028   -29533
7029   -13627
7030    20237
7031    26955
7032    -3322
7033   -29004
7034   -15267
7035    19996
7036    27242
7037    -2379
7038   -28132
7039   -17226
7040    18550
7041    27239
7042     -541
7043   -28028
7044   -17588
7045    18306
7046    28757
7047      495
7048   -27065
7049   -17799
7050    16676
7051    28357
7052      936
7053   -26193
7054   -18671
7055    16459
7056    28041
7057     4035
7058   -25863
7059   -19431
7060    14488
7061    27159
7062     3955
7063   -25370
7064   -19225
7065    12106
7066    28893
7067     3537
7068   -26008
7069   -20461
7070    12399
7071    28955
7072     6511
7073   -24509
7074   -21536
7075    12008
7076    29011
7077     7933
7078   -23328
7079   -22111
7080     9158
7081    29051
7082     8301
7083   -24481
7084   -23354
7085     9843
7086    28213
7087     9150
7088   -23238
7089   -23769
7090     8004
7091    29166
7092    10025
7093   -21953
7094   -25046
7095     6403
7096    28519
7097    13266
7098   -20953
7099   -24966
7100     5647
7101    28385
7102    11935
7103   -19364
7104   -25273
7105     4464
7106    27616
7107    14308
7108   -20131
7109   -25543
7110     2816
7111    28153
7112    12866
7113   -16972
7114   -26087
7115      568
7116    28175
7117    15648
7118   -18083
7119   -27850
7120      848
7121    27221
7122    15412
7123   -15865
7124   -26125
7125       24
7126    26485
7127    17203
7128   -16121
7129   -26831
7130    -1077
7131    26662
7132    18290
7133   -13168
7134   -28653
7135    -2335
7136    26923
7137    18073
7138   -14200
7139   -27389
7140    -3942
7141    25904
7142    19169
7143   -13106
7144   -27597
7145    -5453
7146    25042
7147    19755
7148   -13032
7149   -26606
7150    -5441
7151    24268
7152    21179
7153   -10379
7154   -27632
7155    -6691
7156    22221
7157    21827
7158    -9645
7159   -26613
7160    -8336
7161    22278
7162    22403
7163    -8548
7164   -28033
7165    -9456
7166    21796
7167    21431
7168    -7200
7169   -27149
7170   -10063
7171    21187
7172    23309
7173    -5762
7174   -26955
7175   -10414
7176    20294
7177    23652
7178    -5950
7179   -27129
7180   -11669
7181    21278
7182    23545
7183    -3769
7184   -26643
7185   -12236
7186    18467
7187    25405
7188    -2937
7189   -25845
7190   -13104
7191    18437
7192    24854
7193    -2644
7194   -26159
7195   -15560
7196    17762
7197    25407
7198    -1492
7199   -25528
7200   -15017
7201    15441
7202    26148
7203      698
7204   -24947
7205   -16360
7206    15356
7207    25977
7208     -114
7209   -24169
7210   -17517
7211    15071
7212    27085
7213     2631
7214   -25424
7215   -16676
7216    13141
7217    26775
7218     2487
7219   -23410
7220   -18554
7221    13408
7222    27654
7223     5065
7224   -24806
7225   -20188
7226    12272
7227    27486
7228     4504
7229   -22085
7230   -20040
7231    10695
7232    26761
7233     7556
7234   -24051
7235   -20555
7236    10743
7237    26387
7238     7846
7239   -21989
7240   -21303
7241     8464
7242    26705
7243     9527
7244   -21348
7245   -21604
7246     7771
7247    26647
7248     9820
7249   -19353
7250   -22820
7251     7226
7252    26244
7253    10503
7254   -18202
7255   -22125
7256     5918
7257    26489
7258    10514
7259   -18549
7260   -24966
7261     3909
7262    25599
7263    12015
7264   -18167
7265   -23799
7266     4174
7267    25879
7268    14229
7269   -17323
7270   -24162
7271     1872
7272    25690
7273    13918
7274   -16790
7275   -24703
7276     1491
7277    26878
7278    14880
7279   -15991
7280   -24878
7281      172
7282    25214
7283    15915
7284   -15221
7285   -25062
7286    -1509
7287    24697
7288    15537
7289   -14696
7290   -25373
7291     -121
7292    24162
7293    17622
7294   -13970
7295   -25822
7296    -2800
7297    23629
7298    18348
7299   -10703
7300   -26007
7301    -3994
7302    22822
7303    18124
7304   -11428
7305   -24875
7306    -5453
7307    21142
7308    18720
7309    -9136
7310   -26334
7311    -6335
7312    22431
7313    19646
7314    -8817
7315   -26241
7316    -6900
7317    21932
7318    19906
7319    -7320
7320   -27225
7321    -7032
7322    19289
7323    21785
7324    -7339
7325   -25843
7326    -9152
7327    21510
7328    21222
7329    -6332
7330   -26132
7331    -9654
7332    18453
7333    21762
7334    -6555
7335   -25212
7336   -11977
7337    18340
7338    23717
7339    -3892
7340   -25052
7341   -11262
7342    18110
7343    21943
7344    -3357
7345   -24843
7346   -12463
7347    17249
7348    23647
7349    -2331
7350   -23926
7351   -12002
7352    14889
7353    24797
7354    -2283
7355   -24583
7356   -15031
7357    15404
7358    23421
7359     -832
7360   -23911
7361   -13660
7362    13383
7363    24161
7364      606
7365   -24522
7366   -14437
7367    14200
7368    23647
7369      748
7370   -23491
7371   -16885
7372    11665
7373    24138
7374     2363
7375   -22349
7376   -17592
7377    11335
7378    24440
7379     3954
7380   -23067
7381   -17540
7382    10587
7383    25150
7384     3763
7385   -20552
7386   -19088
7387    10741
7388    25547
7389     4985
7390   -21997
7391   -19203
7392     8723
7393    23936
7394     5418
7395   -20946
7396   -18727
7397     7625
7398    24211
7399     7419
7400   -20798
7401   -19491
7402     7323
7403    24032
7404     7183
7405   -19614
7406   -21214
7407     6626
7408    23904
7409     9427
7410   -17732
7411   -19830
7412     6195
7413    24552
7414     9225
7415   -16680
7416   -20981
7417     3860
7418    25066
7419    11455
7420   -18143
7421   -20929
7422     2924
7423    24768
7424    11635
7425   -17569
7426   -24138
7427     2794
7428    24298
7429    13445
7430   -15815
7431   -21034
7432     1067
7433    24002
7434    12812
7435   -15357
7436   -23477
7437     1127
7438    22669
7439    14288
7440   -12484
7441   -23118
7442     -944
7443    22130
7444    14665
7445   -13098
7446   -21445
7447     -711
7448    21770
7449    15957
7450   -12351
7451   -23732
7452    -3431
7453    22283
7454    16682
7455   -10631
7456   -23524
7457    -3443
7458    20532
7459    16804
7460   -10141
7461   -23759
7462    -4815
7463    21921
7464    17696
7465   -10164
7466   -25319
7467    -5902
7468    21350
7469    18291
7470    -8846
7471   -24022
7472    -6229
7473    21218
7474    19643
7475    -7223
7476   -23811
7477    -6862
7478    19930
7479    19908
7480    -7696
7481   -24241
7482    -7521
7483    19090
7484    17673
7485    -4749
7486   -24362
7487    -8124
7488    18267
7489    20600
7490    -5735
7491   -22526
7492    -8876
7493    18269
7494    19967
7495    -4407
7496   -24537
7497   -10088
7498    15950
7499    21251
7500    -4108
7501   -23683
7502   -11020
7503    17357
7504    21052
7505    -1959
7506   -23645
7507   -11236
7508    15583
7509    20622
7510     -616
7511   -21860
7512   -13758
7513    13866
7514    22257
7515    -1379
7516   -22923
7517   -13182
7518    13600
7519    22613
7520     -280
7521   -22766
7522   -15139
7523    14085
7524    21876
7525      846
7526   -21982
7527   -14976
7528    12008
7529    22772
7530     2720
7531   -21340
7532   -16300
7533    12345
7534    22660
7535     2633
7536   -20231
7537   -15291
7538     9283
7539    23818
7540     4229
7541   -19272
7542   -16496
7543     9430
7544    21794
7545     4230
7546   -19279
7547   -16562
7548     7889
7549    22541
7550     4714
7551   -19848
7552   -17408
7553     8198
7554    22734
7555     6447
7556   -19716
7557   -18272
7558     7334
7559    23582
7560     7560
7561   -19307
7562   -19667
7563     6563
7564    23792
7565     8371
7566   -18654
7567   -19513
7568     4053
7569    23352
7570     8740
7571   -16755
7572   -20828
7573     3644
7574    23434
7575     9959
7576   -17309
7577   -19617
7578     3113
7579    23331
7580     8821
7581   -15041
7582   -19344
7583     2483
7584    21821
7585    11277
7586   -15421
7587   -20153
7588     1370
7589    21190
7590    10878
7591   -13529
7592   -21032
7593      786
7594    20814
7595    13414
7596   -12351
7597   -20968
7598      -38
7599    22056
7600    13807
7601   -13684
7602   -21884
7603     -450
7604    20987
7605    13381
7606   -12232
7607   -22600
7608    -2305
7609    20032
7610    14782
7611   -11654
7612   -23189
7613    -2271
7614    20687
7615    16518
7616   -10037
7617   -22554
7618    -3929
7619    21204
7620    16431
7621    -9290
7622   -21873
7623    -3499
7624    18818
7625    17074
7626    -8767
7627   -21734
7628    -5314
7629    18886
7630    15535
7631    -7007
7632   -22285
7633    -4946
7634    18742
7635    17648
7636    -6965
7637   -22284
7638    -6610
7639    17312
7640    17493
7641    -5553
7642   -21777
7643    -7361
7644    16934
7645    19733
7646    -7020
7647   -21114
7648    -9094
7649    17314
7650    18586
7651    -5361
7652   -21910
7653    -9523
7654    16212
7655    20656
7656    -3527
7657   -22290
7658   -10843
7659    15734
7660    20352
7661    -2396
7662   -21264
7663    -9922
7664    13781
7665    20583
7666    -2085
7667   -20841
7668   -12295
7669    14020
7670    20280
7671     -189
7672   -21825
7673   -11415
7674    12009
7675    21700
7676      494
7677   -20897
7678   -12897
7679    11975
7680    19812
7681      477
7682   -19484
7683   -12018
7684    11088
7685    21039
7686     2131
7687   -20244
7688   -15700
7689    11387
7690    20607
7691     2727
7692   -20437
7693   -14061
7694     9884
7695    21892
7696     3617
7697   -17612
7698   -16600
7699     9824
7700    21269
7701     5124
7702   -18129
7703   -15345
7704     8020
7705    21865
7706     5546
7707   -19006
7708   -17535
7709     8510
7710    19836
7711     6218
7712   -16970
7713   -17226
7714     6260
7715    21650
7716     5987
7717   -16265
7718   -17459
7719     5484
7720    20414
7721     8050
7722   -17209
7723   -16492
7724     5261
7725    20777
7726     6684
7727   -15048
7728   -18729
7729     4375
7730    19606
7731     8079
7732   -14646
7733   -17916
7734     3472
7735    21751
7736     9669
7737   -13682
7738   -18989
7739     2559
7740    19955
7741    10819
7742   -14588
7743   -19516
7744     1162
7745    20471
7746    11173
7747   -12610
7748   -19484
7749     1558
7750    20802
7751    11635
7752   -13172
7753   -19906
7754    -1058
7755    20773
7756    12938
7757   -12445
7758   -21436
7759       86
7760    19054
7761    13327
7762   -12266
7763   -18804
7764    -1145
7765    19062
7766    14142
7767   -12103
7768   -20830
7769    -1807
7770    19086
7771    12801
7772   -11751
7773   -19830
7774    -3789
7775    18271
7776    13788
7777    -9098
7778   -20522
7779    -1927
7780    16399
7781    15607
7782    -7574
7783   -19640
7784    -3925
7785    18627
7786    15322
7787    -6370
7788   -21727
7789    -4481
7790    16656
7791    16523
7792    -7437
7793   -20646
7794    -5765
7795    17479
7796    16518
7797    -5845
7798   -20558
7799    -6756
7800    14999
7801    18693
7802    -5111
7803   -20641
7804    -9447
7805    16228
7806    17325
7807    -3306
7808   -20740
7809    -7302
7810    14795
7811    18887
7812    -4026
7813   -20335
7814    -9257
7815    13894
7816    16959
7817    -2711
7818   -20844
7819    -9531
7820    14080
7821    19010
7822    -2356
7823   -18877
7824   -10007
7825    13669
7826    19003
7827    -1369
7828   -20358
7829   -10350
7830    11655
7831    19397
7832    -1386
7833   -19025
7834   -12706
7835    11167
7836    19106
7837    -1155
7838   -18766
7839   -11447
7840    10172
7841    19700
7842      400
7843   -17122
7844   -15190
7845    11682
7846    19123
7847     2492
7848   -18289
7849   -13997
7850    10101
7851    20812
7852     3364
7853   -16594
7854   -15659
7855     9086
7856    18691
7857     4052
7858   -17628
7859   -14587
7860     7674
7861    20083
7862     3086
7863   -16356
7864   -16045
7865     6932
7866    19450
7867     5590
7868   -16902
7869   -14353
7870     6894
7871    19195
7872     6812
7873   -16668
7874   -16565
7875     6012
7876    19290
7877     6321
7878   -16265
7879   -16246
7880     5209
7881    20103
7882     7282
7883   -14390
7884   -18184
7885     3863
7886    18770
7887     8101
7888   -14748
7889   -17196
7890     2248
7891    20371
7892     9490
7893   -13468
7894   -17713
7895     2825
7896    19147
7897     8712
7898   -14934
7899   -17196
7900     1151
7901    20958
7902     9850
7903   -12073
7904   -18438
7905      517
7906    17332
7907    11334
7908   -12417
7909   -18321
7910      747
7911    18967
7912    10011
7913   -10621
7914   -19681
7915      106
7916    17933
7917    13195
7918   -12353
7919   -17814
7920    -1703
7921    16153
7922    11317
7923    -9506
7924   -19214
7925    -1948
7926    17907
7927    14012
7928   -11224
7929   -17742
7930    -3960
7931    17838
7932    12425
7933    -7885
7934   -19507
7935    -2327
7936    16934
7937    14582
7938    -8712
7939   -18684
7940    -4577
7941    16235
7942    14453
7943    -6451
7944   -20432
7945    -5016
7946    15849
7947    16756
7948    -7132
7949   -19056
7950    -6161
7951    15711
7952    15719
7953    -4833
7954   -19598
7955    -4816
7956    15264
7957    16631
7958    -6869
7959   -19365
7960    -7432
7961    15612
7962    14351
7963    -2284
7964   -19746
7965    -5700
7966    13715
7967    17846
7968    -3981
7969   -17089
7970    -8929
7971    14018
7972    15722
7973    -1809
7974   -18807
7975    -8335
7976    12083
7977    17482
7978    -3030
7979   -18186
7980   -10732
7981    12761
7982    17156
7983    -1144
7984   -19161
7985    -9961
7986    10739
7987    19386
7988       59
7989   -18017
7990   -12309
7991    11504
7992    17500
7993       64
7994   -18367
7995   -12348
7996     9065
7997    19225
7998      439
7999   -15719
8000   -12757
8001    10389
8002    17770
8003     4266
8004   -17206
8005   -11445
8006     8008
8007    18551
8008      693
8009   -15378
8010   -13255
8011     8929
8012    17163
8013     4120
8014   -17065
8015   -12760
8016     6931
8017    19679
8018     3648
8019   -15175
8020   -14629
8021     7442
8022    18420
8023     6079
8024   -15290
8025   -12845
8026     6356
8027    19205
8028     4257
8029   -13268
8030   -14838
8031     6807
8032    16873
8033     7090
8034   -15205
8035   -14816
8036     4501
8037    19676
8038     5794
8039   -12714
8040   -15709
8041     4320
8042    17712
8043     9171
8044   -14211
8045   -15383
8046     1360
8047    19662
8048     7600
8049   -12477
8050   -17645
8051     4389
8052    16797
8053     9125
8054   -13231
8055   -15136
8056      859
8057    18531
8058     7312
8059   -11850
8060   -18975
8061     3202
8062    16903
8063    10482
8064   -12851
8065   -15436
8066      121
8067    18257
8068     8306
8069   -10105
8070   -16938
8071     1561
8072    15147
8073    12800
8074   -12128
8075   -15933
8076    -1515
8077    17465
8078     9937
8079    -8452
8080   -17191
8081     -681
8082    14532
8083    13601
8084   -10230
8085   -16898
8086    -3461
8087    16814
8088    10424
8089    -7293
8090   -19199
8091    -2667
8092    13737
8093    15011
8094    -8064
8095   -16188
8096    -5992
8097    16825
8098    12673
8099    -5477
8100   -20241
8101    -3664
8102    12942
8103    15289
8104    -7937
8105   -15640
8106    -7448
8107    15222
8108    13071
8109    -3960
8110   -18770
8111    -3860
8112    12095
8113    15631
8114    -6973
8115   -15313
8116    -8820
8117    14940
8118    12627
8119    -3477
8120   -18975
8121    -6170
##END NTUPLES=NMR FID
##END=
