# Supplementary material for: An untargeted multi-technique metabolomics approach to studying intracellular metabolites of HepG2 cells exposed to 2,3,7,8-tetrachlorodibenzo-p-dioxin
Source: BMC Genomics. 2011 May 20;12:251. doi: 10.1186/1471-2164-12-251 (PMC3141663; doi:10.1186/1471-2164-12-251)
Supplement: Additional file 2 — Metadata and NMR raw data: ZIP file containing: -All NMR raw data (in JCAMP-DX format ".dx") -The metadata on NMR (polars & apolars), LC-MS and GC-MS data sets (as Tab delimited files ".txt"). [file 1471-2164-12-251-S2.ZIP › TE/Ainhoa/SAFETY COPY D Disk/TRABAJO/ARTICLES/ARTICLE Metabolomics TCDD_ACCEPTED/JCAMP_DX_NMR_data_and_all_metadata/NMR_apolar_Ctrol_p30.3C.dx]

##TITLE=
##JCAMPDX= 6.0         $$ Bruker NMR JCAMP-DX V2.0
##DATA TYPE= NMR FID
##DATA CLASS= NTUPLES
##ORIGIN= Bruker BioSpin GmbH
##OWNER= bruker
$$ 1.72 TOPSPIN		Version 2.1
$$ 2011-04-15 14:43:49.118 +0200  WUR\bruker@RIK1030
$$ Compression mode = fixed
##.OBSERVE FREQUENCY= 400.1319223
##.OBSERVE NUCLEUS= ^1H
##.DELAY= (6, 6)
##.ACQUISITION MODE= SIMULTANEOUS (DQD)
##.ACQUISITION SCHEME= undefined
##.AVERAGES= 128
##.DIGITISER RES= 18
##SPECTROMETER/DATA SYSTEM= avance400
##.PULSE SEQUENCE= zg
##.SOLVENT NAME= CDCl3
##.SHIFT REFERENCE= INTERNAL, CDCl3, 1, 11.01498
##AUDIT TRAIL= $$ (NUMBER, WHEN, WHO, WHERE, PROCESS, VERSION, WHAT)
$$ ##TITLE= Audit trail, TOPSPIN		Version 1.3
$$ ##JCAMPDX= 5.01
$$ ##ORIGIN= Bruker BioSpin GmbH
$$ ##OWNER= bruker
$$ $$ P:/NMR-data/data/Ainhoa_raw_data/nmr/AR170608.3C/1/audita.txt
$$ ##AUDIT TRAIL=  $$ (NUMBER, WHEN, WHO, WHERE, VERSION, WHAT)
(   1,<2008-06-17 11:54:24.401 +0200>,<WUR\bruker>,<RIK1030>,<TOPSPIN 1.3>,
      <created by zg, POWCHK disabled, PULCHK disabled
       configuration hash MD5:
       D1 93 94 B6 6B D6 3B BD 35 EA 0D 0D AE B0 63 FA
       data hash MD5: 16K
       EE 6E F7 F8 71 4F 82 51 DD FB 1F 3C 9D CC A0 91>)
(   2,<2011-04-15 14:43:46.493 +0200>,<WUR\bruker>,<RIK1030>,<proc1d>,<TOPSPIN 2.1>,
      <convdta from       1 "NMR_apolar_Ctrol_p30.3C" "Ainhoa_raw_data" "P:\NMR-data"
       data hash MD5: 16244
       BF 7A 01 0F 29 C0 CB 75 B4 5A FA A9 5E 3B 55 AB>)
$$ ##END=
$$ 
$$ $$ hash MD5
$$ $$ C1 A3 D4 8C 18 CC 11 F6 53 AE 1D 2A D2 43 76 94
##$RELAX= 
##$BRUKER FILE EXP=format.temp
$$ EDIT_PAR COMMAND FILE
$$ 
$$ DI_MODE         LONG
$$ ED_ENTRY        ACQU
$$ ORDER           FILE
$$ 
$$ 
$$ HEADER		"F2 - Acquisition Parameters"
$$ T_NAME		Date_
$$ 		TYPE	R64
$$ 		CLASS	ACQU
$$ 		SUBRANGE 0.0 50000000
$$ 		REL	"Date_=itodate(DATE)"
$$ 		INV_REL	"DATE=datetoi(Date_,DATE)"
$$ 		FORMAT	"%14.0f"
$$ 		TEXT	" "
$$ END
$$ T_NAME		Time
$$ 		TYPE	R32
$$ 		CLASS	ACQU
$$ 		SUBRANGE 0.0 1000000
$$ 		REL	"Time=itotime(DATE)"
$$ 		INV_REL	"DATE=timetoi(Time,DATE)"
$$ 		FORMAT	"%14.2f"
$$ 		TEXT	" "
$$ END
$$ NAME		INSTRUM
$$ 		TEXT	" "
$$ END
$$ NAME		PROBHD
$$ 		FORMAT	"%14.14s"
$$ 		TEXT	" "
$$ END
$$ NAME		PULPROG
$$ 		TEXT	" "
$$ END
$$ NAME		TD
$$ 		TEXT	" "
$$ END
$$ NAME		SOLVENT
$$ 		TEXT	" "
$$ END
$$ NAME		NS
$$ 		TEXT	" "
$$ END
$$ NAME		DS
$$ 		TEXT	" "
$$ END
$$ T_NAME		SWH
$$ 		TYPE	R32
$$ 		CLASS	ACQU
$$ 		SUBRANGE 0.0 1e8
$$ 		REL	"SWH=SW*SFO1"
$$ 		INV_REL "SW=SWH/SFO1"
$$ 		UNIT	"Hz"
$$ 		FORMAT	"%14.3f Hz"
$$ 		TEXT	" "
$$ END
$$ T_NAME          FIDRES
$$                 TYPE    R32
$$                 CLASS   ACQU
$$                 SUBRANGE 0.0 100000
$$                 REL     "FIDRES=SW*SFO1/TD"
$$                 INV_REL "TD = nextpow(SW*SFO1/FIDRES)"
$$ 		UNIT	"Hz"
$$ 		FORMAT	"%14.6f Hz"
$$ 		TEXT	" "
$$ END
$$ T_NAME          AQ
$$ 		TYPE	R32
$$ 		CLASS	ACQU
$$ 		SUBRANGE 0.0 1000
$$ 		REL	"AQ=aqcalc(SW,SFO1,TD,DIGTYP)"
$$ 		INV_REL	"TD=tdcalc(SW,SFO1,1.0e6*AQ,DIGTYP)"
$$ 		UNIT	"sec"
$$ 		FORMAT	"%14.7f sec"
$$ 		TEXT	" "
$$ END
$$ NAME		RG
$$ 		TEXT	" "
$$ END
$$ T_NAME          DW
$$ 		TYPE	R32
$$ 		CLASS	ACQU
$$ 		SUBRANGE 0.0 1000000
$$ 		REL	"DW=1/(2*SW*SFO1)"
$$ 		INV_REL	"SW=1000000/(2*(0.005+DW)*SFO1)"
$$ 		UNIT	"usec"
$$ 		FORMAT	"%14.3lf usec"
$$ 		TEXT	" "
$$ END
$$ NAME		DE
$$ 		FORMAT	"%14.2f usec"
$$ 		TEXT	" "
$$ END
$$ NAME		TE
$$ 		FORMAT	"%14.1f K"
$$ 		TEXT	" "
$$ END
$$ T_NAME		D1
$$ 		TYPE	R32
$$ 		CLASS	ACQU
$$ 		SUBRANGE 0.0 1e38
$$ 		REL	"D1=D[1]"
$$ 		INV_REL	"D[1]=D1"
$$ 		UNIT	"sec"
$$ 		FORMAT	"%14.8f sec"
$$ 		TEXT	" "
$$ END
$$ NAME		TD0
$$ 		TEXT	" "
$$ END
$$ HEADER		"======== CHANNEL f1 ========"
$$ NAME		NUC1
$$ 		NONEDIT
$$ 		TEXT	" "
$$ END
$$ T_NAME		P1
$$ 		TYPE	R32
$$ 		CLASS	ACQU
$$ 		SUBRANGE 0.0 1.0e10
$$ 		REL	"P1=P[1]"
$$ 		INV_REL	"P[1]=P1"
$$ 		UNIT	"usec"
$$ 		FORMAT	"%14.2f usec"
$$ 		TEXT	" "
$$ END
$$ T_NAME		PL1
$$ 		TYPE	R32
$$ 		CLASS	ACQU
$$ 		SUBRANGE -6.0 1e38
$$ 		REL	"PL1=PL[1]"
$$ 		INV_REL	"PL[1]=PL1"
$$ 		UNIT	"dB"
$$ 		FORMAT	"%14.2f dB"
$$ 		TEXT	" "
$$ END
$$ NAME		SFO1
$$ 		FORMAT	"%14.7f MHz"
$$ 		TEXT	" "
$$ END
##$RELAX= 
##$BRUKER FILE EXP=scon
$$ ##TITLE= Parameter file, TOPSPIN		Version 1.3
$$ ##JCAMPDX= 5.0
$$ ##DATATYPE= Parameter Values
$$ ##ORIGIN= Bruker BioSpin GmbH
$$ ##OWNER= bruker
$$ $$ 2008-06-17 11:46:09.199 +0200  WUR\bruker@RIK1030
$$ $$ P:/NMR-data/data/Ainhoa_raw_data/nmr/AR170608.3C/1/scon
$$ ##$BLKPA= (0..15)
3 3 3 3 3 3 3 3 3 3 3 3 3 3 3 3 
$$ ##$BLKTR= (0..15)
3 3 3 3 3 3 3 3 3 3 3 3 3 3 3 3 
$$ ##$DE1= 2
$$ ##$DE2= 2
$$ ##$DEADC= 4
$$ ##$DEPA= 2
$$ ##$DERX= 3
$$ ##$PHASP4= (0..15)
0.5 0.5 0.5 0.5 0.5 0.5 0.5 0.5 0.5 0.5 0.5 0.5 0.5 0.5 0.5 0.5 
$$ ##$PHASPR= (0..15)
3 3 3 3 3 3 3 3 3 3 3 3 3 3 3 3 
$$ ##$SHAPPR= (0..15)
1.6 1.6 1.6 1.6 1.6 1.6 1.6 1.6 1.6 1.6 1.6 1.6 1.6 1.6 1.6 1.6 
$$ ##END=
##$RELAX= 
##$BRUKER FILE EXP=pulseprogram
$$ # 1 "C:/Bruker/TOPSPIN/exp/stan/nmr/lists/pp/zg"
$$ ;zg
$$ ;avance-version (06/11/09)
$$ ;1D sequence
$$ ;
$$ ;$CLASS=HighRes
$$ ;$DIM=1D
$$ ;$TYPE=
$$ ;$SUBTYPE=
$$ ;$COMMENT=
$$ 
$$ 
$$ # 1 "C:/Bruker/TOPSPIN/exp/stan/nmr/lists/pp/Avance.incl" 1
$$ ;Avance2.incl
$$ ;   for 1
$$ ;
$$ ;avance-version (07/01/22)
$$ ;
$$ ;$CLASS=HighRes Incl
$$ ;$COMMENT=
$$ 
$$ 
$$ 
$$ 
$$ 
$$ 
$$ 
$$ 
$$ 
$$ 
$$ 
$$ 
$$ 
$$ 
$$ 
$$ 
$$ 
$$ 
$$ 
$$ 
$$ 
$$ 
$$ 
$$ 
$$ 
$$ 
$$ 
$$ 
$$ 
$$ 
$$ 
$$ 
$$ 
$$ 
$$ 
$$ 
$$ 
$$ 
$$ 
$$ 
$$ 
$$ 
$$ 
$$ 
$$ 
$$ 
$$ 
$$ 
$$ 
$$ 
$$ 
$$ 
$$ 
$$ 
$$ 
$$ 
$$ 
$$ 
$$ 
$$ 
$$ 
$$ 
$$ 
$$ 
$$ 
$$ 
$$ 
$$ 
$$ 
$$ 
$$ 
$$ 
$$ 
$$ 
$$ 
$$ 
$$ 
$$ 
$$ 
$$ 
$$ 
$$ 
$$ 
$$ 
$$ 
$$ 
$$ 
$$ 
$$ 
$$ 
$$ 
$$ 
$$ 
$$ 
$$ 
$$ 
$$ 
$$ 
$$ 
$$ 
$$ 
$$ 
$$ 
$$ 
$$ 
$$ 
$$ 
$$ 
$$ 
$$ 
$$ 
$$ 
$$ 
$$ 
$$ 
$$ 
$$ 
$$ 
$$ 
$$ 
$$ 
$$ 
$$ 
$$ 
$$ 
$$ 
$$ 
$$ 
$$ 
$$ 
$$ 
$$ 
$$ 
$$ ;$Id: Avance2.incl,v 1.10.6.7 2007/01/22 13:54:46 ber Exp $
$$ # 12 "C:/Bruker/TOPSPIN/exp/stan/nmr/lists/pp/zg" 2
$$ 
$$ 
$$ 
$$ "acqt0=-p1*2/3.1416"
$$ 
$$ 
$$ # 1 "mc_line 18 file C:/Bruker/TOPSPIN/exp/stan/nmr/lists/pp/zg expanding definition part of mc command before ze"
$$ define delay MCWRK
$$ define delay MCREST
$$ "MCWRK = 0.500000*30m"
$$ "MCREST = 30m - 30m"
$$ # 18 "C:/Bruker/TOPSPIN/exp/stan/nmr/lists/pp/zg"
$$ 1 ze
$$ # 1 "mc_line 18 file C:/Bruker/TOPSPIN/exp/stan/nmr/lists/pp/zg expanding definition of mc command after ze"
$$ # 19 "C:/Bruker/TOPSPIN/exp/stan/nmr/lists/pp/zg"
$$ # 1 "mc_line 19 file C:/Bruker/TOPSPIN/exp/stan/nmr/lists/pp/zg expanding start label for mc command"
$$ 2 MCWRK  * 2
$$ LBLF0, MCREST
$$ # 20 "C:/Bruker/TOPSPIN/exp/stan/nmr/lists/pp/zg"
$$   d1
$$   p1 ph1
$$   go=2 ph31
$$ # 1 "mc_line 23 file C:/Bruker/TOPSPIN/exp/stan/nmr/lists/pp/zg expanding mc command in line"
$$   MCWRK wr #0
$$   MCWRK zd 
$$   lo to LBLF0 times td0
$$ 
$$ # 24 "C:/Bruker/TOPSPIN/exp/stan/nmr/lists/pp/zg"
$$ exit
$$ 
$$ 
$$ ph1=0 2 2 0 1 3 3 1
$$ ph31=0 2 2 0 1 3 3 1
$$ 
$$ 
$$ ;pl1 : f1 channel - power level for pulse (default)
$$ ;p1 : f1 channel -  high power pulse
$$ ;d1 : relaxation delay; 1-5 * T1
$$ ;NS: 1 * n, total number of scans: NS * TD0
$$ 
$$ 
$$ 
$$ ;$Id: zg,v 1.7.10.2 2006/11/10 11:04:15 ber Exp $
##$RELAX= 
##$BRUKER FILE EXP=uxnmr.par
$$ ##TITLE= Parameter file, TOPSPIN		Version 1.3
$$ ##JCAMPDX= 5.0
$$ ##DATATYPE= Parameter Values
$$ ##ORIGIN= Bruker BioSpin GmbH
$$ ##OWNER= Administrator
$$ $$ 2008-03-03 09:42:28.895 +0100  WUR\bruker@RIK1030
$$ $$ C:/Bruker/TOPSPIN/conf/instr/avance400/uxnmr.par
$$ ##$ACB= 0
$$ ##$ACBTAT= (0..15)
0 88 72 0 0 0 0 0 0 0 0 0 0 0 0 0 
$$ ##$ACBTBA= (0..15)
0 0 0 0 0 0 0 0 0 0 0 0 0 0 0 0 
$$ ##$ACBTCTL= (0..15)
0 0 0 0 0 0 0 0 0 0 0 0 0 0 0 0 
$$ ##$ACBTDI= (0..15)
0 102 102 0 0 0 0 0 0 0 0 0 0 0 0 0 
$$ ##$ACBTDM= (0..15)
0 10 10 0 0 0 0 0 0 0 0 0 0 0 0 0 
$$ ##$ACBTFHI= (0..15)
0 400 400 0 0 0 0 0 0 0 0 0 0 0 0 0 
$$ ##$ACBTFL= (0..15)
0 73 74 0 0 0 0 0 0 0 0 0 0 0 0 0 
$$ ##$ACBTFLO= (0..15)
0 14 14 0 0 0 0 0 0 0 0 0 0 0 0 0 
$$ ##$ACBTOUT= (0..15)
0 1 2 0 0 0 0 0 0 0 0 0 0 0 0 0 
$$ ##$ACBTPO= (0..15)
0 150000 60000 0 0 0 0 0 0 0 0 0 0 0 0 0 
$$ ##$ACBTPW= (0..15)
0 10 10 0 0 0 0 0 0 0 0 0 0 0 0 0 
$$ ##$ACBTSB= (0..15)
0 0 0 0 0 0 0 0 0 0 0 0 0 0 0 0 
$$ ##$ACBTY= <no>
$$ ##$AQSBDHW= (0..31)
255 255 1 4 4 255 255 255 0 0 255 255 255 255 255 255 255 255 255 0 255 
255 255 255 255 255 255 255 255 255 255 255 
$$ ##$AQSBDID= (0..31)
255 255 88 83 83 255 255 255 65 67 255 255 255 255 255 255 255 255 255 
66 255 255 255 255 255 255 255 255 255 255 255 255 
$$ ##$AQSBDNO= (0..31)
255 255 1 1 2 255 255 255 1 1 255 255 255 255 255 255 255 255 255 1 255 
255 255 255 255 255 255 255 255 255 255 255 
$$ ##$AQSBDTY= (0..31)
255 255 3 16 16 255 255 255 5 9 255 255 255 255 255 255 255 255 255 7 
255 255 255 255 255 255 255 255 255 255 255 255 
$$ ##$AQSBUAD= (0..31)
255 255 52 36 37 255 255 255 54 26 255 255 255 255 255 255 255 255 255 
32 255 255 255 255 255 255 255 255 255 255 255 255 
$$ ##$AQSECL= (0..31)
255 255 2 3 3 255 255 255 5 2 255 255 255 255 255 255 255 255 255 255 
255 255 255 255 255 255 255 255 255 255 255 255 
$$ ##$AQSECLS= (0..31)
255 255 3 2 2 255 255 255 0 0 255 255 255 255 255 255 255 255 255 255 
255 255 255 255 255 255 255 255 255 255 255 255 
$$ ##$ATT19F= (0..1)
0 0 
$$ ##$ATT1H= (0..1)
0 0 
$$ ##$ATT3H= (0..1)
0 0 
$$ ##$ATTX= (0..1)
0 0 
$$ ##$ATTY= (0..1)
0 0 
$$ ##$ATTZ= (0..1)
0 0 
$$ ##$BACSAIR= no
$$ ##$BACSCAP= 60
$$ ##$BACSDEL= 10
$$ ##$BACSFCM= no
$$ ##$BACSOPT= <>
$$ ##$BACSTY= <tty08>
$$ ##$BARPTY= <no>
$$ ##$BFREQ= 400.13
$$ ##$BIRDS= yes
$$ ##$BMPC= 0
$$ ##$BMPCTY= <no>
$$ ##$BPSUTY= <no>
$$ ##$BSMS= 1
$$ ##$BSMSTY= <tty02>
$$ ##$CFASMOD= (0..7)
1 1 1 1 1 1 1 1 
$$ ##$CFASMUL= (0..7)
1 1 1 1 1 1 1 1 
$$ ##$CNFTXDR= (0..7)
6 6 0 0 0 0 0 0 
$$ ##$COMDIG2= 0
$$ ##$CPDBTY= <no>
$$ ##$CRCOTY= <no>
$$ ##$DATSTAT= no
$$ ##$DIGI140= (0..7)
0 0 0 0 0 0 0 0 
$$ ##$DIGIB12= (0..7)
0 0 0 0 0 0 0 0 
$$ ##$DIGIB16= (0..7)
0 0 0 0 0 0 0 0 
$$ ##$DIGIFA= (0..7)
0 0 0 0 0 0 0 0 
$$ ##$DIGIHA= (0..7)
0 0 0 0 0 0 0 0 
$$ ##$DIGIHAF= (0..7)
0 0 0 0 0 0 0 0 
$$ ##$DIGIHRD= (0..7)
0 0 0 0 0 0 0 0 
$$ ##$DIGIIA= (0..7)
0 0 0 0 0 0 0 0 
$$ ##$DIGIO16= (0..7)
0 0 0 0 0 0 0 0 
$$ ##$DIGISA= (0..7)
1 0 0 0 0 0 0 0 
$$ ##$DIGISAF= (0..7)
0 0 0 0 0 0 0 0 
$$ ##$DIGISL= (0..7)
0 0 0 0 0 0 0 0 
$$ ##$DIGITYI= (0..7)
0 0 0 0 0 0 0 0 
$$ ##$DIGITYP= (0..7)
0 0 0 0 0 0 0 0 
$$ ##$DIGITZ= 0
$$ ##$DRU= no
$$ ##$FCUMEM= (0..7)
2093056 2093056 0 0 0 0 0 0 
$$ ##$FCUPAL= (0..7)
260 260 0 0 0 0 0 0 
$$ ##$FQMIX= 0
$$ ##$FUNCMOD= <>
$$ ##$GCUTYPE= 2
$$ ##$GTUTY= <no>
$$ ##$HFAC= 3
$$ ##$HPCU= 0
$$ ##$HPCUTY= <no>
$$ ##$HPTXLP= (0..3)
-1 -1 -1 -1 
$$ ##$HPTXPI= (0..3)
0 0 0 0 
$$ ##$HPTXPO= (0..3)
0 0 0 0 
$$ ##$HPTXTY= (0..3)
0 0 0 0 
$$ ##$IF451= 0
$$ ##$IFREQ= 1
$$ ##$INTFPR= 0
$$ ##$IPSO= no
$$ ##$LOCKTY= <tty03>
$$ ##$LOCSWID= 0
$$ ##$M2FAC= 0
$$ ##$MASTY= <no>
$$ ##$MEMPRM= 0
$$ ##$MHFAC= 0
$$ ##$MXFAC= 0
$$ ##$NAMPD1= <2H>
$$ ##$NAMPD10= <>
$$ ##$NAMPD11= <>
$$ ##$NAMPD12= <>
$$ ##$NAMPD13= <>
$$ ##$NAMPD14= <>
$$ ##$NAMPD15= <>
$$ ##$NAMPD16= <>
$$ ##$NAMPD2= <X-BB19F_2HS>
$$ ##$NAMPD3= <1H>
$$ ##$NAMPD4= <>
$$ ##$NAMPD5= <>
$$ ##$NAMPD6= <>
$$ ##$NAMPD7= <>
$$ ##$NAMPD8= <>
$$ ##$NAMPD9= <>
$$ ##$NFCU= 2
$$ ##$NMRCH= 0
$$ ##$NMRMEM= 0
$$ ##$NRCU= 1
$$ ##$NROUT= 1
$$ ##$PAMPF1= (0..15)
75 99 67 27 0 0 0 12 117 46 8 118 1 0 0 0 
$$ ##$PAMPF2= (0..15)
0 0 0 0 0 0 0 0 0 0 0 0 0 0 0 0 
$$ ##$PAMPF3= (0..15)
0 0 0 0 0 0 0 0 0 0 0 0 0 0 0 0 
$$ ##$PAMPF4= (0..15)
0 0 0 0 0 0 0 0 0 0 0 0 0 0 0 0 
$$ ##$PAMPF5= (0..15)
0 0 0 0 0 0 0 0 0 0 0 0 0 0 0 0 
$$ ##$PAMPF6= (0..15)
0 0 0 0 0 0 0 0 0 0 0 0 0 0 0 0 
$$ ##$PAMPF7= (0..15)
0 0 0 0 0 0 0 0 0 0 0 0 0 0 0 0 
$$ ##$PAMPF8= (0..15)
0 0 0 0 0 0 0 0 0 0 0 0 0 0 0 0 
$$ ##$PH4= 0
$$ ##$PHF4TY= <no>
$$ ##$POWCHK= no
$$ ##$PRAMD1= (0..7)
0 1048576 0 0 0 1048576 0 0 
$$ ##$PRAMD10= (0..7)
0 0 0 0 0 0 0 0 
$$ ##$PRAMD11= (0..7)
0 0 0 0 0 0 0 0 
$$ ##$PRAMD12= (0..7)
0 0 0 0 0 0 0 0 
$$ ##$PRAMD13= (0..7)
0 0 0 0 0 0 0 0 
$$ ##$PRAMD14= (0..7)
0 0 0 0 0 0 0 0 
$$ ##$PRAMD15= (0..7)
0 0 0 0 0 0 0 0 
$$ ##$PRAMD16= (0..7)
0 0 0 0 0 0 0 0 
$$ ##$PRAMD17= (0..7)
0 0 0 0 0 0 0 0 
$$ ##$PRAMD18= (0..7)
0 0 0 0 0 0 0 0 
$$ ##$PRAMD19= (0..7)
0 0 0 0 0 0 0 0 
$$ ##$PRAMD2= (0..7)
2147483644 2146435071 2147483647 134217727 2147483644 2146435071 2147483647 
134217727 
$$ ##$PRAMD20= (0..7)
0 0 0 0 0 0 0 0 
$$ ##$PRAMD21= (0..7)
0 0 0 0 0 0 0 0 
$$ ##$PRAMD3= (0..7)
2 0 0 0 2 0 0 0 
$$ ##$PRAMD4= (0..7)
2147483644 2146435071 2147483647 134217727 2147483644 2146435071 2147483647 
134217727 
$$ ##$PRAMD5= (0..7)
0 0 0 0 0 0 0 0 
$$ ##$PRAMD6= (0..7)
0 0 0 0 0 0 0 0 
$$ ##$PRAMD7= (0..7)
0 0 0 0 0 0 0 0 
$$ ##$PRAMD8= (0..7)
0 0 0 0 0 0 0 0 
$$ ##$PRAMD9= (0..7)
0 0 0 0 0 0 0 0 
$$ ##$PRAMLED= (0..1)
15 15 
$$ ##$PRAMP1= <tty01>
$$ ##$PRAMP2= <no>
$$ ##$PRAMP3= <no>
$$ ##$PRAMP4= <no>
$$ ##$PRAMP5= <no>
$$ ##$PRAMP6= <no>
$$ ##$PRAMP7= <no>
$$ ##$PRAMP8= <no>
$$ ##$PRAMPTP= 0
$$ ##$PREPTY= <no>
$$ ##$PRESHLD= 0
$$ ##$PTS160= -1
$$ ##$PTSA2X= (0..7)
0 0 0 0 0 0 0 0 
$$ ##$PTSF2X= (0..7)
0 0 0 0 0 0 0 0 
$$ ##$PTSFMX= (0..7)
429.9 429.9 0 0 0 0 0 0 
$$ ##$PULCHK= no
$$ ##$RCUCDS= (0..7)
8388608 0 0 0 0 0 0 0 
$$ ##$RCUCFS= (0..7)
4096 0 0 0 0 0 0 0 
$$ ##$RCUCSS= (0..7)
1048576 0 0 0 0 0 0 0 
$$ ##$RCUI2C1= (0..7)
78 0 0 0 0 0 0 0 
$$ ##$RCUI2C2= (0..7)
0 0 0 0 0 0 0 0 
$$ ##$RCUI2C3= (0..7)
0 0 0 0 0 0 0 0 
$$ ##$RCUI2C4= (0..7)
0 0 0 0 0 0 0 0 
$$ ##$RCUI2C5= (0..7)
0 0 0 0 0 0 0 0 
$$ ##$RCUI2C6= (0..7)
0 0 0 0 0 0 0 0 
$$ ##$RCUI2C7= (0..7)
0 0 0 0 0 0 0 0 
$$ ##$RCUI2C8= (0..7)
0 0 0 0 0 0 0 0 
$$ ##$RDCU= 0
$$ ##$RGTYPE= (0..7)
5 0 0 0 0 0 0 0 
$$ ##$RG_max= (0..7)
46341 0 0 0 0 0 0 0 
$$ ##$RG_min= (0..7)
1 0 0 0 0 0 0 0 
$$ ##$RG_tab1= (0..255)
1 1.1 1.3 1.4 1.6 1.8 2 2.2 2.5 2.8 3.2 3.6 4 4.5 5 5.7 6.3 7.1 8 9 10.1 
11.3 12.7 14.3 16 18 20.2 22.6 25.4 28.5 32 35.9 40.3 45.3 50.8 57 64 
71.8 80.6 90.5 101.6 114 128 143.7 161.3 181 203.2 228.1 256 287.4 322.5 
362 406.4 456.1 512 574.7 645.1 724.1 812.7 912.3 1024 1149.4 1290.2 1448.2 
1625.5 1824.6 2048 2298.8 2580.3 2896.3 3251 3649.1 4096 4597.6 5160.6 
5792.6 6502 7298.2 8192 9195.2 10321.3 11585.2 13004 14596.5 16384 18390.4 
20642.5 23170.5 26008 29193 32768 36780.8 41285.1 46341 -1 -1 -1 -1 -1 
-1 -1 -1 -1 -1 -1 -1 -1 -1 -1 -1 -1 -1 -1 -1 -1 -1 -1 -1 -1 -1 -1 -1 -1 
-1 -1 -1 -1 -1 -1 -1 -1 -1 -1 -1 -1 -1 -1 -1 -1 -1 -1 -1 -1 -1 -1 -1 -1 
-1 -1 -1 -1 -1 -1 -1 -1 -1 -1 -1 -1 -1 -1 -1 -1 -1 -1 -1 -1 -1 -1 -1 -1 
-1 -1 -1 -1 -1 -1 -1 -1 -1 -1 -1 -1 -1 -1 -1 -1 -1 -1 -1 -1 -1 -1 -1 -1 
-1 -1 -1 -1 -1 -1 -1 -1 -1 -1 -1 -1 -1 -1 -1 -1 -1 -1 -1 -1 -1 -1 -1 -1 
-1 -1 -1 -1 -1 -1 -1 -1 -1 -1 -1 -1 -1 -1 -1 -1 -1 -1 -1 -1 -1 -1 -1 -1 
-1 -1 -1 -1 -1 -1 -1 -1 -1 -1 -1 -1 -1 
$$ ##$RG_tab2= (0..255)
-1 -1 -1 -1 -1 -1 -1 -1 -1 -1 -1 -1 -1 -1 -1 -1 -1 -1 -1 -1 -1 -1 -1 -1 
-1 -1 -1 -1 -1 -1 -1 -1 -1 -1 -1 -1 -1 -1 -1 -1 -1 -1 -1 -1 -1 -1 -1 -1 
-1 -1 -1 -1 -1 -1 -1 -1 -1 -1 -1 -1 -1 -1 -1 -1 -1 -1 -1 -1 -1 -1 -1 -1 
-1 -1 -1 -1 -1 -1 -1 -1 -1 -1 -1 -1 -1 -1 -1 -1 -1 -1 -1 -1 -1 -1 -1 -1 
-1 -1 -1 -1 -1 -1 -1 -1 -1 -1 -1 -1 -1 -1 -1 -1 -1 -1 -1 -1 -1 -1 -1 -1 
-1 -1 -1 -1 -1 -1 -1 -1 -1 -1 -1 -1 -1 -1 -1 -1 -1 -1 -1 -1 -1 -1 -1 -1 
-1 -1 -1 -1 -1 -1 -1 -1 -1 -1 -1 -1 -1 -1 -1 -1 -1 -1 -1 -1 -1 -1 -1 -1 
-1 -1 -1 -1 -1 -1 -1 -1 -1 -1 -1 -1 -1 -1 -1 -1 -1 -1 -1 -1 -1 -1 -1 -1 
-1 -1 -1 -1 -1 -1 -1 -1 -1 -1 -1 -1 -1 -1 -1 -1 -1 -1 -1 -1 -1 -1 -1 -1 
-1 -1 -1 -1 -1 -1 -1 -1 -1 -1 -1 -1 -1 -1 -1 -1 -1 -1 -1 -1 -1 -1 -1 -1 
-1 -1 -1 -1 -1 -1 -1 -1 -1 -1 -1 -1 -1 -1 -1 -1 
$$ ##$RG_tab3= (0..255)
-1 -1 -1 -1 -1 -1 -1 -1 -1 -1 -1 -1 -1 -1 -1 -1 -1 -1 -1 -1 -1 -1 -1 -1 
-1 -1 -1 -1 -1 -1 -1 -1 -1 -1 -1 -1 -1 -1 -1 -1 -1 -1 -1 -1 -1 -1 -1 -1 
-1 -1 -1 -1 -1 -1 -1 -1 -1 -1 -1 -1 -1 -1 -1 -1 -1 -1 -1 -1 -1 -1 -1 -1 
-1 -1 -1 -1 -1 -1 -1 -1 -1 -1 -1 -1 -1 -1 -1 -1 -1 -1 -1 -1 -1 -1 -1 -1 
-1 -1 -1 -1 -1 -1 -1 -1 -1 -1 -1 -1 -1 -1 -1 -1 -1 -1 -1 -1 -1 -1 -1 -1 
-1 -1 -1 -1 -1 -1 -1 -1 -1 -1 -1 -1 -1 -1 -1 -1 -1 -1 -1 -1 -1 -1 -1 -1 
-1 -1 -1 -1 -1 -1 -1 -1 -1 -1 -1 -1 -1 -1 -1 -1 -1 -1 -1 -1 -1 -1 -1 -1 
-1 -1 -1 -1 -1 -1 -1 -1 -1 -1 -1 -1 -1 -1 -1 -1 -1 -1 -1 -1 -1 -1 -1 -1 
-1 -1 -1 -1 -1 -1 -1 -1 -1 -1 -1 -1 -1 -1 -1 -1 -1 -1 -1 -1 -1 -1 -1 -1 
-1 -1 -1 -1 -1 -1 -1 -1 -1 -1 -1 -1 -1 -1 -1 -1 -1 -1 -1 -1 -1 -1 -1 -1 
-1 -1 -1 -1 -1 -1 -1 -1 -1 -1 -1 -1 -1 -1 -1 -1 
$$ ##$RG_tab4= (0..255)
-1 -1 -1 -1 -1 -1 -1 -1 -1 -1 -1 -1 -1 -1 -1 -1 -1 -1 -1 -1 -1 -1 -1 -1 
-1 -1 -1 -1 -1 -1 -1 -1 -1 -1 -1 -1 -1 -1 -1 -1 -1 -1 -1 -1 -1 -1 -1 -1 
-1 -1 -1 -1 -1 -1 -1 -1 -1 -1 -1 -1 -1 -1 -1 -1 -1 -1 -1 -1 -1 -1 -1 -1 
-1 -1 -1 -1 -1 -1 -1 -1 -1 -1 -1 -1 -1 -1 -1 -1 -1 -1 -1 -1 -1 -1 -1 -1 
-1 -1 -1 -1 -1 -1 -1 -1 -1 -1 -1 -1 -1 -1 -1 -1 -1 -1 -1 -1 -1 -1 -1 -1 
-1 -1 -1 -1 -1 -1 -1 -1 -1 -1 -1 -1 -1 -1 -1 -1 -1 -1 -1 -1 -1 -1 -1 -1 
-1 -1 -1 -1 -1 -1 -1 -1 -1 -1 -1 -1 -1 -1 -1 -1 -1 -1 -1 -1 -1 -1 -1 -1 
-1 -1 -1 -1 -1 -1 -1 -1 -1 -1 -1 -1 -1 -1 -1 -1 -1 -1 -1 -1 -1 -1 -1 -1 
-1 -1 -1 -1 -1 -1 -1 -1 -1 -1 -1 -1 -1 -1 -1 -1 -1 -1 -1 -1 -1 -1 -1 -1 
-1 -1 -1 -1 -1 -1 -1 -1 -1 -1 -1 -1 -1 -1 -1 -1 -1 -1 -1 -1 -1 -1 -1 -1 
-1 -1 -1 -1 -1 -1 -1 -1 -1 -1 -1 -1 -1 -1 -1 -1 
$$ ##$RG_tab5= (0..255)
-1 -1 -1 -1 -1 -1 -1 -1 -1 -1 -1 -1 -1 -1 -1 -1 -1 -1 -1 -1 -1 -1 -1 -1 
-1 -1 -1 -1 -1 -1 -1 -1 -1 -1 -1 -1 -1 -1 -1 -1 -1 -1 -1 -1 -1 -1 -1 -1 
-1 -1 -1 -1 -1 -1 -1 -1 -1 -1 -1 -1 -1 -1 -1 -1 -1 -1 -1 -1 -1 -1 -1 -1 
-1 -1 -1 -1 -1 -1 -1 -1 -1 -1 -1 -1 -1 -1 -1 -1 -1 -1 -1 -1 -1 -1 -1 -1 
-1 -1 -1 -1 -1 -1 -1 -1 -1 -1 -1 -1 -1 -1 -1 -1 -1 -1 -1 -1 -1 -1 -1 -1 
-1 -1 -1 -1 -1 -1 -1 -1 -1 -1 -1 -1 -1 -1 -1 -1 -1 -1 -1 -1 -1 -1 -1 -1 
-1 -1 -1 -1 -1 -1 -1 -1 -1 -1 -1 -1 -1 -1 -1 -1 -1 -1 -1 -1 -1 -1 -1 -1 
-1 -1 -1 -1 -1 -1 -1 -1 -1 -1 -1 -1 -1 -1 -1 -1 -1 -1 -1 -1 -1 -1 -1 -1 
-1 -1 -1 -1 -1 -1 -1 -1 -1 -1 -1 -1 -1 -1 -1 -1 -1 -1 -1 -1 -1 -1 -1 -1 
-1 -1 -1 -1 -1 -1 -1 -1 -1 -1 -1 -1 -1 -1 -1 -1 -1 -1 -1 -1 -1 -1 -1 -1 
-1 -1 -1 -1 -1 -1 -1 -1 -1 -1 -1 -1 -1 -1 -1 -1 
$$ ##$RG_tab6= (0..255)
-1 -1 -1 -1 -1 -1 -1 -1 -1 -1 -1 -1 -1 -1 -1 -1 -1 -1 -1 -1 -1 -1 -1 -1 
-1 -1 -1 -1 -1 -1 -1 -1 -1 -1 -1 -1 -1 -1 -1 -1 -1 -1 -1 -1 -1 -1 -1 -1 
-1 -1 -1 -1 -1 -1 -1 -1 -1 -1 -1 -1 -1 -1 -1 -1 -1 -1 -1 -1 -1 -1 -1 -1 
-1 -1 -1 -1 -1 -1 -1 -1 -1 -1 -1 -1 -1 -1 -1 -1 -1 -1 -1 -1 -1 -1 -1 -1 
-1 -1 -1 -1 -1 -1 -1 -1 -1 -1 -1 -1 -1 -1 -1 -1 -1 -1 -1 -1 -1 -1 -1 -1 
-1 -1 -1 -1 -1 -1 -1 -1 -1 -1 -1 -1 -1 -1 -1 -1 -1 -1 -1 -1 -1 -1 -1 -1 
-1 -1 -1 -1 -1 -1 -1 -1 -1 -1 -1 -1 -1 -1 -1 -1 -1 -1 -1 -1 -1 -1 -1 -1 
-1 -1 -1 -1 -1 -1 -1 -1 -1 -1 -1 -1 -1 -1 -1 -1 -1 -1 -1 -1 -1 -1 -1 -1 
-1 -1 -1 -1 -1 -1 -1 -1 -1 -1 -1 -1 -1 -1 -1 -1 -1 -1 -1 -1 -1 -1 -1 -1 
-1 -1 -1 -1 -1 -1 -1 -1 -1 -1 -1 -1 -1 -1 -1 -1 -1 -1 -1 -1 -1 -1 -1 -1 
-1 -1 -1 -1 -1 -1 -1 -1 -1 -1 -1 -1 -1 -1 -1 -1 
$$ ##$RG_tab7= (0..255)
-1 -1 -1 -1 -1 -1 -1 -1 -1 -1 -1 -1 -1 -1 -1 -1 -1 -1 -1 -1 -1 -1 -1 -1 
-1 -1 -1 -1 -1 -1 -1 -1 -1 -1 -1 -1 -1 -1 -1 -1 -1 -1 -1 -1 -1 -1 -1 -1 
-1 -1 -1 -1 -1 -1 -1 -1 -1 -1 -1 -1 -1 -1 -1 -1 -1 -1 -1 -1 -1 -1 -1 -1 
-1 -1 -1 -1 -1 -1 -1 -1 -1 -1 -1 -1 -1 -1 -1 -1 -1 -1 -1 -1 -1 -1 -1 -1 
-1 -1 -1 -1 -1 -1 -1 -1 -1 -1 -1 -1 -1 -1 -1 -1 -1 -1 -1 -1 -1 -1 -1 -1 
-1 -1 -1 -1 -1 -1 -1 -1 -1 -1 -1 -1 -1 -1 -1 -1 -1 -1 -1 -1 -1 -1 -1 -1 
-1 -1 -1 -1 -1 -1 -1 -1 -1 -1 -1 -1 -1 -1 -1 -1 -1 -1 -1 -1 -1 -1 -1 -1 
-1 -1 -1 -1 -1 -1 -1 -1 -1 -1 -1 -1 -1 -1 -1 -1 -1 -1 -1 -1 -1 -1 -1 -1 
-1 -1 -1 -1 -1 -1 -1 -1 -1 -1 -1 -1 -1 -1 -1 -1 -1 -1 -1 -1 -1 -1 -1 -1 
-1 -1 -1 -1 -1 -1 -1 -1 -1 -1 -1 -1 -1 -1 -1 -1 -1 -1 -1 -1 -1 -1 -1 -1 
-1 -1 -1 -1 -1 -1 -1 -1 -1 -1 -1 -1 -1 -1 -1 -1 
$$ ##$RG_tab8= (0..255)
-1 -1 -1 -1 -1 -1 -1 -1 -1 -1 -1 -1 -1 -1 -1 -1 -1 -1 -1 -1 -1 -1 -1 -1 
-1 -1 -1 -1 -1 -1 -1 -1 -1 -1 -1 -1 -1 -1 -1 -1 -1 -1 -1 -1 -1 -1 -1 -1 
-1 -1 -1 -1 -1 -1 -1 -1 -1 -1 -1 -1 -1 -1 -1 -1 -1 -1 -1 -1 -1 -1 -1 -1 
-1 -1 -1 -1 -1 -1 -1 -1 -1 -1 -1 -1 -1 -1 -1 -1 -1 -1 -1 -1 -1 -1 -1 -1 
-1 -1 -1 -1 -1 -1 -1 -1 -1 -1 -1 -1 -1 -1 -1 -1 -1 -1 -1 -1 -1 -1 -1 -1 
-1 -1 -1 -1 -1 -1 -1 -1 -1 -1 -1 -1 -1 -1 -1 -1 -1 -1 -1 -1 -1 -1 -1 -1 
-1 -1 -1 -1 -1 -1 -1 -1 -1 -1 -1 -1 -1 -1 -1 -1 -1 -1 -1 -1 -1 -1 -1 -1 
-1 -1 -1 -1 -1 -1 -1 -1 -1 -1 -1 -1 -1 -1 -1 -1 -1 -1 -1 -1 -1 -1 -1 -1 
-1 -1 -1 -1 -1 -1 -1 -1 -1 -1 -1 -1 -1 -1 -1 -1 -1 -1 -1 -1 -1 -1 -1 -1 
-1 -1 -1 -1 -1 -1 -1 -1 -1 -1 -1 -1 -1 -1 -1 -1 -1 -1 -1 -1 -1 -1 -1 -1 
-1 -1 -1 -1 -1 -1 -1 -1 -1 -1 -1 -1 -1 -1 -1 -1 
$$ ##$ROUTER= 3
$$ ##$RX22TY= <tty10>
$$ ##$SCMTY= <no>
$$ ##$SPECTR= 5
$$ ##$SY2FLAG= 0
$$ ##$TFXNUM= 0
$$ ##$TRIPLO2= 0
$$ ##$VTUTY= <tty05>
$$ ##$WBREFAM= (0..15)
100 100 100 100 100 100 100 100 100 100 100 100 100 100 100 100 
$$ ##$WBREFPH= (0..15)
0 0 0 0 0 0 0 0 0 0 0 0 0 0 0 0 
$$ ##$XFAC= 2
$$ ##END=
##$RELAX= 
$$ Bruker specific parameters
$$ --------------------------
##$DU= <P:\NMR-data>
##$EXPNO= 1
##$NAME= <NMR_apolar_Ctrol_p30.3C>
##$PROCNO= 1
##$TYPE= <nmr>
##$USER= <Ainhoa_raw_data>
##$ACQT0= -4.83829889523336
##$AMP= (0..31)
100 100 100 100 100 100 100 100 100 100 100 100 100 100 100 100 100 100
100 100 100 100 100 100 100 100 100 100 100 100 100 100
##$ANAVPT= -1
##$AQSEQ= 0
##$AQ_mod= 3
##$AUNM= <au_zg>
##$AUTOPOS= <22 >
##$BF1= 400.13
##$BF2= 100.612769
##$BF3= 400.13
##$BF4= 400.13
##$BF5= 500.13
##$BF6= 500.13
##$BF7= 500.13
##$BF8= 500.13
##$BYTORDA= 0
##$CFDGTYP= 0
##$CFRGTYP= 5
##$CHEMSTR= <none>
##$CNST= (0..63)
1 1 145 1 1 1 1 1 1 1 1 1 1 1 1 1 1 1 1 1 1 1 1 1 1 1 1 1 1 1 1 1 1 1 1
1 1 1 1 1 1 1 1 1 1 1 1 1 1 1 1 1 1 1 1 1 1 1 1 1 1 1 1 1
##$CPDPRG= <>
##$CPDPRG1= <>
##$CPDPRG2= <>
##$CPDPRG3= <>
##$CPDPRG4= <mlev>
##$CPDPRG5= <mlev>
##$CPDPRG6= <mlev>
##$CPDPRG7= <mlev>
##$CPDPRG8= <mlev>
##$CPDPRGB= <>
##$CPDPRGT= <>
##$D= (0..63)
0 2 0 0 0 0 0 0 0 0.06 0 0 2e-005 0 0 0 0.0002 0 0 0 0 0 0 0 0 0 0 0 0
0 0 0 0 0 0 0 0 0 0 0 0 0 0 0 0 0 0 0 0 0 0 0 0 0 0 0 0 0 0 0 0 0 0 0
##$DATE= 1213696459
##$DBL= (0..7)
120 120 120 120 120 120 120 120
##$DBP= (0..7)
150 150 150 150 150 150 150 150
##$DBP07= 0
##$DBPNAM0= <>
##$DBPNAM1= <>
##$DBPNAM2= <>
##$DBPNAM3= <>
##$DBPNAM4= <>
##$DBPNAM5= <>
##$DBPNAM6= <>
##$DBPNAM7= <>
##$DBPOAL= (0..7)
0.5 0.5 0.5 0.5 0.5 0.5 0.5 0.5
##$DBPOFFS= (0..7)
0 0 0 0 0 0 0 0
##$DE= 6
##$DECBNUC= <off>
##$DECIM= 24
##$DECNUC= <off>
##$DECSTAT= 4
##$DIGMOD= 0
##$DIGTYP= 7
##$DL= (0..7)
0 120 120 120 120 120 120 120
##$DP= (0..7)
150 150 150 150 150 150 150 150
##$DP07= 0
##$DPNAME0= <>
##$DPNAME1= <>
##$DPNAME2= <>
##$DPNAME3= <>
##$DPNAME4= <>
##$DPNAME5= <>
##$DPNAME6= <>
##$DPNAME7= <>
##$DPOAL= (0..7)
0.5 0.5 0.5 0.5 0.5 0.5 0.5 0.5
##$DPOFFS= (0..7)
0 0 0 0 0 0 0 0
##$DQDMODE= 0
##$DR= 18
##$DS= 4
##$DSLIST= <SSSSSSSSSSSSSSS>
##$DSPFIRM= 0
##$DSPFVS= -1
##$DTYPA= 0
##$EXP= <AID_chl>
##$F1LIST= <111111111111111>
##$F2LIST= <222222222222222>
##$F3LIST= <333333333333333>
##$FCUCHAN= (0..9)
0 2 1 0 0 0 0 0 0 0
##$FL1= 90
##$FL2= 90
##$FL3= 90
##$FL4= 90
##$FOV= 20
##$FQ1LIST= <freqlist>
##$FQ2LIST= <freqlist>
##$FQ3LIST= <freqlist>
##$FQ4LIST= <freqlist>
##$FQ5LIST= <freqlist>
##$FQ6LIST= <freqlist>
##$FQ7LIST= <freqlist>
##$FQ8LIST= <freqlist>
##$FRQLO3= 1882485.02994012
##$FRQLO3N= 0
##$FS= (0..7)
83 83 83 83 83 83 83 83
##$FTLPGN= 0
##$FW= 90000
##$FnMODE= 0
##$FnTYPE= 0
##$GP031= 0
##$GPNAM0= <sine.100>
##$GPNAM1= <sine.100>
##$GPNAM10= <sine.100>
##$GPNAM11= <sine.100>
##$GPNAM12= <sine.100>
##$GPNAM13= <sine.100>
##$GPNAM14= <sine.100>
##$GPNAM15= <sine.100>
##$GPNAM16= <sine.100>
##$GPNAM17= <sine.100>
##$GPNAM18= <sine.100>
##$GPNAM19= <sine.100>
##$GPNAM2= <sine.100>
##$GPNAM20= <sine.100>
##$GPNAM21= <sine.100>
##$GPNAM22= <sine.100>
##$GPNAM23= <sine.100>
##$GPNAM24= <sine.100>
##$GPNAM25= <sine.100>
##$GPNAM26= <sine.100>
##$GPNAM27= <sine.100>
##$GPNAM28= <sine.100>
##$GPNAM29= <sine.100>
##$GPNAM3= <sine.100>
##$GPNAM30= <sine.100>
##$GPNAM31= <sine.100>
##$GPNAM4= <sine.100>
##$GPNAM5= <sine.100>
##$GPNAM6= <sine.100>
##$GPNAM7= <sine.100>
##$GPNAM8= <sine.100>
##$GPNAM9= <sine.100>
##$GPX= (0..31)
0 0 0 0 0 0 0 0 0 0 0 0 0 0 0 0 0 0 0 0 0 0 0 0 0 0 0 0 0 0 0 0
##$GPY= (0..31)
0 0 0 0 0 0 0 0 0 0 0 0 0 0 0 0 0 0 0 0 0 0 0 0 0 0 0 0 0 0 0 0
##$GPZ= (0..31)
0 0 0 0 0 0 0 0 0 0 0 0 0 0 0 0 0 0 0 0 0 0 0 0 0 0 0 0 0 0 0 0
##$GRDPROG= <>
##$GRPDLY= -1
##$HDDUTY= 20
##$HDRATE= 20
##$HGAIN= (0..3)
0 0 0 0
##$HL1= 1
##$HL2= 35
##$HL3= 16
##$HL4= 17
##$HOLDER= 0
##$HPMOD= (0..7)
0 0 0 0 0 0 0 0
##$HPPRGN= 0
##$IN= (0..63)
0.001 0.001 0.001 0.001 0.001 0.001 0.001 0.001 0.001 0.001 0.001 0.001
0.001 0.001 0.001 0.001 0.001 0.001 0.001 0.001 0.001 0.001 0.001 0.001
0.001 0.001 0.001 0.001 0.001 0.001 0.001 0.001 0.001 0.001 0.001 0.001
0.001 0.001 0.001 0.001 0.001 0.001 0.001 0.001 0.001 0.001 0.001 0.001
0.001 0.001 0.001 0.001 0.001 0.001 0.001 0.001 0.001 0.001 0.001 0.001
0.001 0.001 0.001 0.001
##$INF= (0..7)
0 0 0 0 0 0 0 0
##$INP= (0..63)
0 0 0 0 0 0 0 0 0 0 0 0 0 0 0 0 0 0 0 0 0 0 0 0 0 0 0 0 0 0 0 0 0 0 0 0
0 0 0 0 0 0 0 0 0 0 0 0 0 0 0 0 0 0 0 0 0 0 0 0 0 0 0 0
##$INSTRUM= <avance400>
##$L= (0..31)
1 1 1 1 1 1 1 1 1 1 1 1 1 1 1 1 1 1 1 1 1 1 1 1 1 1 1 1 1 1 1 1
##$LFILTER= 100
##$LGAIN= -15
##$LINPSTP= 10
##$LOCKED= yes
##$LOCKFLD= 3193
##$LOCKGN= 118.800003051758
##$LOCKPOW= -35
##$LOCKPPM= 7.23999977111816
##$LOCNUC= <2H>
##$LOCPHAS= 356
##$LOCSHFT= yes
##$LOCSW= 0
##$LTIME= 0.200000002980232
##$MASR= 4200
##$MASRLST= <masrlst>
##$NBL= 1
##$NC= -2
##$NLOGCH= 1
##$NS= 128
##$NUC1= <1H>
##$NUC2= <13C>
##$NUC3= <off>
##$NUC4= <off>
##$NUC5= <off>
##$NUC6= <off>
##$NUC7= <off>
##$NUC8= <off>
##$NUCLEI= 0
##$NUCLEUS= <off>
##$O1= 1922.3
##$O2= 4979.85804243228
##$O3= 1900.52349393
##$O4= 1900.52349393
##$O5= 0
##$O6= 0
##$O7= 0
##$O8= 0
##$OBSCHAN= (0..9)
0 0 0 0 0 0 0 0 0 0
##$OVERFLW= 0
##$P= (0..63)
7.6 7.6 15.2 14.9 29.8 16.5 25 50 0 0 0 0 0 0 0 200000 1000 2500 0 600
2500 0 0 0 0 200 0 7.6 1000 0 0 0 0 0 0 0 0 0 0 0 0 0 0 0 0 0 0 0 0 0 0
0 0 0 0 0 0 0 0 0 0 0 0 0
##$PACOIL= (0..15)
0 0 0 0 0 0 0 0 0 0 0 0 0 0 0 0
##$PAPS= 2
##$PARMODE= 0
##$PCPD= (0..9)
100 100 70 100 100 100 100 100 100 100
##$PHCOR= (0..31)
0 0 0 0 0 0 0 0 0 0 0 0 0 0 0 0 0 0 0 0 0 0 0 0 0 0 0 0 0 0 0 0
##$PHLIST= <>
##$PHP= 1
##$PH_ref= 0
##$PL= (0..63)
120 0 -4 120 120 120 120 120 120 60 10.34 22.38 9 120 120 120 120 120 0
120 120 120 120 120 120 120 120 22.38 120 120 9 120 120 120 120 120 120
120 120 120 120 120 120 120 120 120 120 120 120 120 120 120 120 120 120
120 120 120 120 120 120 120 120 120
##$PLSTEP= 0.1
##$PLSTRT= -6
##$POWMOD= 0
##$PQPHASE= 0
##$PQSCALE= 0
##$PR= 1
##$PRECHAN= (0..15)
-1 1 2 -1 -1 -1 -1 -1 -1 -1 -1 -1 -1 -1 -1 -1
##$PRGAIN= 0
##$PROBHD= <5 mm PABBI 1H-BB Z-GRD Z811201/0006
>
##$PROSOL= no
##$PULPROG= <zg>
##$PW= 0
##$PYNM= <acqu.py>
##$QNP= 1
##$RD= 0
##$RECCHAN= (0..15)
-1 -1 -1 -1 -1 -1 -1 -1 -1 -1 -1 -1 -1 -1 -1 -1
##$RECPH= 0
##$RECPRE= (0..15)
-1 -1 -1 -1 -1 -1 -1 -1 -1 -1 -1 -1 -1 -1 -1 -1
##$RECPRFX= (0..15)
-1 -1 -1 -1 -1 -1 -1 -1 -1 -1 -1 -1 -1 -1 -1 -1
##$RECSEL= (0..15)
0 0 0 0 0 0 0 0 0 0 0 0 0 0 0 0
##$RG= 228.1
##$RO= 0
##$ROUTWD1= (0..23)
0 0 0 0 0 0 0 0 0 0 0 0 0 0 0 0 0 0 0 0 1 1 0 0
##$ROUTWD2= (0..23)
0 0 0 0 0 1 0 0 0 0 0 0 0 0 0 0 0 0 1 0 1 1 0 0
##$RSEL= (0..9)
0 1 2 0 0 0 0 0 0 0
##$S= (0..7)
83 4 83 83 83 83 83 83
##$SEOUT= 0
##$SFO1= 400.1319223
##$SFO2= 100.617748858042
##$SFO3= 400.131900523494
##$SFO4= 400.131900523494
##$SFO5= 500.13
##$SFO6= 500.13
##$SFO7= 500.13
##$SFO8= 500.13
##$SOLVENT= <CDCl3>
##$SP= (0..31)
1 120 120 120 0 0 120 120 0 0 0 120 0 0 120 0 150 150 120 120.87 118.96
122.27 114.95 150 150 150 150 150 150 120 120 120
##$SP07= 0
##$SPECTR= 0
##$SPNAM0= <gauss>
##$SPNAM1= <Gaus1.1000>
##$SPNAM10= <gauss>
##$SPNAM11= <Gaus1.1000>
##$SPNAM12= <gauss>
##$SPNAM13= <gauss>
##$SPNAM14= <Gaus1.1000>
##$SPNAM15= <Gaus1.1000>
##$SPNAM16= <gauss>
##$SPNAM17= <gauss>
##$SPNAM18= <Gaus1.1000>
##$SPNAM19= <Gaus1.1000>
##$SPNAM2= <Gaus1.1000>
##$SPNAM20= <Gaus1.1000>
##$SPNAM21= <Gaus1.1000>
##$SPNAM22= <Gaus1.1000>
##$SPNAM23= <gauss>
##$SPNAM24= <gauss>
##$SPNAM25= <gauss>
##$SPNAM26= <gauss>
##$SPNAM27= <gauss>
##$SPNAM28= <gauss>
##$SPNAM29= <Gaus1.1000>
##$SPNAM3= <Gaus1.1000>
##$SPNAM30= <Gaus1.1000>
##$SPNAM31= <Gaus1.1000>
##$SPNAM4= <gauss>
##$SPNAM5= <gauss>
##$SPNAM6= <Gaus1.1000>
##$SPNAM7= <Gaus1.1000>
##$SPNAM8= <gauss>
##$SPNAM9= <gauss>
##$SPOAL= (0..31)
0.5 0.5 0.5 0.5 0.5 0.5 0.5 0.5 0.5 0.5 0.5 0.5 0.5 0.5 0.5 0.5 0.5 0.5
0.5 0.5 0.5 0.5 0.5 0.5 0.5 0.5 0.5 0.5 0.5 0.5 0.5 0.5
##$SPOFFS= (0..31)
0 0 0 0 0 0 0 0 0 0 0 0 0 0 0 0 0 0 0 0 0 0 0 0 0 0 0 0 0 0 0 0
##$SUBNAM0= <"">
##$SUBNAM1= <"">
##$SUBNAM2= <"">
##$SUBNAM3= <"">
##$SUBNAM4= <"">
##$SUBNAM5= <"">
##$SUBNAM6= <"">
##$SUBNAM7= <"">
##$SUBNAM8= <"">
##$SUBNAM9= <"">
##$SW= 12.4709369134976
##$SWIBOX= (0..15)
0 1 2 0 0 0 0 0 0 0 0 0 0 0 0 0
##$SW_h= 4990.01996007984
##$SWfinal= 0
##$TD= 16244
##$TD0= 1
##$TE= 301.7
##$TE2= 300
##$TE3= 300
##$TEG= 300
##$TL= (0..7)
0 120 120 120 120 120 120 120
##$TP= (0..7)
150 150 150 150 150 150 150 150
##$TP07= 0
##$TPNAME0= <>
##$TPNAME1= <>
##$TPNAME2= <>
##$TPNAME3= <>
##$TPNAME4= <>
##$TPNAME5= <>
##$TPNAME6= <>
##$TPNAME7= <>
##$TPOAL= (0..7)
0.5 0.5 0.5 0.5 0.5 0.5 0.5 0.5
##$TPOFFS= (0..7)
0 0 0 0 0 0 0 0
##$TUNHIN= 0
##$TUNHOUT= 0
##$TUNXOUT= 0
##$USERA1= <user>
##$USERA2= <user>
##$USERA3= <user>
##$USERA4= <user>
##$USERA5= <user>
##$V9= 5
##$VALIST= <valist>
##$VCLIST= <CCCCCCCCCCCCCCC>
##$VD= 0
##$VDLIST= <DDDDDDDDDDDDDDD>
##$VPLIST= <PPPPPPPPPPPPPPP>
##$VTLIST= <TTTTTTTTTTTTTTT>
##$WBST= 1024
##$WBSW= 15.53612
##$XGAIN= (0..3)
0 0 0 0
##$XL= 0
##$YL= 0
##$YMAX_a= 2136616
##$YMIN_a= -2185872
##$ZGOPTNS= <>
##$ZL1= 120
##$ZL2= 120
##$ZL3= 120
##$ZL4= 120
##$ABSF1= 10
##$ABSF2= 0
##$ABSG= 5
##$ABSL= 3
##$ALPHA= 0
##$AQORDER= 0
##$ASSFAC= 0
##$ASSFACI= 0
##$ASSFACX= 0
##$ASSWID= 0
##$AUNMP= <proc_1H_AID>
##$AXLEFT= 0
##$AXNAME= <>
##$AXNUC= <off>
##$AXRIGHT= 0
##$AXTYPE= 0
##$AXUNIT= <>
##$AZFE= 0.1
##$AZFW= 0.1
##$BCFW= 1
##$BC_mod= 2
##$BYTORDP= 0
##$COROFFS= 0
##$CY= 12.5
##$DATMOD= 1
##$DC= 2
##$DFILT= <>
##$DTYPP= 0
##$F1P= 9.9967504570787
##$F2P= -9.53364507338961e-007
##$FCOR= 1
##$FTSIZE= 65536
##$FT_mod= 4
##$GAMMA= 1
##$GB= 0
##$INTBC= 1
##$INTSCL= 1
##$ISEN= 128
##$LB= 1
##$LEV0= 0
##$LPBIN= 0
##$MAXI= 10000
##$MC2= 0
##$MEAN= 0
##$ME_mod= 0
##$MI= 0.02
##$NCOEF= 0
##$NC_proc= 0
##$NLEV= 6
##$NOISF1= 8.174992
##$NOISF2= 6.675002
##$NSP= 1
##$NTH_PI= 0
##$NZP= 0
##$OFFSET= 11.01498
##$PC= 1
##$PHC0= -26.66015
##$PHC1= -10.00055
##$PH_mod= 0
##$PKNL= yes
##$PPARMOD= 0
##$PPDIAG= 0
##$PPIPTYP= 0
##$PPMPNUM= 100
##$PPRESOL= 1
##$PSCAL= 0
##$PSIGN= 0
##$PYNMP= <proc.py>
##$REVERSE= no
##$SF= 400.130009885034
##$SI= 131072
##$SIGF1= 5.6
##$SIGF2= 5.2
##$SINO= 400
##$SIOLD= 131072
##$SPECTYP= <>
##$SREGLST= <1H.CDCl3>
##$SSB= 2
##$STSI= 0
##$STSR= 0
##$SW_p= 4990.01996007982
##$SYMM= 0
##$S_DEV= 0
##$TDeff= 16244
##$TDoff= 0
##$TI= <>
##$TILT= no
##$TM1= 0
##$TM2= 0
##$TOPLEV= 0
##$USERP1= <user>
##$USERP2= <user>
##$USERP3= <user>
##$USERP4= <user>
##$USERP5= <user>
##$WDW= 4
##$XDIM= 8192
##$YMAX_p= 0
##$YMIN_p= 0
##$CURPLOT= <\\rik006s\net8_hp>
##$CURPRIN= <$\\rik006s\net8_hp>
##$DFORMAT= <normdp>
##$LAYOUT= <+/1d_h.xwp>
##$LFORMAT= <normlp>
##$PFORMAT= <normpl>
##$SURQMSG= 1
$$ End of Bruker specific parameters
$$ ---------------------------------
##NTUPLES= NMR FID
##VAR_NAME=  TIME,          FID/REAL,        FID/IMAG
##SYMBOL=    X,             R,               I
##VAR_TYPE=  INDEPENDENT,   DEPENDENT,       DEPENDENT
##VAR_FORM=  AFFN,          ASDF,            ASDF
##VAR_DIM=   8122,          8122,            8122
##UNITS=     SECONDS,       ARBITRARY UNITS, ARBITRARY UNITS
##FACTOR=    0.0002004,     1,               1
##FIRST=     0,             1699348,         -1669306
##LAST=      1.6274484,     15753,           -2030
##MIN=       0,             -2241454,        -2241454
##MAX=       1.6274484,     2039988,         2039988
$$ Real data points
##PAGE= N=1
##DATA TABLE= (X++(R..R)), XYDATA
0  1699348
1  -972546
2 -1739462
3  1684147
4   654357
5 -1414685
6   293401
7  1209174
8 -1119472
9 -1010653
10  1164760
11   575212
12 -1399320
13  -608149
14   792552
15   147315
16  -683605
17   180935
18   408217
19  -567910
20  -212019
21  1080642
22   130190
23 -1102130
24   202460
25  1218263
26  -185932
27  -479920
28   539655
29  -211823
30  -830945
31   945234
32   862113
33 -1590967
34  -950811
35  1681481
36   576385
37 -1611661
38  -350446
39  1005634
40  -270274
41  -490104
42   734153
43    84753
44 -1005967
45   335291
46  1359618
47  -281119
48 -1382172
49   284173
50  1298704
51  -212256
52  -896995
53   383875
54   329806
55  -739968
56    82543
57   826387
58  -687112
59  -910699
60   944831
61   681449
62  -881348
63  -133081
64   601997
65  -433527
66  -181193
67   942093
68   -83637
69 -1035641
70   385569
71  1128475
72  -285613
73  -888904
74    70832
75   443424
76     4907
77   -23036
78    24869
79  -430618
80  -342012
81   636669
82   469365
83  -959325
84  -717274
85   947350
86   682630
87  -697207
88  -262505
89   542704
90   -95285
91  -132018
92   632312
93   -83599
94  -844027
95   367228
96   934071
97  -399268
98  -706028
99   269210
100   121340
101  -337709
102   235015
103   183071
104  -647787
105  -199915
106   705022
107   186849
108  -577486
109  -232321
110   293176
111   265569
112   105599
113     6799
114  -180894
115  -170310
116   290968
117   469206
118  -286552
119  -752169
120   148011
121   765779
122   -91463
123  -570926
124   -20430
125    27343
126   -61892
127   390175
128    17191
129  -718345
130    38505
131   903536
132    79216
133  -656674
134   -49024
135   344565
136    61410
137    79834
138    94252
139  -265845
140  -205915
141   340459
142   306184
143  -392470
144  -522139
145   145059
146   355461
147   -60486
148  -129169
149   -36992
150  -220478
151    29632
152   513856
153    38877
154  -623525
155   -16710
156   696173
157   193021
158  -326518
159   -98773
160   -19627
161    -6648
162   345998
163   127146
164  -623328
165  -317523
166   634121
167   327205
168  -582272
169  -389408
170   185600
171   153369
172    82776
173    77688
174  -224900
175  -219232
176   342157
177   462369
178  -178891
179  -484663
180    44961
181   483726
182   152416
183  -250179
184  -124498
185   -29353
186   -71609
187   230707
188   169318
189  -506733
190  -344185
191   513273
192   331010
193  -367963
194  -223855
195    45743
196   -47038
197   226524
198   322823
199  -332844
200  -405331
201   436809
202   543479
203  -237823
204  -470620
205     7688
206   258117
207   127877
208    19406
209  -160034
210  -336328
211    46263
212   501019
213    17833
214  -630567
215  -180966
216   510760
217   232466
218  -234805
219  -121010
220   -37566
221   -26377
222   290223
223   247672
224  -346713
225  -349210
226   365917
227   466730
228  -197258
229  -393984
230   -24128
231    79954
232    70448
233   166523
234  -142087
235  -434388
236    76858
237   545198
238    23118
239  -511202
240  -149252
241   301545
242   213956
243    35342
244   -75959
245  -215621
246   -52505
247   383515
248   281561
249  -417008
250  -455998
251   350471
252   474287
253  -197947
254  -311731
255   -19580
256   -67096
257    84441
258   331144
259  -183197
260  -554983
261   186943
262   621088
263   -61505
264  -436584
265   -39551
266   168291
267   123368
268   155347
269   -25302
270  -319676
271   -75180
272   435220
273   223383
274  -443546
275  -370886
276   244399
277   303592
278   -48870
279  -132647
280  -151191
281  -159382
282   212295
283   362253
284  -233742
285  -500057
286   149147
287   529039
288    62149
289  -311574
290  -117556
291    75458
292   107742
293   210269
294    16026
295  -415118
296  -150377
297   514915
298   260909
299  -469292
300  -325320
301   210000
302   167411
303    23297
304    27570
305  -235537
306  -240724
307   320653
308   387164
309  -277094
310  -458803
311   126724
312   421460
313    80441
314  -178259
315  -122874
316   -66062
317   112734
318   311016
319   -29693
320  -480272
321   -97714
322   500204
323   199964
324  -345528
325  -226105
326    43959
327    95481
328   178836
329    48750
330  -314564
331  -210598
332   332651
333   377637
334  -214179
335  -431236
336    38066
337   324268
338   108752
339   -72990
340  -137485
341  -187304
342   102152
343   404920
344   -34583
345  -528362
346   -88550
347   443394
348   179901
349  -194733
350  -175791
351   -75197
352    74433
353   263669
354    81032
355  -348060
356  -239937
357   351006
358   392193
359  -203622
360  -381773
361    16255
362   190755
363    94240
364    53765
365  -163523
366  -310149
367   162091
368   465598
369   -95412
370  -480275
371   -58705
372   299082
373   167792
374   -33097
375  -152898
376  -178207
377    72905
378   336200
379    84180
380  -374153
381  -244361
382   291386
383   345913
384  -107080
385  -283647
386   -88675
387    71833
388   191173
389   138630
390  -246201
391  -328159
392   193540
393   433729
394   -31588
395  -383612
396  -128880
397   205489
398   196833
399    39631
400  -130121
401  -233966
402    23836
403   385969
404   126896
405  -431272
406  -265097
407   295806
408   253406
409   -82497
410  -132024
411  -152375
412   -57363
413   286715
414   205770
415  -315092
416  -328751
417   211347
418   379749
419     5702
420  -258671
421  -148883
422    71400
423   207482
424   157615
425  -133077
426  -328117
427    18900
428   434058
429   117319
430  -399361
431  -225803
432   161749
433   175917
434    79980
435   -82117
436  -285664
437   -64655
438   359121
439   197290
440  -319185
441  -312819
442   145936
443   324242
444    80056
445  -175062
446  -178492
447    -3074
448   206298
449   226124
450  -135346
451  -391318
452    26872
453   437623
454   102941
455  -309616
456  -186132
457    54872
458   137670
459   162683
460   -45442
461  -335160
462   -98739
463   386428
464   232707
465  -303104
466  -306296
467   111227
468   246670
469    93938
470   -46699
471  -200915
472  -158797
473   253754
474   339521
475  -210970
476  -421316
477    63545
478   354535
479   110093
480  -157172
481  -194861
482   -75151
483   159750
484   246445
485   -51359
486  -357400
487  -121530
488   369961
489   290762
490  -258654
491  -314515
492    87837
493   176790
494    87555
495    50923
496  -223761
497  -264342
498   284618
499   395940
500  -239154
501  -416515
502    69905
503   266172
504    94954
505   -28296
506  -181734
507  -185468
508   166654
509   330318
510   -50462
511  -394458
512  -123421
513   350565
514   262235
515  -176424
516  -248151
517   -30422
518   100491
519   188474
520    91102
521  -289632
522  -289786
523   284898
524   421413
525  -167334
526  -403227
527    -3303
528   226292
529   125007
530    21851
531  -149219
532  -256387
533   103951
534   434858
535     3712
536  -478092
537  -129574
538   339428
539   198013
540   -86648
541  -168043
542  -160586
543    54784
544   306426
545    85258
546  -344967
547  -245281
548   248969
549   363227
550   -52799
551  -338742
552  -100242
553   183250
554   153496
555    62546
556  -119682
557  -311279
558    54654
559   495316
560    54809
561  -495103
562  -152364
563   285065
564   146142
565    -2793
566   -84818
567  -266740
568   -26889
569   413511
570   152764
571  -397637
572  -276167
573   228985
574   333761
575     7837
576  -243023
577  -171916
578    63314
579   241221
580   154754
581  -207301
582  -344518
583    89446
584   440777
585    73199
586  -377755
587  -193482
588   162331
589   186950
590    71253
591  -102139
592  -266550
593   -42040
594   376455
595   216175
596  -354692
597  -323324
598   201122
599   286696
600    10274
601  -113323
602  -171021
603   -86546
604   266343
605   273896
606  -250375
607  -392025
608    99748
609   358615
610    87232
611  -208546
612  -234777
613    -6495
614   241062
615   184131
616  -126449
617  -311190
618   -62460
619   372651
620   266122
621  -290374
622  -340361
623   124934
624   262511
625    65610
626   -61923
627  -208239
628  -155146
629   280008
630   316227
631  -254619
632  -389550
633    86878
634   298648
635    85654
636  -112261
637  -175815
638   -86828
639   172644
640   262052
641   -75666
642  -360014
643   -71728
644   344757
645   212890
646  -189629
647  -233745
648    -8186
649   137547
650   181562
651    17512
652  -293260
653  -191229
654   285003
655   319990
656  -165492
657  -357662
658   -15044
659   253209
660   144477
661   -48432
662  -184063
663  -169303
664   155129
665   350425
666   -53630
667  -422770
668   -78217
669   343545
670   176419
671  -127968
672  -171056
673  -100185
674    95563
675   251045
676     6759
677  -313337
678  -156797
679   246466
680   274801
681   -91243
682  -282561
683   -55825
684   169062
685   140052
686    17105
687  -145652
688  -211569
689   100344
690   364739
691     1817
692  -380325
693  -103189
694   238144
695   155959
696   -12151
697  -138861
698  -194650
699    53176
700   313286
701    68552
702  -342934
703  -214089
704   243043
705   287997
706   -62410
707  -234029
708   -93943
709    91913
710   194115
711   103394
712  -211611
713  -265703
714   168703
715   363652
716   -36905
717  -312188
718  -103427
719   143299
720   152217
721    28150
722  -142410
723  -198643
724    37306
725   290245
726    94414
727  -289770
728  -211996
729   185732
730   246934
731    -4663
732  -131254
733  -116452
734    -5390
735   229290
736   175647
737  -237948
738  -295747
739   129535
740   304491
741    12551
742  -242117
743  -168952
744    54130
745   183801
746   106645
747  -141836
748  -258374
749    28854
750   359443
751   144131
752  -307150
753  -209748
754   189684
755   209220
756    27448
757   -79564
758  -188846
759   -55498
760   281436
761   170674
762  -279964
763  -282353
764   110483
765   236043
766    31305
767  -146660
768  -163534
769   -16447
770   189694
771   179199
772  -110748
773  -273757
774    10715
775   335323
776   151665
777  -212672
778  -194850
779    46350
780   165171
781   127107
782   -74237
783  -261913
784   -94258
785   270103
786   223255
787  -218877
788  -325058
789    55152
790   272985
791    86234
792  -117285
793  -147914
794   -64904
795   183514
796   281352
797  -115849
798  -382188
799    24910
800   348628
801    82619
802  -177543
803  -148082
804   -51106
805   119476
806   213411
807   -52813
808  -314154
809   -82686
810   286666
811   215270
812  -142143
813  -255230
814   -11594
815   200128
816   137167
817   -33062
818  -181708
819  -158521
820   161725
821   304869
822   -88017
823  -372683
824   -59959
825   270872
826   151188
827   -90431
828  -172731
829  -107796
830   126672
831   279814
832     2319
833  -332864
834  -136112
835   297897
836   257632
837  -134571
838  -242003
839   -36445
840   124508
841   170660
842    22631
843  -263210
844  -202595
845   206716
846   286630
847   -92268
848  -301944
849   -71267
850   194034
851   177683
852   -15923
853  -166339
854  -134673
855    90069
856   274684
857    71530
858  -314537
859  -204141
860   252024
861   249098
862   -88734
863  -171863
864  -101218
865    17718
866   227384
867   121935
868  -290902
869  -259837
870   211911
871   300361
872   -44412
873  -235921
874  -131591
875    97988
876   224755
877    53329
878  -213588
879  -191924
880   110738
881   302019
882    69965
883  -281979
884  -193642
885   183935
886   245720
887   -17350
888  -173224
889  -126344
890    34374
891   225040
892   136014
893  -243010
894  -282529
895   139628
896   295144
897   -27446
898  -236922
899  -110468
900    33165
901   141398
902   164109
903  -130872
904  -308377
905    83037
906   378428
907    61972
908  -242943
909  -126014
910    76527
911   180686
912   138157
913  -127942
914  -270580
915    20709
916   284338
917    98886
918  -228479
919  -265017
920    38492
921   264368
922    69200
923  -202504
924  -165242
925    30284
926   191574
927   178716
928  -120441
929  -289429
930    51477
931   351462
932    94293
933  -210862
934  -143543
935    28646
936   147912
937   148550
938  -106409
939  -288400
940   -38810
941   271742
942   148246
943  -206291
944  -251365
945    27322
946   205565
947   118998
948   -85169
949  -193699
950   -52282
951   227501
952   235716
953  -120318
954  -301702
955      302
956   280779
957   130128
958  -145265
959  -187846
960   -32759
961   147026
962   181765
963   -53670
964  -309229
965  -101839
966   301713
967   194478
968  -194027
969  -202414
970    23073
971   138503
972   159988
973        0
974  -258765
975  -126494
976   263652
977   221009
978  -156381
979  -249192
980   -34934
981   174511
982   173675
983   -66001
984  -226830
985   -75571
986   164361
987   204981
988   -23838
989  -269370
990  -128878
991   246816
992   236823
993  -114592
994  -209960
995   -31807
996   106635
997   178034
998    46888
999  -263207
1000  -200183
1001   223008
1002   271300
1003  -110412
1004  -269541
1005   -51403
1006   144456
1007   152114
1008    24722
1009  -183873
1010  -181050
1011   154773
1012   304581
1013   -28268
1014  -294111
1015   -89230
1016   196836
1017   173109
1018   -17373
1019  -169514
1020  -152261
1021    93046
1022   242699
1023    18101
1024  -264622
1025  -178942
1026   154143
1027   255073
1028   -22475
1029  -238658
1030  -104543
1031   121053
1032   181036
1033    57964
1034  -169382
1035  -211307
1036   110144
1037   320610
1038    23886
1039  -273602
1040  -117330
1041   138552
1042   173027
1043    38335
1044  -159651
1045  -197011
1046    46975
1047   252961
1048    83944
1049  -245063
1050  -226907
1051   130058
1052   264947
1053    12779
1054  -192262
1055  -123682
1056    48996
1057   189329
1058   139046
1059  -172021
1060  -272535
1061   104143
1062   318960
1063    23002
1064  -230003
1065  -132033
1066    62281
1067   162762
1068    91682
1069  -138693
1070  -240334
1071    23166
1072   284615
1073   105997
1074  -223320
1075  -199029
1076    91947
1077   215767
1078    74645
1079  -121682
1080  -181654
1081    -7348
1082   241282
1083   161887
1084  -186361
1085  -253058
1086    48204
1087   252715
1088    93638
1089  -180645
1090  -193132
1091    25657
1092   178517
1093   122382
1094  -100582
1095  -243622
1096   -37075
1097   281027
1098   175670
1099  -203324
1100  -217610
1101    70025
1102   177923
1103   101562
1104   -55041
1105  -217434
1106   -79343
1107   250313
1108   199752
1109  -175104
1110  -267034
1111    16782
1112   216601
1113   107048
1114  -112299
1115  -192612
1116   -44005
1117   183360
1118   190611
1119   -86128
1120  -271799
1121   -42178
1122   266771
1123   159290
1124  -142197
1125  -187224
1126   -18244
1127   154867
1128   175095
1129   -47227
1130  -246397
1131   -90885
1132   218088
1133   209448
1134  -112184
1135  -261454
1136   -49254
1137   192144
1138   154544
1139   -70199
1140  -201713
1141   -94882
1142   155743
1143   236191
1144   -48147
1145  -287955
1146   -77315
1147   223804
1148   176527
1149   -72444
1150  -191229
1151   -77107
1152   137802
1153   202757
1154    -5180
1155  -248379
1156  -144708
1157   191848
1158   238326
1159   -76887
1160  -249110
1161   -60837
1162   144676
1163   149444
1164    14426
1165  -194066
1166  -187796
1167   159779
1168   288265
1169   -54760
1170  -267716
1171   -68505
1172   161187
1173   169625
1174    13295
1175  -179758
1176  -159309
1177   125798
1178   252346
1179     1980
1180  -246097
1181  -149120
1182   141199
1183   231405
1184    -7407
1185  -216710
1186  -124872
1187   100984
1188   199040
1189    46513
1190  -206006
1191  -194581
1192   116585
1193   268911
1194    23293
1195  -235973
1196  -132980
1197   126994
1198   191112
1199    35808
1200  -159339
1201  -175365
1202    59448
1203   259084
1204    79087
1205  -246572
1206  -181361
1207   145046
1208   201957
1209    14098
1210  -138487
1211  -161491
1212    23636
1213   236521
1214   101199
1215  -221185
1216  -212518
1217   101248
1218   232538
1219    43721
1220  -175066
1221  -167909
1222    49098
1223   207276
1224    88811
1225  -154022
1226  -212504
1227    38119
1228   271151
1229    98704
1230  -208446
1231  -170591
1232    77851
1233   182146
1234    84995
1235  -115021
1236  -207586
1237    -4365
1238   245142
1239   123949
1240  -189650
1241  -212583
1242    41528
1243   204282
1244    91167
1245  -142077
1246  -182581
1247    13977
1248   187902
1249   135479
1250  -108582
1251  -230531
1252      366
1253   257080
1254   130251
1255  -161623
1256  -182531
1257    32451
1258   172406
1259   115955
1260   -86750
1261  -221351
1262   -45310
1263   229810
1264   158579
1265  -158644
1266  -232614
1267    17992
1268   192441
1269    95309
1270   -86062
1271  -180251
1272   -64341
1273   198790
1274   201882
1275  -123194
1276  -246621
1277     9634
1278   216089
1279   123264
1280   -86265
1281  -182916
1282   -54322
1283   176263
1284   171323
1285   -89696
1286  -226930
1287   -59325
1288   186162
1289   176509
1290  -104001
1291  -234257
1292   -30019
1293   167102
1294   127175
1295   -48842
1296  -188377
1297   -97896
1298   175509
1299   223630
1300   -76561
1301  -245047
1302   -30078
1303   189978
1304   146151
1305   -49564
1306  -181097
1307   -84405
1308   147476
1309   194078
1310   -36323
1311  -245340
1312  -110706
1313   190498
1314   187648
1315   -87936
1316  -207895
1317   -57095
1318   128149
1319   163982
1320      758
1321  -211814
1322  -139772
1323   181149
1324   231916
1325   -62685
1326  -216110
1327   -59827
1328   138550
1329   167616
1330     3785
1331  -182966
1332  -142582
1333   126298
1334   233892
1335   -19825
1336  -242713
1337  -105495
1338   143347
1339   173418
1340    -5638
1341  -179068
1342  -133048
1343   105338
1344   213586
1345    12472
1346  -211934
1347  -138890
1348   117388
1349   220534
1350    19772
1351  -219271
1352  -122896
1353   137750
1354   172951
1355    14360
1356  -147816
1357  -170036
1358    64358
1359   264812
1360    45165
1361  -254557
1362  -133333
1363   141995
1364   159523
1365    23790
1366  -130908
1367  -183179
1368    45520
1369   255565
1370    59993
1371  -224032
1372  -160096
1373   102683
1374   202501
1375    47986
1376  -159850
1377  -159451
1378    58045
1379   209863
1380    80045
1381  -160716
1382  -189731
1383    51953
1384   239564
1385    79196
1386  -187537
1387  -164071
1388    61853
1389   176527
1390    75540
1391  -127950
1392  -194477
1393     4268
1394   227935
1395   123903
1396  -182609
1397  -202119
1398    67723
1399   201049
1400    74386
1401  -117555
1402  -177519
1403    -5091
1404   212251
1405   140559
1406  -155361
1407  -220069
1408    35091
1409   213344
1410   103074
1411  -131838
1412  -199300
1413     6664
1414   197113
1415   110782
1416  -111129
1417  -199843
1418   -35352
1419   216463
1420   167621
1421  -148082
1422  -222938
1423    33595
1424   180894
1425    89664
1426   -64964
1427  -184967
1428   -86229
1429   211620
1430   196395
1431  -145549
1432  -226876
1433    15304
1434   171070
1435   116239
1436   -61727
1437  -193985
1438   -69661
1439   190952
1440   175575
1441   -96122
1442  -211820
1443   -42851
1444   170519
1445   168860
1446   -74990
1447  -222050
1448   -48656
1449   175156
1450   149352
1451   -59846
1452  -196744
1453   -84169
1454   168194
1455   207892
1456   -67174
1457  -247525
1458   -45470
1459   192269
1460   134685
1461   -55526
1462  -164388
1463   -98138
1464   134313
1465   222485
1466   -40874
1467  -260582
1468   -70454
1469   186946
1470   139677
1471   -49738
1472  -162723
1473  -107587
1474   119622
1475   211659
1476   -21144
1477  -221152
1478   -97194
1479   143762
1480   187344
1481   -13503
1482  -203714
1483  -108071
1484   143785
1485   182473
1486   -19468
1487  -176633
1488  -121716
1489   102721
1490   223929
1491     2579
1492  -240054
1493  -109722
1494   147772
1495   163321
1496    -7780
1497  -160825
1498  -132941
1499    94098
1500   225152
1501    24661
1502  -222836
1503  -132011
1504   135590
1505   197172
1506     3843
1507  -178386
1508  -123347
1509    97561
1510   192392
1511    33504
1512  -187908
1513  -164803
1514    98075
1515   218210
1516    18643
1517  -199553
1518  -133995
1519   101145
1520   182066
1521    32250
1522  -147647
1523  -149122
1524    56956
1525   220303
1526    76099
1527  -190049
1528  -166759
1529   104128
1530   201142
1531    27839
1532  -141898
1533  -144080
1534    21284
1535   204927
1536    95628
1537  -195848
1538  -195908
1539    84889
1540   206719
1541    46986
1542  -150138
1543  -156368
1544    44068
1545   207682
1546    88092
1547  -161155
1548  -174946
1549    53649
1550   211908
1551    92431
1552  -161438
1553  -182462
1554    57429
1555   194004
1556    66321
1557  -134415
1558  -178481
1559     4293
1560   198683
1561   115990
1562  -151805
1563  -205595
1564    41424
1565   212973
1566    87022
1567  -128054
1568  -163093
1569    11270
1570   178033
1571   124857
1572  -106700
1573  -212721
1574    -7158
1575   221658
1576   111460
1577  -146010
1578  -175207
1579     4731
1580   159937
1581   122711
1582   -90679
1583  -209480
1584   -26906
1585   211118
1586   143015
1587  -120264
1588  -195551
1589    -3033
1590   187244
1591   128045
1592  -102183
1593  -188833
1594   -30426
1595   172541
1596   154853
1597   -93081
1598  -226914
1599   -30469
1600   200031
1601   130326
1602  -102226
1603  -180519
1604   -31223
1605   155920
1606   156924
1607   -57441
1608  -208659
1609   -60353
1610   184585
1611   167240
1612   -82903
1613  -208852
1614   -44709
1615   158190
1616   134076
1617   -50589
1618  -185771
1619   -92798
1620   151762
1621   197525
1622   -57406
1623  -220690
1624   -56848
1625   167547
1626   154154
1627   -41678
1628  -176418
1629   -87336
1630   139636
1631   190192
1632   -33048
1633  -213457
1634   -98056
1635   153669
1636   179309
1637   -53029
1638  -200629
1639   -76563
1640   127101
1641   169072
1642    -7504
1643  -194342
1644  -116692
1645   147876
1646   206498
1647   -28528
1648  -200769
1649   -87192
1650   127415
1651   174342
1652    -2674
1653  -185804
1654  -120233
1655   114391
1656   191681
1657     4796
1658  -200846
1659  -132145
1660   124832
1661   189029
1662    -6466
1663  -174211
1664  -110162
1665    93694
1666   189962
1667    38466
1668  -185143
1669  -150963
1670   107768
1671   202853
1672    11291
1673  -182488
1674  -129597
1675    86835
1676   182492
1677    33647
1678  -161998
1679  -151832
1680    74727
1681   219691
1682    46268
1683  -192777
1684  -140909
1685    99735
1686   185116
1687    35875
1688  -148651
1689  -150168
1690    54952
1691   210510
1692    58763
1693  -189568
1694  -163030
1695    76510
1696   190361
1697    47812
1698  -155241
1699  -148685
1700    58344
1701   189386
1702    80200
1703  -145156
1704  -175347
1705    50682
1706   213582
1707    73809
1708  -159802
1709  -158980
1710    48137
1711   175548
1712    76708
1713  -132596
1714  -183003
1715    18042
1716   194172
1717    92968
1718  -140642
1719  -180037
1720    35082
1721   200490
1722    87892
1723  -122563
1724  -155033
1725    12811
1726   180061
1727   121966
1728  -121368
1729  -203919
1730    16995
1731   203097
1732    83708
1733  -128830
1734  -164854
1735    -7550
1736   166476
1737   124923
1738  -114986
1739  -201710
1740       77
1741   195804
1742   122270
1743  -108242
1744  -178453
1745     2655
1746   180727
1747   118380
1748   -96239
1749  -178232
1750   -29923
1751   165105
1752   141991
1753   -96187
1754  -211086
1755   -23160
1756   177252
1757   118022
1758   -91324
1759  -175372
1760   -36884
1761   151812
1762   149858
1763   -57893
1764  -198030
1765   -46228
1766   186252
1767   149236
1768   -84543
1769  -176760
1770   -39131
1771   138429
1772   139810
1773   -51235
1774  -201477
1775   -74139
1776   166957
1777   154339
1778   -72575
1779  -186735
1780   -56611
1781   146403
1782   155662
1783   -49072
1784  -182476
1785   -59518
1786   144202
1787   168647
1788   -28071
1789  -194223
1790   -84672
1791   156008
1792   162842
1793   -61213
1794  -178982
1795   -70252
1796   107569
1797   163386
1798    -8319
1799  -201154
1800  -103700
1801   147886
1802   172628
1803   -36627
1804  -174865
1805   -80292
1806   112875
1807   167845
1808     2316
1809  -174104
1810  -106352
1811   115719
1812   182691
1813    -3048
1814  -187455
1815  -107504
1816   116323
1817   163608
1818    -8840
1819  -164367
1820  -110168
1821    93513
1822   179861
1823    19321
1824  -177607
1825  -127993
1826   109206
1827   186391
1828     -275
1829  -168611
1830  -103343
1831    87576
1832   168749
1833    34356
1834  -162039
1835  -146797
1836    89422
1837   199001
1838    13382
1839  -174133
1840  -113941
1841    77527
1842   168325
1843    41882
1844  -156023
1845  -143230
1846    72622
1847   189753
1848    44148
1849  -158316
1850  -146659
1851    70997
1852   189085
1853    39816
1854  -155503
1855  -127955
1856    55759
1857   164750
1858    71662
1859  -139091
1860  -172985
1861    58279
1862   200876
1863    45881
1864  -147747
1865  -133748
1866    44489
1867   166461
1868    77208
1869  -129057
1870  -169867
1871    38760
1872   195291
1873    71082
1874  -142878
1875  -156411
1876    42122
1877   178032
1878    73741
1879  -121791
1880  -160453
1881    17326
1882   186503
1883    96677
1884  -137443
1885  -173922
1886    30799
1887   184703
1888    82810
1889  -123793
1890  -158613
1891    12987
1892   168633
1893   103330
1894  -110553
1895  -183172
1896    -1436
1897   188542
1898   108238
1899  -125935
1900  -168147
1901    14465
1902   160554
1903   104607
1904   -86490
1905  -180655
1906   -19560
1907   178896
1908   123640
1909  -104145
1910  -179601
1911    -6365
1912   169054
1913   116492
1914   -88986
1915  -174969
1916   -23168
1917   158786
1918   128365
1919   -78546
1920  -192914
1921   -32236
1922   177885
1923   125449
1924   -90382
1925  -168755
1926   -32143
1927   145704
1928   141023
1929   -64512
1930  -193628
1931   -47086
1932   171991
1933   143342
1934   -75134
1935  -177902
1936   -44534
1937   148404
1938   141953
1939   -59673
1940  -181372
1941   -60968
1942   143840
1943   160236
1944   -50161
1945  -192970
1946   -59442
1947   150149
1948   145951
1949   -49541
1950  -172957
1951   -66608
1952   125488
1953   158027
1954   -26852
1955  -185929
1956   -80822
1957   139776
1958   162144
1959   -38291
1960  -178596
1961   -69276
1962   120746
1963   147267
1964   -11443
1965  -169576
1966  -104624
1967   123195
1968   179138
1969   -24144
1970  -182932
1971   -85325
1972   114497
1973   153112
1974    -6689
1975  -169019
1976  -112125
1977   107874
1978   177709
1979     -264
1980  -174231
1981  -108267
1982   107803
1983   177118
1984      335
1985  -165704
1986  -101765
1987    93272
1988   172113
1989    25316
1990  -163665
1991  -127662
1992    90897
1993   180565
1994    10638
1995  -167854
1996  -115937
1997    77848
1998   163204
1999    30499
2000  -152847
2001  -129982
2002    69742
2003   180318
2004    43998
2005  -159257
2006  -130215
2007    81426
2008   170771
2009    37824
2010  -132982
2011  -130358
2012    52717
2013   181217
2014    59895
2015  -154421
2016  -151859
2017    60922
2018   171794
2019    42984
2020  -141050
2021  -142957
2022    45116
2023   173386
2024    65611
2025  -129737
2026  -156445
2027    38369
2028   190329
2029    70688
2030  -142459
2031  -143135
2032    47396
2033   167049
2034    73161
2035  -112502
2036  -158281
2037    16764
2038   183846
2039    83231
2040  -135022
2041  -156866
2042    23084
2043   160150
2044    84779
2045  -109400
2046  -162330
2047     8744
2048   170002
2049    95188
2050  -109581
2051  -162931
2052     5440
2053   168911
2054   102430
2055  -107600
2056  -162412
2057    10981
2058   158953
2059    99771
2060   -91155
2061  -166266
2062   -16629
2063   165247
2064   119344
2065  -102157
2066  -176872
2067     2676
2068   159611
2069    95672
2070   -77164
2071  -161456
2072   -38785
2073   158673
2074   135997
2075   -93675
2076  -183320
2077    -9154
2078   158175
2079   107606
2080   -65161
2081  -161392
2082   -46885
2083   154200
2084   138595
2085   -77128
2086  -173233
2087   -35082
2088   143030
2089   136966
2090   -57456
2091  -176478
2092   -42668
2093   146122
2094   125121
2095   -57713
2096  -160079
2097   -62771
2098   126703
2099   155800
2100   -50349
2101  -185718
2102   -47456
2103   140072
2104   128327
2105   -41194
2106  -159499
2107   -72329
2108   122681
2109   158857
2110   -31713
2111  -180849
2112   -65127
2113   136128
2114   145491
2115   -31201
2116  -162435
2117   -77350
2118   115860
2119   153656
2120   -18069
2121  -174362
2122   -94515
2123   120961
2124   160661
2125   -23784
2126  -175396
2127   -86310
2128   112853
2129   149856
2130   -11095
2131  -154925
2132  -103543
2133    98491
2134   178193
2135     1877
2136  -173823
2137   -92438
2138   112326
2139   155288
2140      528
2141  -146459
2142  -108413
2143    82911
2144   173051
2145    12096
2146  -167561
2147  -108269
2148    83581
2149   157434
2150    20376
2151  -160219
2152  -120084
2153    88063
2154   163958
2155    19306
2156  -140127
2157  -116016
2158    64596
2159   181208
2160    46916
2161  -163752
2162  -124462
2163    90493
2164   158598
2165    28476
2166  -127369
2167  -135886
2168    45779
2169   182153
2170    52365
2171  -162722
2172  -139881
2173    70156
2174   160783
2175    39234
2176  -127593
2177  -138036
2178    40833
2179   176925
2180    67443
2181  -133108
2182  -145527
2183    46863
2184   174361
2185    61188
2186  -131448
2187  -140562
2188    37814
2189   163078
2190    65984
2191  -116200
2192  -147245
2193    18397
2194   166019
2195    84293
2196  -124636
2197  -155145
2198    29103
2199   161668
2200    75780
2201  -107640
2202  -147383
2203     9090
2204   161979
2205    95288
2206  -109690
2207  -161306
2208    10926
2209   161299
2210    93966
2211  -103155
2212  -161352
2213     8150
2214   161676
2215    93277
2216   -91821
2217  -157125
2218   -16092
2219   161673
2220   117337
2221  -102923
2222  -170301
2223     8520
2224   150364
2225    90941
2226   -68725
2227  -158354
2228   -42618
2229   160086
2230   130337
2231   -97926
2232  -165952
2233    -4587
2234   138476
2235   108891
2236   -56699
2237  -161222
2238   -42740
2239   153632
2240   122882
2241   -77634
2242  -153495
2243   -36190
2244   124291
2245   135697
2246   -54619
2247  -178402
2248   -38890
2249   145102
2250   115928
2251   -56060
2252  -148305
2253   -60111
2254   119595
2255   153808
2256   -47038
2257  -181396
2258   -42523
2259   138814
2260   121750
2261   -35310
2262  -151079
2263   -77246
2264   120285
2265   160921
2266   -40326
2267  -179148
2268   -54440
2269   124674
2270   129318
2271   -21136
2272  -156827
2273   -89159
2274   120237
2275   154841
2276   -31281
2277  -159012
2278   -73722
2279   104679
2280   151559
2281    -8235
2282  -166644
2283   -83632
2284   115893
2285   139134
2286   -18010
2287  -137769
2288   -95709
2289    83207
2290   172397
2291    -1253
2292  -173023
2293   -78845
2294   101667
2295   132162
2296     7956
2297  -137370
2298  -116036
2299    84226
2300   175951
2301     -885
2302  -159627
2303   -84911
2304    78106
2305   145186
2306    33049
2307  -148867
2308  -125601
2309    93397
2310   165378
2311     7948
2312  -137827
2313  -106329
2314    57761
2315   166536
2316    45162
2317  -159790
2318  -124773
2319    90428
2320   147660
2321    19276
2322  -114416
2323  -127042
2324    39027
2325   180126
2326    52420
2327  -159601
2328  -120420
2329    76580
2330   139054
2331    37012
2332  -104423
2333  -137448
2334    31198
2335   182033
2336    54976
2337  -144894
2338  -118588
2339    48859
2340   139766
2341    63618
2342  -110630
2343  -153679
2344    34590
2345   172800
2346    49972
2347  -122166
2348  -120823
2349    18601
2350   148153
2351    91904
2352  -120861
2353  -158126
2354    44228
2355   161279
2356    57691
2357   -94130
2358  -132929
2359    -1837
2360   162277
2361   103992
2362  -122036
2363  -157577
2364    30633
2365   145993
2366    72150
2367   -85383
2368  -153250
2369    -9860
2370   161130
2371    92259
2372  -104862
2373  -147854
2374     1410
2375   142341
2376    99622
2377   -80667
2378  -158452
2379     -560
2380   159550
2381    93488
2382   -77882
2383  -138715
2384   -26118
2385   139845
2386   117715
2387   -86388
2388  -167057
2389   -10242
2390   139180
2391    92175
2392   -66155
2393  -146107
2394   -44751
2395   138661
2396   129350
2397   -81356
2398  -162406
2399   -14735
2400   130780
2401   113127
2402   -44716
2403  -156042
2404   -45121
2405   147129
2406   129296
2407   -69376
2408  -153519
2409   -38794
2410   114436
2411   129781
2412   -40505
2413  -176418
2414   -49520
2415   141868
2416   114082
2417   -51594
2418  -140403
2419   -63489
2420   107681
2421   151173
2422   -33905
2423  -173928
2424   -47932
2425   130779
2426   116321
2427   -27980
2428  -136955
2429   -80974
2430   105547
2431   152999
2432   -33564
2433  -162072
2434   -59623
2435   109368
2436   131445
2437   -10958
2438  -145751
2439   -84072
2440   107404
2441   147836
2442   -24340
2443  -150531
2444   -77769
2445    89572
2446   145300
2447    -2742
2448  -159016
2449   -90034
2450    99348
2451   143739
2452    -7307
2453  -144797
2454   -94384
2455    83787
2456   161143
2457    11171
2458  -154092
2459   -89338
2460    95442
2461   147907
2462    13755
2463  -137874
2464  -108064
2465    76918
2466   158547
2467    14448
2468  -148021
2469  -107057
2470    70265
2471   146550
2472    24209
2473  -141292
2474  -116921
2475    73811
2476   150928
2477    23093
2478  -122983
2479  -110495
2480    55421
2481   166215
2482    43928
2483  -140386
2484  -113899
2485    70496
2486   143923
2487    32970
2488  -114593
2489  -129934
2490    33602
2491   167314
2492    47982
2493  -143074
2494  -121175
2495    50224
2496   141803
2497    54087
2498  -114220
2499  -139654
2500    36629
2501   168803
2502    58607
2503  -124081
2504  -123932
2505    31874
2506   150561
2507    78670
2508  -115442
2509  -147605
2510    36456
2511   159545
2512    61037
2513  -104704
2514  -132090
2515    11638
2516   152950
2517    86071
2518  -112694
2519  -151166
2520    25212
2521   146221
2522    66308
2523   -92012
2524  -140565
2525    -3395
2526   151012
2527    93016
2528  -100989
2529  -147016
2530    12545
2531   146163
2532    82988
2533   -81528
2534  -141362
2535    -6685
2536   149555
2537    99493
2538   -85778
2539  -144998
2540   -10855
2541   140054
2542   102447
2543   -83176
2544  -158859
2545   -15278
2546   138953
2547    95346
2548   -75519
2549  -147774
2550   -30206
2551   134950
2552   121463
2553   -71604
2554  -157644
2555   -15624
2556   135749
2557   109625
2558   -53138
2559  -148353
2560   -38302
2561   135337
2562   120252
2563   -61495
2564  -155419
2565   -36953
2566   119646
2567   116864
2568   -48532
2569  -158866
2570   -46043
2571   128653
2572   116148
2573   -45829
2574  -141725
2575   -53486
2576   113964
2577   132422
2578   -36852
2579  -155945
2580   -50683
2581   124253
2582   118610
2583   -33509
2584  -136072
2585   -68426
2586   102712
2587   139952
2588   -29984
2589  -160901
2590   -63504
2591   111029
2592   125815
2593   -22489
2594  -138732
2595   -78072
2596    97799
2597   148570
2598   -17678
2599  -154858
2600   -71448
2601    98269
2602   134914
2603    -5762
2604  -141739
2605   -86668
2606    93837
2607   144600
2608    -8236
2609  -144460
2610   -82478
2611    82224
2612   140518
2613     9969
2614  -143927
2615   -93388
2616    91610
2617   142506
2618     2837
2619  -131376
2620   -91873
2621    68538
2622   142082
2623    18828
2624  -139982
2625  -102744
2626    80194
2627   141663
2628    11723
2629  -126464
2630  -101132
2631    62920
2632   144383
2633    28603
2634  -132047
2635  -108127
2636    64817
2637   149269
2638    30331
2639  -125139
2640  -108460
2641    57792
2642   147342
2643    35069
2644  -125002
2645  -114700
2646    48763
2647   149362
2648    45282
2649  -124383
2650  -119399
2651    47936
2652   147310
2653    41891
2654  -118275
2655  -118654
2656    36760
2657   146001
2658    58652
2659  -115599
2660  -124829
2661    43377
2662   146486
2663    52672
2664  -106922
2665  -123900
2666    24559
2667   143781
2668    64704
2669  -108690
2670  -127988
2671    27858
2672   137487
2673    65094
2674   -97397
2675  -135360
2676    15554
2677   145667
2678    64852
2679   -99562
2680  -125761
2681    11558
2682   135450
2683    82581
2684   -88616
2685  -142380
2686    10136
2687   149589
2688    72211
2689   -89431
2690  -125784
2691    -4367
2692   133288
2693    97343
2694   -84245
2695  -150008
2696     1281
2697   141309
2698    81193
2699   -80853
2700  -135097
2701   -17229
2702   131895
2703   104829
2704   -77495
2705  -145241
2706    -6682
2707   131768
2708    94175
2709   -61689
2710  -140769
2711   -25878
2712   131835
2713   104602
2714   -70087
2715  -139143
2716   -19843
2717   116981
2718   104022
2719   -49789
2720  -150282
2721   -35952
2722   131790
2723   103559
2724   -60618
2725  -131635
2726   -34789
2727   109374
2728   118392
2729   -38470
2730  -151220
2731   -42626
2732   124635
2733   111313
2734   -45745
2735  -135340
2736   -55553
2737   107861
2738   128594
2739   -38842
2740  -148511
2741   -51259
2742   108800
2743   121469
2744   -25144
2745  -143582
2746   -67134
2747   110569
2748   130714
2749   -33728
2750  -136549
2751   -58388
2752    91292
2753   130225
2754    -8897
2755  -149898
2756   -73770
2757   106530
2758   125149
2759   -22496
2760  -128671
2761   -71934
2762    79269
2763   136804
2764    -2224
2765  -147930
2766   -77540
2767    96280
2768   121948
2769    -2661
2770  -123334
2771   -88702
2772    78876
2773   145627
2774     -803
2775  -139618
2776   -78191
2777    76715
2778   125418
2779    19060
2780  -126662
2781  -107709
2782    79806
2783   148996
2784     -134
2785  -127486
2786   -82773
2787    53323
2788   133297
2789    37485
2790  -132986
2791  -115792
2792    77424
2793   145315
2794    10181
2795  -114103
2796   -93923
2797    40971
2798   144499
2799    45072
2800  -134587
2801  -110372
2802    65671
2803   130651
2804    28579
2805  -102612
2806  -112188
2807    36517
2808   150765
2809    41460
2810  -127617
2811  -101420
2812    46646
2813   120035
2814    53320
2815   -96938
2816  -129874
2817    38166
2818   152854
2819    40442
2820  -110491
2821  -101527
2822    26507
2823   124561
2824    70450
2825  -101281
2826  -136517
2827    36454
2828   144618
2829    44550
2830   -94788
2831  -114293
2832     6243
2833   135508
2834    78535
2835  -104017
2836  -131585
2837    28032
2838   132076
2839    62339
2840   -76181
2841  -128050
2842    -2590
2843   146714
2844    78080
2845  -101259
2846  -120263
2847    11979
2848   115114
2849    84960
2850   -69091
2851  -144066
2852    -3553
2853   147263
2854    72400
2855   -90462
2856  -112519
2857    -6500
2858   108745
2859   101216
2860   -66255
2861  -147041
2862      945
2863   136270
2864    73752
2865   -64598
2866  -117285
2867   -28084
2868   117309
2869   109587
2870   -72331
2871  -144448
2872    -5332
2873   116994
2874    83145
2875   -43728
2876  -135274
2877   -44452
2878   127744
2879   108990
2880   -70604
2881  -131306
2882   -18996
2883   100854
2884   106283
2885   -29968
2886  -148634
2887   -47357
2888   133829
2889   103936
2890   -60812
2891  -120086
2892   -39957
2893    91619
2894   122292
2895   -29211
2896  -151063
2897   -43850
2898   117250
2899   100789
2900   -38868
2901  -119528
2902   -59998
2903    92904
2904   129871
2905   -33855
2906  -144244
2907   -41206
2908    99380
2909   104794
2910   -12777
2911  -126353
2912   -73362
2913    99180
2914   129471
2915   -32821
2916  -131536
2917   -50225
2918    79553
2919   116642
2920     3355
2921  -137394
2922   -81315
2923   100890
2924   123821
2925   -22639
2926  -118369
2927   -69067
2928    67368
2929   133475
2930     8780
2931  -140079
2932   -81275
2933    91336
2934   118712
2935    -1824
2936  -113074
2937   -91941
2938    65831
2939   144407
2940     5664
2941  -132518
2942   -74732
2943    68440
2944   117796
2945    22557
2946  -116048
2947  -106175
2948    68953
2949   143055
2950     4939
2951  -118968
2952   -78354
2953    48768
2954   124148
2955    37846
2956  -122291
2957  -107409
2958    66066
2959   130727
2960    15159
2961  -103108
2962   -92683
2963    37695
2964   135175
2965    43939
2966  -122204
2967  -103694
2968    57141
2969   122245
2970    35234
2971   -95412
2972  -112435
2973    33271
2974   142414
2975    41686
2976  -113790
2977  -100744
2978    34619
2979   118544
2980    57619
2981   -93847
2982  -129665
2983    32449
2984   145764
2985    42368
2986   -99160
2987   -99954
2988    15050
2989   121503
2990    72614
2991   -93948
2992  -129727
2993    27707
2994   135558
2995    50506
2996   -84155
2997  -111500
2998     1962
2999   129878
3000    75848
3001   -98403
3002  -119739
3003    19835
3004   115821
3005    66697
3006   -68938
3007  -126182
3008    -2735
3009   136982
3010    73056
3011   -89985
3012  -113351
3013     4707
3014   107454
3015    85744
3016   -64442
3017  -139025
3018    -3345
3019   134204
3020    73435
3021   -72723
3022  -113382
3023   -17017
3024   109916
3025    99309
3026   -62219
3027  -138018
3028    -7723
3029   122054
3030    80298
3031   -52653
3032  -122998
3033   -33194
3034   118002
3035   100764
3036   -64740
3037  -129844
3038   -19440
3039   103781
3040    92916
3041   -37224
3042  -130808
3043   -40965
3044   119771
3045   101519
3046   -58430
3047  -118781
3048   -29568
3049    92352
3050   105542
3051   -30327
3052  -137283
3053   -41747
3054   113145
3055    97213
3056   -45938
3057  -116607
3058   -47014
3059    88331
3060   116040
3061   -28194
3062  -138432
3063   -42305
3064   101561
3065    99706
3066   -20456
3067  -119553
3068   -64197
3069    93795
3070   122805
3071   -27205
3072  -129910
3073   -46648
3074    82265
3075   107901
3076     -707
3077  -126077
3078   -77795
3079    93443
3080   119959
3081   -22460
3082  -118029
3083   -61327
3084    70005
3085   119536
3086     6505
3087  -129565
3088   -79034
3089    86951
3090   116376
3091    -7928
3092  -109113
3093   -74925
3094    64419
3095   128711
3096     6033
3097  -126533
3098   -72915
3099    73110
3100   112714
3101     8779
3102  -109910
3103   -89589
3104    60073
3105   131461
3106     9569
3107  -119987
3108   -76064
3109    58085
3110   115766
3111    25666
3112  -110131
3113   -98918
3114    58075
3115   130277
3116    18167
3117  -108113
3118   -86035
3119    46155
3120   122511
3121    38432
3122  -109551
3123  -102538
3124    51008
3125   124303
3126    29292
3127   -98633
3128  -100126
3129    35553
3130   128256
3131    41729
3132  -103532
3133  -102277
3134    38884
3135   119901
3136    43710
3137   -91338
3138  -110435
3139    29869
3140   132650
3141    43415
3142   -98609
3143   -99722
3144    24105
3145   117885
3146    53755
3147   -89475
3148  -116198
3149    24550
3150   127211
3151    49558
3152   -87022
3153  -104043
3154    14796
3155   120069
3156    64995
3157   -86751
3158  -114213
3159    16036
3160   119967
3161    62683
3162   -76864
3163  -114925
3164     3278
3165   119829
3166    71726
3167   -80554
3168  -115677
3169     3520
3170   112654
3171    74293
3172   -68407
3173  -123419
3174    -3805
3175   120512
3176    75181
3177   -69758
3178  -117322
3179    -7139
3180   110882
3181    82698
3182   -60042
3183  -123221
3184   -13956
3185   115601
3186    80796
3187   -59857
3188  -118211
3189   -18129
3190   108965
3191    85390
3192   -56882
3193  -121070
3194   -20695
3195   109158
3196    87446
3197   -52315
3198  -120439
3199   -25825
3200   105625
3201    90517
3202   -49768
3203  -119890
3204   -30098
3205    99891
3206    97247
3207   -39912
3208  -121992
3209   -33221
3210    99753
3211    98596
3212   -38073
3213  -120339
3214   -41942
3215    94295
3216   103316
3217   -30432
3218  -123731
3219   -45432
3220    92616
3221   103661
3222   -25043
3223  -125295
3224   -53086
3225    92427
3226   103188
3227   -22841
3228  -117200
3229   -52190
3230    84764
3231   112248
3232   -14791
3233  -121442
3234   -56622
3235    89838
3236   106209
3237   -16806
3238  -113883
3239   -61501
3240    78028
3241   113332
3242   -10761
3243  -120188
3244   -62969
3245    77494
3246   109844
3247    -8634
3248  -115088
3249   -69059
3250    72046
3251   117196
3252    -1010
3253  -113602
3254   -68050
3255    68004
3256   117622
3257     7249
3258  -113082
3259   -77112
3260    65814
3261   117683
3262     7942
3263  -109978
3264   -79086
3265    56329
3266   120283
3267    19279
3268  -112642
3269   -87522
3270    59670
3271   117893
3272    19721
3273  -104134
3274   -88532
3275    51073
3276   122047
3277    25218
3278  -107499
3279   -91600
3280    48112
3281   116786
3282    27335
3283  -101456
3284   -95972
3285    45686
3286   122176
3287    30408
3288   -96094
3289   -91226
3290    38305
3291   121190
3292    39248
3293   -97620
3294  -100272
3295    37536
3296   117071
3297    35337
3298   -91086
3299   -99133
3300    21413
3301   118558
3302    47440
3303   -95024
3304  -103987
3305    26088
3306   114656
3307    51039
3308   -82335
3309  -105792
3310    18672
3311   122600
3312    58616
3313   -83440
3314  -105028
3315    14280
3316   113333
3317    63590
3318   -78244
3319  -114870
3320     9387
3321   115047
3322    59716
3323   -75576
3324  -112168
3325      207
3326   110481
3327    70382
3328   -73070
3329  -116541
3330     4466
3331   115583
3332    68196
3333   -63891
3334  -109068
3335    -5030
3336   111520
3337    75156
3338   -66004
3339  -114914
3340    -6366
3341   109003
3342    74540
3343   -58507
3344  -114114
3345   -14598
3346   107488
3347    79198
3348   -56813
3349  -111932
3350   -20313
3351   102908
3352    87474
3353   -51188
3354  -118891
3355   -21838
3356   102354
3357    85684
3358   -46298
3359  -114968
3360   -31383
3361    96601
3362    96416
3363   -40975
3364  -119553
3365   -26964
3366    96732
3367    92732
3368   -31771
3369  -116997
3370   -39574
3371    94458
3372    96806
3373   -34382
3374  -115697
3375   -39623
3376    86906
3377    97081
3378   -25722
3379  -121534
3380   -47047
3381    90852
3382    93895
3383   -26440
3384  -110794
3385   -49227
3386    82258
3387   107447
3388   -16847
3389  -115447
3390   -47001
3391    88149
3392    99755
3393   -14501
3394  -105002
3395   -60672
3396    73968
3397   109842
3398   -14698
3399  -118000
3400   -59038
3401    70029
3402   101325
3403    -6395
3404  -109776
3405   -69197
3406    69029
3407   113207
3408    -2581
3409  -107935
3410   -62487
3411    64732
3412   111574
3413     9888
3414  -109027
3415   -73095
3416    67634
3417   109953
3418     4023
3419  -103861
3420   -73502
3421    53230
3422   110734
3423    14103
3424  -110028
3425   -78818
3426    58722
3427   105913
3428    12871
3429   -96041
3430   -80578
3431    50515
3432   116147
3433    20124
3434   -99546
3435   -79598
3436    49736
3437   107961
3438    23603
3439   -95184
3440   -89073
3441    44710
3442   113993
3443    24919
3444   -92980
3445   -85076
3446    34858
3447   112389
3448    36536
3449   -93808
3450   -92103
3451    38112
3452   111633
3453    33238
3454   -85754
3455   -93059
3456    23914
3457   115366
3458    44595
3459   -92126
3460   -96012
3461    27688
3462   107193
3463    44073
3464   -79982
3465   -99290
3466    20216
3467   115437
3468    50211
3469   -82348
3470   -97781
3471    20181
3472   106869
3473    54241
3474   -76357
3475  -104489
3476    16878
3477   111443
3478    50014
3479   -73882
3480   -99121
3481     6424
3482   104321
3483    61255
3484   -72462
3485  -107943
3486    11250
3487   110841
3488    56459
3489   -63333
3490   -99476
3491    -3515
3492   105849
3493    70466
3494   -67447
3495  -107774
3496     -828
3497   103663
3498    67414
3499   -57839
3500  -106561
3501   -14841
3502   103370
3503    75637
3504   -61870
3505  -109367
3506   -13139
3507    98043
3508    80286
3509   -49742
3510  -111836
3511   -16041
3512   100623
3513    78374
3514   -48685
3515  -106821
3516   -22627
3517    92830
3518    84935
3519   -43028
3520  -113675
3521   -22474
3522    95222
3523    82253
3524   -39706
3525  -110439
3526   -29209
3527    90604
3528    85041
3529   -37045
3530  -109179
3531   -30745
3532    89287
3533    87611
3534   -31510
3535  -110067
3536   -37730
3537    88756
3538    89114
3539   -28492
3540  -106385
3541   -42594
3542    82184
3543    96372
3544   -21884
3545  -108870
3546   -43793
3547    82535
3548    93917
3549   -20559
3550  -104747
3551   -51508
3552    72905
3553   101969
3554   -13831
3555  -110707
3556   -51662
3557    73734
3558    98322
3559    -9667
3560  -104457
3561   -59292
3562    68282
3563   102977
3564    -6321
3565  -106395
3566   -56473
3567    66281
3568    99194
3569       64
3570  -105126
3571   -65649
3572    65458
3573   102072
3574     -585
3575  -100741
3576   -64934
3577    58903
3578   103929
3579     9742
3580  -102557
3581   -70888
3582    61056
3583   105473
3584     8742
3585   -95961
3586   -72737
3587    51464
3588   107752
3589    15381
3590   -98257
3591   -77673
3592    48509
3593   106409
3594    18142
3595   -93260
3596   -78077
3597    41859
3598   106788
3599    24363
3600   -91900
3601   -80483
3602    40083
3603   108543
3604    27939
3605   -89169
3606   -83148
3607    35878
3608   107925
3609    31820
3610   -87330
3611   -85970
3612    31842
3613   106460
3614    36324
3615   -86027
3616   -88786
3617    29255
3618   105775
3619    38059
3620   -82991
3621   -89622
3622    25723
3623   105220
3624    43497
3625   -80184
3626   -93280
3627    22867
3628   105227
3629    44339
3630   -75741
3631   -95468
3632    18355
3633   106858
3634    48902
3635   -72534
3636   -96500
3637    12214
3638   105283
3639    53161
3640   -70775
3641   -98749
3642     8653
3643   103523
3644    54979
3645   -66451
3646   -97440
3647     1262
3648   101076
3649    61080
3650   -63134
3651  -102092
3652      245
3653   101338
3654    62795
3655   -60057
3656   -99371
3657    -3717
3658    96357
3659    68160
3660   -54803
3661  -103767
3662    -8903
3663    97618
3664    67371
3665   -54218
3666  -101061
3667   -11021
3668    93478
3669    74106
3670   -48616
3671  -106178
3672   -14112
3673    93841
3674    70705
3675   -45152
3676  -103163
3677   -20392
3678    91861
3679    78839
3680   -43900
3681  -103670
3682   -20668
3683    88393
3684    78409
3685   -35285
3686  -104226
3687   -30723
3688    89619
3689    84499
3690   -37276
3691  -102509
3692   -30649
3693    80985
3694    84986
3695   -24617
3696  -105211
3697   -40951
3698    83274
3699    88897
3700   -29335
3701  -100430
3702   -39974
3703    73806
3704    89534
3705   -19805
3706  -105068
3707   -44069
3708    77026
3709    90651
3710   -18067
3711   -99228
3712   -46287
3713    71879
3714    95598
3715   -13570
3716  -105277
3717   -47644
3718    70051
3719    89598
3720    -8209
3721   -99597
3722   -56736
3723    68273
3724    97174
3725    -7278
3726  -101250
3727   -52657
3728    62961
3729    93144
3730     2256
3731   -97272
3732   -63992
3733    63586
3734   100286
3735     -103
3736   -92394
3737   -62425
3738    52598
3739    99884
3740     9196
3741   -95977
3742   -68388
3743    54848
3744    97778
3745    10122
3746   -88075
3747   -73205
3748    43703
3749   105435
3750    14516
3751   -95074
3752   -68853
3753    46937
3754    96371
3755    21930
3756   -84157
3757   -78496
3758    40680
3759   107003
3760    19553
3761   -90996
3762   -71513
3763    36618
3764    96879
3765    30816
3766   -85162
3767   -83614
3768    37930
3769   102561
3770    24115
3771   -82657
3772   -77916
3773    26009
3774    98065
3775    37707
3776   -83742
3777   -88282
3778    31752
3779   100027
3780    33965
3781   -71662
3782   -84794
3783    17657
3784   102781
3785    45571
3786   -79754
3787   -87830
3788    22727
3789    95632
3790    42999
3791   -63184
3792   -93515
3793     8347
3794   105504
3795    48173
3796   -73569
3797   -87516
3798    11053
3799    93100
3800    53655
3801   -60808
3802   -97079
3803     5647
3804   100452
3805    51557
3806   -63840
3807   -87484
3808      651
3809    92971
3810    63138
3811   -60045
3812   -99670
3813     3973
3814    95923
3815    54912
3816   -55158
3817   -93904
3818    -8597
3819    93214
3820    66448
3821   -57765
3822   -97294
3823    -2447
3824    87419
3825    64236
3826   -44829
3827   -98919
3828   -16648
3829    92206
3830    69675
3831   -49727
3832   -95846
3833   -15588
3834    81789
3835    73669
3836   -35477
3837  -100611
3838   -22994
3839    88462
3840    72779
3841   -38973
3842   -93289
3843   -25673
3844    80232
3845    80875
3846   -33190
3847  -101864
3848   -26652
3849    81288
3850    74162
3851   -30041
3852   -95110
3853   -37116
3854    77764
3855    86490
3856   -30720
3857   -99860
3858   -28053
3859    75044
3860    79828
3861   -19391
3862   -97032
3863   -41692
3864    77044
3865    88127
3866   -24788
3867   -96316
3868   -35695
3869    66857
3870    86704
3871   -11513
3872  -101276
3873   -46208
3874    73157
3875    85407
3876   -15219
3877   -93348
3878   -49045
3879    61825
3880    92492
3881    -6590
3882   -99025
3883   -50972
3884    63421
3885    86783
3886    -1756
3887   -89090
3888   -59351
3889    57456
3890    96705
3891     -978
3892   -93902
3893   -55656
3894    54372
3895    88795
3896     5883
3897   -88104
3898   -65450
3899    52289
3900    96310
3901     4916
3902   -88039
3903   -60296
3904    44795
3905    93062
3906    13174
3907   -88683
3908   -68237
3909    49566
3910    95509
3911    12862
3912   -83116
3913   -66206
3914    40190
3915    97923
3916    19260
3917   -88132
3918   -71084
3919    40198
3920    91500
3921    22462
3922   -77863
3923   -76222
3924    33215
3925    98189
3926    25144
3927   -80724
3928   -73406
3929    30748
3930    90155
3931    34096
3932   -73989
3933   -82223
3934    28518
3935    97268
3936    30635
3937   -72561
3938   -78151
3939    19156
3940    92163
3941    39718
3942   -71241
3943   -83897
3944    21953
3945    93698
3946    36801
3947   -63632
3948   -82933
3949    12489
3950    96138
3951    44756
3952   -69820
3953   -83688
3954    14177
3955    89644
3956    45944
3957   -59581
3958   -86825
3959     8076
3960    95132
3961    46724
3962   -64778
3963   -84161
3964     6392
3965    86958
3966    54075
3967   -56048
3968   -91222
3969     1207
3970    90050
3971    53223
3972   -55873
3973   -86442
3974    -4218
3975    84514
3976    60917
3977   -49943
3978   -93502
3979    -5241
3980    87062
3981    58671
3982   -43559
3983   -88239
3984   -12924
3985    84457
3986    66351
3987   -46039
3988   -92989
3989   -10710
3990    82153
3991    64614
3992   -36448
3993   -92799
3994   -20331
3995    84127
3996    67865
3997   -42024
3998   -89455
3999   -18124
4000    76004
4001    71156
4002   -32660
4003   -94042
4004   -23764
4005    79615
4006    70846
4007   -33032
4008   -90088
4009   -27831
4010    73671
4011    76861
4012   -30464
4013   -95363
4014   -26218
4015    73466
4016    72935
4017   -23405
4018   -90162
4019   -37226
4020    70142
4021    80978
4022   -23159
4023   -91644
4024   -33082
4025    66275
4026    76354
4027   -12489
4028   -91211
4029   -43814
4030    66564
4031    81991
4032   -14643
4033   -89372
4034   -41262
4035    60079
4036    80625
4037    -6624
4038   -90798
4039   -48614
4040    62052
4041    83021
4042    -9208
4043   -84776
4044   -49236
4045    55396
4046    87191
4047    -2479
4048   -90890
4049   -50190
4050    59135
4051    82857
4052    -1091
4053   -82724
4054   -58111
4055    50321
4056    91840
4057     1176
4058   -89082
4059   -54812
4060    49767
4061    85041
4062     7492
4063   -82111
4064   -64167
4065    46169
4066    91617
4067     8952
4068   -83024
4069   -58723
4070    41623
4071    88162
4072    17788
4073   -81350
4074   -66928
4075    39425
4076    87766
4077    17286
4078   -76229
4079   -67578
4080    32057
4081    91351
4082    24695
4083   -77702
4084   -69933
4085    34921
4086    87180
4087    24299
4088   -70733
4089   -72784
4090    27427
4091    93497
4092    29380
4093   -75101
4094   -73866
4095    27446
4096    87526
4097    30124
4098   -69013
4099   -79438
4100    20998
4101    92899
4102    33286
4103   -70043
4104   -75256
4105    19373
4106    89783
4107    40798
4108   -65268
4109   -80830
4110    17885
4111    91821
4112    39458
4113   -62793
4114   -77800
4115     8841
4116    87204
4117    48190
4118   -63057
4119   -84807
4120     9753
4121    84844
4122    45266
4123   -54010
4124   -83990
4125     1035
4126    87164
4127    53926
4128   -55381
4129   -84017
4130     4351
4131    81889
4132    52240
4133   -47973
4134   -87518
4135    -4214
4136    84855
4137    55964
4138   -48974
4139   -85955
4140    -6636
4141    79335
4142    58091
4143   -43862
4144   -89036
4145    -9133
4146    83447
4147    58293
4148   -41689
4149   -84474
4150   -13994
4151    79476
4152    65267
4153   -41732
4154   -90734
4155   -14111
4156    78537
4157    63700
4158   -36673
4159   -86241
4160   -22179
4161    75598
4162    71305
4163   -34971
4164   -89884
4165   -21249
4166    72073
4167    69112
4168   -26441
4169   -86690
4170   -27307
4171    71027
4172    72587
4173   -25585
4174   -87572
4175   -29977
4176    65490
4177    74150
4178   -19719
4179   -88666
4180   -33820
4181    68126
4182    73665
4183   -18219
4184   -83758
4185   -37599
4186    61435
4187    79402
4188   -15358
4189   -89421
4190   -37190
4191    64460
4192    75101
4193   -11289
4194   -82539
4195   -44132
4196    59787
4197    81953
4198   -11193
4199   -86844
4200   -43285
4201    56634
4202    79914
4203    -4874
4204   -83996
4205   -50543
4206    55285
4207    82958
4208    -5021
4209   -83838
4210   -49325
4211    49501
4212    84087
4213     2574
4214   -82881
4215   -54619
4216    49678
4217    83741
4218     2915
4219   -77873
4220   -54755
4221    41007
4222    85576
4223    11339
4224   -81438
4225   -58235
4226    43785
4227    83094
4228    11393
4229   -74935
4230   -62931
4231    36600
4232    86011
4233    15136
4234   -78834
4235   -61524
4236    37454
4237    84363
4238    18935
4239   -72346
4240   -67101
4241    35801
4242    88948
4243    19591
4244   -71798
4245   -63932
4246    28654
4247    85987
4248    26280
4249   -71594
4250   -71987
4251    29031
4252    86318
4253    23758
4254   -67512
4255   -70718
4256    19830
4257    86890
4258    33841
4259   -67510
4260   -71974
4261    23107
4262    83271
4263    33705
4264   -61035
4265   -73235
4266    13217
4267    85702
4268    38242
4269   -62858
4270   -73535
4271    14199
4272    80477
4273    41394
4274   -56274
4275   -79010
4276    10378
4277    84505
4278    42398
4279   -55977
4280   -76442
4281     7297
4282    81346
4283    47460
4284   -51695
4285   -82230
4286     5387
4287    83598
4288    44022
4289   -50021
4290   -78248
4291    -2673
4292    80136
4293    52737
4294   -49958
4295   -83386
4296      336
4297    80571
4298    50248
4299   -43970
4300   -79178
4301    -8487
4302    79386
4303    57200
4304   -44402
4305   -81276
4306    -8323
4307    73654
4308    57443
4309   -38147
4310   -83573
4311   -14701
4312    75525
4313    58597
4314   -38222
4315   -81893
4316   -16245
4317    68953
4318    64136
4319   -31963
4320   -84641
4321   -19782
4322    72497
4323    64305
4324   -28918
4325   -79999
4326   -23533
4327    66288
4328    69070
4329   -25757
4330   -86166
4331   -24372
4332    66025
4333    65494
4334   -23771
4335   -83323
4336   -31524
4337    65349
4338    71191
4339   -21812
4340   -84458
4341   -30544
4342    63409
4343    68872
4344   -16403
4345   -82515
4346   -38006
4347    62600
4348    75298
4349   -15138
4350   -80813
4351   -37475
4352    56720
4353    74478
4354   -10194
4355   -82363
4356   -42131
4357    56376
4358    73790
4359    -8794
4360   -76616
4361   -43131
4362    48704
4363    77363
4364    -2750
4365   -80613
4366   -44725
4367    50271
4368    74381
4369      731
4370   -75945
4371   -48454
4372    47045
4373    79406
4374     2128
4375   -77059
4376   -49115
4377    42742
4378    77382
4379     7078
4380   -75325
4381   -54865
4382    43276
4383    80767
4384     8407
4385   -75167
4386   -53277
4387    39534
4388    79407
4389    12643
4390   -74623
4391   -58963
4392    38725
4393    81024
4394    12123
4395   -68909
4396   -59023
4397    32140
4398    81238
4399    19113
4400   -70724
4401   -62555
4402    31688
4403    80704
4404    19793
4405   -65690
4406   -63694
4407    25449
4408    81010
4409    24198
4410   -66342
4411   -64470
4412    24282
4413    78707
4414    28116
4415   -61560
4416   -67043
4417    21084
4418    81958
4419    29681
4420   -63285
4421   -65280
4422    17003
4423    77751
4424    33859
4425   -59537
4426   -70878
4427    15359
4428    80462
4429    34367
4430   -57387
4431   -69880
4432    10581
4433    79114
4434    38854
4435   -56195
4436   -74061
4437    10685
4438    78762
4439    39554
4440   -51836
4441   -73542
4442     5271
4443    79062
4444    43654
4445   -50741
4446   -75267
4447     4052
4448    77129
4449    44511
4450   -45390
4451   -76244
4452    -2443
4453    75458
4454    47094
4455   -44905
4456   -74814
4457    -4129
4458    73312
4459    50990
4460   -39815
4461   -76289
4462    -8287
4463    73634
4464    53192
4465   -39913
4466   -75886
4467    -9738
4468    69450
4469    56256
4470   -36551
4471   -78897
4472   -11741
4473    69098
4474    55412
4475   -33541
4476   -77314
4477   -16882
4478    68016
4479    59634
4480   -32172
4481   -78974
4482   -17957
4483    67399
4484    60689
4485   -26913
4486   -80052
4487   -23213
4488    67268
4489    63332
4490   -27155
4491   -78408
4492   -23925
4493    62379
4494    65094
4495   -20811
4496   -78350
4497   -28682
4498    62104
4499    64537
4500   -21729
4501   -75764
4502   -31712
4503    56479
4504    68187
4505   -13471
4506   -76968
4507   -33542
4508    56263
4509    69371
4510   -12638
4511   -74997
4512   -36806
4513    51581
4514    70898
4515    -9318
4516   -76452
4517   -36972
4518    49876
4519    70463
4520    -7084
4521   -75338
4522   -42352
4523    51009
4524    74003
4525    -5608
4526   -75311
4527   -41344
4528    45499
4529    71654
4530      150
4531   -75613
4532   -46204
4533    48026
4534    73505
4535     -559
4536   -72290
4537   -46337
4538    41690
4539    74453
4540     4973
4541   -71423
4542   -51704
4543    40880
4544    73490
4545     7043
4546   -68608
4547   -53445
4548    35653
4549    77018
4550    11432
4551   -68508
4552   -52169
4553    34687
4554    73539
4555    14713
4556   -64586
4557   -57535
4558    30616
4559    77763
4560    14586
4561   -65440
4562   -55728
4563    26978
4564    74480
4565    21733
4566   -64418
4567   -60461
4568    26295
4569    77032
4570    21830
4571   -61508
4572   -60270
4573    21601
4574    76425
4575    26546
4576   -62786
4577   -63723
4578    22186
4579    74509
4580    26411
4581   -56742
4582   -65820
4583    16838
4584    78272
4585    31289
4586   -58156
4587   -65260
4588    15578
4589    73157
4590    32961
4591   -52040
4592   -70369
4593    11725
4594    77011
4595    34262
4596   -52416
4597   -65636
4598     6899
4599    70679
4600    39451
4601   -47943
4602   -71647
4603     5340
4604    73591
4605    37214
4606   -45746
4607   -68217
4608      955
4609    69885
4610    45550
4611   -46355
4612   -71434
4613     2594
4614    70318
4615    43842
4616   -38594
4617   -69440
4618    -5180
4619    71179
4620    49021
4621   -42799
4622   -71672
4623    -4858
4624    66690
4625    49644
4626   -36229
4627   -76109
4628   -11317
4629    70064
4630    51817
4631   -37146
4632   -73433
4633   -10997
4634    63739
4635    54855
4636   -29803
4637   -77029
4638   -15502
4639    66022
4640    53842
4641   -28562
4642   -72207
4643   -18957
4644    61260
4645    58400
4646   -25691
4647   -75594
4648   -18138
4649    61856
4650    55595
4651   -21455
4652   -71594
4653   -26204
4654    60063
4655    63097
4656   -23872
4657   -73481
4658   -23840
4659    54175
4660    60801
4661   -14660
4662   -72628
4663   -30101
4664    57908
4665    64557
4666   -17657
4667   -70157
4668   -28967
4669    51146
4670    66665
4671   -10759
4672   -75230
4673   -34106
4674    52385
4675    64854
4676   -10196
4677   -70068
4678   -37744
4679    47938
4680    70123
4681    -5615
4682   -74868
4683   -36625
4684    46812
4685    66357
4686    -1282
4687   -67716
4688   -43545
4689    45060
4690    71078
4691    -2196
4692   -69732
4693   -41408
4694    40521
4695    67031
4696     5771
4697   -66789
4698   -47565
4699    40079
4700    70915
4701     1994
4702   -64583
4703   -45867
4704    33880
4705    70222
4706     9322
4707   -66110
4708   -48975
4709    35812
4710    70205
4711     7932
4712   -61822
4713   -50931
4714    29657
4715    73921
4716    14001
4717   -65588
4718   -51249
4719    30203
4720    70048
4721    16713
4722   -60814
4723   -56267
4724    24157
4725    75397
4726    18321
4727   -61649
4728   -53993
4729    24586
4730    68987
4731    24422
4732   -56947
4733   -60944
4734    21040
4735    73445
4736    22963
4737   -56235
4738   -58379
4739    17365
4740    69350
4741    29520
4742   -52807
4743   -63375
4744    16160
4745    69834
4746    26454
4747   -50516
4748   -60702
4749    10404
4750    70824
4751    31773
4752   -51391
4753   -61211
4754    11625
4755    67713
4756    32921
4757   -45028
4758   -64559
4759     4400
4760    71379
4761    35029
4762   -47482
4763   -64271
4764     3571
4765    66834
4766    40444
4767   -41612
4768   -68900
4769     1376
4770    68296
4771    41116
4772   -42152
4773   -67322
4774     -403
4775    65239
4776    45666
4777   -40298
4778   -71317
4779    -2703
4780    64960
4781    43331
4782   -35881
4783   -67535
4784    -8415
4785    63051
4786    49524
4787   -35180
4788   -69580
4789    -6737
4790    60567
4791    47155
4792   -27962
4793   -69072
4794   -13014
4795    62375
4796    50303
4797   -30070
4798   -67486
4799   -14064
4800    57864
4801    51637
4802   -24729
4803   -68710
4804   -17625
4805    59710
4806    52277
4807   -24098
4808   -66692
4809   -20768
4810    55879
4811    56740
4812   -21699
4813   -71776
4814   -21949
4815    55416
4816    57454
4817   -18404
4818   -68472
4819   -26226
4820    53468
4821    60152
4822   -18296
4823   -69634
4824   -26045
4825    49978
4826    59593
4827   -10897
4828   -68258
4829   -30701
4830    50894
4831    61167
4832   -11751
4833   -67816
4834   -31015
4835    46021
4836    60596
4837    -5808
4838   -66293
4839   -34783
4840    45837
4841    62007
4842    -5796
4843   -64706
4844   -36863
4845    41412
4846    62766
4847    -1553
4848   -64583
4849   -38586
4850    41245
4851    63221
4852     -190
4853   -62372
4854   -42546
4855    38622
4856    67110
4857     3328
4858   -64410
4859   -42343
4860    36308
4861    65467
4862     6108
4863   -63010
4864   -45218
4865    33806
4866    69411
4867     7063
4868   -61748
4869   -46016
4870    31772
4871    67576
4872    12411
4873   -60598
4874   -49130
4875    30806
4876    66125
4877    11912
4878   -58327
4879   -49201
4880    25115
4881    68372
4882    16651
4883   -58440
4884   -51444
4885    26881
4886    66949
4887    17176
4888   -53890
4889   -53371
4890    20557
4891    65833
4892    20435
4893   -54303
4894   -54270
4895    20699
4896    64818
4897    23338
4898   -49804
4899   -57317
4900    16524
4901    67050
4902    24564
4903   -51079
4904   -57673
4905    13948
4906    66250
4907    28961
4908   -47806
4909   -60848
4910    10868
4911    67826
4912    29822
4913   -48170
4914   -58546
4915     6971
4916    65849
4917    34351
4918   -46801
4919   -62509
4920     7316
4921    65256
4922    33843
4923   -42860
4924   -61841
4925     2643
4926    63876
4927    37941
4928   -42513
4929   -62632
4930     3679
4931    62601
4932    38200
4933   -37692
4934   -63445
4935    -3328
4936    61343
4937    41116
4938   -37234
4939   -63171
4940    -3625
4941    59266
4942    41451
4943   -32843
4944   -63542
4945    -6135
4946    60146
4947    42078
4948   -31802
4949   -63434
4950    -9579
4951    58665
4952    47327
4953   -29102
4954   -66403
4955   -11065
4956    58398
4957    46433
4958   -25936
4959   -64315
4960   -15243
4961    56734
4962    52622
4963   -25301
4964   -66397
4965   -16290
4966    55731
4967    50592
4968   -22573
4969   -65113
4970   -21388
4971    54381
4972    52417
4973   -20252
4974   -64125
4975   -20694
4976    49985
4977    54505
4978   -15460
4979   -65834
4980   -24769
4981    50271
4982    52420
4983   -14476
4984   -62159
4985   -25580
4986    44886
4987    57129
4988   -11747
4989   -65999
4990   -27414
4991    46319
4992    55704
4993    -9505
4994   -61666
4995   -30812
4996    44507
4997    60141
4998    -6430
4999   -63647
5000   -31680
5001    43132
5002    56951
5003    -4600
5004   -61150
5005   -37793
5006    40996
5007    61516
5008    -3241
5009   -60623
5010   -36514
5011    37526
5012    60619
5013     1855
5014   -61840
5015   -40669
5016    38160
5017    63193
5018     1296
5019   -57484
5020   -40160
5021    32400
5022    62151
5023     6601
5024   -59953
5025   -42535
5026    32673
5027    59629
5028     6216
5029   -56705
5030   -44557
5031    27465
5032    63363
5033    10724
5034   -57595
5035   -44732
5036    28013
5037    60483
5038    13120
5039   -53370
5040   -48430
5041    25092
5042    63116
5043    14142
5044   -54206
5045   -47563
5046    20680
5047    61409
5048    18744
5049   -52762
5050   -54730
5051    21526
5052    64812
5053    18661
5054   -49709
5055   -51641
5056    16882
5057    65156
5058    23482
5059   -50072
5060   -53933
5061    16471
5062    61699
5063    24052
5064   -45555
5065   -55107
5066    11449
5067    63567
5068    26680
5069   -48373
5070   -54743
5071    11147
5072    59868
5073    29099
5074   -43264
5075   -55678
5076     7806
5077    62303
5078    30551
5079   -43401
5080   -54165
5081     5647
5082    56437
5083    33501
5084   -38702
5085   -59096
5086     5617
5087    60365
5088    30992
5089   -37165
5090   -58080
5091    -1104
5092    58898
5093    38966
5094   -37648
5095   -61707
5096     -422
5097    58600
5098    37243
5099   -30717
5100   -60311
5101    -6077
5102    59173
5103    42194
5104   -35180
5105   -61093
5106    -5493
5107    55397
5108    43432
5109   -28271
5110   -62959
5111    -9842
5112    57066
5113    43886
5114   -29697
5115   -60251
5116   -11824
5117    52700
5118    48677
5119   -24969
5120   -61757
5121   -12083
5122    52581
5123    44558
5124   -23532
5125   -58242
5126   -17019
5127    49481
5128    50311
5129   -21891
5130   -61924
5131   -14991
5132    47857
5133    46662
5134   -16796
5135   -60471
5136   -21591
5137    49383
5138    51055
5139   -18895
5140   -60380
5141   -22338
5142    44780
5143    51347
5144   -11578
5145   -62929
5146   -26267
5147    45889
5148    52209
5149   -12477
5150   -58745
5151   -27315
5152    41797
5153    57348
5154    -8157
5155   -61974
5156   -28792
5157    43937
5158    52903
5159    -6207
5160   -56774
5161   -32837
5162    38455
5163    59223
5164    -5131
5165   -60692
5166   -30824
5167    36737
5168    55655
5169    -1498
5170   -56251
5171   -35875
5172    35653
5173    58328
5174    -2610
5175   -56355
5176   -35414
5177    31285
5178    56442
5179     5077
5180   -58565
5181   -38288
5182    32951
5183    57734
5184     1858
5185   -52494
5186   -38721
5187    27424
5188    59227
5189     9470
5190   -57040
5191   -41456
5192    28456
5193    57245
5194     9335
5195   -50569
5196   -44551
5197    24845
5198    62000
5199    11864
5200   -54363
5201   -44983
5202    23219
5203    57588
5204    14288
5205   -50681
5206   -49416
5207    20952
5208    62186
5209    14759
5210   -48863
5211   -45881
5212    17375
5213    58851
5214    20643
5215   -49626
5216   -50059
5217    18818
5218    59631
5219    18909
5220   -45407
5221   -47621
5222    12340
5223    59058
5224    23956
5225   -47797
5226   -49921
5227    14348
5228    56164
5229    24919
5230   -40690
5231   -51381
5232     7922
5233    59686
5234    27570
5235   -43052
5236   -51596
5237     8843
5238    55289
5239    31063
5240   -38567
5241   -56894
5242     5783
5243    58502
5244    29677
5245   -37764
5246   -53460
5247     2036
5248    54654
5249    34618
5250   -35984
5251   -57130
5252     2453
5253    57940
5254    33118
5255   -31749
5256   -55453
5257    -3363
5258    56322
5259    37965
5260   -34370
5261   -56244
5262    -3718
5263    52331
5264    36886
5265   -27575
5266   -56390
5267    -7050
5268    54822
5269    39068
5270   -30397
5271   -54645
5272    -7759
5273    48965
5274    42055
5275   -25123
5276   -58681
5277    -9882
5278    52855
5279    42454
5280   -24871
5281   -55138
5282   -13232
5283    47731
5284    45840
5285   -20664
5286   -59708
5287   -13681
5288    49670
5289    44136
5290   -18229
5291   -56876
5292   -19541
5293    47713
5294    48520
5295   -18063
5296   -58894
5297   -18644
5298    45604
5299    47959
5300   -12468
5301   -58633
5302   -23042
5303    45073
5304    48578
5305   -13652
5306   -55450
5307   -22771
5308    40230
5309    50526
5310   -10768
5311   -57984
5312   -27042
5313    42382
5314    48461
5315    -7802
5316   -53312
5317   -27626
5318    38129
5319    53355
5320    -6223
5321   -55734
5322   -26546
5323    37432
5324    50784
5325    -3452
5326   -53942
5327   -31008
5328    34055
5329    55090
5330    -3115
5331   -54024
5332   -31567
5333    32152
5334    53961
5335     2530
5336   -55132
5337   -36401
5338    33465
5339    54604
5340     1819
5341   -51953
5342   -36183
5343    29300
5344    56347
5345     7194
5346   -53502
5347   -37779
5348    30058
5349    54663
5350     7037
5351   -49031
5352   -41102
5353    24964
5354    57531
5355     9387
5356   -51494
5357   -39353
5358    23028
5359    55540
5360    12076
5361   -47591
5362   -42828
5363    21954
5364    58027
5365    12291
5366   -47269
5367   -42755
5368    17984
5369    53798
5370    17414
5371   -45876
5372   -45167
5373    18323
5374    56698
5375    15163
5376   -44992
5377   -43449
5378    14875
5379    55527
5380    22439
5381   -44387
5382   -47928
5383    15059
5384    54794
5385    22491
5386   -41275
5387   -48372
5388    10630
5389    56579
5390    24703
5391   -41246
5392   -49293
5393    10472
5394    51890
5395    25648
5396   -36590
5397   -51500
5398     7118
5399    56089
5400    26058
5401   -36517
5402   -49726
5403     4532
5404    52732
5405    30057
5406   -33920
5407   -52649
5408     2470
5409    54276
5410    28953
5411   -32869
5412   -51401
5413    -1228
5414    52726
5415    33711
5416   -32786
5417   -52895
5418     -480
5419    50021
5420    32493
5421   -28511
5422   -52800
5423    -5037
5424    51407
5425    36385
5426   -29504
5427   -52503
5428    -5485
5429    48325
5430    38564
5431   -25347
5432   -55293
5433    -7311
5434    49896
5435    38389
5436   -24568
5437   -53674
5438   -10230
5439    46257
5440    41405
5441   -21851
5442   -56610
5443   -11757
5444    48184
5445    40655
5446   -18284
5447   -52405
5448   -15532
5449    45925
5450    42902
5451   -18492
5452   -54729
5453   -15162
5454    43677
5455    42854
5456   -16002
5457   -54205
5458   -20739
5459    43014
5460    45846
5461   -15536
5462   -53274
5463   -20075
5464    39400
5465    45189
5466   -11934
5467   -53962
5468   -21908
5469    39884
5470    46842
5471   -10588
5472   -52030
5473   -24007
5474    36773
5475    48160
5476    -7066
5477   -55037
5478   -25502
5479    35948
5480    47983
5481    -5528
5482   -52938
5483   -29431
5484    34448
5485    50682
5486    -2352
5487   -51714
5488   -29108
5489    33337
5490    51339
5491      190
5492   -52565
5493   -31537
5494    33056
5495    50894
5496    -1183
5497   -50981
5498   -34348
5499    29300
5500    51370
5501     4244
5502   -49373
5503   -35288
5504    28521
5505    50392
5506     4152
5507   -46554
5508   -35372
5509    26100
5510    52781
5511     5363
5512   -47595
5513   -35986
5514    25057
5515    51728
5516     7530
5517   -44527
5518   -38923
5519    21201
5520    52824
5521    10045
5522   -46010
5523   -38584
5524    19980
5525    52908
5526    14229
5527   -44656
5528   -42005
5529    18426
5530    53257
5531    15614
5532   -41792
5533   -41448
5534    15409
5535    53017
5536    19054
5537   -42167
5538   -43688
5539    14473
5540    51446
5541    18343
5542   -39635
5543   -45672
5544    10057
5545    52323
5546    21634
5547   -39688
5548   -44578
5549    12247
5550    50383
5551    22183
5552   -36779
5553   -44729
5554     9075
5555    51313
5556    24687
5557   -35316
5558   -46704
5559     7456
5560    50496
5561    25764
5562   -33468
5563   -47967
5564     3720
5565    50446
5566    27043
5567   -33463
5568   -48664
5569     1667
5570    50386
5571    29850
5572   -31634
5573   -47827
5574     -888
5575    48526
5576    30609
5577   -29956
5578   -50085
5579    -2332
5580    49031
5581    33198
5582   -28160
5583   -50817
5584    -4094
5585    46708
5586    34799
5587   -25853
5588   -51726
5589    -5889
5590    46885
5591    35597
5592   -22878
5593   -49961
5594    -8128
5595    45644
5596    36665
5597   -21718
5598   -50825
5599    -8494
5600    45463
5601    37474
5602   -20192
5603   -49593
5604   -12374
5605    43812
5606    37648
5607   -19083
5608   -51561
5609   -13547
5610    42468
5611    39834
5612   -16099
5613   -50405
5614   -15103
5615    40751
5616    41902
5617   -15027
5618   -50473
5619   -17761
5620    40234
5621    43378
5622   -11787
5623   -50626
5624   -18956
5625    38337
5626    43150
5627   -10543
5628   -50348
5629   -22146
5630    36665
5631    44868
5632    -8144
5633   -50359
5634   -23532
5635    36201
5636    45588
5637    -5602
5638   -50342
5639   -24020
5640    33837
5641    45414
5642    -4415
5643   -49150
5644   -26253
5645    33260
5646    45783
5647    -1932
5648   -48418
5649   -27161
5650    31246
5651    46685
5652    -2302
5653   -48480
5654   -28915
5655    29961
5656    46939
5657      224
5658   -46526
5659   -30284
5660    28079
5661    48556
5662     3611
5663   -46762
5664   -32648
5665    26630
5666    49278
5667     3768
5668   -44491
5669   -33923
5670    23828
5671    50030
5672     7741
5673   -45568
5674   -34813
5675    22099
5676    48653
5677     9680
5678   -42302
5679   -36912
5680    20089
5681    49096
5682    11483
5683   -43347
5684   -37954
5685    18869
5686    48367
5687    13523
5688   -40753
5689   -38572
5690    16235
5691    50407
5692    13493
5693   -41304
5694   -39777
5695    15814
5696    48310
5697    16256
5698   -40044
5699   -41186
5700    13923
5701    49172
5702    16587
5703   -37095
5704   -41249
5705    12096
5706    48501
5707    19755
5708   -37773
5709   -40596
5710     9465
5711    48197
5712    21113
5713   -34307
5714   -44122
5715     7800
5716    48889
5717    21813
5718   -33949
5719   -43805
5720     3465
5721    47556
5722    26071
5723   -31391
5724   -44731
5725     3072
5726    47694
5727    26426
5728   -29662
5729   -45672
5730      244
5731    46170
5732    28735
5733   -30476
5734   -45372
5735        3
5736    45663
5737    29412
5738   -27224
5739   -46568
5740    -3543
5741    45549
5742    30782
5743   -27303
5744   -47962
5745    -2139
5746    43924
5747    31280
5748   -23521
5749   -47700
5750    -5083
5751    43549
5752    32254
5753   -22740
5754   -47422
5755    -7435
5756    42542
5757    34572
5758   -20928
5759   -46694
5760    -8761
5761    43516
5762    34505
5763   -19176
5764   -46584
5765   -11750
5766    40257
5767    37610
5768   -17569
5769   -48229
5770   -12097
5771    39146
5772    37457
5773   -14409
5774   -47818
5775   -15305
5776    39128
5777    40672
5778   -14279
5779   -47154
5780   -16932
5781    36465
5782    41386
5783   -10500
5784   -48650
5785   -18674
5786    36538
5787    40456
5788   -10467
5789   -45138
5790   -20013
5791    33400
5792    40791
5793    -7596
5794   -46109
5795   -20303
5796    33105
5797    42263
5798    -5220
5799   -46070
5800   -22900
5801    31717
5802    44839
5803    -5370
5804   -46341
5805   -24120
5806    29629
5807    42616
5808    -2137
5809   -46671
5810   -26910
5811    29607
5812    43961
5813    -1166
5814   -44979
5815   -26449
5816    26796
5817    45496
5818     2409
5819   -43688
5820   -29910
5821    24829
5822    45782
5823     3297
5824   -43512
5825   -29960
5826    23264
5827    46481
5828     5688
5829   -45174
5830   -30291
5831    23232
5832    45477
5833     6929
5834   -41494
5835   -33164
5836    19675
5837    47033
5838     8771
5839   -40936
5840   -33577
5841    19798
5842    44621
5843    12195
5844   -39359
5845   -36537
5846    19195
5847    46584
5848    10589
5849   -38345
5850   -35237
5851    15055
5852    45252
5853    14867
5854   -37939
5855   -38156
5856    15453
5857    45626
5858    14696
5859   -36339
5860   -37904
5861    11269
5862    46884
5863    16807
5864   -35361
5865   -38892
5866     9693
5867    45044
5868    18938
5869   -33037
5870   -40076
5871     8235
5872    47116
5873    20430
5874   -33231
5875   -39855
5876     6153
5877    44289
5878    21759
5879   -31782
5880   -42875
5881     5504
5882    45309
5883    23791
5884   -30132
5885   -41660
5886     3073
5887    43527
5888    25314
5889   -28809
5890   -41896
5891     3355
5892    43586
5893    25238
5894   -25724
5895   -43102
5896     -646
5897    44251
5898    27650
5899   -25955
5900   -43972
5901    -1263
5902    41752
5903    28086
5904   -23418
5905   -45233
5906    -5755
5907    43512
5908    29585
5909   -22090
5910   -43496
5911    -7008
5912    38797
5913    33092
5914   -20592
5915   -46452
5916    -7985
5917    40673
5918    31504
5919   -19032
5920   -44260
5921    -9616
5922    38618
5923    35857
5924   -18522
5925   -45234
5926   -10716
5927    36512
5928    34533
5929   -15452
5930   -44425
5931   -12781
5932    37600
5933    36895
5934   -14947
5935   -44341
5936   -12823
5937    35239
5938    36055
5939   -11511
5940   -45559
5941   -15330
5942    34744
5943    37135
5944   -11567
5945   -44276
5946   -16644
5947    33549
5948    39339
5949    -9467
5950   -43958
5951   -17428
5952    33080
5953    36970
5954    -7723
5955   -43724
5956   -21208
5957    31048
5958    39833
5959    -6793
5960   -44793
5961   -22513
5962    30341
5963    40087
5964    -2492
5965   -42665
5966   -24324
5967    28973
5968    42453
5969    -2761
5970   -42904
5971   -23010
5972    25569
5973    41362
5974    -1354
5975   -41956
5976   -26617
5977    26789
5978    40996
5979      923
5980   -41623
5981   -26714
5982    23734
5983    43879
5984     2217
5985   -41209
5986   -27262
5987    23129
5988    41311
5989     5362
5990   -39216
5991   -29631
5992    21692
5993    42523
5994     5151
5995   -38078
5996   -28944
5997    20335
5998    42283
5999     7249
6000   -38343
6001   -32119
6002    18348
6003    43443
6004     8073
6005   -36725
6006   -33311
6007    15497
6008    42046
6009    12167
6010   -37251
6011   -34867
6012    14543
6013    44383
6014    11807
6015   -33044
6016   -35230
6017    11621
6018    44344
6019    15297
6020   -34180
6021   -36148
6022    11120
6023    43559
6024    16011
6025   -33067
6026   -36980
6027     9623
6028    44481
6029    16739
6030   -33142
6031   -36790
6032     7735
6033    41952
6034    19501
6035   -29832
6036   -38974
6037     7155
6038    43430
6039    19221
6040   -30459
6041   -37091
6042     4794
6043    40179
6044    20890
6045   -29050
6046   -41649
6047     3801
6048    40749
6049    22416
6050   -25345
6051   -41462
6052     -319
6053    41575
6054    25310
6055   -26474
6056   -40626
6057     -534
6058    39713
6059    26322
6060   -23049
6061   -40849
6062    -3164
6063    41038
6064    26840
6065   -23495
6066   -40255
6067    -4613
6068    38070
6069    29240
6070   -20942
6071   -43287
6072    -5905
6073    38445
6074    28672
6075   -19222
6076   -40216
6077    -7265
6078    37251
6079    30790
6080   -20387
6081   -41712
6082    -6701
6083    37041
6084    31281
6085   -16364
6086   -42667
6087    -9665
6088    35489
6089    32696
6090   -15475
6091   -42111
6092   -11221
6093    34282
6094    33714
6095   -12301
6096   -42951
6097   -13746
6098    34143
6099    33687
6100   -12601
6101   -41351
6102   -14503
6103    30829
6104    35228
6105   -10636
6106   -42444
6107   -16692
6108    32003
6109    35311
6110    -8316
6111   -41507
6112   -19018
6113    29947
6114    36803
6115    -6296
6116   -41435
6117   -18309
6118    29389
6119    37677
6120    -4041
6121   -40425
6122   -21115
6123    29396
6124    38707
6125    -5806
6126   -41044
6127   -20453
6128    25709
6129    38406
6130    -2210
6131   -39747
6132   -23404
6133    25916
6134    39581
6135    -1556
6136   -39125
6137   -24514
6138    23356
6139    39265
6140      603
6141   -40037
6142   -25422
6143    23958
6144    38716
6145     2916
6146   -37603
6147   -28195
6148    20606
6149    40955
6150     4717
6151   -37926
6152   -27665
6153    19770
6154    39382
6155     7090
6156   -36939
6157   -30866
6158    18866
6159    40438
6160     7251
6161   -36575
6162   -30743
6163    15750
6164    40711
6165    10614
6166   -34688
6167   -33231
6168    15772
6169    40431
6170    10267
6171   -32356
6172   -31891
6173    13122
6174    41062
6175    11270
6176   -34463
6177   -33083
6178    13467
6179    40052
6180    12186
6181   -32185
6182   -34346
6183    11291
6184    41745
6185    15154
6186   -31754
6187   -33562
6188     9567
6189    39310
6190    16242
6191   -29887
6192   -35000
6193     8480
6194    41199
6195    17327
6196   -29249
6197   -35563
6198     5829
6199    38810
6200    20557
6201   -27580
6202   -37348
6203     5257
6204    39656
6205    20876
6206   -26192
6207   -36488
6208      922
6209    40106
6210    22028
6211   -24826
6212   -37838
6213     1388
6214    37468
6215    22336
6216   -23463
6217   -38758
6218     -488
6219    38687
6220    24685
6221   -23121
6222   -37802
6223     -884
6224    36128
6225    25266
6226   -21826
6227   -37763
6228    -3020
6229    36472
6230    26702
6231   -20842
6232   -38126
6233    -4955
6234    36577
6235    28339
6236   -19496
6237   -39223
6238    -5838
6239    34772
6240    28273
6241   -16620
6242   -40734
6243    -8179
6244    33986
6245    30065
6246   -15830
6247   -39778
6248    -9455
6249    32375
6250    30248
6251   -12858
6252   -39518
6253   -11679
6254    32468
6255    30797
6256   -12868
6257   -38892
6258   -12979
6259    32105
6260    31754
6261    -9396
6262   -39764
6263   -13943
6264    30929
6265    32654
6266   -10170
6267   -38362
6268   -14912
6269    29201
6270    33487
6271    -9727
6272   -38974
6273   -15927
6274    29142
6275    34008
6276    -6929
6277   -37621
6278   -17862
6279    26592
6280    35207
6281    -4856
6282   -38282
6283   -18206
6284    26779
6285    35842
6286    -3522
6287   -38128
6288   -21704
6289    24637
6290    35793
6291    -1978
6292   -37727
6293   -21983
6294    22325
6295    37196
6296      324
6297   -37173
6298   -22734
6299    21610
6300    35794
6301     1619
6302   -34658
6303   -25165
6304    20777
6305    37421
6306     2847
6307   -36034
6308   -26088
6309    19295
6310    37629
6311     4006
6312   -34113
6313   -27279
6314    18626
6315    36636
6316     4371
6317   -35196
6318   -26165
6319    17506
6320    37587
6321     6740
6322   -35152
6323   -28013
6324    16952
6325    37638
6326     6919
6327   -33032
6328   -28461
6329    13412
6330    38314
6331     8852
6332   -32068
6333   -29191
6334    12599
6335    37220
6336    11319
6337   -30511
6338   -30656
6339    10644
6340    38390
6341    13424
6342   -29909
6343   -30886
6344     9725
6345    38803
6346    15053
6347   -29120
6348   -32318
6349     9788
6350    37763
6351    15840
6352   -28014
6353   -33284
6354     6550
6355    36695
6356    17091
6357   -25389
6358   -34360
6359     5821
6360    37595
6361    17718
6362   -26556
6363   -33912
6364     4124
6365    36340
6366    19642
6367   -25161
6368   -34913
6369     2819
6370    36212
6371    18552
6372   -22938
6373   -34397
6374     1422
6375    36859
6376    20111
6377   -24346
6378   -35179
6379      320
6380    34559
6381    23176
6382   -20509
6383   -37166
6384    -1051
6385    35251
6386    22820
6387   -20204
6388   -35303
6389    -2609
6390    34168
6391    25239
6392   -19381
6393   -36040
6394    -4848
6395    32735
6396    26334
6397   -16306
6398   -36760
6399    -5295
6400    32199
6401    26902
6402   -16508
6403   -36496
6404    -7539
6405    31426
6406    27018
6407   -13185
6408   -37918
6409    -8473
6410    32053
6411    27606
6412   -13272
6413   -36416
6414   -10120
6415    31132
6416    29961
6417   -13524
6418   -36710
6419   -11351
6420    29706
6421    29812
6422   -12217
6423   -36682
6424   -13326
6425    28053
6426    30522
6427    -9674
6428   -37233
6429   -13220
6430    28032
6431    32056
6432    -8325
6433   -36508
6434   -16216
6435    25972
6436    34603
6437    -6069
6438   -36077
6439   -15405
6440    24915
6441    33289
6442    -4575
6443   -35738
6444   -18517
6445    23496
6446    34018
6447    -2896
6448   -36274
6449   -18778
6450    23546
6451    34145
6452     -195
6453   -36127
6454   -19805
6455    22795
6456    34043
6457     -377
6458   -34314
6459   -21259
6460    20921
6461    34219
6462      648
6463   -35264
6464   -23025
6465    21107
6466    34972
6467     1211
6468   -32681
6469   -22300
6470    18560
6471    35126
6472     3232
6473   -33820
6474   -24534
6475    18259
6476    35940
6477     5434
6478   -32076
6479   -25116
6480    15317
6481    36058
6482     5888
6483   -31754
6484   -27091
6485    14489
6486    36231
6487     8085
6488   -30175
6489   -27218
6490    13340
6491    35649
6492     8603
6493   -30520
6494   -29323
6495    11577
6496    35492
6497    11222
6498   -30430
6499   -28915
6500    11246
6501    35424
6502    12261
6503   -27836
6504   -27726
6505     9283
6506    35122
6507    12193
6508   -26734
6509   -31149
6510     8275
6511    34919
6512    13358
6513   -26684
6514   -31404
6515     8663
6516    36511
6517    14739
6518   -25312
6519   -32189
6520     5569
6521    34269
6522    16890
6523   -25935
6524   -32553
6525     4409
6526    35529
6527    17837
6528   -23379
6529   -32088
6530     2212
6531    34761
6532    19067
6533   -21670
6534   -33786
6535     1606
6536    35121
6537    20125
6538   -20268
6539   -32136
6540     -943
6541    32112
6542    21362
6543   -19710
6544   -34270
6545       78
6546    32113
6547    22441
6548   -19097
6549   -33246
6550    -2662
6551    33157
6552    23053
6553   -17061
6554   -33705
6555    -2568
6556    31324
6557    24380
6558   -16214
6559   -34770
6560    -6551
6561    31559
6562    25824
6563   -15532
6564   -34236
6565    -6516
6566    31088
6567    25743
6568   -13756
6569   -35533
6570    -8985
6571    29565
6572    26298
6573   -12055
6574   -34318
6575   -10434
6576    28239
6577    26890
6578   -12046
6579   -33592
6580   -11139
6581    26752
6582    28009
6583   -10650
6584   -33631
6585   -11577
6586    25918
6587    29618
6588    -8946
6589   -34274
6590   -12664
6591    25049
6592    28943
6593    -7700
6594   -34373
6595   -13914
6596    25025
6597    30364
6598    -5981
6599   -35325
6600   -15869
6601    23843
6602    30881
6603    -4729
6604   -34362
6605   -16954
6606    23405
6607    30437
6608    -2780
6609   -33207
6610   -17629
6611    21413
6612    31093
6613    -1035
6614   -34156
6615   -18885
6616    21139
6617    32242
6618    -1317
6619   -32326
6620   -20052
6621    19261
6622    32456
6623      454
6624   -32183
6625   -19653
6626    18098
6627    32015
6628     2359
6629   -31266
6630   -21938
6631    16765
6632    32656
6633     1924
6634   -31023
6635   -21204
6636    15312
6637    33462
6638     4708
6639   -29982
6640   -23542
6641    15763
6642    33067
6643     6597
6644   -27767
6645   -24662
6646    13292
6647    34013
6648     8609
6649   -29618
6650   -25238
6651    13999
6652    32770
6653     8019
6654   -28540
6655   -25233
6656    12029
6657    34492
6658    10233
6659   -28527
6660   -26956
6661    10685
6662    32467
6663    11022
6664   -26624
6665   -29068
6666     8581
6667    33597
6668    12276
6669   -25872
6670   -27164
6671     5461
6672    33004
6673    13242
6674   -23887
6675   -28028
6676     5146
6677    32246
6678    14525
6679   -22713
6680   -29023
6681     3954
6682    32329
6683    16436
6684   -23077
6685   -28954
6686     3275
6687    31667
6688    16805
6689   -21399
6690   -28967
6691     1859
6692    32280
6693    18137
6694   -21897
6695   -31108
6696     1279
6697    31742
6698    18651
6699   -19697
6700   -31722
6701      669
6702    32501
6703    18226
6704   -19223
6705   -31451
6706    -1103
6707    31326
6708    20811
6709   -18528
6710   -33226
6711    -2090
6712    30002
6713    20828
6714   -15804
6715   -31972
6716    -4037
6717    30163
6718    23038
6719   -15815
6720   -32442
6721    -4411
6722    29119
6723    23732
6724   -13262
6725   -31340
6726    -6865
6727    27902
6728    24087
6729   -11993
6730   -31464
6731    -7540
6732    27001
6733    25250
6734   -10013
6735   -31880
6736    -8836
6737    26609
6738    25732
6739   -10667
6740   -32164
6741   -10014
6742    24117
6743    27193
6744    -9595
6745   -33210
6746   -11337
6747    25508
6748    26690
6749    -7091
6750   -31719
6751   -12890
6752    24021
6753    27717
6754    -6903
6755   -33349
6756   -12362
6757    24989
6758    27840
6759    -6161
6760   -31554
6761   -14395
6762    23524
6763    29133
6764    -4680
6765   -30955
6766   -15959
6767    21274
6768    29278
6769    -2811
6770   -31507
6771   -16383
6772    19980
6773    29865
6774    -2969
6775   -29830
6776   -17904
6777    18547
6778    29930
6779    -1165
6780   -30987
6781   -19232
6782    17985
6783    30065
6784     1344
6785   -28977
6786   -19277
6787    17837
6788    31491
6789     2323
6790   -29556
6791   -18835
6792    15842
6793    29863
6794     1943
6795   -28671
6796   -20463
6797    15095
6798    30404
6799     4476
6800   -28551
6801   -22262
6802    15310
6803    31137
6804     6337
6805   -28310
6806   -23812
6807    13767
6808    31731
6809     6197
6810   -26876
6811   -23558
6812    11357
6813    31503
6814     7628
6815   -26601
6816   -24733
6817    11705
6818    30975
6819     9170
6820   -24865
6821   -23699
6822     8861
6823    31926
6824    10980
6825   -25484
6826   -25564
6827     7892
6828    31211
6829    12228
6830   -23746
6831   -25748
6832     6918
6833    31463
6834    11303
6835   -23484
6836   -26035
6837     4983
6838    29153
6839    13848
6840   -22040
6841   -27715
6842     5468
6843    31327
6844    14592
6845   -21678
6846   -26908
6847     3560
6848    30789
6849    15004
6850   -20916
6851   -28503
6852     3944
6853    30048
6854    16166
6855   -18586
6856   -29842
6857     1851
6858    31354
6859    17047
6860   -18228
6861   -28798
6862    -1310
6863    29262
6864    18131
6865   -16984
6866   -29289
6867    -1260
6868    28318
6869    20042
6870   -17422
6871   -28047
6872    -3531
6873    27351
6874    19631
6875   -15292
6876   -29696
6877    -3022
6878    27984
6879    20725
6880   -13920
6881   -29404
6882    -5981
6883    26111
6884    22761
6885   -14405
6886   -30495
6887    -5600
6888    26684
6889    22483
6890   -13294
6891   -30695
6892    -7431
6893    26278
6894    23153
6895   -11213
6896   -30962
6897    -7653
6898    25347
6899    23996
6900    -9374
6901   -29513
6902    -9152
6903    24197
6904    23582
6905    -8331
6906   -29903
6907   -10140
6908    23012
6909    24673
6910    -7505
6911   -29612
6912   -11864
6913    23093
6914    25281
6915    -6058
6916   -29208
6917   -12206
6918    22186
6919    26754
6920    -5261
6921   -29440
6922   -12845
6923    21232
6924    25753
6925    -4869
6926   -29239
6927   -14833
6928    18636
6929    26319
6930    -3891
6931   -29743
6932   -15390
6933    18401
6934    27708
6935    -2085
6936   -29331
6937   -16742
6938    19509
6939    29972
6940    -1403
6941   -28947
6942   -16967
6943    17304
6944    28445
6945     1386
6946   -27884
6947   -18635
6948    16014
6949    28365
6950      218
6951   -27765
6952   -19060
6953    14695
6954    30045
6955     3079
6956   -26900
6957   -20957
6958    15166
6959    28759
6960     3022
6961   -26006
6962   -20249
6963    12864
6964    28914
6965     3788
6966   -25436
6967   -21917
6968    12396
6969    29267
6970     7747
6971   -23917
6972   -22962
6973    10171
6974    29111
6975     8030
6976   -24197
6977   -22923
6978    10381
6979    29735
6980     7890
6981   -23466
6982   -23836
6983     9362
6984    29820
6985     8312
6986   -22552
6987   -22639
6988     7142
6989    30044
6990    11399
6991   -23976
6992   -24241
6993     8326
6994    28518
6995    11900
6996   -21914
6997   -25377
6998     6471
6999    28479
7000    12057
7001   -22127
7002   -25511
7003     5211
7004    28590
7005    13669
7006   -19690
7007   -26064
7008     4044
7009    28514
7010    14622
7011   -18482
7012   -27100
7013     1934
7014    27782
7015    16469
7016   -18511
7017   -27747
7018     1169
7019    27711
7020    14917
7021   -16318
7022   -26459
7023      -15
7024    28064
7025    17391
7026   -17236
7027   -27203
7028      101
7029    27472
7030    15729
7031   -16301
7032   -26394
7033    -3348
7034    27164
7035    19754
7036   -15139
7037   -27737
7038    -1969
7039    24478
7040    20157
7041   -13606
7042   -27922
7043    -3577
7044    25899
7045    20457
7046   -12657
7047   -27719
7048    -4888
7049    23978
7050    19951
7051   -13079
7052   -28244
7053    -5995
7054    23715
7055    22338
7056    -9984
7057   -27589
7058    -7848
7059    22855
7060    21772
7061    -8681
7062   -28290
7063    -8148
7064    22404
7065    23011
7066    -8108
7067   -27931
7068    -9393
7069    22665
7070    23783
7071    -7031
7072   -27301
7073   -10647
7074    21031
7075    24496
7076    -5923
7077   -27963
7078   -12146
7079    21217
7080    24370
7081    -5201
7082   -27615
7083   -11959
7084    19880
7085    25187
7086    -3512
7087   -27336
7088   -13319
7089    19685
7090    25645
7091    -3005
7092   -27479
7093   -14543
7094    17716
7095    25526
7096     -885
7097   -27420
7098   -14283
7099    17139
7100    26126
7101     -661
7102   -26411
7103   -14883
7104    16848
7105    27176
7106     -513
7107   -26604
7108   -16071
7109    15125
7110    25687
7111     1726
7112   -25589
7113   -18202
7114    14484
7115    25677
7116     1825
7117   -24578
7118   -18610
7119    14217
7120    25831
7121     3621
7122   -26007
7123   -20369
7124    12919
7125    28204
7126     4962
7127   -23028
7128   -20317
7129    11923
7130    27528
7131     6508
7132   -25816
7133   -21778
7134    10887
7135    28312
7136     6515
7137   -23975
7138   -22088
7139     9136
7140    27344
7141     7470
7142   -22785
7143   -21791
7144     9360
7145    28698
7146     7842
7147   -21512
7148   -22786
7149     6385
7150    26917
7151    10540
7152   -21513
7153   -22428
7154     6575
7155    25847
7156    10317
7157   -19480
7158   -23685
7159     5215
7160    26771
7161    12501
7162   -18337
7163   -24772
7164     4278
7165    26944
7166    13548
7167   -18015
7168   -25060
7169     2595
7170    26951
7171    13461
7172   -17399
7173   -25022
7174     2506
7175    25944
7176    14253
7177   -16369
7178   -25496
7179     2622
7180    26511
7181    15307
7182   -16595
7183   -25822
7184     1293
7185    26750
7186    15443
7187   -16340
7188   -26317
7189    -2186
7190    25762
7191    17794
7192   -15539
7193   -26920
7194    -1664
7195    24096
7196    16874
7197   -11918
7198   -25541
7199    -2314
7200    24079
7201    19626
7202   -12935
7203   -25965
7204    -2947
7205    22831
7206    17546
7207   -12230
7208   -26802
7209    -3846
7210    22917
7211    18528
7212   -10159
7213   -26411
7214    -5757
7215    22214
7216    19021
7217    -8878
7218   -26324
7219    -7757
7220    22828
7221    21314
7222    -9157
7223   -24945
7224    -7588
7225    20856
7226    22739
7227    -6414
7228   -27837
7229    -8440
7230    21291
7231    21655
7232    -5761
7233   -27140
7234   -10751
7235    20627
7236    22310
7237    -5503
7238   -26631
7239   -10419
7240    18331
7241    23070
7242    -5497
7243   -25390
7244   -11411
7245    17584
7246    23582
7247    -3023
7248   -25267
7249   -12549
7250    17426
7251    23686
7252    -1578
7253   -25826
7254   -13412
7255    16904
7256    22075
7257     -163
7258   -24739
7259   -15576
7260    15851
7261    23750
7262      122
7263   -24444
7264   -14347
7265    14830
7266    24124
7267      642
7268   -24486
7269   -15856
7270    13953
7271    25504
7272     1872
7273   -23557
7274   -17233
7275    14571
7276    25623
7277     3421
7278   -25027
7279   -16867
7280    13877
7281    27098
7282     4197
7283   -23646
7284   -17787
7285    11965
7286    24898
7287     5225
7288   -22517
7289   -18556
7290    11490
7291    24777
7292     5072
7293   -22947
7294   -19514
7295     9841
7296    24763
7297     6582
7298   -21736
7299   -20390
7300     9373
7301    26788
7302     8724
7303   -20204
7304   -19589
7305     8247
7306    25347
7307     8252
7308   -21014
7309   -21284
7310     8113
7311    25221
7312     8151
7313   -19386
7314   -21772
7315     6316
7316    25831
7317     9599
7318   -19349
7319   -23061
7320     4184
7321    24584
7322    10398
7323   -18298
7324   -23444
7325     4267
7326    25966
7327    10999
7328   -17149
7329   -23078
7330     2140
7331    25279
7332    12785
7333   -16554
7334   -22870
7335     1737
7336    26209
7337    13574
7338   -16522
7339   -22993
7340      104
7341    22274
7342    14221
7343   -14267
7344   -23563
7345      905
7346    23768
7347    14380
7348   -13851
7349   -22801
7350    -1290
7351    23227
7352    15604
7353   -13745
7354   -23718
7355    -1849
7356    21800
7357    17617
7358   -12567
7359   -24479
7360    -2921
7361    22870
7362    16809
7363   -12385
7364   -23532
7365    -5037
7366    22301
7367    17282
7368   -11148
7369   -24064
7370    -5954
7371    22087
7372    17293
7373   -10308
7374   -24811
7375    -5498
7376    22475
7377    18556
7378    -9258
7379   -24134
7380    -7391
7381    20817
7382    18898
7383    -6534
7384   -24784
7385    -7832
7386    20847
7387    19552
7388    -7803
7389   -24654
7390    -8255
7391    18808
7392    20454
7393    -6703
7394   -24680
7395    -8175
7396    18609
7397    22178
7398    -5833
7399   -24311
7400   -10293
7401    17398
7402    21176
7403    -4485
7404   -24804
7405   -10103
7406    17272
7407    21740
7408    -3744
7409   -24332
7410   -12554
7411    16387
7412    21783
7413    -2849
7414   -24355
7415   -12455
7416    16963
7417    22906
7418    -1732
7419   -24096
7420   -12218
7421    14952
7422    23585
7423     -485
7424   -23523
7425   -13774
7426    13919
7427    23511
7428      726
7429   -23152
7430   -15789
7431    14064
7432    24729
7433     1417
7434   -22067
7435   -15109
7436    11908
7437    23428
7438     2574
7439   -21487
7440   -15816
7441    12331
7442    22060
7443     2361
7444   -20995
7445   -16455
7446    11293
7447    24933
7448     3877
7449   -21976
7450   -16903
7451    10312
7452    23656
7453     5404
7454   -20353
7455   -17387
7456     9749
7457    24039
7458     5149
7459   -21098
7460   -19869
7461     8989
7462    23499
7463     7407
7464   -20194
7465   -18925
7466     8003
7467    23758
7468     7095
7469   -19123
7470   -20659
7471     6102
7472    23845
7473     8289
7474   -18625
7475   -21498
7476     6673
7477    23927
7478     9061
7479   -17240
7480   -21158
7481     4251
7482    25092
7483     9603
7484   -16927
7485   -21070
7486     3428
7487    22750
7488    10680
7489   -16269
7490   -19791
7491     3771
7492    22923
7493    11214
7494   -15862
7495   -21193
7496     1804
7497    21726
7498    13342
7499   -14918
7500   -21848
7501     1578
7502    22675
7503    12706
7504   -13917
7505   -21984
7506      312
7507    22065
7508    13745
7509   -13713
7510   -23274
7511     -565
7512    20777
7513    13616
7514   -12027
7515   -23725
7516    -1963
7517    21755
7518    13746
7519   -12282
7520   -24238
7521    -2265
7522    20732
7523    16132
7524   -10221
7525   -23516
7526    -3627
7527    20944
7528    16423
7529   -11210
7530   -22394
7531    -4402
7532    19522
7533    16871
7534    -9414
7535   -23712
7536    -6532
7537    19855
7538    17216
7539    -8954
7540   -22169
7541    -5895
7542    18290
7543    18656
7544    -7941
7545   -22964
7546    -6253
7547    18006
7548    19452
7549    -6454
7550   -22233
7551    -8481
7552    16489
7553    19702
7554    -5778
7555   -22892
7556    -8283
7557    16528
7558    19763
7559    -5105
7560   -23449
7561    -9185
7562    16367
7563    21378
7564    -4627
7565   -22014
7566   -11249
7567    15894
7568    21064
7569    -3259
7570   -21816
7571   -10918
7572    14828
7573    20699
7574    -3600
7575   -21735
7576   -11895
7577    14515
7578    21037
7579    -1012
7580   -22674
7581   -11719
7582    13922
7583    20246
7584     -839
7585   -22125
7586   -12632
7587    14195
7588    21114
7589      442
7590   -21863
7591   -12215
7592    12016
7593    21334
7594      752
7595   -21055
7596   -14511
7597    11225
7598    21551
7599     2290
7600   -19866
7601   -14305
7602    10205
7603    23186
7604     4113
7605   -21524
7606   -15203
7607    10739
7608    20994
7609     2674
7610   -19053
7611   -16856
7612     9324
7613    21669
7614     4854
7615   -20184
7616   -16920
7617     8566
7618    21723
7619     6465
7620   -18215
7621   -17584
7622     7244
7623    23091
7624     6894
7625   -18498
7626   -17125
7627     6339
7628    21605
7629     6150
7630   -18650
7631   -18017
7632     7117
7633    21508
7634     7635
7635   -16427
7636   -18424
7637     4240
7638    22113
7639     9542
7640   -18193
7641   -20268
7642     3512
7643    21906
7644     9483
7645   -16154
7646   -19103
7647     3082
7648    20503
7649    11000
7650   -15985
7651   -19417
7652     2478
7653    20570
7654    11547
7655   -14228
7656   -20738
7657     2443
7658    20877
7659    11857
7660   -14578
7661   -20406
7662      786
7663    21029
7664    12335
7665   -12410
7666   -21943
7667      411
7668    20775
7669    12765
7670   -12114
7671   -20764
7672      650
7673    20019
7674    13448
7675   -11083
7676   -20335
7677    -2403
7678    20381
7679    14937
7680   -10274
7681   -20132
7682    -1966
7683    19612
7684    14423
7685   -10936
7686   -20405
7687    -3204
7688    19000
7689    15061
7690    -9141
7691   -21827
7692    -4954
7693    18820
7694    16917
7695    -8445
7696   -21567
7697    -5530
7698    17695
7699    17505
7700    -8307
7701   -22090
7702    -6672
7703    18416
7704    16203
7705    -7763
7706   -22388
7707    -6890
7708    18016
7709    17457
7710    -6252
7711   -21816
7712    -6525
7713    17498
7714    17802
7715    -5595
7716   -21303
7717    -8751
7718    17294
7719    17603
7720    -5314
7721   -21561
7722    -8990
7723    16168
7724    18105
7725    -3536
7726   -21162
7727    -9885
7728    16012
7729    18797
7730    -4069
7731   -20749
7732    -9429
7733    12896
7734    18204
7735    -3000
7736   -20458
7737   -10548
7738    14458
7739    20497
7740    -1265
7741   -20805
7742   -11837
7743    12713
7744    19453
7745      474
7746   -19907
7747   -12319
7748    12854
7749    20194
7750      549
7751   -19981
7752   -12413
7753    12110
7754    20631
7755     2012
7756   -19159
7757   -15155
7758    11126
7759    19619
7760     1447
7761   -19181
7762   -14431
7763    10779
7764    20834
7765     2204
7766   -18310
7767   -14052
7768     9946
7769    21004
7770     3390
7771   -17884
7772   -15202
7773     8524
7774    21053
7775     3506
7776   -17334
7777   -15773
7778     8586
7779    20202
7780     5318
7781   -16944
7782   -15478
7783     7802
7784    19465
7785     5111
7786   -16779
7787   -15545
7788     6335
7789    21907
7790     6502
7791   -16207
7792   -16827
7793     5270
7794    19827
7795     7063
7796   -15435
7797   -17602
7798     4742
7799    21160
7800     8693
7801   -16105
7802   -17835
7803     5467
7804    19353
7805     9304
7806   -15247
7807   -18661
7808     4575
7809    20588
7810     9400
7811   -14706
7812   -18497
7813     2413
7814    20067
7815     9406
7816   -14043
7817   -17676
7818     2122
7819    19424
7820     9800
7821   -12788
7822   -18364
7823     1410
7824    19063
7825    11126
7826   -12723
7827   -19309
7828       91
7829    18446
7830    11428
7831   -10513
7832   -19662
7833    -1145
7834    19093
7835    11778
7836   -11322
7837   -19829
7838    -1254
7839    18654
7840    13824
7841   -10366
7842   -20330
7843    -2587
7844    19242
7845    13442
7846    -9153
7847   -19719
7848    -2532
7849    18134
7850    13258
7851    -8890
7852   -19944
7853    -3576
7854    17984
7855    14923
7856    -8216
7857   -20194
7858    -3974
7859    17555
7860    15689
7861    -8195
7862   -21257
7863    -4552
7864    15686
7865    15032
7866    -6502
7867   -18753
7868    -5343
7869    16564
7870    16305
7871    -5334
7872   -19405
7873    -6716
7874    15825
7875    15470
7876    -5820
7877   -19502
7878    -6803
7879    16341
7880    16474
7881    -5389
7882   -18804
7883    -7412
7884    14251
7885    17461
7886    -3802
7887   -20073
7888    -8904
7889    12666
7890    16620
7891    -2468
7892   -20041
7893    -9381
7894    13765
7895    19094
7896    -1433
7897   -21135
7898    -9017
7899    12233
7900    16437
7901    -1554
7902   -19900
7903    -9815
7904    11334
7905    20565
7906    -1456
7907   -18819
7908   -10254
7909    11236
7910    18025
7911      274
7912   -20048
7913   -11743
7914    11779
7915    18666
7916      398
7917   -19150
7918   -11906
7919    10644
7920    18774
7921     2478
7922   -18260
7923   -12961
7924     9948
7925    18777
7926     1736
7927   -17554
7928   -13053
7929     8891
7930    19172
7931     3063
7932   -17556
7933   -14396
7934     8482
7935    19969
7936     3447
7937   -16068
7938   -15164
7939     8454
7940    20868
7941     4707
7942   -16465
7943   -14563
7944     6490
7945    20262
7946     6527
7947   -15486
7948   -15973
7949     6558
7950    19696
7951     6021
7952   -16133
7953   -16120
7954     5253
7955    19106
7956     6694
7957   -15959
7958   -16229
7959     4157
7960    19283
7961     7630
7962   -14870
7963   -17240
7964     3080
7965    19140
7966     7039
7967   -12933
7968   -15297
7969     4333
7970    18678
7971     8590
7972   -12824
7973   -18595
7974     3460
7975    19431
7976     9742
7977   -12205
7978   -16779
7979     1950
7980    17694
7981    10593
7982   -13150
7983   -18980
7984      563
7985    18132
7986     9620
7987   -11741
7988   -17340
7989      658
7990    17254
7991    12005
7992   -10194
7993   -19912
7994      -72
7995    17690
7996    12422
7997    -8670
7998   -18527
7999    -1220
8000    17439
8001    13313
8002    -9877
8003   -19252
8004    -1906
8005    16528
8006    12671
8007    -9262
8008   -17807
8009    -2315
8010    17011
8011    12825
8012    -8614
8013   -18155
8014    -2794
8015    16469
8016    12748
8017    -7894
8018   -17649
8019    -3067
8020    16900
8021    13817
8022    -6490
8023   -18560
8024    -3564
8025    16006
8026    13636
8027    -5495
8028   -18565
8029    -5476
8030    15764
8031    14042
8032    -4965
8033   -17676
8034    -7634
8035    14354
8036    15626
8037    -5270
8038   -19335
8039    -7366
8040    14147
8041    16764
8042    -3277
8043   -18134
8044    -7860
8045    13214
8046    15401
8047    -3274
8048   -18293
8049    -7968
8050    12350
8051    15824
8052    -2559
8053   -18649
8054    -8061
8055    13005
8056    16448
8057    -2703
8058   -17476
8059    -8173
8060    11032
8061    16939
8062    -1328
8063   -19179
8064   -10821
8065    12200
8066    16749
8067     -465
8068   -16791
8069    -9968
8070     9963
8071    16948
8072    -1330
8073   -17942
8074    -9929
8075    10280
8076    17531
8077     -258
8078   -17464
8079   -12265
8080    10957
8081    17870
8082     2068
8083   -16090
8084   -12896
8085     9315
8086    18101
8087     2919
8088   -16165
8089   -12746
8090     9211
8091    17430
8092     2491
8093   -15756
8094   -13224
8095     7323
8096    17783
8097     3537
8098   -15449
8099   -12981
8100     7892
8101    18504
8102     3867
8103   -14303
8104   -13847
8105     6458
8106    17387
8107     5819
8108   -14472
8109   -14561
8110     5130
8111    18488
8112     5208
8113   -13652
8114   -15279
8115     6110
8116    18146
8117     6414
8118   -14330
8119   -15324
8120     3628
8121    15753
$$ Imaginary data points
##PAGE= N=2
##DATA TABLE= (X++(I..I)), XYDATA
0 -1669306
1 -1953036
2  2039988
3  1055170
4 -2241454
5  -483532
6  1901821
7    67785
8  -981451
9   614375
10   513711
11  -771737
12   167205
13  1135563
14  -283531
15 -1205355
16   345211
17  1110927
18  -479815
19 -1125902
20   268833
21   442735
22  -513195
23    39345
24   545694
25  -637622
26  -474507
27  1120304
28   323762
29 -1229034
30   235178
31  1324169
32  -498206
33  -760238
34  1079054
35   267910
36 -1409034
37   154833
38  1369316
39  -697306
40 -1386358
41   702458
42   899304
43  -807598
44  -523596
45   618612
46   -47500
47  -625585
48   552312
49   861198
50  -683997
51  -757609
52  1114247
53   926062
54 -1075901
55  -655932
56  1049688
57   322774
58  -688258
59   219743
60   148762
61  -872862
62   162451
63   907945
64  -799149
65 -1063125
66   847868
67   742188
68  -701969
69  -213147
70   571704
71  -140288
72  -236085
73   588827
74   271435
75  -564784
76   -67633
77   698689
78   101306
79  -715517
80  -175629
81   397651
82  -216826
83  -351680
84   423469
85    -2883
86  -842462
87   151817
88   994599
89  -356512
90  -975677
91   462463
92   793892
93  -262138
94   -91223
95   330658
96  -325981
97  -118266
98   808290
99    33286
100  -994725
101    10744
102   883101
103   -87687
104  -654116
105   -74799
106    41583
107  -102150
108   188361
109    45545
110  -440796
111  -157484
112   520564
113   362258
114  -352513
115  -370937
116   291639
117   403147
118   -47975
119   -14988
120   158752
121  -213964
122   -88334
123   524142
124    -4799
125  -764076
126   -23533
127   574548
128  -105153
129  -306100
130    89056
131  -218268
132  -260182
133   470170
134   288115
135  -614065
136  -289822
137   636516
138   440804
139  -301197
140  -337832
141    54997
142   209784
143   185137
144   110193
145  -237188
146  -373290
147   250832
148   564455
149  -250320
150  -709508
151    42037
152   480596
153    -5575
154  -168722
155    -5909
156  -190846
157   -31913
158   477006
159    79789
160  -590137
161   -95664
162   578150
163   157682
164  -275152
165    -3840
166   -11499
167  -196183
168   238531
169   319231
170  -404228
171  -440986
172   360008
173   437670
174  -206681
175  -385656
176   -67523
177   121173
178   168197
179   131854
180  -125703
181  -318484
182    46748
183   539872
184   181186
185  -581257
186  -282848
187   514189
188   310098
189  -202781
190  -106885
191  -130290
192  -151128
193   343769
194   259170
195  -564655
196  -407232
197   490309
198   369663
199  -275851
200  -206252
201    -5578
202   -52392
203   167156
204   281499
205  -177549
206  -391673
207   181468
208   544448
209    -8189
210  -448639
211   -82748
212   222224
213    70831
214    60319
215    16827
216  -335713
217  -194399
218   450394
219   274176
220  -507814
221  -383092
222   333043
223   344005
224   -59016
225  -137649
226  -125489
227  -104329
228   238339
229   359078
230  -241052
231  -505526
232   209126
233   570943
234   -24135
235  -385181
236  -105956
237    60089
238    95515
239   190225
240   -75959
241  -431116
242   -52938
243   495317
244   184570
245  -437873
246  -298592
247   244717
248   263288
249   -10872
250    -7909
251  -104143
252  -219585
253   236590
254   454600
255  -280912
256  -562345
257   220034
258   480922
259   -93144
260  -212031
261   -36889
262  -166018
263    42870
264   388653
265   -70715
266  -540084
267   -26850
268   536915
269   185488
270  -347996
271  -232272
272   112854
273   168909
274   156279
275    53453
276  -273105
277  -226591
278   360955
279   394369
280  -331057
281  -486015
282   133335
283   327133
284    20038
285   -91946
286  -139705
287  -194418
288   125523
289   393864
290   -51210
291  -522580
292   -73173
293   528144
294   217177
295  -287725
296  -152482
297    41131
298    31544
299   214865
300   145354
301  -393579
302  -307773
303   427262
304   367960
305  -349924
306  -374871
307    73429
308   165583
309    96186
310    53272
311  -174675
312  -251061
313   183757
314   457981
315   -57195
316  -487855
317   -53894
318   414005
319   178138
320  -125955
321  -120005
322  -143524
323    -6463
324   335764
325    93675
326  -488693
327  -268703
328   386346
329   314123
330  -200735
331  -305694
332   -51750
333   125604
334   190049
335   110792
336  -204513
337  -295095
338   208741
339   500788
340   -43112
341  -468800
342   -64623
343   304055
344   129084
345   -11054
346   -96045
347  -267604
348    -1617
349   401622
350    72263
351  -472371
352  -243179
353   314921
354   291209
355   -97968
356  -206319
357   -91053
358    23481
359   220260
360   208332
361  -243787
362  -378115
363   225567
364   500031
365   -70100
366  -378358
367   -61737
368   112078
369   120904
370   148881
371  -145832
372  -370066
373    55765
374   448383
375    73922
376  -412126
377  -235101
378   213555
379   269938
380    31947
381  -153277
382  -190659
383    -6771
384   307650
385   225097
386  -302667
387  -373613
388   203281
389   398554
390   -11298
391  -250105
392  -147531
393     9865
394   182420
395   182584
396  -163039
397  -367822
398    31004
399   436309
400   123852
401  -358102
402  -222904
403   148718
404   185628
405    86868
406   -33943
407  -269426
408  -114979
409   400895
410   271600
411  -367698
412  -335011
413   180450
414   278426
415    54249
416  -107659
417  -211339
418   -88512
419   249610
420   261693
421  -198792
422  -396162
423    38203
424   405867
425   128084
426  -265769
427  -204780
428    18419
429   135174
430   210520
431   -31421
432  -385144
433   -91321
434   430875
435   214741
436  -295830
437  -265602
438    54751
439   195488
440   162632
441   -35243
442  -259726
443  -118719
444   280795
445   294803
446  -168795
447  -394726
448     1578
449   348203
450   129226
451  -155683
452  -165279
453   -99549
454   112690
455   297341
456   -35804
457  -430881
458  -103996
459   398242
460   214858
461  -222621
462  -225006
463   -16545
464   122767
465   214617
466    49072
467  -303385
468  -208392
469   318479
470   355748
471  -204154
472  -365818
473    21003
474   209468
475   127303
476    25307
477  -193371
478  -230978
479   168538
480   362927
481   -67092
482  -409580
483  -111036
484   303264
485   228693
486  -106922
487  -210271
488   -77344
489    73267
490   220291
491   121727
492  -313468
493  -304523
494   317870
495   388089
496  -200284
497  -303412
498    19931
499    85240
500   127410
501   148920
502  -201618
503  -323953
504   194703
505   407294
506   -78395
507  -369807
508   -97588
509   203036
510   194532
511     2244
512  -155636
513  -174912
514    30055
515   301755
516   135436
517  -351259
518  -284124
519   277242
520   339575
521  -102433
522  -224376
523   -51725
524    21947
525   151690
526   189469
527  -189208
528  -364117
529   129697
530   435575
531   -15078
532  -370382
533   -92700
534   163009
535   106976
536    84077
537   -54498
538  -277236
539   -15426
540   390776
541   126467
542  -350320
543  -216732
544   190304
545   237579
546    21400
547  -144379
548  -162096
549    -5717
550   197474
551   165952
552  -171669
553  -352521
554    63593
555   427458
556    40353
557  -333933
558   -80483
559   108309
560    53853
561   147279
562     2394
563  -351301
564   -58675
565   451074
566   137825
567  -361829
568  -171337
569   141924
570   135684
571    76732
572   -53427
573  -222040
574   -78335
575   249916
576   212148
577  -197354
578  -319629
579    62459
580   318896
581    81128
582  -174933
583  -130157
584    -7807
585   113508
586   202285
587   -39128
588  -342815
589   -68836
590   375427
591   175916
592  -271801
593  -219731
594    78572
595   128829
596    82590
597     4697
598  -226937
599  -161524
600   303810
601   294385
602  -245245
603  -318912
604   100743
605   231163
606    67281
607   -48810
608  -163213
609  -119947
610   193077
611   249254
612  -120517
613  -316071
614   -46353
615   273711
616   182388
617  -163806
618  -218635
619     4286
620   115918
621   133709
622    43572
623  -242501
624  -204801
625   286180
626   330539
627  -197988
628  -302289
629    47374
630   155454
631   106570
632    47384
633  -197012
634  -216891
635   202378
636   330332
637  -111998
638  -374962
639   -61256
640   262838
641   159712
642   -89979
643  -174958
644   -94968
645   112717
646   261114
647    27466
648  -335041
649  -161055
650   314373
651   262162
652  -151911
653  -232185
654   -29315
655   108511
656   154387
657    41585
658  -219718
659  -233683
660   166450
661   344075
662   -68332
663  -352556
664   -65251
665   207340
666   136861
667    18476
668  -106789
669  -205187
670    61055
671   362981
672    62211
673  -366887
674  -176701
675   228203
676   240775
677   -19083
678  -210861
679  -160934
680    74119
681   233449
682    85288
683  -257389
684  -286473
685   156831
686   389364
687   -12369
688  -340048
689   -91186
690   180127
691   157407
692    74386
693  -129733
694  -266915
695    77157
696   386298
697    40530
698  -355746
699  -170941
700   174642
701   190766
702    10482
703  -141672
704  -186297
705    -6368
706   263285
707   165599
708  -251598
709  -301158
710   145955
711   341800
712    32240
713  -199063
714  -130989
715     8592
716   188684
717   192985
718  -161233
719  -344257
720    28602
721   371870
722   122209
723  -290064
724  -240526
725    91306
726   221192
727    99255
728  -114786
729  -243375
730   -38214
731   328966
732   222670
733  -275414
734  -307805
735   133115
736   273534
737    48531
738  -133280
739  -188762
740   -49265
741   219590
742   203752
743  -166054
744  -323997
745    13269
746   326492
747   135776
748  -205213
749  -193940
750    26119
751   146270
752   159484
753   -12716
754  -291809
755  -132544
756   341598
757   255319
758  -238135
759  -276647
760    37990
761   179349
762   145236
763   -32271
764  -257837
765  -141646
766   261291
767   284462
768  -154461
769  -345064
770   -21095
771   290721
772   173417
773  -131099
774  -208892
775   -58721
776   154349
777   230700
778   -42781
779  -331550
780  -100758
781   307964
782   222525
783  -166442
784  -242986
785    -5803
786   160001
787   142238
788    -5942
789  -209972
790  -169930
791   192070
792   312736
793   -98194
794  -354456
795   -36487
796   229674
797   109260
798   -20902
799  -128675
800  -192612
801   105992
802   351514
803    -5596
804  -365570
805  -105565
806   268508
807   207922
808   -60701
809  -197947
810  -123788
811   109630
812   230198
813    20371
814  -277279
815  -219084
816   188104
817   316947
818   -79535
819  -320006
820   -60559
821   179830
822   150097
823    31889
824  -139488
825  -187384
826   117598
827   335915
828    18690
829  -322320
830  -124976
831   202360
832   171879
833   -40009
834  -156760
835  -147827
836    19355
837   225115
838    97429
839  -281385
840  -249091
841   186143
842   283373
843   -22379
844  -193203
845  -101992
846    76922
847   220029
848   131331
849  -171633
850  -246950
851    92641
852   328923
853    60278
854  -305334
855  -207245
856   146569
857   192479
858    -8291
859  -134395
860  -183626
861   -28709
862   290968
863   162895
864  -302819
865  -244031
866   204935
867   253918
868     3634
869  -113225
870  -129376
871    -7888
872   232478
873   150990
874  -214944
875  -257651
876    71627
877   262209
878    80419
879  -205778
880  -198342
881    56764
882   189180
883    88609
884  -109658
885  -218023
886   -28023
887   285989
888   202850
889  -216391
890  -269930
891   101893
892   250032
893    51352
894  -122464
895  -175735
896   -73313
897   197004
898   233172
899  -170275
900  -356939
901    56114
902   333104
903    60183
904  -170434
905  -125305
906   -35070
907   150831
908   228720
909   -96355
910  -322785
911    -1552
912   306576
913   123308
914  -169691
915  -204939
916   -29542
917   179675
918   151932
919  -106273
920  -222465
921   -60501
922   196050
923   230502
924   -96739
925  -308460
926   -13624
927   277886
928   129802
929  -104493
930  -150025
931   -80799
932   134973
933   258046
934   -58285
935  -344629
936   -67900
937   277964
938   162261
939  -129822
940  -210636
941   -63606
942   145022
943   191608
944   -24160
945  -258988
946  -126195
947   236359
948   259825
949   -95918
950  -269902
951   -43656
952   194027
953   154810
954   -30381
955  -183750
956  -140347
957   139691
958   271412
959   -24254
960  -315986
961  -123429
962   232438
963   186903
964   -93059
965  -170072
966   -90388
967    68573
968   239431
969    64316
970  -300818
971  -180505
972   249725
973   241209
974   -91422
975  -194918
976   -82210
977    85319
978   220454
979    54868
980  -245554
981  -171111
982   162182
983   251153
984      180
985  -261997
986  -168787
987   160168
988   218008
989   -30861
990  -189046
991  -129342
992    61057
993   242336
994    99808
995  -273489
996  -221658
997   205824
998   259821
999   -43815
1000  -169696
1001   -99108
1002    41579
1003   204813
1004   123325
1005  -211021
1006  -259060
1007   125607
1008   302265
1009    -2891
1010  -243631
1011  -128205
1012    75562
1013   166893
1014    90662
1015  -148484
1016  -239140
1017    59776
1018   313784
1019    78043
1020  -249149
1021  -174559
1022   113094
1023   224565
1024    64877
1025  -163955
1026  -172756
1027    38935
1028   216498
1029   121203
1030  -190911
1031  -270472
1032    64795
1033   287306
1034    48713
1035  -213248
1036  -145283
1037    43957
1038   167298
1039   145996
1040  -118383
1041  -272904
1042    24546
1043   306367
1044   118159
1045  -203558
1046  -200490
1047    64815
1048   210687
1049    90819
1050  -115334
1051  -195509
1052   -41457
1053   215207
1054   187160
1055  -175014
1056  -297840
1057    47869
1058   267537
1059    63561
1060  -135128
1061  -144671
1062   -45682
1063   171224
1064   214803
1065  -112425
1066  -299933
1067     -219
1068   289595
1069   134136
1070  -164064
1071  -188360
1072      313
1073   165216
1074   151818
1075   -79491
1076  -254911
1077   -72793
1078   245706
1079   190730
1080  -162083
1081  -249675
1082     6827
1083   193356
1084   132465
1085   -71734
1086  -202688
1087   -68439
1088   188459
1089   213327
1090   -67564
1091  -273818
1092   -69796
1093   248351
1094   182191
1095  -125512
1096  -202975
1097   -34723
1098   127564
1099   171923
1100    -2914
1101  -269786
1102  -143563
1103   253094
1104   226103
1105  -135677
1106  -223009
1107   -27807
1108   141037
1109   161193
1110    -7982
1111  -214475
1112  -134354
1113   180520
1114   251546
1115   -59475
1116  -270115
1117   -81669
1118   193361
1119   170361
1120   -58915
1121  -184534
1122  -109643
1123   112065
1124   241481
1125     4435
1126  -277525
1127  -125400
1128   209062
1129   213559
1130   -53772
1131  -207222
1132   -92760
1133   120602
1134   190478
1135    12855
1136  -214223
1137  -162946
1138   137007
1139   253707
1140    -8946
1141  -258843
1142  -117592
1143   150323
1144   173139
1145    10150
1146  -163344
1147  -162393
1148    95887
1149   267109
1150    45237
1151  -247507
1152  -161521
1153   155420
1154   222124
1155   -14894
1156  -191562
1157  -126026
1158    71658
1159   197465
1160    72275
1161  -212415
1162  -226847
1163   127669
1164   277517
1165   -19112
1166  -217342
1167   -88850
1168    78226
1169   175974
1170   104191
1171  -163462
1172  -218987
1173   102208
1174   281933
1175    35479
1176  -220988
1177  -150736
1178    82428
1179   197163
1180    61490
1181  -174923
1182  -184541
1183    45686
1184   217826
1185    95240
1186  -194845
1187  -225103
1188    77151
1189   244527
1190    59692
1191  -168559
1192  -150603
1193    49011
1194   199809
1195   122214
1196  -134546
1197  -232244
1198    29481
1199   270447
1200   103293
1201  -201898
1202  -188932
1203    63212
1204   179465
1205    81539
1206  -108859
1207  -223094
1208   -31775
1209   263005
1210   141263
1211  -212704
1212  -216041
1213    66089
1214   201432
1215    91121
1216  -106033
1217  -190406
1218   -13470
1219   227986
1220   157640
1221  -145480
1222  -232306
1223    11209
1224   237795
1225   127006
1226  -147661
1227  -189464
1228    -1515
1229   163137
1230   151482
1231   -84747
1232  -264119
1233   -51100
1234   251235
1235   157141
1236  -153308
1237  -211092
1238    -5941
1239   175724
1240   154204
1241   -71260
1242  -226394
1243   -56361
1244   214971
1245   193702
1246   -93041
1247  -253575
1248   -41839
1249   229088
1250   155496
1251  -109927
1252  -197085
1253   -52562
1254   155063
1255   186640
1256   -54453
1257  -265990
1258   -89821
1259   230156
1260   188064
1261  -114129
1262  -213706
1263   -41200
1264   155488
1265   168774
1266   -27895
1267  -223288
1268  -121278
1269   199258
1270   240272
1271   -89877
1272  -245830
1273   -41466
1274   160935
1275   158142
1276   -12549
1277  -203247
1278  -141339
1279   156038
1280   237343
1281   -45983
1282  -252293
1283  -102329
1284   156160
1285   198223
1286   -23180
1287  -221884
1288  -111299
1289   136363
1290   197944
1291    14582
1292  -215911
1293  -163871
1294   161611
1295   258308
1296   -29781
1297  -232066
1298   -88221
1299   129499
1300   179782
1301    31066
1302  -192564
1303  -177849
1304   123698
1305   254728
1306      800
1307  -242512
1308  -139448
1309   133941
1310   199226
1311    -4790
1312  -180117
1313  -137329
1314    75702
1315   227341
1316    70994
1317  -221363
1318  -190301
1319   136988
1320   240833
1321     2735
1322  -180791
1323  -123495
1324    58917
1325   205105
1326    96357
1327  -191874
1328  -214713
1329    94036
1330   254418
1331    37216
1332  -204904
1333  -152433
1334    66537
1335   187905
1336    85626
1337  -155882
1338  -210778
1339    53231
1340   252093
1341    78165
1342  -196560
1343  -184932
1344    64014
1345   213351
1346    84582
1347  -162198
1348  -182357
1349    55143
1350   208994
1351    97693
1352  -137587
1353  -221716
1354    24341
1355   269167
1356    91203
1357  -203701
1358  -158399
1359    62103
1360   159327
1361   102625
1362  -100137
1363  -243718
1364   -11801
1365   273566
1366   105799
1367  -199204
1368  -170791
1369    38183
1370   169713
1371   122416
1372   -99746
1373  -211864
1374    -7683
1375   231811
1376   144675
1377  -137420
1378  -214890
1379     4945
1380   213389
1381   124434
1382  -130758
1383  -194940
1384   -12730
1385   173037
1386   143821
1387  -100449
1388  -245943
1389   -37213
1390   230624
1391   144774
1392  -140335
1393  -199797
1394    10288
1395   177365
1396   132205
1397   -65282
1398  -208310
1399   -61263
1400   219736
1401   180387
1402  -126802
1403  -222260
1404    -6833
1405   181372
1406   128081
1407   -78152
1408  -205695
1409   -67796
1410   182431
1411   167081
1412   -92073
1413  -223053
1414   -61489
1415   192385
1416   181486
1417   -95355
1418  -206993
1419   -23211
1420   155767
1421   148545
1422   -22122
1423  -211288
1424  -120653
1425   202185
1426   219762
1427  -110453
1428  -218238
1429   -20011
1430   127719
1431   142742
1432     -920
1433  -216907
1434  -132808
1435   183833
1436   211491
1437   -71490
1438  -215686
1439   -68876
1440   143562
1441   183212
1442   -23300
1443  -215784
1444   -97028
1445   159153
1446   183493
1447   -25838
1448  -202611
1449  -119554
1450   150107
1451   213202
1452   -36811
1453  -220503
1454   -83426
1455   136556
1456   158588
1457    -1316
1458  -174992
1459  -152856
1460   117966
1461   251145
1462    -9225
1463  -238907
1464   -92804
1465   140663
1466   155220
1467    14417
1468  -155299
1469  -165212
1470    88891
1471   254509
1472    16884
1473  -234206
1474  -123727
1475   118378
1476   183902
1477    27348
1478  -182197
1479  -155363
1480    97637
1481   209955
1482    34376
1483  -179835
1484  -155389
1485    81329
1486   231629
1487    46520
1488  -208220
1489  -139390
1490   101905
1491   173569
1492    49620
1493  -146035
1494  -189119
1495    58697
1496   247804
1497    56739
1498  -209388
1499  -152924
1500    88466
1501   183119
1502    55627
1503  -142819
1504  -172746
1505    45517
1506   224446
1507    87781
1508  -173123
1509  -188101
1510    61036
1511   217868
1512    66496
1513  -156397
1514  -163621
1515    31625
1516   191740
1517   105080
1518  -136997
1519  -206555
1520    18438
1521   229480
1522   107388
1523  -168757
1524  -184086
1525    45293
1526   187244
1527    90960
1528  -108205
1529  -187935
1530   -18432
1531   217319
1532   140766
1533  -166430
1534  -207576
1535    44029
1536   181623
1537    88620
1538   -92059
1539  -181736
1540   -26305
1541   203008
1542   146187
1543  -130420
1544  -207872
1545     1901
1546   190273
1547   126884
1548  -104901
1549  -199425
1550   -14927
1551   184515
1552   130264
1553   -90640
1554  -207392
1555   -50014
1556   198860
1557   159985
1558  -115189
1559  -208212
1560   -11406
1561   177794
1562   131422
1563   -70261
1564  -187630
1565   -62630
1566   170708
1567   177938
1568   -79860
1569  -227140
1570   -47247
1571   188787
1572   144393
1573   -81624
1574  -175491
1575   -57976
1576   134456
1577   179886
1578   -41282
1579  -230317
1580   -73381
1581   187974
1582   164314
1583   -70328
1584  -184968
1585   -62107
1586   136774
1587   166355
1588   -36111
1589  -209173
1590   -94526
1591   150332
1592   185958
1593   -41785
1594  -213510
1595   -77145
1596   157540
1597   163413
1598   -29266
1599  -175920
1600  -102351
1601   126172
1602   204661
1603   -10956
1604  -222325
1605  -106066
1606   154238
1607   178954
1608   -36720
1609  -189795
1610  -103925
1611   109823
1612   178670
1613     3934
1614  -191387
1615  -135900
1616   129697
1617   219961
1618    -9920
1619  -194665
1620   -86791
1621   116571
1622   171111
1623    22729
1624  -167248
1625  -147179
1626    97206
1627   212018
1628     6677
1629  -204415
1630  -128780
1631    98314
1632   174041
1633    12463
1634  -171844
1635  -133561
1636    78282
1637   199142
1638    56458
1639  -179296
1640  -152350
1641   110726
1642   214017
1643    25524
1644  -165041
1645  -126815
1646    68225
1647   184451
1648    58078
1649  -174810
1650  -177884
1651    71766
1652   203950
1653    41777
1654  -175958
1655  -159632
1656    68342
1657   192745
1658    56079
1659  -144564
1660  -153235
1661    46603
1662   210851
1663    92582
1664  -159891
1665  -174665
1666    63921
1667   195602
1668    54978
1669  -141757
1670  -159526
1671    19613
1672   183598
1673    92701
1674  -144926
1675  -187608
1676    31302
1677   206292
1678    89900
1679  -144922
1680  -158501
1681    36937
1682   176827
1683   101644
1684  -106845
1685  -187954
1686     5341
1687   210941
1688   109508
1689  -149294
1690  -182306
1691    20093
1692   167851
1693    99660
1694  -107571
1695  -191182
1696    -7432
1697   194484
1698   128960
1699  -115492
1700  -196161
1701     4494
1702   198410
1703   114384
1704  -109662
1705  -173501
1706   -12485
1707   167730
1708   134629
1709   -87848
1710  -206724
1711   -32120
1712   186353
1713   128749
1714  -102975
1715  -186254
1716   -25911
1717   166800
1718   135535
1719   -75479
1720  -181466
1721   -47715
1722   167437
1723   164620
1724   -81867
1725  -209603
1726   -32706
1727   172187
1728   127524
1729   -68776
1730  -173416
1731   -67733
1732   148584
1733   175656
1734   -69588
1735  -219047
1736   -47760
1737   166460
1738   143603
1739   -54753
1740  -181639
1741   -64178
1742   150017
1743   166531
1744   -43807
1745  -200797
1746   -83743
1747   151611
1748   176837
1749   -49568
1750  -205966
1751   -68606
1752   148928
1753   153579
1754   -28866
1755  -177323
1756   -98864
1757   130972
1758   190153
1759   -22567
1760  -204561
1761   -90473
1762   144709
1763   165147
1764   -28951
1765  -169415
1766   -97679
1767   101414
1768   181806
1769     1567
1770  -202123
1771  -118786
1772   135694
1773   183297
1774   -15461
1775  -168912
1776  -102637
1777    98977
1778   189405
1779    13954
1780  -189095
1781  -122730
1782   111164
1783   191507
1784    14003
1785  -188604
1786  -128477
1787   109344
1788   183765
1789     3997
1790  -170497
1791  -127326
1792    76050
1793   198843
1794    47606
1795  -193292
1796  -142813
1797   115572
1798   187342
1799    16850
1800  -152260
1801  -135327
1802    60300
1803   194291
1804    56395
1805  -174770
1806  -158827
1807    81496
1808   195874
1809    40262
1810  -159968
1811  -145500
1812    61301
1813   182071
1814    59096
1815  -142660
1816  -161027
1817    48723
1818   206993
1819    73109
1820  -159822
1821  -161619
1822    57758
1823   186777
1824    59745
1825  -140013
1826  -158266
1827    26815
1828   188781
1829    94563
1830  -148852
1831  -187028
1832    45731
1833   203767
1834    72259
1835  -139089
1836  -152957
1837    22012
1838   181464
1839   112353
1840  -128820
1841  -192182
1842    27154
1843   198608
1844    92405
1845  -130672
1846  -176252
1847     9479
1848   179301
1849    99846
1850  -116382
1851  -176430
1852    -4232
1853   175507
1854   127694
1855  -106030
1856  -199318
1857     5983
1858   191799
1859    99285
1860  -100841
1861  -159452
1862   -24052
1863   162664
1864   142832
1865   -92952
1866  -204061
1867   -19867
1868   180466
1869   114901
1870   -97173
1871  -174082
1872   -32019
1873   157754
1874   140635
1875   -74324
1876  -191274
1877   -40636
1878   175120
1879   149224
1880   -86221
1881  -186633
1882   -30001
1883   156269
1884   137831
1885   -60583
1886  -184163
1887   -59616
1888   153733
1889   158095
1890   -64515
1891  -202161
1892   -57843
1893   154825
1894   143922
1895   -62448
1896  -175105
1897   -57279
1898   130545
1899   159275
1900   -24925
1901  -192329
1902   -81883
1903   154983
1904   161934
1905   -48467
1906  -175120
1907   -71146
1908   121204
1909   157010
1910   -20064
1911  -180760
1912   -97252
1913   124308
1914   168896
1915   -23823
1916  -186497
1917   -90767
1918   128992
1919   162454
1920   -18980
1921  -163245
1922   -96764
1923   103253
1924   185815
1925     1628
1926  -189668
1927  -101862
1928   124408
1929   168910
1930    -9724
1931  -165313
1932  -107574
1933    92444
1934   177493
1935     7500
1936  -181741
1937  -120954
1938   100270
1939   179198
1940    10686
1941  -173086
1942  -111304
1943    96056
1944   168428
1945    23905
1946  -152750
1947  -130116
1948    77515
1949   187411
1950    36008
1951  -168469
1952  -128610
1953    87233
1954   173147
1955    28417
1956  -149065
1957  -132485
1958    59355
1959   175949
1960    52389
1961  -154194
1962  -154663
1963    74737
1964   191382
1965    35428
1966  -150426
1967  -126410
1968    55152
1969   171109
1970    63533
1971  -144906
1972  -160242
1973    55811
1974   194161
1975    54454
1976  -147667
1977  -144063
1978    49135
1979   179405
1980    66548
1981  -137591
1982  -153738
1983    36017
1984   181392
1985    81963
1986  -139958
1987  -165676
1988    42891
1989   181328
1990    67609
1991  -130940
1992  -153381
1993    19563
1994   168501
1995    92414
1996  -121690
1997  -170958
1998    22097
1999   182926
2000    91324
2001  -118832
2002  -159212
2003    19640
2004   166574
2005    95580
2006   -98715
2007  -170237
2008    -2418
2009   181940
2010   108138
2011  -118159
2012  -174110
2013     5641
2014   160039
2015    95615
2016   -96264
2017  -171735
2018   -17995
2019   171809
2020   120989
2021   -99818
2022  -177656
2023   -11080
2024   175476
2025   115994
2026   -96389
2027  -164836
2028   -15495
2029   154381
2030   129807
2031   -73720
2032  -186187
2033   -34634
2034   172027
2035   127575
2036   -93911
2037  -172580
2038   -30436
2039   140062
2040   133812
2041   -63295
2042  -185696
2043   -44276
2044   157590
2045   139131
2046   -64947
2047  -175204
2048   -45309
2049   142752
2050   139232
2051   -54254
2052  -173382
2053   -51088
2054   139772
2055   143499
2056   -39829
2057  -178133
2058   -69735
2059   143027
2060   151228
2061   -52920
2062  -174418
2063   -59570
2064   126452
2065   143199
2066   -25514
2067  -173515
2068   -94071
2069   134525
2070   171184
2071   -47887
2072  -181940
2073   -61702
2074   121043
2075   145640
2076    -7549
2077  -166910
2078  -102576
2079   126060
2080   178449
2081   -30133
2082  -176583
2083   -79959
2084   107597
2085   158720
2086    -3288
2087  -172240
2088   -99586
2089   110475
2090   159326
2091    -3407
2092  -162595
2093  -112104
2094    94167
2095   174879
2096     2712
2097  -173814
2098   -94047
2099    98666
2100   152231
2101    21086
2102  -147289
2103  -126276
2104    86412
2105   182977
2106    15875
2107  -166122
2108  -109224
2109    86867
2110   160145
2111    26766
2112  -145592
2113  -131792
2114    71396
2115   178155
2116    30815
2117  -161155
2118  -131320
2119    76264
2120   172001
2121    30978
2122  -145141
2123  -125036
2124    61280
2125   170620
2126    51222
2127  -142321
2128  -143403
2129    58584
2130   187868
2131    48940
2132  -148409
2133  -125202
2134    58715
2135   157099
2136    60165
2137  -122569
2138  -152340
2139    33217
2140   179278
2141    63080
2142  -144158
2143  -141335
2144    40048
2145   156091
2146    71496
2147  -120284
2148  -154338
2149    34263
2150   168857
2151    73288
2152  -110963
2153  -147887
2154    20157
2155   174737
2156    88509
2157  -125290
2158  -150589
2159    33092
2160   152461
2161    76520
2162   -94595
2163  -167234
2164    -7333
2165   181029
2166    93268
2167  -126791
2168  -152118
2169    17939
2170   147638
2171    90761
2172   -86515
2173  -165527
2174   -14042
2175   175168
2176   112514
2177  -105109
2178  -159999
2179     1450
2180   156884
2181   102447
2182   -88471
2183  -159752
2184   -16961
2185   149142
2186   115220
2187   -81930
2188  -167673
2189   -22794
2190   152897
2191   117401
2192   -84453
2193  -164441
2194   -18201
2195   140622
2196   113224
2197   -62651
2198  -162714
2199   -39105
2200   147190
2201   131691
2202   -69689
2203  -168878
2204   -30983
2205   140674
2206   124351
2207   -55989
2208  -164541
2209   -46967
2210   141269
2211   133652
2212   -51802
2213  -166457
2214   -59868
2215   138140
2216   142377
2217   -60189
2218  -170350
2219   -47417
2220   125597
2221   131275
2222   -28235
2223  -167011
2224   -85333
2225   138087
2226   158966
2227   -59320
2228  -163330
2229   -46176
2230   107476
2231   140109
2232    -6429
2233  -166953
2234   -87817
2235   129624
2236   152206
2237   -37053
2238  -156711
2239   -74833
2240    95588
2241   152132
2242    -9453
2243  -173834
2244   -84430
2245   115701
2246   140365
2247    -9582
2248  -145971
2249  -101199
2250    94956
2251   171964
2252    -5311
2253  -171077
2254   -79921
2255   107045
2256   140611
2257    12460
2258  -142450
2259  -119890
2260    91276
2261   178381
2262    -2901
2263  -166262
2264   -92337
2265    85799
2266   146432
2267    26122
2268  -142669
2269  -130674
2270    83894
2271   175905
2272    10823
2273  -150169
2274  -104409
2275    69179
2276   161566
2277    38440
2278  -148015
2279  -121836
2280    76305
2281   158023
2282    30635
2283  -129294
2284  -130346
2285    49476
2286   177329
2287    42158
2288  -153959
2289  -110849
2290    62062
2291   140790
2292    54626
2293  -116649
2294  -149724
2295    47121
2296   181380
2297    43102
2298  -139232
2299  -115053
2300    40655
2301   148154
2302    76091
2303  -124730
2304  -157347
2305    50302
2306   168388
2307    46871
2308  -114227
2309  -133077
2310    16970
2311   166398
2312    86011
2313  -129938
2314  -149075
2315    42455
2316   151995
2317    65716
2318   -90675
2319  -153073
2320    -2335
2321   180480
2322    89875
2323  -132399
2324  -138253
2325    30292
2326   133545
2327    83426
2328   -76514
2329  -164732
2330   -13584
2331   178375
2332    93311
2333  -118613
2334  -133867
2335     9897
2336   129137
2337   103759
2338   -74242
2339  -171995
2340    -8358
2341   165244
2342    91836
2343   -90029
2344  -136820
2345   -20705
2346   135453
2347   123138
2348   -84425
2349  -175176
2350    -2664
2351   146435
2352    90587
2353   -61266
2354  -150317
2355   -47320
2356   150700
2357   135023
2358   -86075
2359  -164872
2360   -10624
2361   128730
2362   105591
2363   -43449
2364  -161788
2365   -56877
2366   150734
2367   131389
2368   -72809
2369  -155460
2370   -37680
2371   121704
2372   129270
2373   -45388
2374  -166137
2375   -48313
2376   137653
2377   125692
2378   -43793
2379  -146406
2380   -63121
2381   117260
2382   145408
2383   -47381
2384  -168746
2385   -47553
2386   113990
2387   121121
2388   -21018
2389  -149739
2390   -82319
2391   117085
2392   152465
2393   -38541
2394  -159278
2395   -52992
2396   103780
2397   133499
2398     -336
2399  -155114
2400   -91187
2401   117940
2402   150880
2403   -25771
2404  -148479
2405   -77823
2406    86562
2407   148192
2408     2305
2409  -165679
2410   -92689
2411   110364
2412   140260
2413    -7302
2414  -133400
2415  -102779
2416    79775
2417   170184
2418     4156
2419  -164109
2420   -84338
2421    94900
2422   134011
2423    15796
2424  -126548
2425  -119891
2426    71454
2427   171289
2428     6888
2429  -152317
2430   -88418
2431    72294
2432   138965
2433    33405
2434  -131242
2435  -120648
2436    70641
2437   159979
2438    19972
2439  -137052
2440  -106580
2441    52090
2442   149860
2443    41962
2444  -137862
2445  -119799
2446    66067
2447   151579
2448    38194
2449  -120334
2450  -124553
2451    47834
2452   163841
2453    51830
2454  -130032
2455  -120862
2456    53013
2457   147533
2458    53295
2459  -114340
2460  -141500
2461    32646
2462   159059
2463    51124
2464  -125234
2465  -131442
2466    30802
2467   146701
2468    64990
2469  -108761
2470  -136913
2471    31898
2472   156086
2473    66674
2474   -98775
2475  -130610
2476    17547
2477   158318
2478    79883
2479  -111996
2480  -131972
2481    22739
2482   132567
2483    70223
2484   -89073
2485  -150615
2486    -5163
2487   155968
2488    81696
2489  -110264
2490  -131584
2491    13221
2492   129240
2493    92658
2494   -74688
2495  -153992
2496    -2038
2497   156660
2498    90428
2499   -87913
2500  -135289
2501    -9228
2502   131309
2503   104172
2504   -79247
2505  -161262
2506    -9723
2507   139671
2508    89229
2509   -69910
2510  -141668
2511   -32679
2512   136828
2513   115187
2514   -74859
2515  -152120
2516   -13563
2517   128967
2518    98130
2519   -50711
2520  -142805
2521   -44196
2522   133424
2523   120582
2524   -67730
2525  -146411
2526   -27095
2527   117000
2528   107007
2529   -43547
2530  -146457
2531   -50223
2532   124572
2533   123703
2534   -51192
2535  -145370
2536   -43472
2537   112676
2538   122939
2539   -38858
2540  -152590
2541   -52759
2542   112314
2543   120204
2544   -32591
2545  -146296
2546   -64046
2547   109238
2548   136728
2549   -31878
2550  -151852
2551   -53809
2552   108187
2553   125147
2554   -12949
2555  -143621
2556   -77592
2557   109915
2558   140061
2559   -24239
2560  -147289
2561   -70350
2562    91445
2563   130903
2564    -8766
2565  -146588
2566   -82635
2567    97243
2568   134876
2569    -8812
2570  -132933
2571   -84324
2572    82873
2573   146541
2574     -595
2575  -143782
2576   -80680
2577    87752
2578   132238
2579     7567
2580  -126207
2581   -99095
2582    74288
2583   152225
2584     5666
2585  -148962
2586   -89097
2587    74879
2588   132535
2589    20279
2590  -126400
2591  -108805
2592    66716
2593   155731
2594    21847
2595  -139632
2596  -100013
2597    65745
2598   137919
2599    33488
2600  -123751
2601  -117764
2602    62486
2603   154938
2604    31878
2605  -126134
2606  -110761
2607    50514
2608   144130
2609    45179
2610  -124180
2611  -121346
2612    54053
2613   145497
2614    37526
2615  -111176
2616  -119392
2617    33429
2618   147214
2619    52164
2620  -119801
2621  -122544
2622    44655
2623   143811
2624    49740
2625  -100658
2626  -121216
2627    24042
2628   148522
2629    65149
2630  -110005
2631  -128226
2632    27791
2633   141415
2634    63743
2635  -101097
2636  -129034
2637    15960
2638   140797
2639    73966
2640  -101481
2641  -137530
2642    12384
2643   141923
2644    80718
2645   -93887
2646  -136140
2647    12686
2648   142349
2649    82441
2650   -84290
2651  -138819
2652    -4129
2653   138938
2654    90905
2655   -86920
2656  -145434
2657     -719
2658   134415
2659    84989
2660   -74847
2661  -140086
2662   -16737
2663   135366
2664    97199
2665   -76816
2666  -140320
2667   -12660
2668   129307
2669    98283
2670   -61128
2671  -140740
2672   -24071
2673   131685
2674    98439
2675   -67187
2676  -137105
2677   -29469
2678   119860
2679   112184
2680   -58312
2681  -149760
2682   -28290
2683   124287
2684   101990
2685   -52779
2686  -135050
2687   -45966
2688   115464
2689   126871
2690   -47445
2691  -152422
2692   -34268
2693   119017
2694   108954
2695   -36344
2696  -139495
2697   -58955
2698   110164
2699   130369
2700   -39395
2701  -150381
2702   -46599
2703   107386
2704   115523
2705   -22667
2706  -141807
2707   -67238
2708   108162
2709   128620
2710   -31332
2711  -138631
2712   -58920
2713    95152
2714   126816
2715   -11557
2716  -141931
2717   -71035
2718   105213
2719   123497
2720   -22610
2721  -126526
2722   -73551
2723    80778
2724   137160
2725    -5470
2726  -146119
2727   -75469
2728    94629
2729   124588
2730    -7704
2731  -126109
2732   -86311
2733    76220
2734   143835
2735     2384
2736  -140743
2737   -79571
2738    79098
2739   131556
2740    12707
2741  -130742
2742   -97157
2743    75219
2744   140220
2745     7547
2746  -126761
2747   -89922
2748    59192
2749   140820
2750    29614
2751  -136706
2752  -102773
2753    76609
2754   133651
2755    16703
2756  -111715
2757  -100353
2758    48924
2759   147843
2760    34686
2761  -131502
2762  -102302
2763    63662
2764   127834
2765    30344
2766  -105684
2767  -114363
2768    42703
2769   147684
2770    34090
2771  -121188
2772  -101509
2773    42893
2774   128204
2775    50948
2776  -106876
2777  -124723
2778    45156
2779   148745
2780    37701
2781  -104878
2782  -102241
2783    21315
2784   135136
2785    72237
2786  -113162
2787  -134078
2788    41855
2789   139691
2790    44279
2791   -89645
2792  -115287
2793     3102
2794   141561
2795    81260
2796  -110730
2797  -130213
2798    34041
2799   126688
2800    62529
2801   -76620
2802  -130309
2803     1256
2804   147617
2805    76188
2806  -100236
2807  -121215
2808    11727
2809   116998
2810    82082
2811   -74227
2812  -145441
2813      334
2814   144310
2815    69057
2816   -82890
2817  -115961
2818   -10870
2819   117039
2820   100430
2821   -73604
2822  -147317
2823      709
2824   134327
2825    74547
2826   -63172
2827  -121204
2828   -31522
2829   124091
2830   109435
2831   -74930
2832  -143419
2833    -8779
2834   117560
2835    90299
2836   -47142
2837  -136844
2838   -40544
2839   129001
2840   109177
2841   -68458
2842  -133166
2843   -26020
2844   102146
2845   112674
2846   -35267
2847  -152383
2848   -38601
2849   130108
2850    99528
2851   -52170
2852  -121545
2853   -45636
2854    93263
2855   127023
2856   -32711
2857  -155043
2858   -37145
2859   118406
2860    95957
2861   -30334
2862  -119876
2863   -66417
2864    97763
2865   134061
2866   -36441
2867  -146151
2868   -41403
2869    98247
2870   106234
2871    -8878
2872  -129942
2873   -79994
2874   105607
2875   131814
2876   -34298
2877  -128353
2878   -54893
2879    74797
2880   125762
2881     5140
2882  -143593
2883   -80241
2884   102846
2885   124242
2886   -18582
2887  -115535
2888   -76409
2889    63533
2890   142454
2891    10285
2892  -149026
2893   -77832
2894    92360
2895   117441
2896     2271
2897  -111177
2898   -93815
2899    63639
2900   146487
2901     7256
2902  -137379
2903   -76716
2904    71472
2905   116484
2906    25001
2907  -116278
2908  -106769
2909    68805
2910   141994
2911     6671
2912  -118992
2913   -81710
2914    49312
2915   127442
2916    41532
2917  -120763
2918  -110568
2919    69527
2920   132661
2921    14408
2922  -101937
2923   -99118
2924    30944
2925   142460
2926    48333
2927  -126004
2928  -108836
2929    57044
2930   126081
2931    34834
2932   -95283
2933  -116758
2934    28770
2935   149200
2936    46857
2937  -115092
2938  -102078
2939    35127
2940   120864
2941    60394
2942   -96168
2943  -129130
2944    31291
2945   141146
2946    42496
2947   -98123
2948  -102566
2949    13525
2950   123653
2951    74400
2952   -99933
2953  -128926
2954    33271
2955   128752
2956    49894
2957   -78440
2958  -112840
2959      829
2960   135041
2961    79174
2962   -95615
2963  -121810
2964    21175
2965   118312
2966    66068
2967   -66579
2968  -130061
2969    -7422
2970   137312
2971    76098
2972   -88460
2973  -116884
2974    -2614
2975   114331
2976    88012
2977   -67263
2978  -141806
2979    -6657
2980   136116
2981    74360
2982   -69775
2983  -114227
2984   -23939
2985   112933
2986   105969
2987   -67051
2988  -144602
2989    -8008
2990   122499
2991    80173
2992   -53165
2993  -121181
2994   -33860
2995   115438
2996   106628
2997   -65386
2998  -133540
2999   -16007
3000   103704
3001    92756
3002   -37198
3003  -133260
3004   -37680
3005   121050
3006    99844
3007   -55557
3008  -121256
3009   -33712
3010    92837
3011   108758
3012   -30273
3013  -143257
3014   -40305
3015   115845
3016    96734
3017   -37986
3018  -116108
3019   -54203
3020    91014
3021   124962
3022   -29204
3023  -140363
3024   -45718
3025   101695
3026   102926
3027   -18883
3028  -120760
3029   -70615
3030    94068
3031   127093
3032   -28614
3033  -130614
3034   -54396
3035    81296
3036   116492
3037    -2403
3038  -131163
3039   -73006
3040    95722
3041   121012
3042   -20893
3043  -116536
3044   -63925
3045    67457
3046   126415
3047     6480
3048  -135706
3049   -74088
3050    89581
3051   113109
3052    -7521
3053  -111364
3054   -80543
3055    61611
3056   131379
3057     8096
3058  -130207
3059   -74122
3060    74271
3061   113587
3062    14841
3063  -107362
3064   -94493
3065    63125
3066   135717
3067    10075
3068  -119525
3069   -80670
3070    54126
3071   122079
3072    31731
3073  -115387
3074  -106168
3075    63332
3076   132393
3077    10742
3078  -105563
3079   -89511
3080    36514
3081   131143
3082    42978
3083  -115938
3084  -104482
3085    56696
3086   125493
3087    27657
3088   -95863
3089  -101619
3090    30629
3091   134976
3092    43540
3093  -113622
3094  -100532
3095    41599
3096   117208
3097    45672
3098   -92498
3099  -113035
3100    29571
3101   132801
3102    43142
3103  -102038
3104   -98354
3105    26987
3106   116969
3107    60714
3108   -89298
3109  -121356
3110    26739
3111   129337
3112    49608
3113   -86384
3114  -106525
3115     9123
3116   122372
3117    71299
3118   -87365
3119  -123154
3120    17479
3121   123037
3122    59396
3123   -74855
3124  -116790
3125    -1526
3126   125327
3127    76302
3128   -81074
3129  -118146
3130     4488
3131   115785
3132    75361
3133   -69115
3134  -123664
3135    -5196
3136   124199
3137    75254
3138   -72895
3139  -114405
3140    -9783
3141   110134
3142    87059
3143   -64151
3144  -128082
3145    -8320
3146   117796
3147    78173
3148   -60670
3149  -117696
3150   -20010
3151   108682
3152    94666
3153   -57363
3154  -128288
3155   -16812
3156   108227
3157    87002
3158   -47186
3159  -125400
3160   -31119
3161   109582
3162    96352
3163   -49924
3164  -125303
3165   -29685
3166   101092
3167    98285
3168   -37411
3169  -128102
3170   -40212
3171   106978
3172   100346
3173   -37604
3174  -120851
3175   -43966
3176    94129
3177   108478
3178   -30838
3179  -129263
3180   -47647
3181    96415
3182   103754
3183   -28817
3184  -119700
3185   -50442
3186    88179
3187   110628
3188   -22915
3189  -124442
3190   -53351
3191    88867
3192   109151
3193   -19288
3194  -120323
3195   -56777
3196    84775
3197   112289
3198   -13908
3199  -121354
3200   -61412
3201    78671
3202   114545
3203    -6607
3204  -120145
3205   -65305
3206    77525
3207   114235
3208     -871
3209  -116830
3210   -73602
3211    71907
3212   117659
3213     2449
3214  -117466
3215   -77368
3216    68660
3217   117241
3218     7998
3219  -114975
3220   -82644
3221    64942
3222   117256
3223    10055
3224  -108135
3225   -84061
3226    55731
3227   123705
3228    20751
3229  -109663
3230   -84511
3231    57825
3232   117696
3233    19999
3234  -102076
3235   -90323
3236    46331
3237   124465
3238    24477
3239  -109825
3240   -86870
3241    46796
3242   116646
3243    29664
3244  -100603
3245   -95334
3246    41402
3247   121696
3248    34388
3249   -99535
3250   -91805
3251    37312
3252   118864
3253    42107
3254   -95348
3255  -100924
3256    34452
3257   117466
3258    42461
3259   -90790
3260  -101901
3261    25072
3262   119561
3263    50357
3264   -90656
3265  -106645
3266    25061
3267   116364
3268    49384
3269   -79882
3270  -107731
3271    15110
3272   118948
3273    58145
3274   -83007
3275  -106793
3276    13712
3277   114555
3278    59930
3279   -75707
3280  -110237
3281     8225
3282   117351
3283    63127
3284   -73099
3285  -106388
3286     3582
3287   113513
3288    69590
3289   -74935
3290  -112155
3291     2554
3292   109270
3293    67411
3294   -66059
3295  -112092
3296    -9154
3297   111281
3298    75848
3299   -68662
3300  -114124
3301    -3988
3302   104970
3303    78580
3304   -53091
3305  -115643
3306   -13171
3307   112142
3308    83213
3309   -56347
3310  -114582
3311   -17099
3312    99863
3313    85055
3314   -49113
3315  -122444
3316   -23428
3317   103781
3318    82432
3319   -46548
3320  -114796
3321   -32652
3322    98700
3323    93037
3324   -43543
3325  -118404
3326   -28127
3327   100557
3328    89719
3329   -35320
3330  -113485
3331   -38847
3332    94683
3333    96411
3334   -38319
3335  -118118
3336   -35824
3337    89649
3338    93955
3339   -29609
3340  -115605
3341   -43891
3342    88514
3343    99677
3344   -28592
3345  -115173
3346   -44878
3347    84849
3348   103341
3349   -19823
3350  -116105
3351   -47901
3352    83785
3353    99952
3354   -16928
3355  -113754
3356   -58911
3357    76172
3358   110130
3359   -13110
3360  -116003
3361   -54801
3362    76926
3363   105447
3364    -1882
3365  -110185
3366   -68417
3367    74578
3368   111323
3369    -5427
3370  -109288
3371   -66193
3372    66252
3373   109801
3374     1779
3375  -113594
3376   -73928
3377    66356
3378   108314
3379     3040
3380  -101916
3381   -74434
3382    58838
3383   119114
3384    10791
3385  -108878
3386   -70607
3387    61879
3388   108212
3389    13741
3390   -98615
3391   -83091
3392    49140
3393   118655
3394    13280
3395  -108831
3396   -79789
3397    47443
3398   107968
3399    25487
3400   -99170
3401   -90908
3402    45729
3403   118255
3404    27972
3405   -96088
3406   -83665
3407    40200
3408   115362
3409    39720
3410   -94528
3411   -96041
3412    39245
3413   114058
3414    34264
3415   -87663
3416   -97011
3417    24712
3418   114205
3419    43708
3420   -92269
3421   -99121
3422    30366
3423   110077
3424    43284
3425   -79096
3426  -100315
3427    19777
3428   119002
3429    48770
3430   -85821
3431   -95806
3432    20449
3433   109665
3434    52377
3435   -77570
3436  -105091
3437    13201
3438   113774
3439    53654
3440   -76852
3441  -101189
3442     7300
3443   110563
3444    63038
3445   -76677
3446  -106342
3447     9401
3448   106482
3449    62619
3450   -63339
3451  -107755
3452    -5314
3453   109999
3454    71944
3455   -67911
3456  -108271
3457    -1015
3458   100033
3459    71936
3460   -52418
3461  -113616
3462   -11545
3463   107469
3464    75873
3465   -58012
3466  -107770
3467   -14864
3468    96484
3469    79198
3470   -49764
3471  -115962
3472   -18645
3473   101970
3474    77562
3475   -47595
3476  -108685
3477   -24930
3478    95651
3479    86196
3480   -47603
3481  -114395
3482   -20940
3483    96919
3484    81341
3485   -37233
3486  -107133
3487   -35964
3488    92344
3489    94284
3490   -41458
3491  -114621
3492   -29526
3493    85941
3494    87314
3495   -27502
3496  -109688
3497   -42434
3498    88641
3499    96337
3500   -28601
3501  -108734
3502   -40342
3503    79716
3504    97418
3505   -18936
3506  -112423
3507   -48056
3508    80179
3509    97458
3510   -16991
3511  -107324
3512   -53942
3513    73023
3514   102423
3515   -12568
3516  -110942
3517   -52290
3518    75763
3519    98420
3520    -6759
3521  -103627
3522   -62564
3523    71391
3524   103506
3525    -7580
3526  -106398
3527   -60585
3528    67340
3529   103272
3530     -940
3531  -104508
3532   -65480
3533    65539
3534   102898
3535    -1052
3536  -100418
3537   -67355
3538    58190
3539   108383
3540     7060
3541  -102570
3542   -68299
3543    57657
3544   105517
3545    12229
3546   -97664
3547   -76415
3548    48663
3549   111694
3550    17024
3551  -100045
3552   -75290
3553    48330
3554   104376
3555    23355
3556   -92848
3557   -84837
3558    42587
3559   111440
3560    24896
3561   -92839
3562   -80070
3563    40155
3564   105823
3565    30135
3566   -89620
3567   -89036
3568    37417
3569   107782
3570    29046
3571   -85876
3572   -86667
3573    30567
3574   107876
3575    36798
3576   -86657
3577   -89280
3578    30581
3579   107754
3580    37170
3581   -81711
3582   -90665
3583    22367
3584   110573
3585    44550
3586   -81097
3587   -92032
3588    20626
3589   104227
3590    46462
3591   -75728
3592   -95990
3593    11697
3594   105931
3595    53416
3596   -74328
3597   -96586
3598    11474
3599   104239
3600    58377
3601   -69749
3602   -99670
3603     5905
3604   102853
3605    62054
3606   -64799
3607  -101387
3608     2186
3609   102107
3610    64052
3611   -61257
3612  -103376
3613    -2458
3614    99687
3615    64712
3616   -58990
3617  -104362
3618    -6148
3619    99473
3620    67606
3621   -55378
3622  -103480
3623    -7978
3624    96251
3625    70579
3626   -50866
3627  -102998
3628   -13161
3629    97057
3630    75025
3631   -47748
3632  -104076
3633   -17411
3634    93651
3635    75282
3636   -45368
3637  -105184
3638   -22904
3639    89871
3640    79020
3641   -39329
3642  -104096
3643   -28481
3644    88583
3645    85516
3646   -35332
3647  -105542
3648   -29033
3649    84988
3650    86257
3651   -28347
3652  -102718
3653   -35831
3654    80718
3655    90969
3656   -25620
3657  -108406
3658   -38729
3659    80085
3660    86740
3661   -24587
3662  -104102
3663   -43603
3664    76571
3665    92873
3666   -19131
3667  -105155
3668   -44056
3669    78322
3670    90374
3671   -15494
3672  -101565
3673   -50188
3674    74381
3675    97143
3676   -13889
3677  -102206
3678   -50217
3679    67878
3680    94065
3681    -7864
3682  -101849
3683   -59110
3684    67579
3685    97357
3686    -6945
3687   -96025
3688   -57518
3689    56675
3690    99845
3691     2394
3692   -99533
3693   -65349
3694    60680
3695    99526
3696     2851
3697   -93087
3698   -65496
3699    50394
3700   102664
3701    14485
3702   -96011
3703   -71485
3704    53266
3705    99493
3706    12154
3707   -90525
3708   -71810
3709    46857
3710   103334
3711    18167
3712   -94127
3713   -73231
3714    45177
3715    98929
3716    22047
3717   -88591
3718   -80615
3719    42976
3720   104176
3721    21847
3722   -86902
3723   -74818
3724    35336
3725    98626
3726    31064
3727   -83985
3728   -84838
3729    36629
3730   103733
3731    28322
3732   -79076
3733   -81765
3734    23770
3735   102208
3736    37621
3737   -80637
3738   -87250
3739    26291
3740    99892
3741    37936
3742   -73211
3743   -89361
3744    15999
3745   106071
3746    44333
3747   -77830
3748   -88523
3749    16121
3750    95067
3751    51386
3752   -66424
3753   -95622
3754    13300
3755   105297
3756    46997
3757   -70819
3758   -88058
3759     8062
3760    93090
3761    57902
3762   -64353
3763   -99923
3764    10273
3765   100535
3766    51035
3767   -60700
3768   -91864
3769    -2663
3770    94372
3771    63314
3772   -61875
3773   -99515
3774     2888
3775    95440
3776    58316
3777   -50642
3778   -95406
3779   -10796
3780    97262
3781    68269
3782   -56589
3783   -96930
3784    -7039
3785    87305
3786    66819
3787   -42468
3788  -100968
3789   -19918
3790    94877
3791    71602
3792   -50236
3793   -95623
3794   -18738
3795    79540
3796    78802
3797   -36130
3798  -104121
3799   -22485
3800    90683
3801    73332
3802   -37898
3803   -93760
3804   -27699
3805    80096
3806    84100
3807   -34347
3808  -104513
3809   -25231
3810    81745
3811    75184
3812   -28303
3813   -98491
3814   -37828
3815    79154
3816    87329
3817   -31695
3818  -101018
3819   -30311
3820    74764
3821    82098
3822   -16869
3823   -99419
3824   -43933
3825    77481
3826    86913
3827   -22313
3828   -95060
3829   -42861
3830    66539
3831    89471
3832    -9627
3833  -100328
3834   -49027
3835    71030
3836    87707
3837   -12090
3838   -91672
3839   -52401
3840    59956
3841    95003
3842    -5957
3843   -97809
3844   -51698
3845    61370
3846    87306
3847     -316
3848   -90165
3849   -60811
3850    56152
3851    98298
3852    -2073
3853   -94639
3854   -52906
3855    53219
3856    89740
3857    10150
3858   -91547
3859   -67763
3860    56182
3861    96544
3862     2469
3863   -89865
3864   -61014
3865    44857
3866    94920
3867    16654
3868   -92634
3869   -69987
3870    51449
3871    93916
3872    11724
3873   -81232
3874   -70958
3875    37459
3876   100676
3877    20862
3878   -87624
3879   -71950
3880    41024
3881    93422
3882    24238
3883   -78372
3884   -79325
3885    31187
3886   101443
3887    25935
3888   -81048
3889   -74720
3890    28461
3891    94868
3892    34492
3893   -76181
3894   -82426
3895    27604
3896    99671
3897    31927
3898   -75363
3899   -77704
3900    19235
3901    95565
3902    40877
3903   -75550
3904   -85006
3905    22839
3906    94607
3907    37962
3908   -68681
3909   -83468
3910    15585
3911    96445
3912    45296
3913   -72348
3914   -87236
3915    15055
3916    91426
3917    47378
3918   -61701
3919   -92713
3920     7462
3921    97902
3922    49193
3923   -64093
3924   -85501
3925     4209
3926    89812
3927    55420
3928   -55327
3929   -95690
3930     1432
3931    95555
3932    54831
3933   -54685
3934   -87952
3935    -6927
3936    88980
3937    63784
3938   -54917
3939   -94038
3940    -5043
3941    89278
3942    61481
3943   -45923
3944   -91457
3945   -14881
3946    87858
3947    67735
3948   -50128
3949   -92847
3950   -11577
3951    81907
3952    68108
3953   -40054
3954   -97399
3955   -18795
3956    86984
3957    69534
3958   -43121
3959   -92082
3960   -19576
3961    78548
3962    74640
3963   -33266
3964   -98204
3965   -23940
3966    82171
3967    73102
3968   -33988
3969   -94030
3970   -29653
3971    74170
3972    78109
3973   -27758
3974   -97332
3975   -31046
3976    75602
3977    76245
3978   -22966
3979   -94299
3980   -41198
3981    72346
3982    83747
3983   -22574
3984   -92518
3985   -37156
3986    67551
3987    81107
3988   -13474
3989   -93880
3990   -46159
3991    68455
3992    85164
3993   -16501
3994   -91006
3995   -44992
3996    59945
3997    86841
3998    -6343
3999   -94236
4000   -48237
4001    63327
4002    85893
4003    -6444
4004   -90156
4005   -52599
4006    55642
4007    91804
4008    -3265
4009   -93835
4010   -49779
4011    56183
4012    85998
4013     2414
4014   -88421
4015   -61813
4016    52588
4017    92926
4018     4033
4019   -88118
4020   -58417
4021    47815
4022    89601
4023    13429
4024   -85190
4025   -66963
4026    47360
4027    92943
4028    10349
4029   -82132
4030   -65107
4031    37785
4032    90987
4033    20130
4034   -81512
4035   -70495
4036    40533
4037    92172
4038    18416
4039   -76680
4040   -70265
4041    30914
4042    95139
4043    24692
4044   -80235
4045   -70888
4046    34387
4047    90963
4048    27182
4049   -72927
4050   -77598
4051    25939
4052    95984
4053    27847
4054   -76392
4055   -72914
4056    25624
4057    87881
4058    36046
4059   -70347
4060   -82501
4061    21963
4062    94977
4063    32998
4064   -69273
4065   -76264
4066    17195
4067    89401
4068    44626
4069   -63935
4070   -84812
4071    14284
4072    89701
4073    40148
4074   -60227
4075   -82687
4076     8401
4077    89730
4078    48306
4079   -59235
4080   -83628
4081     9286
4082    86092
4083    48174
4084   -52860
4085   -85078
4086       49
4087    90728
4088    52328
4089   -56571
4090   -83850
4091      448
4092    82455
4093    55863
4094   -50303
4095   -88384
4096    -6062
4097    87341
4098    56163
4099   -50905
4100   -85436
4101    -6097
4102    81706
4103    62334
4104   -45184
4105   -91300
4106    -9153
4107    82223
4108    60128
4109   -42855
4110   -86595
4111   -15717
4112    79528
4113    65903
4114   -40274
4115   -89997
4116   -15583
4117    76382
4118    63753
4119   -31488
4120   -88694
4121   -23686
4122    77877
4123    70750
4124   -33564
4125   -89229
4126   -23124
4127    69372
4128    69045
4129   -24801
4130   -89798
4131   -31204
4132    72723
4133    72093
4134   -26818
4135   -86032
4136   -31169
4137    67535
4138    76418
4139   -20838
4140   -90316
4141   -33548
4142    69325
4143    76327
4144   -19619
4145   -85931
4146   -38718
4147    63253
4148    80386
4149   -17357
4150   -91654
4151   -38122
4152    62649
4153    78362
4154   -12049
4155   -85209
4156   -44168
4157    59756
4158    84766
4159    -9758
4160   -87690
4161   -40742
4162    56425
4163    79664
4164    -1504
4165   -85241
4166   -49458
4167    54799
4168    82098
4169    -3185
4170   -84063
4171   -51410
4172    48066
4173    81103
4174     4603
4175   -84896
4176   -55569
4177    48640
4178    82168
4179     5235
4180   -76395
4181   -57863
4182    43104
4183    87910
4184     8255
4185   -81381
4186   -57972
4187    43908
4188    82055
4189    12344
4190   -76102
4191   -63774
4192    37923
4193    89521
4194    12758
4195   -79823
4196   -62010
4197    35825
4198    84531
4199    20166
4200   -74936
4201   -65942
4202    34657
4203    88084
4204    19583
4205   -72347
4206   -66580
4207    27717
4208    86658
4209    27496
4210   -72758
4211   -70222
4212    28545
4213    84344
4214    27292
4215   -65936
4216   -71891
4217    19228
4218    85367
4219    33933
4220   -67117
4221   -72367
4222    23836
4223    83364
4224    34512
4225   -59329
4226   -76642
4227    13845
4228    85031
4229    36752
4230   -62225
4231   -74446
4232    13580
4233    81984
4234    40386
4235   -56033
4236   -80119
4237     8241
4238    86254
4239    39635
4240   -58716
4241   -76834
4242     4829
4243    83144
4244    48106
4245   -55510
4246   -81060
4247     6181
4248    83454
4249    46631
4250   -51708
4251   -79682
4252    -3638
4253    81965
4254    53388
4255   -53215
4256   -83001
4257      -25
4258    76991
4259    52990
4260   -42073
4261   -83753
4262    -9282
4263    80076
4264    56824
4265   -43802
4266   -82074
4267    -9133
4268    73083
4269    59108
4270   -35720
4271   -85963
4272   -15311
4273    76635
4274    58839
4275   -36081
4276   -80873
4277   -17097
4278    70801
4279    63583
4280   -32702
4281   -85323
4282   -19548
4283    71674
4284    61858
4285   -29580
4286   -82709
4287   -25441
4288    69591
4289    70341
4290   -28064
4291   -84808
4292   -23257
4293    67508
4294    67085
4295   -22921
4296   -82605
4297   -31409
4298    65891
4299    73647
4300   -24187
4301   -84048
4302   -28784
4303    61517
4304    70808
4305   -16307
4306   -84497
4307   -37234
4308    63032
4309    71899
4310   -16617
4311   -80222
4312   -37109
4313    55214
4314    76731
4315    -7374
4316   -84006
4317   -39147
4318    57981
4319    72833
4320    -7175
4321   -77441
4322   -45596
4323    50717
4324    79152
4325    -4700
4326   -83090
4327   -45144
4328    52063
4329    74538
4330    -1168
4331   -77604
4332   -52239
4333    49453
4334    81743
4335      -87
4336   -78093
4337   -47932
4338    45986
4339    79401
4340     5246
4341   -76485
4342   -55284
4343    42989
4344    81960
4345     5750
4346   -75535
4347   -54615
4348    37864
4349    81106
4350    11757
4351   -76596
4352   -58137
4353    36754
4354    80901
4355    12927
4356   -70363
4357   -59965
4358    31103
4359    82683
4360    21161
4361   -70974
4362   -61034
4363    31688
4364    77523
4365    20778
4366   -66065
4367   -64755
4368    27209
4369    81726
4370    23191
4371   -66635
4372   -64379
4373    24627
4374    78799
4375    27724
4376   -62892
4377   -70044
4378    23402
4379    84070
4380    28368
4381   -61135
4382   -67545
4383    18025
4384    80806
4385    33543
4386   -60935
4387   -73394
4388    17957
4389    82477
4390    32719
4391   -57314
4392   -71114
4393     9613
4394    81648
4395    40622
4396   -57951
4397   -74405
4398    10129
4399    78923
4400    40851
4401   -53245
4402   -72836
4403     5637
4404    79774
4405    45012
4406   -51854
4407   -74727
4408     3082
4409    74967
4410    45810
4411   -46032
4412   -76064
4413     -529
4414    76241
4415    49066
4416   -45357
4417   -76237
4418    -4461
4419    71425
4420    52836
4421   -41913
4422   -79600
4423    -6273
4424    73340
4425    52706
4426   -39318
4427   -76863
4428   -10851
4429    71853
4430    56751
4431   -37263
4432   -81213
4433   -11718
4434    71959
4435    56241
4436   -33866
4437   -79790
4438   -17506
4439    71928
4440    59936
4441   -34487
4442   -80573
4443   -17845
4444    67133
4445    62409
4446   -26848
4447   -79479
4448   -23045
4449    66427
4450    63143
4451   -27454
4452   -78318
4453   -24214
4454    61887
4455    65754
4456   -21699
4457   -79111
4458   -26951
4459    60952
4460    66003
4461   -19130
4462   -78360
4463   -30324
4464    55525
4465    67938
4466   -13707
4467   -78203
4468   -32429
4469    57381
4470    67668
4471   -12001
4472   -75874
4473   -37921
4474    53841
4475    72386
4476   -11212
4477   -77794
4478   -38389
4479    53842
4480    71899
4481    -5704
4482   -75681
4483   -43377
4484    53060
4485    73837
4486    -5510
4487   -73843
4488   -43579
4489    46457
4490    74266
4491     -145
4492   -75429
4493   -46532
4494    47116
4495    74298
4496     -264
4497   -72217
4498   -49660
4499    40103
4500    76362
4501     5813
4502   -73546
4503   -49978
4504    39794
4505    74367
4506     8813
4507   -69797
4508   -53119
4509    34748
4510    77244
4511    11398
4512   -69463
4513   -52359
4514    34563
4515    75103
4516    15351
4517   -67076
4518   -58920
4519    30548
4520    75796
4521    16967
4522   -65189
4523   -57149
4524    28059
4525    75788
4526    21887
4527   -65419
4528   -63254
4529    26805
4530    77848
4531    21626
4532   -62137
4533   -62892
4534    22718
4535    79289
4536    26758
4537   -62296
4538   -64765
4539    21551
4540    76694
4541    27276
4542   -57836
4543   -67108
4544    15268
4545    77704
4546    29966
4547   -57723
4548   -65148
4549    14179
4550    74530
4551    35289
4552   -52505
4553   -69270
4554    10463
4555    75443
4556    35580
4557   -51143
4558   -65304
4559     7704
4560    71928
4561    43307
4562   -48165
4563   -72486
4564     6572
4565    72783
4566    40200
4567   -46892
4568   -71253
4569      465
4570    71693
4571    46099
4572   -44993
4573   -73981
4574     1173
4575    71322
4576    45241
4577   -39870
4578   -74187
4579    -6103
4580    72812
4581    49465
4582   -40776
4583   -73204
4584    -5743
4585    68507
4586    51015
4587   -36071
4588   -76218
4589   -10701
4590    71416
4591    51055
4592   -34943
4593   -72037
4594   -14705
4595    64403
4596    54964
4597   -29584
4598   -75918
4599   -13981
4600    66259
4601    53794
4602   -26478
4603   -70820
4604   -20413
4605    60338
4606    62653
4607   -26194
4608   -75636
4609   -20272
4610    60254
4611    57239
4612   -20530
4613   -74724
4614   -26232
4615    60098
4616    63714
4617   -22147
4618   -74952
4619   -23445
4620    53999
4621    62126
4622   -14523
4623   -76458
4624   -31236
4625    58338
4626    63546
4627   -16392
4628   -71688
4629   -32709
4630    52034
4631    67486
4632   -10248
4633   -75759
4634   -34232
4635    54927
4636    64835
4637    -8686
4638   -70284
4639   -39376
4640    47947
4641    70442
4642    -7017
4643   -72362
4644   -37296
4645    45290
4646    66170
4647    -1999
4648   -68359
4649   -44166
4650    43202
4651    71119
4652    -3936
4653   -68373
4654   -40050
4655    38002
4656    68012
4657     5730
4658   -68859
4659   -46160
4660    41010
4661    70976
4662     4085
4663   -66521
4664   -45613
4665    33575
4666    71108
4667    11517
4668   -68227
4669   -50697
4670    38497
4671    71058
4672     9622
4673   -63829
4674   -52149
4675    30603
4676    73496
4677    13915
4678   -66589
4679   -53822
4680    30534
4681    70757
4682    17370
4683   -59512
4684   -58377
4685    27641
4686    75093
4687    17265
4688   -60987
4689   -53796
4690    21760
4691    71306
4692    25018
4693   -57262
4694   -62112
4695    20677
4696    72018
4697    21973
4698   -54770
4699   -58252
4700    15390
4701    69787
4702    28769
4703   -55374
4704   -62238
4705    16585
4706    70346
4707    28881
4708   -49687
4709   -62212
4710    10249
4711    73276
4712    33851
4713   -53720
4714   -63534
4715    10773
4716    67727
4717    34883
4718   -47325
4719   -66375
4720     5990
4721    71656
4722    36265
4723   -48675
4724   -63117
4725     5081
4726    67388
4727    39976
4728   -42929
4729   -71477
4730     2435
4731    70088
4732    39631
4733   -42234
4734   -66677
4735    -4266
4736    67122
4737    45661
4738   -39808
4739   -69063
4740    -2084
4741    66504
4742    44002
4743   -34730
4744   -67689
4745   -10065
4746    65085
4747    48428
4748   -34120
4749   -68479
4750    -7531
4751    60468
4752    49814
4753   -30374
4754   -71337
4755   -13678
4756    63060
4757    52350
4758   -30910
4759   -68146
4760   -14298
4761    58279
4762    55466
4763   -25831
4764   -71545
4765   -17549
4766    61052
4767    55391
4768   -25031
4769   -69545
4770   -22222
4771    57732
4772    58880
4773   -22078
4774   -72543
4775   -22825
4776    56780
4777    56782
4778   -19384
4779   -69909
4780   -27572
4781    55286
4782    60847
4783   -16697
4784   -70188
4785   -26818
4786    51446
4787    61173
4788   -11245
4789   -68111
4790   -32896
4791    50398
4792    61943
4793   -11969
4794   -66053
4795   -31993
4796    46005
4797    63579
4798    -6673
4799   -69446
4800   -36332
4801    45449
4802    63182
4803    -6164
4804   -65048
4805   -37357
4806    42258
4807    67311
4808    -2302
4809   -68694
4810   -38854
4811    41725
4812    64578
4813     1696
4814   -65694
4815   -43508
4816    39370
4817    68769
4818     2447
4819   -65603
4820   -42881
4821    36597
4822    66547
4823     8584
4824   -64105
4825   -47195
4826    36111
4827    69221
4828     8601
4829   -61725
4830   -46441
4831    29662
4832    67011
4833    12203
4834   -60771
4835   -50125
4836    29914
4837    67460
4838    11865
4839   -56048
4840   -49407
4841    26029
4842    68326
4843    16328
4844   -57620
4845   -52705
4846    24707
4847    66456
4848    18130
4849   -56041
4850   -54004
4851    20581
4852    68995
4853    22197
4854   -56048
4855   -54752
4856    18308
4857    67895
4858    25221
4859   -52150
4860   -58127
4861    16323
4862    69447
4863    25877
4864   -50758
4865   -57950
4866    12820
4867    67019
4868    31463
4869   -49995
4870   -61013
4871    12850
4872    68303
4873    30686
4874   -46283
4875   -61604
4876     6836
4877    66535
4878    34853
4879   -46111
4880   -62807
4881     6083
4882    65366
4883    35178
4884   -41553
4885   -64467
4886      792
4887    65752
4888    36400
4889   -42299
4890   -62278
4891      925
4892    62589
4893    39800
4894   -36149
4895   -64955
4896    -2933
4897    65062
4898    41000
4899   -38166
4900   -63767
4901    -5914
4902    60199
4903    45149
4904   -33839
4905   -66186
4906    -6262
4907    61824
4908    45151
4909   -32687
4910   -66507
4911   -10641
4912    58873
4913    49982
4914   -29896
4915   -67190
4916   -11305
4917    58265
4918    48534
4919   -25951
4920   -67037
4921   -16484
4922    57235
4923    51808
4924   -25585
4925   -66243
4926   -16282
4927    55501
4928    52007
4929   -20561
4930   -67178
4931   -20266
4932    53705
4933    53361
4934   -19907
4935   -65130
4936   -21607
4937    50850
4938    55539
4939   -16814
4940   -65410
4941   -25801
4942    51212
4943    54741
4944   -15477
4945   -64876
4946   -26354
4947    47709
4948    58493
4949   -12100
4950   -65413
4951   -28054
4952    47475
4953    58857
4954    -9695
4955   -63842
4956   -33025
4957    45142
4958    61913
4959    -8114
4960   -65951
4961   -32989
4962    42708
4963    60492
4964    -4187
4965   -63776
4966   -37632
4967    41123
4968    63254
4969    -2617
4970   -63176
4971   -37832
4972    38026
4973    62530
4974     2763
4975   -62586
4976   -40644
4977    37937
4978    62351
4979     2803
4980   -58893
4981   -40735
4982    33649
4983    63609
4984     6498
4985   -60476
4986   -42145
4987    31870
4988    61490
4989     7937
4990   -56579
4991   -46207
4992    28324
4993    65720
4994    10741
4995   -56295
4996   -44975
4997    27382
4998    63431
4999    15126
5000   -55287
5001   -50657
5002    24546
5003    66429
5004    14748
5005   -55073
5006   -49634
5007    20184
5008    65678
5009    20361
5010   -54015
5011   -52237
5012    19992
5013    64893
5014    20516
5015   -50197
5016   -53464
5017    16687
5018    65137
5019    23280
5020   -51359
5021   -54624
5022    16795
5023    62856
5024    24373
5025   -46980
5026   -56451
5027    11316
5028    64657
5029    27046
5030   -47380
5031   -55260
5032    12720
5033    61590
5034    29810
5035   -41681
5036   -59109
5037     7623
5038    62746
5039    30655
5040   -42682
5041   -55725
5042     4164
5043    59936
5044    34294
5045   -41494
5046   -61039
5047     3826
5048    61697
5049    33297
5050   -37663
5051   -58236
5052    -1926
5053    59845
5054    41269
5055   -37480
5056   -62168
5057    -1150
5058    58929
5059    40239
5060   -32277
5061   -61186
5062    -8190
5063    59091
5064    42701
5065   -34871
5066   -62615
5067    -6851
5068    54300
5069    44498
5070   -28233
5071   -64090
5072    -9550
5073    57720
5074    43835
5075   -27762
5076   -59428
5077   -12140
5078    52516
5079    46871
5080   -24775
5081   -62902
5082   -12482
5083    52958
5084    44994
5085   -21697
5086   -60627
5087   -17984
5088    52143
5089    50687
5090   -21616
5091   -61835
5092   -16227
5093    49523
5094    49553
5095   -15688
5096   -61422
5097   -23481
5098    49426
5099    54064
5100   -18926
5101   -60848
5102   -22422
5103    45052
5104    54778
5105   -12755
5106   -63586
5107   -27552
5108    47217
5109    54847
5110   -12948
5111   -58889
5112   -28183
5113    41849
5114    57483
5115    -7624
5116   -63371
5117   -29149
5118    42921
5119    54820
5120    -6086
5121   -57081
5122   -33179
5123    39043
5124    58313
5125    -4076
5126   -60232
5127   -32468
5128    38644
5129    55783
5130     2014
5131   -56969
5132   -37025
5133    36686
5134    60062
5135    -1199
5136   -57812
5137   -36211
5138    32421
5139    58702
5140     5185
5141   -57454
5142   -39935
5143    33594
5144    59062
5145     2285
5146   -53320
5147   -42463
5148    28199
5149    63312
5150     8986
5151   -58453
5152   -41914
5153    29042
5154    59862
5155     9720
5156   -52663
5157   -46869
5158    22995
5159    62153
5160    10842
5161   -53559
5162   -44554
5163    22953
5164    59802
5165    17061
5166   -49568
5167   -49225
5168    21605
5169    62501
5170    15554
5171   -49289
5172   -45709
5173    17050
5174    58308
5175    22109
5176   -48337
5177   -50104
5178    19179
5179    58955
5180    17885
5181   -44616
5182   -50815
5183    11797
5184    61059
5185    25633
5186   -46120
5187   -51039
5188    14137
5189    56956
5190    23573
5191   -39938
5192   -52723
5193     7871
5194    61701
5195    27983
5196   -44173
5197   -52705
5198     5800
5199    56016
5200    32266
5201   -38830
5202   -58273
5203     4084
5204    59699
5205    32132
5206   -38884
5207   -53655
5208     1488
5209    57269
5210    35510
5211   -36145
5212   -58155
5213     1357
5214    56201
5215    33468
5216   -32215
5217   -55613
5218    -4322
5219    55399
5220    38030
5221   -33409
5222   -58653
5223    -1893
5224    51396
5225    37045
5226   -27141
5227   -56744
5228    -7241
5229    54412
5230    39559
5231   -28387
5232   -56183
5233    -7862
5234    49218
5235    41996
5236   -23120
5237   -61695
5238   -10682
5239    52479
5240    42369
5241   -23851
5242   -58073
5243   -14642
5244    49502
5245    46641
5246   -21639
5247   -60309
5248   -15210
5249    49244
5250    45448
5251   -17907
5252   -56445
5253   -19888
5254    47610
5255    51668
5256   -18160
5257   -59930
5258   -18072
5259    44842
5260    48002
5261   -13214
5262   -59238
5263   -24237
5264    45511
5265    50419
5266   -15138
5267   -56963
5268   -22295
5269    40594
5270    51309
5271    -8558
5272   -59106
5273   -24146
5274    42954
5275    50822
5276    -9138
5277   -54322
5278   -28035
5279    38271
5280    53591
5281    -5608
5282   -58137
5283   -28476
5284    38244
5285    50400
5286    -2484
5287   -53378
5288   -34353
5289    36136
5290    55051
5291    -2627
5292   -54464
5293   -32430
5294    34899
5295    55184
5296     2867
5297   -52625
5298   -37050
5299    34780
5300    58200
5301     1285
5302   -52441
5303   -36697
5304    28990
5305    57096
5306     6397
5307   -53473
5308   -37906
5309    29068
5310    56138
5311     7437
5312   -49867
5313   -40756
5314    24879
5315    57807
5316    10506
5317   -51058
5318   -39448
5319    25154
5320    54266
5321    12523
5322   -47676
5323   -42489
5324    21495
5325    57789
5326    12526
5327   -47469
5328   -42935
5329    18503
5330    55464
5331    18122
5332   -48287
5333   -47656
5334    20004
5335    57172
5336    16688
5337   -44775
5338   -46066
5339    12946
5340    57541
5341    22405
5342   -44227
5343   -48293
5344    14525
5345    55569
5346    22313
5347   -40075
5348   -50620
5349     9845
5350    58788
5351    24539
5352   -42361
5353   -48592
5354     8725
5355    53906
5356    27776
5357   -38590
5358   -52582
5359     6219
5360    55766
5361    25951
5362   -38082
5363   -50155
5364     3207
5365    52210
5366    31858
5367   -36446
5368   -54731
5369     3720
5370    53571
5371    30692
5372   -32833
5373   -52614
5374     -889
5375    52884
5376    35111
5377   -31303
5378   -54242
5379     -337
5380    49629
5381    34504
5382   -28057
5383   -54096
5384    -5309
5385    52242
5386    37531
5387   -29054
5388   -54050
5389    -6866
5390    49077
5391    39178
5392   -24093
5393   -56934
5394    -9409
5395    50117
5396    39759
5397   -23313
5398   -54457
5399   -13038
5400    46858
5401    42026
5402   -22332
5403   -56284
5404   -12124
5405    47264
5406    41186
5407   -18400
5408   -54200
5409   -16513
5410    44911
5411    43892
5412   -19318
5413   -53119
5414   -15033
5415    43623
5416    44217
5417   -14925
5418   -54407
5419   -19301
5420    42491
5421    47926
5422   -15308
5423   -53256
5424   -20023
5425    40235
5426    46893
5427   -11017
5428   -55540
5429   -23282
5430    40504
5431    46718
5432    -9316
5433   -52082
5434   -25978
5435    36576
5436    49524
5437    -6040
5438   -54823
5439   -25439
5440    38131
5441    49109
5442    -3827
5443   -52315
5444   -31032
5445    34617
5446    52304
5447    -4319
5448   -54716
5449   -30148
5450    33163
5451    50132
5452     -521
5453   -50707
5454   -32275
5455    32967
5456    53520
5457    -1467
5458   -50463
5459   -31828
5460    27552
5461    52043
5462     4421
5463   -49640
5464   -34540
5465    27501
5466    52354
5467     3976
5468   -48217
5469   -36751
5470    24951
5471    52665
5472     8001
5473   -48081
5474   -37160
5475    25046
5476    51436
5477    10384
5478   -46547
5479   -40323
5480    23381
5481    54648
5482    11202
5483   -46748
5484   -40175
5485    18709
5486    54577
5487    14893
5488   -44150
5489   -42866
5490    18766
5491    53632
5492    15046
5493   -43467
5494   -44095
5495    16267
5496    54497
5497    18912
5498   -42341
5499   -43881
5500    13729
5501    53044
5502    17590
5503   -40063
5504   -44483
5505    11714
5506    53532
5507    21062
5508   -40826
5509   -45363
5510    11122
5511    51806
5512    23419
5513   -36911
5514   -46710
5515     7873
5516    51956
5517    24086
5518   -36770
5519   -45765
5520     6051
5521    51008
5522    27890
5523   -35077
5524   -50919
5525     3821
5526    51087
5527    29514
5528   -33350
5529   -50780
5530     1707
5531    49903
5532    31464
5533   -29757
5534   -50907
5535      230
5536    48979
5537    32041
5538   -28592
5539   -51830
5540    -4147
5541    50388
5542    34037
5543   -27626
5544   -50763
5545    -4248
5546    48192
5547    35002
5548   -25002
5549   -51771
5550    -7322
5551    48008
5552    35678
5553   -23966
5554   -50303
5555    -9039
5556    45785
5557    37299
5558   -21999
5559   -50850
5560    -9838
5561    45335
5562    37587
5563   -20465
5564   -50600
5565   -12838
5566    43253
5567    41093
5568   -19568
5569   -51444
5570   -14624
5571    41654
5572    40966
5573   -15945
5574   -51803
5575   -15955
5576    41639
5577    43815
5578   -13387
5579   -51967
5580   -18749
5581    39040
5582    43464
5583   -11101
5584   -52618
5585   -20732
5586    38725
5587    44362
5588    -9238
5589   -52047
5590   -23190
5591    36509
5592    45657
5593    -8878
5594   -50870
5595   -23185
5596    35019
5597    45124
5598    -6344
5599   -48209
5600   -25447
5601    33816
5602    46530
5603    -5158
5604   -49577
5605   -25807
5606    32109
5607    48255
5608    -2468
5609   -47162
5610   -28008
5611    31709
5612    47096
5613    -1026
5614   -48151
5615   -30533
5616    28969
5617    49363
5618     2337
5619   -48118
5620   -30645
5621    28132
5622    48390
5623     3191
5624   -46314
5625   -33237
5626    24823
5627    49528
5628     5841
5629   -46389
5630   -35397
5631    23546
5632    49720
5633     9339
5634   -44755
5635   -36917
5636    21190
5637    49684
5638    10009
5639   -45098
5640   -36459
5641    20288
5642    49782
5643    11069
5644   -43430
5645   -37978
5646    17990
5647    50147
5648    13167
5649   -42066
5650   -39554
5651    17029
5652    50115
5653    13483
5654   -39596
5655   -39155
5656    14197
5657    49794
5658    16117
5659   -39684
5660   -42390
5661    12701
5662    50899
5663    18198
5664   -38217
5665   -41795
5666     9684
5667    49808
5668    20652
5669   -37243
5670   -43103
5671     9830
5672    48657
5673    22844
5674   -36364
5675   -44798
5676     6055
5677    49527
5678    24348
5679   -33824
5680   -44603
5681     5751
5682    48302
5683    26522
5684   -30734
5685   -47063
5686     3953
5687    49526
5688    26663
5689   -31444
5690   -45675
5691     1384
5692    46769
5693    29570
5694   -28563
5695   -47633
5696     -832
5697    48011
5698    28880
5699   -27016
5700   -47050
5701    -2753
5702    46531
5703    30198
5704   -25759
5705   -47372
5706    -4844
5707    45337
5708    31670
5709   -23581
5710   -48157
5711    -6509
5712    44809
5713    33810
5714   -21983
5715   -47348
5716    -7888
5717    42420
5718    36177
5719   -21027
5720   -48126
5721    -9867
5722    41068
5723    37599
5724   -18343
5725   -48312
5726   -12494
5727    40475
5728    39118
5729   -16000
5730   -50317
5731   -13693
5732    39819
5733    38800
5734   -14442
5735   -49537
5736   -16075
5737    38535
5738    39033
5739   -13419
5740   -48661
5741   -16166
5742    37207
5743    40149
5744    -9774
5745   -47958
5746   -19994
5747    36434
5748    41128
5749    -9856
5750   -47113
5751   -19793
5752    33743
5753    42348
5754    -8864
5755   -47565
5756   -22219
5757    33856
5758    43201
5759    -5856
5760   -45122
5761   -24500
5762    31695
5763    43964
5764    -4150
5765   -45521
5766   -23063
5767    31323
5768    44346
5769     -804
5770   -46296
5771   -28691
5772    29189
5773    45742
5774     -153
5775   -46090
5776   -28462
5777    26099
5778    45871
5779     3166
5780   -44861
5781   -30096
5782    26994
5783    45094
5784     3496
5785   -43766
5786   -31098
5787    23552
5788    46211
5789     5294
5790   -43331
5791   -31740
5792    22652
5793    44618
5794     6650
5795   -41773
5796   -34950
5797    21282
5798    47124
5799     6375
5800   -40882
5801   -34297
5802    20349
5803    46780
5804    10697
5805   -39865
5806   -36250
5807    17260
5808    46858
5809    11885
5810   -39048
5811   -37249
5812    14990
5813    45680
5814    15118
5815   -39191
5816   -39366
5817    13470
5818    46075
5819    16650
5820   -35194
5821   -39776
5822     9627
5823    47393
5824    19520
5825   -36548
5826   -40727
5827    10037
5828    45963
5829    20305
5830   -34253
5831   -42011
5832     8957
5833    45867
5834    19878
5835   -33642
5836   -41377
5837     8090
5838    44462
5839    22937
5840   -32094
5841   -42824
5842     5654
5843    47191
5844    22384
5845   -30216
5846   -41937
5847     2821
5848    45281
5849    26264
5850   -28793
5851   -44245
5852     1644
5853    44066
5854    25712
5855   -28354
5856   -41960
5857    -1396
5858    44181
5859    29412
5860   -26753
5861   -43861
5862    -2483
5863    41760
5864    31026
5865   -23050
5866   -45303
5867    -5165
5868    43395
5869    30710
5870   -22888
5871   -44792
5872    -6203
5873    40857
5874    32801
5875   -21027
5876   -46546
5877    -7870
5878    41740
5879    32868
5880   -18596
5881   -45997
5882   -10088
5883    39381
5884    34998
5885   -17439
5886   -45846
5887    -9122
5888    38557
5889    34956
5890   -14710
5891   -45557
5892   -13482
5893    38614
5894    37379
5895   -16224
5896   -45883
5897   -13793
5898    35969
5899    36880
5900   -12699
5901   -46258
5902   -16179
5903    35853
5904    37463
5905   -11514
5906   -44011
5907   -19185
5908    32499
5909    40788
5910    -8035
5911   -45044
5912   -19472
5913    33600
5914    39669
5915    -6766
5916   -41732
5917   -23237
5918    31322
5919    42905
5920    -6213
5921   -45139
5922   -22919
5923    29940
5924    40600
5925    -3117
5926   -44866
5927   -25227
5928    28083
5929    43508
5930    -2927
5931   -42232
5932   -25816
5933    26186
5934    41294
5935      566
5936   -42179
5937   -27804
5938    25993
5939    43818
5940      429
5941   -41172
5942   -27706
5943    24124
5944    44034
5945     3929
5946   -40247
5947   -30523
5948    23574
5949    43519
5950     4511
5951   -38691
5952   -31030
5953    21219
5954    44821
5955     5620
5956   -40143
5957   -30571
5958    18909
5959    42849
5960     7746
5961   -38646
5962   -34421
5963    16735
5964    46125
5965     9152
5966   -37482
5967   -33497
5968    13624
5969    45002
5970    12089
5971   -36441
5972   -35028
5973    16381
5974    44034
5975    12198
5976   -34963
5977   -35900
5978    11870
5979    45196
5980    15294
5981   -35250
5982   -36334
5983    11856
5984    42583
5985    15985
5986   -33039
5987   -38340
5988    10729
5989    45074
5990    17770
5991   -34051
5992   -38180
5993     8867
5994    42457
5995    20048
5996   -30552
5997   -40184
5998     6575
5999    43807
6000    19944
6001   -29151
6002   -39035
6003     4487
6004    41224
6005    23229
6006   -27870
6007   -40764
6008     2750
6009    42110
6010    22148
6011   -25690
6012   -39695
6013     -215
6014    41816
6015    26272
6016   -25954
6017   -41232
6018    -1071
6019    40330
6020    26654
6021   -22873
6022   -41785
6023    -2709
6024    41032
6025    27323
6026   -24159
6027   -40906
6028    -4204
6029    38931
6030    30074
6031   -20391
6032   -43265
6033    -5276
6034    39179
6035    28687
6036   -20452
6037   -42317
6038    -7784
6039    37121
6040    31525
6041   -17979
6042   -44084
6043    -8463
6044    37143
6045    31003
6046   -15375
6047   -42424
6048   -11122
6049    37579
6050    32976
6051   -16621
6052   -41303
6053   -12349
6054    34551
6055    35081
6056   -12673
6057   -41741
6058   -15393
6059    34808
6060    35116
6061   -13324
6062   -40573
6063   -15867
6064    31798
6065    38230
6066    -9475
6067   -42953
6068   -16853
6069    31901
6070    36904
6071    -8631
6072   -41078
6073   -18053
6074    30843
6075    39754
6076    -7150
6077   -42156
6078   -19828
6079    29096
6080    36978
6081    -4438
6082   -41614
6083   -21344
6084    29083
6085    39078
6086    -4632
6087   -42031
6088   -21782
6089    26006
6090    38376
6091    -2100
6092   -41218
6093   -24596
6094    25597
6095    39107
6096     -562
6097   -39777
6098   -25605
6099    23886
6100    39012
6101     3138
6102   -39921
6103   -26024
6104    22066
6105    39650
6106     2987
6107   -38079
6108   -28843
6109    20145
6110    41675
6111     5231
6112   -38489
6113   -28564
6114    19510
6115    40811
6116     7096
6117   -36783
6118   -29865
6119    18485
6120    40908
6121     7265
6122   -36285
6123   -29070
6124    15968
6125    42064
6126    10254
6127   -37576
6128   -31342
6129    16567
6130    40975
6131     9798
6132   -34470
6133   -30978
6134    12991
6135    42039
6136    12137
6137   -33926
6138   -31719
6139    13971
6140    39942
6141    15010
6142   -32145
6143   -36119
6144    10895
6145    40665
6146    15061
6147   -31056
6148   -33361
6149     7890
6150    41851
6151    17747
6152   -28801
6153   -36557
6154     6904
6155    41718
6156    16815
6157   -28229
6158   -35648
6159     5026
6160    39404
6161    21106
6162   -28399
6163   -38413
6164     5530
6165    40702
6166    20310
6167   -26909
6168   -38448
6169     3120
6170    38069
6171    22876
6172   -26638
6173   -37959
6174     1353
6175    37828
6176    22370
6177   -22425
6178   -38326
6179      -28
6180    38582
6181    23956
6182   -23291
6183   -38925
6184    -2161
6185    36203
6186    26393
6187   -20982
6188   -40678
6189    -3767
6190    38193
6191    25730
6192   -19431
6193   -38363
6194    -5217
6195    34671
6196    28945
6197   -18578
6198   -40401
6199    -7113
6200    35475
6201    27640
6202   -16796
6203   -38766
6204    -9224
6205    34666
6206    30888
6207   -15489
6208   -39343
6209    -9788
6210    32217
6211    29966
6212   -13225
6213   -40189
6214   -12213
6215    33058
6216    31094
6217   -13718
6218   -40558
6219   -12034
6220    30595
6221    33933
6222   -11972
6223   -40060
6224   -13800
6225    31410
6226    33300
6227   -10075
6228   -39288
6229   -16758
6230    29378
6231    33836
6232    -9021
6233   -39956
6234   -15347
6235    28884
6236    34743
6237    -6381
6238   -38029
6239   -18804
6240    27955
6241    35628
6242    -5462
6243   -38588
6244   -19195
6245    25012
6246    35441
6247    -3117
6248   -38547
6249   -21370
6250    24572
6251    37595
6252    -1861
6253   -37074
6254   -22179
6255    22664
6256    37148
6257      627
6258   -38289
6259   -24287
6260    22291
6261    38353
6262     1139
6263   -35729
6264   -25723
6265    21076
6266    38122
6267     2879
6268   -36433
6269   -24068
6270    20433
6271    38268
6272     4218
6273   -34990
6274   -26023
6275    18691
6276    38627
6277     5184
6278   -35927
6279   -26432
6280    16255
6281    39007
6282     8490
6283   -34883
6284   -28801
6285    16575
6286    37891
6287     8416
6288   -32658
6289   -29381
6290    14014
6291    38781
6292    10309
6293   -31480
6294   -30204
6295    12690
6296    37803
6297    12646
6298   -30992
6299   -32129
6300    10796
6301    39071
6302    13659
6303   -30987
6304   -32566
6305     9261
6306    37370
6307    15376
6308   -28470
6309   -32683
6310     8156
6311    39182
6312    14554
6313   -28364
6314   -33123
6315     7462
6316    38590
6317    17659
6318   -27643
6319   -34888
6320     5392
6321    37860
6322    17910
6323   -24944
6324   -33872
6325     3982
6326    38007
6327    19613
6328   -25895
6329   -34803
6330     3116
6331    35939
6332    20699
6333   -23369
6334   -36463
6335     1214
6336    36780
6337    21181
6338   -22351
6339   -36014
6340     -966
6341    35024
6342    24579
6343   -19718
6344   -36865
6345    -2622
6346    34882
6347    23715
6348   -18903
6349   -37021
6350    -3896
6351    34273
6352    24579
6353   -18975
6354   -37426
6355    -4297
6356    34797
6357    25323
6358   -16292
6359   -36485
6360    -7649
6361    33624
6362    27917
6363   -17063
6364   -36613
6365    -7082
6366    31788
6367    28453
6368   -14729
6369   -36279
6370    -9485
6371    32578
6372    29490
6373   -12986
6374   -36476
6375    -9758
6376    29812
6377    31285
6378   -12799
6379   -38442
6380   -12612
6381    30753
6382    30879
6383   -10983
6384   -37051
6385   -13993
6386    29349
6387    32211
6388    -8885
6389   -37588
6390   -15055
6391    27805
6392    32138
6393    -7043
6394   -37441
6395   -14985
6396    26694
6397    32695
6398    -5202
6399   -37407
6400   -17162
6401    23818
6402    33397
6403    -4916
6404   -36132
6405   -18364
6406    25012
6407    34408
6408    -4492
6409   -35857
6410   -19821
6411    23460
6412    34832
6413    -3404
6414   -36256
6415   -19828
6416    23488
6417    36682
6418    -1247
6419   -34826
6420   -21556
6421    20431
6422    34895
6423     1098
6424   -35561
6425   -21485
6426    19454
6427    35665
6428     3070
6429   -34881
6430   -23980
6431    18430
6432    35041
6433     3560
6434   -33869
6435   -24613
6436    18131
6437    36270
6438     6160
6439   -31755
6440   -26693
6441    15515
6442    36790
6443     6434
6444   -31925
6445   -27152
6446    15013
6447    35619
6448     9333
6449   -31987
6450   -27628
6451    13483
6452    36997
6453     8653
6454   -29605
6455   -28438
6456    11135
6457    37656
6458    10241
6459   -28658
6460   -29124
6461    11184
6462    36593
6463    11735
6464   -28320
6465   -28945
6466     9107
6467    36520
6468    12735
6469   -27171
6470   -30910
6471     6963
6472    35429
6473    15008
6474   -26733
6475   -31343
6476     6721
6477    35016
6478    15610
6479   -24900
6480   -31762
6481     4265
6482    35667
6483    16910
6484   -24585
6485   -33444
6486     3528
6487    34158
6488    18748
6489   -23149
6490   -33632
6491     3612
6492    35066
6493    20080
6494   -21832
6495   -33866
6496      966
6497    33871
6498    19218
6499   -20313
6500   -33298
6501     -717
6502    33607
6503    20696
6504   -21086
6505   -34607
6506    -2071
6507    33965
6508    22873
6509   -17973
6510   -34841
6511    -2529
6512    32169
6513    23194
6514   -18450
6515   -33525
6516    -4759
6517    31387
6518    24740
6519   -16217
6520   -35577
6521    -5446
6522    30508
6523    25769
6524   -14860
6525   -35446
6526    -6653
6527    29865
6528    26159
6529   -12589
6530   -36027
6531    -9009
6532    28386
6533    27128
6534   -11931
6535   -35220
6536   -10814
6537    28487
6538    27426
6539    -9571
6540   -35600
6541   -11357
6542    28684
6543    28161
6544    -8798
6545   -33738
6546   -13309
6547    26805
6548    30689
6549    -8905
6550   -33862
6551   -13103
6552    25727
6553    29414
6554    -6432
6555   -33720
6556   -16720
6557    26811
6558    29513
6559    -6286
6560   -34081
6561   -15465
6562    24299
6563    31759
6564    -4991
6565   -34649
6566   -17972
6567    23680
6568    32511
6569    -2948
6570   -34772
6571   -19446
6572    20802
6573    32006
6574     -905
6575   -33846
6576   -19370
6577    21301
6578    31590
6579     -354
6580   -31113
6581   -20292
6582    18495
6583    33596
6584     2040
6585   -31717
6586   -19997
6587    18459
6588    32522
6589     3476
6590   -32784
6591   -23191
6592    16229
6593    33471
6594     3910
6595   -31793
6596   -24015
6597    16631
6598    32814
6599     5062
6600   -30082
6601   -25532
6602    15457
6603    33459
6604     6546
6605   -29831
6606   -24370
6607    13709
6608    34706
6609     7672
6610   -29058
6611   -26008
6612    11948
6613    33564
6614     8245
6615   -27715
6616   -26976
6617    12239
6618    34111
6619     9668
6620   -28194
6621   -25675
6622    10481
6623    31954
6624    10478
6625   -27168
6626   -27731
6627     8228
6628    32497
6629    12646
6630   -24752
6631   -28472
6632     5290
6633    32941
6634    14600
6635   -25066
6636   -29513
6637     6689
6638    33275
6639    14122
6640   -23964
6641   -29582
6642     3099
6643    33421
6644    15117
6645   -22381
6646   -30596
6647     3451
6648    32627
6649    16331
6650   -22219
6651   -32779
6652     1316
6653    33356
6654    17384
6655   -22340
6656   -31007
6657     1538
6658    31218
6659    19232
6660   -19089
6661   -31896
6662     -769
6663    32905
6664    20831
6665   -18744
6666   -32006
6667    -1554
6668    30554
6669    21799
6670   -17513
6671   -32247
6672    -2908
6673    30011
6674    21504
6675   -15533
6676   -31083
6677    -4973
6678    28812
6679    24399
6680   -15016
6681   -33298
6682    -4382
6683    29474
6684    24501
6685   -12045
6686   -31808
6687    -8205
6688    28475
6689    25582
6690   -12449
6691   -32519
6692    -8354
6693    27735
6694    25128
6695   -10227
6696   -33849
6697    -8829
6698    28306
6699    25125
6700   -10804
6701   -32258
6702   -10568
6703    26868
6704    27459
6705    -9815
6706   -33910
6707   -11730
6708    26056
6709    27726
6710    -8820
6711   -32595
6712   -13236
6713    25211
6714    29363
6715    -7263
6716   -32813
6717   -13469
6718    22130
6719    28316
6720    -5982
6721   -31507
6722   -14230
6723    23090
6724    29928
6725    -5281
6726   -31920
6727   -15077
6728    21213
6729    30425
6730    -2700
6731   -31083
6732   -18619
6733    20673
6734    29802
6735    -1699
6736   -31310
6737   -17282
6738    19554
6739    30192
6740     -836
6741   -30605
6742   -18789
6743    19559
6744    29487
6745       57
6746   -30436
6747   -19753
6748    16342
6749    31425
6750     2502
6751   -30164
6752   -20109
6753    16728
6754    30711
6755     4515
6756   -28820
6757   -21896
6758    15234
6759    32899
6760     2896
6761   -29044
6762   -22910
6763    14374
6764    32567
6765     6191
6766   -29080
6767   -23528
6768    12341
6769    31730
6770     7097
6771   -26844
6772   -24661
6773    11165
6774    31653
6775     8625
6776   -26216
6777   -24921
6778    11962
6779    32309
6780     9518
6781   -24846
6782   -25766
6783    10108
6784    31783
6785    11385
6786   -24773
6787   -26590
6788     8783
6789    30507
6790    11701
6791   -23596
6792   -28681
6793     8166
6794    32528
6795    12402
6796   -23705
6797   -27052
6798     5911
6799    31053
6800    13839
6801   -22660
6802   -29116
6803     5779
6804    32131
6805    14741
6806   -20598
6807   -28274
6808     3160
6809    30128
6810    15095
6811   -21108
6812   -29361
6813     3363
6814    30524
6815    16499
6816   -19415
6817   -29581
6818      492
6819    30935
6820    18373
6821   -18007
6822   -29413
6823     -416
6824    27577
6825    19102
6826   -16359
6827   -29106
6828    -1674
6829    29725
6830    19986
6831   -15555
6832   -30596
6833    -1917
6834    28396
6835    20802
6836   -15104
6837   -30434
6838    -3260
6839    28460
6840    21348
6841   -14256
6842   -32066
6843    -7035
6844    26053
6845    23003
6846   -14226
6847   -31649
6848    -4795
6849    26442
6850    21272
6851   -11874
6852   -32537
6853    -7221
6854    28154
6855    23797
6856    -9827
6857   -30153
6858    -9874
6859    24974
6860    24834
6861    -8588
6862   -30855
6863    -9334
6864    24549
6865    25204
6866    -8167
6867   -30496
6868   -11469
6869    22590
6870    25608
6871    -6259
6872   -30332
6873   -11162
6874    23827
6875    26146
6876    -6181
6877   -29594
6878   -13295
6879    21295
6880    27207
6881    -4359
6882   -30320
6883   -13741
6884    21836
6885    28411
6886    -2363
6887   -30071
6888   -15624
6889    21419
6890    28750
6891    -2363
6892   -30085
6893   -16261
6894    19056
6895    28390
6896     -884
6897   -29986
6898   -18047
6899    19007
6900    27490
6901     -180
6902   -27782
6903   -18321
6904    17560
6905    29291
6906     -153
6907   -29099
6908   -19928
6909    16839
6910    27833
6911     2077
6912   -27060
6913   -19430
6914    15034
6915    29095
6916     3832
6917   -26412
6918   -20282
6919    14791
6920    28535
6921     5207
6922   -26553
6923   -21431
6924    12486
6925    29286
6926     4750
6927   -25897
6928   -20760
6929    12832
6930    28755
6931     7244
6932   -25483
6933   -23658
6934    11626
6935    30682
6936     7647
6937   -24642
6938   -22951
6939    10833
6940    30248
6941     9782
6942   -25646
6943   -24948
6944     8799
6945    28951
6946     8387
6947   -23139
6948   -25046
6949     8249
6950    31317
6951    11732
6952   -23710
6953   -25828
6954     6931
6955    29983
6956    11053
6957   -21980
6958   -25761
6959     4759
6960    29817
6961    13722
6962   -20813
6963   -26197
6964     2743
6965    29139
6966    14308
6967   -19519
6968   -26811
6969     3178
6970    27428
6971    14074
6972   -18942
6973   -26482
6974     1689
6975    28857
6976    16255
6977   -18572
6978   -27112
6979     2089
6980    27332
6981    17347
6982   -18513
6983   -28324
6984       99
6985    28054
6986    18066
6987   -15819
6988   -28284
6989     -145
6990    27529
6991    18707
6992   -15498
6993   -30057
6994    -2654
6995    27515
6996    18613
6997   -14538
6998   -29120
6999    -3111
7000    26430
7001    19990
7002   -13159
7003   -28373
7004    -4921
7005    26303
7006    19809
7007   -12101
7008   -28214
7009    -6973
7010    24055
7011    23321
7012   -11198
7013   -29153
7014    -7821
7015    24924
7016    21575
7017   -10149
7018   -27325
7019    -8340
7020    22892
7021    22757
7022    -9030
7023   -29186
7024    -9134
7025    21975
7026    23282
7027    -8863
7028   -28114
7029    -9777
7030    21060
7031    24863
7032    -7439
7033   -29561
7034   -10762
7035    22134
7036    24799
7037    -5588
7038   -29498
7039   -12886
7040    21026
7041    24703
7042    -4534
7043   -28166
7044   -12818
7045    18655
7046    24820
7047    -2885
7048   -29203
7049   -14115
7050    19072
7051    26481
7052    -3380
7053   -27266
7054   -14025
7055    18507
7056    27228
7057     -493
7058   -27302
7059   -16607
7060    17265
7061    26832
7062      887
7063   -25318
7064   -16258
7065    15881
7066    26793
7067      386
7068   -26425
7069   -18091
7070    14911
7071    26734
7072     1651
7073   -25938
7074   -18695
7075    14757
7076    27877
7077     2893
7078   -25927
7079   -18274
7080    12794
7081    27641
7082     4485
7083   -25815
7084   -20415
7085    13179
7086    27876
7087     6152
7088   -24704
7089   -19614
7090    11458
7091    28369
7092     6052
7093   -23360
7094   -20200
7095    11463
7096    28061
7097     7958
7098   -24108
7099   -22777
7100     8808
7101    27894
7102     7768
7103   -22628
7104   -21753
7105     8084
7106    28169
7107    10305
7108   -21373
7109   -23076
7110     6864
7111    27761
7112     9453
7113   -20346
7114   -22899
7115     5349
7116    26543
7117    13184
7118   -20186
7119   -22828
7120     5371
7121    27957
7122    12155
7123   -19076
7124   -25704
7125     3735
7126    27130
7127    14606
7128   -20273
7129   -24230
7130     3997
7131    27140
7132    13534
7133   -18714
7134   -26319
7135      876
7136    27401
7137    15376
7138   -18399
7139   -26012
7140     1845
7141    25817
7142    15096
7143   -16321
7144   -25070
7145      579
7146    25236
7147    15891
7148   -15165
7149   -27025
7150    -2439
7151    26374
7152    16934
7153   -14181
7154   -25850
7155    -1462
7156    23649
7157    18688
7158   -14753
7159   -25899
7160    -3872
7161    24436
7162    18080
7163   -12386
7164   -26135
7165    -5207
7166    23007
7167    20476
7168   -11268
7169   -26710
7170    -6662
7171    23676
7172    20381
7173   -10406
7174   -26932
7175    -6301
7176    24852
7177    21681
7178    -9719
7179   -26245
7180    -7653
7181    23388
7182    22314
7183    -9273
7184   -25738
7185    -8075
7186    21038
7187    22808
7188    -8055
7189   -27617
7190    -8664
7191    20688
7192    21130
7193    -7211
7194   -26938
7195    -9667
7196    19032
7197    23924
7198    -5843
7199   -27043
7200   -10955
7201    19601
7202    21432
7203    -4377
7204   -26092
7205   -12034
7206    19327
7207    23774
7208    -3185
7209   -24128
7210   -12973
7211    16917
7212    24336
7213    -1987
7214   -25318
7215   -12957
7216    16292
7217    24562
7218    -2076
7219   -25375
7220   -15135
7221    17074
7222    24739
7223    -1053
7224   -25781
7225   -15276
7226    16031
7227    25299
7228     1486
7229   -24504
7230   -16048
7231    14906
7232    26690
7233     2741
7234   -25716
7235   -16118
7236    13974
7237    25192
7238     3609
7239   -24243
7240   -18509
7241    11563
7242    24939
7243     3951
7244   -24410
7245   -17238
7246    12041
7247    25958
7248     5178
7249   -22831
7250   -19611
7251    11566
7252    26065
7253     6469
7254   -21468
7255   -19417
7256     9797
7257    26809
7258     6386
7259   -22128
7260   -21377
7261     8457
7262    25345
7263     7682
7264   -21288
7265   -21511
7266     7384
7267    26101
7268     8115
7269   -20563
7270   -21721
7271     7029
7272    26094
7273     9028
7274   -20316
7275   -22086
7276     5573
7277    26573
7278     9868
7279   -19882
7280   -22114
7281     6200
7282    24915
7283    13008
7284   -19505
7285   -22433
7286     4436
7287    25247
7288    11917
7289   -17356
7290   -22909
7291     2431
7292    25597
7293    13905
7294   -17417
7295   -24483
7296     2136
7297    24287
7298    12355
7299   -15829
7300   -23874
7301     1444
7302    24453
7303    14942
7304   -15637
7305   -23558
7306      415
7307    23877
7308    16408
7309   -13772
7310   -23490
7311    -1213
7312    23923
7313    16317
7314   -14225
7315   -24719
7316    -2346
7317    23150
7318    17844
7319   -12867
7320   -25115
7321    -4049
7322    23417
7323    18127
7324   -12661
7325   -25204
7326    -5528
7327    22050
7328    19467
7329   -11423
7330   -25536
7331    -3867
7332    22182
7333    18643
7334   -10793
7335   -24873
7336    -6394
7337    20776
7338    19383
7339    -9015
7340   -24352
7341    -6365
7342    18934
7343    19597
7344    -7946
7345   -24812
7346    -6785
7347    20275
7348    19457
7349    -7054
7350   -24807
7351    -8303
7352    17797
7353    20275
7354    -5228
7355   -23669
7356   -10149
7357    19645
7358    19650
7359    -4690
7360   -24630
7361   -10953
7362    17203
7363    22445
7364    -4730
7365   -24183
7366   -11161
7367    16929
7368    22695
7369    -4599
7370   -23927
7371   -12252
7372    16695
7373    21966
7374    -3111
7375   -24224
7376   -13645
7377    16943
7378    23567
7379    -1146
7380   -24758
7381   -14236
7382    14447
7383    23375
7384    -1398
7385   -23011
7386   -14759
7387    13335
7388    23251
7389      655
7390   -22714
7391   -15252
7392    13443
7393    22507
7394     1923
7395   -21605
7396   -14541
7397    13510
7398    22726
7399     2552
7400   -22134
7401   -16459
7402    12145
7403    23026
7404     2909
7405   -20414
7406   -17418
7407     9962
7408    24395
7409     4987
7410   -21716
7411   -18064
7412     9905
7413    24681
7414     5158
7415   -20830
7416   -19130
7417     9353
7418    23736
7419     5924
7420   -19980
7421   -19313
7422     7313
7423    24479
7424     7265
7425   -20246
7426   -20916
7427     7444
7428    24169
7429     7392
7430   -19358
7431   -19440
7432     5649
7433    24533
7434    10181
7435   -19044
7436   -21553
7437     5995
7438    23182
7439     9476
7440   -17215
7441   -20350
7442     4433
7443    22720
7444     9378
7445   -17956
7446   -21743
7447     3444
7448    22247
7449    13349
7450   -15534
7451   -19983
7452     1343
7453    23114
7454    11288
7455   -15766
7456   -21973
7457     2353
7458    22809
7459    13333
7460   -16124
7461   -23500
7462      989
7463    23686
7464    13303
7465   -13856
7466   -21941
7467    -1011
7468    22903
7469    14335
7470   -14056
7471   -22492
7472     -540
7473    22720
7474    14431
7475   -12915
7476   -21584
7477    -1629
7478    21509
7479    16242
7480   -11308
7481   -22897
7482    -2599
7483    21867
7484    15443
7485   -10165
7486   -23937
7487    -4218
7488    21052
7489    16207
7490   -11071
7491   -21259
7492    -4778
7493    20519
7494    17203
7495    -9191
7496   -23166
7497    -5369
7498    20469
7499    17914
7500    -7957
7501   -21302
7502    -6490
7503    18158
7504    17502
7505    -7139
7506   -23856
7507    -6759
7508    18115
7509    19547
7510    -6838
7511   -23407
7512    -9625
7513    17067
7514    20476
7515    -5753
7516   -23594
7517    -8833
7518    18283
7519    20571
7520    -3692
7521   -23286
7522    -9488
7523    17230
7524    20988
7525    -3986
7526   -23176
7527   -10012
7528    15210
7529    20746
7530    -3922
7531   -21935
7532   -11165
7533    16142
7534    20766
7535    -2400
7536   -22044
7537   -11444
7538    14134
7539    21346
7540    -2457
7541   -22211
7542   -12617
7543    15770
7544    20780
7545     -145
7546   -22068
7547   -13642
7548    11900
7549    21113
7550      754
7551   -20462
7552   -13962
7553    11467
7554    22047
7555     2665
7556   -21197
7557   -15105
7558    11917
7559    22432
7560     2007
7561   -20517
7562   -16400
7563    10717
7564    22960
7565     2412
7566   -19880
7567   -15916
7568    10176
7569    22309
7570     4263
7571   -20007
7572   -17723
7573     9264
7574    22253
7575     6546
7576   -20776
7577   -16903
7578     8044
7579    21293
7580     4792
7581   -18510
7582   -17321
7583     8347
7584    22119
7585     6205
7586   -19662
7587   -17450
7588     6291
7589    22138
7590     7955
7591   -18350
7592   -18486
7593     5835
7594    22625
7595     8180
7596   -17770
7597   -20029
7598     4334
7599    23175
7600     8615
7601   -15772
7602   -20447
7603     4813
7604    22018
7605    10019
7606   -16683
7607   -19549
7608     2669
7609    21640
7610    10824
7611   -15938
7612   -20338
7613     2482
7614    22229
7615    12476
7616   -14685
7617   -20929
7618      364
7619    21676
7620    10826
7621   -14251
7622   -21172
7623      598
7624    21612
7625    13767
7626   -12942
7627   -20422
7628      -71
7629    21325
7630    13699
7631   -12445
7632   -20747
7633     -895
7634    19562
7635    14354
7636   -11998
7637   -19714
7638    -1489
7639    20027
7640    14144
7641    -9860
7642   -21402
7643    -3792
7644    19542
7645    16978
7646   -10161
7647   -20275
7648    -3034
7649    19488
7650    14925
7651    -9130
7652   -21395
7653    -3537
7654    18588
7655    16948
7656    -8920
7657   -21416
7658    -4844
7659    18949
7660    16652
7661    -8541
7662   -22640
7663    -6461
7664    18067
7665    17998
7666    -7093
7667   -21541
7668    -7126
7669    17356
7670    17121
7671    -5945
7672   -21597
7673    -7611
7674    16786
7675    18326
7676    -5014
7677   -18983
7678    -8750
7679    16302
7680    17129
7681    -4228
7682   -21687
7683    -8739
7684    15155
7685    18850
7686    -3087
7687   -20752
7688   -10390
7689    15702
7690    17954
7691    -2396
7692   -20916
7693    -8878
7694    14387
7695    20077
7696    -2289
7697   -21542
7698   -11269
7699    15279
7700    18599
7701      137
7702   -20586
7703   -12320
7704    14192
7705    22493
7706      849
7707   -21278
7708   -12747
7709    13375
7710    19943
7711     1119
7712   -20492
7713   -12463
7714    11567
7715    20966
7716     1657
7717   -20252
7718   -15185
7719    10936
7720    19490
7721     1201
7722   -19587
7723   -14100
7724    10071
7725    21273
7726     2623
7727   -18025
7728   -14427
7729     9811
7730    21137
7731     2119
7732   -18509
7733   -15193
7734     9112
7735    21292
7736     3690
7737   -18473
7738   -15589
7739     7535
7740    21381
7741     5619
7742   -19295
7743   -15615
7744     6842
7745    20730
7746     5352
7747   -16923
7748   -17281
7749     6891
7750    21521
7751     6259
7752   -16464
7753   -17934
7754     4912
7755    22401
7756     8035
7757   -15020
7758   -19616
7759     5105
7760    20777
7761     8728
7762   -15753
7763   -17933
7764     3324
7765    20313
7766     8117
7767   -14260
7768   -18991
7769     3894
7770    19030
7771    10263
7772   -14334
7773   -18978
7774     1639
7775    20757
7776    10697
7777   -12569
7778   -19305
7779     2642
7780    20144
7781    11508
7782   -13132
7783   -20015
7784     1262
7785    20335
7786    11314
7787   -12621
7788   -19955
7789      937
7790    19571
7791    12774
7792   -11851
7793   -19962
7794    -1072
7795    20115
7796    13096
7797   -10371
7798   -20171
7799    -1729
7800    18469
7801    14229
7802   -11824
7803   -20032
7804    -2834
7805    20076
7806    13202
7807    -9504
7808   -20856
7809    -3219
7810    17698
7811    14852
7812    -9108
7813   -20019
7814    -4174
7815    18360
7816    14249
7817    -7087
7818   -20980
7819    -3832
7820    16920
7821    15783
7822    -7133
7823   -21205
7824    -6056
7825    16528
7826    15424
7827    -6026
7828   -20175
7829    -5550
7830    15469
7831    17477
7832    -7478
7833   -20135
7834    -7288
7835    16244
7836    16362
7837    -4651
7838   -20753
7839    -9376
7840    15017
7841    17234
7842    -3956
7843   -19032
7844    -9204
7845    14940
7846    18309
7847    -2266
7848   -20169
7849    -9117
7850    14369
7851    18510
7852    -1764
7853   -19925
7854   -11130
7855    15042
7856    18450
7857     -970
7858   -20651
7859   -10137
7860    12963
7861    18456
7862    -1959
7863   -19435
7864   -12544
7865    13161
7866    18264
7867      -71
7868   -19679
7869   -11603
7870    11947
7871    19002
7872      528
7873   -18212
7874   -12355
7875    11207
7876    18278
7877     -366
7878   -18564
7879   -12126
7880     9804
7881    20100
7882     1329
7883   -17575
7884   -13801
7885     9524
7886    17848
7887     3087
7888   -17461
7889   -12524
7890     8312
7891    19845
7892     3337
7893   -17847
7894   -13438
7895     8728
7896    17892
7897     4028
7898   -18075
7899   -14199
7900     7240
7901    20066
7902     4688
7903   -15778
7904   -15556
7905     7032
7906    19207
7907     6146
7908   -16560
7909   -15039
7910     4925
7911    20415
7912     5288
7913   -15050
7914   -16941
7915     6410
7916    18953
7917     8319
7918   -15887
7919   -15274
7920     3912
7921    19496
7922     6279
7923   -13964
7924   -16779
7925     4152
7926    19136
7927     9251
7928   -16233
7929   -16507
7930     1872
7931    18202
7932     8572
7933   -11544
7934   -18410
7935     3168
7936    19437
7937     9922
7938   -11983
7939   -18176
7940      409
7941    18921
7942    10184
7943   -11594
7944   -18349
7945      832
7946    17251
7947    12515
7948   -11794
7949   -18099
7950    -1699
7951    18285
7952    10687
7953   -10340
7954   -18895
7955     -495
7956    18058
7957    11870
7958   -10636
7959   -17224
7960    -1235
7961    17966
7962    12558
7963    -8765
7964   -18030
7965     -719
7966    15726
7967    14052
7968   -10303
7969   -17835
7970    -3050
7971    17734
7972    12770
7973    -8105
7974   -18715
7975    -2849
7976    17831
7977    15331
7978    -7726
7979   -18269
7980    -6003
7981    16700
7982    13487
7983    -4503
7984   -19088
7985    -4799
7986    15838
7987    14712
7988    -5936
7989   -18840
7990    -6896
7991    16085
7992    15195
7993    -6394
7994   -20633
7995    -7026
7996    13199
7997    17149
7998    -6101
7999   -17214
8000    -8104
8001    15195
8002    15421
8003    -2306
8004   -19575
8005    -6862
8006    14206
8007    16137
8008    -3724
8009   -18044
8010    -8810
8011    14382
8012    15806
8013    -1609
8014   -18325
8015    -8614
8016    12265
8017    17175
8018    -2401
8019   -16282
8020    -9992
8021    13845
8022    17184
8023     -192
8024   -18533
8025   -10340
8026    11503
8027    18263
8028     -850
8029   -15722
8030   -12060
8031    11076
8032    17502
8033     1534
8034   -18799
8035   -10991
8036     9380
8037    18828
8038      296
8039   -17449
8040   -13311
8041    10860
8042    17102
8043     3007
8044   -17196
8045   -10921
8046     7906
8047    18658
8048     1612
8049   -15490
8050   -13992
8051     9157
8052    16258
8053     3806
8054   -16550
8055   -12142
8056     6614
8057    17842
8058     1678
8059   -14916
8060   -14730
8061     8188
8062    17757
8063     4927
8064   -16301
8065   -13948
8066     5356
8067    20069
8068     5784
8069   -13921
8070   -15491
8071     6707
8072    16980
8073     7373
8074   -15696
8075   -15537
8076     4886
8077    19487
8078     5011
8079   -12786
8080   -16588
8081     5546
8082    17046
8083     6692
8084   -15104
8085   -15618
8086     1468
8087    19698
8088     7293
8089   -11449
8090   -17194
8091     3741
8092    17112
8093     8913
8094   -13642
8095   -14371
8096     1357
8097    18821
8098     8102
8099   -10315
8100   -17895
8101     2752
8102    16898
8103    11524
8104   -12241
8105   -15973
8106      -93
8107    20199
8108     8334
8109    -9476
8110   -17959
8111     1513
8112    14796
8113    11585
8114   -10406
8115   -16019
8116    -1953
8117    18698
8118     9819
8119    -8011
8120   -17914
8121    -2030
##END NTUPLES=NMR FID
##END=
