# Supplementary material for: An untargeted multi-technique metabolomics approach to studying intracellular metabolites of HepG2 cells exposed to 2,3,7,8-tetrachlorodibenzo-p-dioxin
Source: BMC Genomics. 2011 May 20;12:251. doi: 10.1186/1471-2164-12-251 (PMC3141663; doi:10.1186/1471-2164-12-251)
Supplement: Additional file 2 — Metadata and NMR raw data: ZIP file containing: -All NMR raw data (in JCAMP-DX format ".dx") -The metadata on NMR (polars & apolars), LC-MS and GC-MS data sets (as Tab delimited files ".txt"). [file 1471-2164-12-251-S2.ZIP › TE/Ainhoa/SAFETY COPY D Disk/TRABAJO/ARTICLES/ARTICLE Metabolomics TCDD_ACCEPTED/JCAMP_DX_NMR_data_and_all_metadata/NMR_apolar_Ctrol_p30.4C.dx]

##TITLE=
##JCAMPDX= 6.0         $$ Bruker NMR JCAMP-DX V2.0
##DATA TYPE= NMR FID
##DATA CLASS= NTUPLES
##ORIGIN= Bruker BioSpin GmbH
##OWNER= bruker
$$ 1.72 TOPSPIN		Version 2.1
$$ 2011-04-15 14:44:00.274 +0200  WUR\bruker@RIK1030
$$ Compression mode = fixed
##.OBSERVE FREQUENCY= 400.1319223
##.OBSERVE NUCLEUS= ^1H
##.DELAY= (6, 6)
##.ACQUISITION MODE= SIMULTANEOUS (DQD)
##.ACQUISITION SCHEME= undefined
##.AVERAGES= 128
##.DIGITISER RES= 18
##SPECTROMETER/DATA SYSTEM= avance400
##.PULSE SEQUENCE= zg
##.SOLVENT NAME= CDCl3
##.SHIFT REFERENCE= INTERNAL, CDCl3, 1, 11.01498
##AUDIT TRAIL= $$ (NUMBER, WHEN, WHO, WHERE, PROCESS, VERSION, WHAT)
$$ ##TITLE= Audit trail, TOPSPIN		Version 1.3
$$ ##JCAMPDX= 5.01
$$ ##ORIGIN= Bruker BioSpin GmbH
$$ ##OWNER= bruker
$$ $$ P:/NMR-data/data/Ainhoa_raw_data/nmr/AR170608.4C/1/audita.txt
$$ ##AUDIT TRAIL=  $$ (NUMBER, WHEN, WHO, WHERE, VERSION, WHAT)
(   1,<2008-06-17 14:06:42.757 +0200>,<WUR\bruker>,<RIK1030>,<TOPSPIN 1.3>,
      <created by zg, POWCHK disabled, PULCHK disabled
       configuration hash MD5:
       D1 93 94 B6 6B D6 3B BD 35 EA 0D 0D AE B0 63 FA
       data hash MD5: 16K
       19 D1 DF B6 F0 C7 D0 A1 65 47 30 99 69 F0 37 BA>)
(   2,<2011-04-15 14:43:56.821 +0200>,<WUR\bruker>,<RIK1030>,<proc1d>,<TOPSPIN 2.1>,
      <convdta from       1 "NMR_apolar_Ctrol_p30.4C" "Ainhoa_raw_data" "P:\NMR-data"
       data hash MD5: 16244
       8E 25 3E 6C 2E 34 DD CA 41 4E 32 DE 49 AD 36 69>)
$$ ##END=
$$ 
$$ $$ hash MD5
$$ $$ AB 2A 26 36 AD DC D5 1D B8 5F 52 2A BB 68 53 30
##$RELAX= 
##$BRUKER FILE EXP=format.temp
$$ EDIT_PAR COMMAND FILE
$$ 
$$ DI_MODE         LONG
$$ ED_ENTRY        ACQU
$$ ORDER           FILE
$$ 
$$ 
$$ HEADER		"F2 - Acquisition Parameters"
$$ T_NAME		Date_
$$ 		TYPE	R64
$$ 		CLASS	ACQU
$$ 		SUBRANGE 0.0 50000000
$$ 		REL	"Date_=itodate(DATE)"
$$ 		INV_REL	"DATE=datetoi(Date_,DATE)"
$$ 		FORMAT	"%14.0f"
$$ 		TEXT	" "
$$ END
$$ T_NAME		Time
$$ 		TYPE	R32
$$ 		CLASS	ACQU
$$ 		SUBRANGE 0.0 1000000
$$ 		REL	"Time=itotime(DATE)"
$$ 		INV_REL	"DATE=timetoi(Time,DATE)"
$$ 		FORMAT	"%14.2f"
$$ 		TEXT	" "
$$ END
$$ NAME		INSTRUM
$$ 		TEXT	" "
$$ END
$$ NAME		PROBHD
$$ 		FORMAT	"%14.14s"
$$ 		TEXT	" "
$$ END
$$ NAME		PULPROG
$$ 		TEXT	" "
$$ END
$$ NAME		TD
$$ 		TEXT	" "
$$ END
$$ NAME		SOLVENT
$$ 		TEXT	" "
$$ END
$$ NAME		NS
$$ 		TEXT	" "
$$ END
$$ NAME		DS
$$ 		TEXT	" "
$$ END
$$ T_NAME		SWH
$$ 		TYPE	R32
$$ 		CLASS	ACQU
$$ 		SUBRANGE 0.0 1e8
$$ 		REL	"SWH=SW*SFO1"
$$ 		INV_REL "SW=SWH/SFO1"
$$ 		UNIT	"Hz"
$$ 		FORMAT	"%14.3f Hz"
$$ 		TEXT	" "
$$ END
$$ T_NAME          FIDRES
$$                 TYPE    R32
$$                 CLASS   ACQU
$$                 SUBRANGE 0.0 100000
$$                 REL     "FIDRES=SW*SFO1/TD"
$$                 INV_REL "TD = nextpow(SW*SFO1/FIDRES)"
$$ 		UNIT	"Hz"
$$ 		FORMAT	"%14.6f Hz"
$$ 		TEXT	" "
$$ END
$$ T_NAME          AQ
$$ 		TYPE	R32
$$ 		CLASS	ACQU
$$ 		SUBRANGE 0.0 1000
$$ 		REL	"AQ=aqcalc(SW,SFO1,TD,DIGTYP)"
$$ 		INV_REL	"TD=tdcalc(SW,SFO1,1.0e6*AQ,DIGTYP)"
$$ 		UNIT	"sec"
$$ 		FORMAT	"%14.7f sec"
$$ 		TEXT	" "
$$ END
$$ NAME		RG
$$ 		TEXT	" "
$$ END
$$ T_NAME          DW
$$ 		TYPE	R32
$$ 		CLASS	ACQU
$$ 		SUBRANGE 0.0 1000000
$$ 		REL	"DW=1/(2*SW*SFO1)"
$$ 		INV_REL	"SW=1000000/(2*(0.005+DW)*SFO1)"
$$ 		UNIT	"usec"
$$ 		FORMAT	"%14.3lf usec"
$$ 		TEXT	" "
$$ END
$$ NAME		DE
$$ 		FORMAT	"%14.2f usec"
$$ 		TEXT	" "
$$ END
$$ NAME		TE
$$ 		FORMAT	"%14.1f K"
$$ 		TEXT	" "
$$ END
$$ T_NAME		D1
$$ 		TYPE	R32
$$ 		CLASS	ACQU
$$ 		SUBRANGE 0.0 1e38
$$ 		REL	"D1=D[1]"
$$ 		INV_REL	"D[1]=D1"
$$ 		UNIT	"sec"
$$ 		FORMAT	"%14.8f sec"
$$ 		TEXT	" "
$$ END
$$ NAME		TD0
$$ 		TEXT	" "
$$ END
$$ HEADER		"======== CHANNEL f1 ========"
$$ NAME		NUC1
$$ 		NONEDIT
$$ 		TEXT	" "
$$ END
$$ T_NAME		P1
$$ 		TYPE	R32
$$ 		CLASS	ACQU
$$ 		SUBRANGE 0.0 1.0e10
$$ 		REL	"P1=P[1]"
$$ 		INV_REL	"P[1]=P1"
$$ 		UNIT	"usec"
$$ 		FORMAT	"%14.2f usec"
$$ 		TEXT	" "
$$ END
$$ T_NAME		PL1
$$ 		TYPE	R32
$$ 		CLASS	ACQU
$$ 		SUBRANGE -6.0 1e38
$$ 		REL	"PL1=PL[1]"
$$ 		INV_REL	"PL[1]=PL1"
$$ 		UNIT	"dB"
$$ 		FORMAT	"%14.2f dB"
$$ 		TEXT	" "
$$ END
$$ NAME		SFO1
$$ 		FORMAT	"%14.7f MHz"
$$ 		TEXT	" "
$$ END
##$RELAX= 
##$BRUKER FILE EXP=scon
$$ ##TITLE= Parameter file, TOPSPIN		Version 1.3
$$ ##JCAMPDX= 5.0
$$ ##DATATYPE= Parameter Values
$$ ##ORIGIN= Bruker BioSpin GmbH
$$ ##OWNER= bruker
$$ $$ 2008-06-17 13:58:27.775 +0200  WUR\bruker@RIK1030
$$ $$ P:/NMR-data/data/Ainhoa_raw_data/nmr/AR170608.4C/1/scon
$$ ##$BLKPA= (0..15)
3 3 3 3 3 3 3 3 3 3 3 3 3 3 3 3 
$$ ##$BLKTR= (0..15)
3 3 3 3 3 3 3 3 3 3 3 3 3 3 3 3 
$$ ##$DE1= 2
$$ ##$DE2= 2
$$ ##$DEADC= 4
$$ ##$DEPA= 2
$$ ##$DERX= 3
$$ ##$PHASP4= (0..15)
0.5 0.5 0.5 0.5 0.5 0.5 0.5 0.5 0.5 0.5 0.5 0.5 0.5 0.5 0.5 0.5 
$$ ##$PHASPR= (0..15)
3 3 3 3 3 3 3 3 3 3 3 3 3 3 3 3 
$$ ##$SHAPPR= (0..15)
1.6 1.6 1.6 1.6 1.6 1.6 1.6 1.6 1.6 1.6 1.6 1.6 1.6 1.6 1.6 1.6 
$$ ##END=
##$RELAX= 
##$BRUKER FILE EXP=pulseprogram
$$ # 1 "C:/Bruker/TOPSPIN/exp/stan/nmr/lists/pp/zg"
$$ ;zg
$$ ;avance-version (06/11/09)
$$ ;1D sequence
$$ ;
$$ ;$CLASS=HighRes
$$ ;$DIM=1D
$$ ;$TYPE=
$$ ;$SUBTYPE=
$$ ;$COMMENT=
$$ 
$$ 
$$ # 1 "C:/Bruker/TOPSPIN/exp/stan/nmr/lists/pp/Avance.incl" 1
$$ ;Avance2.incl
$$ ;   for 1
$$ ;
$$ ;avance-version (07/01/22)
$$ ;
$$ ;$CLASS=HighRes Incl
$$ ;$COMMENT=
$$ 
$$ 
$$ 
$$ 
$$ 
$$ 
$$ 
$$ 
$$ 
$$ 
$$ 
$$ 
$$ 
$$ 
$$ 
$$ 
$$ 
$$ 
$$ 
$$ 
$$ 
$$ 
$$ 
$$ 
$$ 
$$ 
$$ 
$$ 
$$ 
$$ 
$$ 
$$ 
$$ 
$$ 
$$ 
$$ 
$$ 
$$ 
$$ 
$$ 
$$ 
$$ 
$$ 
$$ 
$$ 
$$ 
$$ 
$$ 
$$ 
$$ 
$$ 
$$ 
$$ 
$$ 
$$ 
$$ 
$$ 
$$ 
$$ 
$$ 
$$ 
$$ 
$$ 
$$ 
$$ 
$$ 
$$ 
$$ 
$$ 
$$ 
$$ 
$$ 
$$ 
$$ 
$$ 
$$ 
$$ 
$$ 
$$ 
$$ 
$$ 
$$ 
$$ 
$$ 
$$ 
$$ 
$$ 
$$ 
$$ 
$$ 
$$ 
$$ 
$$ 
$$ 
$$ 
$$ 
$$ 
$$ 
$$ 
$$ 
$$ 
$$ 
$$ 
$$ 
$$ 
$$ 
$$ 
$$ 
$$ 
$$ 
$$ 
$$ 
$$ 
$$ 
$$ 
$$ 
$$ 
$$ 
$$ 
$$ 
$$ 
$$ 
$$ 
$$ 
$$ 
$$ 
$$ 
$$ 
$$ 
$$ 
$$ 
$$ 
$$ 
$$ ;$Id: Avance2.incl,v 1.10.6.7 2007/01/22 13:54:46 ber Exp $
$$ # 12 "C:/Bruker/TOPSPIN/exp/stan/nmr/lists/pp/zg" 2
$$ 
$$ 
$$ 
$$ "acqt0=-p1*2/3.1416"
$$ 
$$ 
$$ # 1 "mc_line 18 file C:/Bruker/TOPSPIN/exp/stan/nmr/lists/pp/zg expanding definition part of mc command before ze"
$$ define delay MCWRK
$$ define delay MCREST
$$ "MCWRK = 0.500000*30m"
$$ "MCREST = 30m - 30m"
$$ # 18 "C:/Bruker/TOPSPIN/exp/stan/nmr/lists/pp/zg"
$$ 1 ze
$$ # 1 "mc_line 18 file C:/Bruker/TOPSPIN/exp/stan/nmr/lists/pp/zg expanding definition of mc command after ze"
$$ # 19 "C:/Bruker/TOPSPIN/exp/stan/nmr/lists/pp/zg"
$$ # 1 "mc_line 19 file C:/Bruker/TOPSPIN/exp/stan/nmr/lists/pp/zg expanding start label for mc command"
$$ 2 MCWRK  * 2
$$ LBLF0, MCREST
$$ # 20 "C:/Bruker/TOPSPIN/exp/stan/nmr/lists/pp/zg"
$$   d1
$$   p1 ph1
$$   go=2 ph31
$$ # 1 "mc_line 23 file C:/Bruker/TOPSPIN/exp/stan/nmr/lists/pp/zg expanding mc command in line"
$$   MCWRK wr #0
$$   MCWRK zd 
$$   lo to LBLF0 times td0
$$ 
$$ # 24 "C:/Bruker/TOPSPIN/exp/stan/nmr/lists/pp/zg"
$$ exit
$$ 
$$ 
$$ ph1=0 2 2 0 1 3 3 1
$$ ph31=0 2 2 0 1 3 3 1
$$ 
$$ 
$$ ;pl1 : f1 channel - power level for pulse (default)
$$ ;p1 : f1 channel -  high power pulse
$$ ;d1 : relaxation delay; 1-5 * T1
$$ ;NS: 1 * n, total number of scans: NS * TD0
$$ 
$$ 
$$ 
$$ ;$Id: zg,v 1.7.10.2 2006/11/10 11:04:15 ber Exp $
##$RELAX= 
##$BRUKER FILE EXP=uxnmr.par
$$ ##TITLE= Parameter file, TOPSPIN		Version 1.3
$$ ##JCAMPDX= 5.0
$$ ##DATATYPE= Parameter Values
$$ ##ORIGIN= Bruker BioSpin GmbH
$$ ##OWNER= Administrator
$$ $$ 2008-03-03 09:42:28.895 +0100  WUR\bruker@RIK1030
$$ $$ C:/Bruker/TOPSPIN/conf/instr/avance400/uxnmr.par
$$ ##$ACB= 0
$$ ##$ACBTAT= (0..15)
0 88 72 0 0 0 0 0 0 0 0 0 0 0 0 0 
$$ ##$ACBTBA= (0..15)
0 0 0 0 0 0 0 0 0 0 0 0 0 0 0 0 
$$ ##$ACBTCTL= (0..15)
0 0 0 0 0 0 0 0 0 0 0 0 0 0 0 0 
$$ ##$ACBTDI= (0..15)
0 102 102 0 0 0 0 0 0 0 0 0 0 0 0 0 
$$ ##$ACBTDM= (0..15)
0 10 10 0 0 0 0 0 0 0 0 0 0 0 0 0 
$$ ##$ACBTFHI= (0..15)
0 400 400 0 0 0 0 0 0 0 0 0 0 0 0 0 
$$ ##$ACBTFL= (0..15)
0 73 74 0 0 0 0 0 0 0 0 0 0 0 0 0 
$$ ##$ACBTFLO= (0..15)
0 14 14 0 0 0 0 0 0 0 0 0 0 0 0 0 
$$ ##$ACBTOUT= (0..15)
0 1 2 0 0 0 0 0 0 0 0 0 0 0 0 0 
$$ ##$ACBTPO= (0..15)
0 150000 60000 0 0 0 0 0 0 0 0 0 0 0 0 0 
$$ ##$ACBTPW= (0..15)
0 10 10 0 0 0 0 0 0 0 0 0 0 0 0 0 
$$ ##$ACBTSB= (0..15)
0 0 0 0 0 0 0 0 0 0 0 0 0 0 0 0 
$$ ##$ACBTY= <no>
$$ ##$AQSBDHW= (0..31)
255 255 1 4 4 255 255 255 0 0 255 255 255 255 255 255 255 255 255 0 255 
255 255 255 255 255 255 255 255 255 255 255 
$$ ##$AQSBDID= (0..31)
255 255 88 83 83 255 255 255 65 67 255 255 255 255 255 255 255 255 255 
66 255 255 255 255 255 255 255 255 255 255 255 255 
$$ ##$AQSBDNO= (0..31)
255 255 1 1 2 255 255 255 1 1 255 255 255 255 255 255 255 255 255 1 255 
255 255 255 255 255 255 255 255 255 255 255 
$$ ##$AQSBDTY= (0..31)
255 255 3 16 16 255 255 255 5 9 255 255 255 255 255 255 255 255 255 7 
255 255 255 255 255 255 255 255 255 255 255 255 
$$ ##$AQSBUAD= (0..31)
255 255 52 36 37 255 255 255 54 26 255 255 255 255 255 255 255 255 255 
32 255 255 255 255 255 255 255 255 255 255 255 255 
$$ ##$AQSECL= (0..31)
255 255 2 3 3 255 255 255 5 2 255 255 255 255 255 255 255 255 255 255 
255 255 255 255 255 255 255 255 255 255 255 255 
$$ ##$AQSECLS= (0..31)
255 255 3 2 2 255 255 255 0 0 255 255 255 255 255 255 255 255 255 255 
255 255 255 255 255 255 255 255 255 255 255 255 
$$ ##$ATT19F= (0..1)
0 0 
$$ ##$ATT1H= (0..1)
0 0 
$$ ##$ATT3H= (0..1)
0 0 
$$ ##$ATTX= (0..1)
0 0 
$$ ##$ATTY= (0..1)
0 0 
$$ ##$ATTZ= (0..1)
0 0 
$$ ##$BACSAIR= no
$$ ##$BACSCAP= 60
$$ ##$BACSDEL= 10
$$ ##$BACSFCM= no
$$ ##$BACSOPT= <>
$$ ##$BACSTY= <tty08>
$$ ##$BARPTY= <no>
$$ ##$BFREQ= 400.13
$$ ##$BIRDS= yes
$$ ##$BMPC= 0
$$ ##$BMPCTY= <no>
$$ ##$BPSUTY= <no>
$$ ##$BSMS= 1
$$ ##$BSMSTY= <tty02>
$$ ##$CFASMOD= (0..7)
1 1 1 1 1 1 1 1 
$$ ##$CFASMUL= (0..7)
1 1 1 1 1 1 1 1 
$$ ##$CNFTXDR= (0..7)
6 6 0 0 0 0 0 0 
$$ ##$COMDIG2= 0
$$ ##$CPDBTY= <no>
$$ ##$CRCOTY= <no>
$$ ##$DATSTAT= no
$$ ##$DIGI140= (0..7)
0 0 0 0 0 0 0 0 
$$ ##$DIGIB12= (0..7)
0 0 0 0 0 0 0 0 
$$ ##$DIGIB16= (0..7)
0 0 0 0 0 0 0 0 
$$ ##$DIGIFA= (0..7)
0 0 0 0 0 0 0 0 
$$ ##$DIGIHA= (0..7)
0 0 0 0 0 0 0 0 
$$ ##$DIGIHAF= (0..7)
0 0 0 0 0 0 0 0 
$$ ##$DIGIHRD= (0..7)
0 0 0 0 0 0 0 0 
$$ ##$DIGIIA= (0..7)
0 0 0 0 0 0 0 0 
$$ ##$DIGIO16= (0..7)
0 0 0 0 0 0 0 0 
$$ ##$DIGISA= (0..7)
1 0 0 0 0 0 0 0 
$$ ##$DIGISAF= (0..7)
0 0 0 0 0 0 0 0 
$$ ##$DIGISL= (0..7)
0 0 0 0 0 0 0 0 
$$ ##$DIGITYI= (0..7)
0 0 0 0 0 0 0 0 
$$ ##$DIGITYP= (0..7)
0 0 0 0 0 0 0 0 
$$ ##$DIGITZ= 0
$$ ##$DRU= no
$$ ##$FCUMEM= (0..7)
2093056 2093056 0 0 0 0 0 0 
$$ ##$FCUPAL= (0..7)
260 260 0 0 0 0 0 0 
$$ ##$FQMIX= 0
$$ ##$FUNCMOD= <>
$$ ##$GCUTYPE= 2
$$ ##$GTUTY= <no>
$$ ##$HFAC= 3
$$ ##$HPCU= 0
$$ ##$HPCUTY= <no>
$$ ##$HPTXLP= (0..3)
-1 -1 -1 -1 
$$ ##$HPTXPI= (0..3)
0 0 0 0 
$$ ##$HPTXPO= (0..3)
0 0 0 0 
$$ ##$HPTXTY= (0..3)
0 0 0 0 
$$ ##$IF451= 0
$$ ##$IFREQ= 1
$$ ##$INTFPR= 0
$$ ##$IPSO= no
$$ ##$LOCKTY= <tty03>
$$ ##$LOCSWID= 0
$$ ##$M2FAC= 0
$$ ##$MASTY= <no>
$$ ##$MEMPRM= 0
$$ ##$MHFAC= 0
$$ ##$MXFAC= 0
$$ ##$NAMPD1= <2H>
$$ ##$NAMPD10= <>
$$ ##$NAMPD11= <>
$$ ##$NAMPD12= <>
$$ ##$NAMPD13= <>
$$ ##$NAMPD14= <>
$$ ##$NAMPD15= <>
$$ ##$NAMPD16= <>
$$ ##$NAMPD2= <X-BB19F_2HS>
$$ ##$NAMPD3= <1H>
$$ ##$NAMPD4= <>
$$ ##$NAMPD5= <>
$$ ##$NAMPD6= <>
$$ ##$NAMPD7= <>
$$ ##$NAMPD8= <>
$$ ##$NAMPD9= <>
$$ ##$NFCU= 2
$$ ##$NMRCH= 0
$$ ##$NMRMEM= 0
$$ ##$NRCU= 1
$$ ##$NROUT= 1
$$ ##$PAMPF1= (0..15)
75 99 67 27 0 0 0 12 117 46 8 118 1 0 0 0 
$$ ##$PAMPF2= (0..15)
0 0 0 0 0 0 0 0 0 0 0 0 0 0 0 0 
$$ ##$PAMPF3= (0..15)
0 0 0 0 0 0 0 0 0 0 0 0 0 0 0 0 
$$ ##$PAMPF4= (0..15)
0 0 0 0 0 0 0 0 0 0 0 0 0 0 0 0 
$$ ##$PAMPF5= (0..15)
0 0 0 0 0 0 0 0 0 0 0 0 0 0 0 0 
$$ ##$PAMPF6= (0..15)
0 0 0 0 0 0 0 0 0 0 0 0 0 0 0 0 
$$ ##$PAMPF7= (0..15)
0 0 0 0 0 0 0 0 0 0 0 0 0 0 0 0 
$$ ##$PAMPF8= (0..15)
0 0 0 0 0 0 0 0 0 0 0 0 0 0 0 0 
$$ ##$PH4= 0
$$ ##$PHF4TY= <no>
$$ ##$POWCHK= no
$$ ##$PRAMD1= (0..7)
0 1048576 0 0 0 1048576 0 0 
$$ ##$PRAMD10= (0..7)
0 0 0 0 0 0 0 0 
$$ ##$PRAMD11= (0..7)
0 0 0 0 0 0 0 0 
$$ ##$PRAMD12= (0..7)
0 0 0 0 0 0 0 0 
$$ ##$PRAMD13= (0..7)
0 0 0 0 0 0 0 0 
$$ ##$PRAMD14= (0..7)
0 0 0 0 0 0 0 0 
$$ ##$PRAMD15= (0..7)
0 0 0 0 0 0 0 0 
$$ ##$PRAMD16= (0..7)
0 0 0 0 0 0 0 0 
$$ ##$PRAMD17= (0..7)
0 0 0 0 0 0 0 0 
$$ ##$PRAMD18= (0..7)
0 0 0 0 0 0 0 0 
$$ ##$PRAMD19= (0..7)
0 0 0 0 0 0 0 0 
$$ ##$PRAMD2= (0..7)
2147483644 2146435071 2147483647 134217727 2147483644 2146435071 2147483647 
134217727 
$$ ##$PRAMD20= (0..7)
0 0 0 0 0 0 0 0 
$$ ##$PRAMD21= (0..7)
0 0 0 0 0 0 0 0 
$$ ##$PRAMD3= (0..7)
2 0 0 0 2 0 0 0 
$$ ##$PRAMD4= (0..7)
2147483644 2146435071 2147483647 134217727 2147483644 2146435071 2147483647 
134217727 
$$ ##$PRAMD5= (0..7)
0 0 0 0 0 0 0 0 
$$ ##$PRAMD6= (0..7)
0 0 0 0 0 0 0 0 
$$ ##$PRAMD7= (0..7)
0 0 0 0 0 0 0 0 
$$ ##$PRAMD8= (0..7)
0 0 0 0 0 0 0 0 
$$ ##$PRAMD9= (0..7)
0 0 0 0 0 0 0 0 
$$ ##$PRAMLED= (0..1)
15 15 
$$ ##$PRAMP1= <tty01>
$$ ##$PRAMP2= <no>
$$ ##$PRAMP3= <no>
$$ ##$PRAMP4= <no>
$$ ##$PRAMP5= <no>
$$ ##$PRAMP6= <no>
$$ ##$PRAMP7= <no>
$$ ##$PRAMP8= <no>
$$ ##$PRAMPTP= 0
$$ ##$PREPTY= <no>
$$ ##$PRESHLD= 0
$$ ##$PTS160= -1
$$ ##$PTSA2X= (0..7)
0 0 0 0 0 0 0 0 
$$ ##$PTSF2X= (0..7)
0 0 0 0 0 0 0 0 
$$ ##$PTSFMX= (0..7)
429.9 429.9 0 0 0 0 0 0 
$$ ##$PULCHK= no
$$ ##$RCUCDS= (0..7)
8388608 0 0 0 0 0 0 0 
$$ ##$RCUCFS= (0..7)
4096 0 0 0 0 0 0 0 
$$ ##$RCUCSS= (0..7)
1048576 0 0 0 0 0 0 0 
$$ ##$RCUI2C1= (0..7)
78 0 0 0 0 0 0 0 
$$ ##$RCUI2C2= (0..7)
0 0 0 0 0 0 0 0 
$$ ##$RCUI2C3= (0..7)
0 0 0 0 0 0 0 0 
$$ ##$RCUI2C4= (0..7)
0 0 0 0 0 0 0 0 
$$ ##$RCUI2C5= (0..7)
0 0 0 0 0 0 0 0 
$$ ##$RCUI2C6= (0..7)
0 0 0 0 0 0 0 0 
$$ ##$RCUI2C7= (0..7)
0 0 0 0 0 0 0 0 
$$ ##$RCUI2C8= (0..7)
0 0 0 0 0 0 0 0 
$$ ##$RDCU= 0
$$ ##$RGTYPE= (0..7)
5 0 0 0 0 0 0 0 
$$ ##$RG_max= (0..7)
46341 0 0 0 0 0 0 0 
$$ ##$RG_min= (0..7)
1 0 0 0 0 0 0 0 
$$ ##$RG_tab1= (0..255)
1 1.1 1.3 1.4 1.6 1.8 2 2.2 2.5 2.8 3.2 3.6 4 4.5 5 5.7 6.3 7.1 8 9 10.1 
11.3 12.7 14.3 16 18 20.2 22.6 25.4 28.5 32 35.9 40.3 45.3 50.8 57 64 
71.8 80.6 90.5 101.6 114 128 143.7 161.3 181 203.2 228.1 256 287.4 322.5 
362 406.4 456.1 512 574.7 645.1 724.1 812.7 912.3 1024 1149.4 1290.2 1448.2 
1625.5 1824.6 2048 2298.8 2580.3 2896.3 3251 3649.1 4096 4597.6 5160.6 
5792.6 6502 7298.2 8192 9195.2 10321.3 11585.2 13004 14596.5 16384 18390.4 
20642.5 23170.5 26008 29193 32768 36780.8 41285.1 46341 -1 -1 -1 -1 -1 
-1 -1 -1 -1 -1 -1 -1 -1 -1 -1 -1 -1 -1 -1 -1 -1 -1 -1 -1 -1 -1 -1 -1 -1 
-1 -1 -1 -1 -1 -1 -1 -1 -1 -1 -1 -1 -1 -1 -1 -1 -1 -1 -1 -1 -1 -1 -1 -1 
-1 -1 -1 -1 -1 -1 -1 -1 -1 -1 -1 -1 -1 -1 -1 -1 -1 -1 -1 -1 -1 -1 -1 -1 
-1 -1 -1 -1 -1 -1 -1 -1 -1 -1 -1 -1 -1 -1 -1 -1 -1 -1 -1 -1 -1 -1 -1 -1 
-1 -1 -1 -1 -1 -1 -1 -1 -1 -1 -1 -1 -1 -1 -1 -1 -1 -1 -1 -1 -1 -1 -1 -1 
-1 -1 -1 -1 -1 -1 -1 -1 -1 -1 -1 -1 -1 -1 -1 -1 -1 -1 -1 -1 -1 -1 -1 -1 
-1 -1 -1 -1 -1 -1 -1 -1 -1 -1 -1 -1 -1 
$$ ##$RG_tab2= (0..255)
-1 -1 -1 -1 -1 -1 -1 -1 -1 -1 -1 -1 -1 -1 -1 -1 -1 -1 -1 -1 -1 -1 -1 -1 
-1 -1 -1 -1 -1 -1 -1 -1 -1 -1 -1 -1 -1 -1 -1 -1 -1 -1 -1 -1 -1 -1 -1 -1 
-1 -1 -1 -1 -1 -1 -1 -1 -1 -1 -1 -1 -1 -1 -1 -1 -1 -1 -1 -1 -1 -1 -1 -1 
-1 -1 -1 -1 -1 -1 -1 -1 -1 -1 -1 -1 -1 -1 -1 -1 -1 -1 -1 -1 -1 -1 -1 -1 
-1 -1 -1 -1 -1 -1 -1 -1 -1 -1 -1 -1 -1 -1 -1 -1 -1 -1 -1 -1 -1 -1 -1 -1 
-1 -1 -1 -1 -1 -1 -1 -1 -1 -1 -1 -1 -1 -1 -1 -1 -1 -1 -1 -1 -1 -1 -1 -1 
-1 -1 -1 -1 -1 -1 -1 -1 -1 -1 -1 -1 -1 -1 -1 -1 -1 -1 -1 -1 -1 -1 -1 -1 
-1 -1 -1 -1 -1 -1 -1 -1 -1 -1 -1 -1 -1 -1 -1 -1 -1 -1 -1 -1 -1 -1 -1 -1 
-1 -1 -1 -1 -1 -1 -1 -1 -1 -1 -1 -1 -1 -1 -1 -1 -1 -1 -1 -1 -1 -1 -1 -1 
-1 -1 -1 -1 -1 -1 -1 -1 -1 -1 -1 -1 -1 -1 -1 -1 -1 -1 -1 -1 -1 -1 -1 -1 
-1 -1 -1 -1 -1 -1 -1 -1 -1 -1 -1 -1 -1 -1 -1 -1 
$$ ##$RG_tab3= (0..255)
-1 -1 -1 -1 -1 -1 -1 -1 -1 -1 -1 -1 -1 -1 -1 -1 -1 -1 -1 -1 -1 -1 -1 -1 
-1 -1 -1 -1 -1 -1 -1 -1 -1 -1 -1 -1 -1 -1 -1 -1 -1 -1 -1 -1 -1 -1 -1 -1 
-1 -1 -1 -1 -1 -1 -1 -1 -1 -1 -1 -1 -1 -1 -1 -1 -1 -1 -1 -1 -1 -1 -1 -1 
-1 -1 -1 -1 -1 -1 -1 -1 -1 -1 -1 -1 -1 -1 -1 -1 -1 -1 -1 -1 -1 -1 -1 -1 
-1 -1 -1 -1 -1 -1 -1 -1 -1 -1 -1 -1 -1 -1 -1 -1 -1 -1 -1 -1 -1 -1 -1 -1 
-1 -1 -1 -1 -1 -1 -1 -1 -1 -1 -1 -1 -1 -1 -1 -1 -1 -1 -1 -1 -1 -1 -1 -1 
-1 -1 -1 -1 -1 -1 -1 -1 -1 -1 -1 -1 -1 -1 -1 -1 -1 -1 -1 -1 -1 -1 -1 -1 
-1 -1 -1 -1 -1 -1 -1 -1 -1 -1 -1 -1 -1 -1 -1 -1 -1 -1 -1 -1 -1 -1 -1 -1 
-1 -1 -1 -1 -1 -1 -1 -1 -1 -1 -1 -1 -1 -1 -1 -1 -1 -1 -1 -1 -1 -1 -1 -1 
-1 -1 -1 -1 -1 -1 -1 -1 -1 -1 -1 -1 -1 -1 -1 -1 -1 -1 -1 -1 -1 -1 -1 -1 
-1 -1 -1 -1 -1 -1 -1 -1 -1 -1 -1 -1 -1 -1 -1 -1 
$$ ##$RG_tab4= (0..255)
-1 -1 -1 -1 -1 -1 -1 -1 -1 -1 -1 -1 -1 -1 -1 -1 -1 -1 -1 -1 -1 -1 -1 -1 
-1 -1 -1 -1 -1 -1 -1 -1 -1 -1 -1 -1 -1 -1 -1 -1 -1 -1 -1 -1 -1 -1 -1 -1 
-1 -1 -1 -1 -1 -1 -1 -1 -1 -1 -1 -1 -1 -1 -1 -1 -1 -1 -1 -1 -1 -1 -1 -1 
-1 -1 -1 -1 -1 -1 -1 -1 -1 -1 -1 -1 -1 -1 -1 -1 -1 -1 -1 -1 -1 -1 -1 -1 
-1 -1 -1 -1 -1 -1 -1 -1 -1 -1 -1 -1 -1 -1 -1 -1 -1 -1 -1 -1 -1 -1 -1 -1 
-1 -1 -1 -1 -1 -1 -1 -1 -1 -1 -1 -1 -1 -1 -1 -1 -1 -1 -1 -1 -1 -1 -1 -1 
-1 -1 -1 -1 -1 -1 -1 -1 -1 -1 -1 -1 -1 -1 -1 -1 -1 -1 -1 -1 -1 -1 -1 -1 
-1 -1 -1 -1 -1 -1 -1 -1 -1 -1 -1 -1 -1 -1 -1 -1 -1 -1 -1 -1 -1 -1 -1 -1 
-1 -1 -1 -1 -1 -1 -1 -1 -1 -1 -1 -1 -1 -1 -1 -1 -1 -1 -1 -1 -1 -1 -1 -1 
-1 -1 -1 -1 -1 -1 -1 -1 -1 -1 -1 -1 -1 -1 -1 -1 -1 -1 -1 -1 -1 -1 -1 -1 
-1 -1 -1 -1 -1 -1 -1 -1 -1 -1 -1 -1 -1 -1 -1 -1 
$$ ##$RG_tab5= (0..255)
-1 -1 -1 -1 -1 -1 -1 -1 -1 -1 -1 -1 -1 -1 -1 -1 -1 -1 -1 -1 -1 -1 -1 -1 
-1 -1 -1 -1 -1 -1 -1 -1 -1 -1 -1 -1 -1 -1 -1 -1 -1 -1 -1 -1 -1 -1 -1 -1 
-1 -1 -1 -1 -1 -1 -1 -1 -1 -1 -1 -1 -1 -1 -1 -1 -1 -1 -1 -1 -1 -1 -1 -1 
-1 -1 -1 -1 -1 -1 -1 -1 -1 -1 -1 -1 -1 -1 -1 -1 -1 -1 -1 -1 -1 -1 -1 -1 
-1 -1 -1 -1 -1 -1 -1 -1 -1 -1 -1 -1 -1 -1 -1 -1 -1 -1 -1 -1 -1 -1 -1 -1 
-1 -1 -1 -1 -1 -1 -1 -1 -1 -1 -1 -1 -1 -1 -1 -1 -1 -1 -1 -1 -1 -1 -1 -1 
-1 -1 -1 -1 -1 -1 -1 -1 -1 -1 -1 -1 -1 -1 -1 -1 -1 -1 -1 -1 -1 -1 -1 -1 
-1 -1 -1 -1 -1 -1 -1 -1 -1 -1 -1 -1 -1 -1 -1 -1 -1 -1 -1 -1 -1 -1 -1 -1 
-1 -1 -1 -1 -1 -1 -1 -1 -1 -1 -1 -1 -1 -1 -1 -1 -1 -1 -1 -1 -1 -1 -1 -1 
-1 -1 -1 -1 -1 -1 -1 -1 -1 -1 -1 -1 -1 -1 -1 -1 -1 -1 -1 -1 -1 -1 -1 -1 
-1 -1 -1 -1 -1 -1 -1 -1 -1 -1 -1 -1 -1 -1 -1 -1 
$$ ##$RG_tab6= (0..255)
-1 -1 -1 -1 -1 -1 -1 -1 -1 -1 -1 -1 -1 -1 -1 -1 -1 -1 -1 -1 -1 -1 -1 -1 
-1 -1 -1 -1 -1 -1 -1 -1 -1 -1 -1 -1 -1 -1 -1 -1 -1 -1 -1 -1 -1 -1 -1 -1 
-1 -1 -1 -1 -1 -1 -1 -1 -1 -1 -1 -1 -1 -1 -1 -1 -1 -1 -1 -1 -1 -1 -1 -1 
-1 -1 -1 -1 -1 -1 -1 -1 -1 -1 -1 -1 -1 -1 -1 -1 -1 -1 -1 -1 -1 -1 -1 -1 
-1 -1 -1 -1 -1 -1 -1 -1 -1 -1 -1 -1 -1 -1 -1 -1 -1 -1 -1 -1 -1 -1 -1 -1 
-1 -1 -1 -1 -1 -1 -1 -1 -1 -1 -1 -1 -1 -1 -1 -1 -1 -1 -1 -1 -1 -1 -1 -1 
-1 -1 -1 -1 -1 -1 -1 -1 -1 -1 -1 -1 -1 -1 -1 -1 -1 -1 -1 -1 -1 -1 -1 -1 
-1 -1 -1 -1 -1 -1 -1 -1 -1 -1 -1 -1 -1 -1 -1 -1 -1 -1 -1 -1 -1 -1 -1 -1 
-1 -1 -1 -1 -1 -1 -1 -1 -1 -1 -1 -1 -1 -1 -1 -1 -1 -1 -1 -1 -1 -1 -1 -1 
-1 -1 -1 -1 -1 -1 -1 -1 -1 -1 -1 -1 -1 -1 -1 -1 -1 -1 -1 -1 -1 -1 -1 -1 
-1 -1 -1 -1 -1 -1 -1 -1 -1 -1 -1 -1 -1 -1 -1 -1 
$$ ##$RG_tab7= (0..255)
-1 -1 -1 -1 -1 -1 -1 -1 -1 -1 -1 -1 -1 -1 -1 -1 -1 -1 -1 -1 -1 -1 -1 -1 
-1 -1 -1 -1 -1 -1 -1 -1 -1 -1 -1 -1 -1 -1 -1 -1 -1 -1 -1 -1 -1 -1 -1 -1 
-1 -1 -1 -1 -1 -1 -1 -1 -1 -1 -1 -1 -1 -1 -1 -1 -1 -1 -1 -1 -1 -1 -1 -1 
-1 -1 -1 -1 -1 -1 -1 -1 -1 -1 -1 -1 -1 -1 -1 -1 -1 -1 -1 -1 -1 -1 -1 -1 
-1 -1 -1 -1 -1 -1 -1 -1 -1 -1 -1 -1 -1 -1 -1 -1 -1 -1 -1 -1 -1 -1 -1 -1 
-1 -1 -1 -1 -1 -1 -1 -1 -1 -1 -1 -1 -1 -1 -1 -1 -1 -1 -1 -1 -1 -1 -1 -1 
-1 -1 -1 -1 -1 -1 -1 -1 -1 -1 -1 -1 -1 -1 -1 -1 -1 -1 -1 -1 -1 -1 -1 -1 
-1 -1 -1 -1 -1 -1 -1 -1 -1 -1 -1 -1 -1 -1 -1 -1 -1 -1 -1 -1 -1 -1 -1 -1 
-1 -1 -1 -1 -1 -1 -1 -1 -1 -1 -1 -1 -1 -1 -1 -1 -1 -1 -1 -1 -1 -1 -1 -1 
-1 -1 -1 -1 -1 -1 -1 -1 -1 -1 -1 -1 -1 -1 -1 -1 -1 -1 -1 -1 -1 -1 -1 -1 
-1 -1 -1 -1 -1 -1 -1 -1 -1 -1 -1 -1 -1 -1 -1 -1 
$$ ##$RG_tab8= (0..255)
-1 -1 -1 -1 -1 -1 -1 -1 -1 -1 -1 -1 -1 -1 -1 -1 -1 -1 -1 -1 -1 -1 -1 -1 
-1 -1 -1 -1 -1 -1 -1 -1 -1 -1 -1 -1 -1 -1 -1 -1 -1 -1 -1 -1 -1 -1 -1 -1 
-1 -1 -1 -1 -1 -1 -1 -1 -1 -1 -1 -1 -1 -1 -1 -1 -1 -1 -1 -1 -1 -1 -1 -1 
-1 -1 -1 -1 -1 -1 -1 -1 -1 -1 -1 -1 -1 -1 -1 -1 -1 -1 -1 -1 -1 -1 -1 -1 
-1 -1 -1 -1 -1 -1 -1 -1 -1 -1 -1 -1 -1 -1 -1 -1 -1 -1 -1 -1 -1 -1 -1 -1 
-1 -1 -1 -1 -1 -1 -1 -1 -1 -1 -1 -1 -1 -1 -1 -1 -1 -1 -1 -1 -1 -1 -1 -1 
-1 -1 -1 -1 -1 -1 -1 -1 -1 -1 -1 -1 -1 -1 -1 -1 -1 -1 -1 -1 -1 -1 -1 -1 
-1 -1 -1 -1 -1 -1 -1 -1 -1 -1 -1 -1 -1 -1 -1 -1 -1 -1 -1 -1 -1 -1 -1 -1 
-1 -1 -1 -1 -1 -1 -1 -1 -1 -1 -1 -1 -1 -1 -1 -1 -1 -1 -1 -1 -1 -1 -1 -1 
-1 -1 -1 -1 -1 -1 -1 -1 -1 -1 -1 -1 -1 -1 -1 -1 -1 -1 -1 -1 -1 -1 -1 -1 
-1 -1 -1 -1 -1 -1 -1 -1 -1 -1 -1 -1 -1 -1 -1 -1 
$$ ##$ROUTER= 3
$$ ##$RX22TY= <tty10>
$$ ##$SCMTY= <no>
$$ ##$SPECTR= 5
$$ ##$SY2FLAG= 0
$$ ##$TFXNUM= 0
$$ ##$TRIPLO2= 0
$$ ##$VTUTY= <tty05>
$$ ##$WBREFAM= (0..15)
100 100 100 100 100 100 100 100 100 100 100 100 100 100 100 100 
$$ ##$WBREFPH= (0..15)
0 0 0 0 0 0 0 0 0 0 0 0 0 0 0 0 
$$ ##$XFAC= 2
$$ ##END=
##$RELAX= 
$$ Bruker specific parameters
$$ --------------------------
##$DU= <P:\NMR-data>
##$EXPNO= 1
##$NAME= <NMR_apolar_Ctrol_p30.4C>
##$PROCNO= 1
##$TYPE= <nmr>
##$USER= <Ainhoa_raw_data>
##$ACQT0= -4.83829889523336
##$AMP= (0..31)
100 100 100 100 100 100 100 100 100 100 100 100 100 100 100 100 100 100
100 100 100 100 100 100 100 100 100 100 100 100 100 100
##$ANAVPT= -1
##$AQSEQ= 0
##$AQ_mod= 3
##$AUNM= <au_zg>
##$AUTOPOS= <22 >
##$BF1= 400.13
##$BF2= 100.612769
##$BF3= 400.13
##$BF4= 400.13
##$BF5= 500.13
##$BF6= 500.13
##$BF7= 500.13
##$BF8= 500.13
##$BYTORDA= 0
##$CFDGTYP= 0
##$CFRGTYP= 5
##$CHEMSTR= <none>
##$CNST= (0..63)
1 1 145 1 1 1 1 1 1 1 1 1 1 1 1 1 1 1 1 1 1 1 1 1 1 1 1 1 1 1 1 1 1 1 1
1 1 1 1 1 1 1 1 1 1 1 1 1 1 1 1 1 1 1 1 1 1 1 1 1 1 1 1 1
##$CPDPRG= <>
##$CPDPRG1= <>
##$CPDPRG2= <>
##$CPDPRG3= <>
##$CPDPRG4= <mlev>
##$CPDPRG5= <mlev>
##$CPDPRG6= <mlev>
##$CPDPRG7= <mlev>
##$CPDPRG8= <mlev>
##$CPDPRGB= <>
##$CPDPRGT= <>
##$D= (0..63)
0 2 0 0 0 0 0 0 0 0.06 0 0 2e-005 0 0 0 0.0002 0 0 0 0 0 0 0 0 0 0 0 0
0 0 0 0 0 0 0 0 0 0 0 0 0 0 0 0 0 0 0 0 0 0 0 0 0 0 0 0 0 0 0 0 0 0 0
##$DATE= 1213704397
##$DBL= (0..7)
120 120 120 120 120 120 120 120
##$DBP= (0..7)
150 150 150 150 150 150 150 150
##$DBP07= 0
##$DBPNAM0= <>
##$DBPNAM1= <>
##$DBPNAM2= <>
##$DBPNAM3= <>
##$DBPNAM4= <>
##$DBPNAM5= <>
##$DBPNAM6= <>
##$DBPNAM7= <>
##$DBPOAL= (0..7)
0.5 0.5 0.5 0.5 0.5 0.5 0.5 0.5
##$DBPOFFS= (0..7)
0 0 0 0 0 0 0 0
##$DE= 6
##$DECBNUC= <off>
##$DECIM= 24
##$DECNUC= <off>
##$DECSTAT= 4
##$DIGMOD= 0
##$DIGTYP= 7
##$DL= (0..7)
0 120 120 120 120 120 120 120
##$DP= (0..7)
150 150 150 150 150 150 150 150
##$DP07= 0
##$DPNAME0= <>
##$DPNAME1= <>
##$DPNAME2= <>
##$DPNAME3= <>
##$DPNAME4= <>
##$DPNAME5= <>
##$DPNAME6= <>
##$DPNAME7= <>
##$DPOAL= (0..7)
0.5 0.5 0.5 0.5 0.5 0.5 0.5 0.5
##$DPOFFS= (0..7)
0 0 0 0 0 0 0 0
##$DQDMODE= 0
##$DR= 18
##$DS= 4
##$DSLIST= <SSSSSSSSSSSSSSS>
##$DSPFIRM= 0
##$DSPFVS= -1
##$DTYPA= 0
##$EXP= <AID_chl>
##$F1LIST= <111111111111111>
##$F2LIST= <222222222222222>
##$F3LIST= <333333333333333>
##$FCUCHAN= (0..9)
0 2 1 0 0 0 0 0 0 0
##$FL1= 90
##$FL2= 90
##$FL3= 90
##$FL4= 90
##$FOV= 20
##$FQ1LIST= <freqlist>
##$FQ2LIST= <freqlist>
##$FQ3LIST= <freqlist>
##$FQ4LIST= <freqlist>
##$FQ5LIST= <freqlist>
##$FQ6LIST= <freqlist>
##$FQ7LIST= <freqlist>
##$FQ8LIST= <freqlist>
##$FRQLO3= 1882485.02994012
##$FRQLO3N= 0
##$FS= (0..7)
83 83 83 83 83 83 83 83
##$FTLPGN= 0
##$FW= 90000
##$FnMODE= 0
##$FnTYPE= 0
##$GP031= 0
##$GPNAM0= <sine.100>
##$GPNAM1= <sine.100>
##$GPNAM10= <sine.100>
##$GPNAM11= <sine.100>
##$GPNAM12= <sine.100>
##$GPNAM13= <sine.100>
##$GPNAM14= <sine.100>
##$GPNAM15= <sine.100>
##$GPNAM16= <sine.100>
##$GPNAM17= <sine.100>
##$GPNAM18= <sine.100>
##$GPNAM19= <sine.100>
##$GPNAM2= <sine.100>
##$GPNAM20= <sine.100>
##$GPNAM21= <sine.100>
##$GPNAM22= <sine.100>
##$GPNAM23= <sine.100>
##$GPNAM24= <sine.100>
##$GPNAM25= <sine.100>
##$GPNAM26= <sine.100>
##$GPNAM27= <sine.100>
##$GPNAM28= <sine.100>
##$GPNAM29= <sine.100>
##$GPNAM3= <sine.100>
##$GPNAM30= <sine.100>
##$GPNAM31= <sine.100>
##$GPNAM4= <sine.100>
##$GPNAM5= <sine.100>
##$GPNAM6= <sine.100>
##$GPNAM7= <sine.100>
##$GPNAM8= <sine.100>
##$GPNAM9= <sine.100>
##$GPX= (0..31)
0 0 0 0 0 0 0 0 0 0 0 0 0 0 0 0 0 0 0 0 0 0 0 0 0 0 0 0 0 0 0 0
##$GPY= (0..31)
0 0 0 0 0 0 0 0 0 0 0 0 0 0 0 0 0 0 0 0 0 0 0 0 0 0 0 0 0 0 0 0
##$GPZ= (0..31)
0 0 0 0 0 0 0 0 0 0 0 0 0 0 0 0 0 0 0 0 0 0 0 0 0 0 0 0 0 0 0 0
##$GRDPROG= <>
##$GRPDLY= -1
##$HDDUTY= 20
##$HDRATE= 20
##$HGAIN= (0..3)
0 0 0 0
##$HL1= 1
##$HL2= 35
##$HL3= 16
##$HL4= 17
##$HOLDER= 0
##$HPMOD= (0..7)
0 0 0 0 0 0 0 0
##$HPPRGN= 0
##$IN= (0..63)
0.001 0.001 0.001 0.001 0.001 0.001 0.001 0.001 0.001 0.001 0.001 0.001
0.001 0.001 0.001 0.001 0.001 0.001 0.001 0.001 0.001 0.001 0.001 0.001
0.001 0.001 0.001 0.001 0.001 0.001 0.001 0.001 0.001 0.001 0.001 0.001
0.001 0.001 0.001 0.001 0.001 0.001 0.001 0.001 0.001 0.001 0.001 0.001
0.001 0.001 0.001 0.001 0.001 0.001 0.001 0.001 0.001 0.001 0.001 0.001
0.001 0.001 0.001 0.001
##$INF= (0..7)
0 0 0 0 0 0 0 0
##$INP= (0..63)
0 0 0 0 0 0 0 0 0 0 0 0 0 0 0 0 0 0 0 0 0 0 0 0 0 0 0 0 0 0 0 0 0 0 0 0
0 0 0 0 0 0 0 0 0 0 0 0 0 0 0 0 0 0 0 0 0 0 0 0 0 0 0 0
##$INSTRUM= <avance400>
##$L= (0..31)
1 1 1 1 1 1 1 1 1 1 1 1 1 1 1 1 1 1 1 1 1 1 1 1 1 1 1 1 1 1 1 1
##$LFILTER= 100
##$LGAIN= -15
##$LINPSTP= 10
##$LOCKED= yes
##$LOCKFLD= 3193
##$LOCKGN= 118.5
##$LOCKPOW= -35
##$LOCKPPM= 7.23999977111816
##$LOCNUC= <2H>
##$LOCPHAS= 356
##$LOCSHFT= yes
##$LOCSW= 0
##$LTIME= 0.200000002980232
##$MASR= 4200
##$MASRLST= <masrlst>
##$NBL= 1
##$NC= -2
##$NLOGCH= 1
##$NS= 128
##$NUC1= <1H>
##$NUC2= <13C>
##$NUC3= <off>
##$NUC4= <off>
##$NUC5= <off>
##$NUC6= <off>
##$NUC7= <off>
##$NUC8= <off>
##$NUCLEI= 0
##$NUCLEUS= <off>
##$O1= 1922.3
##$O2= 4979.85804243228
##$O3= 1900.52349393
##$O4= 1900.52349393
##$O5= 0
##$O6= 0
##$O7= 0
##$O8= 0
##$OBSCHAN= (0..9)
0 0 0 0 0 0 0 0 0 0
##$OVERFLW= 0
##$P= (0..63)
7.6 7.6 15.2 14.9 29.8 16.5 25 50 0 0 0 0 0 0 0 200000 1000 2500 0 600
2500 0 0 0 0 200 0 7.6 1000 0 0 0 0 0 0 0 0 0 0 0 0 0 0 0 0 0 0 0 0 0 0
0 0 0 0 0 0 0 0 0 0 0 0 0
##$PACOIL= (0..15)
0 0 0 0 0 0 0 0 0 0 0 0 0 0 0 0
##$PAPS= 2
##$PARMODE= 0
##$PCPD= (0..9)
100 100 70 100 100 100 100 100 100 100
##$PHCOR= (0..31)
0 0 0 0 0 0 0 0 0 0 0 0 0 0 0 0 0 0 0 0 0 0 0 0 0 0 0 0 0 0 0 0
##$PHLIST= <>
##$PHP= 1
##$PH_ref= 0
##$PL= (0..63)
120 0 -4 120 120 120 120 120 120 60 10.34 22.38 9 120 120 120 120 120 0
120 120 120 120 120 120 120 120 22.38 120 120 9 120 120 120 120 120 120
120 120 120 120 120 120 120 120 120 120 120 120 120 120 120 120 120 120
120 120 120 120 120 120 120 120 120
##$PLSTEP= 0.1
##$PLSTRT= -6
##$POWMOD= 0
##$PQPHASE= 0
##$PQSCALE= 0
##$PR= 1
##$PRECHAN= (0..15)
-1 1 2 -1 -1 -1 -1 -1 -1 -1 -1 -1 -1 -1 -1 -1
##$PRGAIN= 0
##$PROBHD= <5 mm PABBI 1H-BB Z-GRD Z811201/0006
>
##$PROSOL= no
##$PULPROG= <zg>
##$PW= 0
##$PYNM= <acqu.py>
##$QNP= 1
##$RD= 0
##$RECCHAN= (0..15)
-1 -1 -1 -1 -1 -1 -1 -1 -1 -1 -1 -1 -1 -1 -1 -1
##$RECPH= 0
##$RECPRE= (0..15)
-1 -1 -1 -1 -1 -1 -1 -1 -1 -1 -1 -1 -1 -1 -1 -1
##$RECPRFX= (0..15)
-1 -1 -1 -1 -1 -1 -1 -1 -1 -1 -1 -1 -1 -1 -1 -1
##$RECSEL= (0..15)
0 0 0 0 0 0 0 0 0 0 0 0 0 0 0 0
##$RG= 228.1
##$RO= 0
##$ROUTWD1= (0..23)
0 0 0 0 0 0 0 0 0 0 0 0 0 0 0 0 0 0 0 0 1 1 0 0
##$ROUTWD2= (0..23)
0 0 0 0 0 1 0 0 0 0 0 0 0 0 0 0 0 0 1 0 1 1 0 0
##$RSEL= (0..9)
0 1 2 0 0 0 0 0 0 0
##$S= (0..7)
83 4 83 83 83 83 83 83
##$SEOUT= 0
##$SFO1= 400.1319223
##$SFO2= 100.617748858042
##$SFO3= 400.131900523494
##$SFO4= 400.131900523494
##$SFO5= 500.13
##$SFO6= 500.13
##$SFO7= 500.13
##$SFO8= 500.13
##$SOLVENT= <CDCl3>
##$SP= (0..31)
1 120 120 120 0 0 120 120 0 0 0 120 0 0 120 0 150 150 120 120.87 118.96
122.27 114.95 150 150 150 150 150 150 120 120 120
##$SP07= 0
##$SPECTR= 0
##$SPNAM0= <gauss>
##$SPNAM1= <Gaus1.1000>
##$SPNAM10= <gauss>
##$SPNAM11= <Gaus1.1000>
##$SPNAM12= <gauss>
##$SPNAM13= <gauss>
##$SPNAM14= <Gaus1.1000>
##$SPNAM15= <Gaus1.1000>
##$SPNAM16= <gauss>
##$SPNAM17= <gauss>
##$SPNAM18= <Gaus1.1000>
##$SPNAM19= <Gaus1.1000>
##$SPNAM2= <Gaus1.1000>
##$SPNAM20= <Gaus1.1000>
##$SPNAM21= <Gaus1.1000>
##$SPNAM22= <Gaus1.1000>
##$SPNAM23= <gauss>
##$SPNAM24= <gauss>
##$SPNAM25= <gauss>
##$SPNAM26= <gauss>
##$SPNAM27= <gauss>
##$SPNAM28= <gauss>
##$SPNAM29= <Gaus1.1000>
##$SPNAM3= <Gaus1.1000>
##$SPNAM30= <Gaus1.1000>
##$SPNAM31= <Gaus1.1000>
##$SPNAM4= <gauss>
##$SPNAM5= <gauss>
##$SPNAM6= <Gaus1.1000>
##$SPNAM7= <Gaus1.1000>
##$SPNAM8= <gauss>
##$SPNAM9= <gauss>
##$SPOAL= (0..31)
0.5 0.5 0.5 0.5 0.5 0.5 0.5 0.5 0.5 0.5 0.5 0.5 0.5 0.5 0.5 0.5 0.5 0.5
0.5 0.5 0.5 0.5 0.5 0.5 0.5 0.5 0.5 0.5 0.5 0.5 0.5 0.5
##$SPOFFS= (0..31)
0 0 0 0 0 0 0 0 0 0 0 0 0 0 0 0 0 0 0 0 0 0 0 0 0 0 0 0 0 0 0 0
##$SUBNAM0= <"">
##$SUBNAM1= <"">
##$SUBNAM2= <"">
##$SUBNAM3= <"">
##$SUBNAM4= <"">
##$SUBNAM5= <"">
##$SUBNAM6= <"">
##$SUBNAM7= <"">
##$SUBNAM8= <"">
##$SUBNAM9= <"">
##$SW= 12.4709369134976
##$SWIBOX= (0..15)
0 1 2 0 0 0 0 0 0 0 0 0 0 0 0 0
##$SW_h= 4990.01996007984
##$SWfinal= 0
##$TD= 16244
##$TD0= 1
##$TE= 301.7
##$TE2= 300
##$TE3= 300
##$TEG= 300
##$TL= (0..7)
0 120 120 120 120 120 120 120
##$TP= (0..7)
150 150 150 150 150 150 150 150
##$TP07= 0
##$TPNAME0= <>
##$TPNAME1= <>
##$TPNAME2= <>
##$TPNAME3= <>
##$TPNAME4= <>
##$TPNAME5= <>
##$TPNAME6= <>
##$TPNAME7= <>
##$TPOAL= (0..7)
0.5 0.5 0.5 0.5 0.5 0.5 0.5 0.5
##$TPOFFS= (0..7)
0 0 0 0 0 0 0 0
##$TUNHIN= 0
##$TUNHOUT= 0
##$TUNXOUT= 0
##$USERA1= <user>
##$USERA2= <user>
##$USERA3= <user>
##$USERA4= <user>
##$USERA5= <user>
##$V9= 5
##$VALIST= <valist>
##$VCLIST= <CCCCCCCCCCCCCCC>
##$VD= 0
##$VDLIST= <DDDDDDDDDDDDDDD>
##$VPLIST= <PPPPPPPPPPPPPPP>
##$VTLIST= <TTTTTTTTTTTTTTT>
##$WBST= 1024
##$WBSW= 15.53612
##$XGAIN= (0..3)
0 0 0 0
##$XL= 0
##$YL= 0
##$YMAX_a= 2668955
##$YMIN_a= -2511735
##$ZGOPTNS= <>
##$ZL1= 120
##$ZL2= 120
##$ZL3= 120
##$ZL4= 120
##$ABSF1= 10
##$ABSF2= 0
##$ABSG= 5
##$ABSL= 3
##$ALPHA= 0
##$AQORDER= 0
##$ASSFAC= 0
##$ASSFACI= 0
##$ASSFACX= 0
##$ASSWID= 0
##$AUNMP= <proc_1H_AID>
##$AXLEFT= 0
##$AXNAME= <>
##$AXNUC= <off>
##$AXRIGHT= 0
##$AXTYPE= 0
##$AXUNIT= <>
##$AZFE= 0.1
##$AZFW= 0.1
##$BCFW= 1
##$BC_mod= 2
##$BYTORDP= 0
##$COROFFS= 0
##$CY= 12.5
##$DATMOD= 1
##$DC= 2
##$DFILT= <>
##$DTYPP= 0
##$F1P= 9.9967504570787
##$F2P= -9.53364507338961e-007
##$FCOR= 1
##$FTSIZE= 65536
##$FT_mod= 4
##$GAMMA= 1
##$GB= 0
##$INTBC= 1
##$INTSCL= 1
##$ISEN= 128
##$LB= 1
##$LEV0= 0
##$LPBIN= 0
##$MAXI= 10000
##$MC2= 0
##$MEAN= 0
##$ME_mod= 0
##$MI= 0.02
##$NCOEF= 0
##$NC_proc= 0
##$NLEV= 6
##$NOISF1= 8.174992
##$NOISF2= 6.675002
##$NSP= 1
##$NTH_PI= 0
##$NZP= 0
##$OFFSET= 11.01498
##$PC= 1
##$PHC0= -36.36015
##$PHC1= -10.00055
##$PH_mod= 0
##$PKNL= yes
##$PPARMOD= 0
##$PPDIAG= 0
##$PPIPTYP= 0
##$PPMPNUM= 100
##$PPRESOL= 1
##$PSCAL= 0
##$PSIGN= 0
##$PYNMP= <proc.py>
##$REVERSE= no
##$SF= 400.130009885034
##$SI= 131072
##$SIGF1= 5.6
##$SIGF2= 5.2
##$SINO= 400
##$SIOLD= 131072
##$SPECTYP= <>
##$SREGLST= <1H.CDCl3>
##$SSB= 2
##$STSI= 0
##$STSR= 0
##$SW_p= 4990.01996007982
##$SYMM= 0
##$S_DEV= 0
##$TDeff= 16244
##$TDoff= 0
##$TI= <>
##$TILT= no
##$TM1= 0
##$TM2= 0
##$TOPLEV= 0
##$USERP1= <user>
##$USERP2= <user>
##$USERP3= <user>
##$USERP4= <user>
##$USERP5= <user>
##$WDW= 4
##$XDIM= 8192
##$YMAX_p= 0
##$YMIN_p= 0
##$CURPLOT= <\\rik006s\net8_hp>
##$CURPRIN= <$\\rik006s\net8_hp>
##$DFORMAT= <normdp>
##$LAYOUT= <+/1d_h.xwp>
##$LFORMAT= <normlp>
##$PFORMAT= <normpl>
##$SURQMSG= 1
$$ End of Bruker specific parameters
$$ ---------------------------------
##NTUPLES= NMR FID
##VAR_NAME=  TIME,          FID/REAL,        FID/IMAG
##SYMBOL=    X,             R,               I
##VAR_TYPE=  INDEPENDENT,   DEPENDENT,       DEPENDENT
##VAR_FORM=  AFFN,          ASDF,            ASDF
##VAR_DIM=   8122,          8122,            8122
##UNITS=     SECONDS,       ARBITRARY UNITS, ARBITRARY UNITS
##FACTOR=    0.0002004,     1,               1
##FIRST=     0,             1518726,         -2176670
##LAST=      1.6274484,     32407,           -12401
##MIN=       0,             -2586647,        -2586647
##MAX=       1.6274484,     2539543,         2539543
$$ Real data points
##PAGE= N=1
##DATA TABLE= (X++(R..R)), XYDATA
0  1518726
1 -1529354
2 -1561486
3  2162998
4   324809
5 -1746449
6   646939
7  1370795
8 -1405534
9  -953249
10  1383899
11   373320
12 -1580569
13  -344846
14   895126
15  -189893
16  -770080
17   521878
18   424336
19  -916217
20  -205994
21  1307487
22   -14556
23 -1244353
24   472720
25  1294472
26  -454894
27  -350502
28   854953
29  -435448
30 -1055553
31  1270888
32   995035
33 -1902014
34  -916224
35  1968398
36   393888
37 -1858994
38  -143261
39  1083898
40  -562218
41  -525688
42   958977
43    52633
44 -1149125
45   425231
46  1412061
47  -439282
48 -1364893
49   516214
50  1271918
51  -416193
52  -763691
53   640754
54   167828
55  -965260
56   266052
57   925696
58  -893253
59  -846132
60  1129606
61   458168
62 -1009330
63   175475
64   595180
65  -830407
66  -120298
67  1300644
68  -185019
69 -1251219
70   566699
71  1260846
72  -453857
73  -917401
74   244399
75   432812
76  -139588
77    51474
78   173396
79  -547873
80  -507208
81   694558
82   501200
83 -1092601
84  -720720
85  1054260
86   601662
87  -773466
88   -87744
89   601819
90  -272580
91  -122871
92   794563
93   -99116
94  -851161
95   493233
96   881406
97  -525458
98  -544910
99   379190
100  -137397
101  -449284
102   473328
103   222652
104  -852607
105  -222162
106   784151
107   105900
108  -635141
109  -145473
110   283672
111   154428
112   168034
113   188129
114  -185614
115  -324226
116   302093
117   621707
118  -295612
119  -841786
120   219472
121   812729
122  -173452
123  -543344
124    52376
125   -85192
126  -157463
127   482098
128    55553
129  -780865
130    64912
131   896031
132   -18928
133  -604115
134    64835
135   245834
136   -47709
137   204772
138   232033
139  -314467
140  -268245
141   368241
142   296666
143  -416903
144  -459909
145   152286
146   223884
147   -79516
148    39983
149    -9375
150  -420845
151   -24955
152   661186
153    65144
154  -701166
155    15293
156   732359
157   148530
158  -285318
159   -12161
160  -101355
161  -116912
162   438943
163   228035
164  -682114
165  -348576
166   659744
167   281695
168  -600772
169  -328637
170   150005
171    42612
172   118448
173   193888
174  -234131
175  -285215
176   339623
177   462334
178  -177519
179  -434157
180    79436
181   419255
182   104654
183  -136291
184   -23584
185  -150972
186  -193289
187   322690
188   253880
189  -562606
190  -355890
191   541630
192   261280
193  -378793
194  -115191
195   -11070
196  -214699
197   276982
198   471765
199  -354708
200  -478936
201   455456
202   560071
203  -251845
204  -425231
205    30603
206   178599
207   114358
208   133235
209  -120914
210  -427355
211     -729
212   535023
213    17915
214  -639456
215  -140758
216   476901
217   154726
218  -170877
219   -20023
220  -112494
221  -144736
222   333410
223   338315
224  -359414
225  -365613
226   392732
227   432281
228  -219377
229  -304061
230    -7666
231   -57734
232    38931
233   310233
234   -92729
235  -538085
236    46346
237   579183
238     3653
239  -502396
240  -112097
241   245920
242   152963
243   115276
244    23655
245  -277529
246  -153868
247   418569
248   345778
249  -431672
250  -450150
251   369590
252   429176
253  -201919
254  -209668
255   -26852
256  -214389
257    75550
258   449572
259  -189277
260  -609480
261   208762
262   601951
263  -108605
264  -376499
265    12082
266    72102
267    55314
268   270886
269    69537
270  -386362
271  -137360
272   466365
273   241813
274  -449220
275  -339706
276   239184
277   226980
278   -28996
279   -14819
280  -175300
281  -293120
282   202296
283   441281
284  -225385
285  -524430
286   155364
287   509801
288    40084
289  -240250
290   -72916
291   -24085
292    39652
293   308600
294    99983
295  -464313
296  -186857
297   541828
298   243560
299  -472736
300  -263255
301   167378
302    57192
303    77981
304   146608
305  -281121
306  -342701
307   331288
308   423518
309  -291358
310  -440684
311   146555
312   366271
313    71311
314   -71600
315   -83183
316  -171230
317    53995
318   393591
319    24974
320  -515219
321  -103101
322   493618
323   160898
324  -311021
325  -171076
326   -27213
327    -5439
328   225588
329   150253
330  -333726
331  -283465
332   329504
333   393749
334  -206025
335  -402071
336    37243
337   259343
338   104947
339    43438
340   -95056
341  -295683
342    59766
343   471801
344   -19631
345  -543132
346   -74249
347   412429
348   137101
349  -136953
350  -109907
351  -157547
352   -21108
353   317936
354   159313
355  -366256
356  -272783
357   355378
358   383232
359  -200553
360  -325697
361    14320
362    87607
363    92907
364   179341
365  -141947
366  -394649
367   142557
368   490431
369   -98095
370  -462565
371   -44241
372   236458
373   130643
374    57179
375   -89772
376  -255322
377      620
378   366753
379   139866
380  -369056
381  -260050
382   281446
383   323583
384   -77190
385  -211199
386  -120029
387   -33241
388   200644
389   236835
390  -230897
391  -384178
392   177092
393   438488
394   -34942
395  -352983
396  -119736
397   130533
398   161677
399   128429
400   -62658
401  -298778
402   -42269
403   422813
404   154550
405  -437792
406  -244534
407   272616
408   194867
409   -29477
410   -39976
411  -198759
412  -158983
413   300434
414   274897
415  -310441
416  -341200
417   200146
418   349122
419    23185
420  -193458
421  -153816
422   -17251
423   175357
424   243471
425   -77882
426  -379009
427   -22190
428   444296
429   121704
430  -374664
431  -205867
432   102360
433   120158
434   148605
435     2336
436  -334195
437  -143842
438   367308
439   232513
440  -303395
441  -305991
442   122855
443   292248
444   104225
445   -96707
446  -174894
447   -99157
448   175652
449   302108
450   -99531
451  -419689
452     7829
453   427727
454    96453
455  -268413
456  -152974
457   -23067
458    67703
459   237175
460    30921
461  -372440
462  -150681
463   386712
464   243740
465  -286636
466  -278256
467    84715
468   177169
469   126124
470    57902
471  -211218
472  -250055
473   239748
474   383358
475  -192610
476  -415878
477    57424
478   309907
479   104021
480   -79432
481  -170527
482  -160707
483   102309
484   296989
485    14734
486  -367379
487  -160602
488   367344
489   287315
490  -243232
491  -265892
492    56559
493    85027
494   115764
495   162210
496  -229370
497  -345858
498   283195
499   420563
500  -245324
501  -383416
502    74589
503   190553
504    91538
505    64448
506  -156148
507  -263998
508   115084
509   367291
510   -12199
511  -393556
512  -125319
513   328252
514   238833
515  -135550
516  -190522
517   -74253
518     9648
519   215012
520   180853
521  -293145
522  -334777
523   286386
524   414589
525  -170845
526  -360041
527      330
528   146821
529    98941
530   118932
531  -106041
532  -331905
533    68506
534   465012
535     8797
536  -468398
537  -102775
538   306211
539   151684
540   -31463
541   -98703
542  -210352
543   -19004
544   322914
545   130558
546  -331148
547  -252904
548   234259
549   348500
550   -46544
551  -292387
552   -92413
553   100497
554   123006
555   153509
556   -77416
557  -373861
558    30957
559   523785
560    37842
561  -489235
562  -104719
563   236696
564    79565
565    73501
566   -13853
567  -327749
568   -79721
569   435422
570   167939
571  -400011
572  -261344
573   222156
574   294492
575    25633
576  -184434
577  -182672
578    -2422
579   227951
580   206941
581  -180058
582  -365013
583    85455
584   437969
585    54940
586  -348674
587  -161602
588   108485
589   131244
590   122272
591   -36307
592  -304414
593   -97432
594   396291
595   225365
596  -365847
597  -296223
598   197186
599   233709
600    32599
601   -25718
602  -184157
603  -171208
604   271086
605   321553
606  -253544
607  -392994
608   102608
609   328858
610    93420
611  -160220
612  -231105
613   -65384
614   209505
615   232746
616   -85299
617  -337978
618   -89715
619   383104
620   270032
621  -293470
622  -317696
623   115396
624   200037
625    88961
626    27456
627  -227235
628  -227510
629   293270
630   346007
631  -263018
632  -381447
633    92222
634   256865
635    83051
636   -41712
637  -167546
638  -165867
639   144214
640   307371
641   -46460
642  -374494
643   -89955
644   340652
645   216869
646  -154483
647  -206519
648   -62792
649    82396
650   234037
651    86486
652  -317505
653  -247498
654   285916
655   343822
656  -166079
657  -352080
658   -24504
659   200007
660   151475
661    36311
662  -170355
663  -251028
664   126319
665   408576
666   -34855
667  -442409
668   -72234
669   322049
670   157271
671   -65079
672  -133136
673  -170702
674    38197
675   293601
676    64012
677  -317861
678  -192087
679   224852
680   277607
681   -57208
682  -257549
683   -94915
684   100630
685   147704
686   109549
687  -123060
688  -294995
689    69490
690   414362
691    24331
692  -378709
693  -109656
694   195454
695   146222
696    65490
697   -92175
698  -273219
699   -16731
700   356637
701   117659
702  -353585
703  -238652
704   220490
705   278671
706   -24498
707  -184468
708  -127355
709     7095
710   207598
711   190781
712  -192944
713  -308467
714   145328
715   362888
716   -11076
717  -272844
718  -115028
719    64040
720   125861
721   112178
722   -84827
723  -261244
724   -35352
725   304507
726   147167
727  -272194
728  -227181
729   150550
730   218277
731    51070
732   -48490
733  -160886
734  -103233
735   241022
736   248692
737  -219221
738  -326107
739    97131
740   289068
741    42344
742  -187806
743  -188262
744   -30410
745   164454
746   175064
747   -92730
748  -295016
749   -22853
750   365359
751   169164
752  -281927
753  -190329
754   144209
755   156426
756    83814
757     9178
758  -214670
759  -139053
760   272663
761   214854
762  -258288
763  -281424
764    75374
765   183661
766    57435
767   -67252
768  -167657
769  -108225
770   153436
771   243580
772   -54968
773  -290150
774   -23969
775   316898
776   168648
777  -156603
778  -180378
779   -23565
780   113995
781   180518
782     -236
783  -284881
784  -159075
785   259901
786   248010
787  -196952
788  -320897
789    29204
790   229560
791    97557
792   -36442
793  -131688
794  -150017
795   150587
796   332520
797   -92679
798  -384931
799    20866
800   313958
801    71218
802  -110383
803  -108373
804  -124875
805    63309
806   261833
807    -1690
808  -317134
809  -110210
810   255937
811   215823
812  -105544
813  -229217
814   -47230
815   134019
816   150865
817    47691
818  -171192
819  -226711
820   133112
821   338975
822   -64102
823  -367101
824   -62975
825   234269
826   137996
827   -22382
828  -135975
829  -174296
830    78613
831   316394
832    43242
833  -341936
834  -153616
835   283502
836   241803
837  -105837
838  -198419
839   -76393
840    56282
841   189102
842    85153
843  -254245
844  -238977
845   187819
846   291804
847   -71805
848  -270374
849   -80052
850   142619
851   173056
852    48113
853  -124216
854  -183971
855    30666
856   300731
857   112719
858  -324198
859  -215647
860   235335
861   222939
862   -51041
863  -114625
864  -144183
865   -60247
866   256413
867   185024
868  -297537
869  -275890
870   208397
871   287665
872   -20594
873  -195358
874  -153233
875    41260
876   220313
877   105125
878  -186333
879  -226028
880    75153
881   305503
882    96876
883  -266945
884  -201851
885   157279
886   222379
887    20726
888  -112603
889  -151121
890   -34329
891   234225
892   190234
893  -233628
894  -304714
895   120656
896   276843
897   -18145
898  -179762
899  -116291
900   -53821
901   130149
902   238403
903  -109543
904  -345997
905    66219
906   377593
907    71844
908  -202635
909  -117795
910    13594
911   157547
912   204706
913   -89128
914  -299145
915   -20601
916   273445
917   125760
918  -209166
919  -279902
920     8212
921   241642
922    89797
923  -151051
924  -165424
925   -35026
926   167727
927   235258
928   -88706
929  -312507
930    40064
931   343627
932    97070
933  -159869
934  -125129
935   -37786
936   109386
937   198789
938   -60211
939  -311804
940   -81156
941   259894
942   157990
943  -176302
944  -241389
945   -16235
946   166702
947   150569
948   -19391
949  -193632
950  -112056
951   209804
952   277476
953   -90856
954  -303744
955   -19926
956   253993
957   141596
958   -93757
959  -170322
960   -96021
961    97920
962   226823
963    -9872
964  -331101
965  -129406
966   293906
967   195026
968  -161976
969  -170079
970   -20509
971    78182
972   198890
973    66818
974  -272698
975  -165044
976   255584
977   228231
978  -126082
979  -227920
980   -65907
981   133614
982   186454
983   -12994
984  -210451
985  -124629
986   120120
987   224482
988    20482
989  -270414
990  -159454
991   231149
992   234901
993   -80169
994  -168129
995   -72035
996    41581
997   207292
998   108825
999  -268436
1000  -236900
1001   211639
1002   273204
1003   -92860
1004  -236359
1005   -73592
1006    81468
1007   159787
1008    93189
1009  -170324
1010  -230343
1011   126911
1012   322036
1013    -3591
1014  -280120
1015   -98609
1016   153904
1017   163472
1018    42023
1019  -135164
1020  -194755
1021    44917
1022   258200
1023    61721
1024  -253766
1025  -204256
1026   130461
1027   251379
1028     6103
1029  -205279
1030  -126851
1031    62194
1032   176393
1033   119434
1034  -147608
1035  -256802
1036    87860
1037   333374
1038    39645
1039  -247250
1040  -121182
1041    88968
1042   156663
1043    94592
1044  -118892
1045  -234801
1046     -564
1047   264996
1048   119253
1049  -232042
1050  -240861
1051   102504
1052   249162
1053    38310
1054  -145642
1055  -136205
1056   -20579
1057   183954
1058   199400
1059  -156283
1060  -299561
1061    87068
1062   310944
1063    36784
1064  -188019
1065  -129640
1066      702
1067   137129
1068   151702
1069  -101577
1070  -272457
1071   -11526
1072   284214
1073   129270
1074  -201589
1075  -200684
1076    51609
1077   184001
1078   111406
1079   -67627
1080  -205052
1081   -63026
1082   237323
1083   197966
1084  -163341
1085  -263841
1086    21935
1087   237419
1088   112242
1089  -135404
1090  -190645
1091   -28140
1092   150471
1093   163119
1094   -55435
1095  -263513
1096   -74621
1097   282347
1098   189537
1099  -181572
1100  -199489
1101    31469
1102   129331
1103   136289
1104     3462
1105  -234807
1106  -126976
1107   245554
1108   221120
1109  -159413
1110  -258165
1111    -6536
1112   179870
1113   123248
1114   -58936
1115  -185772
1116   -93766
1117   152502
1118   222662
1119   -50812
1120  -280311
1121   -64696
1122   246655
1123   162889
1124  -100920
1125  -166556
1126   -62044
1127   112694
1128   205245
1129     5220
1130  -251943
1131  -128568
1132   205200
1133   222402
1134   -86834
1135  -251308
1136   -75889
1137   155259
1138   161681
1139   -19406
1140  -188405
1141  -142981
1142   130927
1143   260156
1144   -24074
1145  -286177
1146   -94911
1147   201052
1148   176608
1149   -33757
1150  -163455
1151  -112644
1152    98336
1153   224136
1154    33697
1155  -246148
1156  -169257
1157   177429
1158   241312
1159   -59105
1160  -227630
1161   -78945
1162    91960
1163   152938
1164    69454
1165  -189584
1166  -227756
1167   146368
1168   300422
1169   -39508
1170  -249374
1171   -72973
1172   118800
1173   169759
1174    69750
1175  -161361
1176  -195910
1177    97593
1178   262009
1179    31833
1180  -234679
1181  -170776
1182   115881
1183   228549
1184    22669
1185  -193486
1186  -151054
1187    57413
1188   202329
1189    91550
1190  -192233
1191  -226048
1192    98671
1193   281747
1194    44989
1195  -216076
1196  -141975
1197    88857
1198   186572
1199    81976
1200  -130758
1201  -210766
1202    25322
1203   277446
1204   101470
1205  -243507
1206  -188954
1207   114681
1208   186106
1209    51510
1210  -104203
1211  -194961
1212   -24259
1213   249444
1214   137442
1215  -215816
1216  -228079
1217    79066
1218   228925
1219    77421
1220  -145428
1221  -186084
1222     8875
1223   202038
1224   135194
1225  -129233
1226  -240533
1227     9293
1228   276972
1229   122625
1230  -188129
1231  -179767
1232    36728
1233   161752
1234   130056
1235   -76197
1236  -241672
1237   -46921
1238   249666
1239   152606
1240  -169076
1241  -223531
1242     4242
1243   195487
1244   127778
1245  -101986
1246  -196741
1247   -38454
1248   176325
1249   183739
1250   -76778
1251  -258226
1252   -40494
1253   255530
1254   157754
1255  -133455
1256  -187699
1257   -19409
1258   144749
1259   164734
1260   -41796
1261  -245640
1262   -93723
1263   227984
1264   193363
1265  -135562
1266  -236481
1267   -19972
1268   161810
1269   134496
1270   -28584
1271  -197892
1272  -124405
1273   189057
1274   240910
1275   -95707
1276  -253263
1277   -22853
1278   185169
1279   148656
1280   -29774
1281  -183765
1282  -109805
1283   147357
1284   205125
1285   -38994
1286  -229950
1287  -108223
1288   161937
1289   202712
1290   -60669
1291  -228388
1292   -75003
1293   122914
1294   150119
1295    16190
1296  -183737
1297  -159424
1298   151980
1299   256042
1300   -40281
1301  -232481
1302   -66309
1303   145775
1304   164881
1305    18611
1306  -166473
1307  -142009
1308   105481
1309   226111
1310    10155
1311  -245828
1312  -150100
1313   158426
1314   198767
1315   -44319
1316  -185396
1317   -98448
1318    68393
1319   183821
1320    65648
1321  -204035
1322  -182425
1323   153881
1324   244843
1325   -21453
1326  -186279
1327   -86801
1328    83869
1329   171087
1330    69024
1331  -162305
1332  -185967
1333    89431
1334   237774
1335    14373
1336  -215812
1337  -127122
1338    91360
1339   166310
1340    50422
1341  -144000
1342  -170105
1343    54671
1344   215601
1345    56721
1346  -180391
1347  -165003
1348    75673
1349   223136
1350    59691
1351  -184729
1352  -137704
1353    82777
1354   154351
1355    69836
1356  -104469
1357  -207077
1358    18946
1359   276051
1360    74259
1361  -232629
1362  -134570
1363    91457
1364   132294
1365    76664
1366   -90614
1367  -218424
1368     2418
1369   259144
1370    85685
1371  -202084
1372  -161274
1373    63660
1374   180296
1375    87384
1376  -117603
1377  -172520
1378    15457
1379   194292
1380   114745
1381  -127426
1382  -203830
1383    20449
1384   226832
1385    98055
1386  -157399
1387  -166330
1388    20981
1389   148023
1390   108009
1391   -86018
1392  -210619
1393   -33731
1394   226344
1395   143901
1396  -159190
1397  -198770
1398    37782
1399   176570
1400   100277
1401   -71569
1402  -184961
1403   -51395
1404   204945
1405   166668
1406  -136277
1407  -220760
1408     6575
1409   192210
1410   120081
1411  -100237
1412  -199479
1413   -31622
1414   174362
1415   135704
1416   -76379
1417  -206402
1418   -66269
1419   212520
1420   190806
1421  -133495
1422  -216437
1423    13354
1424   146681
1425   112150
1426   -16863
1427  -197121
1428  -121868
1429   210081
1430   214445
1431  -133395
1432  -219793
1433    -3200
1434   139263
1435   135179
1436   -17094
1437  -202083
1438  -105128
1439   182216
1440   191365
1441   -71761
1442  -207398
1443   -70338
1444   157309
1445   187129
1446   -50364
1447  -222733
1448   -76890
1449   152925
1450   162510
1451   -23891
1452  -195907
1453  -122410
1454   159008
1455   233117
1456   -54253
1457  -248689
1458   -60360
1459   166320
1460   143037
1461   -14087
1462  -157483
1463  -140538
1464   118337
1465   252444
1466   -27017
1467  -263684
1468   -81882
1469   160900
1470   143174
1471    -8313
1472  -153339
1473  -147931
1474    95227
1475   234267
1476     5170
1477  -220485
1478  -118752
1479   123395
1480   200955
1481    22384
1482  -199830
1483  -136565
1484   120556
1485   190484
1486    21772
1487  -165791
1488  -160271
1489    80614
1490   245308
1491    25606
1492  -241981
1493  -130270
1494   121343
1495   165384
1496    34867
1497  -145051
1498  -175283
1499    66985
1500   247633
1501    50009
1502  -220222
1503  -153253
1504   113836
1505   205062
1506    38465
1507  -162217
1508  -149969
1509    62828
1510   203670
1511    71946
1512  -178871
1513  -193152
1514    72048
1515   227566
1516    43800
1517  -187379
1518  -149619
1519    62965
1520   176860
1521    73498
1522  -123983
1523  -180227
1524    20492
1525   230522
1526   110924
1527  -181901
1528  -184220
1529    77868
1530   191207
1531    64207
1532  -109307
1533  -176379
1534   -22533
1535   214112
1536   130907
1537  -186237
1538  -215964
1539    60078
1540   201200
1541    79306
1542  -119898
1543  -180022
1544     5049
1545   210479
1546   121493
1547  -136443
1548  -192126
1549    19755
1550   214769
1551   122580
1552  -141001
1553  -195896
1554    24003
1555   181370
1556    95664
1557  -102359
1558  -194199
1559   -39022
1560   198236
1561   148735
1562  -136452
1563  -214208
1564    12972
1565   197355
1566   112887
1567   -92108
1568  -167845
1569   -32140
1570   164538
1571   163026
1572   -79873
1573  -228966
1574   -34149
1575   211805
1576   133200
1577  -114524
1578  -178475
1579   -36745
1580   134908
1581   156300
1582   -55647
1583  -226154
1584   -59017
1585   204259
1586   165395
1587   -91993
1588  -200300
1589   -36202
1590   167269
1591   149942
1592   -63329
1593  -194452
1594   -71044
1595   158657
1596   182390
1597   -66209
1598  -234044
1599   -56644
1600   185270
1601   145942
1602   -68928
1603  -174761
1604   -71141
1605   131980
1606   183176
1607   -24166
1608  -214389
1609   -92152
1610   168651
1611   188082
1612   -57726
1613  -206335
1614   -72517
1615   128974
1616   152416
1617   -10539
1618  -183036
1619  -129398
1620   135225
1621   221689
1622   -33327
1623  -220963
1624   -76847
1625   141610
1626   163959
1627      601
1628  -173190
1629  -125402
1630   116074
1631   209368
1632    -4093
1633  -217409
1634  -123254
1635   134970
1636   188666
1637   -21120
1638  -189040
1639  -106673
1640    99025
1641   184255
1642    35042
1643  -188912
1644  -148342
1645   131202
1646   221169
1647     -426
1648  -189103
1649  -114957
1650    95384
1651   184779
1652    32486
1653  -176363
1654  -153173
1655    85611
1656   207829
1657    37071
1658  -195992
1659  -155221
1660   102206
1661   199520
1662    29402
1663  -155637
1664  -136376
1665    57493
1666   205262
1667    76552
1668  -180198
1669  -175628
1670    84910
1671   207496
1672    38365
1673  -167503
1674  -151939
1675    51423
1676   186911
1677    74188
1678  -148054
1679  -178829
1680    52019
1681   227888
1682    75041
1683  -178912
1684  -156072
1685    71123
1686   179498
1687    70943
1688  -124735
1689  -180902
1690    22036
1691   214757
1692    86072
1693  -177077
1694  -183657
1695    44805
1696   187245
1697    79080
1698  -128892
1699  -166743
1700    20179
1701   193423
1702   115371
1703  -121056
1704  -195784
1705    20290
1706   215650
1707   101995
1708  -138551
1709  -171852
1710     9475
1711   167765
1712   110913
1713  -109120
1714  -204771
1715   -17915
1716   192294
1717   122525
1718  -124990
1719  -195566
1720     6953
1721   192245
1722   117012
1723   -91921
1724  -164667
1725   -24063
1726   174829
1727   157987
1728  -104613
1729  -221675
1730    -5289
1731   191348
1732   102622
1733   -98645
1734  -174284
1735   -49512
1736   153957
1737   151791
1738   -91873
1739  -214002
1740   -25606
1741   189553
1742   142820
1743   -79507
1744  -182733
1745   -29733
1746   169225
1747   142592
1748   -61833
1749  -183269
1750   -68252
1751   153730
1752   169716
1753   -72948
1754  -218493
1755   -52541
1756   162037
1757   136272
1758   -58976
1759  -173210
1760   -76487
1761   132555
1762   181655
1763   -28652
1764  -207426
1765   -72769
1766   175494
1767   167687
1768   -54465
1769  -174097
1770   -71875
1771   113462
1772   166362
1773   -17146
1774  -211130
1775  -103189
1776   152571
1777   171353
1778   -45256
1779  -186753
1780   -87081
1781   123168
1782   174164
1783   -15043
1784  -182167
1785   -91458
1786   124864
1787   188818
1788     3135
1789  -198184
1790  -112505
1791   141529
1792   175030
1793   -28906
1794  -167330
1795  -102409
1796    79952
1797   184264
1798    25872
1799  -203602
1800  -132967
1801   129644
1802   182951
1803    -8097
1804  -163183
1805  -110972
1806    83494
1807   186225
1808    37413
1809  -168114
1810  -137264
1811    92801
1812   200045
1813    26589
1814  -181331
1815  -132802
1816    90167
1817   173015
1818    27254
1819  -150890
1820  -140986
1821    59463
1822   194186
1823    55806
1824  -175350
1825  -155553
1826    87420
1827   193788
1828    32541
1829  -152199
1830  -130362
1831    51196
1832   179359
1833    78819
1834  -152417
1835  -176946
1836    68417
1837   207772
1838    44229
1839  -155659
1840  -140727
1841    40022
1842   173334
1843    81837
1844  -138855
1845  -174708
1846    40894
1847   195343
1848    77445
1849  -142856
1850  -171960
1851    38516
1852   190988
1853    71202
1854  -129175
1855  -145592
1856    14375
1857   167342
1858   115444
1859  -120507
1860  -196348
1861    27100
1862   199722
1863    75001
1864  -123600
1865  -147736
1866      445
1867   157532
1868   118055
1869  -105691
1870  -192769
1871     2495
1872   188757
1873   104007
1874  -116789
1875  -169894
1876     1842
1877   164239
1878   110118
1879   -87726
1880  -178683
1881   -23114
1882   179177
1883   129966
1884  -109609
1885  -189939
1886    -4957
1887   170852
1888   112356
1889   -87165
1890  -171426
1891   -30339
1892   155917
1893   136655
1894   -77967
1895  -197642
1896   -37272
1897   178861
1898   131271
1899   -93193
1900  -166374
1901   -23719
1902   139067
1903   133148
1904   -51559
1905  -185438
1906   -55931
1907   164854
1908   144711
1909   -77055
1910  -177824
1911   -38474
1912   144624
1913   134041
1914   -55855
1915  -169578
1916   -56863
1917   133122
1918   151575
1919   -47923
1920  -191338
1921   -58257
1922   156187
1923   139658
1924   -54326
1925  -158916
1926   -64873
1927   116759
1928   160477
1929   -28372
1930  -194281
1931   -74174
1932   148322
1933   151689
1934   -41201
1935  -169677
1936   -74491
1937   119686
1938   153929
1939   -24175
1940  -174383
1941   -90438
1942   120618
1943   173059
1944   -20301
1945  -185113
1946   -82607
1947   127762
1948   150585
1949   -20016
1950  -156989
1951   -92927
1952    99238
1953   169452
1954    -1751
1955  -176274
1956   -99848
1957   118808
1958   165641
1959   -14804
1960  -162569
1961   -86873
1962    90930
1963   151606
1964    19279
1965  -157453
1966  -124607
1967   103596
1968   184829
1969    -2944
1970  -170969
1971   -97371
1972    85749
1973   152614
1974    21470
1975  -155617
1976  -128502
1977    84527
1978   179669
1979    22861
1980  -163743
1981  -121893
1982    88804
1983   175871
1984    23327
1985  -149413
1986  -117186
1987    68934
1988   173420
1989    49314
1990  -154720
1991  -145075
1992    75886
1993   180718
1994    28973
1995  -152501
1996  -130632
1997    52124
1998   164143
1999    53057
2000  -139846
2001  -146954
2002    51844
2003   187061
2004    61743
2005  -148548
2006  -140915
2007    63132
2008   170591
2009    57754
2010  -118107
2011  -143773
2012    29591
2013   184049
2014    77734
2015  -149803
2016  -163885
2017    43859
2018   170405
2019    63106
2020  -130221
2021  -155591
2022    24945
2023   173831
2024    90533
2025  -120866
2026  -172497
2027    23396
2028   194581
2029    89971
2030  -132188
2031  -149978
2032    29016
2033   162551
2034    98027
2035   -97275
2036  -179408
2037    -4576
2038   188149
2039    99347
2040  -126500
2041  -168109
2042     1463
2043   158841
2044   109504
2045   -93115
2046  -177781
2047   -11452
2048   171681
2049   117192
2050   -95914
2051  -177433
2052   -17410
2053   172458
2054   125653
2055   -93061
2056  -173466
2057   -15277
2058   157350
2059   123819
2060   -74364
2061  -184415
2062   -43438
2063   170952
2064   143723
2065   -92173
2066  -187275
2067   -20135
2068   152171
2069   123027
2070   -54400
2071  -176993
2072   -69654
2073   158909
2074   164467
2075   -81521
2076  -197635
2077   -31661
2078   148401
2079   130890
2080   -39620
2081  -175467
2082   -77490
2083   150454
2084   165567
2085   -58345
2086  -183756
2087   -61145
2088   136994
2089   160884
2090   -35994
2091  -185072
2092   -69867
2093   136204
2094   145714
2095   -30412
2096  -169783
2097   -96685
2098   118882
2099   179705
2100   -29828
2101  -192120
2102   -74544
2103   124886
2104   147452
2105   -10387
2106  -162957
2107  -107319
2108   110520
2109   184589
2110    -7688
2111  -184111
2112   -93432
2113   119215
2114   166117
2115     -215
2116  -162657
2117  -110078
2118    94136
2119   176674
2120    12275
2121  -180366
2122  -125578
2123   104150
2124   180620
2125     3430
2126  -173138
2127  -114095
2128    89282
2129   164845
2130    25913
2131  -153051
2132  -134368
2133    83116
2134   198469
2135    31293
2136  -173188
2137  -115371
2138    91189
2139   163172
2140    33320
2141  -136984
2142  -140105
2143    56971
2144   184660
2145    38396
2146  -160365
2147  -135143
2148    58430
2149   167564
2150    51281
2151  -147831
2152  -144044
2153    63070
2154   172167
2155    52604
2156  -123379
2157  -142642
2158    37981
2159   196153
2160    76371
2161  -154360
2162  -142416
2163    60236
2164   156037
2165    60713
2166  -112757
2167  -165399
2168    14834
2169   192302
2170    80435
2171  -154100
2172  -157342
2173    43523
2174   162259
2175    73328
2176  -108954
2177  -158680
2178    14252
2179   181743
2180    98245
2181  -119463
2182  -165959
2183    21950
2184   175960
2185    87700
2186  -115888
2187  -157518
2188     9654
2189   157589
2190    96477
2191   -98082
2192  -167814
2193    -8144
2194   169619
2195   109042
2196  -108937
2197  -167808
2198     3489
2199   157740
2200   101043
2201   -85736
2202  -161901
2203   -19852
2204   160330
2205   120425
2206   -92445
2207  -173990
2208   -17209
2209   159365
2210   120112
2211   -83086
2212  -172034
2213   -19666
2214   153543
2215   119414
2216   -68287
2217  -171612
2218   -46641
2219   161645
2220   143525
2221   -88145
2222  -178805
2223   -18520
2224   135330
2225   116712
2226   -40456
2227  -174888
2228   -75544
2229   159799
2230   153529
2231   -81649
2232  -171928
2233   -30704
2234   125879
2235   134568
2236   -28926
2237  -176132
2238   -69556
2239   150469
2240   143385
2241   -54384
2242  -159302
2243   -67626
2244   115121
2245   160828
2246   -34140
2247  -189124
2248   -63088
2249   133700
2250   129979
2251   -27242
2252  -154966
2253   -94503
2254   113533
2255   179845
2256   -28635
2257  -186263
2258   -64993
2259   122773
2260   140071
2261    -4229
2262  -155519
2263  -112582
2264   112576
2265   182223
2266   -22894
2267  -181782
2268   -78327
2269   105784
2270   147379
2271     9424
2272  -161840
2273  -117189
2274   106015
2275   173450
2276    -6582
2277  -158733
2278  -100709
2279    85542
2280   172558
2281    19994
2282  -170042
2283  -107362
2284    98794
2285   149889
2286    15922
2287  -133660
2288  -130510
2289    68863
2290   193469
2291    20343
2292  -173240
2293  -100375
2294    78345
2295   141406
2296    43718
2297  -132878
2298  -150415
2299    70409
2300   193629
2301    21702
2302  -151727
2303  -108396
2304    52176
2305   159465
2306    66114
2307  -149396
2308  -152764
2309    75866
2310   172973
2311    31586
2312  -124746
2313  -133029
2314    29649
2315   183085
2316    72133
2317  -160141
2318  -141608
2319    68954
2320   147151
2321    51845
2322  -100161
2323  -154914
2324    13254
2325   197907
2326    77506
2327  -154874
2328  -132915
2329    52528
2330   137146
2331    72528
2332   -89223
2333  -166004
2334     8889
2335   193807
2336    77826
2337  -134569
2338  -131399
2339    19507
2340   137768
2341    97817
2342   -97996
2343  -177405
2344    14873
2345   176361
2346    70844
2347  -102878
2348  -137796
2349   -13970
2350   154545
2351   121931
2352  -112025
2353  -176838
2354    23985
2355   157228
2356    82118
2357   -69767
2358  -152655
2359   -33796
2360   172644
2361   128574
2362  -115044
2363  -168382
2364     7458
2365   138493
2366    98897
2367   -65466
2368  -173831
2369   -38254
2370   163050
2371   116171
2372   -90748
2373  -157470
2374   -26218
2375   137033
2376   130935
2377   -65057
2378  -171280
2379   -20681
2380   152762
2381   113075
2382   -54511
2383  -149752
2384   -56536
2385   137859
2386   145185
2387   -72965
2388  -177337
2389   -30958
2390   128083
2391   111699
2392   -38705
2393  -161136
2394   -76037
2395   138771
2396   151643
2397   -63830
2398  -167755
2399   -37960
2400   120008
2401   137799
2402   -18527
2403  -167740
2404   -75064
2405   144610
2406   147794
2407   -48353
2408  -157467
2409   -68960
2410   103605
2411   155491
2412   -21318
2413  -188206
2414   -74457
2415   130991
2416   129643
2417   -26122
2418  -142606
2419   -96819
2420    99025
2421   178165
2422   -18155
2423  -181721
2424   -67640
2425   116114
2426   129937
2427     1628
2428  -140539
2429  -112606
2430    95914
2431   173687
2432   -13333
2433  -162960
2434   -78796
2435    92068
2436   146585
2437    18186
2438  -150206
2439  -112098
2440    96441
2441   161182
2442      696
2443  -148822
2444  -104315
2445    72900
2446   164820
2447    22890
2448  -160073
2449  -114099
2450    84639
2451   153966
2452    21658
2453  -136147
2454  -122079
2455    68426
2456   179927
2457    37558
2458  -151146
2459  -111974
2460    75281
2461   158865
2462    41447
2463  -133751
2464  -136883
2465    56029
2466   169413
2467    36571
2468  -143127
2469  -130085
2470    48851
2471   160440
2472    51431
2473  -137200
2474  -136874
2475    54370
2476   159047
2477    51082
2478  -113470
2479  -134260
2480    35614
2481   180416
2482    69627
2483  -137344
2484  -130495
2485    49616
2486   142388
2487    61547
2488  -101383
2489  -155382
2490    13367
2491   178760
2492    69036
2493  -136011
2494  -134665
2495    27861
2496   141050
2497    84778
2498   -99555
2499  -162348
2500    18540
2501   175551
2502    77632
2503  -108182
2504  -138101
2505     5098
2506   154001
2507   105757
2508  -106757
2509  -165541
2510    15628
2511   157998
2512    82034
2513   -86419
2514  -148062
2515   -17293
2516   157442
2517   111973
2518  -104752
2519  -163117
2520     4930
2521   143298
2522    88765
2523   -75045
2524  -156286
2525   -28689
2526   154415
2527   115340
2528   -91807
2529  -158423
2530    -7350
2531   140052
2532   105042
2533   -64672
2534  -154603
2535   -27461
2536   151287
2537   119696
2538   -72563
2539  -155296
2540   -31415
2541   136549
2542   120511
2543   -70713
2544  -170355
2545   -34881
2546   134945
2547   113365
2548   -57296
2549  -158432
2550   -52908
2551   135861
2552   140848
2553   -58896
2554  -166905
2555   -33763
2556   131817
2557   127314
2558   -32890
2559  -155723
2560   -60834
2561   135111
2562   140326
2563   -48957
2564  -161826
2565   -59456
2566   111546
2567   135056
2568   -34192
2569  -169373
2570   -65731
2571   123965
2572   133416
2573   -30388
2574  -148593
2575   -76778
2576   109376
2577   155944
2578   -23265
2579  -165829
2580   -64415
2581   118889
2582   134855
2583   -12929
2584  -144972
2585   -92360
2586    98267
2587   160022
2588   -18447
2589  -171755
2590   -80617
2591   104436
2592   140294
2593     -217
2594  -145866
2595  -102552
2596    93953
2597   167033
2598    -2034
2599  -162463
2600   -91681
2601    92139
2602   150749
2603    15926
2604  -148203
2605  -109785
2606    90116
2607   162133
2608     7342
2609  -150056
2610  -106472
2611    70767
2612   158476
2613    29827
2614  -151159
2615  -116588
2616    85011
2617   158047
2618    19804
2619  -132551
2620  -114864
2621    56384
2622   164840
2623    40950
2624  -147701
2625  -123403
2626    70523
2627   158249
2628    35798
2629  -128241
2630  -124712
2631    47941
2632   164544
2633    51428
2634  -137269
2635  -132289
2636    53684
2637   166173
2638    55886
2639  -126399
2640  -134908
2641    43619
2642   163496
2643    59961
2644  -127258
2645  -142657
2646    33250
2647   165884
2648    72219
2649  -124732
2650  -145784
2651    33705
2652   160952
2653    67538
2654  -113870
2655  -145803
2656    16598
2657   162003
2658    85875
2659  -113939
2660  -149932
2661    25024
2662   157249
2663    78316
2664   -96864
2665  -147208
2666     3844
2667   158530
2668    91846
2669  -103865
2670  -148050
2671     5386
2672   145193
2673    94136
2674   -89131
2675  -158993
2676    -8785
2677   155351
2678    92075
2679   -89180
2680  -145194
2681   -17174
2682   142509
2683   118089
2684   -79333
2685  -167527
2686   -11226
2687   153200
2688   100085
2689   -71022
2690  -147878
2691   -37058
2692   138928
2693   130541
2694   -74275
2695  -172214
2696   -23154
2697   139045
2698   108067
2699   -58559
2700  -154490
2701   -48911
2702   135980
2703   132998
2704   -61801
2705  -160871
2706   -32992
2707   129009
2708   122614
2709   -40370
2710  -157420
2711   -55548
2712   133703
2713   129047
2714   -52382
2715  -149569
2716   -50766
2717   109832
2718   132154
2719   -29656
2720  -165011
2721   -62519
2722   127773
2723   124361
2724   -39556
2725  -136747
2726   -66447
2727   100330
2728   147999
2729   -18773
2730  -163619
2731   -67106
2732   114920
2733   129434
2734   -18888
2735  -142969
2736   -86291
2737    97771
2738   152666
2739   -16870
2740  -155526
2741   -76249
2742    94131
2743   140618
2744     2776
2745  -153745
2746   -94983
2747   103687
2748   147849
2749    -9391
2750  -136942
2751   -85943
2752    75250
2753   152948
2754    15865
2755  -157302
2756   -97568
2757    96486
2758   136454
2759     2134
2760  -124485
2761  -101317
2762    63215
2763   158949
2764    19518
2765  -152939
2766   -96972
2767    81206
2768   134466
2769    23913
2770  -123843
2771  -116234
2772    66354
2773   162274
2774    18500
2775  -137592
2776   -96485
2777    57498
2778   138852
2779    47473
2780  -128561
2781  -129942
2782    70038
2783   158907
2784    19695
2785  -119637
2786  -103810
2787    30802
2788   147073
2789    67125
2790  -136614
2791  -137206
2792    67955
2793   149328
2794    30667
2795  -101467
2796  -118162
2797    19019
2798   160663
2799    70278
2800  -135219
2801  -125859
2802    51666
2803   133128
2804    55507
2805   -92331
2806  -139629
2807    18974
2808   164431
2809    57737
2810  -122708
2811  -115550
2812    24460
2813   126189
2814    82106
2815   -92671
2816  -154013
2817    25241
2818   163313
2819    55364
2820  -100202
2821  -114945
2822      358
2823   134420
2824    99568
2825  -101247
2826  -157501
2827    24053
2828   148850
2829    64626
2830   -80997
2831  -130333
2832   -19323
2833   145305
2834   103089
2835  -101774
2836  -146417
2837    12579
2838   130587
2839    88598
2840   -63127
2841  -149536
2842   -22724
2843   155437
2844    96913
2845   -92579
2846  -131171
2847   -12421
2848   113316
2849   112103
2850   -55618
2851  -168567
2852   -20760
2853   152615
2854    86066
2855   -73776
2856  -122654
2857   -36910
2858   110173
2859   129789
2860   -59160
2861  -166319
2862   -15521
2863   136194
2864    89765
2865   -45404
2866  -131485
2867   -60969
2868   123151
2869   135341
2870   -66075
2871  -154327
2872   -22468
2873   108799
2874   106968
2875   -24042
2876  -154767
2877   -71091
2878   135498
2879   128719
2880   -60919
2881  -136183
2882   -42606
2883    92367
2884   134102
2885   -10135
2886  -168131
2887   -66302
2888   133471
2889   117733
2890   -41399
2891  -122213
2892   -68700
2893    82927
2894   150616
2895   -13040
2896  -166166
2897   -61976
2898   111959
2899   113274
2900   -14041
2901  -125237
2902   -91657
2903    90586
2904   153499
2905   -17561
2906  -150053
2907   -60225
2908    86432
2909   120710
2910    13018
2911  -135376
2912  -102723
2913    96663
2914   147822
2915   -17140
2916  -130736
2917   -71283
2918    63839
2919   138198
2920    27029
2921  -148455
2922  -104139
2923    95326
2924   135437
2925    -1641
2926  -115063
2927   -96868
2928    50953
2929   156502
2930    30289
2931  -150687
2932   -99436
2933    79694
2934   128112
2935    24920
2936  -112367
2937  -119388
2938    56621
2939   161729
2940    23504
2941  -134534
2942   -93200
2943    50330
2944   128854
2945    52413
2946  -119455
2947  -132484
2948    62984
2949   153749
2950    20602
2951  -112910
2952   -98484
2953    28583
2954   139191
2955    63179
2956  -126040
2957  -128111
2958    59200
2959   138299
2960    35912
2961   -92787
2962  -116062
2963    17473
2964   154163
2965    65107
2966  -126075
2967  -118965
2968    41612
2969   127653
2970    59404
2971   -88560
2972  -136884
2973    17305
2974   156594
2975    60831
2976  -108432
2977  -115066
2978    13790
2979   125109
2980    87982
2981   -90558
2982  -153745
2983    22059
2984   152980
2985    57976
2986   -89515
2987  -115683
2988    -8841
2989   128570
2990   101792
2991   -92693
2992  -150106
2993    15862
2994   138361
2995    71056
2996   -71209
2997  -129777
2998   -19015
2999   141347
3000    96547
3001   -93960
3002  -135835
3003     3665
3004   118994
3005    89254
3006   -58096
3007  -149073
3008   -20852
3009   146908
3010    88114
3011   -82745
3012  -122691
3013   -19934
3014   108598
3015   112690
3016   -57095
3017  -157495
3018   -18590
3019   139202
3020    88945
3021   -58445
3022  -123621
3023   -43255
3024   111500
3025   125979
3026   -55447
3027  -154617
3028   -25826
3029   119935
3030   100341
3031   -37123
3032  -138613
3033   -59184
3034   118849
3035   123848
3036   -54864
3037  -139805
3038   -37742
3039    98419
3040   118132
3041   -18708
3042  -150403
3043   -62566
3044   123391
3045   118879
3046   -45688
3047  -125640
3048   -53714
3049    86453
3050   131952
3051   -15000
3052  -156684
3053   -61310
3054   115602
3055   111824
3056   -28740
3057  -122899
3058   -74900
3059    85401
3060   141667
3061   -16906
3062  -149463
3063   -59714
3064    96912
3065   117359
3066     -404
3067  -127328
3068   -92026
3069    90956
3070   143430
3071   -16790
3072  -134234
3073   -66644
3074    70586
3075   126366
3076    21565
3077  -138590
3078  -103152
3079    90927
3080   136412
3081    -6653
3082  -119740
3083   -84436
3084    55864
3085   142829
3086    29704
3087  -139713
3088   -98129
3089    81819
3090   130445
3091    13965
3092  -111984
3093  -102175
3094    53740
3095   149008
3096    25057
3097  -134101
3098   -93406
3099    63008
3100   127117
3101    32288
3102  -113435
3103  -115350
3104    53913
3105   150984
3106    25000
3107  -121196
3108   -95231
3109    44034
3110   131172
3111    51132
3112  -113703
3113  -122230
3114    51100
3115   144670
3116    34752
3117  -108368
3118  -107572
3119    28948
3120   137246
3121    61206
3122  -112599
3123  -124453
3124    40053
3125   135614
3126    50592
3127   -95507
3128  -120374
3129    18448
3130   143950
3131    65209
3132  -105897
3133  -119761
3134    23470
3135   129099
3136    68028
3137   -89551
3138  -135219
3139    16146
3140   143795
3141    63083
3142   -94473
3143  -120224
3144     6994
3145   127507
3146    79528
3147   -88475
3148  -137573
3149    12048
3150   137532
3151    69698
3152   -80511
3153  -123372
3154    -4447
3155   129891
3156    88558
3157   -83604
3158  -135163
3159      647
3160   127291
3161    83932
3162   -69129
3163  -135170
3164   -15687
3165   130907
3166    92573
3167   -75940
3168  -134511
3169   -15525
3170   119983
3171    97944
3172   -60329
3173  -142352
3174   -22553
3175   128470
3176    97805
3177   -61926
3178  -133700
3179   -27767
3180   114705
3181   106565
3182   -53572
3183  -142278
3184   -30920
3185   122329
3186   102170
3187   -51393
3188  -133135
3189   -37299
3190   111625
3191   109795
3192   -44429
3193  -139632
3194   -41388
3195   112700
3196   110168
3197   -40770
3198  -136809
3199   -47611
3200   107466
3201   112714
3202   -36867
3203  -135957
3204   -53294
3205   102631
3206   120902
3207   -25995
3208  -137756
3209   -54783
3210   102772
3211   121241
3212   -21781
3213  -134620
3214   -66039
3215    94834
3216   126673
3217   -16863
3218  -137237
3219   -70214
3220    89293
3221   128793
3222    -9777
3223  -139211
3224   -76304
3225    89818
3226   127433
3227    -8853
3228  -129258
3229   -77309
3230    82097
3231   136785
3232     2592
3233  -134904
3234   -77959
3235    85597
3236   127368
3237     2245
3238  -123898
3239   -88213
3240    71987
3241   135013
3242     8242
3243  -130545
3244   -88366
3245    69744
3246   125939
3247    12782
3248  -123772
3249   -95435
3250    66206
3251   135768
3252    20382
3253  -118591
3254   -93094
3255    58194
3256   136459
3257    30444
3258  -120194
3259  -102657
3260    56877
3261   135891
3262    31051
3263  -113288
3264  -106847
3265    42501
3266   138194
3267    40752
3268  -117797
3269  -111304
3270    44555
3271   134709
3272    43289
3273  -106326
3274  -112531
3275    35102
3276   140339
3277    48767
3278  -108863
3279  -114257
3280    34154
3281   131598
3282    52190
3283  -103491
3284  -116910
3285    32432
3286   135077
3287    52450
3288   -95349
3289  -114241
3290    21841
3291   132716
3292    63975
3293   -97425
3294  -120195
3295    24529
3296   126827
3297    58949
3298   -84686
3299  -121186
3300     4388
3301   130835
3302    69404
3303   -93211
3304  -122889
3305     9199
3306   122725
3307    75994
3308   -73202
3309  -126680
3310      478
3311   131933
3312    81802
3313   -75004
3314  -122918
3315    -6361
3316   122584
3317    89304
3318   -70562
3319  -132958
3320    -9123
3321   122693
3322    81348
3323   -67288
3324  -130035
3325   -23426
3326   117803
3327    94821
3328   -65944
3329  -132552
3330   -12888
3331   120676
3332    91555
3333   -53046
3334  -126962
3335   -25720
3336   117185
3337    97217
3338   -58162
3339  -129548
3340   -22963
3341   112006
3342    97485
3343   -46561
3344  -131321
3345   -34619
3346   109590
3347    99006
3348   -46926
3349  -127561
3350   -40587
3351   103789
3352   108550
3353   -39078
3354  -133551
3355   -39680
3356   102643
3357   103853
3358   -31286
3359  -126332
3360   -53636
3361    99062
3362   118120
3363   -29905
3364  -129835
3365   -47217
3366    96281
3367   112347
3368   -16011
3369  -128587
3370   -61847
3371    96122
3372   116251
3373   -23752
3374  -126783
3375   -62098
3376    80840
3377   118592
3378   -15637
3379  -134883
3380   -66164
3381    88449
3382   111563
3383   -10820
3384  -119105
3385   -70659
3386    80627
3387   130981
3388    -3300
3389  -127321
3390   -63744
3391    83330
3392   115966
3393     1951
3394  -117514
3395   -84298
3396    71287
3397   129011
3398    -2427
3399  -128599
3400   -79730
3401    64587
3402   119391
3403    13939
3404  -119434
3405   -91815
3406    67936
3407   133273
3408    14861
3409  -113451
3410   -83182
3411    58552
3412   129755
3413    27573
3414  -117327
3415   -95093
3416    60829
3417   125248
3418    19680
3419  -107272
3420   -97157
3421    43942
3422   130237
3423    30650
3424  -118151
3425   -98109
3426    51480
3427   121641
3428    33617
3429  -100456
3430  -102630
3431    42607
3432   135276
3433    37871
3434  -106782
3435   -98413
3436    37876
3437   124771
3438    45603
3439  -101309
3440  -111716
3441    34388
3442   129283
3443    44705
3444   -92662
3445  -108220
3446    22078
3447   131948
3448    58828
3449   -99957
3450  -115066
3451    29601
3452   124191
3453    56511
3454   -83547
3455  -118526
3456     9119
3457   131579
3458    64522
3459   -94907
3460  -118108
3461    13315
3462   119976
3463    68472
3464   -76342
3465  -122367
3466     8279
3467   132144
3468    71566
3469   -80766
3470  -114323
3471     2697
3472   117413
3473    76835
3474   -75642
3475  -126480
3476     2476
3477   121281
3478    70715
3479   -69902
3480  -119366
3481   -13902
3482   113807
3483    87668
3484   -71172
3485  -127727
3486    -3475
3487   117142
3488    80411
3489   -54208
3490  -119416
3491   -22959
3492   115902
3493    96538
3494   -63465
3495  -126959
3496   -17389
3497   108628
3498    90381
3499   -46876
3500  -128298
3501   -34383
3502   111107
3503    96603
3504   -51250
3505  -125538
3506   -33864
3507   102656
3508   104957
3509   -39661
3510  -130706
3511   -34596
3512   106188
3513    98792
3514   -37536
3515  -123227
3516   -45339
3517    98312
3518   110561
3519   -35565
3520  -129697
3521   -40148
3522    97522
3523   103607
3524   -28092
3525  -123298
3526   -51987
3527    94254
3528   109581
3529   -27746
3530  -125379
3531   -52497
3532    88639
3533   111018
3534   -18565
3535  -125761
3536   -57416
3537    88777
3538   109882
3539   -15600
3540  -118805
3541   -64148
3542    81540
3543   120274
3544    -7832
3545  -123912
3546   -65854
3547    80280
3548   112045
3549    -3782
3550  -116500
3551   -76578
3552    70043
3553   124691
3554     1290
3555  -122193
3556   -73458
3557    69735
3558   115590
3559     9111
3560  -115675
3561   -83822
3562    65861
3563   123946
3564    10395
3565  -114640
3566   -80012
3567    60155
3568   120434
3569    18809
3570  -114444
3571   -88023
3572    60214
3573   122071
3574    15064
3575  -107954
3576   -88503
3577    49824
3578   126418
3579    26170
3580  -111652
3581   -91948
3582    54583
3583   121794
3584    27299
3585  -101074
3586   -96917
3587    42763
3588   125817
3589    33961
3590  -104407
3591   -98519
3592    41059
3593   121757
3594    36287
3595   -98909
3596  -102789
3597    34225
3598   124375
3599    43731
3600   -95501
3601  -103506
3602    30209
3603   125636
3604    49997
3605   -91585
3606  -107746
3607    26460
3608   121374
3609    52752
3610   -89416
3611  -107966
3612    19442
3613   120441
3614    57377
3615   -89003
3616  -112367
3617    16183
3618   118718
3619    58760
3620   -82182
3621  -112524
3622    11650
3623   121838
3624    65026
3625   -81689
3626  -113581
3627    10568
3628   118087
3629    67785
3630   -75659
3631  -115966
3632     3128
3633   120423
3634    72172
3635   -73045
3636  -116390
3637    -2544
3638   113956
3639    75935
3640   -69469
3641  -120198
3642    -7480
3643   113710
3644    78362
3645   -61629
3646  -117749
3647   -15443
3648   111517
3649    85614
3650   -59061
3651  -120358
3652   -14894
3653   111333
3654    85688
3655   -52192
3656  -118436
3657   -23477
3658   104813
3659    92575
3660   -49762
3661  -124915
3662   -26100
3663   104811
3664    89884
3665   -45484
3666  -119887
3667   -32274
3668   100456
3669    98106
3670   -42133
3671  -124887
3672   -33430
3673    99841
3674    96588
3675   -35878
3676  -122229
3677   -42129
3678    98339
3679   103386
3680   -36348
3681  -122165
3682   -41788
3683    91958
3684   102250
3685   -24592
3686  -123895
3687   -51523
3688    95395
3689   106536
3690   -26766
3691  -117011
3692   -51621
3693    81283
3694   108965
3695   -12895
3696  -123483
3697   -61012
3698    86965
3699   108605
3700   -15404
3701  -113766
3702   -61006
3703    73185
3704   113207
3705    -5390
3706  -118801
3707   -66239
3708    75908
3709   111365
3710    -2092
3711  -111002
3712   -70892
3713    70921
3714   118334
3715     -111
3716  -116511
3717   -69645
3718    65132
3719   110704
3720     9249
3721  -111469
3722   -81664
3723    65644
3724   120496
3725     4670
3726  -112064
3727   -76037
3728    55736
3729   116402
3730    20827
3731  -109314
3732   -86474
3733    60719
3734   120232
3735    15824
3736  -102594
3737   -86109
3738    46477
3739   119778
3740    27663
3741  -106924
3742   -89994
3743    49352
3744   115167
3745    30939
3746   -94787
3747   -98410
3748    37238
3749   125574
3750    30699
3751  -101845
3752   -90689
3753    36745
3754   112879
3755    44310
3756   -89231
3757  -104581
3758    34332
3759   125128
3760    37294
3761   -92807
3762   -92470
3763    24610
3764   113865
3765    53402
3766   -88837
3767  -107314
3768    28760
3769   118602
3770    42829
3771   -83540
3772  -100836
3773    12464
3774   115421
3775    59774
3776   -86957
3777  -109900
3778    21473
3779   114452
3780    54953
3781   -71508
3782  -108740
3783     3529
3784   119845
3785    66511
3786   -80784
3787  -106337
3788    10352
3789   105495
3790    69354
3791   -61962
3792  -119566
3793    -6581
3794   117408
3795    68069
3796   -73183
3797  -106893
3798    -5525
3799   102341
3800    80104
3801   -59358
3802  -120692
3803    -5988
3804   113722
3805    71023
3806   -58286
3807  -108738
3808   -17163
3809   104301
3810    88086
3811   -59330
3812  -118953
3813    -9944
3814   102727
3815    76939
3816   -47022
3817  -114381
3818   -29207
3819   105055
3820    90039
3821   -53508
3822  -116014
3823   -20799
3824    94386
3825    88259
3826   -35938
3827  -119389
3828   -35816
3829   101746
3830    92008
3831   -42561
3832  -111203
3833   -34315
3834    87035
3835    98814
3836   -28130
3837  -121057
3838   -41840
3839    93907
3840    94511
3841   -28852
3842  -109672
3843   -48824
3844    83958
3845   106705
3846   -24154
3847  -119955
3848   -44845
3849    83996
3850    94802
3851   -16538
3852  -111718
3853   -60522
3854    83103
3855   109670
3856   -21629
3857  -114268
3858   -48205
3859    74476
3860   101060
3861    -3755
3862  -115758
3863   -65354
3864    83047
3865   109013
3866   -14211
3867  -105874
3868   -58391
3869    64892
3870   109429
3871     1325
3872  -116657
3873   -69081
3874    72394
3875   104663
3876     -210
3877  -101374
3878   -73991
3879    57588
3880   114913
3881     8702
3882  -109827
3883   -69714
3884    60990
3885   106640
3886    16187
3887   -98735
3888   -83076
3889    53479
3890   117104
3891    13910
3892  -102710
3893   -77329
3894    45522
3895   108035
3896    25986
3897   -99002
3898   -88120
3899    49445
3900   114642
3901    21292
3902   -95057
3903   -82896
3904    38842
3905   112270
3906    32772
3907   -98624
3908   -92036
3909    43180
3910   111759
3911    30203
3912   -88663
3913   -91527
3914    31977
3915   117751
3916    36154
3917   -94973
3918   -91094
3919    33325
3920   107704
3921    42364
3922   -82669
3923   -99082
3924    26600
3925   116666
3926    41345
3927   -86074
3928   -92275
3929    18931
3930   105741
3931    55644
3932   -77252
3933  -103897
3934    19306
3935   111908
3936    49478
3937   -72701
3938   -98347
3939     4720
3940   107293
3941    61302
3942   -74808
3943  -104203
3944    11090
3945   106329
3946    59387
3947   -63928
3948  -105009
3949    -1999
3950   110014
3951    64556
3952   -71787
3953  -104346
3954     2086
3955   101993
3956    68888
3957   -59302
3958  -111998
3959    -5314
3960   110830
3961    67850
3962   -65296
3963  -104335
3964    -9398
3965    98438
3966    77673
3967   -53345
3968  -113516
3969   -10693
3970   104251
3971    72823
3972   -52217
3973  -105831
3974   -22053
3975    95695
3976    83593
3977   -49104
3978  -112098
3979   -17620
3980    95325
3981    80431
3982   -39448
3983  -108207
3984   -32720
3985    94762
3986    88109
3987   -42895
3988  -109332
3989   -25920
3990    86817
3991    87704
3992   -30136
3993  -112798
3994   -38662
3995    92854
3996    88701
3997   -35958
3998  -105724
3999   -37806
4000    82158
4001    95586
4002   -25686
4003  -114798
4004   -39480
4005    87247
4006    92770
4007   -24262
4008  -106776
4009   -48584
4010    81191
4011   102584
4012   -21064
4013  -113634
4014   -45050
4015    78169
4016    94390
4017   -11457
4018  -108374
4019   -58953
4020    75213
4021   104090
4022   -14426
4023  -106431
4024   -52777
4025    67412
4026   100526
4027      644
4028  -106217
4029   -65649
4030    70690
4031   104601
4032    -6255
4033  -102326
4034   -63001
4035    58214
4036   105292
4037     7061
4038  -106453
4039   -69708
4040    63548
4041   104069
4042     4500
4043   -98392
4044   -72152
4045    52341
4046   112420
4047    11654
4048  -104008
4049   -70430
4050    56043
4051   103642
4052    14847
4053   -95475
4054   -82495
4055    48928
4056   113288
4057    15024
4058   -99930
4059   -75736
4060    44852
4061   104497
4062    27424
4063   -92644
4064   -90339
4065    43615
4066   112757
4067    23984
4068   -90543
4069   -80760
4070    34938
4071   107781
4072    37072
4073   -90267
4074   -92228
4075    33662
4076   107521
4077    35052
4078   -82591
4079   -90763
4080    22989
4081   110832
4082    43455
4083   -85367
4084   -92381
4085    24734
4086   105545
4087    45220
4088   -75515
4089   -95768
4090    17482
4091   113282
4092    48574
4093   -83394
4094   -96306
4095    17568
4096   102285
4097    51089
4098   -73087
4099  -102428
4100    11596
4101   109970
4102    52921
4103   -73960
4104   -96867
4105     8563
4106   104534
4107    61513
4108   -68399
4109  -103487
4110     5626
4111   105575
4112    59722
4113   -62602
4114  -100521
4115    -5352
4116   103438
4117    68459
4118   -63966
4119  -105805
4120    -3634
4121    97968
4122    66684
4123   -51155
4124  -104274
4125   -14792
4126   101172
4127    74242
4128   -54756
4129  -101803
4130   -13557
4131    93484
4132    75496
4133   -44309
4134  -109065
4135   -19429
4136    98279
4137    77392
4138   -46909
4139  -104767
4140   -23599
4141    89873
4142    84038
4143   -40795
4144  -110606
4145   -23265
4146    93681
4147    81647
4148   -36920
4149  -104940
4150   -33266
4151    87474
4152    89088
4153   -36832
4154  -111517
4155   -30313
4156    86977
4157    84407
4158   -28034
4159  -106304
4160   -41493
4161    84164
4162    93508
4163   -28762
4164  -107350
4165   -38791
4166    77114
4167    91412
4168   -16763
4169  -105607
4170   -49555
4171    80398
4172    95252
4173   -19574
4174  -102367
4175   -50297
4176    67288
4177    97739
4178    -9402
4179  -107029
4180   -52085
4181    73821
4182    94877
4183    -7407
4184   -98888
4185   -59280
4186    65356
4187   103922
4188    -5135
4189  -106132
4190   -56532
4191    66194
4192    96074
4193     1753
4194   -98591
4195   -69491
4196    61300
4197   106782
4198     -950
4199  -102112
4200   -64595
4201    57070
4202   101993
4203    10867
4204   -99742
4205   -73164
4206    57881
4207   105584
4208     7839
4209   -96582
4210   -72118
4211    47062
4212   105113
4213    17990
4214   -96346
4215   -76507
4216    48450
4217   101720
4218    18092
4219   -87938
4220   -79787
4221    38717
4222   108785
4223    25941
4224   -91688
4225   -78263
4226    40596
4227   100658
4228    29205
4229   -82845
4230   -88125
4231    31303
4232   107658
4233    30632
4234   -88422
4235   -83971
4236    30423
4237   101251
4238    38990
4239   -81896
4240   -91715
4241    28948
4242   107761
4243    36619
4244   -78558
4245   -88176
4246    20991
4247   105988
4248    48155
4249   -80139
4250   -95591
4251    24064
4252   102303
4253    42766
4254   -74020
4255   -95307
4256     8759
4257   105923
4258    52480
4259   -74569
4260   -96072
4261    13408
4262    99431
4263    54637
4264   -63202
4265   -98408
4266     4624
4267   105618
4268    58727
4269   -65249
4270   -95465
4271     2292
4272    94935
4273    62703
4274   -57769
4275  -102630
4276    -4189
4277    99918
4278    61500
4279   -58627
4280   -97057
4281    -7903
4282    94370
4283    70726
4284   -53696
4285  -105600
4286    -7714
4287    96192
4288    66824
4289   -47238
4290   -99645
4291   -18131
4292    94506
4293    76801
4294   -50746
4295  -103634
4296   -14760
4297    90010
4298    71938
4299   -40282
4300  -103329
4301   -26218
4302    92106
4303    80296
4304   -42087
4305  -100678
4306   -23926
4307    82919
4308    81613
4309   -31253
4310  -106717
4311   -32396
4312    86253
4313    82251
4314   -31507
4315   -98832
4316   -36093
4317    78096
4318    88730
4319   -24133
4320  -105777
4321   -38731
4322    79561
4323    84178
4324   -22378
4325   -99236
4326   -44283
4327    74687
4328    93149
4329   -20300
4330  -104384
4331   -42749
4332    73283
4333    88606
4334   -15837
4335  -100795
4336   -51630
4337    72522
4338    94774
4339   -13257
4340  -100079
4341   -49859
4342    66107
4343    92430
4344    -6887
4345  -100994
4346   -56515
4347    68619
4348    96469
4349    -5844
4350   -96631
4351   -58052
4352    57894
4353    98132
4354     2955
4355   -99048
4356   -62413
4357    59751
4358    95780
4359     5255
4360   -89661
4361   -66405
4362    50014
4363   100917
4364     8349
4365   -94548
4366   -67337
4367    49392
4368    96068
4369    13613
4370   -87949
4371   -73654
4372    47086
4373   103120
4374    15715
4375   -90063
4376   -71762
4377    40767
4378    98921
4379    23571
4380   -89255
4381   -77868
4382    42140
4383   102882
4384    21778
4385   -86677
4386   -76928
4387    34938
4388   100580
4389    29239
4390   -85597
4391   -80938
4392    36823
4393   100727
4394    29366
4395   -78042
4396   -82165
4397    26208
4398   101848
4399    37517
4400   -79667
4401   -84063
4402    26808
4403    98780
4404    39381
4405   -72180
4406   -87107
4407    17328
4408    98700
4409    41426
4410   -74359
4411   -87421
4412    15553
4413    94947
4414    46756
4415   -67046
4416   -91063
4417    12682
4418   100361
4419    49375
4420   -67990
4421   -88459
4422     8146
4423    95500
4424    55651
4425   -63867
4426   -94300
4427     7409
4428    96861
4429    54694
4430   -60418
4431   -93758
4432    -1971
4433    95717
4434    59837
4435   -59500
4436   -96835
4437      745
4438    94887
4439    60341
4440   -53220
4441   -97025
4442    -7650
4443    94415
4444    64908
4445   -52399
4446   -96525
4447    -9172
4448    89338
4449    67514
4450   -46811
4451   -98465
4452   -15455
4453    87652
4454    69351
4455   -44639
4456   -95537
4457   -20414
4458    84111
4459    74007
4460   -37318
4461   -98540
4462   -21267
4463    85353
4464    73699
4465   -36112
4466   -96159
4467   -26170
4468    80173
4469    79001
4470   -32189
4471   -99854
4472   -28879
4473    78649
4474    78936
4475   -28446
4476   -99261
4477   -35612
4478    77247
4479    83726
4480   -27550
4481   -99296
4482   -35323
4483    74953
4484    85381
4485   -19113
4486   -99767
4487   -39723
4488    76374
4489    86904
4490   -20074
4491   -96408
4492   -42601
4493    68623
4494    88391
4495   -13791
4496  -100436
4497   -47801
4498    68225
4499    86370
4500   -12784
4501   -93656
4502   -49891
4503    61926
4504    91327
4505    -4715
4506   -94742
4507   -52125
4508    60865
4509    89765
4510    -2635
4511   -92021
4512   -58333
4513    56441
4514    94354
4515      913
4516   -92404
4517   -56782
4518    52267
4519    91675
4520     5651
4521   -92152
4522   -65808
4523    53228
4524    96127
4525     6868
4526   -87878
4527   -62670
4528    47733
4529    96554
4530    15361
4531   -89843
4532   -69168
4533    47015
4534    96690
4535    14758
4536   -85310
4537   -70188
4538    39364
4539    98769
4540    21265
4541   -86935
4542   -72271
4543    39244
4544    95941
4545    22774
4546   -80077
4547   -77245
4548    33843
4549    99969
4550    26936
4551   -79227
4552   -73206
4553    29536
4554    93671
4555    31544
4556   -76762
4557   -81921
4558    26534
4559    97791
4560    30883
4561   -72915
4562   -78054
4563    21163
4564    94193
4565    42385
4566   -72536
4567   -84781
4568    22601
4569    94866
4570    38745
4571   -67711
4572   -84455
4573    13674
4574    96012
4575    45389
4576   -70642
4577   -86063
4578    14860
4579    91698
4580    46270
4581   -62817
4582   -90095
4583     8078
4584    95644
4585    51004
4586   -63593
4587   -87140
4588     4701
4589    88861
4590    56529
4591   -57315
4592   -92998
4593     1479
4594    94456
4595    55389
4596   -54607
4597   -87121
4598    -7124
4599    87123
4600    62645
4601   -52276
4602   -95187
4603    -4568
4604    87554
4605    57864
4606   -45270
4607   -90431
4608   -13504
4609    86763
4610    68114
4611   -48683
4612   -94462
4613    -9804
4614    81619
4615    65296
4616   -38460
4617   -93717
4618   -20370
4619    88372
4620    71235
4621   -44126
4622   -92755
4623   -19118
4624    77247
4625    73349
4626   -33029
4627   -99308
4628   -24754
4629    83407
4630    73845
4631   -35469
4632   -91938
4633   -28287
4634    73910
4635    80539
4636   -26153
4637   -97644
4638   -29790
4639    77102
4640    75704
4641   -23495
4642   -91142
4643   -38459
4644    69984
4645    82797
4646   -23319
4647   -95745
4648   -34496
4649    67007
4650    79515
4651   -13662
4652   -91577
4653   -45772
4654    68254
4655    85082
4656   -17132
4657   -90819
4658   -40963
4659    61256
4660    84357
4661    -3665
4662   -92687
4663   -50259
4664    65073
4665    86026
4666   -10464
4667   -87302
4668   -49698
4669    55671
4670    90422
4671      564
4672   -94049
4673   -52830
4674    59329
4675    87123
4676     -190
4677   -85247
4678   -60493
4679    50332
4680    94352
4681     3683
4682   -90889
4683   -57964
4684    49867
4685    89245
4686    10124
4687   -84416
4688   -66436
4689    46329
4690    93924
4691     9883
4692   -83794
4693   -60552
4694    40538
4695    90896
4696    19839
4697   -81689
4698   -71796
4699    40392
4700    92164
4701    15346
4702   -76899
4703   -68277
4704    30914
4705    93643
4706    26721
4707   -80519
4708   -73064
4709    34676
4710    89169
4711    25868
4712   -71706
4713   -77054
4714    25480
4715    95365
4716    30419
4717   -77466
4718   -74754
4719    27589
4720    90053
4721    35648
4722   -69956
4723   -82614
4724    20861
4725    96791
4726    34044
4727   -70254
4728   -76566
4729    17614
4730    89640
4731    43943
4732   -66638
4733   -85612
4734    17005
4735    92747
4736    39713
4737   -63407
4738   -79649
4739     9059
4740    89466
4741    48513
4742   -62619
4743   -83941
4744    10174
4745    87120
4746    46585
4747   -53423
4748   -84387
4749      -93
4750    89979
4751    51950
4752   -57094
4753   -84499
4754     1277
4755    82226
4756    54115
4757   -49180
4758   -88938
4759    -4578
4760    87279
4761    56262
4762   -50719
4763   -87167
4764    -7416
4765    82371
4766    62642
4767   -44806
4768   -93291
4769   -10257
4770    83957
4771    61684
4772   -41745
4773   -87777
4774   -16428
4775    80611
4776    67763
4777   -41020
4778   -93110
4779   -15858
4780    78790
4781    65870
4782   -34494
4783   -90824
4784   -24312
4785    78233
4786    71615
4787   -36062
4788   -88366
4789   -22872
4790    72095
4791    70763
4792   -27388
4793   -91176
4794   -27813
4795    75016
4796    72268
4797   -28108
4798   -87207
4799   -30541
4800    66602
4801    75879
4802   -20533
4803   -91815
4804   -33477
4805    68781
4806    76227
4807   -20427
4808   -86722
4809   -38467
4810    64646
4811    80150
4812   -16707
4813   -90625
4814   -39587
4815    63216
4816    78821
4817   -10109
4818   -88190
4819   -47174
4820    60852
4821    84852
4822   -11421
4823   -89218
4824   -44818
4825    56203
4826    82575
4827    -2687
4828   -87851
4829   -50968
4830    56432
4831    85439
4832    -3770
4833   -86201
4834   -51099
4835    49161
4836    85177
4837     3715
4838   -85019
4839   -55259
4840    50476
4841    84463
4842     4914
4843   -79910
4844   -57078
4845    44315
4846    87392
4847     7822
4848   -82523
4849   -59001
4850    45150
4851    85207
4852    11277
4853   -77257
4854   -64557
4855    39638
4856    88381
4857    13926
4858   -78657
4859   -62750
4860    36580
4861    87401
4862    21828
4863   -74243
4864   -68719
4865    35675
4866    90663
4867    21734
4868   -74583
4869   -69844
4870    28410
4871    89638
4872    28447
4873   -73326
4874   -73332
4875    28422
4876    88747
4877    27592
4878   -68108
4879   -74265
4880    21810
4881    89663
4882    32826
4883   -68421
4884   -74034
4885    20941
4886    84845
4887    34688
4888   -61894
4889   -76995
4890    14733
4891    88132
4892    37933
4893   -64360
4894   -75440
4895    14402
4896    83357
4897    42103
4898   -58270
4899   -80941
4900    10173
4901    86894
4902    42794
4903   -57822
4904   -80364
4905     6461
4906    84260
4907    49189
4908   -55639
4909   -84139
4910     4317
4911    85884
4912    49273
4913   -53223
4914   -82738
4915    -1981
4916    83603
4917    55361
4918   -51362
4919   -85613
4920     -546
4921    81252
4922    54188
4923   -44642
4924   -84759
4925    -7795
4926    80283
4927    57816
4928   -44730
4929   -83494
4930    -9116
4931    76762
4932    59787
4933   -38706
4934   -86417
4935   -14456
4936    77368
4937    62275
4938   -38200
4939   -84398
4940   -16715
4941    73357
4942    65384
4943   -32688
4944   -86877
4945   -20849
4946    73955
4947    64483
4948   -31912
4949   -84901
4950   -25215
4951    71171
4952    71460
4953   -27125
4954   -88582
4955   -25792
4956    69675
4957    68652
4958   -23996
4959   -86809
4960   -32408
4961    68542
4962    74328
4963   -22942
4964   -87418
4965   -30941
4966    64482
4967    73335
4968   -17303
4969   -86973
4970   -37781
4971    64241
4972    76572
4973   -16466
4974   -84700
4975   -37536
4976    57628
4977    77991
4978    -9361
4979   -86330
4980   -41879
4981    60296
4982    75972
4983    -8167
4984   -79172
4985   -45056
4986    53510
4987    81065
4988    -4027
4989   -82958
4990   -46274
4991    51511
4992    76580
4993     -130
4994   -78230
4995   -51389
4996    49029
4997    85124
4998      472
4999   -80161
5000   -51346
5001    45134
5002    80496
5003     8504
5004   -79624
5005   -59949
5006    45648
5007    85552
5008     7435
5009   -77390
5010   -57196
5011    40409
5012    84852
5013    14835
5014   -78289
5015   -61506
5016    41580
5017    83402
5018    13949
5019   -72361
5020   -61386
5021    33516
5022    85992
5023    18320
5024   -75879
5025   -63131
5026    33906
5027    79993
5028    20463
5029   -66910
5030   -66577
5031    26893
5032    85546
5033    23850
5034   -69406
5035   -64090
5036    25777
5037    81780
5038    29939
5039   -64521
5040   -70078
5041    22673
5042    84122
5043    28515
5044   -63712
5045   -70054
5046    15809
5047    81786
5048    36496
5049   -64371
5050   -76503
5051    17319
5052    83876
5053    34932
5054   -57749
5055   -73436
5056    10156
5057    85921
5058    43477
5059   -61558
5060   -77736
5061    11183
5062    81136
5063    43039
5064   -53370
5065   -78906
5066     3973
5067    84561
5068    43784
5069   -55488
5070   -76762
5071     3223
5072    78442
5073    50057
5074   -48366
5075   -81375
5076     1559
5077    81628
5078    47634
5079   -46710
5080   -77563
5081    -6527
5082    77006
5083    55118
5084   -45185
5085   -83269
5086    -5240
5087    76294
5088    51228
5089   -38127
5090   -79679
5091   -13703
5092    75931
5093    61118
5094   -39793
5095   -81697
5096    -9675
5097    72667
5098    58696
5099   -32548
5100   -84323
5101   -19970
5102    75639
5103    62090
5104   -35520
5105   -81516
5106   -19459
5107    67796
5108    66003
5109   -26538
5110   -86823
5111   -23418
5112    71230
5113    64803
5114   -27162
5115   -80641
5116   -27876
5117    63922
5118    71630
5119   -22223
5120   -84982
5121   -25873
5122    63846
5123    65963
5124   -19129
5125   -80252
5126   -35789
5127    62737
5128    72943
5129   -19664
5130   -81394
5131   -31079
5132    58350
5133    69048
5134   -10312
5135   -81126
5136   -40985
5137    59512
5138    73484
5139   -13684
5140   -79073
5141   -38382
5142    51853
5143    77500
5144    -4125
5145   -83608
5146   -44536
5147    55364
5148    74028
5149    -5879
5150   -76259
5151   -48236
5152    48474
5153    82112
5154      685
5155   -81046
5156   -45832
5157    48978
5158    75056
5159     5300
5160   -75445
5161   -55277
5162    45709
5163    83126
5164     3968
5165   -77251
5166   -50404
5167    41305
5168    77485
5169    13049
5170   -73931
5171   -57953
5172    40595
5173    81149
5174     8109
5175   -70149
5176   -54627
5177    33002
5178    80523
5179    17393
5180   -73980
5181   -60468
5182    35386
5183    77787
5184    14416
5185   -66097
5186   -61920
5187    26315
5188    83355
5189    22306
5190   -71367
5191   -63858
5192    29370
5193    77820
5194    24686
5195   -61673
5196   -69314
5197    23357
5198    85918
5199    26508
5200   -65810
5201   -64862
5202    20614
5203    79023
5204    32866
5205   -62350
5206   -73240
5207    19925
5208    83272
5209    31638
5210   -58734
5211   -68612
5212    11654
5213    78406
5214    37741
5215   -59522
5216   -74153
5217    14797
5218    78505
5219    35948
5220   -50718
5221   -72286
5222     5832
5223    80694
5224    41830
5225   -54784
5226   -74779
5227     6522
5228    74280
5229    42648
5230   -45982
5231   -76300
5232      895
5233    79745
5234    45434
5235   -48867
5236   -74602
5237    -1124
5238    74369
5239    51112
5240   -44101
5241   -80612
5242    -3108
5243    78297
5244    49281
5245   -42708
5246   -76663
5247   -11052
5248    73728
5249    56919
5250   -41506
5251   -81283
5252    -7603
5253    71661
5254    54609
5255   -32921
5256   -78470
5257   -15955
5258    72503
5259    59976
5260   -36692
5261   -79558
5262   -14467
5263    66242
5264    59256
5265   -27571
5266   -80945
5267   -19635
5268    69624
5269    59457
5270   -29534
5271   -76695
5272   -22287
5273    62241
5274    66323
5275   -23974
5276   -82549
5277   -23248
5278    65213
5279    61980
5280   -21834
5281   -76063
5282   -30420
5283    59397
5284    69917
5285   -19903
5286   -80532
5287   -29897
5288    60031
5289    67750
5290   -13526
5291   -78039
5292   -39019
5293    58061
5294    72570
5295   -15024
5296   -79267
5297   -35214
5298    54123
5299    72109
5300    -6069
5301   -79659
5302   -41633
5303    55349
5304    72674
5305    -8711
5306   -75636
5307   -41944
5308    48513
5309    74909
5310    -2939
5311   -77478
5312   -42981
5313    49016
5314    71667
5315    -1681
5316   -71448
5317   -47146
5318    44606
5319    77033
5320     1945
5321   -74779
5322   -46048
5323    43096
5324    73967
5325     7470
5326   -71591
5327   -52969
5328    40918
5329    76959
5330     5754
5331   -69540
5332   -52972
5333    34248
5334    77157
5335    13797
5336   -71850
5337   -58217
5338    36765
5339    76947
5340    13401
5341   -66213
5342   -60175
5343    29229
5344    81067
5345    20862
5346   -70564
5347   -60151
5348    29027
5349    75623
5350    22053
5351   -61598
5352   -66110
5353    25232
5354    81247
5355    22354
5356   -64450
5357   -61074
5358    21532
5359    75322
5360    28430
5361   -59281
5362   -67831
5363    21890
5364    78719
5365    27396
5366   -58172
5367   -63793
5368    15242
5369    75586
5370    34244
5371   -56923
5372   -70048
5373    16092
5374    75377
5375    31389
5376   -52872
5377   -68529
5378     8557
5379    77251
5380    39598
5381   -54065
5382   -70466
5383     8845
5384    73434
5385    39465
5386   -48396
5387   -73264
5388     2615
5389    78296
5390    42953
5391   -49045
5392   -71234
5393     1225
5394    71872
5395    48160
5396   -43148
5397   -76844
5398    -1458
5399    74910
5400    46500
5401   -41453
5402   -72693
5403    -6792
5404    70240
5405    51315
5406   -40657
5407   -76420
5408    -4507
5409    69532
5410    49310
5411   -34376
5412   -75184
5413   -12024
5414    70102
5415    54216
5416   -36448
5417   -74577
5418   -10844
5419    65000
5420    56214
5421   -28668
5422   -76707
5423   -15124
5424    67448
5425    56272
5426   -30737
5427   -74540
5428   -18139
5429    63082
5430    61215
5431   -24036
5432   -78756
5433   -22008
5434    64478
5435    61294
5436   -23608
5437   -74966
5438   -26994
5439    59713
5440    65557
5441   -20965
5442   -77843
5443   -27335
5444    59307
5445    63704
5446   -16314
5447   -74656
5448   -32200
5449    56099
5450    67597
5451   -16543
5452   -76448
5453   -30145
5454    52855
5455    66131
5456    -8749
5457   -74864
5458   -37854
5459    53110
5460    68989
5461   -10828
5462   -72810
5463   -37232
5464    47337
5465    69518
5466    -5162
5467   -74536
5468   -40609
5469    49406
5470    69620
5471    -3009
5472   -71844
5473   -44963
5474    43844
5475    72942
5476     -543
5477   -73272
5478   -43939
5479    44697
5480    71022
5481     3754
5482   -70013
5483   -49853
5484    39550
5485    74483
5486     5708
5487   -70136
5488   -48928
5489    37015
5490    74145
5491    10699
5492   -68599
5493   -52456
5494    36210
5495    75721
5496    11792
5497   -64651
5498   -53681
5499    31538
5500    75271
5501    16226
5502   -65437
5503   -54015
5504    30277
5505    73712
5506    16564
5507   -61896
5508   -58064
5509    25573
5510    75276
5511    19500
5512   -62433
5513   -57985
5514    23894
5515    72544
5516    21940
5517   -58713
5518   -62597
5519    19920
5520    76453
5521    24349
5522   -59001
5523   -61564
5524    18491
5525    74944
5526    29666
5527   -56061
5528   -66475
5529    15919
5530    73534
5531    31128
5532   -53303
5533   -64789
5534    10167
5535    73925
5536    35232
5537   -53553
5538   -67484
5539    10129
5540    72921
5541    36167
5542   -49187
5543   -68434
5544     6167
5545    74158
5546    39466
5547   -48482
5548   -68347
5549     5748
5550    70169
5551    40508
5552   -45337
5553   -70274
5554      639
5555    70225
5556    41852
5557   -43566
5558   -70858
5559    -1790
5560    69471
5561    45474
5562   -41266
5563   -69986
5564    -3231
5565    68944
5566    48428
5567   -37037
5568   -70806
5569    -7276
5570    67504
5571    51374
5572   -34903
5573   -72554
5574    -9103
5575    65260
5576    52849
5577   -31994
5578   -73672
5579   -13110
5580    64926
5581    54170
5582   -29368
5583   -74046
5584   -17099
5585    63754
5586    57167
5587   -27079
5588   -72958
5589   -18443
5590    62282
5591    57982
5592   -24285
5593   -71671
5594   -22795
5595    58646
5596    59520
5597   -23482
5598   -73514
5599   -22951
5600    58655
5601    59300
5602   -19688
5603   -72645
5604   -26032
5605    55835
5606    61443
5607   -17638
5608   -73284
5609   -27457
5610    53868
5611    63328
5612   -14168
5613   -72072
5614   -31213
5615    52120
5616    64379
5617   -11115
5618   -71538
5619   -34320
5620    49114
5621    66373
5622    -8559
5623   -71110
5624   -36570
5625    48416
5626    66123
5627    -4265
5628   -70333
5629   -39295
5630    44939
5631    68232
5632    -1549
5633   -69518
5634   -42322
5635    43441
5636    69694
5637      995
5638   -69602
5639   -45647
5640    38541
5641    69485
5642     3477
5643   -67755
5644   -47031
5645    39319
5646    70609
5647     5260
5648   -66596
5649   -47389
5650    35739
5651    70451
5652     8664
5653   -65216
5654   -50008
5655    35117
5656    70790
5657     9497
5658   -63301
5659   -51471
5660    31908
5661    70339
5662    13485
5663   -62732
5664   -53104
5665    28529
5666    70899
5667    17079
5668   -59393
5669   -54384
5670    24861
5671    72608
5672    20383
5673   -58834
5674   -57758
5675    21134
5676    72638
5677    23391
5678   -56784
5679   -60088
5680    19757
5681    72706
5682    25602
5683   -56197
5684   -60145
5685    15804
5686    71500
5687    29082
5688   -53927
5689   -62771
5690    15395
5691    72069
5692    29006
5693   -52093
5694   -61974
5695    12357
5696    69047
5697    33027
5698   -50660
5699   -63889
5700     9127
5701    68518
5702    34111
5703   -47673
5704   -64945
5705     6626
5706    69208
5707    35894
5708   -46476
5709   -65119
5710     5025
5711    68798
5712    39922
5713   -41560
5714   -67383
5715     1417
5716    67945
5717    40569
5718   -40473
5719   -67455
5720    -3325
5721    66804
5722    45405
5723   -39710
5724   -68679
5725    -4315
5726    65508
5727    46739
5728   -35840
5729   -69244
5730    -9072
5731    64856
5732    50766
5733   -34225
5734   -69969
5735    -9228
5736    62056
5737    49654
5738   -29713
5739   -70321
5740   -13741
5741    62160
5742    52080
5743   -30085
5744   -68585
5745   -14989
5746    59010
5747    54408
5748   -26235
5749   -70318
5750   -17064
5751    59907
5752    55226
5753   -23958
5754   -69435
5755   -20677
5756    56419
5757    58115
5758   -21161
5759   -70354
5760   -23339
5761    56656
5762    56116
5763   -18088
5764   -69549
5765   -27876
5766    52828
5767    60490
5768   -15893
5769   -70719
5770   -27471
5771    50126
5772    60825
5773   -10684
5774   -69878
5775   -32389
5776    50300
5777    63752
5778   -10553
5779   -67879
5780   -33038
5781    45603
5782    63613
5783    -6795
5784   -69990
5785   -35880
5786    46470
5787    64537
5788    -4950
5789   -65878
5790   -39286
5791    43362
5792    66072
5793    -2153
5794   -66607
5795   -38607
5796    41124
5797    63133
5798      686
5799   -65748
5800   -42750
5801    40002
5802    67517
5803     2794
5804   -65757
5805   -44173
5806    36551
5807    65699
5808     7229
5809   -64412
5810   -47870
5811    35309
5812    68990
5813     8589
5814   -60770
5815   -48367
5816    30219
5817    69919
5818    13283
5819   -62183
5820   -50816
5821    30179
5822    69173
5823    14860
5824   -58048
5825   -52873
5826    24713
5827    70786
5828    16886
5829   -58503
5830   -52045
5831    23581
5832    68879
5833    20115
5834   -54576
5835   -56250
5836    22537
5837    70533
5838    20662
5839   -54701
5840   -54629
5841    18839
5842    67008
5843    25339
5844   -53165
5845   -60182
5846    18001
5847    68429
5848    24616
5849   -52295
5850   -59331
5851    13361
5852    67064
5853    29352
5854   -51016
5855   -60543
5856    12366
5857    66927
5858    30775
5859   -45905
5860   -62949
5861     6443
5862    68399
5863    35339
5864   -46768
5865   -61610
5866     5221
5867    65928
5868    37064
5869   -42131
5870   -66760
5871     2636
5872    67412
5873    38167
5874   -40961
5875   -65064
5876    -2144
5877    64477
5878    41595
5879   -38766
5880   -67447
5881    -1983
5882    64592
5883    40670
5884   -36167
5885   -65723
5886    -6717
5887    62097
5888    45552
5889   -35636
5890   -67184
5891    -5257
5892    59911
5893    44472
5894   -31093
5895   -66685
5896   -11390
5897    61469
5898    46935
5899   -32502
5900   -66267
5901   -12185
5902    57134
5903    50565
5904   -26040
5905   -69004
5906   -15758
5907    59492
5908    51006
5909   -25065
5910   -65139
5911   -19389
5912    53650
5913    56214
5914   -21232
5915   -69215
5916   -19071
5917    55837
5918    52581
5919   -19023
5920   -66424
5921   -25991
5922    52602
5923    58664
5924   -17731
5925   -67135
5926   -24455
5927    50487
5928    56642
5929   -13142
5930   -68517
5931   -30212
5932    50107
5933    59232
5934   -14795
5935   -66071
5936   -27727
5937    45545
5938    59520
5939    -9092
5940   -66778
5941   -33140
5942    46845
5943    60431
5944    -8116
5945   -62976
5946   -33408
5947    43024
5948    63457
5949    -3805
5950   -67059
5951   -36596
5952    41662
5953    61033
5954    -1546
5955   -62913
5956   -40278
5957    37698
5958    64656
5959      667
5960   -63553
5961   -39645
5962    35771
5963    63656
5964     5064
5965   -60326
5966   -44534
5967    34885
5968    67174
5969     6347
5970   -59928
5971   -44573
5972    30698
5973    66044
5974    10598
5975   -61799
5976   -47769
5977    31072
5978    64298
5979    10605
5980   -57164
5981   -49057
5982    27232
5983    66697
5984    14603
5985   -57815
5986   -50029
5987    26677
5988    64227
5989    16468
5990   -54506
5991   -53767
5992    24214
5993    67965
5994    16719
5995   -53569
5996   -50859
5997    20188
5998    65129
5999    22093
6000   -53454
6001   -55348
6002    18826
6003    66288
6004    22221
6005   -50725
6006   -55579
6007    13242
6008    65378
6009    28765
6010   -50485
6011   -57397
6012    14115
6013    64726
6014    28019
6015   -44617
6016   -58571
6017     8058
6018    65665
6019    32244
6020   -45917
6021   -58951
6022     7384
6023    63190
6024    32928
6025   -41782
6026   -61842
6027     4455
6028    64868
6029    34959
6030   -41925
6031   -59468
6032     3129
6033    61299
6034    38826
6035   -39065
6036   -63273
6037      687
6038    62487
6039    38208
6040   -36666
6041   -62817
6042    -2739
6043    61939
6044    42788
6045   -36749
6046   -63780
6047    -3877
6048    59927
6049    42443
6050   -31294
6051   -64575
6052    -9497
6053    59293
6054    44840
6055   -31701
6056   -63176
6057   -11301
6058    55751
6059    47435
6060   -26640
6061   -65926
6062   -13245
6063    56542
6064    48571
6065   -25436
6066   -63675
6067   -17237
6068    54476
6069    52599
6070   -24121
6071   -66078
6072   -14898
6073    54240
6074    49906
6075   -19846
6076   -64491
6077   -20204
6078    53033
6079    53020
6080   -19574
6081   -63327
6082   -20239
6083    50593
6084    53604
6085   -15470
6086   -63624
6087   -26728
6088    49394
6089    55997
6090   -15262
6091   -63254
6092   -26256
6093    46156
6094    58615
6095    -9684
6096   -65991
6097   -29402
6098    46127
6099    56875
6100    -8762
6101   -61608
6102   -31191
6103    42073
6104    60251
6105    -4936
6106   -63843
6107   -32854
6108    42846
6109    59263
6110    -2832
6111   -60403
6112   -36644
6113    38486
6114    62769
6115    -1894
6116   -61282
6117   -36837
6118    36864
6119    61157
6120     1991
6121   -60351
6122   -40848
6123    37224
6124    61393
6125     2645
6126   -57833
6127   -41413
6128    31844
6129    62266
6130     6356
6131   -59974
6132   -42486
6133    32887
6134    60533
6135     8947
6136   -55563
6137   -44868
6138    28103
6139    63952
6140    10334
6141   -57523
6142   -45594
6143    25420
6144    61823
6145    14191
6146   -53910
6147   -49703
6148    24384
6149    64345
6150    15465
6151   -53356
6152   -49099
6153    20266
6154    61917
6155    21156
6156   -51682
6157   -52708
6158    19036
6159    63718
6160    20309
6161   -49136
6162   -52212
6163    13365
6164    62286
6165    24951
6166   -49537
6167   -54607
6168    16399
6169    63064
6170    25211
6171   -46453
6172   -55557
6173    11414
6174    63457
6175    27627
6176   -46790
6177   -55412
6178    10415
6179    60801
6180    28316
6181   -43428
6182   -58979
6183     6379
6184    63635
6185    29368
6186   -43731
6187   -56663
6188     5134
6189    59771
6190    34978
6191   -40743
6192   -59785
6193     3180
6194    60713
6195    35686
6196   -37421
6197   -59951
6198    -2201
6199    59538
6200    40210
6201   -34680
6202   -60552
6203    -2016
6204    57839
6205    39032
6206   -32446
6207   -61419
6208    -6117
6209    58086
6210    42742
6211   -31460
6212   -61396
6213    -6963
6214    56213
6215    44924
6216   -28897
6217   -63706
6218    -9680
6219    55742
6220    43814
6221   -28149
6222   -61506
6223   -12761
6224    52085
6225    47112
6226   -25855
6227   -63577
6228   -13983
6229    54494
6230    46327
6231   -22562
6232   -62119
6233   -17861
6234    51471
6235    50661
6236   -20469
6237   -62751
6238   -17570
6239    49353
6240    50135
6241   -15767
6242   -62030
6243   -23027
6244    49545
6245    52665
6246   -15865
6247   -62575
6248   -23595
6249    44320
6250    54300
6251   -10383
6252   -62649
6253   -27425
6254    45665
6255    55558
6256   -11582
6257   -58521
6258   -28875
6259    42036
6260    56554
6261    -7397
6262   -60885
6263   -29563
6264    41282
6265    55514
6266    -5216
6267   -59285
6268   -34169
6269    40030
6270    58343
6271    -3996
6272   -59508
6273   -34399
6274    37964
6275    58021
6276     -634
6277   -59951
6278   -37661
6279    37001
6280    59250
6281       64
6282   -57696
6283   -36685
6284    32921
6285    59656
6286     5250
6287   -58554
6288   -40425
6289    30891
6290    59618
6291     5237
6292   -54634
6293   -42066
6294    28511
6295    61800
6296     9721
6297   -54757
6298   -44428
6299    27358
6300    60190
6301    11386
6302   -51558
6303   -46119
6304    24668
6305    62218
6306    12880
6307   -52640
6308   -44744
6309    21680
6310    59483
6311    17417
6312   -51305
6313   -49491
6314    20594
6315    60318
6316    16755
6317   -48988
6318   -48967
6319    16915
6320    62169
6321    21050
6322   -49259
6323   -52335
6324    17148
6325    58851
6326    21858
6327   -46397
6328   -51270
6329    12286
6330    61377
6331    24740
6332   -46449
6333   -51197
6334    10537
6335    59437
6336    26788
6337   -41225
6338   -54271
6339     8882
6340    61556
6341    27505
6342   -42018
6343   -54372
6344     6088
6345    59075
6346    32338
6347   -38950
6348   -56930
6349     4128
6350    58312
6351    32755
6352   -37610
6353   -55301
6354      521
6355    57834
6356    35965
6357   -35601
6358   -57871
6359      329
6360    56620
6361    36905
6362   -33615
6363   -57630
6364    -3039
6365    55027
6366    39004
6367   -32090
6368   -59296
6369    -5586
6370    55248
6371    40486
6372   -29911
6373   -59453
6374    -6741
6375    55456
6376    40768
6377   -27078
6378   -60032
6379    -9887
6380    51986
6381    43893
6382   -26230
6383   -60263
6384   -12842
6385    53090
6386    44149
6387   -22552
6388   -58407
6389   -14902
6390    49903
6391    47215
6392   -20695
6393   -59623
6394   -17116
6395    49232
6396    47058
6397   -17495
6398   -60280
6399   -20195
6400    47294
6401    48777
6402   -17205
6403   -59573
6404   -21321
6405    45086
6406    50100
6407   -12359
6408   -60055
6409   -24758
6410    45460
6411    51044
6412   -12641
6413   -58987
6414   -25011
6415    43377
6416    52901
6417    -9440
6418   -59832
6419   -27682
6420    41493
6421    52588
6422    -7598
6423   -57896
6424   -30080
6425    40089
6426    56008
6427    -5206
6428   -58323
6429   -30495
6430    38812
6431    55241
6432    -2186
6433   -56709
6434   -33600
6435    35372
6436    55246
6437     1366
6438   -56456
6439   -34838
6440    32642
6441    56992
6442     4623
6443   -54854
6444   -37896
6445    32518
6446    57104
6447     4173
6448   -54454
6449   -39257
6450    27829
6451    57860
6452     7614
6453   -54372
6454   -40199
6455    28459
6456    56912
6457     8996
6458   -52299
6459   -43017
6460    26146
6461    59801
6462    10838
6463   -51348
6464   -43677
6465    24714
6466    57870
6467    12895
6468   -49863
6469   -45881
6470    22457
6471    59515
6472    15784
6473   -48483
6474   -45428
6475    18997
6476    57925
6477    18009
6478   -47949
6479   -48396
6480    15551
6481    57816
6482    20049
6483   -44677
6484   -48281
6485    14048
6486    58268
6487    23485
6488   -44176
6489   -50880
6490    12067
6491    57268
6492    25277
6493   -43077
6494   -51140
6495     9783
6496    58105
6497    27533
6498   -41190
6499   -52769
6500     7307
6501    56883
6502    29034
6503   -39763
6504   -52530
6505     6537
6506    56308
6507    31120
6508   -38366
6509   -53931
6510     4036
6511    57522
6512    31954
6513   -37129
6514   -55492
6515     2167
6516    56484
6517    32563
6518   -35351
6519   -55163
6520     -532
6521    55065
6522    35904
6523   -32112
6524   -55951
6525    -2846
6526    54193
6527    37623
6528   -30356
6529   -55671
6530    -6513
6531    51367
6532    38282
6533   -26966
6534   -56712
6535    -8093
6536    50753
6537    41156
6538   -25483
6539   -57364
6540   -11307
6541    49540
6542    43282
6543   -22188
6544   -56522
6545   -11421
6546    49107
6547    42689
6548   -20355
6549   -55734
6550   -15021
6551    48848
6552    46364
6553   -20773
6554   -57927
6555   -15769
6556    46623
6557    46565
6558   -17432
6559   -56887
6560   -19209
6561    47689
6562    47718
6563   -16253
6564   -58165
6565   -19018
6566    43073
6567    48936
6568   -13840
6569   -57552
6570   -22732
6571    43486
6572    49778
6573   -10927
6574   -56363
6575   -25111
6576    40780
6577    50625
6578    -8746
6579   -56479
6580   -26330
6581    38606
6582    51864
6583    -4169
6584   -55604
6585   -29106
6586    36818
6587    52817
6588    -4857
6589   -55565
6590   -30216
6591    34632
6592    51968
6593    -1653
6594   -54990
6595   -32444
6596    33684
6597    52953
6598      598
6599   -53079
6600   -34551
6601    32427
6602    54382
6603     2875
6604   -54264
6605   -34837
6606    30933
6607    54482
6608     3814
6609   -51685
6610   -38070
6611    27231
6612    56930
6613     7479
6614   -51626
6615   -39185
6616    26780
6617    54347
6618     9349
6619   -49847
6620   -41604
6621    24308
6622    57130
6623    11165
6624   -47965
6625   -40336
6626    22094
6627    54488
6628    15914
6629   -46911
6630   -44522
6631    21970
6632    56015
6633    14385
6634   -45396
6635   -44229
6636    15868
6637    55671
6638    17963
6639   -44637
6640   -47028
6641    16231
6642    54927
6643    19925
6644   -41667
6645   -47669
6646    12232
6647    56409
6648    21685
6649   -43758
6650   -48352
6651    12906
6652    54950
6653    23911
6654   -40487
6655   -49486
6656    10472
6657    57394
6658    24841
6659   -40269
6660   -48219
6661     7893
6662    54223
6663    27878
6664   -37231
6665   -51162
6666     4879
6667    54205
6668    29306
6669   -36377
6670   -50368
6671     2145
6672    53239
6673    31130
6674   -34842
6675   -53284
6676      899
6677    52351
6678    31539
6679   -32244
6680   -53909
6681    -3380
6682    51793
6683    33697
6684   -31871
6685   -53655
6686    -3076
6687    51123
6688    35235
6689   -27215
6690   -55304
6691    -6727
6692    50805
6693    37174
6694   -27741
6695   -53540
6696    -8239
6697    49307
6698    39828
6699   -25479
6700   -55146
6701    -8081
6702    49122
6703    39229
6704   -23001
6705   -54125
6706   -11692
6707    47755
6708    42681
6709   -21681
6710   -55919
6711   -13309
6712    46360
6713    41789
6714   -18710
6715   -54281
6716   -16159
6717    44878
6718    45141
6719   -18154
6720   -54822
6721   -16591
6722    42544
6723    46308
6724   -13732
6725   -54645
6726   -20608
6727    42486
6728    45933
6729   -12829
6730   -53013
6731   -22208
6732    39218
6733    47308
6734    -8291
6735   -55533
6736   -24593
6737    38406
6738    48469
6739    -7037
6740   -53374
6741   -25758
6742    37252
6743    52680
6744    -4863
6745   -56298
6746   -27406
6747    36710
6748    48344
6749    -3012
6750   -53518
6751   -28864
6752    35140
6753    52127
6754    -3232
6755   -53118
6756   -30726
6757    32188
6758    52054
6759      696
6760   -53533
6761   -33765
6762    32650
6763    53984
6764     1008
6765   -49555
6766   -34099
6767    28506
6768    54242
6769     6514
6770   -50122
6771   -35656
6772    27912
6773    52945
6774     5876
6775   -48465
6776   -37943
6777    22841
6778    53789
6779    10156
6780   -47517
6781   -39603
6782    22468
6783    52806
6784    11217
6785   -45012
6786   -40405
6787    21193
6788    54625
6789    12620
6790   -46260
6791   -42414
6792    19259
6793    53343
6794    15458
6795   -45856
6796   -44754
6797    17688
6798    53220
6799    16011
6800   -44457
6801   -44422
6802    14163
6803    54138
6804    19116
6805   -43811
6806   -44733
6807    13671
6808    53599
6809    20324
6810   -40244
6811   -46219
6812    10324
6813    54639
6814    22241
6815   -40375
6816   -47363
6817     8634
6818    51225
6819    25168
6820   -36516
6821   -47362
6822     5581
6823    54055
6824    26501
6825   -36982
6826   -48383
6827     3411
6828    51953
6829    29564
6830   -35204
6831   -51365
6832     3296
6833    51600
6834    28408
6835   -31959
6836   -50542
6837     -728
6838    50960
6839    32005
6840   -31368
6841   -50530
6842     -790
6843    49863
6844    34214
6845   -28589
6846   -52189
6847    -4080
6848    49990
6849    35515
6850   -28488
6851   -51372
6852    -5284
6853    48370
6854    37041
6855   -24904
6856   -52653
6857    -8532
6858    48878
6859    38174
6860   -24367
6861   -51791
6862    -9006
6863    45796
6864    38859
6865   -21689
6866   -53658
6867   -12578
6868    44782
6869    40235
6870   -20521
6871   -52235
6872   -14591
6873    43530
6874    43060
6875   -17403
6876   -52568
6877   -16234
6878    42133
6879    42869
6880   -16845
6881   -52216
6882   -18524
6883    40860
6884    44319
6885   -15004
6886   -52379
6887   -18129
6888    39770
6889    43360
6890   -11311
6891   -53023
6892   -22011
6893    40532
6894    46007
6895   -10431
6896   -53070
6897   -22699
6898    38677
6899    47606
6900    -6965
6901   -53382
6902   -25701
6903    36265
6904    47747
6905    -4953
6906   -50926
6907   -27587
6908    34555
6909    49581
6910    -3498
6911   -51648
6912   -26846
6913    32435
6914    47780
6915    -2104
6916   -48965
6917   -30998
6918    31304
6919    50825
6920      -12
6921   -50524
6922   -30500
6923    27624
6924    48352
6925     3054
6926   -48030
6927   -33994
6928    27770
6929    51614
6930     3283
6931   -48814
6932   -33981
6933    24949
6934    51403
6935     6237
6936   -48245
6937   -35179
6938    25324
6939    52639
6940     8105
6941   -45335
6942   -37022
6943    22571
6944    52358
6945    10864
6946   -46064
6947   -39260
6948    20694
6949    50867
6950    12463
6951   -43687
6952   -41405
6953    18307
6954    53384
6955    14925
6956   -43126
6957   -41273
6958    16576
6959    52469
6960    17179
6961   -41092
6962   -43741
6963    14783
6964    51411
6965    18786
6966   -39611
6967   -43077
6968    12627
6969    51384
6970    20881
6971   -38818
6972   -44140
6973     9915
6974    50574
6975    22347
6976   -36914
6977   -44897
6978     8287
6979    51532
6980    24744
6981   -36029
6982   -47031
6983     7442
6984    50818
6985    26544
6986   -34158
6987   -48723
6988     5533
6989    51602
6990    27296
6991   -33603
6992   -48250
6993     2227
6994    49458
6995    29388
6996   -31904
6997   -49475
6998     1625
6999    49209
7000    31014
7001   -29700
7002   -49295
7003     -458
7004    48239
7005    32636
7006   -27482
7007   -49789
7008    -3622
7009    47958
7010    33080
7011   -24999
7012   -49008
7013    -6410
7014    46336
7015    36583
7016   -23896
7017   -50037
7018    -7297
7019    44569
7020    34886
7021   -20926
7022   -50144
7023   -10513
7024    44806
7025    38365
7026   -20438
7027   -51142
7028   -11188
7029    43995
7030    39194
7031   -18609
7032   -52590
7033   -14196
7034    43094
7035    40115
7036   -17651
7037   -50974
7038   -15791
7039    41445
7040    42269
7041   -14680
7042   -52824
7043   -18472
7044    41422
7045    42848
7046   -14533
7047   -51334
7048   -19332
7049    37941
7050    42649
7051   -10541
7052   -50198
7053   -20228
7054    37153
7055    43776
7056   -10200
7057   -49419
7058   -22215
7059    35031
7060    45223
7061    -6517
7062   -48931
7063   -24579
7064    32895
7065    45663
7066    -4963
7067   -48344
7068   -26725
7069    32254
7070    46166
7071    -2960
7072   -48242
7073   -27529
7074    31184
7075    46321
7076    -1174
7077   -48323
7078   -30537
7079    29140
7080    48239
7081     1171
7082   -46302
7083   -30400
7084    28440
7085    49221
7086     3468
7087   -47435
7088   -32729
7089    27071
7090    49062
7091     4666
7092   -45893
7093   -33679
7094    24843
7095    49359
7096     6897
7097   -46339
7098   -34281
7099    22369
7100    49027
7101     8986
7102   -43646
7103   -36825
7104    20455
7105    49323
7106     9634
7107   -42727
7108   -37818
7109    18145
7110    49107
7111    13356
7112   -41353
7113   -38492
7114    17458
7115    49392
7116    14376
7117   -40768
7118   -39534
7119    14499
7120    50283
7121    18065
7122   -40371
7123   -41806
7124    13941
7125    48933
7126    17657
7127   -36640
7128   -44003
7129    10376
7130    50388
7131    20023
7132   -38828
7133   -43256
7134    11407
7135    49300
7136    22102
7137   -35186
7138   -44990
7139     7593
7140    50109
7141    22740
7142   -35218
7143   -44738
7144     5356
7145    47716
7146    24965
7147   -33515
7148   -47026
7149     3964
7150    47633
7151    26509
7152   -30759
7153   -45562
7154      631
7155    45936
7156    27675
7157   -29115
7158   -45848
7159      287
7160    46816
7161    29037
7162   -27158
7163   -46749
7164    -1463
7165    46302
7166    30989
7167   -25749
7168   -47407
7169    -3134
7170    45152
7171    31754
7172   -25155
7173   -46766
7174    -6697
7175    46113
7176    34079
7177   -24392
7178   -48689
7179    -7573
7180    43731
7181    35418
7182   -20688
7183   -49776
7184   -10324
7185    43778
7186    36313
7187   -20220
7188   -50167
7189   -12784
7190    42815
7191    39491
7192   -17580
7193   -49613
7194   -13151
7195    41029
7196    38044
7197   -16416
7198   -49246
7199   -16135
7200    39124
7201    40289
7202   -14484
7203   -48697
7204   -15520
7205    37844
7206    40293
7207   -10754
7208   -49019
7209   -18784
7210    37285
7211    42739
7212   -11086
7213   -46882
7214   -19502
7215    35028
7216    41523
7217    -8467
7218   -48702
7219   -21371
7220    33896
7221    42534
7222    -6672
7223   -47530
7224   -23718
7225    32370
7226    44151
7227    -4681
7228   -47274
7229   -25527
7230    32607
7231    45209
7232    -2658
7233   -46600
7234   -27232
7235    29428
7236    46421
7237    -1114
7238   -46627
7239   -28521
7240    28274
7241    45730
7242      704
7243   -45201
7244   -30815
7245    25480
7246    47282
7247     2666
7248   -44492
7249   -29963
7250    24612
7251    46258
7252     6392
7253   -44161
7254   -32237
7255    23320
7256    47168
7257     5579
7258   -42362
7259   -32834
7260    19722
7261    47911
7262     7810
7263   -42513
7264   -33820
7265    20296
7266    46430
7267     9838
7268   -39949
7269   -36305
7270    17570
7271    49026
7272    12867
7273   -40236
7274   -36761
7275    16842
7276    47404
7277    13700
7278   -39374
7279   -39793
7280    16027
7281    48360
7282    14737
7283   -38173
7284   -39239
7285    13199
7286    47833
7287    18901
7288   -36841
7289   -41503
7290    11496
7291    47555
7292    18240
7293   -34278
7294   -41342
7295     8746
7296    46468
7297    21624
7298   -35093
7299   -42091
7300     7411
7301    47246
7302    21401
7303   -31911
7304   -42972
7305     4842
7306    46778
7307    23797
7308   -31760
7309   -43879
7310     4190
7311    46145
7312    25750
7313   -29680
7314   -45357
7315      887
7316    46684
7317    26760
7318   -29485
7319   -44598
7320       43
7321    44298
7322    29303
7323   -27551
7324   -47778
7325    -1936
7326    45454
7327    29596
7328   -26313
7329   -45754
7330    -3126
7331    43969
7332    32271
7333   -24791
7334   -45999
7335    -5256
7336    43150
7337    33198
7338   -21529
7339   -46406
7340    -8007
7341    41722
7342    34398
7343   -20557
7344   -46349
7345    -8425
7346    38417
7347    34009
7348   -19251
7349   -46271
7350   -12185
7351    39481
7352    36115
7353   -17581
7354   -45496
7355   -13332
7356    38951
7357    38332
7358   -14721
7359   -46839
7360   -14609
7361    37025
7362    38842
7363   -13910
7364   -46631
7365   -16607
7366    36494
7367    40405
7368   -11321
7369   -48338
7370   -18465
7371    35817
7372    40519
7373    -9684
7374   -47464
7375   -19910
7376    35458
7377    42125
7378    -8128
7379   -46269
7380   -21192
7381    32366
7382    41722
7383    -4496
7384   -46762
7385   -23085
7386    32644
7387    42299
7388    -6269
7389   -45499
7390   -23540
7391    29691
7392    43234
7393    -2451
7394   -44613
7395   -26125
7396    28532
7397    43142
7398    -1526
7399   -43155
7400   -27959
7401    25304
7402    44292
7403     1538
7404   -44664
7405   -28669
7406    24787
7407    43416
7408     2563
7409   -42318
7410   -30776
7411    23590
7412    46582
7413     4673
7414   -42574
7415   -32082
7416    21664
7417    45428
7418     7368
7419   -41446
7420   -34539
7421    21253
7422    46792
7423     7466
7424   -40699
7425   -35022
7426    18983
7427    46496
7428    10733
7429   -39593
7430   -35877
7431    18453
7432    46136
7433    12601
7434   -38192
7435   -36313
7436    15115
7437    45776
7438    13117
7439   -37729
7440   -37653
7441    14182
7442    45469
7443    15587
7444   -35174
7445   -39004
7446    12541
7447    45634
7448    15308
7449   -35714
7450   -38462
7451     9163
7452    43137
7453    18755
7454   -33412
7455   -40339
7456     9080
7457    45146
7458    19335
7459   -33767
7460   -39615
7461     5709
7462    43835
7463    22651
7464   -31412
7465   -41746
7466     5309
7467    45280
7468    22753
7469   -29395
7470   -42756
7471     2764
7472    45343
7473    26083
7474   -29012
7475   -42584
7476     1613
7477    43467
7478    27444
7479   -26808
7480   -43629
7481    -1223
7482    43413
7483    27539
7484   -26373
7485   -44444
7486    -2060
7487    41273
7488    28814
7489   -22599
7490   -45060
7491    -3617
7492    41700
7493    29572
7494   -22362
7495   -44105
7496    -6389
7497    40875
7498    33425
7499   -21142
7500   -46014
7501    -7022
7502    40473
7503    31622
7504   -19350
7505   -44097
7506    -9383
7507    39884
7508    34965
7509   -19946
7510   -46151
7511   -10388
7512    38812
7513    35439
7514   -14907
7515   -45840
7516   -13353
7517    38935
7518    36764
7519   -15227
7520   -45575
7521   -14325
7522    34651
7523    39744
7524   -11834
7525   -45599
7526   -16781
7527    35740
7528    37815
7529    -9406
7530   -44250
7531   -17511
7532    32520
7533    39330
7534    -9074
7535   -45104
7536   -18836
7537    32247
7538    38547
7539    -7453
7540   -43138
7541   -21520
7542    30343
7543    39384
7544    -6239
7545   -43027
7546   -21109
7547    29626
7548    40176
7549    -3581
7550   -42624
7551   -24307
7552    28681
7553    42200
7554    -2520
7555   -43175
7556   -24404
7557    27172
7558    43362
7559     -867
7560   -44066
7561   -26766
7562    26455
7563    43916
7564      564
7565   -41336
7566   -27039
7567    24193
7568    44294
7569     2974
7570   -43042
7571   -29870
7572    22561
7573    43652
7574     4341
7575   -39473
7576   -30287
7577    20817
7578    44398
7579     6291
7580   -39363
7581   -30913
7582    19597
7583    42969
7584     8623
7585   -37303
7586   -33691
7587    18143
7588    43741
7589     8341
7590   -37735
7591   -33761
7592    15755
7593    43054
7594    11755
7595   -35530
7596   -35945
7597    14673
7598    43834
7599    13181
7600   -33627
7601   -35026
7602    12023
7603    44735
7604    15774
7605   -35193
7606   -37676
7607    11588
7608    43675
7609    16882
7610   -33441
7611   -38740
7612     8971
7613    44265
7614    18532
7615   -33825
7616   -38959
7617     8435
7618    42948
7619    19926
7620   -30172
7621   -40583
7622     5723
7623    44300
7624    20730
7625   -30041
7626   -39799
7627     4083
7628    41787
7629    22489
7630   -28618
7631   -41146
7632     2684
7633    41938
7634    21857
7635   -25589
7636   -40053
7637      653
7638    41000
7639    25335
7640   -25651
7641   -40556
7642    -1044
7643    41630
7644    26152
7645   -23414
7646   -41953
7647    -3378
7648    39920
7649    28200
7650   -22608
7651   -42721
7652    -3478
7653    39493
7654    29452
7655   -19945
7656   -43167
7657    -6483
7658    39524
7659    31570
7660   -19694
7661   -43662
7662    -7330
7663    38978
7664    32170
7665   -18196
7666   -44056
7667    -8481
7668    38629
7669    32932
7670   -15960
7671   -44189
7672   -11385
7673    35474
7674    34308
7675   -15485
7676   -43725
7677   -11771
7678    35163
7679    34204
7680   -12343
7681   -42476
7682   -14561
7683    36800
7684    35609
7685   -11860
7686   -42095
7687   -14501
7688    32897
7689    36455
7690   -10179
7691   -43050
7692   -16414
7693    32687
7694    36820
7695    -8894
7696   -41195
7697   -18662
7698    30924
7699    37953
7700    -5967
7701   -43312
7702   -19690
7703    30697
7704    39717
7705    -4569
7706   -42293
7707   -22638
7708    28220
7709    41459
7710    -2356
7711   -41722
7712   -22646
7713    27830
7714    40825
7715     -889
7716   -41875
7717   -25063
7718    25228
7719    40672
7720    -1607
7721   -40917
7722   -25623
7723    23822
7724    41439
7725     2803
7726   -38447
7727   -26947
7728    22273
7729    41488
7730     2254
7731   -39060
7732   -27073
7733    20701
7734    41849
7735     4282
7736   -38407
7737   -28494
7738    20725
7739    41511
7740     5227
7741   -37946
7742   -30379
7743    17878
7744    42660
7745     7729
7746   -38558
7747   -32970
7748    16714
7749    42859
7750    10678
7751   -35124
7752   -34057
7753    15467
7754    43208
7755    11117
7756   -34725
7757   -34034
7758    12698
7759    42287
7760    14040
7761   -34570
7762   -35882
7763    13031
7764    43619
7765    14167
7766   -32781
7767   -35976
7768    10491
7769    42837
7770    16476
7771   -31936
7772   -36653
7773     9936
7774    41645
7775    17432
7776   -30862
7777   -36915
7778     6749
7779    41653
7780    17828
7781   -30539
7782   -36137
7783     6807
7784    40716
7785    20581
7786   -29288
7787   -39077
7788     3690
7789    41843
7790    22096
7791   -27193
7792   -39022
7793     2927
7794    41057
7795    23702
7796   -26113
7797   -41065
7798     -349
7799    41335
7800    25672
7801   -24611
7802   -40318
7803    -1260
7804    39319
7805    26535
7806   -22956
7807   -41133
7808    -2587
7809    37781
7810    25936
7811   -21783
7812   -41410
7813    -5036
7814    38172
7815    28707
7816   -20475
7817   -41482
7818    -5950
7819    38360
7820    28772
7821   -17690
7822   -41006
7823    -6216
7824    36400
7825    29542
7826   -18232
7827   -40376
7828    -8323
7829    35747
7830    31005
7831   -15852
7832   -42522
7833   -10285
7834    35493
7835    32344
7836   -14699
7837   -42448
7838   -12573
7839    33802
7840    34180
7841   -13628
7842   -41000
7843   -13929
7844    33484
7845    34696
7846   -11718
7847   -40798
7848   -16261
7849    31926
7850    35783
7851    -9986
7852   -42157
7853   -16913
7854    30645
7855    36357
7856    -7405
7857   -41309
7858   -19222
7859    29801
7860    36293
7861    -5770
7862   -39869
7863   -18353
7864    29557
7865    37484
7866    -5438
7867   -39846
7868   -20736
7869    27822
7870    37923
7871    -2710
7872   -40763
7873   -22047
7874    24996
7875    38719
7876    -1330
7877   -40492
7878   -23617
7879    24437
7880    38884
7881      318
7882   -37762
7883   -24558
7884    24066
7885    39721
7886     1857
7887   -38348
7888   -26021
7889    21762
7890    40001
7891     3004
7892   -37885
7893   -27773
7894    19614
7895    41335
7896     4894
7897   -37167
7898   -28072
7899    19521
7900    40822
7901     8312
7902   -36590
7903   -30319
7904    18169
7905    40662
7906     7917
7907   -36405
7908   -29813
7909    15724
7910    40791
7911    10656
7912   -34518
7913   -32155
7914    15560
7915    41194
7916    11037
7917   -32982
7918   -32635
7919    13316
7920    40737
7921    12031
7922   -32292
7923   -32516
7924    11826
7925    40567
7926    13791
7927   -30844
7928   -34495
7929    11366
7930    40213
7931    16035
7932   -30879
7933   -34285
7934     9517
7935    42089
7936    18072
7937   -29489
7938   -36764
7939     7060
7940    40895
7941    18571
7942   -28283
7943   -37745
7944     4757
7945    40510
7946    20308
7947   -27759
7948   -39035
7949     2486
7950    39938
7951    21698
7952   -26143
7953   -38245
7954     1825
7955    39910
7956    22412
7957   -24079
7958   -38753
7959      301
7960    38474
7961    23517
7962   -23039
7963   -39437
7964    -1261
7965    38681
7966    24328
7967   -21572
7968   -39402
7969    -2028
7970    37112
7971    26565
7972   -21426
7973   -39233
7974    -3894
7975    36856
7976    26770
7977   -19653
7978   -38170
7979    -6502
7980    36276
7981    29869
7982   -17488
7983   -40908
7984    -7233
7985    34139
7986    28103
7987   -14972
7988   -40877
7989    -9390
7990    35331
7991    30669
7992   -15279
7993   -39781
7994   -10312
7995    33862
7996    32155
7997   -12329
7998   -40526
7999   -12044
8000    32037
8001    33532
8002   -12617
8003   -40217
8004   -14051
8005    31109
8006    32979
8007   -10259
8008   -39603
8009   -15841
8010    30780
8011    34657
8012    -9205
8013   -39103
8014   -16199
8015    28761
8016    34199
8017    -6784
8018   -38528
8019   -16026
8020    29437
8021    35072
8022    -6466
8023   -37741
8024   -18705
8025    28568
8026    36298
8027    -2895
8028   -39189
8029   -20493
8030    26766
8031    36131
8032    -2927
8033   -37432
8034   -21593
8035    22182
8036    37735
8037      170
8038   -38288
8039   -22457
8040    24003
8041    37901
8042      816
8043   -38120
8044   -25244
8045    22291
8046    37285
8047     1798
8048   -36406
8049   -24204
8050    20703
8051    39039
8052     4014
8053   -37324
8054   -26593
8055    20601
8056    40160
8057     4725
8058   -35378
8059   -27330
8060    18332
8061    39683
8062     6724
8063   -33470
8064   -27976
8065    16021
8066    38289
8067     6737
8068   -34370
8069   -29391
8070    15949
8071    39800
8072     8496
8073   -33529
8074   -30374
8075    13854
8076    39419
8077    11279
8078   -33158
8079   -31156
8080    12542
8081    39862
8082    11794
8083   -30463
8084   -32443
8085    10135
8086    39132
8087    14027
8088   -30056
8089   -33229
8090     8538
8091    39671
8092    16379
8093   -29211
8094   -34698
8095     7947
8096    39529
8097    17890
8098   -29671
8099   -33964
8100     6329
8101    38871
8102    17394
8103   -26784
8104   -35701
8105     5427
8106    37531
8107    20444
8108   -26623
8109   -34272
8110     4048
8111    37583
8112    19794
8113   -23838
8114   -35725
8115     1687
8116    38007
8117    22779
8118   -23949
8119   -38453
8120      585
8121    32407
$$ Imaginary data points
##PAGE= N=2
##DATA TABLE= (X++(I..I)), XYDATA
0 -2176670
1 -2079587
2  2539543
3   852638
4 -2586647
5  -201381
6  2053747
7  -243703
8  -866112
9   983909
10   362255
11 -1040652
12   448756
13  1427732
14  -465665
15 -1343922
16   574884
17  1132958
18  -739682
19 -1086191
20   472482
21   214459
22  -745275
23   327915
24   722773
25  -993174
26  -582710
27  1389273
28   259678
29 -1401850
30   492433
31  1411793
32  -815874
33  -675192
34  1505784
35   123827
36 -1795121
37   326225
38  1638146
39  -863221
40 -1493271
41   820772
42   837811
43  -918525
44  -388536
45   650734
46  -314029
47  -689960
48   855952
49   956958
50  -921697
51  -789785
52  1320330
53   896512
54 -1189889
55  -483522
56  1119896
57    92415
58  -603898
59   530174
60   -33657
61 -1179669
62   354727
63  1027894
64 -1078288
65 -1071564
66  1096547
67   584873
68  -921446
69    33720
70   724501
71  -433412
72  -359082
73   862610
74   417314
75  -705816
76  -118375
77   794191
78    93066
79  -756190
80   -88495
81   379656
82  -383038
83  -302461
84   653705
85   -53663
86 -1076105
87   184761
88  1113366
89  -440964
90 -1008741
91   518716
92   705188
93  -276767
94   111979
95   329335
96  -557240
97   -77092
98  1010928
99   -43141
100 -1074583
101   169538
102   882239
103  -256138
104  -569839
105    72684
106  -114709
107  -269778
108   316374
109   174712
110  -528887
111  -236540
112   565846
113   363127
114  -408548
115  -340821
116   351239
117   318951
118  -106118
119   166493
120   279525
121  -382552
122  -181657
123   654367
124    48926
125  -812660
126   -13633
127   543998
128  -158482
129  -208717
130   138910
131  -401061
132  -350327
133   599287
134   323193
135  -684516
136  -263511
137   660307
138   384135
139  -277563
140  -244250
141     2753
142    90193
143   262678
144   264463
145  -268376
146  -462378
147   295662
148   605457
149  -325237
150  -703306
151   130745
152   405361
153  -114945
154   -57957
155    97019
156  -326436
157  -151229
158   545651
159   130516
160  -623509
161   -71680
162   589776
163    95673
164  -215288
165   117012
166   -84584
167  -322025
168   302903
169   430258
170  -415763
171  -470314
172   361262
173   401335
174  -203377
175  -323821
176  -113344
177    -4761
178   178788
179   253430
180  -106129
181  -421273
182    18372
183   606368
184   177342
185  -601500
186  -214062
187   519214
188   230484
189  -136564
190    28263
191  -214236
192  -297040
193   407909
194   334001
195  -626022
196  -403809
197   528914
198   297559
199  -296155
200  -106125
201   -16240
202  -192123
203   152389
204   403841
205  -141804
206  -440422
207   169383
208   543440
209    -9454
210  -392135
211   -49252
212   138731
213    19859
214   178630
215   102025
216  -431184
217  -269928
218   488678
219   279856
220  -531461
221  -357582
222   318634
223   265405
224   -31283
225   -19719
226  -158776
227  -248007
228   254390
229   470614
230  -239113
231  -533966
232   247758
233   566291
234   -65861
235  -316704
236   -49378
237   -52105
238    20911
239   295781
240    -2550
241  -494410
242  -106536
243   501000
244   178289
245  -438681
246  -258605
247   215629
248   174224
249    37577
250   123539
251  -126638
252  -338850
253   245439
254   526038
255  -291585
256  -554936
257   255893
258   415126
259  -118838
260   -88988
261   -18594
262  -314673
263     3110
264   490451
265   -43596
266  -592229
267   -26422
268   537341
269   145083
270  -314084
271  -166123
272    52540
273    74736
274   223390
275   178726
276  -298910
277  -309685
278   378331
279   419619
280  -346879
281  -453129
282   141563
283   245757
284     8474
285    17824
286  -112305
287  -317026
288    69383
289   458985
290   -25275
291  -547109
292   -62273
293   512788
294   179307
295  -233210
296   -72172
297   -34393
298   -75284
299   292059
300   248025
301  -433521
302  -340342
303   447723
304   340292
305  -351188
306  -306190
307    53447
308    55262
309   106373
310   181268
311  -166246
312  -349914
313   163114
314   495386
315   -54154
316  -485123
317   -34391
318   372683
319   135019
320   -40511
321   -45182
322  -236239
323   -92889
324   393365
325   152685
326  -505298
327  -280148
328   380289
329   281925
330  -184514
331  -236818
332   -80676
333    17214
334   196816
335   218286
336  -181171
337  -360016
338   193010
339   523689
340   -49099
341  -441252
342   -31279
343   227546
344    84680
345    98581
346   -28985
347  -356057
348   -70273
349   438897
350    97733
351  -481835
352  -229450
353   290343
354   236832
355   -59238
356  -119329
357  -132860
358   -88878
359   230386
360   307045
361  -236550
362  -417904
363   237682
364   492526
365   -79009
366  -311870
367   -48845
368     9108
369    89743
370   251709
371   -97495
372  -435144
373    19421
374   460328
375    73984
376  -392762
377  -216008
378   164673
379   220425
380    86061
381   -67012
382  -222715
383   -99886
384   315826
385   280231
386  -294249
387  -371655
388   196728
389   360451
390    -3354
391  -172345
392  -139874
393   -98391
394   143849
395   268224
396  -118067
397  -408339
398     4665
399   435065
400   122256
401  -327837
402  -187563
403    90359
404   111181
405   162558
406    63977
407  -316653
408  -182737
409   419816
410   289126
411  -364973
412  -308155
413   164028
414   211844
415    81034
416   -12993
417  -224779
418  -184023
419   228972
420   309510
421  -172060
422  -406522
423    22096
424   381786
425   115594
426  -207488
427  -166645
428   -62708
429    69432
430   277745
431    39063
432  -407108
433  -124274
434   428705
435   209038
436  -271699
437  -220627
438    14888
439   123715
440   201492
441    54228
442  -259026
443  -192047
444   251859
445   326355
446  -152899
447  -391484
448    -4388
449   299042
450   116559
451   -76091
452  -130270
453  -187215
454    50875
455   356225
456    14748
457  -450053
458  -111155
459   386797
460   191354
461  -177632
462  -172210
463   -73817
464    43488
465   252298
466   138518
467  -311437
468  -262206
469   313676
470   358509
471  -195317
472  -324795
473     9983
474   132036
475   130472
476   124707
477  -168885
478  -310460
479   131584
480   394072
481   -42877
482  -397745
483  -115425
484   267727
485   211877
486   -56437
487  -153916
488  -131839
489   -20466
490   253647
491   201952
492  -325906
493  -340312
494   322599
495   376803
496  -194606
497  -241261
498     9187
499   -18813
500   135814
501   260872
502  -192037
503  -387719
504   176064
505   416628
506   -65971
507  -342817
508   -97529
509   146111
510   169642
511    82900
512   -97979
513  -243245
514   -44679
515   328676
516   189147
517  -351794
518  -298302
519   266719
520   308004
521   -76998
522  -144360
523   -81812
524   -91633
525   154784
526   287122
527  -170579
528  -423750
529   113508
530   447124
531   -12300
532  -329115
533   -80488
534    75339
535    71847
536   186829
537     9223
538  -348202
539   -78246
540   416982
541   158198
542  -338450
543  -212716
544   148021
545   203729
546    81078
547   -73962
548  -196689
549  -101990
550   186704
551   247215
552  -148602
553  -397078
554    48421
555   423321
556    40310
557  -277442
558   -55594
559     4102
560    -5400
561   259697
562    75942
563  -422825
564   -96178
565   472815
566   138272
567  -327604
568  -140660
569    71957
570    67664
571   146131
572    43434
573  -260550
574  -169950
575   239644
576   259927
577  -163177
578  -327931
579    20961
580   283394
581   109923
582   -89536
583  -121029
584  -115693
585    66203
586   288707
587    21549
588  -378641
589  -111943
590   371578
591   187723
592  -236219
593  -186693
594    13472
595    43233
596   146452
597   109715
598  -256826
599  -242805
600   300545
601   324551
602  -232777
603  -297187
604    76594
605   154480
606    91497
607    63465
608  -155225
609  -207045
610   156315
611   288795
612   -70409
613  -307675
614   -78659
615   230779
616   179787
617   -96291
618  -174289
619   -71456
620    21037
621   174042
622   146177
623  -251913
624  -271532
625   280493
626   339790
627  -177003
628  -248275
629    18493
630    58587
631   126222
632   160976
633  -181842
634  -297118
635   169368
636   354543
637   -90786
638  -353376
639   -74648
640   202391
641   149949
642   -13397
643  -126415
644  -156984
645    40154
646   290274
647    82044
648  -329017
649  -171443
650   288653
651   237943
652  -112379
653  -169459
654   -57520
655    14659
656   152377
657   138155
658  -191979
659  -288478
660   139087
661   347409
662   -58657
663  -319562
664   -57719
665   131831
666    94755
667   110351
668   -43039
669  -275032
670     6057
671   384203
672    87644
673  -346330
674  -168180
675   192060
676   212245
677    27201
678  -152750
679  -195486
680      652
681   228534
682   133725
683  -236320
684  -309718
685   138787
686   382415
687   -15111
688  -298789
689   -68604
690   108700
691   116059
692   149481
693   -73895
694  -305125
695    42141
696   393618
697    44031
698  -338693
699  -145214
700   137381
701   137004
702    57371
703   -69496
704  -212139
705   -76314
706   257928
707   206763
708  -239671
709  -306075
710   135852
711   310091
712    42472
713  -136500
714  -135977
715   -65551
716   171420
717   251498
718  -131445
719  -370879
720    17091
721   375622
722   119581
723  -271034
724  -218808
725    55233
726   177901
727   132931
728   -53893
729  -266628
730   -91543
731   335827
732   233685
733  -281098
734  -288078
735   126508
736   230700
737    62684
738   -68650
739  -184109
740  -108233
741   202682
742   239022
743  -145505
744  -324559
745      301
746   305390
747   138283
748  -167213
749  -176634
750   -27231
751    93751
752   209059
753    46543
754  -324443
755  -171028
756   351249
757   262806
758  -231573
759  -258502
760    14824
761   131574
762   173165
763    41936
764  -271503
765  -196262
766   261153
767   310971
768  -142790
769  -345502
770   -27604
771   269028
772   170060
773   -82762
774  -194158
775  -120847
776   117749
777   265069
778   -12865
779  -342504
780  -120100
781   299312
782   220556
783  -138967
784  -208395
785   -37321
786   102395
787   167319
788    69045
789  -203249
790  -227908
791   176784
792   341156
793   -91765
794  -351575
795   -44744
796   173854
797   103609
798    59648
799  -111110
800  -270176
801    74268
802   400674
803    21110
804  -371199
805  -107261
806   243418
807   199159
808    -4551
809  -167167
810  -175892
811    54520
812   251709
813    75694
814  -276902
815  -259996
816   174346
817   320691
818   -65140
819  -293958
820   -71842
821   119325
822   141292
823   114071
824  -102886
825  -248023
826    83958
827   364000
828    40064
829  -309577
830  -129025
831   159033
832   150118
833    19019
834  -103213
835  -202884
836   -54764
837   247173
838   145614
839  -281651
840  -271174
841   162234
842   272191
843    14162
844  -141363
845  -124607
846     6899
847   224707
848   204086
849  -145563
850  -281602
851    58533
852   333861
853    82843
854  -290856
855  -210251
856   102496
857   150736
858    43111
859   -67860
860  -229539
861   -97059
862   305965
863   199431
864  -298691
865  -238066
866   188159
867   212091
868    43157
869   -31127
870  -155230
871   -84708
872   231787
873   200810
874  -188839
875  -272925
876    35269
877   244560
878   105749
879  -163503
880  -206980
881    -6401
882   156817
883   136856
884   -52445
885  -244294
886   -87527
887   287430
888   237848
889  -201388
890  -265555
891    76743
892   211050
893    80866
894   -48613
895  -181606
896  -147660
897   189344
898   285873
899  -159251
900  -366545
901    51662
902   299195
903    58037
904  -105792
905  -114928
906  -113684
907   114245
908   283371
909   -63338
910  -339457
911   -22416
912   282595
913   127259
914  -121072
915  -193244
916   -77259
917   141363
918   181939
919   -38998
920  -215917
921  -118535
922   173461
923   266028
924   -68602
925  -313692
926   -35361
927   244432
928   130627
929   -41002
930  -132727
931  -159303
932    98397
933   305201
934   -30260
935  -354879
936   -83605
937   254904
938   163156
939   -82879
940  -182486
941  -113582
942    97364
943   227808
944    29704
945  -258365
946  -161302
947   216546
948   272818
949   -72393
950  -255131
951   -68407
952   140223
953   157328
954    33090
955  -167172
956  -194447
957   102848
958   298561
959     7666
960  -315961
961  -133895
962   205696
963   172905
964   -38310
965  -124892
966  -143846
967    10142
968   273082
969   114571
970  -310850
971  -204214
972   235142
973   225420
974   -57892
975  -150872
976  -122486
977    26006
978   241950
979   113288
980  -231286
981  -205366
982   130247
983   258394
984    33450
985  -244578
986  -188854
987   121795
988   210898
989    15417
990  -146769
991  -168462
992    -1490
993   262765
994   144278
995  -277513
996  -236344
997   186099
998   240088
999    -9982
1000  -116305
1001  -124165
1002   -27415
1003   216298
1004   188009
1005  -197663
1006  -284994
1007   107837
1008   293825
1009    15979
1010  -207078
1011  -140461
1012    12931
1013   149469
1014   152086
1015  -117457
1016  -280136
1017    23879
1018   316513
1019    99719
1020  -224583
1021  -179882
1022    76090
1023   206463
1024   104488
1025  -110053
1026  -191748
1027   -20143
1028   213161
1029   167881
1030  -171153
1031  -294103
1032    39990
1033   274193
1034    61417
1035  -169543
1036  -144467
1037   -28958
1038   143187
1039   201997
1040   -87513
1041  -299703
1042    -6778
1043   304987
1044   138528
1045  -172308
1046  -191209
1047    24431
1048   180197
1049   131765
1050   -58165
1051  -208643
1052   -97397
1053   207104
1054   226357
1055  -160393
1056  -307030
1057    28452
1058   232955
1059    76193
1060   -73259
1061  -145029
1062  -114858
1063   150119
1064   264408
1065   -84089
1066  -316335
1067   -17684
1068   279920
1069   144293
1070  -119125
1071  -174928
1072   -49712
1073   129835
1074   186949
1075   -31246
1076  -270959
1077  -116709
1078   234783
1079   205016
1080  -139351
1081  -239826
1082   -27139
1083   154012
1084   153952
1085   -12960
1086  -196128
1087  -122405
1088   162942
1089   247617
1090   -32581
1091  -275348
1092   -95744
1093   228465
1094   192480
1095   -83706
1096  -178126
1097   -82946
1098    73258
1099   207143
1100    48993
1101  -288115
1102  -180603
1103   240864
1104   231259
1105  -106773
1106  -198180
1107   -62065
1108    87950
1109   184072
1110    58610
1111  -212719
1112  -179175
1113   164192
1114   272370
1115   -27930
1116  -264499
1117  -108537
1118   158752
1119   172986
1120    -6765
1121  -162575
1122  -164053
1123    72201
1124   269145
1125    43637
1126  -279920
1127  -151908
1128   187611
1129   213862
1130   -16626
1131  -175645
1132  -127610
1133    69034
1134   205504
1135    69333
1136  -197483
1137  -202906
1138   106209
1139   268725
1140    20098
1141  -238719
1142  -137391
1143    97613
1144   168477
1145    70988
1146  -131523
1147  -206566
1148    50537
1149   284425
1150    86297
1151  -235397
1152  -181666
1153   117935
1154   214823
1155    33400
1156  -152602
1157  -158582
1158    10165
1159   203646
1160   130666
1161  -201163
1162  -261726
1163   104059
1164   272493
1165     8961
1166  -174466
1167  -109450
1168    11252
1169   171025
1170   169761
1171  -139827
1172  -257348
1173    72862
1174   282741
1175    63478
1176  -184887
1177  -164887
1178    29877
1179   184987
1180   106407
1181  -132062
1182  -208569
1183    -8080
1184   212387
1185   135806
1186  -167461
1187  -242522
1188    40510
1189   231733
1190    89221
1191  -120165
1192  -154759
1193   -14517
1194   178836
1195   173766
1196   -98482
1197  -254069
1198    -7713
1199   261337
1200   126722
1201  -168832
1202  -183821
1203    10382
1204   141867
1205   127239
1206   -57742
1207  -246340
1208   -78042
1209   255388
1210   165888
1211  -185731
1212  -211254
1213    29080
1214   166567
1215   126494
1216   -49140
1217  -197181
1218   -60171
1219   210368
1220   186798
1221  -107651
1222  -237291
1223   -21013
1224   216034
1225   142309
1226  -103255
1227  -180216
1228   -53622
1229   125724
1230   181796
1231   -43862
1232  -274804
1233   -83924
1234   237391
1235   163062
1236  -120783
1237  -189740
1238   -43276
1239   136574
1240   178966
1241   -21397
1242  -220525
1243   -90922
1244   192818
1245   212410
1246   -65305
1247  -245351
1248   -63194
1249   198262
1250   155978
1251   -70450
1252  -176781
1253   -91890
1254   112741
1255   207282
1256   -18272
1257  -268501
1258  -109087
1259   211610
1260   185437
1261   -84824
1262  -187469
1263   -65399
1264   112290
1265   182433
1266    21055
1267  -221223
1268  -147114
1269   187824
1270   242294
1271   -70149
1272  -224507
1273   -57560
1274   118840
1275   158923
1276    34157
1277  -193188
1278  -176035
1279   138246
1280   244897
1281   -27654
1282  -240920
1283  -117865
1284   131309
1285   201386
1286     3990
1287  -202164
1288  -130678
1289   103595
1290   205400
1291    48396
1292  -208443
1293  -185392
1294   152386
1295   264196
1296   -17128
1297  -212359
1298   -97158
1299    90320
1300   181436
1301    70531
1302  -187197
1303  -203060
1304   111126
1305   260315
1306    10070
1307  -235217
1308  -146145
1309   107641
1310   190336
1311    26029
1312  -157074
1313  -158838
1314    44974
1315   237687
1316   102668
1317  -221867
1318  -206137
1319   131261
1320   237260
1321    22698
1322  -152710
1323  -141098
1324    19920
1325   210434
1326   131006
1327  -188791
1328  -240731
1329    81217
1330   255455
1331    49182
1332  -185383
1333  -165584
1334    29642
1335   189546
1336   125558
1337  -141493
1338  -240090
1339    32281
1340   264492
1341    96784
1342  -187486
1343  -196793
1344    40107
1345   216046
1346   113825
1347  -145298
1348  -199183
1349    20282
1350   208029
1351   135200
1352  -125712
1353  -251362
1354     4578
1355   281723
1356   108939
1357  -192020
1358  -159863
1359    24116
1360   141376
1361   150851
1362   -76304
1363  -281158
1364   -32087
1365   282881
1366   118906
1367  -180904
1368  -173154
1369     -669
1370   153745
1371   166788
1372   -66848
1373  -239699
1374   -41724
1375   233806
1376   172121
1377  -113830
1378  -229372
1379   -29012
1380   207986
1381   152680
1382   -97799
1383  -204374
1384   -59851
1385   158418
1386   183123
1387   -71724
1388  -269662
1389   -72549
1390   232506
1391   170383
1392  -115541
1393  -198600
1394   -30220
1395   151817
1396   171154
1397   -24566
1398  -227423
1399  -101873
1400   216686
1401   208067
1402  -104900
1403  -223763
1404   -39773
1405   151494
1406   158046
1407   -31224
1408  -216062
1409  -111888
1410   162841
1411   196627
1412   -55171
1413  -231552
1414   -98103
1415   175603
1416   203984
1417   -55764
1418  -199085
1419   -61949
1420   114872
1421   174700
1422    33352
1423  -222265
1424  -165156
1425   194292
1426   234489
1427   -81450
1428  -197219
1429   -58023
1430    77714
1431   168270
1432    58054
1433  -220558
1434  -175392
1435   167605
1436   225069
1437   -40060
1438  -196162
1439  -103907
1440   105096
1441   201928
1442    22015
1443  -202585
1444  -131478
1445   119747
1446   196943
1447    20263
1448  -191183
1449  -155169
1450   118701
1451   226368
1452    -3529
1453  -201199
1454  -108816
1455    83538
1456   162344
1457    57180
1458  -158859
1459  -194025
1460    90461
1461   263704
1462    18526
1463  -220114
1464  -107620
1465    92022
1466   150433
1467    73144
1468  -129816
1469  -207318
1470    59913
1471   265344
1472    44042
1473  -214910
1474  -139263
1475    75846
1476   175710
1477    69688
1478  -155317
1479  -183254
1480    59442
1481   206803
1482    67910
1483  -150125
1484  -180341
1485    47275
1486   234071
1487    74668
1488  -182367
1489  -149009
1490    58364
1491   161165
1492    95527
1493  -113223
1494  -215132
1495    24584
1496   250760
1497    76315
1498  -186545
1499  -158041
1500    43150
1501   163875
1502    97626
1503  -107099
1504  -193461
1505     5402
1506   219217
1507   121289
1508  -149478
1509  -199990
1510    28768
1511   204074
1512    96558
1513  -121147
1514  -170901
1515   -10449
1516   176803
1517   143968
1518  -107814
1519  -227066
1520   -11535
1521   226013
1522   126630
1523  -144784
1524  -186909
1525    11634
1526   163257
1527   119599
1528   -68649
1529  -205667
1530   -54361
1531   215822
1532   159025
1533  -147461
1534  -203665
1535    16104
1536   158482
1537   115471
1538   -49136
1539  -191033
1540   -66736
1541   195602
1542   168001
1543  -105917
1544  -207020
1545   -31395
1546   172195
1547   150965
1548   -73782
1549  -200964
1550   -50183
1551   160611
1552   155729
1553   -55608
1554  -214058
1555   -84596
1556   186706
1557   182643
1558   -90883
1559  -204919
1560   -37775
1561   148769
1562   155051
1563   -25780
1564  -193792
1565  -104034
1566   156701
1567   202223
1568   -56141
1569  -230657
1570   -70744
1571   167921
1572   155709
1573   -42157
1574  -169858
1575   -98217
1576   112519
1577   204571
1578   -11055
1579  -234665
1580   -97911
1581   173113
1582   173394
1583   -40295
1584  -173277
1585   -97954
1586   105535
1587   183580
1588    -1150
1589  -207151
1590  -128196
1591   131335
1592   203082
1593   -13707
1594  -204770
1595   -99969
1596   129131
1597   174564
1598    11798
1599  -162365
1600  -137270
1601    99780
1602   227303
1603    17281
1604  -219714
1605  -129445
1606   126493
1607   182876
1608    -2502
1609  -176359
1610  -133392
1611    73231
1612   187671
1613    44757
1614  -184657
1615  -164137
1616   110025
1617   229259
1618    20020
1619  -177412
1620  -104919
1621    80361
1622   171849
1623    70324
1624  -152333
1625  -181566
1626    72493
1627   219921
1628    32525
1629  -190824
1630  -149197
1631    65546
1632   174032
1633    51108
1634  -148105
1635  -161423
1636    46485
1637   208029
1638    90910
1639  -163120
1640  -173085
1641    85695
1642   215582
1643    54986
1644  -140458
1645  -147023
1646    24715
1647   185168
1648    94005
1649  -159700
1650  -198808
1651    40308
1652   203195
1653    70151
1654  -155829
1655  -171155
1656    35307
1657   184064
1658    90370
1659  -115575
1660  -169702
1661    12007
1662   210599
1663   123921
1664  -143698
1665  -187601
1666    37704
1667   181186
1668    82793
1669  -110366
1670  -177260
1671   -19918
1672   176454
1673   124801
1674  -122008
1675  -201666
1676     4940
1677   197645
1678   110555
1679  -116086
1680  -166964
1681    -2255
1682   162398
1683   136219
1684   -76245
1685  -207143
1686   -30318
1687   208366
1688   130081
1689  -127159
1690  -186882
1691   -17192
1692   151506
1693   130175
1694   -76641
1695  -202954
1696   -42798
1697   190382
1698   156038
1699   -93224
1700  -202018
1701   -26010
1702   183971
1703   137180
1704   -80586
1705  -176454
1706   -47658
1707   150712
1708   164077
1709   -60720
1710  -217692
1711   -59826
1712   174893
1713   147732
1714   -75546
1715  -186304
1716   -53956
1717   144432
1718   157834
1719   -38113
1720  -186690
1721   -81190
1722   152118
1723   183549
1724   -56174
1725  -212218
1726   -57955
1727   148111
1728   142330
1729   -26022
1730  -171189
1731  -109461
1732   134444
1733   200741
1734   -42176
1735  -218405
1736   -74140
1737   146744
1738   163475
1739   -18197
1740  -177268
1741  -104255
1742   126065
1743   188241
1744   -14364
1745  -200492
1746  -116897
1747   130391
1748   195579
1749   -22459
1750  -201069
1751   -92452
1752   122264
1753   168680
1754     8126
1755  -168906
1756  -130903
1757   107610
1758   209244
1759     4312
1760  -203529
1761  -111065
1762   120638
1763   170561
1764     7155
1765  -157447
1766  -130179
1767    70770
1768   196024
1769    36779
1770  -199311
1771  -141225
1772   115562
1773   186410
1774    19698
1775  -150390
1776  -130273
1777    68489
1778   199277
1779    51351
1780  -177951
1781  -150241
1782    84915
1783   198650
1784    43577
1785  -174052
1786  -153574
1787    80314
1788   185550
1789    34711
1790  -148339
1791  -155116
1792    42563
1793   211721
1794    78889
1795  -182589
1796  -159430
1797    89998
1798   187213
1799    49754
1800  -128061
1801  -156529
1802    24097
1803   201413
1804    88376
1805  -164686
1806  -175427
1807    53267
1808   193183
1809    67210
1810  -143639
1811  -161729
1812    30650
1813   178182
1814    90370
1815  -122753
1816  -179392
1817    21550
1818   208817
1819   100453
1820  -146109
1821  -173245
1822    34363
1823   176442
1824    85966
1825  -113567
1826  -175573
1827    -5996
1828   186600
1829   121318
1830  -132669
1831  -200725
1832    23445
1833   196744
1834    90418
1835  -110318
1836  -161556
1837   -12384
1838   178055
1839   140876
1840  -111135
1841  -204470
1842     5187
1843   193875
1844   109872
1845  -106744
1846  -183006
1847   -21661
1848   170260
1849   122925
1850   -95500
1851  -184325
1852   -34608
1853   170115
1854   152856
1855   -92706
1856  -208487
1857   -14845
1858   182482
1859   116562
1860   -73286
1861  -164743
1862   -56137
1863   155285
1864   171598
1865   -77892
1866  -218649
1867   -37153
1868   172326
1869   129729
1870   -74347
1871  -181466
1872   -60631
1873   147753
1874   162334
1875   -52613
1876  -203066
1877   -65229
1878   171950
1879   166490
1880   -66707
1881  -190742
1882   -53096
1883   145616
1884   157089
1885   -35385
1886  -191621
1887   -89513
1888   148599
1889   179492
1890   -49376
1891  -209354
1892   -80956
1893   146156
1894   159969
1895   -37562
1896  -174712
1897   -87968
1898   116994
1899   184823
1900    -2463
1901  -203339
1902  -105870
1903   147123
1904   179810
1905   -25549
1906  -175359
1907   -98149
1908   105496
1909   179707
1910     7469
1911  -191251
1912  -125092
1913   112097
1914   190390
1915     -844
1916  -195430
1917  -118797
1918   115101
1919   181302
1920    10652
1921  -163485
1922  -130103
1923    92513
1924   212235
1925    28785
1926  -200232
1927  -128748
1928   114795
1929   185078
1930    20243
1931  -162882
1932  -142535
1933    75739
1934   200574
1935    36465
1936  -186727
1937  -152761
1938    83983
1939   198129
1940    37863
1941  -170820
1942  -141141
1943    74430
1944   185331
1945    58404
1946  -148200
1947  -163255
1948    55525
1949   210000
1950    66799
1951  -166861
1952  -156608
1953    62634
1954   186971
1955    65301
1956  -140782
1957  -165506
1958    31013
1959   193067
1960    91622
1961  -153255
1962  -185948
1963    50085
1964   204948
1965    70076
1966  -138298
1967  -156520
1968    19228
1969   183192
1970   108929
1971  -135261
1972  -195990
1973    30271
1974   205977
1975    91488
1976  -135212
1977  -172808
1978    18290
1979   186638
1980   104009
1981  -120402
1982  -184203
1983      286
1984   190582
1985   120524
1986  -123182
1987  -193601
1988     8178
1989   183648
1990   103545
1991  -105892
1992  -178236
1993   -21910
1994   174700
1995   134606
1996  -101812
1997  -194087
1998   -11680
1999   183664
2000   125643
2001   -93250
2002  -176016
2003   -21570
2004   160378
2005   133952
2006   -70587
2007  -190484
2008   -45211
2009   176157
2010   143695
2011   -95247
2012  -188776
2013   -31842
2014   147555
2015   129695
2016   -60832
2017  -187680
2018   -57645
2019   162989
2020   156586
2021   -68735
2022  -191118
2023   -45411
2024   161962
2025   145168
2026   -61343
2027  -175477
2028   -58622
2029   136356
2030   162722
2031   -40163
2032  -203228
2033   -73246
2034   161457
2035   148582
2036   -61429
2037  -174006
2038   -69901
2039   120863
2040   162904
2041   -26743
2042  -190377
2043   -78819
2044   143080
2045   159683
2046   -32170
2047  -172782
2048   -83369
2049   122628
2050   160464
2051   -21091
2052  -169802
2053   -84921
2054   115342
2055   166254
2056    -7784
2057  -179008
2058  -100798
2059   122266
2060   166670
2061   -20604
2062  -166601
2063   -87047
2064    98081
2065   159782
2066    12579
2067  -172800
2068  -125774
2069   114913
2070   183582
2071   -19533
2072  -172348
2073   -86095
2074    89553
2075   156442
2076    31188
2077  -160454
2078  -133959
2079   106228
2080   190742
2081    -1349
2082  -164448
2083  -102491
2084    80938
2085   169184
2086    31686
2087  -162953
2088  -126275
2089    84078
2090   167031
2091    25423
2092  -152624
2093  -138859
2094    71035
2095   185859
2096    27005
2097  -160161
2098  -112629
2099    69985
2100   158130
2101    55064
2102  -137386
2103  -150690
2104    66027
2105   192967
2106    39958
2107  -154870
2108  -124261
2109    60180
2110   163489
2111    56382
2112  -135295
2113  -153812
2114    47256
2115   182820
2116    56092
2117  -153677
2118  -147546
2119    54776
2120   173101
2121    56009
2122  -129720
2123  -142843
2124    34804
2125   175030
2126    82424
2127  -128683
2128  -161453
2129    41598
2130   189861
2131    72512
2132  -132404
2133  -140414
2134    30321
2135   155446
2136    87649
2137  -108099
2138  -175111
2139     7756
2140   185245
2141    82755
2142  -132312
2143  -154458
2144    15807
2145   157567
2146    97847
2147  -103686
2148  -168681
2149    11450
2150   173769
2151   100331
2152   -95982
2153  -162948
2154    -4932
2155   178718
2156   111054
2157  -116089
2158  -162622
2159     5120
2160   143968
2161   105031
2162   -79127
2163  -188661
2164   -29882
2165   184984
2166   115237
2167  -114309
2168  -160365
2169    -5818
2170   139888
2171   122117
2172   -62539
2173  -182237
2174   -35471
2175   176483
2176   133776
2177   -89352
2178  -171925
2179   -23101
2180   148498
2181   123157
2182   -67021
2183  -171317
2184   -47571
2185   141308
2186   140920
2187   -60745
2188  -179802
2189   -50624
2190   151246
2191   138500
2192   -63797
2193  -169402
2194   -45564
2195   131595
2196   140292
2197   -39311
2198  -174588
2199   -69500
2200   141044
2201   154099
2202   -52551
2203  -178566
2204   -59548
2205   129908
2206   145379
2207   -31802
2208  -171300
2209   -73412
2210   130563
2211   157100
2212   -26564
2213  -174317
2214   -86025
2215   130520
2216   162338
2217   -37277
2218  -171479
2219   -72832
2220   105462
2221   149698
2222      -13
2223  -178026
2224  -113442
2225   132815
2226   172402
2227   -37284
2228  -158203
2229   -70447
2230    88262
2231   159585
2232    24528
2233  -173270
2234  -113584
2235   121227
2236   164908
2237   -13832
2238  -150736
2239  -102895
2240    77093
2241   171225
2242    12683
2243  -175440
2244  -105376
2245    94959
2246   148973
2247    19351
2248  -142087
2249  -131941
2250    80554
2251   189445
2252    15650
2253  -164958
2254   -95742
2255    82125
2256   151340
2257    44388
2258  -140085
2259  -147842
2260    74171
2261   189270
2262    17361
2263  -158381
2264  -111064
2265    58957
2266   154427
2267    58068
2268  -141999
2269  -155070
2270    67957
2271   186115
2272    34045
2273  -140237
2274  -125349
2275    46831
2276   171867
2277    66712
2278  -141861
2279  -140782
2280    56423
2281   160352
2282    57861
2283  -119398
2284  -155944
2285    30863
2286   189105
2287    60336
2288  -144350
2289  -125427
2290    38005
2291   141985
2292    85737
2293  -107851
2294  -174475
2295    31398
2296   191342
2297    59760
2298  -122183
2299  -125337
2300    10681
2301   150383
2302   106207
2303  -116822
2304  -176639
2305    30702
2306   169064
2307    69511
2308   -96083
2309  -151367
2310   -13580
2311   173460
2312   111768
2313  -123304
2314  -159815
2315    20173
2316   145419
2317    96287
2318   -71387
2319  -177842
2320   -23554
2321   190771
2322   109866
2323  -121625
2324  -146826
2325     2235
2326   124177
2327   114290
2328   -60759
2329  -191543
2330   -34774
2331   186244
2332   109575
2333  -102942
2334  -141190
2335   -19111
2336   121958
2337   133533
2338   -59176
2339  -190047
2340   -25685
2341   164851
2342   107685
2343   -68703
2344  -145809
2345   -52092
2346   133692
2347   149251
2348   -73222
2349  -185120
2350   -22891
2351   134961
2352   113455
2353   -34312
2354  -163777
2355   -79345
2356   151813
2357   157866
2358   -74406
2359  -168275
2360   -33120
2361   113295
2362   130529
2363   -16123
2364  -177189
2365   -83876
2366   149183
2367   149984
2368   -53596
2369  -158154
2370   -63839
2371   107271
2372   154491
2373   -21298
2374  -176764
2375   -71126
2376   126391
2377   141878
2378   -17399
2379  -154843
2380   -95246
2381   109924
2382   165609
2383   -30084
2384  -170640
2385   -69006
2386    99770
2387   139234
2388     7700
2389  -157333
2390  -111179
2391   112159
2392   170168
2393   -21335
2394  -157246
2395   -78060
2396    84003
2397   152426
2398    25685
2399  -159925
2400  -116695
2401   108865
2402   163996
2403    -6761
2404  -146131
2405  -105757
2406    67296
2407   167275
2408    26110
2409  -169061
2410  -112184
2411    95308
2412   150954
2413    23189
2414  -130263
2415  -132022
2416    62448
2417   187382
2418    26327
2419  -162521
2420  -100720
2421    71722
2422   141126
2423    49774
2424  -122652
2425  -149432
2426    59893
2427   185911
2428    25630
2429  -147078
2430  -108060
2431    48787
2432   149513
2433    65690
2434  -128486
2435  -147970
2436    57318
2437   168475
2438    40428
2439  -128097
2440  -130661
2441    30113
2442   163354
2443    68971
2444  -134967
2445  -140677
2446    46766
2447   159114
2448    66101
2449  -110932
2450  -148088
2451    28511
2452   177523
2453    75195
2454  -123056
2455  -137040
2456    29744
2457   152814
2458    80554
2459  -107641
2460  -163843
2461    10299
2462   165354
2463    72970
2464  -116916
2465  -145411
2466     8376
2467   152126
2468    94484
2469   -99762
2470  -152745
2471    12755
2472   159863
2473    95124
2474   -84827
2475  -149945
2476    -4091
2477   164913
2478   103536
2479  -102951
2480  -149532
2481    -2432
2482   128327
2483    97538
2484   -73271
2485  -175124
2486   -28358
2487   163005
2488   102674
2489   -96273
2490  -141870
2491   -12857
2492   127036
2493   125425
2494   -56688
2495  -173740
2496   -24240
2497   163979
2498   112282
2499   -72346
2500  -147585
2501   -39137
2502   131141
2503   134136
2504   -67304
2505  -177669
2506   -33959
2507   135960
2508   112036
2509   -49447
2510  -156748
2511   -60390
2512   138220
2513   143492
2514   -60590
2515  -162809
2516   -37022
2517   120304
2518   124501
2519   -26132
2520  -159295
2521   -73519
2522   132252
2523   143390
2524   -50713
2525  -156781
2526   -54308
2527   104848
2528   131396
2529   -17832
2530  -160371
2531   -79809
2532   120275
2533   146251
2534   -27523
2535  -152479
2536   -71766
2537   102061
2538   146404
2539   -14050
2540  -160830
2541   -83545
2542   101461
2543   141483
2544    -5587
2545  -152491
2546   -98284
2547   101435
2548   162401
2549    -8273
2550  -155259
2551   -81483
2552    90120
2553   147009
2554    16476
2555  -149043
2556  -110325
2557    96474
2558   162617
2559     -201
2560  -146950
2561  -100424
2562    72052
2563   151335
2564    20759
2565  -151785
2566  -109972
2567    81449
2568   151027
2569    22410
2570  -130606
2571  -114048
2572    64924
2573   164382
2574    27263
2575  -143632
2576  -103581
2577    67198
2578   144602
2579    42651
2580  -123238
2581  -130492
2582    53914
2583   165631
2584    32572
2585  -140982
2586  -112513
2587    48574
2588   139951
2589    53862
2590  -117098
2591  -138766
2592    44800
2593   168286
2594    46564
2595  -129259
2596  -121405
2597    37549
2598   146502
2599    67003
2600  -112166
2601  -141876
2602    38145
2603   163780
2604    60005
2605  -112817
2606  -131372
2607    20133
2608   151555
2609    75319
2610  -114618
2611  -143089
2612    29327
2613   147658
2614    64790
2615   -96599
2616  -139650
2617     5001
2618   152904
2619    81055
2620  -109628
2621  -138743
2622    22284
2623   140178
2624    78753
2625   -82196
2626  -139336
2627      349
2628   150581
2629    89795
2630   -96697
2631  -143047
2632     3177
2633   137702
2634    87018
2635   -83013
2636  -145613
2637    -9788
2638   138432
2639    94097
2640   -83047
2641  -149165
2642   -14108
2643   139379
2644   102338
2645   -74801
2646  -145230
2647   -11850
2648   137984
2649   103688
2650   -66005
2651  -149501
2652   -29776
2653   137554
2654   112407
2655   -70442
2656  -152178
2657   -23387
2658   126641
2659   105283
2660   -54861
2661  -151186
2662   -43105
2663   131010
2664   117010
2665   -62336
2666  -147241
2667   -33664
2668   120843
2669   117249
2670   -44010
2671  -152221
2672   -43800
2673   127339
2674   116353
2675   -49714
2676  -141501
2677   -51276
2678   113486
2679   132091
2680   -42290
2681  -158720
2682   -46096
2683   119097
2684   114510
2685   -31625
2686  -141301
2687   -68737
2688   111981
2689   144747
2690   -36042
2691  -156403
2692   -51463
2693   109340
2694   121393
2695   -16947
2696  -142893
2697   -83435
2698   108541
2699   146842
2700   -27495
2701  -152088
2702   -66942
2703    96256
2704   132301
2705    -5213
2706  -147003
2707   -89021
2708   104037
2709   143360
2710   -15397
2711  -139895
2712   -80190
2713    83672
2714   145394
2715     6208
2716  -151003
2717   -88440
2718    98449
2719   135787
2720    -2704
2721  -130003
2722   -96041
2723    71406
2724   157139
2725    12555
2726  -155399
2727   -93488
2728    88303
2729   134514
2730    14058
2731  -128072
2732  -111326
2733    69356
2734   161961
2735    17613
2736  -141858
2737   -97716
2738    68638
2739   145333
2740    35220
2741  -133622
2742  -120821
2743    69185
2744   153617
2745    24677
2746  -124598
2747  -113993
2748    44383
2749   157728
2750    49985
2751  -140462
2752  -121996
2753    63130
2754   142686
2755    38947
2756  -106353
2757  -127113
2758    35323
2759   167907
2760    55462
2761  -134653
2762  -118415
2763    48898
2764   136617
2765    54917
2766  -103515
2767  -139261
2768    28662
2769   162149
2770    54577
2771  -118376
2772  -120157
2773    23244
2774   138038
2775    81502
2776  -106224
2777  -149839
2778    32386
2779   157789
2780    59275
2781   -94210
2782  -125035
2783    -4419
2784   149019
2785   100702
2786  -112608
2787  -155104
2788    29055
2789   141997
2790    66055
2791   -74232
2792  -140605
2793   -21921
2794   155286
2795   105183
2796  -108499
2797  -146283
2798    14316
2799   128251
2800    90016
2801   -61156
2802  -155761
2803   -21314
2804   160049
2805    96375
2806   -93473
2807  -133301
2808   -13866
2809   118292
2810   112714
2811   -65238
2812  -167701
2813   -14189
2814   149071
2815    86947
2816   -68281
2817  -127769
2818   -41650
2819   119984
2820   131492
2821   -66777
2822  -163974
2823   -14972
2824   129755
2825    95032
2826   -40814
2827  -137503
2828   -61457
2829   126816
2830   136783
2831   -65016
2832  -156502
2833   -31028
2834   109642
2835   115400
2836   -24762
2837  -155542
2838   -67031
2839   133193
2840   128766
2841   -51998
2842  -140218
2843   -54768
2844    96094
2845   140705
2846   -18066
2847  -167818
2848   -60366
2849   128682
2850   113853
2851   -34279
2852  -124790
2853   -79157
2854    88589
2855   156079
2856   -21078
2857  -166124
2858   -54061
2859   109654
2860   112715
2861    -7187
2862  -126958
2863   -98384
2864    94930
2865   155696
2866   -26646
2867  -150656
2868   -58238
2869    81868
2870   124294
2871    18365
2872  -142474
2873  -104666
2874   102957
2875   144213
2876   -18660
2877  -126001
2878   -79479
2879    57340
2880   149092
2881    30946
2882  -155341
2883  -101409
2884    97827
2885   132086
2886     3785
2887  -112562
2888  -107207
2889    50585
2890   166943
2891    29127
2892  -156254
2893   -96858
2894    80211
2895   126284
2896    28701
2897  -110371
2898  -125767
2899    54270
2900   166879
2901    22739
2902  -137978
2903   -92153
2904    53999
2905   130859
2906    52534
2907  -119095
2908  -133857
2909    60930
2910   155950
2911    22728
2912  -114330
2913   -99689
2914    28341
2915   144423
2916    67798
2917  -128985
2918  -131308
2919    58140
2920   140269
2921    37301
2922   -95089
2923  -123022
2924    13594
2925   159687
2926    70151
2927  -128458
2928  -123619
2929    43267
2930   128250
2931    62438
2932   -87382
2933  -143961
2934    13772
2935   164327
2936    67354
2937  -110934
2938  -118934
2939    13103
2940   129937
2941    90283
2942   -93777
2943  -155884
2944    19675
2945   151674
2946    60791
2947   -86047
2948  -122075
2949   -12763
2950   137394
2951   103299
2952  -100245
2953  -149631
2954    19303
2955   134645
2956    72225
2957   -64537
2958  -134465
2959   -22786
2960   146799
2961   103471
2962   -94817
2963  -137264
2964     1131
2965   117571
2966    93462
2967   -55593
2968  -154105
2969   -27067
2970   147329
2971    98167
2972   -77966
2973  -131717
2974   -26315
2975   116069
2976   118595
2977   -56602
2978  -162067
2979   -21804
2980   138412
2981    93791
2982   -52483
2983  -128856
2984   -51486
2985   116716
2986   135270
2987   -58984
2988  -161366
2989   -24392
2990   119007
2991    98786
2992   -33135
2993  -135615
2994   -62352
2995   120194
2996   130373
2997   -54424
2998  -143786
2999   -39347
3000    97218
3001   117486
3002   -17306
3003  -150585
3004   -63740
3005   122304
3006   118996
3007   -41163
3008  -127079
3009   -61043
3010    84573
3011   139996
3012   -15871
3013  -158696
3014   -59277
3015   112061
3016   114029
3017   -16687
3018  -122512
3019   -86026
3020    86943
3021   152775
3022   -16088
3023  -154641
3024   -62979
3025    92736
3026   120129
3027     4950
3028  -132092
3029   -98548
3030    89891
3031   146279
3032   -13882
3033  -137310
3034   -75837
3035    71185
3036   137327
3037    20706
3038  -142532
3039   -97986
3040    92876
3041   135602
3042    -2281
3043  -116877
3044   -91544
3045    55158
3046   148174
3047    24704
3048  -146859
3049   -93464
3050    81878
3051   124160
3052    14182
3053  -108515
3054  -108452
3055    49518
3056   154274
3057    26087
3058  -136832
3059   -91720
3060    63556
3061   125823
3062    40776
3063  -109914
3064  -122508
3065    53789
3066   153273
3067    25774
3068  -119677
3069   -98620
3070    35827
3071   136995
3072    60380
3073  -121527
3074  -129869
3075    55770
3076   142461
3077    32272
3078  -101114
3079  -112314
3080    18208
3081   147567
3082    68685
3083  -121510
3084  -123020
3085    47101
3086   132549
3087    49329
3088   -88421
3089  -126629
3090    12883
3091   150036
3092    63870
3093  -111403
3094  -117932
3095    25895
3096   124046
3097    68612
3098   -86480
3099  -137333
3100    15971
3101   145687
3102    62644
3103   -95100
3104  -115331
3105     5940
3106   126172
3107    87200
3108   -86655
3109  -142469
3110    10977
3111   136463
3112    68844
3113   -77865
3114  -124417
3115   -14143
3116   130519
3117    97922
3118   -83500
3119  -141492
3120     -206
3121   128185
3122    84077
3123   -64387
3124  -137390
3125   -23157
3126   135211
3127   102590
3128   -75200
3129  -135759
3130   -13700
3131   118990
3132    99616
3133   -56905
3134  -144918
3135   -26085
3136   128949
3137    96032
3138   -60644
3139  -128958
3140   -32348
3141   112772
3142   112107
3143   -53092
3144  -145234
3145   -27155
3146   121283
3147    98693
3148   -45367
3149  -130177
3150   -44069
3151   112535
3152   117395
3153   -48185
3154  -140945
3155   -38014
3156   105975
3157   108933
3158   -31556
3159  -137320
3160   -55369
3161   109146
3162   120052
3163   -35851
3164  -136215
3165   -52123
3166    95384
3167   120727
3168   -21171
3169  -139634
3170   -62479
3171   102629
3172   121644
3173   -20891
3174  -130371
3175   -68083
3176    88344
3177   128843
3178   -12532
3179  -140743
3180   -69866
3181    93616
3182   122756
3183   -10955
3184  -127111
3185   -76496
3186    83962
3187   130649
3188    -5950
3189  -134923
3190   -74435
3191    82631
3192   126453
3193      -81
3194  -126752
3195   -82319
3196    75564
3197   128671
3198     3269
3199  -127952
3200   -85890
3201    72114
3202   131200
3203     9491
3204  -126220
3205   -87015
3206    70947
3207   131927
3208    16110
3209  -120671
3210   -93705
3211    61918
3212   135232
3213    19936
3214  -121387
3215   -95388
3216    58259
3217   132303
3218    27370
3219  -117804
3220  -102090
3221    53196
3222   131156
3223    31373
3224  -109358
3225  -104593
3226    44752
3227   138756
3228    41414
3229  -112865
3230  -103935
3231    45458
3232   128715
3233    41237
3234  -101918
3235  -113750
3236    35885
3237   138239
3238    43652
3239  -109312
3240  -108221
3241    34874
3242   127339
3243    51374
3244   -99278
3245  -116878
3246    30164
3247   135621
3248    53626
3249   -97432
3250  -112240
3251    25371
3252   132678
3253    61508
3254   -96732
3255  -120299
3256    21981
3257   129087
3258    61346
3259   -89834
3260  -121863
3261     9667
3262   132099
3263    69394
3264   -90380
3265  -123565
3266    10156
3267   125145
3268    71239
3269   -77050
3270  -125946
3271      554
3272   129812
3273    78338
3274   -79872
3275  -124409
3276    -1062
3277   121216
3278    81759
3279   -71430
3280  -129937
3281    -6713
3282   123868
3283    84219
3284   -67567
3285  -126556
3286   -14519
3287   122827
3288    92060
3289   -69323
3290  -131564
3291   -13103
3292   116376
3293    87103
3294   -57628
3295  -132263
3296   -26229
3297   121215
3298    97585
3299   -64698
3300  -130101
3301   -21893
3302   110827
3303   100197
3304   -46354
3305  -134155
3306   -31565
3307   120331
3308   104089
3309   -49828
3310  -129677
3311   -38537
3312   105524
3313   108989
3314   -42518
3315  -140010
3316   -42820
3317   105688
3318   104254
3319   -36531
3320  -132163
3321   -53683
3322   103711
3323   117645
3324   -33823
3325  -133285
3326   -45039
3327    99599
3328   112694
3329   -20335
3330  -129203
3331   -60496
3332    99722
3333   120121
3334   -27887
3335  -131703
3336   -57481
3337    88516
3338   116653
3339   -15101
3340  -132230
3341   -67299
3342    90606
3343   121233
3344   -15390
3345  -128025
3346   -69001
3347    83616
3348   126162
3349    -6219
3350  -130615
3351   -71497
3352    80473
3353   122234
3354      968
3355  -124118
3356   -84883
3357    76919
3358   132295
3359     2417
3360  -125771
3361   -77666
3362    70980
3363   127355
3364    17849
3365  -122866
3366   -93403
3367    68586
3368   131114
3369     9794
3370  -117966
3371   -90450
3372    55832
3373   130310
3374    21891
3375  -124019
3376   -96603
3377    60189
3378   126182
3379    24567
3380  -107264
3381  -100080
3382    52380
3383   140495
3384    30437
3385  -114355
3386   -91791
3387    50388
3388   123681
3389    37193
3390  -105409
3391  -113284
3392    40249
3393   136291
3394    31450
3395  -111043
3396  -100938
3397    34614
3398   123388
3399    51208
3400  -100192
3401  -116442
3402    36522
3403   135338
3404    49092
3405   -93671
3406  -105996
3407    23555
3408   130200
3409    63414
3410   -96084
3411  -120168
3412    22220
3413   125673
3414    56676
3415   -86021
3416  -119922
3417     7317
3418   131339
3419    67765
3420   -93096
3421  -118932
3422    14921
3423   121662
3424    69873
3425   -75858
3426  -125111
3427     4308
3428   133185
3429    71514
3430   -82801
3431  -116747
3432     1863
3433   116411
3434    76348
3435   -74420
3436  -128790
3437    -2183
3438   122430
3439    75526
3440   -68931
3441  -120754
3442   -10567
3443   121329
3444    86891
3445   -71220
3446  -124076
3447    -8542
3448   111756
3449    83991
3450   -54959
3451  -128209
3452   -25475
3453   117645
3454    92676
3455   -63025
3456  -124058
3457   -21800
3458   102925
3459    96945
3460   -43974
3461  -130567
3462   -32375
3463   114012
3464    97642
3465   -46959
3466  -123486
3467   -38554
3468    99029
3469   103923
3470   -40991
3471  -134459
3472   -38157
3473   106244
3474    99748
3475   -35968
3476  -123367
3477   -47799
3478   100044
3479   111621
3480   -37380
3481  -129492
3482   -38147
3483    98322
3484   103967
3485   -21285
3486  -122083
3487   -58234
3488    96817
3489   114385
3490   -32161
3491  -128003
3492   -49969
3493    84492
3494   107613
3495   -12554
3496  -124947
3497   -65166
3498    90838
3499   116153
3500   -16360
3501  -119595
3502   -64125
3503    77536
3504   120288
3505    -1905
3506  -123785
3507   -67873
3508    80952
3509   116843
3510     -581
3511  -118131
3512   -81115
3513    69972
3514   122441
3515      506
3516  -122199
3517   -73311
3518    71231
3519   118793
3520    12732
3521  -114562
3522   -85095
3523    66903
3524   125516
3525     9301
3526  -115594
3527   -82663
3528    61421
3529   123395
3530    17681
3531  -114599
3532   -88538
3533    60386
3534   122653
3535    18500
3536  -110025
3537   -92474
3538    51815
3539   127855
3540    26419
3541  -110374
3542   -92246
3543    49155
3544   121364
3545    33721
3546  -102740
3547  -103567
3548    40637
3549   131234
3550    35050
3551  -104912
3552   -97398
3553    38315
3554   120681
3555    45194
3556   -96766
3557  -110501
3558    31813
3559   126499
3560    45331
3561   -95430
3562  -101171
3563    26189
3564   122926
3565    54180
3566   -93131
3567  -110958
3568    25781
3569   123665
3570    48893
3571   -86645
3572  -109440
3573    15236
3574   125478
3575    60657
3576   -89421
3577  -110293
3578    18811
3579   117729
3580    60796
3581   -79415
3582  -114930
3583     6942
3584   123118
3585    66664
3586   -80403
3587  -114360
3588     6779
3589   116532
3590    71899
3591   -72159
3592  -118536
3593    -3027
3594   118354
3595    75775
3596   -69476
3597  -119673
3598    -8012
3599   114594
3600    80905
3601   -63553
3602  -120405
3603   -13074
3604   113225
3605    83562
3606   -58499
3607  -123456
3608   -17669
3609   111357
3610    87746
3611   -55995
3612  -122523
3613   -20377
3614   107861
3615    87503
3616   -51992
3617  -123217
3618   -25848
3619   107924
3620    90833
3621   -50014
3622  -121465
3623   -27187
3624   102505
3625    93518
3626   -42956
3627  -122146
3628   -33740
3629   103917
3630    97176
3631   -38532
3632  -119776
3633   -37829
3634    96021
3635    99532
3636   -34869
3637  -122956
3638   -44345
3639    93342
3640   102669
3641   -27990
3642  -120733
3643   -51757
3644    90394
3645   108240
3646   -24289
3647  -121446
3648   -51295
3649    87126
3650   108606
3651   -14089
3652  -118712
3653   -58834
3654    84494
3655   114177
3656   -15028
3657  -122828
3658   -61142
3659    80648
3660   108267
3661   -10614
3662  -117121
3663   -67061
3664    76049
3665   114609
3666    -7761
3667  -118611
3668   -64749
3669    76951
3670   110461
3671    -1332
3672  -112160
3673   -71419
3674    71677
3675   117799
3676      358
3677  -112879
3678   -71095
3679    63163
3680   114869
3681    11151
3682  -114219
3683   -81763
3684    65044
3685   116731
3686     9774
3687  -106605
3688   -81590
3689    50817
3690   121551
3691    22193
3692  -112574
3693   -87742
3694    56404
3695   116022
3696    21298
3697   -98667
3698   -88398
3699    43104
3700   123819
3701    31540
3702  -105862
3703   -92460
3704    45693
3705   116969
3706    32357
3707   -96924
3708   -96271
3709    38682
3710   123288
3711    35536
3712  -101816
3713   -95427
3714    35429
3715   115667
3716    41920
3717   -93040
3718  -101232
3719    34917
3720   123925
3721    39314
3722   -91359
3723   -97610
3724    23889
3725   117209
3726    52048
3727   -90918
3728  -107295
3729    27914
3730   119396
3731    46427
3732   -80866
3733  -102166
3734    10911
3735   117968
3736    60930
3737   -85023
3738  -109046
3739    14560
3740   112177
3741    61190
3742   -72416
3743  -113170
3744     4680
3745   120028
3746    65277
3747   -77194
3748  -106727
3749     1751
3750   108013
3751    75446
3752   -65580
3753  -120272
3754      677
3755   118528
3756    67301
3757   -67280
3758  -108228
3759   -11053
3760   104890
3761    83192
3762   -64178
3763  -122253
3764    -4133
3765   111419
3766    71121
3767   -57497
3768  -112170
3769   -19755
3770   107312
3771    87261
3772   -60812
3773  -119723
3774   -10514
3775   103113
3776    80277
3777   -45494
3778  -116221
3779   -29914
3780   106664
3781    90533
3782   -52370
3783  -113385
3784   -23857
3785    91616
3786    92652
3787   -33190
3788  -122879
3789   -36776
3790   102655
3791    91452
3792   -43116
3793  -109718
3794   -39463
3795    85102
3796   103548
3797   -26189
3798  -124401
3799   -39856
3800    96740
3801    93406
3802   -27789
3803  -111124
3804   -50858
3805    85750
3806   109027
3807   -24904
3808  -120665
3809   -42391
3810    84275
3811    97486
3812   -14729
3813  -113707
3814   -61397
3815    85721
3816   109243
3817   -23513
3818  -114917
3819   -52211
3820    74651
3821   105486
3822    -4981
3823  -117504
3824   -65432
3825    81419
3826   107750
3827   -11849
3828  -106848
3829   -63397
3830    65072
3831   113746
3832     3691
3833  -116304
3834   -67908
3835    72221
3836   106716
3837     2242
3838  -102278
3839   -75858
3840    58911
3841   116925
3842     8635
3843  -111168
3844   -72834
3845    58190
3846   106161
3847    16519
3848  -103043
3849   -87100
3850    57052
3851   119000
3852    11963
3853  -101904
3854   -74936
3855    47700
3856   110960
3857    27926
3858  -104276
3859   -90259
3860    54055
3861   115830
3862    18151
3863   -95311
3864   -84006
3865    37062
3866   116789
3867    35100
3868  -104740
3869   -93620
3870    44975
3871   112335
3872    30624
3873   -87559
3874   -94837
3875    30037
3876   122197
3877    40056
3878   -96423
3879   -93279
3880    32169
3881   110551
3882    45945
3883   -85380
3884  -104352
3885    23739
3886   121283
3887    44996
3888   -86933
3889   -96524
3890    16751
3891   109549
3892    56365
3893   -81794
3894  -108642
3895    19470
3896   116371
3897    51921
3898   -76424
3899  -100488
3900     7057
3901   112972
3902    63185
3903   -78801
3904  -108601
3905    12221
3906   109779
3907    58991
3908   -67593
3909  -108807
3910      827
3911   113532
3912    66209
3913   -74107
3914  -108469
3915     1284
3916   103841
3917    70578
3918   -61084
3919  -114868
3920    -5744
3921   112637
3922    71271
3923   -63497
3924  -107062
3925   -13197
3926   100233
3927    82647
3928   -54831
3929  -119402
3930   -13892
3931   105191
3932    76850
3933   -49695
3934  -109766
3935   -26171
3936   101009
3937    88228
3938   -51388
3939  -116727
3940   -19537
3941    96404
3942    85056
3943   -38814
3944  -115016
3945   -32445
3946    99668
3947    90206
3948   -46112
3949  -112814
3950   -30025
3951    88568
3952    93126
3953   -32011
3954  -118271
3955   -36745
3956    97493
3957    91056
3958   -35207
3959  -109229
3960   -40660
3961    84208
3962    99767
3963   -25969
3964  -117696
3965   -41876
3966    89806
3967    94632
3968   -22409
3969  -108208
3970   -52212
3971    79406
3972   103836
3973   -19070
3974  -114962
3975   -48457
3976    76948
3977    97796
3978    -8382
3979  -108711
3980   -61940
3981    76087
3982   107313
3983   -11372
3984  -108915
3985   -56805
3986    66573
3987   106419
3988     2720
3989  -110065
3990   -67206
3991    71471
3992   106820
3993    -3105
3994  -104012
3995   -67657
3996    58057
3997   111198
3998     8000
3999  -110087
4000   -69742
4001    64303
4002   107275
4003     7348
4004  -100327
4005   -77292
4006    56645
4007   115369
4008    10507
4009  -105432
4010   -72503
4011    53037
4012   107046
4013    19952
4014   -99731
4015   -85254
4016    50252
4017   113695
4018    16506
4019   -97515
4020   -79308
4021    41115
4022   110509
4023    31725
4024   -95859
4025   -89235
4026    42813
4027   111594
4028    26509
4029   -89041
4030   -85497
4031    29433
4032   110046
4033    40291
4034   -91918
4035   -92034
4036    33968
4037   107193
4038    36980
4039   -80800
4040   -94388
4041    22943
4042   113046
4043    43656
4044   -87289
4045   -92291
4046    26323
4047   105884
4048    48289
4049   -77271
4050  -101910
4051    18409
4052   115127
4053    46635
4054   -80545
4055   -94917
4056    13945
4057   105192
4058    57317
4059   -75049
4060  -105783
4061    14807
4062   111446
4063    52552
4064   -70965
4065   -98036
4066     3551
4067   104537
4068    65217
4069   -69425
4070  -107658
4071     3965
4072   102244
4073    60753
4074   -60200
4075  -104070
4076    -6549
4077   104540
4078    69132
4079   -61831
4080  -101769
4081    -4668
4082    96020
4083    72088
4084   -51454
4085  -108127
4086   -15041
4087   103013
4088    73000
4089   -55594
4090  -104441
4091   -15247
4092    91709
4093    78069
4094   -46569
4095  -111326
4096   -19734
4097   100427
4098    77722
4099   -46344
4100  -104269
4101   -23206
4102    91392
4103    85499
4104   -40701
4105  -111657
4106   -24413
4107    91988
4108    81741
4109   -35706
4110  -106362
4111   -35787
4112    88670
4113    89206
4114   -37052
4115  -109486
4116   -32730
4117    82062
4118    87581
4119   -22969
4120  -108074
4121   -41859
4122    87227
4123    92300
4124   -28303
4125  -104955
4126   -42121
4127    73783
4128    93586
4129   -16767
4130  -109762
4131   -49071
4132    80704
4133    92727
4134   -18205
4135  -102179
4136   -51460
4137    70780
4138    99053
4139   -10629
4140  -106986
4141   -51515
4142    74047
4143    96218
4144    -6500
4145  -101648
4146   -61357
4147    66690
4148   101434
4149    -8616
4150  -106395
4151   -58690
4152    63107
4153    98688
4154      906
4155  -100713
4156   -66676
4157    63557
4158   106902
4159     2114
4160   -98957
4161   -63137
4162    55253
4163   103102
4164    11715
4165   -99642
4166   -73016
4167    54356
4168   104075
4169     8707
4170   -94870
4171   -73803
4172    43134
4173   104527
4174    19622
4175   -96478
4176   -75724
4177    48101
4178   102877
4179    22209
4180   -85889
4181   -79329
4182    40177
4183   109709
4184    24519
4185   -91737
4186   -77539
4187    39216
4188   101746
4189    30341
4190   -87133
4191   -89397
4192    35878
4193   108625
4194    26598
4195   -87830
4196   -83832
4197    29661
4198   103929
4199    40704
4200   -82741
4201   -89149
4202    31630
4203   107900
4204    37567
4205   -78252
4206   -88618
4207    18724
4208   103698
4209    45444
4210   -79428
4211   -93077
4212    20716
4213   101430
4214    46325
4215   -70672
4216   -95988
4217     9237
4218   104876
4219    52625
4220   -72059
4221   -92482
4222    11575
4223    96824
4224    56321
4225   -61746
4226   -99792
4227     3400
4228   102783
4229    55790
4230   -66411
4231   -95564
4232      917
4233    95097
4234    63011
4235   -59290
4236  -105099
4237    -1175
4238   100794
4239    61034
4240   -57308
4241   -98026
4242    -8327
4243    96489
4244    71821
4245   -55129
4246  -103737
4247    -5441
4248    95320
4249    66626
4250   -49372
4251  -103191
4252   -18223
4253    94770
4254    75397
4255   -52730
4256  -101524
4257   -15344
4258    87843
4259    76160
4260   -38802
4261  -103619
4262   -24176
4263    90762
4264    78153
4265   -40924
4266   -98539
4267   -24884
4268    81897
4269    82028
4270   -31906
4271  -105321
4272   -31068
4273    84868
4274    80116
4275   -31238
4276  -100276
4277   -35469
4278    78349
4279    88752
4280   -26571
4281  -106688
4282   -34592
4283    79328
4284    84996
4285   -21136
4286  -101408
4287   -44323
4288    79163
4289    94771
4290   -22202
4291  -103810
4292   -40257
4293    72897
4294    89676
4295   -11554
4296  -102950
4297   -51900
4298    74767
4299    95106
4300   -16861
4301   -99647
4302   -49732
4303    63725
4304    94084
4305    -5521
4306  -103363
4307   -56563
4308    66561
4309    93962
4310    -5848
4311   -92392
4312   -57141
4313    58321
4314    99871
4315     3389
4316   -98826
4317   -58769
4318    58370
4319    93296
4320     5585
4321   -91093
4322   -67497
4323    50859
4324   101212
4325     7294
4326   -96498
4327   -65731
4328    49242
4329    96107
4330    13594
4331   -90535
4332   -73260
4333    48834
4334   104645
4335    14812
4336   -89490
4337   -70562
4338    43844
4339   100562
4340    21253
4341   -89493
4342   -79243
4343    42725
4344   101672
4345    20980
4346   -85945
4347   -78727
4348    33618
4349   103044
4350    27601
4351   -88107
4352   -82265
4353    35962
4354    99476
4355    32222
4356   -78494
4357   -83614
4358    27090
4359   104750
4360    36351
4361   -80796
4362   -82916
4363    26007
4364    96394
4365    39837
4366   -72717
4367   -89625
4368    19642
4369   100040
4370    41542
4371   -72925
4372   -87438
4373    15419
4374    97174
4375    48494
4376   -69393
4377   -91286
4378    15353
4379    99375
4380    47914
4381   -66553
4382   -90141
4383     6668
4384    97753
4385    54781
4386   -67422
4387   -95707
4388     7980
4389    97105
4390    55427
4391   -60992
4392   -94234
4393     -978
4394    98345
4395    61224
4396   -60762
4397   -96133
4398      367
4399    93737
4400    62403
4401   -52192
4402   -97009
4403    -7317
4404    94500
4405    65037
4406   -53970
4407   -98053
4408    -9917
4409    87972
4410    68987
4411   -44331
4412   -97918
4413   -14473
4414    89957
4415    70035
4416   -42935
4417   -95946
4418   -20272
4419    84455
4420    74426
4421   -40223
4422  -100431
4423   -20616
4424    85339
4425    75249
4426   -35794
4427   -98059
4428   -27868
4429    83249
4430    78796
4431   -34822
4432  -100153
4433   -27572
4434    81342
4435    78940
4436   -28413
4437  -100011
4438   -37458
4439    80555
4440    82804
4441   -28547
4442   -99196
4443   -35710
4444    76374
4445    85181
4446   -19958
4447   -99933
4448   -41853
4449    73277
4450    86444
4451   -18341
4452   -97820
4453   -45005
4454    68024
4455    89893
4456   -12656
4457   -96919
4458   -46086
4459    68981
4460    89015
4461   -10143
4462   -93542
4463   -51220
4464    61516
4465    92228
4466    -6224
4467   -96879
4468   -51739
4469    61670
4470    90676
4471    -1669
4472   -92510
4473   -59424
4474    57762
4475    94530
4476     1129
4477   -93205
4478   -58679
4479    54253
4480    94334
4481     7846
4482   -92039
4483   -64529
4484    53942
4485    96056
4486     6363
4487   -89528
4488   -65551
4489    46727
4490    97684
4491    14671
4492   -89536
4493   -68581
4494    46946
4495    95056
4496    16036
4497   -84216
4498   -71909
4499    37417
4500    99516
4501    21278
4502   -85455
4503   -72098
4504    37233
4505    95549
4506    24990
4507   -79770
4508   -76741
4509    31714
4510    98061
4511    27440
4512   -78388
4513   -76136
4514    29073
4515    95336
4516    33840
4517   -76934
4518   -82591
4519    26033
4520    96046
4521    34339
4522   -74157
4523   -81962
4524    21520
4525    96387
4526    40350
4527   -74403
4528   -86606
4529    20519
4530    95881
4531    39507
4532   -68038
4533   -85327
4534    13804
4535   100100
4536    45887
4537   -68884
4538   -86887
4539    12885
4540    93042
4541    47856
4542   -62466
4543   -89571
4544     6030
4545    96054
4546    50416
4547   -61598
4548   -87861
4549     2979
4550    88862
4551    55989
4552   -56866
4553   -92524
4554      835
4555    91142
4556    55753
4557   -52606
4558   -88798
4559    -7480
4560    88634
4561    63368
4562   -51885
4563   -94642
4564    -5085
4565    86533
4566    59376
4567   -46418
4568   -92494
4569   -14472
4570    87561
4571    69207
4572   -46374
4573   -95698
4574   -13435
4575    82318
4576    68421
4577   -38121
4578   -97115
4579   -19150
4580    88182
4581    71340
4582   -39850
4583   -93770
4584   -21239
4585    80245
4586    75590
4587   -33486
4588  -100437
4589   -24624
4590    80868
4591    72283
4592   -31861
4593   -91692
4594   -31919
4595    72664
4596    80758
4597   -27793
4598   -97073
4599   -29782
4600    73453
4601    76012
4602   -19361
4603   -90037
4604   -38981
4605    70652
4606    85029
4607   -21760
4608   -93928
4609   -37353
4610    65136
4611    80582
4612   -11992
4613   -94771
4614   -46503
4615    68678
4616    85594
4617   -16346
4618   -89709
4619   -44494
4620    59342
4621    85865
4622    -5800
4623   -95878
4624   -50284
4625    66116
4626    86739
4627    -7992
4628   -88624
4629   -53054
4630    54078
4631    92372
4632     -156
4633   -93819
4634   -54330
4635    57578
4636    87654
4637     3091
4638   -86422
4639   -60433
4640    50413
4641    93292
4642     3835
4643   -89179
4644   -56827
4645    47787
4646    87761
4647    12939
4648   -82778
4649   -67151
4650    45688
4651    93188
4652     9663
4653   -81135
4654   -62372
4655    37590
4656    91145
4657    21179
4658   -82692
4659   -69488
4660    42293
4661    91389
4662    17296
4663   -76064
4664   -70708
4665    30448
4666    95510
4667    26680
4668   -82068
4669   -73391
4670    35407
4671    90020
4672    26425
4673   -74165
4674   -78434
4675    26328
4676    96706
4677    28530
4678   -77304
4679   -73810
4680    25604
4681    90658
4682    36572
4683   -69635
4684   -81724
4685    22848
4686    95758
4687    33672
4688   -68077
4689   -76953
4690    14681
4691    90338
4692    44311
4693   -65237
4694   -84477
4695    17426
4696    89177
4697    39249
4698   -60580
4699   -81562
4700     6140
4701    88853
4702    48629
4703   -62919
4704   -83982
4705     9434
4706    87171
4707    47379
4708   -53018
4709   -86113
4710     1552
4711    90545
4712    52719
4713   -57956
4714   -84912
4715     1031
4716    85036
4717    56066
4718   -51091
4719   -93555
4720    -5342
4721    88965
4722    54720
4723   -50578
4724   -86862
4725    -9102
4726    81525
4727    64230
4728   -45592
4729   -94088
4730    -8560
4731    86136
4732    59663
4733   -41446
4734   -87998
4735   -18802
4736    80922
4737    68844
4738   -41700
4739   -92371
4740   -16199
4741    76878
4742    65806
4743   -32790
4744   -90682
4745   -24550
4746    78542
4747    72122
4748   -35911
4749   -89580
4750   -24222
4751    72497
4752    72415
4753   -27041
4754   -94130
4755   -27936
4756    75927
4757    73368
4758   -27580
4759   -88337
4760   -30342
4761    69741
4762    79346
4763   -22354
4764   -94633
4765   -33532
4766    69819
4767    76889
4768   -19678
4769   -90002
4770   -39269
4771    65738
4772    84079
4773   -18062
4774   -92732
4775   -39839
4776    62872
4777    79590
4778    -9956
4779   -88950
4780   -45847
4781    61596
4782    84211
4783   -10350
4784   -86764
4785   -44407
4786    55036
4787    84179
4788    -2636
4789   -88551
4790   -52674
4791    58608
4792    83897
4793    -3565
4794   -82301
4795   -53712
4796    48674
4797    86555
4798     5572
4799   -87411
4800   -55702
4801    50816
4802    85399
4803     5836
4804   -80574
4805   -59558
4806    44379
4807    90771
4808     9038
4809   -84855
4810   -60555
4811    43043
4812    86730
4813    14659
4814   -81126
4815   -66525
4816    41612
4817    91690
4818    13950
4819   -79948
4820   -63720
4821    35394
4822    88749
4823    22204
4824   -77858
4825   -70282
4826    36362
4827    90332
4828    19702
4829   -74638
4830   -69463
4831    27231
4832    88935
4833    28691
4834   -73900
4835   -73759
4836    29017
4837    87594
4838    29313
4839   -67407
4840   -75730
4841    21007
4842    88903
4843    32760
4844   -68163
4845   -75116
4846    20757
4847    86870
4848    37329
4849   -62634
4850   -79611
4851    14968
4852    88780
4853    37906
4854   -64482
4855   -77674
4856    10623
4857    87145
4858    44894
4859   -60857
4860   -82682
4861    10912
4862    88943
4863    44752
4864   -57783
4865   -82193
4866     4006
4867    87100
4868    51757
4869   -56075
4870   -85450
4871     4860
4872    85056
4873    50209
4874   -50104
4875   -86207
4876    -2126
4877    84269
4878    55287
4879   -51821
4880   -83540
4881    -2867
4882    81152
4883    56796
4884   -44302
4885   -86461
4886    -9253
4887    82935
4888    56761
4889   -45090
4890   -84106
4891   -10829
4892    75865
4893    59801
4894   -36723
4895   -88101
4896   -14596
4897    78283
4898    61311
4899   -37867
4900   -84940
4901   -17508
4902    73974
4903    67023
4904   -33307
4905   -89871
4906   -19459
4907    75018
4908    65880
4909   -30066
4910   -86348
4911   -26661
4912    72673
4913    72205
4914   -29027
4915   -89082
4916   -27339
4917    69861
4918    71962
4919   -22948
4920   -89095
4921   -34044
4922    67629
4923    75019
4924   -23307
4925   -86536
4926   -31957
4927    63908
4928    74808
4929   -15823
4930   -86838
4931   -37458
4932    65225
4933    76207
4934   -15833
4935   -82642
4936   -38955
4937    59273
4938    78714
4939    -9789
4940   -86372
4941   -41163
4942    59635
4943    77593
4944    -9718
4945   -83237
4946   -46794
4947    54471
4948    83089
4949    -2996
4950   -84920
4951   -47248
4952    52679
4953    80369
4954     2299
4955   -81123
4956   -52018
4957    50218
4958    84986
4959     1030
4960   -81462
4961   -52420
4962    45386
4963    83171
4964     8881
4965   -80326
4966   -59456
4967    45334
4968    85597
4969     8746
4970   -78471
4971   -57956
4972    40106
4973    85730
4974    15865
4975   -78232
4976   -61536
4977    39711
4978    83970
4979    14549
4980   -73014
4981   -64363
4982    33549
4983    88628
4984    19909
4985   -75549
4986   -64527
4987    32560
4988    82902
4989    22573
4990   -68731
4991   -69683
4992    28164
4993    87920
4994    24448
4995   -68507
4996   -65900
4997    25695
4998    82828
4999    31930
5000   -67387
5001   -74068
5002    23275
5003    87446
5004    30133
5005   -64785
5006   -71128
5007    16506
5008    84686
5009    38252
5010   -65093
5011   -77286
5012    16936
5013    83875
5014    37536
5015   -57671
5016   -77288
5017     9262
5018    86545
5019    42393
5020   -60394
5021   -76777
5022     9229
5023    79308
5024    42648
5025   -52399
5026   -80115
5027     4077
5028    84728
5029    46487
5030   -54274
5031   -77538
5032     2946
5033    77086
5034    49305
5035   -48501
5036   -82012
5037     -822
5038    82273
5039    50264
5040   -47165
5041   -78383
5042    -6338
5043    76975
5044    56207
5045   -45619
5046   -84497
5047    -4144
5048    76695
5049    55455
5050   -39241
5051   -82177
5052   -14390
5053    77668
5054    62314
5055   -40677
5056   -85922
5057   -12721
5058    72816
5059    62353
5060   -32346
5061   -85565
5062   -19795
5063    76117
5064    63614
5065   -34429
5066   -82152
5067   -20974
5068    67545
5069    67599
5070   -26921
5071   -85730
5072   -24089
5073    70887
5074    64778
5075   -26194
5076   -81357
5077   -29385
5078    64744
5079    70263
5080   -23690
5081   -86396
5082   -26561
5083    65144
5084    67189
5085   -16802
5086   -80402
5087   -35828
5088    63764
5089    74714
5090   -18003
5091   -81588
5092   -33035
5093    59253
5094    72506
5095    -9222
5096   -83901
5097   -41944
5098    60360
5099    75877
5100   -13527
5101   -80718
5102   -42944
5103    50876
5104    79192
5105    -3677
5106   -83838
5107   -44995
5108    56538
5109    77565
5110    -4527
5111   -77191
5112   -49029
5113    48559
5114    83405
5115    -1336
5116   -81761
5117   -47365
5118    47566
5119    75870
5120     2969
5121   -74747
5122   -56244
5123    42443
5124    82581
5125     2730
5126   -76523
5127   -50324
5128    39972
5129    77808
5130    13682
5131   -74724
5132   -58388
5133    41614
5134    81215
5135     9283
5136   -70406
5137   -56959
5138    31276
5139    82084
5140    18412
5141   -74975
5142   -62537
5143    35379
5144    79380
5145    17916
5146   -67514
5147   -65659
5148    26461
5149    87114
5150    23567
5151   -70956
5152   -63734
5153    28852
5154    80488
5155    26494
5156   -65736
5157   -70687
5158    22449
5159    85244
5160    25857
5161   -65354
5162   -66836
5163    18415
5164    80908
5165    34606
5166   -61700
5167   -74424
5168    18966
5169    82285
5170    30032
5171   -57253
5172   -68031
5173    11657
5174    80338
5175    39602
5176   -58844
5177   -72385
5178    14565
5179    77850
5180    35971
5181   -51243
5182   -74731
5183     4665
5184    81365
5185    43660
5186   -56309
5187   -73272
5188     7790
5189    73376
5190    45887
5191   -46968
5192   -79605
5193    -1302
5194    81297
5195    48492
5196   -49143
5197   -74150
5198    -2051
5199    73667
5200    54128
5201   -43845
5202   -83241
5203    -4190
5204    78295
5205    50902
5206   -40521
5207   -77700
5208   -11587
5209    73364
5210    57232
5211   -41364
5212   -81129
5213    -8628
5214    71754
5215    54695
5216   -32616
5217   -78100
5218   -16744
5219    73812
5220    60398
5221   -37178
5222   -77619
5223   -14245
5224    65973
5225    60078
5226   -27617
5227   -81063
5228   -21085
5229    71357
5230    61012
5231   -28740
5232   -76365
5233   -23080
5234    62254
5235    66855
5236   -22974
5237   -83619
5238   -25063
5239    64683
5240    65809
5241   -19208
5242   -77393
5243   -33112
5244    60364
5245    71599
5246   -19868
5247   -83179
5248   -31223
5249    59207
5250    67840
5251   -12105
5252   -80334
5253   -39546
5254    57923
5255    73670
5256   -15583
5257   -77718
5258   -35834
5259    52770
5260    72735
5261    -6717
5262   -78980
5263   -41560
5264    56441
5265    71944
5266    -6649
5267   -75135
5268   -42315
5269    47378
5270    75996
5271    -2910
5272   -78653
5273   -42716
5274    48766
5275    71284
5276     -561
5277   -72851
5278   -49978
5279    42604
5280    77748
5281     1302
5282   -75948
5283   -46902
5284    43066
5285    73774
5286     9679
5287   -70885
5288   -54980
5289    40705
5290    79674
5291     7562
5292   -70599
5293   -52876
5294    33906
5295    78185
5296    16313
5297   -71450
5298   -59149
5299    35047
5300    77485
5301    15444
5302   -67122
5303   -58456
5304    28032
5305    80621
5306    19887
5307   -69111
5308   -60623
5309    29840
5310    75969
5311    21256
5312   -62449
5313   -64492
5314    24319
5315    80820
5316    23623
5317   -64699
5318   -61235
5319    22165
5320    75864
5321    28592
5322   -60119
5323   -67723
5324    20418
5325    78404
5326    27646
5327   -57546
5328   -64710
5329    15816
5330    76710
5331    35533
5332   -57737
5333   -70736
5334    15246
5335    76974
5336    34479
5337   -52882
5338   -71229
5339     6461
5340    79978
5341    40172
5342   -55830
5343   -71195
5344     8893
5345    75057
5346    41168
5347   -47698
5348   -75220
5349     2571
5350    79466
5351    43477
5352   -48824
5353   -71463
5354      488
5355    71227
5356    47501
5357   -45043
5358   -77173
5359     -858
5360    73736
5361    45135
5362   -43074
5363   -72985
5364    -6054
5365    70479
5366    52903
5367   -40648
5368   -77187
5369    -5545
5370    68959
5371    50250
5372   -35727
5373   -73856
5374   -13072
5375    70493
5376    56840
5377   -37514
5378   -76724
5379   -12460
5380    64699
5381    56594
5382   -30639
5383   -79979
5384   -19653
5385    68552
5386    58911
5387   -30216
5388   -76461
5389   -18475
5390    63426
5391    63292
5392   -24171
5393   -80720
5394   -22182
5395    65299
5396    61757
5397   -23234
5398   -74003
5399   -27638
5400    59465
5401    66048
5402   -21205
5403   -79677
5404   -27785
5405    58560
5406    63202
5407   -15138
5408   -75811
5409   -32302
5410    57607
5411    68522
5412   -18003
5413   -75743
5414   -31723
5415    52233
5416    67413
5417    -8872
5418   -75762
5419   -37013
5420    54684
5421    69278
5422   -10197
5423   -72712
5424   -37969
5425    47201
5426    71064
5427    -5008
5428   -76014
5429   -41269
5430    49332
5431    69177
5432    -1618
5433   -70912
5434   -45990
5435    43641
5436    75533
5437     1128
5438   -74042
5439   -45220
5440    43380
5441    73333
5442     6506
5443   -70030
5444   -51219
5445    40780
5446    76373
5447     6528
5448   -69877
5449   -48997
5450    37297
5451    74365
5452    11611
5453   -69130
5454   -55084
5455    36545
5456    74813
5457    10310
5458   -65095
5459   -52686
5460    31005
5461    73974
5462    17086
5463   -65698
5464   -56013
5465    30789
5466    73705
5467    16257
5468   -61375
5469   -58900
5470    25581
5471    76463
5472    21181
5473   -63046
5474   -59239
5475    23746
5476    73623
5477    25675
5478   -59970
5479   -64668
5480    20087
5481    75988
5482    26370
5483   -58959
5484   -63789
5485    17196
5486    75088
5487    33202
5488   -54947
5489   -67929
5490    14480
5491    74898
5492    31895
5493   -52626
5494   -67174
5495    11100
5496    76589
5497    36303
5498   -52558
5499   -68139
5500    10402
5501    72079
5502    36038
5503   -49359
5504   -69144
5505     5736
5506    74784
5507    38844
5508   -48224
5509   -68364
5510     3483
5511    70153
5512    42107
5513   -45168
5514   -70674
5515     1292
5516    71343
5517    42392
5518   -44535
5519   -68693
5520    -2679
5521    68770
5522    46971
5523   -39656
5524   -72895
5525    -5069
5526    68173
5527    47838
5528   -36671
5529   -72941
5530   -10820
5531    68514
5532    53157
5533   -34944
5534   -74253
5535   -10788
5536    63539
5537    52940
5538   -31078
5539   -75081
5540   -15225
5541    66158
5542    56162
5543   -30201
5544   -72335
5545   -16570
5546    61966
5547    57835
5548   -26832
5549   -74996
5550   -21173
5551    62071
5552    58311
5553   -24138
5554   -73663
5555   -22113
5556    58895
5557    59822
5558   -22205
5559   -74531
5560   -23777
5561    56890
5562    60509
5563   -18773
5564   -71207
5565   -27034
5566    57194
5567    63623
5568   -17196
5569   -74395
5570   -30365
5571    53262
5572    63484
5573   -13894
5574   -74406
5575   -32223
5576    52007
5577    65737
5578   -10298
5579   -73003
5580   -36156
5581    49509
5582    68411
5583    -6131
5584   -72832
5585   -37793
5586    47578
5587    67539
5588    -3570
5589   -70256
5590   -41109
5591    45228
5592    68739
5593    -2257
5594   -70542
5595   -43312
5596    42302
5597    68941
5598     2003
5599   -68328
5600   -45224
5601    40821
5602    70258
5603     3621
5604   -66712
5605   -46228
5606    37161
5607    71159
5608     7197
5609   -66023
5610   -49298
5611    35324
5612    71407
5613     8312
5614   -65094
5615   -51742
5616    33586
5617    72685
5618    12228
5619   -65409
5620   -52604
5621    31027
5622    72690
5623    16292
5624   -61524
5625   -55646
5626    27941
5627    73873
5628    18046
5629   -61647
5630   -56978
5631    24889
5632    73210
5633    20633
5634   -59343
5635   -60055
5636    21780
5637    73808
5638    25073
5639   -58063
5640   -60515
5641    20870
5642    73251
5643    26752
5644   -55564
5645   -59789
5646    17030
5647    71194
5648    27994
5649   -53542
5650   -62757
5651    15717
5652    70095
5653    30392
5654   -51711
5655   -62683
5656    10555
5657    71117
5658    32357
5659   -50739
5660   -65340
5661     9109
5662    68986
5663    36264
5664   -46910
5665   -66329
5666     5335
5667    70759
5668    40810
5669   -47091
5670   -67090
5671     2373
5672    68307
5673    41515
5674   -42270
5675   -68893
5676    -1559
5677    68801
5678    43034
5679   -41606
5680   -69489
5681    -2882
5682    67326
5683    46633
5684   -36719
5685   -69905
5686    -5871
5687    67284
5688    46489
5689   -35822
5690   -69472
5691    -9368
5692    63970
5693    48890
5694   -34281
5695   -70541
5696    -9929
5697    63094
5698    48923
5699   -30005
5700   -69737
5701   -13036
5702    62355
5703    53018
5704   -30559
5705   -69572
5706   -15693
5707    60655
5708    55028
5709   -25566
5710   -71834
5711   -19249
5712    58769
5713    55762
5714   -22964
5715   -70118
5716   -22691
5717    57940
5718    59480
5719   -20115
5720   -71914
5721   -24306
5722    53895
5723    59123
5724   -16164
5725   -70514
5726   -29444
5727    54654
5728    62365
5729   -14968
5730   -69983
5731   -29256
5732    50738
5733    62683
5734   -12018
5735   -71150
5736   -33017
5737    51543
5738    64000
5739   -10117
5740   -69028
5741   -33800
5742    47966
5743    65732
5744    -7201
5745   -70312
5746   -34996
5747    46525
5748    63947
5749    -5107
5750   -66768
5751   -38078
5752    42723
5753    66771
5754    -1809
5755   -68261
5756   -40045
5757    41131
5758    65357
5759     2349
5760   -63751
5761   -44251
5762    38737
5763    69153
5764     3633
5765   -65146
5766   -44240
5767    35327
5768    68395
5769     8147
5770   -63885
5771   -48148
5772    34865
5773    69616
5774     8784
5775   -61370
5776   -50083
5777    28175
5778    70107
5779    13433
5780   -62827
5781   -52596
5782    31256
5783    69099
5784    14446
5785   -58352
5786   -52041
5787    27221
5788    70636
5789    17289
5790   -58233
5791   -53232
5792    24059
5793    69699
5794    19306
5795   -56217
5796   -57198
5797    21873
5798    69771
5799    20548
5800   -54751
5801   -55184
5802    18175
5803    68949
5804    24937
5805   -54237
5806   -58892
5807    17247
5808    68559
5809    26676
5810   -51380
5811   -59381
5812    12724
5813    69316
5814    31451
5815   -50161
5816   -61906
5817    11308
5818    67756
5819    31848
5820   -45805
5821   -63044
5822     6368
5823    68424
5824    36202
5825   -45699
5826   -63524
5827     6012
5828    65621
5829    37311
5830   -41743
5831   -65338
5832     1878
5833    67315
5834    38656
5835   -41592
5836   -63502
5837    -1647
5838    64076
5839    43278
5840   -39530
5841   -68361
5842     -478
5843    65476
5844    42113
5845   -36334
5846   -65841
5847    -6710
5848    63889
5849    47184
5850   -35776
5851   -67798
5852    -6266
5853    61672
5854    45355
5855   -31291
5856   -67992
5857   -11334
5858    62794
5859    49382
5860   -30891
5861   -66933
5862   -14871
5863    58350
5864    52387
5865   -24736
5866   -69089
5867   -15680
5868    59486
5869    52750
5870   -24069
5871   -67076
5872   -19590
5873    55552
5874    56176
5875   -22526
5876   -69234
5877   -21056
5878    53408
5879    54828
5880   -18628
5881   -67635
5882   -27401
5883    53997
5884    58716
5885   -17504
5886   -66584
5887   -22902
5888    51298
5889    57632
5890   -13371
5891   -67242
5892   -29206
5893    51197
5894    58694
5895   -14463
5896   -65962
5897   -30607
5898    45690
5899    61700
5900    -8731
5901   -68341
5902   -32536
5903    48844
5904    60168
5905    -8026
5906   -63543
5907   -36789
5908    41720
5909    66477
5910    -2947
5911   -66924
5912   -35898
5913    42540
5914    61848
5915       -7
5916   -62208
5917   -41652
5918    38870
5919    67256
5920     1034
5921   -62494
5922   -39285
5923    35260
5924    63884
5925     6238
5926   -62543
5927   -47274
5928    35647
5929    65757
5930     6445
5931   -60604
5932   -44138
5933    31073
5934    65721
5935    12249
5936   -61052
5937   -47891
5938    32305
5939    65136
5940     9434
5941   -56712
5942   -47833
5943    27735
5944    67253
5945    14578
5946   -58983
5947   -49321
5948    26606
5949    65139
5950    16376
5951   -55100
5952   -54191
5953    23073
5954    68273
5955    20707
5956   -55807
5957   -51479
5958    19793
5959    65767
5960    24070
5961   -52586
5962   -57180
5963    17826
5964    67976
5965    25466
5966   -49685
5967   -56477
5968    13590
5969    66636
5970    29169
5971   -50607
5972   -57985
5973    13396
5974    65782
5975    29149
5976   -45118
5977   -59777
5978     8894
5979    67175
5980    31314
5981   -47043
5982   -59628
5983     8230
5984    63339
5985    34468
5986   -41789
5987   -62639
5988     4815
5989    65637
5990    35080
5991   -42485
5992   -61142
5993     1817
5994    62349
5995    39250
5996   -40543
5997   -63921
5998      748
5999    63789
6000    38078
6001   -35930
6002   -62846
6003    -4551
6004    62014
6005    43300
6006   -35727
6007   -64935
6008    -4710
6009    60311
6010    43001
6011   -31095
6012   -64680
6013   -10590
6014    59483
6015    47400
6016   -30590
6017   -64524
6018   -10721
6019    56525
6020    48195
6021   -26657
6022   -66304
6023   -14471
6024    58357
6025    49223
6026   -27855
6027   -65147
6028   -14632
6029    54909
6030    51168
6031   -23703
6032   -67274
6033   -16283
6034    55676
6035    51114
6036   -22079
6037   -63884
6038   -20577
6039    53408
6040    53877
6041   -19525
6042   -65619
6043   -21554
6044    51673
6045    55032
6046   -16048
6047   -65044
6048   -25248
6049    49706
6050    55815
6051   -14880
6052   -64866
6053   -27397
6054    45616
6055    57926
6056    -9351
6057   -64855
6058   -30861
6059    45876
6060    58629
6061    -6531
6062   -61952
6063   -34623
6064    40808
6065    60539
6066    -5033
6067   -63825
6068   -33367
6069    41299
6070    60372
6071    -1825
6072   -62225
6073   -37374
6074    39222
6075    62891
6076    -2003
6077   -62264
6078   -36207
6079    37735
6080    61736
6081     3271
6082   -62054
6083   -41577
6084    36911
6085    62801
6086     2066
6087   -58698
6088   -40339
6089    32600
6090    61807
6091     8027
6092   -59894
6093   -44343
6094    33056
6095    62314
6096     7216
6097   -55447
6098   -46898
6099    26947
6100    63589
6101    12168
6102   -56751
6103   -46895
6104    26808
6105    61973
6106    16156
6107   -53494
6108   -50831
6109    22613
6110    66377
6111    16716
6112   -52372
6113   -48309
6114    19963
6115    64482
6116    20993
6117   -52141
6118   -54370
6119    18332
6120    64654
6121    21325
6122   -49180
6123   -51693
6124    15159
6125    64096
6126    25337
6127   -50161
6128   -54467
6129    15405
6130    64239
6131    25411
6132   -46843
6133   -56053
6134    11905
6135    65138
6136    26953
6137   -46669
6138   -56313
6139    10031
6140    60556
6141    30710
6142   -43762
6143   -58505
6144     6822
6145    63839
6146    32067
6147   -40991
6148   -57160
6149     2291
6150    60347
6151    37008
6152   -38831
6153   -60157
6154     2590
6155    59843
6156    37636
6157   -36343
6158   -59007
6159    -2526
6160    59777
6161    40589
6162   -36274
6163   -60878
6164    -2282
6165    57825
6166    40020
6167   -31544
6168   -62043
6169    -8108
6170    59613
6171    43236
6172   -32370
6173   -61184
6174    -6502
6175    54848
6176    44490
6177   -28627
6178   -63486
6179   -10084
6180    56795
6181    45039
6182   -28405
6183   -61101
6184   -13220
6185    53255
6186    48811
6187   -25183
6188   -63884
6189   -14036
6190    54688
6191    48178
6192   -21986
6193   -60854
6194   -20844
6195    51152
6196    52122
6197   -20332
6198   -63548
6199   -19356
6200    49607
6201    52257
6202   -15396
6203   -62974
6204   -23357
6205    48514
6206    52857
6207   -15094
6208   -62103
6209   -25129
6210    45394
6211    55590
6212   -11900
6213   -62386
6214   -27663
6215    45244
6216    54901
6217   -10698
6218   -61267
6219   -28985
6220    42498
6221    56836
6222    -8728
6223   -61515
6224   -30665
6225    41499
6226    55620
6227    -4820
6228   -61258
6229   -33591
6230    40097
6231    58704
6232    -2790
6233   -60060
6234   -34610
6235    37861
6236    57891
6237       93
6238   -59604
6239   -37319
6240    36121
6241    59216
6242     1778
6243   -57941
6244   -38393
6245    32232
6246    60551
6247     6858
6248   -57896
6249   -40418
6250    31517
6251    60333
6252     7317
6253   -53676
6254   -43796
6255    28692
6256    61274
6257     9830
6258   -55538
6259   -43744
6260    27679
6261    59625
6262    11824
6263   -53135
6264   -46813
6265    26377
6266    62406
6267    13115
6268   -52120
6269   -45143
6270    22292
6271    61460
6272    16812
6273   -51465
6274   -48841
6275    21574
6276    61731
6277    17284
6278   -49116
6279   -48235
6280    17010
6281    60825
6282    21776
6283   -48419
6284   -50867
6285    15688
6286    59891
6287    22685
6288   -44714
6289   -51362
6290    11899
6291    62168
6292    25522
6293   -45091
6294   -53756
6295    10318
6296    59561
6297    29004
6298   -41657
6299   -55697
6300     7409
6301    60620
6302    30503
6303   -41053
6304   -56347
6305     5639
6306    57499
6307    32429
6308   -39848
6309   -57506
6310     4020
6311    59230
6312    32562
6313   -36332
6314   -56480
6315      714
6316    59436
6317    35831
6318   -37053
6319   -57633
6320      817
6321    57607
6322    36173
6323   -33339
6324   -57797
6325    -2789
6326    57289
6327    37289
6328   -31453
6329   -59334
6330    -5200
6331    55319
6332    40374
6333   -27807
6334   -59984
6335    -8863
6336    55692
6337    41834
6338   -28228
6339   -57759
6340   -12335
6341    52361
6342    45552
6343   -25344
6344   -61319
6345   -14096
6346    51881
6347    44405
6348   -21615
6349   -58548
6350   -16264
6351    50533
6352    48412
6353   -20357
6354   -59896
6355   -16737
6356    48752
6357    48773
6358   -18757
6359   -59209
6360   -20435
6361    48159
6362    51265
6363   -16855
6364   -59810
6365   -20862
6366    44295
6367    51508
6368   -13574
6369   -59298
6370   -23732
6371    44942
6372    51543
6373   -12902
6374   -59302
6375   -26410
6376    43444
6377    53798
6378    -9787
6379   -59807
6380   -27652
6381    42467
6382    53344
6383    -6683
6384   -57175
6385   -31820
6386    37381
6387    55092
6388    -5015
6389   -57332
6390   -31708
6391    36909
6392    55168
6393     -391
6394   -56705
6395   -34340
6396    35600
6397    56129
6398      761
6399   -55693
6400   -36549
6401    32330
6402    57357
6403     3796
6404   -55189
6405   -36547
6406    32673
6407    57251
6408     4012
6409   -54581
6410   -39884
6411    29414
6412    58865
6413     8166
6414   -54254
6415   -39205
6416    28679
6417    59010
6418     8496
6419   -52960
6420   -42983
6421    26633
6422    59827
6423    10458
6424   -52353
6425   -43892
6426    24032
6427    59578
6428    14539
6429   -50292
6430   -46524
6431    21196
6432    59676
6433    16049
6434   -49137
6435   -45403
6436    18972
6437    57618
6438    19722
6439   -47497
6440   -50603
6441    16347
6442    58043
6443    21093
6444   -45175
6445   -48379
6446    13041
6447    59678
6448    23328
6449   -44127
6450   -52055
6451    13374
6452    58237
6453    25102
6454   -41874
6455   -52482
6456     9453
6457    58642
6458    26297
6459   -41061
6460   -52080
6461     8771
6462    57096
6463    28341
6464   -39543
6465   -54142
6466     5726
6467    57967
6468    30399
6469   -38311
6470   -54029
6471     2958
6472    57110
6473    32222
6474   -36021
6475   -55715
6476      727
6477    55936
6478    33468
6479   -33969
6480   -56345
6481    -2047
6482    55273
6483    37582
6484   -31793
6485   -57132
6486    -4317
6487    53437
6488    38016
6489   -28976
6490   -56162
6491    -6556
6492    53122
6493    39550
6494   -27613
6495   -58003
6496    -8471
6497    51255
6498    40609
6499   -25416
6500   -57483
6501   -10884
6502    51356
6503    43635
6504   -23874
6505   -57419
6506   -11913
6507    49344
6508    43657
6509   -22566
6510   -58858
6511   -15149
6512    49219
6513    45601
6514   -19478
6515   -57842
6516   -17369
6517    48114
6518    48082
6519   -17878
6520   -58728
6521   -18384
6522    45677
6523    48234
6524   -14381
6525   -58414
6526   -21561
6527    44684
6528    49193
6529   -12042
6530   -57694
6531   -23247
6532    42092
6533    51302
6534   -10183
6535   -56732
6536   -26132
6537    40991
6538    52427
6539    -7756
6540   -56956
6541   -26123
6542    39236
6543    51825
6544    -5378
6545   -56693
6546   -30936
6547    37825
6548    53654
6549    -5294
6550   -55127
6551   -29891
6552    35241
6553    53157
6554    -1779
6555   -55970
6556   -33383
6557    36213
6558    54592
6559     -382
6560   -53613
6561   -33038
6562    33136
6563    55281
6564     2402
6565   -54293
6566   -36300
6567    30463
6568    53366
6569     4568
6570   -51831
6571   -38219
6572    28379
6573    56527
6574     7277
6575   -52030
6576   -39714
6577    25320
6578    53951
6579    10188
6580   -50152
6581   -42566
6582    23027
6583    57366
6584    12116
6585   -48418
6586   -42425
6587    21619
6588    56277
6589    15543
6590   -49451
6591   -44757
6592    19356
6593    56712
6594    16652
6595   -45587
6596   -45525
6597    17914
6598    56340
6599    17857
6600   -44651
6601   -45605
6602    16519
6603    56071
6604    19475
6605   -43125
6606   -48873
6607    12777
6608    57974
6609    21464
6610   -43246
6611   -49671
6612    11856
6613    55848
6614    24001
6615   -40309
6616   -50939
6617    10351
6618    57348
6619    25599
6620   -39105
6621   -49463
6622     5322
6623    53987
6624    28256
6625   -36611
6626   -52104
6627     6400
6628    54797
6629    29204
6630   -33904
6631   -51395
6632      -78
6633    54521
6634    32930
6635   -34237
6636   -53803
6637     1120
6638    52109
6639    33102
6640   -30749
6641   -53831
6642    -3117
6643    52951
6644    35049
6645   -30923
6646   -53395
6647    -2894
6648    51807
6649    37024
6650   -26989
6651   -56137
6652    -5226
6653    52162
6654    38335
6655   -27899
6656   -54552
6657    -7778
6658    49590
6659    41883
6660   -25474
6661   -55353
6662    -8779
6663    50630
6664    40818
6665   -23274
6666   -54649
6667   -13759
6668    47341
6669    43972
6670   -20948
6671   -56385
6672   -14005
6673    46686
6674    42398
6675   -17552
6676   -54925
6677   -18027
6678    44365
6679    45573
6680   -16734
6681   -54915
6682   -18252
6683    41837
6684    45189
6685   -12620
6686   -55791
6687   -21621
6688    42729
6689    47391
6690   -12722
6691   -54297
6692   -23746
6693    39877
6694    49482
6695    -9297
6696   -55619
6697   -24554
6698    40422
6699    47847
6700    -7523
6701   -54392
6702   -27223
6703    38704
6704    51973
6705    -5410
6706   -54163
6707   -27225
6708    36190
6709    51182
6710    -4364
6711   -54250
6712   -31277
6713    35369
6714    51803
6715    -1768
6716   -51550
6717   -30727
6718    32117
6719    53114
6720     2681
6721   -53355
6722   -33611
6723    30543
6724    52739
6725     3555
6726   -50789
6727   -34353
6728    27483
6729    52821
6730     5766
6731   -49519
6732   -36787
6733    26114
6734    52699
6735     6872
6736   -48194
6737   -38051
6738    23723
6739    54151
6740     9440
6741   -48780
6742   -38878
6743    23752
6744    53645
6745    11253
6746   -45868
6747   -42433
6748    22148
6749    55787
6750    11939
6751   -46870
6752   -42268
6753    18610
6754    53346
6755    16365
6756   -45274
6757   -44475
6758    17817
6759    55432
6760    16338
6761   -42532
6762   -45033
6763    13074
6764    54244
6765    20604
6766   -42938
6767   -45788
6768    12565
6769    54338
6770    21987
6771   -40351
6772   -46477
6773     9594
6774    53485
6775    23833
6776   -39764
6777   -48318
6778     8754
6779    52322
6780    25268
6781   -37035
6782   -49584
6783     6986
6784    53363
6785    26591
6786   -36320
6787   -48842
6788     3744
6789    52460
6790    29235
6791   -35144
6792   -51039
6793     3249
6794    51611
6795    30210
6796   -32822
6797   -50147
6798      388
6799    51355
6800    33198
6801   -31720
6802   -52514
6803    -1529
6804    50661
6805    33160
6806   -28324
6807   -52616
6808    -4755
6809    49763
6810    35967
6811   -28480
6812   -52681
6813    -5826
6814    47255
6815    38345
6816   -24758
6817   -53984
6818    -9174
6819    49108
6820    38447
6821   -23413
6822   -52505
6823   -10546
6824    44600
6825    41095
6826   -20959
6827   -54082
6828   -12102
6829    45560
6830    41366
6831   -18461
6832   -52807
6833   -14823
6834    42850
6835    43375
6836   -17756
6837   -53881
6838   -14811
6839    41916
6840    43014
6841   -14554
6842   -55567
6843   -19759
6844    42401
6845    45917
6846   -16453
6847   -53145
6848   -18541
6849    41407
6850    45732
6851   -11720
6852   -53537
6853   -21249
6854    40808
6855    47110
6856   -10179
6857   -51664
6858   -23779
6859    36938
6860    48298
6861    -8050
6862   -52177
6863   -25960
6864    34713
6865    47826
6866    -5557
6867   -49898
6868   -29638
6869    33689
6870    50124
6871    -2383
6872   -51529
6873   -28807
6874    31788
6875    48909
6876      119
6877   -49856
6878   -31219
6879    30468
6880    51147
6881     1384
6882   -50005
6883   -32086
6884    28952
6885    50904
6886     3095
6887   -50625
6888   -34454
6889    28918
6890    51312
6891     4267
6892   -48568
6893   -35564
6894    25315
6895    52972
6896     7130
6897   -49175
6898   -37034
6899    26069
6900    52567
6901     9027
6902   -47025
6903   -38042
6904    21905
6905    53882
6906    11740
6907   -46173
6908   -39485
6909    18551
6910    51835
6911    14025
6912   -43166
6913   -41835
6914    16030
6915    52210
6916    15342
6917   -42621
6918   -40024
6919    16973
6920    50316
6921    18595
6922   -41340
6923   -43204
6924    14062
6925    54035
6926    19309
6927   -41045
6928   -42290
6929    11415
6930    51003
6931    22719
6932   -39590
6933   -46691
6934    10061
6935    52480
6936    21750
6937   -37583
6938   -47690
6939     7621
6940    52091
6941    26232
6942   -37030
6943   -46873
6944     6409
6945    51086
6946    26790
6947   -34840
6948   -48653
6949     4482
6950    52048
6951    28123
6952   -33006
6953   -48765
6954     1924
6955    49987
6956    29377
6957   -30168
6958   -50288
6959     1198
6960    49184
6961    31025
6962   -29270
6963   -48747
6964    -2780
6965    46964
6966    32835
6967   -28140
6968   -50898
6969    -3608
6970    46030
6971    34091
6972   -25316
6973   -49588
6974    -6351
6975    45970
6976    36181
6977   -24142
6978   -51377
6979    -8473
6980    45935
6981    36704
6982   -22628
6983   -50851
6984   -10088
6985    46425
6986    39300
6987   -20719
6988   -51877
6989   -10668
6990    43137
6991    39501
6992   -18317
6993   -51798
6994   -14132
6995    42818
6996    41572
6997   -17288
6998   -50843
6999   -15398
7000    40632
7001    42823
7002   -15028
7003   -51863
7004   -17757
7005    39642
7006    41963
7007   -13816
7008   -50669
7009   -20277
7010    37859
7011    45544
7012   -11397
7013   -51016
7014   -20900
7015    36895
7016    43601
7017    -8375
7018   -49161
7019   -23604
7020    35131
7021    45960
7022    -7764
7023   -48946
7024   -25304
7025    34396
7026    45436
7027    -4156
7028   -50092
7029   -25953
7030    32363
7031    47933
7032    -4039
7033   -49778
7034   -28247
7035    31251
7036    47992
7037     -106
7038   -49874
7039   -30593
7040    30479
7041    48703
7042      714
7043   -48394
7044   -31723
7045    28093
7046    48987
7047     2869
7048   -49343
7049   -33101
7050    26805
7051    49408
7052     4964
7053   -46918
7054   -35088
7055    24069
7056    50618
7057     7249
7058   -44442
7059   -35951
7060    20699
7061    49179
7062    10010
7063   -43693
7064   -36487
7065    20596
7066    50273
7067    10440
7068   -43783
7069   -38791
7070    17511
7071    49968
7072    13544
7073   -42216
7074   -39999
7075    17789
7076    50912
7077    15572
7078   -40598
7079   -41055
7080    15622
7081    50799
7082    16836
7083   -39600
7084   -42742
7085    14331
7086    50664
7087    18898
7088   -39861
7089   -42810
7090    12028
7091    51139
7092    20527
7093   -36649
7094   -43743
7095     9701
7096    49869
7097    22717
7098   -35471
7099   -45427
7100     6795
7101    49456
7102    22715
7103   -34055
7104   -44638
7105     3485
7106    47835
7107    26405
7108   -33462
7109   -45544
7110     3723
7111    48869
7112    26938
7113   -30213
7114   -46824
7115      855
7116    47619
7117    29091
7118   -29921
7119   -47547
7120      322
7121    47119
7122    29337
7123   -28220
7124   -47802
7125    -2628
7126    47128
7127    32120
7128   -27225
7129   -49026
7130    -3595
7131    45220
7132    32857
7133   -23787
7134   -50603
7135    -6346
7136    46467
7137    32969
7138   -23328
7139   -49060
7140    -8199
7141    43756
7142    36297
7143   -21398
7144   -50043
7145    -9198
7146    44429
7147    36473
7148   -18849
7149   -48455
7150   -12865
7151    41401
7152    39399
7153   -16795
7154   -49188
7155   -12743
7156    39249
7157    37880
7158   -15860
7159   -48058
7160   -15940
7161    37981
7162    39976
7163   -14275
7164   -48917
7165   -17939
7166    36952
7167    42763
7168   -12119
7169   -49107
7170   -19649
7171    37665
7172    43014
7173   -10681
7174   -49079
7175   -20032
7176    35711
7177    44157
7178    -7656
7179   -49587
7180   -23252
7181    35960
7182    43645
7183    -6416
7184   -48586
7185   -24070
7186    32700
7187    46886
7188    -5802
7189   -48326
7190   -25178
7191    31136
7192    44621
7193    -1563
7194   -46437
7195   -28390
7196    30047
7197    47013
7198    -2033
7199   -45820
7200   -28450
7201    26859
7202    46254
7203     2288
7204   -46123
7205   -30196
7206    26245
7207    46530
7208     2321
7209   -44030
7210   -31534
7211    24001
7212    47278
7213     5884
7214   -44315
7215   -33442
7216    21715
7217    47069
7218     7682
7219   -42434
7220   -34281
7221    21526
7222    48683
7223    10605
7224   -44085
7225   -35627
7226    21313
7227    48193
7228    11298
7229   -41403
7230   -37901
7231    18445
7232    50478
7233    11087
7234   -42119
7235   -39328
7236    16008
7237    48324
7238    14088
7239   -38273
7240   -39161
7241    15142
7242    47455
7243    15330
7244   -38289
7245   -39786
7246    11896
7247    47898
7248    17590
7249   -36692
7250   -41680
7251    10071
7252    48389
7253    18845
7254   -33751
7255   -41392
7256     8726
7257    46837
7258    21623
7259   -34912
7260   -43848
7261     7222
7262    46619
7263    23947
7264   -32671
7265   -44199
7266     3688
7267    48176
7268    23646
7269   -32840
7270   -44455
7271     3632
7272    46706
7273    27692
7274   -30542
7275   -44850
7276     1793
7277    47373
7278    27979
7279   -27990
7280   -46327
7281     -913
7282    45265
7283    29202
7284   -28041
7285   -47260
7286    -2180
7287    44563
7288    30590
7289   -24515
7290   -47022
7291    -5106
7292    43543
7293    31696
7294   -24333
7295   -47141
7296    -5806
7297    41849
7298    33249
7299   -20491
7300   -47629
7301    -8675
7302    41560
7303    35782
7304   -21019
7305   -46681
7306    -9487
7307    39608
7308    35309
7309   -18001
7310   -46901
7311   -11859
7312    41083
7313    36270
7314   -17216
7315   -47772
7316   -14595
7317    38226
7318    40017
7319   -14738
7320   -49081
7321   -14813
7322    39332
7323    39364
7324   -13614
7325   -46626
7326   -18258
7327    37354
7328    41783
7329   -12419
7330   -48204
7331   -19226
7332    35881
7333    40488
7334    -9044
7335   -46176
7336   -21399
7337    34459
7338    41552
7339    -7310
7340   -46872
7341   -22219
7342    31626
7343    43040
7344    -6278
7345   -45090
7346   -24253
7347    31799
7348    42939
7349    -4762
7350   -45600
7351   -24025
7352    27658
7353    43963
7354    -1306
7355   -44718
7356   -26653
7357    28481
7358    44373
7359      361
7360   -43993
7361   -27876
7362    26585
7363    46798
7364     2126
7365   -44546
7366   -29694
7367    26153
7368    45697
7369     4068
7370   -43536
7371   -31802
7372    23590
7373    46470
7374     5836
7375   -41790
7376   -32849
7377    22249
7378    45884
7379     9362
7380   -41553
7381   -33978
7382    20611
7383    46347
7384     7231
7385   -39284
7386   -34828
7387    18090
7388    45913
7389    11310
7390   -40090
7391   -35962
7392    17532
7393    46034
7394    13074
7395   -36122
7396   -36806
7397    15722
7398    46750
7399    14971
7400   -38127
7401   -37679
7402    12329
7403    46025
7404    15560
7405   -35747
7406   -39671
7407    11602
7408    46843
7409    17789
7410   -34341
7411   -39583
7412     9058
7413    46392
7414    19958
7415   -33704
7416   -41862
7417     9459
7418    46459
7419    19535
7420   -32799
7421   -41176
7422     5298
7423    47123
7424    22744
7425   -31542
7426   -42000
7427     5989
7428    44039
7429    22732
7430   -28828
7431   -42166
7432     2300
7433    44305
7434    25560
7435   -27588
7436   -43756
7437     1034
7438    42230
7439    25798
7440   -25762
7441   -44793
7442    -2210
7443    43315
7444    29351
7445   -25171
7446   -43216
7447    -2863
7448    40550
7449    30245
7450   -22501
7451   -45341
7452    -5157
7453    41951
7454    30632
7455   -22164
7456   -44857
7457    -6770
7458    42450
7459    33909
7460   -21148
7461   -45672
7462    -7603
7463    41813
7464    33140
7465   -18130
7466   -46666
7467   -10432
7468    40446
7469    35802
7470   -18518
7471   -45855
7472   -11896
7473    38390
7474    35201
7475   -14883
7476   -45510
7477   -13772
7478    37410
7479    37402
7480   -15177
7481   -44779
7482   -14888
7483    34712
7484    37643
7485   -10550
7486   -46411
7487   -14882
7488    34550
7489    37873
7490   -12063
7491   -43126
7492   -18171
7493    33106
7494    39199
7495    -9269
7496   -45602
7497   -19040
7498    33167
7499    40057
7500    -7204
7501   -44345
7502   -21961
7503    31524
7504    41137
7505    -5870
7506   -45362
7507   -21402
7508    28272
7509    41777
7510    -1772
7511   -43530
7512   -25634
7513    30279
7514    43340
7515    -2468
7516   -43869
7517   -25008
7518    25187
7519    44052
7520      488
7521   -43853
7522   -27542
7523    25573
7524    44386
7525     1931
7526   -41632
7527   -28842
7528    22965
7529    44538
7530     2998
7531   -41042
7532   -30315
7533    23607
7534    43280
7535     6101
7536   -39462
7537   -30763
7538    20743
7539    45396
7540     6154
7541   -39286
7542   -31145
7543    20040
7544    43219
7545     8823
7546   -38740
7547   -33551
7548    18418
7549    45059
7550     9532
7551   -37617
7552   -34531
7553    15683
7554    43427
7555    12922
7556   -37564
7557   -35643
7558    14841
7559    44481
7560    14333
7561   -35561
7562   -36796
7563    11455
7564    44159
7565    17282
7566   -35853
7567   -37836
7568    12089
7569    44604
7570    16639
7571   -32292
7572   -38842
7573     9358
7574    44898
7575    17694
7576   -32953
7577   -37489
7578     6714
7579    44199
7580    20567
7581   -30915
7582   -40011
7583     5805
7584    42203
7585    21483
7586   -29652
7587   -40038
7588     3461
7589    43786
7590    23103
7591   -28734
7592   -39847
7593     3001
7594    42240
7595    23548
7596   -27115
7597   -40997
7598     -954
7599    41512
7600    27036
7601   -25542
7602   -42342
7603      367
7604    41479
7605    28159
7606   -24732
7607   -42807
7608    -2290
7609    41905
7610    29350
7611   -23958
7612   -43880
7613    -4172
7614    37885
7615    30351
7616   -20733
7617   -43236
7618    -6506
7619    40531
7620    30399
7621   -19666
7622   -43086
7623    -8058
7624    38350
7625    33045
7626   -17827
7627   -43106
7628   -10657
7629    38939
7630    32367
7631   -15646
7632   -42762
7633   -11257
7634    37040
7635    34538
7636   -15389
7637   -43698
7638   -12762
7639    35788
7640    35087
7641   -12841
7642   -44230
7643   -14246
7644    34302
7645    36263
7646   -10847
7647   -43590
7648   -16320
7649    33469
7650    37737
7651    -8775
7652   -44812
7653   -16593
7654    31543
7655    38412
7656    -8645
7657   -43215
7658   -20503
7659    31563
7660    39390
7661    -6311
7662   -43849
7663   -19766
7664    29257
7665    39732
7666    -5375
7667   -41958
7668   -24015
7669    28546
7670    41316
7671    -3598
7672   -42780
7673   -23105
7674    26904
7675    40941
7676    -1188
7677   -41528
7678   -25877
7679    26325
7680    41034
7681     -378
7682   -40996
7683   -25080
7684    23419
7685    41391
7686     2070
7687   -40136
7688   -28144
7689    24586
7690    41983
7691     3303
7692   -38858
7693   -26426
7694    20711
7695    42489
7696     5378
7697   -40092
7698   -30341
7699    21252
7700    41850
7701     8062
7702   -38471
7703   -31626
7704    17563
7705    43520
7706     8083
7707   -36809
7708   -32596
7709    16719
7710    42121
7711    10855
7712   -37133
7713   -33849
7714    14694
7715    44984
7716    10755
7717   -35174
7718   -33021
7719    14239
7720    42788
7721    14266
7722   -34632
7723   -35621
7724    12827
7725    43545
7726    14100
7727   -32990
7728   -35314
7729    11015
7730    41411
7731    15592
7732   -32282
7733   -36678
7734     8861
7735    42278
7736    17547
7737   -30664
7738   -36903
7739     7815
7740    41826
7741    19671
7742   -29602
7743   -35845
7744     5565
7745    41996
7746    21281
7747   -28361
7748   -39759
7749     4234
7750    41571
7751    22269
7752   -26800
7753   -39908
7754     1071
7755    42113
7756    23942
7757   -25623
7758   -40842
7759      926
7760    40008
7761    25748
7762   -24569
7763   -40365
7764    -2020
7765    40734
7766    26501
7767   -23395
7768   -40258
7769    -2109
7770    37664
7771    27747
7772   -23088
7773   -41166
7774    -5428
7775    38251
7776    27547
7777   -20753
7778   -40901
7779    -5435
7780    36901
7781    30737
7782   -18592
7783   -41153
7784    -6769
7785    37377
7786    29391
7787   -18375
7788   -41742
7789    -9601
7790    34912
7791    32750
7792   -16538
7793   -42100
7794   -11205
7795    35755
7796    31497
7797   -13636
7798   -42026
7799   -12344
7800    33956
7801    36225
7802   -13604
7803   -42674
7804   -14867
7805    33864
7806    34378
7807    -9740
7808   -41849
7809   -15750
7810    31862
7811    36675
7812    -9089
7813   -42093
7814   -18095
7815    30550
7816    36398
7817    -7957
7818   -40935
7819   -18859
7820    29322
7821    37653
7822    -7378
7823   -40930
7824   -20518
7825    29165
7826    37827
7827    -4357
7828   -41190
7829   -21190
7830    27532
7831    38562
7832    -3395
7833   -39652
7834   -22976
7835    26619
7836    38709
7837    -1082
7838   -40775
7839   -23999
7840    23776
7841    40186
7842     -173
7843   -38703
7844   -25903
7845    24163
7846    39874
7847     2239
7848   -38965
7849   -27334
7850    22877
7851    41896
7852     3512
7853   -38499
7854   -30098
7855    20822
7856    41174
7857     4841
7858   -37717
7859   -28762
7860    18025
7861    41892
7862     6077
7863   -36647
7864   -30978
7865    19120
7866    40596
7867     9348
7868   -36111
7869   -29433
7870    15278
7871    41542
7872     9059
7873   -33696
7874   -31980
7875    15692
7876    39035
7877    11298
7878   -34294
7879   -32454
7880    11849
7881    42022
7882    12363
7883   -32540
7884   -35179
7885    12102
7886    40036
7887    14954
7888   -32074
7889   -34134
7890    10191
7891    41527
7892    15940
7893   -30632
7894   -36541
7895     8778
7896    40306
7897    19267
7898   -30230
7899   -36102
7900     6052
7901    40686
7902    18098
7903   -27652
7904   -37563
7905     5291
7906    40486
7907    21805
7908   -27747
7909   -37695
7910     2953
7911    40074
7912    21422
7913   -24371
7914   -38593
7915     2906
7916    38956
7917    23892
7918   -24680
7919   -38017
7920     1748
7921    38589
7922    22914
7923   -23127
7924   -40442
7925    -1565
7926    37309
7927    26182
7928   -23051
7929   -39113
7930    -3869
7931    37802
7932    26140
7933   -19887
7934   -40870
7935    -4150
7936    37160
7937    29542
7938   -20997
7939   -39626
7940    -6082
7941    36513
7942    29499
7943   -17345
7944   -40993
7945    -7393
7946    34545
7947    30364
7948   -17312
7949   -39841
7950    -9800
7951    35450
7952    32067
7953   -14252
7954   -41915
7955   -10812
7956    32770
7957    33648
7958   -13936
7959   -39953
7960   -12966
7961    33553
7962    31334
7963   -11813
7964   -40774
7965   -12091
7966    31275
7967    33102
7968   -11378
7969   -38931
7970   -15659
7971    31907
7972    32976
7973    -8119
7974   -40138
7975   -15697
7976    28808
7977    35777
7978    -6828
7979   -39566
7980   -18484
7981    28454
7982    34338
7983    -5678
7984   -40145
7985   -19768
7986    26938
7987    37449
7988    -5333
7989   -38432
7990   -22177
7991    26967
7992    37334
7993      -96
7994   -38443
7995   -21677
7996    24969
7997    38571
7998    -2190
7999   -37342
8000   -24187
8001    24594
8002    36890
8003      856
8004   -38082
8005   -23663
8006    21389
8007    39298
8008     1376
8009   -36103
8010   -27511
8011    21873
8012    38433
8013     3581
8014   -36952
8015   -24965
8016    18472
8017    38598
8018     3232
8019   -34393
8020   -28442
8021    19830
8022    39204
8023     7766
8024   -36238
8025   -28008
8026    16385
8027    40050
8028     7523
8029   -33439
8030   -31578
8031    15157
8032    39402
8033    10755
8034   -34513
8035   -30539
8036    13137
8037    40069
8038    10468
8039   -31846
8040   -34812
8041    13552
8042    38782
8043    13460
8044   -32617
8045   -33561
8046    10752
8047    40824
8048    14608
8049   -29939
8050   -34122
8051    10904
8052    39258
8053    16848
8054   -30233
8055   -33947
8056     6080
8057    40609
8058    14873
8059   -27903
8060   -36703
8061     8059
8062    37377
8063    18959
8064   -27597
8065   -33634
8066     3022
8067    40731
8068    18217
8069   -24870
8070   -36111
8071     4808
8072    37010
8073    22538
8074   -27845
8075   -35388
8076      563
8077    38045
8078    20307
8079   -20748
8080   -37919
8081      131
8082    36097
8083    25535
8084   -22994
8085   -36797
8086    -2812
8087    38082
8088    23616
8089   -18906
8090   -40229
8091    -3211
8092    36306
8093    28404
8094   -21353
8095   -36597
8096    -6359
8097    36922
8098    26238
8099   -17177
8100   -40910
8101    -4355
8102    32438
8103    29217
8104   -18949
8105   -35813
8106    -9482
8107    34615
8108    26790
8109   -15275
8110   -40433
8111    -6457
8112    32519
8113    30781
8114   -15890
8115   -36933
8116   -12074
8117    34562
8118    29408
8119   -11729
8120   -38765
8121   -12401
##END NTUPLES=NMR FID
##END=
