# Supplementary material for: An untargeted multi-technique metabolomics approach to studying intracellular metabolites of HepG2 cells exposed to 2,3,7,8-tetrachlorodibenzo-p-dioxin
Source: BMC Genomics. 2011 May 20;12:251. doi: 10.1186/1471-2164-12-251 (PMC3141663; doi:10.1186/1471-2164-12-251)
Supplement: Additional file 2 — Metadata and NMR raw data: ZIP file containing: -All NMR raw data (in JCAMP-DX format ".dx") -The metadata on NMR (polars & apolars), LC-MS and GC-MS data sets (as Tab delimited files ".txt"). [file 1471-2164-12-251-S2.ZIP › TE/Ainhoa/SAFETY COPY D Disk/TRABAJO/ARTICLES/ARTICLE Metabolomics TCDD_ACCEPTED/JCAMP_DX_NMR_data_and_all_metadata/NMR_apolar_Ctrol_p30.5C.dx]

##TITLE=
##JCAMPDX= 6.0         $$ Bruker NMR JCAMP-DX V2.0
##DATA TYPE= NMR FID
##DATA CLASS= NTUPLES
##ORIGIN= Bruker BioSpin GmbH
##OWNER= bruker
$$ 1.72 TOPSPIN		Version 2.1
$$ 2011-04-15 14:44:08.680 +0200  WUR\bruker@RIK1030
$$ Compression mode = fixed
##.OBSERVE FREQUENCY= 400.1319223
##.OBSERVE NUCLEUS= ^1H
##.DELAY= (6, 6)
##.ACQUISITION MODE= SIMULTANEOUS (DQD)
##.ACQUISITION SCHEME= undefined
##.AVERAGES= 128
##.DIGITISER RES= 18
##SPECTROMETER/DATA SYSTEM= avance400
##.PULSE SEQUENCE= zg
##.SOLVENT NAME= CDCl3
##.SHIFT REFERENCE= INTERNAL, CDCl3, 1, 11.01498
##AUDIT TRAIL= $$ (NUMBER, WHEN, WHO, WHERE, PROCESS, VERSION, WHAT)
$$ ##TITLE= Audit trail, TOPSPIN		Version 1.3
$$ ##JCAMPDX= 5.01
$$ ##ORIGIN= Bruker BioSpin GmbH
$$ ##OWNER= bruker
$$ $$ P:/NMR-data/data/Ainhoa_raw_data/nmr/AR170608.5C/1/audita.txt
$$ ##AUDIT TRAIL=  $$ (NUMBER, WHEN, WHO, WHERE, VERSION, WHAT)
(   1,<2008-06-17 14:35:06.386 +0200>,<WUR\bruker>,<RIK1030>,<TOPSPIN 1.3>,
      <created by zg, POWCHK disabled, PULCHK disabled
       configuration hash MD5:
       D1 93 94 B6 6B D6 3B BD 35 EA 0D 0D AE B0 63 FA
       data hash MD5: 16K
       3D 73 7F 82 73 29 C8 7B A7 58 6A 1A 45 03 D4 28>)
(   2,<2011-04-15 14:44:06.149 +0200>,<WUR\bruker>,<RIK1030>,<proc1d>,<TOPSPIN 2.1>,
      <convdta from       1 "NMR_apolar_Ctrol_p30.5C" "Ainhoa_raw_data" "P:\NMR-data"
       data hash MD5: 16244
       33 B2 E8 6D 12 FC 1C F3 5F 4B F6 DB A3 92 D8 EB>)
$$ ##END=
$$ 
$$ $$ hash MD5
$$ $$ 5E 66 F5 FD 4B 7C CE 73 FC 61 50 B9 A6 82 DF 13
##$RELAX= 
##$BRUKER FILE EXP=format.temp
$$ EDIT_PAR COMMAND FILE
$$ 
$$ DI_MODE         LONG
$$ ED_ENTRY        ACQU
$$ ORDER           FILE
$$ 
$$ 
$$ HEADER		"F2 - Acquisition Parameters"
$$ T_NAME		Date_
$$ 		TYPE	R64
$$ 		CLASS	ACQU
$$ 		SUBRANGE 0.0 50000000
$$ 		REL	"Date_=itodate(DATE)"
$$ 		INV_REL	"DATE=datetoi(Date_,DATE)"
$$ 		FORMAT	"%14.0f"
$$ 		TEXT	" "
$$ END
$$ T_NAME		Time
$$ 		TYPE	R32
$$ 		CLASS	ACQU
$$ 		SUBRANGE 0.0 1000000
$$ 		REL	"Time=itotime(DATE)"
$$ 		INV_REL	"DATE=timetoi(Time,DATE)"
$$ 		FORMAT	"%14.2f"
$$ 		TEXT	" "
$$ END
$$ NAME		INSTRUM
$$ 		TEXT	" "
$$ END
$$ NAME		PROBHD
$$ 		FORMAT	"%14.14s"
$$ 		TEXT	" "
$$ END
$$ NAME		PULPROG
$$ 		TEXT	" "
$$ END
$$ NAME		TD
$$ 		TEXT	" "
$$ END
$$ NAME		SOLVENT
$$ 		TEXT	" "
$$ END
$$ NAME		NS
$$ 		TEXT	" "
$$ END
$$ NAME		DS
$$ 		TEXT	" "
$$ END
$$ T_NAME		SWH
$$ 		TYPE	R32
$$ 		CLASS	ACQU
$$ 		SUBRANGE 0.0 1e8
$$ 		REL	"SWH=SW*SFO1"
$$ 		INV_REL "SW=SWH/SFO1"
$$ 		UNIT	"Hz"
$$ 		FORMAT	"%14.3f Hz"
$$ 		TEXT	" "
$$ END
$$ T_NAME          FIDRES
$$                 TYPE    R32
$$                 CLASS   ACQU
$$                 SUBRANGE 0.0 100000
$$                 REL     "FIDRES=SW*SFO1/TD"
$$                 INV_REL "TD = nextpow(SW*SFO1/FIDRES)"
$$ 		UNIT	"Hz"
$$ 		FORMAT	"%14.6f Hz"
$$ 		TEXT	" "
$$ END
$$ T_NAME          AQ
$$ 		TYPE	R32
$$ 		CLASS	ACQU
$$ 		SUBRANGE 0.0 1000
$$ 		REL	"AQ=aqcalc(SW,SFO1,TD,DIGTYP)"
$$ 		INV_REL	"TD=tdcalc(SW,SFO1,1.0e6*AQ,DIGTYP)"
$$ 		UNIT	"sec"
$$ 		FORMAT	"%14.7f sec"
$$ 		TEXT	" "
$$ END
$$ NAME		RG
$$ 		TEXT	" "
$$ END
$$ T_NAME          DW
$$ 		TYPE	R32
$$ 		CLASS	ACQU
$$ 		SUBRANGE 0.0 1000000
$$ 		REL	"DW=1/(2*SW*SFO1)"
$$ 		INV_REL	"SW=1000000/(2*(0.005+DW)*SFO1)"
$$ 		UNIT	"usec"
$$ 		FORMAT	"%14.3lf usec"
$$ 		TEXT	" "
$$ END
$$ NAME		DE
$$ 		FORMAT	"%14.2f usec"
$$ 		TEXT	" "
$$ END
$$ NAME		TE
$$ 		FORMAT	"%14.1f K"
$$ 		TEXT	" "
$$ END
$$ T_NAME		D1
$$ 		TYPE	R32
$$ 		CLASS	ACQU
$$ 		SUBRANGE 0.0 1e38
$$ 		REL	"D1=D[1]"
$$ 		INV_REL	"D[1]=D1"
$$ 		UNIT	"sec"
$$ 		FORMAT	"%14.8f sec"
$$ 		TEXT	" "
$$ END
$$ NAME		TD0
$$ 		TEXT	" "
$$ END
$$ HEADER		"======== CHANNEL f1 ========"
$$ NAME		NUC1
$$ 		NONEDIT
$$ 		TEXT	" "
$$ END
$$ T_NAME		P1
$$ 		TYPE	R32
$$ 		CLASS	ACQU
$$ 		SUBRANGE 0.0 1.0e10
$$ 		REL	"P1=P[1]"
$$ 		INV_REL	"P[1]=P1"
$$ 		UNIT	"usec"
$$ 		FORMAT	"%14.2f usec"
$$ 		TEXT	" "
$$ END
$$ T_NAME		PL1
$$ 		TYPE	R32
$$ 		CLASS	ACQU
$$ 		SUBRANGE -6.0 1e38
$$ 		REL	"PL1=PL[1]"
$$ 		INV_REL	"PL[1]=PL1"
$$ 		UNIT	"dB"
$$ 		FORMAT	"%14.2f dB"
$$ 		TEXT	" "
$$ END
$$ NAME		SFO1
$$ 		FORMAT	"%14.7f MHz"
$$ 		TEXT	" "
$$ END
##$RELAX= 
##$BRUKER FILE EXP=scon
$$ ##TITLE= Parameter file, TOPSPIN		Version 1.3
$$ ##JCAMPDX= 5.0
$$ ##DATATYPE= Parameter Values
$$ ##ORIGIN= Bruker BioSpin GmbH
$$ ##OWNER= bruker
$$ $$ 2008-06-17 14:26:51.249 +0200  WUR\bruker@RIK1030
$$ $$ P:/NMR-data/data/Ainhoa_raw_data/nmr/AR170608.5C/1/scon
$$ ##$BLKPA= (0..15)
3 3 3 3 3 3 3 3 3 3 3 3 3 3 3 3 
$$ ##$BLKTR= (0..15)
3 3 3 3 3 3 3 3 3 3 3 3 3 3 3 3 
$$ ##$DE1= 2
$$ ##$DE2= 2
$$ ##$DEADC= 4
$$ ##$DEPA= 2
$$ ##$DERX= 3
$$ ##$PHASP4= (0..15)
0.5 0.5 0.5 0.5 0.5 0.5 0.5 0.5 0.5 0.5 0.5 0.5 0.5 0.5 0.5 0.5 
$$ ##$PHASPR= (0..15)
3 3 3 3 3 3 3 3 3 3 3 3 3 3 3 3 
$$ ##$SHAPPR= (0..15)
1.6 1.6 1.6 1.6 1.6 1.6 1.6 1.6 1.6 1.6 1.6 1.6 1.6 1.6 1.6 1.6 
$$ ##END=
##$RELAX= 
##$BRUKER FILE EXP=pulseprogram
$$ # 1 "C:/Bruker/TOPSPIN/exp/stan/nmr/lists/pp/zg"
$$ ;zg
$$ ;avance-version (06/11/09)
$$ ;1D sequence
$$ ;
$$ ;$CLASS=HighRes
$$ ;$DIM=1D
$$ ;$TYPE=
$$ ;$SUBTYPE=
$$ ;$COMMENT=
$$ 
$$ 
$$ # 1 "C:/Bruker/TOPSPIN/exp/stan/nmr/lists/pp/Avance.incl" 1
$$ ;Avance2.incl
$$ ;   for 1
$$ ;
$$ ;avance-version (07/01/22)
$$ ;
$$ ;$CLASS=HighRes Incl
$$ ;$COMMENT=
$$ 
$$ 
$$ 
$$ 
$$ 
$$ 
$$ 
$$ 
$$ 
$$ 
$$ 
$$ 
$$ 
$$ 
$$ 
$$ 
$$ 
$$ 
$$ 
$$ 
$$ 
$$ 
$$ 
$$ 
$$ 
$$ 
$$ 
$$ 
$$ 
$$ 
$$ 
$$ 
$$ 
$$ 
$$ 
$$ 
$$ 
$$ 
$$ 
$$ 
$$ 
$$ 
$$ 
$$ 
$$ 
$$ 
$$ 
$$ 
$$ 
$$ 
$$ 
$$ 
$$ 
$$ 
$$ 
$$ 
$$ 
$$ 
$$ 
$$ 
$$ 
$$ 
$$ 
$$ 
$$ 
$$ 
$$ 
$$ 
$$ 
$$ 
$$ 
$$ 
$$ 
$$ 
$$ 
$$ 
$$ 
$$ 
$$ 
$$ 
$$ 
$$ 
$$ 
$$ 
$$ 
$$ 
$$ 
$$ 
$$ 
$$ 
$$ 
$$ 
$$ 
$$ 
$$ 
$$ 
$$ 
$$ 
$$ 
$$ 
$$ 
$$ 
$$ 
$$ 
$$ 
$$ 
$$ 
$$ 
$$ 
$$ 
$$ 
$$ 
$$ 
$$ 
$$ 
$$ 
$$ 
$$ 
$$ 
$$ 
$$ 
$$ 
$$ 
$$ 
$$ 
$$ 
$$ 
$$ 
$$ 
$$ 
$$ 
$$ 
$$ 
$$ ;$Id: Avance2.incl,v 1.10.6.7 2007/01/22 13:54:46 ber Exp $
$$ # 12 "C:/Bruker/TOPSPIN/exp/stan/nmr/lists/pp/zg" 2
$$ 
$$ 
$$ 
$$ "acqt0=-p1*2/3.1416"
$$ 
$$ 
$$ # 1 "mc_line 18 file C:/Bruker/TOPSPIN/exp/stan/nmr/lists/pp/zg expanding definition part of mc command before ze"
$$ define delay MCWRK
$$ define delay MCREST
$$ "MCWRK = 0.500000*30m"
$$ "MCREST = 30m - 30m"
$$ # 18 "C:/Bruker/TOPSPIN/exp/stan/nmr/lists/pp/zg"
$$ 1 ze
$$ # 1 "mc_line 18 file C:/Bruker/TOPSPIN/exp/stan/nmr/lists/pp/zg expanding definition of mc command after ze"
$$ # 19 "C:/Bruker/TOPSPIN/exp/stan/nmr/lists/pp/zg"
$$ # 1 "mc_line 19 file C:/Bruker/TOPSPIN/exp/stan/nmr/lists/pp/zg expanding start label for mc command"
$$ 2 MCWRK  * 2
$$ LBLF0, MCREST
$$ # 20 "C:/Bruker/TOPSPIN/exp/stan/nmr/lists/pp/zg"
$$   d1
$$   p1 ph1
$$   go=2 ph31
$$ # 1 "mc_line 23 file C:/Bruker/TOPSPIN/exp/stan/nmr/lists/pp/zg expanding mc command in line"
$$   MCWRK wr #0
$$   MCWRK zd 
$$   lo to LBLF0 times td0
$$ 
$$ # 24 "C:/Bruker/TOPSPIN/exp/stan/nmr/lists/pp/zg"
$$ exit
$$ 
$$ 
$$ ph1=0 2 2 0 1 3 3 1
$$ ph31=0 2 2 0 1 3 3 1
$$ 
$$ 
$$ ;pl1 : f1 channel - power level for pulse (default)
$$ ;p1 : f1 channel -  high power pulse
$$ ;d1 : relaxation delay; 1-5 * T1
$$ ;NS: 1 * n, total number of scans: NS * TD0
$$ 
$$ 
$$ 
$$ ;$Id: zg,v 1.7.10.2 2006/11/10 11:04:15 ber Exp $
##$RELAX= 
##$BRUKER FILE EXP=uxnmr.par
$$ ##TITLE= Parameter file, TOPSPIN		Version 1.3
$$ ##JCAMPDX= 5.0
$$ ##DATATYPE= Parameter Values
$$ ##ORIGIN= Bruker BioSpin GmbH
$$ ##OWNER= Administrator
$$ $$ 2008-03-03 09:42:28.895 +0100  WUR\bruker@RIK1030
$$ $$ C:/Bruker/TOPSPIN/conf/instr/avance400/uxnmr.par
$$ ##$ACB= 0
$$ ##$ACBTAT= (0..15)
0 88 72 0 0 0 0 0 0 0 0 0 0 0 0 0 
$$ ##$ACBTBA= (0..15)
0 0 0 0 0 0 0 0 0 0 0 0 0 0 0 0 
$$ ##$ACBTCTL= (0..15)
0 0 0 0 0 0 0 0 0 0 0 0 0 0 0 0 
$$ ##$ACBTDI= (0..15)
0 102 102 0 0 0 0 0 0 0 0 0 0 0 0 0 
$$ ##$ACBTDM= (0..15)
0 10 10 0 0 0 0 0 0 0 0 0 0 0 0 0 
$$ ##$ACBTFHI= (0..15)
0 400 400 0 0 0 0 0 0 0 0 0 0 0 0 0 
$$ ##$ACBTFL= (0..15)
0 73 74 0 0 0 0 0 0 0 0 0 0 0 0 0 
$$ ##$ACBTFLO= (0..15)
0 14 14 0 0 0 0 0 0 0 0 0 0 0 0 0 
$$ ##$ACBTOUT= (0..15)
0 1 2 0 0 0 0 0 0 0 0 0 0 0 0 0 
$$ ##$ACBTPO= (0..15)
0 150000 60000 0 0 0 0 0 0 0 0 0 0 0 0 0 
$$ ##$ACBTPW= (0..15)
0 10 10 0 0 0 0 0 0 0 0 0 0 0 0 0 
$$ ##$ACBTSB= (0..15)
0 0 0 0 0 0 0 0 0 0 0 0 0 0 0 0 
$$ ##$ACBTY= <no>
$$ ##$AQSBDHW= (0..31)
255 255 1 4 4 255 255 255 0 0 255 255 255 255 255 255 255 255 255 0 255 
255 255 255 255 255 255 255 255 255 255 255 
$$ ##$AQSBDID= (0..31)
255 255 88 83 83 255 255 255 65 67 255 255 255 255 255 255 255 255 255 
66 255 255 255 255 255 255 255 255 255 255 255 255 
$$ ##$AQSBDNO= (0..31)
255 255 1 1 2 255 255 255 1 1 255 255 255 255 255 255 255 255 255 1 255 
255 255 255 255 255 255 255 255 255 255 255 
$$ ##$AQSBDTY= (0..31)
255 255 3 16 16 255 255 255 5 9 255 255 255 255 255 255 255 255 255 7 
255 255 255 255 255 255 255 255 255 255 255 255 
$$ ##$AQSBUAD= (0..31)
255 255 52 36 37 255 255 255 54 26 255 255 255 255 255 255 255 255 255 
32 255 255 255 255 255 255 255 255 255 255 255 255 
$$ ##$AQSECL= (0..31)
255 255 2 3 3 255 255 255 5 2 255 255 255 255 255 255 255 255 255 255 
255 255 255 255 255 255 255 255 255 255 255 255 
$$ ##$AQSECLS= (0..31)
255 255 3 2 2 255 255 255 0 0 255 255 255 255 255 255 255 255 255 255 
255 255 255 255 255 255 255 255 255 255 255 255 
$$ ##$ATT19F= (0..1)
0 0 
$$ ##$ATT1H= (0..1)
0 0 
$$ ##$ATT3H= (0..1)
0 0 
$$ ##$ATTX= (0..1)
0 0 
$$ ##$ATTY= (0..1)
0 0 
$$ ##$ATTZ= (0..1)
0 0 
$$ ##$BACSAIR= no
$$ ##$BACSCAP= 60
$$ ##$BACSDEL= 10
$$ ##$BACSFCM= no
$$ ##$BACSOPT= <>
$$ ##$BACSTY= <tty08>
$$ ##$BARPTY= <no>
$$ ##$BFREQ= 400.13
$$ ##$BIRDS= yes
$$ ##$BMPC= 0
$$ ##$BMPCTY= <no>
$$ ##$BPSUTY= <no>
$$ ##$BSMS= 1
$$ ##$BSMSTY= <tty02>
$$ ##$CFASMOD= (0..7)
1 1 1 1 1 1 1 1 
$$ ##$CFASMUL= (0..7)
1 1 1 1 1 1 1 1 
$$ ##$CNFTXDR= (0..7)
6 6 0 0 0 0 0 0 
$$ ##$COMDIG2= 0
$$ ##$CPDBTY= <no>
$$ ##$CRCOTY= <no>
$$ ##$DATSTAT= no
$$ ##$DIGI140= (0..7)
0 0 0 0 0 0 0 0 
$$ ##$DIGIB12= (0..7)
0 0 0 0 0 0 0 0 
$$ ##$DIGIB16= (0..7)
0 0 0 0 0 0 0 0 
$$ ##$DIGIFA= (0..7)
0 0 0 0 0 0 0 0 
$$ ##$DIGIHA= (0..7)
0 0 0 0 0 0 0 0 
$$ ##$DIGIHAF= (0..7)
0 0 0 0 0 0 0 0 
$$ ##$DIGIHRD= (0..7)
0 0 0 0 0 0 0 0 
$$ ##$DIGIIA= (0..7)
0 0 0 0 0 0 0 0 
$$ ##$DIGIO16= (0..7)
0 0 0 0 0 0 0 0 
$$ ##$DIGISA= (0..7)
1 0 0 0 0 0 0 0 
$$ ##$DIGISAF= (0..7)
0 0 0 0 0 0 0 0 
$$ ##$DIGISL= (0..7)
0 0 0 0 0 0 0 0 
$$ ##$DIGITYI= (0..7)
0 0 0 0 0 0 0 0 
$$ ##$DIGITYP= (0..7)
0 0 0 0 0 0 0 0 
$$ ##$DIGITZ= 0
$$ ##$DRU= no
$$ ##$FCUMEM= (0..7)
2093056 2093056 0 0 0 0 0 0 
$$ ##$FCUPAL= (0..7)
260 260 0 0 0 0 0 0 
$$ ##$FQMIX= 0
$$ ##$FUNCMOD= <>
$$ ##$GCUTYPE= 2
$$ ##$GTUTY= <no>
$$ ##$HFAC= 3
$$ ##$HPCU= 0
$$ ##$HPCUTY= <no>
$$ ##$HPTXLP= (0..3)
-1 -1 -1 -1 
$$ ##$HPTXPI= (0..3)
0 0 0 0 
$$ ##$HPTXPO= (0..3)
0 0 0 0 
$$ ##$HPTXTY= (0..3)
0 0 0 0 
$$ ##$IF451= 0
$$ ##$IFREQ= 1
$$ ##$INTFPR= 0
$$ ##$IPSO= no
$$ ##$LOCKTY= <tty03>
$$ ##$LOCSWID= 0
$$ ##$M2FAC= 0
$$ ##$MASTY= <no>
$$ ##$MEMPRM= 0
$$ ##$MHFAC= 0
$$ ##$MXFAC= 0
$$ ##$NAMPD1= <2H>
$$ ##$NAMPD10= <>
$$ ##$NAMPD11= <>
$$ ##$NAMPD12= <>
$$ ##$NAMPD13= <>
$$ ##$NAMPD14= <>
$$ ##$NAMPD15= <>
$$ ##$NAMPD16= <>
$$ ##$NAMPD2= <X-BB19F_2HS>
$$ ##$NAMPD3= <1H>
$$ ##$NAMPD4= <>
$$ ##$NAMPD5= <>
$$ ##$NAMPD6= <>
$$ ##$NAMPD7= <>
$$ ##$NAMPD8= <>
$$ ##$NAMPD9= <>
$$ ##$NFCU= 2
$$ ##$NMRCH= 0
$$ ##$NMRMEM= 0
$$ ##$NRCU= 1
$$ ##$NROUT= 1
$$ ##$PAMPF1= (0..15)
75 99 67 27 0 0 0 12 117 46 8 118 1 0 0 0 
$$ ##$PAMPF2= (0..15)
0 0 0 0 0 0 0 0 0 0 0 0 0 0 0 0 
$$ ##$PAMPF3= (0..15)
0 0 0 0 0 0 0 0 0 0 0 0 0 0 0 0 
$$ ##$PAMPF4= (0..15)
0 0 0 0 0 0 0 0 0 0 0 0 0 0 0 0 
$$ ##$PAMPF5= (0..15)
0 0 0 0 0 0 0 0 0 0 0 0 0 0 0 0 
$$ ##$PAMPF6= (0..15)
0 0 0 0 0 0 0 0 0 0 0 0 0 0 0 0 
$$ ##$PAMPF7= (0..15)
0 0 0 0 0 0 0 0 0 0 0 0 0 0 0 0 
$$ ##$PAMPF8= (0..15)
0 0 0 0 0 0 0 0 0 0 0 0 0 0 0 0 
$$ ##$PH4= 0
$$ ##$PHF4TY= <no>
$$ ##$POWCHK= no
$$ ##$PRAMD1= (0..7)
0 1048576 0 0 0 1048576 0 0 
$$ ##$PRAMD10= (0..7)
0 0 0 0 0 0 0 0 
$$ ##$PRAMD11= (0..7)
0 0 0 0 0 0 0 0 
$$ ##$PRAMD12= (0..7)
0 0 0 0 0 0 0 0 
$$ ##$PRAMD13= (0..7)
0 0 0 0 0 0 0 0 
$$ ##$PRAMD14= (0..7)
0 0 0 0 0 0 0 0 
$$ ##$PRAMD15= (0..7)
0 0 0 0 0 0 0 0 
$$ ##$PRAMD16= (0..7)
0 0 0 0 0 0 0 0 
$$ ##$PRAMD17= (0..7)
0 0 0 0 0 0 0 0 
$$ ##$PRAMD18= (0..7)
0 0 0 0 0 0 0 0 
$$ ##$PRAMD19= (0..7)
0 0 0 0 0 0 0 0 
$$ ##$PRAMD2= (0..7)
2147483644 2146435071 2147483647 134217727 2147483644 2146435071 2147483647 
134217727 
$$ ##$PRAMD20= (0..7)
0 0 0 0 0 0 0 0 
$$ ##$PRAMD21= (0..7)
0 0 0 0 0 0 0 0 
$$ ##$PRAMD3= (0..7)
2 0 0 0 2 0 0 0 
$$ ##$PRAMD4= (0..7)
2147483644 2146435071 2147483647 134217727 2147483644 2146435071 2147483647 
134217727 
$$ ##$PRAMD5= (0..7)
0 0 0 0 0 0 0 0 
$$ ##$PRAMD6= (0..7)
0 0 0 0 0 0 0 0 
$$ ##$PRAMD7= (0..7)
0 0 0 0 0 0 0 0 
$$ ##$PRAMD8= (0..7)
0 0 0 0 0 0 0 0 
$$ ##$PRAMD9= (0..7)
0 0 0 0 0 0 0 0 
$$ ##$PRAMLED= (0..1)
15 15 
$$ ##$PRAMP1= <tty01>
$$ ##$PRAMP2= <no>
$$ ##$PRAMP3= <no>
$$ ##$PRAMP4= <no>
$$ ##$PRAMP5= <no>
$$ ##$PRAMP6= <no>
$$ ##$PRAMP7= <no>
$$ ##$PRAMP8= <no>
$$ ##$PRAMPTP= 0
$$ ##$PREPTY= <no>
$$ ##$PRESHLD= 0
$$ ##$PTS160= -1
$$ ##$PTSA2X= (0..7)
0 0 0 0 0 0 0 0 
$$ ##$PTSF2X= (0..7)
0 0 0 0 0 0 0 0 
$$ ##$PTSFMX= (0..7)
429.9 429.9 0 0 0 0 0 0 
$$ ##$PULCHK= no
$$ ##$RCUCDS= (0..7)
8388608 0 0 0 0 0 0 0 
$$ ##$RCUCFS= (0..7)
4096 0 0 0 0 0 0 0 
$$ ##$RCUCSS= (0..7)
1048576 0 0 0 0 0 0 0 
$$ ##$RCUI2C1= (0..7)
78 0 0 0 0 0 0 0 
$$ ##$RCUI2C2= (0..7)
0 0 0 0 0 0 0 0 
$$ ##$RCUI2C3= (0..7)
0 0 0 0 0 0 0 0 
$$ ##$RCUI2C4= (0..7)
0 0 0 0 0 0 0 0 
$$ ##$RCUI2C5= (0..7)
0 0 0 0 0 0 0 0 
$$ ##$RCUI2C6= (0..7)
0 0 0 0 0 0 0 0 
$$ ##$RCUI2C7= (0..7)
0 0 0 0 0 0 0 0 
$$ ##$RCUI2C8= (0..7)
0 0 0 0 0 0 0 0 
$$ ##$RDCU= 0
$$ ##$RGTYPE= (0..7)
5 0 0 0 0 0 0 0 
$$ ##$RG_max= (0..7)
46341 0 0 0 0 0 0 0 
$$ ##$RG_min= (0..7)
1 0 0 0 0 0 0 0 
$$ ##$RG_tab1= (0..255)
1 1.1 1.3 1.4 1.6 1.8 2 2.2 2.5 2.8 3.2 3.6 4 4.5 5 5.7 6.3 7.1 8 9 10.1 
11.3 12.7 14.3 16 18 20.2 22.6 25.4 28.5 32 35.9 40.3 45.3 50.8 57 64 
71.8 80.6 90.5 101.6 114 128 143.7 161.3 181 203.2 228.1 256 287.4 322.5 
362 406.4 456.1 512 574.7 645.1 724.1 812.7 912.3 1024 1149.4 1290.2 1448.2 
1625.5 1824.6 2048 2298.8 2580.3 2896.3 3251 3649.1 4096 4597.6 5160.6 
5792.6 6502 7298.2 8192 9195.2 10321.3 11585.2 13004 14596.5 16384 18390.4 
20642.5 23170.5 26008 29193 32768 36780.8 41285.1 46341 -1 -1 -1 -1 -1 
-1 -1 -1 -1 -1 -1 -1 -1 -1 -1 -1 -1 -1 -1 -1 -1 -1 -1 -1 -1 -1 -1 -1 -1 
-1 -1 -1 -1 -1 -1 -1 -1 -1 -1 -1 -1 -1 -1 -1 -1 -1 -1 -1 -1 -1 -1 -1 -1 
-1 -1 -1 -1 -1 -1 -1 -1 -1 -1 -1 -1 -1 -1 -1 -1 -1 -1 -1 -1 -1 -1 -1 -1 
-1 -1 -1 -1 -1 -1 -1 -1 -1 -1 -1 -1 -1 -1 -1 -1 -1 -1 -1 -1 -1 -1 -1 -1 
-1 -1 -1 -1 -1 -1 -1 -1 -1 -1 -1 -1 -1 -1 -1 -1 -1 -1 -1 -1 -1 -1 -1 -1 
-1 -1 -1 -1 -1 -1 -1 -1 -1 -1 -1 -1 -1 -1 -1 -1 -1 -1 -1 -1 -1 -1 -1 -1 
-1 -1 -1 -1 -1 -1 -1 -1 -1 -1 -1 -1 -1 
$$ ##$RG_tab2= (0..255)
-1 -1 -1 -1 -1 -1 -1 -1 -1 -1 -1 -1 -1 -1 -1 -1 -1 -1 -1 -1 -1 -1 -1 -1 
-1 -1 -1 -1 -1 -1 -1 -1 -1 -1 -1 -1 -1 -1 -1 -1 -1 -1 -1 -1 -1 -1 -1 -1 
-1 -1 -1 -1 -1 -1 -1 -1 -1 -1 -1 -1 -1 -1 -1 -1 -1 -1 -1 -1 -1 -1 -1 -1 
-1 -1 -1 -1 -1 -1 -1 -1 -1 -1 -1 -1 -1 -1 -1 -1 -1 -1 -1 -1 -1 -1 -1 -1 
-1 -1 -1 -1 -1 -1 -1 -1 -1 -1 -1 -1 -1 -1 -1 -1 -1 -1 -1 -1 -1 -1 -1 -1 
-1 -1 -1 -1 -1 -1 -1 -1 -1 -1 -1 -1 -1 -1 -1 -1 -1 -1 -1 -1 -1 -1 -1 -1 
-1 -1 -1 -1 -1 -1 -1 -1 -1 -1 -1 -1 -1 -1 -1 -1 -1 -1 -1 -1 -1 -1 -1 -1 
-1 -1 -1 -1 -1 -1 -1 -1 -1 -1 -1 -1 -1 -1 -1 -1 -1 -1 -1 -1 -1 -1 -1 -1 
-1 -1 -1 -1 -1 -1 -1 -1 -1 -1 -1 -1 -1 -1 -1 -1 -1 -1 -1 -1 -1 -1 -1 -1 
-1 -1 -1 -1 -1 -1 -1 -1 -1 -1 -1 -1 -1 -1 -1 -1 -1 -1 -1 -1 -1 -1 -1 -1 
-1 -1 -1 -1 -1 -1 -1 -1 -1 -1 -1 -1 -1 -1 -1 -1 
$$ ##$RG_tab3= (0..255)
-1 -1 -1 -1 -1 -1 -1 -1 -1 -1 -1 -1 -1 -1 -1 -1 -1 -1 -1 -1 -1 -1 -1 -1 
-1 -1 -1 -1 -1 -1 -1 -1 -1 -1 -1 -1 -1 -1 -1 -1 -1 -1 -1 -1 -1 -1 -1 -1 
-1 -1 -1 -1 -1 -1 -1 -1 -1 -1 -1 -1 -1 -1 -1 -1 -1 -1 -1 -1 -1 -1 -1 -1 
-1 -1 -1 -1 -1 -1 -1 -1 -1 -1 -1 -1 -1 -1 -1 -1 -1 -1 -1 -1 -1 -1 -1 -1 
-1 -1 -1 -1 -1 -1 -1 -1 -1 -1 -1 -1 -1 -1 -1 -1 -1 -1 -1 -1 -1 -1 -1 -1 
-1 -1 -1 -1 -1 -1 -1 -1 -1 -1 -1 -1 -1 -1 -1 -1 -1 -1 -1 -1 -1 -1 -1 -1 
-1 -1 -1 -1 -1 -1 -1 -1 -1 -1 -1 -1 -1 -1 -1 -1 -1 -1 -1 -1 -1 -1 -1 -1 
-1 -1 -1 -1 -1 -1 -1 -1 -1 -1 -1 -1 -1 -1 -1 -1 -1 -1 -1 -1 -1 -1 -1 -1 
-1 -1 -1 -1 -1 -1 -1 -1 -1 -1 -1 -1 -1 -1 -1 -1 -1 -1 -1 -1 -1 -1 -1 -1 
-1 -1 -1 -1 -1 -1 -1 -1 -1 -1 -1 -1 -1 -1 -1 -1 -1 -1 -1 -1 -1 -1 -1 -1 
-1 -1 -1 -1 -1 -1 -1 -1 -1 -1 -1 -1 -1 -1 -1 -1 
$$ ##$RG_tab4= (0..255)
-1 -1 -1 -1 -1 -1 -1 -1 -1 -1 -1 -1 -1 -1 -1 -1 -1 -1 -1 -1 -1 -1 -1 -1 
-1 -1 -1 -1 -1 -1 -1 -1 -1 -1 -1 -1 -1 -1 -1 -1 -1 -1 -1 -1 -1 -1 -1 -1 
-1 -1 -1 -1 -1 -1 -1 -1 -1 -1 -1 -1 -1 -1 -1 -1 -1 -1 -1 -1 -1 -1 -1 -1 
-1 -1 -1 -1 -1 -1 -1 -1 -1 -1 -1 -1 -1 -1 -1 -1 -1 -1 -1 -1 -1 -1 -1 -1 
-1 -1 -1 -1 -1 -1 -1 -1 -1 -1 -1 -1 -1 -1 -1 -1 -1 -1 -1 -1 -1 -1 -1 -1 
-1 -1 -1 -1 -1 -1 -1 -1 -1 -1 -1 -1 -1 -1 -1 -1 -1 -1 -1 -1 -1 -1 -1 -1 
-1 -1 -1 -1 -1 -1 -1 -1 -1 -1 -1 -1 -1 -1 -1 -1 -1 -1 -1 -1 -1 -1 -1 -1 
-1 -1 -1 -1 -1 -1 -1 -1 -1 -1 -1 -1 -1 -1 -1 -1 -1 -1 -1 -1 -1 -1 -1 -1 
-1 -1 -1 -1 -1 -1 -1 -1 -1 -1 -1 -1 -1 -1 -1 -1 -1 -1 -1 -1 -1 -1 -1 -1 
-1 -1 -1 -1 -1 -1 -1 -1 -1 -1 -1 -1 -1 -1 -1 -1 -1 -1 -1 -1 -1 -1 -1 -1 
-1 -1 -1 -1 -1 -1 -1 -1 -1 -1 -1 -1 -1 -1 -1 -1 
$$ ##$RG_tab5= (0..255)
-1 -1 -1 -1 -1 -1 -1 -1 -1 -1 -1 -1 -1 -1 -1 -1 -1 -1 -1 -1 -1 -1 -1 -1 
-1 -1 -1 -1 -1 -1 -1 -1 -1 -1 -1 -1 -1 -1 -1 -1 -1 -1 -1 -1 -1 -1 -1 -1 
-1 -1 -1 -1 -1 -1 -1 -1 -1 -1 -1 -1 -1 -1 -1 -1 -1 -1 -1 -1 -1 -1 -1 -1 
-1 -1 -1 -1 -1 -1 -1 -1 -1 -1 -1 -1 -1 -1 -1 -1 -1 -1 -1 -1 -1 -1 -1 -1 
-1 -1 -1 -1 -1 -1 -1 -1 -1 -1 -1 -1 -1 -1 -1 -1 -1 -1 -1 -1 -1 -1 -1 -1 
-1 -1 -1 -1 -1 -1 -1 -1 -1 -1 -1 -1 -1 -1 -1 -1 -1 -1 -1 -1 -1 -1 -1 -1 
-1 -1 -1 -1 -1 -1 -1 -1 -1 -1 -1 -1 -1 -1 -1 -1 -1 -1 -1 -1 -1 -1 -1 -1 
-1 -1 -1 -1 -1 -1 -1 -1 -1 -1 -1 -1 -1 -1 -1 -1 -1 -1 -1 -1 -1 -1 -1 -1 
-1 -1 -1 -1 -1 -1 -1 -1 -1 -1 -1 -1 -1 -1 -1 -1 -1 -1 -1 -1 -1 -1 -1 -1 
-1 -1 -1 -1 -1 -1 -1 -1 -1 -1 -1 -1 -1 -1 -1 -1 -1 -1 -1 -1 -1 -1 -1 -1 
-1 -1 -1 -1 -1 -1 -1 -1 -1 -1 -1 -1 -1 -1 -1 -1 
$$ ##$RG_tab6= (0..255)
-1 -1 -1 -1 -1 -1 -1 -1 -1 -1 -1 -1 -1 -1 -1 -1 -1 -1 -1 -1 -1 -1 -1 -1 
-1 -1 -1 -1 -1 -1 -1 -1 -1 -1 -1 -1 -1 -1 -1 -1 -1 -1 -1 -1 -1 -1 -1 -1 
-1 -1 -1 -1 -1 -1 -1 -1 -1 -1 -1 -1 -1 -1 -1 -1 -1 -1 -1 -1 -1 -1 -1 -1 
-1 -1 -1 -1 -1 -1 -1 -1 -1 -1 -1 -1 -1 -1 -1 -1 -1 -1 -1 -1 -1 -1 -1 -1 
-1 -1 -1 -1 -1 -1 -1 -1 -1 -1 -1 -1 -1 -1 -1 -1 -1 -1 -1 -1 -1 -1 -1 -1 
-1 -1 -1 -1 -1 -1 -1 -1 -1 -1 -1 -1 -1 -1 -1 -1 -1 -1 -1 -1 -1 -1 -1 -1 
-1 -1 -1 -1 -1 -1 -1 -1 -1 -1 -1 -1 -1 -1 -1 -1 -1 -1 -1 -1 -1 -1 -1 -1 
-1 -1 -1 -1 -1 -1 -1 -1 -1 -1 -1 -1 -1 -1 -1 -1 -1 -1 -1 -1 -1 -1 -1 -1 
-1 -1 -1 -1 -1 -1 -1 -1 -1 -1 -1 -1 -1 -1 -1 -1 -1 -1 -1 -1 -1 -1 -1 -1 
-1 -1 -1 -1 -1 -1 -1 -1 -1 -1 -1 -1 -1 -1 -1 -1 -1 -1 -1 -1 -1 -1 -1 -1 
-1 -1 -1 -1 -1 -1 -1 -1 -1 -1 -1 -1 -1 -1 -1 -1 
$$ ##$RG_tab7= (0..255)
-1 -1 -1 -1 -1 -1 -1 -1 -1 -1 -1 -1 -1 -1 -1 -1 -1 -1 -1 -1 -1 -1 -1 -1 
-1 -1 -1 -1 -1 -1 -1 -1 -1 -1 -1 -1 -1 -1 -1 -1 -1 -1 -1 -1 -1 -1 -1 -1 
-1 -1 -1 -1 -1 -1 -1 -1 -1 -1 -1 -1 -1 -1 -1 -1 -1 -1 -1 -1 -1 -1 -1 -1 
-1 -1 -1 -1 -1 -1 -1 -1 -1 -1 -1 -1 -1 -1 -1 -1 -1 -1 -1 -1 -1 -1 -1 -1 
-1 -1 -1 -1 -1 -1 -1 -1 -1 -1 -1 -1 -1 -1 -1 -1 -1 -1 -1 -1 -1 -1 -1 -1 
-1 -1 -1 -1 -1 -1 -1 -1 -1 -1 -1 -1 -1 -1 -1 -1 -1 -1 -1 -1 -1 -1 -1 -1 
-1 -1 -1 -1 -1 -1 -1 -1 -1 -1 -1 -1 -1 -1 -1 -1 -1 -1 -1 -1 -1 -1 -1 -1 
-1 -1 -1 -1 -1 -1 -1 -1 -1 -1 -1 -1 -1 -1 -1 -1 -1 -1 -1 -1 -1 -1 -1 -1 
-1 -1 -1 -1 -1 -1 -1 -1 -1 -1 -1 -1 -1 -1 -1 -1 -1 -1 -1 -1 -1 -1 -1 -1 
-1 -1 -1 -1 -1 -1 -1 -1 -1 -1 -1 -1 -1 -1 -1 -1 -1 -1 -1 -1 -1 -1 -1 -1 
-1 -1 -1 -1 -1 -1 -1 -1 -1 -1 -1 -1 -1 -1 -1 -1 
$$ ##$RG_tab8= (0..255)
-1 -1 -1 -1 -1 -1 -1 -1 -1 -1 -1 -1 -1 -1 -1 -1 -1 -1 -1 -1 -1 -1 -1 -1 
-1 -1 -1 -1 -1 -1 -1 -1 -1 -1 -1 -1 -1 -1 -1 -1 -1 -1 -1 -1 -1 -1 -1 -1 
-1 -1 -1 -1 -1 -1 -1 -1 -1 -1 -1 -1 -1 -1 -1 -1 -1 -1 -1 -1 -1 -1 -1 -1 
-1 -1 -1 -1 -1 -1 -1 -1 -1 -1 -1 -1 -1 -1 -1 -1 -1 -1 -1 -1 -1 -1 -1 -1 
-1 -1 -1 -1 -1 -1 -1 -1 -1 -1 -1 -1 -1 -1 -1 -1 -1 -1 -1 -1 -1 -1 -1 -1 
-1 -1 -1 -1 -1 -1 -1 -1 -1 -1 -1 -1 -1 -1 -1 -1 -1 -1 -1 -1 -1 -1 -1 -1 
-1 -1 -1 -1 -1 -1 -1 -1 -1 -1 -1 -1 -1 -1 -1 -1 -1 -1 -1 -1 -1 -1 -1 -1 
-1 -1 -1 -1 -1 -1 -1 -1 -1 -1 -1 -1 -1 -1 -1 -1 -1 -1 -1 -1 -1 -1 -1 -1 
-1 -1 -1 -1 -1 -1 -1 -1 -1 -1 -1 -1 -1 -1 -1 -1 -1 -1 -1 -1 -1 -1 -1 -1 
-1 -1 -1 -1 -1 -1 -1 -1 -1 -1 -1 -1 -1 -1 -1 -1 -1 -1 -1 -1 -1 -1 -1 -1 
-1 -1 -1 -1 -1 -1 -1 -1 -1 -1 -1 -1 -1 -1 -1 -1 
$$ ##$ROUTER= 3
$$ ##$RX22TY= <tty10>
$$ ##$SCMTY= <no>
$$ ##$SPECTR= 5
$$ ##$SY2FLAG= 0
$$ ##$TFXNUM= 0
$$ ##$TRIPLO2= 0
$$ ##$VTUTY= <tty05>
$$ ##$WBREFAM= (0..15)
100 100 100 100 100 100 100 100 100 100 100 100 100 100 100 100 
$$ ##$WBREFPH= (0..15)
0 0 0 0 0 0 0 0 0 0 0 0 0 0 0 0 
$$ ##$XFAC= 2
$$ ##END=
##$RELAX= 
$$ Bruker specific parameters
$$ --------------------------
##$DU= <P:\NMR-data>
##$EXPNO= 1
##$NAME= <NMR_apolar_Ctrol_p30.5C>
##$PROCNO= 1
##$TYPE= <nmr>
##$USER= <Ainhoa_raw_data>
##$ACQT0= -4.83829889523336
##$AMP= (0..31)
100 100 100 100 100 100 100 100 100 100 100 100 100 100 100 100 100 100
100 100 100 100 100 100 100 100 100 100 100 100 100 100
##$ANAVPT= -1
##$AQSEQ= 0
##$AQ_mod= 3
##$AUNM= <au_zg>
##$AUTOPOS= <22 >
##$BF1= 400.13
##$BF2= 100.612769
##$BF3= 400.13
##$BF4= 400.13
##$BF5= 500.13
##$BF6= 500.13
##$BF7= 500.13
##$BF8= 500.13
##$BYTORDA= 0
##$CFDGTYP= 0
##$CFRGTYP= 5
##$CHEMSTR= <none>
##$CNST= (0..63)
1 1 145 1 1 1 1 1 1 1 1 1 1 1 1 1 1 1 1 1 1 1 1 1 1 1 1 1 1 1 1 1 1 1 1
1 1 1 1 1 1 1 1 1 1 1 1 1 1 1 1 1 1 1 1 1 1 1 1 1 1 1 1 1
##$CPDPRG= <>
##$CPDPRG1= <>
##$CPDPRG2= <>
##$CPDPRG3= <>
##$CPDPRG4= <mlev>
##$CPDPRG5= <mlev>
##$CPDPRG6= <mlev>
##$CPDPRG7= <mlev>
##$CPDPRG8= <mlev>
##$CPDPRGB= <>
##$CPDPRGT= <>
##$D= (0..63)
0 2 0 0 0 0 0 0 0 0.06 0 0 2e-005 0 0 0 0.0002 0 0 0 0 0 0 0 0 0 0 0 0
0 0 0 0 0 0 0 0 0 0 0 0 0 0 0 0 0 0 0 0 0 0 0 0 0 0 0 0 0 0 0 0 0 0 0
##$DATE= 1213706101
##$DBL= (0..7)
120 120 120 120 120 120 120 120
##$DBP= (0..7)
150 150 150 150 150 150 150 150
##$DBP07= 0
##$DBPNAM0= <>
##$DBPNAM1= <>
##$DBPNAM2= <>
##$DBPNAM3= <>
##$DBPNAM4= <>
##$DBPNAM5= <>
##$DBPNAM6= <>
##$DBPNAM7= <>
##$DBPOAL= (0..7)
0.5 0.5 0.5 0.5 0.5 0.5 0.5 0.5
##$DBPOFFS= (0..7)
0 0 0 0 0 0 0 0
##$DE= 6
##$DECBNUC= <off>
##$DECIM= 24
##$DECNUC= <off>
##$DECSTAT= 4
##$DIGMOD= 0
##$DIGTYP= 7
##$DL= (0..7)
0 120 120 120 120 120 120 120
##$DP= (0..7)
150 150 150 150 150 150 150 150
##$DP07= 0
##$DPNAME0= <>
##$DPNAME1= <>
##$DPNAME2= <>
##$DPNAME3= <>
##$DPNAME4= <>
##$DPNAME5= <>
##$DPNAME6= <>
##$DPNAME7= <>
##$DPOAL= (0..7)
0.5 0.5 0.5 0.5 0.5 0.5 0.5 0.5
##$DPOFFS= (0..7)
0 0 0 0 0 0 0 0
##$DQDMODE= 0
##$DR= 18
##$DS= 4
##$DSLIST= <SSSSSSSSSSSSSSS>
##$DSPFIRM= 0
##$DSPFVS= -1
##$DTYPA= 0
##$EXP= <AID_chl>
##$F1LIST= <111111111111111>
##$F2LIST= <222222222222222>
##$F3LIST= <333333333333333>
##$FCUCHAN= (0..9)
0 2 1 0 0 0 0 0 0 0
##$FL1= 90
##$FL2= 90
##$FL3= 90
##$FL4= 90
##$FOV= 20
##$FQ1LIST= <freqlist>
##$FQ2LIST= <freqlist>
##$FQ3LIST= <freqlist>
##$FQ4LIST= <freqlist>
##$FQ5LIST= <freqlist>
##$FQ6LIST= <freqlist>
##$FQ7LIST= <freqlist>
##$FQ8LIST= <freqlist>
##$FRQLO3= 1882485.02994012
##$FRQLO3N= 0
##$FS= (0..7)
83 83 83 83 83 83 83 83
##$FTLPGN= 0
##$FW= 90000
##$FnMODE= 0
##$FnTYPE= 0
##$GP031= 0
##$GPNAM0= <sine.100>
##$GPNAM1= <sine.100>
##$GPNAM10= <sine.100>
##$GPNAM11= <sine.100>
##$GPNAM12= <sine.100>
##$GPNAM13= <sine.100>
##$GPNAM14= <sine.100>
##$GPNAM15= <sine.100>
##$GPNAM16= <sine.100>
##$GPNAM17= <sine.100>
##$GPNAM18= <sine.100>
##$GPNAM19= <sine.100>
##$GPNAM2= <sine.100>
##$GPNAM20= <sine.100>
##$GPNAM21= <sine.100>
##$GPNAM22= <sine.100>
##$GPNAM23= <sine.100>
##$GPNAM24= <sine.100>
##$GPNAM25= <sine.100>
##$GPNAM26= <sine.100>
##$GPNAM27= <sine.100>
##$GPNAM28= <sine.100>
##$GPNAM29= <sine.100>
##$GPNAM3= <sine.100>
##$GPNAM30= <sine.100>
##$GPNAM31= <sine.100>
##$GPNAM4= <sine.100>
##$GPNAM5= <sine.100>
##$GPNAM6= <sine.100>
##$GPNAM7= <sine.100>
##$GPNAM8= <sine.100>
##$GPNAM9= <sine.100>
##$GPX= (0..31)
0 0 0 0 0 0 0 0 0 0 0 0 0 0 0 0 0 0 0 0 0 0 0 0 0 0 0 0 0 0 0 0
##$GPY= (0..31)
0 0 0 0 0 0 0 0 0 0 0 0 0 0 0 0 0 0 0 0 0 0 0 0 0 0 0 0 0 0 0 0
##$GPZ= (0..31)
0 0 0 0 0 0 0 0 0 0 0 0 0 0 0 0 0 0 0 0 0 0 0 0 0 0 0 0 0 0 0 0
##$GRDPROG= <>
##$GRPDLY= -1
##$HDDUTY= 20
##$HDRATE= 20
##$HGAIN= (0..3)
0 0 0 0
##$HL1= 1
##$HL2= 35
##$HL3= 16
##$HL4= 17
##$HOLDER= 0
##$HPMOD= (0..7)
0 0 0 0 0 0 0 0
##$HPPRGN= 0
##$IN= (0..63)
0.001 0.001 0.001 0.001 0.001 0.001 0.001 0.001 0.001 0.001 0.001 0.001
0.001 0.001 0.001 0.001 0.001 0.001 0.001 0.001 0.001 0.001 0.001 0.001
0.001 0.001 0.001 0.001 0.001 0.001 0.001 0.001 0.001 0.001 0.001 0.001
0.001 0.001 0.001 0.001 0.001 0.001 0.001 0.001 0.001 0.001 0.001 0.001
0.001 0.001 0.001 0.001 0.001 0.001 0.001 0.001 0.001 0.001 0.001 0.001
0.001 0.001 0.001 0.001
##$INF= (0..7)
0 0 0 0 0 0 0 0
##$INP= (0..63)
0 0 0 0 0 0 0 0 0 0 0 0 0 0 0 0 0 0 0 0 0 0 0 0 0 0 0 0 0 0 0 0 0 0 0 0
0 0 0 0 0 0 0 0 0 0 0 0 0 0 0 0 0 0 0 0 0 0 0 0 0 0 0 0
##$INSTRUM= <avance400>
##$L= (0..31)
1 1 1 1 1 1 1 1 1 1 1 1 1 1 1 1 1 1 1 1 1 1 1 1 1 1 1 1 1 1 1 1
##$LFILTER= 100
##$LGAIN= -15
##$LINPSTP= 10
##$LOCKED= yes
##$LOCKFLD= 3193
##$LOCKGN= 118.5
##$LOCKPOW= -35
##$LOCKPPM= 7.23999977111816
##$LOCNUC= <2H>
##$LOCPHAS= 356
##$LOCSHFT= yes
##$LOCSW= 0
##$LTIME= 0.200000002980232
##$MASR= 4200
##$MASRLST= <masrlst>
##$NBL= 1
##$NC= -2
##$NLOGCH= 1
##$NS= 128
##$NUC1= <1H>
##$NUC2= <13C>
##$NUC3= <off>
##$NUC4= <off>
##$NUC5= <off>
##$NUC6= <off>
##$NUC7= <off>
##$NUC8= <off>
##$NUCLEI= 0
##$NUCLEUS= <off>
##$O1= 1922.3
##$O2= 4979.85804243228
##$O3= 1900.52349393
##$O4= 1900.52349393
##$O5= 0
##$O6= 0
##$O7= 0
##$O8= 0
##$OBSCHAN= (0..9)
0 0 0 0 0 0 0 0 0 0
##$OVERFLW= 0
##$P= (0..63)
7.6 7.6 15.2 14.9 29.8 16.5 25 50 0 0 0 0 0 0 0 200000 1000 2500 0 600
2500 0 0 0 0 200 0 7.6 1000 0 0 0 0 0 0 0 0 0 0 0 0 0 0 0 0 0 0 0 0 0 0
0 0 0 0 0 0 0 0 0 0 0 0 0
##$PACOIL= (0..15)
0 0 0 0 0 0 0 0 0 0 0 0 0 0 0 0
##$PAPS= 2
##$PARMODE= 0
##$PCPD= (0..9)
100 100 70 100 100 100 100 100 100 100
##$PHCOR= (0..31)
0 0 0 0 0 0 0 0 0 0 0 0 0 0 0 0 0 0 0 0 0 0 0 0 0 0 0 0 0 0 0 0
##$PHLIST= <>
##$PHP= 1
##$PH_ref= 0
##$PL= (0..63)
120 0 -4 120 120 120 120 120 120 60 10.34 22.38 9 120 120 120 120 120 0
120 120 120 120 120 120 120 120 22.38 120 120 9 120 120 120 120 120 120
120 120 120 120 120 120 120 120 120 120 120 120 120 120 120 120 120 120
120 120 120 120 120 120 120 120 120
##$PLSTEP= 0.1
##$PLSTRT= -6
##$POWMOD= 0
##$PQPHASE= 0
##$PQSCALE= 0
##$PR= 1
##$PRECHAN= (0..15)
-1 1 2 -1 -1 -1 -1 -1 -1 -1 -1 -1 -1 -1 -1 -1
##$PRGAIN= 0
##$PROBHD= <5 mm PABBI 1H-BB Z-GRD Z811201/0006
>
##$PROSOL= no
##$PULPROG= <zg>
##$PW= 0
##$PYNM= <acqu.py>
##$QNP= 1
##$RD= 0
##$RECCHAN= (0..15)
-1 -1 -1 -1 -1 -1 -1 -1 -1 -1 -1 -1 -1 -1 -1 -1
##$RECPH= 0
##$RECPRE= (0..15)
-1 -1 -1 -1 -1 -1 -1 -1 -1 -1 -1 -1 -1 -1 -1 -1
##$RECPRFX= (0..15)
-1 -1 -1 -1 -1 -1 -1 -1 -1 -1 -1 -1 -1 -1 -1 -1
##$RECSEL= (0..15)
0 0 0 0 0 0 0 0 0 0 0 0 0 0 0 0
##$RG= 228.1
##$RO= 0
##$ROUTWD1= (0..23)
0 0 0 0 0 0 0 0 0 0 0 0 0 0 0 0 0 0 0 0 1 1 0 0
##$ROUTWD2= (0..23)
0 0 0 0 0 1 0 0 0 0 0 0 0 0 0 0 0 0 1 0 1 1 0 0
##$RSEL= (0..9)
0 1 2 0 0 0 0 0 0 0
##$S= (0..7)
83 4 83 83 83 83 83 83
##$SEOUT= 0
##$SFO1= 400.1319223
##$SFO2= 100.617748858042
##$SFO3= 400.131900523494
##$SFO4= 400.131900523494
##$SFO5= 500.13
##$SFO6= 500.13
##$SFO7= 500.13
##$SFO8= 500.13
##$SOLVENT= <CDCl3>
##$SP= (0..31)
1 120 120 120 0 0 120 120 0 0 0 120 0 0 120 0 150 150 120 120.87 118.96
122.27 114.95 150 150 150 150 150 150 120 120 120
##$SP07= 0
##$SPECTR= 0
##$SPNAM0= <gauss>
##$SPNAM1= <Gaus1.1000>
##$SPNAM10= <gauss>
##$SPNAM11= <Gaus1.1000>
##$SPNAM12= <gauss>
##$SPNAM13= <gauss>
##$SPNAM14= <Gaus1.1000>
##$SPNAM15= <Gaus1.1000>
##$SPNAM16= <gauss>
##$SPNAM17= <gauss>
##$SPNAM18= <Gaus1.1000>
##$SPNAM19= <Gaus1.1000>
##$SPNAM2= <Gaus1.1000>
##$SPNAM20= <Gaus1.1000>
##$SPNAM21= <Gaus1.1000>
##$SPNAM22= <Gaus1.1000>
##$SPNAM23= <gauss>
##$SPNAM24= <gauss>
##$SPNAM25= <gauss>
##$SPNAM26= <gauss>
##$SPNAM27= <gauss>
##$SPNAM28= <gauss>
##$SPNAM29= <Gaus1.1000>
##$SPNAM3= <Gaus1.1000>
##$SPNAM30= <Gaus1.1000>
##$SPNAM31= <Gaus1.1000>
##$SPNAM4= <gauss>
##$SPNAM5= <gauss>
##$SPNAM6= <Gaus1.1000>
##$SPNAM7= <Gaus1.1000>
##$SPNAM8= <gauss>
##$SPNAM9= <gauss>
##$SPOAL= (0..31)
0.5 0.5 0.5 0.5 0.5 0.5 0.5 0.5 0.5 0.5 0.5 0.5 0.5 0.5 0.5 0.5 0.5 0.5
0.5 0.5 0.5 0.5 0.5 0.5 0.5 0.5 0.5 0.5 0.5 0.5 0.5 0.5
##$SPOFFS= (0..31)
0 0 0 0 0 0 0 0 0 0 0 0 0 0 0 0 0 0 0 0 0 0 0 0 0 0 0 0 0 0 0 0
##$SUBNAM0= <"">
##$SUBNAM1= <"">
##$SUBNAM2= <"">
##$SUBNAM3= <"">
##$SUBNAM4= <"">
##$SUBNAM5= <"">
##$SUBNAM6= <"">
##$SUBNAM7= <"">
##$SUBNAM8= <"">
##$SUBNAM9= <"">
##$SW= 12.4709369134976
##$SWIBOX= (0..15)
0 1 2 0 0 0 0 0 0 0 0 0 0 0 0 0
##$SW_h= 4990.01996007984
##$SWfinal= 0
##$TD= 16244
##$TD0= 1
##$TE= 301.7
##$TE2= 300
##$TE3= 300
##$TEG= 300
##$TL= (0..7)
0 120 120 120 120 120 120 120
##$TP= (0..7)
150 150 150 150 150 150 150 150
##$TP07= 0
##$TPNAME0= <>
##$TPNAME1= <>
##$TPNAME2= <>
##$TPNAME3= <>
##$TPNAME4= <>
##$TPNAME5= <>
##$TPNAME6= <>
##$TPNAME7= <>
##$TPOAL= (0..7)
0.5 0.5 0.5 0.5 0.5 0.5 0.5 0.5
##$TPOFFS= (0..7)
0 0 0 0 0 0 0 0
##$TUNHIN= 0
##$TUNHOUT= 0
##$TUNXOUT= 0
##$USERA1= <user>
##$USERA2= <user>
##$USERA3= <user>
##$USERA4= <user>
##$USERA5= <user>
##$V9= 5
##$VALIST= <valist>
##$VCLIST= <CCCCCCCCCCCCCCC>
##$VD= 0
##$VDLIST= <DDDDDDDDDDDDDDD>
##$VPLIST= <PPPPPPPPPPPPPPP>
##$VTLIST= <TTTTTTTTTTTTTTT>
##$WBST= 1024
##$WBSW= 15.53612
##$XGAIN= (0..3)
0 0 0 0
##$XL= 0
##$YL= 0
##$YMAX_a= 2003282
##$YMIN_a= -2087484
##$ZGOPTNS= <>
##$ZL1= 120
##$ZL2= 120
##$ZL3= 120
##$ZL4= 120
##$ABSF1= 10
##$ABSF2= 0
##$ABSG= 5
##$ABSL= 3
##$ALPHA= 0
##$AQORDER= 0
##$ASSFAC= 0
##$ASSFACI= 0
##$ASSFACX= 0
##$ASSWID= 0
##$AUNMP= <proc_1H_AID>
##$AXLEFT= 0
##$AXNAME= <>
##$AXNUC= <off>
##$AXRIGHT= 0
##$AXTYPE= 0
##$AXUNIT= <>
##$AZFE= 0.1
##$AZFW= 0.1
##$BCFW= 1
##$BC_mod= 2
##$BYTORDP= 0
##$COROFFS= 0
##$CY= 12.5
##$DATMOD= 1
##$DC= 2
##$DFILT= <>
##$DTYPP= 0
##$F1P= 9.9967504570787
##$F2P= -9.53364507338961e-007
##$FCOR= 1
##$FTSIZE= 65536
##$FT_mod= 4
##$GAMMA= 1
##$GB= 0
##$INTBC= 1
##$INTSCL= 1
##$ISEN= 128
##$LB= 1
##$LEV0= 0
##$LPBIN= 0
##$MAXI= 10000
##$MC2= 0
##$MEAN= 0
##$ME_mod= 0
##$MI= 0.02
##$NCOEF= 0
##$NC_proc= 0
##$NLEV= 6
##$NOISF1= 8.174992
##$NOISF2= 6.675002
##$NSP= 1
##$NTH_PI= 0
##$NZP= 0
##$OFFSET= 11.01498
##$PC= 1
##$PHC0= -25.06015
##$PHC1= -10.00055
##$PH_mod= 0
##$PKNL= yes
##$PPARMOD= 0
##$PPDIAG= 0
##$PPIPTYP= 0
##$PPMPNUM= 100
##$PPRESOL= 1
##$PSCAL= 0
##$PSIGN= 0
##$PYNMP= <proc.py>
##$REVERSE= no
##$SF= 400.130009885034
##$SI= 131072
##$SIGF1= 5.6
##$SIGF2= 5.2
##$SINO= 400
##$SIOLD= 131072
##$SPECTYP= <>
##$SREGLST= <1H.CDCl3>
##$SSB= 2
##$STSI= 0
##$STSR= 0
##$SW_p= 4990.01996007982
##$SYMM= 0
##$S_DEV= 0
##$TDeff= 16244
##$TDoff= 0
##$TI= <>
##$TILT= no
##$TM1= 0
##$TM2= 0
##$TOPLEV= 0
##$USERP1= <user>
##$USERP2= <user>
##$USERP3= <user>
##$USERP4= <user>
##$USERP5= <user>
##$WDW= 4
##$XDIM= 8192
##$YMAX_p= 0
##$YMIN_p= 0
##$CURPLOT= <\\rik006s\net8_hp>
##$CURPRIN= <$\\rik006s\net8_hp>
##$DFORMAT= <normdp>
##$LAYOUT= <+/1d_h.xwp>
##$LFORMAT= <normlp>
##$PFORMAT= <normpl>
##$SURQMSG= 1
$$ End of Bruker specific parameters
$$ ---------------------------------
##NTUPLES= NMR FID
##VAR_NAME=  TIME,          FID/REAL,        FID/IMAG
##SYMBOL=    X,             R,               I
##VAR_TYPE=  INDEPENDENT,   DEPENDENT,       DEPENDENT
##VAR_FORM=  AFFN,          ASDF,            ASDF
##VAR_DIM=   8122,          8122,            8122
##UNITS=     SECONDS,       ARBITRARY UNITS, ARBITRARY UNITS
##FACTOR=    0.0002004,     1,               1
##FIRST=     0,             1671921,         -1550144
##LAST=      1.6274484,     33894,           -9123
##MIN=       0,             -2138815,        -2138815
##MAX=       1.6274484,     1913950,         1913950
$$ Real data points
##PAGE= N=1
##DATA TABLE= (X++(R..R)), XYDATA
0  1671921
1  -877142
2 -1726479
3  1583438
4   687395
5 -1341126
6   236393
7  1153817
8 -1056362
9  -980466
10  1109170
11   577703
12 -1342232
13  -617577
14   766953
15   176360
16  -664811
17   137066
18   397923
19  -511279
20  -205934
21  1028449
22   151065
23 -1057292
24   165108
25  1185023
26  -153215
27  -492256
28   490027
29  -172587
30  -782894
31   870094
32   822178
33 -1504829
34  -938414
35  1598348
36   584122
37 -1543920
38  -365870
39   974816
40  -223824
41  -474059
42   682519
43    89674
44  -957937
45   315301
46  1316815
47  -257498
48 -1341854
49   257937
50  1266587
51  -186162
52  -893626
53   346417
54   348696
55  -697936
56    54909
57   799377
58  -644912
59  -897607
60   899508
61   687937
62  -855652
63  -171607
64   599264
65  -368928
66  -195188
67   878000
68   -62348
69  -984171
70   349627
71  1081187
72  -253170
73  -860650
74    47451
75   442048
76    24585
77   -39141
78     4113
79  -398981
80  -305210
81   608782
82   449000
83  -911711
84  -692108
85   909562
86   669293
87  -679915
88  -275272
89   522523
90   -75272
91  -128450
92   598072
93   -80584
94  -820916
95   346188
96   918883
97  -384097
98  -713789
99   265770
100   154535
101  -325511
102   200595
103   180713
104  -604615
105  -200110
106   678052
107   200241
108  -559839
109  -237263
110   293183
111   273478
112    87976
113   -25954
114  -174727
115  -137835
116   274098
117   435400
118  -267031
119  -717388
120   133195
121   732825
122   -79686
123  -558770
124   -35174
125    42283
126   -41651
127   366818
128     8304
129  -692931
130    42346
131   882311
132    79168
133  -642198
134   -48706
135   351687
136    70772
137    58648
138    76837
139  -254134
140  -201467
141   327059
142   304696
143  -379393
144  -518182
145   145831
146   367618
147   -64807
148  -158765
149   -31177
150  -186471
151    28568
152   481761
153    41341
154  -592600
155   -22071
156   669558
157   197893
158  -321957
159  -111714
160    -7318
161    12694
162   329684
163   106738
164  -604958
165  -297023
166   613345
167   313209
168  -563386
169  -379242
170   187736
171   160160
172    79326
173    66714
174  -225208
175  -212983
176   335642
177   450689
178  -175021
179  -476148
180    43620
181   482427
182   147678
183  -262657
184  -127968
185   -11642
186   -57527
187   211847
188   160324
189  -482886
190  -340691
191   494045
192   331159
193  -363549
194  -232316
195    54209
196   -22172
197   221089
198   290785
199  -325264
200  -381778
201   418471
202   521915
203  -229785
204  -457226
205     6896
206   255524
207   128710
208     9667
209  -167376
210  -320889
211    53578
212   487976
213    18720
214  -618767
215  -172559
216   505277
217   225944
218  -239887
219  -125475
220   -26314
221   -14693
222   279590
223   237732
224  -335457
225  -340613
226   355485
227   455148
228  -194588
229  -393222
230   -25640
231    95810
232    74319
233   143510
234  -141206
235  -411762
236    75074
237   523772
238    23730
239  -491398
240  -148997
241   296828
242   218462
243    25240
244   -90148
245  -203502
246   -39328
247   371703
248   267178
249  -404294
250  -440535
251   337506
252   463752
253  -196941
254  -314106
255   -14260
256   -55126
257    83449
258   320559
259  -179546
260  -538710
261   183681
262   605966
263   -59040
264  -431252
265   -37693
266   179437
267   123702
268   141331
269   -33319
270  -307783
271   -68065
272   417924
273   216406
274  -427331
275  -365860
276   240462
277   304852
278   -54694
279  -143529
280  -147306
281  -140912
282   210123
283   345474
284  -225193
285  -479497
286   144341
287   515073
288    57636
289  -309902
290  -116967
291    81807
292   114295
293   198002
294     6104
295  -398754
296  -144782
297   497338
298   253278
299  -460424
300  -318017
301   213555
302   170723
303    18212
304    16561
305  -226275
306  -229250
307   310146
308   376591
309  -268925
310  -449070
311   125893
312   414102
313    76997
314  -187365
315  -126425
316   -51495
317   111877
318   297105
319   -27064
320  -466209
321   -93080
322   487079
323   194845
324  -339782
325  -225343
326    50588
327   105259
328   171300
329    38514
330  -307969
331  -200595
332   326336
333   359791
334  -208257
335  -417265
336    38118
337   324689
338   106324
339   -84849
340  -138987
341  -177588
342   103627
343   392645
344   -33257
345  -509415
346   -86868
347   434666
348   177841
349  -202332
350  -179440
351   -65546
352    79298
353   254743
354    73238
355  -335843
356  -231057
357   336818
358   382822
359  -197199
360  -378856
361    20483
362   198747
363    91804
364    43924
365  -162123
366  -296536
367   158363
368   449857
369   -90380
370  -468278
371   -53710
372   300175
373   166086
374   -39239
375  -158799
376  -171639
377    80996
378   324747
379    76911
380  -360637
381  -236808
382   287101
383   337032
384  -111020
385  -283148
386   -84514
387    79493
388   189727
389   128613
390  -241517
391  -316775
392   188122
393   419159
394   -32800
395  -374978
396  -123327
397   210220
398   201531
399    32433
400  -134933
401  -221411
402    25877
403   373443
404   122374
405  -418127
406  -258833
407   290880
408   250512
409   -85622
410  -142009
411  -147813
412   -47436
413   279466
414   199311
415  -309096
416  -318308
417   209146
418   368832
419     2750
420  -256988
421  -145537
422    81497
423   208153
424   149883
425  -133047
426  -320587
427    21432
428   422537
429   109622
430  -390912
431  -220912
432   164310
433   179475
434    71836
435   -86812
436  -282180
437   -59482
438   354107
439   188826
440  -311786
441  -299134
442   142041
443   318568
444    75859
445  -179339
446  -176937
447     3603
448   207017
449   218211
450  -135546
451  -375858
452    25541
453   424924
454   101468
455  -309123
456  -182794
457    61971
458   138688
459   160028
460   -49866
461  -329556
462   -92760
463   373793
464   224706
465  -298308
466  -299927
467   116615
468   245240
469    89674
470   -50704
471  -200085
472  -152438
473   250375
474   331268
475  -204555
476  -413824
477    64944
478   350947
479   103312
480  -157990
481  -195381
482   -70674
483   164348
484   240673
485   -52739
486  -347814
487  -118792
488   364583
489   281187
490  -257269
491  -310207
492    90123
493   182268
494    87369
495    43191
496  -220605
497  -258950
498   277535
499   390105
500  -236141
501  -407471
502    71985
503   263330
504    95959
505   -34570
506  -184966
507  -178474
508   164404
509   324747
510   -47608
511  -386436
512  -119725
513   344847
514   259068
515  -176903
516  -251498
517   -26576
518   104228
519   185306
520    89452
521  -284213
522  -287646
523   277598
524   411993
525  -162328
526  -398006
527    -4001
528   230741
529   125086
530    20023
531  -148991
532  -254399
533   103668
534   426633
535     5747
536  -467730
537  -128268
538   334883
539   196736
540   -90086
541  -168962
542  -160109
543    56338
544   303271
545    82686
546  -337038
547  -240114
548   242543
549   360546
550   -52366
551  -338674
552   -97419
553   183897
554   156262
555    59702
556  -120409
557  -305700
558    48465
559   484280
560    59910
561  -487740
562  -149666
563   283098
564   146300
565    -3327
566   -88849
567  -261890
568   -24427
569   402747
570   153395
571  -384164
572  -273542
573   224993
574   329005
575     8197
576  -244911
577  -173002
578    66912
579   238631
580   151252
581  -198649
582  -340583
583    82430
584   429721
585    70884
586  -372513
587  -193050
588   160099
589   189678
590    70112
591  -101059
592  -261492
593   -44213
594   368425
595   213911
596  -344386
597  -314707
598   197451
599   287209
600     8959
601  -116094
602  -167628
603   -85906
604   261614
605   270879
606  -241363
607  -382017
608    96467
609   350582
610    88606
611  -208740
612  -233733
613     -402
614   239353
615   179634
616  -123435
617  -302507
618   -62819
619   357735
620   260588
621  -283675
622  -338571
623   126895
624   263443
625    62477
626   -64028
627  -206485
628  -151680
629   274134
630   306858
631  -247052
632  -380561
633    86260
634   295423
635    80385
636  -114106
637  -174650
638   -82918
639   173175
640   254660
641   -72645
642  -348454
643   -72541
644   337695
645   208582
646  -193331
647  -233355
648    -5093
649   140729
650   178627
651    11648
652  -284926
653  -183563
654   276762
655   311018
656  -163663
657  -349225
658   -11865
659   252076
660   147326
661   -54707
662  -188711
663  -162473
664   152411
665   339541
666   -52782
667  -413320
668   -72839
669   340826
670   171397
671  -133451
672  -176044
673   -94480
674   101091
675   244556
676     5172
677  -307932
678  -153070
679   245025
680   269722
681   -96628
682  -282957
683   -52234
684   177375
685   137487
686     9319
687  -147032
688  -207040
689   101573
690   357606
691    -5067
692  -371907
693   -96705
694   239709
695   156795
696   -18896
697  -143314
698  -191982
699    56610
700   309854
701    61788
702  -338873
703  -205693
704   241864
705   287009
706   -66767
707  -239674
708   -88940
709    97448
710   191599
711    99753
712  -211276
713  -260976
714   168130
715   358189
716   -37409
717  -313434
718  -101677
719   149930
720   155375
721    25645
722  -148976
723  -196869
724    43299
725   283924
726    88941
727  -287800
728  -208688
729   188554
730   247815
731    -9073
732  -137331
733  -119550
734      771
735   230029
736   171824
737  -235581
738  -290658
739   130764
740   303346
741     7934
742  -247222
743  -168214
744    59323
745   189129
746   104928
747  -143651
748  -255700
749    28852
750   358981
751   140142
752  -306721
753  -208137
754   189149
755   213802
756    28894
757   -85871
758  -192766
759   -51539
760   280777
761   168321
762  -280958
763  -280049
764   111661
765   238180
766    33994
767  -151925
768  -169362
769   -11939
770   193679
771   178171
772  -108737
773  -271267
774     9794
775   335054
776   151592
777  -216443
778  -199629
779    49010
780   170027
781   125778
782   -74346
783  -263401
784   -95920
785   270457
786   219594
787  -219178
788  -323845
789    53559
790   278228
791    87912
792  -120979
793  -152506
794   -64196
795   185124
796   279543
797  -116934
798  -377487
799    23569
800   347917
801    86237
802  -181163
803  -151509
804   -51264
805   122032
806   213936
807   -54927
808  -310912
809   -81271
810   281996
811   215285
812  -142910
813  -255279
814    -7506
815   204039
816   137819
817   -36164
818  -184413
819  -155506
820   159741
821   300887
822   -85539
823  -370165
824   -58867
825   272681
826   153597
827   -90725
828  -176536
829  -106858
830   129050
831   275969
832     3336
833  -327300
834  -135629
835   296263
836   257354
837  -136819
838  -244456
839   -37468
840   129013
841   171480
842    19950
843  -260005
844  -202643
845   204571
846   284584
847   -96019
848  -301156
849   -70110
850   197044
851   181120
852   -16767
853  -168953
854  -134159
855    91188
856   272579
857    71100
858  -310053
859  -199884
860   251264
861   250519
862   -88423
863  -177197
864   -99681
865    21159
866   225457
867   120515
868  -289650
869  -254935
870   210018
871   295986
872   -46129
873  -238918
874  -131711
875   104502
876   224198
877    51216
878  -212632
879  -191791
880   111573
881   299485
882    68297
883  -278727
884  -190886
885   188635
886   247999
887   -20127
888  -177187
889  -128559
890    34948
891   223479
892   130746
893  -238786
894  -279745
895   138140
896   297699
897   -30855
898  -240683
899  -110979
900    36977
901   143925
902   158510
903  -131652
904  -301903
905    83117
906   378455
907    61708
908  -246121
909  -123948
910    78773
911   181939
912   139386
913  -132309
914  -271371
915    24389
916   280877
917    97415
918  -230297
919  -261293
920    41408
921   264271
922    70013
923  -207742
924  -168699
925    36442
926   191342
927   175035
928  -119023
929  -286691
930    54683
931   351243
932    92315
933  -214911
934  -146359
935    33788
936   151768
937   144888
938  -106996
939  -285510
940   -40064
941   271916
942   143789
943  -209577
944  -249949
945    29052
946   210302
947   117908
948   -88992
949  -194339
950   -50928
951   229204
952   233993
953  -124209
954  -297463
955     3252
956   282613
957   132439
958  -150134
959  -192617
960   -28730
961   149738
962   181319
963   -55993
964  -306646
965   -97562
966   301737
967   193146
968  -198542
969  -208747
970    27447
971   142865
972   158640
973    -1072
974  -259030
975  -123600
976   266398
977   218053
978  -158714
979  -250812
980   -32944
981   179136
982   174448
983   -69060
984  -228786
985   -73930
986   168693
987   201949
988   -25718
989  -266947
990  -127685
991   248422
992   235993
993  -119874
994  -215184
995   -30987
996   110557
997   178260
998    43730
999  -262445
1000  -198000
1001   223586
1002   272139
1003  -115423
1004  -273935
1005   -49526
1006   149121
1007   156223
1008    23298
1009  -186112
1010  -178201
1011   155067
1012   304909
1013   -30201
1014  -297176
1015   -84237
1016   199082
1017   173851
1018   -20907
1019  -174348
1020  -151122
1021    94783
1022   240658
1023    14159
1024  -263470
1025  -174846
1026   156433
1027   254031
1028   -23384
1029  -243662
1030  -105863
1031   128262
1032   181932
1033    54943
1034  -169959
1035  -211568
1036   112670
1037   321412
1038    19769
1039  -276535
1040  -117583
1041   144375
1042   176998
1043    34553
1044  -163288
1045  -196716
1046    47382
1047   252220
1048    80187
1049  -246148
1050  -224564
1051   133982
1052   268354
1053     9417
1054  -198738
1055  -122178
1056    52084
1057   189487
1058   136771
1059  -173450
1060  -270937
1061   106022
1062   318841
1063    21386
1064  -236474
1065  -132068
1066    66800
1067   163628
1068    91911
1069  -143512
1070  -238366
1071    27220
1072   281923
1073   103775
1074  -228104
1075  -199155
1076    98047
1077   219930
1078    71589
1079  -124654
1080  -183616
1081    -4102
1082   242706
1083   157810
1084  -187741
1085  -252904
1086    51637
1087   257140
1088    91795
1089  -184133
1090  -197047
1091    27553
1092   184229
1093   119351
1094  -103894
1095  -240620
1096   -36741
1097   282138
1098   173297
1099  -207736
1100  -218646
1101    72529
1102   182935
1103   102446
1104   -58611
1105  -215884
1106   -76871
1107   251120
1108   197042
1109  -179001
1110  -267293
1111    21240
1112   219612
1113   108329
1114  -117039
1115  -195763
1116   -41553
1117   184601
1118   190382
1119   -86601
1120  -272088
1121   -38674
1122   268446
1123   158223
1124  -143318
1125  -191368
1126   -18306
1127   158810
1128   175695
1129   -47334
1130  -246291
1131   -88162
1132   220176
1133   206380
1134  -115098
1135  -263741
1136   -49840
1137   197021
1138   155308
1139   -74508
1140  -200953
1141   -92471
1142   158907
1143   234707
1144   -50762
1145  -287197
1146   -76086
1147   227695
1148   177761
1149   -77712
1150  -192295
1151   -75888
1152   137287
1153   201984
1154    -8680
1155  -245780
1156  -141109
1157   193159
1158   237873
1159   -82722
1160  -252805
1161   -57791
1162   146053
1163   151158
1164    12582
1165  -194379
1166  -184636
1167   160343
1168   286398
1169   -57956
1170  -271338
1171   -65793
1172   163739
1173   171007
1174    11672
1175  -182568
1176  -157591
1177   128013
1178   249442
1179    -1488
1180  -246266
1181  -144703
1182   147022
1183   229949
1184    -9648
1185  -218231
1186  -124254
1187   105885
1188   198199
1189    44391
1190  -204769
1191  -192503
1192   117579
1193   268636
1194    17404
1195  -238728
1196  -132425
1197   131205
1198   194421
1199    29635
1200  -160912
1201  -173482
1202    60302
1203   257961
1204    74887
1205  -248989
1206  -177979
1207   150509
1208   206499
1209    11711
1210  -142183
1211  -157246
1212    25733
1213   235638
1214    97325
1215  -226016
1216  -210278
1217   107280
1218   233219
1219    39553
1220  -182620
1221  -167836
1222    56890
1223   207220
1224    86176
1225  -158735
1226  -209777
1227    45038
1228   271857
1229    94816
1230  -214128
1231  -170225
1232    84985
1233   187932
1234    81028
1235  -118925
1236  -207164
1237     2667
1238   245755
1239   116491
1240  -193073
1241  -213563
1242    48592
1243   212064
1244    88244
1245  -149958
1246  -184202
1247    17702
1248   192473
1249   133707
1250  -114265
1251  -228970
1252     6826
1253   263202
1254   128422
1255  -169801
1256  -186556
1257    37733
1258   178783
1259   114063
1260   -93227
1261  -220699
1262   -40477
1263   232434
1264   156522
1265  -168687
1266  -238134
1267    25526
1268   199167
1269    93868
1270   -94173
1271  -185379
1272   -58898
1273   204219
1274   201988
1275  -127532
1276  -249336
1277    15738
1278   224772
1279   123711
1280   -92495
1281  -187892
1282   -50595
1283   184019
1284   172624
1285   -95211
1286  -231453
1287   -56038
1288   193046
1289   174972
1290  -109972
1291  -242182
1292   -29534
1293   177291
1294   129238
1295   -56337
1296  -192795
1297   -96678
1298   181863
1299   226752
1300   -84134
1301  -250698
1302   -29607
1303   199873
1304   152512
1305   -55696
1306  -189378
1307   -81355
1308   152270
1309   198052
1310   -43515
1311  -253606
1312  -109180
1313   198013
1314   194135
1315   -95896
1316  -217182
1317   -56209
1318   133377
1319   170737
1320     -566
1321  -218965
1322  -140856
1323   186848
1324   235683
1325   -67454
1326  -226161
1327   -60333
1328   148229
1329   172936
1330     2299
1331  -189897
1332  -143878
1333   131403
1334   236247
1335   -22426
1336  -249591
1337  -108507
1338   150115
1339   180689
1340    -6967
1341  -185827
1342  -136439
1343   110207
1344   219039
1345     9951
1346  -215813
1347  -139359
1348   121507
1349   227413
1350    17926
1351  -225649
1352  -127983
1353   140989
1354   178642
1355    13436
1356  -149327
1357  -170142
1358    65905
1359   270732
1360    45622
1361  -260852
1362  -136903
1363   146843
1364   166460
1365    21350
1366  -136290
1367  -185449
1368    47057
1369   256924
1370    59537
1371  -231389
1372  -164455
1373   106176
1374   207035
1375    49937
1376  -164785
1377  -164493
1378    62847
1379   212888
1380    81371
1381  -162280
1382  -193097
1383    56493
1384   243635
1385    77996
1386  -191421
1387  -167733
1388    63312
1389   181466
1390    74922
1391  -131353
1392  -197264
1393     6447
1394   232363
1395   121340
1396  -185308
1397  -205255
1398    69804
1399   209367
1400    73576
1401  -122507
1402  -176719
1403    -6607
1404   213873
1405   140142
1406  -157270
1407  -217848
1408    36437
1409   216022
1410   103295
1411  -136147
1412  -200836
1413     6468
1414   198753
1415   109430
1416  -115124
1417  -199068
1418   -32289
1419   218742
1420   168221
1421  -152848
1422  -226869
1423    36477
1424   184120
1425    88252
1426   -65540
1427  -185064
1428   -84046
1429   211392
1430   197814
1431  -148311
1432  -231374
1433    19983
1434   176154
1435   114306
1436   -62726
1437  -196346
1438   -66969
1439   194258
1440   172852
1441   -98480
1442  -210698
1443   -38331
1444   176610
1445   165952
1446   -79633
1447  -225026
1448   -49841
1449   180657
1450   148860
1451   -65736
1452  -197589
1453   -79728
1454   171357
1455   207117
1456   -73739
1457  -249268
1458   -43478
1459   197689
1460   135502
1461   -63052
1462  -167158
1463   -92641
1464   135055
1465   222869
1466   -43573
1467  -262885
1468   -68455
1469   192155
1470   139328
1471   -56570
1472  -166848
1473  -103688
1474   123218
1475   211628
1476   -25707
1477  -226502
1478   -90782
1479   149887
1480   186994
1481   -18381
1482  -209356
1483  -106885
1484   149813
1485   183486
1486   -22553
1487  -179463
1488  -119344
1489   109730
1490   222515
1491    -5287
1492  -245976
1493  -108939
1494   154792
1495   165999
1496   -14661
1497  -163998
1498  -131511
1499    99873
1500   227156
1501    18464
1502  -225803
1503  -130219
1504   142444
1505   200825
1506    -1365
1507  -186311
1508  -122360
1509   102373
1510   195647
1511    29424
1512  -193529
1513  -163728
1514   104344
1515   222170
1516    12843
1517  -208986
1518  -132714
1519   107842
1520   186764
1521    29361
1522  -155886
1523  -147332
1524    62993
1525   221582
1526    72980
1527  -199162
1528  -169036
1529   113192
1530   207127
1531    22863
1532  -149119
1533  -147007
1534    26883
1535   205503
1536    92227
1537  -203488
1538  -199618
1539    93198
1540   212039
1541    40843
1542  -157239
1543  -157490
1544    49593
1545   215101
1546    85425
1547  -166968
1548  -177357
1549    61738
1550   219198
1551    88304
1552  -169444
1553  -184603
1554    63195
1555   201349
1556    63839
1557  -143258
1558  -179311
1559     9906
1560   202852
1561   113265
1562  -159623
1563  -207598
1564    45912
1565   219823
1566    87500
1567  -136299
1568  -165386
1569    16296
1570   182628
1571   124957
1572  -112418
1573  -218405
1574      119
1575   230670
1576   111519
1577  -154168
1578  -179565
1579    10801
1580   164527
1581   121191
1582   -95507
1583  -214010
1584   -21493
1585   219747
1586   143228
1587  -126247
1588  -200499
1589     1417
1590   194470
1591   126814
1592  -108494
1593  -195050
1594   -27685
1595   179488
1596   153728
1597   -98875
1598  -230884
1599   -25377
1600   209291
1601   132494
1602  -109785
1603  -184233
1604   -29957
1605   163476
1606   157105
1607   -65161
1608  -210255
1609   -56192
1610   191881
1611   171304
1612   -90682
1613  -215143
1614   -41708
1615   165080
1616   136585
1617   -57964
1618  -189910
1619   -90688
1620   158461
1621   199228
1622   -62923
1623  -227170
1624   -53929
1625   176311
1626   156522
1627   -45940
1628  -183224
1629   -82723
1630   147108
1631   191307
1632   -37523
1633  -220308
1634   -96120
1635   162331
1636   180023
1637   -60836
1638  -208697
1639   -76423
1640   133017
1641   169951
1642   -11954
1643  -199858
1644  -116189
1645   156758
1646   210425
1647   -35417
1648  -206666
1649   -85708
1650   134911
1651   178837
1652    -8327
1653  -192966
1654  -119738
1655   121595
1656   196353
1657    -1196
1658  -207245
1659  -130593
1660   131554
1661   196342
1662   -10986
1663  -183025
1664  -108753
1665   101265
1666   195094
1667    34253
1668  -191650
1669  -148327
1670   114727
1671   208906
1672     6195
1673  -192162
1674  -129447
1675    94453
1676   185901
1677    29987
1678  -170929
1679  -151877
1680    82217
1681   222159
1682    41351
1683  -201614
1684  -142120
1685   109643
1686   189839
1687    31913
1688  -154645
1689  -154174
1690    60732
1691   215016
1692    55579
1693  -197257
1694  -166518
1695    82167
1696   199327
1697    43760
1698  -164201
1699  -151039
1700    64298
1701   198658
1702    77502
1703  -150737
1704  -176435
1705    56216
1706   222247
1707    71492
1708  -169623
1709  -161449
1710    52814
1711   185495
1712    75592
1713  -142933
1714  -185464
1715    24419
1716   200579
1717    90874
1718  -151299
1719  -184618
1720    42108
1721   209166
1722    87916
1723  -131034
1724  -157639
1725    19658
1726   186858
1727   120839
1728  -130204
1729  -208578
1730    24628
1731   210441
1732    82271
1733  -137768
1734  -170423
1735    -2353
1736   172659
1737   121134
1738  -122477
1739  -207334
1740     4881
1741   207332
1742   122693
1743  -115965
1744  -182775
1745     8221
1746   191823
1747   117953
1748  -103475
1749  -183499
1750   -26333
1751   172832
1752   141178
1753  -105944
1754  -215893
1755   -19300
1756   187399
1757   119172
1758   -99991
1759  -180360
1760   -31893
1761   159286
1762   151658
1763   -67169
1764  -203637
1765   -41186
1766   196028
1767   152881
1768   -92038
1769  -184493
1770   -33698
1771   145749
1772   142460
1773   -57618
1774  -208942
1775   -68441
1776   173922
1777   155089
1778   -81119
1779  -194814
1780   -53485
1781   154733
1782   157546
1783   -56403
1784  -188856
1785   -56036
1786   153696
1787   168212
1788   -34839
1789  -201400
1790   -81745
1791   167710
1792   165885
1793   -69728
1794  -186832
1795   -67038
1796   116370
1797   165441
1798   -16031
1799  -207298
1800  -101567
1801   158705
1802   178296
1803   -45122
1804  -183414
1805   -79587
1806   122979
1807   173003
1808    -6679
1809  -181469
1810  -104664
1811   125008
1812   188129
1813   -11089
1814  -198574
1815  -104981
1816   125814
1817   171399
1818   -16076
1819  -174748
1820  -108301
1821   101916
1822   185721
1823    13227
1824  -188250
1825  -127145
1826   120316
1827   194245
1828    -5709
1829  -181364
1830  -104406
1831    99257
1832   174548
1833    29443
1834  -170770
1835  -147495
1836    99852
1837   208204
1838     7075
1839  -186696
1840  -116960
1841    88664
1842   177595
1843    37478
1844  -165080
1845  -146271
1846    83178
1847   197712
1848    39085
1849  -170397
1850  -150034
1851    78723
1852   199589
1853    36002
1854  -165965
1855  -129757
1856    63116
1857   174631
1858    68890
1859  -150086
1860  -176749
1861    65190
1862   211498
1863    44883
1864  -161835
1865  -136759
1866    52667
1867   176128
1868    77811
1869  -139543
1870  -175592
1871    46182
1872   203982
1873    70675
1874  -157673
1875  -163859
1876    49756
1877   187099
1878    74944
1879  -133349
1880  -169341
1881    23867
1882   196210
1883    96504
1884  -147490
1885  -184998
1886    36301
1887   198229
1888    85768
1889  -132701
1890  -166780
1891    19717
1892   179078
1893   104642
1894  -118554
1895  -192195
1896     1550
1897   201049
1898   109114
1899  -136217
1900  -176207
1901    19612
1902   170563
1903   107674
1904   -95416
1905  -185733
1906   -17699
1907   188879
1908   127746
1909  -113530
1910  -187592
1911    -3584
1912   178250
1913   120342
1914   -97097
1915  -182647
1916   -21322
1917   166651
1918   132815
1919   -87386
1920  -201940
1921   -29535
1922   186564
1923   130305
1924   -99317
1925  -178082
1926   -27892
1927   154874
1928   145233
1929   -69584
1930  -203088
1931   -45249
1932   179400
1933   147149
1934   -79105
1935  -187044
1936   -43174
1937   157360
1938   145422
1939   -65850
1940  -188254
1941   -60082
1942   150057
1943   165094
1944   -54975
1945  -202301
1946   -58804
1947   159810
1948   150230
1949   -56740
1950  -179578
1951   -67371
1952   132619
1953   163299
1954   -33020
1955  -191753
1956   -80570
1957   146890
1958   166890
1959   -43424
1960  -186890
1961   -69310
1962   126774
1963   151936
1964   -16777
1965  -176443
1966  -104458
1967   130894
1968   184186
1969   -30246
1970  -191870
1971   -83943
1972   120768
1973   158055
1974   -12423
1975  -177214
1976  -108539
1977   115056
1978   180642
1979    -5755
1980  -183582
1981  -107335
1982   118042
1983   180425
1984    -5366
1985  -173713
1986  -100611
1987   102365
1988   175788
1989    19666
1990  -169278
1991  -126198
1992   100446
1993   186772
1994     4998
1995  -176214
1996  -118855
1997    86914
1998   168175
1999    23391
2000  -159321
2001  -130068
2002    76971
2003   186888
2004    36573
2005  -168676
2006  -130613
2007    90674
2008   176825
2009    32830
2010  -139830
2011  -128684
2012    60438
2013   187859
2014    55912
2015  -165317
2016  -150625
2017    71733
2018   177966
2019    36254
2020  -152492
2021  -144347
2022    55925
2023   178272
2024    59384
2025  -141128
2026  -156129
2027    48985
2028   198537
2029    67627
2030  -154464
2031  -146290
2032    59670
2033   175126
2034    69440
2035  -120990
2036  -161614
2037    27369
2038   192686
2039    78862
2040  -148326
2041  -159913
2042    33568
2043   169086
2044    80227
2045  -121740
2046  -164201
2047    17479
2048   177754
2049    91420
2050  -122653
2051  -168681
2052    12410
2053   180166
2054   100352
2055  -119772
2056  -168145
2057    17957
2058   170871
2059    96743
2060  -103418
2061  -170848
2062    -8162
2063   177741
2064   118483
2065  -116120
2066  -184494
2067    12603
2068   173997
2069    96184
2070   -90522
2071  -167400
2072   -32942
2073   170317
2074   138839
2075  -108971
2076  -194401
2077      562
2078   171540
2079   107775
2080   -77113
2081  -170428
2082   -40381
2083   166552
2084   141489
2085   -88635
2086  -183684
2087   -28089
2088   157412
2089   139695
2090   -68344
2091  -187969
2092   -38602
2093   163121
2094   127949
2095   -69021
2096  -171101
2097   -59548
2098   140034
2099   159117
2100   -60251
2101  -198651
2102   -45559
2103   154426
2104   132266
2105   -52504
2106  -170172
2107   -71566
2108   135562
2109   166260
2110   -43407
2111  -192668
2112   -63856
2113   150083
2114   152450
2115   -41307
2116  -173943
2117   -74817
2118   128279
2119   162676
2120   -26545
2121  -188093
2122   -92885
2123   131398
2124   171232
2125   -31961
2126  -189700
2127   -85769
2128   125019
2129   156791
2130   -19465
2131  -168605
2132  -103819
2133   110293
2134   187727
2135    -2721
2136  -189757
2137   -95002
2138   126739
2139   162869
2140    -5040
2141  -157736
2142  -110736
2143    93372
2144   182785
2145     5177
2146  -180777
2147  -112652
2148    93926
2149   166612
2150    15578
2151  -170316
2152  -126083
2153    96762
2154   174839
2155    13699
2156  -151835
2157  -117896
2158    75182
2159   191253
2160    44832
2161  -177289
2162  -129749
2163   101532
2164   168170
2165    23512
2166  -140579
2167  -139352
2168    53240
2169   192761
2170    50613
2171  -175815
2172  -144691
2173    80794
2174   172594
2175    35897
2176  -140401
2177  -141405
2178    49874
2179   186705
2180    66182
2181  -146947
2182  -150812
2183    56983
2184   185592
2185    60454
2186  -142620
2187  -147173
2188    46240
2189   173427
2190    65537
2191  -127730
2192  -151925
2193    27571
2194   177113
2195    83265
2196  -136339
2197  -163017
2198    36435
2199   174184
2200    73741
2201  -118694
2202  -154619
2203    16124
2204   174965
2205    95693
2206  -122121
2207  -167404
2208    18393
2209   173295
2210    95115
2211  -113061
2212  -169305
2213    14149
2214   173405
2215    94282
2216  -102556
2217  -165227
2218   -12060
2219   172866
2220   120012
2221  -115248
2222  -180378
2223    14546
2224   163300
2225    90930
2226   -79184
2227  -166989
2228   -38462
2229   171725
2230   134500
2231  -108995
2232  -177781
2233     2060
2234   151478
2235   111329
2236   -65645
2237  -170823
2238   -38445
2239   165859
2240   127364
2241   -87862
2242  -164377
2243   -31882
2244   137916
2245   137613
2246   -63280
2247  -189063
2248   -35800
2249   160855
2250   118645
2251   -67550
2252  -157161
2253   -56479
2254   131567
2255   158842
2256   -56036
2257  -195420
2258   -40006
2259   153574
2260   125499
2261   -45630
2262  -160659
2263   -76275
2264   132244
2265   168086
2266   -51650
2267  -192698
2268   -51900
2269   138432
2270   134926
2271   -29638
2272  -166681
2273   -88040
2274   131799
2275   161913
2276   -41129
2277  -173089
2278   -72399
2279   115758
2280   159555
2281   -15408
2282  -181625
2283   -85794
2284   131894
2285   146296
2286   -24793
2287  -147405
2288   -96858
2289    96159
2290   180927
2291    -6540
2292  -187581
2293   -81865
2294   116263
2295   140042
2296      231
2297  -147190
2298  -121454
2299    95002
2300   185490
2301    -6849
2302  -172146
2303   -86522
2304    91653
2305   154414
2306    28770
2307  -162813
2308  -131607
2309   103474
2310   176145
2311      298
2312  -151780
2313  -107939
2314    67080
2315   176178
2316    42983
2317  -176224
2318  -130244
2319   102369
2320   159637
2321    13435
2322  -126755
2323  -128398
2324    46907
2325   191656
2326    52073
2327  -175474
2328  -125420
2329    90396
2330   150447
2331    34506
2332  -114629
2333  -141469
2334    37888
2335   195425
2336    53781
2337  -160079
2338  -123442
2339    60263
2340   148384
2341    62395
2342  -122851
2343  -161715
2344    43656
2345   186097
2346    47650
2347  -135217
2348  -125021
2349    27608
2350   159747
2351    93029
2352  -132903
2353  -167162
2354    53592
2355   176088
2356    55311
2357  -106030
2358  -138720
2359     4777
2360   175274
2361   104775
2362  -136719
2363  -168223
2364    39050
2365   157791
2366    70873
2367   -99438
2368  -161623
2369    -3823
2370   175268
2371    96031
2372  -120039
2373  -156682
2374     9019
2375   154874
2376   104583
2377   -92543
2378  -167797
2379     6591
2380   172442
2381    94677
2382   -90453
2383  -146641
2384   -18780
2385   151647
2386   121491
2387   -98192
2388  -177582
2389    -3420
2390   151904
2391    92002
2392   -77004
2393  -156880
2394   -41413
2395   152235
2396   133210
2397   -93238
2398  -173813
2399    -8736
2400   145880
2401   117138
2402   -52599
2403  -166180
2404   -43273
2405   162530
2406   134014
2407   -82038
2408  -164514
2409   -33676
2410   127215
2411   134821
2412   -51449
2413  -188834
2414   -49287
2415   156733
2416   120637
2417   -64232
2418  -150922
2419   -61146
2420   119582
2421   159663
2422   -43206
2423  -188428
2424   -44319
2425   146390
2426   122145
2427   -38331
2428  -148790
2429   -80537
2430   118446
2431   161153
2432   -41209
2433  -177383
2434   -58432
2435   121959
2436   138072
2437   -17620
2438  -159816
2439   -86001
2440   120016
2441   157043
2442   -30794
2443  -165199
2444   -78166
2445   103171
2446   153660
2447    -8179
2448  -173875
2449   -94230
2450   113640
2451   151929
2452   -14202
2453  -157587
2454   -96965
2455    97763
2456   172749
2457     6111
2458  -168686
2459   -92782
2460   109126
2461   158611
2462     8269
2463  -150304
2464  -112088
2465    88951
2466   168956
2467     6964
2468  -163856
2469  -110018
2470    80677
2471   158784
2472    18625
2473  -157612
2474  -122722
2475    83463
2476   162677
2477    19137
2478  -135727
2479  -114625
2480    64972
2481   179912
2482    44682
2483  -153994
2484  -118356
2485    82991
2486   155177
2487    30973
2488  -124308
2489  -135265
2490    43939
2491   179793
2492    47974
2493  -158969
2494  -128748
2495    60469
2496   150884
2497    50956
2498  -125771
2499  -150398
2500    45032
2501   182354
2502    55219
2503  -136379
2504  -129747
2505    42534
2506   163707
2507    77780
2508  -127289
2509  -156508
2510    43881
2511   172971
2512    59083
2513  -117131
2514  -139256
2515    18493
2516   164911
2517    88367
2518  -127599
2519  -161129
2520    32829
2521   160627
2522    65600
2523  -103920
2524  -146835
2525     3256
2526   164206
2527    96457
2528  -113872
2529  -157319
2530    21512
2531   158458
2532    85705
2533   -92365
2534  -150715
2535      449
2536   163390
2537   101193
2538   -99098
2539  -154742
2540    -2190
2541   152113
2542   103593
2543   -95983
2544  -170066
2545    -8672
2546   153128
2547    97035
2548   -86842
2549  -157695
2550   -24542
2551   151032
2552   125351
2553   -84932
2554  -169130
2555   -11010
2556   152437
2557   112928
2558   -64415
2559  -157286
2560   -33095
2561   150331
2562   126084
2563   -74998
2564  -166484
2565   -33550
2566   132705
2567   120608
2568   -60921
2569  -169820
2570   -43391
2571   144216
2572   120323
2573   -59203
2574  -153322
2575   -48386
2576   128148
2577   140210
2578   -46736
2579  -170315
2580   -46206
2581   139325
2582   125841
2583   -45702
2584  -149153
2585   -65676
2586   117301
2587   147880
2588   -40793
2589  -176358
2590   -59240
2591   127618
2592   132355
2593   -31756
2594  -151840
2595   -76362
2596   113573
2597   155968
2598   -26877
2599  -170741
2600   -71052
2601   116513
2602   142019
2603   -16896
2604  -158517
2605   -87081
2606   109998
2607   154156
2608   -19403
2609  -161615
2610   -83860
2611    97958
2612   149721
2613     1490
2614  -157626
2615   -95474
2616   107536
2617   155115
2618    -7894
2619  -147555
2620   -91648
2621    84311
2622   153954
2623    11269
2624  -157434
2625  -106230
2626    94991
2627   156450
2628     3286
2629  -144127
2630  -102828
2631    75902
2632   157921
2633    21913
2634  -148886
2635  -113276
2636    80213
2637   164063
2638    24288
2639  -142224
2640  -114227
2641    72143
2642   163142
2643    30008
2644  -142710
2645  -122230
2646    61272
2647   163862
2648    41097
2649  -141233
2650  -129765
2651    62962
2652   164999
2653    39787
2654  -135310
2655  -126980
2656    47601
2657   161747
2658    56849
2659  -132878
2660  -133676
2661    54383
2662   163700
2663    50940
2664  -122222
2665  -132727
2666    36213
2667   161502
2668    62969
2669  -126536
2670  -138314
2671    39402
2672   156803
2673    65528
2674  -113266
2675  -144801
2676    24669
2677   162873
2678    67933
2679  -116977
2680  -136945
2681    21345
2682   152209
2683    88321
2684  -102894
2685  -156647
2686    18185
2687   167336
2688    77020
2689  -105568
2690  -138848
2691     1630
2692   150698
2693   103457
2694   -98857
2695  -165077
2696     5398
2697   159678
2698    84620
2699   -94409
2700  -148085
2701   -13050
2702   149315
2703   110875
2704   -89831
2705  -160996
2706    -2670
2707   148415
2708    99746
2709   -73375
2710  -154257
2711   -24496
2712   148845
2713   113616
2714   -83235
2715  -154262
2716   -17217
2717   132608
2718   112058
2719   -59429
2720  -164028
2721   -36758
2722   148541
2723   112204
2724   -74211
2725  -145959
2726   -32454
2727   124243
2728   127239
2729   -46912
2730  -166818
2731   -43038
2732   140877
2733   119397
2734   -53577
2735  -150878
2736   -54341
2737   121708
2738   138094
2739   -46243
2740  -165597
2741   -50822
2742   122296
2743   129331
2744   -32908
2745  -159260
2746   -71377
2747   126679
2748   141487
2749   -40547
2750  -151841
2751   -57226
2752   104768
2753   141716
2754   -15954
2755  -164340
2756   -77794
2757   120972
2758   135331
2759   -30566
2760  -140728
2761   -74508
2762    90716
2763   148202
2764    -6231
2765  -163557
2766   -80936
2767   109399
2768   132547
2769    -9047
2770  -136668
2771   -93014
2772    90162
2773   158704
2774    -4811
2775  -156785
2776   -79077
2777    89820
2778   135452
2779    15381
2780  -141912
2781  -113028
2782    92224
2783   163438
2784    -6005
2785  -144454
2786   -85881
2787    66764
2788   142973
2789    35749
2790  -148233
2791  -123596
2792    91587
2793   157912
2794     3149
2795  -128480
2796   -98188
2797    52788
2798   158080
2799    44210
2800  -149729
2801  -117392
2802    80740
2803   145366
2804    23454
2805  -115742
2806  -118840
2807    45263
2808   164784
2809    37598
2810  -144708
2811  -108474
2812    58049
2813   133146
2814    48940
2815  -110875
2816  -137662
2817    47796
2818   169958
2819    37432
2820  -126888
2821  -107573
2822    35954
2823   138833
2824    70421
2825  -116045
2826  -148782
2827    46530
2828   160842
2829    42470
2830  -109467
2831  -120103
2832    13419
2833   150412
2834    80115
2835  -121769
2836  -144530
2837    40346
2838   147704
2839    63090
2840   -90137
2841  -138372
2842     3981
2843   164264
2844    81415
2845  -119757
2846  -132517
2847    21271
2848   130243
2849    85152
2850   -80949
2851  -159677
2852     1015
2853   165017
2854    73032
2855  -106276
2856  -122867
2857    -1989
2858   124649
2859   105580
2860   -79133
2861  -161942
2862     7030
2863   154664
2864    75459
2865   -79891
2866  -127511
2867   -25505
2868   132947
2869   116420
2870   -86574
2871  -159249
2872      173
2873   133963
2874    86989
2875   -56252
2876  -148420
2877   -43167
2878   146177
2879   118488
2880   -86228
2881  -146580
2882   -13594
2883   118362
2884   112391
2885   -40437
2886  -163971
2887   -44811
2888   151383
2889   113683
2890   -73247
2891  -135552
2892   -36734
2893   105407
2894   130575
2895   -39084
2896  -169847
2897   -42953
2898   136885
2899   108342
2900   -50048
2901  -133773
2902   -60368
2903   108849
2904   141617
2905   -41944
2906  -161546
2907   -39879
2908   116454
2909   112735
2910   -23138
2911  -141916
2912   -76433
2913   115730
2914   140786
2915   -43632
2916  -148525
2917   -48819
2918    94244
2919   126219
2920    -3214
2921  -154529
2922   -86031
2923   116678
2924   136738
2925   -32196
2926  -133850
2927   -70151
2928    79852
2929   146973
2930     4260
2931  -160820
2932   -84797
2933   106423
2934   130463
2935    -8150
2936  -128494
2937   -96833
2938    79062
2939   157869
2940      642
2941  -152243
2942   -79189
2943    84127
2944   129297
2945    19333
2946  -130449
2947  -113680
2948    83098
2949   159020
2950    -1091
2951  -136823
2952   -81542
2953    60829
2954   136480
2955    34735
2956  -138261
2957  -116059
2958    80925
2959   147049
2960     9534
2961  -118854
2962   -98462
2963    47387
2964   151426
2965    42675
2966  -139675
2967  -112088
2968    71128
2969   137440
2970    30983
2971  -110298
2972  -121174
2973    43627
2974   161245
2975    42335
2976  -133006
2977  -109842
2978    47067
2979   133824
2980    57448
2981  -110102
2982  -141563
2983    43581
2984   164525
2985    41058
2986  -118272
2987  -108775
2988    26122
2989   136624
2990    74630
2991  -110811
2992  -143309
2993    40078
2994   152221
2995    51546
2996   -98833
2997  -122196
2998     9680
2999   146313
3000    76246
3001  -114940
3002  -133242
3003    31253
3004   132633
3005    68093
3006   -83219
3007  -139059
3008     4101
3009   155814
3010    76718
3011  -108092
3012  -125383
3013    11352
3014   123532
3015    89441
3016   -78301
3017  -154580
3018     2040
3019   154100
3020    75526
3021   -88953
3022  -126171
3023   -10758
3024   126356
3025   107580
3026   -78384
3027  -154641
3028    -2958
3029   141123
3030    85666
3031   -68332
3032  -136365
3033   -29450
3034   135840
3035   109653
3036   -80203
3037  -146175
3038   -12055
3039   121601
3040    98940
3041   -49995
3042  -149364
3043   -39640
3044   139857
3045   109054
3046   -72349
3047  -133140
3048   -24573
3049   108089
3050   115489
3051   -39815
3052  -155064
3053   -39964
3054   133874
3055   106223
3056   -58191
3057  -132888
3058   -46164
3059   104912
3060   127518
3061   -40547
3062  -157199
3063   -39763
3064   119750
3065   109756
3066   -31081
3067  -135550
3068   -66149
3069   110306
3070   135904
3071   -39685
3072  -147088
3073   -46971
3074   100418
3075   119628
3076   -10053
3077  -144223
3078   -81085
3079   111191
3080   134764
3081   -31779
3082  -136136
3083   -61461
3084    83828
3085   132774
3086      684
3087  -149702
3088   -82963
3089   105369
3090   129417
3091   -17592
3092  -127518
3093   -78390
3094    79093
3095   142872
3096      571
3097  -146289
3098   -76993
3099    89846
3100   124492
3101     2354
3102  -125902
3103   -96010
3104    76632
3105   148535
3106     1751
3107  -138972
3108   -80407
3109    73274
3110   128564
3111    22959
3112  -128361
3113  -107476
3114    72995
3115   146524
3116    12693
3117  -127552
3118   -92327
3119    57098
3120   139575
3121    36325
3122  -128614
3123  -113029
3124    66167
3125   142594
3126    24940
3127  -117042
3128  -108330
3129    47505
3130   146699
3131    41177
3132  -125108
3133  -111959
3134    51850
3135   136355
3136    41796
3137  -108937
3138  -120260
3139    40710
3140   149760
3141    43010
3142  -117707
3143  -109814
3144    38031
3145   134678
3146    55198
3147  -109156
3148  -126920
3149    36237
3150   145727
3151    47705
3152  -105208
3153  -115450
3154    23739
3155   138787
3156    66707
3157  -104511
3158  -128305
3159    25630
3160   138336
3161    63789
3162   -93382
3163  -127913
3164    11227
3165   140760
3166    74346
3167   -98001
3168  -130656
3169    10268
3170   132231
3171    78996
3172   -84723
3173  -138131
3174     3058
3175   141832
3176    80554
3177   -86743
3178  -131176
3179     -420
3180   129134
3181    88549
3182   -75728
3183  -140437
3184    -7241
3185   137080
3186    88523
3187   -76251
3188  -135143
3189   -10387
3190   126950
3191    93064
3192   -72016
3193  -139759
3194   -16643
3195   127086
3196    95364
3197   -65840
3198  -137481
3199   -22419
3200   124550
3201    99695
3202   -63711
3203  -137712
3204   -26776
3205   121246
3206   107147
3207   -54474
3208  -140351
3209   -32760
3210   121855
3211   108533
3212   -49750
3213  -139584
3214   -40429
3215   114283
3216   112775
3217   -44450
3218  -142598
3219   -45811
3220   111095
3221   116481
3222   -36881
3223  -146259
3224   -53952
3225   110088
3226   118736
3227   -36467
3228  -138268
3229   -53838
3230   102434
3231   126441
3232   -22745
3233  -143690
3234   -59772
3235   108084
3236   119835
3237   -26039
3238  -133098
3239   -65861
3240    93967
3241   129100
3242   -17821
3243  -142194
3244   -67346
3245    94734
3246   122395
3247   -13713
3248  -134716
3249   -76372
3250    89964
3251   135283
3252    -7545
3253  -134470
3254   -75535
3255    84249
3256   133312
3257     3991
3258  -132825
3259   -85907
3260    82217
3261   134187
3262     3255
3263  -128577
3264   -87244
3265    70387
3266   137508
3267    16047
3268  -132875
3269   -95633
3270    72851
3271   136312
3272    15287
3273  -123201
3274   -96950
3275    61517
3276   140335
3277    24249
3278  -126534
3279  -100669
3280    60573
3281   134829
3282    26394
3283  -119513
3284  -104974
3285    57035
3286   139831
3287    29816
3288  -115303
3289  -100955
3290    48667
3291   137361
3292    39765
3293  -116967
3294  -110175
3295    49164
3296   135547
3297    35214
3298  -108410
3299  -112521
3300    32060
3301   136560
3302    48460
3303  -115701
3304  -117099
3305    36370
3306   133523
3307    52923
3308   -96647
3309  -117009
3310    27273
3311   142781
3312    62386
3313   -99710
3314  -118077
3315    22637
3316   131202
3317    67633
3318   -94348
3319  -128564
3320    17260
3321   133257
3322    62765
3323   -93551
3324  -125017
3325     4355
3326   127077
3327    75374
3328   -88189
3329  -130396
3330    12017
3331   135078
3332    74333
3333   -76720
3334  -123056
3335     1448
3336   130117
3337    82584
3338   -80319
3339  -129960
3340      488
3341   126040
3342    78974
3343   -73394
3344  -129978
3345    -9885
3346   125322
3347    85259
3348   -73428
3349  -128339
3350   -14633
3351   120171
3352    95806
3353   -63239
3354  -135778
3355   -17455
3356   122918
3357    92108
3358   -58912
3359  -130433
3360   -28462
3361   115048
3362   105701
3363   -54870
3364  -137001
3365   -25042
3366   115039
3367   100816
3368   -45663
3369  -132373
3370   -38727
3371   114692
3372   108514
3373   -47375
3374  -133039
3375   -36593
3376   103626
3377   107568
3378   -38352
3379  -141630
3380   -47607
3381   109014
3382   104297
3383   -40635
3384  -127610
3385   -49036
3386    99135
3387   120450
3388   -28066
3389  -136828
3390   -46586
3391   107340
3392   110725
3393   -24480
3394  -124090
3395   -61374
3396    92301
3397   123604
3398   -23675
3399  -136623
3400   -61807
3401    88996
3402   112461
3403   -14896
3404  -130062
3405   -74249
3406    86761
3407   128490
3408   -10199
3409  -127671
3410   -67051
3411    81507
3412   126464
3413     4974
3414  -128022
3415   -78819
3416    84600
3417   127327
3418    -1520
3419  -123045
3420   -79715
3421    69211
3422   128504
3423     7290
3424  -130735
3425   -87028
3426    75316
3427   122902
3428     7586
3429  -117133
3430   -87039
3431    64028
3432   134816
3433    16034
3434  -123280
3435   -85920
3436    65216
3437   127031
3438    19861
3439  -115889
3440   -97821
3441    60984
3442   132788
3443    21212
3444  -112163
3445   -94725
3446    47264
3447   132567
3448    35658
3449  -115090
3450  -104038
3451    51468
3452   130833
3453    32310
3454  -103899
3455  -106177
3456    35919
3457   136002
3458    45115
3459  -112386
3460  -109342
3461    39856
3462   127640
3463    46446
3464   -97165
3465  -111639
3466    30842
3467   138186
3468    52085
3469  -102082
3470  -109164
3471    28737
3472   126140
3473    57482
3474   -94311
3475  -120491
3476    24454
3477   134004
3478    52911
3479   -93503
3480  -113855
3481    13793
3482   125047
3483    68004
3484   -91973
3485  -123824
3486    19723
3487   131559
3488    62626
3489   -79623
3490  -114075
3491     2421
3492   127849
3493    78007
3494   -84262
3495  -126680
3496     5926
3497   124790
3498    73679
3499   -73503
3500  -124369
3501    -9074
3502   123881
3503    83158
3504   -76203
3505  -126906
3506    -8639
3507   117022
3508    88540
3509   -64203
3510  -130042
3511   -12521
3512   122475
3513    88065
3514   -63366
3515  -125444
3516   -21004
3517   114557
3518    96421
3519   -57138
3520  -133225
3521   -20389
3522   114992
3523    92346
3524   -53545
3525  -128773
3526   -27963
3527   111499
3528    97482
3529   -52316
3530  -129203
3531   -30465
3532   109321
3533   101333
3534   -41937
3535  -129975
3536   -38018
3537   107608
3538   101477
3539   -41837
3540  -127304
3541   -44112
3542   100973
3543   111383
3544   -31945
3545  -131726
3546   -47738
3547   101329
3548   106966
3549   -30022
3550  -124705
3551   -54806
3552    91042
3553   116803
3554   -23618
3555  -130260
3556   -56681
3557    93355
3558   113801
3559   -18682
3560  -124751
3561   -64042
3562    85191
3563   119820
3564   -13918
3565  -126642
3566   -62916
3567    84199
3568   117956
3569    -7246
3570  -125610
3571   -72450
3572    83118
3573   120282
3574    -8748
3575  -121670
3576   -70680
3577    75553
3578   122109
3579     2480
3580  -124471
3581   -77645
3582    77093
3583   121761
3584     2611
3585  -117127
3586   -79979
3587    66852
3588   125905
3589    12207
3590  -120810
3591   -87233
3592    64926
3593   124322
3594    15355
3595  -115422
3596   -89541
3597    57990
3598   125935
3599    21823
3600  -111189
3601   -92676
3602    52705
3603   127523
3604    26037
3605  -110686
3606   -94925
3607    48038
3608   127997
3609    32008
3610  -107809
3611   -98874
3612    44673
3613   127603
3614    34406
3615  -106245
3616  -103150
3617    41039
3618   124932
3619    38870
3620  -102584
3621  -102834
3622    37660
3623   128395
3624    43566
3625  -101103
3626  -107338
3627    34218
3628   125532
3629    47543
3630   -96768
3631  -109131
3632    28297
3633   128190
3634    53764
3635   -93095
3636  -111821
3637    21326
3638   125340
3639    57875
3640   -88591
3641  -115261
3642    17187
3643   126318
3644    62074
3645   -84453
3646  -114220
3647     8821
3648   122425
3649    68760
3650   -80743
3651  -120119
3652     6368
3653   122257
3654    70197
3655   -78093
3656  -117675
3657     1079
3658   117769
3659    77031
3660   -72002
3661  -121982
3662    -3589
3663   120340
3664    77507
3665   -72443
3666  -119033
3667    -6492
3668   115709
3669    83165
3670   -66034
3671  -126177
3672   -11812
3673   116273
3674    82282
3675   -61278
3676  -121836
3677   -19296
3678   113196
3679    91498
3680   -58699
3681  -124902
3682   -19426
3683   109566
3684    90431
3685   -47589
3686  -126643
3687   -30984
3688   110906
3689    98077
3690   -49451
3691  -122931
3692   -30721
3693    99155
3694    96944
3695   -37294
3696  -127416
3697   -42850
3698   104386
3699   102693
3700   -40639
3701  -122370
3702   -41524
3703    93675
3704   105258
3705   -28345
3706  -127304
3707   -48159
3708    96974
3709   106733
3710   -27914
3711  -120194
3712   -49965
3713    90028
3714   112044
3715   -23327
3716  -128259
3717   -53020
3718    89168
3719   105638
3720   -17703
3721  -120298
3722   -61746
3723    86040
3724   116358
3725   -17834
3726  -122710
3727   -57267
3728    79670
3729   110414
3730    -3841
3731  -118474
3732   -71099
3733    82134
3734   119033
3735    -6848
3736  -115970
3737   -68210
3738    68466
3739   117363
3740     5319
3741  -119117
3742   -79338
3743    70110
3744   115787
3745     5620
3746  -108920
3747   -81666
3748    59198
3749   124549
3750    12134
3751  -118117
3752   -79802
3753    61246
3754   114600
3755    19607
3756  -104513
3757   -90865
3758    55690
3759   128621
3760    16718
3761  -112085
3762   -82357
3763    49931
3764   115645
3765    28975
3766  -104325
3767   -96784
3768    53099
3769   125909
3770    23305
3771  -103534
3772   -89996
3773    37262
3774   119153
3775    39814
3776  -103023
3777  -101437
3778    43859
3779   121707
3780    34603
3781   -92422
3782   -99669
3783    26442
3784   124463
3785    48179
3786   -99513
3787  -104320
3788    34822
3789   116626
3790    48849
3791   -81187
3792  -110733
3793    15801
3794   125789
3795    52932
3796   -93836
3797  -103590
3798    20643
3799   111783
3800    59851
3801   -76754
3802  -114710
3803    13892
3804   124545
3805    57538
3806   -83138
3807  -104289
3808     6892
3809   114115
3810    70732
3811   -78801
3812  -117677
3813    11295
3814   117022
3815    60728
3816   -69344
3817  -110905
3818    -5912
3819   115086
3820    77670
3821   -74418
3822  -117197
3823     1337
3824   108813
3825    72308
3826   -58194
3827  -118452
3828   -14697
3829   114648
3830    79449
3831   -65064
3832  -115290
3833   -10565
3834   102624
3835    84699
3836   -50258
3837  -121759
3838   -21796
3839   110345
3840    84312
3841   -53183
3842  -113724
3843   -26223
3844    98771
3845    94727
3846   -44783
3847  -123492
3848   -24763
3849   103629
3850    86334
3851   -42184
3852  -114240
3853   -39786
3854    97085
3855   101290
3856   -42803
3857  -121298
3858   -29108
3859    96052
3860    93162
3861   -29811
3862  -118818
3863   -46648
3864    97056
3865   104416
3866   -36318
3867  -117431
3868   -39313
3869    85280
3870   100698
3871   -21562
3872  -122396
3873   -52688
3874    92069
3875   101032
3876   -24835
3877  -113456
3878   -53940
3879    78621
3880   109968
3881   -12858
3882  -120057
3883   -56040
3884    82357
3885   103433
3886    -9038
3887  -108476
3888   -66230
3889    73392
3890   115625
3891    -6677
3892  -116372
3893   -61800
3894    70271
3895   106798
3896     2168
3897  -110980
3898   -75231
3899    69036
3900   115889
3901     -690
3902  -109778
3903   -67826
3904    63025
3905   111080
3906     9583
3907  -110820
3908   -78140
3909    64048
3910   115667
3911     6927
3912  -104569
3913   -76832
3914    53299
3915   116518
3916    16307
3917  -110005
3918   -81500
3919    55978
3920   111494
3921    19758
3922   -99568
3923   -88628
3924    47411
3925   120723
3926    24412
3927  -103293
3928   -84306
3929    43043
3930   109872
3931    33891
3932   -94505
3933   -96609
3934    39473
3935   119809
3936    32036
3937   -93367
3938   -90023
3939    30872
3940   114111
3941    42841
3942   -92787
3943   -99768
3944    33080
3945   114510
3946    38377
3947   -83838
3948   -98017
3949    21411
3950   117793
3951    48438
3952   -90517
3953  -100372
3954    25399
3955   112049
3956    49535
3957   -78596
3958  -105318
3959    17340
3960   118615
3961    52936
3962   -85048
3963  -100706
3964    16211
3965   109915
3966    60547
3967   -72928
3968  -109723
3969     9603
3970   115818
3971    59654
3972   -75844
3973  -105207
3974     3272
3975   107099
3976    70027
3977   -67940
3978  -112316
3979     3092
3980   108355
3981    66947
3982   -61149
3983  -109305
3984   -11768
3985   107812
3986    77219
3987   -63036
3988  -112596
3989    -5569
3990   102480
3991    74404
3992   -50435
3993  -112345
3994   -18268
3995   105886
3996    79582
3997   -58536
3998  -110930
3999   -15640
4000    98377
4001    84598
4002   -46651
4003  -115757
4004   -22053
4005   103922
4006    84064
4007   -47812
4008  -111912
4009   -28287
4010    95485
4011    90954
4012   -43255
4013  -118159
4014   -27420
4015    95836
4016    87106
4017   -35668
4018  -113834
4019   -39770
4020    91724
4021    96738
4022   -35308
4023  -115101
4024   -34783
4025    86593
4026    93558
4027   -23574
4028  -111863
4029   -49335
4030    87826
4031   100983
4032   -25372
4033  -112133
4034   -45722
4035    77907
4036    99998
4037   -14709
4038  -113306
4039   -55402
4040    81240
4041   102183
4042   -17623
4043  -108463
4044   -54763
4045    73884
4046   107745
4047    -6623
4048  -114379
4049   -56569
4050    76432
4051   103641
4052    -7041
4053  -106079
4054   -66940
4055    67284
4056   110973
4057    -4747
4058  -112438
4059   -63719
4060    66869
4061   105622
4062     5163
4063  -104643
4064   -75437
4065    61473
4066   113701
4067     6863
4068  -105003
4069   -69509
4070    55918
4071   109027
4072    17051
4073  -102813
4074   -80538
4075    53988
4076   109589
4077    14435
4078   -98568
4079   -80167
4080    45043
4081   112410
4082    24742
4083   -99541
4084   -83607
4085    47363
4086   108494
4087    24417
4088   -91506
4089   -86911
4090    38852
4091   116452
4092    32704
4093   -96863
4094   -88130
4095    40754
4096   108664
4097    32327
4098   -88675
4099   -95165
4100    31809
4101   115966
4102    36232
4103   -91222
4104   -90847
4105    30623
4106   110582
4107    44478
4108   -84628
4109   -98680
4110    26103
4111   114927
4112    43836
4113   -82284
4114   -94656
4115    17604
4116   109248
4117    53744
4118   -81792
4119  -103021
4120    16996
4121   108197
4122    51565
4123   -72963
4124  -101248
4125     7988
4126   110343
4127    61215
4128   -73847
4129  -102614
4130     9063
4131   104664
4132    61799
4133   -63533
4134  -106145
4135    -1000
4136   108071
4137    65414
4138   -67677
4139  -105076
4140    -2460
4141   101186
4142    69488
4143   -61932
4144  -110917
4145    -6456
4146   108025
4147    69189
4148   -58795
4149  -105294
4150   -11877
4151   101218
4152    77107
4153   -54679
4154  -112349
4155   -13024
4156   101719
4157    73600
4158   -49846
4159  -107123
4160   -20894
4161    96987
4162    84208
4163   -49189
4164  -112088
4165   -20441
4166    92433
4167    82085
4168   -39670
4169  -108962
4170   -29994
4171    94911
4172    87620
4173   -39505
4174  -107619
4175   -31677
4176    83570
4177    89204
4178   -28915
4179  -113014
4180   -37700
4181    89696
4182    89259
4183   -30065
4184  -105549
4185   -42543
4186    81044
4187    97441
4188   -24682
4189  -113809
4190   -42271
4191    83800
4192    92950
4193   -19508
4194  -105062
4195   -50542
4196    78996
4197   102054
4198   -19424
4199  -112120
4200   -48836
4201    78346
4202    97883
4203   -11064
4204  -107630
4205   -58735
4206    73990
4207   102545
4208   -12457
4209  -107980
4210   -56691
4211    65738
4212   102122
4213     -425
4214  -105121
4215   -64559
4216    68289
4217   103561
4218     -920
4219   -98289
4220   -64708
4221    56964
4222   107596
4223     9103
4224  -103748
4225   -68671
4226    60273
4227   103535
4228     8811
4229   -96121
4230   -73949
4231    49292
4232   108898
4233    12942
4234  -101587
4235   -73905
4236    52216
4237   105649
4238    20507
4239   -94507
4240   -81183
4241    48097
4242   112779
4243    18270
4244   -95613
4245   -77504
4246    41710
4247   109174
4248    29571
4249   -93060
4250   -86970
4251    41312
4252   107588
4253    25054
4254   -88289
4255   -85600
4256    29896
4257   109359
4258    37288
4259   -89234
4260   -88893
4261    34406
4262   106527
4263    36196
4264   -79572
4265   -90870
4266    21422
4267   110342
4268    43518
4269   -82605
4270   -91117
4271    22509
4272   102836
4273    46657
4274   -75149
4275   -98622
4276    15781
4277   107999
4278    49077
4279   -74893
4280   -92688
4281    14311
4282   102125
4283    56129
4284   -70128
4285  -102351
4286    10419
4287   106670
4288    52986
4289   -68174
4290   -98167
4291     2538
4292   102904
4293    62350
4294   -68317
4295  -103262
4296     5468
4297   102812
4298    59187
4299   -58595
4300  -102163
4301    -5759
4302   102082
4303    69085
4304   -60549
4305  -101809
4306    -5125
4307    96497
4308    69774
4309   -51007
4310  -106608
4311   -15302
4312    97943
4313    70233
4314   -53025
4315  -101159
4316   -16532
4317    89830
4318    77078
4319   -44011
4320  -107314
4321   -20484
4322    94610
4323    77429
4324   -41676
4325  -101059
4326   -25480
4327    88802
4328    84999
4329   -38001
4330  -108903
4331   -25994
4332    89986
4333    80053
4334   -35214
4335  -105301
4336   -34682
4337    85963
4338    88048
4339   -32318
4340  -108168
4341   -33481
4342    84404
4343    86261
4344   -25617
4345  -106266
4346   -41279
4347    83981
4348    90904
4349   -24782
4350  -101850
4351   -41705
4352    74960
4353    93731
4354   -16844
4355  -106880
4356   -49004
4357    76529
4358    92206
4359   -16784
4360   -99299
4361   -51120
4362    66960
4363    96798
4364    -8787
4365  -104820
4366   -54187
4367    69042
4368    95297
4369    -5530
4370   -97613
4371   -57792
4372    63687
4373   100468
4374    -2145
4375  -101191
4376   -58327
4377    60663
4378    95609
4379     3954
4380   -98366
4381   -66675
4382    59673
4383   102576
4384     3114
4385   -97893
4386   -65420
4387    54048
4388   101696
4389    10472
4390   -97197
4391   -72246
4392    53415
4393   104137
4394    11556
4395   -93230
4396   -70694
4397    45827
4398   102434
4399    18544
4400   -94600
4401   -76477
4402    46417
4403   102158
4404    20901
4405   -86830
4406   -77534
4407    36819
4408   104287
4409    27096
4410   -88854
4411   -80305
4412    36129
4413   101847
4414    30627
4415   -82183
4416   -82276
4417    31284
4418   103889
4419    32844
4420   -83448
4421   -82938
4422    26664
4423   100627
4424    40490
4425   -78763
4426   -89144
4427    26087
4428   103264
4429    39459
4430   -77510
4431   -88714
4432    20089
4433   101410
4434    45323
4435   -75436
4436   -92763
4437    20836
4438   103372
4439    47358
4440   -71050
4441   -93533
4442    11613
4443   101687
4444    52320
4445   -69874
4446   -95555
4447     9891
4448    98231
4449    54511
4450   -63598
4451   -97064
4452     2735
4453    99370
4454    57727
4455   -61458
4456   -96552
4457      167
4458    94474
4459    63093
4460   -55981
4461   -98644
4462    -4369
4463    97606
4464    63978
4465   -55883
4466   -96667
4467    -8382
4468    90933
4469    68650
4470   -50487
4471  -100746
4472   -10265
4473    92470
4474    69592
4475   -48175
4476  -100680
4477   -18060
4478    91587
4479    74371
4480   -47704
4481  -102561
4482   -17437
4483    90193
4484    75997
4485   -39445
4486  -102087
4487   -24576
4488    89561
4489    79215
4490   -39291
4491  -101089
4492   -25507
4493    84264
4494    80466
4495   -31946
4496  -102712
4497   -32799
4498    85414
4499    80751
4500   -32094
4501   -98818
4502   -35949
4503    76227
4504    86697
4505   -23790
4506  -100851
4507   -38600
4508    77169
4509    85150
4510   -22092
4511   -98280
4512   -42776
4513    71612
4514    90079
4515   -17737
4516  -101548
4517   -43603
4518    69658
4519    89510
4520   -13122
4521   -99441
4522   -51600
4523    68259
4524    93363
4525   -12185
4526   -98392
4527   -48693
4528    65603
4529    93695
4530    -2680
4531   -99242
4532   -56721
4533    65142
4534    95020
4535    -4252
4536   -97182
4537   -58699
4538    58120
4539    97945
4540     3163
4541   -96765
4542   -62138
4543    57553
4544    95929
4545     5054
4546   -91438
4547   -66484
4548    52224
4549   101312
4550     9940
4551   -93122
4552   -65022
4553    48878
4554    94240
4555    14913
4556   -87980
4557   -73523
4558    43665
4559   100579
4560    15667
4561   -87093
4562   -70476
4563    41121
4564    97621
4565    23937
4566   -85613
4567   -77147
4568    39165
4569   101442
4570    23644
4571   -82816
4572   -77400
4573    31589
4574   100991
4575    30850
4576   -84361
4577   -82376
4578    33125
4579    98830
4580    30842
4581   -77900
4582   -84477
4583    24979
4584   103022
4585    38181
4586   -80388
4587   -84788
4588    23992
4589    97133
4590    40783
4591   -70102
4592   -90992
4593    19162
4594   102980
4595    42232
4596   -72053
4597   -85890
4598    13770
4599    94868
4600    48546
4601   -66395
4602   -92498
4603    12103
4604    97534
4605    45696
4606   -63838
4607   -87131
4608     4284
4609    95041
4610    56488
4611   -63678
4612   -95170
4613     6700
4614    94248
4615    54417
4616   -55047
4617   -92943
4618    -3057
4619    96215
4620    61690
4621   -60708
4622   -95632
4623    -1479
4624    88585
4625    61115
4626   -50413
4627  -100153
4628   -10461
4629    94490
4630    66503
4631   -51852
4632   -93729
4633   -11412
4634    84949
4635    70114
4636   -43775
4637  -101071
4638   -14149
4639    89729
4640    68735
4641   -41860
4642   -93954
4643   -22528
4644    82666
4645    75119
4646   -38579
4647   -98420
4648   -21497
4649    82943
4650    71207
4651   -32134
4652   -95640
4653   -31228
4654    79705
4655    79720
4656   -34452
4657   -97358
4658   -26537
4659    75191
4660    77317
4661   -22585
4662   -96418
4663   -37260
4664    78226
4665    84216
4666   -27887
4667   -94149
4668   -35676
4669    68326
4670    85159
4671   -16616
4672  -100573
4673   -41267
4674    73816
4675    84801
4676   -18337
4677   -94636
4678   -47299
4679    64106
4680    89603
4681   -12244
4682   -99037
4683   -46924
4684    65823
4685    85445
4686    -6843
4687   -90764
4688   -55166
4689    60280
4690    92726
4691    -5831
4692   -92930
4693   -50605
4694    56192
4695    87826
4696     3732
4697   -89739
4698   -59189
4699    56987
4700    91784
4701    -1225
4702   -88508
4703   -57029
4704    48486
4705    91849
4706     8457
4707   -90502
4708   -64123
4709    50949
4710    93030
4711     8512
4712   -84548
4713   -64681
4714    42699
4715    96996
4716    15398
4717   -88076
4718   -66180
4719    43864
4720    92049
4721    17142
4722   -82539
4723   -73581
4724    36975
4725    98179
4726    20455
4727   -85424
4728   -69319
4729    36277
4730    93418
4731    28414
4732   -79380
4733   -79072
4734    33615
4735    97984
4736    25857
4737   -76531
4738   -74681
4739    26862
4740    93055
4741    34822
4742   -74506
4743   -80350
4744    26052
4745    92720
4746    31511
4747   -69070
4748   -79958
4749    17869
4750    94276
4751    40375
4752   -70646
4753   -81130
4754    20331
4755    91124
4756    40565
4757   -62901
4758   -86792
4759    11617
4760    96110
4761    46197
4762   -67480
4763   -83996
4764     9246
4765    91175
4766    50423
4767   -61107
4768   -90361
4769     6837
4770    93764
4771    50050
4772   -59578
4773   -85854
4774     2086
4775    90223
4776    56177
4777   -57259
4778   -92310
4779      288
4780    88936
4781    53961
4782   -50216
4783   -90586
4784    -7297
4785    87071
4786    61820
4787   -50386
4788   -91770
4789    -5365
4790    84688
4791    60913
4792   -42526
4793   -92016
4794   -14468
4795    85702
4796    65958
4797   -45543
4798   -89285
4799   -14198
4800    79083
4801    67369
4802   -37976
4803   -94110
4804   -20427
4805    82560
4806    68686
4807   -36760
4808   -91108
4809   -24153
4810    78433
4811    75153
4812   -32944
4813   -94483
4814   -25151
4815    77573
4816    74528
4817   -28066
4818   -92943
4819   -32355
4820    74763
4821    79590
4822   -28700
4823   -95532
4824   -32067
4825    72132
4826    76680
4827   -19781
4828   -92349
4829   -38808
4830    71852
4831    82585
4832   -19212
4833   -93249
4834   -38261
4835    64586
4836    79521
4837   -12621
4838   -92574
4839   -43930
4840    66933
4841    82359
4842   -12583
4843   -89149
4844   -45985
4845    59632
4846    84292
4847    -7684
4848   -89889
4849   -48907
4850    58816
4851    84143
4852    -2623
4853   -85175
4854   -53683
4855    55370
4856    88739
4857    -1732
4858   -89612
4859   -53373
4860    52178
4861    86720
4862     4919
4863   -86060
4864   -59067
4865    50134
4866    91413
4867     5478
4868   -86342
4869   -59194
4870    46054
4871    90194
4872    11797
4873   -84077
4874   -63377
4875    45622
4876    90540
4877    12842
4878   -80770
4879   -64629
4880    38178
4881    89968
4882    18953
4883   -80702
4884   -65974
4885    39097
4886    88856
4887    20296
4888   -74898
4889   -70138
4890    31868
4891    91440
4892    24525
4893   -76605
4894   -70853
4895    31333
4896    88659
4897    27301
4898   -71168
4899   -75052
4900    25312
4901    92251
4902    30073
4903   -72912
4904   -75228
4905    23131
4906    89966
4907    35697
4908   -68632
4909   -80223
4910    20695
4911    91741
4912    36866
4913   -67340
4914   -79385
4915    15237
4916    90429
4917    43851
4918   -64953
4919   -82074
4920    14215
4921    90340
4922    42181
4923   -61090
4924   -81877
4925     7021
4926    88532
4927    47837
4928   -60063
4929   -84510
4930     7948
4931    85454
4932    47781
4933   -53617
4934   -84456
4935     1266
4936    86613
4937    51857
4938   -53620
4939   -83861
4940    -1213
4941    82232
4942    55257
4943   -47401
4944   -87643
4945    -6035
4946    83277
4947    55001
4948   -48399
4949   -86765
4950   -10909
4951    81320
4952    62001
4953   -43740
4954   -89900
4955   -11025
4956    81621
4957    62834
4958   -39564
4959   -90244
4960   -17474
4961    80085
4962    68378
4963   -39459
4964   -90562
4965   -17481
4966    77526
4967    66801
4968   -34709
4969   -90112
4970   -25673
4971    75622
4972    70955
4973   -31683
4974   -88990
4975   -23497
4976    70694
4977    72044
4978   -25416
4979   -89649
4980   -30411
4981    72143
4982    71726
4983   -25242
4984   -85023
4985   -32302
4986    67108
4987    76253
4988   -18585
4989   -88695
4990   -34460
4991    66512
4992    73767
4993   -17828
4994   -86081
4995   -39167
4996    62959
4997    81206
4998   -14482
4999   -89591
5000   -40686
5001    61543
5002    77518
5003   -10141
5004   -85985
5005   -49509
5006    59955
5007    83971
5008    -9580
5009   -88645
5010   -45455
5011    56514
5012    84118
5013    -1063
5014   -86391
5015   -52293
5016    55664
5017    85872
5018    -1856
5019   -82563
5020   -52964
5021    48004
5022    86209
5023     5718
5024   -85007
5025   -55806
5026    48663
5027    83352
5028     5285
5029   -78185
5030   -57921
5031    41615
5032    86262
5033    11276
5034   -80305
5035   -58554
5036    42006
5037    83725
5038    14788
5039   -75740
5040   -64516
5041    39001
5042    88775
5043    16186
5044   -76700
5045   -63601
5046    33153
5047    85279
5048    21591
5049   -75187
5050   -69650
5051    32951
5052    89139
5053    23030
5054   -70697
5055   -67937
5056    25397
5057    88281
5058    30034
5059   -72455
5060   -72300
5061    27404
5062    88437
5063    30997
5064   -65508
5065   -74263
5066    19185
5067    89552
5068    33515
5069   -68715
5070   -74364
5071    18092
5072    84407
5073    38058
5074   -61447
5075   -78371
5076    14768
5077    88399
5078    37139
5079   -60461
5080   -74790
5081     9911
5082    83507
5083    45090
5084   -57895
5085   -82286
5086     9725
5087    84858
5088    41614
5089   -53793
5090   -78051
5091     1404
5092    83344
5093    50938
5094   -55709
5095   -83617
5096     2271
5097    81693
5098    50270
5099   -45630
5100   -83268
5101    -5089
5102    84236
5103    55726
5104   -50935
5105   -84768
5106    -4264
5107    78099
5108    57417
5109   -41309
5110   -88091
5111    -9837
5112    83114
5113    58361
5114   -43524
5115   -81240
5116   -12598
5117    74088
5118    64562
5119   -37796
5120   -87305
5121   -13365
5122    76909
5123    61559
5124   -36259
5125   -81969
5126   -22265
5127    71218
5128    68395
5129   -33406
5130   -86500
5131   -19178
5132    70683
5133    64721
5134   -26189
5135   -83692
5136   -28616
5137    70037
5138    70954
5139   -27926
5140   -84058
5141   -25921
5142    64357
5143    72555
5144   -18592
5145   -87927
5146   -33115
5147    69206
5148    72466
5149   -20514
5150   -83288
5151   -36750
5152    62083
5153    78453
5154   -13736
5155   -88311
5156   -38320
5157    63382
5158    74495
5159   -12369
5160   -81397
5161   -43768
5162    56188
5163    81318
5164   -10206
5165   -85487
5166   -40523
5167    55874
5168    75521
5169    -5035
5170   -81041
5171   -49209
5172    53234
5173    82125
5174    -5216
5175   -80418
5176   -44617
5177    47601
5178    78628
5179     3789
5180   -80883
5181   -52064
5182    51508
5183    79332
5184      573
5185   -74992
5186   -52285
5187    40876
5188    83364
5189    10805
5190   -80195
5191   -55812
5192    45838
5193    81017
5194    10507
5195   -73852
5196   -61773
5197    36919
5198    88886
5199    13750
5200   -76439
5201   -59919
5202    35870
5203    81359
5204    18808
5205   -71539
5206   -68090
5207    32758
5208    86094
5209    19244
5210   -72426
5211   -63468
5212    27661
5213    83630
5214    27773
5215   -68620
5216   -69166
5217    28432
5218    85140
5219    23771
5220   -65266
5221   -66983
5222    19985
5223    83397
5224    31010
5225   -67198
5226   -71136
5227    22127
5228    80221
5229    30473
5230   -59229
5231   -71807
5232    16501
5233    85086
5234    34978
5235   -61486
5236   -71104
5237    14525
5238    79379
5239    39416
5240   -56747
5241   -78340
5242    10454
5243    84489
5244    38825
5245   -56676
5246   -73635
5247     4719
5248    79615
5249    47030
5250   -54758
5251   -81141
5252     4560
5253    80475
5254    45192
5255   -48056
5256   -77405
5257    -2710
5258    79757
5259    52057
5260   -50658
5261   -80559
5262    -1957
5263    74286
5264    50245
5265   -41439
5266   -79731
5267    -7556
5268    78911
5269    53474
5270   -42853
5271   -76494
5272    -8590
5273    70967
5274    57584
5275   -37320
5276   -81932
5277   -10672
5278    74434
5279    56420
5280   -36714
5281   -78255
5282   -17280
5283    68972
5284    62455
5285   -32330
5286   -84860
5287   -16543
5288    70564
5289    61345
5290   -29954
5291   -81453
5292   -24593
5293    69027
5294    69477
5295   -27807
5296   -82645
5297   -24062
5298    66813
5299    66803
5300   -21172
5301   -82436
5302   -30407
5303    66324
5304    68741
5305   -22010
5306   -81754
5307   -30189
5308    59931
5309    69801
5310   -16282
5311   -83907
5312   -33173
5313    61213
5314    69148
5315   -15103
5316   -78181
5317   -36887
5318    54219
5319    74989
5320   -11125
5321   -80693
5322   -36766
5323    55435
5324    71736
5325    -7413
5326   -78345
5327   -43711
5328    52723
5329    75794
5330    -7154
5331   -77927
5332   -42968
5333    48428
5334    75458
5335      425
5336   -78691
5337   -49766
5338    49358
5339    78907
5340     -297
5341   -75343
5342   -49233
5343    42084
5344    81395
5345     7847
5346   -78604
5347   -53712
5348    44496
5349    78000
5350     6619
5351   -71656
5352   -57831
5353    38671
5354    81362
5355    10741
5356   -74136
5357   -55067
5358    37090
5359    78039
5360    15128
5361   -70314
5362   -61306
5363    33689
5364    81711
5365    14231
5366   -70799
5367   -58194
5368    30037
5369    77977
5370    22221
5371   -67645
5372   -64138
5373    28861
5374    80695
5375    19998
5376   -65776
5377   -63190
5378    23083
5379    81480
5380    28357
5381   -65946
5382   -67573
5383    22698
5384    79034
5385    29382
5386   -59217
5387   -68922
5388    16028
5389    81583
5390    33898
5391   -62167
5392   -68974
5393    16519
5394    77782
5395    36956
5396   -56772
5397   -74246
5398    11480
5399    82279
5400    36713
5401   -55000
5402   -70180
5403     8142
5404    77869
5405    42631
5406   -53048
5407   -75315
5408     6993
5409    77640
5410    41270
5411   -48434
5412   -72533
5413     1082
5414    75946
5415    45697
5416   -49826
5417   -74925
5418     1838
5419    75467
5420    45787
5421   -42576
5422   -76628
5423    -5632
5424    75770
5425    50828
5426   -45301
5427   -75133
5428    -4747
5429    70729
5430    53591
5431   -38799
5432   -79976
5433    -9629
5434    74452
5435    54147
5436   -37705
5437   -78336
5438   -14088
5439    67497
5440    58750
5441   -32570
5442   -82265
5443   -14704
5444    69923
5445    58293
5446   -28433
5447   -78075
5448   -21494
5449    67076
5450    62765
5451   -28099
5452   -81223
5453   -20102
5454    65362
5455    61053
5456   -23267
5457   -77133
5458   -27151
5459    63846
5460    63956
5461   -23489
5462   -77580
5463   -26035
5464    59754
5465    65151
5466   -18856
5467   -78931
5468   -29441
5469    61427
5470    67670
5471   -18402
5472   -75478
5473   -33166
5474    55317
5475    70063
5476   -12860
5477   -78925
5478   -34880
5479    54474
5480    69515
5481    -9903
5482   -77311
5483   -40647
5484    52733
5485    74218
5486    -6909
5487   -76655
5488   -39944
5489    49004
5490    72942
5491    -1120
5492   -75456
5493   -45137
5494    47190
5495    74333
5496    -1606
5497   -74044
5498   -45194
5499    44282
5500    74728
5501     1821
5502   -74369
5503   -48109
5504    42763
5505    73378
5506     4354
5507   -70347
5508   -50427
5509    39505
5510    74503
5511     8421
5512   -69814
5513   -51251
5514    37836
5515    75134
5516    10270
5517   -69233
5518   -55474
5519    33211
5520    77332
5521    13622
5522   -67599
5523   -55766
5524    31682
5525    76818
5526    20151
5527   -65603
5528   -59932
5529    29809
5530    77886
5531    19325
5532   -64714
5533   -58951
5534    24970
5535    78580
5536    25594
5537   -64393
5538   -64969
5539    23984
5540    76295
5541    26338
5542   -60407
5543   -64965
5544    18389
5545    77138
5546    28993
5547   -60001
5548   -65393
5549    17265
5550    76567
5551    30983
5552   -56358
5553   -66617
5554    14150
5555    76586
5556    33531
5557   -54089
5558   -66876
5559    11413
5560    75403
5561    36515
5562   -53145
5563   -69808
5564     8840
5565    74312
5566    39009
5567   -49720
5568   -70977
5569     5774
5570    73401
5571    42788
5572   -47419
5573   -71094
5574     2055
5575    73844
5576    45495
5577   -45736
5578   -74074
5579    -1978
5580    73397
5581    49401
5582   -42066
5583   -73588
5584    -5453
5585    70425
5586    50590
5587   -39478
5588   -75243
5589    -8064
5590    69812
5591    51337
5592   -37061
5593   -75663
5594   -10407
5595    67080
5596    54551
5597   -34388
5598   -76261
5599   -12138
5600    66763
5601    54146
5602   -31030
5603   -75827
5604   -16155
5605    65656
5606    56965
5607   -30257
5608   -75945
5609   -18090
5610    63737
5611    58119
5612   -26205
5613   -75758
5614   -21257
5615    62364
5616    59756
5617   -24666
5618   -75597
5619   -24524
5620    58655
5621    62617
5622   -20860
5623   -75381
5624   -27258
5625    58451
5626    65421
5627   -16512
5628   -75329
5629   -30531
5630    55271
5631    66180
5632   -15441
5633   -75900
5634   -32501
5635    55514
5636    67453
5637   -12384
5638   -74203
5639   -35423
5640    51856
5641    67334
5642    -9187
5643   -73588
5644   -37807
5645    50519
5646    67600
5647    -5933
5648   -72567
5649   -39424
5650    46775
5651    68545
5652    -3231
5653   -72198
5654   -41310
5655    45491
5656    71103
5657    -1288
5658   -69568
5659   -43338
5660    41860
5661    70812
5662     2539
5663   -68346
5664   -47139
5665    40665
5666    71935
5667     5539
5668   -67799
5669   -49493
5670    37470
5671    73607
5672     9981
5673   -67690
5674   -52381
5675    34488
5676    73888
5677    11109
5678   -64637
5679   -54341
5680    31452
5681    74791
5682    15276
5683   -64748
5684   -56367
5685    29354
5686    72660
5687    17439
5688   -63045
5689   -57776
5690    26145
5691    75263
5692    20523
5693   -61788
5694   -57465
5695    23186
5696    73049
5697    22831
5698   -59534
5699   -60486
5700    22741
5701    73162
5702    23731
5703   -56747
5704   -60745
5705    18450
5706    72862
5707    27077
5708   -55338
5709   -60649
5710    16112
5711    73499
5712    30365
5713   -50773
5714   -64049
5715    12764
5716    74034
5717    32607
5718   -51737
5719   -65209
5720     8643
5721    71461
5722    36116
5723   -50038
5724   -68312
5725     7332
5726    72424
5727    37971
5728   -47338
5729   -67815
5730     2746
5731    70417
5732    42361
5733   -45316
5734   -69343
5735     2275
5736    69300
5737    41943
5738   -42223
5739   -69681
5740    -2354
5741    68435
5742    45575
5743   -40943
5744   -70904
5745    -3054
5746    66698
5747    46873
5748   -36984
5749   -71818
5750    -6404
5751    66624
5752    47343
5753   -35141
5754   -70275
5755    -9089
5756    64591
5757    50817
5758   -32401
5759   -72612
5760   -12586
5761    64915
5762    51175
5763   -30973
5764   -70451
5765   -16233
5766    62300
5767    57655
5768   -27700
5769   -72258
5770   -17974
5771    60808
5772    57020
5773   -22817
5774   -72286
5775   -24059
5776    59471
5777    58779
5778   -22725
5779   -72243
5780   -23244
5781    55872
5782    60434
5783   -17554
5784   -73010
5785   -27027
5786    56119
5787    61386
5788   -17813
5789   -70160
5790   -28401
5791    53808
5792    64704
5793   -13106
5794   -71076
5795   -32122
5796    51390
5797    62126
5798   -10502
5799   -69329
5800   -34543
5801    49609
5802    65204
5803    -8982
5804   -70710
5805   -35798
5806    47238
5807    63933
5808    -5402
5809   -69782
5810   -38940
5811    45834
5812    68649
5813    -2919
5814   -68075
5815   -40245
5816    42553
5817    69323
5818     2668
5819   -68831
5820   -44174
5821    42051
5822    70075
5823     2731
5824   -65276
5825   -45672
5826    36413
5827    71575
5828     7708
5829   -66830
5830   -49048
5831    36936
5832    68109
5833    10364
5834   -63172
5835   -50463
5836    33409
5837    71832
5838    10545
5839   -63841
5840   -48962
5841    31296
5842    69172
5843    15434
5844   -61344
5845   -55486
5846    28650
5847    71932
5848    14442
5849   -60101
5850   -53892
5851    24722
5852    69998
5853    20784
5854   -59100
5855   -57341
5856    22369
5857    70485
5858    20727
5859   -54821
5860   -59148
5861    18771
5862    71202
5863    25097
5864   -55981
5865   -60418
5866    16163
5867    68703
5868    28267
5869   -51515
5870   -62054
5871    14499
5872    72051
5873    30315
5874   -51853
5875   -62440
5876    11327
5877    67374
5878    33690
5879   -48537
5880   -65657
5881     9339
5882    70120
5883    33677
5884   -47370
5885   -64003
5886     4477
5887    69057
5888    38332
5889   -45631
5890   -66082
5891     6286
5892    67748
5893    37574
5894   -41483
5895   -66002
5896     -185
5897    68189
5898    41118
5899   -43849
5900   -66109
5901      303
5902    63726
5903    43733
5904   -34971
5905   -69008
5906    -5971
5907    67699
5908    45323
5909   -35778
5910   -68231
5911    -8256
5912    62091
5913    49663
5914   -32445
5915   -71148
5916   -10637
5917    63871
5918    48757
5919   -30398
5920   -68127
5921   -15613
5922    60513
5923    54085
5924   -29277
5925   -69984
5926   -15106
5927    59855
5928    52996
5929   -25679
5930   -69044
5931   -20479
5932    58608
5933    56454
5934   -25754
5935   -70647
5936   -17796
5937    55724
5938    55832
5939   -18903
5940   -70102
5941   -24191
5942    56151
5943    57410
5944   -19412
5945   -68060
5946   -23956
5947    52033
5948    59377
5949   -14789
5950   -70355
5951   -28017
5952    52610
5953    59417
5954   -12361
5955   -68031
5956   -32582
5957    48117
5958    64225
5959    -9364
5960   -69861
5961   -32391
5962    47442
5963    61927
5964    -5420
5965   -68215
5966   -38595
5967    44735
5968    63709
5969    -5103
5970   -65752
5971   -36408
5972    41532
5973    64855
5974      764
5975   -66283
5976   -41608
5977    41209
5978    64442
5979     -755
5980   -64292
5981   -41888
5982    36667
5983    67275
5984     3221
5985   -65588
5986   -43263
5987    38283
5988    65457
5989     5835
5990   -61857
5991   -47025
5992    33777
5993    69656
5994     7961
5995   -63498
5996   -46211
5997    31774
5998    66334
5999    11686
6000   -59204
6001   -51067
6002    28676
6003    69506
6004    14354
6005   -57739
6006   -50677
6007    23721
6008    68415
6009    18518
6010   -58285
6011   -55751
6012    23825
6013    69316
6014    18770
6015   -54974
6016   -55048
6017    19040
6018    69026
6019    22731
6020   -55690
6021   -55981
6022    19534
6023    67140
6024    23911
6025   -50332
6026   -57989
6027    15832
6028    68506
6029    25464
6030   -53029
6031   -58565
6032    14798
6033    65762
6034    30086
6035   -48483
6036   -60870
6037    11304
6038    67266
6039    29900
6040   -47196
6041   -60428
6042     6867
6043    65904
6044    33530
6045   -45260
6046   -61417
6047     6658
6048    65523
6049    36224
6050   -41561
6051   -62984
6052     3003
6053    65063
6054    38244
6055   -41189
6056   -64431
6057     -625
6058    63020
6059    40630
6060   -36413
6061   -65315
6062    -4187
6063    64466
6064    42786
6065   -35952
6066   -63905
6067    -8044
6068    61082
6069    46532
6070   -33105
6071   -67026
6072    -8052
6073    62483
6074    45363
6075   -30891
6076   -65376
6077   -11063
6078    60913
6079    49328
6080   -30287
6081   -66867
6082    -9740
6083    57600
6084    48165
6085   -26091
6086   -65724
6087   -15919
6088    57831
6089    52073
6090   -25981
6091   -66486
6092   -15470
6093    54478
6094    52104
6095   -20127
6096   -68353
6097   -21073
6098    53969
6099    54378
6100   -19956
6101   -64605
6102   -23673
6103    49898
6104    57214
6105   -14339
6106   -68640
6107   -26671
6108    50933
6109    56265
6110   -14877
6111   -64669
6112   -29966
6113    47263
6114    59658
6115   -10884
6116   -65974
6117   -28569
6118    46431
6119    59413
6120    -7553
6121   -65115
6122   -32952
6123    45556
6124    61382
6125    -8053
6126   -63743
6127   -32249
6128    42146
6129    61350
6130    -3318
6131   -65260
6132   -36293
6133    42423
6134    62088
6135    -3204
6136   -62429
6137   -39266
6138    37843
6139    64993
6140     1619
6141   -64525
6142   -40193
6143    36702
6144    62695
6145     3762
6146   -60557
6147   -44546
6148    33011
6149    64483
6150     6656
6151   -60590
6152   -44090
6153    30543
6154    63817
6155    11040
6156   -58651
6157   -48777
6158    30120
6159    65728
6160    11436
6161   -56425
6162   -47467
6163    26273
6164    64800
6165    15699
6166   -56786
6167   -50722
6168    26295
6169    65480
6170    15281
6171   -53790
6172   -51502
6173    21026
6174    67037
6175    19421
6176   -55741
6177   -53324
6178    20908
6179    64963
6180    19945
6181   -51069
6182   -54370
6183    17883
6184    66058
6185    23827
6186   -51646
6187   -54588
6188    14082
6189    64059
6190    27258
6191   -47783
6192   -59626
6193    13493
6194    65370
6195    27829
6196   -45520
6197   -57724
6198     8674
6199    63884
6200    32427
6201   -44318
6202   -60290
6203     6644
6204    62484
6205    34178
6206   -41134
6207   -59806
6208     3289
6209    63039
6210    35661
6211   -40589
6212   -61368
6213     2950
6214    61358
6215    37031
6216   -38880
6217   -61840
6218       53
6219    62257
6220    39949
6221   -38068
6222   -61818
6223    -1949
6224    59778
6225    41503
6226   -34816
6227   -63310
6228    -4817
6229    61083
6230    42693
6231   -33142
6232   -61505
6233    -7479
6234    58754
6235    45685
6236   -30215
6237   -63992
6238    -9659
6239    56783
6240    46639
6241   -27776
6242   -63407
6243   -13720
6244    55803
6245    49224
6246   -25678
6247   -64548
6248   -13935
6249    53056
6250    48981
6251   -20834
6252   -65255
6253   -19745
6254    54020
6255    50845
6256   -20863
6257   -63792
6258   -20796
6259    48663
6260    53549
6261   -16928
6262   -64858
6263   -21293
6264    51766
6265    51847
6266   -15914
6267   -63922
6268   -25326
6269    49351
6270    55499
6271   -13890
6272   -64151
6273   -25455
6274    47529
6275    55242
6276   -10731
6277   -62824
6278   -29627
6279    45564
6280    57864
6281    -9445
6282   -63034
6283   -29578
6284    42862
6285    57880
6286    -4518
6287   -62937
6288   -34458
6289    40336
6290    59295
6291    -2688
6292   -60739
6293   -35592
6294    37438
6295    60227
6296      933
6297   -60989
6298   -37868
6299    35949
6300    60223
6301     3021
6302   -59723
6303   -40199
6304    34600
6305    62258
6306     4205
6307   -58304
6308   -41364
6309    32420
6310    60738
6311     8083
6312   -57147
6313   -44472
6314    31009
6315    63744
6316     8052
6317   -57356
6318   -44550
6319    29059
6320    62324
6321    10615
6322   -55537
6323   -47748
6324    27120
6325    63006
6326    12034
6327   -53018
6328   -47885
6329    22277
6330    63777
6331    16960
6332   -53493
6333   -48744
6334    20873
6335    62746
6336    18726
6337   -50417
6338   -52651
6339    17522
6340    64628
6341    22384
6342   -50623
6343   -51237
6344    16143
6345    61333
6346    24802
6347   -47062
6348   -54742
6349    13835
6350    61145
6351    26492
6352   -46416
6353   -54664
6354    11450
6355    62231
6356    28766
6357   -43679
6358   -56287
6359     9213
6360    62872
6361    29408
6362   -42170
6363   -56693
6364     5427
6365    61562
6366    31625
6367   -42826
6368   -57395
6369     5554
6370    61207
6371    34070
6372   -39241
6373   -59406
6374     1461
6375    60091
6376    35592
6377   -36659
6378   -59377
6379     -311
6380    59034
6381    37534
6382   -34292
6383   -60263
6384    -3843
6385    58459
6386    39256
6387   -33271
6388   -60896
6389    -7076
6390    55507
6391    42933
6392   -29949
6393   -61005
6394    -8588
6395    54943
6396    44814
6397   -28465
6398   -61681
6399   -11286
6400    53722
6401    45610
6402   -25854
6403   -61951
6404   -13164
6405    51902
6406    46393
6407   -23622
6408   -62303
6409   -15943
6410    52086
6411    48290
6412   -22603
6413   -61523
6414   -17009
6415    50686
6416    49754
6417   -19489
6418   -63623
6419   -19100
6420    50053
6421    51847
6422   -17729
6423   -60976
6424   -21319
6425    47946
6426    52367
6427   -15077
6428   -61602
6429   -24939
6430    46195
6431    53165
6432   -12335
6433   -59306
6434   -28125
6435    44090
6436    55165
6437    -8668
6438   -59667
6439   -27907
6440    41799
6441    54647
6442    -6833
6443   -59717
6444   -31487
6445    40412
6446    56510
6447    -5996
6448   -58844
6449   -33174
6450    37888
6451    57880
6452    -1275
6453   -59039
6454   -35337
6455    37565
6456    58240
6457     -379
6458   -56791
6459   -37232
6460    34028
6461    58930
6462     1748
6463   -57835
6464   -37607
6465    34652
6466    59315
6467     3905
6468   -56558
6469   -40775
6470    30355
6471    58929
6472     6444
6473   -55084
6474   -41657
6475    28526
6476    59979
6477     8922
6478   -55110
6479   -42912
6480    24725
6481    60377
6482    11737
6483   -52227
6484   -44902
6485    24399
6486    59622
6487    14017
6488   -51394
6489   -46475
6490    21248
6491    60417
6492    17313
6493   -48607
6494   -47961
6495    18746
6496    60548
6497    19017
6498   -48877
6499   -48479
6500    17747
6501    59667
6502    20645
6503   -46890
6504   -50987
6505    14833
6506    59887
6507    22681
6508   -46436
6509   -51850
6510    13824
6511    59380
6512    24613
6513   -43862
6514   -53139
6515    11149
6516    59213
6517    26655
6518   -43517
6519   -53852
6520     7394
6521    59096
6522    29338
6523   -40441
6524   -54731
6525     4715
6526    59194
6527    31365
6528   -38554
6529   -54827
6530     2277
6531    56799
6532    33023
6533   -36133
6534   -57449
6535     1288
6536    56258
6537    36373
6538   -34647
6539   -55240
6540    -1027
6541    55259
6542    36475
6543   -31851
6544   -56524
6545    -3468
6546    55164
6547    37319
6548   -30465
6549   -58716
6550    -5603
6551    54809
6552    39348
6553   -29609
6554   -59567
6555    -7196
6556    53065
6557    40973
6558   -27570
6559   -59407
6560   -10409
6561    53582
6562    43092
6563   -25248
6564   -58621
6565   -11915
6566    52066
6567    43980
6568   -22344
6569   -60380
6570   -14705
6571    51429
6572    46999
6573   -20064
6574   -58981
6575   -17268
6576    48175
6577    49120
6578   -17259
6579   -60136
6580   -20192
6581    47043
6582    48448
6583   -14773
6584   -57474
6585   -22751
6586    45676
6587    50150
6588   -13592
6589   -57914
6590   -23909
6591    43294
6592    50207
6593   -10027
6594   -58414
6595   -26668
6596    41167
6597    53071
6598    -8727
6599   -58565
6600   -27821
6601    40830
6602    52706
6603    -6921
6604   -59309
6605   -29518
6606    39210
6607    54855
6608    -4990
6609   -56961
6610   -31916
6611    38284
6612    55695
6613    -2366
6614   -57027
6615   -32900
6616    36211
6617    55854
6618      866
6619   -54647
6620   -35402
6621    34576
6622    57836
6623     1014
6624   -54767
6625   -36426
6626    30341
6627    56308
6628     5254
6629   -53626
6630   -39897
6631    29310
6632    57052
6633     7446
6634   -52364
6635   -39832
6636    24859
6637    56454
6638    12324
6639   -51634
6640   -43224
6641    24985
6642    57615
6643    10866
6644   -49731
6645   -42772
6646    22095
6647    58204
6648    13223
6649   -49771
6650   -44659
6651    22209
6652    57695
6653    14984
6654   -47073
6655   -47159
6656    18585
6657    57884
6658    18426
6659   -46798
6660   -47244
6661    17178
6662    57532
6663    20037
6664   -44398
6665   -49673
6666    15204
6667    58396
6668    22185
6669   -44211
6670   -49521
6671    11169
6672    56238
6673    25481
6674   -40751
6675   -51351
6676     9567
6677    57942
6678    25727
6679   -39099
6680   -51212
6681     6446
6682    55346
6683    28397
6684   -37855
6685   -52619
6686     4760
6687    55667
6688    30172
6689   -36578
6690   -53626
6691     1842
6692    56321
6693    32085
6694   -35393
6695   -53538
6696     1743
6697    53794
6698    34895
6699   -34057
6700   -55807
6701    -1175
6702    54289
6703    35444
6704   -32278
6705   -55779
6706    -3615
6707    53914
6708    38041
6709   -30597
6710   -57454
6711    -4920
6712    52244
6713    38872
6714   -26848
6715   -54747
6716    -9430
6717    52597
6718    40631
6719   -25952
6720   -55858
6721   -10095
6722    48848
6723    41840
6724   -20664
6725   -55453
6726   -14287
6727    48369
6728    44059
6729   -21494
6730   -54267
6731   -14710
6732    45011
6733    44399
6734   -17481
6735   -57502
6736   -17726
6737    46986
6738    45661
6739   -16274
6740   -54903
6741   -19099
6742    44403
6743    48701
6744   -14264
6745   -57022
6746   -20878
6747    44429
6748    47356
6749   -13226
6750   -55785
6751   -23916
6752    41448
6753    49891
6754   -11970
6755   -55533
6756   -24295
6757    40433
6758    49254
6759    -8894
6760   -55433
6761   -27612
6762    38604
6763    51519
6764    -7666
6765   -54341
6766   -27460
6767    36209
6768    51349
6769    -2697
6770   -54305
6771   -31360
6772    34640
6773    52414
6774     -199
6775   -52640
6776   -32456
6777    32745
6778    53676
6779      768
6780   -53431
6781   -34423
6782    30884
6783    53653
6784     2815
6785   -50440
6786   -35441
6787    29128
6788    54444
6789     4984
6790   -52196
6791   -36780
6792    27501
6793    54893
6794     7488
6795   -51487
6796   -39552
6797    26381
6798    54743
6799     9800
6800   -48112
6801   -41420
6802    24044
6803    54601
6804    11209
6805   -49218
6806   -42338
6807    23427
6808    55229
6809    14309
6810   -47410
6811   -43396
6812    19161
6813    55177
6814    16440
6815   -46133
6816   -43949
6817    17320
6818    54769
6819    17906
6820   -42639
6821   -45662
6822    14186
6823    55657
6824    20304
6825   -42374
6826   -45780
6827    12836
6828    55271
6829    21729
6830   -40258
6831   -49322
6832    11434
6833    55357
6834    23436
6835   -39625
6836   -48090
6837     7399
6838    54456
6839    26653
6840   -37554
6841   -50570
6842     6985
6843    54574
6844    27354
6845   -37415
6846   -49624
6847     4303
6848    53976
6849    29228
6850   -36853
6851   -51965
6852     2959
6853    53252
6854    30559
6855   -32804
6856   -52532
6857      145
6858    51795
6859    33171
6860   -31239
6861   -52632
6862    -1915
6863    51150
6864    33748
6865   -29074
6866   -53544
6867    -3147
6868    51290
6869    35156
6870   -27594
6871   -51036
6872    -5722
6873    49990
6874    38573
6875   -24494
6876   -53925
6877    -8841
6878    48194
6879    39052
6880   -23841
6881   -53116
6882   -12265
6883    46977
6884    40586
6885   -21311
6886   -54418
6887   -12254
6888    46728
6889    41335
6890   -19396
6891   -55658
6892   -14630
6893    44971
6894    43856
6895   -18026
6896   -54481
6897   -15793
6898    43762
6899    46351
6900   -16339
6901   -55147
6902   -19170
6903    42574
6904    45143
6905   -14490
6906   -54131
6907   -21195
6908    41079
6909    46783
6910   -10857
6911   -54192
6912   -22600
6913    40240
6914    46943
6915    -9142
6916   -52143
6917   -25884
6918    37933
6919    48209
6920    -7228
6921   -53902
6922   -26626
6923    36000
6924    48640
6925    -4963
6926   -52124
6927   -28889
6928    34302
6929    50595
6930    -3669
6931   -52670
6932   -29253
6933    33282
6934    51008
6935     -569
6936   -51424
6937   -31364
6938    32464
6939    51117
6940      128
6941   -50757
6942   -33194
6943    30183
6944    52928
6945     3519
6946   -50187
6947   -34632
6948    28237
6949    52223
6950     4836
6951   -48903
6952   -36342
6953    25829
6954    53684
6955     6681
6956   -48622
6957   -37745
6958    24165
6959    52901
6960    10367
6961   -46763
6962   -39954
6963    22695
6964    52465
6965    12637
6966   -46031
6967   -39492
6968    19915
6969    53460
6970    13691
6971   -45540
6972   -42892
6973    18929
6974    53358
6975    15902
6976   -42401
6977   -42564
6978    15673
6979    53690
6980    17461
6981   -42779
6982   -45566
6983    14260
6984    53459
6985    19620
6986   -41934
6987   -45537
6988    11623
6989    54417
6990    22471
6991   -40382
6992   -46167
6993     9845
6994    52927
6995    23439
6996   -38161
6997   -47446
6998     9102
6999    54113
7000    25127
7001   -35688
7002   -46950
7003     6651
7004    50711
7005    26411
7006   -34794
7007   -49092
7008     3875
7009    51956
7010    28051
7011   -33727
7012   -49652
7013     1148
7014    49659
7015    30546
7016   -31770
7017   -50899
7018     -476
7019    50480
7020    31046
7021   -29740
7022   -49795
7023    -2114
7024    49043
7025    33929
7026   -28892
7027   -50928
7028    -3727
7029    48300
7030    33880
7031   -26897
7032   -51723
7033    -7127
7034    49454
7035    37201
7036   -25382
7037   -52007
7038    -8943
7039    46699
7040    37784
7041   -22910
7042   -52727
7043   -11143
7044    45933
7045    39578
7046   -20229
7047   -52847
7048   -12858
7049    44005
7050    41345
7051   -17430
7052   -52768
7053   -15013
7054    44722
7055    41169
7056   -17440
7057   -51672
7058   -16863
7059    41062
7060    43561
7061   -13781
7062   -52737
7063   -18033
7064    40493
7065    42979
7066   -12597
7067   -50353
7068   -20345
7069    39789
7070    45106
7071   -11374
7072   -51601
7073   -21215
7074    37250
7075    46034
7076    -8613
7077   -50350
7078   -23786
7079    37606
7080    46869
7081    -9111
7082   -50463
7083   -25740
7084    34047
7085    48596
7086    -5446
7087   -52142
7088   -27863
7089    32820
7090    48293
7091    -2561
7092   -50367
7093   -29141
7094    32079
7095    49429
7096    -1100
7097   -50233
7098   -29706
7099    28882
7100    49238
7101     2282
7102   -48536
7103   -32629
7104    28824
7105    50273
7106     3423
7107   -48688
7108   -33523
7109    25070
7110    49871
7111     7966
7112   -46712
7113   -36327
7114    25463
7115    51180
7116     7047
7117   -44734
7118   -36556
7119    22574
7120    50331
7121     9822
7122   -44400
7123   -38258
7124    21138
7125    50536
7126    10867
7127   -43691
7128   -40315
7129    18906
7130    52120
7131    13156
7132   -43125
7133   -40078
7134    18348
7135    52674
7136    15726
7137   -41096
7138   -42210
7139    15824
7140    51279
7141    16399
7142   -40393
7143   -42488
7144    14226
7145    50272
7146    18769
7147   -39878
7148   -44298
7149    11345
7150    51179
7151    20863
7152   -37289
7153   -43984
7154     7757
7155    50091
7156    24051
7157   -35987
7158   -45053
7159     8128
7160    49584
7161    24158
7162   -34289
7163   -45138
7164     6086
7165    48970
7166    26021
7167   -33514
7168   -47120
7169     3613
7170    49306
7171    28169
7172   -32157
7173   -48100
7174     1577
7175    49237
7176    29383
7177   -30939
7178   -48358
7179     -198
7180    48143
7181    31405
7182   -28572
7183   -49320
7184    -2985
7185    48121
7186    32331
7187   -26988
7188   -49139
7189    -4756
7190    46909
7191    33979
7192   -24390
7193   -48569
7194    -5277
7195    45511
7196    35327
7197   -23537
7198   -49632
7199    -9146
7200    44306
7201    36994
7202   -21810
7203   -49003
7204    -9177
7205    43673
7206    36886
7207   -18009
7208   -49167
7209   -11830
7210    42511
7211    38935
7212   -16856
7213   -49448
7214   -13738
7215    40494
7216    39985
7217   -15854
7218   -50930
7219   -15981
7220    41084
7221    40863
7222   -14341
7223   -50547
7224   -17004
7225    37994
7226    42819
7227   -10794
7228   -50814
7229   -19173
7230    38330
7231    44129
7232   -10479
7233   -49853
7234   -22560
7235    35932
7236    45458
7237    -7490
7238   -50086
7239   -23129
7240    34875
7241    43155
7242    -6326
7243   -47979
7244   -24175
7245    33843
7246    44786
7247    -4597
7248   -48377
7249   -25261
7250    32156
7251    46170
7252    -1100
7253   -47939
7254   -27638
7255    30282
7256    46694
7257     -543
7258   -46300
7259   -28420
7260    26803
7261    47046
7262      729
7263   -46591
7264   -31236
7265    26928
7266    48676
7267     2605
7268   -45923
7269   -33123
7270    25103
7271    48241
7272     5096
7273   -46273
7274   -34305
7275    24984
7276    49293
7277     7031
7278   -45531
7279   -35023
7280    22522
7281    49880
7282     7780
7283   -44091
7284   -36925
7285    19116
7286    48777
7287    12973
7288   -40531
7289   -37895
7290    17887
7291    48586
7292    13489
7293   -41254
7294   -39107
7295    15332
7296    49388
7297    15839
7298   -39677
7299   -39401
7300    14109
7301    48150
7302    16221
7303   -39142
7304   -40652
7305    12139
7306    48498
7307    18460
7308   -37183
7309   -41848
7310    10501
7311    48018
7312    19557
7313   -35666
7314   -43819
7315     9527
7316    48662
7317    22153
7318   -35387
7319   -43366
7320     7393
7321    47299
7322    24248
7323   -32949
7324   -47080
7325     5577
7326    49173
7327    24133
7328   -31168
7329   -45042
7330     2581
7331    47773
7332    27669
7333   -29390
7334   -46393
7335     1888
7336    47750
7337    28095
7338   -28211
7339   -45568
7340    -1886
7341    44417
7342    29774
7343   -27480
7344   -47258
7345    -1944
7346    44302
7347    29905
7348   -25262
7349   -46885
7350    -5640
7351    45288
7352    31624
7353   -23490
7354   -47260
7355    -6522
7356    42631
7357    33737
7358   -21733
7359   -48188
7360    -8661
7361    42774
7362    34270
7363   -20978
7364   -48247
7365   -10543
7366    41512
7367    35763
7368   -18649
7369   -48282
7370   -11507
7371    40634
7372    37530
7373   -16879
7374   -48011
7375   -13847
7376    40458
7377    40027
7378   -14648
7379   -47713
7380   -14507
7381    38587
7382    40385
7383   -13154
7384   -48356
7385   -18606
7386    37083
7387    40336
7388   -11438
7389   -46869
7390   -18677
7391    35088
7392    41598
7393    -8510
7394   -47945
7395   -20443
7396    34773
7397    41279
7398    -8024
7399   -45639
7400   -21532
7401    32499
7402    43169
7403    -4786
7404   -47487
7405   -24020
7406    30362
7407    43259
7408    -3752
7409   -46097
7410   -25656
7411    29093
7412    45210
7413    -1187
7414   -46513
7415   -27642
7416    28914
7417    44816
7418      560
7419   -45643
7420   -29924
7421    26399
7422    47000
7423     2129
7424   -45327
7425   -30956
7426    24807
7427    46402
7428     4222
7429   -44843
7430   -32260
7431    25010
7432    46467
7433     4601
7434   -43541
7435   -32450
7436    22949
7437    45930
7438     8944
7439   -42742
7440   -34595
7441    20065
7442    46975
7443     9036
7444   -40377
7445   -34883
7446    18136
7447    48455
7448    10856
7449   -40487
7450   -36313
7451    18161
7452    46720
7453    13536
7454   -37833
7455   -37382
7456    15974
7457    46617
7458    13935
7459   -38728
7460   -38359
7461    13017
7462    46533
7463    17198
7464   -37335
7465   -39764
7466    11895
7467    48186
7468    19089
7469   -36403
7470   -40624
7471     8754
7472    46346
7473    20680
7474   -33994
7475   -41100
7476     7957
7477    46478
7478    21541
7479   -32233
7480   -42755
7481     5416
7482    44824
7483    23603
7484   -32462
7485   -42718
7486     4695
7487    43679
7488    25060
7489   -30268
7490   -43815
7491     3243
7492    46006
7493    25186
7494   -29095
7495   -42917
7496     1479
7497    43032
7498    28606
7499   -27165
7500   -44826
7501     -931
7502    45057
7503    28933
7504   -25266
7505   -43368
7506    -2712
7507    41751
7508    30808
7509   -23460
7510   -45775
7511    -4031
7512    44520
7513    31687
7514   -22955
7515   -45573
7516    -8039
7517    42461
7518    33526
7519   -22145
7520   -45764
7521    -8564
7522    39520
7523    33755
7524   -18086
7525   -46598
7526   -10848
7527    40930
7528    34968
7529   -18561
7530   -45440
7531   -10652
7532    38495
7533    35991
7534   -14855
7535   -46005
7536   -12573
7537    38781
7538    37204
7539   -14705
7540   -43852
7541   -16373
7542    35912
7543    38693
7544   -11650
7545   -45712
7546   -17413
7547    36442
7548    39428
7549    -9559
7550   -45229
7551   -18564
7552    34429
7553    40862
7554    -9685
7555   -45386
7556   -19340
7557    33031
7558    40865
7559    -6573
7560   -45250
7561   -23530
7562    31246
7563    41316
7564    -4541
7565   -45009
7566   -23174
7567    30687
7568    43314
7569    -2134
7570   -45435
7571   -26900
7572    30631
7573    43167
7574      213
7575   -43206
7576   -26036
7577    26857
7578    44034
7579     -246
7580   -43419
7581   -27622
7582    25748
7583    42367
7584     2238
7585   -41064
7586   -30105
7587    23683
7588    44170
7589     3299
7590   -42115
7591   -29898
7592    22070
7593    44504
7594     5654
7595   -41447
7596   -30523
7597    21923
7598    44270
7599     7172
7600   -39624
7601   -32664
7602    18700
7603    45480
7604     9869
7605   -39834
7606   -34740
7607    18570
7608    46476
7609    10944
7610   -39047
7611   -35118
7612    14847
7613    46791
7614    13888
7615   -37529
7616   -36262
7617    14849
7618    44864
7619    14419
7620   -35668
7621   -37887
7622    12674
7623    45030
7624    15123
7625   -35702
7626   -37264
7627    12875
7628    44427
7629    17461
7630   -33470
7631   -39690
7632     9353
7633    45139
7634    18412
7635   -31860
7636   -39100
7637     6759
7638    44900
7639    20763
7640   -31842
7641   -39865
7642     7308
7643    44011
7644    20705
7645   -28453
7646   -40599
7647     3894
7648    44771
7649    23563
7650   -28502
7651   -42256
7652     2314
7653    42521
7654    25662
7655   -27149
7656   -43155
7657     -362
7658    43519
7659    27827
7660   -26620
7661   -43688
7662     -791
7663    42082
7664    29126
7665   -25248
7666   -44879
7667    -2311
7668    41964
7669    29829
7670   -22050
7671   -43650
7672    -5631
7673    40292
7674    30424
7675   -21730
7676   -44028
7677    -6175
7678    39185
7679    31284
7680   -18988
7681   -43023
7682   -10743
7683    39158
7684    33472
7685   -18407
7686   -42733
7687   -10264
7688    38254
7689    34328
7690   -15986
7691   -44108
7692   -11772
7693    36279
7694    35082
7695   -15018
7696   -43262
7697   -12696
7698    35168
7699    37609
7700   -12579
7701   -46009
7702   -15408
7703    34930
7704    36941
7705   -10983
7706   -45239
7707   -17489
7708    33540
7709    39269
7710    -9242
7711   -44781
7712   -18731
7713    32951
7714    38602
7715    -8009
7716   -44139
7717   -20355
7718    31472
7719    39008
7720    -6483
7721   -43611
7722   -20833
7723    30467
7724    39942
7725    -3592
7726   -42430
7727   -21735
7728    28836
7729    39469
7730    -2839
7731   -41219
7732   -24811
7733    26919
7734    41681
7735     -241
7736   -41790
7737   -25794
7738    25445
7739    41155
7740      383
7741   -41626
7742   -27361
7743    24238
7744    42695
7745     3768
7746   -41059
7747   -27527
7748    23445
7749    42653
7750     5758
7751   -40755
7752   -30214
7753    19941
7754    43572
7755     6351
7756   -39223
7757   -30481
7758    19499
7759    44928
7760     8760
7761   -40014
7762   -33101
7763    19598
7764    44398
7765     8673
7766   -36346
7767   -33583
7768    17552
7769    42892
7770    12197
7771   -37007
7772   -34480
7773    15545
7774    43396
7775    12320
7776   -35849
7777   -33205
7778    13942
7779    43568
7780    13435
7781   -34437
7782   -36021
7783    11910
7784    42614
7785    14552
7786   -32355
7787   -38622
7788     9613
7789    43164
7790    17944
7791   -32038
7792   -38257
7793     8439
7794    42896
7795    18225
7796   -31318
7797   -40141
7798     7310
7799    42832
7800    21863
7801   -28997
7802   -40556
7803     4872
7804    42750
7805    22868
7806   -28995
7807   -39506
7808     2969
7809    41824
7810    23765
7811   -27425
7812   -41573
7813     1260
7814    41279
7815    23899
7816   -26909
7817   -41744
7818      724
7819    40791
7820    24916
7821   -24303
7822   -41094
7823     -790
7824    39969
7825    26698
7826   -22996
7827   -40651
7828    -2603
7829    39929
7830    27866
7831   -22175
7832   -42418
7833    -6111
7834    39659
7835    29563
7836   -19505
7837   -41674
7838    -5790
7839    37995
7840    30978
7841   -18798
7842   -43983
7843    -9106
7844    37834
7845    31536
7846   -17917
7847   -42834
7848   -10205
7849    36174
7850    34064
7851   -15595
7852   -43884
7853   -12132
7854    35461
7855    34432
7856   -14203
7857   -43201
7858   -12824
7859    34279
7860    35498
7861   -11956
7862   -42723
7863   -14628
7864    33226
7865    34887
7866    -9775
7867   -43509
7868   -16346
7869    32231
7870    35987
7871    -9441
7872   -41646
7873   -17251
7874    30323
7875    37178
7876    -7505
7877   -41061
7878   -18443
7879    28674
7880    38111
7881    -5648
7882   -41957
7883   -20506
7884    28103
7885    38857
7886    -4001
7887   -40338
7888   -22083
7889    28407
7890    39056
7891    -2651
7892   -40485
7893   -23441
7894    25750
7895    40418
7896    -1935
7897   -42070
7898   -25131
7899    24867
7900    40712
7901     1161
7902   -39231
7903   -26789
7904    22719
7905    40270
7906     2535
7907   -38839
7908   -27001
7909    21105
7910    41214
7911     4330
7912   -38451
7913   -29720
7914    20478
7915    40704
7916     4835
7917   -38231
7918   -29143
7919    18842
7920    40700
7921     6614
7922   -36307
7923   -29921
7924    17414
7925    40895
7926     8571
7927   -34842
7928   -31512
7929    15383
7930    41684
7931    10739
7932   -34894
7933   -31364
7934    14075
7935    41450
7936    12144
7937   -34744
7938   -34731
7939    11524
7940    41920
7941    13949
7942   -33414
7943   -35098
7944    11252
7945    42756
7946    16107
7947   -31535
7948   -35509
7949    10182
7950    42316
7951    17594
7952   -29822
7953   -37254
7954     6213
7955    41608
7956    19258
7957   -30104
7958   -37529
7959     5489
7960    41079
7961    19574
7962   -28969
7963   -38072
7964     4345
7965    39944
7966    20189
7967   -27248
7968   -38953
7969     2699
7970    40057
7971    22561
7972   -27033
7973   -38813
7974     1602
7975    39941
7976    23403
7977   -24616
7978   -38688
7979      246
7980    38691
7981    23856
7982   -22681
7983   -40399
7984     -591
7985    39431
7986    26272
7987   -22404
7988   -40090
7989    -3624
7990    37385
7991    28809
7992   -20467
7993   -40492
7994    -4864
7995    37991
7996    29446
7997   -18724
7998   -40653
7999    -7125
8000    37670
8001    31105
8002   -18030
8003   -41110
8004    -8325
8005    35075
8006    29464
8007   -15614
8008   -40795
8009   -10497
8010    34864
8011    30554
8012   -16449
8013   -40884
8014    -9686
8015    33582
8016    33461
8017   -12258
8018   -40345
8019   -11550
8020    33263
8021    32336
8022   -11071
8023   -39990
8024   -13953
8025    31874
8026    35313
8027    -9835
8028   -41494
8029   -16504
8030    31288
8031    35977
8032    -9262
8033   -40996
8034   -18045
8035    28961
8036    36262
8037    -5485
8038   -40436
8039   -18906
8040    28227
8041    36354
8042    -4753
8043   -40771
8044   -20829
8045    27497
8046    38649
8047    -3416
8048   -39582
8049   -22489
8050    24378
8051    38607
8052    -1590
8053   -38416
8054   -22116
8055    24873
8056    38715
8057     -283
8058   -38862
8059   -24842
8060    21655
8061    38861
8062     1062
8063   -38426
8064   -23521
8065    22022
8066    37394
8067     1515
8068   -36562
8069   -26949
8070    20618
8071    39020
8072     3513
8073   -35675
8074   -27931
8075    19110
8076    38186
8077     5252
8078   -36657
8079   -29851
8080    18504
8081    39499
8082     7996
8083   -34463
8084   -30312
8085    16655
8086    40632
8087     9687
8088   -33738
8089   -31386
8090    15239
8091    40345
8092    10958
8093   -33328
8094   -32428
8095    12715
8096    40113
8097    12553
8098   -33232
8099   -32999
8100    13617
8101    40447
8102    12889
8103   -32167
8104   -33298
8105     9588
8106    39108
8107    14854
8108   -31023
8109   -33651
8110     9644
8111    38301
8112    16489
8113   -29125
8114   -34765
8115     6546
8116    39598
8117    18573
8118   -27652
8119   -36336
8120     7531
8121    33894
$$ Imaginary data points
##PAGE= N=2
##DATA TABLE= (X++(I..I)), XYDATA
0 -1550144
1 -1896495
2  1913950
3  1060988
4 -2138815
5  -503672
6  1833931
7    94048
8  -966297
9   560896
10   516961
11  -722096
12   126353
13  1067837
14  -256833
15 -1156425
16   314687
17  1078625
18  -440719
19 -1093129
20   249271
21   463195
22  -479567
23    -7390
24   515968
25  -572615
26  -456132
27  1055064
28   325220
29 -1173810
30   193026
31  1276704
32  -446428
33  -760907
34   997707
35   292257
36 -1324255
37   122670
38  1301542
39  -650691
40 -1331513
41   667105
42   876253
43  -772235
44  -524023
45   605312
46   -13936
47  -605989
48   500790
49   826304
50  -638726
51  -734559
52  1055180
53   908256
54 -1031501
55  -656666
56  1022392
57   334491
58  -693534
59   179886
60   173966
61  -817396
62   129350
63   878606
64  -735727
65 -1040616
66   798131
67   745547
68  -667787
69  -241556
70   543881
71   -94153
72  -218507
73   530678
74   251430
75  -524109
76   -65484
77   659474
78   101194
79  -684272
80  -176716
81   385565
82  -191571
83  -351980
84   378929
85     3667
86  -796479
87   140800
88   955651
89  -337894
90  -940193
91   451203
92   777270
93  -261355
94  -110466
95   331372
96  -291785
97  -128477
98   771893
99    48529
100  -965777
101    -6261
102   862362
103   -70550
104  -654950
105   -85357
106    71221
107   -83379
108   158920
109    34576
110  -411879
111  -148379
112   489735
113   350987
114  -326727
115  -363932
116   276607
117   409464
118   -39611
119   -44072
120   137849
121  -186729
122   -75919
123   485552
124    -8779
125  -726132
126   -20226
127   554540
128  -101010
129  -305105
130    88741
131  -194927
132  -244330
133   449852
134   275281
135  -592139
136  -283734
137   613867
138   432056
139  -302696
140  -334769
141    73514
142   217414
143   164942
144    91117
145  -219307
146  -355603
147   222402
148   545351
149  -229574
150  -694893
151    33865
152   481973
153     5807
154  -183920
155   -19875
156  -163435
157   -16366
158   444575
159    71376
160  -559198
161   -90604
162   553772
163   149944
164  -270133
165   -12271
166    -7091
167  -171876
168   228840
169   298207
170  -393483
171  -424417
172   351586
173   420829
174  -211025
175  -373777
176   -53695
177   129782
178   159340
179   114858
180  -117984
181  -300331
182    41253
183   520180
184   180233
185  -561939
186  -278963
187   504016
188   309756
189  -213414
190  -122160
191  -108800
192  -132009
193   324192
194   247705
195  -537778
196  -390925
197   468422
198   358820
199  -264245
200  -210692
201    -6694
202   -31624
203   167451
204   259422
205  -180188
206  -372126
207   181025
208   520325
209   -12356
210  -436219
211   -79338
212   225742
213    67541
214    45706
215    13044
216  -322257
217  -184453
218   438304
219   265071
220  -492522
221  -371452
222   333350
223   339285
224   -69531
225  -145696
226  -113223
227   -90304
228   231283
229   338275
230  -229517
231  -483427
232   196250
233   552629
234   -22050
235  -384517
236  -107991
237    72240
238   104169
239   174580
240   -86639
241  -410333
242   -46243
243   472881
244   178848
245  -421890
246  -288069
247   244110
248   262530
249   -13052
250   -25652
251  -102533
252  -202616
253   228496
254   438299
255  -274203
256  -548447
257   220391
258   472305
259   -98029
260  -217281
261   -35664
262  -148485
263    45341
264   372642
265   -68305
266  -523747
267   -27723
268   523654
269   180605
270  -342500
271  -230126
272   117429
273   178175
274   142216
275    37462
276  -260976
277  -214442
278   346312
279   379957
280  -320979
281  -471971
282   130890
283   325027
284    20308
285  -103989
286  -140654
287  -180728
288   129047
289   379362
290   -54123
291  -501808
292   -67065
293   509671
294   211670
295  -289262
296  -156436
297    50096
298    40796
299   205815
300   135764
301  -382985
302  -297207
303   413555
304   357544
305  -342249
306  -372040
307    78763
308   176053
309    89425
310    40252
311  -169664
312  -237340
313   180440
314   440290
315   -51071
316  -473551
317   -53038
318   410516
319   174010
320  -135553
321  -123680
322  -133392
323     3129
324   323794
325    86851
326  -471608
327  -259482
328   373830
329   305203
330  -202006
331  -302551
332   -48972
333   132016
334   192940
335    98711
336  -203000
337  -280498
338   202194
339   483595
340   -42952
341  -460398
342   -59400
343   304133
344   130394
345   -21334
346  -105360
347  -256420
348      270
349   386363
350    71524
351  -458986
352  -234758
353   310013
354   288776
355  -101222
356  -211913
357   -85849
358    37657
359   211853
360   197526
361  -233317
362  -367782
363   217517
364   485552
365   -69300
366  -374232
367   -59585
368   120503
369   123696
370   136159
371  -146055
372  -359489
373    55364
374   435084
375    66890
376  -399818
377  -226849
378   211823
379   271215
380    26306
381  -159754
382  -185966
383    -1643
384   301349
385   217096
386  -294718
387  -359908
388   198403
389   391329
390   -13172
391  -255632
392  -143068
393    18936
394   183984
395   175411
396  -162757
397  -355078
398    33049
399   419710
400   121229
401  -353288
402  -223930
403   154074
404   189306
405    79165
406   -43263
407  -262372
408  -108785
409   388050
410   261890
411  -355812
412  -326604
413   182448
414   277109
415    49984
416  -114225
417  -210486
418   -79742
419   251187
420   253340
421  -193700
422  -384546
423    37855
424   398493
425   121206
426  -266348
427  -200835
428    22330
429   138834
430   204039
431   -35663
432  -374181
433   -89161
434   419686
435   207838
436  -293051
437  -259067
438    57563
439   197648
440   162441
441   -43432
442  -258723
443  -110315
444   275742
445   285738
446  -165737
447  -383926
448     4130
449   341530
450   127206
451  -160660
452  -170909
453   -90825
454   116476
455   289336
456   -34165
457  -419678
458   -99163
459   391013
460   207134
461  -219669
462  -224151
463   -13801
464   129337
465   209104
466    43438
467  -298289
468  -202491
469   312631
470   346860
471  -202891
472  -359211
473    24972
474   212437
475   124136
476    14791
477  -192840
478  -225147
479   167309
480   354854
481   -68715
482  -397750
483  -104982
484   298501
485   225188
486  -113130
487  -211425
488   -71113
489    78626
490   217912
491   115608
492  -306303
493  -294654
494   309859
495   377707
496  -200870
497  -303732
498    25133
499    90880
500   126089
501   142468
502  -203280
503  -314687
504   190920
505   394039
506   -77318
507  -363981
508   -91470
509   207500
510   191471
511    -4257
512  -158392
513  -170775
514    34930
515   293771
516   130135
517  -341929
518  -277786
519   276331
520   333691
521  -109162
522  -225857
523   -47381
524    31044
525   151453
526   179947
527  -185515
528  -355403
529   128896
530   427327
531   -21764
532  -368433
533   -87232
534   167255
535   108820
536    75598
537   -60254
538  -269876
539   -15075
540   381884
541   119807
542  -346463
543  -206424
544   194564
545   234752
546    16633
547  -152599
548  -158318
549     3964
550   192593
551   160019
552  -169434
553  -342223
554    68056
555   420037
556    37696
557  -336653
558   -80696
559   119733
560    56208
561   138700
562      780
563  -343660
564   -54568
565   442804
566   130410
567  -358473
568  -169554
569   147628
570   141487
571    67010
572   -61690
573  -219491
574   -73623
575   246364
576   203989
577  -195356
578  -313772
579    64563
580   321725
581    76182
582  -185946
583  -130573
584      -72
585   117595
586   197350
587   -42336
588  -331139
589   -63165
590   369236
591   170956
592  -276873
593  -219989
594    84584
595   134219
596    80680
597    -4457
598  -224177
599  -152830
600   297386
601   288374
602  -242622
603  -318101
604   105989
605   236507
606    66767
607   -57420
608  -166932
609  -112094
610   195001
611   241571
612  -119181
613  -312064
614   -43896
615   273104
616   180787
617  -169303
618  -225222
619     6742
620   126280
621   129981
622    38426
623  -235199
624  -199901
625   282804
626   325254
627  -196889
628  -301362
629    47050
630   161425
631   108687
632    38253
633  -200004
634  -211244
635   200400
636   325530
637  -112412
638  -369290
639   -58942
640   265284
641   163691
642   -97108
643  -181918
644   -91071
645   114545
646   260566
647    27148
648  -331520
649  -157394
650   311514
651   261600
652  -150590
653  -237245
654   -33228
655   117034
656   157251
657    39648
658  -222726
659  -228853
660   167469
661   333192
662   -64211
663  -348863
664   -69650
665   209314
666   141742
667    17054
668  -112169
669  -204283
670    60505
671   356243
672    60607
673  -359063
674  -176984
675   227376
676   243375
677   -23677
678  -215132
679  -160711
680    75540
681   233461
682    84519
683  -251755
684  -282867
685   152807
686   386261
687   -12730
688  -337260
689   -91871
690   179483
691   162019
692    76216
693  -132549
694  -263641
695    75950
696   377842
697    38470
698  -351632
699  -166751
700   173706
701   192472
702    13472
703  -145376
704  -187249
705    -3262
706   257139
707   164043
708  -244137
709  -297988
710   146275
711   339707
712    29340
713  -200112
714  -131514
715    13144
716   188749
717   190206
718  -156050
719  -340357
720    28532
721   364001
722   116618
723  -286403
724  -239315
725    91857
726   223476
727    97657
728  -115432
729  -240770
730   -37348
731   322872
732   217417
733  -270415
734  -300221
735   133443
736   273949
737    46693
738  -138312
739  -186191
740   -48706
741   215608
742   201127
743  -163327
744  -317789
745    14882
746   321267
747   133160
748  -206820
749  -192754
750    31603
751   146122
752   157354
753   -12738
754  -287462
755  -127015
756   335469
757   248396
758  -235056
759  -272975
760    40314
761   179673
762   141901
763   -33626
764  -260758
765  -137596
766   257786
767   274054
768  -148702
769  -336975
770   -18815
771   292463
772   169098
773  -136769
774  -209458
775   -55481
776   156607
777   224131
778   -41961
779  -324584
780  -100121
781   306928
782   217787
783  -172978
784  -241786
785    -4483
786   162307
787   142141
788    -9823
789  -210255
790  -165715
791   189372
792   304215
793  -101485
794  -349006
795   -31325
796   231641
797   109310
798   -25066
799  -131392
800  -186087
801   105967
802   346727
803    -6046
804  -362043
805   -99081
806   269518
807   205659
808   -65182
809  -202769
810  -118714
811   113738
812   225288
813    17961
814  -275054
815  -215441
816   187966
817   310219
818   -82200
819  -321749
820   -59189
821   187145
822   152074
823    28607
824  -140443
825  -182610
826   118640
827   329147
828    13178
829  -319399
830  -123417
831   205171
832   174978
833   -46997
834  -162674
835  -142797
836    22767
837   222574
838    93092
839  -279288
840  -243981
841   186654
842   284628
843   -28616
844  -198062
845   -99153
846    81253
847   221881
848   129601
849  -174771
850  -240681
851    95052
852   322879
853    57293
854  -306439
855  -205665
856   151806
857   196270
858   -10430
859  -140108
860  -182705
861   -22076
862   287087
863   160735
864  -300242
865  -242648
866   208630
867   256953
868     1586
869  -119025
870  -131152
871     -776
872   233064
873   145879
874  -213433
875  -254324
876    74076
877   262903
878    75480
879  -210026
880  -198350
881    61236
882   195130
883    86372
884  -112273
885  -214090
886   -26598
887   283765
888   198134
889  -218290
890  -266892
891   104637
892   254847
893    51796
894  -129049
895  -176130
896   -69906
897   194244
898   229989
899  -169668
900  -353552
901    58637
902   334372
903    61172
904  -174768
905  -128361
906   -29722
907   151383
908   226728
909   -97509
910  -323206
911     1537
912   305042
913   118720
914  -172000
915  -208394
916   -27620
917   183877
918   150841
919  -107794
920  -223327
921   -56939
922   196693
923   225835
924   -96250
925  -303481
926   -12112
927   283361
928   132334
929  -110625
930  -151630
931   -79264
932   136372
933   254964
934   -58681
935  -340115
936   -65983
937   277237
938   160610
939  -137337
940  -213758
941   -61597
942   146050
943   192844
944   -28144
945  -258162
946  -120608
947   234562
948   257807
949   -99836
950  -272670
951   -40638
952   197835
953   158529
954   -31148
955  -186750
956  -135960
957   142391
958   267651
959   -25847
960  -314763
961  -120875
962   235634
963   185147
964   -96139
965  -175730
966   -87688
967    73075
968   237604
969    63402
970  -297266
971  -178713
972   251787
973   241313
974   -94963
975  -195619
976   -82314
977    89800
978   222293
979    52694
980  -245314
981  -167994
982   163796
983   247740
984    -5572
985  -263527
986  -166959
987   163044
988   219871
989   -35179
990  -192465
991  -127292
992    62840
993   241755
994    98325
995  -272454
996  -218681
997   208265
998   261931
999   -46222
1000  -177407
1001   -99124
1002    44337
1003   203902
1004   123449
1005  -211947
1006  -255080
1007   129185
1008   300872
1009    -5526
1010  -248592
1011  -127877
1012    82968
1013   169261
1014    90588
1015  -149401
1016  -240383
1017    63773
1018   311416
1019    73659
1020  -249960
1021  -174596
1022   118259
1023   228081
1024    61241
1025  -168928
1026  -174944
1027    41848
1028   217423
1029   116483
1030  -190852
1031  -269634
1032    66243
1033   289648
1034    46952
1035  -218586
1036  -145510
1037    47048
1038   170102
1039   143710
1040  -121229
1041  -269436
1042    27183
1043   307746
1044   117008
1045  -210340
1046  -201156
1047    68971
1048   216155
1049    90848
1050  -120172
1051  -194917
1052   -37200
1053   214992
1054   185247
1055  -176958
1056  -297185
1057    52150
1058   270548
1059    62222
1060  -138474
1061  -146820
1062   -41610
1063   172441
1064   212075
1065  -112248
1066  -299138
1067     3211
1068   292565
1069   131133
1070  -167558
1071  -192082
1072     3217
1073   172260
1074   148888
1075   -81893
1076  -255537
1077   -70358
1078   247461
1079   188357
1080  -166144
1081  -251844
1082    10228
1083   198982
1084   133565
1085   -76090
1086  -203820
1087   -67414
1088   190575
1089   210438
1090   -71385
1091  -271524
1092   -66810
1093   251893
1094   185788
1095  -131039
1096  -207759
1097   -29461
1098   129968
1099   172109
1100    -4938
1101  -268629
1102  -138895
1103   254343
1104   227463
1105  -140908
1106  -228501
1107   -23929
1108   145550
1109   160889
1110   -12001
1111  -217580
1112  -131418
1113   185863
1114   248381
1115   -62863
1116  -274081
1117   -78476
1118   201989
1119   171068
1120   -62976
1121  -188529
1122  -108634
1123   118168
1124   240430
1125     1419
1126  -277826
1127  -121431
1128   215245
1129   214964
1130   -60603
1131  -211982
1132   -93972
1133   126688
1134   192602
1135     9250
1136  -215511
1137  -159922
1138   138270
1139   255769
1140   -12895
1141  -263236
1142  -116114
1143   155574
1144   178581
1145     6678
1146  -168232
1147  -160716
1148    99687
1149   267871
1150    41209
1151  -253586
1152  -161084
1153   160793
1154   226254
1155   -16636
1156  -198968
1157  -126659
1158    76432
1159   196649
1160    69314
1161  -216063
1162  -227519
1163   134268
1164   280623
1165   -22912
1166  -225799
1167   -91895
1168    86664
1169   179271
1170   102539
1171  -165671
1172  -219624
1173   107655
1174   285087
1175    32113
1176  -224522
1177  -154805
1178    85885
1179   204985
1180    59746
1181  -179092
1182  -187065
1183    50207
1184   222684
1185    90568
1186  -200991
1187  -225086
1188    81489
1189   250445
1190    57482
1191  -176551
1192  -153707
1193    51658
1194   204361
1195   122782
1196  -139163
1197  -231417
1198    30876
1199   273480
1200   104800
1201  -209824
1202  -194380
1203    68832
1204   185680
1205    83666
1206  -111917
1207  -224491
1208   -28707
1209   264700
1210   142067
1211  -219363
1212  -221459
1213    70537
1214   208077
1215    91909
1216  -110346
1217  -195003
1218   -11155
1219   232140
1220   156913
1221  -146417
1222  -235142
1223    13968
1224   243539
1225   128003
1226  -152293
1227  -194225
1228     -313
1229   169575
1230   151505
1231   -88046
1232  -265203
1233   -51083
1234   256109
1235   157199
1236  -157235
1237  -212808
1238    -6170
1239   179771
1240   157001
1241   -74616
1242  -228665
1243   -56078
1244   215327
1245   195145
1246   -96017
1247  -254747
1248   -39070
1249   232480
1250   156974
1251  -112789
1252  -200792
1253   -51610
1254   154359
1255   186788
1256   -56696
1257  -269378
1258   -89252
1259   231687
1260   188613
1261  -118424
1262  -218417
1263   -39591
1264   157002
1265   167855
1266   -28204
1267  -223864
1268  -120341
1269   202344
1270   239951
1271   -90387
1272  -248646
1273   -40959
1274   167037
1275   156187
1276   -13411
1277  -204401
1278  -142059
1279   158872
1280   238049
1281   -51413
1282  -253965
1283  -100517
1284   158234
1285   198814
1286   -26094
1287  -222948
1288  -110574
1289   138019
1290   199120
1291    11276
1292  -215584
1293  -159959
1294   162992
1295   259093
1296   -32159
1297  -233871
1298   -86847
1299   131135
1300   179407
1301    29127
1302  -191338
1303  -174487
1304   124676
1305   253009
1306    -2728
1307  -245806
1308  -137713
1309   137367
1310   199188
1311    -7343
1312  -183599
1313  -135206
1314    77052
1315   224082
1316    68986
1317  -222811
1318  -188371
1319   144392
1320   239900
1321    -3096
1322  -183257
1323  -122395
1324    63349
1325   203848
1326    92903
1327  -192607
1328  -210238
1329    98941
1330   254539
1331    30891
1332  -209213
1333  -149986
1334    74372
1335   188291
1336    80143
1337  -158215
1338  -207706
1339    55455
1340   253063
1341    72968
1342  -201449
1343  -180482
1344    70758
1345   216965
1346    79286
1347  -169067
1348  -180710
1349    60667
1350   210201
1351    93076
1352  -141347
1353  -216619
1354    32316
1355   272574
1356    90214
1357  -213295
1358  -158620
1359    70856
1360   160379
1361    98327
1362  -105212
1363  -242679
1364    -5445
1365   275090
1366   102456
1367  -206502
1368  -171628
1369    48231
1370   175885
1371   116703
1372  -105912
1373  -212637
1374    -2226
1375   235134
1376   139648
1377  -142348
1378  -216112
1379    14440
1380   223436
1381   121249
1382  -137131
1383  -196685
1384    -7875
1385   177884
1386   140923
1387  -109572
1388  -248436
1389   -31574
1390   238150
1391   143955
1392  -150433
1393  -203136
1394    16202
1395   186189
1396   130610
1397   -73505
1398  -210706
1399   -54292
1400   224966
1401   181025
1402  -136149
1403  -229002
1404     -679
1405   189352
1406   130274
1407   -86818
1408  -214275
1409   -61109
1410   190270
1411   164948
1412   -98613
1413  -228667
1414   -56359
1415   202051
1416   183916
1417  -100294
1418  -217557
1419   -19735
1420   166037
1421   148429
1422   -27813
1423  -217901
1424  -117797
1425   211978
1426   222259
1427  -118700
1428  -225713
1429   -19364
1430   137322
1431   145063
1432    -6769
1433  -222947
1434  -132601
1435   192755
1436   215673
1437   -80048
1438  -221984
1439   -67113
1440   153406
1441   189359
1442   -27465
1443  -224308
1444   -96156
1445   166183
1446   190595
1447   -32277
1448  -212819
1449  -116712
1450   158153
1451   218812
1452   -41085
1453  -231665
1454   -85480
1455   144679
1456   164536
1457    -5087
1458  -182839
1459  -152402
1460   124417
1461   254189
1462   -11661
1463  -250173
1464   -94805
1465   150194
1466   161645
1467     9715
1468  -161250
1469  -167005
1470    95476
1471   258558
1472    13854
1473  -244046
1474  -125732
1475   126387
1476   189948
1477    25034
1478  -188759
1479  -158945
1480   104121
1481   215875
1482    29253
1483  -184461
1484  -158385
1485    88928
1486   238127
1487    44420
1488  -215228
1489  -144687
1490   105821
1491   180552
1492    48523
1493  -152769
1494  -189858
1495    62940
1496   253602
1497    54176
1498  -218994
1499  -155719
1500    93333
1501   190151
1502    55926
1503  -150908
1504  -176008
1505    49877
1506   227304
1507    86979
1508  -180719
1509  -191806
1510    66342
1511   221693
1512    65708
1513  -163799
1514  -166268
1515    36804
1516   195460
1517   105347
1518  -142872
1519  -208690
1520    24634
1521   234427
1522   107242
1523  -174729
1524  -189647
1525    51791
1526   194385
1527    89333
1528  -112251
1529  -189145
1530   -15470
1531   223691
1532   139696
1533  -174745
1534  -212428
1535    48108
1536   190250
1537    87351
1538   -97232
1539  -185379
1540   -25322
1541   209436
1542   146174
1543  -136022
1544  -208473
1545     6287
1546   197939
1547   126520
1548  -112354
1549  -203000
1550   -11378
1551   190286
1552   132121
1553   -97792
1554  -208816
1555   -43773
1556   202971
1557   160281
1558  -121282
1559  -214502
1560    -8970
1561   185193
1562   133396
1563   -74228
1564  -192078
1565   -58540
1566   177135
1567   176798
1568   -85634
1569  -234662
1570   -43720
1571   197731
1572   145142
1573   -88641
1574  -180149
1575   -54713
1576   142588
1577   179937
1578   -45297
1579  -236244
1580   -71129
1581   197728
1582   166092
1583   -78613
1584  -188732
1585   -59429
1586   143203
1587   168503
1588   -43286
1589  -214062
1590   -91543
1591   158533
1592   189131
1593   -49456
1594  -218961
1595   -73608
1596   165962
1597   167342
1598   -35306
1599  -179752
1600   -99488
1601   132504
1602   207277
1603   -19058
1604  -227991
1605  -103370
1606   160503
1607   184145
1608   -40537
1609  -198303
1610  -101609
1611   115923
1612   179205
1613     -278
1614  -197507
1615  -136427
1616   138265
1617   225115
1618   -13203
1619  -202356
1620   -87371
1621   125398
1622   173631
1623    21537
1624  -171863
1625  -147329
1626   105514
1627   215763
1628     3704
1629  -212814
1630  -131072
1631   106684
1632   180668
1633     7403
1634  -180076
1635  -135203
1636    86248
1637   204337
1638    52253
1639  -185521
1640  -154205
1641   121085
1642   221438
1643    19846
1644  -173839
1645  -127843
1646    73072
1647   190029
1648    54827
1649  -182646
1650  -176768
1651    78169
1652   208416
1653    38141
1654  -183620
1655  -160040
1656    73939
1657   198342
1658    53793
1659  -151170
1660  -152828
1661    51941
1662   214523
1663    91608
1664  -166508
1665  -177976
1666    71061
1667   202556
1668    54029
1669  -150075
1670  -165180
1671    25369
1672   187524
1673    90930
1674  -151977
1675  -192351
1676    37976
1677   214261
1678    86426
1679  -154126
1680  -163809
1681    41766
1682   182828
1683    99724
1684  -111689
1685  -192506
1686     8599
1687   219497
1688   106549
1689  -159887
1690  -186317
1691    25288
1692   175762
1693    99393
1694  -115986
1695  -192841
1696    -4158
1697   200815
1698   128319
1699  -123041
1700  -199445
1701     7964
1702   205194
1703   115186
1704  -117529
1705  -177401
1706    -8107
1707   172685
1708   135933
1709   -96248
1710  -210885
1711   -26947
1712   193660
1713   128622
1714  -110796
1715  -193986
1716   -20913
1717   174553
1718   138234
1719   -80193
1720  -186755
1721   -42139
1722   174640
1723   163149
1724   -87776
1725  -217235
1726   -30611
1727   181964
1728   128930
1729   -75351
1730  -180074
1731   -65304
1732   157252
1733   177918
1734   -76644
1735  -224963
1736   -44768
1737   177673
1738   148279
1739   -63832
1740  -187815
1741   -63525
1742   156442
1743   170507
1744   -51179
1745  -206474
1746   -82394
1747   158015
1748   179737
1749   -59361
1750  -212807
1751   -66910
1752   155157
1753   160606
1754   -33043
1755  -184621
1756   -96356
1757   137737
1758   194643
1759   -28847
1760  -212702
1761   -88480
1762   154078
1763   171126
1764   -33756
1765  -178258
1766   -97717
1767   108626
1768   185687
1769     -961
1770  -210469
1771  -119019
1772   143490
1773   188149
1774   -20318
1775  -177933
1776  -104309
1777   108129
1778   195268
1779    11623
1780  -196140
1781  -125495
1782   120460
1783   197814
1784     8447
1785  -195193
1786  -131488
1787   118550
1788   191112
1789    -1102
1790  -177590
1791  -128794
1792    81813
1793   204731
1794    45116
1795  -200229
1796  -144481
1797   123736
1798   196642
1799    14385
1800  -158703
1801  -135569
1802    63972
1803   200154
1804    55400
1805  -184897
1806  -161968
1807    86847
1808   201822
1809    38983
1810  -169996
1811  -148052
1812    68927
1813   188874
1814    57416
1815  -150182
1816  -163405
1817    55082
1818   212298
1819    73035
1820  -167523
1821  -164558
1822    65837
1823   194458
1824    58261
1825  -147817
1826  -161702
1827    32260
1828   193431
1829    93121
1830  -154602
1831  -190316
1832    52204
1833   210259
1834    69361
1835  -145574
1836  -156411
1837    26966
1838   186254
1839   111474
1840  -134502
1841  -195049
1842    32770
1843   205653
1844    89862
1845  -138704
1846  -177683
1847    13795
1848   185868
1849   100415
1850  -123424
1851  -178310
1852     -559
1853   182494
1854   128846
1855  -114732
1856  -203843
1857    10353
1858   199535
1859    99532
1860  -107590
1861  -164119
1862   -19900
1863   168171
1864   143593
1865   -99881
1866  -209527
1867   -13077
1868   187820
1869   114356
1870  -105037
1871  -179310
1872   -26264
1873   164633
1874   139225
1875   -81158
1876  -196205
1877   -35348
1878   183606
1879   148430
1880   -93238
1881  -191335
1882   -24996
1883   166038
1884   136592
1885   -69159
1886  -187743
1887   -55186
1888   160619
1889   156959
1890   -73743
1891  -207349
1892   -53788
1893   166100
1894   143335
1895   -72619
1896  -180331
1897   -52967
1898   138177
1899   160325
1900   -32506
1901  -199407
1902   -76748
1903   164746
1904   164120
1905   -57179
1906  -181307
1907   -65083
1908   129986
1909   159033
1910   -28841
1911  -189687
1912   -91172
1913   133966
1914   170672
1915   -33190
1916  -197335
1917   -87969
1918   138705
1919   165173
1920   -26367
1921  -170411
1922   -91913
1923   116611
1924   189615
1925    -6983
1926  -200342
1927   -99750
1928   139006
1929   173198
1930   -18202
1931  -174636
1932  -106954
1933   106625
1934   182517
1935     -945
1936  -193343
1937  -120760
1938   111103
1939   185621
1940     2629
1941  -184050
1942  -109930
1943   110021
1944   175887
1945    15437
1946  -163163
1947  -128704
1948    88185
1949   196772
1950    29185
1951  -181911
1952  -129663
1953    99541
1954   183010
1955    22513
1956  -162897
1957  -133848
1958    70690
1959   183667
1960    47624
1961  -169431
1962  -157529
1963    84004
1964   203340
1965    32244
1966  -164562
1967  -129840
1968    65438
1969   181323
1970    60771
1971  -156690
1972  -167714
1973    68915
1974   204308
1975    50765
1976  -161890
1977  -150980
1978    57664
1979   189649
1980    62925
1981  -150034
1982  -159450
1983    45856
1984   194667
1985    80743
1986  -151619
1987  -173931
1988    49122
1989   195958
1990    67472
1991  -142983
1992  -161529
1993    25700
1994   181763
1995    92811
1996  -132687
1997  -180399
1998    29647
1999   197354
2000    93009
2001  -130598
2002  -167966
2003    25250
2004   180007
2005    98384
2006  -108515
2007  -178045
2008      680
2009   196218
2010   111639
2011  -132393
2012  -183021
2013    11410
2014   171862
2015    99008
2016  -105817
2017  -183679
2018   -13915
2019   182892
2020   124719
2021  -108688
2022  -188368
2023    -6785
2024   186287
2025   121812
2026  -106254
2027  -176771
2028   -12032
2029   165891
2030   133782
2031   -80253
2032  -197307
2033   -31923
2034   187014
2035   131655
2036  -102874
2037  -183152
2038   -29529
2039   150470
2040   138206
2041   -70512
2042  -195894
2043   -42785
2044   168804
2045   143378
2046   -72781
2047  -185609
2048   -46108
2049   154414
2050   145480
2051   -62042
2052  -180228
2053   -50362
2054   147782
2055   150639
2056   -46498
2057  -187922
2058   -69347
2059   152379
2060   157893
2061   -60403
2062  -186673
2063   -58140
2064   134987
2065   147547
2066   -31383
2067  -184106
2068   -95130
2069   143560
2070   177520
2071   -53206
2072  -192295
2073   -61668
2074   129243
2075   150838
2076    -9958
2077  -174944
2078  -104719
2079   135887
2080   186325
2081   -34558
2082  -186233
2083   -79589
2084   116849
2085   165074
2086    -5773
2087  -181539
2088  -101222
2089   119131
2090   164331
2091    -8274
2092  -168980
2093  -115229
2094   100815
2095   184566
2096    -3289
2097  -182327
2098   -94358
2099   108582
2100   158118
2101    17269
2102  -154719
2103  -127124
2104    93325
2105   190185
2106    11365
2107  -176529
2108  -110639
2109    94777
2110   167342
2111    24727
2112  -154236
2113  -133168
2114    79054
2115   185959
2116    28402
2117  -172948
2118  -133495
2119    86513
2120   179859
2121    28143
2122  -156982
2123  -128528
2124    70873
2125   177897
2126    46486
2127  -149994
2128  -146422
2129    67732
2130   195487
2131    47360
2132  -158854
2133  -129190
2134    69965
2135   165470
2136    55035
2137  -132208
2138  -156767
2139    41187
2140   190374
2141    59976
2142  -154846
2143  -143225
2144    48015
2145   164091
2146    67299
2147  -130776
2148  -157836
2149    41921
2150   179108
2151    69055
2152  -121464
2153  -152172
2154    25879
2155   186964
2156    89136
2157  -138367
2158  -156057
2159    40115
2160   161290
2161    74515
2162  -105989
2163  -172472
2164     1752
2165   192260
2166    94732
2167  -142955
2168  -160892
2169    27649
2170   158023
2171    90242
2172   -95791
2173  -172729
2174    -5941
2175   187125
2176   112694
2177  -116381
2178  -167282
2179     9785
2180   167895
2181   102506
2182   -98226
2183  -166716
2184   -10222
2185   160835
2186   115192
2187   -91574
2188  -176252
2189   -19617
2190   165670
2191   118733
2192   -96224
2193  -174060
2194   -12814
2195   153952
2196   114497
2197   -72926
2198  -171060
2199   -36428
2200   160256
2201   135388
2202   -81141
2203  -178125
2204   -25472
2205   154382
2206   128468
2207   -65570
2208  -175915
2209   -42567
2210   154601
2211   137252
2212   -64019
2213  -179268
2214   -55605
2215   150569
2216   147160
2217   -69604
2218  -183633
2219   -42921
2220   137049
2221   133555
2222   -36351
2223  -177480
2224   -82532
2225   151764
2226   165951
2227   -68356
2228  -175568
2229   -41861
2230   120800
2231   142834
2232   -15210
2233  -176745
2234   -88898
2235   143304
2236   159615
2237   -46634
2238  -168150
2239   -74798
2240   107627
2241   158333
2242   -16780
2243  -186802
2244   -82872
2245   127847
2246   146472
2247   -17809
2248  -156484
2249  -101884
2250   106709
2251   181376
2252   -10943
2253  -184575
2254   -80954
2255   118867
2256   147575
2257     2536
2258  -153002
2259  -121418
2260    99796
2261   187281
2262    -8769
2263  -181669
2264   -92484
2265    98092
2266   152909
2267    20636
2268  -155408
2269  -131972
2270    96477
2271   187799
2272     4978
2273  -164256
2274  -105390
2275    80126
2276   170775
2277    35094
2278  -161459
2279  -125411
2280    86924
2281   165437
2282    24906
2283  -140547
2284  -133899
2285    58340
2286   189105
2287    38824
2288  -167356
2289  -116435
2290    75158
2291   149006
2292    49364
2293  -127161
2294  -156200
2295    55555
2296   195276
2297    39474
2298  -152707
2299  -118651
2300    50820
2301   158876
2302    73701
2303  -136615
2304  -164559
2305    58023
2306   181959
2307    44150
2308  -128026
2309  -137761
2310    25070
2311   178294
2312    86501
2313  -143616
2314  -156000
2315    54063
2316   162864
2317    62850
2318  -103317
2319  -159807
2320     5892
2321   193670
2322    91711
2323  -146998
2324  -147134
2325    40876
2326   144689
2327    79953
2328   -87386
2329  -174811
2330    -7154
2331   193831
2332    93621
2333  -133277
2334  -142654
2335    18560
2336   139255
2337   106300
2338   -85312
2339  -181366
2340    -2450
2341   180818
2342    90422
2343  -104108
2344  -144271
2345   -14844
2346   147444
2347   128022
2348   -96845
2349  -185908
2350     3936
2351   161412
2352    91444
2353   -70588
2354  -156881
2355   -42975
2356   166340
2357   140364
2358  -100809
2359  -177403
2360    -4154
2361   142125
2362   108285
2363   -54658
2364  -173712
2365   -53923
2366   165193
2367   137484
2368   -86244
2369  -166394
2370   -31898
2371   134403
2372   133621
2373   -53327
2374  -178001
2375   -45785
2376   151404
2377   130488
2378   -54408
2379  -158960
2380   -61322
2381   130840
2382   151979
2383   -58073
2384  -180434
2385   -47157
2386   128704
2387   125139
2388   -31120
2389  -160362
2390   -82297
2391   131085
2392   161712
2393   -49414
2394  -172548
2395   -52028
2396   115788
2397   138339
2398   -10197
2399  -166578
2400   -91949
2401   133776
2402   160843
2403   -37460
2404  -162216
2405   -77440
2406    99114
2407   156201
2408    -5469
2409  -180281
2410   -93000
2411   125257
2412   148107
2413   -16067
2414  -145642
2415  -103443
2416    90647
2417   180033
2418     -954
2419  -180581
2420   -84906
2421   108328
2422   142439
2423     9526
2424  -139171
2425  -122527
2426    84225
2427   181428
2428     1065
2429  -167388
2430   -92791
2431    85142
2432   148115
2433    29804
2434  -142571
2435  -126704
2436    83789
2437   171891
2438    13175
2439  -150897
2440  -111778
2441    64609
2442   160862
2443    37734
2444  -152106
2445  -125558
2446    77255
2447   163108
2448    32162
2449  -135509
2450  -128583
2451    58453
2452   177393
2453    48944
2454  -145558
2455  -124591
2456    64487
2457   160027
2458    49936
2459  -129215
2460  -145214
2461    41851
2462   172458
2463    49261
2464  -141658
2465  -136188
2466    41706
2467   159709
2468    64690
2469  -125016
2470  -143235
2471    42793
2472   169043
2473    66034
2474  -113451
2475  -137198
2476    26754
2477   172775
2478    80087
2479  -126202
2480  -141109
2481    33734
2482   145466
2483    69979
2484  -102258
2485  -161125
2486     2878
2487   171171
2488    82004
2489  -126193
2490  -139534
2491    21464
2492   141987
2493    94652
2494   -84928
2495  -163110
2496     5423
2497   174606
2498    92308
2499  -102425
2500  -144168
2501       90
2502   146635
2503   108347
2504   -92177
2505  -172981
2506    -3141
2507   155939
2508    90815
2509   -84261
2510  -152624
2511   -26018
2512   152016
2513   120321
2514   -88344
2515  -165836
2516    -8265
2517   144072
2518   101788
2519   -63931
2520  -154452
2521   -39067
2522   148983
2523   128216
2524   -80493
2525  -162073
2526   -21370
2527   132595
2528   112675
2529   -53885
2530  -160477
2531   -47307
2532   141448
2533   129937
2534   -63291
2535  -158889
2536   -39888
2537   128204
2538   130064
2539   -49235
2540  -167577
2541   -51711
2542   129727
2543   128495
2544   -42726
2545  -158739
2546   -66454
2547   126753
2548   148522
2549   -42694
2550  -167418
2551   -54029
2552   123060
2553   134678
2554   -21427
2555  -158867
2556   -78405
2557   123367
2558   152758
2559   -33448
2560  -163129
2561   -71624
2562   105480
2563   142950
2564   -16508
2565  -163557
2566   -85388
2567   112087
2568   145831
2569   -15657
2570  -147296
2571   -87603
2572    96973
2573   158346
2574    -6085
2575  -161122
2576   -83132
2577   102563
2578   143753
2579     3649
2580  -140214
2581  -104350
2582    84893
2583   164460
2584     2475
2585  -162943
2586   -94460
2587    87302
2588   144131
2589    15417
2590  -138840
2591  -115087
2592    77838
2593   170243
2594    18249
2595  -155133
2596  -105972
2597    77304
2598   150449
2599    30478
2600  -138426
2601  -124417
2602    72435
2603   168661
2604    31296
2605  -140976
2606  -116412
2607    59489
2608   157964
2609    43389
2610  -140537
2611  -129262
2612    63444
2613   159776
2614    36867
2615  -126911
2616  -125919
2617    41493
2618   160754
2619    53668
2620  -134868
2621  -130926
2622    52846
2623   155176
2624    50906
2625  -113335
2626  -127885
2627    33020
2628   161874
2629    65693
2630  -123581
2631  -137884
2632    36997
2633   154610
2634    63996
2635  -112465
2636  -138016
2637    23161
2638   154753
2639    72189
2640  -115192
2641  -146443
2642    18093
2643   156274
2644    81057
2645  -104964
2646  -145553
2647    18964
2648   156861
2649    83381
2650   -97477
2651  -146050
2652     2019
2653   153191
2654    92478
2655  -100518
2656  -152474
2657     5396
2658   147793
2659    87799
2660   -86901
2661  -150502
2662   -12591
2663   147256
2664   100442
2665   -89774
2666  -150274
2667    -4560
2668   142170
2669   102807
2670   -72643
2671  -151441
2672   -17638
2673   145330
2674   102754
2675   -78690
2676  -148224
2677   -23578
2678   134171
2679   115264
2680   -68235
2681  -162198
2682   -24948
2683   140694
2684   105231
2685   -65431
2686  -145336
2687   -39661
2688   128913
2689   131668
2690   -58681
2691  -166127
2692   -31302
2693   134536
2694   113134
2695   -50156
2696  -148721
2697   -55531
2698   125849
2699   137107
2700   -52377
2701  -163553
2702   -43487
2703   123116
2704   121761
2705   -36054
2706  -154372
2707   -65359
2708   124903
2709   136465
2710   -41812
2711  -151523
2712   -55337
2713   109014
2714   134151
2715   -22374
2716  -158631
2717   -69441
2718   121064
2719   132764
2720   -33471
2721  -142562
2722   -71089
2723    95348
2724   146591
2725   -12458
2726  -163573
2727   -74753
2728   112342
2729   133250
2730   -17936
2731  -141477
2732   -86918
2733    91494
2734   155941
2735    -7463
2736  -156922
2737   -81421
2738    96777
2739   141785
2740     3982
2741  -147013
2742  -100875
2743    93119
2744   152650
2745    -2092
2746  -143425
2747   -91760
2748    74355
2749   153111
2750    21649
2751  -152269
2752  -107272
2753    90420
2754   147710
2755     9859
2756  -129026
2757  -104402
2758    64250
2759   163370
2760    32074
2761  -150098
2762  -107654
2763    80130
2764   140811
2765    24456
2766  -121852
2767  -119409
2768    54759
2769   164226
2770    31158
2771  -140882
2772  -107017
2773    56204
2774   140903
2775    50121
2776  -122451
2777  -134647
2778    57727
2779   165440
2780    34299
2781  -123031
2782  -110122
2783    31773
2784   149951
2785    73366
2786  -130169
2787  -146138
2788    54447
2789   157528
2790    40920
2791  -106127
2792  -123431
2793    12114
2794   157913
2795    83399
2796  -128740
2797  -143022
2798    42844
2799   144868
2800    62760
2801   -90514
2802  -142097
2803     7251
2804   166033
2805    80538
2806  -118655
2807  -132215
2808    21108
2809   133402
2810    85361
2811   -87154
2812  -159559
2813     8735
2814   164696
2815    72825
2816  -101129
2817  -124959
2818    -4552
2819   132430
2820   107203
2821   -88775
2822  -163973
2823     7371
2824   152773
2825    76636
2826   -76192
2827  -133073
2828   -26469
2829   140590
2830   118895
2831   -89041
2832  -160105
2833    -2679
2834   135100
2835    96044
2836   -57135
2837  -152370
2838   -39748
2839   149377
2840   116458
2841   -82806
2842  -148624
2843   -22239
2844   117353
2845   119825
2846   -46237
2847  -167993
2848   -38195
2849   149780
2850   108458
2851   -66822
2852  -134138
2853   -43953
2854   106496
2855   137512
2856   -43373
2857  -172808
2858   -36939
2859   136773
2860   103953
2861   -41395
2862  -133913
2863   -68046
2864   112381
2865   145973
2866   -48251
2867  -163498
2868   -38409
2869   112374
2870   114915
2871   -17523
2872  -145793
2873   -81453
2874   121826
2875   143948
2876   -44661
2877  -146775
2878   -54043
2879    89300
2880   134700
2881     1184
2882  -161155
2883   -85221
2884   121919
2885   133549
2886   -30661
2887  -131404
2888   -79134
2889    74856
2890   154991
2891     4977
2892  -167186
2893   -82552
2894   109964
2895   130068
2896    -6802
2897  -127089
2898   -99326
2899    77155
2900   161862
2901      619
2902  -155672
2903   -78506
2904    86429
2905   127746
2906    18942
2907  -131429
2908  -113854
2909    82110
2910   158124
2911     -517
2912  -134704
2913   -84681
2914    60653
2915   140692
2916    38824
2917  -139800
2918  -117781
2919    82649
2920   147089
2921    10264
2922  -119654
2923  -105384
2924    42523
2925   157233
2926    47105
2927  -146126
2928  -116692
2929    71633
2930   139791
2931    33053
2932  -110127
2933  -126219
2934    39371
2935   167737
2936    46654
2937  -135138
2938  -109092
2939    47340
2940   136817
2941    60225
2942  -113070
2943  -141732
2944    43559
2945   162381
2946    40352
2947  -114907
2948  -110999
2949    22249
2950   139109
2951    77876
2952  -117050
2953  -144180
2954    42728
2955   148394
2956    48599
2957   -95112
2958  -122256
2959     7811
2960   152956
2961    84275
2962  -114307
2963  -134990
2964    30615
2965   133991
2966    68212
2967   -83588
2968  -143192
2969     -805
2970   156691
2971    80057
2972  -105208
2973  -131557
2974     5815
2975   129133
2976    93121
2977   -81096
2978  -156622
2979     1140
2980   155247
2981    80795
2982   -84353
2983  -126096
2984   -18127
2985   129032
2986   115570
2987   -80067
2988  -162365
2989    -2612
2990   141387
2991    84968
2992   -67516
2993  -135554
2994   -32856
2995   132978
2996   113784
2997   -79315
2998  -148200
2999   -12251
3000   121730
3001    99621
3002   -47910
3003  -149360
3004   -38251
3005   139712
3006   109613
3007   -70422
3008  -134404
3009   -30334
3010   107337
3011   118410
3012   -41180
3013  -162088
3014   -40668
3015   134793
3016   104672
3017   -50227
3018  -130229
3019   -54505
3020   105702
3021   137641
3022   -39738
3023  -162896
3024   -43833
3025   120852
3026   113565
3027   -27729
3028  -137568
3029   -73465
3030   110553
3031   138240
3032   -38575
3033  -152163
3034   -54441
3035    99012
3036   127777
3037    -8707
3038  -148003
3039   -77427
3040   114060
3041   134052
3042   -30656
3043  -133275
3044   -66021
3045    81884
3046   139144
3047      274
3048  -154284
3049   -77734
3050   107002
3051   126296
3052   -16479
3053  -126273
3054   -86406
3055    75187
3056   145754
3057     1861
3058  -150057
3059   -79661
3060    90490
3061   126642
3062     8836
3063  -123788
3064  -100954
3065    78376
3066   151629
3067     2404
3068  -138695
3069   -84158
3070    66942
3071   135271
3072    30454
3073  -133641
3074  -114807
3075    77592
3076   147191
3077     8111
3078  -124396
3079   -96892
3080    48380
3081   146881
3082    43238
3083  -135141
3084  -113912
3085    71362
3086   139519
3087    23545
3088  -111524
3089  -110266
3090    40006
3091   151225
3092    43455
3093  -130909
3094  -108329
3095    55485
3096   134008
3097    44271
3098  -108352
3099  -126007
3100    39765
3101   153458
3102    41835
3103  -119118
3104  -108043
3105    36915
3106   133487
3107    63376
3108  -105653
3109  -133326
3110    37122
3111   149833
3112    48419
3113  -103321
3114  -117675
3115    18344
3116   140017
3117    74819
3118  -104297
3119  -137676
3120    26408
3121   140861
3122    62435
3123   -90005
3124  -130465
3125     4705
3126   145370
3127    80718
3128   -97879
3129  -133169
3130    12323
3131   132714
3132    79186
3133   -83132
3134  -140040
3135     1185
3136   143858
3137    78589
3138   -87852
3139  -128282
3140    -4375
3141   126520
3142    93667
3143   -77033
3144  -145272
3145    -3609
3146   136808
3147    84258
3148   -73409
3149  -130154
3150   -16807
3151   126586
3152   102357
3153   -72451
3154  -144855
3155   -13125
3156   126704
3157    94023
3158   -60476
3159  -139379
3160   -29176
3161   127795
3162   108117
3163   -64038
3164  -141545
3165   -28912
3166   117886
3167   108827
3168   -49937
3169  -145016
3170   -38232
3171   124943
3172   111197
3173   -49192
3174  -136457
3175   -43581
3176   110793
3177   118572
3178   -39802
3179  -146951
3180   -46936
3181   114361
3182   114561
3183   -40032
3184  -136551
3185   -52967
3186   104930
3187   123371
3188   -32398
3189  -142478
3190   -55982
3191   105715
3192   120934
3193   -26622
3194  -137627
3195   -59743
3196   100394
3197   122662
3198   -23867
3199  -139013
3200   -64521
3201    94480
3202   126161
3203   -14548
3204  -138562
3205   -68761
3206    94671
3207   126733
3208   -10737
3209  -133258
3210   -77415
3211    86365
3212   133688
3213    -4327
3214  -136511
3215   -79076
3216    83308
3217   131456
3218     1383
3219  -133048
3220   -86740
3221    77806
3222   132591
3223     4519
3224  -127363
3225   -87695
3226    71735
3227   139239
3228    15326
3229  -129540
3230   -89669
3231    74479
3232   131989
3233    14084
3234  -120636
3235   -98250
3236    59996
3237   140132
3238    19880
3239  -128430
3240   -95856
3241    62708
3242   131275
3243    25154
3244  -118428
3245  -104376
3246    53940
3247   139996
3248    30772
3249  -117110
3250   -99217
3251    51750
3252   135324
3253    38736
3254  -113634
3255  -111208
3256    46757
3257   136389
3258    39095
3259  -110618
3260  -111081
3261    36338
3262   137976
3263    51166
3264  -111522
3265  -117488
3266    37264
3267   135295
3268    50304
3269   -99150
3270  -118590
3271    24607
3272   140487
3273    59754
3274  -102464
3275  -119760
3276    25397
3277   133106
3278    60226
3279   -94227
3280  -124383
3281    17897
3282   137066
3283    64626
3284   -90503
3285  -120565
3286    12905
3287   133194
3288    72040
3289   -92654
3290  -129399
3291    12141
3292   129402
3293    69256
3294   -83797
3295  -126401
3296    -1939
3297   131823
3298    80972
3299   -86762
3300  -130238
3301     3614
3302   125922
3303    82330
3304   -70094
3305  -133104
3306    -8163
3307   133676
3308    91004
3309   -73355
3310  -131460
3311   -12637
3312   119943
3313    94229
3314   -65557
3315  -140845
3316   -20762
3317   123757
3318    92513
3319   -62110
3320  -133891
3321   -29442
3322   119468
3323   104204
3324   -57780
3325  -137724
3326   -22520
3327   121386
3328   100197
3329   -47815
3330  -131191
3331   -37021
3332   116378
3333   108485
3334   -53471
3335  -139372
3336   -35290
3337   110046
3338   103981
3339   -42947
3340  -135679
3341   -44348
3342   109920
3343   112034
3344   -39472
3345  -134593
3346   -46976
3347   104946
3348   117836
3349   -31204
3350  -137465
3351   -50304
3352   104107
3353   115071
3354   -27457
3355  -134237
3356   -63639
3357    94857
3358   124235
3359   -21808
3360  -137752
3361   -59129
3362    94935
3363   121414
3364   -10742
3365  -130139
3366   -73028
3367    91978
3368   129072
3369   -13319
3370  -132715
3371   -71836
3372    81054
3373   125659
3374    -3490
3375  -136477
3376   -79855
3377    83596
3378   124215
3379    -2602
3380  -124924
3381   -81036
3382    73306
3383   137157
3384     7504
3385  -129772
3386   -76498
3387    78928
3388   125513
3389    11753
3390  -118583
3391   -93850
3392    65639
3393   137275
3394    11030
3395  -129196
3396   -90545
3397    61006
3398   124297
3399    22029
3400  -118214
3401  -103361
3402    59366
3403   139814
3404    25179
3405  -114404
3406   -92613
3407    52909
3408   134877
3409    39556
3410  -113487
3411  -108460
3412    50649
3413   133126
3414    32825
3415  -108651
3416  -110382
3417    34501
3418   134474
3419    44559
3420  -112067
3421  -111728
3422    40075
3423   128572
3424    44882
3425   -97588
3426  -114486
3427    28730
3428   139766
3429    53938
3430  -103240
3431  -110589
3432    31036
3433   128580
3434    56518
3435   -94949
3436  -119735
3437    22608
3438   132597
3439    56305
3440   -92086
3441  -115751
3442    15003
3443   128754
3444    69495
3445   -92970
3446  -122328
3447    16632
3448   126580
3449    65616
3450   -78805
3451  -122936
3452     1764
3453   131312
3454    78908
3455   -85404
3456  -125289
3457     4394
3458   119560
3459    78166
3460   -68919
3461  -128635
3462    -7971
3463   129373
3464    83391
3465   -71733
3466  -125299
3467    -9369
3468   115514
3469    87437
3470   -64350
3471  -132770
3472   -15353
3473   121760
3474    86206
3475   -62048
3476  -125672
3477   -22293
3478   114921
3479    97597
3480   -59623
3481  -133181
3482   -18127
3483   116855
3484    91964
3485   -49428
3486  -125400
3487   -34000
3488   112695
3489   105775
3490   -55485
3491  -133911
3492   -28726
3493   105550
3494    97873
3495   -38750
3496  -129221
3497   -44019
3498   107721
3499   109632
3500   -42331
3501  -129728
3502   -41938
3503    97272
3504   109354
3505   -29008
3506  -131760
3507   -50116
3508   100533
3509   108912
3510   -27110
3511  -127390
3512   -57296
3513    90705
3514   117236
3515   -22753
3516  -132104
3517   -56430
3518    93331
3519   114327
3520   -15377
3521  -125069
3522   -65589
3523    89561
3524   121030
3525   -15857
3526  -127467
3527   -64677
3528    84891
3529   119375
3530    -7811
3531  -125398
3532   -71813
3533    81727
3534   119880
3535    -5357
3536  -122437
3537   -76534
3538    74573
3539   125685
3540     2959
3541  -122963
3542   -76197
3543    74372
3544   121954
3545     7857
3546  -116735
3547   -85786
3548    62440
3549   129085
3550    13686
3551  -120910
3552   -85984
3553    62822
3554   123062
3555    19570
3556  -112590
3557   -94349
3558    54802
3559   129824
3560    22834
3561  -113785
3562   -91007
3563    53829
3564   127109
3565    31519
3566  -108536
3567   -99974
3568    50420
3569   127221
3570    28207
3571  -107654
3572   -99380
3573    41948
3574   128419
3575    38101
3576  -107308
3577  -103422
3578    44313
3579   125319
3580    37643
3581   -99553
3582  -104805
3583    34371
3584   130016
3585    46749
3586  -101056
3587  -106635
3588    31305
3589   124940
3590    49704
3591   -92995
3592  -111851
3593    22355
3594   125069
3595    56745
3596   -91511
3597  -114015
3598    19117
3599   123919
3600    61877
3601   -85028
3602  -116223
3603    11717
3604   124081
3605    67531
3606   -81273
3607  -117992
3608     8639
3609   122921
3610    70034
3611   -78648
3612  -119129
3613     2591
3614   120088
3615    72252
3616   -75506
3617  -121647
3618    -1623
3619   118354
3620    75819
3621   -72270
3622  -122308
3623    -3401
3624   117404
3625    78729
3626   -66503
3627  -120873
3628    -9535
3629   118226
3630    83319
3631   -63225
3632  -121975
3633   -14903
3634   112492
3635    85789
3636   -59455
3637  -124832
3638   -21883
3639   109794
3640    89909
3641   -54199
3642  -123605
3643   -27112
3644   108137
3645    97006
3646   -48538
3647  -124915
3648   -30178
3649   104552
3650    96636
3651   -39606
3652  -122614
3653   -37151
3654   101978
3655   103461
3656   -38246
3657  -128628
3658   -42106
3659    99110
3660   100431
3661   -34741
3662  -124283
3663   -43685
3664    95264
3665   107647
3666   -29945
3667  -125856
3668   -45973
3669    96638
3670   103579
3671   -25829
3672  -121173
3673   -51863
3674    93284
3675   112762
3676   -23247
3677  -123215
3678   -52994
3679    87336
3680   108798
3681   -15634
3682  -123448
3683   -65155
3684    85437
3685   113748
3686   -14351
3687  -119890
3688   -62400
3689    74546
3690   115189
3691    -1828
3692  -122363
3693   -73061
3694    78061
3695   116827
3696    -4206
3697  -112367
3698   -72119
3699    65655
3700   120763
3701     8391
3702  -119413
3703   -79831
3704    68119
3705   116943
3706     7008
3707  -112649
3708   -81612
3709    60307
3710   123731
3711    13344
3712  -115087
3713   -82911
3714    59948
3715   116890
3716    18662
3717  -108030
3718   -89855
3719    57410
3720   126750
3721    18403
3722  -109614
3723   -85627
3724    49394
3725   118704
3726    29962
3727  -105960
3728   -98811
3729    50050
3730   125710
3731    27051
3732   -99033
3733   -93353
3734    35765
3735   122305
3736    41576
3737  -101763
3738  -103264
3739    38645
3740   121005
3741    39318
3742   -90932
3743  -103028
3744    26618
3745   126105
3746    48403
3747   -98125
3748  -102028
3749    26981
3750   114665
3751    53924
3752   -85952
3753  -113445
3754    22430
3755   128474
3756    51067
3757   -90190
3758  -103900
3759    17294
3760   114670
3761    63564
3762   -82392
3763  -117763
3764    15733
3765   123220
3766    55167
3767   -80001
3768  -107727
3769     4621
3770   116582
3771    69898
3772   -80905
3773  -116931
3774    10586
3775   118593
3776    63790
3777   -67561
3778  -113154
3779    -6445
3780   119121
3781    77997
3782   -74684
3783  -117082
3784    -1147
3785   108355
3786    76636
3787   -56395
3788  -121854
3789   -16392
3790   116897
3791    81784
3792   -67060
3793  -114822
3794   -14968
3795    99815
3796    88159
3797   -48047
3798  -125407
3799   -20654
3800   114167
3801    85883
3802   -52929
3803  -114516
3804   -27545
3805    99354
3806    97345
3807   -48268
3808  -125904
3809   -22938
3810   104395
3811    87308
3812   -39686
3813  -118259
3814   -38507
3815   100163
3816   101262
3817   -45668
3818  -124190
3819   -29571
3820    94697
3821    94884
3822   -28456
3823  -122705
3824   -47574
3825    99316
3826   101408
3827   -35421
3828  -117091
3829   -44920
3830    84700
3831   106534
3832   -18487
3833  -122964
3834   -54205
3835    91707
3836   103610
3837   -23722
3838  -112952
3839   -58019
3840    77163
3841   112102
3842   -12064
3843  -122157
3844   -57441
3845    80938
3846   104737
3847    -7678
3848  -113475
3849   -69109
3850    74336
3851   116441
3852    -8042
3853  -117548
3854   -59963
3855    71763
3856   108393
3857     5582
3858  -114685
3859   -76704
3860    73337
3861   117703
3862    -4546
3863  -111614
3864   -69645
3865    61166
3866   115011
3867    14917
3868  -114973
3869   -81771
3870    67642
3871   114348
3872     7443
3873  -103357
3874   -81432
3875    51500
3876   122765
3877    21178
3878  -110992
3879   -82143
3880    55414
3881   113985
3882    23317
3883   -98342
3884   -92629
3885    45453
3886   123423
3887    25950
3888  -103540
3889   -86600
3890    40267
3891   113372
3892    36551
3893   -96664
3894  -100740
3895    39155
3896   123149
3897    33352
3898   -94424
3899   -93086
3900    30693
3901   116017
3902    45147
3903   -94462
3904  -102487
3905    34901
3906   117483
3907    41195
3908   -88473
3909  -100634
3910    23756
3911   120592
3912    50310
3913   -92133
3914  -104497
3915    24623
3916   114261
3917    51984
3918   -80149
3919  -108787
3920    16417
3921   123143
3922    55293
3923   -83842
3924  -104134
3925    10861
3926   111182
3927    63988
3928   -74158
3929  -116022
3930     6952
3931   118649
3932    61934
3933   -71179
3934  -107340
3935    -1871
3936   110294
3937    73808
3938   -69447
3939  -114939
3940     -827
3941   110850
3942    69573
3943   -60700
3944  -111709
3945   -12236
3946   111200
3947    78688
3948   -65642
3949  -114032
3950    -8213
3951   104001
3952    78864
3953   -54103
3954  -117231
3955   -17005
3956   109983
3957    81486
3958   -57758
3959  -113510
3960   -18387
3961   100121
3962    87664
3963   -46080
3964  -120690
3965   -23419
3966   104991
3967    86454
3968   -46009
3969  -113415
3970   -31494
3971    95807
3972    94044
3973   -40173
3974  -121331
3975   -31022
3976    95994
3977    91608
3978   -31169
3979  -113929
3980   -43151
3981    92279
3982    99820
3983   -32791
3984  -115510
3985   -39487
3986    85167
3987    96984
3988   -20556
3989  -115803
3990   -52256
3991    89098
3992   101807
3993   -25681
3994  -112984
3995   -49109
3996    77788
3997   104386
3998   -13706
3999  -117368
4000   -54052
4001    84426
4002   103790
4003   -15693
4004  -109579
4005   -60011
4006    74858
4007   109294
4008    -8812
4009  -116913
4010   -59277
4011    74419
4012   105161
4013    -3369
4014  -109379
4015   -70714
4016    68001
4017   112710
4018    -4419
4019  -110258
4020   -65222
4021    63844
4022   108938
4023    11007
4024  -106349
4025   -77230
4026    62625
4027   112943
4028     6598
4029  -103264
4030   -73869
4031    52313
4032   112494
4033    18517
4034  -103532
4035   -82324
4036    54941
4037   111851
4038    14563
4039   -96006
4040   -81196
4041    44961
4042   115121
4043    26951
4044  -102702
4045   -83833
4046    48547
4047   111951
4048    25633
4049   -94302
4050   -92097
4051    39153
4052   117556
4053    28932
4054   -98336
4055   -86394
4056    38486
4057   110203
4058    37315
4059   -89883
4060   -97782
4061    32986
4062   117597
4063    35903
4064   -89299
4065   -90227
4066    26887
4067   111909
4068    48201
4069   -85050
4070  -100919
4071    24751
4072   111263
4073    43570
4074   -79838
4075   -98035
4076    14608
4077   111490
4078    54899
4079   -79741
4080  -102071
4081    16496
4082   108006
4083    54663
4084   -70630
4085  -104736
4086     6801
4087   112000
4088    60142
4089   -75898
4090  -102007
4091     6575
4092   105081
4093    61504
4094   -67910
4095  -109434
4096     -743
4097   110959
4098    65212
4099   -69131
4100  -104818
4101     -916
4102   104026
4103    73069
4104   -61143
4105  -112645
4106    -4462
4107   107643
4108    69911
4109   -58099
4110  -106701
4111   -13154
4112   100779
4113    78875
4114   -56094
4115  -111830
4116   -13816
4117    98051
4118    75522
4119   -45975
4120  -109680
4121   -24058
4122    99391
4123    85109
4124   -47376
4125  -109990
4126   -21546
4127    90632
4128    83954
4129   -36942
4130  -113198
4131   -32676
4132    96103
4133    87258
4134   -38425
4135  -107408
4136   -33324
4137    87760
4138    92506
4139   -32052
4140  -113999
4141   -33812
4142    91232
4143    89909
4144   -29249
4145  -107985
4146   -42462
4147    84244
4148    97141
4149   -28427
4150  -114948
4151   -43169
4152    82275
4153    92146
4154   -20996
4155  -107442
4156   -50213
4157    80271
4158   104457
4159   -19000
4160  -110810
4161   -48507
4162    76055
4163    98171
4164   -10008
4165  -106742
4166   -58722
4167    73708
4168   101622
4169    -9144
4170  -106931
4171   -58840
4172    63265
4173   101396
4174     -477
4175  -107512
4176   -64632
4177    67473
4178   102572
4179      948
4180   -98846
4181   -67732
4182    59406
4183   108773
4184     5549
4185  -104770
4186   -68167
4187    59320
4188   102336
4189    10492
4190   -98688
4191   -77145
4192    51907
4193   110741
4194     9126
4195  -103175
4196   -73469
4197    48286
4198   105065
4199    18875
4200   -96076
4201   -80293
4202    50335
4203   112677
4204    17870
4205   -94934
4206   -79091
4207    40368
4208   108710
4209    29426
4210   -93290
4211   -84673
4212    41812
4213   107613
4214    28958
4215   -85270
4216   -86416
4217    30461
4218   108950
4219    37161
4220   -87507
4221   -87308
4222    34016
4223   105429
4224    37393
4225   -78132
4226   -93820
4227    21056
4228   109790
4229    40613
4230   -84371
4231   -91491
4232    23090
4233   103613
4234    47058
4235   -75713
4236   -98690
4237    18565
4238   110170
4239    46453
4240   -76999
4241   -94230
4242    12295
4243   105022
4244    57073
4245   -73468
4246  -101434
4247    12799
4248   105377
4249    52107
4250   -70095
4251   -98924
4252     1321
4253   104649
4254    63615
4255   -70736
4256  -102627
4257     6147
4258   100808
4259    62284
4260   -58557
4261  -103311
4262    -5926
4263   103720
4264    68636
4265   -60745
4266  -101980
4267    -5161
4268    96222
4269    71538
4270   -51032
4271  -106859
4272   -12002
4273    99012
4274    70602
4275   -52410
4276  -102298
4277   -16369
4278    92843
4279    76800
4280   -46319
4281  -108100
4282   -18372
4283    95668
4284    75016
4285   -44112
4286  -105608
4287   -26254
4288    90913
4289    85306
4290   -41525
4291  -108197
4292   -23636
4293    90193
4294    81178
4295   -33723
4296  -106636
4297   -36602
4298    89132
4299    89138
4300   -36300
4301  -108402
4302   -32589
4303    82056
4304    88124
4305   -26181
4306  -108842
4307   -43091
4308    83849
4309    89758
4310   -26622
4311  -100931
4312   -41799
4313    75589
4314    94039
4315   -14444
4316  -107373
4317   -46426
4318    78367
4319    91223
4320   -14699
4321  -100202
4322   -53978
4323    68918
4324    99105
4325    -9485
4326  -106588
4327   -54625
4328    69534
4329    93513
4330    -7494
4331  -101101
4332   -60906
4333    65559
4334   102750
4335    -3595
4336  -102595
4337   -58261
4338    64609
4339    99940
4340     1558
4341   -99778
4342   -66555
4343    60815
4344   103056
4345     2647
4346   -98483
4347   -65803
4348    53281
4349   101929
4350    11069
4351  -100312
4352   -73003
4353    54020
4354   102347
4355    11273
4356   -92444
4357   -72651
4358    46081
4359   106298
4360    20013
4361   -94654
4362   -75114
4363    45293
4364   100125
4365    21690
4366   -85932
4367   -80185
4368    37849
4369   107075
4370    26316
4371   -87946
4372   -79374
4373    36180
4374   100904
4375    30721
4376   -85260
4377   -86212
4378    34686
4379   105799
4380    32189
4381   -82017
4382   -84858
4383    27515
4384   103999
4385    38310
4386   -82467
4387   -90770
4388    27638
4389   105879
4390    38475
4391   -76784
4392   -89057
4393    18681
4394   105349
4395    46793
4396   -76730
4397   -93499
4398    18482
4399   103320
4400    47690
4401   -69011
4402   -93081
4403    10593
4404   103676
4405    53325
4406   -69919
4407   -95318
4408     9137
4409    98069
4410    55128
4411   -63500
4412   -97897
4413     3401
4414   100231
4415    57231
4416   -62340
4417   -96907
4418       46
4419    94256
4420    62855
4421   -56154
4422  -100910
4423    -3952
4424    97992
4425    63321
4426   -54142
4427   -99253
4428    -9541
4429    95368
4430    69115
4431   -53952
4432  -104181
4433   -10259
4434    94071
4435    69744
4436   -48115
4437  -102215
4438   -17823
4439    92977
4440    74508
4441   -47754
4442  -103212
4443   -18729
4444    88632
4445    76618
4446   -39549
4447  -101850
4448   -24195
4449    89591
4450    79102
4451   -39319
4452  -101980
4453   -27859
4454    81708
4455    82173
4456   -31766
4457  -102196
4458   -32313
4459    82439
4460    83342
4461   -29626
4462   -99699
4463   -35322
4464    76944
4465    86206
4466   -24326
4467  -101002
4468   -38295
4469    77447
4470    85170
4471   -20080
4472  -100150
4473   -44029
4474    74235
4475    90278
4476   -18567
4477  -102242
4478   -45316
4479    72084
4480    91148
4481   -13324
4482  -100322
4483   -51872
4484    71368
4485    95119
4486   -12472
4487   -99173
4488   -53428
4489    64886
4490    95950
4491    -3719
4492   -99533
4493   -57483
4494    64586
4495    95062
4496    -3750
4497   -95211
4498   -59451
4499    55760
4500    97175
4501     3765
4502   -96552
4503   -61584
4504    54845
4505    96439
4506     7504
4507   -90039
4508   -66624
4509    50287
4510    99000
4511    11268
4512   -91550
4513   -66098
4514    47862
4515    97059
4516    15993
4517   -87855
4518   -73913
4519    43838
4520    99860
4521    14437
4522   -89050
4523   -72173
4524    40449
4525    99689
4526    24128
4527   -86466
4528   -78005
4529    40696
4530   100713
4531    23251
4532   -83671
4533   -78073
4534    32969
4535   101698
4536    32476
4537   -83060
4538   -81608
4539    31754
4540    99110
4541    31712
4542   -77715
4543   -84156
4544    25041
4545   100883
4546    36305
4547   -78143
4548   -82690
4549    22512
4550    96037
4551    41177
4552   -70731
4553   -87475
4554    17958
4555   100656
4556    42754
4557   -69603
4558   -83087
4559    12955
4560    94752
4561    50146
4562   -67099
4563   -91764
4564    11816
4565    95880
4566    47595
4567   -63525
4568   -90598
4569     4407
4570    95513
4571    54535
4572   -63601
4573   -94343
4574     6504
4575    92917
4576    54192
4577   -58253
4578   -95102
4579    -1253
4580    97253
4581    62077
4582   -57915
4583   -94201
4584    -3570
4585    90753
4586    63156
4587   -51825
4588   -99604
4589    -8792
4590    92583
4591    64083
4592   -50412
4593   -92828
4594   -13294
4595    84657
4596    70944
4597   -43165
4598   -99291
4599   -13486
4600    87692
4601    67486
4602   -39886
4603   -93113
4604   -21680
4605    81675
4606    75510
4607   -39211
4608   -98134
4609   -21132
4610    79766
4611    72362
4612   -30431
4613   -97351
4614   -31237
4615    81394
4616    80798
4617   -33550
4618   -96607
4619   -27477
4620    73532
4621    79999
4622   -24172
4623  -100053
4624   -36166
4625    81354
4626    82142
4627   -26351
4628   -95547
4629   -37549
4630    70915
4631    86553
4632   -17927
4633  -100652
4634   -41924
4635    74463
4636    85080
4637   -16499
4638   -93165
4639   -46469
4640    65965
4641    91901
4642   -13712
4643   -99299
4644   -45510
4645    64444
4646    86510
4647    -7201
4648   -91446
4649   -54210
4650    63735
4651    92302
4652    -8145
4653   -92603
4654   -51680
4655    54510
4656    89482
4657     4826
4658   -93152
4659   -59964
4660    59208
4661    93439
4662      121
4663   -88741
4664   -58307
4665    50347
4666    94110
4667    11388
4668   -92385
4669   -65130
4670    53339
4671    93832
4672     7877
4673   -86006
4674   -68558
4675    43637
4676    98676
4677    13794
4678   -90293
4679   -68841
4680    45198
4681    93201
4682    20327
4683   -81525
4684   -75260
4685    41114
4686   100718
4687    18330
4688   -83364
4689   -70012
4690    34171
4691    93864
4692    28139
4693   -80089
4694   -79432
4695    33158
4696    96622
4697    23957
4698   -76454
4699   -75953
4700    23460
4701    95107
4702    34920
4703   -75563
4704   -80712
4705    27679
4706    94608
4707    35297
4708   -69460
4709   -80625
4710    18182
4711    97644
4712    42482
4713   -73182
4714   -81879
4715    19995
4716    90860
4717    43059
4718   -65078
4719   -90286
4720    13682
4721    97192
4722    44955
4723   -68442
4724   -84693
4725    10624
4726    91060
4727    53186
4728   -60771
4729   -92370
4730     7425
4731    96280
4732    49317
4733   -59085
4734   -87136
4735      -66
4736    90425
4737    59031
4738   -56634
4739   -93148
4740     1002
4741    89475
4742    55407
4743   -50715
4744   -90256
4745    -9040
4746    88789
4747    62437
4748   -50781
4749   -90517
4750    -7176
4751    82977
4752    63560
4753   -42280
4754   -94072
4755   -15006
4756    86895
4757    67223
4758   -46252
4759   -91526
4760   -17006
4761    80455
4762    70757
4763   -37632
4764   -97026
4765   -19659
4766    84528
4767    70655
4768   -37186
4769   -93012
4770   -24821
4771    78696
4772    77516
4773   -33621
4774   -97092
4775   -26419
4776    77630
4777    75293
4778   -28288
4779   -93574
4780   -33270
4781    74851
4782    80363
4783   -27894
4784   -94202
4785   -32377
4786    71290
4787    78884
4788   -18506
4789   -94249
4790   -39446
4791    69935
4792    81523
4793   -20205
4794   -89767
4795   -39120
4796    62817
4797    83060
4798   -12615
4799   -93561
4800   -44374
4801    66118
4802    83269
4803   -11122
4804   -88096
4805   -47371
4806    59818
4807    88658
4808    -5372
4809   -92578
4810   -49314
4811    59568
4812    85778
4813    -1324
4814   -89551
4815   -54404
4816    56036
4817    90294
4818    -2061
4819   -89364
4820   -55945
4821    52387
4822    88247
4823     6038
4824   -88512
4825   -61963
4826    51448
4827    92172
4828     5381
4829   -84995
4830   -60616
4831    44929
4832    89646
4833    12923
4834   -84941
4835   -66258
4836    44191
4837    91046
4838    12799
4839   -80324
4840   -66011
4841    38388
4842    91581
4843    19315
4844   -81315
4845   -68429
4846    36197
4847    89537
4848    21914
4849   -75813
4850   -71235
4851    31523
4852    92541
4853    24159
4854   -77407
4855   -71739
4856    28384
4857    89681
4858    29717
4859   -74094
4860   -77963
4861    27417
4862    94909
4863    31261
4864   -73164
4865   -77799
4866    21746
4867    92190
4868    37502
4869   -70086
4870   -80785
4871    20942
4872    92161
4873    37746
4874   -66200
4875   -81335
4876    13695
4877    91641
4878    43172
4879   -65905
4880   -82393
4881    14571
4882    88685
4883    45028
4884   -58708
4885   -84315
4886     5175
4887    89683
4888    48917
4889   -59988
4890   -83224
4891     5677
4892    86353
4893    50696
4894   -54027
4895   -87047
4896     1589
4897    87079
4898    52870
4899   -55127
4900   -85827
4901    -2664
4902    84142
4903    58167
4904   -49039
4905   -90037
4906    -4854
4907    86276
4908    58525
4909   -47106
4910   -88101
4911   -11100
4912    82934
4913    65228
4914   -43571
4915   -91155
4916   -12759
4917    82152
4918    63900
4919   -37938
4920   -90651
4921   -19619
4922    80266
4923    67995
4924   -40032
4925   -90414
4926   -18320
4927    76565
4928    69027
4929   -31171
4930   -90582
4931   -25672
4932    77210
4933    70804
4934   -32509
4935   -88111
4936   -26971
4937    71766
4938    73677
4939   -26239
4940   -90239
4941   -30933
4942    70926
4943    73150
4944   -24092
4945   -87790
4946   -33868
4947    67646
4948    77620
4949   -19046
4950   -89748
4951   -34994
4952    67961
4953    77888
4954   -15639
4955   -88742
4956   -40889
4957    62522
4958    83243
4959   -14646
4960   -89088
4961   -42155
4962    60994
4963    81201
4964    -7882
4965   -88468
4966   -49041
4967    58288
4968    85661
4969    -7235
4970   -87641
4971   -48123
4972    55100
4973    84495
4974       35
4975   -87198
4976   -52130
4977    52887
4978    83898
4979     -715
4980   -82769
4981   -54807
4982    48587
4983    87432
4984     5627
4985   -84435
4986   -56483
4987    46727
4988    83670
4989     7535
4990   -78697
4991   -60686
4992    43375
4993    89667
4994    10397
4995   -80668
4996   -59959
4997    39783
4998    85752
4999    16417
5000   -78001
5001   -67874
5002    37657
5003    91158
5004    15980
5005   -76840
5006   -66179
5007    34161
5008    88178
5009    25449
5010   -76318
5011   -71620
5012    34177
5013    90404
5014    24576
5015   -70585
5016   -70430
5017    26266
5018    89568
5019    29690
5020   -72962
5021   -73551
5022    25606
5023    86370
5024    30068
5025   -66264
5026   -76948
5027    19812
5028    89921
5029    35832
5030   -66815
5031   -75549
5032    19081
5033    85752
5034    37143
5035   -60923
5036   -78703
5037    13558
5038    88257
5039    39029
5040   -61671
5041   -77744
5042     8900
5043    84223
5044    43846
5045   -59893
5046   -83802
5047     8922
5048    86110
5049    44565
5050   -54226
5051   -79044
5052     2386
5053    85400
5054    51501
5055   -55559
5056   -84386
5057     1796
5058    82444
5059    51726
5060   -48831
5061   -83989
5062    -5322
5063    84915
5064    56752
5065   -49928
5066   -85047
5067    -6359
5068    76709
5069    57223
5070   -42640
5071   -87271
5072    -9949
5073    81730
5074    58531
5075   -41791
5076   -83449
5077   -14438
5078    73416
5079    63696
5080   -38279
5081   -88531
5082   -13976
5083    76384
5084    60641
5085   -32358
5086   -83004
5087   -22413
5088    73314
5089    68655
5090   -33605
5091   -88007
5092   -21041
5093    73206
5094    66518
5095   -25459
5096   -86270
5097   -28267
5098    72145
5099    71740
5100   -29363
5101   -86100
5102   -28136
5103    64672
5104    73914
5105   -19308
5106   -88974
5107   -34461
5108    69776
5109    73810
5110   -19479
5111   -83252
5112   -36941
5113    61059
5114    78771
5115   -13916
5116   -87624
5117   -36497
5118    62704
5119    74172
5120   -11568
5121   -82731
5122   -44190
5123    57113
5124    80729
5125    -9708
5126   -85260
5127   -40875
5128    55338
5129    76996
5130    -2904
5131   -80968
5132   -49138
5133    54675
5134    80842
5135    -4956
5136   -81582
5137   -46420
5138    46960
5139    82154
5140     4805
5141   -82786
5142   -54902
5143    50150
5144    81589
5145     2975
5146   -77464
5147   -55702
5148    40327
5149    86982
5150    11071
5151   -81219
5152   -58652
5153    43674
5154    82782
5155    12345
5156   -74357
5157   -63589
5158    36920
5159    88428
5160    13715
5161   -78550
5162   -59263
5163    35124
5164    82155
5165    20358
5166   -70723
5167   -68441
5168    33259
5169    86940
5170    18359
5171   -70344
5172   -62068
5173    27720
5174    83116
5175    26313
5176   -69586
5177   -71175
5178    29535
5179    82202
5180    22798
5181   -65383
5182   -68632
5183    20324
5184    85685
5185    33267
5186   -67703
5187   -70922
5188    22267
5189    81053
5190    32560
5191   -59457
5192   -75567
5193    15188
5194    87925
5195    36564
5196   -62627
5197   -73416
5198    12775
5199    80304
5200    41428
5201   -57122
5202   -81123
5203     9213
5204    84933
5205    41384
5206   -57646
5207   -73948
5208     5001
5209    81571
5210    48228
5211   -53039
5212   -81258
5213     6466
5214    81432
5215    44758
5216   -47698
5217   -77427
5218    -2331
5219    79803
5220    52260
5221   -50350
5222   -79933
5223     -393
5224    76162
5225    51284
5226   -41998
5227   -80628
5228    -8498
5229    79722
5230    55053
5231   -43403
5232   -79805
5233    -7969
5234    72017
5235    59787
5236   -37048
5237   -84898
5238   -13044
5239    75831
5240    58444
5241   -37033
5242   -80549
5243   -18542
5244    71515
5245    64211
5246   -34023
5247   -87362
5248   -18073
5249    71279
5250    62760
5251   -27124
5252   -81857
5253   -27103
5254    70005
5255    70410
5256   -29473
5257   -84307
5258   -23151
5259    62762
5260    67233
5261   -20121
5262   -84976
5263   -30813
5264    66353
5265    70489
5266   -22973
5267   -79352
5268   -30547
5269    58133
5270    71437
5271   -17203
5272   -84351
5273   -32595
5274    62284
5275    70328
5276   -14555
5277   -78035
5278   -37309
5279    55852
5280    76780
5281   -12111
5282   -83068
5283   -39145
5284    56297
5285    73485
5286    -7907
5287   -78329
5288   -48064
5289    52272
5290    78394
5291    -5619
5292   -79692
5293   -45320
5294    49979
5295    77901
5296     1329
5297   -77906
5298   -50109
5299    48926
5300    79553
5301      444
5302   -77233
5303   -51049
5304    42539
5305    80984
5306     6469
5307   -78304
5308   -53619
5309    43502
5310    79301
5311     7687
5312   -72900
5313   -56524
5314    37375
5315    81733
5316    12954
5317   -74445
5318   -55565
5319    37176
5320    78271
5321    15486
5322   -69572
5323   -60258
5324    33291
5325    82790
5326    15783
5327   -70029
5328   -60309
5329    28750
5330    79032
5331    23186
5332   -68011
5333   -65255
5334    28234
5335    82238
5336    22079
5337   -64555
5338   -66961
5339    22087
5340    84085
5341    29359
5342   -65915
5343   -68027
5344    22874
5345    80567
5346    29872
5347   -59378
5348   -72497
5349    14910
5350    83895
5351    33183
5352   -61857
5353   -68347
5354    16003
5355    78565
5356    35596
5357   -56676
5358   -75765
5359    11199
5360    82447
5361    36437
5362   -55473
5363   -69824
5364     7707
5365    77498
5366    42901
5367   -52850
5368   -75962
5369     6495
5370    76581
5371    39641
5372   -48360
5373   -73887
5374     1209
5375    77041
5376    48080
5377   -48109
5378   -76517
5379      862
5380    74711
5381    48103
5382   -41927
5383   -77756
5384    -6045
5385    75834
5386    52153
5387   -43650
5388   -78130
5389    -6630
5390    71660
5391    55718
5392   -36378
5393   -81555
5394   -10864
5395    75258
5396    54761
5397   -35891
5398   -76210
5399   -16693
5400    69240
5401    60870
5402   -33680
5403   -80605
5404   -15188
5405    70093
5406    58204
5407   -29199
5408   -77726
5409   -20601
5410    66685
5411    63481
5412   -29610
5413   -79793
5414   -19812
5415    64218
5416    61432
5417   -23340
5418   -78509
5419   -25698
5420    65822
5421    65222
5422   -24143
5423   -77771
5424   -27327
5425    59535
5426    66544
5427   -17946
5428   -80181
5429   -30702
5430    61008
5431    67728
5432   -16777
5433   -77412
5434   -36255
5435    54348
5436    72531
5437   -12297
5438   -80512
5439   -35984
5440    55746
5441    71620
5442    -8772
5443   -75254
5444   -41601
5445    52506
5446    75615
5447    -8016
5448   -77933
5449   -40799
5450    47975
5451    74093
5452    -1401
5453   -75722
5454   -45660
5455    48085
5456    74409
5457    -2278
5458   -75010
5459   -45166
5460    42814
5461    75292
5462     3530
5463   -72677
5464   -48918
5465    43345
5466    75765
5467     5436
5468   -70368
5469   -50162
5470    39991
5471    77984
5472     8477
5473   -72684
5474   -51857
5475    36496
5476    75388
5477    12787
5478   -67807
5479   -57594
5480    33800
5481    78459
5482    15612
5483   -68377
5484   -57767
5485    29879
5486    77137
5487    21341
5488   -65560
5489   -62424
5490    28219
5491    78825
5492    20581
5493   -64592
5494   -62960
5495    24195
5496    78192
5497    25298
5498   -63334
5499   -64678
5500    22860
5501    78573
5502    25605
5503   -59346
5504   -65382
5505    19032
5506    78235
5507    27584
5508   -59231
5509   -65096
5510    18077
5511    76497
5512    32670
5513   -56321
5514   -67844
5515    12351
5516    75905
5517    34051
5518   -54138
5519   -67741
5520    10628
5521    74360
5522    39445
5523   -52977
5524   -71649
5525     8892
5526    75925
5527    40793
5528   -49039
5529   -72582
5530     3760
5531    74959
5532    45161
5533   -47203
5534   -74470
5535      734
5536    73316
5537    45716
5538   -43146
5539   -75764
5540    -4265
5541    74374
5542    48070
5543   -41973
5544   -74149
5545    -3308
5546    70984
5547    49411
5548   -38467
5549   -74689
5550    -7469
5551    70208
5552    51605
5553   -36317
5554   -74072
5555   -10171
5556    68336
5557    54071
5558   -35385
5559   -76314
5560   -12730
5561    67928
5562    55307
5563   -30885
5564   -76269
5565   -16151
5566    65281
5567    57435
5568   -28694
5569   -76099
5570   -18422
5571    63013
5572    61187
5573   -25168
5574   -76769
5575   -22517
5576    63064
5577    62987
5578   -23678
5579   -76511
5580   -26318
5581    59855
5582    63684
5583   -19792
5584   -78136
5585   -27611
5586    58873
5587    65695
5588   -15689
5589   -75571
5590   -30648
5591    57364
5592    66618
5593   -14969
5594   -75690
5595   -33598
5596    55076
5597    66307
5598   -10976
5599   -74183
5600   -36510
5601    52300
5602    68033
5603    -8847
5604   -73366
5605   -36021
5606    49102
5607    67978
5608    -6974
5609   -72127
5610   -41058
5611    47587
5612    70838
5613    -2420
5614   -72536
5615   -42894
5616    44862
5617    70642
5618      569
5619   -71864
5620   -45189
5621    42544
5622    72658
5623     4520
5624   -70471
5625   -47999
5626    40135
5627    74354
5628     6900
5629   -69339
5630   -50755
5631    38275
5632    74903
5633    10691
5634   -67903
5635   -53196
5636    33559
5637    74423
5638    12532
5639   -65867
5640   -54692
5641    31486
5642    76347
5643    16492
5644   -65102
5645   -55931
5646    28969
5647    73664
5648    17032
5649   -63912
5650   -58624
5651    27882
5652    75044
5653    19160
5654   -61721
5655   -58605
5656    24249
5657    74686
5658    23684
5659   -59320
5660   -61350
5661    20806
5662    74476
5663    25745
5664   -57416
5665   -63469
5666    18251
5667    76130
5668    29633
5669   -54408
5670   -66363
5671    14820
5672    74031
5673    32098
5674   -53758
5675   -67402
5676    11531
5677    73561
5678    34718
5679   -53227
5680   -68166
5681     8929
5682    73256
5683    38582
5684   -48934
5685   -68692
5686     5997
5687    72901
5688    39612
5689   -47830
5690   -68940
5691     3183
5692    70590
5693    41259
5694   -46125
5695   -71278
5696     1290
5697    70628
5698    42597
5699   -43133
5700   -70246
5701    -1971
5702    70565
5703    45433
5704   -42435
5705   -70953
5706    -5748
5707    68297
5708    48155
5709   -36551
5710   -72062
5711    -8435
5712    67467
5713    51343
5714   -35229
5715   -71772
5716   -10969
5717    65558
5718    52934
5719   -32364
5720   -74020
5721   -14210
5722    64337
5723    54978
5724   -29164
5725   -74491
5726   -19184
5727    62429
5728    56610
5729   -26466
5730   -73976
5731   -18304
5732    61477
5733    58770
5734   -22657
5735   -72985
5736   -23424
5737    60371
5738    58805
5739   -21327
5740   -72145
5741   -22959
5742    56615
5743    60272
5744   -18523
5745   -74445
5746   -27240
5747    56447
5748    62571
5749   -17832
5750   -72172
5751   -29847
5752    51659
5753    64763
5754   -13064
5755   -73360
5756   -32339
5757    51657
5758    63462
5759   -10999
5760   -70524
5761   -34315
5762    49373
5763    67431
5764    -7196
5765   -71844
5766   -36117
5767    46880
5768    68697
5769    -3597
5770   -70392
5771   -41678
5772    46172
5773    70135
5774    -1658
5775   -69818
5776   -41047
5777    40870
5778    70418
5779     3363
5780   -68371
5781   -45851
5782    41362
5783    68782
5784     3457
5785   -65995
5786   -46885
5787    38124
5788    71469
5789     6769
5790   -67047
5791   -46978
5792    36230
5793    68880
5794     9254
5795   -64251
5796   -50778
5797    34235
5798    72049
5799    11060
5800   -64431
5801   -50956
5802    30431
5803    70888
5804    15962
5805   -63498
5806   -55126
5807    28026
5808    72931
5809    17085
5810   -59952
5811   -54517
5812    24355
5813    73266
5814    23113
5815   -58703
5816   -59419
5817    23654
5818    72478
5819    23375
5820   -56251
5821   -59390
5822    17602
5823    73991
5824    26823
5825   -55536
5826   -62285
5827    15467
5828    69696
5829    29731
5830   -51545
5831   -63645
5832    13506
5833    71998
5834    30135
5835   -51898
5836   -61485
5837    10866
5838    69078
5839    33601
5840   -48706
5841   -65887
5842     9464
5843    70067
5844    32747
5845   -46859
5846   -63220
5847     4405
5848    68944
5849    40054
5850   -47126
5851   -66723
5852     3453
5853    68240
5854    39239
5855   -41280
5856   -66629
5857     -996
5858    67398
5859    43809
5860   -40659
5861   -68881
5862    -2550
5863    66051
5864    46559
5865   -36070
5866   -69672
5867    -7026
5868    67512
5869    48406
5870   -35647
5871   -69273
5872   -10014
5873    62856
5874    50654
5875   -32210
5876   -72904
5877   -12273
5878    63280
5879    49088
5880   -28831
5881   -70017
5882   -14335
5883    60690
5884    53041
5885   -29167
5886   -71660
5887   -14406
5888    60536
5889    53742
5890   -23907
5891   -68945
5892   -18891
5893    59125
5894    54689
5895   -25890
5896   -70180
5897   -18545
5898    55600
5899    56872
5900   -18799
5901   -71692
5902   -25199
5903    57709
5904    58104
5905   -19422
5906   -67434
5907   -26516
5908    50026
5909    62468
5910   -13702
5911   -70478
5912   -29129
5913    51800
5914    60886
5915   -10969
5916   -67680
5917   -33081
5918    46638
5919    65516
5920    -8567
5921   -68892
5922   -33496
5923    46241
5924    62494
5925    -4306
5926   -67753
5927   -39261
5928    45663
5929    66247
5930    -5778
5931   -67182
5932   -36125
5933    41631
5934    65931
5935     1161
5936   -67147
5937   -41539
5938    42350
5939    65660
5940    -1088
5941   -65169
5942   -42426
5943    38388
5944    66927
5945     4700
5946   -65354
5947   -44470
5948    37060
5949    66553
5950     5489
5951   -63385
5952   -47758
5953    33847
5954    69048
5955     9612
5956   -62650
5957   -49342
5958    30994
5959    67908
5960    14098
5961   -59646
5962   -52677
5963    27843
5964    69873
5965    14006
5966   -59944
5967   -51222
5968    24039
5969    69062
5970    20605
5971   -58457
5972   -55136
5973    24817
5974    69017
5975    19218
5976   -54613
5977   -55574
5978    19630
5979    69466
5980    23552
5981   -54300
5982   -56286
5983    20352
5984    67004
5985    25315
5986   -52912
5987   -59952
5988    16343
5989    70199
5990    25797
5991   -52404
5992   -57858
5993    13670
5994    66136
5995    29493
5996   -48787
5997   -63323
5998    11110
5999    68503
6000    29084
6001   -46089
6002   -60607
6003     6634
6004    67760
6005    36213
6006   -45383
6007   -65076
6008     5793
6009    66212
6010    35957
6011   -41781
6012   -63487
6013     -174
6014    65630
6015    41135
6016   -41417
6017   -65239
6018     1099
6019    64232
6020    41873
6021   -36459
6022   -65961
6023    -3895
6024    64761
6025    45058
6026   -37192
6027   -64883
6028    -3881
6029    61173
6030    45131
6031   -33294
6032   -67783
6033    -6550
6034    60938
6035    45570
6036   -32431
6037   -65357
6038   -11894
6039    60047
6040    50421
6041   -29934
6042   -68595
6043   -11772
6044    58395
6045    48394
6046   -25754
6047   -68050
6048   -16993
6049    57706
6050    52745
6051   -25107
6052   -66879
6053   -18028
6054    53123
6055    53898
6056   -19708
6057   -67887
6058   -22582
6059    54259
6060    55184
6061   -20048
6062   -65751
6063   -24677
6064    49710
6065    57696
6066   -14856
6067   -68566
6068   -26228
6069    51058
6070    58176
6071   -12756
6072   -64979
6073   -29150
6074    49039
6075    60825
6076   -12746
6077   -67456
6078   -29375
6079    45213
6080    60519
6081    -6782
6082   -65752
6083   -33108
6084    45899
6085    61782
6086    -9064
6087   -65895
6088   -33517
6089    41307
6090    63319
6091    -1935
6092   -64910
6093   -37813
6094    43787
6095    63387
6096    -1862
6097   -62395
6098   -40239
6099    36386
6100    65646
6101     3294
6102   -64328
6103   -41939
6104    37104
6105    63073
6106     5214
6107   -59794
6108   -45350
6109    32564
6110    66959
6111     6982
6112   -61506
6113   -45225
6114    30699
6115    65079
6116    10955
6117   -58842
6118   -48086
6119    29963
6120    65787
6121    11085
6122   -58285
6123   -47223
6124    24914
6125    66008
6126    16410
6127   -57220
6128   -50825
6129    26773
6130    64874
6131    16526
6132   -54679
6133   -52356
6134    21551
6135    66511
6136    19655
6137   -55735
6138   -53391
6139    21321
6140    64385
6141    21397
6142   -52300
6143   -54983
6144    16600
6145    67405
6146    24327
6147   -50581
6148   -54667
6149    14218
6150    63990
6151    28179
6152   -46565
6153   -59041
6154    12016
6155    66574
6156    29813
6157   -46024
6158   -57625
6159     7187
6160    63752
6161    33209
6162   -44112
6163   -60399
6164     7412
6165    63411
6166    33487
6167   -41088
6168   -60806
6169     3365
6170    64275
6171    36802
6172   -41577
6173   -61737
6174     3711
6175    60412
6176    37487
6177   -38189
6178   -62514
6179    -1125
6180    63257
6181    38865
6182   -39626
6183   -61643
6184    -1165
6185    59935
6186    43014
6187   -34741
6188   -65023
6189    -4625
6190    60750
6191    41989
6192   -32046
6193   -62411
6194    -8509
6195    57203
6196    46819
6197   -30179
6198   -66174
6199   -11158
6200    57191
6201    47274
6202   -27060
6203   -63392
6204   -13919
6205    56788
6206    49172
6207   -25086
6208   -63929
6209   -17195
6210    53226
6211    51141
6212   -20666
6213   -65966
6214   -18441
6215    53879
6216    52740
6217   -21025
6218   -64549
6219   -20162
6220    51107
6221    53423
6222   -18955
6223   -65614
6224   -21322
6225    52147
6226    52471
6227   -16574
6228   -64583
6229   -25594
6230    48702
6231    57407
6232   -13573
6233   -65645
6234   -26037
6235    46650
6236    56116
6237    -9329
6238   -63806
6239   -30494
6240    45356
6241    59225
6242    -8240
6243   -62933
6244   -31697
6245    42089
6246    58989
6247    -3043
6248   -61698
6249   -35292
6250    40238
6251    60402
6252    -1970
6253   -59539
6254   -37535
6255    36250
6256    60759
6257     -555
6258   -62012
6259   -39204
6260    37070
6261    59829
6262     1445
6263   -58296
6264   -40787
6265    34340
6266    63510
6267     4784
6268   -59617
6269   -40498
6270    33246
6271    61829
6272     8197
6273   -58870
6274   -44521
6275    31031
6276    63779
6277     8453
6278   -56903
6279   -44078
6280    27206
6281    62377
6282    12824
6283   -55614
6284   -48559
6285    25592
6286    62432
6287    14499
6288   -54273
6289   -47790
6290    22139
6291    63910
6292    17607
6293   -52830
6294   -51083
6295    20730
6296    62716
6297    20001
6298   -49826
6299   -52476
6300    18100
6301    64330
6302    23074
6303   -49858
6304   -52095
6305    15902
6306    62642
6307    25222
6308   -46778
6309   -55248
6310    13427
6311    62821
6312    26473
6313   -45937
6314   -55097
6315    10699
6316    62668
6317    30179
6318   -45133
6319   -57584
6320    10511
6321    62484
6322    29103
6323   -42202
6324   -57168
6325     5749
6326    61694
6327    32169
6328   -42062
6329   -58199
6330     4275
6331    60878
6332    34395
6333   -37623
6334   -59548
6335     1484
6336    61241
6337    37917
6338   -37952
6339   -59884
6340    -1636
6341    58721
6342    39439
6343   -33545
6344   -62071
6345    -4575
6346    58403
6347    40070
6348   -31497
6349   -59772
6350    -7831
6351    55756
6352    42295
6353   -29222
6354   -61976
6355    -8825
6356    56746
6357    44206
6358   -27684
6359   -62367
6360   -11966
6361    55338
6362    45659
6363   -28156
6364   -63884
6365   -13515
6366    55043
6367    46504
6368   -23363
6369   -62373
6370   -16329
6371    53253
6372    48982
6373   -23177
6374   -61292
6375   -17151
6376    50314
6377    49666
6378   -17901
6379   -62380
6380   -19298
6381    49612
6382    50954
6383   -15975
6384   -61211
6385   -23314
6386    45781
6387    53339
6388   -12997
6389   -62250
6390   -24160
6391    46167
6392    53813
6393   -11034
6394   -61219
6395   -26963
6396    43449
6397    55747
6398    -9256
6399   -60010
6400   -30913
6401    41765
6402    55629
6403    -5615
6404   -61095
6405   -31466
6406    41128
6407    55711
6408    -5258
6409   -60170
6410   -33035
6411    37778
6412    58607
6413    -2222
6414   -59787
6415   -34089
6416    38641
6417    58661
6418      246
6419   -58741
6420   -36494
6421    34017
6422    59609
6423     2216
6424   -59550
6425   -38385
6426    32359
6427    59860
6428     5043
6429   -57040
6430   -40850
6431    31559
6432    60625
6433     8738
6434   -55577
6435   -41773
6436    28154
6437    59979
6438    11159
6439   -52746
6440   -44189
6441    25208
6442    61076
6443    11737
6444   -52002
6445   -46084
6446    23482
6447    60120
6448    15426
6449   -51576
6450   -48581
6451    21175
6452    59682
6453    17263
6454   -50037
6455   -48540
6456    19583
6457    61468
6458    19524
6459   -49249
6460   -49339
6461    17659
6462    60921
6463    20233
6464   -47339
6465   -51156
6466    15748
6467    61271
6468    22235
6469   -46501
6470   -51942
6471    12521
6472    60291
6473    24835
6474   -44674
6475   -52589
6476     9764
6477    59146
6478    27983
6479   -41680
6480   -54674
6481     9059
6482    59645
6483    30562
6484   -39777
6485   -57030
6486     4788
6487    58636
6488    31636
6489   -37521
6490   -56525
6491     1155
6492    57580
6493    34062
6494   -36452
6495   -58274
6496      101
6497    56048
6498    33942
6499   -33808
6500   -57798
6501    -3021
6502    57097
6503    37785
6504   -33644
6505   -56853
6506    -3867
6507    56004
6508    40292
6509   -31186
6510   -58771
6511    -6107
6512    55811
6513    39316
6514   -30495
6515   -57632
6516    -8526
6517    53685
6518    42676
6519   -27666
6520   -61263
6521   -11324
6522    52704
6523    43115
6524   -24873
6525   -59982
6526   -13342
6527    50388
6528    46362
6529   -20466
6530   -59627
6531   -15237
6532    49794
6533    47081
6534   -19676
6535   -58928
6536   -17936
6537    47079
6538    48449
6539   -16243
6540   -59122
6541   -20751
6542    46615
6543    48806
6544   -14280
6545   -58910
6546   -22498
6547    45454
6548    50970
6549   -13313
6550   -60288
6551   -23617
6552    42309
6553    52320
6554   -10785
6555   -59074
6556   -26851
6557    43700
6558    53266
6559   -10375
6560   -58075
6561   -28620
6562    42017
6563    54256
6564    -6202
6565   -60098
6566   -29418
6567    38674
6568    54537
6569    -4511
6570   -57999
6571   -32011
6572    36542
6573    55966
6574    -1430
6575   -56596
6576   -33911
6577    34167
6578    56144
6579      467
6580   -56288
6581   -36208
6582    33469
6583    57458
6584     3826
6585   -54325
6586   -38019
6587    31098
6588    55784
6589     6538
6590   -53972
6591   -39144
6592    29706
6593    57480
6594     8471
6595   -51780
6596   -40687
6597    27024
6598    57869
6599    10120
6600   -52904
6601   -42465
6602    24783
6603    58654
6604    10496
6605   -49999
6606   -44811
6607    22968
6608    59841
6609    12637
6610   -51091
6611   -45229
6612    21694
6613    58038
6614    16816
6615   -48391
6616   -47411
6617    18964
6618    59979
6619    18406
6620   -47313
6621   -46627
6622    15028
6623    57237
6624    21696
6625   -45145
6626   -51076
6627    13587
6628    57974
6629    22898
6630   -42358
6631   -50322
6632    10216
6633    56867
6634    26136
6635   -42307
6636   -52120
6637    10524
6638    56688
6639    26069
6640   -38597
6641   -52130
6642     6163
6643    58185
6644    29290
6645   -38460
6646   -53427
6647     5809
6648    55155
6649    30673
6650   -36517
6651   -55993
6652     2678
6653    57981
6654    32635
6655   -36458
6656   -54556
6657      773
6658    55004
6659    33897
6660   -32995
6661   -57957
6662    -2143
6663    55803
6664    36229
6665   -31916
6666   -55193
6667    -4890
6668    52514
6669    39552
6670   -28660
6671   -56262
6672    -7116
6673    51620
6674    39866
6675   -26813
6676   -56479
6677    -9728
6678    50813
6679    42440
6680   -24887
6681   -57968
6682   -10443
6683    48936
6684    42295
6685   -22707
6686   -57587
6687   -14100
6688    48242
6689    44007
6690   -20699
6691   -56836
6692   -16208
6693    46757
6694    45586
6695   -18862
6696   -57589
6697   -17053
6698    47891
6699    47681
6700   -17643
6701   -56987
6702   -20020
6703    45235
6704    49055
6705   -15363
6706   -58003
6707   -21178
6708    44240
6709    47900
6710   -11980
6711   -56828
6712   -25303
6713    42931
6714    49717
6715   -10770
6716   -56321
6717   -22944
6718    39258
6719    51118
6720    -7918
6721   -55079
6722   -27244
6723    38387
6724    52294
6725    -3950
6726   -55688
6727   -29776
6728    35706
6729    52729
6730    -3287
6731   -56983
6732   -32230
6733    35972
6734    52753
6735      171
6736   -53963
6737   -32524
6738    31996
6739    55214
6740     2186
6741   -54285
6742   -33143
6743    31613
6744    52894
6745     2506
6746   -53165
6747   -36866
6748    28733
6749    55963
6750     4530
6751   -53510
6752   -38235
6753    28071
6754    54833
6755     7935
6756   -51597
6757   -40440
6758    25556
6759    57128
6760    10204
6761   -49281
6762   -40140
6763    23347
6764    55839
6765    12564
6766   -49258
6767   -42899
6768    22100
6769    56107
6770    13532
6771   -45911
6772   -43988
6773    17851
6774    57194
6775    17667
6776   -45932
6777   -45131
6778    16267
6779    54923
6780    19633
6781   -43928
6782   -47325
6783    14118
6784    56938
6785    20478
6786   -43341
6787   -45638
6788    12671
6789    55180
6790    23755
6791   -41017
6792   -49191
6793    11577
6794    55689
6795    24184
6796   -40621
6797   -49152
6798     7341
6799    56395
6800    26012
6801   -39264
6802   -51490
6803     8197
6804    54796
6805    28286
6806   -36504
6807   -51914
6808     3096
6809    54734
6810    29021
6811   -36496
6812   -52300
6813     2224
6814    51674
6815    31400
6816   -33212
6817   -52622
6818      -67
6819    53480
6820    32654
6821   -32048
6822   -51384
6823    -3466
6824    49837
6825    34697
6826   -29159
6827   -55355
6828    -3690
6829    51136
6830    35744
6831   -27184
6832   -54668
6833    -7890
6834    49277
6835    38974
6836   -25637
6837   -53993
6838    -8450
6839    49135
6840    40028
6841   -22384
6842   -54777
6843   -12404
6844    48688
6845    42050
6846   -23859
6847   -55410
6848   -12997
6849    47214
6850    43454
6851   -19243
6852   -56304
6853   -16079
6854    46874
6855    44525
6856   -18947
6857   -55648
6858   -16910
6859    43431
6860    44337
6861   -15815
6862   -55422
6863   -19113
6864    41562
6865    46171
6866   -13570
6867   -53156
6868   -22026
6869    40725
6870    47582
6871   -10190
6872   -53870
6873   -22402
6874    40113
6875    47543
6876    -9441
6877   -53121
6878   -25342
6879    37857
6880    48243
6881    -6737
6882   -53766
6883   -24951
6884    35917
6885    49243
6886    -4975
6887   -53504
6888   -28492
6889    35270
6890    51135
6891    -3375
6892   -53343
6893   -29740
6894    33162
6895    52477
6896       -4
6897   -53787
6898   -33303
6899    32632
6900    51273
6901      833
6902   -51773
6903   -33961
6904    29726
6905    52924
6906     3223
6907   -50020
6908   -35724
6909    27415
6910    52878
6911     6720
6912   -49517
6913   -37768
6914    24813
6915    53048
6916     8593
6917   -48014
6918   -37396
6919    22515
6920    53073
6921    11207
6922   -46774
6923   -40248
6924    22347
6925    53367
6926    12412
6927   -45563
6928   -39794
6929    19542
6930    53398
6931    14527
6932   -45191
6933   -43750
6934    17424
6935    53735
6936    15271
6937   -43390
6938   -45015
6939    16164
6940    54374
6941    19100
6942   -44508
6943   -45724
6944    15623
6945    53732
6946    18738
6947   -41264
6948   -47243
6949    11900
6950    54578
6951    22307
6952   -40537
6953   -47397
6954    11399
6955    52693
6956    24030
6957   -37499
6958   -48393
6959     7262
6960    53367
6961    26716
6962   -36722
6963   -48107
6964     6678
6965    52284
6966    28034
6967   -34953
6968   -48594
6969     3839
6970    51470
6971    28641
6972   -32913
6973   -50028
6974      923
6975    51716
6976    30192
6977   -31451
6978   -49868
6979     -512
6980    50403
6981    33081
6982   -30241
6983   -51927
6984    -2770
6985    51560
6986    34899
6987   -28718
6988   -52501
6989    -3695
6990    48972
6991    35992
6992   -26504
6993   -52405
6994    -5797
6995    49308
6996    37708
6997   -23975
6998   -51394
6999    -8610
7000    46656
7001    38345
7002   -21955
7003   -53094
7004   -10256
7005    48141
7006    38723
7007   -21127
7008   -52458
7009   -13247
7010    44818
7011    42968
7012   -18324
7013   -52916
7014   -14325
7015    42578
7016    41651
7017   -16812
7018   -51935
7019   -16484
7020    41256
7021    44183
7022   -14899
7023   -52181
7024   -17653
7025    39198
7026    43281
7027   -12019
7028   -52430
7029   -20957
7030    39962
7031    46137
7032   -11684
7033   -53550
7034   -22713
7035    38734
7036    47669
7037    -8026
7038   -52251
7039   -24978
7040    36667
7041    47489
7042    -7469
7043   -52329
7044   -26633
7045    34430
7046    47898
7047    -3929
7048   -51765
7049   -27203
7050    33842
7051    48296
7052    -1616
7053   -49607
7054   -29791
7055    31672
7056    49903
7057     -434
7058   -50208
7059   -30280
7060    29923
7061    49378
7062     2180
7063   -48465
7064   -32222
7065    27474
7066    49635
7067     3167
7068   -48614
7069   -33930
7070    26292
7071    51251
7072     5577
7073   -46485
7074   -35807
7075    24966
7076    51553
7077     8273
7078   -45005
7079   -36678
7080    22350
7081    52269
7082     9438
7083   -46767
7084   -38276
7085    21519
7086    52827
7087    12796
7088   -45145
7089   -40611
7090    19619
7091    53484
7092    13936
7093   -43558
7094   -40621
7095    17582
7096    51945
7097    16804
7098   -42497
7099   -41936
7100    14537
7101    51956
7102    16290
7103   -41068
7104   -42481
7105    12251
7106    50874
7107    19255
7108   -38631
7109   -44733
7110    10546
7111    50913
7112    20532
7113   -38403
7114   -44555
7115     9393
7116    50132
7117    23924
7118   -35921
7119   -44787
7120     7714
7121    50201
7122    22737
7123   -34298
7124   -46809
7125     3917
7126    50935
7127    27024
7128   -34111
7129   -46475
7130     2137
7131    48875
7132    27764
7133   -30157
7134   -49198
7135     1328
7136    50478
7137    30249
7138   -31780
7139   -49183
7140    -1205
7141    48061
7142    32226
7143   -27689
7144   -48767
7145    -2264
7146    47435
7147    32637
7148   -27573
7149   -49230
7150    -5668
7151    46760
7152    34912
7153   -23795
7154   -49667
7155    -6730
7156    44642
7157    35764
7158   -22566
7159   -48877
7160    -8687
7161    44370
7162    35613
7163   -20843
7164   -51229
7165   -10510
7166    42580
7167    38499
7168   -19572
7169   -50743
7170   -13730
7171    42284
7172    40213
7173   -17324
7174   -50408
7175   -14256
7176    41589
7177    41951
7178   -14536
7179   -52040
7180   -16781
7181    41700
7182    40929
7183   -14578
7184   -50367
7185   -18706
7186    38192
7187    44714
7188   -11832
7189   -51657
7190   -19419
7191    36620
7192    43344
7193    -9199
7194   -50739
7195   -22864
7196    36660
7197    45998
7198    -8368
7199   -49710
7200   -23519
7201    34867
7202    43797
7203    -5247
7204   -49238
7205   -25592
7206    33101
7207    47313
7208    -3179
7209   -48456
7210   -26836
7211    30874
7212    47500
7213    -1040
7214   -49176
7215   -28843
7216    29414
7217    48012
7218      140
7219   -46288
7220   -30933
7221    28621
7222    49111
7223     1996
7224   -48827
7225   -32439
7226    28311
7227    48566
7228     4045
7229   -46427
7230   -33072
7231    25524
7232    51075
7233     6585
7234   -45877
7235   -34043
7236    23244
7237    48556
7238     8575
7239   -44361
7240   -36010
7241    22558
7242    50994
7243     9398
7244   -44370
7245   -36625
7246    19512
7247    48283
7248    11583
7249   -42581
7250   -38327
7251    18876
7252    48108
7253    11909
7254   -40239
7255   -38889
7256    16787
7257    49282
7258    16024
7259   -41172
7260   -41610
7261    13668
7262    49296
7263    17326
7264   -38057
7265   -43117
7266    11471
7267    50583
7268    19356
7269   -37198
7270   -42722
7271    10567
7272    49278
7273    20520
7274   -35567
7275   -43463
7276     8347
7277    50661
7278    22787
7279   -34404
7280   -44265
7281     5677
7282    48782
7283    25617
7284   -32835
7285   -45023
7286     4352
7287    49257
7288    24551
7289   -30713
7290   -45380
7291     3589
7292    46694
7293    28293
7294   -30281
7295   -46232
7296      437
7297    46251
7298    28633
7299   -26734
7300   -47073
7301    -1994
7302    46065
7303    30157
7304   -27862
7305   -46075
7306    -2590
7307    44475
7308    31886
7309   -24439
7310   -48989
7311    -3984
7312    45897
7313    33627
7314   -24200
7315   -48014
7316    -7427
7317    44048
7318    34677
7319   -21936
7320   -48845
7321    -8452
7322    42748
7323    36579
7324   -19285
7325   -49293
7326   -11881
7327    41823
7328    36677
7329   -19322
7330   -49962
7331   -11027
7332    40374
7333    38129
7334   -16450
7335   -47586
7336   -15083
7337    39605
7338    40513
7339   -15077
7340   -49182
7341   -16308
7342    38116
7343    39650
7344   -12400
7345   -47890
7346   -17749
7347    37715
7348    41088
7349   -10508
7350   -47996
7351   -19409
7352    35010
7353    42808
7354    -8482
7355   -46699
7356   -20852
7357    34691
7358    43050
7359    -7531
7360   -48407
7361   -22930
7362    32525
7363    44834
7364    -5726
7365   -47444
7366   -26210
7367    32018
7368    43949
7369    -3217
7370   -47749
7371   -27021
7372    31038
7373    45732
7374    -2302
7375   -45919
7376   -26060
7377    29756
7378    45313
7379     1673
7380   -46365
7381   -30713
7382    26666
7383    47157
7384     3293
7385   -44835
7386   -30065
7387    24655
7388    46600
7389     4544
7390   -43781
7391   -32069
7392    24792
7393    46759
7394     5452
7395   -41973
7396   -33973
7397    20883
7398    47142
7399     8036
7400   -42687
7401   -33916
7402    20043
7403    46938
7404    10276
7405   -41153
7406   -36453
7407    19404
7408    48455
7409    11285
7410   -40331
7411   -36017
7412    16951
7413    47718
7414    13610
7415   -39141
7416   -39492
7417    15816
7418    48433
7419    13955
7420   -39262
7421   -38232
7422    12763
7423    48057
7424    17619
7425   -37919
7426   -41793
7427    11985
7428    47560
7429    18031
7430   -35847
7431   -39990
7432     8621
7433    48050
7434    21503
7435   -35297
7436   -41365
7437     8795
7438    46416
7439    22025
7440   -32636
7441   -43466
7442     4731
7443    46176
7444    22761
7445   -31516
7446   -42926
7447     4491
7448    45032
7449    25097
7450   -30318
7451   -45257
7452     1832
7453    46189
7454    26399
7455   -29196
7456   -43862
7457     1488
7458    44634
7459    28430
7460   -27641
7461   -46355
7462     -785
7463    46311
7464    29211
7465   -25199
7466   -45751
7467    -3787
7468    43478
7469    31458
7470   -24332
7471   -45865
7472    -5174
7473    43053
7474    33136
7475   -21445
7476   -46782
7477    -8184
7478    42689
7479    34382
7480   -20529
7481   -46994
7482    -8870
7483    40095
7484    33209
7485   -18969
7486   -47032
7487   -10941
7488    40293
7489    35326
7490   -18804
7491   -44750
7492   -13510
7493    37202
7494    38022
7495   -15014
7496   -46916
7497   -12890
7498    37105
7499    37002
7500   -14264
7501   -45473
7502   -17776
7503    37026
7504    39088
7505   -11910
7506   -47662
7507   -17882
7508    34759
7509    39229
7510    -8802
7511   -46649
7512   -19183
7513    35420
7514    40709
7515    -8317
7516   -47783
7517   -20711
7518    33799
7519    43418
7520    -6443
7521   -47148
7522   -23298
7523    31585
7524    42614
7525    -4327
7526   -45516
7527   -23830
7528    29484
7529    44144
7530    -3053
7531   -44577
7532   -25533
7533    29289
7534    43499
7535    -1576
7536   -44115
7537   -25322
7538    26956
7539    44061
7540       28
7541   -43663
7542   -27624
7543    24892
7544    43100
7545     2778
7546   -42473
7547   -29954
7548    23697
7549    45116
7550     4370
7551   -42007
7552   -31121
7553    22041
7554    45622
7555     6227
7556   -41780
7557   -32997
7558    21388
7559    46585
7560     7626
7561   -40554
7562   -34307
7563    18235
7564    46517
7565     9909
7566   -41039
7567   -34719
7568    16900
7569    46137
7570    11615
7571   -38900
7572   -37045
7573    15716
7574    46175
7575    14390
7576   -39704
7577   -36110
7578    15014
7579    45007
7580    14997
7581   -35760
7582   -36890
7583    12832
7584    45679
7585    16587
7586   -34810
7587   -37019
7588    10662
7589    44194
7590    18100
7591   -32885
7592   -40275
7593     8982
7594    44754
7595    19258
7596   -33599
7597   -38690
7598     7155
7599    44815
7600    21967
7601   -31883
7602   -42037
7603     6331
7604    43911
7605    22563
7606   -30020
7607   -42269
7608     2026
7609    44963
7610    24848
7611   -29763
7612   -43436
7613     3104
7614    42936
7615    26938
7616   -27445
7617   -43242
7618    -1040
7619    43684
7620    28161
7621   -26363
7622   -43445
7623     -432
7624    40929
7625    29209
7626   -24701
7627   -44680
7628    -3661
7629    42752
7630    28829
7631   -23945
7632   -43465
7633    -5152
7634    40379
7635    31273
7636   -22725
7637   -45235
7638    -7582
7639    39571
7640    31032
7641   -17703
7642   -44753
7643    -8716
7644    38262
7645    33859
7646   -18196
7647   -45028
7648   -11178
7649    37821
7650    34744
7651   -15274
7652   -45424
7653   -13135
7654    37888
7655    36782
7656   -14377
7657   -43829
7658   -14279
7659    36840
7660    37088
7661   -12166
7662   -46165
7663   -16329
7664    35951
7665    38030
7666   -10972
7667   -44510
7668   -17784
7669    34222
7670    39474
7671    -9451
7672   -44964
7673   -16980
7674    32455
7675    39364
7676    -7878
7677   -43252
7678   -22075
7679    30664
7680    39006
7681    -6240
7682   -43549
7683   -20283
7684    29005
7685    41239
7686    -3664
7687   -43846
7688   -24460
7689    29716
7690    40356
7691    -2693
7692   -43405
7693   -23097
7694    26322
7695    42960
7696     -833
7697   -42864
7698   -27008
7699    26503
7700    42014
7701     1855
7702   -41446
7703   -28272
7704    23836
7705    43332
7706     2309
7707   -40594
7708   -29689
7709    23262
7710    42802
7711     5283
7712   -40490
7713   -29996
7714    22086
7715    44152
7716     5708
7717   -39701
7718   -31225
7719    20325
7720    42782
7721     8720
7722   -38488
7723   -33341
7724    18470
7725    44840
7726     9037
7727   -37776
7728   -33530
7729    16415
7730    42520
7731    10793
7732   -37453
7733   -34140
7734    14055
7735    43327
7736    12712
7737   -34263
7738   -35234
7739    14102
7740    43727
7741    13690
7742   -35456
7743   -35816
7744    11891
7745    45147
7746    16146
7747   -34217
7748   -38732
7749    10566
7750    44117
7751    18822
7752   -33940
7753   -38122
7754     8674
7755    42755
7756    19136
7757   -31387
7758   -40482
7759     6511
7760    42744
7761    20853
7762   -29416
7763   -39307
7764     4095
7765    43667
7766    21895
7767   -29109
7768   -41771
7769     3854
7770    41638
7771    23346
7772   -27964
7773   -41074
7774     1095
7775    41948
7776    24787
7777   -25853
7778   -40714
7779      727
7780    41009
7781    25664
7782   -24347
7783   -41105
7784    -3379
7785    41517
7786    27139
7787   -22380
7788   -42794
7789    -3443
7790    39407
7791    29291
7792   -21777
7793   -42911
7794    -6348
7795    40871
7796    29833
7797   -20265
7798   -43340
7799    -7283
7800    36917
7801    31800
7802   -18247
7803   -43985
7804    -9095
7805    39313
7806    32295
7807   -16298
7808   -44280
7809   -10619
7810    36568
7811    35208
7812   -15581
7813   -43764
7814   -13288
7815    35157
7816    33179
7817   -13350
7818   -42911
7819   -12896
7820    34173
7821    36333
7822   -12666
7823   -42382
7824   -15051
7825    33642
7826    36287
7827   -10850
7828   -43068
7829   -17999
7830    32854
7831    36840
7832   -10152
7833   -40760
7834   -18547
7835    32169
7836    37210
7837    -6958
7838   -43904
7839   -19808
7840    29262
7841    39029
7842    -4865
7843   -41188
7844   -21913
7845    29148
7846    40660
7847    -3050
7848   -43542
7849   -21606
7850    26425
7851    40288
7852    -2088
7853   -41826
7854   -24266
7855    26940
7856    40239
7857     -224
7858   -42111
7859   -25074
7860    24784
7861    40411
7862     1460
7863   -39438
7864   -27370
7865    23097
7866    41533
7867     3257
7868   -38827
7869   -27519
7870    21271
7871    41487
7872     4804
7873   -37884
7874   -28546
7875    21357
7876    40925
7877     5021
7878   -38070
7879   -28947
7880    18009
7881    42026
7882     7292
7883   -36308
7884   -31035
7885    18620
7886    41761
7887    10472
7888   -37315
7889   -32673
7890    14765
7891    43315
7892    11085
7893   -34383
7894   -34051
7895    14973
7896    40910
7897    13793
7898   -34249
7899   -34729
7900    12481
7901    43110
7902    14286
7903   -32469
7904   -35981
7905    11035
7906    41067
7907    16235
7908   -33368
7909   -35629
7910     8031
7911    42342
7912    17461
7913   -29689
7914   -36920
7915     8559
7916    41114
7917    20818
7918   -29552
7919   -38150
7920     6589
7921    40867
7922    18284
7923   -28393
7924   -37413
7925     4147
7926    40250
7927    20920
7928   -27676
7929   -37942
7930     2939
7931    40038
7932    22566
7933   -26272
7934   -39498
7935     2092
7936    39647
7937    25331
7938   -25045
7939   -39459
7940    -1079
7941    39147
7942    24860
7943   -22107
7944   -41655
7945    -2398
7946    38147
7947    27463
7948   -22424
7949   -40029
7950    -4944
7951    38613
7952    27349
7953   -21664
7954   -41000
7955    -3858
7956    37714
7957    29647
7958   -18978
7959   -41001
7960    -7632
7961    36838
7962    28518
7963   -17556
7964   -40895
7965    -7527
7966    35454
7967    30118
7968   -16947
7969   -41191
7970   -10179
7971    35494
7972    31384
7973   -13786
7974   -41086
7975   -10475
7976    32741
7977    32563
7978   -12815
7979   -41297
7980   -14193
7981    33694
7982    33411
7983   -10201
7984   -41644
7985   -14620
7986    32084
7987    35862
7988    -9693
7989   -40774
7990   -18502
7991    31707
7992    36350
7993    -6037
7994   -41274
7995   -17925
7996    28782
7997    37986
7998    -6517
7999   -40659
8000   -20173
8001    29400
8002    37026
8003    -3097
8004   -41516
8005   -19882
8006    27863
8007    38290
8008    -4210
8009   -38575
8010   -21835
8011    26556
8012    36505
8013      131
8014   -40245
8015   -21709
8016    24261
8017    38844
8018    -1320
8019   -38196
8020   -25038
8021    23906
8022    39128
8023     3305
8024   -39694
8025   -24311
8026    21371
8027    40031
8028     2231
8029   -37061
8030   -27502
8031    21793
8032    40350
8033     5545
8034   -39000
8035   -27912
8036    18630
8037    41917
8038     6143
8039   -36061
8040   -30281
8041    17688
8042    40381
8043     9342
8044   -35899
8045   -29819
8046    15181
8047    40335
8048     8156
8049   -34846
8050   -32573
8051    15995
8052    39560
8053    11777
8054   -34274
8055   -31719
8056    11624
8057    40608
8058    11283
8059   -31299
8060   -34116
8061    14252
8062    38490
8063    13738
8064   -32924
8065   -32006
8066     9891
8067    41438
8068    14733
8069   -28807
8070   -34157
8071     9279
8072    38876
8073    17103
8074   -30582
8075   -34977
8076     7051
8077    40478
8078    17253
8079   -27311
8080   -37991
8081     6142
8082    38389
8083    20677
8084   -28629
8085   -36439
8086     2255
8087    40259
8088    20544
8089   -23809
8090   -38133
8091     2917
8092    37995
8093    23668
8094   -25747
8095   -36958
8096     -976
8097    39857
8098    23183
8099   -22202
8100   -39630
8101      100
8102    37149
8103    26317
8104   -23946
8105   -37286
8106    -3373
8107    39548
8108    24657
8109   -19745
8110   -41797
8111    -1314
8112    35143
8113    27707
8114   -20344
8115   -37524
8116    -6896
8117    37249
8118    26272
8119   -17979
8120   -40567
8121    -9123
##END NTUPLES=NMR FID
##END=
