# Supplementary material for: An untargeted multi-technique metabolomics approach to studying intracellular metabolites of HepG2 cells exposed to 2,3,7,8-tetrachlorodibenzo-p-dioxin
Source: BMC Genomics. 2011 May 20;12:251. doi: 10.1186/1471-2164-12-251 (PMC3141663; doi:10.1186/1471-2164-12-251)
Supplement: Additional file 2 — Metadata and NMR raw data: ZIP file containing: -All NMR raw data (in JCAMP-DX format ".dx") -The metadata on NMR (polars & apolars), LC-MS and GC-MS data sets (as Tab delimited files ".txt"). [file 1471-2164-12-251-S2.ZIP › TE/Ainhoa/SAFETY COPY D Disk/TRABAJO/ARTICLES/ARTICLE Metabolomics TCDD_ACCEPTED/JCAMP_DX_NMR_data_and_all_metadata/NMR_apolar_TCDD_p7.1C.dx]

##TITLE=
##JCAMPDX= 6.0         $$ Bruker NMR JCAMP-DX V2.0
##DATA TYPE= NMR FID
##DATA CLASS= NTUPLES
##ORIGIN= Bruker BioSpin GmbH
##OWNER= bruker
$$ 1.72 TOPSPIN		Version 2.1
$$ 2011-04-15 14:48:36.661 +0200  WUR\bruker@RIK1030
$$ Compression mode = fixed
##.OBSERVE FREQUENCY= 400.1319223
##.OBSERVE NUCLEUS= ^1H
##.DELAY= (6, 6)
##.ACQUISITION MODE= SIMULTANEOUS (DQD)
##.ACQUISITION SCHEME= undefined
##.AVERAGES= 128
##.DIGITISER RES= 18
##SPECTROMETER/DATA SYSTEM= avance400
##.PULSE SEQUENCE= zg
##.SOLVENT NAME= CDCl3
##.SHIFT REFERENCE= INTERNAL, CDCl3, 1, 11.01498
##AUDIT TRAIL= $$ (NUMBER, WHEN, WHO, WHERE, PROCESS, VERSION, WHAT)
$$ ##TITLE= Audit trail, TOPSPIN		Version 1.3
$$ ##JCAMPDX= 5.01
$$ ##ORIGIN= Bruker BioSpin GmbH
$$ ##OWNER= bruker
$$ $$ P:/NMR-data/data/Ainhoa_raw_data/nmr/AR200608.1C/1/audita.txt
$$ ##AUDIT TRAIL=  $$ (NUMBER, WHEN, WHO, WHERE, VERSION, WHAT)
(   1,<2008-06-19 13:52:02.183 +0200>,<WUR\bruker>,<RIK1030>,<TOPSPIN 1.3>,
      <created by zg, POWCHK disabled, PULCHK disabled
       configuration hash MD5:
       D1 93 94 B6 6B D6 3B BD 35 EA 0D 0D AE B0 63 FA
       data hash MD5: 16K
       73 B2 44 0A 9B D3 2D 8B 52 1C 08 0F AA 3D 4C 7E>)
(   2,<2011-04-15 14:48:34.427 +0200>,<WUR\bruker>,<RIK1030>,<proc1d>,<TOPSPIN 2.1>,
      <convdta from       1 "NMR_apolar_TCDD_p7.1C" "Ainhoa_raw_data" "P:\NMR-data"
       data hash MD5: 16244
       A4 D0 01 F0 54 0C 62 77 E3 F9 8A 76 01 F4 C8 C6>)
$$ ##END=
$$ 
$$ $$ hash MD5
$$ $$ 02 C6 E0 D9 55 C1 FB 12 FE 3A EC A9 A3 A3 F6 65
##$RELAX= 
##$BRUKER FILE EXP=format.temp
$$ EDIT_PAR COMMAND FILE
$$ 
$$ DI_MODE         LONG
$$ ED_ENTRY        ACQU
$$ ORDER           FILE
$$ 
$$ 
$$ HEADER		"F2 - Acquisition Parameters"
$$ T_NAME		Date_
$$ 		TYPE	R64
$$ 		CLASS	ACQU
$$ 		SUBRANGE 0.0 50000000
$$ 		REL	"Date_=itodate(DATE)"
$$ 		INV_REL	"DATE=datetoi(Date_,DATE)"
$$ 		FORMAT	"%14.0f"
$$ 		TEXT	" "
$$ END
$$ T_NAME		Time
$$ 		TYPE	R32
$$ 		CLASS	ACQU
$$ 		SUBRANGE 0.0 1000000
$$ 		REL	"Time=itotime(DATE)"
$$ 		INV_REL	"DATE=timetoi(Time,DATE)"
$$ 		FORMAT	"%14.2f"
$$ 		TEXT	" "
$$ END
$$ NAME		INSTRUM
$$ 		TEXT	" "
$$ END
$$ NAME		PROBHD
$$ 		FORMAT	"%14.14s"
$$ 		TEXT	" "
$$ END
$$ NAME		PULPROG
$$ 		TEXT	" "
$$ END
$$ NAME		TD
$$ 		TEXT	" "
$$ END
$$ NAME		SOLVENT
$$ 		TEXT	" "
$$ END
$$ NAME		NS
$$ 		TEXT	" "
$$ END
$$ NAME		DS
$$ 		TEXT	" "
$$ END
$$ T_NAME		SWH
$$ 		TYPE	R32
$$ 		CLASS	ACQU
$$ 		SUBRANGE 0.0 1e8
$$ 		REL	"SWH=SW*SFO1"
$$ 		INV_REL "SW=SWH/SFO1"
$$ 		UNIT	"Hz"
$$ 		FORMAT	"%14.3f Hz"
$$ 		TEXT	" "
$$ END
$$ T_NAME          FIDRES
$$                 TYPE    R32
$$                 CLASS   ACQU
$$                 SUBRANGE 0.0 100000
$$                 REL     "FIDRES=SW*SFO1/TD"
$$                 INV_REL "TD = nextpow(SW*SFO1/FIDRES)"
$$ 		UNIT	"Hz"
$$ 		FORMAT	"%14.6f Hz"
$$ 		TEXT	" "
$$ END
$$ T_NAME          AQ
$$ 		TYPE	R32
$$ 		CLASS	ACQU
$$ 		SUBRANGE 0.0 1000
$$ 		REL	"AQ=aqcalc(SW,SFO1,TD,DIGTYP)"
$$ 		INV_REL	"TD=tdcalc(SW,SFO1,1.0e6*AQ,DIGTYP)"
$$ 		UNIT	"sec"
$$ 		FORMAT	"%14.7f sec"
$$ 		TEXT	" "
$$ END
$$ NAME		RG
$$ 		TEXT	" "
$$ END
$$ T_NAME          DW
$$ 		TYPE	R32
$$ 		CLASS	ACQU
$$ 		SUBRANGE 0.0 1000000
$$ 		REL	"DW=1/(2*SW*SFO1)"
$$ 		INV_REL	"SW=1000000/(2*(0.005+DW)*SFO1)"
$$ 		UNIT	"usec"
$$ 		FORMAT	"%14.3lf usec"
$$ 		TEXT	" "
$$ END
$$ NAME		DE
$$ 		FORMAT	"%14.2f usec"
$$ 		TEXT	" "
$$ END
$$ NAME		TE
$$ 		FORMAT	"%14.1f K"
$$ 		TEXT	" "
$$ END
$$ T_NAME		D1
$$ 		TYPE	R32
$$ 		CLASS	ACQU
$$ 		SUBRANGE 0.0 1e38
$$ 		REL	"D1=D[1]"
$$ 		INV_REL	"D[1]=D1"
$$ 		UNIT	"sec"
$$ 		FORMAT	"%14.8f sec"
$$ 		TEXT	" "
$$ END
$$ NAME		TD0
$$ 		TEXT	" "
$$ END
$$ HEADER		"======== CHANNEL f1 ========"
$$ NAME		NUC1
$$ 		NONEDIT
$$ 		TEXT	" "
$$ END
$$ T_NAME		P1
$$ 		TYPE	R32
$$ 		CLASS	ACQU
$$ 		SUBRANGE 0.0 1.0e10
$$ 		REL	"P1=P[1]"
$$ 		INV_REL	"P[1]=P1"
$$ 		UNIT	"usec"
$$ 		FORMAT	"%14.2f usec"
$$ 		TEXT	" "
$$ END
$$ T_NAME		PL1
$$ 		TYPE	R32
$$ 		CLASS	ACQU
$$ 		SUBRANGE -6.0 1e38
$$ 		REL	"PL1=PL[1]"
$$ 		INV_REL	"PL[1]=PL1"
$$ 		UNIT	"dB"
$$ 		FORMAT	"%14.2f dB"
$$ 		TEXT	" "
$$ END
$$ NAME		SFO1
$$ 		FORMAT	"%14.7f MHz"
$$ 		TEXT	" "
$$ END
##$RELAX= 
##$BRUKER FILE EXP=scon
$$ ##TITLE= Parameter file, TOPSPIN		Version 1.3
$$ ##JCAMPDX= 5.0
$$ ##DATATYPE= Parameter Values
$$ ##ORIGIN= Bruker BioSpin GmbH
$$ ##OWNER= bruker
$$ $$ 2008-06-19 13:43:46.946 +0200  WUR\bruker@RIK1030
$$ $$ P:/NMR-data/data/Ainhoa_raw_data/nmr/AR200608.1C/1/scon
$$ ##$BLKPA= (0..15)
3 3 3 3 3 3 3 3 3 3 3 3 3 3 3 3 
$$ ##$BLKTR= (0..15)
3 3 3 3 3 3 3 3 3 3 3 3 3 3 3 3 
$$ ##$DE1= 2
$$ ##$DE2= 2
$$ ##$DEADC= 4
$$ ##$DEPA= 2
$$ ##$DERX= 3
$$ ##$PHASP4= (0..15)
0.5 0.5 0.5 0.5 0.5 0.5 0.5 0.5 0.5 0.5 0.5 0.5 0.5 0.5 0.5 0.5 
$$ ##$PHASPR= (0..15)
3 3 3 3 3 3 3 3 3 3 3 3 3 3 3 3 
$$ ##$SHAPPR= (0..15)
1.6 1.6 1.6 1.6 1.6 1.6 1.6 1.6 1.6 1.6 1.6 1.6 1.6 1.6 1.6 1.6 
$$ ##END=
##$RELAX= 
##$BRUKER FILE EXP=pulseprogram
$$ # 1 "C:/Bruker/TOPSPIN/exp/stan/nmr/lists/pp/zg"
$$ ;zg
$$ ;avance-version (06/11/09)
$$ ;1D sequence
$$ ;
$$ ;$CLASS=HighRes
$$ ;$DIM=1D
$$ ;$TYPE=
$$ ;$SUBTYPE=
$$ ;$COMMENT=
$$ 
$$ 
$$ # 1 "C:/Bruker/TOPSPIN/exp/stan/nmr/lists/pp/Avance.incl" 1
$$ ;Avance2.incl
$$ ;   for 1
$$ ;
$$ ;avance-version (07/01/22)
$$ ;
$$ ;$CLASS=HighRes Incl
$$ ;$COMMENT=
$$ 
$$ 
$$ 
$$ 
$$ 
$$ 
$$ 
$$ 
$$ 
$$ 
$$ 
$$ 
$$ 
$$ 
$$ 
$$ 
$$ 
$$ 
$$ 
$$ 
$$ 
$$ 
$$ 
$$ 
$$ 
$$ 
$$ 
$$ 
$$ 
$$ 
$$ 
$$ 
$$ 
$$ 
$$ 
$$ 
$$ 
$$ 
$$ 
$$ 
$$ 
$$ 
$$ 
$$ 
$$ 
$$ 
$$ 
$$ 
$$ 
$$ 
$$ 
$$ 
$$ 
$$ 
$$ 
$$ 
$$ 
$$ 
$$ 
$$ 
$$ 
$$ 
$$ 
$$ 
$$ 
$$ 
$$ 
$$ 
$$ 
$$ 
$$ 
$$ 
$$ 
$$ 
$$ 
$$ 
$$ 
$$ 
$$ 
$$ 
$$ 
$$ 
$$ 
$$ 
$$ 
$$ 
$$ 
$$ 
$$ 
$$ 
$$ 
$$ 
$$ 
$$ 
$$ 
$$ 
$$ 
$$ 
$$ 
$$ 
$$ 
$$ 
$$ 
$$ 
$$ 
$$ 
$$ 
$$ 
$$ 
$$ 
$$ 
$$ 
$$ 
$$ 
$$ 
$$ 
$$ 
$$ 
$$ 
$$ 
$$ 
$$ 
$$ 
$$ 
$$ 
$$ 
$$ 
$$ 
$$ 
$$ 
$$ 
$$ 
$$ 
$$ ;$Id: Avance2.incl,v 1.10.6.7 2007/01/22 13:54:46 ber Exp $
$$ # 12 "C:/Bruker/TOPSPIN/exp/stan/nmr/lists/pp/zg" 2
$$ 
$$ 
$$ 
$$ "acqt0=-p1*2/3.1416"
$$ 
$$ 
$$ # 1 "mc_line 18 file C:/Bruker/TOPSPIN/exp/stan/nmr/lists/pp/zg expanding definition part of mc command before ze"
$$ define delay MCWRK
$$ define delay MCREST
$$ "MCWRK = 0.500000*30m"
$$ "MCREST = 30m - 30m"
$$ # 18 "C:/Bruker/TOPSPIN/exp/stan/nmr/lists/pp/zg"
$$ 1 ze
$$ # 1 "mc_line 18 file C:/Bruker/TOPSPIN/exp/stan/nmr/lists/pp/zg expanding definition of mc command after ze"
$$ # 19 "C:/Bruker/TOPSPIN/exp/stan/nmr/lists/pp/zg"
$$ # 1 "mc_line 19 file C:/Bruker/TOPSPIN/exp/stan/nmr/lists/pp/zg expanding start label for mc command"
$$ 2 MCWRK  * 2
$$ LBLF0, MCREST
$$ # 20 "C:/Bruker/TOPSPIN/exp/stan/nmr/lists/pp/zg"
$$   d1
$$   p1 ph1
$$   go=2 ph31
$$ # 1 "mc_line 23 file C:/Bruker/TOPSPIN/exp/stan/nmr/lists/pp/zg expanding mc command in line"
$$   MCWRK wr #0
$$   MCWRK zd 
$$   lo to LBLF0 times td0
$$ 
$$ # 24 "C:/Bruker/TOPSPIN/exp/stan/nmr/lists/pp/zg"
$$ exit
$$ 
$$ 
$$ ph1=0 2 2 0 1 3 3 1
$$ ph31=0 2 2 0 1 3 3 1
$$ 
$$ 
$$ ;pl1 : f1 channel - power level for pulse (default)
$$ ;p1 : f1 channel -  high power pulse
$$ ;d1 : relaxation delay; 1-5 * T1
$$ ;NS: 1 * n, total number of scans: NS * TD0
$$ 
$$ 
$$ 
$$ ;$Id: zg,v 1.7.10.2 2006/11/10 11:04:15 ber Exp $
##$RELAX= 
##$BRUKER FILE EXP=uxnmr.par
$$ ##TITLE= Parameter file, TOPSPIN		Version 1.3
$$ ##JCAMPDX= 5.0
$$ ##DATATYPE= Parameter Values
$$ ##ORIGIN= Bruker BioSpin GmbH
$$ ##OWNER= Administrator
$$ $$ 2008-03-03 09:42:28.895 +0100  WUR\bruker@RIK1030
$$ $$ C:/Bruker/TOPSPIN/conf/instr/avance400/uxnmr.par
$$ ##$ACB= 0
$$ ##$ACBTAT= (0..15)
0 88 72 0 0 0 0 0 0 0 0 0 0 0 0 0 
$$ ##$ACBTBA= (0..15)
0 0 0 0 0 0 0 0 0 0 0 0 0 0 0 0 
$$ ##$ACBTCTL= (0..15)
0 0 0 0 0 0 0 0 0 0 0 0 0 0 0 0 
$$ ##$ACBTDI= (0..15)
0 102 102 0 0 0 0 0 0 0 0 0 0 0 0 0 
$$ ##$ACBTDM= (0..15)
0 10 10 0 0 0 0 0 0 0 0 0 0 0 0 0 
$$ ##$ACBTFHI= (0..15)
0 400 400 0 0 0 0 0 0 0 0 0 0 0 0 0 
$$ ##$ACBTFL= (0..15)
0 73 74 0 0 0 0 0 0 0 0 0 0 0 0 0 
$$ ##$ACBTFLO= (0..15)
0 14 14 0 0 0 0 0 0 0 0 0 0 0 0 0 
$$ ##$ACBTOUT= (0..15)
0 1 2 0 0 0 0 0 0 0 0 0 0 0 0 0 
$$ ##$ACBTPO= (0..15)
0 150000 60000 0 0 0 0 0 0 0 0 0 0 0 0 0 
$$ ##$ACBTPW= (0..15)
0 10 10 0 0 0 0 0 0 0 0 0 0 0 0 0 
$$ ##$ACBTSB= (0..15)
0 0 0 0 0 0 0 0 0 0 0 0 0 0 0 0 
$$ ##$ACBTY= <no>
$$ ##$AQSBDHW= (0..31)
255 255 1 4 4 255 255 255 0 0 255 255 255 255 255 255 255 255 255 0 255 
255 255 255 255 255 255 255 255 255 255 255 
$$ ##$AQSBDID= (0..31)
255 255 88 83 83 255 255 255 65 67 255 255 255 255 255 255 255 255 255 
66 255 255 255 255 255 255 255 255 255 255 255 255 
$$ ##$AQSBDNO= (0..31)
255 255 1 1 2 255 255 255 1 1 255 255 255 255 255 255 255 255 255 1 255 
255 255 255 255 255 255 255 255 255 255 255 
$$ ##$AQSBDTY= (0..31)
255 255 3 16 16 255 255 255 5 9 255 255 255 255 255 255 255 255 255 7 
255 255 255 255 255 255 255 255 255 255 255 255 
$$ ##$AQSBUAD= (0..31)
255 255 52 36 37 255 255 255 54 26 255 255 255 255 255 255 255 255 255 
32 255 255 255 255 255 255 255 255 255 255 255 255 
$$ ##$AQSECL= (0..31)
255 255 2 3 3 255 255 255 5 2 255 255 255 255 255 255 255 255 255 255 
255 255 255 255 255 255 255 255 255 255 255 255 
$$ ##$AQSECLS= (0..31)
255 255 3 2 2 255 255 255 0 0 255 255 255 255 255 255 255 255 255 255 
255 255 255 255 255 255 255 255 255 255 255 255 
$$ ##$ATT19F= (0..1)
0 0 
$$ ##$ATT1H= (0..1)
0 0 
$$ ##$ATT3H= (0..1)
0 0 
$$ ##$ATTX= (0..1)
0 0 
$$ ##$ATTY= (0..1)
0 0 
$$ ##$ATTZ= (0..1)
0 0 
$$ ##$BACSAIR= no
$$ ##$BACSCAP= 60
$$ ##$BACSDEL= 10
$$ ##$BACSFCM= no
$$ ##$BACSOPT= <>
$$ ##$BACSTY= <tty08>
$$ ##$BARPTY= <no>
$$ ##$BFREQ= 400.13
$$ ##$BIRDS= yes
$$ ##$BMPC= 0
$$ ##$BMPCTY= <no>
$$ ##$BPSUTY= <no>
$$ ##$BSMS= 1
$$ ##$BSMSTY= <tty02>
$$ ##$CFASMOD= (0..7)
1 1 1 1 1 1 1 1 
$$ ##$CFASMUL= (0..7)
1 1 1 1 1 1 1 1 
$$ ##$CNFTXDR= (0..7)
6 6 0 0 0 0 0 0 
$$ ##$COMDIG2= 0
$$ ##$CPDBTY= <no>
$$ ##$CRCOTY= <no>
$$ ##$DATSTAT= no
$$ ##$DIGI140= (0..7)
0 0 0 0 0 0 0 0 
$$ ##$DIGIB12= (0..7)
0 0 0 0 0 0 0 0 
$$ ##$DIGIB16= (0..7)
0 0 0 0 0 0 0 0 
$$ ##$DIGIFA= (0..7)
0 0 0 0 0 0 0 0 
$$ ##$DIGIHA= (0..7)
0 0 0 0 0 0 0 0 
$$ ##$DIGIHAF= (0..7)
0 0 0 0 0 0 0 0 
$$ ##$DIGIHRD= (0..7)
0 0 0 0 0 0 0 0 
$$ ##$DIGIIA= (0..7)
0 0 0 0 0 0 0 0 
$$ ##$DIGIO16= (0..7)
0 0 0 0 0 0 0 0 
$$ ##$DIGISA= (0..7)
1 0 0 0 0 0 0 0 
$$ ##$DIGISAF= (0..7)
0 0 0 0 0 0 0 0 
$$ ##$DIGISL= (0..7)
0 0 0 0 0 0 0 0 
$$ ##$DIGITYI= (0..7)
0 0 0 0 0 0 0 0 
$$ ##$DIGITYP= (0..7)
0 0 0 0 0 0 0 0 
$$ ##$DIGITZ= 0
$$ ##$DRU= no
$$ ##$FCUMEM= (0..7)
2093056 2093056 0 0 0 0 0 0 
$$ ##$FCUPAL= (0..7)
260 260 0 0 0 0 0 0 
$$ ##$FQMIX= 0
$$ ##$FUNCMOD= <>
$$ ##$GCUTYPE= 2
$$ ##$GTUTY= <no>
$$ ##$HFAC= 3
$$ ##$HPCU= 0
$$ ##$HPCUTY= <no>
$$ ##$HPTXLP= (0..3)
-1 -1 -1 -1 
$$ ##$HPTXPI= (0..3)
0 0 0 0 
$$ ##$HPTXPO= (0..3)
0 0 0 0 
$$ ##$HPTXTY= (0..3)
0 0 0 0 
$$ ##$IF451= 0
$$ ##$IFREQ= 1
$$ ##$INTFPR= 0
$$ ##$IPSO= no
$$ ##$LOCKTY= <tty03>
$$ ##$LOCSWID= 0
$$ ##$M2FAC= 0
$$ ##$MASTY= <no>
$$ ##$MEMPRM= 0
$$ ##$MHFAC= 0
$$ ##$MXFAC= 0
$$ ##$NAMPD1= <2H>
$$ ##$NAMPD10= <>
$$ ##$NAMPD11= <>
$$ ##$NAMPD12= <>
$$ ##$NAMPD13= <>
$$ ##$NAMPD14= <>
$$ ##$NAMPD15= <>
$$ ##$NAMPD16= <>
$$ ##$NAMPD2= <X-BB19F_2HS>
$$ ##$NAMPD3= <1H>
$$ ##$NAMPD4= <>
$$ ##$NAMPD5= <>
$$ ##$NAMPD6= <>
$$ ##$NAMPD7= <>
$$ ##$NAMPD8= <>
$$ ##$NAMPD9= <>
$$ ##$NFCU= 2
$$ ##$NMRCH= 0
$$ ##$NMRMEM= 0
$$ ##$NRCU= 1
$$ ##$NROUT= 1
$$ ##$PAMPF1= (0..15)
75 99 67 27 0 0 0 12 117 46 8 118 1 0 0 0 
$$ ##$PAMPF2= (0..15)
0 0 0 0 0 0 0 0 0 0 0 0 0 0 0 0 
$$ ##$PAMPF3= (0..15)
0 0 0 0 0 0 0 0 0 0 0 0 0 0 0 0 
$$ ##$PAMPF4= (0..15)
0 0 0 0 0 0 0 0 0 0 0 0 0 0 0 0 
$$ ##$PAMPF5= (0..15)
0 0 0 0 0 0 0 0 0 0 0 0 0 0 0 0 
$$ ##$PAMPF6= (0..15)
0 0 0 0 0 0 0 0 0 0 0 0 0 0 0 0 
$$ ##$PAMPF7= (0..15)
0 0 0 0 0 0 0 0 0 0 0 0 0 0 0 0 
$$ ##$PAMPF8= (0..15)
0 0 0 0 0 0 0 0 0 0 0 0 0 0 0 0 
$$ ##$PH4= 0
$$ ##$PHF4TY= <no>
$$ ##$POWCHK= no
$$ ##$PRAMD1= (0..7)
0 1048576 0 0 0 1048576 0 0 
$$ ##$PRAMD10= (0..7)
0 0 0 0 0 0 0 0 
$$ ##$PRAMD11= (0..7)
0 0 0 0 0 0 0 0 
$$ ##$PRAMD12= (0..7)
0 0 0 0 0 0 0 0 
$$ ##$PRAMD13= (0..7)
0 0 0 0 0 0 0 0 
$$ ##$PRAMD14= (0..7)
0 0 0 0 0 0 0 0 
$$ ##$PRAMD15= (0..7)
0 0 0 0 0 0 0 0 
$$ ##$PRAMD16= (0..7)
0 0 0 0 0 0 0 0 
$$ ##$PRAMD17= (0..7)
0 0 0 0 0 0 0 0 
$$ ##$PRAMD18= (0..7)
0 0 0 0 0 0 0 0 
$$ ##$PRAMD19= (0..7)
0 0 0 0 0 0 0 0 
$$ ##$PRAMD2= (0..7)
2147483644 2146435071 2147483647 134217727 2147483644 2146435071 2147483647 
134217727 
$$ ##$PRAMD20= (0..7)
0 0 0 0 0 0 0 0 
$$ ##$PRAMD21= (0..7)
0 0 0 0 0 0 0 0 
$$ ##$PRAMD3= (0..7)
2 0 0 0 2 0 0 0 
$$ ##$PRAMD4= (0..7)
2147483644 2146435071 2147483647 134217727 2147483644 2146435071 2147483647 
134217727 
$$ ##$PRAMD5= (0..7)
0 0 0 0 0 0 0 0 
$$ ##$PRAMD6= (0..7)
0 0 0 0 0 0 0 0 
$$ ##$PRAMD7= (0..7)
0 0 0 0 0 0 0 0 
$$ ##$PRAMD8= (0..7)
0 0 0 0 0 0 0 0 
$$ ##$PRAMD9= (0..7)
0 0 0 0 0 0 0 0 
$$ ##$PRAMLED= (0..1)
15 15 
$$ ##$PRAMP1= <tty01>
$$ ##$PRAMP2= <no>
$$ ##$PRAMP3= <no>
$$ ##$PRAMP4= <no>
$$ ##$PRAMP5= <no>
$$ ##$PRAMP6= <no>
$$ ##$PRAMP7= <no>
$$ ##$PRAMP8= <no>
$$ ##$PRAMPTP= 0
$$ ##$PREPTY= <no>
$$ ##$PRESHLD= 0
$$ ##$PTS160= -1
$$ ##$PTSA2X= (0..7)
0 0 0 0 0 0 0 0 
$$ ##$PTSF2X= (0..7)
0 0 0 0 0 0 0 0 
$$ ##$PTSFMX= (0..7)
429.9 429.9 0 0 0 0 0 0 
$$ ##$PULCHK= no
$$ ##$RCUCDS= (0..7)
8388608 0 0 0 0 0 0 0 
$$ ##$RCUCFS= (0..7)
4096 0 0 0 0 0 0 0 
$$ ##$RCUCSS= (0..7)
1048576 0 0 0 0 0 0 0 
$$ ##$RCUI2C1= (0..7)
78 0 0 0 0 0 0 0 
$$ ##$RCUI2C2= (0..7)
0 0 0 0 0 0 0 0 
$$ ##$RCUI2C3= (0..7)
0 0 0 0 0 0 0 0 
$$ ##$RCUI2C4= (0..7)
0 0 0 0 0 0 0 0 
$$ ##$RCUI2C5= (0..7)
0 0 0 0 0 0 0 0 
$$ ##$RCUI2C6= (0..7)
0 0 0 0 0 0 0 0 
$$ ##$RCUI2C7= (0..7)
0 0 0 0 0 0 0 0 
$$ ##$RCUI2C8= (0..7)
0 0 0 0 0 0 0 0 
$$ ##$RDCU= 0
$$ ##$RGTYPE= (0..7)
5 0 0 0 0 0 0 0 
$$ ##$RG_max= (0..7)
46341 0 0 0 0 0 0 0 
$$ ##$RG_min= (0..7)
1 0 0 0 0 0 0 0 
$$ ##$RG_tab1= (0..255)
1 1.1 1.3 1.4 1.6 1.8 2 2.2 2.5 2.8 3.2 3.6 4 4.5 5 5.7 6.3 7.1 8 9 10.1 
11.3 12.7 14.3 16 18 20.2 22.6 25.4 28.5 32 35.9 40.3 45.3 50.8 57 64 
71.8 80.6 90.5 101.6 114 128 143.7 161.3 181 203.2 228.1 256 287.4 322.5 
362 406.4 456.1 512 574.7 645.1 724.1 812.7 912.3 1024 1149.4 1290.2 1448.2 
1625.5 1824.6 2048 2298.8 2580.3 2896.3 3251 3649.1 4096 4597.6 5160.6 
5792.6 6502 7298.2 8192 9195.2 10321.3 11585.2 13004 14596.5 16384 18390.4 
20642.5 23170.5 26008 29193 32768 36780.8 41285.1 46341 -1 -1 -1 -1 -1 
-1 -1 -1 -1 -1 -1 -1 -1 -1 -1 -1 -1 -1 -1 -1 -1 -1 -1 -1 -1 -1 -1 -1 -1 
-1 -1 -1 -1 -1 -1 -1 -1 -1 -1 -1 -1 -1 -1 -1 -1 -1 -1 -1 -1 -1 -1 -1 -1 
-1 -1 -1 -1 -1 -1 -1 -1 -1 -1 -1 -1 -1 -1 -1 -1 -1 -1 -1 -1 -1 -1 -1 -1 
-1 -1 -1 -1 -1 -1 -1 -1 -1 -1 -1 -1 -1 -1 -1 -1 -1 -1 -1 -1 -1 -1 -1 -1 
-1 -1 -1 -1 -1 -1 -1 -1 -1 -1 -1 -1 -1 -1 -1 -1 -1 -1 -1 -1 -1 -1 -1 -1 
-1 -1 -1 -1 -1 -1 -1 -1 -1 -1 -1 -1 -1 -1 -1 -1 -1 -1 -1 -1 -1 -1 -1 -1 
-1 -1 -1 -1 -1 -1 -1 -1 -1 -1 -1 -1 -1 
$$ ##$RG_tab2= (0..255)
-1 -1 -1 -1 -1 -1 -1 -1 -1 -1 -1 -1 -1 -1 -1 -1 -1 -1 -1 -1 -1 -1 -1 -1 
-1 -1 -1 -1 -1 -1 -1 -1 -1 -1 -1 -1 -1 -1 -1 -1 -1 -1 -1 -1 -1 -1 -1 -1 
-1 -1 -1 -1 -1 -1 -1 -1 -1 -1 -1 -1 -1 -1 -1 -1 -1 -1 -1 -1 -1 -1 -1 -1 
-1 -1 -1 -1 -1 -1 -1 -1 -1 -1 -1 -1 -1 -1 -1 -1 -1 -1 -1 -1 -1 -1 -1 -1 
-1 -1 -1 -1 -1 -1 -1 -1 -1 -1 -1 -1 -1 -1 -1 -1 -1 -1 -1 -1 -1 -1 -1 -1 
-1 -1 -1 -1 -1 -1 -1 -1 -1 -1 -1 -1 -1 -1 -1 -1 -1 -1 -1 -1 -1 -1 -1 -1 
-1 -1 -1 -1 -1 -1 -1 -1 -1 -1 -1 -1 -1 -1 -1 -1 -1 -1 -1 -1 -1 -1 -1 -1 
-1 -1 -1 -1 -1 -1 -1 -1 -1 -1 -1 -1 -1 -1 -1 -1 -1 -1 -1 -1 -1 -1 -1 -1 
-1 -1 -1 -1 -1 -1 -1 -1 -1 -1 -1 -1 -1 -1 -1 -1 -1 -1 -1 -1 -1 -1 -1 -1 
-1 -1 -1 -1 -1 -1 -1 -1 -1 -1 -1 -1 -1 -1 -1 -1 -1 -1 -1 -1 -1 -1 -1 -1 
-1 -1 -1 -1 -1 -1 -1 -1 -1 -1 -1 -1 -1 -1 -1 -1 
$$ ##$RG_tab3= (0..255)
-1 -1 -1 -1 -1 -1 -1 -1 -1 -1 -1 -1 -1 -1 -1 -1 -1 -1 -1 -1 -1 -1 -1 -1 
-1 -1 -1 -1 -1 -1 -1 -1 -1 -1 -1 -1 -1 -1 -1 -1 -1 -1 -1 -1 -1 -1 -1 -1 
-1 -1 -1 -1 -1 -1 -1 -1 -1 -1 -1 -1 -1 -1 -1 -1 -1 -1 -1 -1 -1 -1 -1 -1 
-1 -1 -1 -1 -1 -1 -1 -1 -1 -1 -1 -1 -1 -1 -1 -1 -1 -1 -1 -1 -1 -1 -1 -1 
-1 -1 -1 -1 -1 -1 -1 -1 -1 -1 -1 -1 -1 -1 -1 -1 -1 -1 -1 -1 -1 -1 -1 -1 
-1 -1 -1 -1 -1 -1 -1 -1 -1 -1 -1 -1 -1 -1 -1 -1 -1 -1 -1 -1 -1 -1 -1 -1 
-1 -1 -1 -1 -1 -1 -1 -1 -1 -1 -1 -1 -1 -1 -1 -1 -1 -1 -1 -1 -1 -1 -1 -1 
-1 -1 -1 -1 -1 -1 -1 -1 -1 -1 -1 -1 -1 -1 -1 -1 -1 -1 -1 -1 -1 -1 -1 -1 
-1 -1 -1 -1 -1 -1 -1 -1 -1 -1 -1 -1 -1 -1 -1 -1 -1 -1 -1 -1 -1 -1 -1 -1 
-1 -1 -1 -1 -1 -1 -1 -1 -1 -1 -1 -1 -1 -1 -1 -1 -1 -1 -1 -1 -1 -1 -1 -1 
-1 -1 -1 -1 -1 -1 -1 -1 -1 -1 -1 -1 -1 -1 -1 -1 
$$ ##$RG_tab4= (0..255)
-1 -1 -1 -1 -1 -1 -1 -1 -1 -1 -1 -1 -1 -1 -1 -1 -1 -1 -1 -1 -1 -1 -1 -1 
-1 -1 -1 -1 -1 -1 -1 -1 -1 -1 -1 -1 -1 -1 -1 -1 -1 -1 -1 -1 -1 -1 -1 -1 
-1 -1 -1 -1 -1 -1 -1 -1 -1 -1 -1 -1 -1 -1 -1 -1 -1 -1 -1 -1 -1 -1 -1 -1 
-1 -1 -1 -1 -1 -1 -1 -1 -1 -1 -1 -1 -1 -1 -1 -1 -1 -1 -1 -1 -1 -1 -1 -1 
-1 -1 -1 -1 -1 -1 -1 -1 -1 -1 -1 -1 -1 -1 -1 -1 -1 -1 -1 -1 -1 -1 -1 -1 
-1 -1 -1 -1 -1 -1 -1 -1 -1 -1 -1 -1 -1 -1 -1 -1 -1 -1 -1 -1 -1 -1 -1 -1 
-1 -1 -1 -1 -1 -1 -1 -1 -1 -1 -1 -1 -1 -1 -1 -1 -1 -1 -1 -1 -1 -1 -1 -1 
-1 -1 -1 -1 -1 -1 -1 -1 -1 -1 -1 -1 -1 -1 -1 -1 -1 -1 -1 -1 -1 -1 -1 -1 
-1 -1 -1 -1 -1 -1 -1 -1 -1 -1 -1 -1 -1 -1 -1 -1 -1 -1 -1 -1 -1 -1 -1 -1 
-1 -1 -1 -1 -1 -1 -1 -1 -1 -1 -1 -1 -1 -1 -1 -1 -1 -1 -1 -1 -1 -1 -1 -1 
-1 -1 -1 -1 -1 -1 -1 -1 -1 -1 -1 -1 -1 -1 -1 -1 
$$ ##$RG_tab5= (0..255)
-1 -1 -1 -1 -1 -1 -1 -1 -1 -1 -1 -1 -1 -1 -1 -1 -1 -1 -1 -1 -1 -1 -1 -1 
-1 -1 -1 -1 -1 -1 -1 -1 -1 -1 -1 -1 -1 -1 -1 -1 -1 -1 -1 -1 -1 -1 -1 -1 
-1 -1 -1 -1 -1 -1 -1 -1 -1 -1 -1 -1 -1 -1 -1 -1 -1 -1 -1 -1 -1 -1 -1 -1 
-1 -1 -1 -1 -1 -1 -1 -1 -1 -1 -1 -1 -1 -1 -1 -1 -1 -1 -1 -1 -1 -1 -1 -1 
-1 -1 -1 -1 -1 -1 -1 -1 -1 -1 -1 -1 -1 -1 -1 -1 -1 -1 -1 -1 -1 -1 -1 -1 
-1 -1 -1 -1 -1 -1 -1 -1 -1 -1 -1 -1 -1 -1 -1 -1 -1 -1 -1 -1 -1 -1 -1 -1 
-1 -1 -1 -1 -1 -1 -1 -1 -1 -1 -1 -1 -1 -1 -1 -1 -1 -1 -1 -1 -1 -1 -1 -1 
-1 -1 -1 -1 -1 -1 -1 -1 -1 -1 -1 -1 -1 -1 -1 -1 -1 -1 -1 -1 -1 -1 -1 -1 
-1 -1 -1 -1 -1 -1 -1 -1 -1 -1 -1 -1 -1 -1 -1 -1 -1 -1 -1 -1 -1 -1 -1 -1 
-1 -1 -1 -1 -1 -1 -1 -1 -1 -1 -1 -1 -1 -1 -1 -1 -1 -1 -1 -1 -1 -1 -1 -1 
-1 -1 -1 -1 -1 -1 -1 -1 -1 -1 -1 -1 -1 -1 -1 -1 
$$ ##$RG_tab6= (0..255)
-1 -1 -1 -1 -1 -1 -1 -1 -1 -1 -1 -1 -1 -1 -1 -1 -1 -1 -1 -1 -1 -1 -1 -1 
-1 -1 -1 -1 -1 -1 -1 -1 -1 -1 -1 -1 -1 -1 -1 -1 -1 -1 -1 -1 -1 -1 -1 -1 
-1 -1 -1 -1 -1 -1 -1 -1 -1 -1 -1 -1 -1 -1 -1 -1 -1 -1 -1 -1 -1 -1 -1 -1 
-1 -1 -1 -1 -1 -1 -1 -1 -1 -1 -1 -1 -1 -1 -1 -1 -1 -1 -1 -1 -1 -1 -1 -1 
-1 -1 -1 -1 -1 -1 -1 -1 -1 -1 -1 -1 -1 -1 -1 -1 -1 -1 -1 -1 -1 -1 -1 -1 
-1 -1 -1 -1 -1 -1 -1 -1 -1 -1 -1 -1 -1 -1 -1 -1 -1 -1 -1 -1 -1 -1 -1 -1 
-1 -1 -1 -1 -1 -1 -1 -1 -1 -1 -1 -1 -1 -1 -1 -1 -1 -1 -1 -1 -1 -1 -1 -1 
-1 -1 -1 -1 -1 -1 -1 -1 -1 -1 -1 -1 -1 -1 -1 -1 -1 -1 -1 -1 -1 -1 -1 -1 
-1 -1 -1 -1 -1 -1 -1 -1 -1 -1 -1 -1 -1 -1 -1 -1 -1 -1 -1 -1 -1 -1 -1 -1 
-1 -1 -1 -1 -1 -1 -1 -1 -1 -1 -1 -1 -1 -1 -1 -1 -1 -1 -1 -1 -1 -1 -1 -1 
-1 -1 -1 -1 -1 -1 -1 -1 -1 -1 -1 -1 -1 -1 -1 -1 
$$ ##$RG_tab7= (0..255)
-1 -1 -1 -1 -1 -1 -1 -1 -1 -1 -1 -1 -1 -1 -1 -1 -1 -1 -1 -1 -1 -1 -1 -1 
-1 -1 -1 -1 -1 -1 -1 -1 -1 -1 -1 -1 -1 -1 -1 -1 -1 -1 -1 -1 -1 -1 -1 -1 
-1 -1 -1 -1 -1 -1 -1 -1 -1 -1 -1 -1 -1 -1 -1 -1 -1 -1 -1 -1 -1 -1 -1 -1 
-1 -1 -1 -1 -1 -1 -1 -1 -1 -1 -1 -1 -1 -1 -1 -1 -1 -1 -1 -1 -1 -1 -1 -1 
-1 -1 -1 -1 -1 -1 -1 -1 -1 -1 -1 -1 -1 -1 -1 -1 -1 -1 -1 -1 -1 -1 -1 -1 
-1 -1 -1 -1 -1 -1 -1 -1 -1 -1 -1 -1 -1 -1 -1 -1 -1 -1 -1 -1 -1 -1 -1 -1 
-1 -1 -1 -1 -1 -1 -1 -1 -1 -1 -1 -1 -1 -1 -1 -1 -1 -1 -1 -1 -1 -1 -1 -1 
-1 -1 -1 -1 -1 -1 -1 -1 -1 -1 -1 -1 -1 -1 -1 -1 -1 -1 -1 -1 -1 -1 -1 -1 
-1 -1 -1 -1 -1 -1 -1 -1 -1 -1 -1 -1 -1 -1 -1 -1 -1 -1 -1 -1 -1 -1 -1 -1 
-1 -1 -1 -1 -1 -1 -1 -1 -1 -1 -1 -1 -1 -1 -1 -1 -1 -1 -1 -1 -1 -1 -1 -1 
-1 -1 -1 -1 -1 -1 -1 -1 -1 -1 -1 -1 -1 -1 -1 -1 
$$ ##$RG_tab8= (0..255)
-1 -1 -1 -1 -1 -1 -1 -1 -1 -1 -1 -1 -1 -1 -1 -1 -1 -1 -1 -1 -1 -1 -1 -1 
-1 -1 -1 -1 -1 -1 -1 -1 -1 -1 -1 -1 -1 -1 -1 -1 -1 -1 -1 -1 -1 -1 -1 -1 
-1 -1 -1 -1 -1 -1 -1 -1 -1 -1 -1 -1 -1 -1 -1 -1 -1 -1 -1 -1 -1 -1 -1 -1 
-1 -1 -1 -1 -1 -1 -1 -1 -1 -1 -1 -1 -1 -1 -1 -1 -1 -1 -1 -1 -1 -1 -1 -1 
-1 -1 -1 -1 -1 -1 -1 -1 -1 -1 -1 -1 -1 -1 -1 -1 -1 -1 -1 -1 -1 -1 -1 -1 
-1 -1 -1 -1 -1 -1 -1 -1 -1 -1 -1 -1 -1 -1 -1 -1 -1 -1 -1 -1 -1 -1 -1 -1 
-1 -1 -1 -1 -1 -1 -1 -1 -1 -1 -1 -1 -1 -1 -1 -1 -1 -1 -1 -1 -1 -1 -1 -1 
-1 -1 -1 -1 -1 -1 -1 -1 -1 -1 -1 -1 -1 -1 -1 -1 -1 -1 -1 -1 -1 -1 -1 -1 
-1 -1 -1 -1 -1 -1 -1 -1 -1 -1 -1 -1 -1 -1 -1 -1 -1 -1 -1 -1 -1 -1 -1 -1 
-1 -1 -1 -1 -1 -1 -1 -1 -1 -1 -1 -1 -1 -1 -1 -1 -1 -1 -1 -1 -1 -1 -1 -1 
-1 -1 -1 -1 -1 -1 -1 -1 -1 -1 -1 -1 -1 -1 -1 -1 
$$ ##$ROUTER= 3
$$ ##$RX22TY= <tty10>
$$ ##$SCMTY= <no>
$$ ##$SPECTR= 5
$$ ##$SY2FLAG= 0
$$ ##$TFXNUM= 0
$$ ##$TRIPLO2= 0
$$ ##$VTUTY= <tty05>
$$ ##$WBREFAM= (0..15)
100 100 100 100 100 100 100 100 100 100 100 100 100 100 100 100 
$$ ##$WBREFPH= (0..15)
0 0 0 0 0 0 0 0 0 0 0 0 0 0 0 0 
$$ ##$XFAC= 2
$$ ##END=
##$RELAX= 
$$ Bruker specific parameters
$$ --------------------------
##$DU= <P:\NMR-data>
##$EXPNO= 1
##$NAME= <NMR_apolar_TCDD_p7.1C>
##$PROCNO= 1
##$TYPE= <nmr>
##$USER= <Ainhoa_raw_data>
##$ACQT0= -4.83829889523336
##$AMP= (0..31)
100 100 100 100 100 100 100 100 100 100 100 100 100 100 100 100 100 100
100 100 100 100 100 100 100 100 100 100 100 100 100 100
##$ANAVPT= -1
##$AQSEQ= 0
##$AQ_mod= 3
##$AUNM= <au_zg>
##$AUTOPOS= <22 >
##$BF1= 400.13
##$BF2= 100.612769
##$BF3= 400.13
##$BF4= 400.13
##$BF5= 500.13
##$BF6= 500.13
##$BF7= 500.13
##$BF8= 500.13
##$BYTORDA= 0
##$CFDGTYP= 0
##$CFRGTYP= 5
##$CHEMSTR= <none>
##$CNST= (0..63)
1 1 145 1 1 1 1 1 1 1 1 1 1 1 1 1 1 1 1 1 1 1 1 1 1 1 1 1 1 1 1 1 1 1 1
1 1 1 1 1 1 1 1 1 1 1 1 1 1 1 1 1 1 1 1 1 1 1 1 1 1 1 1 1
##$CPDPRG= <>
##$CPDPRG1= <>
##$CPDPRG2= <>
##$CPDPRG3= <>
##$CPDPRG4= <mlev>
##$CPDPRG5= <mlev>
##$CPDPRG6= <mlev>
##$CPDPRG7= <mlev>
##$CPDPRG8= <mlev>
##$CPDPRGB= <>
##$CPDPRGT= <>
##$D= (0..63)
0 2 0 0 0 0 0 0 0 0.06 0 0 2e-005 0 0 0 0.0002 0 0 0 0 0 0 0 0 0 0 0 0
0 0 0 0 0 0 0 0 0 0 0 0 0 0 0 0 0 0 0 0 0 0 0 0 0 0 0 0 0 0 0 0 0 0 0
##$DATE= 1213876317
##$DBL= (0..7)
120 120 120 120 120 120 120 120
##$DBP= (0..7)
150 150 150 150 150 150 150 150
##$DBP07= 0
##$DBPNAM0= <>
##$DBPNAM1= <>
##$DBPNAM2= <>
##$DBPNAM3= <>
##$DBPNAM4= <>
##$DBPNAM5= <>
##$DBPNAM6= <>
##$DBPNAM7= <>
##$DBPOAL= (0..7)
0.5 0.5 0.5 0.5 0.5 0.5 0.5 0.5
##$DBPOFFS= (0..7)
0 0 0 0 0 0 0 0
##$DE= 6
##$DECBNUC= <off>
##$DECIM= 24
##$DECNUC= <off>
##$DECSTAT= 4
##$DIGMOD= 0
##$DIGTYP= 7
##$DL= (0..7)
0 120 120 120 120 120 120 120
##$DP= (0..7)
150 150 150 150 150 150 150 150
##$DP07= 0
##$DPNAME0= <>
##$DPNAME1= <>
##$DPNAME2= <>
##$DPNAME3= <>
##$DPNAME4= <>
##$DPNAME5= <>
##$DPNAME6= <>
##$DPNAME7= <>
##$DPOAL= (0..7)
0.5 0.5 0.5 0.5 0.5 0.5 0.5 0.5
##$DPOFFS= (0..7)
0 0 0 0 0 0 0 0
##$DQDMODE= 0
##$DR= 18
##$DS= 4
##$DSLIST= <SSSSSSSSSSSSSSS>
##$DSPFIRM= 0
##$DSPFVS= -1
##$DTYPA= 0
##$EXP= <AID_chl>
##$F1LIST= <111111111111111>
##$F2LIST= <222222222222222>
##$F3LIST= <333333333333333>
##$FCUCHAN= (0..9)
0 2 1 0 0 0 0 0 0 0
##$FL1= 90
##$FL2= 90
##$FL3= 90
##$FL4= 90
##$FOV= 20
##$FQ1LIST= <freqlist>
##$FQ2LIST= <freqlist>
##$FQ3LIST= <freqlist>
##$FQ4LIST= <freqlist>
##$FQ5LIST= <freqlist>
##$FQ6LIST= <freqlist>
##$FQ7LIST= <freqlist>
##$FQ8LIST= <freqlist>
##$FRQLO3= 1882485.02994012
##$FRQLO3N= 0
##$FS= (0..7)
83 83 83 83 83 83 83 83
##$FTLPGN= 0
##$FW= 90000
##$FnMODE= 0
##$FnTYPE= 0
##$GP031= 0
##$GPNAM0= <sine.100>
##$GPNAM1= <sine.100>
##$GPNAM10= <sine.100>
##$GPNAM11= <sine.100>
##$GPNAM12= <sine.100>
##$GPNAM13= <sine.100>
##$GPNAM14= <sine.100>
##$GPNAM15= <sine.100>
##$GPNAM16= <sine.100>
##$GPNAM17= <sine.100>
##$GPNAM18= <sine.100>
##$GPNAM19= <sine.100>
##$GPNAM2= <sine.100>
##$GPNAM20= <sine.100>
##$GPNAM21= <sine.100>
##$GPNAM22= <sine.100>
##$GPNAM23= <sine.100>
##$GPNAM24= <sine.100>
##$GPNAM25= <sine.100>
##$GPNAM26= <sine.100>
##$GPNAM27= <sine.100>
##$GPNAM28= <sine.100>
##$GPNAM29= <sine.100>
##$GPNAM3= <sine.100>
##$GPNAM30= <sine.100>
##$GPNAM31= <sine.100>
##$GPNAM4= <sine.100>
##$GPNAM5= <sine.100>
##$GPNAM6= <sine.100>
##$GPNAM7= <sine.100>
##$GPNAM8= <sine.100>
##$GPNAM9= <sine.100>
##$GPX= (0..31)
0 0 0 0 0 0 0 0 0 0 0 0 0 0 0 0 0 0 0 0 0 0 0 0 0 0 0 0 0 0 0 0
##$GPY= (0..31)
0 0 0 0 0 0 0 0 0 0 0 0 0 0 0 0 0 0 0 0 0 0 0 0 0 0 0 0 0 0 0 0
##$GPZ= (0..31)
0 0 0 0 0 0 0 0 0 0 0 0 0 0 0 0 0 0 0 0 0 0 0 0 0 0 0 0 0 0 0 0
##$GRDPROG= <>
##$GRPDLY= -1
##$HDDUTY= 20
##$HDRATE= 20
##$HGAIN= (0..3)
0 0 0 0
##$HL1= 1
##$HL2= 35
##$HL3= 16
##$HL4= 17
##$HOLDER= 0
##$HPMOD= (0..7)
0 0 0 0 0 0 0 0
##$HPPRGN= 0
##$IN= (0..63)
0.001 0.001 0.001 0.001 0.001 0.001 0.001 0.001 0.001 0.001 0.001 0.001
0.001 0.001 0.001 0.001 0.001 0.001 0.001 0.001 0.001 0.001 0.001 0.001
0.001 0.001 0.001 0.001 0.001 0.001 0.001 0.001 0.001 0.001 0.001 0.001
0.001 0.001 0.001 0.001 0.001 0.001 0.001 0.001 0.001 0.001 0.001 0.001
0.001 0.001 0.001 0.001 0.001 0.001 0.001 0.001 0.001 0.001 0.001 0.001
0.001 0.001 0.001 0.001
##$INF= (0..7)
0 0 0 0 0 0 0 0
##$INP= (0..63)
0 0 0 0 0 0 0 0 0 0 0 0 0 0 0 0 0 0 0 0 0 0 0 0 0 0 0 0 0 0 0 0 0 0 0 0
0 0 0 0 0 0 0 0 0 0 0 0 0 0 0 0 0 0 0 0 0 0 0 0 0 0 0 0
##$INSTRUM= <avance400>
##$L= (0..31)
1 1 1 1 1 1 1 1 1 1 1 1 1 1 1 1 1 1 1 1 1 1 1 1 1 1 1 1 1 1 1 1
##$LFILTER= 100
##$LGAIN= -15
##$LINPSTP= 10
##$LOCKED= yes
##$LOCKFLD= 3201
##$LOCKGN= 118.599998474121
##$LOCKPOW= -35
##$LOCKPPM= 7.23999977111816
##$LOCNUC= <2H>
##$LOCPHAS= 356
##$LOCSHFT= yes
##$LOCSW= 0
##$LTIME= 0.200000002980232
##$MASR= 4200
##$MASRLST= <masrlst>
##$NBL= 1
##$NC= -2
##$NLOGCH= 1
##$NS= 128
##$NUC1= <1H>
##$NUC2= <13C>
##$NUC3= <off>
##$NUC4= <off>
##$NUC5= <off>
##$NUC6= <off>
##$NUC7= <off>
##$NUC8= <off>
##$NUCLEI= 0
##$NUCLEUS= <off>
##$O1= 1922.3
##$O2= 4979.85804243228
##$O3= 1900.52349393
##$O4= 1900.52349393
##$O5= 0
##$O6= 0
##$O7= 0
##$O8= 0
##$OBSCHAN= (0..9)
0 0 0 0 0 0 0 0 0 0
##$OVERFLW= 0
##$P= (0..63)
7.6 7.6 15.2 14.9 29.8 16.5 25 50 0 0 0 0 0 0 0 200000 1000 2500 0 600
2500 0 0 0 0 200 0 7.6 1000 0 0 0 0 0 0 0 0 0 0 0 0 0 0 0 0 0 0 0 0 0 0
0 0 0 0 0 0 0 0 0 0 0 0 0
##$PACOIL= (0..15)
0 0 0 0 0 0 0 0 0 0 0 0 0 0 0 0
##$PAPS= 2
##$PARMODE= 0
##$PCPD= (0..9)
100 100 70 100 100 100 100 100 100 100
##$PHCOR= (0..31)
0 0 0 0 0 0 0 0 0 0 0 0 0 0 0 0 0 0 0 0 0 0 0 0 0 0 0 0 0 0 0 0
##$PHLIST= <>
##$PHP= 1
##$PH_ref= 0
##$PL= (0..63)
120 0 -4 120 120 120 120 120 120 60 10.34 22.38 9 120 120 120 120 120 0
120 120 120 120 120 120 120 120 22.38 120 120 9 120 120 120 120 120 120
120 120 120 120 120 120 120 120 120 120 120 120 120 120 120 120 120 120
120 120 120 120 120 120 120 120 120
##$PLSTEP= 0.1
##$PLSTRT= -6
##$POWMOD= 0
##$PQPHASE= 0
##$PQSCALE= 0
##$PR= 1
##$PRECHAN= (0..15)
-1 1 2 -1 -1 -1 -1 -1 -1 -1 -1 -1 -1 -1 -1 -1
##$PRGAIN= 0
##$PROBHD= <5 mm PABBI 1H-BB Z-GRD Z811201/0006
>
##$PROSOL= no
##$PULPROG= <zg>
##$PW= 0
##$PYNM= <acqu.py>
##$QNP= 1
##$RD= 0
##$RECCHAN= (0..15)
-1 -1 -1 -1 -1 -1 -1 -1 -1 -1 -1 -1 -1 -1 -1 -1
##$RECPH= 0
##$RECPRE= (0..15)
-1 -1 -1 -1 -1 -1 -1 -1 -1 -1 -1 -1 -1 -1 -1 -1
##$RECPRFX= (0..15)
-1 -1 -1 -1 -1 -1 -1 -1 -1 -1 -1 -1 -1 -1 -1 -1
##$RECSEL= (0..15)
0 0 0 0 0 0 0 0 0 0 0 0 0 0 0 0
##$RG= 181
##$RO= 0
##$ROUTWD1= (0..23)
0 0 0 0 0 0 0 0 0 0 0 0 0 0 0 0 0 0 0 0 1 1 0 0
##$ROUTWD2= (0..23)
0 0 0 0 0 1 0 0 0 0 0 0 0 0 0 0 0 0 1 0 1 1 0 0
##$RSEL= (0..9)
0 1 2 0 0 0 0 0 0 0
##$S= (0..7)
83 4 83 83 83 83 83 83
##$SEOUT= 0
##$SFO1= 400.1319223
##$SFO2= 100.617748858042
##$SFO3= 400.131900523494
##$SFO4= 400.131900523494
##$SFO5= 500.13
##$SFO6= 500.13
##$SFO7= 500.13
##$SFO8= 500.13
##$SOLVENT= <CDCl3>
##$SP= (0..31)
1 120 120 120 0 0 120 120 0 0 0 120 0 0 120 0 150 150 120 120.87 118.96
122.27 114.95 150 150 150 150 150 150 120 120 120
##$SP07= 0
##$SPECTR= 0
##$SPNAM0= <gauss>
##$SPNAM1= <Gaus1.1000>
##$SPNAM10= <gauss>
##$SPNAM11= <Gaus1.1000>
##$SPNAM12= <gauss>
##$SPNAM13= <gauss>
##$SPNAM14= <Gaus1.1000>
##$SPNAM15= <Gaus1.1000>
##$SPNAM16= <gauss>
##$SPNAM17= <gauss>
##$SPNAM18= <Gaus1.1000>
##$SPNAM19= <Gaus1.1000>
##$SPNAM2= <Gaus1.1000>
##$SPNAM20= <Gaus1.1000>
##$SPNAM21= <Gaus1.1000>
##$SPNAM22= <Gaus1.1000>
##$SPNAM23= <gauss>
##$SPNAM24= <gauss>
##$SPNAM25= <gauss>
##$SPNAM26= <gauss>
##$SPNAM27= <gauss>
##$SPNAM28= <gauss>
##$SPNAM29= <Gaus1.1000>
##$SPNAM3= <Gaus1.1000>
##$SPNAM30= <Gaus1.1000>
##$SPNAM31= <Gaus1.1000>
##$SPNAM4= <gauss>
##$SPNAM5= <gauss>
##$SPNAM6= <Gaus1.1000>
##$SPNAM7= <Gaus1.1000>
##$SPNAM8= <gauss>
##$SPNAM9= <gauss>
##$SPOAL= (0..31)
0.5 0.5 0.5 0.5 0.5 0.5 0.5 0.5 0.5 0.5 0.5 0.5 0.5 0.5 0.5 0.5 0.5 0.5
0.5 0.5 0.5 0.5 0.5 0.5 0.5 0.5 0.5 0.5 0.5 0.5 0.5 0.5
##$SPOFFS= (0..31)
0 0 0 0 0 0 0 0 0 0 0 0 0 0 0 0 0 0 0 0 0 0 0 0 0 0 0 0 0 0 0 0
##$SUBNAM0= <"">
##$SUBNAM1= <"">
##$SUBNAM2= <"">
##$SUBNAM3= <"">
##$SUBNAM4= <"">
##$SUBNAM5= <"">
##$SUBNAM6= <"">
##$SUBNAM7= <"">
##$SUBNAM8= <"">
##$SUBNAM9= <"">
##$SW= 12.4709369134976
##$SWIBOX= (0..15)
0 1 2 0 0 0 0 0 0 0 0 0 0 0 0 0
##$SW_h= 4990.01996007984
##$SWfinal= 0
##$TD= 16244
##$TD0= 1
##$TE= 301.7
##$TE2= 300
##$TE3= 300
##$TEG= 300
##$TL= (0..7)
0 120 120 120 120 120 120 120
##$TP= (0..7)
150 150 150 150 150 150 150 150
##$TP07= 0
##$TPNAME0= <>
##$TPNAME1= <>
##$TPNAME2= <>
##$TPNAME3= <>
##$TPNAME4= <>
##$TPNAME5= <>
##$TPNAME6= <>
##$TPNAME7= <>
##$TPOAL= (0..7)
0.5 0.5 0.5 0.5 0.5 0.5 0.5 0.5
##$TPOFFS= (0..7)
0 0 0 0 0 0 0 0
##$TUNHIN= 0
##$TUNHOUT= 0
##$TUNXOUT= 0
##$USERA1= <user>
##$USERA2= <user>
##$USERA3= <user>
##$USERA4= <user>
##$USERA5= <user>
##$V9= 5
##$VALIST= <valist>
##$VCLIST= <CCCCCCCCCCCCCCC>
##$VD= 0
##$VDLIST= <DDDDDDDDDDDDDDD>
##$VPLIST= <PPPPPPPPPPPPPPP>
##$VTLIST= <TTTTTTTTTTTTTTT>
##$WBST= 1024
##$WBSW= 15.53612
##$XGAIN= (0..3)
0 0 0 0
##$XL= 0
##$YL= 0
##$YMAX_a= 1989041
##$YMIN_a= -1404857
##$ZGOPTNS= <>
##$ZL1= 120
##$ZL2= 120
##$ZL3= 120
##$ZL4= 120
##$ABSF1= 10
##$ABSF2= 0
##$ABSG= 5
##$ABSL= 3
##$ALPHA= 0
##$AQORDER= 0
##$ASSFAC= 0
##$ASSFACI= 0
##$ASSFACX= 0
##$ASSWID= 0
##$AUNMP= <proc_1H_AID>
##$AXLEFT= 0
##$AXNAME= <>
##$AXNUC= <off>
##$AXRIGHT= 0
##$AXTYPE= 0
##$AXUNIT= <>
##$AZFE= 0.1
##$AZFW= 0.1
##$BCFW= 1
##$BC_mod= 2
##$BYTORDP= 0
##$COROFFS= 0
##$CY= 12.5
##$DATMOD= 1
##$DC= 2
##$DFILT= <>
##$DTYPP= 0
##$F1P= 9.9967504570787
##$F2P= -9.53364507338961e-007
##$FCOR= 1
##$FTSIZE= 65536
##$FT_mod= 4
##$GAMMA= 1
##$GB= 0
##$INTBC= 1
##$INTSCL= 1
##$ISEN= 128
##$LB= 1
##$LEV0= 0
##$LPBIN= 0
##$MAXI= 10000
##$MC2= 0
##$MEAN= 0
##$ME_mod= 0
##$MI= 0.02
##$NCOEF= 0
##$NC_proc= 0
##$NLEV= 6
##$NOISF1= 8.174992
##$NOISF2= 6.675002
##$NSP= 1
##$NTH_PI= 0
##$NZP= 0
##$OFFSET= 11.01498
##$PC= 1
##$PHC0= -161.6102
##$PHC1= -10.00055
##$PH_mod= 0
##$PKNL= yes
##$PPARMOD= 0
##$PPDIAG= 0
##$PPIPTYP= 0
##$PPMPNUM= 100
##$PPRESOL= 1
##$PSCAL= 0
##$PSIGN= 0
##$PYNMP= <proc.py>
##$REVERSE= no
##$SF= 400.130009885034
##$SI= 131072
##$SIGF1= 5.6
##$SIGF2= 5.2
##$SINO= 400
##$SIOLD= 131072
##$SPECTYP= <>
##$SREGLST= <1H.CDCl3>
##$SSB= 2
##$STSI= 0
##$STSR= 0
##$SW_p= 4990.01996007982
##$SYMM= 0
##$S_DEV= 0
##$TDeff= 16244
##$TDoff= 0
##$TI= <>
##$TILT= no
##$TM1= 0
##$TM2= 0
##$TOPLEV= 0
##$USERP1= <user>
##$USERP2= <user>
##$USERP3= <user>
##$USERP4= <user>
##$USERP5= <user>
##$WDW= 4
##$XDIM= 8192
##$YMAX_p= 0
##$YMIN_p= 0
##$CURPLOT= <\\rik006s\net8_hp>
##$CURPRIN= <$\\rik006s\net8_hp>
##$DFORMAT= <normdp>
##$LAYOUT= <+/1d_h.xwp>
##$LFORMAT= <normlp>
##$PFORMAT= <normpl>
##$SURQMSG= 1
$$ End of Bruker specific parameters
$$ ---------------------------------
##NTUPLES= NMR FID
##VAR_NAME=  TIME,          FID/REAL,        FID/IMAG
##SYMBOL=    X,             R,               I
##VAR_TYPE=  INDEPENDENT,   DEPENDENT,       DEPENDENT
##VAR_FORM=  AFFN,          ASDF,            ASDF
##VAR_DIM=   8122,          8122,            8122
##UNITS=     SECONDS,       ARBITRARY UNITS, ARBITRARY UNITS
##FACTOR=    0.0002004,     1,               1
##FIRST=     0,             -1671916,        -63048
##LAST=      1.6274484,     -24013,          -12863
##MIN=       0,             -1671916,        -1671916
##MAX=       1.6274484,     1885728,         1885728
$$ Real data points
##PAGE= N=1
##DATA TABLE= (X++(R..R)), XYDATA
0 -1671916
1  -508541
2  1885728
3  -168307
4 -1465384
5   296268
6   921722
7  -393884
8  -142858
9   644062
10   -85188
11  -612890
12   447225
13   827595
14  -230133
15  -747830
16   159243
17   586675
18   -77704
19  -441903
20   -80858
21   -55949
22     3545
23   308404
24   -23103
25  -592542
26   -35912
27   476082
28   -68404
29  -199614
30   358670
31  -102321
32  -460916
33   594160
34   718296
35  -848929
36  -737803
37   952556
38   658830
39  -877379
40  -434000
41   599040
42    33248
43  -427376
44   260831
45   148115
46  -676096
47  -166641
48   944625
49   309542
50  -967503
51  -338828
52   965099
53   375792
54  -671131
55  -108832
56   478690
57   -70751
58   -64237
59   364104
60  -266127
61  -617055
62   312713
63   448517
64  -409406
65  -328945
66   193254
67    -9272
68    -6838
69   249945
70  -186990
71  -461465
72   247555
73   577296
74   -60310
75  -361327
76    51771
77   218936
78    15454
79    18478
80    78353
81  -245913
82  -253670
83   446916
84   461964
85  -595710
86  -660599
87   496926
88   546481
89  -475798
90  -401290
91   280633
92    68151
93   -97455
94   310903
95   -19188
96  -566449
97    85810
98   708976
99    16915
100  -511896
101     -582
102   307995
103    66629
104    -6999
105  -111704
106  -281577
107    25340
108   343332
109    22831
110  -316987
111  -154289
112   112150
113   142153
114    40841
115   -85076
116  -161900
117   -37254
118   292338
119   326534
120  -204495
121  -468421
122   156409
123   514138
124   -78889
125  -345484
126    61689
127    58191
128   -61310
129   231879
130    24713
131  -557917
132  -154316
133   593980
134   216979
135  -491455
136  -254053
137   272562
138   243096
139   -26534
140  -138187
141  -137382
142    10102
143   279553
144   261912
145  -194527
146  -362922
147    86343
148   327685
149      -54
150  -207570
151  -112187
152   -35537
153   128015
154   255931
155  -130174
156  -457453
157     8021
158   430067
159    52541
160  -268405
161   -46458
162    65374
163    17594
164   205053
165   117604
166  -373409
167  -238865
168   460694
169   366450
170  -342971
171  -362851
172   141332
173   234496
174     9343
175  -115654
176  -178114
177  -119440
178   178631
179   304824
180   -72752
181  -413863
182   -90198
183   401720
184   218598
185  -254585
186  -187206
187    91138
188   138262
189   173295
190    25745
191  -353907
192  -180634
193   372101
194   241648
195  -265293
196  -201745
197    57054
198    49596
199   109407
200    81188
201  -279776
202  -267626
203   277735
204   395957
205  -134090
206  -372870
207     8195
208   281460
209    99928
210   -68523
211   -92656
212  -132478
213    48740
214   340139
215    76618
216  -440168
217  -231900
218   355006
219   265182
220  -201038
221  -231807
222   -10448
223   100920
224   167489
225    52564
226  -263291
227  -245445
228   226658
229   377482
230   -67281
231  -312043
232   -30649
233   187979
234   138972
235    25179
236  -166234
237  -236853
238   101859
239   364078
240     7639
241  -386319
242  -152197
243   232356
244   183629
245   -66695
246  -146043
247  -105325
248    17749
249   241065
250   189383
251  -281628
252  -354044
253   233565
254   412513
255   -97002
256  -279919
257    -1815
258    88687
259    96375
260   139087
261  -154364
262  -353416
263    86672
264   409875
265    17906
266  -343799
267  -149132
268   160163
269   186550
270    25669
271  -142924
272  -183857
273    32815
274   314179
275   164671
276  -280112
277  -279267
278   172090
279   290614
280   -15337
281  -173627
282  -111905
283   -10845
284   186654
285   192629
286  -198600
287  -365962
288    67402
289   384011
290    63431
291  -298575
292  -146025
293   124544
294   145511
295    87222
296   -52438
297  -256000
298   -69302
299   364133
300   229803
301  -303803
302  -278998
303   153598
304   217913
305    17222
306   -97089
307  -174431
308   -69849
309   229991
310   221709
311  -188217
312  -338616
313    39115
314   320902
315    96798
316  -190078
317  -158027
318    15425
319   161175
320   193605
321   -73496
322  -336144
323   -58448
324   366618
325   180194
326  -245795
327  -221032
328    49232
329   161419
330   113178
331   -65384
332  -236842
333  -107540
334   245854
335   271302
336  -150705
337  -345864
338    13479
339   298997
340   108654
341  -131376
342  -140153
343   -59582
344   133086
345   262868
346   -47315
347  -370418
348   -82925
349   317045
350   173962
351  -165140
352  -203362
353   -27489
354   135843
355   167854
356   -17934
357  -266815
358  -155131
359   252733
360   293084
361  -135733
362  -304984
363     4113
364   211714
365   114427
366   -19351
367  -168068
368  -175278
369   165870
370   325571
371   -72203
372  -356868
373   -77779
374   248337
375   170878
376   -81364
377  -192557
378   -94807
379   123761
380   227899
381    15827
382  -280950
383  -181525
384   226990
385   288963
386   -85752
387  -263104
388   -55834
389   136876
390   164656
391    32398
392  -207794
393  -203183
394   153187
395   309333
396   -20885
397  -311173
398  -120353
399   190583
400   181558
401   -23111
402  -158921
403  -145622
404    71237
405   286675
406    80198
407  -320435
408  -199543
409   236781
410   236909
411   -63968
412  -168895
413  -108051
414    46120
415   221436
416    95023
417  -248746
418  -238730
419   149403
420   298619
421     3914
422  -256576
423  -141958
424   118526
425   185676
426    50188
427  -150771
428  -215533
429    49347
430   327148
431    94254
432  -294116
433  -185554
434   152125
435   204630
436    38639
437  -138555
438  -189163
439    23910
440   266604
441   120224
442  -235972
443  -245583
444   102501
445   277437
446    52595
447  -210377
448  -156730
449    57061
450   177544
451   123748
452  -134730
453  -281087
454    30858
455   335824
456    97080
457  -256900
458  -178779
459    87293
460   176482
461    94444
462   -98211
463  -231626
464   -22511
465   289213
466   169210
467  -227637
468  -262343
469    82937
470   245398
471    70805
472  -121113
473  -176626
474   -49534
475   214486
476   208763
477  -164136
478  -306762
479    25696
480   287871
481   121573
482  -168235
483  -204349
484     1413
485   187210
486   147721
487   -84517
488  -248146
489   -78067
490   272261
491   228723
492  -202754
493  -282188
494    63934
495   202982
496    82883
497   -39978
498  -186270
499  -132029
500   225370
501   269579
502  -161209
503  -315345
504    18314
505   238765
506   125205
507   -83447
508  -195700
509   -81962
510   170773
511   211492
512   -58669
513  -286096
514  -101868
515   258609
516   223331
517  -139374
518  -244156
519   -19705
520   152976
521   151609
522     5316
523  -218058
524  -169730
525   205269
526   295842
527   -96438
528  -310572
529   -48613
530   209707
531   149169
532   -35808
533  -168306
534  -145824
535   111458
536   282645
537    -7073
538  -323189
539  -120078
540   235271
541   200578
542   -60814
543  -190459
544  -108435
545   107768
546   220469
547    23979
548  -240736
549  -174380
550   160439
551   277654
552   -24106
553  -289695
554  -101105
555   173850
556   148486
557     8991
558  -129591
559  -201405
560    61565
561   330158
562    42850
563  -330466
564  -130705
565   202091
566   170333
567     8995
568  -126984
569  -186156
570    40990
571   276362
572    73672
573  -261586
574  -200410
575   135998
576   257816
577    23612
578  -214584
579  -153827
580    80446
581   197409
582    84318
583  -162325
584  -230806
585    63585
586   312033
587    74528
588  -267431
589  -171831
590   129684
591   194873
592    42447
593  -131387
594  -184621
595     6031
596   255997
597   133446
598  -242093
599  -237250
600   129865
601   237721
602    23203
603  -142949
604  -152615
605    -6846
606   214508
607   158020
608  -183115
609  -249765
610    79759
611   264845
612    79077
613  -174313
614  -191843
615    26505
616   198828
617   108129
618  -118323
619  -219875
620   -30979
621   260776
622   175942
623  -212330
624  -256401
625    86714
626   226736
627    64628
628   -97263
629  -176176
630   -54383
631   229893
632   194542
633  -183276
634  -263599
635    55414
636   244265
637    88886
638  -142803
639  -181443
640   -13322
641   172676
642   150913
643   -98932
644  -247137
645   -27442
646   263153
647   150007
648  -178430
649  -196922
650    35683
651   157822
652   118695
653   -43606
654  -205245
655   -86235
656   217038
657   206300
658  -139115
659  -270418
660      198
661   218062
662   116983
663   -87615
664  -174084
665   -82617
666   150766
667   224453
668   -65267
669  -294614
670   -49994
671   261150
672   157108
673  -116484
674  -190051
675   -53469
676   154890
677   186632
678   -52279
679  -243151
680   -89289
681   205886
682   207439
683  -108080
684  -261773
685   -30228
686   199735
687   128506
688   -54094
689  -156710
690  -107385
691   129137
692   244154
693   -46950
694  -284534
695   -60169
696   210504
697   150686
698   -54218
699  -169826
700  -105020
701   108825
702   212068
703     4058
704  -247917
705  -142435
706   186643
707   234729
708   -60638
709  -236435
710   -78177
711   130123
712   173747
713    37351
714  -193467
715  -187722
716   151348
717   283866
718   -33425
719  -272204
720  -100716
721   164363
722   184423
723    -6911
724  -183383
725  -148048
726    97341
727   237847
728    28358
729  -249064
730  -159326
731   167490
732   225715
733   -26484
734  -188737
735  -115149
736    74786
737   202270
738    69436
739  -200556
740  -187042
741   120068
742   253610
743    19437
744  -224682
745  -146818
746   104134
747   189498
748    47012
749  -151795
750  -191736
751    36023
752   271885
753    95569
754  -260085
755  -195098
756   146258
757   212042
758    31747
759  -134748
760  -178323
761    16429
762   253327
763   115123
764  -221224
765  -211535
766   105144
767   237996
768    50963
769  -178139
770  -174953
771    45323
772   199962
773    95087
774  -143957
775  -216033
776    25571
777   259237
778   101684
779  -201042
780  -184140
781    68347
782   193696
783    91128
784  -104999
785  -191468
786   -21680
787   218555
788   152455
789  -167258
790  -243670
791    43467
792   237759
793    82170
794  -139599
795  -164168
796   -25991
797   170848
798   186347
799  -113002
800  -279025
801    12437
802   271425
803   105517
804  -153554
805  -175163
806   -10202
807   168645
808   160518
809   -80822
810  -234667
811   -45152
812   219428
813   163133
814  -134869
815  -236877
816     1490
817   201631
818   112012
819   -76138
820  -168753
821   -78875
822   162291
823   208705
824   -85257
825  -259949
826   -26297
827   218049
828   133929
829   -89292
830  -178452
831   -69523
832   137676
833   186995
834   -36622
835  -238952
836   -94168
837   204287
838   192869
839  -104937
840  -221794
841   -40700
842   149211
843   159311
844   -14071
845  -202307
846  -116066
847   175577
848   225655
849   -63516
850  -247816
851   -69205
852   180378
853   163309
854   -53857
855  -182437
856   -92547
857   104368
858   201517
859    16954
860  -246201
861  -135513
862   198940
863   193215
864   -77095
865  -172969
866   -73507
867    82304
868   191855
869    49738
870  -216951
871  -154003
872   163546
873   213360
874   -33436
875  -201172
876  -109854
877   118763
878   198507
879     8484
880  -190369
881  -140742
882    91055
883   212308
884    28994
885  -227298
886  -153209
887   152421
888   219306
889   -14135
890  -178304
891  -108574
892    71781
893   191144
894    70002
895  -195594
896  -190782
897   124237
898   253289
899    -5273
900  -210592
901   -99965
902    81280
903   151509
904    78118
905  -148482
906  -219235
907    69458
908   261868
909    28082
910  -214917
911  -127303
912    83941
913   175854
914    77621
915  -143512
916  -189430
917    52442
918   222382
919    75413
920  -168329
921  -188592
922    63581
923   235572
924    57727
925  -183516
926  -150377
927    45157
928   174752
929   106435
930  -134217
931  -226271
932    41581
933   257349
934    66523
935  -187029
936  -152692
937    47358
938   178460
939   105526
940  -119408
941  -202308
942     7298
943   222164
944   116768
945  -162314
946  -202038
947    40663
948   204914
949    89384
950  -123548
951  -176511
952   -16893
953   184547
954   152758
955  -116336
956  -231247
957     6561
958   232485
959   112894
960  -143434
961  -180990
962     3040
963   159154
964   137275
965   -66704
966  -225775
967   -50543
968   236939
969   148990
970  -161311
971  -194852
972    16116
973   154591
974   125497
975   -54435
976  -212226
977   -62748
978   215841
979   163940
980  -117692
981  -202333
982   -23673
983   180467
984   152786
985   -93902
986  -207901
987   -37982
988   159476
989   149034
990   -50276
991  -214664
992   -84209
993   199107
994   182147
995  -109937
996  -202244
997   -24656
998   134009
999   149964
1000   -11448
1001  -205675
1002  -113847
1003   179401
1004   210014
1005   -77771
1006  -225090
1007   -44462
1008   158554
1009   144953
1010   -28739
1011  -184227
1012  -120238
1013   133520
1014   213435
1015   -39613
1016  -238486
1017   -74462
1018   173795
1019   160431
1020   -39142
1021  -178005
1022   -99221
1023   124710
1024   194687
1025    -8101
1026  -199713
1027  -115367
1028   139762
1029   204743
1030   -30201
1031  -216496
1032   -92609
1033   131025
1034   164186
1035     4701
1036  -169099
1037  -147758
1038   102338
1039   229017
1040    -1925
1041  -226036
1042  -107599
1043   132148
1044   180654
1045    10616
1046  -166213
1047  -127386
1048    87027
1049   200556
1050    47769
1051  -191088
1052  -165359
1053   110659
1054   219683
1055      287
1056  -193499
1057  -112018
1058    75839
1059   168854
1060    73885
1061  -162574
1062  -193907
1063    91712
1064   238733
1065    18890
1066  -196827
1067  -124322
1068    90526
1069   180576
1070    57765
1071  -147576
1072  -170207
1073    55860
1074   218261
1075    61070
1076  -187339
1077  -165904
1078    80645
1079   192642
1080    44074
1081  -146127
1082  -158717
1083    29704
1084   201805
1085    95665
1086  -156985
1087  -184702
1088    50262
1089   218373
1090    81311
1091  -163532
1092  -168625
1093    49919
1094   184783
1095    85469
1096  -116951
1097  -186041
1098    -4213
1099   217881
1100   118488
1101  -176142
1102  -188314
1103    56361
1104   175575
1105    79566
1106   -98118
1107  -181523
1108   -19821
1109   202730
1110   136322
1111  -136783
1112  -200199
1113    28375
1114   202661
1115    99412
1116  -122798
1117  -177513
1118    -6121
1119   168502
1120   127494
1121   -97831
1122  -213958
1123   -18339
1124   214689
1125   119122
1126  -129272
1127  -174469
1128    -3199
1129   163515
1130   131760
1131   -79323
1132  -195623
1133   -40395
1134   183737
1135   151632
1136   -92287
1137  -203191
1138   -26348
1139   184096
1140   135077
1141   -88991
1142  -182544
1143   -53717
1144   145369
1145   167444
1146   -62387
1147  -220377
1148   -50800
1149   186556
1150   148492
1151   -83739
1152  -184882
1153   -44700
1154   146479
1155   154479
1156   -37443
1157  -196011
1158   -83505
1159   164633
1160   181229
1161   -75465
1162  -210938
1163   -40428
1164   148825
1165   130680
1166   -24531
1167  -174592
1168  -114394
1169   144842
1170   201487
1171   -57669
1172  -215686
1173   -56590
1174   148667
1175   150951
1176   -22615
1177  -177475
1178  -101994
1179   132054
1180   187707
1181   -20611
1182  -192170
1183  -105582
1184   131482
1185   186766
1186   -29546
1187  -198632
1188   -93446
1189   116691
1190   168659
1191     6488
1192  -176674
1193  -129778
1194   111167
1195   207076
1196    -1080
1197  -205004
1198  -108154
1199   128374
1200   176748
1201    -1704
1202  -165101
1203  -119901
1204    85022
1205   199590
1206    32086
1207  -207384
1208  -136328
1209   130973
1210   178128
1211    -9789
1212  -159924
1213  -121674
1214    72033
1215   194552
1216    46959
1217  -183708
1218  -145356
1219   105972
1220   198052
1221    22707
1222  -171256
1223  -134496
1224    83219
1225   185429
1226    43593
1227  -155232
1228  -161643
1229    59943
1230   214775
1231    50813
1232  -189121
1233  -146537
1234    84598
1235   179469
1236    49546
1237  -140971
1238  -162944
1239    44633
1240   209120
1241    73949
1242  -161581
1243  -161896
1244    60951
1245   201771
1246    67044
1247  -160530
1248  -157367
1249    50585
1250   175511
1251    77432
1252  -130775
1253  -183232
1254    26548
1255   210425
1256    84841
1257  -164156
1258  -164747
1259    50969
1260   176995
1261    84053
1262  -116327
1263  -176966
1264     9250
1265   200423
1266   110983
1267  -142945
1268  -189400
1269    35801
1270   192120
1271    82086
1272  -113280
1273  -170278
1274   -14171
1275   184251
1276   134275
1277  -125364
1278  -203655
1279    10830
1280   191218
1281   103986
1282  -106859
1283  -179272
1284   -17324
1285   184869
1286   132957
1287  -102009
1288  -188238
1289   -24134
1290   178397
1291   144190
1292  -102837
1293  -203220
1294    -8960
1295   177643
1296   120151
1297   -79144
1298  -179320
1299   -53887
1300   165587
1301   164101
1302   -87939
1303  -210699
1304   -27897
1305   175055
1306   134901
1307   -77496
1308  -187707
1309   -45559
1310   155376
1311   154978
1312   -48881
1313  -201831
1314   -72930
1315   175639
1316   168334
1317   -82524
1318  -197364
1319   -45765
1320   142197
1321   150018
1322   -27897
1323  -197373
1324  -100436
1325   164062
1326   184534
1327   -63466
1328  -199493
1329   -63275
1330   139099
1331   158854
1332   -23145
1333  -183938
1334  -102112
1335   134839
1336   191416
1337   -29152
1338  -201910
1339   -88922
1340   134971
1341   169973
1342   -21501
1343  -184144
1344  -103324
1345   122363
1346   182749
1347   -10651
1348  -182921
1349  -107595
1350   110987
1351   193098
1352     1627
1353  -203801
1354  -101984
1355   135849
1356   160620
1357    -6120
1358  -151967
1359  -129744
1360    82126
1361   209696
1362    16139
1363  -212938
1364  -109596
1365   125689
1366   157360
1367    12463
1368  -145963
1369  -140288
1370    77485
1371   206127
1372    28212
1373  -182877
1374  -127173
1375    92353
1376   181604
1377    30992
1378  -161846
1379  -135850
1380    78981
1381   179788
1382    37633
1383  -152167
1384  -149025
1385    59267
1386   195817
1387    46029
1388  -169476
1389  -135673
1390    75821
1391   171583
1392    47475
1393  -133707
1394  -146000
1395    41687
1396   189346
1397    71005
1398  -159419
1399  -155820
1400    68687
1401   179911
1402    49559
1403  -133522
1404  -144161
1405    32512
1406   179068
1407    81178
1408  -142618
1409  -163114
1410    43686
1411   179980
1412    73654
1413  -131354
1414  -160466
1415    41063
1416   178329
1417    72365
1418  -113307
1419  -155341
1420     2033
1421   179167
1422   108898
1423  -138942
1424  -174219
1425    44137
1426   166808
1427    69869
1428   -87260
1429  -157968
1430   -26269
1431   182546
1432   124634
1433  -132030
1434  -173541
1435    23460
1436   160835
1437    94484
1438   -87183
1439  -170262
1440   -15561
1441   176428
1442   111705
1443  -105732
1444  -165468
1445   -11233
1446   157351
1447   124260
1448   -93922
1449  -182199
1450    -7638
1451   164969
1452   106488
1453   -83811
1454  -165012
1455   -38936
1456   151005
1457   146323
1458   -82192
1459  -198250
1460   -17489
1461   173188
1462   108709
1463   -78087
1464  -157397
1465   -50748
1466   138219
1467   159188
1468   -61331
1469  -204114
1470   -35746
1471   169137
1472   121243
1473   -64454
1474  -160572
1475   -61664
1476   136580
1477   153628
1478   -55195
1479  -183798
1480   -55788
1481   138804
1482   148794
1483   -39418
1484  -182733
1485   -68908
1486   149034
1487   147068
1488   -49883
1489  -164073
1490   -75350
1491   118851
1492   172865
1493   -28836
1494  -198062
1495   -69817
1496   144789
1497   143473
1498   -36049
1499  -164381
1500   -87228
1501   111857
1502   172037
1503   -16051
1504  -185665
1505   -90386
1506   126917
1507   165974
1508   -19908
1509  -177526
1510   -90429
1511   113020
1512   161201
1513     1220
1514  -168153
1515  -115426
1516   105651
1517   184529
1518     -867
1519  -182784
1520  -104544
1521   110262
1522   164125
1523     1322
1524  -155544
1525  -114097
1526    82423
1527   179610
1528    29092
1529  -172532
1530  -128754
1531   101778
1532   174159
1533     6214
1534  -148676
1535  -114020
1536    63760
1537   178545
1538    47122
1539  -167046
1540  -139292
1541    86226
1542   178929
1543    27334
1544  -153756
1545  -132279
1546    65802
1547   182960
1548    45047
1549  -155826
1550  -137126
1551    61965
1552   179804
1553    57244
1554  -155876
1555  -148405
1556    69364
1557   178488
1558    46483
1559  -137315
1560  -141574
1561    40098
1562   176710
1563    74452
1564  -142446
1565  -163156
1566    46132
1567   184016
1568    63061
1569  -136893
1570  -145542
1571    38397
1572   167497
1573    79709
1574  -114076
1575  -167551
1576    19864
1577   189884
1578    81748
1579  -136258
1580  -149861
1581    28901
1582   159552
1583    87075
1584  -106765
1585  -171086
1586     5432
1587   178442
1588    93261
1589  -120191
1590  -163858
1591    11141
1592   173372
1593   100029
1594  -109778
1595  -161777
1596     4765
1597   163628
1598   110950
1599   -97006
1600  -179306
1601    -6139
1602   178272
1603   106316
1604  -108381
1605  -165818
1606    -5189
1607   153738
1608   111153
1609   -83587
1610  -173901
1611   -27720
1612   161920
1613   129222
1614   -86917
1615  -179224
1616   -12380
1617   159796
1618   111057
1619   -67767
1620  -159920
1621   -46513
1622   147133
1623   143332
1624   -72860
1625  -184828
1626   -32940
1627   149656
1628   120347
1629   -62196
1630  -166678
1631   -54708
1632   141709
1633   142242
1634   -55097
1635  -174616
1636   -54402
1637   146515
1638   149099
1639   -56582
1640  -175835
1641   -47602
1642   135729
1643   138432
1644   -38954
1645  -173353
1646   -75677
1647   134105
1648   156275
1649   -48099
1650  -179888
1651   -65689
1652   126635
1653   148831
1654   -30518
1655  -170635
1656   -75839
1657   121830
1658   157555
1659   -15899
1660  -171878
1661   -87791
1662   124698
1663   161891
1664   -23590
1665  -166881
1666   -82359
1667   102292
1668   154863
1669     -972
1670  -167729
1671  -106887
1672   107674
1673   166120
1674    -6302
1675  -165912
1676   -97100
1677   101368
1678   159234
1679     3653
1680  -154123
1681  -110384
1682    87699
1683   177530
1684    16182
1685  -170281
1686  -109397
1687   100670
1688   162875
1689     8914
1690  -150844
1691  -119297
1692    74903
1693   176328
1694    24713
1695  -164115
1696  -120782
1697    83162
1698   171256
1699    27546
1700  -154728
1701  -122968
1702    75159
1703   166514
1704    36547
1705  -142798
1706  -132602
1707    61410
1708   178922
1709    45921
1710  -151267
1711  -132430
1712    63103
1713   163007
1714    46524
1715  -134457
1716  -138665
1717    47424
1718   170825
1719    60776
1720  -135284
1721  -148588
1722    48022
1723   173033
1724    54589
1725  -130613
1726  -135400
1727    35729
1728   163439
1729    79318
1730  -123807
1731  -159587
1732    39479
1733   177810
1734    61814
1735  -125636
1736  -141208
1737    22383
1738   165578
1739    85256
1740  -120644
1741  -158603
1742    22682
1743   169612
1744    84023
1745  -117554
1746  -159641
1747    16490
1748   170169
1749    84781
1750  -110394
1751  -147955
1752     6833
1753   157051
1754   105078
1755   -98550
1756  -170522
1757     1730
1758   166158
1759    94654
1760  -100544
1761  -153288
1762    -5661
1763   145804
1764   107497
1765   -80430
1766  -170873
1767   -22363
1768   160258
1769   113089
1770   -92744
1771  -160886
1772   -11975
1773   145920
1774   115216
1775   -68171
1776  -168781
1777   -30537
1778   157080
1779   121115
1780   -79128
1781  -165335
1782   -32321
1783   146762
1784   125964
1785   -72751
1786  -170693
1787   -34405
1788   139902
1789   124575
1790   -56062
1791  -170193
1792   -50103
1793   150861
1794   138595
1795   -67725
1796  -161456
1797   -40108
1798   126122
1799   135476
1800   -39039
1801  -174971
1802   -64256
1803   138375
1804   141316
1805   -49152
1806  -166268
1807   -59818
1808   122117
1809   138321
1810   -33699
1811  -163741
1812   -71586
1813   116695
1814   150006
1815   -21987
1816  -168270
1817   -76379
1818   125537
1819   148167
1820   -26706
1821  -158903
1822   -78829
1823   106480
1824   151289
1825   -10714
1826  -166666
1827   -94583
1828   112847
1829   159067
1830   -18022
1831  -163921
1832   -85239
1833   102546
1834   152808
1835     2013
1836  -155727
1837  -105177
1838   102609
1839   169092
1840    -2574
1841  -161398
1842   -96301
1843    90703
1844   158363
1845    12159
1846  -156085
1847  -109893
1848    86064
1849   159910
1850    19390
1851  -148047
1852  -119315
1853    77381
1854   171729
1855    21909
1856  -151107
1857  -106137
1858    72540
1859   152847
1860    41882
1861  -135453
1862  -133872
1863    66795
1864   172552
1865    31483
1866  -146193
1867  -119493
1868    58204
1869   155160
1870    48990
1871  -131404
1872  -136177
1873    53046
1874   169174
1875    51415
1876  -134453
1877  -134808
1878    51911
1879   165299
1880    52322
1881  -123680
1882  -135632
1883    35613
1884   165360
1885    68408
1886  -126738
1887  -145958
1888    37439
1889   166105
1890    65040
1891  -120998
1892  -141602
1893    27205
1894   157655
1895    75424
1896  -107527
1897  -148579
1898    15618
1899   165491
1900    87237
1901  -114803
1902  -148124
1903    19378
1904   151597
1905    83300
1906   -95719
1907  -150398
1908     -133
1909   154658
1910    95442
1911   -99097
1912  -155422
1913      -78
1914   152984
1915    94633
1916   -93861
1917  -152418
1918    -3233
1919   146296
1920   103087
1921   -79078
1922  -161333
1923   -12616
1924   158355
1925   101935
1926   -89282
1927  -151125
1928   -13259
1929   140767
1930   110872
1931   -72973
1932  -165269
1933   -24522
1934   149484
1935   110615
1936   -74831
1937  -157506
1938   -27234
1939   142447
1940   118176
1941   -66936
1942  -155143
1943   -35529
1944   133586
1945   123521
1946   -57737
1947  -163998
1948   -42102
1949   137808
1950   122980
1951   -58975
1952  -154413
1953   -42755
1954   123875
1955   127430
1956   -45576
1957  -159203
1958   -55109
1959   125820
1960   134179
1961   -46578
1962  -160269
1963   -47762
1964   123949
1965   125892
1966   -34933
1967  -152223
1968   -67701
1969   117439
1970   142110
1971   -36493
1972  -163140
1973   -59963
1974   118099
1975   132536
1976   -25767
1977  -153176
1978   -73032
1979   112776
1980   143226
1981   -21788
1982  -156543
1983   -78192
1984   110095
1985   146090
1986   -20698
1987  -154316
1988   -77602
1989   100741
1990   141471
1991    -8290
1992  -149189
1993   -90708
1994    98332
1995   150100
1996    -6871
1997  -148466
1998   -87749
1999    90280
2000   147385
2001     2553
2002  -144825
2003   -94359
2004    82890
2005   150759
2006    13263
2007  -148028
2008  -101942
2009    86922
2010   148444
2011     6689
2012  -139592
2013  -101218
2014    67623
2015   152435
2016    26591
2017  -143865
2018  -112975
2019    76137
2020   156429
2021    24381
2022  -138814
2023  -112932
2024    67874
2025   153806
2026    32665
2027  -131330
2028  -122758
2029    57500
2030   164448
2031    41268
2032  -140029
2033  -121246
2034    60698
2035   150634
2036    41357
2037  -122408
2038  -130848
2039    43275
2040   164959
2041    51261
2042  -128145
2043  -124709
2044    43906
2045   151732
2046    60572
2047  -116976
2048  -135028
2049    34310
2050   156845
2051    62028
2052  -113655
2053  -134973
2054    23973
2055   155538
2056    75861
2057  -115077
2058  -141744
2059    28021
2060   153020
2061    70753
2062  -103298
2063  -139726
2064    10466
2065   154934
2066    89790
2067  -108069
2068  -153486
2069    18832
2070   154331
2071    76848
2072   -93536
2073  -142510
2074    -5359
2075   151996
2076   102734
2077  -100147
2078  -160457
2079     7690
2080   149798
2081    86168
2082   -81534
2083  -149374
2084   -15877
2085   151096
2086   105298
2087   -86130
2088  -151165
2089   -13534
2090   137087
2091   107622
2092   -71879
2093  -160889
2094   -21461
2095   145686
2096   102457
2097   -72029
2098  -143652
2099   -33038
2100   128649
2101   123267
2102   -63002
2103  -164102
2104   -28851
2105   136538
2106   111310
2107   -56871
2108  -148217
2109   -41428
2110   127445
2111   128309
2112   -51809
2113  -160829
2114   -44425
2115   129781
2116   122947
2117   -49971
2118  -155137
2119   -49700
2120   121110
2121   127189
2122   -37486
2123  -155584
2124   -60905
2125   119764
2126   137719
2127   -35946
2128  -158118
2129   -59328
2130   120691
2131   130854
2132   -28455
2133  -145119
2134   -70195
2135   104243
2136   143755
2137   -19746
2138  -158591
2139   -73170
2140   109757
2141   133519
2142   -19808
2143  -141996
2144   -81267
2145    93323
2146   145571
2147   -11165
2148  -147875
2149   -77143
2150    90820
2151   140582
2152     3633
2153  -145742
2154   -91754
2155    95734
2156   145008
2157    -5233
2158  -137193
2159   -89309
2160    73759
2161   150029
2162    16753
2163  -154461
2164   -99827
2165    92521
2166   142045
2167     6399
2168  -130165
2169  -102335
2170    65312
2171   156345
2172    25541
2173  -147722
2174  -105859
2175    80367
2176   146819
2177    21147
2178  -128549
2179  -109977
2180    61274
2181   150674
2182    31339
2183  -131205
2184  -116837
2185    57557
2186   152448
2187    36254
2188  -127729
2189  -116449
2190    54817
2191   148840
2192    38682
2193  -118018
2194  -115848
2195    43058
2196   150285
2197    53087
2198  -119918
2199  -124705
2200    44230
2201   150473
2202    48422
2203  -116047
2204  -122116
2205    34666
2206   147540
2207    59440
2208  -113787
2209  -130147
2210    30940
2211   148093
2212    65419
2213  -111078
2214  -134679
2215    30337
2216   150681
2217    63388
2218  -101825
2219  -131096
2220    12749
2221   148156
2222    82384
2223  -108506
2224  -145129
2225    27083
2226   143506
2227    66797
2228   -83916
2229  -133578
2230    -5145
2231   148573
2232    92279
2233  -100442
2234  -140979
2235     9897
2236   135089
2237    82766
2238   -75015
2239  -144133
2240   -10698
2241   147134
2242    89584
2243   -86915
2244  -132915
2245   -11519
2246   127091
2247   103818
2248   -73066
2249  -153767
2250   -11719
2251   142080
2252    90537
2253   -73539
2254  -131922
2255   -26812
2256   123308
2257   116662
2258   -66520
2259  -158989
2260   -19608
2261   133886
2262    99206
2263   -58776
2264  -141039
2265   -41241
2266   123292
2267   123635
2268   -58504
2269  -155804
2270   -30126
2271   125689
2272   110238
2273   -44042
2274  -145013
2275   -50374
2276   122922
2277   121973
2278   -48849
2279  -145847
2280   -47349
2281   109271
2282   124164
2283   -32117
2284  -153338
2285   -54684
2286   120443
2287   117697
2288   -36751
2289  -131911
2290   -65460
2291    97324
2292   139933
2293   -27045
2294  -154464
2295   -57031
2296   109050
2297   118521
2298   -16935
2299  -134977
2300   -81174
2301    98320
2302   143320
2303   -24437
2304  -147531
2305   -63880
2306    88001
2307   130657
2308     1893
2309  -145541
2310   -88970
2311   101872
2312   140410
2313   -14921
2314  -133058
2315   -79168
2316    73847
2317   144918
2318    13648
2319  -151902
2320   -90446
2321    97463
2322   131741
2323    -1558
2324  -121482
2325   -95149
2326    62622
2327   150803
2328    19513
2329  -148814
2330   -94104
2331    83266
2332   129174
2333    13963
2334  -113014
2335  -106301
2336    57565
2337   153713
2338    22725
2339  -134911
2340   -94287
2341    62888
2342   131397
2343    35393
2344  -117097
2345  -119180
2346    56682
2347   152509
2348    21708
2349  -123179
2350   -97765
2351    40661
2352   138087
2353    54719
2354  -123829
2355  -125023
2356    59165
2357   146359
2358    33109
2359  -107321
2360  -110781
2361    27416
2362   147250
2363    63785
2364  -121888
2365  -124302
2366    46275
2367   137136
2368    52058
2369  -100545
2370  -128149
2371    23126
2372   147433
2373    59853
2374  -107617
2375  -121118
2376    24554
2377   135820
2378    71661
2379   -96231
2380  -135401
2381    21735
2382   142799
2383    62322
2384   -91259
2385  -120880
2386     4292
2387   136068
2388    82946
2389   -93131
2390  -136699
2391    13224
2392   135388
2393    69843
2394   -79307
2395  -129430
2396    -9684
2397   137845
2398    93655
2399   -88780
2400  -137416
2401     3566
2402   130499
2403    88063
2404   -69859
2405  -141349
2406   -17384
2407   138918
2408    95690
2409   -81736
2410  -134016
2411   -14403
2412   119061
2413   103543
2414   -61962
2415  -153113
2416   -19917
2417   137634
2418    92456
2419   -65420
2420  -128119
2421   -30246
2422   114439
2423   116387
2424   -55001
2425  -152674
2426   -24740
2427   125621
2428    95896
2429   -48051
2430  -130983
2431   -46535
2432   114869
2433   118154
2434   -51336
2435  -143774
2436   -36857
2437   109083
2438   106940
2439   -36813
2440  -139023
2441   -53730
2442   114916
2443   118833
2444   -41385
2445  -134780
2446   -50966
2447   101993
2448   122981
2449   -26422
2450  -143888
2451   -58577
2452   108290
2453   122066
2454   -27600
2455  -135715
2456   -64626
2457    95805
2458   129396
2459   -19156
2460  -144310
2461   -67241
2462    95632
2463   125011
2464   -13264
2465  -135600
2466   -73472
2467    89462
2468   131200
2469    -8755
2470  -134131
2471   -73503
2472    84581
2473   130289
2474     2103
2475  -132779
2476   -81409
2477    85849
2478   127087
2479    -1631
2480  -122885
2481   -85887
2482    67569
2483   135080
2484    11437
2485  -135477
2486   -88269
2487    78451
2488   126730
2489    10359
2490  -114867
2491   -95891
2492    60382
2493   144479
2494    19589
2495  -130150
2496   -89852
2497    65573
2498   130870
2499    28225
2500  -117219
2501  -108653
2502    56786
2503   144007
2504    22965
2505  -122738
2506   -98448
2507    47113
2508   134624
2509    44088
2510  -119188
2511  -113263
2512    55095
2513   139612
2514    33437
2515  -108685
2516  -104862
2517    35295
2518   137862
2519    51993
2520  -112441
2521  -115269
2522    44789
2523   133955
2524    42863
2525  -100458
2526  -115664
2527    24870
2528   135256
2529    56642
2530  -104296
2531  -119747
2532    31257
2533   134053
2534    56319
2535   -93200
2536  -120071
2537    20368
2538   137975
2539    63205
2540   -95382
2541  -121918
2542    14484
2543   132810
2544    71785
2545   -92433
2546  -131250
2547    12537
2548   135710
2549    67393
2550   -87822
2551  -125714
2552      569
2553   132344
2554    85713
2555   -86544
2556  -132892
2557     7487
2558   130652
2559    80767
2560   -75089
2561  -131645
2562    -7702
2563   130772
2564    86611
2565   -77382
2566  -130631
2567    -7663
2568   120185
2569    90650
2570   -66860
2571  -139957
2572   -13660
2573   126820
2574    86818
2575   -65500
2576  -126130
2577   -21874
2578   119465
2579   103630
2580   -57966
2581  -140083
2582   -19503
2583   123019
2584    92675
2585   -55997
2586  -130348
2587   -36314
2588   113401
2589   108685
2590   -51508
2591  -140568
2592   -34058
2593   114697
2594   102742
2595   -45193
2596  -133463
2597   -45196
2598   110771
2599   118010
2600   -40343
2601  -137726
2602   -41280
2603   108860
2604   114329
2605   -32282
2606  -135094
2607   -56085
2608   103981
2609   120334
2610   -34660
2611  -136010
2612   -53352
2613    93600
2614   116741
2615   -18368
2616  -138625
2617   -63998
2618    99267
2619   119672
2620   -21617
2621  -128549
2622   -61439
2623    87050
2624   125198
2625    -8274
2626  -131811
2627   -71284
2628    90642
2629   122728
2630   -10287
2631  -129416
2632   -75720
2633    79863
2634   125146
2635     -542
2636  -127849
2637   -83223
2638    77287
2639   130569
2640     4228
2641  -127787
2642   -84506
2643    74490
2644   134478
2645    11457
2646  -121668
2647   -88592
2648    67911
2649   135246
2650    16805
2651  -125321
2652   -96612
2653    63152
2654   134101
2655    18524
2656  -121221
2657   -95703
2658    55919
2659   132470
2660    28506
2661  -118274
2662  -101072
2663    55331
2664   134401
2665    31219
2666  -111788
2667  -100560
2668    48102
2669   134723
2670    37707
2671  -111387
2672  -104615
2673    45079
2674   129015
2675    41567
2676  -105171
2677  -113196
2678    38385
2679   135613
2680    41732
2681  -106137
2682  -108170
2683    30780
2684   128441
2685    55853
2686   -98060
2687  -119958
2688    31378
2689   138329
2690    52522
2691   -95061
2692  -111833
2693    17886
2694   130155
2695    66734
2696   -94723
2697  -124997
2698    20186
2699   131725
2700    60442
2701   -89225
2702  -120079
2703     6093
2704   128309
2705    73113
2706   -88437
2707  -121089
2708    11874
2709   124292
2710    71158
2711   -75870
2712  -121661
2713    -1108
2714   128133
2715    77895
2716   -79850
2717  -120508
2718     1733
2719   114366
2720    77883
2721   -66132
2722  -128860
2723   -10707
2724   124898
2725    80264
2726   -72664
2727  -121597
2728   -10460
2729   110842
2730    88845
2731   -57303
2732  -131492
2733   -15962
2734   122444
2735    87832
2736   -57087
2737  -122624
2738   -25572
2739   112777
2740    99962
2741   -56310
2742  -131759
2743   -26893
2744   107757
2745    94750
2746   -45234
2747  -130237
2748   -38440
2749   111654
2750   103036
2751   -50051
2752  -124459
2753   -33224
2754    99553
2755   105709
2756   -33097
2757  -131777
2758   -40523
2759   107179
2760   102580
2761   -39196
2762  -120138
2763   -45629
2764    90871
2765   109895
2766   -28539
2767  -133236
2768   -47389
2769    94861
2770   102534
2771   -23427
2772  -121614
2773   -59721
2774    90958
2775   118165
2776   -22877
2777  -127339
2778   -51109
2779    87352
2780   108792
2781    -6978
2782  -123739
2783   -73522
2784    90558
2785   121826
2786   -20979
2787  -123326
2788   -61657
2789    72564
2790   116173
2791     4276
2792  -128358
2793   -82351
2794    85741
2795   123183
2796    -9647
2797  -113555
2798   -72499
2799    64694
2800   128063
2801    12109
2802  -127357
2803   -77302
2804    78255
2805   115981
2806     5913
2807  -109361
2808   -87561
2809    57703
2810   131895
2811     9494
2812  -124655
2813   -75643
2814    62339
2815   112533
2816    24269
2817  -105861
2818   -97317
2819    57083
2820   133242
2821    16729
2822  -110874
2823   -82763
2824    46769
2825   120413
2826    39208
2827  -108799
2828  -106120
2829    53439
2830   129676
2831    25236
2832  -102863
2833   -97709
2834    33293
2835   129040
2836    45223
2837  -109393
2838  -106057
2839    45095
2840   124865
2841    41460
2842   -90455
2843  -109329
2844    25990
2845   136835
2846    48828
2847  -103403
2848  -101248
2849    30553
2850   115530
2851    55514
2852   -85102
2853  -120464
2854    19434
2855   134453
2856    49334
2857   -94342
2858  -100788
2859    14563
2860   114545
2861    70160
2862   -83260
2863  -122686
2864    20699
2865   125401
2866    55100
2867   -76862
2868  -107355
2869    -1622
2870   121624
2871    79398
2872   -84342
2873  -121893
2874    12086
2875   112817
2876    66899
2877   -62418
2878  -123128
2879   -12406
2880   128621
2881    81709
2882   -78567
2883  -117722
2884    -3194
2885   107119
2886    85042
2887   -54308
2888  -133710
2889   -16480
2890   127290
2891    81220
2892   -66328
2893  -114242
2894   -19883
2895   103688
2896    95486
2897   -52832
2898  -133309
2899   -19236
2900   115516
2901    83489
2902   -51340
2903  -115590
2904   -33692
2905   103413
2906   102804
2907   -51129
2908  -128731
2909   -22319
2910   102757
2911    90505
2912   -35480
2913  -120767
2914   -43053
2915   105497
2916   104776
2917   -48905
2918  -122425
2919   -33508
2920    89184
2921    99819
2922   -23389
2923  -129623
2924   -50581
2925   104368
2926   103166
2927   -35635
2928  -117466
2929   -48483
2930    83584
2931   113143
2932   -17925
2933  -131920
2934   -52177
2935    95308
2936   104981
2937   -17861
2938  -116362
2939   -66244
2940    84557
2941   119042
2942   -19592
2943  -126132
2944   -55675
2945    78406
2946   106664
2947    -2349
2948  -118105
2949   -74326
2950    82398
2951   120379
2952   -13606
2953  -115149
2954   -61457
2955    66533
2956   115670
2957     7441
2958  -120225
2959   -74359
2960    76823
2961   114102
2962     -650
2963  -107736
2964   -76227
2965    57825
2966   122972
2967    12379
2968  -120440
2969   -78115
2970    66597
2971   112619
2972    15723
2973  -105419
2974   -91118
2975    55525
2976   128525
2977    17447
2978  -112932
2979   -81343
2980    50746
2981   113683
2982    33234
2983  -104020
2984  -102297
2985    50894
2986   127873
2987    19944
2988  -103859
2989   -87324
2990    37211
2991   118520
2992    40924
2993  -102208
2994  -102315
2995    45660
2996   121236
2997    31005
2998   -90869
2999   -97771
3000    27673
3001   127143
3002    45051
3003  -101817
3004   -98018
3005    35537
3006   112046
3007    45356
3008   -85569
3009  -110075
3010    20332
3011   128372
3012    47854
3013   -95125
3014   -97855
3015    20553
3016   112559
3017    62942
3018   -80900
3019  -117312
3020    18882
3021   124554
3022    54337
3023   -81409
3024  -105965
3025     4730
3026   116149
3027    72251
3028   -80201
3029  -120361
3030    10140
3031   115352
3032    63142
3033   -67292
3034  -117099
3035    -5999
3036   121049
3037    75547
3038   -76130
3039  -113220
3040     3531
3041   106639
3042    75424
3043   -56850
3044  -122699
3045   -12773
3046   120563
3047    75684
3048   -68734
3049  -109872
3050   -10711
3051   100587
3052    85515
3053   -54038
3054  -126193
3055   -16231
3056   112792
3057    78501
3058   -55580
3059  -109709
3060   -26244
3061   101232
3062    95870
3063   -51843
3064  -124880
3065   -19433
3066   102931
3067    85501
3068   -38998
3069  -117204
3070   -39519
3071   103511
3072   100867
3073   -48871
3074  -121145
3075   -29078
3076    90137
3077    94968
3078   -25649
3079  -123415
3080   -47114
3081   101847
3082   100673
3083   -36276
3084  -113444
3085   -41462
3086    83889
3087   105071
3088   -20084
3089  -125740
3090   -48594
3091    94816
3092    99254
3093   -23816
3094  -110584
3095   -57130
3096    80965
3097   110442
3098   -20196
3099  -121021
3100   -50635
3101    81822
3102   100973
3103   -10327
3104  -110386
3105   -64640
3106    77733
3107   113557
3108   -13387
3109  -115163
3110   -57364
3111    70216
3112   106382
3113     2616
3114  -113304
3115   -73085
3116    73044
3117   115164
3118    -3056
3119  -111387
3120   -68865
3121    61022
3122   115350
3123    12043
3124  -113638
3125   -78169
3126    65763
3127   113064
3128     9983
3129  -104043
3130   -81114
3131    56118
3132   120028
3133    16034
3134  -109805
3135   -78894
3136    55887
3137   111303
3138    23124
3139  -100881
3140   -91123
3141    50019
3142   121348
3143    19025
3144  -102143
3145   -83095
3146    43510
3147   114112
3148    31530
3149   -98518
3150   -94180
3151    45394
3152   118845
3153    27385
3154   -94137
3155   -91250
3156    33818
3157   119007
3158    38043
3159   -98120
3160   -96154
3161    35418
3162   114178
3163    40323
3164   -88256
3165  -101942
3166    24132
3167   119700
3168    47806
3169   -90030
3170   -98931
3171    24073
3172   113274
3173    54338
3174   -81751
3175  -107176
3176    18257
3177   118868
3178    53409
3179   -82876
3180  -103663
3181    13323
3182   111640
3183    60577
3184   -76445
3185  -110176
3186    10199
3187   113148
3188    58939
3189   -73541
3190  -106613
3191     4514
3192   112103
3193    65562
3194   -70363
3195  -109101
3196     1653
3197   109185
3198    67658
3199   -64530
3200  -111044
3201    -5075
3202   110668
3203    70928
3204   -64103
3205  -109922
3206    -8795
3207   103382
3208    77419
3209   -57811
3210  -115719
3211   -12606
3212   105561
3213    79405
3214   -52633
3215  -111893
3216   -20057
3217   101935
3218    86344
3219   -49973
3220  -115324
3221   -22006
3222    98492
3223    87634
3224   -41521
3225  -117629
3226   -29662
3227    98959
3228    89266
3229   -42571
3230  -113209
3231   -31897
3232    91368
3233    91724
3234   -35179
3235  -116789
3236   -35748
3237    94572
3238    92127
3239   -33012
3240  -110979
3241   -40307
3242    87092
3243    96753
3244   -27477
3245  -115211
3246   -43477
3247    86674
3248    94982
3249   -23359
3250  -110786
3251   -50219
3252    81763
3253   101813
3254   -19559
3255  -112668
3256   -50289
3257    77781
3258   101676
3259   -11410
3260  -110684
3261   -58117
3262    76208
3263   104933
3264   -11470
3265  -108932
3266   -59604
3267    68051
3268   105742
3269    -2159
3270  -111089
3271   -65957
3272    70506
3273   106895
3274    -1011
3275  -106216
3276   -66844
3277    62176
3278   109264
3279     5610
3280  -107424
3281   -68337
3282    64327
3283   107478
3284     8923
3285  -103095
3286   -75734
3287    58957
3288   109261
3289     7833
3290  -101362
3291   -73232
3292    52324
3293   107758
3294    16691
3295  -100646
3296   -80528
3297    54152
3298   110469
3299    16184
3300   -94838
3301   -79696
3302    44594
3303   112849
3304    25669
3305   -97367
3306   -84132
3307    42546
3308   109711
3309    27268
3310   -92755
3311   -89566
3312    34476
3313   111791
3314    32280
3315   -92878
3316   -88117
3317    33805
3318   109364
3319    38834
3320   -87647
3321   -93119
3322    30694
3323   113405
3324    41331
3325   -84768
3326   -91114
3327    25871
3328   108306
3329    45436
3330   -82253
3331   -98458
3332    23779
3333   110238
3334    43758
3335   -80066
3336   -95256
3337    17351
3338   107174
3339    51716
3340   -75797
3341  -100535
3342    15352
3343   108433
3344    52016
3345   -72414
3346  -100432
3347     9866
3348   108323
3349    56548
3350   -70057
3351  -101642
3352     4016
3353   103482
3354    63366
3355   -66647
3356  -106019
3357      139
3358   106183
3359    65806
3360   -62308
3361  -103970
3362    -6716
3363   101965
3364    72208
3365   -59264
3366  -107746
3367    -8023
3368   100786
3369    73211
3370   -53645
3371  -107824
3372   -13851
3373   100306
3374    76430
3375   -52643
3376  -107822
3377   -16035
3378    95590
3379    80525
3380   -48041
3381  -110429
3382   -18412
3383    98421
3384    79004
3385   -44960
3386  -106112
3387   -25425
3388    92429
3389    85669
3390   -39210
3391  -111791
3392   -27820
3393    92828
3394    83944
3395   -36800
3396  -108197
3397   -35918
3398    87449
3399    91570
3400   -31622
3401  -109539
3402   -36517
3403    86812
3404    91279
3405   -25147
3406  -109084
3407   -45028
3408    81499
3409    96500
3410   -23776
3411  -109372
3412   -46736
3413    76784
3414    97877
3415   -15860
3416  -109518
3417   -52469
3418    77937
3419   100030
3420   -16656
3421  -105796
3422   -53363
3423    70455
3424   101161
3425    -7885
3426  -108735
3427   -56659
3428    72441
3429    99423
3430    -5994
3431  -105167
3432   -60357
3433    66348
3434   103324
3435    -1995
3436  -104234
3437   -62731
3438    63649
3439   103044
3440     3632
3441  -103443
3442   -66787
3443    61011
3444   104018
3445     4213
3446   -99402
3447   -71814
3448    53314
3449   106712
3450    13721
3451  -100573
3452   -74003
3453    52355
3454   106429
3455    16013
3456   -94093
3457   -79514
3458    45324
3459   110964
3460    21815
3461   -94135
3462   -79209
3463    42762
3464   106745
3465    26230
3466   -91867
3467   -85254
3468    38015
3469   108119
3470    27343
3471   -91602
3472   -84167
3473    35210
3474   106649
3475    33679
3476   -88415
3477   -89432
3478    33950
3479   107464
3480    33631
3481   -83160
3482   -86949
3483    28154
3484   106352
3485    41229
3486   -83516
3487   -92928
3488    25745
3489   104460
3490    39747
3491   -78038
3492   -93392
3493    16981
3494   107368
3495    48408
3496   -75680
3497   -95416
3498    16399
3499   105037
3500    51052
3501   -71421
3502   -97386
3503    10163
3504   105553
3505    56383
3506   -68921
3507   -97865
3508     4386
3509   101725
3510    60602
3511   -66898
3512  -101863
3513     2399
3514   100257
3515    61518
3516   -61979
3517  -100611
3518    -1873
3519   100866
3520    65957
3521   -59913
3522  -102110
3523    -4483
3524    98200
3525    67931
3526   -56453
3527  -103738
3528    -7086
3529    97753
3530    68600
3531   -52312
3532  -102279
3533   -14199
3534    94044
3535    74092
3536   -50191
3537  -105694
3538   -14972
3539    93264
3540    74419
3541   -43278
3542  -102820
3543   -23638
3544    91469
3545    80400
3546   -40794
3547  -106611
3548   -25924
3549    89436
3550    82139
3551   -35056
3552  -103661
3553   -33611
3554    85747
3555    86036
3556   -34343
3557  -106217
3558   -34818
3559    81944
3560    87028
3561   -27206
3562  -104609
3563   -39163
3564    81881
3565    88972
3566   -25937
3567  -102101
3568   -40940
3569    77167
3570    92833
3571   -20102
3572  -105606
3573   -43565
3574    77846
3575    91143
3576   -18008
3577  -102207
3578   -48973
3579    70639
3580    95066
3581   -13649
3582  -104567
3583   -50813
3584    69799
3585    93471
3586    -7850
3587  -100635
3588   -55631
3589    67571
3590    97913
3591    -3205
3592   -98659
3593   -60269
3594    62235
3595   100208
3596     1879
3597  -100349
3598   -63567
3599    58800
3600    97939
3601     4716
3602   -96726
3603   -69287
3604    53624
3605   102990
3606     9008
3607   -97082
3608   -69011
3609    50768
3610   102144
3611    14150
3612   -91454
3613   -71689
3614    48815
3615   104643
3616    15986
3617   -92522
3618   -72999
3619    44729
3620   101186
3621    21242
3622   -91010
3623   -77774
3624    42550
3625   101965
3626    22204
3627   -88322
3628   -79357
3629    37575
3630   103595
3631    28360
3632   -86601
3633   -82285
3634    36772
3635   102858
3636    30502
3637   -80720
3638   -85902
3639    27934
3640   104279
3641    37004
3642   -81907
3643   -88638
3644    26438
3645   101013
3646    39455
3647   -76546
3648   -90508
3649    19441
3650   103579
3651    44597
3652   -73884
3653   -89927
3654    15928
3655   102677
3656    48550
3657   -71345
3658   -92189
3659    14280
3660   100797
3661    49073
3662   -67754
3663   -94033
3664     8021
3665   100572
3666    53990
3667   -68084
3668   -94122
3669     7547
3670    96699
3671    56290
3672   -63167
3673   -96865
3674     3335
3675    98124
3676    59090
3677   -59892
3678   -96551
3679    -1291
3680    95494
3681    64763
3682   -57082
3683   -98420
3684    -3962
3685    94435
3686    64766
3687   -50775
3688   -99722
3689   -12690
3690    93085
3691    69986
3692   -50143
3693  -101554
3694   -13745
3695    90014
3696    71083
3697   -41190
3698   -99293
3699   -21656
3700    90436
3701    76271
3702   -42688
3703  -100085
3704   -21762
3705    84559
3706    77002
3707   -36126
3708  -101147
3709   -28658
3710    85673
3711    78651
3712   -36622
3713   -98986
3714   -29839
3715    79295
3716    82974
3717   -30907
3718  -102298
3719   -30848
3720    81517
3721    80424
3722   -26279
3723   -97715
3724   -38135
3725    77192
3726    88275
3727   -25531
3728  -101477
3729   -36677
3730    74994
3731    84930
3732   -16243
3733  -100261
3734   -47054
3735    72268
3736    90142
3737   -16626
3738   -98608
3739   -46071
3740    66574
3741    91488
3742    -7372
3743   -98570
3744   -52155
3745    67202
3746    91145
3747    -6145
3748   -93458
3749   -56499
3750    59784
3751    96746
3752    -3161
3753   -97372
3754   -54921
3755    59480
3756    92039
3757     1923
3758   -91115
3759   -64128
3760    55365
3761    99155
3762     2249
3763   -94263
3764   -58968
3765    52942
3766    94371
3767    10096
3768   -90823
3769   -67960
3770    51579
3771    99612
3772     8624
3773   -90272
3774   -65252
3775    44072
3776    97347
3777    19768
3778   -89870
3779   -73263
3780    46297
3781    97480
3782    17099
3783   -83735
3784   -73280
3785    35103
3786   100125
3787    26673
3788   -86545
3789   -76534
3790    36865
3791    93912
3792    27223
3793   -75417
3794   -81739
3795    27778
3796   102628
3797    31256
3798   -81339
3799   -78509
3800    28361
3801    93752
3802    36527
3803   -73146
3804   -86693
3805    23343
3806   101978
3807    35324
3808   -74115
3809   -80880
3810    18088
3811    97300
3812    43419
3813   -72612
3814   -88673
3815    19669
3816    96867
3817    42237
3818   -66563
3819   -85659
3820     9230
3821    96558
3822    51430
3823   -68635
3824   -90629
3825    12145
3826    93418
3827    49995
3828   -59532
3829   -91344
3830     2766
3831    95821
3832    56735
3833   -60465
3834   -91893
3835     2031
3836    88533
3837    58552
3838   -50612
3839   -95536
3840    -5198
3841    92131
3842    60831
3843   -52847
3844   -92739
3845    -9248
3846    87151
3847    66003
3848   -48340
3849   -97750
3850    -9352
3851    89231
3852    63553
3853   -43417
3854   -92866
3855   -18142
3856    87993
3857    71296
3858   -45630
3859   -96040
3860   -14135
3861    83666
3862    68918
3863   -36547
3864   -97179
3865   -23745
3866    85119
3867    74870
3868   -40392
3869   -95717
3870   -22708
3871    78756
3872    77235
3873   -29850
3874   -98158
3875   -28758
3876    79431
3877    78429
3878   -29684
3879   -94971
3880   -32402
3881    73916
3882    82211
3883   -23456
3884   -98343
3885   -35508
3886    74090
3887    80452
3888   -19752
3889   -94154
3890   -42601
3891    69724
3892    86232
3893   -16853
3894   -96676
3895   -40703
3896    68940
3897    84432
3898   -11330
3899   -93677
3900   -48977
3901    66112
3902    89022
3903   -12751
3904   -93646
3905   -48078
3906    62814
3907    88487
3908    -7142
3909   -93894
3910   -54251
3911    61983
3912    90097
3913    -5815
3914   -90529
3915   -55233
3916    56262
3917    93033
3918      836
3919   -92321
3920   -55539
3921    55277
3922    90784
3923     4451
3924   -87752
3925   -62968
3926    49228
3927    95018
3928     7958
3929   -89364
3930   -61776
3931    46110
3932    92204
3933    14853
3934   -84776
3935   -68891
3936    42768
3937    94812
3938    15371
3939   -81139
3940   -68600
3941    37653
3942    94726
3943    21979
3944   -82794
3945   -72865
3946    37494
3947    93366
3948    21504
3949   -78494
3950   -74529
3951    31982
3952    96542
3953    26207
3954   -78952
3955   -75518
3956    31268
3957    93499
3958    31231
3959   -74056
3960   -79385
3961    26203
3962    96893
3963    33122
3964   -76042
3965   -78677
3966    22461
3967    92808
3968    37884
3969   -70519
3970   -83773
3971    18722
3972    94699
3973    40886
3974   -67277
3975   -80848
3976    14017
3977    91937
3978    46347
3979   -65063
3980   -86992
3981    11650
3982    90772
3983    47233
3984   -58640
3985   -87206
3986     5101
3987    91692
3988    52968
3989   -59465
3990   -89010
3991     3665
3992    88714
3993    53919
3994   -53914
3995   -90298
3996    -1768
3997    90466
3998    56756
3999   -54459
4000   -89048
4001    -3832
4002    87887
4003    60252
4004   -50582
4005   -91779
4006    -7331
4007    87423
4008    61981
4009   -47674
4010   -91087
4011   -12178
4012    85825
4013    65511
4014   -45741
4015   -93776
4016   -13942
4017    83417
4018    66506
4019   -39265
4020   -91549
4021   -19997
4022    81182
4023    71649
4024   -37922
4025   -92820
4026   -21153
4027    77663
4028    71304
4029   -30474
4030   -93048
4031   -27936
4032    76989
4033    74420
4034   -29763
4035   -92553
4036   -29170
4037    72384
4038    76594
4039   -24405
4040   -93074
4041   -32663
4042    72930
4043    76774
4044   -21977
4045   -90601
4046   -36864
4047    68096
4048    79731
4049   -19660
4050   -93429
4051   -37706
4052    69383
4053    78749
4054   -15422
4055   -88738
4056   -43898
4057    65859
4058    83790
4059   -14727
4060   -90738
4061   -43466
4062    61859
4063    82449
4064    -7570
4065   -88856
4066   -48661
4067    58999
4068    86588
4069    -6726
4070   -88256
4071   -51151
4072    54515
4073    86951
4074     -218
4075   -87092
4076   -54188
4077    51263
4078    87093
4079     3408
4080   -83962
4081   -57210
4082    48012
4083    87659
4084     7738
4085   -84591
4086   -59788
4087    47262
4088    87874
4089     9241
4090   -80985
4091   -62915
4092    41892
4093    90555
4094    13293
4095   -81890
4096   -64398
4097    42669
4098    89851
4099    15697
4100   -79508
4101   -68668
4102    38264
4103    91621
4104    18585
4105   -78606
4106   -68680
4107    34911
4108    90644
4109    22856
4110   -76561
4111   -72842
4112    30863
4113    91318
4114    24920
4115   -73550
4116   -72986
4117    25202
4118    90789
4119    31684
4120   -71404
4121   -75454
4122    24512
4123    90677
4124    33232
4125   -67411
4126   -76083
4127    18398
4128    89263
4129    37396
4130   -67319
4131   -78938
4132    15768
4133    87401
4134    39942
4135   -63800
4136   -81535
4137    12972
4138    88723
4139    43462
4140   -61403
4141   -81643
4142    10811
4143    87904
4144    46383
4145   -58906
4146   -82927
4147     8132
4148    87632
4149    46848
4150   -57258
4151   -85452
4152     2310
4153    86556
4154    51031
4155   -54088
4156   -87212
4157     -268
4158    85555
4159    52646
4160   -50022
4161   -85223
4162    -4727
4163    83932
4164    58052
4165   -45695
4166   -87070
4167    -7251
4168    81176
4169    59553
4170   -43043
4171   -88053
4172   -12627
4173    78702
4174    61944
4175   -41178
4176   -87066
4177   -14995
4178    76426
4179    64987
4180   -36560
4181   -88527
4182   -18359
4183    77713
4184    66691
4185   -33421
4186   -88098
4187   -22032
4188    75197
4189    71005
4190   -30416
4191   -91211
4192   -24292
4193    73967
4194    69789
4195   -29197
4196   -90038
4197   -29701
4198    71108
4199    74347
4200   -25668
4201   -89903
4202   -30970
4203    69997
4204    74249
4205   -20422
4206   -88163
4207   -34975
4208    68735
4209    78752
4210   -18220
4211   -87494
4212   -37892
4213    64164
4214    78854
4215   -14754
4216   -87606
4217   -42780
4218    61326
4219    79451
4220   -10729
4221   -84666
4222   -43236
4223    55866
4224    80649
4225    -5389
4226   -85695
4227   -46855
4228    56293
4229    81694
4230    -2844
4231   -83050
4232   -48987
4233    52052
4234    84523
4235      804
4236   -85013
4237   -52177
4238    50088
4239    83112
4240     3485
4241   -83371
4242   -56700
4243    48680
4244    85858
4245     4721
4246   -82026
4247   -57035
4248    45637
4249    86284
4250     9788
4251   -79660
4252   -61015
4253    42996
4254    86327
4255    11412
4256   -77346
4257   -61866
4258    37003
4259    86565
4260    16380
4261   -76792
4262   -65243
4263    35483
4264    85819
4265    19575
4266   -72901
4267   -66203
4268    30888
4269    87767
4270    23128
4271   -72068
4272   -67068
4273    28302
4274    86234
4275    27492
4276   -68945
4277   -69090
4278    24806
4279    85919
4280    29660
4281   -69654
4282   -72507
4283    21437
4284    85263
4285    33181
4286   -67025
4287   -75221
4288    20136
4289    87135
4290    34195
4291   -64641
4292   -74181
4293    16436
4294    85779
4295    39111
4296   -62139
4297   -78669
4298    14093
4299    86090
4300    40182
4301   -58488
4302   -77560
4303     8249
4304    84349
4305    42749
4306   -57090
4307   -80107
4308     5608
4309    82253
4310    45839
4311   -52525
4312   -81583
4313     1337
4314    82956
4315    49684
4316   -50189
4317   -78008
4318    -1344
4319    79296
4320    53699
4321   -46661
4322   -83172
4323    -4697
4324    79267
4325    54634
4326   -45212
4327   -82258
4328    -8912
4329    76412
4330    58952
4331   -42308
4332   -86009
4333   -10935
4334    77854
4335    59634
4336   -38947
4337   -83688
4338   -15301
4339    75777
4340    63146
4341   -36497
4342   -87046
4343   -16258
4344    75374
4345    63995
4346   -32925
4347   -86399
4348   -22311
4349    71940
4350    65726
4351   -31365
4352   -84459
4353   -24320
4354    69444
4355    68898
4356   -25177
4357   -85558
4358   -27773
4359    68885
4360    69563
4361   -23402
4362   -82577
4363   -30398
4364    64402
4365    73013
4366   -17832
4367   -84017
4368   -34507
4369    62302
4370    73073
4371   -16423
4372   -83576
4373   -37114
4374    58411
4375    75493
4376   -13407
4377   -83814
4378   -39115
4379    58754
4380    77627
4381    -8423
4382   -83567
4383   -43264
4384    56784
4385    78784
4386    -7725
4387   -83772
4388   -43934
4389    53474
4390    79420
4391    -2783
4392   -82770
4393   -49614
4394    52612
4395    81188
4396    -1050
4397   -81764
4398   -49671
4399    47532
4400    81513
4401     4813
4402   -78429
4403   -53782
4404    45775
4405    80965
4406     6267
4407   -75485
4408   -55619
4409    41160
4410    81989
4411    10651
4412   -75131
4413   -58259
4414    38023
4415    80996
4416    11602
4417   -72971
4418   -60673
4419    33997
4420    83035
4421    17078
4422   -73454
4423   -61467
4424    33652
4425    82922
4426    20434
4427   -71601
4428   -64672
4429    29815
4430    83784
4431    23747
4432   -70419
4433   -66510
4434    26345
4435    83179
4436    26040
4437   -68911
4438   -69538
4439    24101
4440    83570
4441    27515
4442   -65534
4443   -69381
4444    20874
4445    83171
4446    33036
4447   -62446
4448   -71767
4449    17964
4450    82517
4451    35650
4452   -59153
4453   -72095
4454    13304
4455    81507
4456    38582
4457   -57841
4458   -74173
4459    10620
4460    79097
4461    39882
4462   -53621
4463   -74885
4464     6078
4465    81071
4466    43696
4467   -52942
4468   -76041
4469     4407
4470    79278
4471    46504
4472   -49048
4473   -77579
4474      361
4475    78781
4476    48112
4477   -48916
4478   -78712
4479    -3528
4480    77604
4481    51905
4482   -46871
4483   -80217
4484    -3955
4485    76642
4486    54199
4487   -42369
4488   -80702
4489    -7853
4490    76942
4491    57194
4492   -40882
4493   -81888
4494   -11576
4495    71319
4496    57606
4497   -35161
4498   -81719
4499   -16433
4500    72120
4501    59901
4502   -34107
4503   -80639
4504   -18277
4505    68440
4506    61967
4507   -29294
4508   -80892
4509   -22424
4510    68784
4511    63307
4512   -26321
4513   -79711
4514   -24741
4515    65686
4516    66167
4517   -24175
4518   -82350
4519   -26624
4520    64585
4521    66987
4522   -21318
4523   -80888
4524   -31221
4525    60791
4526    71388
4527   -19490
4528   -82865
4529   -31911
4530    60752
4531    71186
4532   -14223
4533   -80753
4534   -35917
4535    58862
4536    72989
4537   -11464
4538   -80615
4539   -37712
4540    55655
4541    74108
4542    -7856
4543   -81280
4544   -41819
4545    52560
4546    74528
4547    -5458
4548   -77082
4549   -44815
4550    49804
4551    77018
4552    -1210
4553   -76554
4554   -45354
4555    48028
4556    75382
4557     2053
4558   -73836
4559   -50663
4560    44918
4561    78625
4562     4585
4563   -73577
4564   -51121
4565    41436
4566    76808
4567     8340
4568   -73541
4569   -54930
4570    39865
4571    79407
4572     9014
4573   -72694
4574   -55688
4575    36710
4576    81013
4577    13761
4578   -72689
4579   -58504
4580    35641
4581    79943
4582    16580
4583   -68919
4584   -60763
4585    30455
4586    81903
4587    19136
4588   -69211
4589   -62161
4590    28361
4591    78333
4592    23974
4593   -64884
4594   -65340
4595    25318
4596    80944
4597    24607
4598   -62803
4599   -64455
4600    21489
4601    78457
4602    31216
4603   -60900
4604   -68041
4605    19360
4606    79225
4607    29837
4608   -58515
4609   -68839
4610    14274
4611    77371
4612    35114
4613   -57494
4614   -69974
4615    14874
4616    77453
4617    35792
4618   -53300
4619   -71324
4620     8490
4621    80456
4622    39506
4623   -54820
4624   -71100
4625     7527
4626    76042
4627    42102
4628   -49151
4629   -75761
4630     3961
4631    78178
4632    44457
4633   -50803
4634   -74511
4635      694
4636    74379
4637    49433
4638   -45426
4639   -77025
4640    -1635
4641    73467
4642    48528
4643   -42623
4644   -74917
4645    -7104
4646    70971
4647    53051
4648   -38940
4649   -76687
4650    -7784
4651    70580
4652    51678
4653   -34650
4654   -76869
4655   -12960
4656    69850
4657    55957
4658   -35051
4659   -76606
4660   -13361
4661    66957
4662    56771
4663   -29423
4664   -77880
4665   -19772
4666    67936
4667    59427
4668   -30880
4669   -76735
4670   -19857
4671    63507
4672    62137
4673   -25495
4674   -80023
4675   -24105
4676    64806
4677    63039
4678   -24243
4679   -78049
4680   -25918
4681    61266
4682    67383
4683   -20349
4684   -79695
4685   -27291
4686    58480
4687    65515
4688   -15747
4689   -76472
4690   -33307
4691    56275
4692    68617
4693   -13834
4694   -77930
4695   -33678
4696    52908
4697    66612
4698    -8813
4699   -76027
4700   -38441
4701    54019
4702    70232
4703    -8323
4704   -73602
4705   -39548
4706    48589
4707    70824
4708    -3563
4709   -75421
4710   -42749
4711    49603
4712    72028
4713    -2383
4714   -72003
4715   -45754
4716    44493
4717    75108
4718      366
4719   -75073
4720   -47247
4721    44267
4722    73491
4723     4001
4724   -71422
4725   -51066
4726    40357
4727    78775
4728     6901
4729   -72567
4730   -50459
4731    37386
4732    75790
4733    11270
4734   -69453
4735   -55374
4736    34818
4737    76813
4738    13007
4739   -68451
4740   -55222
4741    30834
4742    75707
4743    16945
4744   -66177
4745   -57474
4746    29849
4747    75534
4748    18417
4749   -62629
4750   -60850
4751    24569
4752    76236
4753    22244
4754   -63051
4755   -61195
4756    24603
4757    74736
4758    24704
4759   -58805
4760   -62810
4761    19793
4762    77962
4763    26497
4764   -59667
4765   -64958
4766    18037
4767    76678
4768    31662
4769   -57880
4770   -67967
4771    14655
4772    76321
4773    33221
4774   -56587
4775   -66593
4776    10959
4777    75268
4778    38146
4779   -53106
4780   -69453
4781    10131
4782    74764
4783    38135
4784   -48870
4785   -69624
4786     5574
4787    72839
4788    41875
4789   -48526
4790   -71086
4791     2137
4792    70788
4793    42436
4794   -43764
4795   -72087
4796    -1446
4797    70868
4798    45271
4799   -42267
4800   -70859
4801    -3235
4802    70245
4803    48107
4804   -39685
4805   -72905
4806    -6858
4807    69701
4808    48725
4809   -37843
4810   -73592
4811   -10181
4812    68058
4813    52328
4814   -35517
4815   -75319
4816   -12676
4817    67458
4818    53766
4819   -32126
4820   -74509
4821   -15715
4822    65912
4823    58746
4824   -29936
4825   -75525
4826   -16880
4827    63970
4828    57886
4829   -26888
4830   -75984
4831   -20964
4832    61565
4833    58876
4834   -23936
4835   -75910
4836   -22134
4837    59452
4838    61766
4839   -20604
4840   -74760
4841   -25007
4842    57229
4843    63049
4844   -18009
4845   -74007
4846   -28750
4847    55087
4848    64529
4849   -15151
4850   -73754
4851   -30899
4852    54179
4853    64856
4854   -12247
4855   -73482
4856   -34808
4857    52643
4858    67824
4859    -9891
4860   -73736
4861   -36046
4862    51046
4863    68600
4864    -6803
4865   -72674
4866   -40197
4867    48401
4868    70747
4869    -5125
4870   -71557
4871   -41543
4872    45539
4873    70321
4874    -2255
4875   -71184
4876   -43475
4877    43511
4878    71316
4879     2202
4880   -69622
4881   -45691
4882    39695
4883    70682
4884     5047
4885   -69649
4886   -47327
4887    38764
4888    70942
4889     7159
4890   -66080
4891   -49217
4892    33925
4893    71465
4894    10945
4895   -65814
4896   -51540
4897    32971
4898    71189
4899    13344
4900   -63723
4901   -55276
4902    29713
4903    74127
4904    16678
4905   -62854
4906   -56456
4907    26999
4908    73579
4909    19471
4910   -60510
4911   -59016
4912    25602
4913    74044
4914    20669
4915   -58894
4916   -59701
4917    19972
4918    72851
4919    24278
4920   -58323
4921   -62632
4922    19724
4923    73788
4924    27011
4925   -56085
4926   -61033
4927    16114
4928    72773
4929    30703
4930   -54450
4931   -63382
4932    13392
4933    72594
4934    31535
4935   -51067
4936   -63854
4937     9789
4938    70820
4939    34677
4940   -50220
4941   -65547
4942     7980
4943    68573
4944    35901
4945   -47368
4946   -67666
4947     4484
4948    70231
4949    39690
4950   -45136
4951   -68449
4952     1661
4953    67944
4954    43245
4955   -43206
4956   -70686
4957     -966
4958    69298
4959    45529
4960   -40726
4961   -70719
4962    -5045
4963    68432
4964    48018
4965   -38636
4966   -72570
4967    -6408
4968    68145
4969    48091
4970   -34990
4971   -71407
4972   -10572
4973    66053
4974    50635
4975   -33601
4976   -71174
4977   -12137
4978    62997
4979    52232
4980   -30150
4981   -71906
4982   -14927
4983    62113
4984    54395
4985   -27988
4986   -71110
4987   -17470
4988    58762
4989    56157
4990   -25136
4991   -71872
4992   -19326
4993    58344
4994    55825
4995   -22129
4996   -70752
4997   -22391
4998    56109
4999    59491
5000   -19582
5001   -72427
5002   -25058
5003    55971
5004    59960
5005   -16024
5006   -72642
5007   -29666
5008    54224
5009    63107
5010   -14369
5011   -71588
5012   -30915
5013    51103
5014    64873
5015   -10961
5016   -71777
5017   -34848
5018    49895
5019    64256
5020    -9727
5021   -68627
5022   -35220
5023    45315
5024    65976
5025    -5298
5026   -69842
5027   -37524
5028    45040
5029    65302
5030    -3817
5031   -65587
5032   -40300
5033    40750
5034    67266
5035        4
5036   -66673
5037   -41196
5038    39792
5039    66649
5040     3421
5041   -65489
5042   -44239
5043    37922
5044    68269
5045     4257
5046   -64630
5047   -45384
5048    34594
5049    68892
5050     8447
5051   -64440
5052   -50147
5053    34063
5054    69775
5055     9919
5056   -62328
5057   -51876
5058    30359
5059    71335
5060    14929
5061   -61645
5062   -53434
5063    29297
5064    69275
5065    15702
5066   -58581
5067   -54736
5068    24539
5069    71351
5070    18415
5071   -58980
5072   -54793
5073    23185
5074    68959
5075    22198
5076   -55738
5077   -58274
5078    20091
5079    70052
5080    22489
5081   -54226
5082   -56480
5083    16243
5084    69028
5085    27448
5086   -53703
5087   -60114
5088    16349
5089    68940
5090    27178
5091   -50210
5092   -60775
5093    11500
5094    68585
5095    32267
5096   -50308
5097   -62793
5098    10432
5099    67847
5100    33950
5101   -46245
5102   -65029
5103     6883
5104    69241
5105    37505
5106   -45662
5107   -63702
5108     4491
5109    66381
5110    39702
5111   -41596
5112   -67470
5113     1126
5114    67947
5115    38865
5116   -40300
5117   -64936
5118    -2582
5119    64055
5120    43865
5121   -38109
5122   -67659
5123    -3467
5124    64399
5125    42162
5126   -35039
5127   -65871
5128    -7835
5129    62255
5130    48138
5131   -34008
5132   -67176
5133    -7782
5134    59645
5135    47161
5136   -30179
5137   -68197
5138   -12661
5139    61468
5140    50734
5141   -29859
5142   -67585
5143   -13151
5144    56571
5145    52711
5146   -25471
5147   -70276
5148   -16273
5149    59018
5150    53196
5151   -23572
5152   -68837
5153   -21340
5154    55120
5155    57600
5156   -20676
5157   -70587
5158   -21506
5159    54782
5160    55519
5161   -17462
5162   -67648
5163   -27135
5164    52819
5165    60201
5166   -16969
5167   -68159
5168   -25934
5169    49665
5170    57585
5171   -11387
5172   -66348
5173   -30524
5174    50107
5175    60086
5176   -12349
5177   -64602
5178   -30273
5179    44701
5180    60657
5181    -5869
5182   -67183
5183   -34214
5184    46249
5185    60949
5186    -6052
5187   -63327
5188   -36774
5189    40997
5190    64193
5191    -2195
5192   -66382
5193   -37660
5194    42212
5195    63202
5196      445
5197   -63056
5198   -42760
5199    37855
5200    67224
5201     2282
5202   -64462
5203   -42399
5204    35398
5205    65873
5206     7216
5207   -62146
5208   -46562
5209    35869
5210    66950
5211     6530
5212   -59632
5213   -46663
5214    30458
5215    66875
5216    12625
5217   -60260
5218   -49381
5219    30218
5220    65610
5221    11428
5222   -55758
5223   -50191
5224    25395
5225    67072
5226    15122
5227   -57296
5228   -50537
5229    24088
5230    65652
5231    18379
5232   -53999
5233   -54674
5234    22008
5235    67780
5236    20064
5237   -55186
5238   -54128
5239    19235
5240    66568
5241    25431
5242   -52280
5243   -57428
5244    17906
5245    68084
5246    24922
5247   -50963
5248   -57853
5249    11961
5250    67587
5251    29595
5252   -49598
5253   -60987
5254    12504
5255    65891
5256    28624
5257   -45046
5258   -60680
5259     7422
5260    66172
5261    33340
5262   -46016
5263   -60614
5264     7837
5265    63307
5266    34385
5267   -41330
5268   -63443
5269     3201
5270    65133
5271    35632
5272   -40629
5273   -60816
5274      221
5275    61532
5276    40138
5277   -38770
5278   -64276
5279     -647
5280    62865
5281    40043
5282   -36761
5283   -62310
5284    -5425
5285    61321
5286    44792
5287   -34756
5288   -65203
5289    -6016
5290    58965
5291    45034
5292   -30674
5293   -65462
5294   -11352
5295    59527
5296    48232
5297   -30980
5298   -66220
5299   -11625
5300    56626
5301    49455
5302   -25803
5303   -67460
5304   -15292
5305    57980
5306    50674
5307   -24228
5308   -65157
5309   -18716
5310    53766
5311    52852
5312   -21864
5313   -66332
5314   -19553
5315    54345
5316    51876
5317   -18579
5318   -63533
5319   -22357
5320    51591
5321    55605
5322   -18221
5323   -65005
5324   -22975
5325    49621
5326    55403
5327   -13796
5328   -64375
5329   -27393
5330    48541
5331    56610
5332   -12933
5333   -63463
5334   -28669
5335    44425
5336    59271
5337    -7514
5338   -65294
5339   -32177
5340    45874
5341    59155
5342    -7674
5343   -63150
5344   -34712
5345    41947
5346    62582
5347    -3547
5348   -65394
5349   -35816
5350    40959
5351    59464
5352     -606
5353   -61401
5354   -39445
5355    37486
5356    63395
5357      363
5358   -61849
5359   -39318
5360    36200
5361    61107
5362     5297
5363   -60124
5364   -42321
5365    34637
5366    63040
5367     2827
5368   -57561
5369   -42384
5370    30465
5371    62677
5372     8991
5373   -58460
5374   -45660
5375    30263
5376    62417
5377    10056
5378   -56108
5379   -47289
5380    25563
5381    65239
5382    13021
5383   -57326
5384   -47613
5385    25005
5386    62329
5387    16779
5388   -53198
5389   -51008
5390    21773
5391    65407
5392    18271
5393   -52475
5394   -51153
5395    20152
5396    63794
5397    22116
5398   -51391
5399   -55167
5400    18114
5401    64743
5402    22380
5403   -48588
5404   -54245
5405    14049
5406    63776
5407    26048
5408   -47915
5409   -56448
5410    13341
5411    62684
5412    25490
5413   -44697
5414   -55817
5415     9091
5416    62216
5417    30100
5418   -44481
5419   -55989
5420     8965
5421    60977
5422    32307
5423   -40763
5424   -58570
5425     5154
5426    63793
5427    33058
5428   -41059
5429   -57452
5430     1929
5431    59867
5432    36657
5433   -38160
5434   -61814
5435     -340
5436    61313
5437    38155
5438   -35608
5439   -59856
5440    -3518
5441    59346
5442    42308
5443   -34669
5444   -63748
5445    -4021
5446    57887
5447    41444
5448   -29936
5449   -61866
5450    -8544
5451    57915
5452    44135
5453   -30498
5454   -62458
5455    -7732
5456    55078
5457    44489
5458   -26504
5459   -61780
5460   -13189
5461    55191
5462    45606
5463   -25003
5464   -61012
5465   -14675
5466    53229
5467    47777
5468   -22005
5469   -62344
5470   -16537
5471    51965
5472    48452
5473   -20218
5474   -61650
5475   -20334
5476    49699
5477    52686
5478   -17742
5479   -63227
5480   -21362
5481    48684
5482    53161
5483   -15114
5484   -61629
5485   -24586
5486    47790
5487    56073
5488   -14036
5489   -62296
5490   -27243
5491    44155
5492    55988
5493   -10008
5494   -62865
5495   -29797
5496    43611
5497    56020
5498    -8687
5499   -60585
5500   -29713
5501    40916
5502    57560
5503    -5551
5504   -61054
5505   -30852
5506    40456
5507    56400
5508    -3587
5509   -59535
5510   -34536
5511    37821
5512    58029
5513    -1634
5514   -59443
5515   -35469
5516    35767
5517    58338
5518     2193
5519   -57180
5520   -39175
5521    35051
5522    59279
5523     3116
5524   -56179
5525   -40770
5526    31428
5527    60759
5528     8045
5529   -56852
5530   -41859
5531    30568
5532    62387
5533     8166
5534   -54907
5535   -44234
5536    26014
5537    61759
5538    11781
5539   -56570
5540   -45988
5541    25892
5542    61271
5543    13791
5544   -52648
5545   -46884
5546    23083
5547    62280
5548    16321
5549   -51312
5550   -48643
5551    21332
5552    60610
5553    18694
5554   -49491
5555   -50667
5556    17905
5557    60948
5558    19193
5559   -48181
5560   -50814
5561    15894
5562    61123
5563    23171
5564   -45749
5565   -51956
5566    14561
5567    60415
5568    24107
5569   -44697
5570   -53570
5571    10708
5572    61803
5573    27610
5574   -43224
5575   -54646
5576     8863
5577    60233
5578    28865
5579   -41505
5580   -54590
5581     6021
5582    60310
5583    32001
5584   -40126
5585   -56505
5586     3472
5587    58838
5588    33678
5589   -37457
5590   -57290
5591     2317
5592    58300
5593    34669
5594   -36428
5595   -57663
5596     -970
5597    57681
5598    37804
5599   -34953
5600   -57691
5601    -2861
5602    56326
5603    37679
5604   -31182
5605   -57265
5606    -5702
5607    55230
5608    40098
5609   -29362
5610   -58313
5611    -6321
5612    53971
5613    40404
5614   -27248
5615   -59212
5616    -9783
5617    53956
5618    43025
5619   -26190
5620   -59545
5621   -12047
5622    50853
5623    44204
5624   -23351
5625   -60280
5626   -15158
5627    51199
5628    46171
5629   -20210
5630   -60211
5631   -18660
5632    49149
5633    48568
5634   -18444
5635   -60431
5636   -20411
5637    47603
5638    50291
5639   -17034
5640   -59584
5641   -20117
5642    46427
5643    50775
5644   -13972
5645   -59886
5646   -23182
5647    44361
5648    51079
5649   -13502
5650   -59017
5651   -23956
5652    42566
5653    51271
5654    -9614
5655   -58614
5656   -26576
5657    42063
5658    52953
5659    -7853
5660   -57918
5661   -29054
5662    39888
5663    54512
5664    -5721
5665   -57034
5666   -32352
5667    38831
5668    54673
5669    -2902
5670   -57447
5671   -33477
5672    36348
5673    57381
5674      248
5675   -56912
5676   -35314
5677    33601
5678    58080
5679     3542
5680   -55120
5681   -37310
5682    31188
5683    57470
5684     4794
5685   -55623
5686   -39296
5687    29997
5688    58228
5689     8088
5690   -55258
5691   -40367
5692    28008
5693    57436
5694     9205
5695   -52972
5696   -42515
5697    25622
5698    58884
5699    10669
5700   -51695
5701   -42327
5702    24409
5703    59410
5704    12183
5705   -50411
5706   -44903
5707    22057
5708    58814
5709    14759
5710   -49710
5711   -45913
5712    19377
5713    57807
5714    18220
5715   -47813
5716   -48172
5717    16259
5718    58448
5719    19541
5720   -45346
5721   -49478
5722    13697
5723    58787
5724    23264
5725   -44679
5726   -50725
5727    12455
5728    58934
5729    24331
5730   -42860
5731   -51730
5732     9381
5733    59074
5734    26302
5735   -41547
5736   -52880
5737     8623
5738    57288
5739    28651
5740   -39339
5741   -52655
5742     6710
5743    57563
5744    30335
5745   -38270
5746   -53545
5747     3488
5748    55390
5749    31239
5750   -36641
5751   -55270
5752     1643
5753    56109
5754    32615
5755   -34430
5756   -55150
5757      418
5758    53583
5759    35585
5760   -31750
5761   -56094
5762    -2882
5763    54257
5764    37290
5765   -29451
5766   -57292
5767    -5747
5768    53356
5769    38764
5770   -28611
5771   -56294
5772    -7783
5773    51229
5774    41571
5775   -24933
5776   -57900
5777   -11450
5778    51600
5779    42295
5780   -24139
5781   -57251
5782   -12791
5783    48712
5784    43978
5785   -21916
5786   -57472
5787   -13939
5788    48762
5789    44296
5790   -20600
5791   -57611
5792   -16205
5793    45740
5794    46893
5795   -17909
5796   -58178
5797   -16748
5798    45407
5799    46354
5800   -14937
5801   -57692
5802   -20417
5803    45174
5804    47947
5805   -14189
5806   -56884
5807   -22164
5808    42469
5809    49836
5810   -11149
5811   -57219
5812   -25343
5813    41722
5814    51164
5815    -9444
5816   -56310
5817   -27449
5818    38025
5819    52103
5820    -5080
5821   -56950
5822   -29284
5823    38066
5824    52386
5825    -4022
5826   -54916
5827   -31368
5828    35167
5829    54557
5830    -2094
5831   -54743
5832   -32120
5833    34704
5834    53247
5835     -123
5836   -53597
5837   -34907
5838    31690
5839    54889
5840     1398
5841   -53441
5842   -33951
5843    30273
5844    54361
5845     6310
5846   -52747
5847   -36504
5848    29673
5849    56205
5850     5876
5851   -50780
5852   -37277
5853    26180
5854    56094
5855     9077
5856   -50377
5857   -40098
5858    25128
5859    54937
5860    10549
5861   -48733
5862   -43204
5863    21599
5864    56198
5865    13407
5866   -48636
5867   -42894
5868    20073
5869    54946
5870    17007
5871   -45749
5872   -46447
5873    17438
5874    57693
5875    16845
5876   -44625
5877   -46251
5878    14613
5879    56535
5880    19969
5881   -44071
5882   -47747
5883    13368
5884    56577
5885    21312
5886   -41586
5887   -47736
5888    11634
5889    56949
5890    23095
5891   -41475
5892   -48428
5893    10289
5894    54040
5895    25042
5896   -38677
5897   -50814
5898     7248
5899    55254
5900    26951
5901   -38548
5902   -49805
5903     5591
5904    51844
5905    29707
5906   -34874
5907   -52781
5908     3643
5909    54002
5910    29832
5911   -32502
5912   -51240
5913     -794
5914    52293
5915    33497
5916   -31816
5917   -54340
5918    -1924
5919    53380
5920    34179
5921   -29224
5922   -54044
5923    -5582
5924    51871
5925    38045
5926   -29946
5927   -54698
5928    -4844
5929    50620
5930    37707
5931   -26047
5932   -54772
5933    -8605
5934    50667
5935    38751
5936   -25922
5937   -53511
5938    -8891
5939    47761
5940    40850
5941   -22106
5942   -54877
5943   -11741
5944    48119
5945    41726
5946   -22058
5947   -54232
5948   -13375
5949    45392
5950    42942
5951   -18255
5952   -54894
5953   -15343
5954    44048
5955    44320
5956   -15547
5957   -55056
5958   -19518
5959    42228
5960    46368
5961   -13365
5962   -54927
5963   -20661
5964    41521
5965    46098
5966   -11003
5967   -54148
5968   -23504
5969    41359
5970    48384
5971   -10169
5972   -54226
5973   -25162
5974    37181
5975    48707
5976    -7516
5977   -54609
5978   -26217
5979    37894
5980    48669
5981    -7381
5982   -52567
5983   -27299
5984    35451
5985    51537
5986    -4330
5987   -53136
5988   -27856
5989    35056
5990    51322
5991    -1642
5992   -52432
5993   -31040
5994    32442
5995    52423
5996     -590
5997   -51811
5998   -31332
5999    29527
6000    52246
6001     2234
6002   -51360
6003   -34788
6004    29616
6005    52946
6006     4601
6007   -49114
6008   -35611
6009    26530
6010    53681
6011     8674
6012   -48607
6013   -39208
6014    25198
6015    51872
6016    10135
6017   -46623
6018   -40061
6019    21765
6020    54144
6021    11504
6022   -48112
6023   -40360
6024    21707
6025    51940
6026    13155
6027   -44445
6028   -42381
6029    19293
6030    54635
6031    14135
6032   -44747
6033   -41348
6034    17410
6035    53032
6036    16650
6037   -42239
6038   -45067
6039    15403
6040    54448
6041    17785
6042   -41953
6043   -44849
6044    12349
6045    53936
6046    21623
6047   -40915
6048   -45642
6049    11080
6050    52501
6051    23573
6052   -37595
6053   -48702
6054     7668
6055    54111
6056    25508
6057   -37469
6058   -48006
6059     5470
6060    51906
6061    27067
6062   -34640
6063   -49544
6064     5413
6065    52137
6066    27447
6067   -33522
6068   -49040
6069     1566
6070    50719
6071    30378
6072   -31448
6073   -51135
6074     1580
6075    51210
6076    30764
6077   -29502
6078   -50328
6079    -3403
6080    50664
6081    32669
6082   -30352
6083   -51672
6084    -1826
6085    48135
6086    34128
6087   -27031
6088   -51706
6089    -5816
6090    49609
6091    36378
6092   -26124
6093   -50971
6094    -7407
6095    44897
6096    39012
6097   -22372
6098   -53299
6099    -9937
6100    46995
6101    38324
6102   -21526
6103   -52280
6104   -12818
6105    44034
6106    40804
6107   -18847
6108   -54443
6109   -13734
6110    44164
6111    40782
6112   -16062
6113   -51823
6114   -17326
6115    42735
6116    43807
6117   -15883
6118   -52390
6119   -17417
6120    40181
6121    44119
6122   -13302
6123   -53077
6124   -21109
6125    40632
6126    44721
6127   -11943
6128   -52110
6129   -20775
6130    39172
6131    45561
6132   -10349
6133   -51823
6134   -23351
6135    37760
6136    46135
6137    -7673
6138   -49997
6139   -24399
6140    34936
6141    48049
6142    -5277
6143   -51478
6144   -26298
6145    32767
6146    48616
6147    -2179
6148   -49287
6149   -29343
6150    31355
6151    49334
6152     -209
6153   -49711
6154   -30451
6155    29847
6156    48928
6157     2706
6158   -48980
6159   -32465
6160    29196
6161    50944
6162     2544
6163   -46900
6164   -33599
6165    26361
6166    51206
6167     6187
6168   -47640
6169   -35245
6170    26435
6171    49357
6172     6548
6173   -45314
6174   -36896
6175    23424
6176    52467
6177     9050
6178   -46703
6179   -36579
6180    21857
6181    51396
6182    10635
6183   -43494
6184   -39724
6185    20305
6186    52286
6187    11381
6188   -43145
6189   -39202
6190    17991
6191    51442
6192    15429
6193   -41559
6194   -41850
6195    16498
6196    51454
6197    16436
6198   -40731
6199   -41555
6200    12959
6201    51128
6202    20365
6203   -39531
6204   -44192
6205    12230
6206    50501
6207    21655
6208   -38503
6209   -44482
6210     9333
6211    50640
6212    22751
6213   -36866
6214   -45588
6215     8527
6216    50471
6217    23535
6218   -35399
6219   -46471
6220     6201
6221    50155
6222    24194
6223   -34800
6224   -46107
6225     4155
6226    50284
6227    27174
6228   -33155
6229   -47502
6230     1964
6231    49655
6232    28374
6233   -31063
6234   -47986
6235     -985
6236    47639
6237    30979
6238   -29702
6239   -48801
6240    -1205
6241    46718
6242    32070
6243   -26058
6244   -49208
6245    -4354
6246    46533
6247    34867
6248   -25439
6249   -48985
6250    -6710
6251    45650
6252    35620
6253   -21432
6254   -50308
6255    -7265
6256    45022
6257    35999
6258   -21824
6259   -50310
6260   -10746
6261    43019
6262    39184
6263   -19715
6264   -50993
6265   -10876
6266    43514
6267    37939
6268   -18044
6269   -49644
6270   -13634
6271    41875
6272    39822
6273   -18105
6274   -50632
6275   -14259
6276    40089
6277    40407
6278   -13232
6279   -50635
6280   -17857
6281    39738
6282    42383
6283   -12707
6284   -50442
6285   -18887
6286    38063
6287    42203
6288   -10035
6289   -49496
6290   -22158
6291    35692
6292    43979
6293    -8486
6294   -50148
6295   -22539
6296    33384
6297    46235
6298    -6025
6299   -49306
6300   -25870
6301    32828
6302    45746
6303    -4787
6304   -48323
6305   -26428
6306    31921
6307    46462
6308     -896
6309   -48928
6310   -27617
6311    30950
6312    47008
6313      -51
6314   -46545
6315   -29995
6316    29325
6317    46275
6318      758
6319   -47146
6320   -30381
6321    28089
6322    47755
6323     3323
6324   -47506
6325   -32575
6326    26606
6327    48047
6328     3729
6329   -45613
6330   -33627
6331    24106
6332    49267
6333     6698
6334   -45040
6335   -36106
6336    21812
6337    48980
6338     9332
6339   -42876
6340   -37534
6341    19487
6342    49884
6343    10980
6344   -41896
6345   -37106
6346    17015
6347    49626
6348    13688
6349   -40588
6350   -39820
6351    16452
6352    50163
6353    14545
6354   -40609
6355   -38725
6356    15175
6357    49280
6358    17411
6359   -39548
6360   -41688
6361    12378
6362    48127
6363    18591
6364   -38001
6365   -41957
6366    11084
6367    49844
6368    20439
6369   -36820
6370   -42268
6371    10245
6372    48859
6373    20889
6374   -34110
6375   -43946
6376     7071
6377    49164
6378    23455
6379   -33337
6380   -44570
6381     5124
6382    47547
6383    25654
6384   -31519
6385   -46168
6386     3661
6387    46964
6388    25182
6389   -29612
6390   -45648
6391     1347
6392    46287
6393    28914
6394   -27342
6395   -46437
6396    -1330
6397    45103
6398    29986
6399   -27029
6400   -47190
6401    -3316
6402    44941
6403    31108
6404   -24980
6405   -47916
6406    -4583
6407    43797
6408    32600
6409   -24523
6410   -48762
6411    -5160
6412    43955
6413    34214
6414   -21444
6415   -48885
6416    -7053
6417    43390
6418    35275
6419   -20036
6420   -49223
6421    -9143
6422    42419
6423    36638
6424   -18986
6425   -47154
6426   -10929
6427    41431
6428    37601
6429   -16264
6430   -48700
6431   -13481
6432    39632
6433    39545
6434   -14245
6435   -48370
6436   -15354
6437    37626
6438    39927
6439   -13725
6440   -47686
6441   -17286
6442    36597
6443    40302
6444   -10328
6445   -47365
6446   -19791
6447    34652
6448    42066
6449    -9070
6450   -48048
6451   -20151
6452    33430
6453    41972
6454    -7387
6455   -47706
6456   -21997
6457    33671
6458    42643
6459    -5945
6460   -46983
6461   -24226
6462    32073
6463    44584
6464    -3845
6465   -47000
6466   -25427
6467    30453
6468    44936
6469    -2708
6470   -45666
6471   -25337
6472    29107
6473    45716
6474     -776
6475   -45835
6476   -29475
6477    27840
6478    45032
6479     1260
6480   -44049
6481   -28621
6482    25701
6483    46450
6484     3827
6485   -43641
6486   -31340
6487    23088
6488    45880
6489     5101
6490   -42744
6491   -33149
6492    21500
6493    47036
6494     7277
6495   -41300
6496   -34259
6497    19518
6498    46240
6499     9369
6500   -42372
6501   -34957
6502    18536
6503    47615
6504    10116
6505   -40396
6506   -37257
6507    17592
6508    47481
6509    12813
6510   -40241
6511   -37128
6512    16312
6513    46791
6514    14697
6515   -38933
6516   -38268
6517    14009
6518    47444
6519    14988
6520   -37763
6521   -39609
6522    11959
6523    46254
6524    18317
6525   -35266
6526   -40101
6527    10033
6528    47805
6529    19402
6530   -33361
6531   -41951
6532     7456
6533    46292
6534    19446
6535   -32985
6536   -42536
6537     6405
6538    46422
6539    22630
6540   -31424
6541   -42747
6542     3874
6543    45490
6544    24503
6545   -29363
6546   -43963
6547     1998
6548    44356
6549    25669
6550   -28604
6551   -43507
6552     -204
6553    44719
6554    27372
6555   -28012
6556   -45755
6557     -314
6558    43452
6559    27954
6560   -26244
6561   -45138
6562    -3114
6563    43882
6564    30199
6565   -25130
6566   -45962
6567    -3735
6568    43072
6569    30564
6570   -22196
6571   -46027
6572    -5844
6573    41804
6574    32074
6575   -20616
6576   -44226
6577    -8440
6578    40488
6579    34155
6580   -18686
6581   -46082
6582   -10297
6583    39464
6584    34394
6585   -16844
6586   -45292
6587   -11430
6588    38158
6589    36436
6590   -16245
6591   -46309
6592   -12856
6593    37501
6594    37226
6595   -14511
6596   -46594
6597   -15827
6598    36230
6599    38061
6600   -12931
6601   -46921
6602   -16631
6603    34752
6604    39266
6605   -10034
6606   -46789
6607   -18029
6608    35253
6609    40211
6610    -9848
6611   -45927
6612   -20418
6613    32980
6614    41065
6615    -6761
6616   -45977
6617   -20785
6618    31988
6619    40429
6620    -4745
6621   -44573
6622   -23057
6623    30569
6624    41876
6625    -3723
6626   -43798
6627   -24637
6628    28779
6629    42825
6630     -955
6631   -42879
6632   -28058
6633    27202
6634    42995
6635     -238
6636   -42642
6637   -27630
6638    24459
6639    44152
6640     2188
6641   -42488
6642   -28903
6643    24348
6644    44689
6645     3302
6646   -41669
6647   -29291
6648    22305
6649    45061
6650     6640
6651   -41581
6652   -31570
6653    21900
6654    44692
6655     6566
6656   -40758
6657   -33043
6658    19612
6659    46117
6660     8414
6661   -40014
6662   -33467
6663    18372
6664    44838
6665    11434
6666   -38455
6667   -34699
6668    16535
6669    45628
6670    12637
6671   -37169
6672   -35583
6673    14206
6674    44654
6675    14947
6676   -35570
6677   -37166
6678    12502
6679    44980
6680    15564
6681   -34103
6682   -37941
6683     9143
6684    43251
6685    17425
6686   -34266
6687   -37827
6688     9291
6689    43847
6690    18586
6691   -31719
6692   -39872
6693     7288
6694    45080
6695    19531
6696   -31805
6697   -40679
6698     6372
6699    44295
6700    21310
6701   -31085
6702   -41138
6703     3591
6704    44183
6705    24190
6706   -28826
6707   -42130
6708     2512
6709    43138
6710    25358
6711   -27920
6712   -42600
6713      289
6714    42173
6715    26723
6716   -25751
6717   -42352
6718     -453
6719    41494
6720    27977
6721   -24956
6722   -42626
6723    -2784
6724    41206
6725    28764
6726   -21909
6727   -42991
6728    -4593
6729    40679
6730    29693
6731   -20902
6732   -43541
6733    -7264
6734    38710
6735    33310
6736   -18580
6737   -43473
6738    -8752
6739    39314
6740    31923
6741   -17532
6742   -43904
6743   -10450
6744    37627
6745    34244
6746   -17017
6747   -45148
6748   -12148
6749    37566
6750    35125
6751   -14252
6752   -44334
6753   -13769
6754    35475
6755    35886
6756   -13517
6757   -45710
6758   -14552
6759    34483
6760    35952
6761   -11490
6762   -44106
6763   -17341
6764    34571
6765    37602
6766   -10047
6767   -43447
6768   -17767
6769    32191
6770    38391
6771    -7133
6772   -43964
6773   -20286
6774    30654
6775    38194
6776    -5754
6777   -42319
6778   -22629
6779    29737
6780    39549
6781    -3642
6782   -43023
6783   -23756
6784    27766
6785    40937
6786    -2910
6787   -42080
6788   -25011
6789    27202
6790    41262
6791    -1778
6792   -41295
6793   -25585
6794    26795
6795    40957
6796     1107
6797   -41467
6798   -26008
6799    24738
6800    42631
6801     1503
6802   -41341
6803   -27754
6804    22260
6805    42504
6806     3577
6807   -40970
6808   -28593
6809    21593
6810    41985
6811     5801
6812   -38192
6813   -30346
6814    19015
6815    43394
6816     7579
6817   -38284
6818   -30811
6819    19407
6820    41923
6821     8070
6822   -36580
6823   -32296
6824    17012
6825    43587
6826    10585
6827   -36470
6828   -33191
6829    14575
6830    42142
6831    11484
6832   -34538
6833   -34614
6834    13445
6835    43765
6836    13493
6837   -35686
6838   -34961
6839    12842
6840    42649
6841    15820
6842   -34135
6843   -35317
6844    10810
6845    43899
6846    16648
6847   -32947
6848   -37495
6849     8551
6850    43086
6851    19299
6852   -32405
6853   -38506
6854     6610
6855    42429
6856    19499
6857   -30080
6858   -39727
6859     6150
6860    42965
6861    21733
6862   -28855
6863   -39340
6864     4132
6865    40479
6866    22972
6867   -26213
6868   -40179
6869      449
6870    40305
6871    24281
6872   -25754
6873   -40628
6874       14
6875    39934
6876    25854
6877   -23786
6878   -40957
6879    -1585
6880    39874
6881    26373
6882   -21978
6883   -40999
6884    -4062
6885    39528
6886    27442
6887   -21843
6888   -42615
6889    -4766
6890    38690
6891    29545
6892   -20097
6893   -42076
6894    -6803
6895    38563
6896    30145
6897   -19185
6898   -42261
6899    -8317
6900    37318
6901    31949
6902   -17766
6903   -42715
6904    -9253
6905    36434
6906    33415
6907   -15685
6908   -42264
6909   -11562
6910    35609
6911    33916
6912   -13631
6913   -43156
6914   -11815
6915    33452
6916    34641
6917   -11219
6918   -41259
6919   -15797
6920    32470
6921    34235
6922   -10403
6923   -41645
6924   -17063
6925    31891
6926    36342
6927    -8079
6928   -42587
6929   -18303
6930    30604
6931    37554
6932    -7419
6933   -41141
6934   -18769
6935    28947
6936    37695
6937    -5185
6938   -41775
6939   -20324
6940    28579
6941    38711
6942    -5113
6943   -41610
6944   -21271
6945    26567
6946    39583
6947    -2771
6948   -41680
6949   -23644
6950    25812
6951    40239
6952     -527
6953   -39335
6954   -25206
6955    23964
6956    39776
6957     1619
6958   -38521
6959   -25588
6960    22251
6961    39770
6962     2216
6963   -38371
6964   -27481
6965    21542
6966    40675
6967     5369
6968   -37603
6969   -27397
6970    19619
6971    40635
6972     6343
6973   -36868
6974   -30091
6975    18531
6976    40560
6977     7333
6978   -35170
6979   -30308
6980    16396
6981    40838
6982     8548
6983   -36229
6984   -32021
6985    15644
6986    42409
6987    10908
6988   -35282
6989   -32294
6990    14320
6991    41436
6992    11731
6993   -33944
6994   -33246
6995    14285
6996    41232
6997    13815
6998   -32889
6999   -33872
7000    10312
7001    40694
7002    15133
7003   -31530
7004   -35589
7005     8392
7006    41051
7007    17551
7008   -30552
7009   -35621
7010     8078
7011    39879
7012    18052
7013   -28510
7014   -36087
7015     4929
7016    39182
7017    20082
7018   -26795
7019   -37442
7020     5282
7021    39736
7022    19569
7023   -26750
7024   -37878
7025     3212
7026    40570
7027    21892
7028   -26466
7029   -38494
7030      835
7031    39063
7032    23565
7033   -24180
7034   -38958
7035     -746
7036    40840
7037    24580
7038   -24274
7039   -40051
7040    -1531
7041    39789
7042    25008
7043   -21603
7044   -40268
7045    -3390
7046    38125
7047    27733
7048   -21066
7049   -39567
7050    -5761
7051    36107
7052    27978
7053   -18785
7054   -39943
7055    -5724
7056    36498
7057    29317
7058   -17947
7059   -40466
7060    -9877
7061    34967
7062    30167
7063   -15788
7064   -39938
7065    -9033
7066    34461
7067    31584
7068   -12595
7069   -39968
7070   -11711
7071    33221
7072    33013
7073   -12138
7074   -39652
7075   -12589
7076    32812
7077    33139
7078   -10885
7079   -39977
7080   -14811
7081    31939
7082    34892
7083   -11008
7084   -40666
7085   -16440
7086    30857
7087    35230
7088    -8597
7089   -40164
7090   -17269
7091    30988
7092    35532
7093    -7791
7094   -39950
7095   -19162
7096    27686
7097    36434
7098    -4986
7099   -40519
7100   -19879
7101    27074
7102    36890
7103    -3440
7104   -38535
7105   -21370
7106    25269
7107    35836
7108    -2594
7109   -38348
7110   -22896
7111    23851
7112    36995
7113      528
7114   -37864
7115   -23945
7116    23421
7117    37872
7118      480
7119   -36865
7120   -24348
7121    20997
7122    38774
7123     3429
7124   -37130
7125   -26866
7126    20708
7127    40306
7128     4214
7129   -35735
7130   -27090
7131    20031
7132    39781
7133     6287
7134   -36251
7135   -28261
7136    17713
7137    40225
7138     7176
7139   -34778
7140   -29982
7141    16482
7142    40145
7143     8492
7144   -34363
7145   -30360
7146    14286
7147    39816
7148    11262
7149   -32408
7150   -31303
7151    13035
7152    39794
7153    12488
7154   -32067
7155   -31523
7156    10750
7157    38848
7158    14014
7159   -30901
7160   -33330
7161    10649
7162    39704
7163    14531
7164   -30017
7165   -33129
7166     8542
7167    38149
7168    16838
7169   -29285
7170   -34993
7171     7659
7172    38608
7173    16747
7174   -28020
7175   -34616
7176     5410
7177    39389
7178    19391
7179   -27972
7180   -36765
7181     4120
7182    38920
7183    20234
7184   -25714
7185   -37605
7186     2613
7187    38898
7188    21875
7189   -23771
7190   -37124
7191     1380
7192    37560
7193    24039
7194   -22457
7195   -37683
7196      310
7197    36348
7198    23441
7199   -21445
7200   -36584
7201    -2387
7202    34735
7203    25195
7204   -19966
7205   -37598
7206    -4151
7207    35959
7208    25519
7209   -20217
7210   -37694
7211    -5203
7212    34677
7213    27715
7214   -17066
7215   -38283
7216    -6769
7217    33885
7218    29055
7219   -15400
7220   -39359
7221    -7748
7222    33813
7223    29184
7224   -15510
7225   -39030
7226   -10412
7227    33420
7228    31571
7229   -13258
7230   -39791
7231   -11814
7232    33032
7233    31592
7234   -12587
7235   -36978
7236   -11986
7237    31790
7238    32166
7239   -10821
7240   -39078
7241   -13212
7242    29831
7243    31695
7244    -9322
7245   -38388
7246   -15415
7247    28261
7248    33878
7249    -7254
7250   -38381
7251   -16377
7252    26169
7253    34252
7254    -5513
7255   -37835
7256   -18578
7257    25729
7258    34401
7259    -5788
7260   -36925
7261   -18603
7262    25107
7263    35165
7264    -2628
7265   -36568
7266   -20432
7267    25015
7268    35848
7269    -1007
7270   -37834
7271   -21952
7272    22924
7273    36548
7274     1263
7275   -36811
7276   -23978
7277    22010
7278    37599
7279      640
7280   -35936
7281   -25448
7282    20536
7283    38151
7284     3318
7285   -35076
7286   -25602
7287    19908
7288    37738
7289     4068
7290   -34441
7291   -27288
7292    17450
7293    38145
7294     4981
7295   -32900
7296   -26394
7297    16255
7298    36346
7299     8190
7300   -32803
7301   -27713
7302    14634
7303    36719
7304     9206
7305   -31822
7306   -29069
7307    13101
7308    37817
7309    10522
7310   -31407
7311   -29880
7312    12369
7313    38020
7314    11765
7315   -29948
7316   -31305
7317    10921
7318    37811
7319    13830
7320   -30275
7321   -31462
7322    10369
7323    38437
7324    14779
7325   -28510
7326   -33001
7327     8219
7328    37825
7329    15336
7330   -27685
7331   -33141
7332     5709
7333    37389
7334    17962
7335   -25862
7336   -33764
7337     4867
7338    36453
7339    18117
7340   -24393
7341   -34205
7342     3622
7343    37281
7344    20246
7345   -23976
7346   -34288
7347     2439
7348    36060
7349    20039
7350   -22530
7351   -34419
7352      692
7353    36108
7354    22815
7355   -22099
7356   -34746
7357     -702
7358    34772
7359    22624
7360   -20194
7361   -36652
7362    -2775
7363    34807
7364    23955
7365   -19655
7366   -36693
7367    -3954
7368    33745
7369    25751
7370   -18344
7371   -37366
7372    -5393
7373    33504
7374    26566
7375   -17245
7376   -38432
7377    -6869
7378    32870
7379    28458
7380   -16492
7381   -37498
7382    -8802
7383    32152
7384    28428
7385   -13684
7386   -37509
7387    -9495
7388    31927
7389    29314
7390   -12864
7391   -36901
7392   -11322
7393    29538
7394    29524
7395   -10151
7396   -37197
7397   -12682
7398    28877
7399    30237
7400   -10262
7401   -36207
7402   -13656
7403    27440
7404    31838
7405    -7579
7406   -36853
7407   -14780
7408    27066
7409    33222
7410    -6747
7411   -36262
7412   -16452
7413    27349
7414    34524
7415    -5989
7416   -36626
7417   -17055
7418    24721
7419    33592
7420    -3777
7421   -36531
7422   -19704
7423    23555
7424    34889
7425    -2599
7426   -36031
7427   -19705
7428    22687
7429    34902
7430    -1080
7431   -35542
7432   -22095
7433    21818
7434    34750
7435     -504
7436   -34252
7437   -21700
7438    19576
7439    36132
7440     1548
7441   -34287
7442   -22711
7443    19195
7444    34638
7445     2912
7446   -34456
7447   -24221
7448    18140
7449    35807
7450     3903
7451   -32502
7452   -25511
7453    16982
7454    35726
7455     4756
7456   -31828
7457   -27025
7458    15089
7459    35455
7460     7400
7461   -31736
7462   -27410
7463    13563
7464    36579
7465     8323
7466   -31600
7467   -29405
7468    13238
7469    37327
7470    10196
7471   -30200
7472   -28911
7473    12094
7474    36804
7475    11970
7476   -29619
7477   -29608
7478    10472
7479    35889
7480    12899
7481   -26704
7482   -31777
7483     9337
7484    36797
7485    14424
7486   -27615
7487   -31333
7488     6629
7489    34874
7490    14998
7491   -24999
7492   -31236
7493     7015
7494    35883
7495    16586
7496   -24770
7497   -32114
7498     3608
7499    36066
7500    18802
7501   -24257
7502   -33310
7503     3093
7504    34782
7505    19309
7506   -22980
7507   -32784
7508     1323
7509    35133
7510    20330
7511   -22445
7512   -35193
7513     -356
7514    35242
7515    21926
7516   -21007
7517   -35087
7518    -1366
7519    35347
7520    23643
7521   -18854
7522   -35138
7523    -2210
7524    34222
7525    24440
7526   -18347
7527   -35965
7528    -3418
7529    32887
7530    24542
7531   -17036
7532   -35456
7533    -5156
7534    31169
7535    25023
7536   -15571
7537   -35487
7538    -6960
7539    31530
7540    25973
7541   -14581
7542   -35162
7543    -7728
7544    30172
7545    27211
7546   -13391
7547   -36556
7548   -10142
7549    30201
7550    27555
7551   -10796
7552   -35171
7553   -10158
7554    29021
7555    29482
7556   -10894
7557   -35843
7558   -12927
7559    28487
7560    30749
7561    -8869
7562   -36558
7563   -13257
7564    28179
7565    30915
7566    -7235
7567   -35904
7568   -14729
7569    25600
7570    31063
7571    -5776
7572   -36450
7573   -15761
7574    24541
7575    31321
7576    -4787
7577   -35253
7578   -16773
7579    24366
7580    32721
7581    -3252
7582   -35349
7583   -18492
7584    22881
7585    31174
7586    -2272
7587   -33736
7588   -19738
7589    21154
7590    31881
7591     -832
7592   -33709
7593   -20128
7594    20638
7595    33649
7596      597
7597   -33073
7598   -22149
7599    19414
7600    34259
7601     1882
7602   -32565
7603   -22483
7604    17837
7605    35231
7606     3953
7607   -32124
7608   -23987
7609    18111
7610    35391
7611     5596
7612   -31707
7613   -24183
7614    16004
7615    34995
7616     6783
7617   -31500
7618   -26021
7619    14862
7620    35941
7621     7419
7622   -29680
7623   -27046
7624    13553
7625    35287
7626     8775
7627   -29224
7628   -27914
7629    12324
7630    34987
7631    10081
7632   -29509
7633   -27347
7634    11015
7635    34821
7636    10589
7637   -27838
7638   -29568
7639     9562
7640    34938
7641    12260
7642   -26589
7643   -28854
7644     7308
7645    34677
7646    14286
7647   -25739
7648   -29976
7649     6596
7650    34753
7651    14766
7652   -24677
7653   -31487
7654     5113
7655    34309
7656    16612
7657   -23635
7658   -31449
7659     3256
7660    34586
7661    18079
7662   -23600
7663   -33302
7664     3035
7665    34114
7666    18403
7667   -22502
7668   -32520
7669     1612
7670    33154
7671    20467
7672   -20971
7673   -32495
7674     -972
7675    32883
7676    20594
7677   -18595
7678   -32542
7679    -1025
7680    31857
7681    21578
7682   -18751
7683   -33689
7684    -3165
7685    33198
7686    23165
7687   -16440
7688   -32844
7689    -3476
7690    31213
7691    24080
7692   -16376
7693   -33853
7694    -5980
7695    30313
7696    24999
7697   -14786
7698   -33802
7699    -7376
7700    30002
7701    26046
7702   -14500
7703   -34728
7704    -8040
7705    29177
7706    26430
7707   -11797
7708   -34512
7709    -9262
7710    27568
7711    27977
7712   -11256
7713   -34465
7714   -10807
7715    27760
7716    28037
7717    -9614
7718   -34796
7719   -12469
7720    26331
7721    28900
7722    -8815
7723   -33682
7724   -13065
7725    26202
7726    29203
7727    -6886
7728   -32812
7729   -14178
7730    24295
7731    29295
7732    -5571
7733   -34254
7734   -15878
7735    24860
7736    30151
7737    -3630
7738   -33199
7739   -16053
7740    23157
7741    31220
7742    -2964
7743   -32628
7744   -18078
7745    20886
7746    31271
7747    -1680
7748   -32743
7749   -19004
7750    21133
7751    32656
7752     -393
7753   -32840
7754   -20700
7755    20126
7756    32348
7757     1531
7758   -31756
7759   -21667
7760    17660
7761    33257
7762     2042
7763   -31630
7764   -22181
7765    17280
7766    32469
7767     4215
7768   -31031
7769   -22285
7770    16257
7771    33631
7772     3887
7773   -29928
7774   -24465
7775    15470
7776    33520
7777     6285
7778   -29753
7779   -24091
7780    13574
7781    33363
7782     7271
7783   -27632
7784   -26121
7785    12104
7786    32390
7787     8671
7788   -27337
7789   -25539
7790    11580
7791    33506
7792    10929
7793   -26523
7794   -27935
7795     9683
7796    34103
7797    11706
7798   -27236
7799   -27632
7800     8325
7801    33689
7802    12916
7803   -24883
7804   -28722
7805     6763
7806    34004
7807    13982
7808   -25092
7809   -29797
7810     6879
7811    32953
7812    15059
7813   -23142
7814   -29646
7815     5470
7816    32171
7817    16560
7818   -23041
7819   -29151
7820     3635
7821    32670
7822    16173
7823   -21108
7824   -30984
7825     2689
7826    32856
7827    18732
7828   -21046
7829   -31055
7830       99
7831    31828
7832    19272
7833   -19078
7834   -32110
7835      208
7836    30517
7837    19682
7838   -19009
7839   -31233
7840    -2615
7841    30606
7842    20449
7843   -17398
7844   -32889
7845    -3223
7846    30254
7847    22114
7848   -16705
7849   -32760
7850    -4827
7851    30485
7852    22723
7853   -14546
7854   -33104
7855    -6222
7856    29025
7857    23743
7858   -13809
7859   -32448
7860    -6749
7861    28748
7862    24926
7863   -12566
7864   -32895
7865    -7902
7866    26793
7867    25492
7868   -11939
7869   -32373
7870    -9352
7871    27345
7872    25869
7873   -10074
7874   -32664
7875   -10059
7876    25423
7877    26571
7878    -8989
7879   -32408
7880   -12359
7881    25640
7882    27972
7883    -7382
7884   -32652
7885   -12598
7886    24610
7887    27880
7888    -6859
7889   -32618
7890   -15154
7891    24219
7892    28900
7893    -4550
7894   -33095
7895   -15079
7896    21862
7897    30162
7898    -2778
7899   -31710
7900   -17035
7901    21685
7902    30274
7903    -2838
7904   -31803
7905   -17790
7906    20099
7907    30428
7908    -1369
7909   -31003
7910   -18663
7911    20083
7912    30203
7913      575
7914   -31424
7915   -18322
7916    18416
7917    31089
7918      393
7919   -29715
7920   -19589
7921    17361
7922    30484
7923     3049
7924   -29743
7925   -20982
7926    16863
7927    31402
7928     3510
7929   -29770
7930   -21877
7931    15039
7932    30976
7933     5456
7934   -28660
7935   -23495
7936    14010
7937    32254
7938     6743
7939   -27927
7940   -23451
7941    12441
7942    31925
7943     7666
7944   -28392
7945   -24820
7946    10610
7947    32942
7948     7431
7949   -25994
7950   -26380
7951    10580
7952    32175
7953    11495
7954   -26524
7955   -26132
7956     8510
7957    32743
7958    10950
7959   -23871
7960   -27826
7961     7998
7962    31749
7963    12291
7964   -24044
7965   -26531
7966     6340
7967    32336
7968    12297
7969   -23726
7970   -29008
7971     6198
7972    30782
7973    14501
7974   -23181
7975   -28881
7976     3819
7977    31285
7978    15004
7979   -21785
7980   -29736
7981     4157
7982    30212
7983    16772
7984   -21135
7985   -29095
7986     1211
7987    30433
7988    17193
7989   -18890
7990   -30966
7991      646
7992    31201
7993    19778
7994   -18556
7995   -31992
7996    -1285
7997    30867
7998    19672
7999   -17866
8000   -31634
8001    -1877
8002    29605
8003    20622
8004   -16621
8005   -30979
8006    -2719
8007    28910
8008    21063
8009   -15816
8010   -30839
8011    -3483
8012    28679
8013    22242
8014   -15391
8015   -30422
8016    -5847
8017    27752
8018    22125
8019   -12247
8020   -32708
8021    -5994
8022    26860
8023    23950
8024   -12398
8025   -30986
8026    -8528
8027    26777
8028    23968
8029   -10001
8030   -32098
8031    -8677
8032    26655
8033    26204
8034    -9422
8035   -31611
8036   -10744
8037    24319
8038    26348
8039    -7834
8040   -31918
8041   -11503
8042    23676
8043    27478
8044    -7645
8045   -30505
8046   -13550
8047    23635
8048    26763
8049    -4380
8050   -31343
8051   -13237
8052    23195
8053    29348
8054    -5032
8055   -31131
8056   -14030
8057    21337
8058    27589
8059    -3113
8060   -31221
8061   -14640
8062    19813
8063    28742
8064    -3358
8065   -29646
8066   -16253
8067    20046
8068    28386
8069     -471
8070   -30132
8071   -16864
8072    17957
8073    29991
8074     -330
8075   -29619
8076   -19117
8077    18066
8078    30102
8079     2336
8080   -30301
8081   -19336
8082    16102
8083    31147
8084     2799
8085   -28530
8086   -21004
8087    15200
8088    30100
8089     4821
8090   -28051
8091   -21404
8092    14715
8093    31817
8094     4719
8095   -26851
8096   -22803
8097    12756
8098    30505
8099     7268
8100   -27549
8101   -23680
8102    11018
8103    31509
8104     6643
8105   -25303
8106   -24176
8107    11390
8108    30264
8109     9415
8110   -26335
8111   -23382
8112     9742
8113    31483
8114     8576
8115   -23717
8116   -25429
8117     9862
8118    30428
8119    11263
8120   -25526
8121   -24013
$$ Imaginary data points
##PAGE= N=2
##DATA TABLE= (X++(I..I)), XYDATA
0   -63048
1  1353438
2   -90445
3 -1297533
4   701796
5   996579
6  -991773
7  -830000
8   932322
9   496717
10  -742890
11  -281860
12   521245
13   112496
14  -211463
15   171148
16   183578
17  -325505
18   -58640
19   569062
20   172412
21  -511967
22  -108639
23   323923
24     2988
25  -135317
26   -69130
27  -387167
28   -55157
29   688671
30    -6942
31 -1003951
32    12323
33   958117
34  -151204
35  -696542
36   436451
37   436190
38  -523404
39    70087
40   828819
41  -276622
42  -866028
43   431252
44   837442
45  -458810
46  -721549
47   383207
48   472934
49  -457049
50  -320842
51   397799
52   -63235
53  -567443
54   331093
55   691334
56  -471326
57  -665012
58   514407
59   507647
60  -356640
61  -156787
62   165906
63  -117592
64   193724
65   447829
66  -348657
67  -585861
68   297909
69   421138
70  -269419
71  -287613
72    44793
73    -4777
74    70053
75   219430
76  -161849
77  -452170
78   108630
79   655916
80   131684
81  -546509
82   -76864
83   552447
84    73823
85  -345940
86   112056
87   104996
88  -399790
89    51614
90   578718
91  -238919
92  -763459
93   171058
94   564721
95  -224256
96  -366400
97   138062
98    54881
99   -28487
100   310321
101    68373
102  -454887
103   -52619
104   521253
105   193967
106  -262389
107  -176797
108    42211
109   207954
110   205971
111  -161176
112  -416772
113   -56237
114   383274
115   186413
116  -333725
117  -334171
118   147312
119   262405
120   -68302
121  -126622
122   -15658
123  -115428
124   112229
125   467906
126   -55704
127  -592196
128    50556
129   572849
130   -17819
131  -363480
132    28993
133    98923
134   -65225
135   136336
136    97702
137  -345529
138  -270839
139   294141
140   350396
141  -156521
142  -344581
143    16488
144   262605
145   124508
146   -58027
147  -189743
148  -160238
149   225654
150   404469
151   -95949
152  -443745
153   -22647
154   312670
155    63693
156  -128318
157  -124030
158  -173558
159    68998
160   391753
161     3951
162  -529104
163  -127299
164   486088
165   189781
166  -290778
167   -97793
168   118122
169    23987
170   124503
171   147140
172  -240265
173  -295246
174   225419
175   390159
176   -98169
177  -376203
178   -63181
179   230196
180   111875
181  -100727
182  -152176
183  -130921
184    30111
185   304362
186   136191
187  -375588
188  -252068
189   316159
190   271795
191  -111329
192  -141167
193   -74861
194    26948
195   314673
196   165765
197  -408874
198  -314048
199   327696
200   318906
201  -172987
202  -242401
203   -20695
204    71188
205   124349
206    92790
207  -181557
208  -309246
209   103879
210   440714
211    38250
212  -409864
213  -116740
214   283789
215   148907
216   -67805
217   -63861
218  -120235
219   -38865
220   284705
221   189509
222  -321045
223  -326104
224   179130
225   309219
226   -38878
227  -221406
228  -101358
229    50878
230   191918
231   161867
232  -201455
233  -343869
234   109421
235   407274
236    44968
237  -294463
238  -129264
239   120555
240   169107
241   104369
242  -116911
243  -287715
244   -13443
245   368585
246   171653
247  -342281
248  -304114
249   192773
250   263190
251   -66996
252  -138095
253   -70045
254   -60124
255   185874
256   293608
257  -187060
258  -419435
259   116727
260   408303
261     8495
262  -232301
263   -84575
264    22086
265   131708
266   176932
267  -106645
268  -331541
269   -38388
270   338133
271   175651
272  -250424
273  -254584
274    76734
275   205502
276    81062
277   -83874
278  -208198
279   -88416
280   285144
281   292899
282  -208703
283  -360840
284    80093
285   306839
286    60924
287  -144945
288  -143404
289   -56820
290   136006
291   238093
292   -61473
293  -387293
294   -98445
295   376216
296   194966
297  -252464
298  -203072
299    71665
300   130500
301   125182
302    17784
303  -258560
304  -163055
305   308851
306   301418
307  -188388
308  -310528
309    22629
310   219256
311   108386
312   -79904
313  -192098
314  -119985
315   160943
316   274741
317   -71942
318  -366104
319   -77388
320   299285
321   164843
322  -131754
323  -153848
324   -50962
325   104752
326   248202
327    30113
328  -327372
329  -166082
330   283643
331   277948
332  -127053
333  -280225
334   -41293
335   169179
336   139660
337   -11772
338  -196416
339  -198022
340   141625
341   345063
342   -28795
343  -375904
344   -92376
345   261986
346   155139
347   -57563
348  -140607
349  -131710
350    92368
351   289678
352    39854
353  -325319
354  -188331
355   229496
356   255233
357   -81594
358  -226769
359   -73755
360    95346
361   176249
362    77412
363  -217416
364  -259629
365   167421
366   358478
367   -40219
368  -298814
369   -73001
370   143711
371   156848
372    58054
373  -156929
374  -223307
375    81696
376   320182
377    64169
378  -304917
379  -211075
380   161797
381   245304
382    -8398
383  -194796
384  -142345
385    48526
386   229448
387   133008
388  -232042
389  -276176
390   143125
391   325413
392    18866
393  -233759
394  -134189
395    83228
396   188023
397    94248
398  -156855
399  -253805
400    43556
401   327851
402   100496
403  -283660
404  -200054
405   134734
406   185793
407    35414
408   -97612
409  -198558
410   -37762
411   295714
412   181367
413  -263709
414  -267818
415   120298
416   257495
417    55612
418  -151613
419  -174948
420    -1776
421   211357
422   162821
423  -156526
424  -294461
425    15583
426   323504
427   130630
428  -225881
429  -190358
430    56608
431   168893
432   134538
433   -81628
434  -272786
435   -41360
436   310909
437   176624
438  -214836
439  -244198
440    41667
441   211745
442   114389
443  -109650
444  -211930
445   -46746
446   209852
447   201321
448  -129864
449  -310060
450    -7407
451   294585
452   120357
453  -158588
454  -161484
455   -23224
456   140662
457   199857
458   -50899
459  -300812
460   -72375
461   298735
462   190789
463  -169633
464  -223465
465    -4581
466   159343
467   147830
468   -35410
469  -234311
470  -129134
471   229609
472   260122
473  -138363
474  -300522
475   -12061
476   210098
477   135637
478   -54196
479  -189795
480  -109301
481   162704
482   240863
483   -49561
484  -289626
485   -98526
486   241441
487   214803
488  -111502
489  -223181
490   -33246
491   122769
492   153880
493    35961
494  -231191
495  -195472
496   230603
497   290915
498  -130650
499  -267169
500   -15043
501   136099
502   131379
503    31596
504  -188027
505  -180508
506   163598
507   276661
508   -46228
509  -279840
510  -106835
511   187800
512   198176
513   -43712
514  -188094
515  -105561
516    88047
517   218080
518    57503
519  -258803
520  -203722
521   202375
522   281118
523   -68340
524  -235982
525   -67839
526   105397
527   161330
528    63694
529  -178649
530  -215646
531   120771
532   311549
533    -2250
534  -297419
535  -114296
536   164248
537   158876
538    12634
539  -138930
540  -175679
541    61463
542   271275
543    58201
544  -264124
545  -179116
546   153063
547   236398
548     4983
549  -198244
550  -127708
551    85581
552   178978
553    79221
554  -154734
555  -243078
556    72050
557   333275
558    33067
559  -290908
560  -115996
561   128047
562   132875
563    73478
564   -97875
565  -244305
566    22959
567   327221
568    80768
569  -275633
570  -171171
571   116469
572   199290
573    64732
574  -141410
575  -185112
576    25713
577   226315
578   119153
579  -185476
580  -246024
581    64531
582   280430
583    67865
584  -205632
585  -150982
586    55108
587   161151
588   114455
589  -100664
590  -241777
591    -7556
592   288467
593   139080
594  -221000
595  -211931
596    79757
597   188426
598    74708
599   -84958
600  -198798
601   -60466
602   240971
603   189769
604  -196241
605  -261805
606    61805
607   229754
608    93656
609  -104164
610  -189254
611   -46038
612   205287
613   177205
614  -124390
615  -255698
616   -22482
617   257308
618   169037
619  -163431
620  -221528
621    20197
622   164563
623   116824
624   -41344
625  -217621
626  -114423
627   233173
628   230356
629  -156658
630  -255396
631    13015
632   176703
633   130247
634   -32614
635  -197307
636  -111102
637   182134
638   228601
639   -78748
640  -275712
641   -63259
642   225693
643   172578
644   -92230
645  -199228
646   -75432
647   122703
648   203736
649    -1489
650  -274413
651  -137126
652   241013
653   234286
654  -109725
655  -235498
656   -49055
657   148391
658   169022
659     3940
660  -200001
661  -154972
662   158327
663   268384
664   -49816
665  -287507
666   -84077
667   186260
668   157999
669   -25261
670  -162602
671  -145488
672    92266
673   252840
674    17228
675  -261133
676  -135852
677   168976
678   217456
679   -12143
680  -200048
681  -120413
682    98515
683   194250
684    55600
685  -185200
686  -201339
687   111436
688   288605
689      891
690  -275112
691  -119774
692   133410
693   165840
694    43801
695  -152229
696  -199089
697    80201
698   282115
699    46228
700  -253269
701  -158210
702   143790
703   215297
704    17125
705  -167564
706  -145546
707    47503
708   204260
709    96787
710  -196308
711  -227389
712   106362
713   263142
714    10783
715  -195328
716  -122759
717    44516
718   168640
719   114510
720  -131624
721  -220235
722    42866
723   264626
724    89264
725  -201866
726  -181048
727    73023
728   198125
729    75648
730  -125358
731  -189321
732   -10903
733   223775
734   135292
735  -193762
736  -228349
737    75198
738   232078
739    71161
740  -142636
741  -169197
742    11019
743   192295
744   132151
745  -125604
746  -227202
747    14412
748   255970
749   110620
750  -188712
751  -179681
752    47830
753   149028
754    96134
755   -61803
756  -215330
757   -62104
758   243686
759   157396
760  -176688
761  -204057
762    35882
763   175770
764   119706
765   -65483
766  -197692
767   -58693
768   197645
769   176528
770  -110066
771  -239964
772   -25815
773   221248
774   140653
775  -126285
776  -193560
777   -27755
778   151955
779   162762
780   -57491
781  -238862
782   -63846
783   233031
784   175910
785  -135486
786  -222086
787    -1592
788   178899
789   130659
790   -53767
791  -185214
792   -90033
793   168326
794   213483
795   -90556
796  -267812
797   -24254
798   205346
799   111557
800   -65140
801  -156852
802  -104814
803   122002
804   223803
805   -34785
806  -257384
807   -75771
808   205727
809   177785
810   -68240
811  -201266
812   -78298
813   139525
814   180966
815    -5271
816  -205004
817  -141584
818   159921
819   244088
820   -64539
821  -262275
822   -65370
823   164495
824   153255
825   -15446
826  -175191
827  -137967
828   126346
829   241010
830   -18258
831  -250127
832   -96492
833   181809
834   187091
835   -41450
836  -186013
837  -100477
838    94490
839   191985
840    35288
841  -218154
842  -160633
843   156182
844   226749
845   -31402
846  -206838
847  -104352
848   100269
849   177912
850    42502
851  -170468
852  -169927
853    90923
854   248056
855    46406
856  -234166
857  -155811
858   147011
859   197657
860    -2076
861  -149620
862  -150651
863    29439
864   236235
865    95014
866  -239973
867  -191349
868   145157
869   215399
870     3276
871  -160943
872  -144450
873    47742
874   218409
875    84711
876  -183225
877  -179463
878    77330
879   222238
880    55318
881  -197345
882  -172345
883    82698
884   196118
885    56330
886  -133875
887  -168282
888    13275
889   215627
890   115934
891  -187532
892  -212831
893    83355
894   226142
895    56821
896  -133976
897  -145291
898    -1403
899   181731
900   155942
901  -138157
902  -258749
903    40759
904   259228
905    61927
906  -168105
907  -148435
908     2198
909   162735
910   152338
911  -110167
912  -243630
913     9703
914   243243
915   107416
916  -145537
917  -185996
918    10955
919   202966
920   122673
921  -117004
922  -182263
923   -17901
924   174559
925   153653
926  -110896
927  -243488
928    -4221
929   224450
930    99671
931  -125192
932  -162900
933   -36734
934   147003
935   175547
936   -74420
937  -240485
938   -30175
939   220713
940   144943
941  -108949
942  -194242
943   -25119
944   167155
945   152004
946   -58463
947  -209900
948   -81488
949   178491
950   185335
951   -93048
952  -237894
953   -37111
954   185815
955   136376
956   -66727
957  -181050
958   -81836
959   140578
960   195600
961   -34315
962  -236843
963   -76127
964   210760
965   169069
966   -89877
967  -175782
968   -59228
969   104272
970   177885
971     1937
972  -235369
973  -118957
974   193783
975   186292
976   -81668
977  -187482
978   -68600
979   117109
980   184536
981    -5635
982  -207311
983  -105166
984   141265
985   193062
986    -5167
987  -207712
988  -117920
989   158655
990   199719
991   -37751
992  -187758
993   -98270
994    83963
995   187536
996    41271
997  -222915
998  -161673
999   159339
1000   213319
1001   -35306
1002  -185811
1003   -93344
1004    90238
1005   181413
1006    53337
1007  -178080
1008  -173516
1009   113656
1010   233486
1011     -612
1012  -209306
1013  -111512
1014   104419
1015   169591
1016    38851
1017  -156742
1018  -172843
1019    69112
1020   229132
1021    38743
1022  -202281
1023  -145711
1024   100417
1025   203798
1026    35876
1027  -173086
1028  -141010
1029    70387
1030   192537
1031    73882
1032  -158708
1033  -186228
1034    71478
1035   234659
1036    39826
1037  -195185
1038  -141237
1039    60534
1040   168996
1041    84605
1042  -135943
1043  -196097
1044    38881
1045   228606
1046    85997
1047  -173818
1048  -181239
1049    65328
1050   205718
1051    66071
1052  -138444
1053  -158282
1054    13998
1055   189356
1056   127518
1057  -144499
1058  -220819
1059    52500
1060   225826
1061    53923
1062  -146714
1063  -147793
1064     2869
1065   169452
1066   133612
1067  -116059
1068  -214113
1069    15296
1070   224256
1071   102246
1072  -145415
1073  -174177
1074    18798
1075   179643
1076   114959
1077  -100554
1078  -196171
1079   -23657
1080   202766
1081   138531
1082  -136899
1083  -203558
1084    10743
1085   186161
1086   113427
1087  -103239
1088  -186583
1089   -24840
1090   170772
1091   145273
1092   -80359
1093  -209960
1094   -39338
1095   204977
1096   148465
1097  -118858
1098  -190621
1099   -10602
1100   146907
1101   136514
1102   -43722
1103  -213902
1104   -80687
1105   201353
1106   166997
1107  -111983
1108  -200957
1109   -21036
1110   160312
1111   141349
1112   -52292
1113  -189565
1114   -74472
1115   159692
1116   176527
1117   -64055
1118  -219085
1119   -56689
1120   182805
1121   152037
1122   -70565
1123  -176629
1124   -71588
1125   127744
1126   181409
1127   -32161
1128  -224015
1129   -88190
1130   169478
1131   175133
1132   -55181
1133  -196382
1134   -72240
1135   145034
1136   174029
1137   -23829
1138  -189222
1139  -102501
1140   130464
1141   197878
1142   -21344
1143  -217991
1144   -90339
1145   149067
1146   165883
1147   -20744
1148  -174038
1149  -116416
1150   105611
1151   198145
1152     7034
1153  -208290
1154  -123643
1155   141206
1156   196027
1157   -20007
1158  -187266
1159   -99366
1160   103976
1161   177947
1162    33095
1163  -180041
1164  -158595
1165   123206
1166   222502
1167   -23216
1168  -200109
1169   -94437
1170    92621
1171   166959
1172    42907
1173  -171444
1174  -163549
1175    97089
1176   217476
1177    18737
1178  -185474
1179  -130366
1180    90974
1181   193857
1182    35925
1183  -172945
1184  -142548
1185    70141
1186   190616
1187    63530
1188  -167302
1189  -170300
1190    78008
1191   209841
1192    40461
1193  -173221
1194  -142699
1195    61517
1196   177499
1197    71771
1198  -139835
1199  -174404
1200    41871
1201   214835
1202    78458
1203  -171942
1204  -163153
1205    70529
1206   177993
1207    61702
1208  -119682
1209  -172777
1210     8540
1211   211353
1212   101963
1213  -164584
1214  -176391
1215    57073
1216   187473
1217    74102
1218  -125429
1219  -171442
1220    12480
1221   192108
1222   106493
1223  -129193
1224  -185335
1225    17013
1226   200631
1227    98045
1228  -137411
1229  -165911
1230    15051
1231   162615
1232   116419
1233   -92718
1234  -198781
1235   -15867
1236   199033
1237   122592
1238  -124549
1239  -178727
1240     -291
1241   169423
1242   123611
1243   -91370
1244  -186841
1245   -24122
1246   168663
1247   137171
1248   -84549
1249  -204216
1250   -28625
1251   191915
1252   128597
1253  -104485
1254  -174994
1255   -23809
1256   150342
1257   141986
1258   -62321
1259  -204068
1260   -51027
1261   186162
1262   143758
1263   -96615
1264  -185643
1265   -28010
1266   154029
1267   135324
1268   -54599
1269  -184751
1270   -71689
1271   163677
1272   169727
1273   -79793
1274  -199432
1275   -36118
1276   149094
1277   135266
1278   -43712
1279  -178009
1280   -82191
1281   144601
1282   173098
1283   -50204
1284  -189989
1285   -65882
1286   139337
1287   161524
1288   -39525
1289  -189910
1290   -71572
1291   132546
1292   154929
1293   -17175
1294  -178194
1295  -104974
1296   134421
1297   184760
1298   -41713
1299  -196882
1300   -68397
1301   127325
1302   149642
1303   -11194
1304  -171923
1305  -107594
1306   120965
1307   182874
1308   -12753
1309  -189411
1310   -98052
1311   134714
1312   171241
1313   -28315
1314  -169483
1315   -90932
1316    93855
1317   170437
1318    20017
1319  -182407
1320  -129368
1321   124689
1322   183934
1323   -21619
1324  -164654
1325   -96082
1326    78348
1327   168332
1328    36430
1329  -168807
1330  -138589
1331    98926
1332   193067
1333    12743
1334  -170614
1335  -112473
1336    83443
1337   168355
1338    35947
1339  -154816
1340  -140274
1341    75421
1342   190172
1343    37628
1344  -162864
1345  -135163
1346    74809
1347   184123
1348    43355
1349  -164198
1350  -137886
1351    77154
1352   168688
1353    48909
1354  -133324
1355  -162054
1356    46651
1357   211586
1358    51159
1359  -180933
1360  -130430
1361    76096
1362   155634
1363    65147
1364  -114528
1365  -176885
1366    33851
1367   216397
1368    63368
1369  -163622
1370  -142053
1371    48866
1372   167653
1373    79122
1374  -126250
1375  -171687
1376    26252
1377   187483
1378    87054
1379  -130137
1380  -172336
1381    18927
1382   190128
1383    91885
1384  -133890
1385  -163054
1386    21706
1387   170686
1388   108302
1389  -103932
1390  -186375
1391     -359
1392   195986
1393   109000
1394  -132291
1395  -178322
1396    17733
1397   170936
1398   100747
1399   -96269
1400  -181661
1401   -18659
1402   186514
1403   129497
1404  -115873
1405  -191117
1406     2609
1407   177350
1408   113574
1409   -94150
1410  -183307
1411   -21579
1412   177004
1413   129687
1414   -88406
1415  -188110
1416   -38907
1417   175096
1418   144767
1419  -102109
1420  -193120
1421   -14483
1422   155706
1423   125343
1424   -50784
1425  -187804
1426   -75166
1427   179119
1428   167241
1429   -99062
1430  -188305
1431   -22427
1432   136964
1433   137171
1434   -34808
1435  -194018
1436   -79323
1437   164544
1438   161221
1439   -68278
1440  -185440
1441   -59814
1442   137944
1443   163689
1444   -42697
1445  -197985
1446   -65426
1447   149449
1448   154657
1449   -36481
1450  -182258
1451   -90140
1452   141226
1453   178760
1454   -45141
1455  -198549
1456   -65144
1457   140149
1458   146518
1459   -20693
1460  -167319
1461  -110427
1462   118159
1463   193474
1464   -23523
1465  -201693
1466   -79488
1467   133930
1468   150973
1469    -5807
1470  -154643
1471  -119697
1472   101100
1473   196388
1474    -3356
1475  -190334
1476  -100834
1477   107591
1478   168880
1479    11863
1480  -171512
1481  -119930
1482   103874
1483   176602
1484     7613
1485  -162220
1486  -122806
1487    81734
1488   191402
1489    24492
1490  -183802
1491  -113496
1492   101640
1493   162494
1494    27417
1495  -146856
1496  -142322
1497    70529
1498   197493
1499    32217
1500  -176625
1501  -127750
1502    87118
1503   172933
1504    33834
1505  -151672
1506  -138197
1507    65094
1508   180712
1509    51371
1510  -151438
1511  -148915
1512    67427
1513   188693
1514    43153
1515  -149604
1516  -133943
1517    54357
1518   168818
1519    64871
1520  -130097
1521  -158843
1522    35785
1523   188438
1524    72229
1525  -149380
1526  -154387
1527    49703
1528   170792
1529    63905
1530  -119768
1531  -154390
1532    14739
1533   186529
1534    97126
1535  -141620
1536  -163164
1537    46512
1538   171616
1539    71637
1540  -113952
1541  -159022
1542    10788
1543   178025
1544    94758
1545  -124543
1546  -164541
1547    18407
1548   170894
1549    95876
1550  -115132
1551  -169118
1552    14258
1553   169626
1554    93912
1555   -98497
1556  -167562
1557    -8369
1558   175064
1559   117717
1560  -109168
1561  -175799
1562     3113
1563   165147
1564    99802
1565   -90692
1566  -165560
1567   -23223
1568   157046
1569   125166
1570   -83050
1571  -182507
1572   -25377
1573   169792
1574   116456
1575   -91081
1576  -160035
1577   -25057
1578   141174
1579   136595
1580   -62263
1581  -187401
1582   -40755
1583   164611
1584   129100
1585   -79500
1586  -170077
1587   -37750
1588   143793
1589   137730
1590   -60768
1591  -177762
1592   -47077
1593   145951
1594   142942
1595   -56952
1596  -184631
1597   -51619
1598   150031
1599   137065
1600   -54819
1601  -166175
1602   -60258
1603   128560
1604   152609
1605   -35045
1606  -184969
1607   -73645
1608   140143
1609   152967
1610   -43467
1611  -172903
1612   -66554
1613   124408
1614   148525
1615   -18021
1616  -168310
1617   -96989
1618   122274
1619   171253
1620   -30470
1621  -179593
1622   -73929
1623   116291
1624   148231
1625    -7202
1626  -161802
1627  -104156
1628   110198
1629   173413
1630   -11461
1631  -173267
1632   -93502
1633   107433
1634   164597
1635    -3765
1636  -166340
1637   -99056
1638    96067
1639   163135
1640    11613
1641  -167643
1642  -117372
1643   102378
1644   174333
1645     1053
1646  -163078
1647  -103271
1648    88283
1649   166942
1650    25090
1651  -159537
1652  -123470
1653    86681
1654   174897
1655    24698
1656  -157413
1657  -124672
1658    81830
1659   170435
1660    25023
1661  -147253
1662  -123696
1663    61007
1664   171273
1665    48708
1666  -151127
1667  -139010
1668    71827
1669   175072
1670    38033
1671  -138231
1672  -128543
1673    51222
1674   169714
1675    56875
1676  -138875
1677  -146122
1678    47553
1679   178708
1680    54844
1681  -144895
1682  -136152
1683    51586
1684   161157
1685    61909
1686  -121708
1687  -151092
1688    32271
1689   181594
1690    71732
1691  -137946
1692  -144289
1693    41105
1694   165385
1695    74943
1696  -118286
1697  -154516
1698    22503
1699   167899
1700    80787
1701  -118493
1702  -161714
1703    16264
1704   172846
1705    85797
1706  -117366
1707  -153056
1708    15540
1709   156620
1710    95072
1711   -95417
1712  -164817
1713      -25
1714   169338
1715   102233
1716  -101549
1717  -160585
1718     -532
1719   156597
1720    97135
1721   -92530
1722  -159402
1723   -17397
1724   152983
1725   119050
1726   -89447
1727  -174436
1728    -9029
1729   162210
1730   103356
1731   -82152
1732  -154885
1733   -28839
1734   149465
1735   131731
1736   -79082
1737  -174568
1738   -20098
1739   152682
1740   117216
1741   -72150
1742  -169297
1743   -37107
1744   145233
1745   125323
1746   -65990
1747  -167077
1748   -44548
1749   140712
1750   140590
1751   -57654
1752  -177806
1753   -41264
1754   144953
1755   126613
1756   -51172
1757  -158625
1758   -59059
1759   128177
1760   147927
1761   -40050
1762  -177565
1763   -64368
1764   135063
1765   137211
1766   -46279
1767  -161165
1768   -64431
1769   115227
1770   147451
1771   -21967
1772  -171300
1773   -78255
1774   129302
1775   148830
1776   -32941
1777  -158355
1778   -75731
1779   110374
1780   154698
1781   -16767
1782  -167575
1783   -83482
1784   110283
1785   152172
1786   -12159
1787  -166869
1788   -95024
1789   112865
1790   158591
1791   -15099
1792  -155521
1793   -88274
1794    90381
1795   160045
1796    11134
1797  -168887
1798  -105065
1799   106778
1800   158210
1801    -1044
1802  -146585
1803  -100627
1804    80306
1805   160046
1806    18786
1807  -155044
1808  -115665
1809    82086
1810   163016
1811    20550
1812  -150325
1813  -112233
1814    80195
1815   157654
1816    23799
1817  -136745
1818  -118997
1819    63118
1820   166790
1821    37701
1822  -147236
1823  -124863
1824    71342
1825   162240
1826    31251
1827  -136825
1828  -123158
1829    52717
1830   162566
1831    50628
1832  -137930
1833  -139423
1834    58194
1835   170869
1836    42633
1837  -135310
1838  -126687
1839    45269
1840   159766
1841    62499
1842  -130160
1843  -143712
1844    45609
1845   166151
1846    61318
1847  -123979
1848  -140461
1849    35410
1850   165430
1851    63673
1852  -122966
1853  -136672
1854    26815
1855   152093
1856    82149
1857  -110869
1858  -158516
1859    25982
1860   167551
1861    67099
1862  -112296
1863  -137254
1864    10663
1865   150979
1866    92370
1867  -102868
1868  -158957
1869    14836
1870   164869
1871    83476
1872  -103990
1873  -148950
1874     6065
1875   153620
1876    92112
1877   -96258
1878  -155735
1879    -4927
1880   159756
1881   103132
1882   -99897
1883  -159598
1884      818
1885   153004
1886    97697
1887   -85727
1888  -156023
1889   -15341
1890   150979
1891   113117
1892   -82908
1893  -163270
1894   -16672
1895   153558
1896   112223
1897   -82546
1898  -157604
1899   -18934
1900   136970
1901   112347
1902   -62393
1903  -164486
1904   -37397
1905   145617
1906   122474
1907   -69663
1908  -159606
1909   -32107
1910   135751
1911   121097
1912   -55687
1913  -158466
1914   -45630
1915   131645
1916   129985
1917   -49135
1918  -166652
1919   -51148
1920   136953
1921   128381
1922   -53376
1923  -155003
1924   -56699
1925   119181
1926   142400
1927   -37643
1928  -170049
1929   -62442
1930   130652
1931   136598
1932   -39729
1933  -156096
1934   -68503
1935   116147
1936   148313
1937   -26363
1938  -162060
1939   -73814
1940   112090
1941   149013
1942   -20217
1943  -164272
1944   -80110
1945   111133
1946   144353
1947   -14709
1948  -151122
1949   -85636
1950    96107
1951   153053
1952    -2327
1953  -157465
1954   -92797
1955    97925
1956   150957
1957    -1387
1958  -149854
1959   -94409
1960    87779
1961   150366
1962    13885
1963  -146483
1964  -112141
1965    84637
1966   163935
1967     8799
1968  -151870
1969  -101169
1970    78923
1971   154535
1972    26724
1973  -140689
1974  -118975
1975    75482
1976   166943
1977    25063
1978  -145662
1979  -117100
1980    68094
1981   161122
1982    32262
1983  -139508
1984  -121669
1985    58882
1986   160269
1987    43894
1988  -137932
1989  -131438
1990    58657
1991   164013
1992    44722
1993  -130048
1994  -125417
1995    46587
1996   158564
1997    57403
1998  -124795
1999  -134329
2000    40631
2001   159461
2002    61925
2003  -122477
2004  -136600
2005    38544
2006   153760
2007    61145
2008  -112288
2009  -140703
2010    21251
2011   159812
2012    74973
2013  -117646
2014  -143703
2015    31843
2016   157174
2017    71564
2018  -103193
2019  -143507
2020    15150
2021   155782
2022    81961
2023  -104922
2024  -150458
2025    10616
2026   158863
2027    83946
2028  -105287
2029  -145776
2030     7625
2031   144549
2032    89415
2033   -88154
2034  -156405
2035    -6335
2036   157577
2037    95279
2038   -96234
2039  -145673
2040    -3803
2041   139417
2042   102331
2043   -79656
2044  -156036
2045   -13154
2046   144653
2047   100434
2048   -78625
2049  -149658
2050   -20954
2051   138377
2052   108695
2053   -74274
2054  -153566
2055   -18827
2056   132418
2057   105503
2058   -60552
2059  -151949
2060   -34659
2061   136471
2062   118385
2063   -65574
2064  -155591
2065   -28204
2066   130233
2067   110402
2068   -49286
2069  -149976
2070   -51950
2071   131393
2072   131235
2073   -59156
2074  -159585
2075   -36409
2076   122515
2077   114631
2078   -37623
2079  -150040
2080   -61877
2081   125344
2082   136682
2083   -46992
2084  -152260
2085   -50142
2086   111785
2087   130745
2088   -29366
2089  -156499
2090   -62858
2091   115482
2092   128371
2093   -30030
2094  -142889
2095   -71266
2096   100002
2097   143552
2098   -21594
2099  -157631
2100   -64905
2101   105388
2102   127024
2103   -11366
2104  -139028
2105   -82734
2106    96968
2107   146826
2108   -10334
2109  -150853
2110   -78981
2111    96713
2112   135998
2113    -4583
2114  -143526
2115   -91588
2116    88570
2117   147098
2118     1917
2119  -147971
2120   -96070
2121    90082
2122   150753
2123     3577
2124  -143369
2125   -93338
2126    82402
2127   145523
2128    14103
2129  -135457
2130  -103445
2131    74177
2132   156841
2133    17034
2134  -145074
2135  -101131
2136    73419
2137   141711
2138    22852
2139  -126962
2140  -112819
2141    57662
2142   156917
2143    30329
2144  -135431
2145  -107208
2146    59694
2147   146112
2148    42024
2149  -126658
2150  -120192
2151    58285
2152   151822
2153    36432
2154  -120331
2155  -118720
2156    39540
2157   152679
2158    53131
2159  -131232
2160  -125979
2161    54878
2162   144138
2163    47688
2164  -105623
2165  -132084
2166    28475
2167   162324
2168    62489
2169  -125440
2170  -129089
2171    41232
2172   145121
2173    61404
2174  -100750
2175  -136605
2176    18711
2177   155465
2178    70985
2179  -112542
2180  -138738
2181    20781
2182   147706
2183    72011
2184  -100435
2185  -134328
2186    13182
2187   144251
2188    81430
2189   -92018
2190  -138601
2191     3999
2192   145535
2193    87322
2194   -95016
2195  -141967
2196     4312
2197   139017
2198    85337
2199   -83936
2200  -142332
2201    -8321
2202   137649
2203    98078
2204   -82726
2205  -148511
2206    -9871
2207   139033
2208    97260
2209   -74590
2210  -147185
2211   -15545
2212   138122
2213   102549
2214   -66566
2215  -147311
2216   -28055
2217   136393
2218   111934
2219   -72484
2220  -153184
2221   -20950
2222   128998
2223   102453
2224   -51049
2225  -147970
2226   -47381
2227   135011
2228   124387
2229   -68760
2230  -148910
2231   -28227
2232   115489
2233   114604
2234   -37753
2235  -149518
2236   -52306
2237   127139
2238   122276
2239   -49723
2240  -140147
2241   -48638
2242   105727
2243   129367
2244   -33804
2245  -157477
2246   -51849
2247   117195
2248   117828
2249   -29987
2250  -137914
2251   -69096
2252   102233
2253   142897
2254   -27032
2255  -157521
2256   -57228
2257   109036
2258   122322
2259   -16123
2260  -139083
2261   -81343
2262   100920
2263   146177
2264   -20595
2265  -151970
2266   -68193
2267    97287
2268   128466
2269    -3386
2270  -138585
2271   -91022
2272    94019
2273   145328
2274   -10693
2275  -140502
2276   -80815
2277    82643
2278   140056
2279     6478
2280  -142409
2281   -88499
2282    87482
2283   135181
2284     3903
2285  -125584
2286   -97683
2287    66679
2288   150963
2289    13488
2290  -144229
2291   -87923
2292    75226
2293   129698
2294    24956
2295  -120382
2296  -111915
2297    64721
2298   154449
2299    17325
2300  -133448
2301   -94821
2302    56027
2303   137654
2304    43414
2305  -128632
2306  -120659
2307    67328
2308   148463
2309    24901
2310  -116316
2311  -110085
2312    39513
2313   151187
2314    51083
2315  -132757
2316  -120237
2317    59244
2318   138575
2319    40341
2320  -100901
2321  -124600
2322    27002
2323   160182
2324    55108
2325  -127666
2326  -116830
2327    44705
2328   130612
2329    55905
2330   -91614
2331  -134117
2332    18235
2333   156336
2334    60577
2335  -115726
2336  -117629
2337    24719
2338   129276
2339    74157
2340   -90162
2341  -140615
2342    19847
2343   150937
2344    63022
2345   -96686
2346  -121833
2347     4102
2348   133000
2349    91761
2350   -95494
2351  -146458
2352    18046
2353   138827
2354    69428
2355   -78492
2356  -133350
2357   -15095
2358   141766
2359   100015
2360   -93522
2361  -142684
2362     8612
2363   131058
2364    85798
2365   -66533
2366  -143562
2367   -20597
2368   143065
2369    97625
2370   -79396
2371  -136956
2372   -14176
2373   123763
2374   103109
2375   -64508
2376  -149656
2377   -21482
2378   130968
2379    93791
2380   -61548
2381  -133764
2382   -35120
2383   122594
2384   116241
2385   -60533
2386  -143531
2387   -23034
2388   119437
2389   103351
2390   -44638
2391  -139118
2392   -47827
2393   119553
2394   121000
2395   -55292
2396  -142966
2397   -34996
2398   108094
2399   112028
2400   -33785
2401  -146586
2402   -56630
2403   118443
2404   119927
2405   -42996
2406  -137105
2407   -49350
2408   101759
2409   127304
2410   -22915
2411  -152144
2412   -59272
2413   114854
2414   118091
2415   -27428
2416  -130563
2417   -72012
2418    92089
2419   139183
2420   -20297
2421  -153136
2422   -62117
2423   100477
2424   115024
2425    -9578
2426  -126556
2427   -83498
2428    89294
2429   142104
2430   -12642
2431  -138237
2432   -67677
2433    82598
2434   126310
2435     3458
2436  -132441
2437   -89114
2438    83898
2439   136464
2440    -3935
2441  -129607
2442   -82207
2443    70071
2444   136168
2445    13093
2446  -136084
2447   -91195
2448    77872
2449   136353
2450    14286
2451  -123927
2452   -95543
2453    66220
2454   143390
2455    22121
2456  -132572
2457   -99557
2458    66132
2459   135801
2460    26584
2461  -122821
2462  -108587
2463    57811
2464   142592
2465    28303
2466  -122792
2467  -107130
2468    51995
2469   140402
2470    39012
2471  -116686
2472  -109938
2473    51360
2474   140467
2475    39445
2476  -108354
2477  -112594
2478    35623
2479   143227
2480    46240
2481  -119138
2482  -114075
2483    40493
2484   131378
2485    48077
2486   -98651
2487  -123122
2488    24872
2489   147726
2490    55966
2491  -112335
2492  -113362
2493    31421
2494   132328
2495    68822
2496   -93274
2497  -131242
2498    21413
2499   144614
2500    60852
2501   -99685
2502  -121665
2503    10394
2504   133195
2505    80579
2506   -95714
2507  -137441
2508    17723
2509   136416
2510    68160
2511   -83221
2512  -127315
2513    -2401
2514   136382
2515    87800
2516   -86326
2517  -133249
2518     8307
2519   129367
2520    79746
2521   -70811
2522  -132364
2523   -14793
2524   130451
2525    90892
2526   -78466
2527  -133508
2528    -9254
2529   121590
2530    88984
2531   -63525
2532  -133591
2533   -21791
2534   125921
2535    96776
2536   -64922
2537  -133754
2538   -22871
2539   119306
2540   103419
2541   -57131
2542  -137881
2543   -26046
2544   119654
2545   101384
2546   -51545
2547  -135052
2548   -39352
2549   113813
2550   112388
2551   -50349
2552  -141841
2553   -34603
2554   109931
2555   106848
2556   -36756
2557  -137652
2558   -49235
2559   112035
2560   115156
2561   -39047
2562  -134800
2563   -46776
2564   102136
2565   116630
2566   -26918
2567  -138204
2568   -54438
2569   102764
2570   110743
2571   -26589
2572  -128030
2573   -64534
2574    92737
2575   124949
2576   -21064
2577  -137393
2578   -58733
2579    93236
2580   114191
2581   -14208
2582  -124674
2583   -74209
2584    87004
2585   130919
2586   -11262
2587  -133485
2588   -66668
2589    85632
2590   122058
2591    -2691
2592  -126576
2593   -82384
2594    78419
2595   133595
2596    -1793
2597  -132919
2598   -77805
2599    74951
2600   126267
2601    10600
2602  -125858
2603   -89928
2604    73173
2605   133365
2606     9231
2607  -122152
2608   -84280
2609    65325
2610   131784
2611    22132
2612  -123269
2613   -96357
2614    67294
2615   129372
2616    14900
2617  -114272
2618   -95247
2619    52257
2620   131439
2621    28235
2622  -119025
2623   -99625
2624    56534
2625   128574
2626    25380
2627  -107046
2628   -99855
2629    45090
2630   134865
2631    37020
2632  -109093
2633  -103133
2634    45393
2635   132183
2636    37536
2637  -108567
2638  -107929
2639    36392
2640   130898
2641    44139
2642  -104561
2643  -112530
2644    32585
2645   132885
2646    50852
2647  -102605
2648  -113957
2649    31132
2650   133084
2651    55120
2652   -96056
2653  -112814
2654    25496
2655   131532
2656    62104
2657   -93983
2658  -119732
2659    21266
2660   126313
2661    58453
2662   -90047
2663  -119332
2664    12550
2665   127784
2666    66792
2667   -86646
2668  -119855
2669    10950
2670   123924
2671    70359
2672   -77090
2673  -122128
2674     6335
2675   129807
2676    72352
2677   -77159
2678  -118948
2679    -3289
2680   118855
2681    81694
2682   -75155
2683  -131598
2684    -4597
2685   124303
2686    77485
2687   -70416
2688  -123556
2689   -17104
2690   119075
2691    95145
2692   -67438
2693  -132468
2694    -9660
2695   121477
2696    89231
2697   -57210
2698  -127704
2699   -24273
2700   115984
2701    99894
2702   -60650
2703  -134233
2704   -23979
2705   110756
2706    95602
2707   -48349
2708  -133263
2709   -36409
2710   112600
2711   101521
2712   -49809
2713  -128786
2714   -31652
2715   105086
2716   105610
2717   -34444
2718  -133190
2719   -41128
2720   111301
2721   104547
2722   -40598
2723  -124168
2724   -45957
2725    93463
2726   112221
2727   -29233
2728  -137357
2729   -52175
2730   103149
2731   108961
2732   -28198
2733  -125432
2734   -60295
2735    93173
2736   124915
2737   -22085
2738  -132551
2739   -58524
2740    92786
2741   118686
2742   -11702
2743  -130045
2744   -71146
2745    91092
2746   124246
2747   -16569
2748  -128113
2749   -68659
2750    76977
2751   124856
2752     -116
2753  -132904
2754   -77571
2755    84839
2756   122462
2757    -2690
2758  -117405
2759   -79110
2760    70842
2761   131418
2762     8833
2763  -127912
2764   -79801
2765    73809
2766   120953
2767    10273
2768  -114468
2769   -90466
2770    63613
2771   130856
2772    10489
2773  -120225
2774   -85331
2775    58546
2776   122496
2777    25295
2778  -113072
2779  -100437
2780    61639
2781   135012
2782    18300
2783  -109302
2784   -89395
2785    42387
2786   129829
2787    42505
2788  -114810
2789  -109408
2790    53737
2791   130735
2792    26170
2793  -102014
2794  -102354
2795    28973
2796   133927
2797    49540
2798  -113633
2799  -107940
2800    45385
2801   123742
2802    43628
2803   -90406
2804  -112265
2805    26561
2806   137295
2807    50452
2808  -104310
2809  -102566
2810    27674
2811   115752
2812    59733
2813   -87601
2814  -123305
2815    22706
2816   133170
2817    48196
2818   -90926
2819  -105811
2820    10829
2821   118399
2822    73012
2823   -85049
2824  -124276
2825    19299
2826   126966
2827    58122
2828   -76042
2829  -113405
2830    -3473
2831   124390
2832    79596
2833   -83572
2834  -124004
2835     6946
2836   117481
2837    71475
2838   -67092
2839  -125235
2840   -12246
2841   126319
2842    82553
2843   -75896
2844  -117832
2845    -6160
2846   108722
2847    87581
2848   -57131
2849  -132449
2850   -13759
2851   125208
2852    80282
2853   -64861
2854  -112971
2855   -20037
2856   103167
2857    97757
2858   -54890
2859  -136390
2860   -17184
2861   113696
2862    80714
2863   -48255
2864  -117349
2865   -36175
2866   107907
2867   103878
2868   -53072
2869  -129045
2870   -21541
2871   101137
2872    90915
2873   -31177
2874  -127355
2875   -45895
2876   111038
2877   105559
2878   -47755
2879  -121298
2880   -36732
2881    86679
2882   106094
2883   -24243
2884  -135057
2885   -51267
2886   107207
2887   102935
2888   -33736
2889  -113653
2890   -52699
2891    83211
2892   119854
2893   -17981
2894  -134572
2895   -52736
2896    95122
2897   103741
2898   -17932
2899  -113873
2900   -65173
2901    81197
2902   121317
2903   -17721
2904  -128387
2905   -54844
2906    78944
2907   106211
2908    -1302
2909  -116825
2910   -75001
2911    82100
2912   121377
2913   -11722
2914  -116643
2915   -62929
2916    65046
2917   114615
2918    10668
2919  -120528
2920   -81607
2921    77826
2922   119014
2923     -946
2924  -108443
2925   -79391
2926    55740
2927   125506
2928    17529
2929  -121876
2930   -83618
2931    67707
2932   117048
2933    17670
2934  -103423
2935   -94064
2936    52996
2937   131183
2938    18538
2939  -114161
2940   -83625
2941    48513
2942   118305
2943    34313
2944  -106610
2945  -102585
2946    51167
2947   128790
2948    21861
2949  -102143
2950   -88547
2951    34548
2952   121837
2953    43912
2954  -104886
2955  -101075
2956    46376
2957   120258
2958    33651
2959   -91677
2960  -100661
2961    26592
2962   126297
2963    46159
2964  -101731
2965  -101202
2966    34949
2967   114696
2968    48368
2969   -84491
2970  -112161
2971    21099
2972   128639
2973    50517
2974   -91696
2975  -103347
2976    16864
2977   115994
2978    65431
2979   -81754
2980  -120698
2981    17689
2982   126585
2983    53696
2984   -79582
2985  -104787
2986     1958
2987   116604
2988    76277
2989   -79233
2990  -121081
2991    10953
2992   118730
2993    62029
2994   -68628
2995  -112511
2996    -7526
2997   119118
2998    77230
2999   -77327
3000  -111532
3001     2380
3002   104948
3003    75567
3004   -57930
3005  -123213
3006   -11466
3007   118129
3008    75025
3009   -67289
3010  -108675
3011   -11652
3012   101832
3013    89128
3014   -52218
3015  -127626
3016   -14429
3017   111619
3018    77893
3019   -51681
3020  -113216
3021   -29550
3022   102542
3023    98820
3024   -51402
3025  -125804
3026   -22573
3027   101288
3028    87381
3029   -37764
3030  -119739
3031   -40274
3032   104341
3033   100672
3034   -45492
3035  -117913
3036   -33672
3037    90032
3038    98056
3039   -28412
3040  -126260
3041   -45911
3042   102518
3043    97810
3044   -36160
3045  -111104
3046   -44279
3047    82338
3048   107312
3049   -22168
3050  -127011
3051   -46474
3052    94326
3053    97382
3054   -22798
3055  -110225
3056   -56005
3057    78781
3058   114340
3059   -19205
3060  -123190
3061   -50648
3062    80375
3063   100382
3064    -5761
3065  -113122
3066   -69348
3067    81728
3068   116499
3069   -13625
3070  -115175
3071   -59266
3072    65900
3073   110004
3074     8378
3075  -118272
3076   -78147
3077    77433
3078   114749
3079    -4248
3080  -105724
3081   -71134
3082    55927
3083   118539
3084    13640
3085  -118647
3086   -78012
3087    68334
3088   112405
3089     9101
3090  -100970
3091   -83520
3092    52595
3093   122563
3094    15463
3095  -111982
3096   -76492
3097    54450
3098   109770
3099    23146
3100  -100033
3101   -90669
3102    50047
3103   122115
3104    19272
3105  -102644
3106   -80930
3107    42890
3108   113269
3109    35756
3110   -99225
3111   -97791
3112    44924
3113   118552
3114    29014
3115   -94132
3116   -91847
3117    31585
3118   117997
3119    43750
3120   -96340
3121  -100660
3122    34909
3123   115703
3124    41117
3125   -85708
3126  -102300
3127    22818
3128   121308
3129    49279
3130   -89233
3131  -100673
3132    23922
3133   113264
3134    54215
3135   -80208
3136  -108885
3137    17186
3138   119818
3139    50742
3140   -82820
3141   -99503
3142     9657
3143   110518
3144    62488
3145   -77160
3146  -110226
3147    12314
3148   112768
3149    56842
3150   -71000
3151  -104821
3152      837
3153   111949
3154    68741
3155   -72971
3156  -109483
3157     2867
3158   107581
3159    68347
3160   -61125
3161  -113715
3162    -7383
3163   110454
3164    74320
3165   -63861
3166  -111042
3167    -8185
3168   102978
3169    79332
3170   -54030
3171  -117549
3172   -14244
3173   107010
3174    79707
3175   -54394
3176  -111520
3177   -21104
3178    99830
3179    86287
3180   -47937
3181  -118304
3182   -24291
3183   102383
3184    84366
3185   -45586
3186  -113375
3187   -29153
3188    97516
3189    89885
3190   -43350
3191  -115648
3192   -29227
3193    94129
3194    89588
3195   -36858
3196  -113699
3197   -35690
3198    93140
3199    93257
3200   -35223
3201  -112204
3202   -38389
3203    87158
3204    98334
3205   -27651
3206  -117103
3207   -43395
3208    87611
3209    97425
3210   -23918
3211  -112474
3212   -49346
3213    82770
3214   103790
3215   -18955
3216  -115738
3217   -52292
3218    80501
3219   102278
3220   -12635
3221  -115150
3222   -57449
3223    80643
3224   105432
3225   -11864
3226  -109423
3227   -59888
3228    71092
3229   107510
3230    -4270
3231  -114497
3232   -64084
3233    74188
3234   105111
3235    -3606
3236  -105935
3237   -65804
3238    65155
3239   111391
3240     2054
3241  -110328
3242   -67998
3243    66618
3244   107553
3245     5641
3246  -104091
3247   -73443
3248    60474
3249   112660
3250     8583
3251  -105793
3252   -74383
3253    54477
3254   111341
3255    16561
3256  -103303
3257   -81578
3258    53179
3259   112970
3260    19202
3261   -99827
3262   -81676
3263    45176
3264   114279
3265    28794
3266  -100111
3267   -89179
3268    45284
3269   113317
3270    28176
3271   -92453
3272   -91355
3273    36456
3274   114692
3275    34581
3276   -95707
3277   -92702
3278    36565
3279   112120
3280    37417
3281   -87824
3282   -96500
3283    30244
3284   113960
3285    38300
3286   -87035
3287   -94427
3288    24208
3289   112995
3290    48434
3291   -84802
3292   -99708
3293    23824
3294   112747
3295    46845
3296   -79030
3297   -98420
3298    14435
3299   112632
3300    56584
3301   -79976
3302  -103051
3303    13012
3304   108248
3305    56927
3306   -72508
3307  -107314
3308     4420
3309   110644
3310    64556
3311   -71174
3312  -105808
3313     1877
3314   106521
3315    68858
3316   -63112
3317  -111448
3318    -1915
3319   108159
3320    69690
3321   -62275
3322  -108475
3323    -8951
3324   102659
3325    75139
3326   -59288
3327  -113977
3328   -10689
3329   103944
3330    73322
3331   -53428
3332  -109061
3333   -16741
3334   100955
3335    81776
3336   -51178
3337  -111073
3338   -17753
3339    99232
3340    78502
3341   -46698
3342  -110138
3343   -25956
3344    95564
3345    84296
3346   -43695
3347  -111669
3348   -28004
3349    92831
3350    88888
3351   -38265
3352  -113202
3353   -32073
3354    91651
3355    90843
3356   -32379
3357  -109799
3358   -38150
3359    86767
3360    96248
3361   -30356
3362  -113751
3363   -42200
3364    83374
3365    93699
3366   -23518
3367  -111254
3368   -47084
3369    82628
3370    96668
3371   -20376
3372  -109544
3373   -49255
3374    78964
3375   100203
3376   -14452
3377  -109184
3378   -49870
3379    79508
3380    97874
3381   -13504
3382  -105137
3383   -57494
3384    71703
3385   102332
3386   -10399
3387  -109224
3388   -58267
3389    69960
3390    99048
3391    -5680
3392  -102516
3393   -63306
3394    64762
3395   107228
3396     -640
3397  -104343
3398   -62073
3399    63433
3400   105134
3401     7132
3402  -100810
3403   -70508
3404    57975
3405   107804
3406     6886
3407  -101981
3408   -71196
3409    50804
3410   105162
3411    14384
3412   -99434
3413   -76735
3414    51020
3415   107984
3416    16698
3417   -93956
3418   -77822
3419    45647
3420   109151
3421    23610
3422   -95178
3423   -79721
3424    47114
3425   106907
3426    23843
3427   -89683
3428   -84545
3429    38046
3430   108810
3431    27741
3432   -92845
3433   -85242
3434    35882
3435   107223
3436    31474
3437   -87542
3438   -88227
3439    33344
3440   108197
3441    34614
3442   -82981
3443   -89213
3444    25960
3445   110605
3446    41166
3447   -83806
3448   -91587
3449    24572
3450   106054
3451    44564
3452   -78060
3453   -96335
3454    16574
3455   107449
3456    49296
3457   -77538
3458   -96103
3459    15829
3460   104745
3461    53789
3462   -71359
3463  -100074
3464    10170
3465   104984
3466    56689
3467   -68624
3468   -98986
3469     6262
3470   103673
3471    59806
3472   -65454
3473  -102472
3474     2971
3475   101705
3476    59920
3477   -63000
3478  -101814
3479    -2946
3480   101519
3481    66150
3482   -60801
3483  -103206
3484    -3001
3485    99162
3486    66135
3487   -54793
3488  -102384
3489   -12299
3490    99329
3491    74068
3492   -54145
3493  -105138
3494   -12203
3495    95303
3496    73854
3497   -47603
3498  -105917
3499   -22276
3500    94262
3501    79296
3502   -44353
3503  -104817
3504   -23197
3505    91530
3506    82570
3507   -39110
3508  -106709
3509   -26106
3510    88595
3511    83201
3512   -32898
3513  -106612
3514   -32341
3515    86481
3516    87026
3517   -33487
3518  -106840
3519   -35610
3520    82126
3521    86605
3522   -28817
3523  -106591
3524   -38651
3525    82045
3526    88837
3527   -23362
3528  -104290
3529   -42196
3530    79763
3531    91901
3532   -21957
3533  -105099
3534   -43886
3535    76235
3536    92540
3537   -15693
3538  -103921
3539   -52156
3540    72616
3541    96239
3542   -14785
3543  -103509
3544   -52506
3545    68657
3546    95684
3547    -5238
3548  -100050
3549   -58451
3550    66287
3551   101666
3552    -4633
3553  -101265
3554   -59645
3555    60143
3556   101528
3557     4486
3558   -98520
3559   -65329
3560    59102
3561   100779
3562     3818
3563   -98464
3564   -67917
3565    53003
3566   101139
3567     9797
3568   -98787
3569   -69154
3570    53439
3571   101340
3572    12949
3573   -92609
3574   -73550
3575    48484
3576   105839
3577    15651
3578   -93815
3579   -72728
3580    45431
3581   101876
3582    19947
3583   -90483
3584   -78079
3585    42001
3586   104497
3587    21758
3588   -87874
3589   -80517
3590    35873
3591   105355
3592    28484
3593   -86896
3594   -82007
3595    33491
3596   103464
3597    32973
3598   -81125
3599   -86237
3600    27440
3601   104902
3602    35980
3603   -81881
3604   -87082
3605    23898
3606   100803
3607    42311
3608   -77499
3609   -91060
3610    19415
3611   103562
3612    43256
3613   -74539
3614   -90123
3615    17297
3616   102736
3617    49656
3618   -72095
3619   -93884
3620    16333
3621   101727
3622    48928
3623   -68393
3624   -92913
3625     9475
3626   100244
3627    52653
3628   -68029
3629   -96877
3630     8101
3631    98601
3632    54963
3633   -61479
3634   -97489
3635      456
3636    99545
3637    60832
3638   -60253
3639   -95815
3640     -958
3641    95760
3642    64897
3643   -54404
3644   -99400
3645    -9930
3646    96051
3647    67325
3648   -52382
3649   -99047
3650   -13098
3651    90174
3652    70280
3653   -48463
3654  -102203
3655   -15521
3656    90778
3657    72447
3658   -43134
3659  -100740
3660   -19294
3661    89802
3662    76555
3663   -43082
3664  -100985
3665   -20496
3666    86755
3667    76643
3668   -36738
3669  -103884
3670   -26362
3671    86646
3672    78278
3673   -36657
3674  -101974
3675   -30304
3676    82059
3677    81638
3678   -30733
3679  -102371
3680   -32345
3681    80684
3682    83624
3683   -25018
3684  -101276
3685   -39413
3686    78431
3687    88607
3688   -23371
3689   -99880
3690   -41528
3691    73337
3692    87827
3693   -16586
3694  -100874
3695   -47754
3696    71895
3697    91634
3698   -15425
3699   -98165
3700   -48558
3701    65068
3702    92370
3703    -7287
3704   -99734
3705   -52546
3706    67582
3707    94155
3708    -7345
3709   -96178
3710   -54683
3711    59669
3712    96116
3713    -1909
3714   -98659
3715   -57187
3716    60668
3717    93861
3718     2260
3719   -94407
3720   -63193
3721    55913
3722    99864
3723     3538
3724   -96775
3725   -61792
3726    53100
3727    95897
3728    11892
3729   -90268
3730   -70010
3731    51331
3732    99945
3733    10340
3734   -89450
3735   -68962
3736    43161
3737    98930
3738    19497
3739   -89152
3740   -74387
3741    42400
3742    98797
3743    19884
3744   -83625
3745   -77701
3746    34399
3747   102420
3748    25529
3749   -84869
3750   -75551
3751    34427
3752    96928
3753    30923
3754   -78268
3755   -82709
3756    29615
3757   102985
3758    30885
3759   -82566
3760   -79547
3761    26272
3762    96444
3763    38487
3764   -76867
3765   -87470
3766    25982
3767   100833
3768    35569
3769   -75245
3770   -83074
3771    18976
3772    98749
3773    45897
3774   -72767
3775   -90577
3776    20364
3777    97969
3778    43078
3779   -66814
3780   -89830
3781     7756
3782    99885
3783    52579
3784   -68985
3785   -91345
3786     9460
3787    92476
3788    53234
3789   -58164
3790   -94812
3791     -124
3792    98333
3793    57755
3794   -60633
3795   -89751
3796      413
3797    90883
3798    61622
3799   -52335
3800   -98350
3801    -5279
3802    95111
3803    60508
3804   -54608
3805   -92658
3806    -9353
3807    88228
3808    69507
3809   -50451
3810   -99232
3811    -9038
3812    90776
3813    64910
3814   -44573
3815   -96760
3816   -16647
3817    89518
3818    73231
3819   -45995
3820   -98158
3821   -14366
3822    84571
3823    70949
3824   -36790
3825   -99081
3826   -25518
3827    86462
3828    75889
3829   -38502
3830   -96985
3831   -25229
3832    77980
3833    78111
3834   -27845
3835   -99528
3836   -32853
3837    81746
3838    79720
3839   -28175
3840   -94507
3841   -35826
3842    73611
3843    83513
3844   -22738
3845   -99449
3846   -37027
3847    73201
3848    81815
3849   -19342
3850   -94924
3851   -44510
3852    69591
3853    89467
3854   -19469
3855   -97876
3856   -40582
3857    66688
3858    84481
3859   -10896
3860   -96287
3861   -50540
3862    69139
3863    90555
3864   -12424
3865   -94194
3866   -48287
3867    60501
3868    88161
3869    -2823
3870   -96214
3871   -54970
3872    62555
3873    89992
3874    -2401
3875   -90088
3876   -57126
3877    53987
3878    94092
3879     4286
3880   -92764
3881   -59666
3882    53731
3883    90595
3884     7884
3885   -86433
3886   -65919
3887    47718
3888    95635
3889    10498
3890   -87330
3891   -63695
3892    44690
3893    92899
3894    16008
3895   -83979
3896   -70453
3897    41995
3898    95803
3899    15623
3900   -84143
3901   -68379
3902    36312
3903    95514
3904    23986
3905   -82123
3906   -73926
3907    36595
3908    95761
3909    22692
3910   -79496
3911   -75228
3912    30449
3913    96395
3914    29741
3915   -79118
3916   -75712
3917    31003
3918    93566
3919    31434
3920   -73700
3921   -82011
3922    25018
3923    96640
3924    35226
3925   -73223
3926   -79507
3927    21017
3928    92625
3929    41784
3930   -68057
3931   -86250
3932    17383
3933    95135
3934    42055
3935   -65414
3936   -84357
3937    10280
3938    93401
3939    47620
3940   -64409
3941   -87295
3942     9502
3943    91289
3944    48532
3945   -60061
3946   -87956
3947     4406
3948    94075
3949    52762
3950   -61049
3951   -87652
3952     2370
3953    88689
3954    53972
3955   -55699
3956   -91090
3957     -499
3958    90967
3959    56293
3960   -54999
3961   -89111
3962    -4120
3963    86271
3964    61168
3965   -50021
3966   -93195
3967    -6795
3968    87159
3969    61775
3970   -46768
3971   -90870
3972   -11669
3973    84312
3974    67125
3975   -43620
3976   -93560
3977   -13920
3978    82017
3979    66533
3980   -36792
3981   -93678
3982   -22224
3983    80457
3984    71429
3985   -37550
3986   -92944
3987   -22249
3988    77060
3989    72164
3990   -30017
3991   -94172
3992   -27762
3993    78156
3994    74635
3995   -30186
3996   -91229
3997   -29523
3998    73553
3999    77336
4000   -26628
4001   -94136
4002   -32993
4003    72750
4004    77677
4005   -22985
4006   -92190
4007   -36416
4008    69840
4009    80783
4010   -20502
4011   -93357
4012   -37526
4013    67878
4014    82615
4015   -13649
4016   -91764
4017   -43120
4018    65814
4019    84451
4020   -12608
4021   -91311
4022   -44577
4023    58999
4024    83254
4025    -5658
4026   -90455
4027   -50787
4028    59280
4029    85490
4030    -3922
4031   -87526
4032   -52537
4033    54823
4034    87147
4035     2105
4036   -86955
4037   -55311
4038    54082
4039    88589
4040     2676
4041   -84975
4042   -58045
4043    48622
4044    91164
4045     5550
4046   -87441
4047   -60552
4048    47470
4049    89845
4050     8705
4051   -83216
4052   -64387
4053    44302
4054    93817
4055    11812
4056   -84048
4057   -64527
4058    41758
4059    90402
4060    17713
4061   -81128
4062   -67908
4063    38402
4064    92859
4065    19426
4066   -79871
4067   -70077
4068    32344
4069    90816
4070    26123
4071   -76412
4072   -73250
4073    31391
4074    91659
4075    28933
4076   -73125
4077   -74906
4078    24768
4079    92720
4080    31729
4081   -71581
4082   -77728
4083    24755
4084    90891
4085    34228
4086   -67646
4087   -80320
4088    18625
4089    92731
4090    36893
4091   -69200
4092   -79719
4093    17826
4094    90901
4095    41700
4096   -62822
4097   -82748
4098    12669
4099    91572
4100    43364
4101   -63888
4102   -82288
4103     9911
4104    89564
4105    47875
4106   -60310
4107   -85384
4108     6858
4109    89526
4110    48798
4111   -56498
4112   -85559
4113      969
4114    87092
4115    54589
4116   -53536
4117   -86826
4118     -579
4119    85034
4120    56281
4121   -48961
4122   -88312
4123    -7144
4124    84034
4125    60311
4126   -46379
4127   -88429
4128    -8575
4129    80542
4130    60743
4131   -41340
4132   -89957
4133   -13774
4134    80114
4135    62783
4136   -40017
4137   -88992
4138   -15526
4139    79428
4140    66810
4141   -37416
4142   -90410
4143   -18527
4144    78814
4145    66750
4146   -35574
4147   -90130
4148   -24161
4149    76260
4150    71154
4151   -33304
4152   -90032
4153   -24852
4154    74789
4155    71700
4156   -29533
4157   -89027
4158   -30817
4159    71720
4160    74926
4161   -25003
4162   -90674
4163   -31151
4164    67992
4165    75683
4166   -19667
4167   -88965
4168   -36313
4169    66308
4170    78392
4171   -16243
4172   -87877
4173   -38764
4174    63025
4175    78812
4176   -11728
4177   -88438
4178   -42749
4179    60462
4180    80021
4181    -9324
4182   -86128
4183   -45193
4184    57875
4185    82059
4186    -7187
4187   -87562
4188   -46770
4189    57346
4190    81894
4191    -3856
4192   -85453
4193   -52416
4194    54044
4195    86047
4196     -886
4197   -84759
4198   -52670
4199    51733
4200    85152
4201     1944
4202   -83354
4203   -56361
4204    47487
4205    87290
4206     5943
4207   -82917
4208   -57405
4209    44381
4210    86658
4211    10789
4212   -80414
4213   -61367
4214    41798
4215    86512
4216    14234
4217   -77415
4218   -62553
4219    37089
4220    87172
4221    17679
4222   -77255
4223   -65547
4224    34884
4225    85969
4226    20534
4227   -72722
4228   -68711
4229    30951
4230    87761
4231    24726
4232   -73354
4233   -69297
4234    28999
4235    87528
4236    26553
4237   -70022
4238   -73077
4239    26064
4240    89539
4241    29053
4242   -68790
4243   -73445
4244    20899
4245    88295
4246    33494
4247   -67782
4248   -76503
4249    19457
4250    88595
4251    34477
4252   -63349
4253   -76332
4254    13248
4255    87797
4256    40950
4257   -62315
4258   -78695
4259    11971
4260    85544
4261    43465
4262   -57615
4263   -80086
4264     7277
4265    84745
4266    45717
4267   -56732
4268   -81703
4269     3739
4270    81556
4271    49372
4272   -51765
4273   -83009
4274     1619
4275    83225
4276    52067
4277   -50050
4278   -81758
4279    -2864
4280    79979
4281    55236
4282   -47346
4283   -85539
4284    -5127
4285    80796
4286    55098
4287   -44154
4288   -85007
4289   -10773
4290    80551
4291    60296
4292   -43085
4293   -87117
4294   -10571
4295    78269
4296    60604
4297   -38309
4298   -86058
4299   -16036
4300    76865
4301    64357
4302   -37381
4303   -87027
4304   -17750
4305    73934
4306    65698
4307   -32829
4308   -86041
4309   -23476
4310    71671
4311    67416
4312   -29677
4313   -84497
4314   -26331
4315    67131
4316    71076
4317   -24303
4318   -86909
4319   -27621
4320    67133
4321    70892
4322   -21659
4323   -84786
4324   -32118
4325    64470
4326    73865
4327   -18551
4328   -87084
4329   -34044
4330    63904
4331    72943
4332   -15172
4333   -83658
4334   -38557
4335    62551
4336    77068
4337   -12786
4338   -85844
4339   -40423
4340    60062
4341    77767
4342    -9309
4343   -84364
4344   -43545
4345    58010
4346    78237
4347    -7180
4348   -82618
4349   -45412
4350    53436
4351    79669
4352    -3492
4353   -81964
4354   -49045
4355    50568
4356    80226
4357       60
4358   -79452
4359   -50898
4360    45027
4361    82402
4362     5194
4363   -79776
4364   -53003
4365    44141
4366    81705
4367     7704
4368   -75956
4369   -57177
4370    40215
4371    82573
4372    10565
4373   -76381
4374   -59006
4375    38828
4376    82424
4377    14402
4378   -73722
4379   -62294
4380    36454
4381    83747
4382    16855
4383   -74230
4384   -62967
4385    32647
4386    85100
4387    20399
4388   -72221
4389   -66889
4390    31049
4391    84686
4392    22015
4393   -69989
4394   -68211
4395    26654
4396    84078
4397    27633
4398   -68359
4399   -69844
4400    24471
4401    85285
4402    29217
4403   -64893
4404   -70030
4405    19346
4406    84183
4407    33784
4408   -62453
4409   -71273
4410    16514
4411    81726
4412    35142
4413   -59335
4414   -73547
4415    11902
4416    81601
4417    40110
4418   -58528
4419   -74036
4420    10810
4421    80224
4422    41828
4423   -54828
4424   -77256
4425     6483
4426    83062
4427    44493
4428   -51864
4429   -77484
4430     4629
4431    80455
4432    47937
4433   -51188
4434   -80105
4435     2155
4436    80728
4437    48157
4438   -48805
4439   -80230
4440    -2965
4441    79601
4442    53090
4443   -47049
4444   -82003
4445    -6083
4446    77009
4447    53798
4448   -41879
4449   -80292
4450    -9781
4451    76001
4452    57562
4453   -39001
4454   -80964
4455   -12873
4456    73771
4457    59410
4458   -35342
4459   -81278
4460   -15956
4461    73052
4462    60565
4463   -33643
4464   -81080
4465   -18401
4466    68701
4467    63731
4468   -29060
4469   -82463
4470   -22100
4471    68800
4472    64666
4473   -26686
4474   -81305
4475   -25184
4476    66856
4477    67469
4478   -24949
4479   -82900
4480   -26560
4481    65906
4482    69044
4483   -20044
4484   -82904
4485   -31678
4486    64183
4487    71267
4488   -19253
4489   -82980
4490   -33356
4491    60470
4492    71607
4493   -13336
4494   -82328
4495   -37031
4496    59563
4497    73741
4498   -12795
4499   -78852
4500   -39608
4501    53335
4502    75001
4503    -7866
4504   -79584
4505   -43507
4506    51478
4507    74054
4508    -5593
4509   -77006
4510   -44283
4511    48962
4512    77988
4513    -1452
4514   -77933
4515   -45831
4516    47436
4517    77413
4518     1759
4519   -75682
4520   -49759
4521    45787
4522    78884
4523     3836
4524   -75400
4525   -52312
4526    43634
4527    78659
4528     9158
4529   -75817
4530   -55869
4531    40534
4532    81027
4533    10264
4534   -73474
4535   -56975
4536    37255
4537    80375
4538    14573
4539   -72835
4540   -60486
4541    35709
4542    80761
4543    16389
4544   -68767
4545   -62037
4546    30748
4547    81372
4548    19584
4549   -68959
4550   -62518
4551    27721
4552    79043
4553    23390
4554   -63847
4555   -65127
4556    25451
4557    80990
4558    25700
4559   -64029
4560   -64626
4561    20931
4562    80095
4563    29973
4564   -61596
4565   -68915
4566    19808
4567    80463
4568    31829
4569   -59591
4570   -68964
4571    15240
4572    80272
4573    35539
4574   -58946
4575   -71815
4576    13529
4577    79784
4578    36374
4579   -55928
4580   -73414
4581     9304
4582    79249
4583    40653
4584   -54747
4585   -74348
4586     7867
4587    78229
4588    43964
4589   -49813
4590   -76938
4591     4013
4592    77744
4593    43436
4594   -48453
4595   -74467
4596      241
4597    75235
4598    48680
4599   -44453
4600   -76819
4601    -2320
4602    74822
4603    47832
4604   -42428
4605   -75374
4606    -8154
4607    72546
4608    54175
4609   -40254
4610   -76485
4611    -7848
4612    71029
4613    55022
4614   -35909
4615   -77798
4616   -13644
4617    70721
4618    57449
4619   -36201
4620   -78640
4621   -15066
4622    67189
4623    60064
4624   -31054
4625   -81755
4626   -18502
4627    69011
4628    60548
4629   -30180
4630   -77783
4631   -20105
4632    63793
4633    64943
4634   -24488
4635   -82382
4636   -23852
4637    64347
4638    63746
4639   -23304
4640   -78147
4641   -29826
4642    60453
4643    67182
4644   -19024
4645   -80158
4646   -29815
4647    59482
4648    66825
4649   -14407
4650   -77103
4651   -34479
4652    58053
4653    70660
4654   -13758
4655   -76791
4656   -33926
4657    52999
4658    70707
4659    -8188
4660   -77461
4661   -40833
4662    53688
4663    72022
4664    -9265
4665   -76145
4666   -40950
4667    48002
4668    73902
4669    -2560
4670   -77573
4671   -44646
4672    50858
4673    74659
4674    -1371
4675   -75116
4676   -46486
4677    44926
4678    76198
4679     3036
4680   -75681
4681   -48103
4682    42520
4683    73899
4684     5276
4685   -73187
4686   -53812
4687    41365
4688    76673
4689     7176
4690   -71528
4691   -52849
4692    35708
4693    76275
4694    13014
4695   -69043
4696   -55833
4697    35511
4698    77169
4699    13530
4700   -66113
4701   -55588
4702    29920
4703    76457
4704    17984
4705   -67013
4706   -58922
4707    28985
4708    75076
4709    19899
4710   -62875
4711   -61888
4712    24702
4713    78505
4714    23789
4715   -64339
4716   -62207
4717    23652
4718    75786
4719    27940
4720   -60092
4721   -66345
4722    19795
4723    78754
4724    27889
4725   -61311
4726   -66029
4727    17018
4728    74575
4729    32665
4730   -57076
4731   -69094
4732    14556
4733    76976
4734    33195
4735   -54325
4736   -68020
4737    10577
4738    75269
4739    37751
4740   -51887
4741   -69877
4742     9043
4743    74974
4744    38039
4745   -48568
4746   -70827
4747     3770
4748    73829
4749    41231
4750   -48333
4751   -70794
4752     1754
4753    71586
4754    43640
4755   -42912
4756   -73135
4757    -2383
4758    72776
4759    46300
4760   -43643
4761   -71955
4762    -4350
4763    71107
4764    50168
4765   -40964
4766   -75719
4767    -6723
4768    70211
4769    50886
4770   -38866
4771   -75385
4772   -10522
4773    68485
4774    54569
4775   -34995
4776   -76387
4777   -11384
4778    67336
4779    54073
4780   -30729
4781   -76556
4782   -15691
4783    65635
4784    58665
4785   -30374
4786   -75516
4787   -18280
4788    62550
4789    57248
4790   -25438
4791   -75738
4792   -21122
4793    62309
4794    60195
4795   -24410
4796   -74171
4797   -24479
4798    59688
4799    61605
4800   -20192
4801   -75725
4802   -26790
4803    59545
4804    63187
4805   -19281
4806   -74259
4807   -30109
4808    56423
4809    66087
4810   -15306
4811   -74224
4812   -32424
4813    54313
4814    67155
4815   -12848
4816   -75620
4817   -35458
4818    52848
4819    68993
4820   -10149
4821   -74189
4822   -36833
4823    49350
4824    69385
4825    -4844
4826   -73443
4827   -41036
4828    47993
4829    70291
4830    -3692
4831   -72215
4832   -42014
4833    45289
4834    70532
4835      -18
4836   -70531
4837   -44431
4838    43166
4839    71049
4840     1726
4841   -68195
4842   -47723
4843    39924
4844    70420
4845     5648
4846   -67841
4847   -47812
4848    37596
4849    71707
4850     7824
4851   -67375
4852   -52532
4853    34984
4854    73272
4855    10553
4856   -66081
4857   -52654
4858    32266
4859    74212
4860    13982
4861   -65554
4862   -56256
4863    29257
4864    75074
4865    16658
4866   -63609
4867   -57936
4868    27057
4869    74695
4870    20600
4871   -62924
4872   -59335
4873    25123
4874    74070
4875    22734
4876   -59222
4877   -60868
4878    21043
4879    73776
4880    25187
4881   -59693
4882   -62383
4883    19493
4884    71554
4885    28732
4886   -54531
4887   -62385
4888    16174
4889    72973
4890    30217
4891   -54197
4892   -63549
4893    13201
4894    71291
4895    32586
4896   -50400
4897   -65537
4898    10030
4899    72532
4900    35469
4901   -49686
4902   -66775
4903     7132
4904    71218
4905    37860
4906   -47528
4907   -69674
4908     3756
4909    71896
4910    40837
4911   -45973
4912   -68740
4913      934
4914    70977
4915    44307
4916   -43683
4917   -70717
4918     -977
4919    69040
4920    45095
4921   -40518
4922   -71175
4923    -5184
4924    68897
4925    48200
4926   -38562
4927   -72075
4928    -7230
4929    64714
4930    49303
4931   -34872
4932   -71805
4933   -10538
4934    64927
4935    52334
4936   -32443
4937   -70229
4938   -12931
4939    62338
4940    52279
4941   -29334
4942   -71827
4943   -15102
4944    62812
4945    53017
4946   -27587
4947   -71725
4948   -18690
4949    61857
4950    56535
4951   -25753
4952   -73884
4953   -21113
4954    59763
4955    57817
4956   -22138
4957   -71706
4958   -25005
4959    56742
4960    62105
4961   -19709
4962   -73093
4963   -26528
4964    55874
4965    61991
4966   -15496
4967   -72031
4968   -29719
4969    53179
4970    64266
4971   -14060
4972   -71560
4973   -31663
4974    50125
4975    64643
4976    -9869
4977   -70750
4978   -32704
4979    50372
4980    64751
4981    -7901
4982   -68846
4983   -36029
4984    46397
4985    65573
4986    -5599
4987   -70623
4988   -38188
4989    45516
4990    65202
4991    -2949
4992   -66495
4993   -41784
4994    43031
4995    67837
4996     -815
4997   -67986
4998   -41907
4999    40700
5000    67951
5001     3277
5002   -65805
5003   -46054
5004    37980
5005    71248
5006     4611
5007   -66163
5008   -47444
5009    35450
5010    71019
5011     9150
5012   -65791
5013   -49748
5014    33840
5015    70796
5016    10813
5017   -63327
5018   -51506
5019    28891
5020    71977
5021    15177
5022   -62497
5023   -52378
5024    28405
5025    70148
5026    17563
5027   -57750
5028   -54793
5029    24484
5030    71283
5031    19293
5032   -59695
5033   -55940
5034    23160
5035    69545
5036    22461
5037   -55769
5038   -58777
5039    19546
5040    70459
5041    23043
5042   -54545
5043   -57727
5044    17211
5045    70007
5046    28118
5047   -53001
5048   -61567
5049    15451
5050    71048
5051    28453
5052   -51403
5053   -62346
5054    10823
5055    70582
5056    32845
5057   -50119
5058   -63800
5059     8901
5060    68437
5061    35257
5062   -46084
5063   -64506
5064     5327
5065    70582
5066    37611
5067   -46370
5068   -64296
5069     4601
5070    66543
5071    39512
5072   -42388
5073   -67297
5074      766
5075    66043
5076    40315
5077   -40479
5078   -65974
5079    -1901
5080    65158
5081    44373
5082   -38085
5083   -68084
5084    -3419
5085    64155
5086    44202
5087   -34170
5088   -66937
5089    -8442
5090    64218
5091    48008
5092   -33831
5093   -69939
5094    -8886
5095    61506
5096    48728
5097   -29288
5098   -69542
5099   -14431
5100    63010
5101    51493
5102   -29714
5103   -69008
5104   -16355
5105    58629
5106    54887
5107   -24853
5108   -71215
5109   -18509
5110    59835
5111    54556
5112   -22639
5113   -67584
5114   -21500
5115    55439
5116    58079
5117   -21790
5118   -70768
5119   -22300
5120    54218
5121    56673
5122   -16984
5123   -67953
5124   -26262
5125    52282
5126    58927
5127   -15981
5128   -68330
5129   -26354
5130    49727
5131    58150
5132   -11126
5133   -69054
5134   -30748
5135    49898
5136    61502
5137   -10353
5138   -66209
5139   -31930
5140    45394
5141    62016
5142    -7030
5143   -68935
5144   -35600
5145    46396
5146    63874
5147    -4704
5148   -65094
5149   -39851
5150    42095
5151    66400
5152    -2898
5153   -66502
5154   -39806
5155    40708
5156    64529
5157     1729
5158   -63309
5159   -43798
5160    38230
5161    68621
5162     1061
5163   -64525
5164   -42341
5165    35054
5166    66094
5167     7278
5168   -62624
5169   -47403
5170    33574
5171    67107
5172     6888
5173   -60916
5174   -45872
5175    29387
5176    67750
5177    12557
5178   -60568
5179   -48102
5180    30310
5181    66176
5182    12211
5183   -56416
5184   -51496
5185    24374
5186    68912
5187    17619
5188   -59869
5189   -52348
5190    25863
5191    65308
5192    19947
5193   -55589
5194   -57089
5195    20779
5196    70030
5197    20752
5198   -55072
5199   -54784
5200    18461
5201    67197
5202    26721
5203   -52985
5204   -58694
5205    16393
5206    67422
5207    25559
5208   -49850
5209   -58819
5210    10379
5211    67152
5212    30575
5213   -50365
5214   -59610
5215    11756
5216    66615
5217    30792
5218   -45730
5219   -60830
5220     6826
5221    66269
5222    34588
5223   -45488
5224   -60452
5225     7245
5226    63594
5227    36758
5228   -41421
5229   -62611
5230     2605
5231    64897
5232    38007
5233   -41590
5234   -62518
5235     -473
5236    61711
5237    40384
5238   -36889
5239   -65121
5240    -1592
5241    62928
5242    41233
5243   -35012
5244   -64139
5245    -7406
5246    62929
5247    46719
5248   -34622
5249   -66892
5250    -6271
5251    61054
5252    44698
5253   -29466
5254   -66158
5255   -13406
5256    61531
5257    48474
5258   -31314
5259   -66189
5260   -12183
5261    55784
5262    50821
5263   -25282
5264   -66987
5265   -15652
5266    57584
5267    50108
5268   -24661
5269   -63695
5270   -17800
5271    52870
5272    53654
5273   -22358
5274   -67248
5275   -18371
5276    52377
5277    50095
5278   -18961
5279   -64840
5280   -24431
5281    51123
5282    57582
5283   -16918
5284   -66948
5285   -23805
5286    50003
5287    56020
5288   -12185
5289   -65686
5290   -29069
5291    48959
5292    59514
5293   -11353
5294   -65844
5295   -28867
5296    45878
5297    59827
5298    -6854
5299   -65754
5300   -33064
5301    45681
5302    60807
5303    -6050
5304   -63038
5305   -35404
5306    43021
5307    62467
5308    -3639
5309   -64696
5310   -36054
5311    41177
5312    61092
5313     -333
5314   -61687
5315   -39268
5316    37226
5317    63065
5318     -132
5319   -62632
5320   -39478
5321    34907
5322    62298
5323     5043
5324   -60304
5325   -41366
5326    34105
5327    63188
5328     5337
5329   -58690
5330   -43567
5331    30702
5332    64172
5333    10294
5334   -60054
5335   -45734
5336    30366
5337    64109
5338    11682
5339   -56144
5340   -48624
5341    25336
5342    65877
5343    15459
5344   -58308
5345   -48975
5346    25078
5347    64231
5348    17593
5349   -53155
5350   -52445
5351    21600
5352    67468
5353    18070
5354   -53634
5355   -50599
5356    19186
5357    64318
5358    23035
5359   -50243
5360   -55486
5361    18568
5362    64567
5363    21682
5364   -48491
5365   -52793
5366    13344
5367    64065
5368    26139
5369   -49050
5370   -56300
5371    13821
5372    62739
5373    26453
5374   -45125
5375   -56700
5376     8636
5377    64420
5378    31057
5379   -45901
5380   -57503
5381     7882
5382    61778
5383    33124
5384   -40897
5385   -60850
5386     4943
5387    63722
5388    33869
5389   -41351
5390   -59134
5391     1183
5392    60833
5393    39680
5394   -37469
5395   -62805
5396      684
5397    61686
5398    38552
5399   -35439
5400   -61535
5401    -4485
5402    60170
5403    43037
5404   -34817
5405   -63404
5406    -4080
5407    57534
5408    41967
5409   -31258
5410   -61178
5411    -9583
5412    58947
5413    44166
5414   -31520
5415   -61387
5416    -9148
5417    55053
5418    45573
5419   -27102
5420   -63342
5421   -12757
5422    56638
5423    46021
5424   -26515
5425   -61931
5426   -15459
5427    52058
5428    50087
5429   -22279
5430   -65238
5431   -17037
5432    52595
5433    49804
5434   -19262
5435   -62888
5436   -21729
5437    50583
5438    54870
5439   -17679
5440   -64478
5441   -21727
5442    50015
5443    53132
5444   -13497
5445   -63231
5446   -27699
5447    47794
5448    56164
5449   -13635
5450   -63473
5451   -26895
5452    45415
5453    54427
5454    -8861
5455   -62099
5456   -29603
5457    44512
5458    56574
5459    -9716
5460   -60260
5461   -30925
5462    41493
5463    58150
5464    -6183
5465   -61884
5466   -32717
5467    40265
5468    56955
5469    -3529
5470   -60198
5471   -36223
5472    37893
5473    60406
5474     -688
5475   -59538
5476   -35845
5477    35631
5478    59063
5479     2477
5480   -58493
5481   -40683
5482    33708
5483    61813
5484     4497
5485   -57490
5486   -41905
5487    30852
5488    61158
5489     8664
5490   -57763
5491   -44391
5492    30008
5493    61956
5494     9632
5495   -55817
5496   -44880
5497    26598
5498    62203
5499    11534
5500   -54833
5501   -45706
5502    25604
5503    61379
5504    13598
5505   -51805
5506   -47295
5507    22492
5508    61838
5509    15126
5510   -51727
5511   -48924
5512    20357
5513    61066
5514    18889
5515   -50068
5516   -50578
5517    18774
5518    62129
5519    20520
5520   -49087
5521   -51340
5522    14824
5523    61978
5524    24206
5525   -47884
5526   -54257
5527    14025
5528    61012
5529    26481
5530   -44981
5531   -55436
5532     8823
5533    61524
5534    28695
5535   -44204
5536   -55660
5537     8898
5538    60230
5539    30749
5540   -41316
5541   -57810
5542     5385
5543    61712
5544    33223
5545   -40455
5546   -57435
5547     4964
5548    59685
5549    33439
5550   -37935
5551   -57688
5552     1612
5553    58849
5554    34377
5555   -36465
5556   -57723
5557      227
5558    58482
5559    36896
5560   -35503
5561   -58116
5562    -2068
5563    56391
5564    39276
5565   -31679
5566   -58937
5567    -6214
5568    55979
5569    41129
5570   -29385
5571   -59522
5572    -7745
5573    54803
5574    42304
5575   -27620
5576   -60997
5577   -10340
5578    53223
5579    45593
5580   -25905
5581   -61552
5582   -12375
5583    52111
5584    46485
5585   -21503
5586   -61932
5587   -15872
5588    50881
5589    47269
5590   -20486
5591   -61359
5592   -18254
5593    48902
5594    49347
5595   -19534
5596   -62252
5597   -19684
5598    47242
5599    49684
5600   -16167
5601   -60417
5602   -21973
5603    47462
5604    51891
5605   -15036
5606   -60176
5607   -23003
5608    45184
5609    52419
5610   -11929
5611   -59862
5612   -26459
5613    42944
5614    53633
5615    -9604
5616   -58267
5617   -27723
5618    41756
5619    55312
5620    -6922
5621   -59904
5622   -29265
5623    39308
5624    56547
5625    -3973
5626   -58924
5627   -32776
5628    36803
5629    57557
5630    -1794
5631   -58044
5632   -34205
5633    35997
5634    57435
5635     1182
5636   -57354
5637   -36943
5638    34095
5639    58238
5640     3305
5641   -57141
5642   -38164
5643    31057
5644    57811
5645     4940
5646   -54263
5647   -39583
5648    30342
5649    58430
5650     6756
5651   -53367
5652   -40839
5653    28771
5654    57862
5655     8262
5656   -52327
5657   -42817
5658    25777
5659    58358
5660    11241
5661   -50755
5662   -43117
5663    23820
5664    59720
5665    14138
5666   -51126
5667   -46162
5668    21278
5669    59516
5670    16379
5671   -50149
5672   -48257
5673    18473
5674    59974
5675    18579
5676   -47847
5677   -50135
5678    16295
5679    59927
5680    22153
5681   -46119
5682   -50733
5683    13683
5684    59639
5685    24798
5686   -45066
5687   -51895
5688    11937
5689    59185
5690    23569
5691   -43052
5692   -52330
5693     9994
5694    56836
5695    26776
5696   -41034
5697   -52883
5698     8168
5699    57648
5700    28210
5701   -39116
5702   -53483
5703     6131
5704    56884
5705    29175
5706   -38088
5707   -54134
5708     3601
5709    57114
5710    32714
5711   -35919
5712   -55617
5713      590
5714    55888
5715    35511
5716   -33908
5717   -54753
5718    -2932
5719    55624
5720    36671
5721   -33179
5722   -55850
5723    -4807
5724    54584
5725    39172
5726   -29287
5727   -58524
5728    -6370
5729    53130
5730    41074
5731   -28870
5732   -57038
5733    -8973
5734    51931
5735    42073
5736   -25532
5737   -58955
5738   -10814
5739    52130
5740    42921
5741   -24003
5742   -57498
5743   -12795
5744    49231
5745    44230
5746   -21789
5747   -57501
5748   -14882
5749    49244
5750    45583
5751   -19318
5752   -57367
5753   -17092
5754    46512
5755    46809
5756   -17325
5757   -58699
5758   -19236
5759    45887
5760    47372
5761   -14901
5762   -56954
5763   -21994
5764    43888
5765    50469
5766   -12747
5767   -56812
5768   -22882
5769    41538
5770    51517
5771    -9077
5772   -57391
5773   -26935
5774    41268
5775    51629
5776    -8154
5777   -57203
5778   -27406
5779    37892
5780    53574
5781    -5275
5782   -56895
5783   -29330
5784    37824
5785    52774
5786    -3813
5787   -55144
5788   -31411
5789    36049
5790    54502
5791    -1703
5792   -55463
5793   -32668
5794    33418
5795    54043
5796     -385
5797   -53366
5798   -34868
5799    31553
5800    55543
5801     2065
5802   -52981
5803   -35129
5804    29521
5805    55289
5806     5011
5807   -52217
5808   -38492
5809    28810
5810    56346
5811     5969
5812   -50920
5813   -40524
5814    26043
5815    56812
5816     9699
5817   -50295
5818   -42107
5819    24249
5820    57233
5821    11768
5822   -48199
5823   -43217
5824    20725
5825    57299
5826    15100
5827   -48070
5828   -43969
5829    19224
5830    55971
5831    16834
5832   -46518
5833   -46395
5834    17776
5835    57739
5836    17434
5837   -46193
5838   -46233
5839    15206
5840    56956
5841    21091
5842   -44689
5843   -48350
5844    14673
5845    55255
5846    20748
5847   -42186
5848   -49063
5849    11234
5850    56288
5851    24712
5852   -41201
5853   -49368
5854    11081
5855    55392
5856    25935
5857   -38309
5858   -50611
5859     6077
5860    57150
5861    28035
5862   -38155
5863   -50895
5864     4480
5865    54540
5866    30247
5867   -35402
5868   -53042
5869     1102
5870    55116
5871    31414
5872   -33647
5873   -52811
5874     -867
5875    52661
5876    35197
5877   -33253
5878   -55276
5879     -795
5880    51916
5881    35103
5882   -29446
5883   -52838
5884    -3963
5885    53322
5886    36927
5887   -28468
5888   -54514
5889    -5075
5890    49933
5891    37393
5892   -26272
5893   -55264
5894    -8335
5895    50124
5896    39421
5897   -24779
5898   -54734
5899    -9393
5900    47568
5901    41308
5902   -21277
5903   -56682
5904   -12165
5905    48745
5906    42462
5907   -20877
5908   -55034
5909   -17157
5910    45656
5911    44708
5912   -17710
5913   -56532
5914   -17672
5915    45149
5916    45083
5917   -14935
5918   -54648
5919   -19981
5920    43698
5921    47920
5922   -15043
5923   -55320
5924   -20440
5925    41092
5926    47174
5927   -11251
5928   -55153
5929   -23638
5930    41315
5931    48846
5932   -11234
5933   -53884
5934   -24005
5935    38564
5936    49136
5937    -7327
5938   -55216
5939   -26249
5940    38332
5941    49255
5942    -5836
5943   -52485
5944   -28462
5945    34936
5946    51388
5947    -3059
5948   -54085
5949   -29704
5950    34793
5951    50644
5952    -1521
5953   -51582
5954   -32121
5955    31937
5956    52881
5957      169
5958   -52253
5959   -33087
5960    29971
5961    52418
5962     4359
5963   -51598
5964   -35886
5965    28837
5966    53819
5967     5175
5968   -48655
5969   -37011
5970    25716
5971    54193
5972     8675
5973   -49937
5974   -38136
5975    25659
5976    53283
5977     9378
5978   -47667
5979   -40561
5980    22814
5981    54635
5982    11282
5983   -48062
5984   -39618
5985    21473
5986    54191
5987    13706
5988   -46571
5989   -43559
5990    19341
5991    54818
5992    15073
5993   -44998
5994   -41980
5995    17202
5996    53766
5997    18764
5998   -44334
5999   -45735
6000    15941
6001    53793
6002    19399
6003   -40781
6004   -46485
6005    11577
6006    53979
6007    22479
6008   -40328
6009   -47456
6010    11105
6011    52921
6012    23573
6013   -37907
6014   -48764
6015     7627
6016    54057
6017    25420
6018   -36972
6019   -48880
6020     6866
6021    53385
6022    27688
6023   -34963
6024   -51415
6025     3670
6026    53355
6027    28352
6028   -34762
6029   -49188
6030     2554
6031    50681
6032    31630
6033   -33640
6034   -51883
6035     2262
6036    50579
6037    30837
6038   -31030
6039   -49987
6040    -2904
6041    50458
6042    34831
6043   -30177
6044   -52396
6045    -3956
6046    49771
6047    34902
6048   -26062
6049   -52999
6050    -6841
6051    48750
6052    36612
6053   -25491
6054   -53257
6055    -9111
6056    46198
6057    39310
6058   -21696
6059   -55166
6060   -10272
6061    47462
6062    39719
6063   -20683
6064   -51312
6065   -13004
6066    44795
6067    41655
6068   -19361
6069   -53989
6070   -14642
6071    44353
6072    42469
6073   -16347
6074   -52723
6075   -16611
6076    43163
6077    44377
6078   -15633
6079   -53494
6080   -17961
6081    40994
6082    43982
6083   -13648
6084   -53383
6085   -20520
6086    41153
6087    44706
6088   -12155
6089   -52536
6090   -21744
6091    38072
6092    46626
6093    -8104
6094   -53951
6095   -23966
6096    38646
6097    47125
6098    -7555
6099   -50616
6100   -26507
6101    34760
6102    49847
6103    -3630
6104   -52274
6105   -28217
6106    34783
6107    48666
6108    -2618
6109   -49856
6110   -30458
6111    32525
6112    50799
6113    -1219
6114   -49524
6115   -30810
6116    29919
6117    49841
6118     1523
6119   -50185
6120   -33351
6121    29289
6122    51453
6123     2290
6124   -47993
6125   -33712
6126    26757
6127    51842
6128     5476
6129   -48980
6130   -34959
6131    26242
6132    51306
6133     7170
6134   -46849
6135   -37389
6136    23475
6137    52890
6138     9423
6139   -46637
6140   -37420
6141    22142
6142    52088
6143    12153
6144   -44895
6145   -39758
6146    19435
6147    52854
6148    14115
6149   -43816
6150   -40573
6151    16430
6152    51162
6153    17213
6154   -41062
6155   -42514
6156    15782
6157    51150
6158    16232
6159   -40252
6160   -42819
6161    12537
6162    52683
6163    19042
6164   -40737
6165   -44377
6166    12446
6167    51349
6168    20518
6169   -36777
6170   -45553
6171     8135
6172    52128
6173    22566
6174   -37621
6175   -46014
6176     7283
6177    50025
6178    24716
6179   -35770
6180   -47870
6181     5920
6182    51304
6183    24946
6184   -34545
6185   -47081
6186     4074
6187    49038
6188    28949
6189   -32725
6190   -49135
6191     2498
6192    49638
6193    29151
6194   -30704
6195   -49321
6196    -1896
6197    48192
6198    31691
6199   -28713
6200   -50176
6201    -3238
6202    47903
6203    31430
6204   -26020
6205   -50081
6206    -4785
6207    46991
6208    34659
6209   -25017
6210   -49790
6211    -7490
6212    46352
6213    35869
6214   -22656
6215   -50581
6216    -8481
6217    45872
6218    36929
6219   -21705
6220   -50429
6221   -11980
6222    43966
6223    38277
6224   -19720
6225   -51251
6226   -11252
6227    43965
6228    39026
6229   -18418
6230   -50504
6231   -14587
6232    41273
6233    42128
6234   -17320
6235   -50877
6236   -15514
6237    40560
6238    42094
6239   -12952
6240   -50491
6241   -19926
6242    40105
6243    43091
6244   -11803
6245   -50369
6246   -19607
6247    37376
6248    43907
6249    -8552
6250   -51371
6251   -22372
6252    37529
6253    45033
6254    -6948
6255   -47996
6256   -23354
6257    33593
6258    46617
6259    -5356
6260   -50764
6261   -25613
6262    33858
6263    45217
6264    -3962
6265   -48897
6266   -27015
6267    32398
6268    47138
6269    -2882
6270   -50051
6271   -26856
6272    30948
6273    46828
6274     -801
6275   -48017
6276   -29392
6277    30045
6278    47993
6279      569
6280   -46463
6281   -30746
6282    27288
6283    48266
6284     3913
6285   -46639
6286   -32890
6287    26085
6288    49543
6289     6864
6290   -45143
6291   -34585
6292    22371
6293    49915
6294     7636
6295   -44054
6296   -36421
6297    21216
6298    48386
6299    10298
6300   -42567
6301   -37355
6302    19850
6303    49846
6304    11482
6305   -43404
6306   -38139
6307    17841
6308    49804
6309    12873
6310   -41659
6311   -40024
6312    16009
6313    51326
6314    13812
6315   -39906
6316   -40102
6317    14355
6318    50904
6319    16944
6320   -39875
6321   -41648
6322    14405
6323    50193
6324    18503
6325   -37805
6326   -42553
6327    10338
6328    49816
6329    20322
6330   -36544
6331   -43429
6332     9041
6333    48746
6334    21601
6335   -34889
6336   -44032
6337     6775
6338    48999
6339    23790
6340   -32979
6341   -44959
6342     4449
6343    47449
6344    25304
6345   -31562
6346   -46461
6347     2521
6348    47455
6349    27064
6350   -29655
6351   -46786
6352     -235
6353    46514
6354    29604
6355   -27674
6356   -47282
6357    -1644
6358    47139
6359    29684
6360   -26551
6361   -47199
6362    -3195
6363    45984
6364    32643
6365   -25612
6366   -48316
6367    -3604
6368    44467
6369    32177
6370   -23956
6371   -48779
6372    -6659
6373    45538
6374    34095
6375   -23871
6376   -47213
6377    -8076
6378    43520
6379    36219
6380   -20552
6381   -48627
6382   -10307
6383    40966
6384    37184
6385   -18982
6386   -48429
6387   -11886
6388    40142
6389    38484
6390   -16518
6391   -48068
6392   -13834
6393    38453
6394    39356
6395   -14297
6396   -48006
6397   -15425
6398    38249
6399    40639
6400   -12141
6401   -48366
6402   -18665
6403    36943
6404    41379
6405   -11491
6406   -49472
6407   -19035
6408    37395
6409    42144
6410    -9551
6411   -47723
6412   -21621
6413    35164
6414    42249
6415    -7728
6416   -49007
6417   -23672
6418    34748
6419    45386
6420    -6524
6421   -47284
6422   -25195
6423    32315
6424    45577
6425    -3967
6426   -47055
6427   -26065
6428    30784
6429    45747
6430    -2832
6431   -45987
6432   -27015
6433    28647
6434    46759
6435      324
6436   -45786
6437   -29357
6438    27370
6439    45633
6440     3284
6441   -44849
6442   -30494
6443    24850
6444    46422
6445     3815
6446   -43773
6447   -32720
6448    23244
6449    46536
6450     6543
6451   -43181
6452   -33587
6453    22100
6454    47718
6455     8178
6456   -42175
6457   -33203
6458    20637
6459    47595
6460    10209
6461   -42211
6462   -35869
6463    20083
6464    47782
6465    10012
6466   -41196
6467   -37627
6468    17305
6469    47504
6470    13670
6471   -39938
6472   -38439
6473    15958
6474    47387
6475    14706
6476   -38238
6477   -38436
6478    13770
6479    47602
6480    16695
6481   -37098
6482   -40541
6483    11650
6484    46639
6485    19332
6486   -35805
6487   -41178
6488     8884
6489    47023
6490    21021
6491   -34902
6492   -41850
6493     7738
6494    45685
6495    22809
6496   -32453
6497   -43342
6498     5622
6499    46157
6500    23875
6501   -32418
6502   -43701
6503     4716
6504    45963
6505    24035
6506   -30883
6507   -44119
6508     3058
6509    45948
6510    26763
6511   -28570
6512   -44878
6513     1272
6514    45934
6515    26949
6516   -27490
6517   -45181
6518     -498
6519    44279
6520    28872
6521   -24995
6522   -45738
6523    -3649
6524    44037
6525    31190
6526   -24089
6527   -44873
6528    -5999
6529    41541
6530    31697
6531   -21784
6532   -45788
6533    -7739
6534    41828
6535    33960
6536   -20753
6537   -45258
6538    -9280
6539    39279
6540    35987
6541   -18708
6542   -46463
6543   -10886
6544    39273
6545    35477
6546   -17165
6547   -46964
6548   -12610
6549    38460
6550    37633
6551   -17150
6552   -47244
6553   -13413
6554    38077
6555    37352
6556   -14100
6557   -47832
6558   -15882
6559    38479
6560    38823
6561   -13022
6562   -46166
6563   -17386
6564    36014
6565    40193
6566    -9883
6567   -46870
6568   -19281
6569    35427
6570    40260
6571    -8257
6572   -46365
6573   -21661
6574    31202
6575    41499
6576    -5700
6577   -45591
6578   -20692
6579    31040
6580    42701
6581    -5072
6582   -44425
6583   -24678
6584    29127
6585    43013
6586    -2874
6587   -44042
6588   -24790
6589    27802
6590    42853
6591      -15
6592   -44224
6593   -27692
6594    25965
6595    43802
6596      878
6597   -44569
6598   -27434
6599    24480
6600    44846
6601     2578
6602   -42644
6603   -29013
6604    24049
6605    44397
6606     4801
6607   -42575
6608   -31333
6609    22552
6610    45375
6611     6590
6612   -41962
6613   -30241
6614    21396
6615    45127
6616     7181
6617   -40583
6618   -33888
6619    19495
6620    46536
6621     8769
6622   -39250
6623   -33886
6624    17588
6625    45554
6626    11322
6627   -38152
6628   -35609
6629    16080
6630    45833
6631    13307
6632   -36389
6633   -35723
6634    13141
6635    44581
6636    15077
6637   -37069
6638   -37877
6639    12162
6640    45201
6641    15999
6642   -34317
6643   -39094
6644     9138
6645    45461
6646    18327
6647   -34456
6648   -39793
6649     9363
6650    44492
6651    19672
6652   -32867
6653   -40470
6654     8035
6655    46029
6656    20948
6657   -32012
6658   -40265
6659     6204
6660    43993
6661    22512
6662   -28728
6663   -42151
6664     2257
6665    45450
6666    23087
6667   -28699
6668   -42284
6669     1929
6670    43123
6671    26053
6672   -26882
6673   -42849
6674       79
6675    43083
6676    26828
6677   -24876
6678   -43207
6679    -2305
6680    41759
6681    28852
6682   -24562
6683   -43590
6684    -2930
6685    41102
6686    28989
6687   -22273
6688   -43280
6689    -5374
6690    40697
6691    31703
6692   -20163
6693   -43653
6694    -7389
6695    38625
6696    32210
6697   -20047
6698   -45870
6699    -8475
6700    38316
6701    32211
6702   -18043
6703   -45198
6704   -10497
6705    37962
6706    33595
6707   -18000
6708   -45784
6709   -10744
6710    37621
6711    35187
6712   -13755
6713   -44466
6714   -13817
6715    36214
6716    36470
6717   -12850
6718   -43714
6719   -16298
6720    34469
6721    36201
6722    -9783
6723   -43414
6724   -17183
6725    33848
6726    39962
6727    -9116
6728   -43471
6729   -18558
6730    31756
6731    40100
6732    -6329
6733   -44334
6734   -19648
6735    30692
6736    38957
6737    -5780
6738   -42060
6739   -21719
6740    29822
6741    41380
6742    -4334
6743   -43812
6744   -22482
6745    28416
6746    40170
6747    -1867
6748   -42460
6749   -24620
6750    27268
6751    41727
6752    -1798
6753   -42446
6754   -25768
6755    26106
6756    42026
6757     1130
6758   -41867
6759   -27331
6760    24933
6761    42075
6762     1543
6763   -41068
6764   -28319
6765    22599
6766    43928
6767     4355
6768   -39268
6769   -29974
6770    20747
6771    42576
6772     5646
6773   -38465
6774   -31609
6775    18576
6776    42892
6777     8639
6778   -37850
6779   -31966
6780    18091
6781    42689
6782     9825
6783   -37228
6784   -33910
6785    16575
6786    43096
6787    11329
6788   -36227
6789   -33856
6790    15603
6791    43209
6792    13344
6793   -36114
6794   -35320
6795    13220
6796    43883
6797    14019
6798   -34710
6799   -36371
6800    11601
6801    43654
6802    16117
6803   -33076
6804   -37945
6805    10646
6806    43478
6807    16906
6808   -32191
6809   -38635
6810     8228
6811    43749
6812    18613
6813   -31252
6814   -38626
6815     6890
6816    42261
6817    20675
6818   -28917
6819   -39596
6820     3692
6821    42550
6822    22117
6823   -27313
6824   -38867
6825     1793
6826    41899
6827    23479
6828   -26829
6829   -40134
6830     1324
6831    41303
6832    24811
6833   -25527
6834   -40270
6835     -977
6836    39779
6837    26338
6838   -25694
6839   -41842
6840    -1356
6841    40167
6842    28807
6843   -22401
6844   -42060
6845    -3530
6846    40745
6847    28456
6848   -22107
6849   -43156
6850    -5057
6851    38520
6852    29546
6853   -19349
6854   -42958
6855    -7610
6856    38176
6857    30491
6858   -19107
6859   -42772
6860    -8340
6861    37136
6862    31728
6863   -16811
6864   -42340
6865   -10016
6866    37320
6867    32647
6868   -13947
6869   -42207
6870   -11710
6871    34623
6872    33804
6873   -11745
6874   -41992
6875   -13635
6876    34666
6877    35873
6878   -11731
6879   -42290
6880   -15663
6881    32534
6882    36320
6883   -10232
6884   -41860
6885   -15763
6886    31787
6887    37000
6888    -9272
6889   -42488
6890   -17606
6891    31273
6892    37884
6893    -7425
6894   -42500
6895   -18497
6896    30352
6897    38551
6898    -5658
6899   -41538
6900   -20742
6901    28680
6902    38273
6903    -4604
6904   -41470
6905   -21714
6906    27221
6907    39998
6908    -1685
6909   -40950
6910   -24037
6911    25370
6912    40291
6913     -243
6914   -39677
6915   -25617
6916    24514
6917    40724
6918     1268
6919   -38908
6920   -25866
6921    23552
6922    41273
6923     3092
6924   -38379
6925   -27521
6926    21797
6927    41587
6928     4031
6929   -38597
6930   -27712
6931    18668
6932    41895
6933     6713
6934   -37618
6935   -30145
6936    18545
6937    41880
6938     6967
6939   -36917
6940   -31555
6941    17090
6942    41886
6943     9170
6944   -37061
6945   -32352
6946    16290
6947    42169
6948    11085
6949   -35043
6950   -33706
6951    14369
6952    41523
6953    13206
6954   -33212
6955   -33833
6956    12634
6957    41014
6958    14509
6959   -32060
6960   -34604
6961    10058
6962    42291
6963    15807
6964   -31592
6965   -35712
6966     8712
6967    41831
6968    17576
6969   -29236
6970   -35955
6971     8258
6972    40621
6973    18789
6974   -29955
6975   -37290
6976     5955
6977    40018
6978    20040
6979   -27685
6980   -37498
6981     5110
6982    41184
6983    20268
6984   -28103
6985   -38282
6986     2282
6987    41267
6988    22825
6989   -26624
6990   -39486
6991     1143
6992    39856
6993    23314
6994   -23917
6995   -39998
6996     -666
6997    38486
6998    25451
6999   -22717
7000   -40451
7001    -1668
7002    39085
7003    27103
7004   -21266
7005   -40252
7006    -3712
7007    36847
7008    27110
7009   -19971
7010   -39718
7011    -6996
7012    36378
7013    29846
7014   -18695
7015   -40218
7016    -7147
7017    35421
7018    29511
7019   -17128
7020   -40429
7021    -8611
7022    35305
7023    30286
7024   -14817
7025   -40898
7026    -9526
7027    33914
7028    32318
7029   -14793
7030   -40794
7031   -12534
7032    33368
7033    33466
7034   -12726
7035   -41090
7036   -13466
7037    31827
7038    34594
7039   -11502
7040   -41589
7041   -15357
7042    32796
7043    35259
7044    -9903
7045   -40888
7046   -15490
7047    29999
7048    36487
7049    -7528
7050   -41023
7051   -17094
7052    31334
7053    35384
7054    -7077
7055   -39912
7056   -18644
7057    27724
7058    37250
7059    -4552
7060   -39293
7061   -19778
7062    26592
7063    37188
7064    -3179
7065   -39517
7066   -21448
7067    25256
7068    38189
7069     -944
7070   -38585
7071   -23156
7072    25403
7073    38423
7074      247
7075   -38299
7076   -24490
7077    23378
7078    39567
7079     1376
7080   -38086
7081   -25408
7082    21666
7083    39289
7084     3332
7085   -37389
7086   -26463
7087    20718
7088    40487
7089     5003
7090   -35791
7091   -28407
7092    18578
7093    39721
7094     6385
7095   -36047
7096   -29409
7097    16654
7098    40177
7099     8288
7100   -35564
7101   -29505
7102    16197
7103    39798
7104     9633
7105   -33752
7106   -30668
7107    14944
7108    39795
7109    10638
7110   -33135
7111   -31659
7112    12234
7113    39809
7114    12398
7115   -31710
7116   -32322
7117    10634
7118    39788
7119    13664
7120   -30671
7121   -33855
7122    10474
7123    40950
7124    14678
7125   -30267
7126   -34246
7127     8561
7128    40394
7129    15886
7130   -30098
7131   -35444
7132     7147
7133    40066
7134    18617
7135   -27860
7136   -35917
7137     5258
7138    39812
7139    19380
7140   -26848
7141   -36479
7142     4078
7143    38422
7144    20760
7145   -25776
7146   -37555
7147     3040
7148    39267
7149    21191
7150   -24841
7151   -37551
7152      722
7153    37899
7154    23862
7155   -22854
7156   -37552
7157    -1046
7158    37510
7159    24221
7160   -21317
7161   -36865
7162    -2122
7163    36601
7164    25023
7165   -20441
7166   -38319
7167    -4202
7168    35888
7169    26545
7170   -18577
7171   -38453
7172    -5882
7173    35033
7174    27892
7175   -18650
7176   -38880
7177    -7098
7178    34870
7179    28709
7180   -16789
7181   -38783
7182    -8832
7183    34041
7184    30214
7185   -15439
7186   -39366
7187   -10082
7188    33572
7189    30341
7190   -13169
7191   -39502
7192   -11654
7193    32264
7194    32776
7195   -11552
7196   -39133
7197   -13166
7198    30791
7199    32476
7200    -9829
7201   -39222
7202   -13656
7203    29138
7204    32845
7205    -8447
7206   -38588
7207   -16092
7208    28728
7209    33976
7210    -8530
7211   -38328
7212   -16767
7213    26715
7214    34012
7215    -4477
7216   -38681
7217   -18206
7218    27864
7219    34951
7220    -4965
7221   -38404
7222   -20624
7223    26035
7224    36110
7225    -2932
7226   -37946
7227   -20561
7228    24773
7229    36163
7230    -1251
7231   -37609
7232   -22262
7233    23123
7234    37604
7235       12
7236   -37558
7237   -22925
7238    21818
7239    37355
7240     1417
7241   -35665
7242   -23679
7243    20493
7244    38915
7245     3541
7246   -35205
7247   -24283
7248    20358
7249    37461
7250     4992
7251   -34128
7252   -26424
7253    17322
7254    37435
7255     5814
7256   -34114
7257   -27183
7258    14417
7259    36609
7260     8322
7261   -33563
7262   -28878
7263    14443
7264    38447
7265     8539
7266   -31326
7267   -29255
7268    13346
7269    38505
7270    10803
7271   -31656
7272   -30660
7273    13455
7274    39161
7275    12136
7276   -30623
7277   -31139
7278    10621
7279    38792
7280    13012
7281   -29873
7282   -33229
7283     9151
7284    38825
7285    15353
7286   -28728
7287   -33204
7288     7832
7289    37888
7290    16916
7291   -27919
7292   -33548
7293     4251
7294    37001
7295    17559
7296   -26997
7297   -34333
7298     5919
7299    36693
7300    19026
7301   -25052
7302   -34672
7303     3801
7304    36784
7305    20233
7306   -23473
7307   -35281
7308     1219
7309    36559
7310    21410
7311   -23641
7312   -36121
7313      286
7314    36498
7315    22360
7316   -21856
7317   -37738
7318    -1429
7319    35881
7320    24970
7321   -20149
7322   -37851
7323    -3221
7324    36308
7325    24570
7326   -19584
7327   -37911
7328    -4846
7329    35100
7330    26017
7331   -18195
7332   -38331
7333    -5582
7334    33696
7335    26777
7336   -17289
7337   -37625
7338    -7285
7339    33143
7340    28161
7341   -15541
7342   -37450
7343    -9075
7344    31555
7345    28591
7346   -13561
7347   -36403
7348   -10945
7349    30861
7350    30122
7351   -12257
7352   -36685
7353   -10887
7354    30917
7355    30639
7356   -10861
7357   -38044
7358   -12649
7359    29873
7360    31467
7361    -9517
7362   -38254
7363   -14492
7364    28450
7365    30896
7366    -7996
7367   -37864
7368   -15427
7369    27239
7370    33346
7371    -7229
7372   -37296
7373   -17389
7374    28133
7375    34289
7376    -5628
7377   -37578
7378   -17664
7379    25454
7380    33520
7381    -4935
7382   -35908
7383   -19662
7384    25526
7385    34264
7386    -3032
7387   -35535
7388   -21291
7389    23068
7390    35486
7391    -1084
7392   -35384
7393   -21150
7394    22185
7395    36419
7396     -234
7397   -35025
7398   -22845
7399    20214
7400    35235
7401     2347
7402   -33996
7403   -23900
7404    19478
7405    35262
7406     4007
7407   -34575
7408   -24684
7409    18338
7410    37040
7411     4514
7412   -33571
7413   -25639
7414    16477
7415    36639
7416     6849
7417   -32782
7418   -27077
7419    15556
7420    36789
7421     7767
7422   -31597
7423   -28152
7424    14561
7425    37500
7426    10220
7427   -31508
7428   -30067
7429    12261
7430    36152
7431     9941
7432   -30457
7433   -30034
7434    11258
7435    36661
7436    12629
7437   -29323
7438   -30440
7439    10377
7440    36378
7441    11821
7442   -27192
7443   -30508
7444     8254
7445    36253
7446    14576
7447   -27598
7448   -31562
7449     7830
7450    36345
7451    15637
7452   -26507
7453   -32968
7454     5497
7455    35820
7456    17701
7457   -25528
7458   -32766
7459     4929
7460    35992
7461    19081
7462   -24238
7463   -34357
7464     2833
7465    35053
7466    19664
7467   -22782
7468   -34669
7469     1521
7470    34888
7471    20309
7472   -21254
7473   -34866
7474      356
7475    34276
7476    22166
7477   -20140
7478   -35064
7479    -2124
7480    34915
7481    22674
7482   -20006
7483   -35439
7484    -2235
7485    33028
7486    23270
7487   -17323
7488   -34451
7489    -4389
7490    32732
7491    24918
7492   -17029
7493   -34692
7494    -5096
7495    31878
7496    25961
7497   -15984
7498   -35634
7499    -6693
7500    31340
7501    26443
7502   -13911
7503   -36492
7504    -8599
7505    30625
7506    28368
7507   -13206
7508   -36210
7509   -10126
7510    30860
7511    28703
7512   -10492
7513   -37009
7514   -10891
7515    29404
7516    29606
7517   -11128
7518   -35889
7519   -12828
7520    28261
7521    30034
7522    -9798
7523   -36273
7524   -13662
7525    28009
7526    30699
7527    -7483
7528   -35569
7529   -15217
7530    24709
7531    32168
7532    -6070
7533   -35972
7534   -16324
7535    24658
7536    30291
7537    -5261
7538   -35468
7539   -17680
7540    24012
7541    32812
7542    -3191
7543   -35050
7544   -18402
7545    22634
7546    33054
7547    -2447
7548   -34139
7549   -19643
7550    21234
7551    33632
7552      380
7553   -34088
7554   -20446
7555    19567
7556    33505
7557     1454
7558   -34226
7559   -22130
7560    20121
7561    34829
7562     2783
7563   -32766
7564   -23189
7565    17944
7566    34881
7567     3746
7568   -32274
7569   -24810
7570    17833
7571    35170
7572     5230
7573   -31966
7574   -26370
7575    15594
7576    35268
7577     5604
7578   -31149
7579   -26674
7580    14797
7581    34279
7582     7776
7583   -29372
7584   -27789
7585    12931
7586    34796
7587     7671
7588   -28619
7589   -27918
7590    11935
7591    35484
7592    11259
7593   -29761
7594   -27687
7595    11196
7596    34598
7597    12041
7598   -27540
7599   -28938
7600     9901
7601    34334
7602    13838
7603   -26500
7604   -30302
7605     7856
7606    35213
7607    15083
7608   -25451
7609   -31345
7610     5584
7611    34655
7612    16618
7613   -25485
7614   -32237
7615     4117
7616    33845
7617    17410
7618   -23429
7619   -32336
7620     4162
7621    34349
7622    17180
7623   -23802
7624   -33973
7625     2144
7626    33185
7627    18915
7628   -21441
7629   -33220
7630      951
7631    32766
7632    19868
7633   -19692
7634   -31636
7635      -33
7636    32094
7637    20952
7638   -19892
7639   -32910
7640      174
7641    32891
7642    22086
7643   -17668
7644   -33774
7645    -2944
7646    32151
7647    23930
7648   -16989
7649   -33943
7650    -4741
7651    30217
7652    24746
7653   -16711
7654   -34863
7655    -5746
7656    31029
7657    25309
7658   -14601
7659   -34753
7660    -7122
7661    29970
7662    26865
7663   -12119
7664   -34743
7665    -8445
7666    29318
7667    26825
7668   -11865
7669   -35455
7670    -9722
7671    28042
7672    27054
7673   -10678
7674   -33593
7675   -11203
7676    28208
7677    27718
7678    -8152
7679   -34625
7680   -12428
7681    26086
7682    29250
7683    -7867
7684   -33368
7685   -13819
7686    25760
7687    29934
7688    -7465
7689   -33856
7690   -14027
7691    24446
7692    31352
7693    -6637
7694   -34029
7695   -16701
7696    23446
7697    31717
7698    -3568
7699   -34243
7700   -17101
7701    22477
7702    32847
7703    -2139
7704   -34343
7705   -19451
7706    22366
7707    32822
7708     -188
7709   -33231
7710   -19674
7711    20397
7712    32249
7713       26
7714   -32064
7715   -20602
7716    20183
7717    33106
7718      946
7719   -31825
7720   -21080
7721    17970
7722    33312
7723     1853
7724   -30707
7725   -21829
7726    17708
7727    33031
7728     4382
7729   -31504
7730   -22988
7731    16430
7732    33241
7733     4029
7734   -30549
7735   -23670
7736    15233
7737    33184
7738     6071
7739   -30508
7740   -25477
7741    13621
7742    33636
7743     7143
7744   -28648
7745   -25818
7746    13046
7747    33481
7748     9143
7749   -28246
7750   -27481
7751    10590
7752    34824
7753    10268
7754   -27831
7755   -27960
7756     9820
7757    33765
7758    11581
7759   -25795
7760   -28564
7761     8140
7762    34301
7763    13204
7764   -25645
7765   -29331
7766     6485
7767    34593
7768    14236
7769   -23339
7770   -28720
7771     6529
7772    33053
7773    15632
7774   -22871
7775   -30371
7776     5028
7777    32443
7778    16971
7779   -22352
7780   -29480
7781     3626
7782    33655
7783    16310
7784   -21599
7785   -31543
7786     2394
7787    30962
7788    18677
7789   -20764
7790   -30987
7791      956
7792    31857
7793    19495
7794   -19687
7795   -32410
7796     -141
7797    30992
7798    21323
7799   -19590
7800   -33312
7801    -2110
7802    31258
7803    22649
7804   -16814
7805   -32855
7806    -3194
7807    30199
7808    23428
7809   -16603
7810   -33380
7811    -4536
7812    29241
7813    23122
7814   -15295
7815   -34253
7816    -5836
7817    29774
7818    24199
7819   -14174
7820   -33381
7821    -7676
7822    27969
7823    25191
7824   -12577
7825   -33390
7826    -8727
7827    27562
7828    25479
7829   -11091
7830   -32357
7831   -10232
7832    27095
7833    27331
7834   -10249
7835   -33375
7836   -10515
7837    26745
7838    27946
7839    -9023
7840   -32715
7841   -12194
7842    26065
7843    27874
7844    -7509
7845   -33489
7846   -12768
7847    25205
7848    28818
7849    -6228
7850   -33048
7851   -14133
7852    24087
7853    29462
7854    -4524
7855   -32689
7856   -15602
7857    22321
7858    30846
7859    -4037
7860   -33015
7861   -16416
7862    22130
7863    29917
7864    -1388
7865   -32553
7866   -17572
7867    20088
7868    31180
7869    -1376
7870   -31232
7871   -18062
7872    19834
7873    30047
7874      432
7875   -31279
7876   -20001
7877    18648
7878    31214
7879     1001
7880   -30311
7881   -21438
7882    17807
7883    31212
7884     2095
7885   -30873
7886   -21113
7887    15737
7888    32191
7889     3790
7890   -29717
7891   -22931
7892    15445
7893    31219
7894     6446
7895   -29188
7896   -23517
7897    14036
7898    33447
7899     6974
7900   -27566
7901   -23715
7902    13142
7903    32117
7904     8613
7905   -27368
7906   -24558
7907    11907
7908    32550
7909    10078
7910   -26323
7911   -26679
7912    10996
7913    32032
7914     9793
7915   -26164
7916   -26432
7917     9354
7918    31802
7919    11691
7920   -25291
7921   -28125
7922     9000
7923    32230
7924    12296
7925   -24105
7926   -27017
7927     7220
7928    33128
7929    13034
7930   -22461
7931   -28747
7932     5675
7933    30504
7934    15393
7935   -22585
7936   -30379
7937     4055
7938    31584
7939    15733
7940   -22087
7941   -29405
7942     2664
7943    31584
7944    17378
7945   -19908
7946   -30621
7947     1302
7948    31740
7949    18689
7950   -20029
7951   -31611
7952       -5
7953    29130
7954    19045
7955   -18633
7956   -30095
7957     -649
7958    29817
7959    20037
7960   -17517
7961   -31697
7962    -1411
7963    29256
7964    21205
7965   -16161
7966   -31312
7967    -3026
7968    30101
7969    21497
7970   -14871
7971   -32108
7972    -4696
7973    28714
7974    22059
7975   -15191
7976   -30662
7977    -5251
7978    27959
7979    22499
7980   -12983
7981   -32067
7982    -6632
7983    27300
7984    26055
7985   -12069
7986   -30951
7987    -8471
7988    26846
7989    25626
7990   -10013
7991   -32301
7992    -9559
7993    25305
7994    26171
7995    -9398
7996   -31385
7997   -11701
7998    24545
7999    26549
8000    -8511
8001   -32452
8002   -11540
8003    23560
8004    26918
8005    -7359
8006   -31573
8007   -12583
8008    22696
8009    27662
8010    -6129
8011   -31558
8012   -13400
8013    22159
8014    28475
8015    -4938
8016   -30904
8017   -14772
8018    22685
8019    26997
8020    -3264
8021   -31366
8022   -15805
8023    20121
8024    29863
8025    -3330
8026   -29604
8027   -16585
8028    19021
8029    28821
8030     -496
8031   -30823
8032   -17081
8033    17704
8034    30871
8035       14
8036   -28819
8037   -19328
8038    18553
8039    30790
8040     2586
8041   -30339
8042   -19811
8043    16784
8044    31451
8045     2650
8046   -28449
8047   -21623
8048    16019
8049    31090
8050     4650
8051   -28833
8052   -22118
8053    14722
8054    31356
8055     5024
8056   -26969
8057   -22605
8058    12888
8059    31253
8060     6658
8061   -27067
8062   -22546
8063    12162
8064    31366
8065     6986
8066   -26278
8067   -25032
8068    12002
8069    31007
8070     8474
8071   -26895
8072   -24716
8073     9368
8074    32095
8075     8442
8076   -24698
8077   -26371
8078     8729
8079    30722
8080    11922
8081   -24123
8082   -26658
8083     6563
8084    31707
8085    11668
8086   -22673
8087   -28421
8088     6257
8089    31105
8090    14693
8091   -22109
8092   -28320
8093     3702
8094    31352
8095    13251
8096   -20713
8097   -27987
8098     3276
8099    29276
8100    16081
8101   -21569
8102   -27576
8103     2430
8104    31214
8105    15634
8106   -18438
8107   -28813
8108     2193
8109    28798
8110    18391
8111   -19316
8112   -28589
8113      -80
8114    29769
8115    17474
8116   -17174
8117   -29191
8118     -834
8119    29031
8120    18760
8121   -12863
##END NTUPLES=NMR FID
##END=
