# Supplementary material for: An untargeted multi-technique metabolomics approach to studying intracellular metabolites of HepG2 cells exposed to 2,3,7,8-tetrachlorodibenzo-p-dioxin
Source: BMC Genomics. 2011 May 20;12:251. doi: 10.1186/1471-2164-12-251 (PMC3141663; doi:10.1186/1471-2164-12-251)
Supplement: Additional file 2 — Metadata and NMR raw data: ZIP file containing: -All NMR raw data (in JCAMP-DX format ".dx") -The metadata on NMR (polars & apolars), LC-MS and GC-MS data sets (as Tab delimited files ".txt"). [file 1471-2164-12-251-S2.ZIP › TE/Ainhoa/SAFETY COPY D Disk/TRABAJO/ARTICLES/ARTICLE Metabolomics TCDD_ACCEPTED/JCAMP_DX_NMR_data_and_all_metadata/NMR_apolar_TCDD_p7.2C.dx]

##TITLE=
##JCAMPDX= 6.0         $$ Bruker NMR JCAMP-DX V2.0
##DATA TYPE= NMR FID
##DATA CLASS= NTUPLES
##ORIGIN= Bruker BioSpin GmbH
##OWNER= bruker
$$ 1.72 TOPSPIN		Version 2.1
$$ 2011-04-15 14:48:45.567 +0200  WUR\bruker@RIK1030
$$ Compression mode = fixed
##.OBSERVE FREQUENCY= 400.1319223
##.OBSERVE NUCLEUS= ^1H
##.DELAY= (6, 6)
##.ACQUISITION MODE= SIMULTANEOUS (DQD)
##.ACQUISITION SCHEME= undefined
##.AVERAGES= 128
##.DIGITISER RES= 18
##SPECTROMETER/DATA SYSTEM= avance400
##.PULSE SEQUENCE= zg
##.SOLVENT NAME= CDCl3
##.SHIFT REFERENCE= INTERNAL, CDCl3, 1, 11.01498
##AUDIT TRAIL= $$ (NUMBER, WHEN, WHO, WHERE, PROCESS, VERSION, WHAT)
$$ ##TITLE= Audit trail, TOPSPIN		Version 1.3
$$ ##JCAMPDX= 5.01
$$ ##ORIGIN= Bruker BioSpin GmbH
$$ ##OWNER= bruker
$$ $$ P:/NMR-data/data/Ainhoa_raw_data/nmr/AR200608.2C/1/audita.txt
$$ ##AUDIT TRAIL=  $$ (NUMBER, WHEN, WHO, WHERE, VERSION, WHAT)
(   1,<2008-06-19 14:37:08.070 +0200>,<WUR\bruker>,<RIK1030>,<TOPSPIN 1.3>,
      <created by zg, POWCHK disabled, PULCHK disabled
       configuration hash MD5:
       D1 93 94 B6 6B D6 3B BD 35 EA 0D 0D AE B0 63 FA
       data hash MD5: 16K
       E9 D0 21 F1 CD A7 2F AC E9 73 33 D6 4D 2E 0B A9>)
(   2,<2011-04-15 14:48:43.520 +0200>,<WUR\bruker>,<RIK1030>,<proc1d>,<TOPSPIN 2.1>,
      <convdta from       1 "NMR_apolar_TCDD_p7.2C" "Ainhoa_raw_data" "P:\NMR-data"
       data hash MD5: 16244
       56 36 EB DD 30 F7 BE 01 D8 E8 F3 6B 97 57 B4 BD>)
$$ ##END=
$$ 
$$ $$ hash MD5
$$ $$ 8D DD 30 1D B2 B3 BB 62 FE 06 1C 1B 8D 6A C7 87
##$RELAX= 
##$BRUKER FILE EXP=format.temp
$$ EDIT_PAR COMMAND FILE
$$ 
$$ DI_MODE         LONG
$$ ED_ENTRY        ACQU
$$ ORDER           FILE
$$ 
$$ 
$$ HEADER		"F2 - Acquisition Parameters"
$$ T_NAME		Date_
$$ 		TYPE	R64
$$ 		CLASS	ACQU
$$ 		SUBRANGE 0.0 50000000
$$ 		REL	"Date_=itodate(DATE)"
$$ 		INV_REL	"DATE=datetoi(Date_,DATE)"
$$ 		FORMAT	"%14.0f"
$$ 		TEXT	" "
$$ END
$$ T_NAME		Time
$$ 		TYPE	R32
$$ 		CLASS	ACQU
$$ 		SUBRANGE 0.0 1000000
$$ 		REL	"Time=itotime(DATE)"
$$ 		INV_REL	"DATE=timetoi(Time,DATE)"
$$ 		FORMAT	"%14.2f"
$$ 		TEXT	" "
$$ END
$$ NAME		INSTRUM
$$ 		TEXT	" "
$$ END
$$ NAME		PROBHD
$$ 		FORMAT	"%14.14s"
$$ 		TEXT	" "
$$ END
$$ NAME		PULPROG
$$ 		TEXT	" "
$$ END
$$ NAME		TD
$$ 		TEXT	" "
$$ END
$$ NAME		SOLVENT
$$ 		TEXT	" "
$$ END
$$ NAME		NS
$$ 		TEXT	" "
$$ END
$$ NAME		DS
$$ 		TEXT	" "
$$ END
$$ T_NAME		SWH
$$ 		TYPE	R32
$$ 		CLASS	ACQU
$$ 		SUBRANGE 0.0 1e8
$$ 		REL	"SWH=SW*SFO1"
$$ 		INV_REL "SW=SWH/SFO1"
$$ 		UNIT	"Hz"
$$ 		FORMAT	"%14.3f Hz"
$$ 		TEXT	" "
$$ END
$$ T_NAME          FIDRES
$$                 TYPE    R32
$$                 CLASS   ACQU
$$                 SUBRANGE 0.0 100000
$$                 REL     "FIDRES=SW*SFO1/TD"
$$                 INV_REL "TD = nextpow(SW*SFO1/FIDRES)"
$$ 		UNIT	"Hz"
$$ 		FORMAT	"%14.6f Hz"
$$ 		TEXT	" "
$$ END
$$ T_NAME          AQ
$$ 		TYPE	R32
$$ 		CLASS	ACQU
$$ 		SUBRANGE 0.0 1000
$$ 		REL	"AQ=aqcalc(SW,SFO1,TD,DIGTYP)"
$$ 		INV_REL	"TD=tdcalc(SW,SFO1,1.0e6*AQ,DIGTYP)"
$$ 		UNIT	"sec"
$$ 		FORMAT	"%14.7f sec"
$$ 		TEXT	" "
$$ END
$$ NAME		RG
$$ 		TEXT	" "
$$ END
$$ T_NAME          DW
$$ 		TYPE	R32
$$ 		CLASS	ACQU
$$ 		SUBRANGE 0.0 1000000
$$ 		REL	"DW=1/(2*SW*SFO1)"
$$ 		INV_REL	"SW=1000000/(2*(0.005+DW)*SFO1)"
$$ 		UNIT	"usec"
$$ 		FORMAT	"%14.3lf usec"
$$ 		TEXT	" "
$$ END
$$ NAME		DE
$$ 		FORMAT	"%14.2f usec"
$$ 		TEXT	" "
$$ END
$$ NAME		TE
$$ 		FORMAT	"%14.1f K"
$$ 		TEXT	" "
$$ END
$$ T_NAME		D1
$$ 		TYPE	R32
$$ 		CLASS	ACQU
$$ 		SUBRANGE 0.0 1e38
$$ 		REL	"D1=D[1]"
$$ 		INV_REL	"D[1]=D1"
$$ 		UNIT	"sec"
$$ 		FORMAT	"%14.8f sec"
$$ 		TEXT	" "
$$ END
$$ NAME		TD0
$$ 		TEXT	" "
$$ END
$$ HEADER		"======== CHANNEL f1 ========"
$$ NAME		NUC1
$$ 		NONEDIT
$$ 		TEXT	" "
$$ END
$$ T_NAME		P1
$$ 		TYPE	R32
$$ 		CLASS	ACQU
$$ 		SUBRANGE 0.0 1.0e10
$$ 		REL	"P1=P[1]"
$$ 		INV_REL	"P[1]=P1"
$$ 		UNIT	"usec"
$$ 		FORMAT	"%14.2f usec"
$$ 		TEXT	" "
$$ END
$$ T_NAME		PL1
$$ 		TYPE	R32
$$ 		CLASS	ACQU
$$ 		SUBRANGE -6.0 1e38
$$ 		REL	"PL1=PL[1]"
$$ 		INV_REL	"PL[1]=PL1"
$$ 		UNIT	"dB"
$$ 		FORMAT	"%14.2f dB"
$$ 		TEXT	" "
$$ END
$$ NAME		SFO1
$$ 		FORMAT	"%14.7f MHz"
$$ 		TEXT	" "
$$ END
##$RELAX= 
##$BRUKER FILE EXP=scon
$$ ##TITLE= Parameter file, TOPSPIN		Version 1.3
$$ ##JCAMPDX= 5.0
$$ ##DATATYPE= Parameter Values
$$ ##ORIGIN= Bruker BioSpin GmbH
$$ ##OWNER= bruker
$$ $$ 2008-06-19 14:28:52.905 +0200  WUR\bruker@RIK1030
$$ $$ P:/NMR-data/data/Ainhoa_raw_data/nmr/AR200608.2C/1/scon
$$ ##$BLKPA= (0..15)
3 3 3 3 3 3 3 3 3 3 3 3 3 3 3 3 
$$ ##$BLKTR= (0..15)
3 3 3 3 3 3 3 3 3 3 3 3 3 3 3 3 
$$ ##$DE1= 2
$$ ##$DE2= 2
$$ ##$DEADC= 4
$$ ##$DEPA= 2
$$ ##$DERX= 3
$$ ##$PHASP4= (0..15)
0.5 0.5 0.5 0.5 0.5 0.5 0.5 0.5 0.5 0.5 0.5 0.5 0.5 0.5 0.5 0.5 
$$ ##$PHASPR= (0..15)
3 3 3 3 3 3 3 3 3 3 3 3 3 3 3 3 
$$ ##$SHAPPR= (0..15)
1.6 1.6 1.6 1.6 1.6 1.6 1.6 1.6 1.6 1.6 1.6 1.6 1.6 1.6 1.6 1.6 
$$ ##END=
##$RELAX= 
##$BRUKER FILE EXP=pulseprogram
$$ # 1 "C:/Bruker/TOPSPIN/exp/stan/nmr/lists/pp/zg"
$$ ;zg
$$ ;avance-version (06/11/09)
$$ ;1D sequence
$$ ;
$$ ;$CLASS=HighRes
$$ ;$DIM=1D
$$ ;$TYPE=
$$ ;$SUBTYPE=
$$ ;$COMMENT=
$$ 
$$ 
$$ # 1 "C:/Bruker/TOPSPIN/exp/stan/nmr/lists/pp/Avance.incl" 1
$$ ;Avance2.incl
$$ ;   for 1
$$ ;
$$ ;avance-version (07/01/22)
$$ ;
$$ ;$CLASS=HighRes Incl
$$ ;$COMMENT=
$$ 
$$ 
$$ 
$$ 
$$ 
$$ 
$$ 
$$ 
$$ 
$$ 
$$ 
$$ 
$$ 
$$ 
$$ 
$$ 
$$ 
$$ 
$$ 
$$ 
$$ 
$$ 
$$ 
$$ 
$$ 
$$ 
$$ 
$$ 
$$ 
$$ 
$$ 
$$ 
$$ 
$$ 
$$ 
$$ 
$$ 
$$ 
$$ 
$$ 
$$ 
$$ 
$$ 
$$ 
$$ 
$$ 
$$ 
$$ 
$$ 
$$ 
$$ 
$$ 
$$ 
$$ 
$$ 
$$ 
$$ 
$$ 
$$ 
$$ 
$$ 
$$ 
$$ 
$$ 
$$ 
$$ 
$$ 
$$ 
$$ 
$$ 
$$ 
$$ 
$$ 
$$ 
$$ 
$$ 
$$ 
$$ 
$$ 
$$ 
$$ 
$$ 
$$ 
$$ 
$$ 
$$ 
$$ 
$$ 
$$ 
$$ 
$$ 
$$ 
$$ 
$$ 
$$ 
$$ 
$$ 
$$ 
$$ 
$$ 
$$ 
$$ 
$$ 
$$ 
$$ 
$$ 
$$ 
$$ 
$$ 
$$ 
$$ 
$$ 
$$ 
$$ 
$$ 
$$ 
$$ 
$$ 
$$ 
$$ 
$$ 
$$ 
$$ 
$$ 
$$ 
$$ 
$$ 
$$ 
$$ 
$$ 
$$ 
$$ 
$$ 
$$ ;$Id: Avance2.incl,v 1.10.6.7 2007/01/22 13:54:46 ber Exp $
$$ # 12 "C:/Bruker/TOPSPIN/exp/stan/nmr/lists/pp/zg" 2
$$ 
$$ 
$$ 
$$ "acqt0=-p1*2/3.1416"
$$ 
$$ 
$$ # 1 "mc_line 18 file C:/Bruker/TOPSPIN/exp/stan/nmr/lists/pp/zg expanding definition part of mc command before ze"
$$ define delay MCWRK
$$ define delay MCREST
$$ "MCWRK = 0.500000*30m"
$$ "MCREST = 30m - 30m"
$$ # 18 "C:/Bruker/TOPSPIN/exp/stan/nmr/lists/pp/zg"
$$ 1 ze
$$ # 1 "mc_line 18 file C:/Bruker/TOPSPIN/exp/stan/nmr/lists/pp/zg expanding definition of mc command after ze"
$$ # 19 "C:/Bruker/TOPSPIN/exp/stan/nmr/lists/pp/zg"
$$ # 1 "mc_line 19 file C:/Bruker/TOPSPIN/exp/stan/nmr/lists/pp/zg expanding start label for mc command"
$$ 2 MCWRK  * 2
$$ LBLF0, MCREST
$$ # 20 "C:/Bruker/TOPSPIN/exp/stan/nmr/lists/pp/zg"
$$   d1
$$   p1 ph1
$$   go=2 ph31
$$ # 1 "mc_line 23 file C:/Bruker/TOPSPIN/exp/stan/nmr/lists/pp/zg expanding mc command in line"
$$   MCWRK wr #0
$$   MCWRK zd 
$$   lo to LBLF0 times td0
$$ 
$$ # 24 "C:/Bruker/TOPSPIN/exp/stan/nmr/lists/pp/zg"
$$ exit
$$ 
$$ 
$$ ph1=0 2 2 0 1 3 3 1
$$ ph31=0 2 2 0 1 3 3 1
$$ 
$$ 
$$ ;pl1 : f1 channel - power level for pulse (default)
$$ ;p1 : f1 channel -  high power pulse
$$ ;d1 : relaxation delay; 1-5 * T1
$$ ;NS: 1 * n, total number of scans: NS * TD0
$$ 
$$ 
$$ 
$$ ;$Id: zg,v 1.7.10.2 2006/11/10 11:04:15 ber Exp $
##$RELAX= 
##$BRUKER FILE EXP=uxnmr.par
$$ ##TITLE= Parameter file, TOPSPIN		Version 1.3
$$ ##JCAMPDX= 5.0
$$ ##DATATYPE= Parameter Values
$$ ##ORIGIN= Bruker BioSpin GmbH
$$ ##OWNER= Administrator
$$ $$ 2008-03-03 09:42:28.895 +0100  WUR\bruker@RIK1030
$$ $$ C:/Bruker/TOPSPIN/conf/instr/avance400/uxnmr.par
$$ ##$ACB= 0
$$ ##$ACBTAT= (0..15)
0 88 72 0 0 0 0 0 0 0 0 0 0 0 0 0 
$$ ##$ACBTBA= (0..15)
0 0 0 0 0 0 0 0 0 0 0 0 0 0 0 0 
$$ ##$ACBTCTL= (0..15)
0 0 0 0 0 0 0 0 0 0 0 0 0 0 0 0 
$$ ##$ACBTDI= (0..15)
0 102 102 0 0 0 0 0 0 0 0 0 0 0 0 0 
$$ ##$ACBTDM= (0..15)
0 10 10 0 0 0 0 0 0 0 0 0 0 0 0 0 
$$ ##$ACBTFHI= (0..15)
0 400 400 0 0 0 0 0 0 0 0 0 0 0 0 0 
$$ ##$ACBTFL= (0..15)
0 73 74 0 0 0 0 0 0 0 0 0 0 0 0 0 
$$ ##$ACBTFLO= (0..15)
0 14 14 0 0 0 0 0 0 0 0 0 0 0 0 0 
$$ ##$ACBTOUT= (0..15)
0 1 2 0 0 0 0 0 0 0 0 0 0 0 0 0 
$$ ##$ACBTPO= (0..15)
0 150000 60000 0 0 0 0 0 0 0 0 0 0 0 0 0 
$$ ##$ACBTPW= (0..15)
0 10 10 0 0 0 0 0 0 0 0 0 0 0 0 0 
$$ ##$ACBTSB= (0..15)
0 0 0 0 0 0 0 0 0 0 0 0 0 0 0 0 
$$ ##$ACBTY= <no>
$$ ##$AQSBDHW= (0..31)
255 255 1 4 4 255 255 255 0 0 255 255 255 255 255 255 255 255 255 0 255 
255 255 255 255 255 255 255 255 255 255 255 
$$ ##$AQSBDID= (0..31)
255 255 88 83 83 255 255 255 65 67 255 255 255 255 255 255 255 255 255 
66 255 255 255 255 255 255 255 255 255 255 255 255 
$$ ##$AQSBDNO= (0..31)
255 255 1 1 2 255 255 255 1 1 255 255 255 255 255 255 255 255 255 1 255 
255 255 255 255 255 255 255 255 255 255 255 
$$ ##$AQSBDTY= (0..31)
255 255 3 16 16 255 255 255 5 9 255 255 255 255 255 255 255 255 255 7 
255 255 255 255 255 255 255 255 255 255 255 255 
$$ ##$AQSBUAD= (0..31)
255 255 52 36 37 255 255 255 54 26 255 255 255 255 255 255 255 255 255 
32 255 255 255 255 255 255 255 255 255 255 255 255 
$$ ##$AQSECL= (0..31)
255 255 2 3 3 255 255 255 5 2 255 255 255 255 255 255 255 255 255 255 
255 255 255 255 255 255 255 255 255 255 255 255 
$$ ##$AQSECLS= (0..31)
255 255 3 2 2 255 255 255 0 0 255 255 255 255 255 255 255 255 255 255 
255 255 255 255 255 255 255 255 255 255 255 255 
$$ ##$ATT19F= (0..1)
0 0 
$$ ##$ATT1H= (0..1)
0 0 
$$ ##$ATT3H= (0..1)
0 0 
$$ ##$ATTX= (0..1)
0 0 
$$ ##$ATTY= (0..1)
0 0 
$$ ##$ATTZ= (0..1)
0 0 
$$ ##$BACSAIR= no
$$ ##$BACSCAP= 60
$$ ##$BACSDEL= 10
$$ ##$BACSFCM= no
$$ ##$BACSOPT= <>
$$ ##$BACSTY= <tty08>
$$ ##$BARPTY= <no>
$$ ##$BFREQ= 400.13
$$ ##$BIRDS= yes
$$ ##$BMPC= 0
$$ ##$BMPCTY= <no>
$$ ##$BPSUTY= <no>
$$ ##$BSMS= 1
$$ ##$BSMSTY= <tty02>
$$ ##$CFASMOD= (0..7)
1 1 1 1 1 1 1 1 
$$ ##$CFASMUL= (0..7)
1 1 1 1 1 1 1 1 
$$ ##$CNFTXDR= (0..7)
6 6 0 0 0 0 0 0 
$$ ##$COMDIG2= 0
$$ ##$CPDBTY= <no>
$$ ##$CRCOTY= <no>
$$ ##$DATSTAT= no
$$ ##$DIGI140= (0..7)
0 0 0 0 0 0 0 0 
$$ ##$DIGIB12= (0..7)
0 0 0 0 0 0 0 0 
$$ ##$DIGIB16= (0..7)
0 0 0 0 0 0 0 0 
$$ ##$DIGIFA= (0..7)
0 0 0 0 0 0 0 0 
$$ ##$DIGIHA= (0..7)
0 0 0 0 0 0 0 0 
$$ ##$DIGIHAF= (0..7)
0 0 0 0 0 0 0 0 
$$ ##$DIGIHRD= (0..7)
0 0 0 0 0 0 0 0 
$$ ##$DIGIIA= (0..7)
0 0 0 0 0 0 0 0 
$$ ##$DIGIO16= (0..7)
0 0 0 0 0 0 0 0 
$$ ##$DIGISA= (0..7)
1 0 0 0 0 0 0 0 
$$ ##$DIGISAF= (0..7)
0 0 0 0 0 0 0 0 
$$ ##$DIGISL= (0..7)
0 0 0 0 0 0 0 0 
$$ ##$DIGITYI= (0..7)
0 0 0 0 0 0 0 0 
$$ ##$DIGITYP= (0..7)
0 0 0 0 0 0 0 0 
$$ ##$DIGITZ= 0
$$ ##$DRU= no
$$ ##$FCUMEM= (0..7)
2093056 2093056 0 0 0 0 0 0 
$$ ##$FCUPAL= (0..7)
260 260 0 0 0 0 0 0 
$$ ##$FQMIX= 0
$$ ##$FUNCMOD= <>
$$ ##$GCUTYPE= 2
$$ ##$GTUTY= <no>
$$ ##$HFAC= 3
$$ ##$HPCU= 0
$$ ##$HPCUTY= <no>
$$ ##$HPTXLP= (0..3)
-1 -1 -1 -1 
$$ ##$HPTXPI= (0..3)
0 0 0 0 
$$ ##$HPTXPO= (0..3)
0 0 0 0 
$$ ##$HPTXTY= (0..3)
0 0 0 0 
$$ ##$IF451= 0
$$ ##$IFREQ= 1
$$ ##$INTFPR= 0
$$ ##$IPSO= no
$$ ##$LOCKTY= <tty03>
$$ ##$LOCSWID= 0
$$ ##$M2FAC= 0
$$ ##$MASTY= <no>
$$ ##$MEMPRM= 0
$$ ##$MHFAC= 0
$$ ##$MXFAC= 0
$$ ##$NAMPD1= <2H>
$$ ##$NAMPD10= <>
$$ ##$NAMPD11= <>
$$ ##$NAMPD12= <>
$$ ##$NAMPD13= <>
$$ ##$NAMPD14= <>
$$ ##$NAMPD15= <>
$$ ##$NAMPD16= <>
$$ ##$NAMPD2= <X-BB19F_2HS>
$$ ##$NAMPD3= <1H>
$$ ##$NAMPD4= <>
$$ ##$NAMPD5= <>
$$ ##$NAMPD6= <>
$$ ##$NAMPD7= <>
$$ ##$NAMPD8= <>
$$ ##$NAMPD9= <>
$$ ##$NFCU= 2
$$ ##$NMRCH= 0
$$ ##$NMRMEM= 0
$$ ##$NRCU= 1
$$ ##$NROUT= 1
$$ ##$PAMPF1= (0..15)
75 99 67 27 0 0 0 12 117 46 8 118 1 0 0 0 
$$ ##$PAMPF2= (0..15)
0 0 0 0 0 0 0 0 0 0 0 0 0 0 0 0 
$$ ##$PAMPF3= (0..15)
0 0 0 0 0 0 0 0 0 0 0 0 0 0 0 0 
$$ ##$PAMPF4= (0..15)
0 0 0 0 0 0 0 0 0 0 0 0 0 0 0 0 
$$ ##$PAMPF5= (0..15)
0 0 0 0 0 0 0 0 0 0 0 0 0 0 0 0 
$$ ##$PAMPF6= (0..15)
0 0 0 0 0 0 0 0 0 0 0 0 0 0 0 0 
$$ ##$PAMPF7= (0..15)
0 0 0 0 0 0 0 0 0 0 0 0 0 0 0 0 
$$ ##$PAMPF8= (0..15)
0 0 0 0 0 0 0 0 0 0 0 0 0 0 0 0 
$$ ##$PH4= 0
$$ ##$PHF4TY= <no>
$$ ##$POWCHK= no
$$ ##$PRAMD1= (0..7)
0 1048576 0 0 0 1048576 0 0 
$$ ##$PRAMD10= (0..7)
0 0 0 0 0 0 0 0 
$$ ##$PRAMD11= (0..7)
0 0 0 0 0 0 0 0 
$$ ##$PRAMD12= (0..7)
0 0 0 0 0 0 0 0 
$$ ##$PRAMD13= (0..7)
0 0 0 0 0 0 0 0 
$$ ##$PRAMD14= (0..7)
0 0 0 0 0 0 0 0 
$$ ##$PRAMD15= (0..7)
0 0 0 0 0 0 0 0 
$$ ##$PRAMD16= (0..7)
0 0 0 0 0 0 0 0 
$$ ##$PRAMD17= (0..7)
0 0 0 0 0 0 0 0 
$$ ##$PRAMD18= (0..7)
0 0 0 0 0 0 0 0 
$$ ##$PRAMD19= (0..7)
0 0 0 0 0 0 0 0 
$$ ##$PRAMD2= (0..7)
2147483644 2146435071 2147483647 134217727 2147483644 2146435071 2147483647 
134217727 
$$ ##$PRAMD20= (0..7)
0 0 0 0 0 0 0 0 
$$ ##$PRAMD21= (0..7)
0 0 0 0 0 0 0 0 
$$ ##$PRAMD3= (0..7)
2 0 0 0 2 0 0 0 
$$ ##$PRAMD4= (0..7)
2147483644 2146435071 2147483647 134217727 2147483644 2146435071 2147483647 
134217727 
$$ ##$PRAMD5= (0..7)
0 0 0 0 0 0 0 0 
$$ ##$PRAMD6= (0..7)
0 0 0 0 0 0 0 0 
$$ ##$PRAMD7= (0..7)
0 0 0 0 0 0 0 0 
$$ ##$PRAMD8= (0..7)
0 0 0 0 0 0 0 0 
$$ ##$PRAMD9= (0..7)
0 0 0 0 0 0 0 0 
$$ ##$PRAMLED= (0..1)
15 15 
$$ ##$PRAMP1= <tty01>
$$ ##$PRAMP2= <no>
$$ ##$PRAMP3= <no>
$$ ##$PRAMP4= <no>
$$ ##$PRAMP5= <no>
$$ ##$PRAMP6= <no>
$$ ##$PRAMP7= <no>
$$ ##$PRAMP8= <no>
$$ ##$PRAMPTP= 0
$$ ##$PREPTY= <no>
$$ ##$PRESHLD= 0
$$ ##$PTS160= -1
$$ ##$PTSA2X= (0..7)
0 0 0 0 0 0 0 0 
$$ ##$PTSF2X= (0..7)
0 0 0 0 0 0 0 0 
$$ ##$PTSFMX= (0..7)
429.9 429.9 0 0 0 0 0 0 
$$ ##$PULCHK= no
$$ ##$RCUCDS= (0..7)
8388608 0 0 0 0 0 0 0 
$$ ##$RCUCFS= (0..7)
4096 0 0 0 0 0 0 0 
$$ ##$RCUCSS= (0..7)
1048576 0 0 0 0 0 0 0 
$$ ##$RCUI2C1= (0..7)
78 0 0 0 0 0 0 0 
$$ ##$RCUI2C2= (0..7)
0 0 0 0 0 0 0 0 
$$ ##$RCUI2C3= (0..7)
0 0 0 0 0 0 0 0 
$$ ##$RCUI2C4= (0..7)
0 0 0 0 0 0 0 0 
$$ ##$RCUI2C5= (0..7)
0 0 0 0 0 0 0 0 
$$ ##$RCUI2C6= (0..7)
0 0 0 0 0 0 0 0 
$$ ##$RCUI2C7= (0..7)
0 0 0 0 0 0 0 0 
$$ ##$RCUI2C8= (0..7)
0 0 0 0 0 0 0 0 
$$ ##$RDCU= 0
$$ ##$RGTYPE= (0..7)
5 0 0 0 0 0 0 0 
$$ ##$RG_max= (0..7)
46341 0 0 0 0 0 0 0 
$$ ##$RG_min= (0..7)
1 0 0 0 0 0 0 0 
$$ ##$RG_tab1= (0..255)
1 1.1 1.3 1.4 1.6 1.8 2 2.2 2.5 2.8 3.2 3.6 4 4.5 5 5.7 6.3 7.1 8 9 10.1 
11.3 12.7 14.3 16 18 20.2 22.6 25.4 28.5 32 35.9 40.3 45.3 50.8 57 64 
71.8 80.6 90.5 101.6 114 128 143.7 161.3 181 203.2 228.1 256 287.4 322.5 
362 406.4 456.1 512 574.7 645.1 724.1 812.7 912.3 1024 1149.4 1290.2 1448.2 
1625.5 1824.6 2048 2298.8 2580.3 2896.3 3251 3649.1 4096 4597.6 5160.6 
5792.6 6502 7298.2 8192 9195.2 10321.3 11585.2 13004 14596.5 16384 18390.4 
20642.5 23170.5 26008 29193 32768 36780.8 41285.1 46341 -1 -1 -1 -1 -1 
-1 -1 -1 -1 -1 -1 -1 -1 -1 -1 -1 -1 -1 -1 -1 -1 -1 -1 -1 -1 -1 -1 -1 -1 
-1 -1 -1 -1 -1 -1 -1 -1 -1 -1 -1 -1 -1 -1 -1 -1 -1 -1 -1 -1 -1 -1 -1 -1 
-1 -1 -1 -1 -1 -1 -1 -1 -1 -1 -1 -1 -1 -1 -1 -1 -1 -1 -1 -1 -1 -1 -1 -1 
-1 -1 -1 -1 -1 -1 -1 -1 -1 -1 -1 -1 -1 -1 -1 -1 -1 -1 -1 -1 -1 -1 -1 -1 
-1 -1 -1 -1 -1 -1 -1 -1 -1 -1 -1 -1 -1 -1 -1 -1 -1 -1 -1 -1 -1 -1 -1 -1 
-1 -1 -1 -1 -1 -1 -1 -1 -1 -1 -1 -1 -1 -1 -1 -1 -1 -1 -1 -1 -1 -1 -1 -1 
-1 -1 -1 -1 -1 -1 -1 -1 -1 -1 -1 -1 -1 
$$ ##$RG_tab2= (0..255)
-1 -1 -1 -1 -1 -1 -1 -1 -1 -1 -1 -1 -1 -1 -1 -1 -1 -1 -1 -1 -1 -1 -1 -1 
-1 -1 -1 -1 -1 -1 -1 -1 -1 -1 -1 -1 -1 -1 -1 -1 -1 -1 -1 -1 -1 -1 -1 -1 
-1 -1 -1 -1 -1 -1 -1 -1 -1 -1 -1 -1 -1 -1 -1 -1 -1 -1 -1 -1 -1 -1 -1 -1 
-1 -1 -1 -1 -1 -1 -1 -1 -1 -1 -1 -1 -1 -1 -1 -1 -1 -1 -1 -1 -1 -1 -1 -1 
-1 -1 -1 -1 -1 -1 -1 -1 -1 -1 -1 -1 -1 -1 -1 -1 -1 -1 -1 -1 -1 -1 -1 -1 
-1 -1 -1 -1 -1 -1 -1 -1 -1 -1 -1 -1 -1 -1 -1 -1 -1 -1 -1 -1 -1 -1 -1 -1 
-1 -1 -1 -1 -1 -1 -1 -1 -1 -1 -1 -1 -1 -1 -1 -1 -1 -1 -1 -1 -1 -1 -1 -1 
-1 -1 -1 -1 -1 -1 -1 -1 -1 -1 -1 -1 -1 -1 -1 -1 -1 -1 -1 -1 -1 -1 -1 -1 
-1 -1 -1 -1 -1 -1 -1 -1 -1 -1 -1 -1 -1 -1 -1 -1 -1 -1 -1 -1 -1 -1 -1 -1 
-1 -1 -1 -1 -1 -1 -1 -1 -1 -1 -1 -1 -1 -1 -1 -1 -1 -1 -1 -1 -1 -1 -1 -1 
-1 -1 -1 -1 -1 -1 -1 -1 -1 -1 -1 -1 -1 -1 -1 -1 
$$ ##$RG_tab3= (0..255)
-1 -1 -1 -1 -1 -1 -1 -1 -1 -1 -1 -1 -1 -1 -1 -1 -1 -1 -1 -1 -1 -1 -1 -1 
-1 -1 -1 -1 -1 -1 -1 -1 -1 -1 -1 -1 -1 -1 -1 -1 -1 -1 -1 -1 -1 -1 -1 -1 
-1 -1 -1 -1 -1 -1 -1 -1 -1 -1 -1 -1 -1 -1 -1 -1 -1 -1 -1 -1 -1 -1 -1 -1 
-1 -1 -1 -1 -1 -1 -1 -1 -1 -1 -1 -1 -1 -1 -1 -1 -1 -1 -1 -1 -1 -1 -1 -1 
-1 -1 -1 -1 -1 -1 -1 -1 -1 -1 -1 -1 -1 -1 -1 -1 -1 -1 -1 -1 -1 -1 -1 -1 
-1 -1 -1 -1 -1 -1 -1 -1 -1 -1 -1 -1 -1 -1 -1 -1 -1 -1 -1 -1 -1 -1 -1 -1 
-1 -1 -1 -1 -1 -1 -1 -1 -1 -1 -1 -1 -1 -1 -1 -1 -1 -1 -1 -1 -1 -1 -1 -1 
-1 -1 -1 -1 -1 -1 -1 -1 -1 -1 -1 -1 -1 -1 -1 -1 -1 -1 -1 -1 -1 -1 -1 -1 
-1 -1 -1 -1 -1 -1 -1 -1 -1 -1 -1 -1 -1 -1 -1 -1 -1 -1 -1 -1 -1 -1 -1 -1 
-1 -1 -1 -1 -1 -1 -1 -1 -1 -1 -1 -1 -1 -1 -1 -1 -1 -1 -1 -1 -1 -1 -1 -1 
-1 -1 -1 -1 -1 -1 -1 -1 -1 -1 -1 -1 -1 -1 -1 -1 
$$ ##$RG_tab4= (0..255)
-1 -1 -1 -1 -1 -1 -1 -1 -1 -1 -1 -1 -1 -1 -1 -1 -1 -1 -1 -1 -1 -1 -1 -1 
-1 -1 -1 -1 -1 -1 -1 -1 -1 -1 -1 -1 -1 -1 -1 -1 -1 -1 -1 -1 -1 -1 -1 -1 
-1 -1 -1 -1 -1 -1 -1 -1 -1 -1 -1 -1 -1 -1 -1 -1 -1 -1 -1 -1 -1 -1 -1 -1 
-1 -1 -1 -1 -1 -1 -1 -1 -1 -1 -1 -1 -1 -1 -1 -1 -1 -1 -1 -1 -1 -1 -1 -1 
-1 -1 -1 -1 -1 -1 -1 -1 -1 -1 -1 -1 -1 -1 -1 -1 -1 -1 -1 -1 -1 -1 -1 -1 
-1 -1 -1 -1 -1 -1 -1 -1 -1 -1 -1 -1 -1 -1 -1 -1 -1 -1 -1 -1 -1 -1 -1 -1 
-1 -1 -1 -1 -1 -1 -1 -1 -1 -1 -1 -1 -1 -1 -1 -1 -1 -1 -1 -1 -1 -1 -1 -1 
-1 -1 -1 -1 -1 -1 -1 -1 -1 -1 -1 -1 -1 -1 -1 -1 -1 -1 -1 -1 -1 -1 -1 -1 
-1 -1 -1 -1 -1 -1 -1 -1 -1 -1 -1 -1 -1 -1 -1 -1 -1 -1 -1 -1 -1 -1 -1 -1 
-1 -1 -1 -1 -1 -1 -1 -1 -1 -1 -1 -1 -1 -1 -1 -1 -1 -1 -1 -1 -1 -1 -1 -1 
-1 -1 -1 -1 -1 -1 -1 -1 -1 -1 -1 -1 -1 -1 -1 -1 
$$ ##$RG_tab5= (0..255)
-1 -1 -1 -1 -1 -1 -1 -1 -1 -1 -1 -1 -1 -1 -1 -1 -1 -1 -1 -1 -1 -1 -1 -1 
-1 -1 -1 -1 -1 -1 -1 -1 -1 -1 -1 -1 -1 -1 -1 -1 -1 -1 -1 -1 -1 -1 -1 -1 
-1 -1 -1 -1 -1 -1 -1 -1 -1 -1 -1 -1 -1 -1 -1 -1 -1 -1 -1 -1 -1 -1 -1 -1 
-1 -1 -1 -1 -1 -1 -1 -1 -1 -1 -1 -1 -1 -1 -1 -1 -1 -1 -1 -1 -1 -1 -1 -1 
-1 -1 -1 -1 -1 -1 -1 -1 -1 -1 -1 -1 -1 -1 -1 -1 -1 -1 -1 -1 -1 -1 -1 -1 
-1 -1 -1 -1 -1 -1 -1 -1 -1 -1 -1 -1 -1 -1 -1 -1 -1 -1 -1 -1 -1 -1 -1 -1 
-1 -1 -1 -1 -1 -1 -1 -1 -1 -1 -1 -1 -1 -1 -1 -1 -1 -1 -1 -1 -1 -1 -1 -1 
-1 -1 -1 -1 -1 -1 -1 -1 -1 -1 -1 -1 -1 -1 -1 -1 -1 -1 -1 -1 -1 -1 -1 -1 
-1 -1 -1 -1 -1 -1 -1 -1 -1 -1 -1 -1 -1 -1 -1 -1 -1 -1 -1 -1 -1 -1 -1 -1 
-1 -1 -1 -1 -1 -1 -1 -1 -1 -1 -1 -1 -1 -1 -1 -1 -1 -1 -1 -1 -1 -1 -1 -1 
-1 -1 -1 -1 -1 -1 -1 -1 -1 -1 -1 -1 -1 -1 -1 -1 
$$ ##$RG_tab6= (0..255)
-1 -1 -1 -1 -1 -1 -1 -1 -1 -1 -1 -1 -1 -1 -1 -1 -1 -1 -1 -1 -1 -1 -1 -1 
-1 -1 -1 -1 -1 -1 -1 -1 -1 -1 -1 -1 -1 -1 -1 -1 -1 -1 -1 -1 -1 -1 -1 -1 
-1 -1 -1 -1 -1 -1 -1 -1 -1 -1 -1 -1 -1 -1 -1 -1 -1 -1 -1 -1 -1 -1 -1 -1 
-1 -1 -1 -1 -1 -1 -1 -1 -1 -1 -1 -1 -1 -1 -1 -1 -1 -1 -1 -1 -1 -1 -1 -1 
-1 -1 -1 -1 -1 -1 -1 -1 -1 -1 -1 -1 -1 -1 -1 -1 -1 -1 -1 -1 -1 -1 -1 -1 
-1 -1 -1 -1 -1 -1 -1 -1 -1 -1 -1 -1 -1 -1 -1 -1 -1 -1 -1 -1 -1 -1 -1 -1 
-1 -1 -1 -1 -1 -1 -1 -1 -1 -1 -1 -1 -1 -1 -1 -1 -1 -1 -1 -1 -1 -1 -1 -1 
-1 -1 -1 -1 -1 -1 -1 -1 -1 -1 -1 -1 -1 -1 -1 -1 -1 -1 -1 -1 -1 -1 -1 -1 
-1 -1 -1 -1 -1 -1 -1 -1 -1 -1 -1 -1 -1 -1 -1 -1 -1 -1 -1 -1 -1 -1 -1 -1 
-1 -1 -1 -1 -1 -1 -1 -1 -1 -1 -1 -1 -1 -1 -1 -1 -1 -1 -1 -1 -1 -1 -1 -1 
-1 -1 -1 -1 -1 -1 -1 -1 -1 -1 -1 -1 -1 -1 -1 -1 
$$ ##$RG_tab7= (0..255)
-1 -1 -1 -1 -1 -1 -1 -1 -1 -1 -1 -1 -1 -1 -1 -1 -1 -1 -1 -1 -1 -1 -1 -1 
-1 -1 -1 -1 -1 -1 -1 -1 -1 -1 -1 -1 -1 -1 -1 -1 -1 -1 -1 -1 -1 -1 -1 -1 
-1 -1 -1 -1 -1 -1 -1 -1 -1 -1 -1 -1 -1 -1 -1 -1 -1 -1 -1 -1 -1 -1 -1 -1 
-1 -1 -1 -1 -1 -1 -1 -1 -1 -1 -1 -1 -1 -1 -1 -1 -1 -1 -1 -1 -1 -1 -1 -1 
-1 -1 -1 -1 -1 -1 -1 -1 -1 -1 -1 -1 -1 -1 -1 -1 -1 -1 -1 -1 -1 -1 -1 -1 
-1 -1 -1 -1 -1 -1 -1 -1 -1 -1 -1 -1 -1 -1 -1 -1 -1 -1 -1 -1 -1 -1 -1 -1 
-1 -1 -1 -1 -1 -1 -1 -1 -1 -1 -1 -1 -1 -1 -1 -1 -1 -1 -1 -1 -1 -1 -1 -1 
-1 -1 -1 -1 -1 -1 -1 -1 -1 -1 -1 -1 -1 -1 -1 -1 -1 -1 -1 -1 -1 -1 -1 -1 
-1 -1 -1 -1 -1 -1 -1 -1 -1 -1 -1 -1 -1 -1 -1 -1 -1 -1 -1 -1 -1 -1 -1 -1 
-1 -1 -1 -1 -1 -1 -1 -1 -1 -1 -1 -1 -1 -1 -1 -1 -1 -1 -1 -1 -1 -1 -1 -1 
-1 -1 -1 -1 -1 -1 -1 -1 -1 -1 -1 -1 -1 -1 -1 -1 
$$ ##$RG_tab8= (0..255)
-1 -1 -1 -1 -1 -1 -1 -1 -1 -1 -1 -1 -1 -1 -1 -1 -1 -1 -1 -1 -1 -1 -1 -1 
-1 -1 -1 -1 -1 -1 -1 -1 -1 -1 -1 -1 -1 -1 -1 -1 -1 -1 -1 -1 -1 -1 -1 -1 
-1 -1 -1 -1 -1 -1 -1 -1 -1 -1 -1 -1 -1 -1 -1 -1 -1 -1 -1 -1 -1 -1 -1 -1 
-1 -1 -1 -1 -1 -1 -1 -1 -1 -1 -1 -1 -1 -1 -1 -1 -1 -1 -1 -1 -1 -1 -1 -1 
-1 -1 -1 -1 -1 -1 -1 -1 -1 -1 -1 -1 -1 -1 -1 -1 -1 -1 -1 -1 -1 -1 -1 -1 
-1 -1 -1 -1 -1 -1 -1 -1 -1 -1 -1 -1 -1 -1 -1 -1 -1 -1 -1 -1 -1 -1 -1 -1 
-1 -1 -1 -1 -1 -1 -1 -1 -1 -1 -1 -1 -1 -1 -1 -1 -1 -1 -1 -1 -1 -1 -1 -1 
-1 -1 -1 -1 -1 -1 -1 -1 -1 -1 -1 -1 -1 -1 -1 -1 -1 -1 -1 -1 -1 -1 -1 -1 
-1 -1 -1 -1 -1 -1 -1 -1 -1 -1 -1 -1 -1 -1 -1 -1 -1 -1 -1 -1 -1 -1 -1 -1 
-1 -1 -1 -1 -1 -1 -1 -1 -1 -1 -1 -1 -1 -1 -1 -1 -1 -1 -1 -1 -1 -1 -1 -1 
-1 -1 -1 -1 -1 -1 -1 -1 -1 -1 -1 -1 -1 -1 -1 -1 
$$ ##$ROUTER= 3
$$ ##$RX22TY= <tty10>
$$ ##$SCMTY= <no>
$$ ##$SPECTR= 5
$$ ##$SY2FLAG= 0
$$ ##$TFXNUM= 0
$$ ##$TRIPLO2= 0
$$ ##$VTUTY= <tty05>
$$ ##$WBREFAM= (0..15)
100 100 100 100 100 100 100 100 100 100 100 100 100 100 100 100 
$$ ##$WBREFPH= (0..15)
0 0 0 0 0 0 0 0 0 0 0 0 0 0 0 0 
$$ ##$XFAC= 2
$$ ##END=
##$RELAX= 
$$ Bruker specific parameters
$$ --------------------------
##$DU= <P:\NMR-data>
##$EXPNO= 1
##$NAME= <NMR_apolar_TCDD_p7.2C>
##$PROCNO= 1
##$TYPE= <nmr>
##$USER= <Ainhoa_raw_data>
##$ACQT0= -4.83829889523336
##$AMP= (0..31)
100 100 100 100 100 100 100 100 100 100 100 100 100 100 100 100 100 100
100 100 100 100 100 100 100 100 100 100 100 100 100 100
##$ANAVPT= -1
##$AQSEQ= 0
##$AQ_mod= 3
##$AUNM= <au_zg>
##$AUTOPOS= <22 >
##$BF1= 400.13
##$BF2= 100.612769
##$BF3= 400.13
##$BF4= 400.13
##$BF5= 500.13
##$BF6= 500.13
##$BF7= 500.13
##$BF8= 500.13
##$BYTORDA= 0
##$CFDGTYP= 0
##$CFRGTYP= 5
##$CHEMSTR= <none>
##$CNST= (0..63)
1 1 145 1 1 1 1 1 1 1 1 1 1 1 1 1 1 1 1 1 1 1 1 1 1 1 1 1 1 1 1 1 1 1 1
1 1 1 1 1 1 1 1 1 1 1 1 1 1 1 1 1 1 1 1 1 1 1 1 1 1 1 1 1
##$CPDPRG= <>
##$CPDPRG1= <>
##$CPDPRG2= <>
##$CPDPRG3= <>
##$CPDPRG4= <mlev>
##$CPDPRG5= <mlev>
##$CPDPRG6= <mlev>
##$CPDPRG7= <mlev>
##$CPDPRG8= <mlev>
##$CPDPRGB= <>
##$CPDPRGT= <>
##$D= (0..63)
0 2 0 0 0 0 0 0 0 0.06 0 0 2e-005 0 0 0 0.0002 0 0 0 0 0 0 0 0 0 0 0 0
0 0 0 0 0 0 0 0 0 0 0 0 0 0 0 0 0 0 0 0 0 0 0 0 0 0 0 0 0 0 0 0 0 0 0
##$DATE= 1213879023
##$DBL= (0..7)
120 120 120 120 120 120 120 120
##$DBP= (0..7)
150 150 150 150 150 150 150 150
##$DBP07= 0
##$DBPNAM0= <>
##$DBPNAM1= <>
##$DBPNAM2= <>
##$DBPNAM3= <>
##$DBPNAM4= <>
##$DBPNAM5= <>
##$DBPNAM6= <>
##$DBPNAM7= <>
##$DBPOAL= (0..7)
0.5 0.5 0.5 0.5 0.5 0.5 0.5 0.5
##$DBPOFFS= (0..7)
0 0 0 0 0 0 0 0
##$DE= 6
##$DECBNUC= <off>
##$DECIM= 24
##$DECNUC= <off>
##$DECSTAT= 4
##$DIGMOD= 0
##$DIGTYP= 7
##$DL= (0..7)
0 120 120 120 120 120 120 120
##$DP= (0..7)
150 150 150 150 150 150 150 150
##$DP07= 0
##$DPNAME0= <>
##$DPNAME1= <>
##$DPNAME2= <>
##$DPNAME3= <>
##$DPNAME4= <>
##$DPNAME5= <>
##$DPNAME6= <>
##$DPNAME7= <>
##$DPOAL= (0..7)
0.5 0.5 0.5 0.5 0.5 0.5 0.5 0.5
##$DPOFFS= (0..7)
0 0 0 0 0 0 0 0
##$DQDMODE= 0
##$DR= 18
##$DS= 4
##$DSLIST= <SSSSSSSSSSSSSSS>
##$DSPFIRM= 0
##$DSPFVS= -1
##$DTYPA= 0
##$EXP= <AID_chl>
##$F1LIST= <111111111111111>
##$F2LIST= <222222222222222>
##$F3LIST= <333333333333333>
##$FCUCHAN= (0..9)
0 2 1 0 0 0 0 0 0 0
##$FL1= 90
##$FL2= 90
##$FL3= 90
##$FL4= 90
##$FOV= 20
##$FQ1LIST= <freqlist>
##$FQ2LIST= <freqlist>
##$FQ3LIST= <freqlist>
##$FQ4LIST= <freqlist>
##$FQ5LIST= <freqlist>
##$FQ6LIST= <freqlist>
##$FQ7LIST= <freqlist>
##$FQ8LIST= <freqlist>
##$FRQLO3= 1882485.02994012
##$FRQLO3N= 0
##$FS= (0..7)
83 83 83 83 83 83 83 83
##$FTLPGN= 0
##$FW= 90000
##$FnMODE= 0
##$FnTYPE= 0
##$GP031= 0
##$GPNAM0= <sine.100>
##$GPNAM1= <sine.100>
##$GPNAM10= <sine.100>
##$GPNAM11= <sine.100>
##$GPNAM12= <sine.100>
##$GPNAM13= <sine.100>
##$GPNAM14= <sine.100>
##$GPNAM15= <sine.100>
##$GPNAM16= <sine.100>
##$GPNAM17= <sine.100>
##$GPNAM18= <sine.100>
##$GPNAM19= <sine.100>
##$GPNAM2= <sine.100>
##$GPNAM20= <sine.100>
##$GPNAM21= <sine.100>
##$GPNAM22= <sine.100>
##$GPNAM23= <sine.100>
##$GPNAM24= <sine.100>
##$GPNAM25= <sine.100>
##$GPNAM26= <sine.100>
##$GPNAM27= <sine.100>
##$GPNAM28= <sine.100>
##$GPNAM29= <sine.100>
##$GPNAM3= <sine.100>
##$GPNAM30= <sine.100>
##$GPNAM31= <sine.100>
##$GPNAM4= <sine.100>
##$GPNAM5= <sine.100>
##$GPNAM6= <sine.100>
##$GPNAM7= <sine.100>
##$GPNAM8= <sine.100>
##$GPNAM9= <sine.100>
##$GPX= (0..31)
0 0 0 0 0 0 0 0 0 0 0 0 0 0 0 0 0 0 0 0 0 0 0 0 0 0 0 0 0 0 0 0
##$GPY= (0..31)
0 0 0 0 0 0 0 0 0 0 0 0 0 0 0 0 0 0 0 0 0 0 0 0 0 0 0 0 0 0 0 0
##$GPZ= (0..31)
0 0 0 0 0 0 0 0 0 0 0 0 0 0 0 0 0 0 0 0 0 0 0 0 0 0 0 0 0 0 0 0
##$GRDPROG= <>
##$GRPDLY= -1
##$HDDUTY= 20
##$HDRATE= 20
##$HGAIN= (0..3)
0 0 0 0
##$HL1= 1
##$HL2= 35
##$HL3= 16
##$HL4= 17
##$HOLDER= 0
##$HPMOD= (0..7)
0 0 0 0 0 0 0 0
##$HPPRGN= 0
##$IN= (0..63)
0.001 0.001 0.001 0.001 0.001 0.001 0.001 0.001 0.001 0.001 0.001 0.001
0.001 0.001 0.001 0.001 0.001 0.001 0.001 0.001 0.001 0.001 0.001 0.001
0.001 0.001 0.001 0.001 0.001 0.001 0.001 0.001 0.001 0.001 0.001 0.001
0.001 0.001 0.001 0.001 0.001 0.001 0.001 0.001 0.001 0.001 0.001 0.001
0.001 0.001 0.001 0.001 0.001 0.001 0.001 0.001 0.001 0.001 0.001 0.001
0.001 0.001 0.001 0.001
##$INF= (0..7)
0 0 0 0 0 0 0 0
##$INP= (0..63)
0 0 0 0 0 0 0 0 0 0 0 0 0 0 0 0 0 0 0 0 0 0 0 0 0 0 0 0 0 0 0 0 0 0 0 0
0 0 0 0 0 0 0 0 0 0 0 0 0 0 0 0 0 0 0 0 0 0 0 0 0 0 0 0
##$INSTRUM= <avance400>
##$L= (0..31)
1 1 1 1 1 1 1 1 1 1 1 1 1 1 1 1 1 1 1 1 1 1 1 1 1 1 1 1 1 1 1 1
##$LFILTER= 100
##$LGAIN= -15
##$LINPSTP= 10
##$LOCKED= yes
##$LOCKFLD= 3193
##$LOCKGN= 118.599998474121
##$LOCKPOW= -35
##$LOCKPPM= 7.23999977111816
##$LOCNUC= <2H>
##$LOCPHAS= 356
##$LOCSHFT= yes
##$LOCSW= 0
##$LTIME= 0.200000002980232
##$MASR= 4200
##$MASRLST= <masrlst>
##$NBL= 1
##$NC= -2
##$NLOGCH= 1
##$NS= 128
##$NUC1= <1H>
##$NUC2= <13C>
##$NUC3= <off>
##$NUC4= <off>
##$NUC5= <off>
##$NUC6= <off>
##$NUC7= <off>
##$NUC8= <off>
##$NUCLEI= 0
##$NUCLEUS= <off>
##$O1= 1922.3
##$O2= 4979.85804243228
##$O3= 1900.52349393
##$O4= 1900.52349393
##$O5= 0
##$O6= 0
##$O7= 0
##$O8= 0
##$OBSCHAN= (0..9)
0 0 0 0 0 0 0 0 0 0
##$OVERFLW= 0
##$P= (0..63)
7.6 7.6 15.2 14.9 29.8 16.5 25 50 0 0 0 0 0 0 0 200000 1000 2500 0 600
2500 0 0 0 0 200 0 7.6 1000 0 0 0 0 0 0 0 0 0 0 0 0 0 0 0 0 0 0 0 0 0 0
0 0 0 0 0 0 0 0 0 0 0 0 0
##$PACOIL= (0..15)
0 0 0 0 0 0 0 0 0 0 0 0 0 0 0 0
##$PAPS= 2
##$PARMODE= 0
##$PCPD= (0..9)
100 100 70 100 100 100 100 100 100 100
##$PHCOR= (0..31)
0 0 0 0 0 0 0 0 0 0 0 0 0 0 0 0 0 0 0 0 0 0 0 0 0 0 0 0 0 0 0 0
##$PHLIST= <>
##$PHP= 1
##$PH_ref= 0
##$PL= (0..63)
120 0 -4 120 120 120 120 120 120 60 10.34 22.38 9 120 120 120 120 120 0
120 120 120 120 120 120 120 120 22.38 120 120 9 120 120 120 120 120 120
120 120 120 120 120 120 120 120 120 120 120 120 120 120 120 120 120 120
120 120 120 120 120 120 120 120 120
##$PLSTEP= 0.1
##$PLSTRT= -6
##$POWMOD= 0
##$PQPHASE= 0
##$PQSCALE= 0
##$PR= 1
##$PRECHAN= (0..15)
-1 1 2 -1 -1 -1 -1 -1 -1 -1 -1 -1 -1 -1 -1 -1
##$PRGAIN= 0
##$PROBHD= <5 mm PABBI 1H-BB Z-GRD Z811201/0006
>
##$PROSOL= no
##$PULPROG= <zg>
##$PW= 0
##$PYNM= <acqu.py>
##$QNP= 1
##$RD= 0
##$RECCHAN= (0..15)
-1 -1 -1 -1 -1 -1 -1 -1 -1 -1 -1 -1 -1 -1 -1 -1
##$RECPH= 0
##$RECPRE= (0..15)
-1 -1 -1 -1 -1 -1 -1 -1 -1 -1 -1 -1 -1 -1 -1 -1
##$RECPRFX= (0..15)
-1 -1 -1 -1 -1 -1 -1 -1 -1 -1 -1 -1 -1 -1 -1 -1
##$RECSEL= (0..15)
0 0 0 0 0 0 0 0 0 0 0 0 0 0 0 0
##$RG= 181
##$RO= 0
##$ROUTWD1= (0..23)
0 0 0 0 0 0 0 0 0 0 0 0 0 0 0 0 0 0 0 0 1 1 0 0
##$ROUTWD2= (0..23)
0 0 0 0 0 1 0 0 0 0 0 0 0 0 0 0 0 0 1 0 1 1 0 0
##$RSEL= (0..9)
0 1 2 0 0 0 0 0 0 0
##$S= (0..7)
83 4 83 83 83 83 83 83
##$SEOUT= 0
##$SFO1= 400.1319223
##$SFO2= 100.617748858042
##$SFO3= 400.131900523494
##$SFO4= 400.131900523494
##$SFO5= 500.13
##$SFO6= 500.13
##$SFO7= 500.13
##$SFO8= 500.13
##$SOLVENT= <CDCl3>
##$SP= (0..31)
1 120 120 120 0 0 120 120 0 0 0 120 0 0 120 0 150 150 120 120.87 118.96
122.27 114.95 150 150 150 150 150 150 120 120 120
##$SP07= 0
##$SPECTR= 0
##$SPNAM0= <gauss>
##$SPNAM1= <Gaus1.1000>
##$SPNAM10= <gauss>
##$SPNAM11= <Gaus1.1000>
##$SPNAM12= <gauss>
##$SPNAM13= <gauss>
##$SPNAM14= <Gaus1.1000>
##$SPNAM15= <Gaus1.1000>
##$SPNAM16= <gauss>
##$SPNAM17= <gauss>
##$SPNAM18= <Gaus1.1000>
##$SPNAM19= <Gaus1.1000>
##$SPNAM2= <Gaus1.1000>
##$SPNAM20= <Gaus1.1000>
##$SPNAM21= <Gaus1.1000>
##$SPNAM22= <Gaus1.1000>
##$SPNAM23= <gauss>
##$SPNAM24= <gauss>
##$SPNAM25= <gauss>
##$SPNAM26= <gauss>
##$SPNAM27= <gauss>
##$SPNAM28= <gauss>
##$SPNAM29= <Gaus1.1000>
##$SPNAM3= <Gaus1.1000>
##$SPNAM30= <Gaus1.1000>
##$SPNAM31= <Gaus1.1000>
##$SPNAM4= <gauss>
##$SPNAM5= <gauss>
##$SPNAM6= <Gaus1.1000>
##$SPNAM7= <Gaus1.1000>
##$SPNAM8= <gauss>
##$SPNAM9= <gauss>
##$SPOAL= (0..31)
0.5 0.5 0.5 0.5 0.5 0.5 0.5 0.5 0.5 0.5 0.5 0.5 0.5 0.5 0.5 0.5 0.5 0.5
0.5 0.5 0.5 0.5 0.5 0.5 0.5 0.5 0.5 0.5 0.5 0.5 0.5 0.5
##$SPOFFS= (0..31)
0 0 0 0 0 0 0 0 0 0 0 0 0 0 0 0 0 0 0 0 0 0 0 0 0 0 0 0 0 0 0 0
##$SUBNAM0= <"">
##$SUBNAM1= <"">
##$SUBNAM2= <"">
##$SUBNAM3= <"">
##$SUBNAM4= <"">
##$SUBNAM5= <"">
##$SUBNAM6= <"">
##$SUBNAM7= <"">
##$SUBNAM8= <"">
##$SUBNAM9= <"">
##$SW= 12.4709369134976
##$SWIBOX= (0..15)
0 1 2 0 0 0 0 0 0 0 0 0 0 0 0 0
##$SW_h= 4990.01996007984
##$SWfinal= 0
##$TD= 16244
##$TD0= 1
##$TE= 301.7
##$TE2= 300
##$TE3= 300
##$TEG= 300
##$TL= (0..7)
0 120 120 120 120 120 120 120
##$TP= (0..7)
150 150 150 150 150 150 150 150
##$TP07= 0
##$TPNAME0= <>
##$TPNAME1= <>
##$TPNAME2= <>
##$TPNAME3= <>
##$TPNAME4= <>
##$TPNAME5= <>
##$TPNAME6= <>
##$TPNAME7= <>
##$TPOAL= (0..7)
0.5 0.5 0.5 0.5 0.5 0.5 0.5 0.5
##$TPOFFS= (0..7)
0 0 0 0 0 0 0 0
##$TUNHIN= 0
##$TUNHOUT= 0
##$TUNXOUT= 0
##$USERA1= <user>
##$USERA2= <user>
##$USERA3= <user>
##$USERA4= <user>
##$USERA5= <user>
##$V9= 5
##$VALIST= <valist>
##$VCLIST= <CCCCCCCCCCCCCCC>
##$VD= 0
##$VDLIST= <DDDDDDDDDDDDDDD>
##$VPLIST= <PPPPPPPPPPPPPPP>
##$VTLIST= <TTTTTTTTTTTTTTT>
##$WBST= 1024
##$WBSW= 15.53612
##$XGAIN= (0..3)
0 0 0 0
##$XL= 0
##$YL= 0
##$YMAX_a= 1482985
##$YMIN_a= -1134123
##$ZGOPTNS= <>
##$ZL1= 120
##$ZL2= 120
##$ZL3= 120
##$ZL4= 120
##$ABSF1= 10
##$ABSF2= 0
##$ABSG= 5
##$ABSL= 3
##$ALPHA= 0
##$AQORDER= 0
##$ASSFAC= 0
##$ASSFACI= 0
##$ASSFACX= 0
##$ASSWID= 0
##$AUNMP= <proc_1H_AID>
##$AXLEFT= 0
##$AXNAME= <>
##$AXNUC= <off>
##$AXRIGHT= 0
##$AXTYPE= 0
##$AXUNIT= <>
##$AZFE= 0.1
##$AZFW= 0.1
##$BCFW= 1
##$BC_mod= 2
##$BYTORDP= 0
##$COROFFS= 0
##$CY= 12.5
##$DATMOD= 1
##$DC= 2
##$DFILT= <>
##$DTYPP= 0
##$F1P= 9.9967504570787
##$F2P= -9.53364507338961e-007
##$FCOR= 1
##$FTSIZE= 65536
##$FT_mod= 4
##$GAMMA= 1
##$GB= 0
##$INTBC= 1
##$INTSCL= 1
##$ISEN= 128
##$LB= 1
##$LEV0= 0
##$LPBIN= 0
##$MAXI= 10000
##$MC2= 0
##$MEAN= 0
##$ME_mod= 0
##$MI= 0.02
##$NCOEF= 0
##$NC_proc= 0
##$NLEV= 6
##$NOISF1= 8.174992
##$NOISF2= 6.675002
##$NSP= 1
##$NTH_PI= 0
##$NZP= 0
##$OFFSET= 11.01498
##$PC= 1
##$PHC0= -178.1102
##$PHC1= -10.00055
##$PH_mod= 0
##$PKNL= yes
##$PPARMOD= 0
##$PPDIAG= 0
##$PPIPTYP= 0
##$PPMPNUM= 100
##$PPRESOL= 1
##$PSCAL= 0
##$PSIGN= 0
##$PYNMP= <proc.py>
##$REVERSE= no
##$SF= 400.130009885034
##$SI= 131072
##$SIGF1= 5.6
##$SIGF2= 5.2
##$SINO= 400
##$SIOLD= 131072
##$SPECTYP= <>
##$SREGLST= <1H.CDCl3>
##$SSB= 2
##$STSI= 0
##$STSR= 0
##$SW_p= 4990.01996007982
##$SYMM= 0
##$S_DEV= 0
##$TDeff= 16244
##$TDoff= 0
##$TI= <>
##$TILT= no
##$TM1= 0
##$TM2= 0
##$TOPLEV= 0
##$USERP1= <user>
##$USERP2= <user>
##$USERP3= <user>
##$USERP4= <user>
##$USERP5= <user>
##$WDW= 4
##$XDIM= 8192
##$YMAX_p= 0
##$YMIN_p= 0
##$CURPLOT= <\\rik006s\net8_hp>
##$CURPRIN= <$\\rik006s\net8_hp>
##$DFORMAT= <normdp>
##$LAYOUT= <+/1d_h.xwp>
##$LFORMAT= <normlp>
##$PFORMAT= <normpl>
##$SURQMSG= 1
$$ End of Bruker specific parameters
$$ ---------------------------------
##NTUPLES= NMR FID
##VAR_NAME=  TIME,          FID/REAL,        FID/IMAG
##SYMBOL=    X,             R,               I
##VAR_TYPE=  INDEPENDENT,   DEPENDENT,       DEPENDENT
##VAR_FORM=  AFFN,          ASDF,            ASDF
##VAR_DIM=   8122,          8122,            8122
##UNITS=     SECONDS,       ARBITRARY UNITS, ARBITRARY UNITS
##FACTOR=    0.0002004,     1,               1
##FIRST=     0,             -1349706,        320553
##LAST=      1.6274484,     -29883,          -3037
##MIN=       0,             -1349706,        -1349706
##MAX=       1.6274484,     1399955,         1399955
$$ Real data points
##PAGE= N=1
##DATA TABLE= (X++(R..R)), XYDATA
0 -1349706
1  -103311
2  1399955
3  -405674
4  -893494
5   421979
6   361476
7  -454557
8   261643
9   575772
10  -398430
11  -507274
12   616656
13   651540
14  -324222
15  -512949
16   224969
17   335128
18  -105451
19  -138402
20   -10193
21  -281100
22   -44896
23   455197
24    17499
25  -641503
26   -94269
27   413177
28   -12614
29   -96376
30   245334
31  -243070
32  -344901
33   653626
34   556475
35  -803415
36  -539571
37   809276
38   472480
39  -613630
40  -222170
41   322840
42  -118091
43  -132432
44   368332
45   -97243
46  -691627
47    38923
48   854305
49    95584
50  -826436
51  -164653
52   715085
53   171657
54  -392895
55    62219
56   178150
57  -216674
58   183536
59   441808
60  -411556
61  -576446
62   389475
63   370446
64  -358138
65  -174934
66   122123
67  -153023
68    42688
69   344989
70  -189984
71  -511601
72   167676
73   541916
74    31190
75  -311377
76   -78736
77   126841
78   118086
79   123068
80    16056
81  -310150
82  -186196
83   481381
84   388789
85  -536609
86  -522871
87   386429
88   377013
89  -306252
90  -213859
91    88360
92  -111569
93    61190
94   405287
95  -153042
96  -577478
97   159804
98   605809
99   -36830
100  -349061
101    36201
102   120273
103    27429
104   171188
105   -30861
106  -372035
107   -53251
108   371581
109   120541
110  -268049
111  -218211
112    39323
113   158547
114    98900
115   -70977
116  -201920
117   -87260
118   265573
119   343157
120  -148405
121  -440806
122    66417
123   422322
124    26485
125  -199903
126   -40126
127   -81418
128    42422
129   334409
130   -47324
131  -559033
132   -89970
133   510674
134   151055
135  -351079
136  -182355
137   109038
138   140647
139   102180
140   -29969
141  -220700
142  -102370
143   292111
144   326225
145  -165747
146  -357575
147    53147
148   267214
149    38957
150   -94132
151  -113083
152  -140982
153    98141
154   318226
155   -67405
156  -444474
157   -70108
158   334265
159   113244
160  -136922
161   -96887
162   -72638
163    47768
164   300378
165    98519
166  -398175
167  -211420
168   404231
169   311153
170  -223282
171  -262208
172    19228
173   127787
174   120024
175     1751
176  -238951
177  -214543
178   185252
179   342816
180   -58786
181  -393146
182  -104190
183   312805
184   189441
185  -136557
186  -130146
187   -32579
188    55368
189   262023
190   107721
191  -363552
192  -224860
193   311610
194   245521
195  -149335
196  -163198
197   -55668
198     -105
199   193004
200   127153
201  -300617
202  -289600
203   225904
204   358888
205   -53364
206  -293386
207   -73236
208   163100
209   152717
210    52211
211  -120498
212  -234703
213    50963
214   387543
215    85421
216  -405379
217  -208075
218   268156
219   208512
220   -86506
221  -146962
222  -117037
223     5651
224   234433
225   133092
226  -274458
227  -292042
228   181056
229   354093
230   -11561
231  -238719
232   -79986
233    88181
234   162508
235   119934
236  -149329
237  -290771
238    54312
239   360766
240    72617
241  -309107
242  -186780
243   125841
244   181113
245    38509
246  -119350
247  -192044
248   -34314
249   279180
250   225562
251  -266500
252  -343178
253   174699
254   335969
255   -24044
256  -161941
257   -70797
258   -32721
259   149010
260   239496
261  -165104
262  -392560
263    69654
264   376962
265    44995
266  -252698
267  -152678
268    52275
269   157226
270   115059
271   -91786
272  -247124
273   -40599
274   315962
275   216431
276  -229824
277  -282593
278    93373
279   244206
280    59786
281   -96229
282  -163046
283   -86995
284   205737
285   252404
286  -168301
287  -364871
288    11987
289   318239
290   104098
291  -194212
292  -160623
293     7130
294   129150
295   184548
296   -22396
297  -313964
298  -105583
299   349443
300   234533
301  -231411
302  -236210
303    64391
304   148396
305   101976
306   -10540
307  -223536
308  -145849
309   234499
310   273057
311  -143288
312  -333016
313   -18298
314   258807
315   125019
316  -104415
317  -162882
318   -76540
319   137705
320   259447
321   -28037
322  -348744
323  -104816
324   311195
325   195870
326  -150037
327  -194058
328   -44294
329   116612
330   188218
331    -3492
332  -264521
333  -162163
334   219616
335   288839
336   -91333
337  -307048
338   -46394
339   209817
340   141589
341   -30321
342  -151830
343  -154286
344   115173
345   318619
346    -5371
347  -357404
348  -115759
349   247331
350   176322
351   -72343
352  -171464
353  -105427
354    82876
355   220847
356    48189
357  -275464
358  -210553
359   208627
360   298487
361   -68198
362  -256789
363   -53554
364   130888
365   150202
366    63863
367  -177729
368  -238152
369   138082
370   339169
371   -18098
372  -304033
373  -117398
374   157965
375   180351
376    10409
377  -170236
378  -170581
379    74647
380   264559
381    74498
382  -264908
383  -218197
384   164135
385   271469
386   -13090
387  -197853
388  -111193
389    56919
390   196427
391   112133
392  -202569
393  -256112
394   106177
395   308841
396    37857
397  -254057
398  -151352
399   107953
400   177029
401    57745
402  -131212
403  -209667
404    19616
405   305164
406   129817
407  -277939
408  -215012
409   157093
410   208118
411    18654
412  -112937
413  -168647
414   -16139
415   246775
416   152939
417  -221446
418  -264867
419    86083
420   269986
421    62067
422  -184397
423  -169827
424    30739
425   179327
426   129905
427  -118432
428  -267932
429    -2921
430   322168
431   135706
432  -229211
433  -187309
434    65267
435   171379
436   114930
437   -87718
438  -233700
439   -35623
440   265914
441   173576
442  -185720
443  -258231
444    29917
445   238499
446   103795
447  -139447
448  -176973
449   -22603
450   169811
451   190337
452   -99867
453  -306731
454   -19996
455   300551
456   131548
457  -174442
458  -174630
459     -695
460   145782
461   165249
462   -49579
463  -266522
464   -78589
465   271901
466   205272
467  -164893
468  -248871
469     7486
470   183525
471   120582
472   -45163
473  -198522
474  -121429
475   201494
476   256770
477  -114167
478  -304080
479   -35142
480   231793
481   154422
482   -86753
483  -195611
484   -72473
485   149104
486   201707
487   -25117
488  -266564
489  -136887
490   239964
491   249784
492  -135627
493  -248152
494    -5476
495   132170
496   133724
497    33447
498  -211173
499  -190587
500   210615
501   294002
502  -104472
503  -281741
504   -40256
505   164435
506   153566
507    -3413
508  -189438
509  -145532
510   135081
511   250238
512    -1253
513  -281938
514  -154149
515   205980
516   231665
517   -65915
518  -202382
519   -81047
520    88838
521   191538
522    73354
523  -226486
524  -226064
525   170447
526   306984
527   -38762
528  -266295
529   -92209
530   132075
531   161991
532    41720
533  -155989
534  -208430
535    77691
536   311606
537    42612
538  -296508
539  -155079
540   164673
541   196595
542    14198
543  -154596
544  -160257
545    58468
546   244312
547    83522
548  -226383
549  -219922
550   110504
551   279096
552    31588
553  -238529
554  -130416
555    98768
556   151417
557    86161
558  -117014
559  -262364
560    28429
561   343436
562    83078
563  -281612
564  -148391
565   119082
566   157329
567    82164
568   -96398
569  -233530
570    -2773
571   285503
572   124479
573  -224321
574  -231188
575    71608
576   244856
577    79606
578  -163683
579  -177368
580    17011
581   194626
582   144696
583  -136061
584  -269540
585    15979
586   302081
587   117126
588  -208466
589  -180819
590    54143
591   170057
592   107360
593   -90337
594  -227036
595   -43826
596   260109
597   178866
598  -199013
599  -246288
600    61543
601   200709
602    78962
603   -84042
604  -183045
605   -67616
606   212109
607   205796
608  -143509
609  -268718
610    13035
611   234982
612   131410
613  -112109
614  -203813
615   -32626
616   176114
617   156564
618   -71909
619  -248216
620   -88639
621   245727
622   215665
623  -157623
624  -248596
625    16878
626   175447
627   116304
628   -36540
629  -203084
630  -110877
631   220550
632   233264
633  -131469
634  -261261
635   -11429
636   195773
637   131425
638   -73709
639  -184965
640   -74298
641   146220
642   197522
643   -46042
644  -262472
645   -87924
646   227522
647   183167
648  -108375
649  -185665
650   -36840
651   113140
652   167728
653     9846
654  -225434
655  -139766
656   194160
657   236207
658   -77450
659  -250103
660   -64027
661   158758
662   150948
663   -15655
664  -177330
665  -141755
666   126572
667   258846
668   -18210
669  -284908
670  -103392
671   200773
672   177741
673   -42043
674  -169388
675  -108537
676   111158
677   215083
678     6895
679  -234969
680  -146380
681   160155
682   231677
683   -41312
684  -230621
685   -80491
686   131512
687   148710
688    19289
689  -152624
690  -169880
691    99873
692   269881
693     3870
694  -254246
695  -105782
696   137310
697   162660
698    20856
699  -149575
700  -155930
701    71351
702   235658
703    58269
704  -229943
705  -188183
706   131107
707   238633
708     2289
709  -193260
710  -117109
711    66395
712   181710
713    95084
714  -179852
715  -231727
716   104437
717   282809
718    22775
719  -219763
720  -131757
721    88849
722   181403
723    63117
724  -148581
725  -187862
726    49202
727   244176
728    82259
729  -211040
730  -189909
731    95533
732   207724
733    38281
734  -140145
735  -150470
736    13562
737   203841
738   123723
739  -170415
740  -219947
741    61708
742   246058
743    79219
744  -170422
745  -164641
746    38937
747   174389
748   105249
749  -114475
750  -229313
751   -12509
752   268365
753   135043
754  -210354
755  -200848
756    68599
757   173831
758    91593
759   -82177
760  -208222
761   -33761
762   245689
763   156281
764  -169806
765  -220378
766    34050
767   208143
768   108378
769  -114848
770  -186254
771   -18118
772   174841
773   142159
774   -97338
775  -240336
776   -37192
777   237285
778   146263
779  -141854
780  -187018
781    -1085
782   156380
783   139637
784   -52637
785  -210068
786   -73114
787   208724
788   195231
789  -116776
790  -242778
791   -17702
792   191328
793   120023
794   -75301
795  -175006
796   -87628
797   151819
798   224443
799   -74442
800  -279063
801   -39195
802   224973
803   139139
804   -79168
805  -168740
806   -71845
807   132549
808   193204
809   -30503
810  -236172
811   -98552
812   184930
813   196533
814   -74350
815  -224396
816   -57243
817   145939
818   140007
819   -10923
820  -171204
821  -134772
822   139246
823   241002
824   -35579
825  -249032
826   -78779
827   163065
828   159620
829   -21126
830  -168673
831  -122132
832   103792
833   213139
834     9547
835  -234101
836  -141647
837   162019
838   212044
839   -42809
840  -196645
841   -88327
842    97217
843   179838
844    42854
845  -193245
846  -160387
847   139044
848   241626
849    -9105
850  -221585
851  -113291
852   119517
853   173331
854    13403
855  -157945
856  -140833
857    61918
858   222030
859    65126
860  -230598
861  -173023
862   142962
863   194991
864    -5861
865  -136202
866  -122457
867    32236
868   209770
869    95527
870  -202395
871  -188804
872   112805
873   218859
874    29564
875  -166469
876  -150339
877    63406
878   198103
879    61799
880  -160834
881  -178588
882    45249
883   224113
884    80076
885  -199396
886  -183236
887    92216
888   204711
889    43190
890  -136014
891  -146330
892    17934
893   197975
894   119311
895  -168652
896  -217461
897    72254
898   241093
899    51625
900  -156102
901  -127499
902    13702
903   149426
904   134031
905  -122203
906  -247679
907    23779
908   249425
909    74116
910  -163897
911  -153449
912    13180
913   161509
914   129800
915  -105340
916  -211132
917     7065
918   215934
919   124799
920  -127037
921  -209650
922     8300
923   217146
924   105292
925  -127959
926  -166527
927   -14678
928   161260
929   149705
930  -102573
931  -245650
932    -9616
933   232033
934   109023
935  -129466
936  -162147
937   -15748
938   155317
939   151028
940   -73822
941  -213457
942   -40086
943   205262
944   160975
945  -109859
946  -206626
947   -19255
948   167825
949   128489
950   -68066
951  -188201
952   -74650
953   161176
954   188778
955   -75769
956  -237762
957   -46661
958   193839
959   147124
960   -80005
961  -177478
962   -54640
963   129751
964   174088
965   -22126
966  -231828
967   -93902
968   207663
969   174533
970  -100094
971  -184654
972   -47051
973   112328
974   161297
975    -4655
976  -216260
977  -107316
978   185480
979   187906
980   -61891
981  -193846
982   -79783
983   138977
984   179900
985   -33747
986  -193139
987   -86917
988   120540
989   179063
990     1905
991  -213300
992  -130146
993   158145
994   197633
995   -48941
996  -180127
997   -79357
998    86030
999   177290
1000    42167
1001  -198695
1002  -154900
1003   144333
1004   224468
1005   -21675
1006  -200322
1007   -92743
1008   103248
1009   160712
1010    32694
1011  -168170
1012  -163310
1013    97033
1014   228697
1015     7983
1016  -217311
1017  -115317
1018   117356
1019   169265
1020    23774
1021  -152825
1022  -143191
1023    82217
1024   206774
1025    41689
1026  -180161
1027  -154468
1028    92262
1029   212224
1030    27338
1031  -183559
1032  -130694
1033    74076
1034   168368
1035    60706
1036  -147314
1037  -185717
1038    60071
1039   233528
1040    47108
1041  -191185
1042  -140128
1043    72474
1044   177595
1045    67817
1046  -131428
1047  -161257
1048    37351
1049   205066
1050    96694
1051  -163889
1052  -194437
1053    61598
1054   211191
1055    53324
1056  -147178
1057  -140644
1058    16439
1059   169072
1060   122011
1061  -138026
1062  -219114
1063    45700
1064   228415
1065    67476
1066  -149418
1067  -147728
1068    28146
1069   170763
1070   108950
1071  -110730
1072  -193756
1073     6883
1074   210531
1075   106075
1076  -147467
1077  -186072
1078    22869
1079   173854
1080    93872
1081   -99258
1082  -180439
1083   -24531
1084   189289
1085   136880
1086  -119072
1087  -202063
1088    -1460
1089   198737
1090   124768
1091  -112620
1092  -178193
1093    -6674
1094   161568
1095   127509
1096   -73184
1097  -202334
1098   -52262
1099   200197
1100   152248
1101  -125702
1102  -190714
1103    -2330
1104   144136
1105   123000
1106   -48633
1107  -194504
1108   -67425
1109   182699
1110   169647
1111   -92416
1112  -203916
1113   -25863
1114   172058
1115   135702
1116   -66845
1117  -179035
1118   -60587
1119   142902
1120   165098
1121   -55354
1122  -220032
1123   -63136
1124   184017
1125   148582
1126   -73789
1127  -171694
1128   -62274
1129   128362
1130   162876
1131   -31829
1132  -196998
1133   -86560
1134   153846
1135   180424
1136   -41375
1137  -198519
1138   -76894
1139   144470
1140   160223
1141   -33912
1142  -173106
1143  -100550
1144   115180
1145   194509
1146   -15809
1147  -214551
1148   -94036
1149   146230
1150   167976
1151   -27099
1152  -170762
1153   -94685
1154   102915
1155   176698
1156    10830
1157  -189089
1158  -125144
1159   129855
1160   197533
1161   -22880
1162  -190674
1163   -84797
1164    99985
1165   152188
1166    31601
1167  -165536
1168  -154153
1169   113052
1170   215789
1171   -10312
1172  -193923
1173  -100148
1174    96763
1175   165371
1176    31739
1177  -159112
1178  -141653
1179    90162
1180   198971
1181    29449
1182  -175079
1183  -142207
1184    88674
1185   194628
1186    24800
1187  -167596
1188  -129038
1189    66209
1190   178905
1191    57837
1192  -156686
1193  -162679
1194    69217
1195   210950
1196    46271
1197  -175408
1198  -141904
1199    72392
1200   175875
1201    50979
1202  -134993
1203  -155119
1204    38506
1205   205636
1206    78589
1207  -179539
1208  -164000
1209    79037
1210   174337
1211    46429
1212  -121773
1213  -155305
1214    21189
1215   198034
1216    94086
1217  -157191
1218  -172402
1219    55342
1220   192189
1221    73164
1222  -131514
1223  -160835
1224    28372
1225   179634
1226    93481
1227  -121611
1228  -187644
1229    12990
1230   206161
1231    95146
1232  -148258
1233  -167818
1234    24487
1235   166515
1236   100472
1237  -100783
1238  -184197
1239    -5653
1240   195980
1241   116161
1242  -121639
1243  -181786
1244     5784
1245   185737
1246   112342
1247  -112373
1248  -171227
1249    -6810
1250   158591
1251   125369
1252   -89358
1253  -203672
1254   -24075
1255   193910
1256   124009
1257  -115003
1258  -175164
1259    -9511
1260   154415
1261   127661
1262   -70535
1263  -192107
1264   -41237
1265   181496
1266   149609
1267   -97464
1268  -197522
1269   -17869
1270   164750
1271   123000
1272   -61974
1273  -177241
1274   -67520
1275   161304
1276   166828
1277   -81928
1278  -208135
1279   -38711
1280   159800
1281   138212
1282   -53148
1283  -180874
1284   -70181
1285   150491
1286   163326
1287   -52195
1288  -189610
1289   -71893
1290   150823
1291   173960
1292   -52366
1293  -194902
1294   -59502
1295   138528
1296   147404
1297   -25468
1298  -176417
1299  -100768
1300   133434
1301   186271
1302   -39012
1303  -204764
1304   -77071
1305   135766
1306   158838
1307   -24595
1308  -176554
1309   -94724
1310   115053
1311   178621
1312      280
1313  -194908
1314  -112932
1315   141528
1316   184029
1317   -29356
1318  -177141
1319   -89867
1320    94844
1321   170403
1322    22574
1323  -185679
1324  -137123
1325   125173
1326   193095
1327   -13585
1328  -177261
1329  -105713
1330    90293
1331   169825
1332    28252
1333  -163068
1334  -137266
1335    92349
1336   199370
1337    19574
1338  -177218
1339  -123555
1340    87795
1341   176141
1342    31599
1343  -157133
1344  -136508
1345    74407
1346   186772
1347    38963
1348  -159314
1349  -141198
1350    67995
1351   195622
1352    46552
1353  -173536
1354  -131672
1355    81942
1356   161636
1357    48863
1358  -125986
1359  -161605
1360    40319
1361   211845
1362    58171
1363  -180131
1364  -134611
1365    71279
1366   154247
1367    63776
1368  -114492
1369  -168965
1370    32848
1371   201585
1372    72141
1373  -148925
1374  -153077
1375    43741
1376   177226
1377    75417
1378  -126720
1379  -156802
1380    26555
1381   170872
1382    84991
1383  -119263
1384  -172465
1385    16597
1386   187703
1387    85485
1388  -130078
1389  -153459
1390    21873
1391   159152
1392    92855
1393   -97262
1394  -166330
1395    -4724
1396   179439
1397   111287
1398  -122790
1399  -172657
1400    16967
1401   164055
1402    93100
1403   -92711
1404  -162407
1405   -15806
1406   165864
1407   118617
1408  -105548
1409  -179064
1410    -3987
1411   165065
1412   112328
1413   -91187
1414  -171965
1415   -10040
1416   157195
1417   110710
1418   -70637
1419  -170678
1420   -44090
1421   167104
1422   142173
1423   -98060
1424  -180171
1425    -6676
1426   140221
1427   107981
1428   -41352
1429  -169001
1430   -70902
1431   163130
1432   151986
1433   -90045
1434  -175297
1435   -25396
1436   133940
1437   129352
1438   -42990
1439  -175969
1440   -61264
1441   148363
1442   140297
1443   -60348
1444  -168508
1445   -57376
1446   133459
1447   153620
1448   -47722
1449  -180125
1450   -54099
1451   133477
1452   135980
1453   -34497
1454  -167145
1455   -82978
1456   126863
1457   171536
1458   -38673
1459  -193744
1460   -61475
1461   136470
1462   134980
1463   -26615
1464  -153106
1465   -95768
1466   108343
1467   180982
1468   -17827
1469  -194077
1470   -77094
1471   131574
1472   142190
1473   -13615
1474  -152081
1475  -106106
1476    99640
1477   173348
1478    -7461
1479  -172136
1480   -96660
1481   102405
1482   166929
1483     7430
1484  -168820
1485  -108441
1486   104863
1487   161746
1488     4201
1489  -149601
1490  -116841
1491    82292
1492   188407
1493    17508
1494  -179513
1495  -105951
1496    99354
1497   157142
1498    18009
1499  -145899
1500  -126830
1501    71293
1502   181836
1503    31889
1504  -166514
1505  -127604
1506    83440
1507   175562
1508    28599
1509  -153925
1510  -124902
1511    65151
1512   168592
1513    51874
1514  -144570
1515  -147605
1516    65988
1517   188403
1518    44570
1519  -154389
1520  -135445
1521    60867
1522   164876
1523    51326
1524  -127440
1525  -143955
1526    34759
1527   178880
1528    71733
1529  -145712
1530  -155714
1531    55174
1532   170616
1533    54368
1534  -115895
1535  -141326
1536    15483
1537   178407
1538    92777
1539  -136441
1540  -162520
1541    41197
1542   173951
1543    72959
1544  -117855
1545  -157260
1546    16604
1547   174391
1548    88471
1549  -121321
1550  -160154
1551    13976
1552   173739
1553    97184
1554  -119488
1555  -167040
1556    20021
1557   166103
1558    90737
1559   -96948
1560  -159257
1561    -6794
1562   166956
1563   112408
1564  -104318
1565  -177417
1566    -2214
1567   168044
1568   101466
1569   -95919
1570  -158705
1571   -13281
1572   147760
1573   119242
1574   -73821
1575  -180402
1576   -26347
1577   172891
1578   116390
1579   -92618
1580  -156931
1581   -22705
1582   138558
1583   126611
1584   -64826
1585  -179456
1586   -40901
1587   157993
1588   126370
1589   -76496
1590  -171160
1591   -37592
1592   148784
1593   132820
1594   -64251
1595  -167673
1596   -44492
1597   139399
1598   142954
1599   -54496
1600  -183102
1601   -51234
1602   151808
1603   137123
1604   -61872
1605  -166193
1606   -53128
1607   124640
1608   139890
1609   -37656
1610  -174945
1611   -72938
1612   134246
1613   155464
1614   -42834
1615  -173582
1616   -57290
1617   125501
1618   139535
1619   -18721
1620  -157717
1621   -91001
1622   117007
1623   165539
1624   -27889
1625  -176899
1626   -77152
1627   114461
1628   144904
1629   -13359
1630  -161422
1631   -96374
1632   106259
1633   160277
1634    -8330
1635  -166483
1636   -95142
1637   112206
1638   168138
1639   -10352
1640  -163024
1641   -89249
1642    96002
1643   156153
1644    11741
1645  -162647
1646  -115817
1647    98533
1648   171382
1649     -437
1650  -163906
1651  -103698
1652    86189
1653   160985
1654    18890
1655  -154285
1656  -114485
1657    81927
1658   168542
1659    29901
1660  -153613
1661  -122836
1662    84166
1663   169394
1664    23879
1665  -143989
1666  -117701
1667    60425
1668   163555
1669    45421
1670  -145541
1671  -136908
1672    66440
1673   172197
1674    39410
1675  -141665
1676  -129028
1677    56743
1678   161840
1679    51412
1680  -128079
1681  -142657
1682    45721
1683   180313
1684    58155
1685  -145893
1686  -136896
1687    54868
1688   160577
1689    57256
1690  -121111
1691  -147575
1692    31808
1693   177199
1694    69234
1695  -134242
1696  -144705
1697    38264
1698   167948
1699    70995
1700  -123080
1701  -146313
1702    26625
1703   160363
1704    80385
1705  -110107
1706  -156265
1707    16490
1708   172149
1709    85469
1710  -117946
1711  -151238
1712    15082
1713   154082
1714    90268
1715   -96517
1716  -157204
1717     1141
1718   160931
1719    99937
1720  -101369
1721  -164235
1722     1526
1723   159393
1724    92249
1725   -92509
1726  -151129
1727   -13178
1728   150639
1729   116480
1730   -88529
1731  -173004
1732    -7343
1733   160603
1734   100096
1735   -83437
1736  -153650
1737   -24861
1738   149592
1739   121862
1740   -81199
1741  -169562
1742   -23492
1743   150943
1744   118047
1745   -77077
1746  -169384
1747   -30303
1748   147422
1749   118088
1750   -65341
1751  -155604
1752   -40840
1753   136057
1754   137096
1755   -57885
1756  -173850
1757   -41279
1758   141307
1759   126163
1760   -54023
1761  -156691
1762   -51452
1763   122142
1764   136654
1765   -39079
1766  -171726
1767   -64837
1768   134269
1769   137889
1770   -46905
1771  -158496
1772   -57178
1773   118170
1774   142972
1775   -23568
1776  -166514
1777   -72678
1778   127634
1779   144676
1780   -34118
1781  -160257
1782   -75377
1783   115270
1784   149211
1785   -27277
1786  -163718
1787   -78696
1788   106870
1789   147033
1790   -11295
1791  -164751
1792   -89917
1793   117621
1794   156757
1795   -18201
1796  -150661
1797   -83089
1798    90475
1799   156416
1800     7150
1801  -163244
1802  -100792
1803   102980
1804   156790
1805    -1756
1806  -151876
1807  -100121
1808    83675
1809   154211
1810    13220
1811  -148790
1812  -108543
1813    79707
1814   162745
1815    22852
1816  -152551
1817  -110332
1818    85148
1819   157997
1820    21555
1821  -139956
1822  -114277
1823    66047
1824   160678
1825    34342
1826  -147228
1827  -127324
1828    72158
1829   165153
1830    29373
1831  -141378
1832  -118731
1833    56837
1834   158101
1835    49539
1836  -133356
1837  -136757
1838    59739
1839   172544
1840    42897
1841  -134604
1842  -125783
1843    45492
1844   158782
1845    57327
1846  -128504
1847  -138167
1848    40716
1849   160835
1850    62490
1851  -120899
1852  -144900
1853    33204
1854   166893
1855    62724
1856  -121280
1857  -130825
1858    23849
1859   149130
1860    84432
1861  -107182
1862  -154375
1863    22999
1864   164970
1865    70980
1866  -111804
1867  -140748
1868    10739
1869   148892
1870    88482
1871   -99444
1872  -154961
1873     8487
1874   159882
1875    89712
1876  -101981
1877  -151344
1878     6118
1879   152909
1880    91313
1881   -87961
1882  -152256
1883    -8730
1884   155811
1885   105489
1886   -92672
1887  -159773
1888    -6060
1889   150241
1890    99560
1891   -84054
1892  -153747
1893   -18104
1894   142057
1895   109934
1896   -72580
1897  -158786
1898   -27188
1899   148285
1900   117133
1901   -76529
1902  -156007
1903   -23839
1904   131775
1905   115140
1906   -56579
1907  -156779
1908   -41168
1909   136573
1910   123518
1911   -60498
1912  -160310
1913   -40758
1914   131939
1915   122148
1916   -54266
1917  -154174
1918   -44964
1919   123223
1920   130723
1921   -42199
1922  -163682
1923   -52222
1924   133958
1925   126903
1926   -47506
1927  -151117
1928   -55775
1929   115024
1930   137572
1931   -34408
1932  -163972
1933   -63428
1934   122582
1935   133186
1936   -34506
1937  -154383
1938   -67435
1939   113937
1940   139687
1941   -25387
1942  -150375
1943   -74135
1944   104460
1945   145634
1946   -17070
1947  -158272
1948   -77100
1949   108540
1950   140092
1951   -15453
1952  -145931
1953   -81441
1954    93687
1955   145157
1956    -4933
1957  -151328
1958   -89841
1959    94772
1960   149064
1961    -5419
1962  -149809
1963   -84669
1964    89972
1965   142140
1966     8605
1967  -141760
1968  -102627
1969    86091
1970   156816
1971     5516
1972  -148700
1973   -94687
1974    83998
1975   147911
1976    18673
1977  -139300
1978  -107971
1979    77130
1980   155504
1981    20150
1982  -142619
1983  -110639
1984    73802
1985   155889
1986    22653
1987  -136382
1988  -110841
1989    62690
1990   152382
1991    34438
1992  -134046
1993  -120693
1994    60867
1995   158077
1996    36526
1997  -128263
1998  -118032
1999    53139
2000   152564
2001    44881
2002  -122882
2003  -122760
2004    43526
2005   155458
2006    54960
2007  -127853
2008  -128674
2009    45630
2010   149936
2011    49187
2012  -114335
2013  -130582
2014    27185
2015   155366
2016    67778
2017  -118771
2018  -137236
2019    36187
2020   155635
2021    65933
2022  -110308
2023  -137828
2024    24452
2025   152361
2026    74242
2027  -104141
2028  -146599
2029    15354
2030   159700
2031    79204
2032  -111020
2033  -141960
2034    16261
2035   144504
2036    82520
2037   -90131
2038  -150312
2039      -86
2040   155935
2041    90697
2042   -95006
2043  -142787
2044     -179
2045   142382
2046    96280
2047   -81797
2048  -150005
2049   -10289
2050   143889
2051   100381
2052   -78138
2053  -148570
2054   -17899
2055   140847
2056   107611
2057   -77827
2058  -153043
2059   -18662
2060   137658
2061   106245
2062   -65817
2063  -150902
2064   -32241
2065   137827
2066   120713
2067   -70648
2068  -160703
2069   -23877
2070   134192
2071   108622
2072   -52507
2073  -148879
2074   -49790
2075   131723
2076   133903
2077   -59872
2078  -163133
2079   -35195
2080   125597
2081   115911
2082   -39812
2083  -152865
2084   -59523
2085   126637
2086   133269
2087   -45475
2088  -151715
2089   -56010
2090   111459
2091   132888
2092   -30184
2093  -158623
2094   -62184
2095   117417
2096   128618
2097   -28088
2098  -141018
2099   -73775
2100   100389
2101   145067
2102   -21510
2103  -158031
2104   -69012
2105   105588
2106   132333
2107   -13834
2108  -140646
2109   -81759
2110    95453
2111   147916
2112    -9619
2113  -152799
2114   -82278
2115    96881
2116   139580
2117    -5303
2118  -143944
2119   -88262
2120    87133
2121   144763
2122     5895
2123  -145644
2124   -96692
2125    85606
2126   149738
2127     8543
2128  -144508
2129   -94741
2130    83489
2131   143200
2132    15205
2133  -130738
2134  -105985
2135    67472
2136   154729
2137    22229
2138  -143135
2139  -104713
2140    73237
2141   141941
2142    23947
2143  -124588
2144  -113518
2145    56890
2146   153351
2147    29619
2148  -128613
2149  -107160
2150    54392
2151   147217
2152    44763
2153  -124906
2154  -120135
2155    56354
2156   148672
2157    36564
2158  -117301
2159  -118527
2160    34676
2161   153240
2162    56237
2163  -131301
2164  -123885
2165    50868
2166   143171
2167    48665
2168  -104298
2169  -129337
2170    25547
2171   157678
2172    64671
2173  -121118
2174  -128564
2175    39033
2176   144393
2177    60840
2178   -99957
2179  -133624
2180    18370
2181   147099
2182    71268
2183  -104088
2184  -137387
2185    18729
2186   146018
2187    72411
2188   -98222
2189  -134905
2190    12507
2191   141948
2192    76846
2193   -88596
2194  -133177
2195     2544
2196   141091
2197    87099
2198   -89405
2199  -141040
2200     2436
2201   139058
2202    83793
2203   -83315
2204  -136304
2205    -9073
2206   136630
2207    94982
2208   -79529
2209  -144256
2210   -11654
2211   135921
2212    99551
2213   -75209
2214  -146976
2215   -12566
2216   135101
2217    98609
2218   -66020
2219  -143431
2220   -29213
2221   132920
2222   113344
2223   -73427
2224  -151024
2225   -16412
2226   124281
2227    98612
2228   -47095
2229  -143955
2230   -46582
2231   130819
2232   120079
2233   -63425
2234  -145685
2235   -30144
2236   113802
2237   110844
2238   -37250
2239  -148784
2240   -49951
2241   123845
2242   115822
2243   -47052
2244  -136482
2245   -51490
2246   104690
2247   127937
2248   -33572
2249  -153884
2250   -51190
2251   116538
2252   115365
2253   -31619
2254  -132988
2255   -66968
2256    99560
2257   138717
2258   -26476
2259  -154237
2260   -57772
2261   105148
2262   121628
2263   -16023
2264  -136920
2265   -80033
2266    96736
2267   143082
2268   -18508
2269  -148937
2270   -68132
2271    94397
2272   129284
2273    -1697
2274  -138215
2275   -87226
2276    92877
2277   139298
2278    -6533
2279  -135469
2280   -83475
2281    77222
2282   140695
2283     8348
2284  -142679
2285   -88198
2286    85974
2287   130289
2288     7404
2289  -121352
2290   -99333
2291    64340
2292   150693
2293    13121
2294  -140074
2295   -86961
2296    70824
2297   128979
2298    25592
2299  -119139
2300  -112416
2301    63781
2302   151899
2303    15304
2304  -128885
2305   -94410
2306    50419
2307   138574
2308    44135
2309  -127442
2310  -118283
2311    65105
2312   144373
2313    28256
2314  -111759
2315  -108710
2316    37669
2317   150446
2318    51823
2319  -129832
2320  -116482
2321    57509
2322   133110
2323    41183
2324   -98258
2325  -123547
2326    25017
2327   152876
2328    57090
2329  -124587
2330  -116054
2331    43523
2332   128660
2333    54461
2334   -89720
2335  -130950
2336    19117
2337   152529
2338    58685
2339  -109143
2340  -114620
2341    22358
2342   128262
2343    74238
2344   -90719
2345  -139035
2346    17929
2347   146564
2348    59850
2349   -92428
2350  -118693
2351     -831
2352   134101
2353    90440
2354   -95184
2355  -142019
2356    17143
2357   134782
2358    70269
2359   -75844
2360  -130150
2361   -15429
2362   138012
2363    97291
2364   -90137
2365  -138842
2366     5475
2367   126411
2368    86060
2369   -66143
2370  -141992
2371   -17287
2372   135324
2373    92936
2374   -74240
2375  -132861
2376   -17283
2377   120894
2378   102846
2379   -63592
2380  -145720
2381   -19182
2382   125918
2383    91862
2384   -56267
2385  -131809
2386   -35613
2387   120392
2388   113443
2389   -58083
2390  -143406
2391   -25239
2392   116448
2393   100347
2394   -42012
2395  -135496
2396   -49356
2397   118642
2398   119509
2399   -52207
2400  -140077
2401   -37361
2402   105749
2403   112897
2404   -31622
2405  -144992
2406   -56972
2407   116346
2408   118870
2409   -41593
2410  -134087
2411   -53484
2412    96262
2413   127908
2414   -22866
2415  -150593
2416   -56847
2417   111205
2418   114313
2419   -24596
2420  -126083
2421   -70382
2422    89566
2423   135967
2424   -16929
2425  -147914
2426   -60719
2427    96793
2428   114274
2429    -7435
2430  -124562
2431   -81849
2432    87829
2433   135732
2434   -12354
2435  -135214
2436   -71590
2437    79735
2438   125121
2439     4080
2440  -131107
2441   -87434
2442    83683
2443   134319
2444      288
2445  -124696
2446   -83296
2447    70416
2448   137401
2449    14180
2450  -131296
2451   -91015
2452    73286
2453   135065
2454    14969
2455  -122521
2456   -97489
2457    61047
2458   140419
2459    20119
2460  -129740
2461   -99118
2462    61187
2463   133561
2464    28597
2465  -118695
2466  -104583
2467    55677
2468   139282
2469    31291
2470  -117044
2471  -102220
2472    50015
2473   137637
2474    41328
2475  -115006
2476  -107330
2477    50366
2478   131066
2479    37679
2480  -103066
2481  -113221
2482    30803
2483   139534
2484    47018
2485  -115376
2486  -112174
2487    41391
2488   127638
2489    49257
2490   -92488
2491  -120030
2492    23915
2493   145429
2494    56382
2495  -106165
2496  -112535
2497    27383
2498   129667
2499    67256
2500   -92455
2501  -131241
2502    19438
2503   140491
2504    60434
2505   -95285
2506  -119030
2507     7309
2508   130517
2509    79107
2510   -92942
2511  -132515
2512    15246
2513   132491
2514    68938
2515   -79497
2516  -123726
2517    -2559
2518   130835
2519    85934
2520   -84717
2521  -131032
2522     6643
2523   124470
2524    77546
2525   -70571
2526  -129998
2527   -13991
2528   126744
2529    88727
2530   -75061
2531  -132089
2532    -8406
2533   121859
2534    88439
2535   -61028
2536  -132974
2537   -19788
2538   124174
2539    94105
2540   -62465
2541  -132046
2542   -24984
2543   119280
2544   103025
2545   -57939
2546  -139275
2547   -25757
2548   120045
2549    98881
2550   -51257
2551  -133563
2552   -40591
2553   115612
2554   113871
2555   -51913
2556  -139783
2557   -34787
2558   110402
2559   108363
2560   -38505
2561  -137441
2562   -47919
2563   110260
2564   112991
2565   -40792
2566  -133299
2567   -47376
2568    99751
2569   116898
2570   -29433
2571  -140132
2572   -52467
2573   103969
2574   111046
2575   -26392
2576  -127918
2577   -61607
2578    94423
2579   126117
2580   -20417
2581  -137807
2582   -57933
2583    95669
2584   114852
2585   -14007
2586  -127086
2587   -73788
2588    87198
2589   130011
2590   -11132
2591  -135843
2592   -71194
2593    87028
2594   122031
2595    -3626
2596  -126606
2597   -82880
2598    79391
2599   136355
2600      672
2601  -130479
2602   -77873
2603    77698
2604   130237
2605     9687
2606  -126350
2607   -90369
2608    72313
2609   134018
2610     8229
2611  -123721
2612   -87936
2613    61738
2614   131283
2615    20830
2616  -124444
2617   -96340
2618    65278
2619   130894
2620    18184
2621  -113068
2622   -94265
2623    53138
2624   133855
2625    32041
2626  -116967
2627  -101712
2628    54513
2629   131063
2630    30828
2631  -109472
2632  -104083
2633    45154
2634   131981
2635    38810
2636  -108685
2637  -109603
2638    40307
2639   133731
2640    42825
2641  -107609
2642  -111140
2643    35719
2644   135563
2645    50645
2646   -99860
2647  -113567
2648    28990
2649   134695
2650    55548
2651  -100751
2652  -118049
2653    26315
2654   131800
2655    56405
2656   -94446
2657  -117748
2658    17479
2659   129190
2660    64261
2661   -92425
2662  -121338
2663    16401
2664   128053
2665    66389
2666   -83406
2667  -119021
2668     9159
2669   127684
2670    72103
2671   -83911
2672  -120666
2673     5253
2674   120915
2675    75560
2676   -74996
2677  -126804
2678      -34
2679   125941
2680    75431
2681   -74487
2682  -121780
2683    -7131
2684   117813
2685    88000
2686   -68210
2687  -131881
2688    -8528
2689   124562
2690    82939
2691   -62951
2692  -123112
2693   -21973
2694   116220
2695    96242
2696   -61575
2697  -133529
2698   -17798
2699   115938
2700    90341
2701   -54966
2702  -126944
2703   -30582
2704   111252
2705    99359
2706   -53889
2707  -128850
2708   -26018
2709   106769
2710    96910
2711   -42390
2712  -127120
2713   -36963
2714   108777
2715   102056
2716   -46592
2717  -124053
2718   -35682
2719    96042
2720   103688
2721   -31620
2722  -132048
2723   -45903
2724   104608
2725   103225
2726   -37302
2727  -121958
2728   -48022
2729    90291
2730   112374
2731   -23291
2732  -130914
2733   -50671
2734    98645
2735   108859
2736   -20866
2737  -121747
2738   -60909
2739    88873
2740   118980
2741   -20381
2742  -128515
2743   -59718
2744    84264
2745   115589
2746    -9190
2747  -127384
2748   -72165
2749    86753
2750   120325
2751   -13500
2752  -118901
2753   -66493
2754    73909
2755   122543
2756     2325
2757  -124897
2758   -72484
2759    81273
2760   117550
2761    -2118
2762  -113129
2763   -76570
2764    63204
2765   124591
2766     7480
2767  -122146
2768   -77488
2769    67525
2770   116070
2771    12550
2772  -110101
2773   -89357
2774    61709
2775   129688
2776    12738
2777  -115846
2778   -80622
2779    56465
2780   120524
2781    29524
2782  -110732
2783  -101424
2784    60327
2785   130835
2786    18134
2787  -107898
2788   -89280
2789    40753
2790   125678
2791    42640
2792  -112625
2793  -107096
2794    53477
2795   128228
2796    27406
2797   -96970
2798   -99470
2799    30501
2800   133080
2801    47811
2802  -109988
2803  -103344
2804    42531
2805   120001
2806    43490
2807   -89288
2808  -112670
2809    24135
2810   134103
2811    45971
2812  -101599
2813  -100207
2814    26089
2815   114738
2816    59554
2817   -85282
2818  -119718
2819    22623
2820   131217
2821    50950
2822   -88355
2823  -104326
2824     9754
2825   118719
2826    73352
2827   -85249
2828  -125298
2829    17601
2830   123650
2831    59034
2832   -75671
2833  -115816
2834    -3757
2835   122633
2836    79676
2837   -81686
2838  -122330
2839     6285
2840   115802
2841    73883
2842   -62980
2843  -126098
2844   -10246
2845   127589
2846    79249
2847   -74477
2848  -115083
2849    -7968
2850   105627
2851    87101
2852   -56083
2853  -132396
2854   -15697
2855   122997
2856    78823
2857   -62700
2858  -111553
2859   -22911
2860   102511
2861    98731
2862   -55460
2863  -132783
2864   -15503
2865   111443
2866    81634
2867   -44929
2868  -116586
2869   -38593
2870   106060
2871   104330
2872   -52619
2873  -128475
2874   -24050
2875    97714
2876    94135
2877   -28611
2878  -127760
2879   -48061
2880   109432
2881   105184
2882   -44963
2883  -119097
2884   -40386
2885    85816
2886   108185
2887   -20096
2888  -134066
2889   -51946
2890   105374
2891   102872
2892   -30732
2893  -114655
2894   -54517
2895    80603
2896   117465
2897   -18305
2898  -131915
2899   -52972
2900    91970
2901   103151
2902   -16189
2903  -113232
2904   -67830
2905    79829
2906   121276
2907   -17496
2908  -123453
2909   -56084
2910    77209
2911   108208
2912      255
2913  -116582
2914   -75487
2915    81458
2916   120515
2917   -11704
2918  -116422
2919   -64966
2920    63085
2921   116137
2922    11850
2923  -122874
2924   -81307
2925    76933
2926   117520
2927     2123
2928  -107010
2929   -80557
2930    54840
2931   126976
2932    17174
2933  -120099
2934   -81594
2935    65833
2936   115538
2937    20369
2938  -102937
2939   -95225
2940    53137
2941   129309
2942    17973
2943  -111499
2944   -83092
2945    47050
2946   116041
2947    35043
2948  -104783
2949  -102379
2950    51150
2951   126563
2952    21232
2953   -99259
2954   -88376
2955    33732
2956   121322
2957    42969
2958  -103579
2959  -100431
2960    45725
2961   118829
2962    35666
2963   -89550
2964  -101514
2965    23725
2966   126822
2967    46963
2968  -101958
2969  -100751
2970    31931
2971   115545
2972    50313
2973   -84485
2974  -112955
2975    20034
2976   128459
2977    51598
2978   -90522
2979  -101877
2980    15678
2981   114583
2982    67158
2983   -82256
2984  -122785
2985    16559
2986   125854
2987    54105
2988   -79967
2989  -106495
2990     1301
2991   115136
2992    76071
2993   -78535
2994  -120617
2995    10216
2996   115486
2997    63080
2998   -66161
2999  -114736
3000    -7477
3001   120172
3002    76126
3003   -75749
3004  -111960
3005     -377
3006   104614
3007    76767
3008   -56961
3009  -123991
3010   -14250
3011   119364
3012    76072
3013   -65661
3014  -109823
3015   -15676
3016   100354
3017    91415
3018   -52590
3019  -128955
3020   -16583
3021   112002
3022    81555
3023   -49781
3024  -114067
3025   -31247
3026   101895
3027    99396
3028   -49897
3029  -126847
3030   -25635
3031   100196
3032    90399
3033   -35264
3034  -121976
3035   -42152
3036   104595
3037    99169
3038   -44498
3039  -118608
3040   -33834
3041    88092
3042    99713
3043   -24624
3044  -124914
3045   -46322
3046   101559
3047    98687
3048   -34513
3049  -111561
3050   -45941
3051    81020
3052   106244
3053   -20834
3054  -127086
3055   -49285
3056    92361
3057    98329
3058   -19793
3059  -108955
3060   -60502
3061    79031
3062   115416
3063   -16512
3064  -122089
3065   -52234
3066    78399
3067   103434
3068    -2237
3069  -114072
3070   -72201
3071    78932
3072   117529
3073   -13060
3074  -115059
3075   -61532
3076    64061
3077   110311
3078    10380
3079  -117478
3080   -77597
3081    75499
3082   115416
3083    -1859
3084  -107002
3085   -72673
3086    55183
3087   117682
3088    16148
3089  -116319
3090   -79251
3091    66160
3092   112180
3093    12408
3094  -100417
3095   -84386
3096    51821
3097   122473
3098    15393
3099  -109640
3100   -79500
3101    53304
3102   109897
3103    25066
3104   -98967
3105   -93091
3106    49094
3107   122994
3108    20872
3109  -101770
3110   -83869
3111    38877
3112   114554
3113    38049
3114   -98507
3115   -97986
3116    41425
3117   119976
3118    31992
3119   -93106
3120   -94787
3121    26830
3122   118887
3123    46657
3124   -95903
3125  -100830
3126    33069
3127   115852
3128    44235
3129   -84841
3130  -103683
3131    21045
3132   120778
3133    50087
3134   -89052
3135  -100231
3136    20393
3137   112144
3138    56721
3139   -79328
3140  -111063
3141    16663
3142   118890
3143    51997
3144   -80387
3145  -101604
3146     9175
3147   111282
3148    66290
3149   -76248
3150  -111531
3151     9855
3152   114223
3153    60102
3154   -69363
3155  -107054
3156    -1673
3157   111916
3158    71583
3159   -70652
3160  -111178
3161     -971
3162   106341
3163    70997
3164   -61386
3165  -113551
3166   -11353
3167   110346
3168    77847
3169   -61680
3170  -112519
3171   -12039
3172   102674
3173    83406
3174   -53072
3175  -118631
3176   -17847
3177   106878
3178    81681
3179   -53122
3180  -112411
3181   -22170
3182    98711
3183    87803
3184   -45641
3185  -119699
3186   -25482
3187   100466
3188    85274
3189   -42733
3190  -113380
3191   -30439
3192    96667
3193    92007
3194   -38867
3195  -114998
3196   -31557
3197    92556
3198    92363
3199   -33831
3200  -115311
3201   -39083
3202    93175
3203    94870
3204   -32019
3205  -111487
3206   -42958
3207    84553
3208    99410
3209   -24843
3210  -117054
3211   -47146
3212    85589
3213    99514
3214   -20245
3215  -111288
3216   -52218
3217    80241
3218   104348
3219   -16851
3220  -112866
3221   -55570
3222    75212
3223   105008
3224    -7619
3225  -112910
3226   -61969
3227    76674
3228   105971
3229    -9439
3230  -109392
3231   -62126
3232    66563
3233   107488
3234     -438
3235  -112416
3236   -65824
3237    71216
3238   105747
3239     -902
3240  -104216
3241   -68737
3242    61644
3243   109818
3244     5680
3245  -107704
3246   -70591
3247    61436
3248   107365
3249     8976
3250  -101594
3251   -76938
3252    56512
3253   111736
3254    12583
3255  -101736
3256   -77876
3257    50886
3258   111337
3259    21181
3260   -99101
3261   -83635
3262    48639
3263   113155
3264    21800
3265   -96997
3266   -84655
3267    41044
3268   112490
3269    31045
3270   -96106
3271   -89004
3272    40784
3273   112453
3274    30967
3275   -91985
3276   -90777
3277    33003
3278   113035
3279    36916
3280   -91253
3281   -91083
3282    32556
3283   111194
3284    40455
3285   -87281
3286   -96568
3287    28443
3288   112226
3289    39794
3290   -85245
3291   -94675
3292    22218
3293   109496
3294    48604
3295   -82684
3296   -99008
3297    23109
3298   110829
3299    47543
3300   -75250
3301   -98485
3302    13634
3303   112335
3304    56516
3305   -76198
3306  -102156
3307    11989
3308   106775
3309    57584
3310   -70394
3311  -105083
3312     3087
3313   108688
3314    63173
3315   -69811
3316  -104657
3317      383
3318   104690
3319    68666
3320   -63149
3321  -108833
3322    -3051
3323   106838
3324    69808
3325   -59886
3326  -106277
3327    -8214
3328   102119
3329    74393
3330   -58425
3331  -110722
3332    -9876
3333   101334
3334    73204
3335   -54518
3336  -108692
3337   -17109
3338    99458
3339    79395
3340   -50442
3341  -110645
3342   -17856
3343    98208
3344    79294
3345   -44832
3346  -108977
3347   -23017
3348    96129
3349    84644
3350   -42150
3351  -108986
3352   -29776
3353    91540
3354    88169
3355   -36967
3356  -112654
3357   -33287
3358    91940
3359    89920
3360   -31637
3361  -109562
3362   -39812
3363    87368
3364    96160
3365   -29761
3366  -112075
3367   -41425
3368    83143
3369    95326
3370   -22054
3371  -110809
3372   -46949
3373    82316
3374    97928
3375   -21046
3376  -108904
3377   -49711
3378    76971
3379   101542
3380   -13475
3381  -111514
3382   -51505
3383    77246
3384    98292
3385   -12263
3386  -104819
3387   -58195
3388    70206
3389   104123
3390    -7556
3391  -110036
3392   -58769
3393    68984
3394    99909
3395    -3298
3396  -102901
3397   -66487
3398    64349
3399   106622
3400     1289
3401  -104100
3402   -66838
3403    60214
3404   106406
3405    10103
3406   -99947
3407   -73687
3408    56324
3409   109336
3410     9897
3411   -99577
3412   -75104
3413    49416
3414   109388
3415    17932
3416   -99557
3417   -79342
3418    50797
3419   109393
3420    18669
3421   -95951
3422   -80079
3423    41667
3424   110129
3425    25472
3426   -96119
3427   -81643
3428    44238
3429   107821
3430    27676
3431   -90011
3432   -85243
3433    37043
3434   108553
3435    30607
3436   -89387
3437   -87151
3438    33852
3439   108126
3440    37103
3441   -87000
3442   -90826
3443    32005
3444   107444
3445    38164
3446   -80229
3447   -94082
3448    21876
3449   108844
3450    44671
3451   -81349
3452   -95145
3453    20183
3454   106461
3455    48596
3456   -75039
3457   -98617
3458    13075
3459   110118
3460    53052
3461   -74001
3462   -96172
3463    10884
3464   105256
3465    57111
3466   -69642
3467  -102133
3468     6924
3469   104431
3470    58822
3471   -68336
3472   -99642
3473     3043
3474   101425
3475    64341
3476   -65713
3477  -103416
3478     1713
3479   102747
3480    62434
3481   -60124
3482  -101737
3483    -4986
3484   100527
3485    70257
3486   -59397
3487  -105790
3488    -4825
3489    98104
3490    67767
3491   -52564
3492  -104648
3493   -14139
3494    98553
3495    75966
3496   -50497
3497  -104997
3498   -16076
3499    93892
3500    77533
3501   -43465
3502  -107377
3503   -22865
3504    92793
3505    81437
3506   -40720
3507  -105962
3508   -27560
3509    89785
3510    85293
3511   -38194
3512  -108075
3513   -30514
3514    86979
3515    85033
3516   -32674
3517  -105763
3518   -35325
3519    85558
3520    88947
3521   -31436
3522  -107392
3523   -35969
3524    82107
3525    89313
3526   -25823
3527  -107080
3528   -38862
3529    80870
3530    90040
3531   -23560
3532  -106037
3533   -45995
3534    76208
3535    93842
3536   -20062
3537  -107446
3538   -46308
3539    75371
3540    93715
3541   -12298
3542  -101719
3543   -54973
3544    70106
3545    98795
3546   -10113
3547  -104847
3548   -55080
3549    67747
3550    97447
3551    -3557
3552  -100126
3553   -62784
3554    63060
3555   101012
3556    -1437
3557  -101469
3558   -63092
3559    59215
3560   101264
3561     5117
3562   -98954
3563   -68099
3564    58355
3565   103174
3566     7158
3567   -96478
3568   -67813
3569    51231
3570   105481
3571    12949
3572   -97384
3573   -70384
3574    52887
3575   102329
3576    14013
3577   -92822
3578   -74964
3579    44770
3580   105466
3581    18639
3582   -94034
3583   -75459
3584    44901
3585   103019
3586    24144
3587   -88390
3588   -81076
3589    39920
3590   105340
3591    27130
3592   -86868
3593   -83591
3594    33508
3595   106419
3596    32971
3597   -85537
3598   -87043
3599    30572
3600   103942
3601    36738
3602   -79481
3603   -89253
3604    24639
3605   106715
3606    39301
3607   -79171
3608   -89453
3609    21844
3610   102952
3611    44484
3612   -74770
3613   -92256
3614    18057
3615   104147
3616    46744
3617   -75654
3618   -91058
3619    13952
3620   101420
3621    50571
3622   -71128
3623   -95091
3624    11143
3625   101252
3626    52158
3627   -68374
3628   -94150
3629     6556
3630    99568
3631    58120
3632   -65335
3633   -97957
3634     4154
3635    98985
3636    58494
3637   -59201
3638   -99061
3639    -3412
3640    97960
3641    64813
3642   -58071
3643  -100192
3644    -5580
3645    94605
3646    66383
3647   -52908
3648  -102472
3649   -11920
3650    96350
3651    71196
3652   -49657
3653  -101062
3654   -14978
3655    92778
3656    73487
3657   -46843
3658  -102272
3659   -19369
3660    90044
3661    74757
3662   -41922
3663  -101533
3664   -22220
3665    89631
3666    77884
3667   -41199
3668  -101924
3669   -24964
3670    85044
3671    79904
3672   -35846
3673  -102585
3674   -28297
3675    85239
3676    81081
3677   -33919
3678  -101254
3679   -33043
3680    81458
3681    85640
3682   -29451
3683  -103299
3684   -34695
3685    78562
3686    85325
3687   -23038
3688  -101822
3689   -41962
3690    76753
3691    89698
3692   -20755
3693  -101336
3694   -42586
3695    71978
3696    90739
3697   -12213
3698  -100316
3699   -49239
3700    71151
3701    93546
3702   -12981
3703   -98978
3704   -50366
3705    66240
3706    93269
3707    -5872
3708   -99479
3709   -54816
3710    65401
3711    95069
3712    -6623
3713   -96470
3714   -57957
3715    59725
3716    99036
3717    -1630
3718   -98420
3719   -58841
3720    59835
3721    94986
3722     3148
3723   -93546
3724   -64844
3725    55194
3726   101551
3727     6488
3728   -95492
3729   -63253
3730    50961
3731    97089
3732    13321
3733   -91916
3734   -72747
3735    48586
3736   100518
3737    14250
3738   -89287
3739   -71045
3740    41095
3741    99813
3742    22168
3743   -89042
3744   -76212
3745    40790
3746    98923
3747    23880
3748   -82514
3749   -78813
3750    34537
3751   103142
3752    28081
3753   -85638
3754   -78553
3755    32705
3756    97619
3757    31301
3758   -78667
3759   -84368
3760    27902
3761   103580
3762    31725
3763   -80393
3764   -79677
3765    25671
3766    98315
3767    39988
3768   -75484
3769   -88804
3770    24037
3771   101447
3772    37443
3773   -73981
3774   -84842
3775    16120
3776    98586
3777    47973
3778   -72063
3779   -91773
3780    16613
3781    96696
3782    46075
3783   -64796
3784   -90456
3785     6974
3786    99032
3787    54984
3788   -67134
3789   -92478
3790     7833
3791    92707
3792    56150
3793   -56625
3794   -97100
3795    -2617
3796    98428
3797    59237
3798   -59751
3799   -93248
3800    -1729
3801    89187
3802    62440
3803   -52271
3804   -99878
3805    -6227
3806    94043
3807    61051
3808   -52387
3809   -94007
3810   -11360
3811    89394
3812    68747
3813   -49452
3814  -100206
3815    -9997
3816    90183
3817    66724
3818   -43329
3819   -96649
3820   -19582
3821    87504
3822    73083
3823   -44261
3824   -97848
3825   -17478
3826    83533
3827    73053
3828   -34387
3829   -99097
3830   -26046
3831    84655
3832    78824
3833   -35287
3834   -98025
3835   -27522
3836    78145
3837    81028
3838   -26586
3839  -100221
3840   -34360
3841    79869
3842    81074
3843   -26456
3844   -95961
3845   -38657
3846    73339
3847    85530
3848   -21861
3849  -100505
3850   -38263
3851    74106
3852    82104
3853   -16699
3854   -95235
3855   -46486
3856    71224
3857    89852
3858   -18250
3859   -97426
3860   -42845
3861    66773
3862    87862
3863    -8906
3864   -97038
3865   -51426
3866    66530
3867    91911
3868   -11319
3869   -94215
3870   -50601
3871    58973
3872    91464
3873    -1990
3874   -95481
3875   -55873
3876    60659
3877    92722
3878    -1240
3879   -89988
3880   -60228
3881    52490
3882    95938
3883     6068
3884   -93733
3885   -61779
3886    51414
3887    92251
3888    11056
3889   -87305
3890   -67751
3891    47384
3892    97573
3893    12816
3894   -88288
3895   -66953
3896    44240
3897    95136
3898    18770
3899   -85016
3900   -72302
3901    41894
3902    98027
3903    17197
3904   -84323
3905   -71656
3906    36852
3907    97066
3908    24683
3909   -83716
3910   -76644
3911    36602
3912    98011
3913    25103
3914   -79436
3915   -78512
3916    29898
3917    99607
3918    30617
3919   -79404
3920   -77984
3921    28210
3922    94887
3923    34799
3924   -74336
3925   -83980
3926    22201
3927    98942
3928    36658
3929   -73036
3930   -80839
3931    18704
3932    93783
3933    43618
3934   -69171
3935   -86717
3936    14987
3937    95251
3938    44797
3939   -64119
3940   -85689
3941    10423
3942    94113
3943    50625
3944   -64332
3945   -88807
3946     8882
3947    91422
3948    50127
3949   -58529
3950   -90558
3951     3436
3952    94013
3953    53249
3954   -60115
3955   -89641
3956     2266
3957    88725
3958    57143
3959   -54710
3960   -93185
3961    -3260
3962    92143
3963    59135
3964   -52804
3965   -90782
3966    -5950
3967    86588
3968    63147
3969   -49035
3970   -95000
3971   -10617
3972    86830
3973    64497
3974   -44289
3975   -92666
3976   -16048
3977    83309
3978    70532
3979   -41669
3980   -95149
3981   -17407
3982    80387
3983    69965
3984   -35168
3985   -93538
3986   -24276
3987    80991
3988    74238
3989   -35569
3990   -93395
3991   -26032
3992    75591
3993    74643
3994   -28648
3995   -94849
3996   -29785
3997    78558
3998    76673
3999   -28574
4000   -92532
4001   -32452
4002    73140
4003    79766
4004   -22832
4005   -94755
4006   -35644
4007    73179
4008    79478
4009   -20734
4010   -92735
4011   -40367
4012    69342
4013    82943
4014   -18320
4015   -93233
4016   -40420
4017    66076
4018    82462
4019   -11566
4020   -91079
4021   -47062
4022    63442
4023    86957
4024   -10920
4025   -90796
4026   -47391
4027    57531
4028    85712
4029    -2680
4030   -89781
4031   -53268
4032    57447
4033    88784
4034    -1466
4035   -87891
4036   -54556
4037    52319
4038    88688
4039     4511
4040   -88801
4041   -57358
4042    53076
4043    89143
4044     5044
4045   -84790
4046   -61448
4047    47435
4048    92203
4049     8279
4050   -86327
4051   -62415
4052    47075
4053    90383
4054    12316
4055   -83135
4056   -67039
4057    43203
4058    94379
4059    14084
4060   -83366
4061   -66416
4062    38593
4063    91030
4064    20596
4065   -79357
4066   -71763
4067    35775
4068    93982
4069    21922
4070   -77471
4071   -72267
4072    29835
4073    92195
4074    28114
4075   -74885
4076   -74210
4077    28004
4078    91655
4079    31160
4080   -72074
4081   -77463
4082    22169
4083    92568
4084    35141
4085   -71141
4086   -78381
4087    21967
4088    90030
4089    36236
4090   -67355
4091   -81493
4092    16005
4093    92263
4094    40211
4095   -67674
4096   -81310
4097    15668
4098    90871
4099    43194
4100   -63493
4101   -83709
4102    11160
4103    90694
4104    45841
4105   -61927
4106   -84772
4107     7925
4108    90055
4109    49835
4110   -58412
4111   -87957
4112     4291
4113    88639
4114    50088
4115   -54347
4116   -86579
4117    -2363
4118    87395
4119    56930
4120   -52051
4121   -87384
4122    -2693
4123    84568
4124    59140
4125   -47714
4126   -87788
4127    -9201
4128    84281
4129    61119
4130   -46638
4131   -88908
4132   -11467
4133    80578
4134    64119
4135   -42105
4136   -91979
4137   -15800
4138    80371
4139    65685
4140   -38991
4141   -90298
4142   -18345
4143    78988
4144    69684
4145   -35090
4146   -92098
4147   -20692
4148    77895
4149    69329
4150   -33527
4151   -91437
4152   -25967
4153    74835
4154    72546
4155   -30385
4156   -92298
4157   -28044
4158    73993
4159    73892
4160   -26057
4161   -90158
4162   -33499
4163    70760
4164    77615
4165   -21836
4166   -90226
4167   -34333
4168    66464
4169    78346
4170   -17753
4171   -89051
4172   -39574
4173    64927
4174    79428
4175   -14619
4176   -88015
4177   -41948
4178    60615
4179    82035
4180   -10085
4181   -89440
4182   -44182
4183    60343
4184    81988
4185    -6710
4186   -86258
4187   -48059
4188    56997
4189    85659
4190    -3305
4191   -88643
4192   -50120
4193    54447
4194    83899
4195     -664
4196   -85782
4197   -54229
4198    52705
4199    87212
4200     1749
4201   -86256
4202   -54865
4203    50184
4204    86121
4205     6672
4206   -82708
4207   -60258
4208    46798
4209    89290
4210     9224
4211   -80493
4212   -61517
4213    41473
4214    87963
4215    14422
4216   -79708
4217   -64578
4218    38954
4219    87015
4220    16351
4221   -75353
4222   -65269
4223    33047
4224    88693
4225    21522
4226   -76125
4227   -68447
4228    33021
4229    88677
4230    24217
4231   -72880
4232   -69616
4233    28393
4234    90496
4235    27198
4236   -73525
4237   -72711
4238    26409
4239    88622
4240    30552
4241   -70923
4242   -76073
4243    23767
4244    90114
4245    32054
4246   -68672
4247   -75360
4248    19851
4249    89082
4250    37202
4251   -67129
4252   -77910
4253    17997
4254    88002
4255    38672
4256   -61356
4257   -79693
4258    11359
4259    87460
4260    42940
4261   -60392
4262   -81430
4263     9051
4264    85103
4265    45993
4266   -56303
4267   -82519
4268     4664
4269    85734
4270    47374
4271   -54935
4272   -81374
4273     1185
4274    83869
4275    51537
4276   -49790
4277   -83029
4278    -1695
4279    83158
4280    53815
4281   -49998
4282   -83912
4283    -5290
4284    80844
4285    58038
4286   -46554
4287   -87230
4288    -7013
4289    81374
4290    58750
4291   -43735
4292   -85712
4293   -12200
4294    80348
4295    63372
4296   -41712
4297   -88616
4298   -13512
4299    78386
4300    63030
4301   -36430
4302   -88305
4303   -18552
4304    76799
4305    65654
4306   -33739
4307   -87529
4308   -20867
4309    72772
4310    68692
4311   -28336
4312   -87175
4313   -25146
4314    71877
4315    70691
4316   -26202
4317   -84415
4318   -29074
4319    67089
4320    73434
4321   -22084
4322   -86664
4323   -31843
4324    66708
4325    72958
4326   -21131
4327   -86170
4328   -34891
4329    62897
4330    77299
4331   -16709
4332   -87363
4333   -36891
4334    62827
4335    76743
4336   -13714
4337   -85121
4338   -40487
4339    59920
4340    79459
4341    -9393
4342   -86703
4343   -43483
4344    58327
4345    80338
4346    -6089
4347   -84690
4348   -47195
4349    55871
4350    80718
4351    -4244
4352   -84044
4353   -50063
4354    50964
4355    83232
4356     1556
4357   -81153
4358   -52325
4359    50686
4360    81960
4361     3494
4362   -78432
4363   -53960
4364    44097
4365    84273
4366     8519
4367   -79552
4368   -56768
4369    42730
4370    83826
4371     9793
4372   -76197
4373   -61015
4374    38487
4375    84788
4376    13791
4377   -77080
4378   -61158
4379    37131
4380    85744
4381    17850
4382   -74817
4383   -64453
4384    34678
4385    87282
4386    19791
4387   -73881
4388   -65488
4389    30720
4390    85678
4391    24709
4392   -71366
4393   -69991
4394    27155
4395    86395
4396    25828
4397   -69390
4398   -69487
4399    23930
4400    84619
4401    31529
4402   -66015
4403   -72077
4404    21485
4405    84125
4406    32707
4407   -63363
4408   -72504
4409    16430
4410    83956
4411    36360
4412   -60302
4413   -75093
4414    13752
4415    82049
4416    38022
4417   -57240
4418   -77163
4419     9791
4420    84392
4421    41757
4422   -57227
4423   -76764
4424     6623
4425    82454
4426    44991
4427   -53477
4428   -80267
4429     4032
4430    81933
4431    47342
4432   -52023
4433   -78873
4434     1337
4435    80293
4436    51076
4437   -50077
4438   -82370
4439    -2588
4440    79600
4441    52562
4442   -46085
4443   -82076
4444    -5691
4445    78413
4446    56247
4447   -44064
4448   -83462
4449    -8547
4450    76961
4451    57280
4452   -38792
4453   -82703
4454   -12940
4455    74342
4456    59381
4457   -36669
4458   -82145
4459   -15873
4460    71489
4461    61528
4462   -32367
4463   -82946
4464   -20270
4465    71059
4466    64514
4467   -31355
4468   -81618
4469   -22019
4470    68017
4471    66271
4472   -27796
4473   -83755
4474   -25043
4475    67662
4476    68923
4477   -25259
4478   -83870
4479   -28767
4480    66052
4481    71117
4482   -22985
4483   -84274
4484   -30240
4485    63182
4486    72427
4487   -18579
4488   -84285
4489   -34706
4490    62544
4491    73917
4492   -15752
4493   -82593
4494   -36756
4495    57445
4496    73965
4497   -10677
4498   -82954
4499   -41384
4500    58093
4501    76209
4502    -8384
4503   -79241
4504   -42977
4505    52389
4506    76163
4507    -3792
4508   -78624
4509   -46601
4510    51053
4511    77411
4512    -1775
4513   -78329
4514   -48705
4515    48232
4516    78611
4517     2062
4518   -78184
4519   -49612
4520    45493
4521    79506
4522     4271
4523   -76235
4524   -53675
4525    43577
4526    82039
4527     5953
4528   -76501
4529   -55181
4530    39749
4531    81564
4532    12610
4533   -75861
4534   -59426
4535    38040
4536    83252
4537    13600
4538   -71962
4539   -60705
4540    33418
4541    82333
4542    17924
4543   -71824
4544   -62176
4545    32150
4546    81382
4547    20019
4548   -67546
4549   -64425
4550    26718
4551    82502
4552    23111
4553   -67095
4554   -64198
4555    24861
4556    79315
4557    28029
4558   -62593
4559   -68315
4560    22365
4561    81640
4562    28763
4563   -62271
4564   -68181
4565    17607
4566    79981
4567    32519
4568   -61275
4569   -71529
4570    16600
4571    81103
4572    34021
4573   -59024
4574   -71286
4575    11700
4576    80941
4577    38959
4578   -57023
4579   -74093
4580    10708
4581    80576
4582    40909
4583   -53336
4584   -75704
4585     6402
4586    80317
4587    43959
4588   -53165
4589   -74860
4590     3803
4591    76942
4592    46297
4593   -47982
4594   -78399
4595     -261
4596    77570
4597    47216
4598   -46083
4599   -75764
4600    -3494
4601    74221
4602    51843
4603   -42448
4604   -79776
4605    -5516
4606    74498
4607    50707
4608   -39165
4609   -78162
4610   -11424
4611    72911
4612    56412
4613   -39419
4614   -79071
4615   -10424
4616    70793
4617    56430
4618   -33285
4619   -79569
4620   -17340
4621    72606
4622    61633
4623   -35323
4624   -80492
4625   -16750
4626    67630
4627    62315
4628   -28948
4629   -82230
4630   -21915
4631    68968
4632    64573
4633   -28680
4634   -79858
4635   -24163
4636    63575
4637    67366
4638   -22761
4639   -81413
4640   -27354
4641    63431
4642    66029
4643   -19691
4644   -79334
4645   -31383
4646    59988
4647    69761
4648   -16279
4649   -79649
4650   -32184
4651    57152
4652    67535
4653   -12278
4654   -77473
4655   -36721
4656    56790
4657    72666
4658   -12147
4659   -76689
4660   -37224
4661    52658
4662    71689
4663    -5683
4664   -78352
4665   -43281
4666    53538
4667    75989
4668    -6275
4669   -76663
4670   -44207
4671    47870
4672    77205
4673     -546
4674   -78555
4675   -48118
4676    48280
4677    75978
4678     1124
4679   -74757
4680   -49647
4681    42632
4682    79866
4683     4738
4684   -75926
4685   -49938
4686    41563
4687    76129
4688     9149
4689   -71492
4690   -55326
4691    38244
4692    78513
4693    10630
4694   -70789
4695   -53364
4696    34512
4697    76143
4698    15583
4699   -69038
4700   -58741
4701    33950
4702    78478
4703    16847
4704   -65565
4705   -59441
4706    29162
4707    79514
4708    21324
4709   -67469
4710   -62026
4711    28200
4712    77792
4713    21595
4714   -62872
4715   -64571
4716    23201
4717    80459
4718    26066
4719   -64319
4720   -65668
4721    21399
4722    79373
4723    30219
4724   -59804
4725   -68950
4726    17568
4727    81661
4728    31926
4729   -60051
4730   -68510
4731    14577
4732    76686
4733    36164
4734   -55496
4735   -71393
4736    11641
4737    77693
4738    37545
4739   -53853
4740   -70612
4741     7214
4742    74978
4743    41081
4744   -51860
4745   -71965
4746     7359
4747    74390
4748    41993
4749   -47559
4750   -72956
4751      990
4752    74805
4753    45031
4754   -47450
4755   -73172
4756      210
4757    73086
4758    47458
4759   -41265
4760   -75276
4761    -3869
4762    73145
4763    49760
4764   -42518
4765   -74774
4766    -8240
4767    71428
4768    52495
4769   -38202
4770   -77633
4771   -11294
4772    71520
4773    53385
4774   -35737
4775   -76668
4776   -13535
4777    69302
4778    57699
4779   -33446
4780   -78324
4781   -14824
4782    67493
4783    57644
4784   -29271
4785   -77271
4786   -19335
4787    64767
4788    61640
4789   -28631
4790   -76414
4791   -20678
4792    61579
4793    61357
4794   -23522
4795   -76955
4796   -24624
4797    61491
4798    63082
4799   -20502
4800   -75916
4801   -26509
4802    59171
4803    65096
4804   -17345
4805   -77190
4806   -30200
4807    58270
4808    65025
4809   -15525
4810   -76808
4811   -33309
4812    56389
4813    68822
4814   -13327
4815   -76676
4816   -35687
4817    53146
4818    70046
4819    -8960
4820   -75295
4821   -40296
4822    51691
4823    72550
4824    -8404
4825   -74635
4826   -40063
4827    48570
4828    71956
4829    -3447
4830   -73061
4831   -44143
4832    45618
4833    73523
4834     -612
4835   -72423
4836   -45052
4837    42670
4838    73175
4839     3358
4840   -70569
4841   -47434
4842    41160
4843    72736
4844     5147
4845   -68945
4846   -49876
4847    38163
4848    73580
4849     9512
4850   -70026
4851   -52301
4852    36478
4853    74313
4854    11735
4855   -67404
4856   -54677
4857    33611
4858    76298
4859    13981
4860   -66966
4861   -57479
4862    31213
4863    75710
4864    18221
4865   -64334
4866   -59517
4867    28552
4868    77023
4869    19704
4870   -63009
4871   -60310
4872    24703
4873    76398
4874    23352
4875   -61213
4876   -62399
4877    22131
4878    76086
4879    26539
4880   -58563
4881   -62999
4882    18833
4883    75353
4884    27708
4885   -57431
4886   -63868
4887    15764
4888    72821
4889    31690
4890   -53665
4891   -65367
4892    12100
4893    73063
4894    33721
4895   -53898
4896   -67005
4897     9959
4898    72954
4899    36547
4900   -50595
4901   -69288
4902     7786
4903    73552
4904    39515
4905   -48138
4906   -69128
4907     4973
4908    72597
4909    41750
4910   -45886
4911   -72900
4912     1108
4913    72641
4914    44121
4915   -43585
4916   -72835
4917    -2664
4918    70961
4919    47030
4920   -42055
4921   -73988
4922    -5480
4923    70101
4924    48528
4925   -37554
4926   -72097
4927    -7991
4928    68128
4929    51221
4930   -36163
4931   -72108
4932    -9958
4933    65758
4934    52322
4935   -32147
4936   -72466
4937   -13507
4938    65132
4939    53630
4940   -30041
4941   -73050
4942   -16410
4943    62076
4944    55801
4945   -27865
4946   -73942
4947   -17715
4948    62375
4949    57933
4950   -25752
4951   -73848
4952   -22050
4953    59908
4954    60565
4955   -21723
4956   -75507
4957   -24392
4958    59177
4959    61072
4960   -18931
4961   -74558
4962   -27957
4963    56990
4964    63954
4965   -16540
4966   -74242
4967   -29849
4968    55173
4969    64153
4970   -14074
4971   -72783
4972   -32958
4973    54274
4974    66624
4975   -11793
4976   -72108
4977   -35249
4978    50093
4979    66150
4980    -7277
4981   -70989
4982   -37524
4983    48814
4984    67502
4985    -5647
4986   -69391
4987   -40539
4988    44294
4989    68497
4990    -1388
4991   -70013
4992   -40561
4993    43500
4994    67815
4995     1069
4996   -68305
4997   -43861
4998    40622
4999    71637
5000     3298
5001   -70372
5002   -46061
5003    38893
5004    70538
5005     6371
5006   -67501
5007   -50271
5008    38262
5009    72905
5010     8524
5011   -66678
5012   -50817
5013    33420
5014    72380
5015    12835
5016   -64935
5017   -53639
5018    31631
5019    71580
5020    13527
5021   -62259
5022   -54112
5023    26903
5024    73910
5025    17907
5026   -61672
5027   -56015
5028    26704
5029    72275
5030    19212
5031   -59286
5032   -57743
5033    21921
5034    72663
5035    22628
5036   -58809
5037   -57869
5038    20772
5039    71157
5040    25903
5041   -55459
5042   -61750
5043    17583
5044    72104
5045    27711
5046   -54853
5047   -62037
5048    14509
5049    71792
5050    33038
5051   -52010
5052   -65576
5053    12718
5054    71714
5055    32743
5056   -50017
5057   -65364
5058     8227
5059    71433
5060    37220
5061   -48824
5062   -67128
5063     7222
5064    70022
5065    38490
5066   -45305
5067   -67793
5068     2693
5069    71395
5070    40297
5071   -44604
5072   -67014
5073     1005
5074    67025
5075    42866
5076   -40576
5077   -69509
5078    -2512
5079    67347
5080    43167
5081   -38474
5082   -66698
5083    -5756
5084    64733
5085    48435
5086   -36749
5087   -70387
5088    -6570
5089    64859
5090    47573
5091   -33682
5092   -70807
5093   -12692
5094    64186
5095    50894
5096   -32327
5097   -72343
5098   -12777
5099    61437
5100    52098
5101   -27737
5102   -72917
5103   -17456
5104    63377
5105    56271
5106   -26856
5107   -70970
5108   -18972
5109    58790
5110    57472
5111   -22821
5112   -73638
5113   -22155
5114    60035
5115    56601
5116   -21069
5117   -68923
5118   -26146
5119    53768
5120    60997
5121   -18092
5122   -71239
5123   -26357
5124    54454
5125    59168
5126   -15050
5127   -68301
5128   -30678
5129    51948
5130    63050
5131   -13853
5132   -70713
5133   -29721
5134    47292
5135    61893
5136    -9080
5137   -69143
5138   -34466
5139    48613
5140    64380
5141    -9337
5142   -68700
5143   -36071
5144    44564
5145    66210
5146    -2980
5147   -70827
5148   -38930
5149    44786
5150    64975
5151    -2067
5152   -66142
5153   -42976
5154    39941
5155    69645
5156     2176
5157   -68695
5158   -42725
5159    39864
5160    66233
5161     4781
5162   -64789
5163   -48010
5164    36223
5165    70735
5166     5400
5167   -64925
5168   -45594
5169    33255
5170    68054
5171    11072
5172   -62120
5173   -49836
5174    32264
5175    69785
5176    10779
5177   -60654
5178   -50126
5179    26303
5180    69074
5181    16805
5182   -60690
5183   -52678
5184    28298
5185    68055
5186    15140
5187   -56790
5188   -53018
5189    22042
5190    70443
5191    21226
5192   -58720
5193   -55423
5194    21298
5195    69126
5196    23742
5197   -55136
5198   -60270
5199    17525
5200    71797
5201    25127
5202   -55662
5203   -59132
5204    15263
5205    69112
5206    30410
5207   -52458
5208   -61912
5209    14289
5210    69879
5211    29937
5212   -48596
5213   -61269
5214     8733
5215    69197
5216    33685
5217   -49073
5218   -62922
5219     8246
5220    67057
5221    33742
5222   -43994
5223   -63012
5224     3082
5225    67204
5226    38324
5227   -44443
5228   -64532
5229     3419
5230    65028
5231    39404
5232   -40415
5233   -66131
5234     -610
5235    66075
5236    41346
5237   -40263
5238   -65908
5239    -3595
5240    64645
5241    45561
5242   -36561
5243   -69131
5244    -5920
5245    64164
5246    44415
5247   -34181
5248   -67902
5249   -10403
5250    62478
5251    50162
5252   -31575
5253   -69238
5254   -10167
5255    60180
5256    49867
5257   -27812
5258   -68026
5259   -15114
5260    60028
5261    51908
5262   -27882
5263   -67654
5264   -15600
5265    57022
5266    52673
5267   -22087
5268   -69327
5269   -19410
5270    57720
5271    52178
5272   -22153
5273   -65525
5274   -21724
5275    53071
5276    56792
5277   -19532
5278   -69608
5279   -22242
5280    54110
5281    56185
5282   -15439
5283   -65480
5284   -28349
5285    49931
5286    60671
5287   -14662
5288   -69268
5289   -28410
5290    48910
5291    59336
5292   -10316
5293   -67281
5294   -31870
5295    48978
5296    62876
5297    -9620
5298   -66452
5299   -33729
5300    44620
5301    62610
5302    -4672
5303   -67083
5304   -36278
5305    44649
5306    62496
5307    -2350
5308   -63830
5309   -38040
5310    40277
5311    65103
5312       88
5313   -65115
5314   -38744
5315    40616
5316    63085
5317     2551
5318   -61046
5319   -43133
5320    36377
5321    65994
5322     3446
5323   -62807
5324   -42576
5325    33763
5326    64024
5327     8190
5328   -59614
5329   -46738
5330    32942
5331    66659
5332     8176
5333   -59353
5334   -47150
5335    27951
5336    66633
5337    13789
5338   -60223
5339   -50247
5340    27919
5341    66695
5342    14991
5343   -56504
5344   -52218
5345    23134
5346    68571
5347    18480
5348   -57966
5349   -52832
5350    22953
5351    65948
5352    21273
5353   -52943
5354   -55386
5355    18011
5356    67671
5357    21434
5358   -52882
5359   -54343
5360    16702
5361    64445
5362    25936
5363   -50024
5364   -57869
5365    15454
5366    66595
5367    24819
5368   -48177
5369   -55591
5370    10746
5371    65234
5372    31166
5373   -47036
5374   -60317
5375    10666
5376    64557
5377    29599
5378   -43944
5379   -59999
5380     5952
5381    65474
5382    35386
5383   -45029
5384   -61887
5385     4299
5386    63280
5387    36998
5388   -39274
5389   -63030
5390      623
5391    64851
5392    39096
5393   -41054
5394   -62328
5395    -1004
5396    61939
5397    41947
5398   -37381
5399   -65236
5400    -2785
5401    62318
5402    41410
5403   -33672
5404   -63232
5405    -7197
5406    59891
5407    45466
5408   -33110
5409   -65562
5410    -6989
5411    58266
5412    44335
5413   -28478
5414   -64617
5415   -12360
5416    58640
5417    48294
5418   -29648
5419   -65493
5420   -12756
5421    55291
5422    48778
5423   -23569
5424   -65770
5425   -17290
5426    56773
5427    51377
5428   -23198
5429   -63984
5430   -19611
5431    51489
5432    53887
5433   -19597
5434   -67074
5435   -21842
5436    53375
5437    54267
5438   -16782
5439   -64621
5440   -25281
5441    49649
5442    57818
5443   -15919
5444   -66929
5445   -26045
5446    49194
5447    55922
5448   -12749
5449   -64862
5450   -28646
5451    46987
5452    59303
5453   -11505
5454   -64506
5455   -28525
5456    44551
5457    57988
5458    -6224
5459   -63852
5460   -33664
5461    43962
5462    58819
5463    -6168
5464   -62290
5465   -34675
5466    39728
5467    60859
5468    -2783
5469   -63535
5470   -37224
5471    39418
5472    60114
5473     -907
5474   -59907
5475   -40457
5476    36270
5477    63459
5478     2432
5479   -61034
5480   -40526
5481    35806
5482    62982
5483     6435
5484   -58880
5485   -44500
5486    32845
5487    64310
5488     8051
5489   -58980
5490   -44690
5491    27980
5492    63674
5493    10951
5494   -58138
5495   -47139
5496    27109
5497    64144
5498    12888
5499   -56356
5500   -48538
5501    23745
5502    64221
5503    16059
5504   -54460
5505   -49750
5506    23636
5507    63575
5508    17104
5509   -51411
5510   -51501
5511    20521
5512    64261
5513    18702
5514   -52502
5515   -51947
5516    19327
5517    63167
5518    22264
5519   -49300
5520   -54404
5521    15314
5522    64133
5523    23740
5524   -47956
5525   -53517
5526    12184
5527    64386
5528    26754
5529   -46879
5530   -56548
5531    11794
5532    63888
5533    28759
5534   -44230
5535   -58458
5536     7142
5537    63654
5538    32305
5539   -43633
5540   -58807
5541     6229
5542    62226
5543    33989
5544   -40108
5545   -59670
5546     2816
5547    62016
5548    36610
5549   -39743
5550   -59359
5551      666
5552    60450
5553    37403
5554   -36230
5555   -61200
5556     -946
5557    59170
5558    38618
5559   -34115
5560   -60842
5561    -4633
5562    57595
5563    41924
5564   -32524
5565   -61809
5566    -5887
5567    57904
5568    42507
5569   -30126
5570   -62452
5571    -9308
5572    56772
5573    45056
5574   -27640
5575   -62727
5576   -12232
5577    55573
5578    46796
5579   -25780
5580   -63083
5581   -15024
5582    54188
5583    49125
5584   -23228
5585   -62550
5586   -17158
5587    52248
5588    50981
5589   -20813
5590   -64279
5591   -18402
5592    50283
5593    51467
5594   -18587
5595   -62527
5596   -21116
5597    49517
5598    53355
5599   -16125
5600   -62850
5601   -22412
5602    47722
5603    52975
5604   -13253
5605   -62561
5606   -25040
5607    45868
5608    55480
5609   -11653
5610   -62227
5611   -26918
5612    45144
5613    55549
5614    -8753
5615   -62277
5616   -29910
5617    43812
5618    56850
5619    -6428
5620   -60657
5621   -32354
5622    39246
5623    57558
5624    -3014
5625   -61249
5626   -35350
5627    38728
5628    58059
5629    -1446
5630   -59284
5631   -37929
5632    36697
5633    59750
5634      784
5635   -59137
5636   -38286
5637    33928
5638    60944
5639     3400
5640   -57937
5641   -39336
5642    32824
5643    60096
5644     6027
5645   -57341
5646   -41213
5647    30537
5648    60254
5649     7067
5650   -56011
5651   -42311
5652    28484
5653    60702
5654    10184
5655   -54619
5656   -43741
5657    26948
5658    61472
5659    12649
5660   -53416
5661   -45755
5662    23485
5663    61760
5664    15369
5665   -51830
5666   -48723
5667    22641
5668    61456
5669    18173
5670   -50003
5671   -50214
5672    19007
5673    61227
5674    21456
5675   -48597
5676   -51635
5677    15840
5678    61834
5679    23110
5680   -48091
5681   -53754
5682    13710
5683    62099
5684    25224
5685   -45488
5686   -53393
5687    11953
5688    60963
5689    27108
5690   -43315
5691   -55238
5692    10113
5693    61003
5694    28818
5695   -43112
5696   -54604
5697     6838
5698    60774
5699    31057
5700   -41441
5701   -56593
5702     5075
5703    59443
5704    33151
5705   -39419
5706   -56216
5707     2964
5708    59056
5709    35099
5710   -36991
5711   -57421
5712       -2
5713    57325
5714    37353
5715   -34531
5716   -59057
5717    -2092
5718    56948
5719    38393
5720   -33273
5721   -59175
5722    -5625
5723    56533
5724    41202
5725   -30142
5726   -60488
5727    -7654
5728    56388
5729    41689
5730   -28622
5731   -60680
5732   -10807
5733    54528
5734    44308
5735   -27384
5736   -59863
5737   -12048
5738    52684
5739    44803
5740   -23992
5741   -61059
5742   -14594
5743    51648
5744    47123
5745   -23681
5746   -59406
5747   -15923
5748    49270
5749    47749
5750   -18911
5751   -60182
5752   -17645
5753    48517
5754    48926
5755   -18340
5756   -59177
5757   -21360
5758    47521
5759    51297
5760   -15070
5761   -61167
5762   -22672
5763    46447
5764    51236
5765   -12288
5766   -59280
5767   -26561
5768    44692
5769    53360
5770   -10256
5771   -60420
5772   -28519
5773    41957
5774    54118
5775    -6586
5776   -59498
5777   -30313
5778    39974
5779    55843
5780    -5900
5781   -58385
5782   -32090
5783    37889
5784    57145
5785    -1341
5786   -59660
5787   -32705
5788    36346
5789    55739
5790     -869
5791   -57258
5792   -34954
5793    34189
5794    57043
5795     1557
5796   -56897
5797   -35378
5798    32820
5799    56856
5800     4036
5801   -55308
5802   -38818
5803    30484
5804    58783
5805     4913
5806   -55123
5807   -39465
5808    28285
5809    58986
5810     9940
5811   -54335
5812   -42443
5813    26626
5814    59415
5815    10563
5816   -52104
5817   -44904
5818    23892
5819    59595
5820    14493
5821   -51560
5822   -46322
5823    22447
5824    59114
5825    14755
5826   -48719
5827   -47424
5828    19332
5829    60057
5830    16733
5831   -48212
5832   -47144
5833    17692
5834    58693
5835    19689
5836   -46275
5837   -50625
5838    16096
5839    60660
5840    20099
5841   -45660
5842   -49039
5843    13480
5844    58133
5845    24840
5846   -44614
5847   -52171
5848    11862
5849    58469
5850    25162
5851   -41310
5852   -52039
5853     8674
5854    58214
5855    28287
5856   -40763
5857   -54190
5858     7040
5859    56884
5860    30032
5861   -37558
5862   -55131
5863     3171
5864    57796
5865    32148
5866   -35864
5867   -56109
5868     1128
5869    56099
5870    34643
5871   -32466
5872   -57472
5873    -2040
5874    56174
5875    35856
5876   -31730
5877   -56690
5878    -3815
5879    54393
5880    38042
5881   -31830
5882   -57025
5883    -4884
5884    53573
5885    38114
5886   -29175
5887   -56628
5888    -8248
5889    53145
5890    40864
5891   -28213
5892   -57633
5893    -8219
5894    51127
5895    41686
5896   -24591
5897   -57518
5898   -11913
5899    52635
5900    44673
5901   -23526
5902   -56990
5903   -13106
5904    47252
5905    46251
5906   -18560
5907   -60543
5908   -16888
5909    49071
5910    46218
5911   -17746
5912   -57342
5913   -20123
5914    45152
5915    49106
5916   -14946
5917   -58979
5918   -20751
5919    44045
5920    48381
5921   -12166
5922   -57274
5923   -24945
5924    43505
5925    52278
5926   -12486
5927   -58881
5928   -24281
5929    40760
5930    51001
5931    -8832
5932   -56448
5933   -27877
5934    40731
5935    53426
5936    -9091
5937   -56067
5938   -28234
5939    37637
5940    53035
5941    -4099
5942   -56581
5943   -30007
5944    38247
5945    53032
5946    -3821
5947   -54885
5948   -32245
5949    34681
5950    54885
5951     -120
5952   -55985
5953   -33434
5954    32994
5955    54756
5956     3102
5957   -53122
5958   -37142
5959    30283
5960    56009
5961     4994
5962   -53279
5963   -37724
5964    28981
5965    55900
5966     7705
5967   -51947
5968   -40403
5969    27643
5970    57665
5971     8882
5972   -50428
5973   -40345
5974    24966
5975    57988
5976    12320
5977   -50373
5978   -42648
5979    23727
5980    56041
5981    11684
5982   -48020
5983   -43845
5984    20822
5985    57795
5986    14277
5987   -48573
5988   -44172
5989    19526
5990    55880
5991    17244
5992   -45052
5993   -47171
5994    17339
5995    57735
5996    17631
5997   -45248
5998   -47072
5999    14032
6000    55967
6001    23297
6002   -43136
6003   -49927
6004    11896
6005    56394
6006    23518
6007   -41130
6008   -48916
6009     8988
6010    55700
6011    28082
6012   -40078
6013   -51200
6014     8462
6015    56137
6016    27295
6017   -36944
6018   -51914
6019     4583
6020    55923
6021    30952
6022   -36088
6023   -53025
6024     3373
6025    53883
6026    31364
6027   -34775
6028   -54416
6029     1032
6030    54907
6031    32472
6032   -33956
6033   -52060
6034     -788
6035    52765
6036    35081
6037   -31342
6038   -55126
6039    -2310
6040    52610
6041    35742
6042   -29273
6043   -54097
6044    -5989
6045    51592
6046    38698
6047   -27790
6048   -55568
6049    -7451
6050    50492
6051    39189
6052   -24030
6053   -55683
6054   -11431
6055    49746
6056    42283
6057   -22796
6058   -55391
6059   -13016
6060    47098
6061    43084
6062   -19452
6063   -58468
6064   -15370
6065    47559
6066    44284
6067   -18291
6068   -55581
6069   -17076
6070    45689
6071    45692
6072   -16955
6073   -56986
6074   -17752
6075    44979
6076    46252
6077   -13805
6078   -55402
6079   -21120
6080    43771
6081    47466
6082   -14740
6083   -56113
6084   -21557
6085    40903
6086    47188
6087    -9780
6088   -54822
6089   -24180
6090    41838
6091    50083
6092    -9346
6093   -55286
6094   -25516
6095    37375
6096    50583
6097    -6463
6098   -55220
6099   -29086
6100    36712
6101    50844
6102    -4661
6103   -52965
6104   -30329
6105    33282
6106    52729
6107    -1402
6108   -54168
6109   -31911
6110    33262
6111    52166
6112     1868
6113   -51647
6114   -34871
6115    29942
6116    53340
6117     2754
6118   -51862
6119   -34868
6120    27898
6121    53093
6122     5504
6123   -50669
6124   -38217
6125    29487
6126    53805
6127     5491
6128   -49470
6129   -37665
6130    25142
6131    54247
6132     9411
6133   -49610
6134   -40375
6135    24476
6136    54470
6137    10209
6138   -47272
6139   -41268
6140    22232
6141    55243
6142    13534
6143   -46942
6144   -41904
6145    19066
6146    54655
6147    15882
6148   -44578
6149   -44985
6150    16954
6151    56021
6152    17653
6153   -43664
6154   -44629
6155    14174
6156    53908
6157    20713
6158   -43498
6159   -46559
6160    13760
6161    55024
6162    20852
6163   -40444
6164   -47095
6165     9650
6166    54296
6167    24755
6168   -39835
6169   -48167
6170     9782
6171    53580
6172    24109
6173   -37949
6174   -49984
6175     6755
6176    55144
6177    26976
6178   -36973
6179   -49250
6180     5543
6181    52474
6182    29480
6183   -34813
6184   -51101
6185     2684
6186    54522
6187    30053
6188   -32585
6189   -50430
6190      724
6191    51119
6192    33121
6193   -30198
6194   -52404
6195    -1990
6196    51099
6197    33604
6198   -29312
6199   -51181
6200    -4594
6201    49054
6202    36732
6203   -26506
6204   -53381
6205    -5407
6206    47734
6207    37465
6208   -24465
6209   -53566
6210    -8602
6211    47276
6212    39982
6213   -24104
6214   -53084
6215   -11080
6216    46599
6217    40676
6218   -20192
6219   -54229
6220   -12630
6221    46463
6222    40047
6223   -20256
6224   -53987
6225   -14762
6226    44417
6227    43209
6228   -17799
6229   -54566
6230   -15970
6231    44787
6232    43041
6233   -15812
6234   -53119
6235   -19278
6236    41587
6237    45381
6238   -14096
6239   -54258
6240   -20719
6241    40612
6242    46850
6243   -10582
6244   -53335
6245   -23317
6246    39356
6247    47924
6248    -9980
6249   -53073
6250   -24373
6251    35852
6252    47583
6253    -5600
6254   -53836
6255   -25721
6256    36442
6257    48126
6258    -5735
6259   -50863
6260   -27723
6261    34677
6262    50744
6263    -2427
6264   -52164
6265   -28661
6266    33380
6267    49662
6268    -1130
6269   -50461
6270   -31159
6271    32042
6272    51059
6273      835
6274   -49416
6275   -32077
6276    29783
6277    50794
6278     2705
6279   -49138
6280   -34324
6281    28625
6282    52376
6283     5047
6284   -48683
6285   -36136
6286    25388
6287    52337
6288     7852
6289   -48190
6290   -37452
6291    23525
6292    53409
6293     9272
6294   -45068
6295   -38035
6296    20796
6297    52184
6298    11913
6299   -45056
6300   -40175
6301    19596
6302    52325
6303    14168
6304   -43516
6305   -42283
6306    17131
6307    53054
6308    14846
6309   -42817
6310   -42549
6311    16375
6312    53207
6313    17569
6314   -41852
6315   -44060
6316    14426
6317    52876
6318    18271
6319   -40362
6320   -44321
6321    11927
6322    53422
6323    21769
6324   -39978
6325   -45544
6326    11541
6327    52896
6328    21492
6329   -38310
6330   -46620
6331     7558
6332    52481
6333    24467
6334   -35939
6335   -46606
6336     5285
6337    50761
6338    26429
6339   -33041
6340   -48700
6341     2653
6342    51569
6343    27798
6344   -33395
6345   -48869
6346     -232
6347    49404
6348    30728
6349   -30483
6350   -49704
6351     -611
6352    49074
6353    31572
6354   -29588
6355   -49424
6356    -2813
6357    48104
6358    33762
6359   -27433
6360   -51381
6361    -3499
6362    47446
6363    33746
6364   -25859
6365   -50523
6366    -5671
6367    47639
6368    36065
6369   -24597
6370   -51637
6371    -6829
6372    46843
6373    36586
6374   -21458
6375   -52147
6376   -10441
6377    45073
6378    38486
6379   -21310
6380   -50879
6381   -12244
6382    44227
6383    39525
6384   -17536
6385   -51825
6386   -14644
6387    42531
6388    41503
6389   -15947
6390   -50567
6391   -17237
6392    40599
6393    43016
6394   -14158
6395   -51093
6396   -19277
6397    39591
6398    43873
6399   -11660
6400   -50628
6401   -20808
6402    38538
6403    45746
6404   -10536
6405   -51787
6406   -22723
6407    36757
6408    45547
6409    -8093
6410   -50876
6411   -23021
6412    35965
6413    46211
6414    -7972
6415   -50931
6416   -24769
6417    34739
6418    47528
6419    -3720
6420   -50236
6421   -26617
6422    32805
6423    48463
6424    -2807
6425   -49636
6426   -28702
6427    30972
6428    48751
6429       53
6430   -48603
6431   -30330
6432    29773
6433    48334
6434     2229
6435   -47465
6436   -32407
6437    27234
6438    50600
6439     3545
6440   -47169
6441   -33405
6442    24397
6443    50108
6444     6036
6445   -45815
6446   -35949
6447    24004
6448    50414
6449     7561
6450   -44960
6451   -36909
6452    22057
6453    50256
6454    10509
6455   -44778
6456   -37441
6457    20995
6458    50562
6459    11724
6460   -43340
6461   -38958
6462    19555
6463    51113
6464    13550
6465   -41742
6466   -40950
6467    18359
6468    51107
6469    15905
6470   -41475
6471   -41646
6472    14906
6473    50757
6474    16891
6475   -40685
6476   -42749
6477    12369
6478    51032
6479    19518
6480   -38390
6481   -43612
6482    10675
6483    50115
6484    21403
6485   -36916
6486   -44401
6487     8836
6488    49626
6489    23110
6490   -34335
6491   -45651
6492     6175
6493    48858
6494    24212
6495   -34562
6496   -46677
6497     3987
6498    47968
6499    26172
6500   -32211
6501   -46737
6502     3457
6503    48625
6504    28190
6505   -31478
6506   -47100
6507      741
6508    48744
6509    29069
6510   -30119
6511   -48776
6512     -749
6513    47857
6514    30400
6515   -28607
6516   -49724
6517    -3795
6518    47088
6519    32758
6520   -26273
6521   -49746
6522    -5187
6523    45217
6524    33751
6525   -24712
6526   -49275
6527    -6334
6528    45267
6529    35383
6530   -22947
6531   -49570
6532    -9120
6533    44326
6534    36722
6535   -20619
6536   -49749
6537   -11646
6538    42335
6539    37206
6540   -19049
6541   -49449
6542   -13569
6543    41931
6544    39861
6545   -16723
6546   -50199
6547   -14246
6548    40085
6549    40364
6550   -15100
6551   -49356
6552   -16945
6553    39473
6554    41542
6555   -13534
6556   -49940
6557   -17266
6558    39089
6559    41759
6560   -11769
6561   -49239
6562   -20091
6563    36048
6564    43469
6565    -9156
6566   -50409
6567   -20703
6568    35625
6569    44124
6570    -7091
6571   -50263
6572   -23680
6573    34318
6574    44345
6575    -5250
6576   -49211
6577   -25582
6578    31312
6579    45743
6580    -2129
6581   -47597
6582   -26227
6583    31228
6584    45811
6585     -275
6586   -46853
6587   -28775
6588    29456
6589    47471
6590      -42
6591   -46282
6592   -29137
6593    27624
6594    48186
6595     2689
6596   -45956
6597   -31973
6598    26393
6599    47975
6600     3546
6601   -45689
6602   -32146
6603    24799
6604    48259
6605     5219
6606   -45948
6607   -34285
6608    23946
6609    48039
6610     7723
6611   -43747
6612   -35650
6613    21372
6614    49651
6615     8979
6616   -43298
6617   -35843
6618    20026
6619    48494
6620    12504
6621   -41836
6622   -38871
6623    16952
6624    49145
6625    13551
6626   -39529
6627   -38501
6628    15250
6629    47196
6630    14851
6631   -38945
6632   -42285
6633    12833
6634    48642
6635    17163
6636   -37736
6637   -39984
6638    10633
6639    49195
6640    19367
6641   -37538
6642   -42095
6643    10515
6644    48479
6645    19832
6646   -34768
6647   -42933
6648     6895
6649    48443
6650    22597
6651   -35396
6652   -44204
6653     7466
6654    47054
6655    22627
6656   -32598
6657   -45284
6658     4670
6659    48402
6660    26225
6661   -31784
6662   -44829
6663     2286
6664    47548
6665    28050
6666   -29226
6667   -45451
6668     1469
6669    47471
6670    28347
6671   -27106
6672   -46042
6673    -1549
6674    44100
6675    30485
6676   -25802
6677   -46827
6678    -3333
6679    45046
6680    30982
6681   -23983
6682   -46688
6683    -6129
6684    43405
6685    32604
6686   -22545
6687   -47797
6688    -7755
6689    42089
6690    34903
6691   -20345
6692   -47092
6693   -10583
6694    42671
6695    35521
6696   -20213
6697   -46908
6698   -10719
6699    40899
6700    36603
6701   -17843
6702   -48639
6703   -12182
6704    40022
6705    37587
6706   -16675
6707   -47821
6708   -14792
6709    38918
6710    40505
6711   -14811
6712   -48466
6713   -15326
6714    37767
6715    39720
6716   -11556
6717   -46505
6718   -18508
6719    35935
6720    42028
6721   -10230
6722   -48005
6723   -19608
6724    33444
6725    41591
6726    -7341
6727   -46878
6728   -21764
6729    33297
6730    42350
6731    -6147
6732   -45925
6733   -22133
6734    30993
6735    43294
6736    -4765
6737   -47264
6738   -24824
6739    31308
6740    44080
6741    -3354
6742   -44867
6743   -26413
6744    28867
6745    45650
6746    -1003
6747   -46521
6748   -27343
6749    28952
6750    45357
6751     1645
6752   -44839
6753   -29558
6754    26578
6755    45996
6756     2754
6757   -45462
6758   -30397
6759    24305
6760    46631
6761     5007
6762   -43444
6763   -32018
6764    23473
6765    46575
6766     6059
6767   -41925
6768   -33304
6769    20696
6770    45798
6771     9107
6772   -40801
6773   -34812
6774    19301
6775    46548
6776    10089
6777   -39895
6778   -35293
6779    17757
6780    46902
6781    11512
6782   -39037
6783   -36141
6784    15172
6785    46296
6786    13451
6787   -36907
6788   -38209
6789    14120
6790    48288
6791    15302
6792   -36153
6793   -38682
6794    13020
6795    46418
6796    17086
6797   -36593
6798   -40437
6799    10714
6800    47174
6801    18180
6802   -35618
6803   -41059
6804     8560
6805    46489
6806    20106
6807   -34088
6808   -41585
6809     7349
6810    45968
6811    21447
6812   -32034
6813   -41482
6814     5067
6815    45116
6816    23035
6817   -31031
6818   -42384
6819     3478
6820    44287
6821    25530
6822   -29364
6823   -44536
6824     1348
6825    45079
6826    25399
6827   -27846
6828   -43818
6829     -564
6830    43733
6831    28438
6832   -25699
6833   -44983
6834    -2064
6835    44108
6836    28701
6837   -25160
6838   -45474
6839    -3319
6840    42689
6841    30859
6842   -23866
6843   -46304
6844    -5626
6845    42162
6846    31421
6847   -22018
6848   -45372
6849    -7952
6850    41043
6851    33670
6852   -20619
6853   -45752
6854    -8418
6855    39760
6856    34551
6857   -17845
6858   -44959
6859   -11639
6860    39164
6861    36316
6862   -16841
6863   -45897
6864   -12544
6865    37565
6866    36144
6867   -13649
6868   -46281
6869   -14347
6870    36940
6871    37246
6872   -11871
6873   -45183
6874   -16812
6875    35800
6876    39914
6877   -10181
6878   -45761
6879   -18140
6880    34324
6881    38785
6882    -8935
6883   -45420
6884   -19187
6885    32988
6886    40195
6887    -8187
6888   -44999
6889   -20421
6890    31556
6891    41645
6892    -5195
6893   -45426
6894   -22851
6895    31597
6896    43107
6897    -4284
6898   -44838
6899   -24292
6900    29809
6901    43203
6902    -1817
6903   -44740
6904   -25444
6905    28885
6906    42220
6907     -323
6908   -43348
6909   -27265
6910    25701
6911    43869
6912     1891
6913   -42105
6914   -28721
6915    23936
6916    44148
6917     4211
6918   -41258
6919   -30130
6920    23052
6921    44660
6922     5140
6923   -40554
6924   -30388
6925    21336
6926    44077
6927     7061
6928   -41608
6929   -31543
6930    20007
6931    46291
6932     8582
6933   -39962
6934   -34109
6935    18808
6936    45303
6937    10861
6938   -39724
6939   -35487
6940    17500
6941    44574
6942    11317
6943   -37504
6944   -36167
6945    14642
6946    45969
6947    13373
6948   -37014
6949   -36270
6950    13899
6951    45697
6952    15742
6953   -34997
6954   -38078
6955    11433
6956    45735
6957    17216
6958   -34042
6959   -38702
6960    10308
6961    44157
6962    18957
6963   -32089
6964   -39223
6965     6894
6966    44152
6967    20827
6968   -31919
6969   -38944
6970     6332
6971    43542
6972    20980
6973   -29725
6974   -41106
6975     4460
6976    43649
6977    23182
6978   -28558
6979   -42194
6980     3096
6981    44017
6982    23761
6983   -28277
6984   -42418
6985     1112
6986    43290
6987    26151
6988   -26714
6989   -43461
6990    -1078
6991    42169
6992    27383
6993   -25282
6994   -44525
6995    -2602
6996    41776
6997    29031
6998   -23801
6999   -43949
7000    -4902
7001    40999
7002    30405
7003   -21418
7004   -43842
7005    -5533
7006    39728
7007    31885
7008   -20182
7009   -44202
7010    -7877
7011    39035
7012    32001
7013   -17454
7014   -43658
7015   -10594
7016    38492
7017    33818
7018   -16333
7019   -44185
7020   -11455
7021    36478
7022    34802
7023   -15067
7024   -44409
7025   -13800
7026    35879
7027    36329
7028   -13240
7029   -44434
7030   -14360
7031    35816
7032    35955
7033   -12085
7034   -44899
7035   -17179
7036    34381
7037    37803
7038    -9956
7039   -45127
7040   -18060
7041    33740
7042    39021
7043    -7705
7044   -43754
7045   -19377
7046    31699
7047    39597
7048    -7071
7049   -43941
7050   -20373
7051    31029
7052    39473
7053    -4789
7054   -42777
7055   -22689
7056    28826
7057    40596
7058    -2747
7059   -41517
7060   -22605
7061    28083
7062    40929
7063    -1747
7064   -41951
7065   -24869
7066    25892
7067    41272
7068      -26
7069   -40821
7070   -25548
7071    23917
7072    42706
7073     2411
7074   -41024
7075   -28027
7076    23322
7077    43373
7078     3952
7079   -41105
7080   -29125
7081    22935
7082    43294
7083     4983
7084   -40967
7085   -30100
7086    20401
7087    43898
7088     6863
7089   -39576
7090   -32137
7091    19420
7092    43180
7093     8481
7094   -37196
7095   -32480
7096    16802
7097    44037
7098    10580
7099   -37253
7100   -33944
7101    15274
7102    43412
7103    12133
7104   -35196
7105   -33275
7106    13908
7107    44047
7108    13275
7109   -34612
7110   -35503
7111    11785
7112    42938
7113    15715
7114   -33066
7115   -37579
7116    11624
7117    42896
7118    16930
7119   -32715
7120   -37058
7121     8351
7122    42200
7123    19085
7124   -31951
7125   -38663
7126     7388
7127    43501
7128    19430
7129   -30283
7130   -39292
7131     4985
7132    43309
7133    20907
7134   -29128
7135   -39869
7136     3931
7137    42938
7138    22292
7139   -27205
7140   -41176
7141     1747
7142    42572
7143    24609
7144   -26932
7145   -40376
7146      118
7147    39963
7148    25200
7149   -24373
7150   -41387
7151    -1316
7152    40907
7153    26779
7154   -22671
7155   -40295
7156    -2527
7157    38805
7158    27508
7159   -21086
7160   -42302
7161    -4954
7162    38509
7163    29800
7164   -20596
7165   -41147
7166    -5034
7167    38348
7168    30483
7169   -18889
7170   -42517
7171    -8163
7172    37537
7173    31379
7174   -17533
7175   -42810
7176   -10138
7177    36720
7178    33727
7179   -15489
7180   -44124
7181   -11234
7182    35771
7183    34091
7184   -14528
7185   -43089
7186   -12925
7187    34528
7188    34615
7189   -12661
7190   -43479
7191   -15035
7192    33732
7193    35297
7194   -10509
7195   -41786
7196   -15724
7197    31823
7198    36258
7199    -9980
7200   -42335
7201   -17147
7202    31013
7203    36995
7204    -7470
7205   -41170
7206   -18314
7207    29615
7208    36962
7209    -6254
7210   -41252
7211   -20296
7212    28829
7213    39374
7214    -4773
7215   -40907
7216   -22293
7217    26611
7218    40497
7219    -1800
7220   -41085
7221   -23113
7222    27032
7223    39519
7224     -833
7225   -40632
7226   -24251
7227    25015
7228    39799
7229      751
7230   -41454
7231   -26275
7232    24045
7233    40466
7234     1602
7235   -39278
7236   -27392
7237    21846
7238    42265
7239     3542
7240   -38550
7241   -28731
7242    20856
7243    41353
7244     6124
7245   -37401
7246   -30468
7247    19124
7248    41941
7249     7226
7250   -36346
7251   -30253
7252    17845
7253    40897
7254     9114
7255   -34868
7256   -31541
7257    15794
7258    40450
7259    10335
7260   -35160
7261   -31826
7262    14407
7263    41261
7264    12308
7265   -35005
7266   -33231
7267    12925
7268    41585
7269    13949
7270   -34124
7271   -33817
7272    10909
7273    42697
7274    15573
7275   -32048
7276   -35191
7277     9834
7278    41901
7279    17089
7280   -30937
7281   -38066
7282     7956
7283    42061
7284    17965
7285   -30608
7286   -36490
7287     6327
7288    40695
7289    19415
7290   -28433
7291   -37991
7292     5088
7293    40325
7294    21687
7295   -27456
7296   -37882
7297     3433
7298    39686
7299    22502
7300   -25593
7301   -38378
7302     1458
7303    40268
7304    23241
7305   -24441
7306   -39536
7307     -535
7308    39555
7309    24326
7310   -24047
7311   -39960
7312    -1785
7313    38539
7314    26066
7315   -21538
7316   -40523
7317    -3130
7318    38222
7319    27611
7320   -21651
7321   -40974
7322    -4409
7323    37160
7324    29002
7325   -18925
7326   -41652
7327    -6309
7328    37331
7329    30028
7330   -17630
7331   -40506
7332    -8712
7333    36253
7334    30902
7335   -15467
7336   -42351
7337    -8871
7338    34667
7339    31474
7340   -14989
7341   -40601
7342   -10728
7343    34060
7344    32174
7345   -13295
7346   -40716
7347   -13153
7348    33182
7349    32874
7350   -11616
7351   -40363
7352   -14642
7353    30732
7354    34656
7355   -10621
7356   -40474
7357   -15284
7358    30123
7359    35497
7360    -7631
7361   -40813
7362   -17515
7363    29810
7364    35953
7365    -7216
7366   -39988
7367   -18635
7368    28704
7369    36624
7370    -4225
7371   -40625
7372   -19442
7373    27940
7374    36907
7375    -2815
7376   -39412
7377   -22380
7378    26873
7379    38338
7380    -3057
7381   -39994
7382   -23436
7383    24159
7384    38462
7385     -553
7386   -39374
7387   -24399
7388    24057
7389    38903
7390      677
7391   -36495
7392   -24594
7393    22470
7394    39466
7395     2538
7396   -38001
7397   -25725
7398    21033
7399    39191
7400     4051
7401   -35803
7402   -27337
7403    18816
7404    40219
7405     5954
7406   -35361
7407   -28294
7408    18869
7409    40887
7410     7745
7411   -35430
7412   -29717
7413    16610
7414    40478
7415     9803
7416   -35125
7417   -30800
7418    15600
7419    40332
7420    11290
7421   -33341
7422   -33388
7423    12387
7424    40558
7425    11869
7426   -33206
7427   -32554
7428    11994
7429    40147
7430    14039
7431   -32061
7432   -34043
7433    10412
7434    40330
7435    14545
7436   -29801
7437   -34188
7438     9196
7439    40185
7440    16130
7441   -29269
7442   -35007
7443     6575
7444    39166
7445    16822
7446   -28413
7447   -35609
7448     4858
7449    38722
7450    19189
7451   -27896
7452   -35571
7453     4872
7454    39026
7455    19900
7456   -25430
7457   -37454
7458     2482
7459    39071
7460    21363
7461   -24301
7462   -37783
7463      474
7464    38884
7465    23126
7466   -24554
7467   -38899
7468     -574
7469    37740
7470    24794
7471   -22654
7472   -39321
7473    -2597
7474    37357
7475    26346
7476   -21199
7477   -39429
7478    -3040
7479    36794
7480    26266
7481   -19727
7482   -38991
7483    -5138
7484    35856
7485    27321
7486   -18435
7487   -39228
7488    -6782
7489    35303
7490    28460
7491   -15908
7492   -38841
7493    -8500
7494    33572
7495    29757
7496   -14457
7497   -38308
7498   -10728
7499    33558
7500    30205
7501   -13851
7502   -39486
7503   -10716
7504    32272
7505    31823
7506   -12017
7507   -39202
7508   -14257
7509    31762
7510    33549
7511   -11899
7512   -39772
7513   -14039
7514    29793
7515    33875
7516    -9186
7517   -40214
7518   -16422
7519    29858
7520    34980
7521    -8280
7522   -39844
7523   -16675
7524    28377
7525    34748
7526    -5801
7527   -39728
7528   -18195
7529    27821
7530    34995
7531    -5068
7532   -38426
7533   -19164
7534    26315
7535    36416
7536    -3749
7537   -38000
7538   -21449
7539    25352
7540    36065
7541    -1179
7542   -37352
7543   -22049
7544    24141
7545    37118
7546      291
7547   -37124
7548   -23101
7549    21913
7550    37579
7551      100
7552   -36846
7553   -25259
7554    20329
7555    38141
7556     3697
7557   -36597
7558   -26402
7559    19050
7560    39095
7561     5309
7562   -36571
7563   -27066
7564    19457
7565    38379
7566     6520
7567   -34835
7568   -28655
7569    16376
7570    39170
7571     7873
7572   -34293
7573   -29361
7574    15838
7575    37565
7576     8590
7577   -33080
7578   -30090
7579    13629
7580    38778
7581     9722
7582   -31405
7583   -30046
7584    13613
7585    37818
7586    11760
7587   -30237
7588   -32243
7589    11394
7590    38843
7591    12684
7592   -30849
7593   -32011
7594     9484
7595    38883
7596    14063
7597   -29090
7598   -33626
7599     8549
7600    37702
7601    15929
7602   -27533
7603   -34007
7604     6783
7605    38886
7606    18121
7607   -27072
7608   -35488
7609     4830
7610    38246
7611    19326
7612   -26293
7613   -36295
7614     3365
7615    39257
7616    21046
7617   -24604
7618   -35389
7619     2171
7620    37336
7621    21676
7622   -23729
7623   -36492
7624       32
7625    37503
7626    22550
7627   -22120
7628   -35216
7629     -161
7630    34596
7631    23943
7632   -20463
7633   -35993
7634    -2720
7635    35022
7636    23423
7637   -19165
7638   -37041
7639    -3458
7640    34852
7641    24987
7642   -18432
7643   -37370
7644    -5660
7645    33566
7646    26524
7647   -16589
7648   -38285
7649    -6685
7650    33192
7651    28681
7652   -15864
7653   -37695
7654    -8502
7655    33200
7656    29694
7657   -14162
7658   -38013
7659   -10337
7660    32393
7661    30077
7662   -12680
7663   -38079
7664   -11382
7665    30638
7666    30234
7667   -11603
7668   -39604
7669   -12195
7670    29506
7671    31472
7672    -9152
7673   -37949
7674   -13152
7675    28737
7676    32669
7677    -9326
7678   -37722
7679   -15229
7680    27744
7681    32145
7682    -6964
7683   -36823
7684   -16276
7685    27098
7686    33165
7687    -6031
7688   -36651
7689   -18267
7690    25884
7691    35031
7692    -4314
7693   -36824
7694   -19966
7695    24896
7696    35177
7697    -3578
7698   -36404
7699   -20473
7700    23756
7701    36341
7702    -1884
7703   -37258
7704   -22412
7705    22507
7706    35726
7707      428
7708   -36107
7709   -23166
7710    21212
7711    36108
7712      986
7713   -35279
7714   -23820
7715    20221
7716    36113
7717     3426
7718   -34111
7719   -24765
7720    18292
7721    38035
7722     4384
7723   -33983
7724   -25020
7725    17987
7726    36246
7727     6209
7728   -33382
7729   -26894
7730    15287
7731    35723
7732     7237
7733   -32258
7734   -27153
7735    14865
7736    38067
7737     8976
7738   -31584
7739   -28655
7740    12842
7741    36877
7742    10822
7743   -30349
7744   -31112
7745    12195
7746    37729
7747    12915
7748   -30052
7749   -31467
7750    10274
7751    37084
7752    13807
7753   -28491
7754   -31695
7755     8791
7756    38347
7757    14755
7758   -27592
7759   -31972
7760     5782
7761    36986
7762    16944
7763   -26717
7764   -32586
7765     5550
7766    36671
7767    16832
7768   -25448
7769   -33043
7770     5011
7771    35900
7772    17613
7773   -25178
7774   -34279
7775     3183
7776    35108
7777    19819
7778   -23162
7779   -34577
7780     1900
7781    34633
7782    20202
7783   -22720
7784   -35118
7785      442
7786    34817
7787    22193
7788   -21172
7789   -35832
7790    -1139
7791    35179
7792    23490
7793   -19776
7794   -36045
7795    -3450
7796    33514
7797    24766
7798   -18592
7799   -35963
7800    -4293
7801    33543
7802    25501
7803   -16768
7804   -36626
7805    -6368
7806    33715
7807    27958
7808   -15602
7809   -36109
7810    -8428
7811    32006
7812    27026
7813   -14074
7814   -36604
7815    -8128
7816    30153
7817    28621
7818   -12730
7819   -36881
7820    -9405
7821    30638
7822    28086
7823   -12266
7824   -35798
7825   -10495
7826    29511
7827    30247
7828    -9641
7829   -36219
7830   -11685
7831    28682
7832    30017
7833    -8361
7834   -35547
7835   -13195
7836    28402
7837    31851
7838    -7125
7839   -35845
7840   -15489
7841    26951
7842    31828
7843    -6357
7844   -36806
7845   -16046
7846    25381
7847    33766
7848    -5260
7849   -35960
7850   -18435
7851    24622
7852    33487
7853    -2685
7854   -35238
7855   -19334
7856    22916
7857    33608
7858    -1930
7859   -35267
7860   -19923
7861    22987
7862    34170
7863    -1086
7864   -34563
7865   -20731
7866    20795
7867    34464
7868      268
7869   -33945
7870   -21801
7871    20184
7872    34224
7873     2382
7874   -33086
7875   -23605
7876    19379
7877    35332
7878     3473
7879   -32362
7880   -24962
7881    18465
7882    35359
7883     5286
7884   -31916
7885   -24810
7886    17020
7887    36251
7888     6348
7889   -31737
7890   -28172
7891    14743
7892    36337
7893     8073
7894   -30944
7895   -28252
7896    12820
7897    36576
7898    10134
7899   -29898
7900   -28565
7901    11878
7902    35759
7903    11142
7904   -29106
7905   -29297
7906    10384
7907    36080
7908    12650
7909   -28254
7910   -30257
7911     9603
7912    36193
7913    14587
7914   -27993
7915   -29582
7916     7974
7917    35365
7918    13596
7919   -27341
7920   -31239
7921     6891
7922    35158
7923    16574
7924   -26053
7925   -31908
7926     6425
7927    35641
7928    15733
7929   -24162
7930   -32466
7931     2949
7932    35372
7933    19074
7934   -23908
7935   -32731
7936     3476
7937    35283
7938    19123
7939   -22116
7940   -34679
7941     1739
7942    33909
7943    20933
7944   -21195
7945   -34838
7946     -710
7947    34304
7948    21935
7949   -19119
7950   -34288
7951    -1203
7952    32567
7953    23559
7954   -19556
7955   -35962
7956    -2843
7957    32939
7958    24001
7959   -17128
7960   -34492
7961    -3987
7962    31548
7963    25179
7964   -15842
7965   -34627
7966    -5707
7967    31600
7968    25683
7969   -14711
7970   -34955
7971    -6093
7972    30660
7973    26719
7974   -14087
7975   -34864
7976    -7960
7977    28992
7978    27082
7979   -12917
7980   -35603
7981    -9593
7982    29579
7983    29049
7984   -10629
7985   -35860
7986   -11659
7987    28222
7988    28304
7989    -9491
7990   -35575
7991   -13443
7992    26101
7993    30430
7994    -9411
7995   -36145
7996   -13556
7997    26545
7998    31264
7999    -6004
8000   -34915
8001   -15000
8002    25430
8003    30932
8004    -6435
8005   -35032
8006   -16528
8007    24660
8008    32317
8009    -3608
8010   -34000
8011   -16590
8012    22563
8013    32552
8014    -3669
8015   -33997
8016   -18694
8017    21295
8018    31608
8019    -2276
8020   -34268
8021   -19534
8022    21025
8023    33571
8024     -585
8025   -32951
8026   -21831
8027    20193
8028    32828
8029     2641
8030   -31707
8031   -22469
8032    18258
8033    34316
8034     2707
8035   -32411
8036   -23647
8037    17592
8038    33808
8039     5087
8040   -31962
8041   -24075
8042    15989
8043    33365
8044     6439
8045   -29717
8046   -24398
8047    16117
8048    34333
8049     6724
8050   -30172
8051   -26604
8052    14218
8053    35151
8054     7445
8055   -29806
8056   -26616
8057    13290
8058    34349
8059     8346
8060   -28239
8061   -27369
8062    12290
8063    34715
8064    10224
8065   -27763
8066   -27749
8067    10692
8068    34332
8069    12453
8070   -27158
8071   -28683
8072     8178
8073    34815
8074    12430
8075   -25653
8076   -29597
8077     6978
8078    34522
8079    15037
8080   -25371
8081   -30348
8082     7149
8083    34548
8084    15881
8085   -24503
8086   -32130
8087     5524
8088    33894
8089    17456
8090   -24417
8091   -31825
8092     2212
8093    34011
8094    17782
8095   -22177
8096   -33184
8097     1991
8098    33102
8099    19616
8100   -21505
8101   -31706
8102     -446
8103    33219
8104    19691
8105   -19175
8106   -34098
8107     -170
8108    31851
8109    21572
8110   -19330
8111   -32136
8112    -1656
8113    31952
8114    21929
8115   -17312
8116   -34100
8117    -2367
8118    30672
8119    24290
8120   -16927
8121   -29883
$$ Imaginary data points
##PAGE= N=2
##DATA TABLE= (X++(I..I)), XYDATA
0   320553
1  1061763
2  -541041
3  -856310
4   941835
5   614072
6 -1022645
7  -470735
8   759562
9   162528
10  -510234
11     1068
12   215977
13  -186171
14    -1327
15   397106
16    -9689
17  -497283
18    70327
19   652694
20    73566
21  -473209
22   -16892
23   242156
24   -54507
25     8889
26    22901
27  -422296
28  -111601
29   624082
30    19550
31  -807463
32     -932
33   648438
34  -174077
35  -371582
36   416020
37   127394
38  -488605
39   267533
40   709562
41  -355266
42  -661426
43   415741
44   571373
45  -345899
46  -379113
47   267292
48   109684
49  -347318
50    28181
51   309655
52  -347791
53  -476345
54   486838
55   532330
56  -536077
57  -476901
58   454063
59   278557
60  -228236
61    77121
62    35825
63  -282189
64   295649
65   537380
66  -366396
67  -570405
68   269911
69   367668
70  -193122
71  -198779
72   -11369
73   -85262
74    61016
75   229278
76  -119951
77  -400307
78    30238
79   508519
80   163688
81  -358419
82   -78955
83   318859
84    31637
85  -102536
86   177783
87   -78076
88  -407030
89   188762
90   537294
91  -272433
92  -610693
93   154297
94   350195
95  -158750
96  -123418
97    49695
98  -185154
99    20553
100   456332
101    23237
102  -523890
103   -34479
104   495895
105   166557
106  -194061
107  -131628
108   -19901
109   145575
110   238549
111   -65414
112  -377847
113  -136362
114   301312
115   241103
116  -215614
117  -332442
118    27071
119   208098
120    22835
121   -58303
122   -85301
123  -177024
124   130447
125   448073
126   -52942
127  -481069
128    30536
129   385758
130    17793
131  -132517
132     9128
133  -106788
134   -51325
135   291107
136   104045
137  -407769
138  -266671
139   283255
140   313174
141  -113842
142  -278614
143   -41466
144   147049
145   156991
146    64812
147  -197336
148  -266842
149   195225
150   447358
151   -46361
152  -415535
153   -62978
154   244411
155   101810
156   -34359
157  -130437
158  -230734
159    63391
160   388790
161    22238
162  -442782
163  -138404
164   327891
165   163949
166  -120451
167   -66118
168   -51325
169   -20435
170   241317
171   180007
172  -284641
173  -293857
174   207697
175   341809
176   -44129
177  -270602
178  -102021
179   104041
180   135694
181    41383
182  -137117
183  -247523
184    -8035
185   366001
186   162037
187  -374943
188  -254372
189   247527
190   228541
191   -26164
192   -88941
193  -153708
194   -27831
195   343609
196   203917
197  -363097
198  -305363
199   233163
200   273378
201   -53194
202  -164545
203  -116330
204    -5174
205   183264
206   154328
207  -190364
208  -330527
209    72443
210   389181
211    61723
212  -302010
213  -121386
214   138542
215   124292
216    76691
217   -26802
218  -234921
219   -82382
220   341039
221   217956
222  -298835
223  -299892
224   123042
225   244439
226    31038
227  -128168
228  -153699
229   -49505
230   207079
231   237530
232  -177318
233  -370076
234    49512
235   360960
236    96210
237  -206216
238  -156011
239    26478
240   167497
241   180497
242   -87110
243  -317141
244   -54997
245   338254
246   199896
247  -251853
248  -277265
249    87492
250   196030
251    35027
252   -49334
253  -154315
254  -148205
255   224317
256   331691
257  -182242
258  -391212
259    80136
260   310205
261    43336
262  -101943
263  -104210
264   -98837
265   132193
266   268987
267   -72219
268  -360628
269   -82235
270   305121
271   197578
272  -175302
273  -233232
274    -5091
275   148955
276   143659
277   -13073
278  -242847
279  -157644
280   261397
281   318248
282  -145326
283  -324244
284     9328
285   222842
286   117609
287   -44086
288  -170754
289  -142584
290   133848
291   295521
292   -27546
293  -377477
294  -126575
295   298398
296   186686
297  -144327
298  -167542
299   -42412
300    73090
301   212997
302    76154
303  -297224
304  -205483
305   284490
306   298666
307  -124229
308  -253911
309   -36589
310   136936
311   146219
312    12143
313  -194473
314  -199287
315   127916
316   313663
317   -16705
318  -340014
319  -120645
320   217248
321   169305
322   -36871
323  -133612
324  -138243
325    63253
326   298591
327    81058
328  -312020
329  -195885
330   216075
331   265505
332   -37006
333  -222911
334  -111118
335    90253
336   183065
337    71658
338  -204409
339  -259668
340   109385
341   347138
342    14253
343  -314533
344  -118420
345   160152
346   151904
347    44646
348  -117219
349  -211116
350    49699
351   322824
352    93680
353  -292779
354  -213473
355   160677
356   237139
357    -6381
358  -167334
359  -132055
360    21176
361   203204
362   148824
363  -205243
364  -300783
365   113161
366   331724
367    16778
368  -222348
369  -110943
370    49607
371   169506
372   141262
373  -140922
374  -272748
375    36502
376   316431
377   113622
378  -244791
379  -222964
380    79701
381   215347
382    70738
383  -137014
384  -197414
385   -22403
386   246804
387   192845
388  -204792
389  -295650
390    81765
391   282325
392    72286
393  -154285
394  -160651
395      961
396   187510
397   168740
398  -121248
399  -290708
400   -13535
401   306807
402   142707
403  -211662
404  -201199
405    49791
406   155707
407   111507
408   -50621
409  -248333
410   -93737
411   292620
412   216721
413  -206814
414  -257759
415    42305
416   204553
417   116100
418   -78760
419  -203482
420   -74473
421   205563
422   221921
423  -114239
424  -307704
425   -38245
426   276917
427   158060
428  -143180
429  -181078
430   -30847
431   136292
432   204274
433   -33358
434  -302782
435   -93922
436   280664
437   203903
438  -140047
439  -227483
440   -33658
441   161110
442   162534
443   -44036
444  -228493
445  -114844
446   187559
447   245492
448   -74736
449  -301211
450   -61220
451   233639
452   146765
453   -73449
454  -157170
455  -102362
456   115775
457   255704
458    -7968
459  -306522
460  -116890
461   246832
462   203219
463   -90710
464  -193668
465   -77380
466   104332
467   196370
468    26968
469  -247827
470  -185226
471   198784
472   279937
473   -77346
474  -262133
475   -66206
476   137085
477   160912
478    25011
479  -184279
480  -173343
481   128340
482   274821
483     7483
484  -274743
485  -144984
486   180035
487   217755
488   -38509
489  -184076
490   -94655
491    64238
492   196940
493    98566
494  -239670
495  -237791
496   191256
497   282830
498   -65489
499  -207255
500   -71114
501    59200
502   161769
503   100255
504  -188162
505  -229964
506   124971
507   287039
508    13742
509  -238679
510  -145880
511   115720
512   194192
513    27726
514  -148125
515  -159025
516    32149
517   245422
518   118661
519  -241912
520  -237159
521   143176
522   257750
523    -5668
524  -172935
525  -110697
526    26090
527   177080
528   135415
529  -163049
530  -261172
531    73156
532   304490
533    51035
534  -233273
535  -135780
536    79642
537   146296
538    88177
539  -103340
540  -225106
541     9028
542   276663
543   112703
544  -218433
545  -202760
546    77911
547   209564
548    67251
549  -136953
550  -158207
551    13714
552   183039
553   148888
554  -125412
555  -280874
556    21443
557   307706
558    73610
559  -210535
560  -120479
561    36210
562   115373
563   149438
564   -64341
565  -285573
566   -27768
567   308337
568   124019
569  -204120
570  -177997
571    33633
572   165643
573   121725
574   -85488
575  -205350
576   -39915
577   210296
578   177686
579  -131207
580  -263369
581    -1926
582   238143
583   108809
584  -129306
585  -155796
586   -25309
587   136329
588   176672
589   -56724
590  -270448
591   -62351
592   258804
593   171530
594  -146383
595  -198596
596     7516
597   143734
598   130124
599   -25578
600  -223412
601  -119372
602   222980
603   226301
604  -134581
605  -251348
606    -9246
607   173671
608   131071
609   -38087
610  -191595
611  -103365
612   173727
613   215866
614   -62724
615  -254415
616   -85606
617   208115
618   192989
619   -90781
620  -196767
621   -45009
622   112828
623   163069
624    19246
625  -231255
626  -167909
627   200165
628   247254
629   -90645
630  -222104
631   -49636
632   111989
633   159744
634    28988
635  -199090
636  -160457
637   148710
638   255944
639   -16955
640  -255734
641  -111740
642   167295
643   182098
644   -26431
645  -171870
646  -126739
647    78162
648   231031
649    49042
650  -265100
651  -176902
652   185984
653   230495
654   -37886
655  -189484
656  -101013
657    83980
658   189853
659    63939
660  -189506
661  -196609
662   116889
663   276034
664    10832
665  -240162
666  -122559
667   109069
668   158904
669    44810
670  -137152
671  -193344
672    46330
673   266112
674    72547
675  -229369
676  -175990
677   103753
678   214071
679    49292
680  -158663
681  -152866
682    43401
683   203094
684   113858
685  -168020
686  -240888
687    66223
688   281167
689    50831
690  -216067
691  -143321
692    56506
693   160683
694   106521
695  -129750
696  -236375
697    37855
698   277084
699    93385
700  -200239
701  -180077
702    69095
703   195738
704    77123
705  -116583
706  -174065
707   -10585
708   204640
709   153608
710  -161731
711  -256691
712    44328
713   239442
714    63761
715  -131592
716  -147048
717   -24643
718   164919
719   171103
720  -104335
721  -250054
722    -7265
723   249579
724   135518
725  -143844
726  -194066
727     3073
728   172539
729   128195
730   -82076
731  -216161
732   -59063
733   217620
734   178838
735  -147826
736  -239420
737    12385
738   199004
739   116793
740   -85153
741  -178939
742   -46146
743   175604
744   179088
745   -82108
746  -248706
747   -41777
748   229410
749   147046
750  -122885
751  -175171
752   -21757
753   116386
754   150725
755   -16884
756  -242780
757  -107417
758   227422
759   188426
760  -115750
761  -196367
762   -36225
763   135687
764   164275
765   -14990
766  -208654
767  -105776
768   173924
769   211108
770   -57798
771  -242833
772   -84636
773   183558
774   170125
775   -64875
776  -181478
777   -80980
778   117336
779   198453
780    -9615
781  -246613
782  -114631
783   196045
784   199655
785   -71349
786  -199364
787   -59793
788   125062
789   160460
790     4809
791  -188461
792  -142249
793   142360
794   239788
795   -36572
796  -245139
797   -74451
798   143913
799   136552
800     6693
801  -147584
802  -157976
803    91073
804   247128
805    12193
806  -246395
807  -126532
808   149304
809   193541
810    -3860
811  -174743
812  -123276
813    88882
814   198889
815    52755
816  -194080
817  -185774
818   124235
819   256944
820    -7470
821  -222309
822  -106753
823    96265
824   160963
825    47172
826  -159608
827  -181391
828    84430
829   248546
830    34284
831  -220205
832  -138464
833   115767
834   188580
835    25850
836  -147906
837  -138174
838    43564
839   205775
840    91799
841  -194838
842  -197592
843   101248
844   224163
845    28029
846  -163403
847  -143594
848    32090
849   177267
850    96647
851  -145347
852  -207337
853    43248
854   251046
855    96909
856  -191233
857  -178473
858    80355
859   183467
860    61095
861  -105381
862  -183262
863   -15701
864   240207
865   135977
866  -203428
867  -210715
868    74562
869   192102
870    62626
871  -110713
872  -172787
873    -8681
874   207356
875   128677
876  -143074
877  -202463
878    20345
879   212425
880   110254
881  -144241
882  -185119
883    20352
884   172153
885   106628
886   -90394
887  -196477
888   -40358
889   208508
890   159318
891  -144645
892  -223259
893    19891
894   192918
895   103145
896   -77105
897  -163147
898   -56998
899   171260
900   198010
901   -99088
902  -267498
903    -9098
904   224801
905   102346
906  -101203
907  -154565
908   -63709
909   139448
910   190209
911   -72062
912  -251685
913   -38678
914   210840
915   143666
916   -84669
917  -187361
918   -50515
919   167628
920   157663
921   -62315
922  -186397
923   -71479
924   150653
925   191784
926   -62037
927  -243035
928   -57761
929   180007
930   131656
931   -59484
932  -161590
933   -94447
934   120946
935   207851
936   -31012
937  -240182
938   -79076
939   180770
940   173872
941   -46568
942  -181626
943   -78668
944   125240
945   178955
946    -3921
947  -207202
948  -127809
949   147870
950   209482
951   -38991
952  -218370
953   -86026
954   131198
955   158404
956    -3163
957  -169627
958  -131107
959   104732
960   218710
961    12416
962  -223759
963  -120232
964   158474
965   182825
966   -23577
967  -150726
968  -110403
969    61247
970   203065
971    49563
972  -225649
973  -154983
974   147900
975   195594
976   -16522
977  -160525
978  -119415
979    65548
980   197719
981    46035
982  -187849
983  -144183
984    97323
985   208333
986    48716
987  -186375
988  -156721
989   105639
990   199962
991    22258
992  -151843
993  -138223
994    37094
995   202525
996    89439
997  -200418
998  -192167
999   106054
1000   207392
1001    23057
1002  -144901
1003  -132706
1004    30663
1005   184394
1006   103545
1007  -155063
1008  -202842
1009    67962
1010   232231
1011    51288
1012  -166810
1013  -140782
1014    40268
1015   165736
1016    95897
1017  -125459
1018  -203127
1019    26045
1020   226557
1021    83917
1022  -165468
1023  -172807
1024    39465
1025   192741
1026    86961
1027  -131198
1028  -166277
1029    16552
1030   186254
1031   122864
1032  -125713
1033  -208735
1034    22387
1035   220984
1036    88049
1037  -142296
1038  -157854
1039    -1607
1040   154863
1041   132200
1042   -99681
1043  -217052
1044    -9484
1045   211909
1046   127764
1047  -128579
1048  -194061
1049     5636
1050   179729
1051   109966
1052   -85853
1053  -174182
1054   -41256
1055   178253
1056   169253
1057  -106244
1058  -229594
1059      217
1060   194605
1061    97380
1062   -86197
1063  -158658
1064   -57157
1065   152903
1066   171783
1067   -77047
1068  -224334
1069   -35289
1070   196094
1071   139057
1072   -91600
1073  -179894
1074   -39907
1075   149737
1076   152828
1077   -51188
1078  -203615
1079   -70313
1080   180625
1081   171296
1082   -87463
1083  -203113
1084   -44165
1085   149259
1086   148730
1087   -46938
1088  -186948
1089   -76712
1090   140555
1091   175207
1092   -34151
1093  -212602
1094   -87870
1095   168479
1096   173033
1097   -60093
1098  -177421
1099   -64293
1100   109099
1101   169180
1102     4860
1103  -213208
1104  -121717
1105   167559
1106   187634
1107   -55844
1108  -186657
1109   -74715
1110   114331
1111   164842
1112     1232
1113  -183678
1114  -120740
1115   126606
1116   200549
1117   -14985
1118  -206136
1119  -100228
1120   135876
1121   169044
1122   -11049
1123  -159481
1124  -121143
1125    88889
1126   203589
1127    14074
1128  -210587
1129  -127291
1130   125307
1131   187984
1132     1756
1133  -173692
1134  -117317
1135    95130
1136   184350
1137    29437
1138  -169322
1139  -143244
1140    88686
1141   211514
1142    31969
1143  -191990
1144  -127409
1145    95778
1146   170625
1147    37781
1148  -147915
1149  -156199
1150    59418
1151   207289
1152    56260
1153  -184138
1154  -158066
1155    89175
1156   195786
1157    36314
1158  -151623
1159  -135407
1160    50262
1161   184167
1162    85520
1163  -157658
1164  -188612
1165    79488
1166   220265
1167    31088
1168  -159032
1169  -129531
1170    32801
1171   167429
1172    92518
1173  -143756
1174  -191211
1175    50825
1176   212894
1177    68373
1178  -149389
1179  -158176
1180    34648
1181   186057
1182    86067
1183  -130511
1184  -166533
1185    17773
1186   187169
1187   110749
1188  -133409
1189  -192397
1190    27728
1191   195875
1192    86455
1193  -125754
1194  -165019
1195     3459
1196   165063
1197   115589
1198  -102353
1199  -194902
1200    -5687
1201   201526
1202   120058
1203  -128085
1204  -177756
1205    13191
1206   158349
1207   108310
1208   -73488
1209  -190623
1210   -36321
1211   201603
1212   139268
1213  -125284
1214  -186308
1215     2616
1216   162306
1217   115123
1218   -78434
1219  -183721
1220   -39744
1221   173616
1222   142452
1223   -89518
1224  -195633
1225   -31993
1226   176182
1227   132701
1228   -86444
1229  -170559
1230   -39577
1231   137130
1232   153003
1233   -49741
1234  -202832
1235   -60513
1236   173413
1237   150197
1238   -75560
1239  -178753
1240   -52957
1241   136910
1242   153066
1243   -43062
1244  -186534
1245   -71449
1246   140855
1247   166727
1248   -41653
1249  -204444
1250   -72629
1251   157472
1252   150807
1253   -49749
1254  -166722
1255   -73722
1256   118110
1257   169927
1258   -18911
1259  -200531
1260   -90510
1261   153335
1262   165362
1263   -45415
1264  -176200
1265   -75196
1266   116256
1267   158260
1268    -4957
1269  -177575
1270  -113519
1271   130200
1272   188581
1273   -32285
1274  -186164
1275   -79245
1276   106806
1277   154604
1278    11229
1279  -165039
1280  -122798
1281   109134
1282   189629
1283    -3144
1284  -177816
1285  -106958
1286    99046
1287   176057
1288    13393
1289  -168684
1290  -110399
1291    87868
1292   170373
1293    32733
1294  -166333
1295  -143702
1296    96668
1297   194802
1298     8510
1299  -174663
1300  -109693
1301    79736
1302   161699
1303    40363
1304  -153056
1305  -144557
1306    79156
1307   194837
1308    36097
1309  -168638
1310  -134824
1311    90020
1312   177227
1313    26730
1314  -139528
1315  -128239
1316    46035
1317   181793
1318    67956
1319  -163940
1320  -159964
1321    80067
1322   183714
1323    31052
1324  -133218
1325  -132054
1326    27800
1327   175208
1328    82823
1329  -144387
1330  -167013
1331    53836
1332   192523
1333    63072
1334  -137990
1335  -143970
1336    33297
1337   168350
1338    86148
1339  -123464
1340  -168848
1341    27789
1342   188356
1343    83643
1344  -132872
1345  -162420
1346    25433
1347   179670
1348    89437
1349  -127263
1350  -162753
1351    22335
1352   162732
1353    97026
1354  -103493
1355  -189507
1356     2750
1357   204859
1358    93531
1359  -138158
1360  -150815
1361    15937
1362   145545
1363   113922
1364   -81125
1365  -197391
1366   -11282
1367   203740
1368   105777
1369  -121883
1370  -158741
1371    -6944
1372   152494
1373   122287
1374   -85923
1375  -184372
1376   -25085
1377   169272
1378   127723
1379   -90074
1380  -187340
1381   -28270
1382   169008
1383   127712
1384   -84838
1385  -169735
1386   -34432
1387   148913
1388   148278
1389   -62173
1390  -196235
1391   -45780
1392   172938
1393   143511
1394   -84132
1395  -182171
1396   -36686
1397   141790
1398   137245
1399   -49427
1400  -187388
1401   -67094
1402   160034
1403   160007
1404   -69505
1405  -191850
1406   -47905
1407   145353
1408   145395
1409   -42705
1410  -180584
1411   -70134
1412   145401
1413   159521
1414   -39151
1415  -187196
1416   -85453
1417   144269
1418   167678
1419   -51385
1420  -181560
1421   -64928
1422   114043
1423   153738
1424     -247
1425  -185304
1426  -116451
1427   144676
1428   183827
1429   -48345
1430  -172967
1431   -71963
1432    95207
1433   162945
1434    16699
1435  -184349
1436  -117998
1437   127098
1438   177048
1439   -17027
1440  -172438
1441  -105498
1442    99408
1443   180319
1444     7840
1445  -179061
1446  -107665
1447   106142
1448   170001
1449    14137
1450  -169989
1451  -128704
1452   102582
1453   190896
1454     6056
1455  -174513
1456  -105410
1457    91285
1458   160263
1459    31484
1460  -150426
1461  -146583
1462    77378
1463   202083
1464    22462
1465  -178134
1466  -115062
1467    84137
1468   157782
1469    46483
1470  -131272
1471  -154688
1472    57492
1473   200464
1474    41349
1475  -164127
1476  -131359
1477    61715
1478   172634
1479    59947
1480  -143759
1481  -149886
1482    55959
1483   176531
1484    55984
1485  -135440
1486  -152639
1487    40139
1488   191135
1489    67565
1490  -150784
1491  -140191
1492    48448
1493   160539
1494    75993
1495  -117876
1496  -168876
1497    29310
1498   194296
1499    75225
1500  -142357
1501  -151953
1502    35862
1503   166799
1504    78811
1505  -116466
1506  -160889
1507    14846
1508   173474
1509    93855
1510  -119209
1511  -170696
1512    21187
1513   178374
1514    85908
1515  -109228
1516  -152670
1517      449
1518   155903
1519   106451
1520   -95901
1521  -175088
1522    -8772
1523   176695
1524   109874
1525  -109565
1526  -168704
1527     -275
1528   153849
1529   103857
1530   -79229
1531  -167964
1532   -31275
1533   171314
1534   131869
1535  -102894
1536  -173388
1537    -1422
1538   151290
1539   108934
1540   -69503
1541  -170911
1542   -38963
1543   158752
1544   128841
1545   -83631
1546  -173792
1547   -29078
1548   150181
1549   129619
1550   -70592
1551  -175395
1552   -34994
1553   144630
1554   128758
1555   -52867
1556  -173187
1557   -54782
1558   152692
1559   145590
1560   -64381
1561  -175827
1562   -45774
1563   135755
1564   131930
1565   -43431
1566  -164960
1567   -69216
1568   128726
1569   154743
1570   -38605
1571  -183098
1572   -68528
1573   139548
1574   141084
1575   -42797
1576  -155408
1577   -73526
1578   108898
1579   163266
1580   -17908
1581  -183960
1582   -81237
1583   133142
1584   149486
1585   -31482
1586  -161240
1587   -82934
1588   108921
1589   160497
1590   -12346
1591  -169244
1592   -89124
1593   112202
1594   163098
1595    -9645
1596  -174612
1597   -93077
1598   111979
1599   154852
1600    -5979
1601  -153495
1602  -102369
1603    91884
1604   169720
1605    11152
1606  -171772
1607  -111412
1608   103803
1609   166818
1610     4953
1611  -153883
1612  -104498
1613    81932
1614   162599
1615    29435
1616  -153198
1617  -132999
1618    83445
1619   178912
1620    13732
1621  -158271
1622  -109049
1623    70786
1624   156994
1625    41936
1626  -142051
1627  -136503
1628    70559
1629   179374
1630    34896
1631  -148429
1632  -125413
1633    65593
1634   168971
1635    43760
1636  -139994
1637  -130182
1638    50937
1639   166347
1640    57353
1641  -145272
1642  -148302
1643    58427
1644   173786
1645    45733
1646  -133994
1647  -132057
1648    39341
1649   166437
1650    72248
1651  -130095
1652  -149215
1653    43499
1654   173598
1655    68902
1656  -126995
1657  -149186
1658    33317
1659   166091
1660    68926
1661  -114700
1662  -149357
1663    14282
1664   165563
1665    87638
1666  -119830
1667  -159172
1668    24902
1669   166748
1670    81906
1671  -102405
1672  -148836
1673     4453
1674   159685
1675    97658
1676  -102628
1677  -164235
1678     2237
1679   167800
1680    93934
1681  -108448
1682  -152752
1683     1530
1684   146748
1685   101854
1686   -84993
1687  -168242
1688   -13361
1689   168553
1690   108561
1691   -97660
1692  -156551
1693    -6908
1694   147741
1695   114382
1696   -78638
1697  -167957
1698   -23232
1699   150893
1700   117664
1701   -78510
1702  -172918
1703   -28638
1704   152222
1705   119588
1706   -75427
1707  -160196
1708   -32976
1709   134927
1710   129465
1711   -55739
1712  -170933
1713   -42517
1714   147109
1715   131438
1716   -58697
1717  -163440
1718   -46771
1719   131631
1720   128381
1721   -48084
1722  -161960
1723   -62901
1724   129269
1725   146360
1726   -47125
1727  -174227
1728   -52419
1729   131012
1730   130301
1731   -35836
1732  -155553
1733   -74590
1734   123330
1735   157351
1736   -35510
1737  -171502
1738   -63001
1739   122219
1740   140226
1741   -27261
1742  -164109
1743   -79874
1744   112910
1745   148852
1746   -18619
1747  -160459
1748   -86951
1749   110598
1750   161619
1751   -13494
1752  -167992
1753   -83329
1754   106963
1755   147324
1756    -2905
1757  -150108
1758   -98987
1759    94727
1760   164172
1761     3180
1762  -163848
1763  -100171
1764    98050
1765   150652
1766      614
1767  -144302
1768  -101551
1769    77732
1770   162573
1771    22588
1772  -155845
1773  -112626
1774    90509
1775   159559
1776    14203
1777  -140523
1778  -111058
1779    70490
1780   165108
1781    28271
1782  -148591
1783  -118477
1784    69638
1785   162202
1786    33832
1787  -147236
1788  -125986
1789    71363
1790   164328
1791    32333
1792  -132119
1793  -120572
1794    49241
1795   168456
1796    53854
1797  -146837
1798  -133163
1799    63811
1800   158013
1801    45131
1802  -120437
1803  -130443
1804    37526
1805   163474
1806    62709
1807  -129668
1808  -141508
1809    40594
1810   162640
1811    62314
1812  -120934
1813  -137142
1814    35131
1815   155463
1816    67185
1817  -108938
1818  -144065
1819    19899
1820   163981
1821    76963
1822  -117439
1823  -145598
1824    27217
1825   158109
1826    74655
1827  -104096
1828  -142898
1829     9204
1830   156097
1831    91045
1832  -107009
1833  -158338
1834    14858
1835   162084
1836    81255
1837  -101364
1838  -144525
1839    -2059
1840   149641
1841   101918
1842   -95539
1843  -159640
1844     1823
1845   154342
1846    96942
1847   -88022
1848  -155806
1849    -7954
1850   151009
1851   100424
1852   -84614
1853  -150485
1854   -18775
1855   138274
1856   115830
1857   -75100
1858  -168308
1859   -17284
1860   148753
1861   101428
1862   -70384
1863  -148023
1864   -34632
1865   133255
1866   124829
1867   -64347
1868  -165621
1869   -28116
1870   143614
1871   116108
1872   -61837
1873  -155211
1874   -40282
1875   131665
1876   123953
1877   -53504
1878  -162995
1879   -49721
1880   135926
1881   132456
1882   -57602
1883  -161058
1884   -44294
1885   126505
1886   128414
1887   -41676
1888  -158918
1889   -60995
1890   125286
1891   140755
1892   -38352
1893  -162679
1894   -60388
1895   124371
1896   138245
1897   -36408
1898  -154402
1899   -65100
1900   106688
1901   140442
1902   -18492
1903  -160682
1904   -79938
1905   115388
1906   144248
1907   -23735
1908  -153104
1909   -77208
1910   101175
1911   143210
1912    -7643
1913  -151262
1914   -86379
1915    98366
1916   151307
1917    -3540
1918  -155383
1919   -91379
1920   100520
1921   146279
1922    -3541
1923  -144509
1924   -98669
1925    83282
1926   159707
1927     8424
1928  -158098
1929  -100506
1930    90602
1931   151622
1932     9700
1933  -141702
1934  -107346
1935    78654
1936   161841
1937    21101
1938  -144398
1939  -110958
1940    73035
1941   159953
1942    25655
1943  -145832
1944  -114241
1945    69315
1946   151969
1947    32634
1948  -130097
1949  -120227
1950    54721
1951   161095
1952    42507
1953  -135717
1954  -124264
1955    55433
1956   154616
1957    45712
1958  -123517
1959  -124736
1960    43190
1961   154472
1962    58320
1963  -122632
1964  -139591
1965    43023
1966   162555
1967    52457
1968  -122318
1969  -129689
1970    33512
1971   153171
1972    70573
1973  -114407
1974  -143750
1975    30645
1976   163009
1977    66939
1978  -114362
1979  -140412
1980    23523
1981   155685
1982    75390
1983  -106431
1984  -143507
1985    12759
1986   154412
1987    84041
1988  -105895
1989  -149885
1990    12257
1991   152706
1992    83250
1993   -94388
1994  -142914
1995      -56
1996   146932
1997    94506
1998   -90122
1999  -149331
2000    -4257
2001   144614
2002    96735
2003   -86059
2004  -149656
2005    -7244
2006   138996
2007    97161
2008   -73655
2009  -152964
2010   -22339
2011   144100
2012   108737
2013   -80797
2014  -150762
2015   -13330
2016   136502
2017   106168
2018   -63054
2019  -151330
2020   -30321
2021   137885
2022   113831
2023   -65984
2024  -155926
2025   -32559
2026   136547
2027   114484
2028   -64862
2029  -149940
2030   -36981
2031   123470
2032   120162
2033   -48440
2034  -159646
2035   -47069
2036   133459
2037   122662
2038   -53763
2039  -145590
2040   -46277
2041   114578
2042   128321
2043   -37275
2044  -154610
2045   -53449
2046   120436
2047   126446
2048   -37381
2049  -148009
2050   -58896
2051   111182
2052   131063
2053   -31888
2054  -149601
2055   -61445
2056   104966
2057   129380
2058   -19783
2059  -148044
2060   -73076
2061   107883
2062   138612
2063   -23377
2064  -148862
2065   -66691
2066    99122
2067   131184
2068    -6062
2069  -143647
2070   -88410
2071   102302
2072   150003
2073   -18725
2074  -150735
2075   -73739
2076    89262
2077   132703
2078     5054
2079  -141551
2080   -98416
2081    93650
2082   152232
2083    -5429
2084  -141813
2085   -85314
2086    77417
2087   144500
2088    12648
2089  -142744
2090   -96348
2091    81061
2092   140615
2093    13996
2094  -128020
2095  -103754
2096    66539
2097   154695
2098    18658
2099  -141160
2100   -97275
2101    68965
2102   138757
2103    30267
2104  -123745
2105  -114907
2106    62514
2107   156506
2108    29353
2109  -133005
2110  -108499
2111    58503
2112   142878
2113    39213
2114  -123379
2115  -120838
2116    50049
2117   153520
2118    44123
2119  -127336
2120  -122535
2121    51225
2122   151752
2123    44758
2124  -119720
2125  -121680
2126    42123
2127   149280
2128    54926
2129  -112914
2130  -131390
2131    34943
2132   156045
2133    56379
2134  -118834
2135  -125087
2136    32789
2137   140706
2138    64176
2139  -100358
2140  -136495
2141    19331
2142   154240
2143    68722
2144  -106901
2145  -127876
2146    18605
2147   141013
2148    80275
2149   -96252
2150  -139158
2151    15784
2152   144848
2153    74697
2154   -90807
2155  -137793
2156    -1793
2157   145428
2158    89617
2159   -98460
2160  -141629
2161     9472
2162   133827
2163    85771
2164   -72930
2165  -147500
2166   -14290
2167   151193
2168    98012
2169   -91796
2170  -141625
2171    -2574
2172   130841
2173    97669
2174   -66530
2175  -150481
2176   -25013
2177   142391
2178   104393
2179   -76502
2180  -147429
2181   -21291
2182   131544
2183   104427
2184   -62205
2185  -144643
2186   -29598
2187   127043
2188   112305
2189   -55923
2190  -145323
2191   -37208
2192   125000
2193   117369
2194   -53780
2195  -146453
2196   -37326
2197   118305
2198   114023
2199   -44577
2200  -146664
2201   -50405
2202   116381
2203   123729
2204   -42799
2205  -150095
2206   -49283
2207   114048
2208   123446
2209   -35004
2210  -149729
2211   -56466
2212   111415
2213   126016
2214   -28663
2215  -147345
2216   -66878
2217   110341
2218   135468
2219   -30160
2220  -149238
2221   -60873
2222    98996
2223   126812
2224    -9389
2225  -145497
2226   -83989
2227   107303
2228   141580
2229   -26179
2230  -141814
2231   -67956
2232    83558
2233   133019
2234     3811
2235  -143708
2236   -88984
2237    96525
2238   137369
2239    -8372
2240  -129831
2241   -84708
2242    74856
2243   145718
2244     7737
2245  -143870
2246   -86152
2247    82527
2248   130449
2249    11738
2250  -125702
2251  -101900
2252    69128
2253   152759
2254    13583
2255  -141357
2256   -91379
2257    71683
2258   133610
2259    26955
2260  -124574
2261  -114661
2262    66392
2263   154988
2264    20594
2265  -133695
2266   -99788
2267    58417
2268   138193
2269    39288
2270  -120668
2271  -120349
2272    57469
2273   151560
2274    30427
2275  -120890
2276  -110643
2277    44052
2278   144665
2279    47005
2280  -120635
2281  -116947
2282    48523
2283   138589
2284    47040
2285  -104605
2286  -124042
2287    30040
2288   153368
2289    50619
2290  -120117
2291  -112133
2292    33714
2293   130692
2294    64744
2295   -97812
2296  -136753
2297    26637
2298   152255
2299    56246
2300  -104860
2301  -116955
2302    14965
2303   135970
2304    81427
2305  -100214
2306  -140806
2307    25381
2308   142160
2309    64803
2310   -87951
2311  -131098
2312     -863
2313   144619
2314    85903
2315  -101363
2316  -135980
2317    16476
2318   130560
2319    78608
2320   -70869
2321  -144190
2322   -12146
2323   150474
2324    89525
2325   -94146
2326  -129875
2327     1480
2328   118662
2329    91944
2330   -59730
2331  -148347
2332   -22415
2333   143890
2334    91421
2335   -82225
2336  -128649
2337   -17748
2338   115011
2339   106132
2340   -57462
2341  -150238
2342   -21861
2343   133733
2344    94266
2345   -59994
2346  -130744
2347   -37951
2348   118104
2349   120940
2350   -60058
2351  -151595
2352   -22941
2353   118877
2354    99616
2355   -39800
2356  -140607
2357   -55186
2358   122261
2359   125141
2360   -56481
2361  -144508
2362   -32809
2363   107898
2364   112704
2365   -26626
2366  -147258
2367   -60657
2368   118474
2369   121659
2370   -40045
2371  -136922
2372   -54907
2373   100287
2374   127128
2375   -25594
2376  -147589
2377   -60486
2378   103045
2379   116395
2380   -21558
2381  -132455
2382   -73476
2383    96741
2384   136430
2385   -20562
2386  -138403
2387   -61602
2388    90443
2389   122675
2390    -3816
2391  -134143
2392   -83906
2393    92498
2394   138066
2395   -13737
2396  -134860
2397   -71321
2398    77254
2399   129883
2400     8285
2401  -137981
2402   -91455
2403    87324
2404   135977
2405     -965
2406  -127000
2407   -85308
2408    67448
2409   142718
2410    17469
2411  -137891
2412   -91734
2413    79284
2414   129004
2415    16009
2416  -116684
2417  -105177
2418    59193
2419   150026
2420    19184
2421  -135248
2422   -92601
2423    63162
2424   125390
2425    32219
2426  -111038
2427  -114202
2428    55214
2429   148940
2430    26820
2431  -120188
2432   -96992
2433    45709
2434   131036
2435    43438
2436  -113559
2437  -116570
2438    47478
2439   140206
2440    37123
2441  -108771
2442  -109366
2443    33838
2444   140416
2445    52192
2446  -113986
2447  -115785
2448    38639
2449   135890
2450    54031
2451  -100696
2452  -122500
2453    26874
2454   143616
2455    58672
2456  -107626
2457  -122106
2458    25154
2459   133245
2460    65222
2461   -94825
2462  -128921
2463    18792
2464   140584
2465    67137
2466   -95146
2467  -125028
2468    12230
2469   133545
2470    75083
2471   -88415
2472  -129150
2473    11454
2474   132009
2475    74110
2476   -79657
2477  -131117
2478    -5111
2479   134367
2480    80611
2481   -87066
2482  -126960
2483      625
2484   120780
2485    84815
2486   -65854
2487  -137208
2488   -13733
2489   137765
2490    88195
2491   -79073
2492  -126332
2493   -11401
2494   117529
2495    99873
2496   -60992
2497  -142755
2498   -18377
2499   129512
2500    91822
2501   -63755
2502  -131907
2503   -30811
2504   116078
2505   110409
2506   -58232
2507  -143907
2508   -23979
2509   118126
2510    97888
2511   -45248
2512  -135144
2513   -43111
2514   115764
2515   114320
2516   -50497
2517  -137030
2518   -32632
2519   107976
2520   106578
2521   -32845
2522  -135380
2523   -53031
2524   108557
2525   114214
2526   -40711
2527  -133749
2528   -46433
2529    98595
2530   112916
2531   -24485
2532  -134250
2533   -58750
2534   101419
2535   118024
2536   -26633
2537  -130365
2538   -59031
2539    93638
2540   123610
2541   -17696
2542  -132752
2543   -61970
2544    91478
2545   121400
2546   -11695
2547  -130249
2548   -74919
2549    87528
2550   130312
2551   -11709
2552  -133572
2553   -69714
2554    80142
2555   122875
2556     3207
2557  -129074
2558   -83315
2559    81709
2560   128896
2561     -196
2562  -123831
2563   -79898
2564    72117
2565   131530
2566    11187
2567  -126698
2568   -84802
2569    71549
2570   123054
2571    11367
2572  -114821
2573   -93470
2574    61377
2575   134259
2576    15165
2577  -123005
2578   -88580
2579    60251
2580   122813
2581    24963
2582  -110905
2583  -102637
2584    54776
2585   138807
2586    26141
2587  -116136
2588   -93173
2589    50379
2590   127084
2591    35484
2592  -108950
2593  -108173
2594    46017
2595   137814
2596    35152
2597  -111474
2598  -103226
2599    40837
2600   129168
2601    46202
2602  -105668
2603  -113809
2604    38163
2605   133057
2606    45219
2607  -101499
2608  -108879
2609    29277
2610   132321
2611    56121
2612  -101384
2613  -115824
2614    30949
2615   128075
2616    51531
2617   -91287
2618  -114396
2619    17663
2620   130281
2621    61428
2622   -94782
2623  -118403
2624    20466
2625   124647
2626    60111
2627   -83833
2628  -118223
2629     9668
2630   128563
2631    70901
2632   -84064
2633  -120056
2634     7913
2635   126351
2636    71412
2637   -80189
2638  -123949
2639      414
2640   124941
2641    78385
2642   -76812
2643  -127654
2644    -4007
2645   125285
2646    82647
2647   -75670
2648  -128361
2649    -8398
2650   122096
2651    86616
2652   -65651
2653  -126243
2654   -13673
2655   120922
2656    92099
2657   -64994
2658  -131120
2659   -16923
2660   115944
2661    90985
2662   -57619
2663  -129691
2664   -25467
2665   114800
2666    96774
2667   -56088
2668  -129065
2669   -26139
2670   110001
2671    98142
2672   -45858
2673  -130108
2674   -31559
2675   112945
2676   100213
2677   -43857
2678  -125695
2679   -40819
2680   103401
2681   109457
2682   -39427
2683  -135957
2684   -40419
2685   105457
2686   103998
2687   -33538
2688  -126626
2689   -54337
2690    98787
2691   119303
2692   -32545
2693  -135715
2694   -49405
2695    99456
2696   114093
2697   -19389
2698  -128226
2699   -63663
2700    94215
2701   122800
2702   -22192
2703  -132053
2704   -60849
2705    86064
2706   117790
2707   -10510
2708  -130750
2709   -71374
2710    88932
2711   122448
2712   -11924
2713  -124417
2714   -68707
2715    77052
2716   124090
2717     1742
2718  -128514
2719   -75286
2720    84399
2721   121591
2722    -1429
2723  -116402
2724   -80731
2725    65906
2726   128906
2727     9159
2728  -126553
2729   -84489
2730    72379
2731   122943
2732    10971
2733  -114643
2734   -91453
2735    60911
2736   135009
2737    16826
2738  -121198
2739   -88099
2740    58570
2741   129216
2742    28325
2743  -115555
2744  -100180
2745    56855
2746   132334
2747    23799
2748  -110121
2749   -98312
2750    41421
2751   132692
2752    38189
2753  -114936
2754  -103673
2755    49678
2756   126445
2757    37114
2758   -98825
2759  -106022
2760    34433
2761   134909
2762    45399
2763  -106822
2764  -103446
2765    38783
2766   123407
2767    47703
2768   -94578
2769  -116031
2770    28019
2771   131169
2772    46751
2773   -97508
2774  -106673
2775    22226
2776   123110
2777    62509
2778   -90588
2779  -122071
2780    24612
2781   130480
2782    53835
2783   -84238
2784  -109709
2785     5751
2786   126009
2787    77374
2788   -89018
2789  -126636
2790    16423
2791   123476
2792    60709
2793   -72652
2794  -119138
2795    -8352
2796   127544
2797    82018
2798   -85669
2799  -121754
2800     6808
2801   112565
2802    75887
2803   -62862
2804  -126559
2805   -11069
2806   126605
2807    81330
2808   -73775
2809  -114851
2810    -9032
2811   106109
2812    90541
2813   -57183
2814  -133279
2815   -13546
2816   120024
2817    77879
2818   -59575
2819  -114870
2820   -26389
2821   106109
2822   100979
2823   -53712
2824  -133057
2825   -17298
2826   111468
2827    85678
2828   -42716
2829  -121433
2830   -40321
2831   108222
2832   105386
2833   -50728
2834  -129303
2835   -30027
2836    98172
2837    98410
2838   -32304
2839  -130821
2840   -48525
2841   106985
2842   105149
2843   -41823
2844  -121220
2845   -43046
2846    88746
2847   112884
2848   -23808
2849  -134695
2850   -48222
2851   103549
2852   102294
2853   -28387
2854  -112492
2855   -56775
2856    81944
2857   119851
2858   -21574
2859  -133020
2860   -50141
2861    89353
2862    99686
2863   -12339
2864  -114647
2865   -69909
2866    83817
2867   123569
2868   -17568
2869  -123762
2870   -54281
2871    75025
2872   109633
2873     4926
2874  -121674
2875   -79970
2876    85033
2877   120254
2878   -11625
2879  -113376
2880   -69062
2881    60332
2882   123405
2883    13523
2884  -127427
2885   -82765
2886    78277
2887   115999
2888     3572
2889  -104042
2890   -84483
2891    53400
2892   131043
2893    17854
2894  -124039
2895   -82079
2896    65003
2897   114221
2898    20278
2899  -101722
2900   -94831
2901    49649
2902   131786
2903    18905
2904  -113309
2905   -82575
2906    47853
2907   115199
2908    35525
2909  -103591
2910  -101074
2911    50395
2912   126995
2913    24740
2914   -99665
2915   -90043
2916    32997
2917   120950
2918    46318
2919  -104009
2920  -106198
2921    45647
2922   120475
2923    35452
2924   -87681
2925  -103303
2926    20779
2927   128033
2928    51601
2929  -101285
2930  -104418
2931    32580
2932   117686
2933    53537
2934   -82015
2935  -115182
2936    17859
2937   130537
2938    52916
2939   -90319
2940  -103896
2941    12235
2942   116192
2943    68002
2944   -82656
2945  -121530
2946    16464
2947   124143
2948    54783
2949   -76664
2950  -105991
2951    -1372
2952   117361
2953    76241
2954   -79824
2955  -117568
2956    10823
2957   113332
2958    64811
2959   -63434
2960  -115246
2961    -9557
2962   119600
2963    76039
2964   -75067
2965  -113080
2966    -1588
2967   104312
2968    78318
2969   -55257
2970  -125151
2971   -16190
2972   118499
2973    79082
2974   -62431
2975  -113239
2976   -19458
2977   103893
2978    93820
2979   -51049
2980  -130239
2981   -18764
2982   110841
2983    80858
2984   -48679
2985  -113750
2986   -36070
2987   101924
2988   103097
2989   -48120
2990  -127442
2991   -24205
2992   100936
2993    87413
2994   -36061
2995  -117837
2996   -42547
2997   102974
2998   101168
2999   -43994
3000  -116849
3001   -32475
3002    87652
3003    99199
3004   -25066
3005  -125447
3006   -46101
3007   100504
3008    98580
3009   -32834
3010  -109341
3011   -45907
3012    81039
3013   110945
3014   -20911
3015  -128350
3016   -47394
3017    90476
3018    97805
3019   -16426
3020  -111535
3021   -64092
3022    79449
3023   117553
3024   -15895
3025  -122643
3026   -54391
3027    77788
3028   104612
3029     -648
3030  -115603
3031   -73486
3032    79965
3033   116908
3034   -10176
3035  -111753
3036   -64918
3037    63979
3038   113437
3039     8559
3040  -118917
3041   -75833
3042    75361
3043   112041
3044     -335
3045  -103561
3046   -74753
3047    55805
3048   120693
3049    13146
3050  -118036
3051   -74793
3052    66935
3053   109206
3054    13532
3055   -98234
3056   -85466
3057    51414
3058   125356
3059    16592
3060  -111099
3061   -78364
3062    51069
3063   110244
3064    30013
3065  -100980
3066   -95461
3067    50994
3068   123453
3069    22568
3070  -100434
3071   -87104
3072    35410
3073   117153
3074    43048
3075  -101473
3076  -103273
3077    46093
3078   118717
3079    31397
3080   -87916
3081   -95571
3082    24124
3083   122555
3084    48015
3085   -99599
3086  -101422
3087    35788
3088   113387
3089    43460
3090   -81502
3091  -105078
3092    19253
3093   122882
3094    48701
3095   -91748
3096   -98768
3097    20317
3098   109819
3099    57549
3100   -78907
3101  -110695
3102    16543
3103   119443
3104    52352
3105   -81637
3106  -101357
3107     7045
3108   109382
3109    67991
3110   -76433
3111  -114427
3112    11086
3113   115209
3114    60298
3115   -68573
3116  -107682
3117    -4323
3118   111778
3119    75900
3120   -71522
3121  -115021
3122     1589
3123   109248
3124    71970
3125   -57714
3126  -115314
3127   -12887
3128   111306
3129    78483
3130   -62239
3131  -113195
3132   -11529
3133   103846
3134    83439
3135   -52471
3136  -120380
3137   -17718
3138   108664
3139    78229
3140   -54002
3141  -109897
3142   -24509
3143    99304
3144    90343
3145   -47558
3146  -118805
3147   -20582
3148   100889
3149    82601
3150   -41757
3151  -112665
3152   -33424
3153    97887
3154    94726
3155   -42657
3156  -116647
3157   -29105
3158    92011
3159    92635
3160   -31173
3161  -117795
3162   -42609
3163    94150
3164    98013
3165   -33093
3166  -114769
3167   -42500
3168    85970
3169   101868
3170   -22331
3171  -120168
3172   -48301
3173    87537
3174    98506
3175   -21378
3176  -111852
3177   -54595
3178    80063
3179   107549
3180   -13649
3181  -117714
3182   -55109
3183    80720
3184   102966
3185   -12085
3186  -110560
3187   -60566
3188    74674
3189   108524
3190    -9383
3191  -111980
3192   -60549
3193    71823
3194   106875
3195    -3067
3196  -111186
3197   -66214
3198    70904
3199   108479
3200    -1714
3201  -106569
3202   -68411
3203    63083
3204   112758
3205     6416
3206  -109233
3207   -73018
3208    61828
3209   110485
3210    11371
3211  -103576
3212   -78423
3213    56164
3214   115710
3215    14612
3216  -105252
3217   -80198
3218    53031
3219   114144
3220    22821
3221  -102542
3222   -85886
3223    50473
3224   114735
3225    23176
3226   -97390
3227   -87368
3228    41406
3229   116013
3230    30452
3231   -98652
3232   -88847
3233    43464
3234   112752
3235    30875
3236   -90667
3237   -93491
3238    33216
3239   117316
3240    36400
3241   -93896
3242   -91797
3243    33791
3244   112142
3245    40485
3246   -87115
3247   -97583
3248    26636
3249   115494
3250    43258
3251   -87083
3252   -97993
3253    22521
3254   112693
3255    51355
3256   -83203
3257  -103496
3258    18955
3259   113995
3260    52326
3261   -78068
3262  -102836
3263     9781
3264   111661
3265    61330
3266   -76285
3267  -107648
3268    10989
3269   109726
3270    61479
3271   -70063
3272  -107452
3273     1426
3274   109744
3275    66619
3276   -69099
3277  -108386
3278      437
3279   106703
3280    68120
3281   -62672
3282  -111008
3283    -5467
3284   106915
3285    70449
3286   -60268
3287  -108436
3288   -10230
3289   104715
3290    76358
3291   -57438
3292  -110684
3293   -10597
3294   102022
3295    76084
3296   -51139
3297  -110429
3298   -21005
3299   101773
3300    83343
3301   -50908
3302  -111119
3303   -21069
3304    94508
3305    83298
3306   -42540
3307  -114546
3308   -30316
3309    96458
3310    89532
3311   -41296
3312  -111253
3313   -32029
3314    90113
3315    92491
3316   -32969
3317  -114789
3318   -35825
3319    91593
3320    92673
3321   -29765
3322  -111250
3323   -40857
3324    85583
3325    97292
3326   -26883
3327  -113903
3328   -42661
3329    84585
3330    93801
3331   -21777
3332  -109357
3333   -48950
3334    80836
3335   100272
3336   -20004
3337  -110614
3338   -48889
3339    79237
3340    99385
3341   -14537
3342  -107781
3343   -55820
3344    74796
3345   102166
3346   -11438
3347  -107867
3348   -58754
3349    69799
3350   103998
3351    -5384
3352  -107357
3353   -61741
3354    67359
3355   104498
3356      810
3357  -103519
3358   -67879
3359    61487
3360   107870
3361     4829
3362  -104591
3363   -69796
3364    57563
3365   106132
3366    10762
3367  -103116
3368   -74172
3369    56094
3370   107990
3371    11386
3372   -99997
3373   -75685
3374    51852
3375   109262
3376    17647
3377   -98785
3378   -76480
3379    51579
3380   107611
3381    20681
3382   -93141
3383   -82259
3384    43898
3385   110505
3386    21065
3387   -96626
3388   -81766
3389    42267
3390   105687
3391    26583
3392   -90459
3393   -87687
3394    36779
3395   111594
3396    30606
3397   -89762
3398   -85913
3399    34037
3400   109555
3401    39138
3402   -85279
3403   -92614
3404    28863
3405   110551
3406    39818
3407   -84514
3408   -92489
3409    20756
3410   108001
3411    46421
3412   -82445
3413   -96897
3414    21013
3415   107007
3416    48177
3417   -76422
3418   -97329
3419    15032
3420   108409
3421    54335
3422   -74914
3423   -98378
3424    14830
3425   105265
3426    55380
3427   -69498
3428  -101972
3429     6999
3430   106034
3431    57550
3432   -70673
3433  -101745
3434     4612
3435   104134
3436    61016
3437   -65070
3438  -103141
3439     1749
3440   102893
3441    63690
3442   -60538
3443  -104421
3444    -6218
3445   103861
3446    69588
3447   -60438
3448  -104657
3449    -7868
3450    97847
3451    72426
3452   -51484
3453  -108038
3454   -16878
3455    99081
3456    76706
3457   -51816
3458  -106625
3459   -18869
3460    93681
3461    80168
3462   -43827
3463  -110170
3464   -22464
3465    93482
3466    81263
3467   -41384
3468  -106219
3469   -26044
3470    89696
3471    85946
3472   -37864
3473  -109178
3474   -28771
3475    88387
3476    83426
3477   -32608
3478  -106704
3479   -35879
3480    87587
3481    89991
3482   -31835
3483  -108235
3484   -34601
3485    81848
3486    88006
3487   -24457
3488  -105992
3489   -44547
3490    82070
3491    95377
3492   -23004
3493  -105687
3494   -44207
3495    74972
3496    94382
3497   -16662
3498  -106797
3499   -52394
3500    73615
3501    97288
3502   -12362
3503  -103769
3504   -54954
3505    70079
3506   100073
3507    -7821
3508  -104019
3509   -57094
3510    66340
3511    99768
3512    -1892
3513  -101726
3514   -62410
3515    64163
3516   102750
3517     -884
3518  -101229
3519   -64092
3520    58804
3521   101064
3522     4667
3523  -100090
3524   -66218
3525    58743
3526   101858
3527     8933
3528   -97375
3529   -69967
3530    53899
3531   104126
3532    11769
3533   -97142
3534   -71495
3535    52292
3536   103612
3537    16617
3538   -93399
3539   -78165
3540    45914
3541   107259
3542    18371
3543   -94221
3544   -77754
3545    41177
3546   103381
3547    27263
3548   -88254
3549   -83220
3550    37850
3551   107433
3552    27766
3553   -87889
3554   -82243
3555    31813
3556   105510
3557    36136
3558   -84235
3559   -87655
3560    31504
3561   105870
3562    35891
3563   -81509
3564   -89459
3565    24068
3566   104870
3567    41774
3568   -80640
3569   -89037
3570    25457
3571   102896
3572    43679
3573   -75317
3574   -93045
3575    19143
3576   106409
3577    46096
3578   -75692
3579   -92340
3580    16946
3581   100903
3582    50275
3583   -70454
3584   -97129
3585    10846
3586   102647
3587    51902
3588   -68116
3589   -96129
3590     5398
3591   101528
3592    58697
3593   -64075
3594   -98202
3595     2665
3596    99744
3597    62155
3598   -59558
3599  -100493
3600    -4221
3601   100213
3602    64454
3603   -57459
3604   -99166
3605    -7261
3606    94780
3607    68191
3608   -52642
3609  -102800
3610   -11860
3611    95181
3612    69991
3613   -50620
3614  -100098
3615   -14331
3616    91837
3617    76216
3618   -46957
3619  -104125
3620   -17112
3621    92087
3622    75165
3623   -43139
3624  -102055
3625   -21782
3626    88748
3627    78506
3628   -41063
3629  -105385
3630   -24355
3631    86904
3632    78722
3633   -35869
3634  -103724
3635   -30185
3636    85878
3637    84732
3638   -32250
3639  -101205
3640   -32025
3641    80944
3642    85144
3643   -25120
3644  -103521
3645   -39450
3646    79960
3647    89443
3648   -23940
3649  -101808
3650   -43067
3651    73982
3652    89903
3653   -19651
3654  -101720
3655   -45945
3656    72953
3657    92729
3658   -13972
3659  -101526
3660   -50418
3661    70562
3662    95727
3663   -12390
3664  -100243
3665   -50884
3666    66265
3667    94531
3668    -7603
3669  -100923
3670   -54201
3671    65367
3672    95512
3673    -4865
3674   -99213
3675   -58973
3676    60501
3677    97142
3678     -837
3679   -98188
3680   -60403
3681    59331
3682    97176
3683     5252
3684   -94550
3685   -66604
3686    55581
3687    99294
3688     7265
3689   -93756
3690   -67737
3691    48101
3692   100550
3693    15734
3694   -91866
3695   -72743
3696    47727
3697   101808
3698    16448
3699   -88860
3700   -74026
3701    39844
3702   101997
3703    23686
3704   -88329
3705   -77926
3706    39766
3707   102141
3708    24519
3709   -84381
3710   -79251
3711    32964
3712   102413
3713    30567
3714   -86278
3715   -79242
3716    34165
3717   100017
3718    32343
3719   -80015
3720   -85380
3721    28576
3722   103681
3723    33171
3724   -79176
3725   -83183
3726    25472
3727    98893
3728    42374
3729   -75967
3730   -90527
3731    22284
3732   101185
3733    40629
3734   -72444
3735   -87514
3736    13639
3737    98608
3738    48581
3739   -70130
3740   -93065
3741    12447
3742    97007
3743    49977
3744   -64383
3745   -93179
3746     5530
3747   100428
3748    54427
3749   -65008
3750   -91469
3751     3359
3752    93865
3753    59299
3754   -58994
3755   -97714
3756     -478
3757    98499
3758    58058
3759   -59213
3760   -93384
3761    -3162
3762    91988
3763    66472
3764   -54336
3765  -100951
3766    -4740
3767    94803
3768    63533
3769   -50634
3770   -95688
3771   -11473
3772    90779
3773    72196
3774   -49269
3775  -100668
3776   -11156
3777    88730
3778    67955
3779   -42467
3780   -99146
3781   -21399
3782    89191
3783    75922
3784   -43353
3785   -99193
3786   -21272
3787    81020
3788    76012
3789   -32594
3790  -101126
3791   -30386
3792    86328
3793    78802
3794   -34665
3795   -95322
3796   -30245
3797    76488
3798    84368
3799   -26605
3800  -102630
3801   -35649
3802    80114
3803    80539
3804   -26216
3805   -95710
3806   -40002
3807    73550
3808    88212
3809   -22723
3810  -101632
3811   -37651
3812    73836
3813    83648
3814   -15806
3815   -97083
3816   -46012
3817    71693
3818    90951
3819   -17143
3820   -98379
3821   -44565
3822    66535
3823    88296
3824    -6792
3825   -97561
3826   -53612
3827    66286
3828    92673
3829    -9342
3830   -94349
3831   -53063
3832    58721
3833    93439
3834      966
3835   -95451
3836   -59154
3837    59364
3838    94260
3839     1499
3840   -89465
3841   -62773
3842    51672
3843    96553
3844     7236
3845   -91513
3846   -63028
3847    51032
3848    93066
3849    12057
3850   -87169
3851   -69560
3852    46791
3853    99450
3854    11086
3855   -88951
3856   -65673
3857    43135
3858    94733
3859    19022
3860   -86662
3861   -73929
3862    44279
3863    98235
3864    16538
3865   -84149
3866   -71098
3867    35355
3868    97281
3869    26597
3870   -84903
3871   -76528
3872    36555
3873    96293
3874    27808
3875   -77522
3876   -79291
3877    28160
3878    98859
3879    32864
3880   -78696
3881   -79500
3882    27527
3883    94200
3884    37418
3885   -72188
3886   -85183
3887    21414
3888    98338
3889    38244
3890   -71568
3891   -82277
3892    18005
3893    94034
3894    44082
3895   -67780
3896   -88630
3897    13892
3898    95901
3899    43996
3900   -66662
3901   -85673
3902     9648
3903    93860
3904    50608
3905   -64844
3906   -89924
3907     8843
3908    93625
3909    49294
3910   -60263
3911   -89213
3912     2974
3913    94123
3914    54653
3915   -60399
3916   -88815
3917     2923
3918    89627
3919    57799
3920   -54368
3921   -94247
3922    -3022
3923    91966
3924    59016
3925   -52298
3926   -91570
3927    -8459
3928    86509
3929    65414
3930   -46876
3931   -96127
3932   -11208
3933    86415
3934    64832
3935   -42435
3936   -93062
3937   -17269
3938    84643
3939    70648
3940   -41150
3941   -95829
3942   -18587
3943    81581
3944    70400
3945   -36742
3946   -95804
3947   -23931
3948    83374
3949    74324
3950   -36556
3951   -93916
3952   -25238
3953    78006
3954    76083
3955   -30445
3956   -96598
3957   -28634
3958    79876
3959    76729
3960   -29990
3961   -94241
3962   -32085
3963    74321
3964    81682
3965   -24097
3966   -96490
3967   -35428
3968    73889
3969    80668
3970   -21242
3971   -93451
3972   -39122
3973    68655
3974    85470
3975   -16056
3976   -95521
3977   -42321
3978    65562
3979    84336
3980   -10285
3981   -93374
3982   -48748
3983    63697
3984    87732
3985    -9228
3986   -91878
3987   -49641
3988    59138
3989    88282
3990    -2385
3991   -91909
3992   -54473
3993    59405
3994    89701
3995    -1941
3996   -88704
3997   -55595
3998    54137
3999    92057
4000     1524
4001   -90828
4002   -58228
4003    52821
4004    90614
4005     4345
4006   -86843
4007   -63267
4008    49133
4009    93849
4010     7325
4011   -87784
4012   -62143
4013    45699
4014    92624
4015    14172
4016   -85451
4017   -66900
4018    43808
4019    95129
4020    16917
4021   -83362
4022   -67952
4023    36187
4024    91815
4025    23217
4026   -81016
4027   -73920
4028    36589
4029    94198
4030    24017
4031   -77273
4032   -74510
4033    28452
4034    93243
4035    30502
4036   -76245
4037   -76816
4038    29638
4039    92692
4040    32921
4041   -71887
4042   -79513
4043    23052
4044    94796
4045    34789
4046   -73243
4047   -79596
4048    21031
4049    91242
4050    38582
4051   -67799
4052   -83624
4053    18047
4054    95374
4055    40975
4056   -68146
4057   -81552
4058    13822
4059    91410
4060    46040
4061   -63461
4062   -85811
4063    11181
4064    93790
4065    46740
4066   -61836
4067   -84935
4068     4176
4069    89204
4070    52578
4071   -57989
4072   -87385
4073     2499
4074    88474
4075    54895
4076   -53395
4077   -88730
4078    -2402
4079    87177
4080    57243
4081   -51215
4082   -89096
4083    -5141
4084    84219
4085    59865
4086   -45503
4087   -91696
4088   -10324
4089    85717
4090    61438
4091   -46423
4092   -90749
4093   -11754
4094    82201
4095    64690
4096   -40092
4097   -92288
4098   -16588
4099    83093
4100    66805
4101   -39704
4102   -92258
4103   -19637
4104    79093
4105    70606
4106   -36206
4107   -93117
4108   -21676
4109    78103
4110    71655
4111   -33201
4112   -91907
4113   -27713
4114    74890
4115    75068
4116   -29862
4117   -91580
4118   -29051
4119    72527
4120    75550
4121   -23825
4122   -91834
4123   -34818
4124    71059
4125    77258
4126   -21830
4127   -90405
4128   -36998
4129    66359
4130    78422
4131   -16148
4132   -91854
4133   -41160
4134    64719
4135    80131
4136   -14330
4137   -89104
4138   -42767
4139    63816
4140    84065
4141   -11771
4142   -89901
4143   -45524
4144    61117
4145    82242
4146    -8102
4147   -88365
4148   -49913
4149    58716
4150    87881
4151    -5357
4152   -88509
4153   -50768
4154    55158
4155    85894
4156     -841
4157   -85805
4158   -55560
4159    52802
4160    88465
4161     2537
4162   -85332
4163   -55300
4164    47965
4165    87980
4166     8429
4167   -83140
4168   -60457
4169    45956
4170    88351
4171    10679
4172   -81590
4173   -61176
4174    40936
4175    88882
4176    16143
4177   -80008
4178   -64556
4179    38971
4180    88333
4181    18177
4182   -76446
4183   -68538
4184    35042
4185    89889
4186    21071
4187   -76969
4188   -68427
4189    33782
4190    89201
4191    24960
4192   -73847
4193   -72864
4194    30262
4195    91737
4196    26421
4197   -72983
4198   -72852
4199    26062
4200    90490
4201    29992
4202   -71328
4203   -76406
4204    23643
4205    90999
4206    33785
4207   -67842
4208   -76022
4209    18590
4210    90519
4211    37653
4212   -66026
4213   -78609
4214    15916
4215    87570
4216    40706
4217   -61695
4218   -80352
4219    10029
4220    87367
4221    43785
4222   -60039
4223   -81113
4224     9188
4225    85396
4226    46671
4227   -56844
4228   -84123
4229     3324
4230    86381
4231    50372
4232   -54749
4233   -83495
4234     1851
4235    83937
4236    52386
4237   -51093
4238   -86567
4239    -1496
4240    84138
4241    54358
4242   -49049
4243   -85960
4244    -6535
4245    82374
4246    59134
4247   -47365
4248   -88218
4249    -8166
4250    81817
4251    60319
4252   -42782
4253   -87692
4254   -13996
4255    80994
4256    64124
4257   -42271
4258   -88641
4259   -15814
4260    77015
4261    64132
4262   -35144
4263   -88649
4264   -20546
4265    75128
4266    66985
4267   -32930
4268   -86803
4269   -23515
4270    72057
4271    69780
4272   -26589
4273   -89152
4274   -25931
4275    71753
4276    70885
4277   -25261
4278   -86709
4279   -29846
4280    68046
4281    73678
4282   -22031
4283   -89159
4284   -31575
4285    67042
4286    73433
4287   -20100
4288   -87441
4289   -36802
4290    65252
4291    76629
4292   -18193
4293   -87461
4294   -37706
4295    64292
4296    78097
4297   -11803
4298   -87239
4299   -42542
4300    61648
4301    81124
4302   -11290
4303   -85310
4304   -43330
4305    56050
4306    81010
4307    -4815
4308   -85212
4309   -47485
4310    54595
4311    82227
4312    -2677
4313   -82162
4314   -49891
4315    49562
4316    83835
4317     1973
4318   -81656
4319   -52908
4320    49518
4321    82988
4322     5495
4323   -80622
4324   -56719
4325    45183
4326    84750
4327     8680
4328   -79986
4329   -57157
4330    43445
4331    84559
4332    11425
4333   -78129
4334   -61493
4335    40557
4336    85888
4337    13676
4338   -77996
4339   -63465
4340    37465
4341    85748
4342    17465
4343   -75335
4344   -65792
4345    34770
4346    86992
4347    19849
4348   -73676
4349   -68216
4350    30015
4351    86836
4352    24235
4353   -71669
4354   -69256
4355    27593
4356    86194
4357    26549
4358   -66526
4359   -70834
4360    21936
4361    86648
4362    31290
4363   -66330
4364   -71522
4365    20563
4366    84147
4367    33605
4368   -62776
4369   -74291
4370    15813
4371    85134
4372    36137
4373   -61505
4374   -75379
4375    13647
4376    84042
4377    39927
4378   -58663
4379   -78284
4380    10810
4381    84172
4382    42216
4383   -57758
4384   -78257
4385     7092
4386    83506
4387    45973
4388   -55559
4389   -82312
4390     5528
4391    83888
4392    47356
4393   -52854
4394   -81396
4395      800
4396    83827
4397    52129
4398   -49002
4399   -83033
4400    -1519
4401    80747
4402    52503
4403   -45422
4404   -81936
4405    -7219
4406    77857
4407    56963
4408   -43230
4409   -81735
4410   -10033
4411    75602
4412    57243
4413   -39297
4414   -82952
4415   -14249
4416    74836
4417    60522
4418   -37668
4419   -83960
4420   -16451
4421    72705
4422    62856
4423   -33128
4424   -85175
4425   -19415
4426    72678
4427    65356
4428   -30963
4429   -84416
4430   -21726
4431    70420
4432    67848
4433   -28374
4434   -86382
4435   -25417
4436    69209
4437    68745
4438   -25863
4439   -84680
4440   -29929
4441    68034
4442    71608
4443   -21494
4444   -85019
4445   -31113
4446    65807
4447    72047
4448   -17460
4449   -84439
4450   -36049
4451    61377
4452    74546
4453   -14573
4454   -83111
4455   -37382
4456    57889
4457    75233
4458   -11398
4459   -82228
4460   -40951
4461    56140
4462    76422
4463    -8166
4464   -79722
4465   -42298
4466    53136
4467    78227
4468    -4285
4469   -81037
4470   -46081
4471    50903
4472    78794
4473    -2501
4474   -79567
4475   -48741
4476    49775
4477    81742
4478     1976
4479   -79982
4480   -51846
4481    45862
4482    81013
4483     4057
4484   -78746
4485   -55114
4486    44835
4487    82851
4488     7028
4489   -77022
4490   -57639
4491    41338
4492    81970
4493    12073
4494   -75386
4495   -58892
4496    39509
4497    81793
4498    13245
4499   -71639
4500   -59919
4501    33648
4502    82919
4503    18386
4504   -71717
4505   -63561
4506    31745
4507    81367
4508    20341
4509   -67636
4510   -64715
4511    27122
4512    83118
4513    24269
4514   -67221
4515   -65497
4516    25200
4517    81945
4518    27481
4519   -65691
4520   -69060
4521    21768
4522    84079
4523    29636
4524   -63577
4525   -69291
4526    18221
4527    82356
4528    34088
4529   -62481
4530   -73852
4531    16663
4532    82391
4533    35918
4534   -59752
4535   -73727
4536    12878
4537    82071
4538    40489
4539   -58062
4540   -75868
4541    11173
4542    81587
4543    41457
4544   -53711
4545   -76669
4546     6541
4547    81132
4548    44658
4549   -51379
4550   -76112
4551     1836
4552    77631
4553    47279
4554   -47615
4555   -78837
4556     -493
4557    78121
4558    48896
4559   -48073
4560   -77799
4561    -5644
4562    74917
4563    54102
4564   -42331
4565   -79432
4566    -5900
4567    75622
4568    55586
4569   -39926
4570   -78872
4571   -11314
4572    73942
4573    58359
4574   -39009
4575   -80968
4576   -12236
4577    71254
4578    59985
4579   -35132
4580   -82815
4581   -17269
4582    71809
4583    62000
4584   -32901
4585   -81851
4586   -19713
4587    69168
4588    64715
4589   -27883
4590   -83489
4591   -22841
4592    68416
4593    63591
4594   -26556
4595   -79904
4596   -26378
4597    63408
4598    67881
4599   -22343
4600   -82683
4601   -28045
4602    63201
4603    67128
4604   -18833
4605   -79367
4606   -33409
4607    59885
4608    71839
4609   -16903
4610   -79808
4611   -33717
4612    57649
4613    70719
4614   -11585
4615   -79879
4616   -39332
4617    57812
4618    73579
4619   -11580
4620   -78471
4621   -39060
4622    51857
4623    74280
4624    -5952
4625   -81320
4626   -43322
4627    53127
4628    74604
4629    -5470
4630   -76714
4631   -44690
4632    48451
4633    77368
4634     1257
4635   -78707
4636   -47505
4637    46851
4638    75504
4639     1633
4640   -74378
4641   -50795
4642    42959
4643    78528
4644     6108
4645   -74679
4646   -51688
4647    39656
4648    76125
4649     9806
4650   -72068
4651   -56132
4652    38842
4653    78070
4654    11454
4655   -69640
4656   -53825
4657    32998
4658    77102
4659    16708
4660   -69199
4661   -60372
4662    33657
4663    79563
4664    16892
4665   -67235
4666   -60357
4667    28325
4668    80691
4669    22663
4670   -68854
4671   -63564
4672    29019
4673    78821
4674    23933
4675   -63491
4676   -65538
4677    23772
4678    81795
4679    27454
4680   -64059
4681   -66093
4682    20183
4683    78759
4684    31623
4685   -60064
4686   -70159
4687    18533
4688    79419
4689    31398
4690   -57869
4691   -68659
4692    13429
4693    77606
4694    36299
4695   -55520
4696   -72270
4697    13056
4698    78025
4699    36197
4700   -51394
4701   -70365
4702     6595
4703    76550
4704    40580
4705   -51270
4706   -72587
4707     5870
4708    75183
4709    41736
4710   -47948
4711   -73888
4712      937
4713    76195
4714    46165
4715   -48684
4716   -73166
4717      -54
4718    73521
4719    48860
4720   -42074
4721   -77459
4722    -5373
4723    75402
4724    49842
4725   -42804
4726   -75621
4727    -7874
4728    70955
4729    54355
4730   -39028
4731   -79296
4732    -8839
4733    71992
4734    53654
4735   -35353
4736   -76402
4737   -13608
4738    68466
4739    57282
4740   -32940
4741   -77566
4742   -15011
4743    66488
4744    57584
4745   -28697
4746   -77673
4747   -20829
4748    66061
4749    59606
4750   -27215
4751   -76825
4752   -21898
4753    61411
4754    62999
4755   -23068
4756   -78099
4757   -25252
4758    63601
4759    64335
4760   -22971
4761   -76916
4762   -28364
4763    59686
4764    67671
4765   -18017
4766   -79622
4767   -30453
4768    58681
4769    67120
4770   -16011
4771   -77886
4772   -35449
4773    55447
4774    70493
4775   -13824
4776   -77912
4777   -36242
4778    54599
4779    71148
4780    -8985
4781   -76435
4782   -40300
4783    51973
4784    71141
4785    -7142
4786   -75100
4787   -40425
4788    47676
4789    71407
4790    -2563
4791   -73854
4792   -44241
4793    46840
4794    72385
4795      698
4796   -71666
4797   -46151
4798    42969
4799    74120
4800     3639
4801   -71681
4802   -48487
4803    41531
4804    73687
4805     6120
4806   -69704
4807   -51145
4808    38858
4809    75303
4810     8530
4811   -70522
4812   -52888
4813    35001
4814    76122
4815    13580
4816   -68609
4817   -56420
4818    34023
4819    77445
4820    15141
4821   -67745
4822   -57239
4823    30517
4824    76800
4825    19562
4826   -65568
4827   -60679
4828    28005
4829    76081
4830    20726
4831   -62618
4832   -60488
4833    24394
4834    76814
4835    25071
4836   -61265
4837   -63157
4838    22492
4839    74911
4840    26793
4841   -57736
4842   -64483
4843    18096
4844    75761
4845    29086
4846   -55854
4847   -64404
4848    15674
4849    75039
4850    33306
4851   -54591
4852   -67805
4853    12396
4854    76482
4855    35175
4856   -53581
4857   -68139
4858     9582
4859    75735
4860    37971
4861   -50594
4862   -70490
4863     6449
4864    75447
4865    39604
4866   -48855
4867   -70308
4868     3372
4869    73425
4870    42808
4871   -47255
4872   -73214
4873     1273
4874    72310
4875    45627
4876   -44352
4877   -72304
4878    -1594
4879    71142
4880    47522
4881   -42464
4882   -73029
4883    -4909
4884    68250
4885    49140
4886   -37824
4887   -73314
4888    -8151
4889    68888
4890    51114
4891   -36164
4892   -72859
4893   -10451
4894    65824
4895    52858
4896   -31414
4897   -74476
4898   -13907
4899    65905
4900    54891
4901   -30460
4902   -74431
4903   -17036
4904    63193
4905    57635
4906   -28171
4907   -75760
4908   -20554
4909    63535
4910    59586
4911   -26228
4912   -75298
4913   -23390
4914    61491
4915    61902
4916   -23074
4917   -75360
4918   -25526
4919    59289
4920    63645
4921   -19186
4922   -75410
4923   -28144
4924    57439
4925    64051
4926   -18356
4927   -75226
4928   -29428
4929    54760
4930    64647
4931   -13209
4932   -73443
4933   -33599
4934    52547
4935    66780
4936   -11024
4937   -72809
4938   -34759
4939    49694
4940    66605
4941    -6419
4942   -71885
4943   -36948
4944    48813
4945    67455
4946    -4453
4947   -71183
4948   -41488
4949    45904
4950    70592
4951    -2172
4952   -71520
4953   -43143
4954    44362
4955    70821
4956     1365
4957   -70563
4958   -46795
4959    41395
4960    72895
4961     3162
4962   -70073
4963   -47624
4964    39907
4965    72391
4966     6946
4967   -68162
4968   -51580
4969    37409
4970    74728
4971     9798
4972   -67921
4973   -51759
4974    32841
4975    72547
4976    11637
4977   -65533
4978   -53550
4979    30868
4980    72584
4981    14710
4982   -62592
4983   -55244
4984    27576
4985    73443
4986    19045
4987   -61987
4988   -56059
4989    25514
4990    71926
4991    19984
4992   -58676
4993   -59236
4994    21937
4995    73921
4996    23142
4997   -59156
4998   -61074
4999    20197
5000    72089
5001    26964
5002   -55603
5003   -63115
5004    17717
5005    73859
5006    27721
5007   -54698
5008   -63332
5009    12763
5010    73472
5011    32973
5012   -53556
5013   -67321
5014    11478
5015    73415
5016    33613
5017   -49384
5018   -66333
5019     6982
5020    72768
5021    37047
5022   -50109
5023   -66059
5024     6401
5025    69425
5026    39611
5027   -44991
5028   -67780
5029     1923
5030    70874
5031    40135
5032   -45106
5033   -68547
5034     1367
5035    67840
5036    43626
5037   -40003
5038   -70233
5039    -3210
5040    68122
5041    44663
5042   -37567
5043   -70106
5044    -5500
5045    67051
5046    49110
5047   -35559
5048   -72345
5049    -7771
5050    65284
5051    49419
5052   -32692
5053   -72014
5054   -12969
5055    64514
5056    53404
5057   -33070
5058   -72483
5059   -14068
5060    62626
5061    54644
5062   -28281
5063   -73479
5064   -18517
5065    62813
5066    55461
5067   -27530
5068   -71022
5069   -19652
5070    57938
5071    58273
5072   -21909
5073   -73573
5074   -22149
5075    56814
5076    58117
5077   -20627
5078   -69689
5079   -25320
5080    54705
5081    60966
5082   -18057
5083   -72167
5084   -24792
5085    52476
5086    59441
5087   -13236
5088   -70311
5089   -30951
5090    52168
5091    63857
5092   -12340
5093   -70589
5094   -30462
5095    49178
5096    63131
5097    -7057
5098   -71358
5099   -36386
5100    49644
5101    65750
5102    -6831
5103   -69739
5104   -37134
5105    43728
5106    67963
5107    -2810
5108   -69863
5109   -40708
5110    45127
5111    66861
5112    -1487
5113   -65724
5114   -42806
5115    40000
5116    68916
5117     1101
5118   -68406
5119   -43179
5120    38242
5121    67056
5122     4385
5123   -64254
5124   -47583
5125    35344
5126    69926
5127     6210
5128   -64767
5129   -45793
5130    32211
5131    68391
5132    11575
5133   -62500
5134   -50475
5135    32705
5136    69924
5137    11455
5138   -59582
5139   -51007
5140    27604
5141    71154
5142    17265
5143   -61746
5144   -55108
5145    28808
5146    69495
5147    17899
5148   -57521
5149   -56951
5150    22382
5151    72498
5152    21397
5153   -59471
5154   -56875
5155    20719
5156    69764
5157    24802
5158   -54164
5159   -60360
5160    17739
5161    72200
5162    25217
5163   -54793
5164   -59280
5165    15595
5166    69849
5167    29677
5168   -51030
5169   -62001
5170    14513
5171    69186
5172    30392
5173   -48363
5174   -60979
5175     7481
5176    68133
5177    34198
5178   -49283
5179   -62926
5180    10306
5181    67405
5182    34376
5183   -43985
5184   -63172
5185     2838
5186    68645
5187    38055
5188   -46028
5189   -65498
5190     3068
5191    64796
5192    40327
5193   -39738
5194   -68409
5195    -1654
5196    67865
5197    41321
5198   -39850
5199   -65739
5200    -3838
5201    64460
5202    46438
5203   -36680
5204   -69586
5205    -5360
5206    65385
5207    45524
5208   -33410
5209   -67563
5210   -11050
5211    61954
5212    49271
5213   -33033
5214   -68748
5215    -9882
5216    60665
5217    49865
5218   -27198
5219   -68221
5220   -14931
5221    60895
5222    53067
5223   -27993
5224   -67517
5225   -15044
5226    56773
5227    53316
5228   -21942
5229   -69283
5230   -19376
5231    57339
5232    54139
5233   -22462
5234   -67464
5235   -22841
5236    54021
5237    58873
5238   -18663
5239   -69853
5240   -23668
5241    54792
5242    57126
5243   -15382
5244   -67961
5245   -29228
5246    51392
5247    60895
5248   -13324
5249   -69892
5250   -29313
5251    50007
5252    59827
5253    -9599
5254   -67987
5255   -34386
5256    48121
5257    62618
5258    -9077
5259   -66569
5260   -32987
5261    43595
5262    62643
5263    -4767
5264   -67314
5265   -36841
5266    44726
5267    63656
5268    -4028
5269   -63816
5270   -37479
5271    39863
5272    65791
5273      416
5274   -66358
5275   -38668
5276    39815
5277    63383
5278     1314
5279   -61533
5280   -42966
5281    36519
5282    66912
5283     4240
5284   -63882
5285   -43528
5286    34540
5287    65768
5288     8959
5289   -61128
5290   -47956
5291    32619
5292    68872
5293    10183
5294   -60831
5295   -49399
5296    29100
5297    67715
5298    14063
5299   -60413
5300   -52481
5301    27917
5302    67646
5303    14615
5304   -56566
5305   -52470
5306    23927
5307    68672
5308    19300
5309   -57136
5310   -52686
5311    23102
5312    66865
5313    20829
5314   -54250
5315   -56242
5316    18998
5317    68399
5318    21676
5319   -53427
5320   -54485
5321    16934
5322    65747
5323    25804
5324   -51325
5325   -57850
5326    15100
5327    67956
5328    27012
5329   -49343
5330   -58201
5331    11003
5332    66957
5333    31464
5334   -49517
5335   -61344
5336    10276
5337    64725
5338    32651
5339   -43536
5340   -62077
5341     4263
5342    66145
5343    36496
5344   -46013
5345   -61999
5346     3792
5347    64174
5348    38589
5349   -40064
5350   -65284
5351      272
5352    65183
5353    39149
5354   -39310
5355   -62386
5356    -2185
5357    62588
5358    41899
5359   -37141
5360   -65100
5361    -3307
5362    62259
5363    41226
5364   -34059
5365   -63155
5366    -7872
5367    59681
5368    45246
5369   -33042
5370   -65041
5371    -7972
5372    58411
5373    45612
5374   -28614
5375   -65561
5376   -13246
5377    57821
5378    50089
5379   -29556
5380   -66187
5381   -13620
5382    55758
5383    50345
5384   -24123
5385   -68019
5386   -18744
5387    57405
5388    52199
5389   -23588
5390   -67009
5391   -20441
5392    52021
5393    54979
5394   -18574
5395   -67815
5396   -21005
5397    53486
5398    54774
5399   -17982
5400   -64900
5401   -25627
5402    50447
5403    58790
5404   -14704
5405   -66261
5406   -25445
5407    49025
5408    56514
5409   -11508
5410   -64341
5411   -30079
5412    47290
5413    58893
5414   -11424
5415   -64430
5416   -30327
5417    44273
5418    59598
5419    -6106
5420   -64235
5421   -33215
5422    44171
5423    59957
5424    -5686
5425   -62905
5426   -35474
5427    38730
5428    62095
5429    -1743
5430   -64027
5431   -37906
5432    39231
5433    62035
5434     1723
5435   -61468
5436   -41866
5437    35772
5438    64901
5439     3445
5440   -62210
5441   -41624
5442    34984
5443    63250
5444     7515
5445   -59986
5446   -45952
5447    32465
5448    66246
5449     7243
5450   -59236
5451   -44962
5452    30020
5453    63741
5454    12109
5455   -57738
5456   -48099
5457    29406
5458    65062
5459    11460
5460   -54986
5461   -47420
5462    25281
5463    65140
5464    16523
5465   -55166
5466   -50329
5467    23627
5468    64263
5469    17198
5470   -52508
5471   -52474
5472    19088
5473    65688
5474    19545
5475   -52615
5476   -52018
5477    17187
5478    64052
5479    23608
5480   -49813
5481   -56201
5482    13847
5483    65383
5484    25462
5485   -48785
5486   -56072
5487    12124
5488    64459
5489    28801
5490   -47360
5491   -58824
5492    10241
5493    64772
5494    29919
5495   -43389
5496   -58759
5497     6890
5498    63185
5499    33073
5500   -43438
5501   -59641
5502     6465
5503    62784
5504    33475
5505   -40406
5506   -60643
5507     1727
5508    62934
5509    36362
5510   -39541
5511   -59090
5512     1085
5513    60089
5514    38454
5515   -36699
5516   -61254
5517    -1989
5518    61031
5519    37770
5520   -34002
5521   -60521
5522    -5701
5523    58751
5524    42644
5525   -32099
5526   -62161
5527    -7382
5528    57418
5529    44258
5530   -29724
5531   -63404
5532   -12225
5533    56837
5534    48109
5535   -29355
5536   -64442
5537   -11313
5538    55176
5539    47666
5540   -24001
5541   -64037
5542   -14967
5543    55225
5544    49284
5545   -23369
5546   -63963
5547   -16585
5548    52071
5549    50117
5550   -20113
5551   -63765
5552   -19218
5553    52283
5554    51196
5555   -17667
5556   -63012
5557   -21886
5558    50046
5559    53119
5560   -16145
5561   -62942
5562   -23653
5563    47728
5564    54293
5565   -13646
5566   -62625
5567   -25936
5568    45909
5569    55846
5570   -11684
5571   -62822
5572   -29237
5573    43139
5574    57053
5575    -8324
5576   -61774
5577   -32020
5578    43204
5579    59041
5580    -6573
5581   -62431
5582   -33641
5583    39713
5584    59087
5585    -2649
5586   -61120
5587   -35586
5588    38962
5589    60020
5590    -1698
5591   -59643
5592   -36607
5593    36262
5594    60247
5595     1610
5596   -59940
5597   -38485
5598    34691
5599    59718
5600     4580
5601   -57697
5602   -40825
5603    32477
5604    61507
5605     5892
5606   -57181
5607   -41933
5608    31358
5609    60834
5610     9208
5611   -56057
5612   -44253
5613    28312
5614    61382
5615    10498
5616   -54410
5617   -45033
5618    25840
5619    62351
5620    13657
5621   -53922
5622   -48059
5623    23114
5624    61996
5625    15669
5626   -51613
5627   -49777
5628    20395
5629    63310
5630    19219
5631   -52179
5632   -50491
5633    18111
5634    62395
5635    20994
5636   -48801
5637   -51473
5638    15662
5639    62847
5640    24115
5641   -47325
5642   -53105
5643    14617
5644    60551
5645    24979
5646   -45860
5647   -53489
5648    12444
5649    61370
5650    26301
5651   -44277
5652   -54846
5653     9764
5654    61198
5655    28764
5656   -41819
5657   -55991
5658     7569
5659    60936
5660    30358
5661   -40416
5662   -56572
5663     5944
5664    60507
5665    32745
5666   -38989
5667   -56989
5668     1593
5669    59963
5670    35021
5671   -37215
5672   -59775
5673    -1399
5674    58421
5675    38702
5676   -34634
5677   -59543
5678    -3084
5679    58740
5680    39318
5681   -32241
5682   -59950
5683    -5545
5684    55716
5685    41994
5686   -31021
5687   -61090
5688    -7663
5689    54481
5690    42504
5691   -28774
5692   -60471
5693    -9598
5694    54227
5695    44189
5696   -26313
5697   -61062
5698   -11102
5699    52895
5700    43978
5701   -24899
5702   -60947
5703   -14238
5704    52751
5705    46492
5706   -22253
5707   -60951
5708   -16046
5709    50686
5710    48364
5711   -18954
5712   -61283
5713   -19504
5714    49305
5715    49548
5716   -17358
5717   -61448
5718   -22061
5719    47870
5720    52272
5721   -15041
5722   -61324
5723   -24472
5724    44653
5725    53329
5726   -11752
5727   -61152
5728   -26745
5729    44118
5730    54939
5731    -9636
5732   -59913
5733   -29398
5734    41218
5735    55166
5736    -7338
5737   -60278
5738   -30025
5739    41370
5740    55707
5741    -5010
5742   -58627
5743   -31607
5744    38105
5745    56883
5746    -2282
5747   -59455
5748   -33801
5749    37677
5750    56795
5751    -1669
5752   -56284
5753   -35402
5754    33957
5755    58428
5756     2072
5757   -56725
5758   -36467
5759    33038
5760    58182
5761     3633
5762   -55170
5763   -40561
5764    30729
5765    60161
5766     6741
5767   -55446
5768   -40974
5769    26997
5770    58911
5771    10025
5772   -54523
5773   -44883
5774    26659
5775    60803
5776    10559
5777   -51655
5778   -44776
5779    23207
5780    60421
5781    14163
5782   -52034
5783   -46717
5784    22145
5785    60131
5786    15519
5787   -49272
5788   -47386
5789    20042
5790    60263
5791    17481
5792   -49059
5793   -47889
5794    18548
5795    59002
5796    20567
5797   -47432
5798   -49910
5799    16707
5800    60569
5801    21213
5802   -45269
5803   -50767
5804    12668
5805    59552
5806    25337
5807   -44316
5808   -52961
5809    11669
5810    58942
5811    25564
5812   -40353
5813   -54786
5814     7882
5815    58748
5816    30405
5817   -41283
5818   -54486
5819     6873
5820    57838
5821    31589
5822   -37285
5823   -55274
5824     2033
5825    58221
5826    33483
5827   -36650
5828   -55888
5829      201
5830    55845
5831    35738
5832   -34762
5833   -58566
5834    -1643
5835    56221
5836    36001
5837   -33480
5838   -56021
5839    -3876
5840    54599
5841    39259
5842   -31278
5843   -58667
5844    -4872
5845    54370
5846    39121
5847   -29420
5848   -56634
5849    -7347
5850    53232
5851    41837
5852   -27069
5853   -58705
5854    -9384
5855    51330
5856    42360
5857   -23663
5858   -58905
5859   -13961
5860    51234
5861    45744
5862   -21726
5863   -57706
5864   -13946
5865    47599
5866    46985
5867   -19130
5868   -60475
5869   -18544
5870    48237
5871    47194
5872   -17668
5873   -57771
5874   -20830
5875    46305
5876    48905
5877   -15950
5878   -59473
5879   -21396
5880    45783
5881    49634
5882   -12715
5883   -57349
5884   -23932
5885    43188
5886    51542
5887   -11302
5888   -57592
5889   -24107
5890    41502
5891    51082
5892    -8268
5893   -57925
5894   -26788
5895    41757
5896    53204
5897    -8420
5898   -56348
5899   -28944
5900    38139
5901    54415
5902    -3327
5903   -57726
5904   -31264
5905    37377
5906    53874
5907    -1870
5908   -54804
5909   -35696
5910    33829
5911    56696
5912     1016
5913   -56149
5914   -34909
5915    32607
5916    55364
5917     3455
5918   -53838
5919   -38494
5920    30083
5921    57603
5922     3600
5923   -53325
5924   -37914
5925    27635
5926    56728
5927     8765
5928   -52387
5929   -40522
5930    27942
5931    56892
5932     8341
5933   -50202
5934   -40237
5935    23031
5936    57268
5937    11542
5938   -51503
5939   -42654
5940    23968
5941    57258
5942    13304
5943   -48467
5944   -43424
5945    20082
5946    58043
5947    15959
5948   -48362
5949   -45881
5950    19152
5951    56654
5952    18598
5953   -45992
5954   -48001
5955    16282
5956    58135
5957    19383
5958   -44870
5959   -48396
5960    13463
5961    56831
5962    23275
5963   -42511
5964   -50602
5965    11737
5966    57654
5967    23785
5968   -40427
5969   -50520
5970     7569
5971    56100
5972    26954
5973   -40435
5974   -52302
5975     7399
5976    56037
5977    27505
5978   -38012
5979   -52732
5980     4587
5981    56509
5982    29965
5983   -37440
5984   -52010
5985     3356
5986    53751
5987    32336
5988   -34493
5989   -54130
5990      911
5991    55520
5992    32668
5993   -33661
5994   -52764
5995    -1847
5996    52650
5997    36086
5998   -31868
5999   -56680
6000    -2885
6001    52417
6002    37042
6003   -28657
6004   -54417
6005    -7094
6006    51510
6007    39989
6008   -27222
6009   -56738
6010    -7374
6011    49590
6012    40680
6013   -23980
6014   -56743
6015   -12352
6016    49010
6017    43068
6018   -23641
6019   -56035
6020   -11902
6021    48076
6022    43932
6023   -19783
6024   -56907
6025   -15425
6026    48072
6027    44347
6028   -18792
6029   -55603
6030   -16808
6031    44169
6032    47012
6033   -16620
6034   -57537
6035   -17365
6036    44167
6037    46000
6038   -15254
6039   -55404
6040   -20706
6041    43365
6042    48517
6043   -13056
6044   -55442
6045   -22166
6046    40140
6047    48837
6048    -8900
6049   -55947
6050   -25082
6051    39264
6052    51001
6053    -7257
6054   -54391
6055   -27050
6056    37311
6057    52255
6058    -5149
6059   -56460
6060   -29427
6061    36615
6062    50653
6063    -2264
6064   -53194
6065   -32261
6066    33892
6067    54129
6068     -478
6069   -54024
6070   -31473
6071    33411
6072    53430
6073     1119
6074   -51919
6075   -34998
6076    32458
6077    54507
6078     2267
6079   -52206
6080   -35108
6081    28681
6082    53923
6083     5414
6084   -51354
6085   -37150
6086    28607
6087    54420
6088     6636
6089   -49562
6090   -37997
6091    24930
6092    55250
6093     9759
6094   -50324
6095   -40348
6096    24185
6097    55466
6098    11749
6099   -47498
6100   -42076
6101    20910
6102    56495
6103    15549
6104   -46630
6105   -43921
6106    19357
6107    54160
6108    16332
6109   -44220
6110   -45169
6111    16919
6112    56357
6113    17987
6114   -43525
6115   -45461
6116    13747
6117    55119
6118    20986
6119   -41936
6120   -48015
6121    13527
6122    55439
6123    21013
6124   -40948
6125   -47236
6126    10150
6127    54657
6128    24156
6129   -41768
6130   -47978
6131    10052
6132    54412
6133    24340
6134   -37317
6135   -49578
6136     6979
6137    54810
6138    27678
6139   -37810
6140   -49832
6141     4182
6142    52157
6143    30006
6144   -34460
6145   -51684
6146     1852
6147    53041
6148    31431
6149   -33547
6150   -51891
6151     -689
6152    50335
6153    34009
6154   -29788
6155   -52872
6156    -3348
6157    51115
6158    34282
6159   -27878
6160   -52784
6161    -5544
6162    50302
6163    37605
6164   -26951
6165   -53838
6166    -5781
6167    49359
6168    36547
6169   -25129
6170   -54257
6171    -9549
6172    49226
6173    39170
6174   -25531
6175   -54346
6176    -9754
6177    46139
6178    40569
6179   -22069
6180   -55079
6181   -12116
6182    47357
6183    41133
6184   -20178
6185   -53544
6186   -14675
6187    44299
6188    43616
6189   -17166
6190   -54785
6191   -17406
6192    43534
6193    42701
6194   -15162
6195   -53183
6196   -20297
6197    41799
6198    46233
6199   -12628
6200   -54568
6201   -19974
6202    39222
6203    45764
6204    -9945
6205   -54047
6206   -22520
6207    38615
6208    47544
6209    -8473
6210   -52018
6211   -25434
6212    37525
6213    48920
6214    -6821
6215   -53357
6216   -26779
6217    37243
6218    48179
6219    -5092
6220   -51904
6221   -28414
6222    35048
6223    51113
6224    -3231
6225   -53322
6226   -29179
6227    33518
6228    49891
6229    -1210
6230   -51653
6231   -31863
6232    30968
6233    51705
6234       37
6235   -51987
6236   -32154
6237    28779
6238    52056
6239     3614
6240   -49208
6241   -35003
6242    26855
6243    53955
6244     5638
6245   -48418
6246   -36416
6247    24801
6248    53180
6249     8648
6250   -48207
6251   -38753
6252    24201
6253    52531
6254    10886
6255   -45889
6256   -39811
6257    21364
6258    53670
6259    12409
6260   -45913
6261   -40305
6262    20112
6263    51926
6264    14325
6265   -43194
6266   -43151
6267    18484
6268    53817
6269    15464
6270   -44335
6271   -42658
6272    16716
6273    52834
6274    17693
6275   -42262
6276   -44514
6277    13834
6278    54012
6279    18430
6280   -40992
6281   -44501
6282    11438
6283    53157
6284    21653
6285   -39239
6286   -46970
6287     9834
6288    52289
6289    22331
6290   -37124
6291   -47750
6292     7198
6293    52258
6294    26108
6295   -36033
6296   -48730
6297     5339
6298    50634
6299    28059
6300   -33373
6301   -49620
6302     2428
6303    51876
6304    29594
6305   -31877
6306   -50166
6307      122
6308    50421
6309    31461
6310   -30124
6311   -50965
6312       46
6313    49645
6314    33171
6315   -29899
6316   -50621
6317    -3038
6318    49090
6319    34250
6320   -27564
6321   -51319
6322    -3864
6323    48201
6324    34462
6325   -24786
6326   -51016
6327    -7341
6328    48727
6329    36895
6330   -24734
6331   -52092
6332    -9149
6333    46173
6334    38366
6335   -22635
6336   -53175
6337   -11339
6338    45844
6339    39667
6340   -19548
6341   -52240
6342   -14208
6343    43515
6344    42371
6345   -18309
6346   -52590
6347   -14279
6348    41774
6349    41700
6350   -15395
6351   -51416
6352   -17267
6353    41373
6354    44394
6355   -14020
6356   -52266
6357   -18007
6358    40994
6359    43851
6360   -12277
6361   -51948
6362   -19807
6363    39220
6364    45884
6365    -9854
6366   -51960
6367   -22006
6368    38290
6369    45870
6370    -7530
6371   -52423
6372   -24083
6373    36306
6374    46367
6375    -6777
6376   -50877
6377   -25353
6378    34778
6379    48572
6380    -4665
6381   -50574
6382   -28287
6383    32499
6384    48653
6385    -1950
6386   -49585
6387   -31291
6388    29876
6389    50011
6390      347
6391   -49001
6392   -29981
6393    28532
6394    49879
6395     3667
6396   -47542
6397   -32291
6398    26710
6399    50026
6400     4466
6401   -46346
6402   -33674
6403    25752
6404    49229
6405     6289
6406   -45780
6407   -35468
6408    24627
6409    50724
6410     7408
6411   -45855
6412   -36685
6413    22395
6414    50830
6415     9806
6416   -45329
6417   -37815
6418    21654
6419    51732
6420    10574
6421   -43909
6422   -38997
6423    19102
6424    51582
6425    14331
6426   -43122
6427   -40280
6428    16649
6429    50761
6430    16134
6431   -40969
6432   -42414
6433    14015
6434    51137
6435    18285
6436   -38939
6437   -43368
6438    11843
6439    50234
6440    19862
6441   -37779
6442   -44559
6443     9981
6444    51090
6445    22012
6446   -36391
6447   -45223
6448     7259
6449    49860
6450    23545
6451   -36307
6452   -46300
6453     6592
6454    50026
6455    25517
6456   -33425
6457   -46233
6458     4080
6459    49858
6460    26495
6461   -32697
6462   -47420
6463     3128
6464    49422
6465    28018
6466   -30939
6467   -48526
6468      482
6469    48973
6470    30756
6471   -31171
6472   -49050
6473    -1820
6474    48302
6475    31125
6476   -26943
6477   -48875
6478    -2844
6479    47027
6480    34033
6481   -26029
6482   -49544
6483    -5724
6484    45731
6485    33929
6486   -24689
6487   -49898
6488    -6876
6489    44907
6490    35849
6491   -22490
6492   -49516
6493   -10192
6494    43001
6495    36651
6496   -20017
6497   -50569
6498   -11537
6499    42346
6500    38585
6501   -19061
6502   -49735
6503   -13836
6504    41651
6505    39613
6506   -17017
6507   -50852
6508   -14118
6509    40829
6510    40550
6511   -15117
6512   -51533
6513   -16674
6514    40439
6515    40972
6516   -13522
6517   -50221
6518   -18452
6519    38482
6520    42613
6521   -11486
6522   -50848
6523   -20351
6524    37978
6525    43464
6526    -9754
6527   -48579
6528   -22388
6529    35268
6530    44853
6531    -7716
6532   -49116
6533   -23735
6534    32704
6535    44869
6536    -4319
6537   -48484
6538   -25836
6539    32020
6540    46369
6541    -2560
6542   -48421
6543   -26960
6544    30446
6545    45870
6546     -918
6547   -47809
6548   -29154
6549    28596
6550    48170
6551      817
6552   -47352
6553   -29996
6554    28669
6555    47396
6556     3258
6557   -46770
6558   -31922
6559    26832
6560    48170
6561     4339
6562   -45701
6563   -33736
6564    24612
6565    48826
6566     6950
6567   -45249
6568   -34264
6569    23677
6570    49183
6571     7479
6572   -44095
6573   -36815
6574    19725
6575    49615
6576    10158
6577   -42261
6578   -36477
6579    19003
6580    48713
6581    12373
6582   -41266
6583   -38650
6584    17149
6585    49612
6586    13731
6587   -39615
6588   -38749
6589    14234
6590    48599
6591    16034
6592   -38648
6593   -40250
6594    13743
6595    49132
6596    18526
6597   -38130
6598   -41419
6599    11918
6600    48461
6601    19595
6602   -36192
6603   -42272
6604    10216
6605    48927
6606    21326
6607   -34867
6608   -42761
6609     7991
6610    48148
6611    21789
6612   -34802
6613   -44985
6614     6308
6615    47696
6616    23983
6617   -32251
6618   -46994
6619     4883
6620    48501
6621    25895
6622   -31771
6623   -45259
6624     1377
6625    45968
6626    28369
6627   -29025
6628   -46681
6629      -76
6630    46801
6631    28299
6632   -27111
6633   -45722
6634    -2873
6635    44866
6636    31466
6637   -26157
6638   -46496
6639    -4061
6640    43758
6641    31903
6642   -23766
6643   -47276
6644    -5919
6645    43920
6646    35169
6647   -22885
6648   -47413
6649    -7382
6650    43522
6651    35069
6652   -19852
6653   -48666
6654    -9762
6655    44273
6656    36263
6657   -21369
6658   -48121
6659   -10949
6660    40692
6661    37257
6662   -16743
6663   -49960
6664   -12060
6665    40836
6666    38156
6667   -15284
6668   -47309
6669   -15209
6670    38327
6671    39904
6672   -14107
6673   -49174
6674   -17555
6675    37603
6676    39114
6677   -11961
6678   -47498
6679   -19101
6680    36572
6681    42055
6682    -9917
6683   -48183
6684   -20538
6685    34795
6686    41980
6687    -7833
6688   -47912
6689   -22305
6690    33914
6691    42870
6692    -6689
6693   -46544
6694   -22963
6695    31359
6696    44264
6697    -4748
6698   -47786
6699   -25938
6700    30940
6701    44535
6702    -2854
6703   -46706
6704   -26283
6705    29938
6706    46290
6707      107
6708   -45583
6709   -27768
6710    28068
6711    46035
6712     1662
6713   -45041
6714   -31103
6715    26696
6716    46506
6717     3028
6718   -43770
6719   -31503
6720    24298
6721    45688
6722     5077
6723   -42659
6724   -32316
6725    22916
6726    46599
6727     6964
6728   -41997
6729   -33949
6730    20483
6731    47456
6732     8971
6733   -41148
6734   -34356
6735    19456
6736    47402
6737    11348
6738   -40110
6739   -36769
6740    17008
6741    48493
6742    12539
6743   -40317
6744   -36880
6745    16654
6746    46316
6747    13956
6748   -38595
6749   -38643
6750    15058
6751    48381
6752    15302
6753   -38702
6754   -38280
6755    12821
6756    47559
6757    18358
6758   -36295
6759   -40893
6760    11776
6761    47326
6762    18558
6763   -35448
6764   -41841
6765     8161
6766    47079
6767    21237
6768   -33740
6769   -41367
6770     6399
6771    45864
6772    22655
6773   -31769
6774   -42271
6775     4456
6776    45361
6777    23203
6778   -30813
6779   -43859
6780     2600
6781    44232
6782    24738
6783   -28313
6784   -44433
6785     1113
6786    44395
6787    27141
6788   -28121
6789   -44973
6790      -98
6791    44074
6792    29797
6793   -27394
6794   -45144
6795    -2015
6796    42501
6797    29102
6798   -25528
6799   -44939
6800    -3977
6801    43263
6802    31840
6803   -23480
6804   -46011
6805    -5508
6806    42674
6807    32149
6808   -21559
6809   -46515
6810    -8418
6811    41210
6812    34289
6813   -19838
6814   -45419
6815   -10155
6816    39592
6817    34875
6818   -16858
6819   -46842
6820   -11503
6821    40154
6822    35740
6823   -15970
6824   -45682
6825   -13362
6826    37665
6827    37250
6828   -14346
6829   -45803
6830   -14317
6831    37210
6832    38010
6833   -12369
6834   -45016
6835   -17334
6836    35999
6837    38807
6838   -11145
6839   -46598
6840   -17991
6841    35232
6842    40353
6843    -9351
6844   -46245
6845   -20372
6846    33488
6847    40558
6848    -7681
6849   -47362
6850   -22050
6851    32309
6852    41739
6853    -6025
6854   -45747
6855   -23197
6856    31847
6857    43298
6858    -4583
6859   -44589
6860   -24219
6861    29389
6862    42363
6863     -623
6864   -44317
6865   -26267
6866    26663
6867    43467
6868       78
6869   -43665
6870   -28040
6871    25236
6872    44164
6873     2360
6874   -41423
6875   -27729
6876    23987
6877    44387
6878     3895
6879   -42195
6880   -30726
6881    22937
6882    45191
6883     4961
6884   -40814
6885   -31393
6886    21655
6887    44955
6888     6922
6889   -40867
6890   -32081
6891    20374
6892    45967
6893     8315
6894   -39881
6895   -34697
6896    19316
6897    45292
6898    10508
6899   -40180
6900   -34759
6901    16847
6902    45515
6903    12144
6904   -37476
6905   -37028
6906    14948
6907    46319
6908    14483
6909   -37492
6910   -36192
6911    12538
6912    45269
6913    15433
6914   -34848
6915   -38900
6916    10590
6917    45089
6918    17508
6919   -34447
6920   -38445
6921     9701
6922    44587
6923    19123
6924   -31726
6925   -40906
6926     8000
6927    44811
6928    20473
6929   -30998
6930   -40088
6931     5910
6932    44916
6933    22536
6934   -31346
6935   -41795
6936     4233
6937    44383
6938    23660
6939   -28620
6940   -41965
6941     2124
6942    44150
6943    26123
6944   -27610
6945   -43118
6946     1662
6947    42692
6948    27508
6949   -26659
6950   -44209
6951    -1356
6952    42057
6953    28160
6954   -24417
6955   -43890
6956    -2745
6957    42112
6958    28911
6959   -22933
6960   -43997
6961    -4357
6962    40472
6963    29959
6964   -22199
6965   -43709
6966    -5689
6967    40197
6968    31656
6969   -20606
6970   -43688
6971    -8337
6972    38494
6973    32976
6974   -17351
6975   -44597
6976    -9668
6977    38179
6978    34660
6979   -16577
6980   -45217
6981   -11093
6982    37336
6983    34705
6984   -14952
6985   -44847
6986   -13293
6987    37698
6988    36732
6989   -14770
6990   -44866
6991   -14529
6992    36007
6993    37822
6994   -12285
6995   -45863
6996   -16635
6997    34669
6998    38993
6999   -10601
7000   -45038
7001   -16788
7002    32863
7003    38565
7004    -9023
7005   -44329
7006   -20014
7007    30712
7008    39508
7009    -6405
7010   -44173
7011   -21228
7012    29845
7013    39679
7014    -4243
7015   -43216
7016   -22146
7017    28780
7018    40225
7019    -3296
7020   -43405
7021   -24601
7022    27921
7023    41291
7024    -1198
7025   -41933
7026   -25702
7027    26059
7028    42047
7029      468
7030   -42208
7031   -27415
7032    24623
7033    42305
7034     1663
7035   -41555
7036   -28547
7037    23520
7038    43692
7039     3394
7040   -40725
7041   -29360
7042    22426
7043    44343
7044     5940
7045   -40539
7046   -30424
7047    19517
7048    44464
7049     7378
7050   -38852
7051   -31597
7052    18879
7053    43525
7054     8753
7055   -38014
7056   -33798
7057    16064
7058    43745
7059    11681
7060   -37265
7061   -33554
7062    15170
7063    43003
7064    12785
7065   -35810
7066   -34771
7067    13993
7068    44402
7069    14204
7070   -34830
7071   -36683
7072    10826
7073    44229
7074    15080
7075   -34361
7076   -36872
7077    11038
7078    44660
7079    17190
7080   -33713
7081   -38409
7082     8541
7083    44248
7084    19611
7085   -31689
7086   -39145
7087     7202
7088    43657
7089    21579
7090   -30280
7091   -39624
7092     5618
7093    43584
7094    22123
7095   -30053
7096   -39804
7097     4128
7098    42208
7099    23252
7100   -27815
7101   -40686
7102     1601
7103    41670
7104    24685
7105   -26083
7106   -40195
7107      290
7108    40729
7109    26415
7110   -23555
7111   -41419
7112    -1269
7113    39150
7114    26636
7115   -23556
7116   -41057
7117    -4568
7118    39870
7119    28886
7120   -22675
7121   -42697
7122    -4121
7123    38817
7124    29966
7125   -20168
7126   -42770
7127    -7276
7128    38741
7129    31105
7130   -19272
7131   -43218
7132    -8331
7133    38964
7134    32760
7135   -17305
7136   -43567
7137   -10510
7138    37491
7139    32072
7140   -16302
7141   -44008
7142   -11526
7143    35960
7144    34407
7145   -13585
7146   -43408
7147   -12611
7148    35105
7149    35114
7150   -13090
7151   -41993
7152   -14614
7153    33287
7154    36367
7155   -10791
7156   -42764
7157   -15798
7158    32613
7159    36328
7160    -8414
7161   -41928
7162   -17594
7163    31233
7164    37232
7165    -7150
7166   -42669
7167   -19256
7168    31092
7169    37641
7170    -5941
7171   -42454
7172   -20115
7173    28408
7174    40138
7175    -3662
7176   -42560
7177   -21254
7178    27547
7179    40178
7180    -2668
7181   -41549
7182   -24304
7183    27887
7184    40530
7185    -1490
7186   -40344
7187   -25099
7188    25696
7189    41588
7190      757
7191   -40174
7192   -25980
7193    23326
7194    40841
7195     2490
7196   -39477
7197   -27668
7198    21697
7199    41416
7200     4476
7201   -39205
7202   -28373
7203    19495
7204    41471
7205     6300
7206   -37209
7207   -29483
7208    18052
7209    41500
7210     7309
7211   -37464
7212   -30153
7213    16992
7214    41318
7215     9943
7216   -36766
7217   -32286
7218    16371
7219    43526
7220    11494
7221   -35570
7222   -33728
7223    13955
7224    42755
7225    13057
7226   -34866
7227   -34486
7228    13107
7229    41067
7230    14499
7231   -34343
7232   -35535
7233    10663
7234    42798
7235    15508
7236   -33352
7237   -36084
7238    10224
7239    41624
7240    16129
7241   -30916
7242   -37222
7243     7560
7244    42512
7245    18334
7246   -30225
7247   -36583
7248     6203
7249    39985
7250    19615
7251   -28462
7252   -38155
7253     4646
7254    40192
7255    21284
7256   -26891
7257   -38610
7258     3272
7259    39220
7260    22260
7261   -26299
7262   -38438
7263     1365
7264    40160
7265    24408
7266   -24837
7267   -40461
7268       56
7269    40299
7270    25380
7271   -23837
7272   -41284
7273    -1862
7274    39224
7275    26093
7276   -22127
7277   -41788
7278    -4038
7279    38591
7280    29030
7281   -21134
7282   -39862
7283    -4924
7284    39353
7285    28407
7286   -19596
7287   -41633
7288    -7322
7289    37116
7290    29015
7291   -17822
7292   -41032
7293    -8532
7294    35552
7295    32149
7296   -15789
7297   -42180
7298    -9485
7299    34424
7300    32094
7301   -14585
7302   -40639
7303   -10641
7304    34124
7305    33886
7306   -12210
7307   -41681
7308   -12849
7309    32786
7310    34072
7311   -11160
7312   -41696
7313   -14409
7314    32451
7315    34482
7316    -9927
7317   -41967
7318   -16273
7319    30952
7320    37105
7321    -8650
7322   -42052
7323   -18025
7324    31178
7325    36841
7326    -7673
7327   -41025
7328   -18839
7329    28455
7330    38035
7331    -4880
7332   -41419
7333   -20394
7334    27295
7335    37956
7336    -3814
7337   -39244
7338   -21641
7339    25608
7340    38345
7341    -1626
7342   -39048
7343   -23097
7344    23992
7345    38645
7346     -225
7347   -38324
7348   -23426
7349    23466
7350    39266
7351      187
7352   -37609
7353   -24436
7354    22305
7355    39768
7356     2879
7357   -37799
7358   -27139
7359    20223
7360    39282
7361     5016
7362   -36931
7363   -28342
7364    19265
7365    40376
7366     6082
7367   -37112
7368   -29401
7369    18772
7370    40531
7371     8824
7372   -36004
7373   -31631
7374    16750
7375    41132
7376     9567
7377   -35274
7378   -31075
7379    14789
7380    40262
7381    10715
7382   -34650
7383   -33350
7384    13021
7385    41080
7386    12786
7387   -33476
7388   -33130
7389    11381
7390    41098
7391    13545
7392   -31528
7393   -34023
7394    10368
7395    39886
7396    14704
7397   -31059
7398   -34146
7399     8691
7400    40631
7401    16876
7402   -29734
7403   -34640
7404     8238
7405    38982
7406    18007
7407   -28817
7408   -35883
7409     5742
7410    40004
7411    19776
7412   -28244
7413   -37204
7414     4275
7415    39469
7416    22389
7417   -25986
7418   -38547
7419     1735
7420    40645
7421    22058
7422   -24389
7423   -39189
7424     1231
7425    39237
7426    25118
7427   -24475
7428   -38359
7429     -723
7430    37773
7431    24893
7432   -22461
7433   -38617
7434    -2788
7435    36848
7436    25821
7437   -19968
7438   -38539
7439    -3495
7440    36397
7441    26954
7442   -19314
7443   -39202
7444    -5363
7445    35332
7446    27668
7447   -17942
7448   -38143
7449    -7199
7450    35324
7451    28684
7452   -16525
7453   -39679
7454    -8165
7455    34163
7456    30123
7457   -15903
7458   -40394
7459   -10354
7460    33105
7461    31451
7462   -13735
7463   -40695
7464   -11193
7465    33015
7466    33020
7467   -11961
7468   -40411
7469   -13485
7470    32315
7471    33489
7472   -10857
7473   -40579
7474   -15372
7475    30456
7476    34236
7477    -9900
7478   -40129
7479   -17273
7480    29672
7481    34563
7482    -7919
7483   -39354
7484   -16926
7485    28091
7486    35267
7487    -6208
7488   -39729
7489   -19221
7490    27530
7491    35772
7492    -3795
7493   -37462
7494   -19655
7495    25323
7496    35753
7497    -3309
7498   -39218
7499   -21929
7500    24889
7501    36117
7502    -1932
7503   -38093
7504   -23224
7505    23087
7506    38091
7507      243
7508   -37707
7509   -23182
7510    22817
7511    38907
7512     2152
7513   -37151
7514   -25639
7515    21327
7516    40009
7517     2815
7518   -36309
7519   -26785
7520    19723
7521    39148
7522     5977
7523   -35497
7524   -27764
7525    18945
7526    39303
7527     6116
7528   -35153
7529   -27869
7530    16472
7531    39185
7532     8869
7533   -34153
7534   -29519
7535    15405
7536    38680
7537     9462
7538   -32491
7539   -29945
7540    13968
7541    38990
7542     9572
7543   -32768
7544   -31405
7545    11982
7546    38690
7547    12357
7548   -30691
7549   -32771
7550    11409
7551    38778
7552    13584
7553   -31262
7554   -32908
7555     8791
7556    39019
7557    15645
7558   -29167
7559   -33925
7560     7909
7561    39445
7562    17793
7563   -28215
7564   -35119
7565     6441
7566    39292
7567    18624
7568   -28139
7569   -35614
7570     5385
7571    37656
7572    20355
7573   -25957
7574   -34942
7575     2421
7576    38949
7577    20857
7578   -25214
7579   -36080
7580     1742
7581    37824
7582    21984
7583   -23504
7584   -37099
7585      426
7586    36700
7587    23003
7588   -21703
7589   -36787
7590     -955
7591    35100
7592    23923
7593   -21344
7594   -36899
7595    -2444
7596    36977
7597    24826
7598   -18932
7599   -37464
7600    -3956
7601    34694
7602    27060
7603   -18620
7604   -38054
7605    -6057
7606    34254
7607    27188
7608   -16664
7609   -38575
7610    -6815
7611    34248
7612    29520
7613   -16119
7614   -38988
7615    -8955
7616    33466
7617    31037
7618   -14083
7619   -39130
7620   -10433
7621    32053
7622    30694
7623   -12406
7624   -38642
7625   -11648
7626    31421
7627    30770
7628   -11019
7629   -37635
7630   -12982
7631    30109
7632    31400
7633   -10211
7634   -38943
7635   -14266
7636    29933
7637    32803
7638    -8935
7639   -39031
7640   -16097
7641    26952
7642    33634
7643    -6781
7644   -37490
7645   -17288
7646    27377
7647    34161
7648    -5398
7649   -37080
7650   -19283
7651    25455
7652    34873
7653    -3486
7654   -37948
7655   -19657
7656    24718
7657    35491
7658    -2599
7659   -38018
7660   -22110
7661    24757
7662    36883
7663     -639
7664   -36521
7665   -22226
7666    22536
7667    36320
7668      935
7669   -37092
7670   -23638
7671    21273
7672    36812
7673     2080
7674   -35356
7675   -24731
7676    19867
7677    36585
7678     3066
7679   -34770
7680   -26271
7681    18919
7682    36602
7683     4248
7684   -33295
7685   -26252
7686    16898
7687    37722
7688     6029
7689   -33377
7690   -27710
7691    15850
7692    37264
7693     7281
7694   -32424
7695   -29593
7696    13981
7697    37234
7698    10402
7699   -32144
7700   -28567
7701    13313
7702    37971
7703    11800
7704   -30165
7705   -31485
7706    11274
7707    37986
7708    14533
7709   -30616
7710   -31271
7711     9860
7712    37454
7713    13312
7714   -29282
7715   -32750
7716     8533
7717    37812
7718    14569
7719   -27986
7720   -32452
7721     7049
7722    36973
7723    15912
7724   -26726
7725   -33357
7726     6148
7727    36573
7728    17783
7729   -25050
7730   -34090
7731     3656
7732    36154
7733    18046
7734   -24241
7735   -34982
7736     2554
7737    35540
7738    19843
7739   -23808
7740   -34855
7741     1965
7742    36923
7743    21063
7744   -21851
7745   -35677
7746      317
7747    35551
7748    23492
7749   -20959
7750   -35949
7751    -1810
7752    35670
7753    24230
7754   -19993
7755   -37019
7756    -3819
7757    34939
7758    25159
7759   -19282
7760   -36234
7761    -4294
7762    33973
7763    25248
7764   -16511
7765   -37141
7766    -5578
7767    32626
7768    26809
7769   -16252
7770   -37239
7771    -8160
7772    32131
7773    27568
7774   -14370
7775   -36717
7776    -9004
7777    30886
7778    27078
7779   -13587
7780   -36583
7781   -10454
7782    30334
7783    29623
7784   -12630
7785   -36919
7786   -11381
7787    29193
7788    31447
7789   -10530
7790   -36986
7791   -13243
7792    30277
7793    31455
7794    -9533
7795   -37468
7796   -14652
7797    27390
7798    33506
7799    -7276
7800   -37084
7801   -15851
7802    27273
7803    33359
7804    -6185
7805   -36762
7806   -16760
7807    24854
7808    34043
7809    -4687
7810   -36711
7811   -18352
7812    25099
7813    33590
7814    -3894
7815   -36207
7816   -19176
7817    23472
7818    34570
7819    -1151
7820   -34858
7821   -19829
7822    23008
7823    34109
7824    -2046
7825   -35028
7826   -21974
7827    21497
7828    34313
7829     1113
7830   -33805
7831   -23089
7832    20423
7833    35725
7834     2362
7835   -33831
7836   -23858
7837    18460
7838    35839
7839     3227
7840   -32989
7841   -25989
7842    17834
7843    35112
7844     5750
7845   -32785
7846   -26510
7847    16053
7848    36747
7849     7468
7850   -32340
7851   -28408
7852    15710
7853    36712
7854     8174
7855   -30714
7856   -27496
7857    14456
7858    36011
7859     9620
7860   -30567
7861   -29916
7862    12774
7863    36257
7864    11099
7865   -30780
7866   -28831
7867    10707
7868    35827
7869    12169
7870   -28354
7871   -31035
7872     9097
7873    36660
7874    13994
7875   -27422
7876   -31693
7877     8238
7878    35825
7879    14415
7880   -26963
7881   -32424
7882     6829
7883    35801
7884    16472
7885   -25577
7886   -32794
7887     5012
7888    35314
7889    17100
7890   -24049
7891   -33763
7892     3862
7893    35287
7894    18787
7895   -24202
7896   -33643
7897     2015
7898    35574
7899    20239
7900   -22714
7901   -34409
7902      -45
7903    34452
7904    21946
7905   -20851
7906   -34183
7907     -722
7908    34866
7909    21591
7910   -19638
7911   -34844
7912    -2538
7913    32661
7914    23613
7915   -19331
7916   -34264
7917    -3134
7918    32675
7919    23485
7920   -16963
7921   -35236
7922    -3742
7923    33108
7924    24827
7925   -16536
7926   -35198
7927    -6743
7928    31740
7929    25481
7930   -14213
7931   -35500
7932    -7957
7933    31581
7934    27439
7935   -14040
7936   -35106
7937    -9889
7938    29921
7939    28711
7940   -11615
7941   -36395
7942   -10339
7943    29302
7944    29160
7945   -11878
7946   -35563
7947   -12475
7948    28873
7949    30362
7950    -8888
7951   -35883
7952   -12681
7953    27291
7954    30787
7955    -8175
7956   -35632
7957   -14134
7958    26887
7959    30989
7960    -6513
7961   -35374
7962   -15502
7963    25633
7964    30902
7965    -5515
7966   -34133
7967   -16743
7968    25068
7969    31671
7970    -4632
7971   -34357
7972   -17519
7973    23206
7974    32078
7975    -2623
7976   -33936
7977   -18418
7978    22472
7979    31924
7980    -1138
7981   -34095
7982   -20114
7983    20788
7984    34700
7985     -395
7986   -33495
7987   -21894
7988    19990
7989    33724
7990     1429
7991   -33623
7992   -21226
7993    18060
7994    35389
7995     2814
7996   -31540
7997   -24299
7998    17673
7999    35079
8000     4233
8001   -31645
8002   -24021
8003    15797
8004    34453
8005     6203
8006   -31864
8007   -25794
8008    15580
8009    34922
8010     7647
8011   -30623
8012   -26063
8013    13177
8014    36118
8015     7784
8016   -30319
8017   -27169
8018    14573
8019    35099
8020     9280
8021   -29577
8022   -28166
8023    11067
8024    35658
8025    10950
8026   -28338
8027   -29338
8028    10538
8029    34938
8030    12575
8031   -27222
8032   -29314
8033     8010
8034    35058
8035    13619
8036   -25502
8037   -31033
8038     7949
8039    34584
8040    15621
8041   -26112
8042   -30437
8043     3857
8044    33911
8045    16073
8046   -24093
8047   -32064
8048     3846
8049    33610
8050    17995
8051   -23565
8052   -31631
8053     3247
8054    33907
8055    18196
8056   -22262
8057   -32362
8058     2331
8059    33179
8060    19648
8061   -21792
8062   -31702
8063      368
8064    33775
8065    19491
8066   -20307
8067   -32468
8068      455
8069    32703
8070    21375
8071   -19637
8072   -31834
8073    -2324
8074    31456
8075    22854
8076   -16521
8077   -34266
8078    -3183
8079    30265
8080    23207
8081   -16409
8082   -34340
8083    -5809
8084    32310
8085    24223
8086   -14716
8087   -34605
8088    -5915
8089    29747
8090    25577
8091   -14930
8092   -34173
8093    -9021
8094    30117
8095    25793
8096   -11983
8097   -35283
8098    -9116
8099    27602
8100    27726
8101   -12525
8102   -34112
8103   -10730
8104    27202
8105    27743
8106    -9571
8107   -35183
8108   -11287
8109    27169
8110    28862
8111   -10218
8112   -33713
8113   -12745
8114    26778
8115    28935
8116    -8265
8117   -34626
8118   -13116
8119    25048
8120    29010
8121    -3037
##END NTUPLES=NMR FID
##END=
