# Supplementary material for: An untargeted multi-technique metabolomics approach to studying intracellular metabolites of HepG2 cells exposed to 2,3,7,8-tetrachlorodibenzo-p-dioxin
Source: BMC Genomics. 2011 May 20;12:251. doi: 10.1186/1471-2164-12-251 (PMC3141663; doi:10.1186/1471-2164-12-251)
Supplement: Additional file 2 — Metadata and NMR raw data: ZIP file containing: -All NMR raw data (in JCAMP-DX format ".dx") -The metadata on NMR (polars & apolars), LC-MS and GC-MS data sets (as Tab delimited files ".txt"). [file 1471-2164-12-251-S2.ZIP › TE/Ainhoa/SAFETY COPY D Disk/TRABAJO/ARTICLES/ARTICLE Metabolomics TCDD_ACCEPTED/JCAMP_DX_NMR_data_and_all_metadata/NMR_apolar_TCDD_p7.3C.dx]

##TITLE=
##JCAMPDX= 6.0         $$ Bruker NMR JCAMP-DX V2.0
##DATA TYPE= NMR FID
##DATA CLASS= NTUPLES
##ORIGIN= Bruker BioSpin GmbH
##OWNER= bruker
$$ 1.72 TOPSPIN		Version 2.1
$$ 2011-04-15 14:48:54.145 +0200  WUR\bruker@RIK1030
$$ Compression mode = fixed
##.OBSERVE FREQUENCY= 400.1319223
##.OBSERVE NUCLEUS= ^1H
##.DELAY= (6, 6)
##.ACQUISITION MODE= SIMULTANEOUS (DQD)
##.ACQUISITION SCHEME= undefined
##.AVERAGES= 128
##.DIGITISER RES= 18
##SPECTROMETER/DATA SYSTEM= avance400
##.PULSE SEQUENCE= zg
##.SOLVENT NAME= CDCl3
##.SHIFT REFERENCE= INTERNAL, CDCl3, 1, 11.01498
##AUDIT TRAIL= $$ (NUMBER, WHEN, WHO, WHERE, PROCESS, VERSION, WHAT)
$$ ##TITLE= Audit trail, TOPSPIN		Version 1.3
$$ ##JCAMPDX= 5.01
$$ ##ORIGIN= Bruker BioSpin GmbH
$$ ##OWNER= bruker
$$ $$ P:/NMR-data/data/Ainhoa_raw_data/nmr/AR200608.3C/1/audita.txt
$$ ##AUDIT TRAIL=  $$ (NUMBER, WHEN, WHO, WHERE, VERSION, WHAT)
(   1,<2008-06-19 15:01:02.067 +0200>,<WUR\bruker>,<RIK1030>,<TOPSPIN 1.3>,
      <created by zg, POWCHK disabled, PULCHK disabled
       configuration hash MD5:
       D1 93 94 B6 6B D6 3B BD 35 EA 0D 0D AE B0 63 FA
       data hash MD5: 16K
       41 1A 0C 05 A0 60 A4 DC 43 16 4B 07 72 14 64 C9>)
(   2,<2011-04-15 14:48:51.442 +0200>,<WUR\bruker>,<RIK1030>,<proc1d>,<TOPSPIN 2.1>,
      <convdta from       1 "NMR_apolar_TCDD_p7.3C" "Ainhoa_raw_data" "P:\NMR-data"
       data hash MD5: 16244
       58 B6 08 43 5D 64 11 04 2B DC B3 B0 1E 54 ED 12>)
$$ ##END=
$$ 
$$ $$ hash MD5
$$ $$ A0 5E 73 A0 28 DD 91 48 40 AF DF 38 0C 2A 8C 37
##$RELAX= 
##$BRUKER FILE EXP=format.temp
$$ EDIT_PAR COMMAND FILE
$$ 
$$ DI_MODE         LONG
$$ ED_ENTRY        ACQU
$$ ORDER           FILE
$$ 
$$ 
$$ HEADER		"F2 - Acquisition Parameters"
$$ T_NAME		Date_
$$ 		TYPE	R64
$$ 		CLASS	ACQU
$$ 		SUBRANGE 0.0 50000000
$$ 		REL	"Date_=itodate(DATE)"
$$ 		INV_REL	"DATE=datetoi(Date_,DATE)"
$$ 		FORMAT	"%14.0f"
$$ 		TEXT	" "
$$ END
$$ T_NAME		Time
$$ 		TYPE	R32
$$ 		CLASS	ACQU
$$ 		SUBRANGE 0.0 1000000
$$ 		REL	"Time=itotime(DATE)"
$$ 		INV_REL	"DATE=timetoi(Time,DATE)"
$$ 		FORMAT	"%14.2f"
$$ 		TEXT	" "
$$ END
$$ NAME		INSTRUM
$$ 		TEXT	" "
$$ END
$$ NAME		PROBHD
$$ 		FORMAT	"%14.14s"
$$ 		TEXT	" "
$$ END
$$ NAME		PULPROG
$$ 		TEXT	" "
$$ END
$$ NAME		TD
$$ 		TEXT	" "
$$ END
$$ NAME		SOLVENT
$$ 		TEXT	" "
$$ END
$$ NAME		NS
$$ 		TEXT	" "
$$ END
$$ NAME		DS
$$ 		TEXT	" "
$$ END
$$ T_NAME		SWH
$$ 		TYPE	R32
$$ 		CLASS	ACQU
$$ 		SUBRANGE 0.0 1e8
$$ 		REL	"SWH=SW*SFO1"
$$ 		INV_REL "SW=SWH/SFO1"
$$ 		UNIT	"Hz"
$$ 		FORMAT	"%14.3f Hz"
$$ 		TEXT	" "
$$ END
$$ T_NAME          FIDRES
$$                 TYPE    R32
$$                 CLASS   ACQU
$$                 SUBRANGE 0.0 100000
$$                 REL     "FIDRES=SW*SFO1/TD"
$$                 INV_REL "TD = nextpow(SW*SFO1/FIDRES)"
$$ 		UNIT	"Hz"
$$ 		FORMAT	"%14.6f Hz"
$$ 		TEXT	" "
$$ END
$$ T_NAME          AQ
$$ 		TYPE	R32
$$ 		CLASS	ACQU
$$ 		SUBRANGE 0.0 1000
$$ 		REL	"AQ=aqcalc(SW,SFO1,TD,DIGTYP)"
$$ 		INV_REL	"TD=tdcalc(SW,SFO1,1.0e6*AQ,DIGTYP)"
$$ 		UNIT	"sec"
$$ 		FORMAT	"%14.7f sec"
$$ 		TEXT	" "
$$ END
$$ NAME		RG
$$ 		TEXT	" "
$$ END
$$ T_NAME          DW
$$ 		TYPE	R32
$$ 		CLASS	ACQU
$$ 		SUBRANGE 0.0 1000000
$$ 		REL	"DW=1/(2*SW*SFO1)"
$$ 		INV_REL	"SW=1000000/(2*(0.005+DW)*SFO1)"
$$ 		UNIT	"usec"
$$ 		FORMAT	"%14.3lf usec"
$$ 		TEXT	" "
$$ END
$$ NAME		DE
$$ 		FORMAT	"%14.2f usec"
$$ 		TEXT	" "
$$ END
$$ NAME		TE
$$ 		FORMAT	"%14.1f K"
$$ 		TEXT	" "
$$ END
$$ T_NAME		D1
$$ 		TYPE	R32
$$ 		CLASS	ACQU
$$ 		SUBRANGE 0.0 1e38
$$ 		REL	"D1=D[1]"
$$ 		INV_REL	"D[1]=D1"
$$ 		UNIT	"sec"
$$ 		FORMAT	"%14.8f sec"
$$ 		TEXT	" "
$$ END
$$ NAME		TD0
$$ 		TEXT	" "
$$ END
$$ HEADER		"======== CHANNEL f1 ========"
$$ NAME		NUC1
$$ 		NONEDIT
$$ 		TEXT	" "
$$ END
$$ T_NAME		P1
$$ 		TYPE	R32
$$ 		CLASS	ACQU
$$ 		SUBRANGE 0.0 1.0e10
$$ 		REL	"P1=P[1]"
$$ 		INV_REL	"P[1]=P1"
$$ 		UNIT	"usec"
$$ 		FORMAT	"%14.2f usec"
$$ 		TEXT	" "
$$ END
$$ T_NAME		PL1
$$ 		TYPE	R32
$$ 		CLASS	ACQU
$$ 		SUBRANGE -6.0 1e38
$$ 		REL	"PL1=PL[1]"
$$ 		INV_REL	"PL[1]=PL1"
$$ 		UNIT	"dB"
$$ 		FORMAT	"%14.2f dB"
$$ 		TEXT	" "
$$ END
$$ NAME		SFO1
$$ 		FORMAT	"%14.7f MHz"
$$ 		TEXT	" "
$$ END
##$RELAX= 
##$BRUKER FILE EXP=scon
$$ ##TITLE= Parameter file, TOPSPIN		Version 1.3
$$ ##JCAMPDX= 5.0
$$ ##DATATYPE= Parameter Values
$$ ##ORIGIN= Bruker BioSpin GmbH
$$ ##OWNER= bruker
$$ $$ 2008-06-19 14:52:47.011 +0200  WUR\bruker@RIK1030
$$ $$ P:/NMR-data/data/Ainhoa_raw_data/nmr/AR200608.3C/1/scon
$$ ##$BLKPA= (0..15)
3 3 3 3 3 3 3 3 3 3 3 3 3 3 3 3 
$$ ##$BLKTR= (0..15)
3 3 3 3 3 3 3 3 3 3 3 3 3 3 3 3 
$$ ##$DE1= 2
$$ ##$DE2= 2
$$ ##$DEADC= 4
$$ ##$DEPA= 2
$$ ##$DERX= 3
$$ ##$PHASP4= (0..15)
0.5 0.5 0.5 0.5 0.5 0.5 0.5 0.5 0.5 0.5 0.5 0.5 0.5 0.5 0.5 0.5 
$$ ##$PHASPR= (0..15)
3 3 3 3 3 3 3 3 3 3 3 3 3 3 3 3 
$$ ##$SHAPPR= (0..15)
1.6 1.6 1.6 1.6 1.6 1.6 1.6 1.6 1.6 1.6 1.6 1.6 1.6 1.6 1.6 1.6 
$$ ##END=
##$RELAX= 
##$BRUKER FILE EXP=pulseprogram
$$ # 1 "C:/Bruker/TOPSPIN/exp/stan/nmr/lists/pp/zg"
$$ ;zg
$$ ;avance-version (06/11/09)
$$ ;1D sequence
$$ ;
$$ ;$CLASS=HighRes
$$ ;$DIM=1D
$$ ;$TYPE=
$$ ;$SUBTYPE=
$$ ;$COMMENT=
$$ 
$$ 
$$ # 1 "C:/Bruker/TOPSPIN/exp/stan/nmr/lists/pp/Avance.incl" 1
$$ ;Avance2.incl
$$ ;   for 1
$$ ;
$$ ;avance-version (07/01/22)
$$ ;
$$ ;$CLASS=HighRes Incl
$$ ;$COMMENT=
$$ 
$$ 
$$ 
$$ 
$$ 
$$ 
$$ 
$$ 
$$ 
$$ 
$$ 
$$ 
$$ 
$$ 
$$ 
$$ 
$$ 
$$ 
$$ 
$$ 
$$ 
$$ 
$$ 
$$ 
$$ 
$$ 
$$ 
$$ 
$$ 
$$ 
$$ 
$$ 
$$ 
$$ 
$$ 
$$ 
$$ 
$$ 
$$ 
$$ 
$$ 
$$ 
$$ 
$$ 
$$ 
$$ 
$$ 
$$ 
$$ 
$$ 
$$ 
$$ 
$$ 
$$ 
$$ 
$$ 
$$ 
$$ 
$$ 
$$ 
$$ 
$$ 
$$ 
$$ 
$$ 
$$ 
$$ 
$$ 
$$ 
$$ 
$$ 
$$ 
$$ 
$$ 
$$ 
$$ 
$$ 
$$ 
$$ 
$$ 
$$ 
$$ 
$$ 
$$ 
$$ 
$$ 
$$ 
$$ 
$$ 
$$ 
$$ 
$$ 
$$ 
$$ 
$$ 
$$ 
$$ 
$$ 
$$ 
$$ 
$$ 
$$ 
$$ 
$$ 
$$ 
$$ 
$$ 
$$ 
$$ 
$$ 
$$ 
$$ 
$$ 
$$ 
$$ 
$$ 
$$ 
$$ 
$$ 
$$ 
$$ 
$$ 
$$ 
$$ 
$$ 
$$ 
$$ 
$$ 
$$ 
$$ 
$$ 
$$ 
$$ 
$$ ;$Id: Avance2.incl,v 1.10.6.7 2007/01/22 13:54:46 ber Exp $
$$ # 12 "C:/Bruker/TOPSPIN/exp/stan/nmr/lists/pp/zg" 2
$$ 
$$ 
$$ 
$$ "acqt0=-p1*2/3.1416"
$$ 
$$ 
$$ # 1 "mc_line 18 file C:/Bruker/TOPSPIN/exp/stan/nmr/lists/pp/zg expanding definition part of mc command before ze"
$$ define delay MCWRK
$$ define delay MCREST
$$ "MCWRK = 0.500000*30m"
$$ "MCREST = 30m - 30m"
$$ # 18 "C:/Bruker/TOPSPIN/exp/stan/nmr/lists/pp/zg"
$$ 1 ze
$$ # 1 "mc_line 18 file C:/Bruker/TOPSPIN/exp/stan/nmr/lists/pp/zg expanding definition of mc command after ze"
$$ # 19 "C:/Bruker/TOPSPIN/exp/stan/nmr/lists/pp/zg"
$$ # 1 "mc_line 19 file C:/Bruker/TOPSPIN/exp/stan/nmr/lists/pp/zg expanding start label for mc command"
$$ 2 MCWRK  * 2
$$ LBLF0, MCREST
$$ # 20 "C:/Bruker/TOPSPIN/exp/stan/nmr/lists/pp/zg"
$$   d1
$$   p1 ph1
$$   go=2 ph31
$$ # 1 "mc_line 23 file C:/Bruker/TOPSPIN/exp/stan/nmr/lists/pp/zg expanding mc command in line"
$$   MCWRK wr #0
$$   MCWRK zd 
$$   lo to LBLF0 times td0
$$ 
$$ # 24 "C:/Bruker/TOPSPIN/exp/stan/nmr/lists/pp/zg"
$$ exit
$$ 
$$ 
$$ ph1=0 2 2 0 1 3 3 1
$$ ph31=0 2 2 0 1 3 3 1
$$ 
$$ 
$$ ;pl1 : f1 channel - power level for pulse (default)
$$ ;p1 : f1 channel -  high power pulse
$$ ;d1 : relaxation delay; 1-5 * T1
$$ ;NS: 1 * n, total number of scans: NS * TD0
$$ 
$$ 
$$ 
$$ ;$Id: zg,v 1.7.10.2 2006/11/10 11:04:15 ber Exp $
##$RELAX= 
##$BRUKER FILE EXP=uxnmr.par
$$ ##TITLE= Parameter file, TOPSPIN		Version 1.3
$$ ##JCAMPDX= 5.0
$$ ##DATATYPE= Parameter Values
$$ ##ORIGIN= Bruker BioSpin GmbH
$$ ##OWNER= Administrator
$$ $$ 2008-03-03 09:42:28.895 +0100  WUR\bruker@RIK1030
$$ $$ C:/Bruker/TOPSPIN/conf/instr/avance400/uxnmr.par
$$ ##$ACB= 0
$$ ##$ACBTAT= (0..15)
0 88 72 0 0 0 0 0 0 0 0 0 0 0 0 0 
$$ ##$ACBTBA= (0..15)
0 0 0 0 0 0 0 0 0 0 0 0 0 0 0 0 
$$ ##$ACBTCTL= (0..15)
0 0 0 0 0 0 0 0 0 0 0 0 0 0 0 0 
$$ ##$ACBTDI= (0..15)
0 102 102 0 0 0 0 0 0 0 0 0 0 0 0 0 
$$ ##$ACBTDM= (0..15)
0 10 10 0 0 0 0 0 0 0 0 0 0 0 0 0 
$$ ##$ACBTFHI= (0..15)
0 400 400 0 0 0 0 0 0 0 0 0 0 0 0 0 
$$ ##$ACBTFL= (0..15)
0 73 74 0 0 0 0 0 0 0 0 0 0 0 0 0 
$$ ##$ACBTFLO= (0..15)
0 14 14 0 0 0 0 0 0 0 0 0 0 0 0 0 
$$ ##$ACBTOUT= (0..15)
0 1 2 0 0 0 0 0 0 0 0 0 0 0 0 0 
$$ ##$ACBTPO= (0..15)
0 150000 60000 0 0 0 0 0 0 0 0 0 0 0 0 0 
$$ ##$ACBTPW= (0..15)
0 10 10 0 0 0 0 0 0 0 0 0 0 0 0 0 
$$ ##$ACBTSB= (0..15)
0 0 0 0 0 0 0 0 0 0 0 0 0 0 0 0 
$$ ##$ACBTY= <no>
$$ ##$AQSBDHW= (0..31)
255 255 1 4 4 255 255 255 0 0 255 255 255 255 255 255 255 255 255 0 255 
255 255 255 255 255 255 255 255 255 255 255 
$$ ##$AQSBDID= (0..31)
255 255 88 83 83 255 255 255 65 67 255 255 255 255 255 255 255 255 255 
66 255 255 255 255 255 255 255 255 255 255 255 255 
$$ ##$AQSBDNO= (0..31)
255 255 1 1 2 255 255 255 1 1 255 255 255 255 255 255 255 255 255 1 255 
255 255 255 255 255 255 255 255 255 255 255 
$$ ##$AQSBDTY= (0..31)
255 255 3 16 16 255 255 255 5 9 255 255 255 255 255 255 255 255 255 7 
255 255 255 255 255 255 255 255 255 255 255 255 
$$ ##$AQSBUAD= (0..31)
255 255 52 36 37 255 255 255 54 26 255 255 255 255 255 255 255 255 255 
32 255 255 255 255 255 255 255 255 255 255 255 255 
$$ ##$AQSECL= (0..31)
255 255 2 3 3 255 255 255 5 2 255 255 255 255 255 255 255 255 255 255 
255 255 255 255 255 255 255 255 255 255 255 255 
$$ ##$AQSECLS= (0..31)
255 255 3 2 2 255 255 255 0 0 255 255 255 255 255 255 255 255 255 255 
255 255 255 255 255 255 255 255 255 255 255 255 
$$ ##$ATT19F= (0..1)
0 0 
$$ ##$ATT1H= (0..1)
0 0 
$$ ##$ATT3H= (0..1)
0 0 
$$ ##$ATTX= (0..1)
0 0 
$$ ##$ATTY= (0..1)
0 0 
$$ ##$ATTZ= (0..1)
0 0 
$$ ##$BACSAIR= no
$$ ##$BACSCAP= 60
$$ ##$BACSDEL= 10
$$ ##$BACSFCM= no
$$ ##$BACSOPT= <>
$$ ##$BACSTY= <tty08>
$$ ##$BARPTY= <no>
$$ ##$BFREQ= 400.13
$$ ##$BIRDS= yes
$$ ##$BMPC= 0
$$ ##$BMPCTY= <no>
$$ ##$BPSUTY= <no>
$$ ##$BSMS= 1
$$ ##$BSMSTY= <tty02>
$$ ##$CFASMOD= (0..7)
1 1 1 1 1 1 1 1 
$$ ##$CFASMUL= (0..7)
1 1 1 1 1 1 1 1 
$$ ##$CNFTXDR= (0..7)
6 6 0 0 0 0 0 0 
$$ ##$COMDIG2= 0
$$ ##$CPDBTY= <no>
$$ ##$CRCOTY= <no>
$$ ##$DATSTAT= no
$$ ##$DIGI140= (0..7)
0 0 0 0 0 0 0 0 
$$ ##$DIGIB12= (0..7)
0 0 0 0 0 0 0 0 
$$ ##$DIGIB16= (0..7)
0 0 0 0 0 0 0 0 
$$ ##$DIGIFA= (0..7)
0 0 0 0 0 0 0 0 
$$ ##$DIGIHA= (0..7)
0 0 0 0 0 0 0 0 
$$ ##$DIGIHAF= (0..7)
0 0 0 0 0 0 0 0 
$$ ##$DIGIHRD= (0..7)
0 0 0 0 0 0 0 0 
$$ ##$DIGIIA= (0..7)
0 0 0 0 0 0 0 0 
$$ ##$DIGIO16= (0..7)
0 0 0 0 0 0 0 0 
$$ ##$DIGISA= (0..7)
1 0 0 0 0 0 0 0 
$$ ##$DIGISAF= (0..7)
0 0 0 0 0 0 0 0 
$$ ##$DIGISL= (0..7)
0 0 0 0 0 0 0 0 
$$ ##$DIGITYI= (0..7)
0 0 0 0 0 0 0 0 
$$ ##$DIGITYP= (0..7)
0 0 0 0 0 0 0 0 
$$ ##$DIGITZ= 0
$$ ##$DRU= no
$$ ##$FCUMEM= (0..7)
2093056 2093056 0 0 0 0 0 0 
$$ ##$FCUPAL= (0..7)
260 260 0 0 0 0 0 0 
$$ ##$FQMIX= 0
$$ ##$FUNCMOD= <>
$$ ##$GCUTYPE= 2
$$ ##$GTUTY= <no>
$$ ##$HFAC= 3
$$ ##$HPCU= 0
$$ ##$HPCUTY= <no>
$$ ##$HPTXLP= (0..3)
-1 -1 -1 -1 
$$ ##$HPTXPI= (0..3)
0 0 0 0 
$$ ##$HPTXPO= (0..3)
0 0 0 0 
$$ ##$HPTXTY= (0..3)
0 0 0 0 
$$ ##$IF451= 0
$$ ##$IFREQ= 1
$$ ##$INTFPR= 0
$$ ##$IPSO= no
$$ ##$LOCKTY= <tty03>
$$ ##$LOCSWID= 0
$$ ##$M2FAC= 0
$$ ##$MASTY= <no>
$$ ##$MEMPRM= 0
$$ ##$MHFAC= 0
$$ ##$MXFAC= 0
$$ ##$NAMPD1= <2H>
$$ ##$NAMPD10= <>
$$ ##$NAMPD11= <>
$$ ##$NAMPD12= <>
$$ ##$NAMPD13= <>
$$ ##$NAMPD14= <>
$$ ##$NAMPD15= <>
$$ ##$NAMPD16= <>
$$ ##$NAMPD2= <X-BB19F_2HS>
$$ ##$NAMPD3= <1H>
$$ ##$NAMPD4= <>
$$ ##$NAMPD5= <>
$$ ##$NAMPD6= <>
$$ ##$NAMPD7= <>
$$ ##$NAMPD8= <>
$$ ##$NAMPD9= <>
$$ ##$NFCU= 2
$$ ##$NMRCH= 0
$$ ##$NMRMEM= 0
$$ ##$NRCU= 1
$$ ##$NROUT= 1
$$ ##$PAMPF1= (0..15)
75 99 67 27 0 0 0 12 117 46 8 118 1 0 0 0 
$$ ##$PAMPF2= (0..15)
0 0 0 0 0 0 0 0 0 0 0 0 0 0 0 0 
$$ ##$PAMPF3= (0..15)
0 0 0 0 0 0 0 0 0 0 0 0 0 0 0 0 
$$ ##$PAMPF4= (0..15)
0 0 0 0 0 0 0 0 0 0 0 0 0 0 0 0 
$$ ##$PAMPF5= (0..15)
0 0 0 0 0 0 0 0 0 0 0 0 0 0 0 0 
$$ ##$PAMPF6= (0..15)
0 0 0 0 0 0 0 0 0 0 0 0 0 0 0 0 
$$ ##$PAMPF7= (0..15)
0 0 0 0 0 0 0 0 0 0 0 0 0 0 0 0 
$$ ##$PAMPF8= (0..15)
0 0 0 0 0 0 0 0 0 0 0 0 0 0 0 0 
$$ ##$PH4= 0
$$ ##$PHF4TY= <no>
$$ ##$POWCHK= no
$$ ##$PRAMD1= (0..7)
0 1048576 0 0 0 1048576 0 0 
$$ ##$PRAMD10= (0..7)
0 0 0 0 0 0 0 0 
$$ ##$PRAMD11= (0..7)
0 0 0 0 0 0 0 0 
$$ ##$PRAMD12= (0..7)
0 0 0 0 0 0 0 0 
$$ ##$PRAMD13= (0..7)
0 0 0 0 0 0 0 0 
$$ ##$PRAMD14= (0..7)
0 0 0 0 0 0 0 0 
$$ ##$PRAMD15= (0..7)
0 0 0 0 0 0 0 0 
$$ ##$PRAMD16= (0..7)
0 0 0 0 0 0 0 0 
$$ ##$PRAMD17= (0..7)
0 0 0 0 0 0 0 0 
$$ ##$PRAMD18= (0..7)
0 0 0 0 0 0 0 0 
$$ ##$PRAMD19= (0..7)
0 0 0 0 0 0 0 0 
$$ ##$PRAMD2= (0..7)
2147483644 2146435071 2147483647 134217727 2147483644 2146435071 2147483647 
134217727 
$$ ##$PRAMD20= (0..7)
0 0 0 0 0 0 0 0 
$$ ##$PRAMD21= (0..7)
0 0 0 0 0 0 0 0 
$$ ##$PRAMD3= (0..7)
2 0 0 0 2 0 0 0 
$$ ##$PRAMD4= (0..7)
2147483644 2146435071 2147483647 134217727 2147483644 2146435071 2147483647 
134217727 
$$ ##$PRAMD5= (0..7)
0 0 0 0 0 0 0 0 
$$ ##$PRAMD6= (0..7)
0 0 0 0 0 0 0 0 
$$ ##$PRAMD7= (0..7)
0 0 0 0 0 0 0 0 
$$ ##$PRAMD8= (0..7)
0 0 0 0 0 0 0 0 
$$ ##$PRAMD9= (0..7)
0 0 0 0 0 0 0 0 
$$ ##$PRAMLED= (0..1)
15 15 
$$ ##$PRAMP1= <tty01>
$$ ##$PRAMP2= <no>
$$ ##$PRAMP3= <no>
$$ ##$PRAMP4= <no>
$$ ##$PRAMP5= <no>
$$ ##$PRAMP6= <no>
$$ ##$PRAMP7= <no>
$$ ##$PRAMP8= <no>
$$ ##$PRAMPTP= 0
$$ ##$PREPTY= <no>
$$ ##$PRESHLD= 0
$$ ##$PTS160= -1
$$ ##$PTSA2X= (0..7)
0 0 0 0 0 0 0 0 
$$ ##$PTSF2X= (0..7)
0 0 0 0 0 0 0 0 
$$ ##$PTSFMX= (0..7)
429.9 429.9 0 0 0 0 0 0 
$$ ##$PULCHK= no
$$ ##$RCUCDS= (0..7)
8388608 0 0 0 0 0 0 0 
$$ ##$RCUCFS= (0..7)
4096 0 0 0 0 0 0 0 
$$ ##$RCUCSS= (0..7)
1048576 0 0 0 0 0 0 0 
$$ ##$RCUI2C1= (0..7)
78 0 0 0 0 0 0 0 
$$ ##$RCUI2C2= (0..7)
0 0 0 0 0 0 0 0 
$$ ##$RCUI2C3= (0..7)
0 0 0 0 0 0 0 0 
$$ ##$RCUI2C4= (0..7)
0 0 0 0 0 0 0 0 
$$ ##$RCUI2C5= (0..7)
0 0 0 0 0 0 0 0 
$$ ##$RCUI2C6= (0..7)
0 0 0 0 0 0 0 0 
$$ ##$RCUI2C7= (0..7)
0 0 0 0 0 0 0 0 
$$ ##$RCUI2C8= (0..7)
0 0 0 0 0 0 0 0 
$$ ##$RDCU= 0
$$ ##$RGTYPE= (0..7)
5 0 0 0 0 0 0 0 
$$ ##$RG_max= (0..7)
46341 0 0 0 0 0 0 0 
$$ ##$RG_min= (0..7)
1 0 0 0 0 0 0 0 
$$ ##$RG_tab1= (0..255)
1 1.1 1.3 1.4 1.6 1.8 2 2.2 2.5 2.8 3.2 3.6 4 4.5 5 5.7 6.3 7.1 8 9 10.1 
11.3 12.7 14.3 16 18 20.2 22.6 25.4 28.5 32 35.9 40.3 45.3 50.8 57 64 
71.8 80.6 90.5 101.6 114 128 143.7 161.3 181 203.2 228.1 256 287.4 322.5 
362 406.4 456.1 512 574.7 645.1 724.1 812.7 912.3 1024 1149.4 1290.2 1448.2 
1625.5 1824.6 2048 2298.8 2580.3 2896.3 3251 3649.1 4096 4597.6 5160.6 
5792.6 6502 7298.2 8192 9195.2 10321.3 11585.2 13004 14596.5 16384 18390.4 
20642.5 23170.5 26008 29193 32768 36780.8 41285.1 46341 -1 -1 -1 -1 -1 
-1 -1 -1 -1 -1 -1 -1 -1 -1 -1 -1 -1 -1 -1 -1 -1 -1 -1 -1 -1 -1 -1 -1 -1 
-1 -1 -1 -1 -1 -1 -1 -1 -1 -1 -1 -1 -1 -1 -1 -1 -1 -1 -1 -1 -1 -1 -1 -1 
-1 -1 -1 -1 -1 -1 -1 -1 -1 -1 -1 -1 -1 -1 -1 -1 -1 -1 -1 -1 -1 -1 -1 -1 
-1 -1 -1 -1 -1 -1 -1 -1 -1 -1 -1 -1 -1 -1 -1 -1 -1 -1 -1 -1 -1 -1 -1 -1 
-1 -1 -1 -1 -1 -1 -1 -1 -1 -1 -1 -1 -1 -1 -1 -1 -1 -1 -1 -1 -1 -1 -1 -1 
-1 -1 -1 -1 -1 -1 -1 -1 -1 -1 -1 -1 -1 -1 -1 -1 -1 -1 -1 -1 -1 -1 -1 -1 
-1 -1 -1 -1 -1 -1 -1 -1 -1 -1 -1 -1 -1 
$$ ##$RG_tab2= (0..255)
-1 -1 -1 -1 -1 -1 -1 -1 -1 -1 -1 -1 -1 -1 -1 -1 -1 -1 -1 -1 -1 -1 -1 -1 
-1 -1 -1 -1 -1 -1 -1 -1 -1 -1 -1 -1 -1 -1 -1 -1 -1 -1 -1 -1 -1 -1 -1 -1 
-1 -1 -1 -1 -1 -1 -1 -1 -1 -1 -1 -1 -1 -1 -1 -1 -1 -1 -1 -1 -1 -1 -1 -1 
-1 -1 -1 -1 -1 -1 -1 -1 -1 -1 -1 -1 -1 -1 -1 -1 -1 -1 -1 -1 -1 -1 -1 -1 
-1 -1 -1 -1 -1 -1 -1 -1 -1 -1 -1 -1 -1 -1 -1 -1 -1 -1 -1 -1 -1 -1 -1 -1 
-1 -1 -1 -1 -1 -1 -1 -1 -1 -1 -1 -1 -1 -1 -1 -1 -1 -1 -1 -1 -1 -1 -1 -1 
-1 -1 -1 -1 -1 -1 -1 -1 -1 -1 -1 -1 -1 -1 -1 -1 -1 -1 -1 -1 -1 -1 -1 -1 
-1 -1 -1 -1 -1 -1 -1 -1 -1 -1 -1 -1 -1 -1 -1 -1 -1 -1 -1 -1 -1 -1 -1 -1 
-1 -1 -1 -1 -1 -1 -1 -1 -1 -1 -1 -1 -1 -1 -1 -1 -1 -1 -1 -1 -1 -1 -1 -1 
-1 -1 -1 -1 -1 -1 -1 -1 -1 -1 -1 -1 -1 -1 -1 -1 -1 -1 -1 -1 -1 -1 -1 -1 
-1 -1 -1 -1 -1 -1 -1 -1 -1 -1 -1 -1 -1 -1 -1 -1 
$$ ##$RG_tab3= (0..255)
-1 -1 -1 -1 -1 -1 -1 -1 -1 -1 -1 -1 -1 -1 -1 -1 -1 -1 -1 -1 -1 -1 -1 -1 
-1 -1 -1 -1 -1 -1 -1 -1 -1 -1 -1 -1 -1 -1 -1 -1 -1 -1 -1 -1 -1 -1 -1 -1 
-1 -1 -1 -1 -1 -1 -1 -1 -1 -1 -1 -1 -1 -1 -1 -1 -1 -1 -1 -1 -1 -1 -1 -1 
-1 -1 -1 -1 -1 -1 -1 -1 -1 -1 -1 -1 -1 -1 -1 -1 -1 -1 -1 -1 -1 -1 -1 -1 
-1 -1 -1 -1 -1 -1 -1 -1 -1 -1 -1 -1 -1 -1 -1 -1 -1 -1 -1 -1 -1 -1 -1 -1 
-1 -1 -1 -1 -1 -1 -1 -1 -1 -1 -1 -1 -1 -1 -1 -1 -1 -1 -1 -1 -1 -1 -1 -1 
-1 -1 -1 -1 -1 -1 -1 -1 -1 -1 -1 -1 -1 -1 -1 -1 -1 -1 -1 -1 -1 -1 -1 -1 
-1 -1 -1 -1 -1 -1 -1 -1 -1 -1 -1 -1 -1 -1 -1 -1 -1 -1 -1 -1 -1 -1 -1 -1 
-1 -1 -1 -1 -1 -1 -1 -1 -1 -1 -1 -1 -1 -1 -1 -1 -1 -1 -1 -1 -1 -1 -1 -1 
-1 -1 -1 -1 -1 -1 -1 -1 -1 -1 -1 -1 -1 -1 -1 -1 -1 -1 -1 -1 -1 -1 -1 -1 
-1 -1 -1 -1 -1 -1 -1 -1 -1 -1 -1 -1 -1 -1 -1 -1 
$$ ##$RG_tab4= (0..255)
-1 -1 -1 -1 -1 -1 -1 -1 -1 -1 -1 -1 -1 -1 -1 -1 -1 -1 -1 -1 -1 -1 -1 -1 
-1 -1 -1 -1 -1 -1 -1 -1 -1 -1 -1 -1 -1 -1 -1 -1 -1 -1 -1 -1 -1 -1 -1 -1 
-1 -1 -1 -1 -1 -1 -1 -1 -1 -1 -1 -1 -1 -1 -1 -1 -1 -1 -1 -1 -1 -1 -1 -1 
-1 -1 -1 -1 -1 -1 -1 -1 -1 -1 -1 -1 -1 -1 -1 -1 -1 -1 -1 -1 -1 -1 -1 -1 
-1 -1 -1 -1 -1 -1 -1 -1 -1 -1 -1 -1 -1 -1 -1 -1 -1 -1 -1 -1 -1 -1 -1 -1 
-1 -1 -1 -1 -1 -1 -1 -1 -1 -1 -1 -1 -1 -1 -1 -1 -1 -1 -1 -1 -1 -1 -1 -1 
-1 -1 -1 -1 -1 -1 -1 -1 -1 -1 -1 -1 -1 -1 -1 -1 -1 -1 -1 -1 -1 -1 -1 -1 
-1 -1 -1 -1 -1 -1 -1 -1 -1 -1 -1 -1 -1 -1 -1 -1 -1 -1 -1 -1 -1 -1 -1 -1 
-1 -1 -1 -1 -1 -1 -1 -1 -1 -1 -1 -1 -1 -1 -1 -1 -1 -1 -1 -1 -1 -1 -1 -1 
-1 -1 -1 -1 -1 -1 -1 -1 -1 -1 -1 -1 -1 -1 -1 -1 -1 -1 -1 -1 -1 -1 -1 -1 
-1 -1 -1 -1 -1 -1 -1 -1 -1 -1 -1 -1 -1 -1 -1 -1 
$$ ##$RG_tab5= (0..255)
-1 -1 -1 -1 -1 -1 -1 -1 -1 -1 -1 -1 -1 -1 -1 -1 -1 -1 -1 -1 -1 -1 -1 -1 
-1 -1 -1 -1 -1 -1 -1 -1 -1 -1 -1 -1 -1 -1 -1 -1 -1 -1 -1 -1 -1 -1 -1 -1 
-1 -1 -1 -1 -1 -1 -1 -1 -1 -1 -1 -1 -1 -1 -1 -1 -1 -1 -1 -1 -1 -1 -1 -1 
-1 -1 -1 -1 -1 -1 -1 -1 -1 -1 -1 -1 -1 -1 -1 -1 -1 -1 -1 -1 -1 -1 -1 -1 
-1 -1 -1 -1 -1 -1 -1 -1 -1 -1 -1 -1 -1 -1 -1 -1 -1 -1 -1 -1 -1 -1 -1 -1 
-1 -1 -1 -1 -1 -1 -1 -1 -1 -1 -1 -1 -1 -1 -1 -1 -1 -1 -1 -1 -1 -1 -1 -1 
-1 -1 -1 -1 -1 -1 -1 -1 -1 -1 -1 -1 -1 -1 -1 -1 -1 -1 -1 -1 -1 -1 -1 -1 
-1 -1 -1 -1 -1 -1 -1 -1 -1 -1 -1 -1 -1 -1 -1 -1 -1 -1 -1 -1 -1 -1 -1 -1 
-1 -1 -1 -1 -1 -1 -1 -1 -1 -1 -1 -1 -1 -1 -1 -1 -1 -1 -1 -1 -1 -1 -1 -1 
-1 -1 -1 -1 -1 -1 -1 -1 -1 -1 -1 -1 -1 -1 -1 -1 -1 -1 -1 -1 -1 -1 -1 -1 
-1 -1 -1 -1 -1 -1 -1 -1 -1 -1 -1 -1 -1 -1 -1 -1 
$$ ##$RG_tab6= (0..255)
-1 -1 -1 -1 -1 -1 -1 -1 -1 -1 -1 -1 -1 -1 -1 -1 -1 -1 -1 -1 -1 -1 -1 -1 
-1 -1 -1 -1 -1 -1 -1 -1 -1 -1 -1 -1 -1 -1 -1 -1 -1 -1 -1 -1 -1 -1 -1 -1 
-1 -1 -1 -1 -1 -1 -1 -1 -1 -1 -1 -1 -1 -1 -1 -1 -1 -1 -1 -1 -1 -1 -1 -1 
-1 -1 -1 -1 -1 -1 -1 -1 -1 -1 -1 -1 -1 -1 -1 -1 -1 -1 -1 -1 -1 -1 -1 -1 
-1 -1 -1 -1 -1 -1 -1 -1 -1 -1 -1 -1 -1 -1 -1 -1 -1 -1 -1 -1 -1 -1 -1 -1 
-1 -1 -1 -1 -1 -1 -1 -1 -1 -1 -1 -1 -1 -1 -1 -1 -1 -1 -1 -1 -1 -1 -1 -1 
-1 -1 -1 -1 -1 -1 -1 -1 -1 -1 -1 -1 -1 -1 -1 -1 -1 -1 -1 -1 -1 -1 -1 -1 
-1 -1 -1 -1 -1 -1 -1 -1 -1 -1 -1 -1 -1 -1 -1 -1 -1 -1 -1 -1 -1 -1 -1 -1 
-1 -1 -1 -1 -1 -1 -1 -1 -1 -1 -1 -1 -1 -1 -1 -1 -1 -1 -1 -1 -1 -1 -1 -1 
-1 -1 -1 -1 -1 -1 -1 -1 -1 -1 -1 -1 -1 -1 -1 -1 -1 -1 -1 -1 -1 -1 -1 -1 
-1 -1 -1 -1 -1 -1 -1 -1 -1 -1 -1 -1 -1 -1 -1 -1 
$$ ##$RG_tab7= (0..255)
-1 -1 -1 -1 -1 -1 -1 -1 -1 -1 -1 -1 -1 -1 -1 -1 -1 -1 -1 -1 -1 -1 -1 -1 
-1 -1 -1 -1 -1 -1 -1 -1 -1 -1 -1 -1 -1 -1 -1 -1 -1 -1 -1 -1 -1 -1 -1 -1 
-1 -1 -1 -1 -1 -1 -1 -1 -1 -1 -1 -1 -1 -1 -1 -1 -1 -1 -1 -1 -1 -1 -1 -1 
-1 -1 -1 -1 -1 -1 -1 -1 -1 -1 -1 -1 -1 -1 -1 -1 -1 -1 -1 -1 -1 -1 -1 -1 
-1 -1 -1 -1 -1 -1 -1 -1 -1 -1 -1 -1 -1 -1 -1 -1 -1 -1 -1 -1 -1 -1 -1 -1 
-1 -1 -1 -1 -1 -1 -1 -1 -1 -1 -1 -1 -1 -1 -1 -1 -1 -1 -1 -1 -1 -1 -1 -1 
-1 -1 -1 -1 -1 -1 -1 -1 -1 -1 -1 -1 -1 -1 -1 -1 -1 -1 -1 -1 -1 -1 -1 -1 
-1 -1 -1 -1 -1 -1 -1 -1 -1 -1 -1 -1 -1 -1 -1 -1 -1 -1 -1 -1 -1 -1 -1 -1 
-1 -1 -1 -1 -1 -1 -1 -1 -1 -1 -1 -1 -1 -1 -1 -1 -1 -1 -1 -1 -1 -1 -1 -1 
-1 -1 -1 -1 -1 -1 -1 -1 -1 -1 -1 -1 -1 -1 -1 -1 -1 -1 -1 -1 -1 -1 -1 -1 
-1 -1 -1 -1 -1 -1 -1 -1 -1 -1 -1 -1 -1 -1 -1 -1 
$$ ##$RG_tab8= (0..255)
-1 -1 -1 -1 -1 -1 -1 -1 -1 -1 -1 -1 -1 -1 -1 -1 -1 -1 -1 -1 -1 -1 -1 -1 
-1 -1 -1 -1 -1 -1 -1 -1 -1 -1 -1 -1 -1 -1 -1 -1 -1 -1 -1 -1 -1 -1 -1 -1 
-1 -1 -1 -1 -1 -1 -1 -1 -1 -1 -1 -1 -1 -1 -1 -1 -1 -1 -1 -1 -1 -1 -1 -1 
-1 -1 -1 -1 -1 -1 -1 -1 -1 -1 -1 -1 -1 -1 -1 -1 -1 -1 -1 -1 -1 -1 -1 -1 
-1 -1 -1 -1 -1 -1 -1 -1 -1 -1 -1 -1 -1 -1 -1 -1 -1 -1 -1 -1 -1 -1 -1 -1 
-1 -1 -1 -1 -1 -1 -1 -1 -1 -1 -1 -1 -1 -1 -1 -1 -1 -1 -1 -1 -1 -1 -1 -1 
-1 -1 -1 -1 -1 -1 -1 -1 -1 -1 -1 -1 -1 -1 -1 -1 -1 -1 -1 -1 -1 -1 -1 -1 
-1 -1 -1 -1 -1 -1 -1 -1 -1 -1 -1 -1 -1 -1 -1 -1 -1 -1 -1 -1 -1 -1 -1 -1 
-1 -1 -1 -1 -1 -1 -1 -1 -1 -1 -1 -1 -1 -1 -1 -1 -1 -1 -1 -1 -1 -1 -1 -1 
-1 -1 -1 -1 -1 -1 -1 -1 -1 -1 -1 -1 -1 -1 -1 -1 -1 -1 -1 -1 -1 -1 -1 -1 
-1 -1 -1 -1 -1 -1 -1 -1 -1 -1 -1 -1 -1 -1 -1 -1 
$$ ##$ROUTER= 3
$$ ##$RX22TY= <tty10>
$$ ##$SCMTY= <no>
$$ ##$SPECTR= 5
$$ ##$SY2FLAG= 0
$$ ##$TFXNUM= 0
$$ ##$TRIPLO2= 0
$$ ##$VTUTY= <tty05>
$$ ##$WBREFAM= (0..15)
100 100 100 100 100 100 100 100 100 100 100 100 100 100 100 100 
$$ ##$WBREFPH= (0..15)
0 0 0 0 0 0 0 0 0 0 0 0 0 0 0 0 
$$ ##$XFAC= 2
$$ ##END=
##$RELAX= 
$$ Bruker specific parameters
$$ --------------------------
##$DU= <P:\NMR-data>
##$EXPNO= 1
##$NAME= <NMR_apolar_TCDD_p7.3C>
##$PROCNO= 1
##$TYPE= <nmr>
##$USER= <Ainhoa_raw_data>
##$ACQT0= -4.83829889523336
##$AMP= (0..31)
100 100 100 100 100 100 100 100 100 100 100 100 100 100 100 100 100 100
100 100 100 100 100 100 100 100 100 100 100 100 100 100
##$ANAVPT= -1
##$AQSEQ= 0
##$AQ_mod= 3
##$AUNM= <au_zg>
##$AUTOPOS= <22 >
##$BF1= 400.13
##$BF2= 100.612769
##$BF3= 400.13
##$BF4= 400.13
##$BF5= 500.13
##$BF6= 500.13
##$BF7= 500.13
##$BF8= 500.13
##$BYTORDA= 0
##$CFDGTYP= 0
##$CFRGTYP= 5
##$CHEMSTR= <none>
##$CNST= (0..63)
1 1 145 1 1 1 1 1 1 1 1 1 1 1 1 1 1 1 1 1 1 1 1 1 1 1 1 1 1 1 1 1 1 1 1
1 1 1 1 1 1 1 1 1 1 1 1 1 1 1 1 1 1 1 1 1 1 1 1 1 1 1 1 1
##$CPDPRG= <>
##$CPDPRG1= <>
##$CPDPRG2= <>
##$CPDPRG3= <>
##$CPDPRG4= <mlev>
##$CPDPRG5= <mlev>
##$CPDPRG6= <mlev>
##$CPDPRG7= <mlev>
##$CPDPRG8= <mlev>
##$CPDPRGB= <>
##$CPDPRGT= <>
##$D= (0..63)
0 2 0 0 0 0 0 0 0 0.06 0 0 2e-005 0 0 0 0.0002 0 0 0 0 0 0 0 0 0 0 0 0
0 0 0 0 0 0 0 0 0 0 0 0 0 0 0 0 0 0 0 0 0 0 0 0 0 0 0 0 0 0 0 0 0 0 0
##$DATE= 1213880457
##$DBL= (0..7)
120 120 120 120 120 120 120 120
##$DBP= (0..7)
150 150 150 150 150 150 150 150
##$DBP07= 0
##$DBPNAM0= <>
##$DBPNAM1= <>
##$DBPNAM2= <>
##$DBPNAM3= <>
##$DBPNAM4= <>
##$DBPNAM5= <>
##$DBPNAM6= <>
##$DBPNAM7= <>
##$DBPOAL= (0..7)
0.5 0.5 0.5 0.5 0.5 0.5 0.5 0.5
##$DBPOFFS= (0..7)
0 0 0 0 0 0 0 0
##$DE= 6
##$DECBNUC= <off>
##$DECIM= 24
##$DECNUC= <off>
##$DECSTAT= 4
##$DIGMOD= 0
##$DIGTYP= 7
##$DL= (0..7)
0 120 120 120 120 120 120 120
##$DP= (0..7)
150 150 150 150 150 150 150 150
##$DP07= 0
##$DPNAME0= <>
##$DPNAME1= <>
##$DPNAME2= <>
##$DPNAME3= <>
##$DPNAME4= <>
##$DPNAME5= <>
##$DPNAME6= <>
##$DPNAME7= <>
##$DPOAL= (0..7)
0.5 0.5 0.5 0.5 0.5 0.5 0.5 0.5
##$DPOFFS= (0..7)
0 0 0 0 0 0 0 0
##$DQDMODE= 0
##$DR= 18
##$DS= 4
##$DSLIST= <SSSSSSSSSSSSSSS>
##$DSPFIRM= 0
##$DSPFVS= -1
##$DTYPA= 0
##$EXP= <AID_chl>
##$F1LIST= <111111111111111>
##$F2LIST= <222222222222222>
##$F3LIST= <333333333333333>
##$FCUCHAN= (0..9)
0 2 1 0 0 0 0 0 0 0
##$FL1= 90
##$FL2= 90
##$FL3= 90
##$FL4= 90
##$FOV= 20
##$FQ1LIST= <freqlist>
##$FQ2LIST= <freqlist>
##$FQ3LIST= <freqlist>
##$FQ4LIST= <freqlist>
##$FQ5LIST= <freqlist>
##$FQ6LIST= <freqlist>
##$FQ7LIST= <freqlist>
##$FQ8LIST= <freqlist>
##$FRQLO3= 1882485.02994012
##$FRQLO3N= 0
##$FS= (0..7)
83 83 83 83 83 83 83 83
##$FTLPGN= 0
##$FW= 90000
##$FnMODE= 0
##$FnTYPE= 0
##$GP031= 0
##$GPNAM0= <sine.100>
##$GPNAM1= <sine.100>
##$GPNAM10= <sine.100>
##$GPNAM11= <sine.100>
##$GPNAM12= <sine.100>
##$GPNAM13= <sine.100>
##$GPNAM14= <sine.100>
##$GPNAM15= <sine.100>
##$GPNAM16= <sine.100>
##$GPNAM17= <sine.100>
##$GPNAM18= <sine.100>
##$GPNAM19= <sine.100>
##$GPNAM2= <sine.100>
##$GPNAM20= <sine.100>
##$GPNAM21= <sine.100>
##$GPNAM22= <sine.100>
##$GPNAM23= <sine.100>
##$GPNAM24= <sine.100>
##$GPNAM25= <sine.100>
##$GPNAM26= <sine.100>
##$GPNAM27= <sine.100>
##$GPNAM28= <sine.100>
##$GPNAM29= <sine.100>
##$GPNAM3= <sine.100>
##$GPNAM30= <sine.100>
##$GPNAM31= <sine.100>
##$GPNAM4= <sine.100>
##$GPNAM5= <sine.100>
##$GPNAM6= <sine.100>
##$GPNAM7= <sine.100>
##$GPNAM8= <sine.100>
##$GPNAM9= <sine.100>
##$GPX= (0..31)
0 0 0 0 0 0 0 0 0 0 0 0 0 0 0 0 0 0 0 0 0 0 0 0 0 0 0 0 0 0 0 0
##$GPY= (0..31)
0 0 0 0 0 0 0 0 0 0 0 0 0 0 0 0 0 0 0 0 0 0 0 0 0 0 0 0 0 0 0 0
##$GPZ= (0..31)
0 0 0 0 0 0 0 0 0 0 0 0 0 0 0 0 0 0 0 0 0 0 0 0 0 0 0 0 0 0 0 0
##$GRDPROG= <>
##$GRPDLY= -1
##$HDDUTY= 20
##$HDRATE= 20
##$HGAIN= (0..3)
0 0 0 0
##$HL1= 1
##$HL2= 35
##$HL3= 16
##$HL4= 17
##$HOLDER= 0
##$HPMOD= (0..7)
0 0 0 0 0 0 0 0
##$HPPRGN= 0
##$IN= (0..63)
0.001 0.001 0.001 0.001 0.001 0.001 0.001 0.001 0.001 0.001 0.001 0.001
0.001 0.001 0.001 0.001 0.001 0.001 0.001 0.001 0.001 0.001 0.001 0.001
0.001 0.001 0.001 0.001 0.001 0.001 0.001 0.001 0.001 0.001 0.001 0.001
0.001 0.001 0.001 0.001 0.001 0.001 0.001 0.001 0.001 0.001 0.001 0.001
0.001 0.001 0.001 0.001 0.001 0.001 0.001 0.001 0.001 0.001 0.001 0.001
0.001 0.001 0.001 0.001
##$INF= (0..7)
0 0 0 0 0 0 0 0
##$INP= (0..63)
0 0 0 0 0 0 0 0 0 0 0 0 0 0 0 0 0 0 0 0 0 0 0 0 0 0 0 0 0 0 0 0 0 0 0 0
0 0 0 0 0 0 0 0 0 0 0 0 0 0 0 0 0 0 0 0 0 0 0 0 0 0 0 0
##$INSTRUM= <avance400>
##$L= (0..31)
1 1 1 1 1 1 1 1 1 1 1 1 1 1 1 1 1 1 1 1 1 1 1 1 1 1 1 1 1 1 1 1
##$LFILTER= 100
##$LGAIN= -15
##$LINPSTP= 10
##$LOCKED= yes
##$LOCKFLD= 3193
##$LOCKGN= 118.800003051758
##$LOCKPOW= -35
##$LOCKPPM= 7.23999977111816
##$LOCNUC= <2H>
##$LOCPHAS= 356
##$LOCSHFT= yes
##$LOCSW= 0
##$LTIME= 0.200000002980232
##$MASR= 4200
##$MASRLST= <masrlst>
##$NBL= 1
##$NC= -2
##$NLOGCH= 1
##$NS= 128
##$NUC1= <1H>
##$NUC2= <13C>
##$NUC3= <off>
##$NUC4= <off>
##$NUC5= <off>
##$NUC6= <off>
##$NUC7= <off>
##$NUC8= <off>
##$NUCLEI= 0
##$NUCLEUS= <off>
##$O1= 1922.3
##$O2= 4979.85804243228
##$O3= 1900.52349393
##$O4= 1900.52349393
##$O5= 0
##$O6= 0
##$O7= 0
##$O8= 0
##$OBSCHAN= (0..9)
0 0 0 0 0 0 0 0 0 0
##$OVERFLW= 0
##$P= (0..63)
7.6 7.6 15.2 14.9 29.8 16.5 25 50 0 0 0 0 0 0 0 200000 1000 2500 0 600
2500 0 0 0 0 200 0 7.6 1000 0 0 0 0 0 0 0 0 0 0 0 0 0 0 0 0 0 0 0 0 0 0
0 0 0 0 0 0 0 0 0 0 0 0 0
##$PACOIL= (0..15)
0 0 0 0 0 0 0 0 0 0 0 0 0 0 0 0
##$PAPS= 2
##$PARMODE= 0
##$PCPD= (0..9)
100 100 70 100 100 100 100 100 100 100
##$PHCOR= (0..31)
0 0 0 0 0 0 0 0 0 0 0 0 0 0 0 0 0 0 0 0 0 0 0 0 0 0 0 0 0 0 0 0
##$PHLIST= <>
##$PHP= 1
##$PH_ref= 0
##$PL= (0..63)
120 0 -4 120 120 120 120 120 120 60 10.34 22.38 9 120 120 120 120 120 0
120 120 120 120 120 120 120 120 22.38 120 120 9 120 120 120 120 120 120
120 120 120 120 120 120 120 120 120 120 120 120 120 120 120 120 120 120
120 120 120 120 120 120 120 120 120
##$PLSTEP= 0.1
##$PLSTRT= -6
##$POWMOD= 0
##$PQPHASE= 0
##$PQSCALE= 0
##$PR= 1
##$PRECHAN= (0..15)
-1 1 2 -1 -1 -1 -1 -1 -1 -1 -1 -1 -1 -1 -1 -1
##$PRGAIN= 0
##$PROBHD= <5 mm PABBI 1H-BB Z-GRD Z811201/0006
>
##$PROSOL= no
##$PULPROG= <zg>
##$PW= 0
##$PYNM= <acqu.py>
##$QNP= 1
##$RD= 0
##$RECCHAN= (0..15)
-1 -1 -1 -1 -1 -1 -1 -1 -1 -1 -1 -1 -1 -1 -1 -1
##$RECPH= 0
##$RECPRE= (0..15)
-1 -1 -1 -1 -1 -1 -1 -1 -1 -1 -1 -1 -1 -1 -1 -1
##$RECPRFX= (0..15)
-1 -1 -1 -1 -1 -1 -1 -1 -1 -1 -1 -1 -1 -1 -1 -1
##$RECSEL= (0..15)
0 0 0 0 0 0 0 0 0 0 0 0 0 0 0 0
##$RG= 181
##$RO= 0
##$ROUTWD1= (0..23)
0 0 0 0 0 0 0 0 0 0 0 0 0 0 0 0 0 0 0 0 1 1 0 0
##$ROUTWD2= (0..23)
0 0 0 0 0 1 0 0 0 0 0 0 0 0 0 0 0 0 1 0 1 1 0 0
##$RSEL= (0..9)
0 1 2 0 0 0 0 0 0 0
##$S= (0..7)
83 4 83 83 83 83 83 83
##$SEOUT= 0
##$SFO1= 400.1319223
##$SFO2= 100.617748858042
##$SFO3= 400.131900523494
##$SFO4= 400.131900523494
##$SFO5= 500.13
##$SFO6= 500.13
##$SFO7= 500.13
##$SFO8= 500.13
##$SOLVENT= <CDCl3>
##$SP= (0..31)
1 120 120 120 0 0 120 120 0 0 0 120 0 0 120 0 150 150 120 120.87 118.96
122.27 114.95 150 150 150 150 150 150 120 120 120
##$SP07= 0
##$SPECTR= 0
##$SPNAM0= <gauss>
##$SPNAM1= <Gaus1.1000>
##$SPNAM10= <gauss>
##$SPNAM11= <Gaus1.1000>
##$SPNAM12= <gauss>
##$SPNAM13= <gauss>
##$SPNAM14= <Gaus1.1000>
##$SPNAM15= <Gaus1.1000>
##$SPNAM16= <gauss>
##$SPNAM17= <gauss>
##$SPNAM18= <Gaus1.1000>
##$SPNAM19= <Gaus1.1000>
##$SPNAM2= <Gaus1.1000>
##$SPNAM20= <Gaus1.1000>
##$SPNAM21= <Gaus1.1000>
##$SPNAM22= <Gaus1.1000>
##$SPNAM23= <gauss>
##$SPNAM24= <gauss>
##$SPNAM25= <gauss>
##$SPNAM26= <gauss>
##$SPNAM27= <gauss>
##$SPNAM28= <gauss>
##$SPNAM29= <Gaus1.1000>
##$SPNAM3= <Gaus1.1000>
##$SPNAM30= <Gaus1.1000>
##$SPNAM31= <Gaus1.1000>
##$SPNAM4= <gauss>
##$SPNAM5= <gauss>
##$SPNAM6= <Gaus1.1000>
##$SPNAM7= <Gaus1.1000>
##$SPNAM8= <gauss>
##$SPNAM9= <gauss>
##$SPOAL= (0..31)
0.5 0.5 0.5 0.5 0.5 0.5 0.5 0.5 0.5 0.5 0.5 0.5 0.5 0.5 0.5 0.5 0.5 0.5
0.5 0.5 0.5 0.5 0.5 0.5 0.5 0.5 0.5 0.5 0.5 0.5 0.5 0.5
##$SPOFFS= (0..31)
0 0 0 0 0 0 0 0 0 0 0 0 0 0 0 0 0 0 0 0 0 0 0 0 0 0 0 0 0 0 0 0
##$SUBNAM0= <"">
##$SUBNAM1= <"">
##$SUBNAM2= <"">
##$SUBNAM3= <"">
##$SUBNAM4= <"">
##$SUBNAM5= <"">
##$SUBNAM6= <"">
##$SUBNAM7= <"">
##$SUBNAM8= <"">
##$SUBNAM9= <"">
##$SW= 12.4709369134976
##$SWIBOX= (0..15)
0 1 2 0 0 0 0 0 0 0 0 0 0 0 0 0
##$SW_h= 4990.01996007984
##$SWfinal= 0
##$TD= 16244
##$TD0= 1
##$TE= 301.7
##$TE2= 300
##$TE3= 300
##$TEG= 300
##$TL= (0..7)
0 120 120 120 120 120 120 120
##$TP= (0..7)
150 150 150 150 150 150 150 150
##$TP07= 0
##$TPNAME0= <>
##$TPNAME1= <>
##$TPNAME2= <>
##$TPNAME3= <>
##$TPNAME4= <>
##$TPNAME5= <>
##$TPNAME6= <>
##$TPNAME7= <>
##$TPOAL= (0..7)
0.5 0.5 0.5 0.5 0.5 0.5 0.5 0.5
##$TPOFFS= (0..7)
0 0 0 0 0 0 0 0
##$TUNHIN= 0
##$TUNHOUT= 0
##$TUNXOUT= 0
##$USERA1= <user>
##$USERA2= <user>
##$USERA3= <user>
##$USERA4= <user>
##$USERA5= <user>
##$V9= 5
##$VALIST= <valist>
##$VCLIST= <CCCCCCCCCCCCCCC>
##$VD= 0
##$VDLIST= <DDDDDDDDDDDDDDD>
##$VPLIST= <PPPPPPPPPPPPPPP>
##$VTLIST= <TTTTTTTTTTTTTTT>
##$WBST= 1024
##$WBSW= 15.53612
##$XGAIN= (0..3)
0 0 0 0
##$XL= 0
##$YL= 0
##$YMAX_a= 1913086
##$YMIN_a= -1364636
##$ZGOPTNS= <>
##$ZL1= 120
##$ZL2= 120
##$ZL3= 120
##$ZL4= 120
##$ABSF1= 10
##$ABSF2= 0
##$ABSG= 5
##$ABSL= 3
##$ALPHA= 0
##$AQORDER= 0
##$ASSFAC= 0
##$ASSFACI= 0
##$ASSFACX= 0
##$ASSWID= 0
##$AUNMP= <proc_1H_AID>
##$AXLEFT= 0
##$AXNAME= <>
##$AXNUC= <off>
##$AXRIGHT= 0
##$AXTYPE= 0
##$AXUNIT= <>
##$AZFE= 0.1
##$AZFW= 0.1
##$BCFW= 1
##$BC_mod= 2
##$BYTORDP= 0
##$COROFFS= 0
##$CY= 12.5
##$DATMOD= 1
##$DC= 2
##$DFILT= <>
##$DTYPP= 0
##$F1P= 9.9967504570787
##$F2P= -9.53364507338961e-007
##$FCOR= 1
##$FTSIZE= 65536
##$FT_mod= 4
##$GAMMA= 1
##$GB= 0
##$INTBC= 1
##$INTSCL= 1
##$ISEN= 128
##$LB= 1
##$LEV0= 0
##$LPBIN= 0
##$MAXI= 10000
##$MC2= 0
##$MEAN= 0
##$ME_mod= 0
##$MI= 0.02
##$NCOEF= 0
##$NC_proc= 0
##$NLEV= 6
##$NOISF1= 8.174992
##$NOISF2= 6.675002
##$NSP= 1
##$NTH_PI= 0
##$NZP= 0
##$OFFSET= 11.01498
##$PC= 1
##$PHC0= -162.3602
##$PHC1= -10.00055
##$PH_mod= 0
##$PKNL= yes
##$PPARMOD= 0
##$PPDIAG= 0
##$PPIPTYP= 0
##$PPMPNUM= 100
##$PPRESOL= 1
##$PSCAL= 0
##$PSIGN= 0
##$PYNMP= <proc.py>
##$REVERSE= no
##$SF= 400.130009885034
##$SI= 131072
##$SIGF1= 5.6
##$SIGF2= 5.2
##$SINO= 400
##$SIOLD= 131072
##$SPECTYP= <>
##$SREGLST= <1H.CDCl3>
##$SSB= 2
##$STSI= 0
##$STSR= 0
##$SW_p= 4990.01996007982
##$SYMM= 0
##$S_DEV= 0
##$TDeff= 16244
##$TDoff= 0
##$TI= <>
##$TILT= no
##$TM1= 0
##$TM2= 0
##$TOPLEV= 0
##$USERP1= <user>
##$USERP2= <user>
##$USERP3= <user>
##$USERP4= <user>
##$USERP5= <user>
##$WDW= 4
##$XDIM= 8192
##$YMAX_p= 0
##$YMIN_p= 0
##$CURPLOT= <\\rik006s\net8_hp>
##$CURPRIN= <$\\rik006s\net8_hp>
##$DFORMAT= <normdp>
##$LAYOUT= <+/1d_h.xwp>
##$LFORMAT= <normlp>
##$PFORMAT= <normpl>
##$SURQMSG= 1
$$ End of Bruker specific parameters
$$ ---------------------------------
##NTUPLES= NMR FID
##VAR_NAME=  TIME,          FID/REAL,        FID/IMAG
##SYMBOL=    X,             R,               I
##VAR_TYPE=  INDEPENDENT,   DEPENDENT,       DEPENDENT
##VAR_FORM=  AFFN,          ASDF,            ASDF
##VAR_DIM=   8122,          8122,            8122
##UNITS=     SECONDS,       ARBITRARY UNITS, ARBITRARY UNITS
##FACTOR=    0.0002004,     1,               1
##FIRST=     0,             -1630645,        -41079
##LAST=      1.6274484,     -27674,          -5252
##MIN=       0,             -1630645,        -1630645
##MAX=       1.6274484,     1812198,         1812198
$$ Real data points
##PAGE= N=1
##DATA TABLE= (X++(R..R)), XYDATA
0 -1630645
1  -457141
2  1812198
3  -230433
4 -1355322
5   359830
6   762606
7  -445821
8    51949
9   676444
10  -287397
11  -605746
12   660622
13   808058
14  -419739
15  -687601
16   340012
17   493354
18  -250817
19  -324941
20    63557
21  -222290
22  -149698
23   486924
24    98234
25  -792043
26  -122729
27   677025
28   -19786
29  -378185
30   363701
31    64811
32  -501892
33   454214
34   801761
35  -714796
36  -822158
37   833355
38   732227
39  -769197
40  -499345
41   478858
42    71649
43  -322344
44   222137
45    41149
46  -647050
47   -78763
48   901121
49   232703
50  -905329
51  -264759
52   896052
53   305832
54  -582802
55   -22194
56   383356
57  -165837
58    52796
59   461245
60  -400112
61  -695121
62   461959
63   490141
64  -577510
65  -333607
66   362424
67   -47189
68  -168407
69   318417
70   -36397
71  -540886
72   107292
73   652304
74    72851
75  -429557
76   -58515
77   294433
78   108604
79   -60203
80     7144
81  -162861
82  -209695
83   350535
84   437553
85  -492526
86  -644833
87   398413
88   528243
89  -385763
90  -383051
91   189955
92    46735
93    -1363
94   344000
95  -104379
96  -584078
97   182689
98   711981
99   -96192
100  -499233
101   110912
102   268871
103   -44934
104    44072
105   -16377
106  -346991
107   -61806
108   405973
109    89358
110  -379061
111  -201173
112   178143
113   181472
114   -29804
115  -122122
116   -84012
117    -8755
118   204886
119   316234
120  -103881
121  -455658
122    69073
123   512132
124    -4274
125  -354324
126    -5532
127    63960
128    -9128
129   222002
130   -30321
131  -554625
132  -101232
133   577562
134   150449
135  -464450
136  -184735
137   242103
138   182415
139    16763
140   -86195
141  -192475
142   -34936
143   339316
144   298955
145  -247272
146  -377873
147   156046
148   342440
149   -75255
150  -219030
151   -42864
152   -42055
153    60400
154   266643
155   -70563
156  -472504
157   -47080
158   444394
159    90940
160  -289261
161   -74593
162    92259
163    49669
164   187897
165    92311
166  -353885
167  -215961
168   433256
169   341264
170  -311258
171  -327481
172   117667
173   205763
174    42379
175   -92090
176  -226153
177  -148611
178   219291
179   321120
180  -114430
181  -427495
182   -45966
183   411270
184   170528
185  -258012
186  -135586
187    92668
188    93727
189   192462
190    79136
191  -379208
192  -231259
193   403401
194   267195
195  -309013
196  -219205
197    96803
198    59467
199    78620
200    77454
201  -258454
202  -274538
203   250933
204   394063
205  -109683
206  -360665
207    -8495
208   273738
209   124846
210   -62479
211  -118413
212  -141622
213    72487
214   354403
215    59410
216  -448735
217  -212149
218   350949
219   230498
220  -204125
221  -206209
222   -16872
223    72397
224   184220
225    88849
226  -282764
227  -281520
228   244254
229   400874
230   -91699
231  -328289
232     5166
233   207158
234   105033
235    19818
236  -132179
237  -244353
238    69902
239   373443
240    37183
241  -391884
242  -172774
243   238817
244   190369
245   -81993
246  -155726
247   -99537
248    23559
249   241771
250   192788
251  -268927
252  -349114
253   223467
254   401182
255   -95482
256  -264009
257     1884
258    71423
259   102345
260   162506
261  -166679
262  -380613
263    94748
264   422305
265    -1106
266  -350421
267  -120190
268   165258
269   160088
270    24210
271  -124325
272  -188099
273     9770
274   317228
275   194655
276  -276367
277  -295930
278   180065
279   299078
280   -33034
281  -184374
282   -97224
283    -3975
284   171819
285   193344
286  -182626
287  -370272
288    50344
289   378100
290    66939
291  -292557
292  -142146
293   126702
294   149016
295    90635
296   -51136
297  -264502
298   -74785
299   370041
300   224309
301  -306966
302  -257650
303   159806
304   193075
305     8832
306   -78655
307  -179335
308   -94969
309   239425
310   244317
311  -194346
312  -343946
313    48290
314   319436
315    83566
316  -191436
317  -141606
318    21131
319   153998
320   198292
321   -59525
322  -338983
323   -75805
324   358816
325   184407
326  -246367
327  -221141
328    55477
329   160010
330   106578
331   -63548
332  -238239
333  -111262
334   245580
335   274739
336  -141448
337  -338135
338    17617
339   293790
340    94398
341  -127819
342  -128500
343   -70319
344   127111
345   281403
346   -39313
347  -385161
348   -83535
349   324134
350   151482
351  -178330
352  -174996
353   -19589
354   114317
355   173839
356     1236
357  -273290
358  -172691
359   254596
360   302745
361  -138400
362  -298602
363    21095
364   206939
365   100132
366   -18411
367  -164717
368  -184409
369   158862
370   334929
371   -66110
372  -356793
373   -70726
374   241418
375   154246
376   -80299
377  -186448
378   -95686
379   120387
380   236126
381    25806
382  -282081
383  -185410
384   230295
385   281375
386   -95152
387  -248633
388   -36313
389   127227
390   147628
391    45469
392  -201963
393  -229266
394   147212
395   325228
396   -25091
397  -315684
398  -102853
399   196678
400   156939
401   -32073
402  -140531
403  -146679
404    53806
405   297450
406    98105
407  -325908
408  -203293
409   243752
410   226453
411   -80885
412  -155864
413   -90771
414    35818
415   218731
416   110801
417  -251019
418  -249183
419   147677
420   295529
421    -1846
422  -249914
423  -124278
424   120487
425   171082
426    48869
427  -143097
428  -222135
429    36059
430   331738
431   103835
432  -298774
433  -183073
434   166778
435   188830
436    16551
437  -123029
438  -173528
439     9634
440   264036
441   140493
442  -229880
443  -258647
444   101918
445   281298
446    35825
447  -212460
448  -132575
449    60249
450   159792
451   126328
452  -119523
453  -291517
454    12017
455   344799
456   100238
457  -264949
458  -160594
459   101707
460   157370
461    84374
462   -85183
463  -229044
464   -37521
465   291045
466   186032
467  -227928
468  -262021
469    89260
470   235183
471    52182
472  -117554
473  -159670
474   -51350
475   200486
476   220535
477  -149154
478  -318777
479    16163
480   291919
481   115343
482  -172426
483  -190563
484    15005
485   175165
486   134515
487   -70209
488  -243742
489  -100347
490   266413
491   247682
492  -198119
493  -286375
494    75450
495   203495
496    56960
497   -39076
498  -165995
499  -146040
500   214256
501   293206
502  -149137
503  -325397
504    17230
505   240370
506   109960
507   -87423
508  -178075
509   -78953
510   157786
511   217435
512   -48047
513  -292914
514  -115798
515   256176
516   230261
517  -140436
518  -236489
519    -3995
520   146673
521   137491
522    13003
523  -211572
524  -184048
525   193062
526   308547
527   -82398
528  -315419
529   -48552
530   211163
531   134247
532   -44097
533  -154743
534  -140012
535    99314
536   284282
537    15493
538  -322803
539  -138128
540   235560
541   199719
542   -69356
543  -178458
544   -92301
545    98367
546   210238
547    36887
548  -234166
549  -191986
550   149436
551   287982
552   -19968
553  -286588
554   -89626
555   172545
556   128138
557     3317
558  -110597
559  -203835
560    39345
561   340047
562    63193
563  -334259
564  -130483
565   203682
566   151100
567    -2060
568  -106800
569  -173145
570    23824
571   269511
572    89105
573  -256837
574  -206690
575   127566
576   246346
577    24708
578  -201865
579  -138035
580    79900
581   177485
582    83107
583  -143020
584  -232846
585    42403
586   309500
587    90054
588  -258487
589  -169085
590   132717
591   175259
592    24458
593  -114129
594  -165566
595   -12139
596   242705
597   148577
598  -227875
599  -244356
600   124113
601   230229
602     5668
603  -129457
604  -119210
605   -15428
606   188004
607   169150
608  -165815
609  -258716
610    66283
611   260179
612    73473
613  -164161
614  -162764
615    29199
616   168952
617    96808
618  -100336
619  -207459
620   -46562
621   242889
622   187424
623  -196672
624  -251182
625    85751
626   210497
627    43378
628   -86228
629  -148487
630   -56448
631   207838
632   198816
633  -162935
634  -265501
635    45005
636   232869
637    76130
638  -137387
639  -157191
640    -3234
641   151642
642   135091
643   -79884
644  -237041
645   -44357
646   257075
647   155268
648  -176014
649  -184152
650    54283
651   141926
652    86115
653   -35242
654  -179136
655   -94031
656   198432
657   212470
658  -128776
659  -267246
660      191
661   208433
662    95380
663   -92066
664  -147597
665   -69017
666   132566
667   218396
668   -51735
669  -291581
670   -55014
671   256099
672   149047
673  -119768
674  -170348
675   -32869
676   140008
677   167614
678   -46174
679  -234995
680   -92173
681   198962
682   206616
683  -101633
684  -257767
685   -22375
686   200273
687   105524
688   -71069
689  -135939
690   -90285
691   118200
692   237001
693   -31714
694  -279572
695   -67854
696   213295
697   140407
698   -72547
699  -154917
700   -79716
701   100799
702   195507
703     5510
704  -241594
705  -150094
706   183614
707   237714
708   -67445
709  -229837
710   -53329
711   130088
712   147431
713    30729
714  -179601
715  -188535
716   141134
717   289540
718   -29689
719  -275960
720   -91405
721   166709
722   167362
723   -16556
724  -173686
725  -131872
726    99601
727   228104
728    30490
729  -242659
730  -163183
731   161839
732   222126
733   -31673
734  -185707
735   -97896
736    79311
737   185029
738    65073
739  -190280
740  -189783
741   113125
742   256746
743    22658
744  -220224
745  -138003
746   109331
747   176483
748    33837
749  -140077
750  -178774
751    24660
752   265707
753   110243
754  -255480
755  -205466
756   144047
757   207953
758    16556
759  -129284
760  -156196
761    11938
762   240496
763   125050
764  -214694
765  -219024
766    99924
767   237994
768    50530
769  -171044
770  -159790
771    46455
772   185215
773    91208
774  -134645
775  -217432
776    14893
777   256680
778   109897
779  -197761
780  -182571
781    68999
782   179303
783    77587
784   -95020
785  -177322
786   -24277
787   211141
788   159560
789  -152908
790  -247482
791    30986
792   234955
793    77827
794  -139280
795  -150089
796   -21512
797   153030
798   180490
799   -94553
800  -280328
801    -7234
802   275269
803   114209
804  -153489
805  -160629
806    -1095
807   149771
808   147966
809   -68236
810  -225771
811   -56268
812   212052
813   170639
814  -130268
815  -236318
816     1357
817   191802
818    97986
819   -73197
820  -150375
821   -75205
822   147973
823   211343
824   -70478
825  -259373
826   -32324
827   213445
828   128352
829   -84280
830  -160806
831   -62964
832   122141
833   171902
834   -31494
835  -231340
836  -101718
837   194585
838   194373
839   -96588
840  -213841
841   -32986
842   143357
843   139257
844   -11922
845  -179089
846  -115447
847   161100
848   230358
849   -51763
850  -245703
851   -72235
852   176467
853   151561
854   -61021
855  -165879
856   -78988
857    88963
858   185617
859    25690
860  -238039
861  -146811
862   192007
863   194781
864   -79378
865  -162049
866   -50475
867    73102
868   171482
869    57330
870  -203243
871  -157115
872   156050
873   211284
874   -33244
875  -192773
876  -102270
877   106049
878   180531
879     8439
880  -176615
881  -128299
882    86236
883   201240
884    36196
885  -215328
886  -157784
887   143933
888   212514
889   -19886
890  -167333
891   -91146
892    67079
893   170871
894    70462
895  -179791
896  -194779
897   113699
898   253784
899    -3887
900  -208322
901   -86442
902    83208
903   130141
904    69174
905  -125653
906  -209768
907    55958
908   262761
909    37432
910  -216880
911  -121460
912    84723
913   154553
914    65548
915  -127461
916  -173707
917    46244
918   213329
919    78116
920  -160258
921  -185857
922    57641
923   228097
924    57004
925  -176164
926  -135499
927    49512
928   154241
929    98722
930  -118334
931  -222816
932    30425
933   254282
934    72447
935  -185217
936  -142974
937    50768
938   160750
939    93095
940  -107907
941  -189561
942     3851
943   212241
944   119413
945  -151870
946  -199180
947    37241
948   198236
949    79677
950  -119681
951  -156666
952   -14913
953   163657
954   146188
955  -104564
956  -229550
957    -2263
958   228486
959   112325
960  -140161
961  -164160
962     8765
963   141623
964   121516
965   -55654
966  -212894
967   -60128
968   229732
969   156605
970  -157024
971  -190989
972    23590
973   140406
974   107261
975   -40539
976  -192298
977   -68298
978   204097
979   166702
980  -113661
981  -200163
982   -25536
983   169269
984   143830
985   -83182
986  -192501
987   -32545
988   148724
989   134783
990   -44589
991  -202426
992   -91863
993   187960
994   185265
995  -105176
996  -194559
997   -15284
998   125969
999   128564
1000    -5321
1001  -183411
1002  -116911
1003   166356
1004   210025
1005   -70555
1006  -221700
1007   -44634
1008   151614
1009   129340
1010   -30086
1011  -162752
1012  -112377
1013   115756
1014   205984
1015   -27458
1016  -234289
1017   -79311
1018   170872
1019   153317
1020   -39735
1021  -160133
1022   -87657
1023   111409
1024   181099
1025    -1232
1026  -189648
1027  -114562
1028   131180
1029   199305
1030   -23589
1031  -209746
1032   -89365
1033   124025
1034   144574
1035     2088
1036  -150340
1037  -139893
1038    91686
1039   224750
1040     6294
1041  -221108
1042  -106303
1043   130144
1044   166289
1045     5658
1046  -148928
1047  -116765
1048    76519
1049   187361
1050    48893
1051  -177826
1052  -165764
1053   101214
1054   215799
1055     1429
1056  -185760
1057   -98836
1058    70035
1059   146132
1060    68856
1061  -144966
1062  -190026
1063    79495
1064   239384
1065    26123
1066  -193728
1067  -115425
1068    87176
1069   163240
1070    52448
1071  -132630
1072  -157706
1073    46273
1074   205103
1075    65272
1076  -179359
1077  -164699
1078    76956
1079   184185
1080    39471
1081  -135114
1082  -141029
1083    24586
1084   182274
1085    95314
1086  -143996
1087  -183215
1088    45108
1089   210454
1090    80409
1091  -152600
1092  -158064
1093    49263
1094   169738
1095    74177
1096  -104654
1097  -170863
1098   -13121
1099   203731
1100   122829
1101  -165945
1102  -187550
1103    56831
1104   165851
1105    67010
1106   -84661
1107  -159019
1108   -27532
1109   186138
1110   137359
1111  -126701
1112  -197173
1113    20962
1114   193943
1115    93961
1116  -114485
1117  -160608
1118    -4960
1119   151120
1120   120098
1121   -83710
1122  -203844
1123   -26612
1124   205323
1125   119236
1126  -124949
1127  -166065
1128      695
1129   146314
1130   116480
1131   -65558
1132  -178645
1133   -44550
1134   168804
1135   148205
1136   -82485
1137  -196024
1138   -31790
1139   173924
1140   126373
1141   -82375
1142  -163096
1143   -46018
1144   129518
1145   156543
1146   -47710
1147  -210573
1148   -57635
1149   180509
1150   143407
1151   -79562
1152  -169695
1153   -39396
1154   129372
1155   136885
1156   -32078
1157  -178493
1158   -84091
1159   149628
1160   176160
1161   -67813
1162  -203817
1163   -37353
1164   140784
1165   114193
1166   -24206
1167  -150162
1168  -107233
1169   126281
1170   196286
1171   -47283
1172  -208531
1173   -53972
1174   141538
1175   135413
1176   -22911
1177  -158849
1178   -92905
1179   116602
1180   170105
1181   -16372
1182  -180554
1183  -101685
1184   121925
1185   179346
1186   -23575
1187  -184664
1188   -82585
1189   108754
1190   147926
1191     6822
1192  -154967
1193  -123034
1194   100115
1195   198589
1196     4514
1197  -196788
1198  -103647
1199   121945
1200   160837
1201    -6447
1202  -148962
1203  -107087
1204    74034
1205   182400
1206    35665
1207  -195489
1208  -136044
1209   125406
1210   173695
1211   -15113
1212  -148219
1213  -103766
1214    62597
1215   176577
1216    48329
1217  -171346
1218  -140112
1219    99888
1220   190303
1221    21587
1222  -160749
1223  -124690
1224    77752
1225   171969
1226    39980
1227  -142178
1228  -146387
1229    49994
1230   201200
1231    54957
1232  -182203
1233  -145367
1234    83034
1235   169273
1236    43483
1237  -128893
1238  -147599
1239    37365
1240   193394
1241    75566
1242  -153634
1243  -159643
1244    56603
1245   194644
1246    66766
1247  -150851
1248  -147822
1249    49547
1250   162879
1251    71450
1252  -116485
1253  -174149
1254    16529
1255   204974
1256    87453
1257  -159702
1258  -160701
1259    49239
1260   165295
1261    75975
1262  -104248
1263  -164310
1264     3371
1265   190949
1266   113376
1267  -134348
1268  -187018
1269    30403
1270   187281
1271    80181
1272  -108813
1273  -156273
1274   -15391
1275   167077
1276   131392
1277  -113287
1278  -200807
1279     4780
1280   185943
1281   102023
1282  -101361
1283  -173263
1284   -20333
1285   169952
1286   128868
1287   -92839
1288  -180662
1289   -26653
1290   168531
1291   143408
1292   -93794
1293  -199427
1294   -11838
1295   171170
1296   110468
1297   -72610
1298  -162702
1299   -56650
1300   148721
1301   162283
1302   -75468
1303  -210439
1304   -33421
1305   170934
1306   130326
1307   -72039
1308  -172360
1309   -46455
1310   138319
1311   146366
1312   -39141
1313  -187426
1314   -77661
1315   165169
1316   170340
1317   -72829
1318  -188641
1319   -43458
1320   129532
1321   138903
1322   -18576
1323  -180252
1324  -101954
1325   146401
1326   180698
1327   -55597
1328  -191708
1329   -63461
1330   125636
1331   149593
1332   -14434
1333  -167786
1334   -98189
1335   117732
1336   179619
1337   -15825
1338  -189040
1339   -93167
1340   124332
1341   163108
1342   -15431
1343  -168355
1344   -98803
1345   104169
1346   167326
1347    -1387
1348  -165725
1349  -108306
1350    97791
1351   184386
1352    10263
1353  -188234
1354  -103007
1355   122673
1356   150550
1357    -2956
1358  -131186
1359  -120306
1360    60538
1361   197646
1362    28365
1363  -200253
1364  -112132
1365   115958
1366   146992
1367    10588
1368  -124171
1369  -128900
1370    56629
1371   191227
1372    38631
1373  -167258
1374  -122808
1375    81028
1376   171273
1377    37180
1378  -147350
1379  -128831
1380    66986
1381   163414
1382    38381
1383  -134905
1384  -140174
1385    45287
1386   181926
1387    51449
1388  -157382
1389  -132219
1390    66458
1391   156271
1392    46521
1393  -114938
1394  -133031
1395    31659
1396   172253
1397    75084
1398  -141902
1399  -153072
1400    59775
1401   170869
1402    45889
1403  -121888
1404  -130112
1405    23748
1406   156258
1407    80253
1408  -125695
1409  -158103
1410    34334
1411   171061
1412    72375
1413  -121249
1414  -148267
1415    31649
1416   162827
1417    69565
1418  -100429
1419  -140141
1420    -2791
1421   162340
1422   108879
1423  -124416
1424  -168924
1425    38560
1426   156997
1427    61666
1428   -78572
1429  -140396
1430   -31565
1431   161641
1432   123892
1433  -121123
1434  -168842
1435    23330
1436   151774
1437    87928
1438   -76492
1439  -157304
1440   -16543
1441   161717
1442   104127
1443   -94612
1444  -152282
1445   -12293
1446   145937
1447   118851
1448   -84665
1449  -174136
1450    -7270
1451   153417
1452    94093
1453   -73458
1454  -147204
1455   -40944
1456   136831
1457   139730
1458   -73001
1459  -188604
1460   -18960
1461   164309
1462   102277
1463   -72929
1464  -139444
1465   -46913
1466   119733
1467   149144
1468   -49836
1469  -194008
1470   -40510
1471   160844
1472   116075
1473   -64198
1474  -148499
1475   -57415
1476   118892
1477   145448
1478   -46685
1479  -174327
1480   -52223
1481   128050
1482   137982
1483   -32213
1484  -171571
1485   -70234
1486   138021
1487   140943
1488   -46052
1489  -149990
1490   -67760
1491   103772
1492   159776
1493   -18369
1494  -187090
1495   -74311
1496   138194
1497   136684
1498   -35684
1499  -148979
1500   -81150
1501    97334
1502   158778
1503    -6993
1504  -170979
1505   -92542
1506   117964
1507   162004
1508   -16565
1509  -166468
1510   -85934
1511   102522
1512   149137
1513     4797
1514  -150115
1515  -113524
1516    92754
1517   178126
1518     3083
1519  -174358
1520  -101053
1521   100337
1522   154579
1523     6128
1524  -143628
1525  -105642
1526    72019
1527   165778
1528    32787
1529  -158927
1530  -126191
1531    92528
1532   168287
1533     8355
1534  -140123
1535  -106049
1536    55758
1537   160373
1538    51947
1539  -149926
1540  -136588
1541    77882
1542   170743
1543    29080
1544  -141318
1545  -128584
1546    56793
1547   169407
1548    46168
1549  -139671
1550  -129249
1551    51688
1552   167546
1553    60232
1554  -141659
1555  -146866
1556    60316
1557   171908
1558    44347
1559  -124429
1560  -129276
1561    28782
1562   162288
1563    77145
1564  -128674
1565  -156872
1566    38586
1567   173860
1568    63076
1569  -126360
1570  -138118
1571    30220
1572   151610
1573    78926
1574   -99185
1575  -155825
1576     8961
1577   177407
1578    85277
1579  -125643
1580  -143078
1581    24759
1582   145989
1583    84235
1584   -91667
1585  -161161
1586    -1743
1587   163001
1588    92355
1589  -106162
1590  -156486
1591     3619
1592   161428
1593    99662
1594   -98503
1595  -151812
1596     1563
1597   147452
1598   104147
1599   -79307
1600  -168911
1601   -16529
1602   168596
1603   107923
1604  -102250
1605  -157424
1606    -8739
1607   137296
1608   102326
1609   -69674
1610  -161403
1611   -36066
1612   149556
1613   128200
1614   -79189
1615  -169921
1616   -16137
1617   149009
1618   106833
1619   -59400
1620  -144095
1621   -47486
1622   129853
1623   140377
1624   -60872
1625  -176466
1626   -35184
1627   139248
1628   114264
1629   -54381
1630  -155476
1631   -56250
1632   125410
1633   134862
1634   -44820
1635  -162356
1636   -54741
1637   132574
1638   144100
1639   -45111
1640  -166716
1641   -49072
1642   127792
1643   128273
1644   -31227
1645  -155554
1646   -76393
1647   118503
1648   149576
1649   -38033
1650  -171468
1651   -67649
1652   116739
1653   138340
1654   -25469
1655  -156038
1656   -74531
1657   108293
1658   147068
1659    -7793
1660  -156218
1661   -90357
1662   113731
1663   158528
1664   -20113
1665  -155826
1666   -76932
1667    90250
1668   141693
1669     5801
1670  -154373
1671  -107995
1672    96149
1673   158836
1674    -4076
1675  -155211
1676   -92530
1677    90524
1678   148852
1679    10910
1680  -139469
1681  -104413
1682    76181
1683   163955
1684    22673
1685  -158333
1686  -108553
1687    91682
1688   153384
1689    11897
1690  -137932
1691  -114979
1692    63172
1693   163151
1694    30629
1695  -149964
1696  -116691
1697    74678
1698   161457
1699    31031
1700  -141139
1701  -118682
1702    66854
1703   154978
1704    36923
1705  -125002
1706  -124726
1707    46616
1708   167974
1709    50751
1710  -142319
1711  -128161
1712    57191
1713   151561
1714    45382
1715  -118136
1716  -130114
1717    34683
1718   157807
1719    64453
1720  -122671
1721  -140725
1722    39290
1723   163070
1724    55943
1725  -121569
1726  -126649
1727    28359
1728   148132
1729    78878
1730  -107886
1731  -153920
1732    29437
1733   166836
1734    62519
1735  -115566
1736  -133209
1737    15611
1738   149777
1739    85801
1740  -106722
1741  -150953
1742    18002
1743   154870
1744    82592
1745  -101590
1746  -152758
1747     8775
1748   161341
1749    83189
1750  -100158
1751  -136856
1752     2054
1753   141017
1754   101045
1755   -83929
1756  -162142
1757    -6468
1758   157161
1759    91766
1760   -92815
1761  -142749
1762    -9051
1763   131493
1764   103144
1765   -67304
1766  -157454
1767   -28925
1768   147976
1769   112433
1770   -83380
1771  -152947
1772   -13656
1773   134159
1774   108468
1775   -56691
1776  -155148
1777   -38041
1778   142633
1779   118012
1780   -70755
1781  -155512
1782   -32876
1783   132150
1784   121258
1785   -62371
1786  -161622
1787   -37494
1788   127861
1789   116979
1790   -46822
1791  -156879
1792   -54310
1793   138509
1794   135848
1795   -57636
1796  -153229
1797   -40125
1798   115446
1799   127583
1800   -28525
1801  -159373
1802   -67962
1803   125498
1804   136272
1805   -41610
1806  -154600
1807   -62884
1808   111252
1809   132688
1810   -27518
1811  -150064
1812   -69593
1813   102534
1814   143387
1815   -10355
1816  -157094
1817   -79667
1818   115907
1819   142840
1820   -22785
1821  -146117
1822   -76578
1823    91043
1824   143025
1825     -892
1826  -154844
1827   -94634
1828   100568
1829   150966
1830   -10484
1831  -152863
1832   -85313
1833    91933
1834   143283
1835    10038
1836  -140689
1837  -103213
1838    87557
1839   160446
1840     6886
1841  -149026
1842   -95565
1843    80216
1844   147731
1845    18458
1846  -140656
1847  -109706
1848    73250
1849   150251
1850    22769
1851  -132677
1852  -116543
1853    62390
1854   163067
1855    27606
1856  -141537
1857  -103677
1858    64649
1859   139499
1860    45195
1861  -116031
1862  -131072
1863    50030
1864   166054
1865    36613
1866  -135800
1867  -113731
1868    48080
1869   142435
1870    51490
1871  -117195
1872  -131304
1873    37903
1874   157057
1875    56320
1876  -122099
1877  -128976
1878    43603
1879   153082
1880    55712
1881  -110657
1882  -126367
1883    24796
1884   150476
1885    72388
1886  -112650
1887  -141213
1888    28934
1889   152782
1890    65373
1891  -106232
1892  -134603
1893    16787
1894   145162
1895    74366
1896   -94570
1897  -137210
1898     5785
1899   148650
1900    88301
1901   -98731
1902  -141637
1903    13905
1904   141510
1905    78527
1906   -82778
1907  -137592
1908    -8947
1909   138751
1910    94841
1911   -84809
1912  -146216
1913    -7040
1914   139272
1915    92180
1916   -81991
1917  -139434
1918    -8685
1919   129606
1920    98266
1921   -65681
1922  -147895
1923   -20093
1924   144368
1925   100857
1926   -79859
1927  -139722
1928   -15414
1929   122397
1930   103816
1931   -58399
1932  -151638
1933   -29984
1934   133933
1935   104987
1936   -66108
1937  -144708
1938   -31493
1939   125593
1940   112106
1941   -56169
1942  -141696
1943   -35915
1944   117722
1945   115873
1946   -44362
1947  -149276
1948   -45889
1949   124843
1950   115940
1951   -49639
1952  -139879
1953   -44158
1954   108860
1955   117732
1956   -35765
1957  -143325
1958   -55946
1959   110887
1960   126758
1961   -37887
1962  -149173
1963   -49441
1964   113476
1965   116460
1966   -28360
1967  -134314
1968   -65836
1969    99839
1970   135997
1971   -26451
1972  -152432
1973   -59765
1974   107482
1975   123270
1976   -19735
1977  -139302
1978   -72703
1979    97449
1980   134541
1981   -14801
1982  -143875
1983   -76898
1984    98207
1985   136746
1986   -13988
1987  -143902
1988   -74525
1989    89038
1990   130501
1991    -1762
1992  -137323
1993   -88625
1994    85679
1995   141361
1996     -202
1997  -136701
1998   -86308
1999    81214
2000   139621
2001     7362
2002  -132647
2003   -90480
2004    73406
2005   139862
2006    17273
2007  -134325
2008  -100645
2009    76845
2010   142519
2011     9812
2012  -129344
2013   -95780
2014    58962
2015   139744
2016    31668
2017  -131324
2018  -112172
2019    67439
2020   149278
2021    26070
2022  -128531
2023  -108074
2024    59545
2025   144701
2026    34601
2027  -121417
2028  -116222
2029    47597
2030   153355
2031    45481
2032  -131240
2033  -118378
2034    55274
2035   141664
2036    40984
2037  -108575
2038  -124777
2039    32346
2040   154744
2041    55014
2042  -119353
2043  -120499
2044    37702
2045   140514
2046    61439
2047  -104109
2048  -130727
2049    26308
2050   147065
2051    61879
2052  -100665
2053  -127489
2054    15851
2055   144339
2056    76420
2057  -103422
2058  -138317
2059    20151
2060   143405
2061    71348
2062   -92259
2063  -131662
2064     2430
2065   140642
2066    89838
2067   -93987
2068  -149260
2069    10947
2070   146706
2071    75896
2072   -84584
2073  -132074
2074   -11122
2075   135622
2076   105229
2077   -83966
2078  -155089
2079     -438
2080   141567
2081    85618
2082   -72610
2083  -138683
2084   -24410
2085   134468
2086   107365
2087   -74415
2088  -144928
2089   -18982
2090   125295
2091   105638
2092   -58665
2093  -152386
2094   -29083
2095   134716
2096   102598
2097   -61860
2098  -133951
2099   -36668
2100   114127
2101   120533
2102   -48760
2103  -154431
2104   -37488
2105   124827
2106   109550
2107   -47277
2108  -137792
2109   -48540
2110   112101
2111   123862
2112   -38301
2113  -149568
2114   -50090
2115   116145
2116   121729
2117   -38979
2118  -145606
2119   -52405
2120   106608
2121   120757
2122   -26337
2123  -141596
2124   -66530
2125   105251
2126   133073
2127   -24430
2128  -146527
2129   -62826
2130   105330
2131   125909
2132   -18289
2133  -133202
2134   -72121
2135    88102
2136   136593
2137    -7137
2138  -145904
2139   -78494
2140    96305
2141   127451
2142   -12091
2143  -129310
2144   -80747
2145    79197
2146   136152
2147     -112
2148  -135493
2149   -79128
2150    79271
2151   131410
2152    11264
2153  -130559
2154   -93590
2155    82065
2156   138105
2157     2023
2158  -124612
2159   -86723
2160    57907
2161   137654
2162    25980
2163  -140134
2164  -102470
2165    79996
2166   133913
2167     9989
2168  -115894
2169   -97690
2170    50684
2171   144005
2172    34825
2173  -131998
2174  -105102
2175    66144
2176   138030
2177    26435
2178  -115434
2179  -104926
2180    48369
2181   137057
2182    36877
2183  -114143
2184  -112720
2185    44086
2186   142026
2187    40813
2188  -115785
2189  -111560
2190    45359
2191   135746
2192    43678
2193  -105283
2194  -111959
2195    32047
2196   137785
2197    54858
2198  -104775
2199  -119931
2200    30597
2201   137702
2202    54074
2203  -102346
2204  -116798
2205    24527
2206   133761
2207    61533
2208   -97299
2209  -124131
2210    19880
2211   137444
2212    68452
2213   -97634
2214  -128270
2215    19539
2216   138042
2217    64469
2218   -88530
2219  -123094
2220     2030
2221   133081
2222    83306
2223   -93461
2224  -138894
2225    18018
2226   133430
2227    65948
2228   -72143
2229  -122590
2230   -14051
2231   131291
2232    95677
2233   -86691
2234  -135534
2235     4505
2236   121704
2237    80609
2238   -62318
2239  -134270
2240   -19623
2241   132070
2242    88798
2243   -74448
2244  -124640
2245   -16897
2246   111344
2247   103491
2248   -57171
2249  -146223
2250   -18974
2251   130214
2252    87669
2253   -60481
2254  -122834
2255   -33776
2256   109251
2257   113470
2258   -52687
2259  -148400
2260   -27547
2261   121764
2262    97666
2263   -48211
2264  -128946
2265   -46372
2266   109419
2267   119777
2268   -44765
2269  -146151
2270   -37607
2271   112563
2272   107358
2273   -33723
2274  -133555
2275   -54549
2276   107747
2277   117817
2278   -35955
2279  -134879
2280   -50850
2281    94162
2282   118775
2283   -21819
2284  -142092
2285   -59866
2286   107425
2287   111650
2288   -26435
2289  -119429
2290   -66079
2291    80683
2292   133134
2293   -12366
2294  -144989
2295   -59351
2296    97491
2297   110228
2298    -7454
2299  -118818
2300   -82864
2301    82935
2302   136533
2303   -13574
2304  -134087
2305   -65433
2306    75840
2307   120475
2308    12009
2309  -131049
2310   -91888
2311    89369
2312   133145
2313    -7523
2314  -119344
2315   -77186
2316    58557
2317   134941
2318    24407
2319  -137504
2320   -94072
2321    84606
2322   124155
2323     4075
2324  -106851
2325   -91693
2326    46311
2327   140814
2328    29434
2329  -132943
2330   -94690
2331    70898
2332   121865
2333    19905
2334  -100399
2335  -100912
2336    42725
2337   142084
2338    32051
2339  -122312
2340   -93303
2341    51702
2342   121498
2343    40079
2344  -100904
2345  -115909
2346    43446
2347   142605
2348    29538
2349  -111549
2350   -94246
2351    30028
2352   123911
2353    60217
2354  -106506
2355  -125379
2356    46667
2357   138296
2358    36091
2359   -94279
2360  -103972
2361    15338
2362   133186
2363    68940
2364  -106357
2365  -121662
2366    34845
2367   127541
2368    52183
2369   -85557
2370  -121039
2371    10917
2372   135879
2373    63282
2374   -94154
2375  -113671
2376    13276
2377   121323
2378    74501
2379   -82229
2380  -130427
2381    12856
2382   131669
2383    61765
2384   -78607
2385  -113458
2386    -4298
2387   120996
2388    85244
2389   -78830
2390  -130968
2391     4852
2392   123714
2393    71698
2394   -66612
2395  -120201
2396   -16947
2397   123096
2398    92959
2399   -73596
2400  -130057
2401    -4833
2402   117588
2403    84490
2404   -55496
2405  -132282
2406   -25873
2407   125698
2408    94625
2409   -68196
2410  -126745
2411   -20225
2412   105249
2413   100592
2414   -46773
2415  -142967
2416   -30687
2417   124864
2418    92703
2419   -55559
2420  -116166
2421   -35346
2422    97717
2423   114570
2424   -38874
2425  -142459
2426   -32700
2427   113713
2428    93150
2429   -38311
2430  -118349
2431   -50777
2432    97981
2433   115718
2434   -37105
2435  -133474
2436   -41240
2437    94629
2438   103530
2439   -23169
2440  -127982
2441   -58823
2442   101278
2443   114540
2444   -29387
2445  -122806
2446   -52963
2447    86447
2448   118466
2449   -14409
2450  -131473
2451   -61940
2452    93512
2453   116988
2454   -14963
2455  -123865
2456   -67561
2457    80440
2458   122429
2459    -9660
2460  -131970
2461   -70877
2462    82182
2463   119637
2464    -4238
2465  -122433
2466   -74709
2467    76593
2468   123507
2469     1741
2470  -121008
2471   -76226
2472    71163
2473   122914
2474    10348
2475  -118938
2476   -81407
2477    71718
2478   120890
2479     5358
2480  -111388
2481   -84090
2482    52380
2483   125671
2484    20277
2485  -123134
2486   -88755
2487    67001
2488   118852
2489    16176
2490  -100431
2491   -92541
2492    45428
2493   135474
2494    29390
2495  -117771
2496   -88632
2497    54256
2498   119423
2499    33726
2500  -102393
2501  -107199
2502    43982
2503   133161
2504    27006
2505  -108571
2506   -95217
2507    34814
2508   121177
2509    49559
2510  -103331
2511  -114098
2512    43314
2513   130803
2514    36526
2515   -94831
2516  -100766
2517    24426
2518   126335
2519    56963
2520   -98660
2521  -112704
2522    33495
2523   124497
2524    45958
2525   -88900
2526  -109319
2527    14395
2528   124648
2529    59786
2530   -90368
2531  -114550
2532    20220
2533   123611
2534    59008
2535   -83025
2536  -113367
2537    10501
2538   125588
2539    67391
2540   -83111
2541  -116192
2542     7589
2543   119638
2544    73366
2545   -77900
2546  -126081
2547     2997
2548   126080
2549    70751
2550   -76427
2551  -117544
2552    -7365
2553   119146
2554    86744
2555   -71620
2556  -127465
2557    -3176
2558   120461
2559    79830
2560   -61873
2561  -124811
2562   -16679
2563   119602
2564    87179
2565   -65834
2566  -124066
2567   -16536
2568   108122
2569    91060
2570   -53055
2571  -132005
2572   -22449
2573   116871
2574    86182
2575   -54350
2576  -117139
2577   -29714
2578   105886
2579   105327
2580   -45889
2581  -132279
2582   -28644
2583   111644
2584    93447
2585   -44483
2586  -122365
2587   -42564
2588    99290
2589   108744
2590   -39035
2591  -132937
2592   -41389
2593   102978
2594   102738
2595   -33342
2596  -124664
2597   -50092
2598    97316
2599   117152
2600   -26631
2601  -130000
2602   -47579
2603    96072
2604   111268
2605   -19693
2606  -126528
2607   -62858
2608    91325
2609   117771
2610   -23335
2611  -127494
2612   -59279
2613    80155
2614   112872
2615    -6202
2616  -125911
2617   -72537
2618    87519
2619   118978
2620   -12077
2621  -116495
2622   -65098
2623    72975
2624   121439
2625     5204
2626  -120731
2627   -76709
2628    76139
2629   119403
2630     -140
2631  -117442
2632   -80183
2633    64437
2634   121560
2635     9720
2636  -116216
2637   -85462
2638    62286
2639   124071
2640    16464
2641  -115194
2642   -88289
2643    60388
2644   127021
2645    22333
2646  -108927
2647   -89931
2648    54682
2649   126016
2650    26426
2651  -110808
2652   -97773
2653    48229
2654   126014
2655    27795
2656  -107761
2657   -96582
2658    42645
2659   122813
2660    35705
2661  -102015
2662  -101519
2663    40013
2664   125791
2665    37988
2666   -96398
2667   -98195
2668    33323
2669   124224
2670    46884
2671   -95263
2672  -103003
2673    29792
2674   117696
2675    46636
2676   -89010
2677  -109534
2678    22577
2679   125427
2680    48554
2681   -91238
2682  -102147
2683    18076
2684   114393
2685    62187
2686   -80302
2687  -114409
2688    19543
2689   126159
2690    57691
2691   -80064
2692  -106417
2693     6272
2694   115221
2695    71390
2696   -79018
2697  -118674
2698     8314
2699   117103
2700    63694
2701   -73824
2702  -114320
2703    -3931
2704   114335
2705    73744
2706   -71740
2707  -115655
2708      816
2709   111401
2710    72908
2711   -59442
2712  -113446
2713   -11048
2714   113376
2715    79811
2716   -65738
2717  -113409
2718    -7632
2719   100669
2720    77156
2721   -51966
2722  -119883
2723   -21318
2724   111362
2725    81859
2726   -61180
2727  -111656
2728   -16613
2729    96776
2730    89035
2731   -42014
2732  -121697
2733   -25116
2734   107581
2735    86544
2736   -45822
2737  -112096
2738   -33194
2739    96606
2740    97144
2741   -43446
2742  -123392
2743   -31050
2744    93608
2745    90718
2746   -31444
2747  -119124
2748   -44310
2749    98847
2750   101398
2751   -39538
2752  -113996
2753   -36607
2754    85948
2755    99732
2756   -20836
2757  -120163
2758   -46996
2759    95154
2760    99081
2761   -28764
2762  -111531
2763   -49007
2764    77422
2765   104787
2766   -18610
2767  -119944
2768   -51865
2769    83760
2770    99099
2771   -15177
2772  -109631
2773   -61576
2774    78071
2775   115265
2776   -12078
2777  -117783
2778   -53472
2779    75754
2780   103696
2781      240
2782  -110250
2783   -75656
2784    75420
2785   119272
2786   -11593
2787  -115381
2788   -60758
2789    60240
2790   107042
2791    13838
2792  -114324
2793   -84832
2794    73240
2795   117698
2796    -1882
2797  -103471
2798   -70747
2799    50793
2800   119073
2801    22103
2802  -115849
2803   -81653
2804    67610
2805   108655
2806    11607
2807   -94854
2808   -88194
2809    43555
2810   125753
2811    19487
2812  -114478
2813   -77578
2814    52603
2815   103918
2816    30782
2817   -90507
2818   -97889
2819    44143
2820   127126
2821    23600
2822  -100588
2823   -81088
2824    36307
2825   110770
2826    45692
2827   -94204
2828  -106006
2829    38889
2830   121625
2831    31414
2832   -92334
2833   -93812
2834    21802
2835   117640
2836    52894
2837   -96012
2838  -104829
2839    33440
2840   115061
2841    45551
2842   -78316
2843  -103886
2844    13552
2845   125909
2846    57258
2847   -92004
2848  -101238
2849    21571
2850   105100
2851    57682
2852   -69911
2853  -118538
2854     5921
2855   125599
2856    56542
2857   -83671
2858   -97823
2859     6428
2860   103080
2861    71444
2862   -67390
2863  -120258
2864     7656
2865   117173
2866    57153
2867   -64274
2868  -101419
2869   -12138
2870   107076
2871    82508
2872   -71000
2873  -118205
2874     4451
2875   102570
2876    66646
2877   -49306
2878  -113311
2879   -24083
2880   115062
2881    84863
2882   -67356
2883  -110921
2884    -8367
2885    93004
2886    84038
2887   -38613
2888  -124354
2889   -28274
2890   114486
2891    83969
2892   -56731
2893  -106259
2894   -25096
2895    88591
2896    93687
2897   -37473
2898  -125610
2899   -28628
2900   103932
2901    83087
2902   -39653
2903  -105354
2904   -38274
2905    88996
2906   101889
2907   -36330
2908  -122383
2909   -29106
2910    92631
2911    85900
2912   -25447
2913  -108699
2914   -50817
2915    90948
2916   105561
2917   -34786
2918  -115399
2919   -37044
2920    78410
2921    94772
2922   -11401
2923  -117165
2924   -59182
2925    90970
2926   105091
2927   -26504
2928  -107789
2929   -50016
2930    69615
2931   108286
2932    -5098
2933  -120730
2934   -57279
2935    82096
2936   100610
2937    -7311
2938  -104133
2939   -68802
2940    67848
2941   116272
2942    -8238
2943  -115896
2944   -57138
2945    66381
2946   100086
2947     8471
2948  -103950
2949   -77990
2950    68704
2951   116117
2952    -3663
2953  -105038
2954   -63775
2955    54078
2956   108468
2957    17545
2958  -107276
2959   -79625
2960    65230
2961   109086
2962     6337
2963   -96724
2964   -77585
2965    44417
2966   116042
2967    22032
2968  -108967
2969   -80957
2970    53683
2971   107569
2972    22331
2973   -91809
2974   -91224
2975    38928
2976   122621
2977    26621
2978  -102680
2979   -79751
2980    41902
2981   106036
2982    39074
2983   -89576
2984  -103642
2985    36200
2986   123073
2987    29549
2988   -94683
2989   -86036
2990    27660
2991   107032
2992    49413
2993   -88139
2994  -103347
2995    32549
2996   114429
2997    37724
2998   -79737
2999   -94160
3000    15344
3001   115858
3002    54576
3003   -90217
3004   -97788
3005    26245
3006   103239
3007    48606
3008   -68820
3009  -107220
3010     6905
3011   119328
3012    54616
3013   -83201
3014   -96903
3015    10828
3016   100129
3017    65441
3018   -66578
3019  -114064
3020     6108
3021   115461
3022    59111
3023   -69005
3024  -100464
3025    -5075
3026   103251
3027    75405
3028   -65690
3029  -113721
3030     -324
3031   105152
3032    66705
3033   -54654
3034  -109131
3035   -16484
3036   108682
3037    78132
3038   -63573
3039  -109315
3040    -5629
3041    95313
3042    75935
3043   -43781
3044  -113239
3045   -22746
3046   107707
3047    79955
3048   -56988
3049  -104403
3050   -17117
3051    87012
3052    84736
3053   -38480
3054  -119379
3055   -26763
3056   101638
3057    79736
3058   -43026
3059  -102862
3060   -32635
3061    87413
3062    96820
3063   -36750
3064  -118456
3065   -28918
3066    91008
3067    83639
3068   -26861
3069  -106089
3070   -47925
3071    88056
3072   102462
3073   -35444
3074  -112786
3075   -34200
3076    78004
3077    90542
3078   -11962
3079  -112059
3080   -56557
3081    87473
3082   101601
3083   -26072
3084  -106021
3085   -46217
3086    69404
3087   100436
3088    -7560
3089  -113166
3090   -57011
3091    80566
3092    98526
3093   -12966
3094  -101543
3095   -60596
3096    66518
3097   106764
3098    -5542
3099  -111150
3100   -58037
3101    68937
3102    96249
3103     -447
3104   -99998
3105   -68519
3106    62632
3107   110971
3108     -911
3109  -106074
3110   -62543
3111    59087
3112   101604
3113    12616
3114   -99626
3115   -77956
3116    58208
3117   111644
3118     8273
3119  -100411
3120   -71649
3121    47468
3122   107122
3123    21074
3124  -101436
3125   -81539
3126    52169
3127   107756
3128    19536
3129   -91789
3130   -83079
3131    40064
3132   112514
3133    26932
3134   -97802
3135   -80882
3136    42266
3137   103759
3138    31237
3139   -85675
3140   -92469
3141    34913
3142   112913
3143    28618
3144   -91295
3145   -82761
3146    31218
3147   104480
3148    41319
3149   -84851
3150   -94275
3151    31535
3152   110823
3153    37001
3154   -81383
3155   -90834
3156    20128
3157   108898
3158    47969
3159   -83208
3160   -95823
3161    21615
3162   105815
3163    48400
3164   -73955
3165   -99350
3166    10634
3167   108950
3168    55442
3169   -75448
3170   -98584
3171    10929
3172   102944
3173    58966
3174   -65620
3175  -103894
3176     3905
3177   108664
3178    61233
3179   -68316
3180  -100458
3181     1939
3182    99874
3183    65057
3184   -60721
3185  -105514
3186    -3955
3187   102641
3188    65944
3189   -59995
3190  -103096
3191    -7270
3192    98724
3193    70307
3194   -55716
3195  -104321
3196    -9092
3197    96326
3198    71613
3199   -49558
3200  -105887
3201   -16150
3202    97905
3203    75331
3204   -48760
3205  -102649
3206   -19785
3207    90840
3208    80164
3209   -42613
3210  -108781
3211   -24805
3212    91877
3213    79788
3214   -36795
3215  -104176
3216   -30362
3217    88325
3218    87007
3219   -36076
3220  -106488
3221   -31990
3222    81887
3223    86303
3224   -25898
3225  -107691
3226   -40158
3227    86658
3228    88956
3229   -29991
3230  -103302
3231   -38583
3232    74910
3233    90060
3234   -19754
3235  -107650
3236   -43853
3237    81020
3238    89424
3239   -20298
3240  -101083
3241   -47371
3242    73100
3243    94216
3244   -14565
3245  -104641
3246   -49420
3247    72204
3248    93587
3249   -11129
3250   -99416
3251   -54710
3252    66940
3253    96640
3254    -7838
3255  -101290
3256   -55572
3257    65039
3258    97460
3259     -804
3260   -98518
3261   -62326
3262    62256
3263   100872
3264      282
3265   -97411
3266   -62194
3267    54907
3268    99518
3269     8856
3270   -96994
3271   -69529
3272    55477
3273   100783
3274     7925
3275   -93233
3276   -70148
3277    49351
3278   102611
3279    15089
3280   -94113
3281   -70880
3282    49798
3283    99740
3284    18739
3285   -90582
3286   -75952
3287    45226
3288   102413
3289    16165
3290   -90066
3291   -74575
3292    37380
3293    99963
3294    25732
3295   -89401
3296   -81719
3297    40420
3298   102120
3299    24323
3300   -83171
3301   -79209
3302    32619
3303   105268
3304    35027
3305   -85379
3306   -83948
3307    32314
3308   101544
3309    34532
3310   -79864
3311   -88903
3312    23049
3313   103774
3314    38995
3315   -80819
3316   -87946
3317    21941
3318   100094
3319    44941
3320   -74928
3321   -92494
3322    18071
3323   105065
3324    46427
3325   -72081
3326   -89253
3327    14893
3328    99428
3329    51034
3330   -69044
3331   -96425
3332     9548
3333   101093
3334    49996
3335   -68529
3336   -93453
3337     5980
3338    97026
3339    56939
3340   -64950
3341   -97825
3342     4134
3343    98347
3344    58607
3345   -58867
3346   -95758
3347     -941
3348    99637
3349    63315
3350   -57256
3351   -97709
3352    -5494
3353    93245
3354    67892
3355   -52984
3356  -103595
3357    -9991
3358    95741
3359    69682
3360   -49516
3361   -99967
3362   -16108
3363    91456
3364    76588
3365   -45582
3366  -104484
3367   -18018
3368    89776
3369    76622
3370   -40461
3371  -104246
3372   -24862
3373    89484
3374    78461
3375   -41733
3376  -101681
3377   -26874
3378    83440
3379    82823
3380   -33396
3381  -105360
3382   -29687
3383    87444
3384    81400
3385   -33134
3386   -99600
3387   -34107
3388    78687
3389    88678
3390   -25581
3391  -105451
3392   -37675
3393    80752
3394    85427
3395   -25271
3396  -101028
3397   -43731
3398    73919
3399    93329
3400   -18173
3401  -102709
3402   -44683
3403    73377
3404    91716
3405   -11445
3406   -99105
3407   -52988
3408    68370
3409    97394
3410    -9980
3411  -100479
3412   -53223
3413    63252
3414    95765
3415    -1291
3416  -100223
3417   -60453
3418    64452
3419    97663
3420    -4351
3421   -95969
3422   -59138
3423    56369
3424    98363
3425     5743
3426   -98014
3427   -62731
3428    57840
3429    97876
3430     5548
3431   -92543
3432   -66018
3433    52374
3434    99632
3435    10583
3436   -92581
3437   -68213
3438    48616
3439    99292
3440    15183
3441   -90486
3442   -73657
3443    46945
3444   100580
3445    15520
3446   -86247
3447   -74111
3448    38282
3449   100560
3450    24999
3451   -87163
3452   -77371
3453    37903
3454   100144
3455    26906
3456   -81716
3457   -80924
3458    30263
3459   102451
3460    32688
3461   -82188
3462   -81388
3463    30310
3464    98668
3465    34919
3466   -77307
3467   -86221
3468    24062
3469   100982
3470    36672
3471   -77894
3472   -83404
3473    22232
3474    97371
3475    42809
3476   -71902
3477   -89276
3478    19845
3479   100555
3480    41714
3481   -70219
3482   -85274
3483    14320
3484    96177
3485    49565
3486   -69174
3487   -92725
3488    13265
3489    95768
3490    46111
3491   -64892
3492   -90993
3493     4590
3494    96857
3495    56682
3496   -62151
3497   -93713
3498     4806
3499    94885
3500    57356
3501   -57086
3502   -94598
3503    -2271
3504    94239
3505    63172
3506   -54168
3507   -94381
3508    -6665
3509    90643
3510    65528
3511   -52609
3512   -99001
3513   -10658
3514    89570
3515    65242
3516   -47297
3517   -96568
3518   -13118
3519    89861
3520    69961
3521   -44888
3522   -96830
3523   -15887
3524    86773
3525    71435
3526   -42703
3527   -97811
3528   -18720
3529    86001
3530    72407
3531   -38963
3532   -97561
3533   -24366
3534    81500
3535    76333
3536   -36823
3537   -99786
3538   -25979
3539    82811
3540    76778
3541   -30413
3542   -96795
3543   -32921
3544    76874
3545    82858
3546   -25826
3547   -99502
3548   -34188
3549    75557
3550    82949
3551   -22249
3552   -96549
3553   -41155
3554    71867
3555    86972
3556   -19225
3557   -98779
3558   -43165
3559    69711
3560    86426
3561   -14497
3562   -95436
3563   -46654
3564    69084
3565    89557
3566   -12118
3567   -95828
3568   -47882
3569    64188
3570    90204
3571    -7347
3572   -96970
3573   -52606
3574    63779
3575    89506
3576    -5818
3577   -92608
3578   -55999
3579    57553
3580    93533
3581    -1027
3582   -94493
3583   -56650
3584    57557
3585    92153
3586     4450
3587   -90524
3588   -61291
3589    53065
3590    95203
3591     8306
3592   -88198
3593   -64597
3594    47199
3595    96202
3596    12527
3597   -89272
3598   -67996
3599    45369
3600    95130
3601    16279
3602   -84329
3603   -71535
3604    39678
3605    98039
3606    21019
3607   -84921
3608   -72399
3609    37903
3610    96615
3611    24059
3612   -80246
3613   -76322
3614    34233
3615    97470
3616    25731
3617   -80073
3618   -76608
3619    29925
3620    95075
3621    30382
3622   -78283
3623   -80146
3624    27648
3625    96189
3626    31235
3627   -75146
3628   -80086
3629    23499
3630    96172
3631    37944
3632   -72188
3633   -83851
3634    21558
3635    95312
3636    39832
3637   -67488
3638   -84270
3639    14218
3640    96249
3641    45868
3642   -68416
3643   -88000
3644    12610
3645    92920
3646    46478
3647   -62807
3648   -87921
3649     6582
3650    94779
3651    52302
3652   -60882
3653   -89436
3654     2884
3655    91933
3656    55221
3657   -57774
3658   -90047
3659     1449
3660    90017
3661    56008
3662   -53476
3663   -91764
3664    -3973
3665    90369
3666    58668
3667   -54344
3668   -91991
3669    -5924
3670    86756
3671    61327
3672   -48142
3673   -93419
3674    -9198
3675    87856
3676    63741
3677   -44383
3678   -91598
3679   -13516
3680    84794
3681    68192
3682   -43354
3683   -94699
3684   -15676
3685    81918
3686    68371
3687   -36899
3688   -93761
3689   -24539
3690    81138
3691    73561
3692   -36569
3693   -94792
3694   -24290
3695    76948
3696    73569
3697   -27360
3698   -93531
3699   -31681
3700    76770
3701    78570
3702   -29214
3703   -93651
3704   -29571
3705    72158
3706    78665
3707   -22125
3708   -94669
3709   -36255
3710    73936
3711    78875
3712   -23095
3713   -92112
3714   -38592
3715    67093
3716    84285
3717   -17296
3718   -96716
3719   -37885
3720    69631
3721    80693
3722   -13233
3723   -88674
3724   -46812
3725    63091
3726    88513
3727   -12629
3728   -94932
3729   -45184
3730    62078
3731    82558
3732    -4589
3733   -90368
3734   -53553
3735    59392
3736    89481
3737    -3657
3738   -88582
3739   -52418
3740    53358
3741    89321
3742     4650
3743   -89641
3744   -58497
3745    54125
3746    89825
3747     3490
3748   -83035
3749   -61388
3750    46330
3751    93693
3752     9198
3753   -88724
3754   -61549
3755    47437
3756    88544
3757    11833
3758   -81065
3759   -67514
3760    41665
3761    96803
3762    14544
3763   -86155
3764   -64061
3765    40888
3766    88663
3767    21179
3768   -78895
3769   -72579
3770    38262
3771    94301
3772    18586
3773   -79511
3774   -68076
3775    30532
3776    91211
3777    29448
3778   -77184
3779   -77783
3780    32106
3781    92559
3782    26611
3783   -71320
3784   -74541
3785    21022
3786    93239
3787    37845
3788   -73284
3789   -79503
3790    25055
3791    88856
3792    36020
3793   -63537
3794   -81897
3795    13927
3796    95550
3797    40701
3798   -68705
3799   -78133
3800    16246
3801    85682
3802    43783
3803   -60950
3804   -86886
3805    10363
3806    93596
3807    44022
3808   -61596
3809   -80799
3810     6014
3811    87962
3812    51685
3813   -59681
3814   -89615
3815     7213
3816    89846
3817    47721
3818   -55136
3819   -84252
3820    -2707
3821    87844
3822    57376
3823   -54712
3824   -89784
3825      731
3826    85851
3827    54341
3828   -46285
3829   -88370
3830   -10297
3831    86150
3832    61868
3833   -48796
3834   -88726
3835    -9368
3836    79577
3837    62807
3838   -38274
3839   -91773
3840   -16831
3841    82316
3842    64792
3843   -40584
3844   -88516
3845   -19365
3846    75273
3847    70257
3848   -35266
3849   -94733
3850   -18998
3851    78993
3852    67008
3853   -32670
3854   -86926
3855   -27122
3856    74863
3857    75683
3858   -31429
3859   -93401
3860   -24811
3861    73008
3862    71925
3863   -23872
3864   -91124
3865   -33663
3866    73354
3867    78090
3868   -27285
3869   -91130
3870   -31223
3871    66727
3872    78137
3873   -17249
3874   -92838
3875   -38038
3876    69070
3877    79479
3878   -18061
3879   -86977
3880   -41113
3881    61030
3882    83583
3883   -11398
3884   -91102
3885   -42999
3886    61529
3887    81606
3888    -8267
3889   -85208
3890   -49387
3891    56044
3892    86861
3893    -4353
3894   -89214
3895   -48427
3896    56080
3897    82361
3898     -102
3899   -84959
3900   -55503
3901    51930
3902    89097
3903     -239
3904   -86112
3905   -54035
3906    49226
3907    86737
3908     6603
3909   -85073
3910   -59610
3911    49026
3912    89001
3913     6555
3914   -82150
3915   -61012
3916    43940
3917    90690
3918    13275
3919   -83833
3920   -63052
3921    43954
3922    87709
3923    16397
3924   -78211
3925   -68111
3926    34635
3927    92100
3928    19455
3929   -79021
3930   -67651
3931    32731
3932    87586
3933    25820
3934   -75336
3935   -73960
3936    30159
3937    90871
3938    26567
3939   -70922
3940   -71881
3941    23925
3942    90390
3943    33293
3944   -71032
3945   -75538
3946    23759
3947    88485
3948    32409
3949   -66841
3950   -76770
3951    17541
3952    90619
3953    37711
3954   -67317
3955   -78419
3956    17448
3957    87388
3958    38946
3959   -61216
3960   -80499
3961    11486
3962    90467
3963    43134
3964   -62659
3965   -79951
3966     8530
3967    84839
3968    47170
3969   -56918
3970   -84506
3971     5458
3972    87689
3973    48098
3974   -54351
3975   -81431
3976     -471
3977    83101
3978    54689
3979   -51660
3980   -87878
3981    -1119
3982    83428
3983    52734
3984   -45847
3985   -84108
3986    -9311
3987    81655
3988    59683
3989   -46409
3990   -85655
3991    -8344
3992    78127
3993    58349
3994   -40183
3995   -86811
3996   -14550
3997    79798
3998    62278
3999   -40790
4000   -86069
4001   -15387
4002    76577
4003    65311
4004   -35865
4005   -88447
4006   -18642
4007    75979
4008    66478
4009   -33591
4010   -85873
4011   -24155
4012    73396
4013    70011
4014   -30282
4015   -88732
4016   -24791
4017    71900
4018    69377
4019   -23741
4020   -86665
4021   -30740
4022    68634
4023    74133
4024   -22821
4025   -86529
4026   -30930
4027    64717
4028    72639
4029   -17195
4030   -84993
4031   -37300
4032    63013
4033    75601
4034   -16294
4035   -85055
4036   -38304
4037    59357
4038    76738
4039   -10633
4040   -85400
4041   -42200
4042    60600
4043    78427
4044    -9573
4045   -82262
4046   -44787
4047    55517
4048    80910
4049    -5831
4050   -86136
4051   -46080
4052    55963
4053    79375
4054    -3402
4055   -81058
4056   -50585
4057    51385
4058    83536
4059     -600
4060   -82501
4061   -51132
4062    49731
4063    80293
4064     4819
4065   -79216
4066   -54960
4067    45571
4068    84854
4069     5635
4070   -79928
4071   -57019
4072    41512
4073    83304
4074    12256
4075   -76113
4076   -59715
4077    40565
4078    84271
4079    13613
4080   -73128
4081   -61239
4082    34315
4083    85037
4084    19077
4085   -74033
4086   -64446
4087    34509
4088    83475
4089    19615
4090   -70423
4091   -65560
4092    28601
4093    84802
4094    24612
4095   -71757
4096   -68717
4097    29898
4098    84868
4099    26454
4100   -67250
4101   -69672
4102    25380
4103    87126
4104    29394
4105   -67390
4106   -70755
4107    21343
4108    84755
4109    33340
4110   -65442
4111   -75435
4112    18474
4113    85977
4114    34020
4115   -62380
4116   -74128
4117    13361
4118    84487
4119    40471
4120   -59424
4121   -76977
4122    11948
4123    83194
4124    41579
4125   -55407
4126   -77332
4127     5325
4128    82057
4129    45769
4130   -53902
4131   -79642
4132     3338
4133    79735
4134    47440
4135   -51075
4136   -80608
4137      450
4138    80593
4139    50922
4140   -49042
4141   -80455
4142    -2373
4143    78733
4144    54459
4145   -45634
4146   -83045
4147    -5279
4148    79697
4149    54366
4150   -43753
4151   -83489
4152    -9398
4153    75731
4154    58738
4155   -40261
4156   -85561
4157   -12046
4158    77322
4159    59878
4160   -37289
4161   -82636
4162   -17061
4163    73311
4164    63442
4165   -32778
4166   -84995
4167   -18699
4168    71419
4169    62907
4170   -28948
4171   -83696
4172   -24496
4173    68865
4174    66409
4175   -27701
4176   -82444
4177   -25079
4178    65107
4179    69138
4180   -22336
4181   -83316
4182   -29610
4183    66006
4184    70457
4185   -21214
4186   -82047
4187   -31694
4188    62542
4189    73591
4190   -16916
4191   -85148
4192   -34330
4193    62177
4194    72363
4195   -15886
4196   -83562
4197   -38364
4198    58311
4199    75702
4200   -12380
4201   -82880
4202   -38689
4203    57269
4204    75309
4205    -8007
4206   -80298
4207   -43630
4208    54513
4209    77997
4210    -4655
4211   -80103
4212   -45781
4213    49980
4214    78276
4215    -1257
4216   -79148
4217   -50059
4218    47650
4219    78507
4220      622
4221   -76313
4222   -50689
4223    42997
4224    80431
4225     6249
4226   -76554
4227   -53797
4228    43505
4229    80365
4230     9063
4231   -72345
4232   -55651
4233    38322
4234    82183
4235    12071
4236   -75400
4237   -57957
4238    37240
4239    80881
4240    14792
4241   -72999
4242   -62092
4243    34696
4244    83474
4245    17349
4246   -71145
4247   -61376
4248    31376
4249    82546
4250    21973
4251   -69200
4252   -65236
4253    31369
4254    84135
4255    23085
4256   -66538
4257   -66230
4258    23840
4259    82019
4260    28308
4261   -65627
4262   -69451
4263    21605
4264    81789
4265    29485
4266   -61297
4267   -68914
4268    17736
4269    80858
4270    33004
4271   -60816
4272   -70583
4273    14894
4274    79714
4275    35922
4276   -55479
4277   -73380
4278    11235
4279    80550
4280    38557
4281   -57612
4282   -73290
4283     8408
4284    78811
4285    41642
4286   -53541
4287   -77456
4288     6977
4289    80266
4290    41245
4291   -51920
4292   -75580
4293     2508
4294    78838
4295    48568
4296   -49611
4297   -79647
4298     1303
4299    78502
4300    48576
4301   -45533
4302   -78335
4303    -4755
4304    76984
4305    52099
4306   -43649
4307   -79346
4308    -5972
4309    73166
4310    53483
4311   -39097
4312   -79581
4313   -12222
4314    74234
4315    56830
4316   -38256
4317   -78034
4318   -12153
4319    70516
4320    59440
4321   -32525
4322   -81905
4323   -16817
4324    70514
4325    60926
4326   -31578
4327   -80191
4328   -19534
4329    66857
4330    63387
4331   -28144
4332   -81996
4333   -22974
4334    67493
4335    64182
4336   -25768
4337   -80316
4338   -25513
4339    66043
4340    69275
4341   -23263
4342   -81998
4343   -27035
4344    63709
4345    68634
4346   -19873
4347   -80191
4348   -32238
4349    61599
4350    70436
4351   -17223
4352   -80946
4353   -33542
4354    57351
4355    70965
4356   -11319
4357   -79232
4358   -38004
4359    56478
4360    74041
4361   -10242
4362   -77589
4363   -39908
4364    50593
4365    74285
4366    -5001
4367   -77947
4368   -42466
4369    50570
4370    74225
4371    -4380
4372   -76137
4373   -46567
4374    46126
4375    76325
4376     -318
4377   -75280
4378   -48511
4379    45819
4380    76652
4381     4195
4382   -74989
4383   -50228
4384    43892
4385    79583
4386     5535
4387   -75571
4388   -51931
4389    40924
4390    78208
4391     8764
4392   -72704
4393   -56666
4394    38634
4395    79332
4396    11468
4397   -72400
4398   -56413
4399    34531
4400    78915
4401    16236
4402   -68186
4403   -59832
4404    32807
4405    78937
4406    18039
4407   -66249
4408   -60736
4409    28298
4410    79038
4411    22674
4412   -65830
4413   -63299
4414    25150
4415    78539
4416    25522
4417   -62494
4418   -65622
4419    20245
4420    79135
4421    27561
4422   -61596
4423   -64615
4424    19796
4425    78762
4426    31536
4427   -59338
4428   -70166
4429    16555
4430    79617
4431    33010
4432   -58857
4433   -69567
4434    14941
4435    77677
4436    36651
4437   -56655
4438   -72037
4439    10821
4440    77805
4441    38345
4442   -52964
4443   -72494
4444     7051
4445    77056
4446    41563
4447   -49993
4448   -73095
4449     4844
4450    76189
4451    42401
4452   -47124
4453   -73146
4454     -499
4455    73906
4456    46665
4457   -45692
4458   -74920
4459    -1975
4460    71200
4461    47869
4462   -41519
4463   -75719
4464    -5447
4465    72889
4466    52202
4467   -40204
4468   -75750
4469    -7672
4470    69915
4471    53225
4472   -37002
4473   -77445
4474   -10680
4475    71177
4476    54862
4477   -35774
4478   -77294
4479   -15087
4480    69008
4481    58489
4482   -33190
4483   -79059
4484   -15945
4485    65985
4486    58938
4487   -29586
4488   -78875
4489   -20873
4490    67496
4491    62204
4492   -26446
4493   -78514
4494   -22750
4495    62745
4496    62364
4497   -22058
4498   -78804
4499   -26898
4500    61952
4501    65052
4502   -20110
4503   -76761
4504   -28855
4505    57755
4506    65716
4507   -16004
4508   -77337
4509   -32871
4510    56807
4511    66858
4512   -13386
4513   -74797
4514   -34502
4515    53493
4516    68776
4517    -9848
4518   -76433
4519   -36798
4520    51924
4521    69585
4522    -7434
4523   -74662
4524   -40169
4525    50221
4526    72731
4527    -5197
4528   -76043
4529   -41093
4530    47663
4531    71450
4532    -1074
4533   -74065
4534   -45124
4535    46890
4536    74948
4537     -181
4538   -73067
4539   -46229
4540    42753
4541    74269
4542     5566
4543   -72200
4544   -49300
4545    41133
4546    73681
4547     5971
4548   -69202
4549   -53106
4550    36209
4551    75716
4552    10497
4553   -68203
4554   -52628
4555    34468
4556    73797
4557    14621
4558   -64967
4559   -55304
4560    30808
4561    76752
4562    16172
4563   -65957
4564   -55806
4565    28943
4566    75156
4567    19664
4568   -63955
4569   -60380
4570    26761
4571    76211
4572    21195
4573   -61662
4574   -60882
4575    22925
4576    75296
4577    25456
4578   -61306
4579   -63906
4580    21855
4581    75331
4582    26120
4583   -58406
4584   -64709
4585    16964
4586    75905
4587    30910
4588   -57426
4589   -65182
4590    15939
4591    73784
4592    32777
4593   -52606
4594   -68205
4595    10303
4596    76342
4597    34231
4598   -53212
4599   -65614
4600     9000
4601    72948
4602    39695
4603   -48234
4604   -69399
4605     5588
4606    72421
4607    38269
4608   -46514
4609   -67940
4610      486
4611    71412
4612    43618
4613   -46317
4614   -71574
4615     2617
4616    70474
4617    43277
4618   -41088
4619   -70752
4620    -4192
4621    71691
4622    48716
4623   -43259
4624   -72689
4625    -3743
4626    68267
4627    49337
4628   -37015
4629   -74160
4630    -9598
4631    70370
4632    51980
4633   -37886
4634   -72845
4635   -11399
4636    65599
4637    54015
4638   -31543
4639   -76483
4640   -14799
4641    67011
4642    54489
4643   -29634
4644   -72541
4645   -18097
4646    62292
4647    58287
4648   -26863
4649   -75641
4650   -17811
4651    60750
4652    56238
4653   -23016
4654   -72857
4655   -24758
4656    59988
4657    61668
4658   -23245
4659   -74098
4660   -22773
4661    57753
4662    60943
4663   -17244
4664   -73446
4665   -29427
4666    57813
4667    64577
4668   -18792
4669   -74805
4670   -29070
4671    52848
4672    66012
4673   -12023
4674   -75850
4675   -34871
4676    54164
4677    65247
4678   -12388
4679   -71954
4680   -35784
4681    49857
4682    70191
4683    -6936
4684   -73893
4685   -37370
4686    49313
4687    66706
4688    -4449
4689   -70808
4690   -41362
4691    45951
4692    70659
4693    -2653
4694   -70559
4695   -42440
4696    41970
4697    68994
4698     2594
4699   -69626
4700   -46822
4701    41138
4702    72271
4703     3318
4704   -67498
4705   -45613
4706    37060
4707    71249
4708     8945
4709   -67564
4710   -49855
4711    36450
4712    72036
4713     9982
4714   -63796
4715   -52412
4716    31854
4717    74704
4718    12601
4719   -66874
4720   -54103
4721    31721
4722    72488
4723    17113
4724   -61324
4725   -57770
4726    27354
4727    76272
4728    18162
4729   -64209
4730   -57621
4731    25962
4732    72477
4733    22404
4734   -60316
4735   -60367
4736    21969
4737    73843
4738    23740
4739   -58801
4740   -58661
4741    18351
4742    71869
4743    27566
4744   -56280
4745   -62440
4746    17585
4747    72863
4748    29658
4749   -52837
4750   -62326
4751    11430
4752    71874
4753    32353
4754   -52391
4755   -65064
4756    11136
4757    70279
4758    33990
4759   -47488
4760   -66519
4761     7183
4762    71876
4763    37507
4764   -48903
4765   -67809
4766     5664
4767    70457
4768    40716
4769   -44097
4770   -69537
4771     2913
4772    70953
4773    41303
4774   -43815
4775   -68782
4776    -1197
4777    68929
4778    45662
4779   -39836
4780   -71348
4781    -2612
4782    67766
4783    46002
4784   -37255
4785   -69269
4786    -7777
4787    66032
4788    48964
4789   -36916
4790   -70363
4791    -8457
4792    63341
4793    49432
4794   -31261
4795   -70429
4796   -12311
4797    64094
4798    52858
4799   -30127
4800   -69282
4801   -14569
4802    60339
4803    54270
4804   -26208
4805   -71290
4806   -17521
4807    59841
4808    54802
4809   -25348
4810   -72198
4811   -20679
4812    58746
4813    58542
4814   -23314
4815   -72579
4816   -22506
4817    58063
4818    58666
4819   -19528
4820   -71104
4821   -27849
4822    55390
4823    62704
4824   -17921
4825   -71700
4826   -26945
4827    53690
4828    61333
4829   -13840
4830   -70365
4831   -31816
4832    51748
4833    64070
4834   -11856
4835   -70375
4836   -32671
4837    48576
4838    64311
4839    -7840
4840   -68598
4841   -35502
4842    47174
4843    65676
4844    -5900
4845   -67654
4846   -38109
4847    43750
4848    66497
4849    -2657
4850   -67999
4851   -39362
4852    43289
4853    66891
4854      -60
4855   -66218
4856   -43829
4857    40564
4858    69556
4859     2762
4860   -67349
4861   -44989
4862    37835
4863    69592
4864     5148
4865   -65207
4866   -48495
4867    36284
4868    71193
4869     8653
4870   -65123
4871   -48380
4872    33014
4873    69809
4874    11513
4875   -63932
4876   -51708
4877    29965
4878    69822
4879    13366
4880   -60926
4881   -52697
4882    28090
4883    69949
4884    17297
4885   -59815
4886   -54410
4887    26209
4888    68852
4889    17971
4890   -57417
4891   -55229
4892    21942
4893    69437
4894    22182
4895   -55936
4896   -56681
4897    19541
4898    68255
4899    23418
4900   -53064
4901   -59617
4902    17021
4903    70146
4904    26550
4905   -51877
4906   -60611
4907    14149
4908    70405
4909    29695
4910   -50697
4911   -63176
4912    12028
4913    70706
4914    31179
4915   -49971
4916   -63018
4917     9239
4918    68403
4919    35279
4920   -48022
4921   -65321
4922     6358
4923    69125
4924    36577
4925   -45378
4926   -64710
4927     2618
4928    66971
4929    40281
4930   -43030
4931   -65962
4932     1197
4933    66055
4934    40659
4935   -39320
4936   -66259
4937    -3291
4938    65008
4939    43467
4940   -38004
4941   -66924
4942    -3310
4943    62563
4944    45060
4945   -35002
4946   -67354
4947    -7736
4948    63431
4949    47382
4950   -33515
4951   -67372
4952   -10635
4953    61107
4954    49282
4955   -30093
4956   -69331
4957   -13758
4958    60448
4959    50622
4960   -27713
4961   -68622
4962   -16747
4963    59215
4964    54692
4965   -25744
4966   -70426
4967   -18438
4968    57276
4969    54736
4970   -22009
4971   -69324
4972   -21588
4973    56331
4974    56435
4975   -20243
4976   -69082
4977   -23394
4978    52984
4979    56235
4980   -16485
4981   -68743
4982   -25262
4983    52731
4984    57977
4985   -15129
4986   -66810
4987   -28161
4988    48296
4989    59346
4990   -11518
4991   -67782
4992   -29296
4993    49975
4994    59665
4995    -9910
4996   -65779
4997   -32669
4998    45172
4999    62721
5000    -7470
5001   -67627
5002   -35426
5003    43992
5004    62417
5005    -3659
5006   -66278
5007   -38758
5008    42092
5009    65796
5010    -2290
5011   -65727
5012   -38899
5013    40046
5014    64472
5015     2456
5016   -65194
5017   -42910
5018    39314
5019    66826
5020     2236
5021   -62613
5022   -42965
5023    34902
5024    66300
5025     7008
5026   -62622
5027   -44998
5028    33333
5029    64834
5030     8931
5031   -58904
5032   -46198
5033    30625
5034    67476
5035    11877
5036   -59540
5037   -47686
5038    29461
5039    65408
5040    15164
5041   -57288
5042   -50930
5043    25561
5044    68785
5045    15999
5046   -57280
5047   -52074
5048    23235
5049    66597
5050    21275
5051   -54871
5052   -55863
5053    21939
5054    67973
5055    20950
5056   -53375
5057   -55039
5058    17644
5059    67814
5060    25730
5061   -52955
5062   -58219
5063    16106
5064    68011
5065    26702
5066   -49396
5067   -59843
5068    11129
5069    67271
5070    28359
5071   -48985
5072   -58781
5073    11208
5074    65135
5075    31602
5076   -45779
5077   -60790
5078     6676
5079    66309
5080    31813
5081   -42990
5082   -59148
5083     5289
5084    63371
5085    35853
5086   -41945
5087   -62401
5088     4436
5089    63072
5090    35798
5091   -39085
5092   -63734
5093    -1294
5094    63233
5095    40648
5096   -38000
5097   -65467
5098    -1754
5099    62306
5100    41458
5101   -34572
5102   -66201
5103    -7311
5104    64100
5105    45239
5106   -34740
5107   -65017
5108    -7337
5109    58951
5110    45242
5111   -29911
5112   -67975
5113   -10593
5114    61227
5115    48370
5116   -29388
5117   -64303
5118   -14092
5119    55811
5120    50851
5121   -26432
5122   -68036
5123   -15234
5124    56501
5125    48397
5126   -22907
5127   -63948
5128   -18350
5129    53888
5130    54121
5131   -22794
5132   -66548
5133   -18410
5134    52322
5135    52123
5136   -17785
5137   -65173
5138   -24951
5139    51934
5140    55672
5141   -19115
5142   -65215
5143   -25035
5144    48901
5145    57689
5146   -12634
5147   -67831
5148   -27888
5149    50050
5150    57726
5151   -12486
5152   -65042
5153   -30406
5154    44235
5155    60945
5156    -7293
5157   -67151
5158   -31775
5159    45499
5160    59254
5161    -5588
5162   -63366
5163   -36288
5164    41482
5165    62961
5166    -3938
5167   -63886
5168   -34773
5169    40229
5170    60870
5171      974
5172   -61765
5173   -39464
5174    39128
5175    62309
5176        9
5177   -61028
5178   -38596
5179    33793
5180    61500
5181     5455
5182   -62321
5183   -42066
5184    35137
5185    63527
5186     5608
5187   -57048
5188   -43774
5189    28830
5190    63849
5191    10717
5192   -59570
5193   -45970
5194    30005
5195    63567
5196    12425
5197   -56127
5198   -50357
5199    25507
5200    66881
5201    13929
5202   -57768
5203   -48930
5204    23250
5205    64221
5206    18051
5207   -54320
5208   -53424
5209    22538
5210    66962
5211    18266
5212   -52142
5213   -51649
5214    18183
5215    64474
5216    23832
5217   -51428
5218   -53936
5219    18812
5220    64440
5221    22286
5222   -48105
5223   -54447
5224    13428
5225    64026
5226    26749
5227   -48051
5228   -54542
5229    13124
5230    62718
5231    27933
5232   -43960
5233   -58347
5234     8971
5235    65191
5236    29532
5237   -45018
5238   -57245
5239     6754
5240    63003
5241    35015
5242   -41226
5243   -63139
5244     4961
5245    63700
5246    34872
5247   -40877
5248   -60470
5249     -171
5250    61049
5251    39114
5252   -38942
5253   -63614
5254      215
5255    61186
5256    39176
5257   -34203
5258   -62130
5259    -4420
5260    60620
5261    43191
5262   -35396
5263   -63191
5264    -4950
5265    57644
5266    41990
5267   -28590
5268   -63859
5269    -9533
5270    57769
5271    44567
5272   -30609
5273   -61163
5274   -10201
5275    54054
5276    47661
5277   -25681
5278   -64538
5279   -13285
5280    56589
5281    46397
5282   -23946
5283   -61294
5284   -16912
5285    52340
5286    51578
5287   -22093
5288   -64623
5289   -17757
5290    52217
5291    51284
5292   -17741
5293   -63953
5294   -22444
5295    50462
5296    54706
5297   -18096
5298   -64579
5299   -23802
5300    48025
5301    54018
5302   -13008
5303   -64664
5304   -26386
5305    48005
5306    55000
5307   -13097
5308   -61848
5309   -27862
5310    44197
5311    56950
5312    -8725
5313   -62415
5314   -29203
5315    45000
5316    55290
5317    -7303
5318   -60268
5319   -30475
5320    40708
5321    58159
5322    -5808
5323   -60930
5324   -32233
5325    39540
5326    57628
5327    -1434
5328   -58862
5329   -37875
5330    38268
5331    59994
5332    -1865
5333   -59256
5334   -37682
5335    33860
5336    60433
5337     4860
5338   -59856
5339   -40576
5340    34539
5341    60802
5342     3766
5343   -57449
5344   -42473
5345    29011
5346    63735
5347     7938
5348   -58398
5349   -43159
5350    30253
5351    60619
5352    10763
5353   -53779
5354   -46655
5355    26541
5356    63347
5357    12260
5358   -54536
5359   -45556
5360    23416
5361    60273
5362    15939
5363   -51750
5364   -49421
5365    22455
5366    63134
5367    14227
5368   -50847
5369   -47991
5370    18910
5371    60605
5372    21057
5373   -50210
5374   -51931
5375    18735
5376    61840
5377    20167
5378   -47060
5379   -51599
5380    13833
5381    63010
5382    24667
5383   -48883
5384   -53411
5385    14157
5386    59767
5387    26108
5388   -43278
5389   -55046
5390     8782
5391    62017
5392    28772
5393   -44532
5394   -55019
5395     8575
5396    60103
5397    31698
5398   -40908
5399   -58495
5400     4648
5401    61389
5402    31301
5403   -40214
5404   -56423
5405     2118
5406    58084
5407    36187
5408   -37117
5409   -59921
5410     2496
5411    58427
5412    33523
5413   -35204
5414   -58316
5415    -2085
5416    57831
5417    38355
5418   -34209
5419   -58725
5420    -3654
5421    55830
5422    38358
5423   -30410
5424   -60401
5425    -6952
5426    57329
5427    40916
5428   -31050
5429   -59852
5430    -9004
5431    53671
5432    45592
5433   -26005
5434   -62925
5435   -11591
5436    54604
5437    44345
5438   -24702
5439   -60546
5440   -14364
5441    51204
5442    49772
5443   -22867
5444   -62862
5445   -14902
5446    51405
5447    47439
5448   -19383
5449   -60301
5450   -20232
5451    50664
5452    50093
5453   -19370
5454   -61186
5455   -18938
5456    47930
5457    49885
5458   -15008
5459   -59435
5460   -22402
5461    47294
5462    51176
5463   -13958
5464   -59013
5465   -23840
5466    43917
5467    53587
5468    -9684
5469   -60949
5470   -27056
5471    43797
5472    52780
5473    -9794
5474   -59275
5475   -29370
5476    39784
5477    56259
5478    -5884
5479   -60420
5480   -29989
5481    39460
5482    55835
5483    -2841
5484   -58271
5485   -35414
5486    38103
5487    58426
5488    -2475
5489   -58519
5490   -34786
5491    34622
5492    57266
5493     2630
5494   -57960
5495   -38772
5496    33748
5497    59799
5498     3364
5499   -55482
5500   -38750
5501    30660
5502    58971
5503     5611
5504   -56435
5505   -40290
5506    30486
5507    59466
5508     7406
5509   -52106
5510   -41440
5511    27251
5512    59698
5513    10246
5514   -53879
5515   -42398
5516    25096
5517    58473
5518    12783
5519   -51267
5520   -45342
5521    23190
5522    60799
5523    14925
5524   -50331
5525   -46306
5526    21004
5527    59963
5528    19607
5529   -49820
5530   -49849
5531    18644
5532    60673
5533    18647
5534   -46764
5535   -50049
5536    15571
5537    59290
5538    23556
5539   -46260
5540   -51816
5541    14270
5542    59359
5543    23371
5544   -42346
5545   -51082
5546    10862
5547    59755
5548    26691
5549   -42456
5550   -52622
5551     9434
5552    57878
5553    27722
5554   -41727
5555   -53746
5556     7949
5557    58375
5558    29439
5559   -38819
5560   -54597
5561     5586
5562    56937
5563    32510
5564   -37203
5565   -55483
5566     3346
5567    56332
5568    34797
5569   -33843
5570   -55168
5571    -1472
5572    56195
5573    36490
5574   -33758
5575   -56830
5576    -2745
5577    55353
5578    38502
5579   -31077
5580   -57827
5581    -6004
5582    54913
5583    40675
5584   -29212
5585   -57705
5586    -7223
5587    53511
5588    41086
5589   -26829
5590   -58656
5591   -10052
5592    52550
5593    43664
5594   -25084
5595   -59253
5596   -12095
5597    50459
5598    44659
5599   -23181
5600   -59320
5601   -13092
5602    50054
5603    43608
5604   -20007
5605   -57979
5606   -15377
5607    48272
5608    46399
5609   -19593
5610   -58633
5611   -18456
5612    47033
5613    48353
5614   -17220
5615   -58173
5616   -21339
5617    45662
5618    49390
5619   -13630
5620   -58366
5621   -22527
5622    43523
5623    50139
5624   -12670
5625   -59158
5626   -25398
5627    43071
5628    51969
5629    -9829
5630   -58661
5631   -28195
5632    40687
5633    53988
5634    -7231
5635   -57766
5636   -29157
5637    39087
5638    54367
5639    -5769
5640   -56948
5641   -30414
5642    37447
5643    54396
5644    -2901
5645   -56387
5646   -32235
5647    35489
5648    54627
5649    -2024
5650   -54856
5651   -34009
5652    33106
5653    54581
5654     1091
5655   -54919
5656   -35438
5657    32038
5658    55346
5659     3987
5660   -52958
5661   -37614
5662    29631
5663    56615
5664     5722
5665   -52321
5666   -39869
5667    27445
5668    56681
5669     8027
5670   -51750
5671   -40992
5672    25594
5673    57668
5674    11601
5675   -49868
5676   -43118
5677    23332
5678    58445
5679    13462
5680   -49629
5681   -44642
5682    20596
5683    59079
5684    15158
5685   -47924
5686   -45095
5687    19160
5688    57249
5689    17327
5690   -47465
5691   -47441
5692    16668
5693    57588
5694    18162
5695   -45935
5696   -47109
5697    14426
5698    57361
5699    21243
5700   -43868
5701   -48929
5702    12873
5703    55929
5704    23488
5705   -41321
5706   -49773
5707    10772
5708    57230
5709    25347
5710   -40971
5711   -50879
5712     8758
5713    55561
5714    27961
5715   -38782
5716   -52910
5717     5953
5718    55614
5719    29430
5720   -36572
5721   -53686
5722     3044
5723    55467
5724    32435
5725   -35006
5726   -54603
5727      588
5728    54257
5729    34372
5730   -32911
5731   -54205
5732    -1527
5733    53661
5734    35699
5735   -31598
5736   -55076
5737    -2796
5738    52281
5739    36489
5740   -27908
5741   -55261
5742    -5714
5743    53552
5744    37537
5745   -27983
5746   -55006
5747    -6192
5748    50443
5749    39872
5750   -24903
5751   -55949
5752    -9178
5753    49844
5754    39919
5755   -24480
5756   -55179
5757   -12034
5758    47990
5759    42516
5760   -20256
5761   -55606
5762   -14056
5763    48047
5764    43672
5765   -18615
5766   -55993
5767   -17383
5768    45574
5769    46325
5770   -18040
5771   -57036
5772   -19149
5773    43695
5774    46578
5775   -13289
5776   -56975
5777   -22556
5778    43830
5779    49619
5780   -12213
5781   -56834
5782   -22604
5783    40659
5784    49119
5785   -10504
5786   -56366
5787   -24217
5788    41788
5789    49274
5790    -8947
5791   -55117
5792   -26234
5793    39204
5794    51446
5795    -6619
5796   -55205
5797   -27487
5798    37142
5799    51142
5800    -3268
5801   -53266
5802   -30521
5803    35741
5804    52191
5805    -3077
5806   -53529
5807   -31545
5808    33560
5809    51979
5810      462
5811   -53019
5812   -34271
5813    31806
5814    54755
5815     1930
5816   -51088
5817   -35451
5818    28704
5819    54002
5820     5388
5821   -51679
5822   -38525
5823    28428
5824    54026
5825     6788
5826   -49509
5827   -38656
5828    24444
5829    55587
5830     9830
5831   -49918
5832   -39831
5833    23055
5834    54818
5835    11201
5836   -48175
5837   -42825
5838    20777
5839    56661
5840    11102
5841   -47615
5842   -40733
5843    18951
5844    54468
5845    15944
5846   -45502
5847   -44865
5848    18066
5849    56398
5850    16285
5851   -43755
5852   -44770
5853    15686
5854    54476
5855    19186
5856   -42638
5857   -46923
5858    13765
5859    53966
5860    20396
5861   -40034
5862   -48698
5863     9665
5864    55685
5865    23366
5866   -40073
5867   -47777
5868     8662
5869    53817
5870    27016
5871   -37640
5872   -50592
5873     5626
5874    54354
5875    26625
5876   -38114
5877   -49197
5878     4755
5879    51783
5880    29068
5881   -34745
5882   -51764
5883     2911
5884    53084
5885    29969
5886   -33191
5887   -50464
5888      195
5889    52794
5890    33976
5891   -31660
5892   -52342
5893     -418
5894    50394
5895    33098
5896   -29091
5897   -52065
5898    -4591
5899    51961
5900    35565
5901   -29601
5902   -53219
5903    -5486
5904    48973
5905    36943
5906   -23815
5907   -53440
5908    -8655
5909    49870
5910    39127
5911   -23931
5912   -52460
5913   -10104
5914    45794
5915    41376
5916   -21561
5917   -56309
5918   -12780
5919    45989
5920    40935
5921   -19551
5922   -52965
5923   -15770
5924    44698
5925    44259
5926   -18105
5927   -54468
5928   -15092
5929    42970
5930    42635
5931   -15049
5932   -53496
5933   -19043
5934    43720
5935    45757
5936   -16039
5937   -54462
5938   -18119
5939    40382
5940    45044
5941   -11240
5942   -53125
5943   -21821
5944    40155
5945    46693
5946   -11209
5947   -52462
5948   -23276
5949    37374
5950    48881
5951    -7366
5952   -53545
5953   -25643
5954    36616
5955    48764
5956    -4625
5957   -50931
5958   -28849
5959    32449
5960    50428
5961    -2658
5962   -52824
5963   -29641
5964    32515
5965    51028
5966      553
5967   -50201
5968   -32914
5969    31051
5970    51598
5971      220
5972   -48495
5973   -32577
5974    28196
5975    51459
5976     4081
5977   -50172
5978   -34472
5979    28560
5980    51984
5981     4375
5982   -48405
5983   -35563
5984    25447
5985    53359
5986     7831
5987   -48908
5988   -36705
5989    25473
5990    52094
5991     9029
5992   -47146
5993   -39579
5994    22144
5995    54856
5996    10377
5997   -46237
5998   -38842
5999    19717
6000    52089
6001    13539
6002   -44266
6003   -42276
6004    19006
6005    52945
6006    13976
6007   -42800
6008   -42272
6009    16196
6010    53010
6011    19831
6012   -41571
6013   -45569
6014    14994
6015    53342
6016    19222
6017   -39552
6018   -45234
6019    10497
6020    53112
6021    23281
6022   -40585
6023   -45348
6024    10465
6025    51741
6026    23497
6027   -37719
6028   -47595
6029     8418
6030    52790
6031    24776
6032   -38056
6033   -46851
6034     6808
6035    50598
6036    27377
6037   -35370
6038   -48803
6039     4755
6040    52144
6041    26787
6042   -34393
6043   -48734
6044     1431
6045    50033
6046    30913
6047   -32493
6048   -50621
6049       45
6050    49937
6051    30713
6052   -28250
6053   -51276
6054    -3488
6055    48987
6056    33851
6057   -28658
6058   -50615
6059    -5193
6060    47295
6061    35481
6062   -24942
6063   -53419
6064    -6729
6065    48138
6066    36617
6067   -23759
6068   -51403
6069    -9551
6070    45640
6071    39303
6072   -22399
6073   -52381
6074   -10023
6075    46797
6076    38745
6077   -20615
6078   -52006
6079   -13100
6080    45028
6081    41138
6082   -19666
6083   -52330
6084   -12696
6085    42371
6086    40049
6087   -17346
6088   -52072
6089   -16243
6090    42517
6091    42914
6092   -15288
6093   -52652
6094   -18058
6095    39675
6096    43840
6097   -11081
6098   -51981
6099   -20849
6100    39639
6101    45138
6102   -10185
6103   -49694
6104   -22404
6105    37360
6106    47025
6107    -6313
6108   -51848
6109   -23393
6110    35957
6111    47485
6112    -5769
6113   -50438
6114   -27373
6115    33889
6116    48570
6117    -4107
6118   -50473
6119   -26723
6120    32443
6121    47913
6122     -916
6123   -50114
6124   -28862
6125    31886
6126    49313
6127    -1746
6128   -49995
6129   -30055
6130    28784
6131    49620
6132     2068
6133   -49639
6134   -31633
6135    28851
6136    50221
6137     3198
6138   -47582
6139   -33833
6140    26336
6141    50655
6142     5686
6143   -46970
6144   -34684
6145    24623
6146    48585
6147     8605
6148   -44323
6149   -36885
6150    22769
6151    51192
6152     9486
6153   -44653
6154   -38196
6155    20104
6156    50895
6157    13906
6158   -43453
6159   -40874
6160    17897
6161    51283
6162    13562
6163   -41411
6164   -39661
6165    15975
6166    51532
6167    16730
6168   -42093
6169   -42832
6170    15823
6171    51465
6172    14956
6173   -39614
6174   -42976
6175    12263
6176    50403
6177    19969
6178   -40529
6179   -43434
6180    12548
6181    50613
6182    20277
6183   -37261
6184   -44060
6185     9763
6186    52159
6187    23234
6188   -36147
6189   -45187
6190     6897
6191    49095
6192    25555
6193   -34511
6194   -47759
6195     4701
6196    50580
6197    26618
6198   -32407
6199   -47557
6200     2155
6201    48543
6202    28547
6203   -31715
6204   -49187
6205     1314
6206    47492
6207    28582
6208   -29746
6209   -49147
6210    -1815
6211    48475
6212    31907
6213   -28597
6214   -49263
6215    -2373
6216    46792
6217    32180
6218   -25658
6219   -50115
6220    -5142
6221    46716
6222    34499
6223   -25847
6224   -49372
6225    -5936
6226    44857
6227    34249
6228   -23088
6229   -51009
6230    -8551
6231    45381
6232    35335
6233   -20770
6234   -48775
6235   -11012
6236    43066
6237    38206
6238   -19461
6239   -49562
6240   -12160
6241    42142
6242    37973
6243   -15908
6244   -50906
6245   -16342
6246    41161
6247    41474
6248   -15784
6249   -48607
6250   -17010
6251    38124
6252    41616
6253   -12157
6254   -50304
6255   -20256
6256    37691
6257    42544
6258   -11359
6259   -49575
6260   -20304
6261    35577
6262    44340
6263    -9536
6264   -51027
6265   -21635
6266    36034
6267    43900
6268    -8047
6269   -48169
6270   -23023
6271    34757
6272    45462
6273    -6128
6274   -49730
6275   -24838
6276    32644
6277    45390
6278    -4371
6279   -48056
6280   -27232
6281    31940
6282    47352
6283    -3311
6284   -47826
6285   -28752
6286    29946
6287    47916
6288     1601
6289   -47579
6290   -31582
6291    27744
6292    47696
6293     1604
6294   -46132
6295   -31939
6296    25379
6297    48563
6298     4800
6299   -45711
6300   -32779
6301    23974
6302    48975
6303     6681
6304   -44248
6305   -35008
6306    22304
6307    49248
6308     8879
6309   -43969
6310   -35102
6311    20169
6312    49458
6313    11201
6314   -42376
6315   -37984
6316    20681
6317    49355
6318    10621
6319   -42365
6320   -38181
6321    16937
6322    49342
6323    13186
6324   -41189
6325   -39674
6326    17520
6327    48936
6328    13130
6329   -39248
6330   -40644
6331    13936
6332    49905
6333    17791
6334   -38852
6335   -40791
6336    12346
6337    48723
6338    19134
6339   -35231
6340   -42748
6341     9313
6342    48327
6343    20977
6344   -35716
6345   -42787
6346     6634
6347    46404
6348    23894
6349   -33007
6350   -44587
6351     6496
6352    48281
6353    23864
6354   -32862
6355   -44374
6356     3717
6357    47217
6358    26268
6359   -30698
6360   -45855
6361     2492
6362    47425
6363    26733
6364   -29272
6365   -46413
6366      287
6367    46124
6368    29331
6369   -27893
6370   -45921
6371      383
6372    45964
6373    30485
6374   -26590
6375   -46856
6376    -2945
6377    44902
6378    32185
6379   -25186
6380   -47058
6381    -4571
6382    43606
6383    33950
6384   -23132
6385   -48170
6386    -8346
6387    43040
6388    34654
6389   -20994
6390   -47605
6391    -9709
6392    41563
6393    36867
6394   -19492
6395   -47671
6396   -11058
6397    40990
6398    36828
6399   -17846
6400   -48244
6401   -13943
6402    38950
6403    38655
6404   -16347
6405   -48769
6406   -15356
6407    37926
6408    39335
6409   -14761
6410   -48999
6411   -16648
6412    38528
6413    39865
6414   -12107
6415   -48826
6416   -18112
6417    36857
6418    41013
6419    -9795
6420   -48514
6421   -19991
6422    36482
6423    42169
6424    -8952
6425   -47401
6426   -20668
6427    34053
6428    42619
6429    -6019
6430   -47704
6431   -23337
6432    33296
6433    42780
6434    -4336
6435   -46508
6436   -25804
6437    30361
6438    44922
6439    -2752
6440   -46854
6441   -26860
6442    28766
6443    45399
6444      191
6445   -44392
6446   -28424
6447    27851
6448    45575
6449     1614
6450   -45187
6451   -29604
6452    25492
6453    45773
6454     1995
6455   -45169
6456   -31572
6457    25209
6458    47112
6459     4173
6460   -43111
6461   -31953
6462    24162
6463    47498
6464     7260
6465   -43367
6466   -33311
6467    22582
6468    47026
6469     7890
6470   -42400
6471   -34714
6472    19602
6473    47768
6474     9807
6475   -40582
6476   -36944
6477    18532
6478    47173
6479    11937
6480   -39806
6481   -37430
6482    15412
6483    48077
6484    15552
6485   -38212
6486   -38831
6487    14551
6488    47067
6489    15904
6490   -36626
6491   -39836
6492    11521
6493    47874
6494    17410
6495   -35951
6496   -39114
6497    10285
6498    45944
6499    18796
6500   -35432
6501   -41626
6502     8897
6503    47436
6504    20853
6505   -33823
6506   -40579
6507     7335
6508    47067
6509    23293
6510   -32840
6511   -42732
6512     6328
6513    46427
6514    23839
6515   -31149
6516   -44171
6517     3497
6518    46679
6519    26194
6520   -29509
6521   -44323
6522     1934
6523    44009
6524    26920
6525   -27830
6526   -44843
6527      252
6528    45013
6529    28857
6530   -25768
6531   -44325
6532    -2393
6533    42619
6534    30289
6535   -24550
6536   -45812
6537    -4865
6538    43811
6539    31058
6540   -23517
6541   -45934
6542    -6493
6543    41877
6544    32953
6545   -22283
6546   -46687
6547    -8231
6548    41367
6549    33061
6550   -19592
6551   -46297
6552   -10426
6553    40984
6554    36104
6555   -19314
6556   -47508
6557   -10061
6558    39550
6559    35740
6560   -15878
6561   -46041
6562   -12701
6563    38435
6564    37218
6565   -15956
6566   -45704
6567   -14138
6568    37371
6569    38468
6570   -12784
6571   -46125
6572   -16215
6573    36874
6574    38811
6575   -11071
6576   -46054
6577   -18780
6578    33805
6579    41281
6580    -8831
6581   -46654
6582   -20564
6583    33173
6584    40562
6585    -6425
6586   -45003
6587   -21319
6588    31280
6589    41991
6590    -5726
6591   -44883
6592   -24093
6593    30209
6594    42458
6595    -3674
6596   -45037
6597   -23956
6598    29452
6599    43766
6600    -2535
6601   -44713
6602   -25891
6603    27057
6604    43670
6605     -296
6606   -43381
6607   -27644
6608    27457
6609    43587
6610      810
6611   -44304
6612   -28699
6613    25282
6614    45212
6615     3522
6616   -42723
6617   -29779
6618    24537
6619    44569
6620     5272
6621   -40898
6622   -31287
6623    21729
6624    45196
6625     6515
6626   -41155
6627   -32355
6628    19360
6629    45856
6630    10015
6631   -39855
6632   -34525
6633    17870
6634    45585
6635     9134
6636   -38183
6637   -34284
6638    16097
6639    45955
6640    12747
6641   -37727
6642   -36567
6643    15261
6644    46038
6645    13659
6646   -36189
6647   -37550
6648    13412
6649    46299
6650    16675
6651   -37005
6652   -38351
6653    12755
6654    45217
6655    16298
6656   -34448
6657   -39528
6658     9124
6659    46772
6660    19825
6661   -34739
6662   -39981
6663     8975
6664    44812
6665    21226
6666   -31510
6667   -42005
6668     6375
6669    45495
6670    21482
6671   -30918
6672   -40804
6673     4422
6674    42713
6675    23485
6676   -28537
6677   -42892
6678     1744
6679    44352
6680    25057
6681   -26484
6682   -40891
6683    -1067
6684    42765
6685    27511
6686   -26656
6687   -43729
6688     -941
6689    42145
6690    27116
6691   -24405
6692   -43482
6693    -1779
6694    42551
6695    28994
6696   -23421
6697   -43862
6698    -5155
6699    39876
6700    30144
6701   -22583
6702   -44599
6703    -6739
6704    40774
6705    31093
6706   -21169
6707   -44361
6708    -8154
6709    38636
6710    33764
6711   -19506
6712   -45882
6713    -8310
6714    38933
6715    33873
6716   -16136
6717   -44894
6718   -12242
6719    36808
6720    36042
6721   -15165
6722   -45140
6723   -13519
6724    36284
6725    36265
6726   -12485
6727   -44316
6728   -15706
6729    35218
6730    36575
6731   -11881
6732   -44408
6733   -16941
6734    32997
6735    38416
6736    -9184
6737   -44483
6738   -17440
6739    33254
6740    38706
6741    -9446
6742   -43274
6743   -19605
6744    30948
6745    41492
6746    -6317
6747   -44270
6748   -20753
6749    31443
6750    40401
6751    -5311
6752   -43431
6753   -21851
6754    29813
6755    42916
6756    -4248
6757   -43652
6758   -23822
6759    27678
6760    40805
6761    -1088
6762   -42581
6763   -25729
6764    26464
6765    43787
6766     -339
6767   -42470
6768   -26903
6769    24038
6770    41772
6771     3617
6772   -40321
6773   -27779
6774    22841
6775    42244
6776     4271
6777   -40519
6778   -30455
6779    21050
6780    43255
6781     6530
6782   -39906
6783   -31157
6784    19271
6785    43011
6786     6677
6787   -38501
6788   -32768
6789    18481
6790    44457
6791     9244
6792   -37496
6793   -32493
6794    17331
6795    44223
6796     9627
6797   -37433
6798   -33870
6799    16179
6800    44708
6801    12204
6802   -36164
6803   -36035
6804    13050
6805    44247
6806    14586
6807   -35471
6808   -36481
6809    13128
6810    43870
6811    14091
6812   -33995
6813   -37407
6814    10126
6815    42903
6816    16637
6817   -33463
6818   -37956
6819     8875
6820    42135
6821    19025
6822   -30347
6823   -39200
6824     6383
6825    42939
6826    20893
6827   -29679
6828   -37836
6829     5214
6830    42628
6831    21959
6832   -29476
6833   -39672
6834     3366
6835    42449
6836    22412
6837   -28221
6838   -40313
6839     1519
6840    42428
6841    24533
6842   -26583
6843   -42167
6844     1034
6845    41314
6846    25465
6847   -24948
6848   -41460
6849    -2007
6850    41014
6851    26903
6852   -24981
6853   -42701
6854    -2702
6855    40118
6856    28756
6857   -21240
6858   -41800
6859    -4919
6860    39640
6861    29502
6862   -20947
6863   -41615
6864    -6360
6865    37862
6866    30166
6867   -18423
6868   -43443
6869    -9199
6870    37553
6871    31088
6872   -16892
6873   -43112
6874   -10281
6875    35815
6876    32342
6877   -15204
6878   -42455
6879   -11505
6880    35373
6881    33438
6882   -13828
6883   -43209
6884   -14031
6885    34284
6886    34728
6887   -12518
6888   -42851
6889   -15212
6890    34569
6891    36205
6892   -10461
6893   -43479
6894   -16863
6895    32632
6896    36509
6897    -9621
6898   -42399
6899   -17576
6900    31624
6901    38556
6902    -7569
6903   -42627
6904   -19594
6905    29889
6906    38902
6907    -5066
6908   -41821
6909   -20031
6910    27819
6911    40127
6912    -4025
6913   -41716
6914   -21279
6915    27493
6916    38816
6917    -1964
6918   -40893
6919   -23780
6920    26046
6921    39884
6922     -706
6923   -40274
6924   -24755
6925    25346
6926    40149
6927     1201
6928   -39601
6929   -27354
6930    21644
6931    41307
6932     2724
6933   -40477
6934   -27698
6935    21897
6936    41432
6937     4507
6938   -39034
6939   -29837
6940    21068
6941    42349
6942     5620
6943   -38221
6944   -29444
6945    19057
6946    42366
6947     8323
6948   -37415
6949   -31534
6950    17922
6951    42353
6952     8543
6953   -36862
6954   -32604
6955    15573
6956    42272
6957    11284
6958   -36261
6959   -33064
6960    13824
6961    42155
6962    12636
6963   -33078
6964   -34570
6965    11397
6966    42067
6967    14248
6968   -32754
6969   -34899
6970    10450
6971    41443
6972    15401
6973   -32239
6974   -36038
6975     8865
6976    41795
6977    16698
6978   -30870
6979   -35859
6980     8558
6981    41749
6982    18528
6983   -30553
6984   -37807
6985     6039
6986    42169
6987    20727
6988   -29198
6989   -38492
6990     5985
6991    42050
6992    21166
6993   -28333
6994   -39076
6995     3240
6996    40814
6997    22156
6998   -26175
6999   -39373
7000     1762
7001    40972
7002    23402
7003   -24664
7004   -39565
7005    -1180
7006    39610
7007    26354
7008   -23209
7009   -41001
7010    -2393
7011    38731
7012    26676
7013   -22057
7014   -40716
7015    -3915
7016    37681
7017    28502
7018   -20699
7019   -40368
7020    -6556
7021    37705
7022    29351
7023   -19384
7024   -40570
7025    -6925
7026    35848
7027    30547
7028   -17855
7029   -41608
7030    -9150
7031    36308
7032    31452
7033   -17404
7034   -41823
7035   -10977
7036    34951
7037    33409
7038   -15193
7039   -42630
7040   -11520
7041    34000
7042    34152
7043   -13465
7044   -41913
7045   -13954
7046    33435
7047    35041
7048   -11464
7049   -40883
7050   -14780
7051    31032
7052    35849
7053    -8620
7054   -40468
7055   -16185
7056    30999
7057    36230
7058    -8193
7059   -40834
7060   -17806
7061    29167
7062    37193
7063    -5372
7064   -40304
7065   -18879
7066    29034
7067    36355
7068    -5506
7069   -40658
7070   -20078
7071    26578
7072    37923
7073    -3353
7074   -40541
7075   -22273
7076    25721
7077    39242
7078     -931
7079   -38958
7080   -23762
7081    25490
7082    39063
7083      564
7084   -39393
7085   -23455
7086    23414
7087    39990
7088     1378
7089   -38746
7090   -26590
7091    21601
7092    41289
7093     3200
7094   -38481
7095   -26526
7096    20496
7097    39894
7098     5711
7099   -37262
7100   -28644
7101    18409
7102    40771
7103     6779
7104   -35564
7105   -29754
7106    17812
7107    39542
7108     7433
7109   -34927
7110   -29228
7111    16089
7112    40492
7113    10508
7114   -33193
7115   -31556
7116    14390
7117    40405
7118     9643
7119   -32808
7120   -31236
7121    12740
7122    39891
7123    13661
7124   -33603
7125   -34187
7126    11898
7127    41568
7128    13783
7129   -31426
7130   -34367
7131     9240
7132    41643
7133    16069
7134   -30881
7135   -34617
7136     9531
7137    41394
7138    17081
7139   -29205
7140   -36283
7141     7955
7142    41052
7143    17903
7144   -28871
7145   -35994
7146     6329
7147    39217
7148    19512
7149   -27488
7150   -37083
7151     3054
7152    39918
7153    21467
7154   -25820
7155   -36686
7156     2049
7157    38838
7158    21965
7159   -25068
7160   -37975
7161      209
7162    38719
7163    23922
7164   -23849
7165   -38553
7166    -1800
7167    38089
7168    25708
7169   -21929
7170   -38529
7171    -2868
7172    37360
7173    26089
7174   -20407
7175   -39510
7176    -4957
7177    35949
7178    27399
7179   -19634
7180   -40902
7181    -6639
7182    36707
7183    29249
7184   -18753
7185   -40875
7186    -8003
7187    36788
7188    29519
7189   -16663
7190   -40562
7191   -10188
7192    34689
7193    30863
7194   -15123
7195   -40034
7196   -10322
7197    33462
7198    30381
7199   -13233
7200   -39871
7201   -12100
7202    32759
7203    33689
7204   -11851
7205   -39772
7206   -13048
7207    30783
7208    33008
7209   -10918
7210   -39208
7211   -15260
7212    30801
7213    33754
7214    -9969
7215   -39308
7216   -16098
7217    29511
7218    34515
7219    -6293
7220   -40360
7221   -17750
7222    28509
7223    36055
7224    -6106
7225   -38766
7226   -18470
7227    27696
7228    36312
7229    -3902
7230   -39935
7231   -21197
7232    25389
7233    36825
7234    -3043
7235   -38503
7236   -22363
7237    23724
7238    38036
7239    -1350
7240   -38247
7241   -21992
7242    24188
7243    37596
7244      650
7245   -35958
7246   -25379
7247    21951
7248    38385
7249     2073
7250   -35580
7251   -24384
7252    20038
7253    38065
7254     3947
7255   -35669
7256   -26218
7257    18334
7258    38524
7259     5281
7260   -35110
7261   -27046
7262    17241
7263    39023
7264     6540
7265   -34884
7266   -28597
7267    16880
7268    39491
7269     7800
7270   -34536
7271   -29472
7272    16013
7273    39423
7274     9908
7275   -34361
7276   -30720
7277    13971
7278    39123
7279    11145
7280   -32970
7281   -31372
7282    12162
7283    40180
7284    12804
7285   -31354
7286   -33028
7287    11779
7288    38307
7289    13967
7290   -30397
7291   -34049
7292     8486
7293    38409
7294    15916
7295   -28754
7296   -34228
7297     7666
7298    38516
7299    17316
7300   -26768
7301   -34676
7302     5779
7303    38309
7304    17379
7305   -26206
7306   -35080
7307     4222
7308    38958
7309    20286
7310   -25059
7311   -35309
7312     2397
7313    38177
7314    21268
7315   -25080
7316   -36622
7317     1972
7318    38654
7319    22435
7320   -23766
7321   -36625
7322      120
7323    36962
7324    23767
7325   -21367
7326   -38553
7327    -1475
7328    37839
7329    24443
7330   -21382
7331   -36710
7332    -2472
7333    35869
7334    25890
7335   -19164
7336   -38489
7337    -3826
7338    34703
7339    26649
7340   -18241
7341   -37153
7342    -6491
7343    34448
7344    26986
7345   -15182
7346   -37894
7347    -7630
7348    34067
7349    28848
7350   -14072
7351   -37926
7352    -8450
7353    33685
7354    30092
7355   -13383
7356   -38229
7357   -11077
7358    31781
7359    30728
7360   -11819
7361   -38153
7362   -11744
7363    31754
7364    31210
7365   -10738
7366   -38521
7367   -12889
7368    30643
7369    31242
7370    -8859
7371   -38660
7372   -14635
7373    29318
7374    33033
7375    -8883
7376   -37966
7377   -15941
7378    27835
7379    34494
7380    -6576
7381   -39196
7382   -18941
7383    27342
7384    33450
7385    -3878
7386   -38956
7387   -19526
7388    26144
7389    34741
7390    -2757
7391   -37459
7392   -20537
7393    23467
7394    34905
7395    -1669
7396   -37102
7397   -21094
7398    22478
7399    34992
7400     -451
7401   -35496
7402   -22497
7403    21756
7404    35207
7405     1242
7406   -36442
7407   -23520
7408    20901
7409    36498
7410     2218
7411   -34860
7412   -24993
7413    20090
7414    38546
7415     4246
7416   -36917
7417   -26464
7418    17550
7419    37443
7420     5267
7421   -33660
7422   -28500
7423    16762
7424    38554
7425     7400
7426   -34155
7427   -27595
7428    16198
7429    38774
7430     9382
7431   -33480
7432   -29816
7433    13576
7434    37583
7435     9556
7436   -30820
7437   -29315
7438    12083
7439    37552
7440    11912
7441   -30616
7442   -30292
7443    11854
7444    37799
7445    12569
7446   -29219
7447   -31680
7448     9043
7449    37456
7450    12600
7451   -28810
7452   -32126
7453     8306
7454    36450
7455    16617
7456   -26643
7457   -32810
7458     5834
7459    37694
7460    17295
7461   -27337
7462   -34291
7463     5668
7464    37233
7465    18501
7466   -26246
7467   -34379
7468     3685
7469    36264
7470    19369
7471   -24661
7472   -34979
7473     2805
7474    36325
7475    21568
7476   -22862
7477   -35170
7478      770
7479    36074
7480    20677
7481   -21441
7482   -35212
7483      135
7484    35691
7485    22359
7486   -21067
7487   -36374
7488    -2364
7489    33268
7490    23428
7491   -18373
7492   -36652
7493    -3133
7494    33906
7495    24592
7496   -19204
7497   -35354
7498    -5200
7499    32866
7500    26303
7501   -16705
7502   -37731
7503    -6907
7504    32881
7505    27194
7506   -15047
7507   -37028
7508    -8072
7509    31311
7510    29115
7511   -14364
7512   -37812
7513    -9079
7514    31164
7515    28299
7516   -13579
7517   -37302
7518   -11023
7519    31027
7520    31395
7521   -11291
7522   -37823
7523   -11427
7524    28868
7525    31993
7526   -10054
7527   -37022
7528   -14035
7529    27859
7530    32000
7531    -8369
7532   -37946
7533   -15024
7534    27835
7535    32076
7536    -6710
7537   -36502
7538   -16397
7539    27733
7540    31875
7541    -5537
7542   -35031
7543   -16527
7544    24212
7545    33420
7546    -4675
7547   -36703
7548   -19128
7549    23909
7550    33956
7551    -3357
7552   -36064
7553   -20129
7554    23616
7555    35165
7556    -1732
7557   -35306
7558   -20633
7559    22122
7560    35286
7561     1444
7562   -34955
7563   -22804
7564    21123
7565    35334
7566     1405
7567   -33547
7568   -24636
7569    18716
7570    35823
7571     2805
7572   -33527
7573   -25479
7574    17761
7575    36036
7576     4368
7577   -32489
7578   -25045
7579    16852
7580    36420
7581     6802
7582   -32256
7583   -25236
7584    15363
7585    35464
7586     7300
7587   -30774
7588   -28285
7589    13723
7590    35571
7591     9554
7592   -31136
7593   -27546
7594    13247
7595    35940
7596     9952
7597   -29687
7598   -28709
7599    11687
7600    36296
7601    11440
7602   -28272
7603   -30177
7604     9591
7605    37173
7606    13604
7607   -29158
7608   -31158
7609     8657
7610    36998
7611    14247
7612   -26298
7613   -31392
7614     7219
7615    35747
7616    17325
7617   -27526
7618   -31907
7619     6931
7620    35689
7621    17507
7622   -25645
7623   -33021
7624     4285
7625    35749
7626    17666
7627   -24754
7628   -33622
7629     3489
7630    34949
7631    19221
7632   -23022
7633   -33615
7634     1938
7635    34629
7636    19542
7637   -21643
7638   -34144
7639     -435
7640    33370
7641    21420
7642   -20470
7643   -34889
7644     -104
7645    33826
7646    22036
7647   -20028
7648   -35832
7649    -3036
7650    32919
7651    24121
7652   -18569
7653   -34927
7654    -4031
7655    33118
7656    24510
7657   -17245
7658   -35879
7659    -6273
7660    32354
7661    25786
7662   -15983
7663   -35564
7664    -7385
7665    32025
7666    27232
7667   -14229
7668   -36541
7669    -8544
7670    30825
7671    27441
7672   -13938
7673   -34939
7674    -9384
7675    29532
7676    27739
7677   -11920
7678   -35550
7679   -11147
7680    28803
7681    28446
7682    -9760
7683   -35901
7684   -12275
7685    27634
7686    28736
7687    -9412
7688   -35274
7689   -12890
7690    26695
7691    30747
7692    -7966
7693   -36043
7694   -13907
7695    26956
7696    32135
7697    -6316
7698   -34761
7699   -16160
7700    24359
7701    32121
7702    -4946
7703   -35462
7704   -17067
7705    24316
7706    33103
7707    -3675
7708   -34817
7709   -18784
7710    23371
7711    33810
7712    -2378
7713   -34682
7714   -19027
7715    22103
7716    33742
7717      -62
7718   -33401
7719   -21718
7720    20252
7721    32936
7722     -639
7723   -33179
7724   -21212
7725    19435
7726    34441
7727     2584
7728   -32223
7729   -22208
7730    18551
7731    34063
7732     3790
7733   -31697
7734   -24241
7735    17641
7736    34348
7737     5809
7738   -30943
7739   -25010
7740    15577
7741    35470
7742     6150
7743   -30224
7744   -25482
7745    15507
7746    35451
7747     7345
7748   -30885
7749   -26416
7750    13406
7751    35280
7752     8530
7753   -29816
7754   -28189
7755    12046
7756    34784
7757    11284
7758   -29261
7759   -28301
7760    10638
7761    35141
7762    11378
7763   -27676
7764   -29608
7765     9647
7766    35078
7767    12091
7768   -27088
7769   -29924
7770     7796
7771    35030
7772    13292
7773   -25743
7774   -29235
7775     7038
7776    34469
7777    14603
7778   -25014
7779   -30460
7780     5183
7781    35112
7782    15923
7783   -23853
7784   -31877
7785     3516
7786    34542
7787    18309
7788   -22803
7789   -31907
7790     2180
7791    34061
7792    19126
7793   -22221
7794   -33464
7795     1615
7796    33419
7797    20273
7798   -20637
7799   -32925
7800    -1601
7801    33334
7802    20638
7803   -19246
7804   -33934
7805    -1870
7806    32288
7807    22588
7808   -18995
7809   -32935
7810    -3542
7811    32146
7812    22885
7813   -17130
7814   -34552
7815    -3978
7816    30445
7817    24321
7818   -17338
7819   -34882
7820    -5522
7821    30868
7822    24892
7823   -14926
7824   -34057
7825    -6672
7826    30830
7827    25462
7828   -13567
7829   -33856
7830    -7888
7831    30004
7832    25766
7833   -12189
7834   -33652
7835    -9594
7836    27983
7837    26620
7838   -11951
7839   -34834
7840   -12129
7841    28015
7842    27324
7843    -9639
7844   -34679
7845   -12224
7846    25917
7847    29693
7848    -9108
7849   -34216
7850   -13979
7851    26283
7852    30014
7853    -6333
7854   -34216
7855   -14911
7856    24703
7857    29755
7858    -5502
7859   -32865
7860   -15044
7861    23644
7862    30940
7863    -3698
7864   -33534
7865   -16444
7866    22130
7867    31823
7868    -2736
7869   -33233
7870   -17871
7871    21592
7872    30779
7873    -1537
7874   -32773
7875   -19185
7876    19922
7877    32552
7878     -827
7879   -32541
7880   -20260
7881    19713
7882    31692
7883      563
7884   -33279
7885   -21097
7886    17130
7887    33099
7888     3315
7889   -31981
7890   -22378
7891    18446
7892    33849
7893     4906
7894   -31403
7895   -24189
7896    15306
7897    34907
7898     5636
7899   -29560
7900   -24182
7901    14578
7902    33636
7903     7733
7904   -29587
7905   -25759
7906    13488
7907    34738
7908     7574
7909   -28969
7910   -26193
7911    12830
7912    34033
7913     9498
7914   -28707
7915   -26776
7916    10894
7917    34806
7918    10730
7919   -27443
7920   -27216
7921    10517
7922    32683
7923    11634
7924   -26433
7925   -28802
7926     9225
7927    32846
7928    12258
7929   -25256
7930   -28789
7931     7149
7932    33455
7933    16167
7934   -24670
7935   -29301
7936     5961
7937    34462
7938    15165
7939   -24221
7940   -29998
7941     4393
7942    32533
7943    16307
7944   -23170
7945   -30313
7946     2777
7947    33766
7948    18129
7949   -21518
7950   -32266
7951     1273
7952    31971
7953    18131
7954   -20736
7955   -30878
7956      -70
7957    33160
7958    20403
7959   -20233
7960   -32327
7961     -648
7962    31516
7963    21023
7964   -18320
7965   -32017
7966    -1923
7967    31319
7968    20862
7969   -17500
7970   -31378
7971    -1594
7972    30591
7973    22320
7974   -16792
7975   -31748
7976    -5107
7977    30344
7978    22573
7979   -14602
7980   -33095
7981    -6587
7982    29671
7983    24205
7984   -13286
7985   -32366
7986    -7545
7987    29754
7988    24674
7989   -11330
7990   -33385
7991    -9539
7992    26020
7993    26194
7994   -11278
7995   -33378
7996    -9872
7997    26224
7998    26874
7999    -9055
8000   -33816
8001   -11604
8002    25991
8003    28031
8004    -9344
8005   -33433
8006   -11676
8007    25000
8008    26429
8009    -6800
8010   -33513
8011   -11938
8012    23732
8013    28503
8014    -6851
8015   -32759
8016   -13916
8017    23637
8018    29473
8019    -4028
8020   -33218
8021   -14862
8022    22094
8023    29117
8024    -4072
8025   -32464
8026   -16584
8027    21848
8028    29554
8029    -1708
8030   -31765
8031   -17898
8032    20954
8033    31009
8034    -1694
8035   -31387
8036   -19550
8037    19964
8038    31379
8039     1579
8040   -31039
8041   -20781
8042    17726
8043    32224
8044     1391
8045   -30189
8046   -21710
8047    16705
8048    31997
8049     3664
8050   -30379
8051   -21466
8052    16256
8053    32337
8054     4156
8055   -28760
8056   -23667
8057    15620
8058    32222
8059     5857
8060   -30022
8061   -23536
8062    13654
8063    32642
8064     5613
8065   -26574
8066   -25318
8067    13534
8068    32003
8069     8741
8070   -28955
8071   -25039
8072    10963
8073    33468
8074     7984
8075   -27078
8076   -25895
8077    10503
8078    31470
8079    11672
8080   -25987
8081   -26690
8082     7679
8083    33568
8084    11496
8085   -24327
8086   -27705
8087     7831
8088    32326
8089    14036
8090   -24656
8091   -27737
8092     5290
8093    33018
8094    13884
8095   -22259
8096   -29804
8097     5535
8098    31651
8099    15938
8100   -23573
8101   -27856
8102     3381
8103    32646
8104    17197
8105   -20658
8106   -30470
8107     4249
8108    30465
8109    17137
8110   -20835
8111   -29785
8112      284
8113    31664
8114    17987
8115   -18864
8116   -30445
8117      996
8118    29629
8119    20232
8120   -20151
8121   -27674
$$ Imaginary data points
##PAGE= N=2
##DATA TABLE= (X++(I..I)), XYDATA
0   -41079
1  1285629
2  -163253
3 -1207131
4   776676
5   868654
6 -1063609
7  -667639
8   971816
9   305699
10  -747760
11   -76107
12   498340
13   -90004
14  -158726
15   371826
16   102589
17  -513484
18    45479
19   740345
20    40551
21  -662983
22    53573
23   459775
24  -178280
25  -234897
26   121999
27  -336856
28  -255212
29   674711
30   174549
31 -1033628
32  -154426
33  1018700
34    -3222
35  -771738
36   309910
37   510710
38  -411827
39    10915
40   729923
41  -223640
42  -760972
43   389075
44   737955
45  -417775
46  -628092
47   334865
48   380043
49  -402031
50  -239832
51   328715
52  -148419
53  -498207
54   413098
55   611402
56  -559988
57  -565272
58   610774
59   392346
60  -432446
61    -9126
62   223228
63  -280342
64   178612
65   629881
66  -364246
67  -762092
68   342312
69   577404
70  -340657
71  -439371
72   109828
73   121646
74    -1461
75   104174
76   -89826
77  -357927
78    25443
79   576246
80   224312
81  -480200
82  -168996
83   515220
84   180949
85  -314824
86    15462
87    83255
88  -313196
89    69599
90   497307
91  -255873
92  -678922
93   188813
94   470941
95  -247713
96  -275643
97   139757
98   -59338
99   -24392
100   433551
101    48909
102  -568212
103   -10289
104   629137
105   149247
106  -344403
107  -114321
108   113542
109   145178
110   156968
111   -95126
112  -382742
113  -136496
114   339191
115   264420
116  -295248
117  -421436
118   119112
119   356212
120   -50590
121  -217550
122   -27493
123   -40833
124   109033
125   406907
126   -38030
127  -531232
128    39871
129   521000
130    -7028
131  -303002
132    19695
133    31025
134   -48150
135   207291
136    71799
137  -415631
138  -246740
139   341493
140   304143
141  -198616
142  -286491
143    54331
144   205300
145   107495
146    12945
147  -174464
148  -239339
149   210169
150   484499
151   -84851
152  -511887
153   -19615
154   371739
155    51780
156  -181216
157  -112563
158  -138737
159    42798
160   359455
161    33663
162  -501957
163  -157342
164   449728
165   209642
166  -259332
167  -116937
168    93313
169    53828
170   162520
171   130936
172  -267139
173  -272955
174   245140
175   349310
176  -119788
177  -328208
178   -44627
179   181692
180    95981
181   -53060
182  -140190
183  -183814
184    16770
185   355327
186   147285
187  -416353
188  -247892
189   358405
190   249397
191  -158327
192  -106327
193   -37718
194   -16314
195   295709
196   219180
197  -390402
198  -354395
199   311558
200   341742
201  -170640
202  -263300
203   -22535
204    88495
205   129818
206    77801
207  -187303
208  -291920
209   104459
210   416956
211    40251
212  -376193
213  -104261
214   260053
215   133894
216   -44046
217   -57840
218  -151328
219   -44257
220   313196
221   193976
222  -341761
223  -317095
224   202066
225   282155
226   -73273
227  -199517
228   -74623
229    24037
230   171074
231   198271
232  -173391
233  -376946
234    90028
235   438809
236    50727
237  -318416
238  -117462
239   145788
240   156159
241    82984
242  -106152
243  -277531
244   -35557
245   354297
246   185260
247  -326645
248  -305922
249   184224
250   263485
251   -62659
252  -142297
253   -77167
254   -60415
255   197598
256   302895
257  -192590
258  -415622
259   132628
260   393008
261   -16189
262  -213970
263   -62143
264     2467
265   115431
266   201930
267   -95676
268  -361390
269   -50766
270   351145
271   173767
272  -261362
273  -246398
274    99332
275   202259
276    59702
277   -72813
278  -192453
279  -104411
280   269658
281   313571
282  -188812
283  -371602
284    72568
285   314071
286    55383
287  -158750
288  -141717
289   -50718
290   133352
291   237744
292   -57416
293  -384241
294  -103890
295   362842
296   186779
297  -248515
298  -188079
299    71932
300   120909
301   139982
302    31301
303  -274322
304  -173906
305   322031
306   303427
307  -202041
308  -296472
309    42039
310   201648
311    89816
312   -68321
313  -187777
314  -137624
315   153205
316   287790
317   -59463
318  -372248
319   -81456
320   303099
321   156272
322  -140920
323  -147023
324   -40721
325   102690
326   244714
327    40292
328  -319789
329  -176516
330   275120
331   277113
332  -123106
333  -272449
334   -38480
335   166112
336   135910
337   -12376
338  -196730
339  -209233
340   137119
341   354682
342   -27948
343  -371586
344   -74285
345   260221
346   131398
347   -56164
348  -122133
349  -142560
350    74197
351   311510
352    55750
353  -340074
354  -188977
355   241262
356   240664
357   -97156
358  -214475
359   -57799
360    85756
361   167324
362    92380
363  -215065
364  -273491
365   160948
366   360174
367   -41733
368  -292497
369   -55825
370   145019
371   143055
372    59497
373  -152881
374  -235268
375    76111
376   325021
377    67384
378  -299040
379  -202117
380   159835
381   230913
382   -13791
383  -183618
384  -138687
385    36902
386   232811
387   149302
388  -233694
389  -290836
390   145332
391   328135
392     -472
393  -228741
394  -106029
395    79434
396   169907
397   107229
398  -143994
399  -270893
400    27041
401   338512
402   105393
403  -292145
404  -186903
405   149057
406   167951
407    25119
408   -83849
409  -197451
410   -54566
411   299267
412   199947
413  -265706
414  -270480
415   128029
416   243524
417    38443
418  -141244
419  -164986
420    -7002
421   207843
422   173013
423  -150213
424  -305037
425     7767
426   322554
427   123621
428  -226265
429  -174759
430    67083
431   155453
432   126862
433   -63093
434  -275811
435   -64884
436   317489
437   192217
438  -218314
439  -242163
440    54242
441   205155
442    90679
443  -107526
444  -195018
445   -58511
446   196109
447   219372
448  -116874
449  -321339
450   -13353
451   299857
452   108295
453  -168549
454  -139403
455   -11135
456   122274
457   203805
458   -30906
459  -311013
460   -87730
461   301939
462   191822
463  -176083
464  -210689
465    10603
466   146223
467   131553
468   -26434
469  -229104
470  -143470
471   224361
472   271791
473  -132755
474  -302561
475    -4053
476   211460
477   113217
478   -59316
479  -168968
480  -105656
481   150119
482   243459
483   -34084
484  -291223
485  -112990
486   241158
487   214473
488  -124487
489  -214669
490    -8624
491   118371
492   132537
493    43520
494  -218092
495  -213551
496   218662
497   306501
498  -131847
499  -269016
500    10525
501   138084
502   103691
503    27745
504  -170678
505  -184857
506   150621
507   283483
508   -38642
509  -283833
510  -100026
511   189055
512   178440
513   -54236
514  -173330
515   -88790
516    81795
517   206926
518    68796
519  -252350
520  -215010
521   199506
522   277837
523   -79211
524  -230475
525   -45433
526   109892
527   138922
528    55274
529  -163794
530  -217359
531   105931
532   312413
533     6643
534  -294333
535  -107817
536   173409
537   143396
538   -10866
539  -128059
540  -157330
541    48829
542   266690
543    74135
544  -262193
545  -183853
546   154129
547   231313
548   -11549
549  -193586
550  -102274
551    87462
552   162017
553    81637
554  -147846
555  -252554
556    61562
557   337116
558    34102
559  -296960
560   -96701
561   145101
562   110321
563    59972
564   -83396
565  -244788
566    11297
567   335083
568    91628
569  -281067
570  -169265
571   128247
572   186862
573    45743
574  -137864
575  -174511
576    27829
577   226063
578   122722
579  -180819
580  -254255
581    57707
582   284146
583    62637
584  -211880
585  -137358
586    71005
587   152848
588   102707
589   -93134
590  -241506
591   -22497
592   292881
593   152340
594  -224206
595  -212198
596    93285
597   188813
598    54606
599   -88418
600  -186859
601   -68900
602   237878
603   211233
604  -196033
605  -280738
606    67745
607   234953
608    74294
609  -109531
610  -170818
611   -40120
612   199393
613   187337
614  -119540
615  -273144
616   -30294
617   264734
618   169602
619  -171130
620  -220481
621    34839
622   166719
623   102854
624   -42688
625  -214808
626  -125315
627   233820
628   245825
629  -153274
630  -264083
631    18223
632   182557
633   112801
634   -41483
635  -187491
636  -108120
637   177835
638   239158
639   -68339
640  -283488
641   -73712
642   230230
643   173248
644  -105017
645  -190376
646   -56994
647   114589
648   194574
649    12913
650  -274274
651  -160384
652   239192
653   252280
654  -110772
655  -239964
656   -33741
657   148738
658   150644
659     3402
660  -189993
661  -160455
662   147700
663   279448
664   -34604
665  -293487
666   -87776
667   189710
668   145076
669   -34624
670  -147862
671  -139882
672    80748
673   254890
674    33055
675  -261753
676  -148873
677   167111
678   214662
679   -14285
680  -186531
681  -109474
682    94676
683   181354
684    55575
685  -171957
686  -209975
687    89725
688   295108
689    21720
690  -272203
691  -119643
692   136216
693   151582
694    31333
695  -135385
696  -189898
697    58614
698   280629
699    68216
700  -246934
701  -167209
702   135487
703   208501
704    13495
705  -154570
706  -126702
707    38449
708   189100
709   110574
710  -184088
711  -243008
712    93854
713   263497
714    10666
715  -189977
716  -104647
717    44954
718   145297
719   112665
720  -113869
721  -220478
722    29967
723   260669
724    99273
725  -187993
726  -178953
727    65516
728   183776
729    63950
730  -117147
731  -173598
732   -16021
733   210133
734   142583
735  -176790
736  -231120
737    65011
738   227049
739    65330
740  -135019
741  -147073
742    15224
743   176943
744   127100
745  -113253
746  -224514
747      781
748   249696
749   116865
750  -186894
751  -172802
752    57931
753   133521
754    72391
755   -54780
756  -194961
757   -69018
758   231870
759   170188
760  -168755
761  -203894
762    41787
763   165430
764    98194
765   -58341
766  -174146
767   -54436
768   184109
769   173721
770  -100535
771  -239343
772   -30985
773   213855
774   129636
775  -125681
776  -175421
777   -17259
778   137481
779   145054
780   -50451
781  -228656
782   -70436
783   227927
784   179998
785  -129902
786  -211650
787     5013
788   172890
789   110161
790   -60632
791  -165468
792   -81480
793   153405
794   210083
795   -79449
796  -266741
797   -25965
798   206026
799    99068
800   -76787
801  -132661
802   -83993
803   103169
804   210791
805   -24271
806  -257094
807   -82139
808   203221
809   171908
810   -73887
811  -186937
812   -60696
813   128686
814   158831
815    -2708
816  -190767
817  -140370
818   152974
819   245206
820   -57337
821  -258284
822   -58765
823   163128
824   131670
825   -20994
826  -157972
827  -129241
828   117035
829   234691
830   -14803
831  -248345
832  -101028
833   176604
834   181377
835   -43690
836  -171687
837   -82835
838    92628
839   177115
840    35319
841  -206270
842  -165523
843   144782
844   230362
845   -30324
846  -204529
847   -89978
848    98654
849   154889
850    32978
851  -157463
852  -161942
853    78110
854   244626
855    56806
856  -230822
857  -157111
858   146667
859   189922
860   -12629
861  -136621
862  -128542
863    21426
864   220499
865   105280
866  -231920
867  -201933
868   142823
869   212806
870    -5903
871  -151629
872  -128194
873    42237
874   201566
875    84762
876  -173961
877  -174201
878    77289
879   218838
880    60826
881  -187370
882  -169021
883    79764
884   185497
885    41310
886  -128766
887  -152231
888     6955
889   202339
890   121399
891  -178113
892  -216320
893    78540
894   222619
895    48298
896  -128461
897  -122694
898     2646
899   161271
900   153620
901  -120792
902  -258110
903    29416
904   260910
905    63048
906  -170426
907  -134497
908     6238
909   135495
910   137067
911   -95064
912  -238693
913      386
914   241415
915   112010
916  -140770
917  -176167
918    14143
919   190881
920   112405
921  -109087
922  -166188
923   -14570
924   161759
925   150818
926   -97484
927  -241991
928   -12031
929   220145
930    90459
931  -127029
932  -144856
933   -28981
934   128446
935   163399
936   -62706
937  -232537
938   -37056
939   216240
940   146083
941  -103518
942  -181254
943   -20392
944   157227
945   137532
946   -54025
947  -191519
948   -80049
949   165043
950   184075
951   -85035
952  -238613
953   -39921
954   180122
955   126190
956   -66438
957  -160216
958   -70836
959   125501
960   187876
961   -25009
962  -232693
963   -83296
964   206546
965   166681
966   -91144
967  -163786
968   -43453
969    91373
970   156227
971    10655
972  -221645
973  -126184
974   188067
975   187445
976   -83539
977  -181062
978   -60400
979   106909
980   164381
981    -1366
982  -190828
983  -101364
984   136171
985   186126
986    -2738
987  -199071
988  -120637
989   147012
990   193231
991   -40591
992  -175993
993   -81077
994    76579
995   170153
996    46035
997  -208218
998  -167870
999   148717
1000   215169
1001   -35923
1002  -179790
1003   -78819
1004    86247
1005   159607
1006    52121
1007  -161360
1008  -167810
1009   100065
1010   231123
1011     5934
1012  -207141
1013  -107763
1014   102891
1015   151845
1016    30943
1017  -137504
1018  -159303
1019    58063
1020   218008
1021    46392
1022  -195627
1023  -144408
1024    97994
1025   195117
1026    32943
1027  -159721
1028  -128847
1029    65152
1030   174966
1031    70220
1032  -144870
1033  -182250
1034    61733
1035   231445
1036    44255
1037  -188700
1038  -130484
1039    60225
1040   148634
1041    75133
1042  -118795
1043  -184830
1044    27953
1045   220588
1046    90924
1047  -166649
1048  -173844
1049    60932
1050   194620
1051    59833
1052  -129523
1053  -141485
1054    10819
1055   170567
1056   126871
1057  -132599
1058  -220910
1059    43678
1060   222036
1061    52346
1062  -141650
1063  -128365
1064     4653
1065   147319
1066   126383
1067  -100947
1068  -207268
1069     7343
1070   217624
1071   102663
1072  -139592
1073  -167130
1074    19178
1075   164077
1076   103190
1077   -89854
1078  -181641
1079   -28101
1080   189799
1081   137715
1082  -128322
1083  -201515
1084     8087
1085   180126
1086   102808
1087   -94992
1088  -167395
1089   -22871
1090   157453
1091   137060
1092   -71518
1093  -200691
1094   -45325
1095   194422
1096   148804
1097  -114548
1098  -181256
1099    -4854
1100   135446
1101   119859
1102   -35124
1103  -194567
1104   -84756
1105   189367
1106   172412
1107  -108562
1108  -197035
1109   -15192
1110   150047
1111   126143
1112   -46660
1113  -171532
1114   -72009
1115   147989
1116   171620
1117   -56200
1118  -212450
1119   -59328
1120   174558
1121   143339
1122   -69867
1123  -161633
1124   -61465
1125   112866
1126   168515
1127   -21216
1128  -213293
1129   -93643
1130   164889
1131   172826
1132   -54658
1133  -187551
1134   -67160
1135   133596
1136   158524
1137   -21993
1138  -172294
1139   -98360
1140   118334
1141   192373
1142   -12739
1143  -211705
1144   -92714
1145   145553
1146   155510
1147   -24031
1148  -157241
1149  -106563
1150    88804
1151   187168
1152    15070
1153  -198282
1154  -126143
1155   132603
1156   191916
1157   -16385
1158  -176894
1159   -90256
1160    95684
1161   161662
1162    36056
1163  -164614
1164  -158821
1165   110045
1166   222055
1167   -13206
1168  -198792
1169   -90554
1170    89080
1171   149850
1172    42046
1173  -152352
1174  -161029
1175    83170
1176   211198
1177    24537
1178  -180468
1179  -130218
1180    83995
1181   186304
1182    39142
1183  -157851
1184  -132646
1185    62786
1186   177767
1187    65893
1188  -152345
1189  -171810
1190    66853
1191   208813
1192    42709
1193  -164523
1194  -134123
1195    55394
1196   161067
1197    68269
1198  -124103
1199  -167896
1200    29899
1201   205101
1202    85028
1203  -162065
1204  -161492
1205    63880
1206   168558
1207    56872
1208  -104219
1209  -156537
1210    -3026
1211   196550
1212   111630
1213  -155363
1214  -177497
1215    51418
1216   178291
1217    70754
1218  -111796
1219  -159255
1220     4384
1221   177207
1222   105288
1223  -117559
1224  -179601
1225     9103
1226   190603
1227   100871
1228  -128665
1229  -159624
1230    13441
1231   147027
1232   105001
1233   -75624
1234  -181058
1235   -26875
1236   187586
1237   124391
1238  -114486
1239  -172060
1240    -2215
1241   156143
1242   114478
1243   -78513
1244  -169171
1245   -29316
1246   151097
1247   131525
1248   -72537
1249  -193337
1250   -37280
1251   179961
1252   124679
1253   -96648
1254  -160013
1255   -23445
1256   128793
1257   130053
1258   -48339
1259  -188238
1260   -56260
1261   173162
1262   144125
1263   -86429
1264  -172958
1265   -25374
1266   137626
1267   121406
1268   -43775
1269  -163573
1270   -70812
1271   143165
1272   163500
1273   -65370
1274  -190281
1275   -38012
1276   138354
1277   120573
1278   -37087
1279  -156050
1280   -80205
1281   125412
1282   161937
1283   -40410
1284  -176524
1285   -65222
1286   126720
1287   151969
1288   -31543
1289  -172274
1290   -67186
1291   120814
1292   139020
1293   -12318
1294  -156568
1295  -103508
1296   118495
1297   178901
1298   -35433
1299  -188833
1300   -64887
1301   117321
1302   131685
1303    -9409
1304  -148538
1305  -101686
1306   102915
1307   173722
1308    -6423
1309  -179130
1310   -95265
1311   126381
1312   161468
1313   -24205
1314  -154224
1315   -78740
1316    83148
1317   151236
1318    23262
1319  -167704
1320  -125801
1321   115444
1322   176634
1323   -20004
1324  -157436
1325   -86425
1326    71037
1327   150716
1328    36929
1329  -152941
1330  -130864
1331    91012
1332   183865
1333    15370
1334  -161689
1335  -109589
1336    81240
1337   157628
1338    31824
1339  -140146
1340  -128838
1341    65898
1342   176931
1343    38876
1344  -154481
1345  -133440
1346    69889
1347   176634
1348    39377
1349  -154363
1350  -127313
1351    70884
1352   156382
1353    45342
1354  -122461
1355  -152879
1356    39205
1357   204381
1358    54469
1359  -177067
1360  -126959
1361    76595
1362   141770
1363    57373
1364  -101441
1365  -165110
1366    23034
1367   209187
1368    70267
1369  -162531
1370  -138967
1371    50600
1372   157328
1373    74652
1374  -116908
1375  -160866
1376    23047
1377   175369
1378    83216
1379  -121078
1380  -165892
1381    14616
1382   183385
1383    90792
1384  -125824
1385  -155170
1386    19908
1387   158037
1388    99979
1389   -92231
1390  -176871
1391    -7316
1392   187853
1393   109680
1394  -124947
1395  -172805
1396    13936
1397   162135
1398    94345
1399   -87364
1400  -165756
1401   -26085
1402   170998
1403   130644
1404  -106701
1405  -186937
1406    -1288
1407   171352
1408   108764
1409   -85234
1410  -168198
1411   -25979
1412   160275
1413   127434
1414   -78931
1415  -179189
1416   -41042
1417   164139
1418   143357
1419   -91170
1420  -185927
1421   -18383
1422   144161
1423   116414
1424   -41608
1425  -171774
1426   -78274
1427   162925
1428   167200
1429   -88615
1430  -185662
1431   -23826
1432   128227
1433   126412
1434   -24615
1435  -175879
1436   -84115
1437   147991
1438   155461
1439   -58353
1440  -174541
1441   -64072
1442   126744
1443   159840
1444   -33064
1445  -185135
1446   -67563
1447   135491
1448   145948
1449   -25869
1450  -167634
1451   -94901
1452   127455
1453   177651
1454   -36692
1455  -190739
1456   -66886
1457   124925
1458   136675
1459   -12397
1460  -150267
1461  -108659
1462   100346
1463   187702
1464   -12538
1465  -195487
1466   -81713
1467   124527
1468   142297
1469    -2556
1470  -136922
1471  -114433
1472    82220
1473   186626
1474     8817
1475  -179338
1476  -101949
1477    99722
1478   158525
1479    17227
1480  -156597
1481  -120859
1482    90420
1483   166047
1484    11754
1485  -146462
1486  -117818
1487    69098
1488   180477
1489    34390
1490  -169272
1491  -115882
1492    93809
1493   153423
1494    27052
1495  -126927
1496  -133499
1497    53615
1498   186073
1499    40876
1500  -165793
1501  -128504
1502    78549
1503   163376
1504    33611
1505  -137221
1506  -128535
1507    51946
1508   164782
1509    55296
1510  -136160
1511  -144022
1512    57091
1513   181405
1514    47184
1515  -139352
1516  -123774
1517    45329
1518   150489
1519    65863
1520  -113807
1521  -151300
1522    26121
1523   174693
1524    73111
1525  -135448
1526  -149374
1527    41788
1528   159236
1529    62754
1530  -106428
1531  -140887
1532     7519
1533   168120
1534    98171
1535  -125296
1536  -160194
1537    39763
1538   164036
1539    67832
1540  -102183
1541  -145552
1542     2249
1543   159399
1544    93117
1545  -111966
1546  -156099
1547    10569
1548   159605
1549    93617
1550  -104953
1551  -160063
1552     9735
1553   157470
1554    89798
1555   -85835
1556  -149597
1557   -16169
1558   159130
1559   118000
1560   -98930
1561  -169788
1562     1246
1563   151890
1564    94504
1565   -79740
1566  -151441
1567   -27958
1568   139107
1569   121895
1570   -71947
1571  -174322
1572   -29024
1573   158513
1574   115293
1575   -80523
1576  -151177
1577   -26048
1578   126260
1579   128827
1580   -47433
1581  -174499
1582   -45417
1583   153833
1584   124043
1585   -71823
1586  -160497
1587   -39945
1588   129683
1589   129306
1590   -52591
1591  -164522
1592   -48116
1593   130826
1594   134674
1595   -45405
1596  -172940
1597   -56670
1598   141850
1599   133095
1600   -52174
1601  -150538
1602   -55601
1603   109329
1604   143384
1605   -24017
1606  -172461
1607   -78179
1608   129800
1609   147518
1610   -38957
1611  -161023
1612   -63073
1613   109255
1614   137453
1615    -9837
1616  -151465
1617   -95666
1618   107456
1619   165452
1620   -22290
1621  -171857
1622   -71147
1623   106189
1624   136400
1625     -807
1626  -145539
1627  -102244
1628    95254
1629   163250
1630    -4935
1631  -162076
1632   -90349
1633    97081
1634   154026
1635     2261
1636  -151830
1637   -96003
1638    86571
1639   148606
1640    15299
1641  -148226
1642  -115736
1643    88755
1644   168284
1645     6258
1646  -152988
1647   -98444
1648    78551
1649   151554
1650    27060
1651  -140480
1652  -119179
1653    71420
1654   163910
1655    29358
1656  -145376
1657  -121542
1658    71449
1659   161001
1660    25783
1661  -133550
1662  -112852
1663    48395
1664   154342
1665    54416
1666  -135592
1667  -137236
1668    62878
1669   166410
1670    38591
1671  -126442
1672  -119592
1673    41854
1674   155032
1675    60848
1676  -123290
1677  -140096
1678    39680
1679   165084
1680    56294
1681  -133036
1682  -133478
1683    44830
1684   149882
1685    59790
1686  -105082
1687  -140442
1688    21639
1689   167812
1690    74900
1691  -123994
1692  -137964
1693    34126
1694   153716
1695    73421
1696  -105499
1697  -144152
1698    15155
1699   152722
1700    78619
1701  -104074
1702  -152033
1703     5478
1704   160364
1705    86918
1706  -108302
1707  -144150
1708    12371
1709   142529
1710    90686
1711   -80332
1712  -152331
1713    -8574
1714   157187
1715   102418
1716   -93210
1717  -152279
1718    -4164
1719   142987
1720    94071
1721   -81349
1722  -149175
1723   -23518
1724   137249
1725   113142
1726   -75590
1727  -165448
1728   -14193
1729   152627
1730    99633
1731   -71585
1732  -142266
1733   -31461
1734   134128
1735   126199
1736   -66601
1737  -163533
1738   -23300
1739   140217
1740   110984
1741   -63047
1742  -157651
1743   -43608
1744   132938
1745   118847
1746   -58423
1747  -152225
1748   -47592
1749   122709
1750   135747
1751   -44783
1752  -166733
1753   -45303
1754   135151
1755   122079
1756   -44219
1757  -142791
1758   -58226
1759   109407
1760   140537
1761   -29949
1762  -165358
1763   -65651
1764   122285
1765   131132
1766   -40373
1767  -149446
1768   -62517
1769   101072
1770   135511
1771   -11317
1772  -155141
1773   -79612
1774   116893
1775   142703
1776   -25734
1777  -146585
1778   -72260
1779    96156
1780   143202
1781    -7514
1782  -152913
1783   -84785
1784    97913
1785   141764
1786    -5536
1787  -151113
1788   -94918
1789    97321
1790   151252
1791    -8507
1792  -143255
1793   -84120
1794    78739
1795   147629
1796    19736
1797  -150448
1798  -105457
1799    93363
1800   150214
1801     4039
1802  -134762
1803   -95996
1804    67281
1805   147669
1806    24455
1807  -138225
1808  -109948
1809    68691
1810   152273
1811    26597
1812  -138274
1813  -109576
1814    71785
1815   146747
1816    25202
1817  -120910
1818  -110608
1819    49140
1820   153524
1821    45566
1822  -134703
1823  -120581
1824    64386
1825   151034
1826    32239
1827  -122547
1828  -115124
1829    42953
1830   147631
1831    51549
1832  -122602
1833  -130641
1834    47878
1835   158764
1836    44844
1837  -123429
1838  -118775
1839    38076
1840   145694
1841    61968
1842  -114325
1843  -134381
1844    35858
1845   153888
1846    58942
1847  -110834
1848  -131434
1849    27251
1850   153296
1851    64790
1852  -111820
1853  -125225
1854    21759
1855   136448
1856    79292
1857   -94069
1858  -149678
1859    17636
1860   158789
1861    66973
1862  -104823
1863  -124772
1864     8286
1865   132872
1866    90461
1867   -86931
1868  -150591
1869     6171
1870   153562
1871    81199
1872   -94280
1873  -138919
1874     2498
1875   139144
1876    89510
1877   -82548
1878  -146358
1879   -11393
1880   144805
1881    99801
1882   -88499
1883  -150706
1884    -2927
1885   140993
1886    93874
1887   -73837
1888  -144015
1889   -22078
1890   137891
1891   109723
1892   -72302
1893  -153404
1894   -22699
1895   139672
1896   109798
1897   -71455
1898  -148058
1899   -22856
1900   126453
1901   106645
1902   -53092
1903  -149977
1904   -43274
1905   131343
1906   123051
1907   -59832
1908  -153061
1909   -35530
1910   123362
1911   116609
1912   -46003
1913  -146627
1914   -48287
1915   117921
1916   126731
1917   -37701
1918  -156440
1919   -55803
1920   125281
1921   125958
1922   -45349
1923  -145630
1924   -56726
1925   103848
1926   135412
1927   -24207
1928  -160754
1929   -67726
1930   120606
1931   132157
1932   -31426
1933  -145156
1934   -70522
1935   103364
1936   142535
1937   -16763
1938  -151269
1939   -75778
1940   101154
1941   141674
1942   -11072
1943  -152153
1944   -82994
1945    99708
1946   139370
1947    -9071
1948  -138058
1949   -86020
1950    81702
1951   145981
1952     8100
1953  -145899
1954   -94451
1955    86310
1956   145324
1957     6672
1958  -139155
1959   -92979
1960    75765
1961   140939
1962    21065
1963  -131400
1964  -111702
1965    69103
1966   157654
1967    19374
1968  -143326
1969  -100886
1970    68759
1971   141564
1972    32388
1973  -125873
1974  -118011
1975    60966
1976   157689
1977    32231
1978  -132434
1979  -113699
1980    56742
1981   150672
1982    38419
1983  -124702
1984  -117918
1985    46478
1986   147478
1987    48874
1988  -120388
1989  -128476
1990    44354
1991   153144
1992    49591
1993  -115544
1994  -118887
1995    35194
1996   145560
1997    61282
1998  -109054
1999  -128197
2000    28709
2001   145049
2002    64691
2003  -106677
2004  -131824
2005    25318
2006   141605
2007    63170
2008   -96777
2009  -129644
2010     9423
2011   141709
2012    80064
2013  -101349
2014  -138340
2015    21636
2016   143782
2017    71978
2018   -88601
2019  -131185
2020     3517
2021   139683
2022    85100
2023   -87240
2024  -141175
2025     -588
2026   143137
2027    85723
2028   -90734
2029  -136660
2030      532
2031   127806
2032    87572
2033   -70436
2034  -143808
2035   -16862
2036   141026
2037    96020
2038   -80914
2039  -133540
2040    -9344
2041   124156
2042    99662
2043   -61423
2044  -143375
2045   -22473
2046   129546
2047    97910
2048   -63758
2049  -135886
2050   -27264
2051   121268
2052   106538
2053   -60540
2054  -140800
2055   -25057
2056   117205
2057   100665
2058   -45992
2059  -137123
2060   -40753
2061   119570
2062   115011
2063   -52495
2064  -143381
2065   -32158
2066   114151
2067   103787
2068   -38431
2069  -133854
2070   -53802
2071   111873
2072   126166
2073   -46366
2074  -148891
2075   -38506
2076   112214
2077   105966
2078   -29751
2079  -133117
2080   -65758
2081   105057
2082   130999
2083   -36187
2084  -141459
2085   -50045
2086    99696
2087   119634
2088   -18689
2089  -140605
2090   -64963
2091   102175
2092   119335
2093   -21686
2094  -127634
2095   -70014
2096    84840
2097   134243
2098   -12064
2099  -145584
2100   -67197
2101    94436
2102   116555
2103    -6021
2104  -124098
2105   -80985
2106    81223
2107   137822
2108    -3478
2109  -137749
2110   -76889
2111    84194
2112   127595
2113      845
2114  -129079
2115   -86415
2116    75196
2117   134687
2118     9778
2119  -132251
2120   -94496
2121    78206
2122   141328
2123     7779
2124  -130504
2125   -88203
2126    70357
2127   133923
2128    20881
2129  -122421
2130  -102024
2131    61799
2132   145247
2133    22341
2134  -132023
2135   -99293
2136    64932
2137   131034
2138    23982
2139  -112506
2140  -105707
2141    44592
2142   143585
2143    37119
2144  -121642
2145  -105350
2146    51737
2147   135698
2148    43240
2149  -111256
2150  -115030
2151    46818
2152   140985
2153    40054
2154  -107519
2155  -111335
2156    28554
2157   140525
2158    58273
2159  -119415
2160  -123552
2161    44961
2162   133439
2163    46735
2164   -93684
2165  -121473
2166    15570
2167   149671
2168    67866
2169  -113615
2170  -123950
2171    33354
2172   133477
2173    62160
2174   -87915
2175  -128151
2176     8912
2177   140173
2178    73128
2179   -98473
2180  -132373
2181    11751
2182   137012
2183    73481
2184   -89824
2185  -128463
2186     6162
2187   130549
2188    81067
2189   -77385
2190  -132403
2191    -4504
2192   134205
2193    87017
2194   -79205
2195  -134056
2196    -2917
2197   127918
2198    85453
2199   -69919
2200  -133561
2201   -15632
2202   124218
2203    96186
2204   -67481
2205  -139732
2206   -16974
2207   127613
2208    95258
2209   -64229
2210  -138206
2211   -22251
2212   122913
2213    99768
2214   -54845
2215  -135993
2216   -34252
2217   121162
2218   110939
2219   -59193
2220  -143263
2221   -26132
2222   115488
2223    99038
2224   -37888
2225  -134199
2226   -53667
2227   118631
2228   123294
2229   -55737
2230  -141267
2231   -30984
2232   102859
2233   105390
2234   -24396
2235  -137904
2236   -59094
2237   113058
2238   117605
2239   -40511
2240  -128522
2241   -51729
2242    91072
2243   124262
2244   -20780
2245  -145337
2246   -54825
2247   104509
2248   110766
2249   -21367
2250  -122258
2251   -72301
2252    87040
2253   136579
2254   -17763
2255  -144954
2256   -61184
2257    96414
2258   114899
2259    -8681
2260  -124930
2261   -81679
2262    84872
2263   138888
2264    -9738
2265  -138896
2266   -69870
2267    84741
2268   122306
2269     4490
2270  -125990
2271   -89519
2272    79315
2273   137077
2274      762
2275  -128751
2276   -80897
2277    69772
2278   130899
2279    14691
2280  -130498
2281   -90032
2282    74344
2283   128311
2284    12005
2285  -110973
2286   -96479
2287    53113
2288   142753
2289    22505
2290  -132482
2291   -88997
2292    64770
2293   119142
2294    29119
2295  -104864
2296  -110318
2297    49861
2298   146677
2299    24897
2300  -122345
2301   -91760
2302    44944
2303   125811
2304    49968
2305  -112805
2306  -119958
2307    53489
2308   140304
2309    28614
2310  -104468
2311  -105774
2312    26006
2313   140356
2314    57741
2315  -119245
2316  -117326
2317    49200
2318   127424
2319    43641
2320   -86308
2321  -120180
2322    14017
2323   148377
2324    62797
2325  -114486
2326  -113748
2327    34610
2328   119685
2329    56455
2330   -78498
2331  -126768
2332     4414
2333   141988
2334    65748
2335  -102379
2336  -114357
2337    16963
2338   117149
2339    74824
2340   -75804
2341  -133146
2342     7706
2343   139538
2344    66824
2345   -84103
2346  -114044
2347    -5580
2348   119439
2349    92340
2350   -80113
2351  -141963
2352     6850
2353   129403
2354    68010
2355   -66610
2356  -122897
2357   -24577
2358   125770
2359   101509
2360   -79627
2361  -138327
2362     1843
2363   119603
2364    83458
2365   -51377
2366  -131830
2367   -29782
2368   128657
2369    98733
2370   -66563
2371  -127930
2372   -23195
2373   109098
2374   101982
2375   -51280
2376  -140010
2377   -27356
2378   116471
2379    91522
2380   -48519
2381  -123857
2382   -41423
2383   106006
2384   114705
2385   -46911
2386  -135884
2387   -29538
2388   107300
2389    99584
2390   -30766
2391  -126358
2392   -54545
2393   104050
2394   117528
2395   -40530
2396  -135046
2397   -40989
2398    96160
2399   105854
2400   -22185
2401  -134534
2402   -61507
2403   102858
2404   118690
2405   -32099
2406  -126935
2407   -53723
2408    88307
2409   121300
2410   -10439
2411  -138273
2412   -64763
2413   101647
2414   112973
2415   -18975
2416  -117338
2417   -72594
2418    75558
2419   132737
2420    -6491
2421  -141660
2422   -66210
2423    88300
2424   109658
2425    -1717
2426  -112320
2427   -83691
2428    73474
2429   137658
2430     -831
2431  -128389
2432   -68946
2433    71210
2434   116434
2435    13251
2436  -120463
2437   -90389
2438    72187
2439   129145
2440     4433
2441  -117260
2442   -83986
2443    56717
2444   128727
2445    22228
2446  -122967
2447   -92854
2448    66706
2449   126988
2450    21016
2451  -110666
2452   -95758
2453    52282
2454   135090
2455    28413
2456  -119250
2457   -99806
2458    51979
2459   126513
2460    32053
2461  -108544
2462  -105874
2463    43791
2464   133705
2465    36511
2466  -108859
2467  -104165
2468    39878
2469   131149
2470    44521
2471  -102095
2472  -106908
2473    39425
2474   129938
2475    45247
2476   -95820
2477  -109869
2478    23336
2479   131318
2480    53797
2481  -105462
2482  -112613
2483    31251
2484   121070
2485    53201
2486   -83729
2487  -117070
2488    11890
2489   136326
2490    63077
2491   -98797
2492  -111988
2493    22113
2494   119396
2495    69632
2496   -76082
2497  -127823
2498     9612
2499   134838
2500    65861
2501   -85061
2502  -115974
2503     -574
2504   119477
2505    84112
2506   -79998
2507  -132228
2508     6307
2509   125355
2510    68791
2511   -68630
2512  -120425
2513   -15240
2514   123017
2515    92563
2516   -73119
2517  -128330
2518    -1752
2519   117310
2520    81078
2521   -55869
2522  -122864
2523   -24694
2524   116467
2525    93286
2526   -63891
2527  -127217
2528   -17179
2529   108705
2530    87740
2531   -52109
2532  -124994
2533   -30201
2534   109645
2535    97486
2536   -51295
2537  -125363
2538   -30127
2539   106258
2540   100945
2541   -41243
2542  -127898
2543   -34936
2544   106550
2545    99352
2546   -38130
2547  -123959
2548   -45831
2549    97545
2550   110863
2551   -36504
2552  -133473
2553   -41614
2554    97662
2555   101702
2556   -25566
2557  -124347
2558   -55210
2559    95249
2560   112929
2561   -27001
2562  -123008
2563   -51978
2564    87469
2565   112682
2566   -14215
2567  -125861
2568   -58105
2569    89227
2570   106149
2571   -16143
2572  -114534
2573   -66447
2574    75493
2575   119259
2576    -9251
2577  -124377
2578   -60695
2579    80209
2580   108192
2581    -3939
2582  -110298
2583   -73096
2584    70870
2585   124399
2586       -1
2587  -120508
2588   -67738
2589    72090
2590   113424
2591     6096
2592  -111696
2593   -82857
2594    63269
2595   123760
2596     8320
2597  -118263
2598   -79033
2599    63753
2600   116575
2601    17405
2602  -109588
2603   -89033
2604    58690
2605   124747
2606    15521
2607  -107816
2608   -82921
2609    51622
2610   120153
2611    28391
2612  -108682
2613   -94664
2614    54413
2615   120073
2616    19035
2617  -100894
2618   -89322
2619    37934
2620   120537
2621    34036
2622  -105267
2623   -96210
2624    47088
2625   118232
2626    31146
2627   -93442
2628   -95954
2629    33093
2630   123583
2631    42288
2632   -96978
2633   -99159
2634    35682
2635   120266
2636    42700
2637   -95131
2638  -104287
2639    26728
2640   119655
2641    47632
2642   -91950
2643  -106787
2644    24136
2645   122499
2646    54603
2647   -89895
2648  -108948
2649    21171
2650   122281
2651    57346
2652   -84500
2653  -107997
2654    16155
2655   120127
2656    62943
2657   -81206
2658  -114612
2659    10610
2660   118070
2661    59159
2662   -79684
2663  -112499
2664     3434
2665   115883
2666    68171
2667   -75170
2668  -114764
2669     3912
2670   114461
2671    71326
2672   -67119
2673  -114917
2674    -2244
2675   119083
2676    74718
2677   -67792
2678  -112645
2679   -10747
2680   108058
2681    82966
2682   -62381
2683  -127692
2684   -11728
2685   114984
2686    76940
2687   -59334
2688  -116572
2689   -23474
2690   107586
2691    95587
2692   -53909
2693  -127075
2694   -16951
2695   110666
2696    87871
2697   -45812
2698  -119303
2699   -33207
2700   105697
2701    99349
2702   -48845
2703  -127227
2704   -32036
2705    99051
2706    94540
2707   -37444
2708  -125194
2709   -43522
2710   102190
2711   102643
2712   -40233
2713  -120840
2714   -36922
2715    92892
2716   103651
2717   -24059
2718  -126067
2719   -49813
2720    99395
2721   104615
2722   -32454
2723  -116007
2724   -50062
2725    79929
2726   109998
2727   -16560
2728  -129569
2729   -58163
2730    92134
2731   105658
2732   -18252
2733  -115007
2734   -62660
2735    79950
2736   121182
2737    -8811
2738  -123911
2739   -61215
2740    78822
2741   113977
2742     -582
2743  -118025
2744   -77987
2745    78074
2746   120043
2747    -6049
2748  -116234
2749   -71562
2750    62042
2751   118362
2752    11725
2753  -120435
2754   -80837
2755    72300
2756   118024
2757     6780
2758  -104411
2759   -80135
2760    56203
2761   124380
2762    18405
2763  -114998
2764   -82116
2765    60270
2766   115371
2767    19239
2768  -103744
2769   -91937
2770    49622
2771   123743
2772    19876
2773  -107425
2774   -85022
2775    45008
2776   115662
2777    34715
2778   -98548
2779  -102000
2780    47816
2781   127397
2782    27595
2783   -97775
2784   -88342
2785    30920
2786   118784
2787    52022
2788   -98458
2789  -110715
2790    41084
2791   122126
2792    32747
2793   -88273
2794   -97084
2795    16455
2796   121014
2797    57520
2798   -97992
2799  -106569
2800    33953
2801   113251
2802    47311
2803   -73810
2804  -107329
2805    11666
2806   127819
2807    56286
2808   -91975
2809   -99507
2810    18153
2811   104281
2812    63068
2813   -69322
2814  -120966
2815     8446
2816   123831
2817    53595
2818   -80784
2819   -99528
2820      961
2821   104520
2822    76579
2823   -70088
2824  -120387
2825     7573
2826   117974
2827    61268
2828   -64392
2829  -105782
2830   -11246
2831   109949
2832    83392
2833   -68337
2834  -118940
2835    -2382
2836   104383
2837    72154
2838   -52980
2839  -115809
2840   -22018
2841   112049
2842    85302
2843   -62669
2844  -112352
2845   -12098
2846    96844
2847    86126
2848   -41914
2849  -123894
2850   -24877
2851   113297
2852    81423
2853   -54462
2854  -104389
2855   -26779
2856    88008
2857    96384
2858   -38806
2859  -128297
2860   -26724
2861   102647
2862    79704
2863   -37733
2864  -107153
2865   -43092
2866    91531
2867   105759
2868   -39773
2869  -120655
2870   -26224
2871    88353
2872    88779
2873   -19396
2874  -115077
2875   -55368
2876    97122
2877   104994
2878   -37385
2879  -112161
2880   -41170
2881    73352
2882   101697
2883    -9985
2884  -126184
2885   -59284
2886    93665
2887   101148
2888   -24129
2889  -103299
2890   -56254
2891    68249
2892   114937
2893    -4662
2894  -123703
2895   -59411
2896    83229
2897   100414
2898    -8612
2899  -104035
2900   -69973
2901    65969
2902   117312
2903    -5720
2904  -117992
2905   -58812
2906    68224
2907   100467
2908     7941
2909  -102140
2910   -78663
2911    66578
2912   118508
2913    -1186
2914  -107416
2915   -63370
2916    53465
2917   106227
2918    21971
2919  -107262
2920   -86078
2921    64201
2922   114562
2923     5734
2924   -97857
2925   -77488
2926    41068
2927   116301
2928    28871
2929  -108932
2930   -86307
2931    55816
2932   110068
2933    23839
2934   -89762
2935   -92915
2936    38363
2937   123866
2938    28359
2939  -102902
2940   -84418
2941    37607
2942   108494
2943    41309
2944   -90898
2945  -103247
2946    38289
2947   120219
2948    28095
2949   -89996
2950   -86857
2951    22603
2952   111165
2953    51298
2954   -90423
2955  -102382
2956    34598
2957   112800
2958    38795
2959   -76317
2960   -97236
2961    13584
2962   115387
2963    54650
2964   -88535
2965   -98920
2966    22066
2967   104457
2968    52269
2969   -69827
2970  -107929
2971     6737
2972   118113
2973    56673
2974   -79660
2975   -98757
2976     8881
2977   101975
2978    68209
2979   -64212
2980  -116632
2981     4291
2982   116163
2983    57624
2984   -68484
2985   -98561
2986    -7907
2987    98929
2988    79989
2989   -63430
2990  -118357
2991      162
2992   108445
2993    63377
2994   -55126
2995  -104554
2996   -17554
2997   105795
2998    82125
2999   -62720
3000  -108055
3001    -5598
3002    93755
3003    74487
3004   -43493
3005  -114575
3006   -24527
3007   107518
3008    78838
3009   -56535
3010  -103281
3011   -18825
3012    87163
3013    86258
3014   -37657
3015  -120243
3016   -25020
3017   101108
3018    78980
3019   -40438
3020  -104361
3021   -36200
3022    88092
3023    96738
3024   -36318
3025  -118142
3026   -29992
3027    88701
3028    85790
3029   -27033
3030  -110522
3031   -46914
3032    89106
3033    99096
3034   -32014
3035  -110252
3036   -38364
3037    76484
3038    94733
3039   -13596
3040  -114470
3041   -53426
3042    88764
3043    97984
3044   -25149
3045  -102990
3046   -47421
3047    67814
3048   103108
3049    -7326
3050  -116059
3051   -55867
3052    82499
3053    94695
3054   -13998
3055   -99286
3056   -58081
3057    64500
3058   109227
3059    -5891
3060  -114268
3061   -55724
3062    69452
3063    95100
3064     3690
3065   -98023
3066   -73255
3067    65328
3068   113474
3069    -2710
3070  -105849
3071   -61639
3072    53373
3073   102024
3074    18088
3075  -103971
3076   -83888
3077    63670
3078   111709
3079     4722
3080   -95035
3081   -72036
3082    43703
3083   111112
3084    26003
3085  -103845
3086   -81361
3087    55674
3088   106065
3089    16650
3090   -90271
3091   -81961
3092    39140
3093   113728
3094    25537
3095   -99096
3096   -80058
3097    42909
3098   102417
3099    30023
3100   -86882
3101   -91297
3102    36278
3103   114673
3104    29812
3105   -91265
3106   -82418
3107    30129
3108   102601
3109    42005
3110   -83414
3111   -96797
3112    30441
3113   112425
3114    36531
3115   -82151
3116   -88164
3117    18635
3118   105614
3119    50768
3120   -81208
3121  -100142
3122    22755
3123   107176
3124    46356
3125   -72619
3126   -98439
3127    10648
3128   110914
3129    56348
3130   -76424
3131   -97896
3132    12374
3133   101149
3134    58678
3135   -66199
3136  -105724
3137     5908
3138   109952
3139    55532
3140   -69897
3141   -96452
3142      924
3143    99406
3144    67897
3145   -62580
3146  -107327
3147     2887
3148   103790
3149    61143
3150   -57843
3151   -99667
3152   -10144
3153   100185
3154    72310
3155   -58404
3156  -104650
3157    -6696
3158    95206
3159    70200
3160   -48692
3161  -107098
3162   -17471
3163    99210
3164    76978
3165   -50903
3166  -105836
3167   -17708
3168    91012
3169    80323
3170   -39802
3171  -110005
3172   -26052
3173    94365
3174    81021
3175   -41622
3176  -105427
3177   -27558
3178    87142
3179    86294
3180   -34421
3181  -109948
3182   -31854
3183    89655
3184    84817
3185   -34148
3186  -104411
3187   -35310
3188    83726
3189    89933
3190   -29403
3191  -107345
3192   -36530
3193    83907
3194    89513
3195   -25989
3196  -106598
3197   -40819
3198    80903
3199    91644
3200   -23027
3201  -103314
3202   -43817
3203    74238
3204    97049
3205   -15532
3206  -107233
3207   -50126
3208    75649
3209    94907
3210   -12157
3211  -103400
3212   -55132
3213    70616
3214   101207
3215    -9225
3216  -105129
3217   -56769
3218    66310
3219    99874
3220     -968
3221  -104765
3222   -63694
3223    67520
3224   101955
3225    -1290
3226   -98477
3227   -63997
3228    56366
3229   104452
3230     6298
3231  -104706
3232   -68780
3233    60471
3234   102307
3235     7196
3236   -94790
3237   -71616
3238    52461
3239   107462
3240    13880
3241   -98602
3242   -73357
3243    51828
3244   103664
3245    16655
3246   -92979
3247   -76688
3248    45748
3249   107670
3250    19495
3251   -94297
3252   -77733
3253    41423
3254   106516
3255    27416
3256   -90749
3257   -84772
3258    39729
3259   107305
3260    29099
3261   -87371
3262   -84371
3263    31303
3264   107641
3265    38368
3266   -86398
3267   -91383
3268    31478
3269   107598
3270    37804
3271   -80852
3272   -90603
3273    21896
3274   107465
3275    45304
3276   -80723
3277   -92350
3278    22144
3279   104531
3280    46776
3281   -75280
3282   -96867
3283    16877
3284   107362
3285    47011
3286   -73483
3287   -93295
3288    10491
3289   102294
3290    55556
3291   -71536
3292  -100095
3293    11242
3294   103202
3295    53208
3296   -64861
3297   -96375
3298     1281
3299   102548
3300    62982
3301   -64566
3302  -100598
3303     1318
3304    97658
3305    62992
3306   -55678
3307  -105096
3308    -7571
3309    99011
3310    68364
3311   -56958
3312  -101981
3313   -10502
3314    95619
3315    72761
3316   -48235
3317  -104947
3318   -14494
3319    96156
3320    73898
3321   -46911
3322  -101745
3323   -19338
3324    91680
3325    78916
3326   -42885
3327  -106828
3328   -21714
3329    91118
3330    75349
3331   -40579
3332  -101857
3333   -27429
3334    85430
3335    83306
3336   -35454
3337  -104382
3338   -27537
3339    84523
3340    80695
3341   -31818
3342  -102233
3343   -34280
3344    82088
3345    85989
3346   -29089
3347  -101657
3348   -37473
3349    76508
3350    88467
3351   -23925
3352  -104409
3353   -41174
3354    78255
3355    88261
3356   -17376
3357   -99331
3358   -46604
3359    71530
3360    94392
3361   -15278
3362  -104830
3363   -47865
3364    69302
3365    91270
3366   -10340
3367  -100241
3368   -54732
3369    67356
3370    93287
3371    -8901
3372   -97297
3373   -54662
3374    61889
3375    96206
3376    -1483
3377   -98827
3378   -56271
3379    65256
3380    95239
3381    -1256
3382   -91835
3383   -61582
3384    55485
3385    98614
3386     2400
3387   -98123
3388   -62042
3389    56231
3390    93576
3391     5841
3392   -91400
3393   -67059
3394    50654
3395   101682
3396    11325
3397   -92827
3398   -65703
3399    49188
3400    98028
3401    17212
3402   -88216
3403   -72851
3404    43492
3405   101472
3406    17786
3407   -89454
3408   -74787
3409    37064
3410    97355
3411    24602
3412   -85691
3413   -79815
3414    39076
3415   101160
3416    25368
3417   -81448
3418   -77895
3419    30515
3420   101511
3421    33367
3422   -83320
3423   -82338
3424    33457
3425    98677
3426    31545
3427   -77149
3428   -84737
3429    25144
3430   101324
3431    36345
3432   -79065
3433   -84110
3434    23192
3435    98671
3436    39782
3437   -73847
3438   -88182
3439    19992
3440   100299
3441    41740
3442   -69581
3443   -88132
3444    14002
3445    99483
3446    49172
3447   -70559
3448   -90800
3449    13156
3450    96777
3451    50285
3452   -64043
3453   -94437
3454     4565
3455    98378
3456    56732
3457   -63698
3458   -94436
3459     3720
3460    94612
3461    58460
3462   -57552
3463   -96981
3464    -1829
3465    95515
3466    60821
3467   -56160
3468   -95582
3469    -5979
3470    92251
3471    65844
3472   -51357
3473   -99233
3474    -7240
3475    91515
3476    64541
3477   -50319
3478   -96081
3479   -14384
3480    88558
3481    71940
3482   -46255
3483  -100676
3484   -13185
3485    89843
3486    68510
3487   -42416
3488   -97042
3489   -23088
3490    86195
3491    77392
3492   -39854
3493  -100166
3494   -22423
3495    83148
3496    75493
3497   -32825
3498  -100185
3499   -31619
3500    81155
3501    80872
3502   -31611
3503   -98517
3504   -33226
3505    77507
3506    84745
3507   -25022
3508  -100702
3509   -35656
3510    75879
3511    83442
3512   -20647
3513   -97943
3514   -40980
3515    73065
3516    88436
3517   -19159
3518   -99318
3519   -43488
3520    70447
3521    86715
3522   -15600
3523   -97935
3524   -46708
3525    67642
3526    89297
3527   -11000
3528   -96073
3529   -48971
3530    65714
3531    90579
3532    -7461
3533   -95994
3534   -49799
3535    62822
3536    91147
3537    -2970
3538   -93148
3539   -56767
3540    58174
3541    94349
3542    -1534
3543   -95621
3544   -58593
3545    54930
3546    92985
3547     5214
3548   -89610
3549   -63906
3550    50837
3551    97554
3552    10305
3553   -91472
3554   -64835
3555    47831
3556    95104
3557    14913
3558   -86831
3559   -69431
3560    45492
3561    96355
3562    14915
3563   -86976
3564   -70781
3565    38739
3566    96441
3567    20511
3568   -85466
3569   -72460
3570    40432
3571    97226
3572    22079
3573   -79904
3574   -75556
3575    34554
3576    99100
3577    26835
3578   -81888
3579   -76517
3580    32456
3581    95458
3582    29336
3583   -76972
3584   -79859
3585    28026
3586    97002
3587    32494
3588   -75859
3589   -80718
3590    22542
3591    97643
3592    37880
3593   -72988
3594   -82518
3595    19988
3596    95561
3597    42226
3598   -68473
3599   -86027
3600    14382
3601    96518
3602    43622
3603   -68593
3604   -87285
3605    11176
3606    92666
3607    48367
3608   -64156
3609   -91005
3610     7054
3611    93609
3612    50709
3613   -61929
3614   -88122
3615     5311
3616    92813
3617    54928
3618   -58818
3619   -91490
3620     3050
3621    92293
3622    55095
3623   -56772
3624   -89916
3625    -3205
3626    89324
3627    59821
3628   -54381
3629   -93437
3630    -4761
3631    88461
3632    60951
3633   -49430
3634   -92606
3635   -10657
3636    88760
3637    66016
3638   -46431
3639   -93624
3640   -11511
3641    85200
3642    68193
3643   -39744
3644   -95692
3645   -19981
3646    83471
3647    70347
3648   -39987
3649   -94954
3650   -22585
3651    79873
3652    73645
3653   -34973
3654   -95882
3655   -25493
3656    78068
3657    75796
3658   -31106
3659   -96108
3660   -29695
3661    78814
3662    78959
3663   -28964
3664   -93647
3665   -31761
3666    73213
3667    79126
3668   -23081
3669   -96992
3670   -36188
3671    74332
3672    79461
3673   -22838
3674   -94196
3675   -39729
3676    70438
3677    83475
3678   -18090
3679   -94492
3680   -40060
3681    67755
3682    84763
3683   -11557
3684   -92801
3685   -47077
3686    65927
3687    87385
3688   -11264
3689   -91197
3690   -47840
3691    59576
3692    87609
3693    -3009
3694   -91659
3695   -56007
3696    59429
3697    90138
3698    -3184
3699   -89514
3700   -54697
3701    51594
3702    90334
3703     5406
3704   -89198
3705   -59528
3706    53931
3707    92850
3708     5125
3709   -85940
3710   -60772
3711    46845
3712    92701
3713     9253
3714   -88016
3715   -62467
3716    47441
3717    90225
3718    13133
3719   -83152
3720   -68935
3721    42471
3722    96117
3723    14666
3724   -84542
3725   -65433
3726    39510
3727    90744
3728    22592
3729   -79716
3730   -74034
3731    37121
3732    96944
3733    20783
3734   -77758
3735   -70936
3736    29236
3737    91833
3738    30644
3739   -78442
3740   -77393
3741    29743
3742    92381
3743    30855
3744   -70559
3745   -79303
3746    20787
3747    96595
3748    36108
3749   -73651
3750   -77954
3751    22096
3752    88928
3753    39147
3754   -64615
3755   -84582
3756    16342
3757    94912
3758    39777
3759   -69450
3760   -80315
3761    13426
3762    88130
3763    45941
3764   -61989
3765   -86905
3766    11725
3767    94013
3768    44297
3769   -61478
3770   -82299
3771     5994
3772    88791
3773    54194
3774   -59763
3775   -89065
3776     7272
3777    89991
3778    49434
3779   -54045
3780   -87128
3781    -4977
3782    88023
3783    58889
3784   -55671
3785   -90436
3786    -1297
3787    82795
3788    58194
3789   -44005
3790   -91841
3791   -12503
3792    89273
3793    64151
3794   -48687
3795   -87325
3796   -10821
3797    78910
3798    66262
3799   -38016
3800   -95216
3801   -16530
3802    84497
3803    65282
3804   -40533
3805   -88242
3806   -21244
3807    76922
3808    72941
3809   -36098
3810   -95590
3811   -19176
3812    79928
3813    68061
3814   -29995
3815   -89629
3816   -28821
3817    77216
3818    77332
3819   -31908
3820   -93557
3821   -24840
3822    72500
3823    72678
3824   -22479
3825   -92610
3826   -36346
3827    72485
3828    78659
3829   -25536
3830   -89882
3831   -34783
3832    65564
3833    79094
3834   -14473
3835   -92350
3836   -42024
3837    67845
3838    81290
3839   -15765
3840   -86841
3841   -43039
3842    59172
3843    84459
3844    -9231
3845   -91917
3846   -45573
3847    60010
3848    80503
3849    -5485
3850   -85509
3851   -51589
3852    57113
3853    89298
3854    -4608
3855   -88840
3856   -48593
3857    53365
3858    83849
3859     3094
3860   -85527
3861   -57735
3862    54481
3863    88618
3864      792
3865   -85845
3866   -54617
3867    46681
3868    86578
3869     9853
3870   -85480
3871   -61185
3872    48670
3873    87906
3874     9177
3875   -79541
3876   -62398
3877    40352
3878    90558
3879    16791
3880   -81806
3881   -64766
3882    39644
3883    86576
3884    17899
3885   -75357
3886   -69648
3887    31355
3888    92217
3889    21369
3890   -77179
3891   -68219
3892    31829
3893    86878
3894    27016
3895   -72237
3896   -74528
3897    27685
3898    91426
3899    25932
3900   -72835
3901   -71068
3902    24312
3903    87887
3904    32944
3905   -69914
3906   -76693
3907    24892
3908    89568
3909    32072
3910   -65603
3911   -75413
3912    17372
3913    90095
3914    38144
3915   -66432
3916   -77149
3917    17353
3918    85853
3919    39570
3920   -60077
3921   -81543
3922     9964
3923    89133
3924    42489
3925   -61147
3926   -78419
3927     7960
3928    84281
3929    48913
3930   -54600
3931   -84025
3932     4429
3933    84945
3934    48112
3935   -53482
3936   -82506
3937     -976
3938    82600
3939    55028
3940   -50516
3941   -85047
3942    -1357
3943    81877
3944    54337
3945   -45981
3946   -83954
3947    -7466
3948    83334
3949    59067
3950   -46944
3951   -84485
3952    -6037
3953    79142
3954    58370
3955   -40100
3956   -87408
3957   -13095
3958    80944
3959    61349
3960   -41723
3961   -86986
3962   -14230
3963    75794
3964    65189
3965   -36342
3966   -89051
3967   -18440
3968    77373
3969    65650
3970   -33483
3971   -84989
3972   -22075
3973    72794
3974    71171
3975   -29829
3976   -88049
3977   -24250
3978    70937
3979    69182
3980   -25444
3981   -86577
3982   -31507
3983    68951
3984    74883
3985   -23751
3986   -87834
3987   -30911
3988    66240
3989    72476
3990   -17678
3991   -87185
3992   -36749
3993    66350
3994    77309
3995   -17574
3996   -85408
3997   -36797
3998    62003
3999    78065
4000   -13109
4001   -88130
4002   -42123
4003    62182
4004    78683
4005   -10722
4006   -85424
4007   -44314
4008    57870
4009    82186
4010    -8804
4011   -86312
4012   -45561
4013    55452
4014    80849
4015    -1285
4016   -83825
4017   -50825
4018    53871
4019    84487
4020    -1226
4021   -83840
4022   -50910
4023    47842
4024    82297
4025     5728
4026   -80794
4027   -58459
4028    46045
4029    84941
4030     5603
4031   -79800
4032   -58066
4033    40819
4034    85993
4035    13208
4036   -78208
4037   -61674
4038    41833
4039    86159
4040    14328
4041   -75734
4042   -63721
4043    33947
4044    89001
4045    18021
4046   -78388
4047   -66083
4048    35655
4049    85513
4050    20575
4051   -71533
4052   -68869
4053    29944
4054    90426
4055    23944
4056   -73704
4057   -68275
4058    29191
4059    85713
4060    29031
4061   -69314
4062   -74037
4063    24625
4064    88928
4065    29548
4066   -67709
4067   -70999
4068    19018
4069    84588
4070    35872
4071   -65055
4072   -76916
4073    17719
4074    85981
4075    36703
4076   -60121
4077   -76665
4078    11526
4079    86100
4080    42146
4081   -60293
4082   -77792
4083    10329
4084    82506
4085    43817
4086   -54569
4087   -80110
4088     3873
4089    83768
4090    47600
4091   -56064
4092   -81041
4093     4248
4094    82239
4095    49547
4096   -50282
4097   -81842
4098     -758
4099    83510
4100    52873
4101   -51289
4102   -83050
4103    -2976
4104    80624
4105    54739
4106   -46219
4107   -85235
4108    -5909
4109    80037
4110    55090
4111   -42736
4112   -82828
4113   -11959
4114    77202
4115    60661
4116   -40295
4117   -84865
4118   -13046
4119    75167
4120    61726
4121   -33787
4122   -83337
4123   -18466
4124    74157
4125    64478
4126   -33166
4127   -84874
4128   -20192
4129    69629
4130    64984
4131   -28877
4132   -85140
4133   -24860
4134    68272
4135    67251
4136   -27796
4137   -83977
4138   -26257
4139    67791
4140    69087
4141   -22829
4142   -85377
4143   -29321
4144    67857
4145    70946
4146   -20623
4147   -83226
4148   -33368
4149    64038
4150    74545
4151   -17701
4152   -86459
4153   -34751
4154    62551
4155    73586
4156   -14493
4157   -82600
4158   -40285
4159    60090
4160    77567
4161   -12620
4162   -82600
4163   -39434
4164    56429
4165    76396
4166    -6035
4167   -81168
4168   -45359
4169    53632
4170    79378
4171    -5608
4172   -79978
4173   -47652
4174    48369
4175    79206
4176     1286
4177   -80898
4178   -49880
4179    48663
4180    78863
4181     3287
4182   -76465
4183   -52821
4184    44066
4185    82090
4186     5914
4187   -78008
4188   -54500
4189    43395
4190    81154
4191     8266
4192   -76110
4193   -58074
4194    40831
4195    83865
4196    12010
4197   -76646
4198   -59309
4199    38441
4200    82810
4201    15562
4202   -73529
4203   -62631
4204    34788
4205    84325
4206    16481
4207   -72498
4208   -62148
4209    31727
4210    83499
4211    23103
4212   -70067
4213   -65466
4214    28017
4215    83433
4216    24293
4217   -67162
4218   -67856
4219    23134
4220    83092
4221    29476
4222   -65968
4223   -70819
4224    21990
4225    81714
4226    30584
4227   -61245
4228   -70920
4229    16743
4230    83697
4231    35180
4232   -62647
4233   -71895
4234    15251
4235    81450
4236    37574
4237   -58879
4238   -75346
4239    12015
4240    83803
4241    39618
4242   -56455
4243   -75405
4244     8865
4245    80814
4246    42931
4247   -55305
4248   -77787
4249     6809
4250    81562
4251    44842
4252   -51041
4253   -77386
4254     1524
4255    80008
4256    49945
4257   -50250
4258   -79537
4259      518
4260    77176
4261    49262
4262   -44556
4263   -79370
4264    -6488
4265    75513
4266    53527
4267   -44704
4268   -80192
4269    -7403
4270    73696
4271    56833
4272   -38191
4273   -80822
4274   -11448
4275    74226
4276    58149
4277   -36784
4278   -79497
4279   -14305
4280    70265
4281    60921
4282   -32984
4283   -84058
4284   -17411
4285    71015
4286    60113
4287   -31106
4288   -81821
4289   -21741
4290    67049
4291    65072
4292   -29304
4293   -83733
4294   -21694
4295    67928
4296    65038
4297   -24805
4298   -80873
4299   -29021
4300    65266
4301    69023
4302   -23579
4303   -82536
4304   -29200
4305    62130
4306    69513
4307   -17973
4308   -81905
4309   -33966
4310    59824
4311    71683
4312   -16238
4313   -78937
4314   -35449
4315    55984
4316    73979
4317   -10280
4318   -80090
4319   -38080
4320    56824
4321    72823
4322    -8767
4323   -76327
4324   -41254
4325    49516
4326    75581
4327    -4701
4328   -79329
4329   -43687
4330    51724
4331    74148
4332    -3415
4333   -76029
4334   -47120
4335    48036
4336    77765
4337       96
4338   -77527
4339   -47466
4340    47005
4341    76749
4342     4110
4343   -76079
4344   -51309
4345    44179
4346    79550
4347     5868
4348   -75049
4349   -52228
4350    39170
4351    78169
4352    10507
4353   -73285
4354   -55822
4355    38635
4356    79114
4357    11848
4358   -70383
4359   -57074
4360    31852
4361    79914
4362    17493
4363   -69790
4364   -59686
4365    32280
4366    78291
4367    18294
4368   -66493
4369   -61061
4370    26770
4371    79453
4372    22079
4373   -66704
4374   -62842
4375    25699
4376    78219
4377    25736
4378   -64077
4379   -65237
4380    22521
4381    80873
4382    27055
4383   -63692
4384   -65996
4385    20493
4386    79903
4387    31274
4388   -60269
4389   -70186
4390    17450
4391    80067
4392    32239
4393   -59374
4394   -69492
4395    13966
4396    78793
4397    37321
4398   -55556
4399   -72666
4400    12135
4401    78226
4402    38483
4403   -53163
4404   -71494
4405     5129
4406    77271
4407    43315
4408   -51274
4409   -73321
4410     4685
4411    75322
4412    44326
4413   -47226
4414   -75038
4415      -35
4416    74591
4417    46430
4418   -45003
4419   -74441
4420    -2332
4421    73158
4422    49683
4423   -41868
4424   -77580
4425    -7185
4426    72882
4427    50838
4428   -41040
4429   -76730
4430    -8665
4431    71729
4432    55576
4433   -39001
4434   -78745
4435   -11186
4436    71813
4437    54886
4438   -36669
4439   -78116
4440   -14219
4441    69743
4442    59406
4443   -33177
4444   -79186
4445   -16947
4446    68368
4447    59047
4448   -28224
4449   -77435
4450   -20983
4451    65960
4452    63196
4453   -25925
4454   -78608
4455   -22945
4456    62450
4457    63379
4458   -22115
4459   -78651
4460   -26704
4461    61102
4462    65363
4463   -21154
4464   -77191
4465   -27515
4466    57880
4467    66570
4468   -16254
4469   -77536
4470   -32778
4471    58310
4472    68172
4473   -13793
4474   -76462
4475   -35277
4476    55331
4477    70089
4478   -11837
4479   -77216
4480   -36059
4481    53786
4482    70935
4483    -7556
4484   -77147
4485   -41659
4486    52163
4487    73919
4488    -5697
4489   -76483
4490   -42766
4491    49614
4492    72628
4493    -2019
4494   -74535
4495   -45640
4496    47251
4497    74526
4498      878
4499   -71320
4500   -46881
4501    42482
4502    75217
4503     5060
4504   -71327
4505   -50058
4506    40255
4507    74451
4508     6668
4509   -69444
4510   -51966
4511    35863
4512    75204
4513    10129
4514   -69402
4515   -53107
4516    34665
4517    75245
4518    13776
4519   -66880
4520   -56138
4521    32608
4522    77289
4523    15341
4524   -66852
4525   -57565
4526    29145
4527    75546
4528    19919
4529   -65332
4530   -61084
4531    28784
4532    78250
4533    20491
4534   -63620
4535   -61963
4536    24176
4537    77968
4538    26597
4539   -63834
4540   -64027
4541    23063
4542    76822
4543    27549
4544   -58206
4545   -64734
4546    17353
4547    78217
4548    30220
4549   -57757
4550   -65218
4551    14374
4552    74257
4553    32904
4554   -53603
4555   -69371
4556    11189
4557    76097
4558    35541
4559   -53166
4560   -67888
4561     8611
4562    73589
4563    39425
4564   -51433
4565   -71396
4566     6399
4567    75583
4568    40729
4569   -47533
4570   -70876
4571     3527
4572    73562
4573    44515
4574   -47289
4575   -73163
4576     1488
4577    73305
4578    45456
4579   -43427
4580   -74061
4581    -4635
4582    73186
4583    48713
4584   -42390
4585   -74522
4586    -5213
4587    69742
4588    52666
4589   -37583
4590   -76475
4591    -9629
4592    71089
4593    52597
4594   -36746
4595   -74321
4596   -12001
4597    65223
4598    55657
4599   -32329
4600   -76964
4601   -14258
4602    66180
4603    54357
4604   -28912
4605   -73515
4606   -19740
4607    65154
4608    59993
4609   -27451
4610   -75101
4611   -19465
4612    62324
4613    58200
4614   -21510
4615   -75369
4616   -25954
4617    60717
4618    63320
4619   -22966
4620   -75851
4621   -25595
4622    57024
4623    63511
4624   -16326
4625   -76981
4626   -31336
4627    58357
4628    65866
4629   -16791
4630   -75330
4631   -31827
4632    53636
4633    68095
4634    -9995
4635   -76627
4636   -34153
4637    53194
4638    66745
4639   -10285
4640   -72910
4641   -39030
4642    49089
4643    70858
4644    -6488
4645   -74545
4646   -38771
4647    47334
4648    67816
4649    -2744
4650   -70012
4651   -43426
4652    44340
4653    71313
4654    -1450
4655   -69450
4656   -41533
4657    40075
4658    69959
4659     5357
4660   -70002
4661   -49009
4662    41523
4663    73047
4664     3795
4665   -67618
4666   -46981
4667    34465
4668    73756
4669    10264
4670   -69168
4671   -51458
4672    37317
4673    73251
4674    10999
4675   -65236
4676   -54971
4677    31754
4678    76633
4679    14347
4680   -67440
4681   -54486
4682    30025
4683    72458
4684    17907
4685   -63447
4686   -58612
4687    26939
4688    75036
4689    19739
4690   -61696
4691   -57586
4692    23414
4693    72201
4694    24616
4695   -57762
4696   -61218
4697    22087
4698    74041
4699    23423
4700   -55017
4701   -59130
4702    16714
4703    72396
4704    29725
4705   -55684
4706   -63524
4707    16495
4708    71001
4709    29520
4710   -53029
4711   -64049
4712    11409
4713    73645
4714    35122
4715   -53279
4716   -65274
4717    11935
4718    71455
4719    35864
4720   -48128
4721   -68070
4722     6630
4723    73293
4724    38396
4725   -49475
4726   -67492
4727     5181
4728    69309
4729    40590
4730   -45056
4731   -70898
4732     2500
4733    70213
4734    41784
4735   -42507
4736   -68099
4737    -2039
4738    67329
4739    45039
4740   -39680
4741   -69898
4742    -3413
4743    67428
4744    45480
4745   -36992
4746   -69856
4747    -9178
4748    65630
4749    49571
4750   -35076
4751   -70177
4752    -8435
4753    63300
4754    49728
4755   -31364
4756   -72296
4757   -13565
4758    64174
4759    53351
4760   -30690
4761   -70650
4762   -14923
4763    61833
4764    55037
4765   -27652
4766   -72964
4767   -18983
4768    61889
4769    56393
4770   -25450
4771   -72654
4772   -21842
4773    58373
4774    60021
4775   -21830
4776   -74038
4777   -23124
4778    58566
4779    59396
4780   -19500
4781   -72039
4782   -27035
4783    55445
4784    62186
4785   -16950
4786   -72226
4787   -27870
4788    53386
4789    61625
4790   -11987
4791   -71745
4792   -32471
4793    51718
4794    63818
4795   -13191
4796   -69899
4797   -32749
4798    49074
4799    63593
4800    -7286
4801   -69443
4802   -36740
4803    47999
4804    66590
4805    -5239
4806   -69986
4807   -38735
4808    44731
4809    68364
4810    -2972
4811   -69593
4812   -39589
4813    41993
4814    68890
4815      255
4816   -68640
4817   -44725
4818    40539
4819    70676
4820     3827
4821   -68187
4822   -43893
4823    39030
4824    68844
4825     6808
4826   -66269
4827   -49046
4828    36485
4829    70273
4830     8593
4831   -63898
4832   -48752
4833    33220
4834    69611
4835    11866
4836   -62510
4837   -51395
4838    30994
4839    70402
4840    13199
4841   -60374
4842   -53579
4843    26670
4844    70086
4845    16659
4846   -59851
4847   -55243
4848    25486
4849    70122
4850    19501
4851   -57040
4852   -56689
4853    22137
4854    71229
4855    21411
4856   -56936
4857   -58091
4858    19472
4859    69354
4860    25102
4861   -55204
4862   -60546
4863    17327
4864    72287
4865    28920
4866   -52877
4867   -61618
4868    14816
4869    70765
4870    30999
4871   -51399
4872   -62998
4873    11798
4874    69849
4875    33981
4876   -49377
4877   -62743
4878     9043
4879    69112
4880    35242
4881   -47191
4882   -64686
4883     6241
4884    67618
4885    36867
4886   -43344
4887   -65594
4888     2795
4889    68222
4890    39549
4891   -42495
4892   -65562
4893     1052
4894    64154
4895    40791
4896   -39088
4897   -67963
4898    -2533
4899    65697
4900    44130
4901   -39039
4902   -67259
4903    -5056
4904    63914
4905    46476
4906   -34405
4907   -69587
4908    -7047
4909    64190
4910    47486
4911   -33825
4912   -68565
4913    -9598
4914    62436
4915    51622
4916   -30124
4917   -71442
4918   -12971
4919    60969
4920    52465
4921   -28416
4922   -69429
4923   -16761
4924    59228
4925    54719
4926   -25439
4927   -69138
4928   -17900
4929    57383
4930    53066
4931   -22188
4932   -69902
4933   -21944
4934    54886
4935    56472
4936   -19598
4937   -68012
4938   -23623
4939    53402
4940    57361
4941   -16155
4942   -69669
4943   -26483
4944    54102
4945    58409
4946   -15267
4947   -68081
4948   -29596
4949    50261
4950    60821
4951   -11993
4952   -69229
4953   -31398
4954    49100
4955    61235
4956    -9467
4957   -69104
4958   -33928
4959    47050
4960    65182
4961    -6540
4962   -69128
4963   -35746
4964    45384
4965    65420
4966    -3187
4967   -67158
4968   -38407
4969    42084
4970    66628
4971     -973
4972   -67277
4973   -40444
4974    40243
4975    65196
4976     2176
4977   -66667
4978   -43052
4979    38779
4980    65211
4981     2927
4982   -62668
4983   -43245
4984    36172
4985    67263
4986     7453
4987   -63114
4988   -45366
4989    33957
4990    65869
4991     9497
4992   -59598
4993   -48723
4994    29423
4995    67835
4996    10581
4997   -61676
4998   -49681
4999    28680
5000    67289
5001    15165
5002   -57233
5003   -53497
5004    26250
5005    69878
5006    16895
5007   -57782
5008   -53492
5009    22775
5010    69351
5011    21783
5012   -56393
5013   -55806
5014    21620
5015    69574
5016    21660
5017   -53530
5018   -57773
5019    16102
5020    67818
5021    27219
5022   -53348
5023   -57700
5024    17722
5025    66190
5026    26119
5027   -48770
5028   -59168
5029    12114
5030    67981
5031    29292
5032   -48961
5033   -58670
5034    10573
5035    66004
5036    31875
5037   -45432
5038   -61755
5039     7230
5040    67021
5041    33582
5042   -44134
5043   -61825
5044     5095
5045    65089
5046    37904
5047   -41807
5048   -63767
5049     3229
5050    65936
5051    38198
5052   -40235
5053   -64281
5054    -1921
5055    64050
5056    42256
5057   -39271
5058   -66861
5059    -3501
5060    63493
5061    42557
5062   -35120
5063   -66051
5064    -7318
5065    63718
5066    46597
5067   -34468
5068   -65297
5069    -8040
5070    59839
5071    47707
5072   -29578
5073   -67466
5074   -11088
5075    59938
5076    47208
5077   -28415
5078   -65364
5079   -14262
5080    56912
5081    52041
5082   -26147
5083   -67590
5084   -15283
5085    55649
5086    50712
5087   -22090
5088   -64843
5089   -19888
5090    54692
5091    54788
5092   -21886
5093   -67297
5094   -20073
5095    51823
5096    53924
5097   -17257
5098   -66946
5099   -24983
5100    53646
5101    58220
5102   -15902
5103   -67290
5104   -26784
5105    49275
5106    58230
5107   -12010
5108   -69254
5109   -28893
5110    49824
5111    59208
5112   -10740
5113   -65128
5114   -31346
5115    45261
5116    61679
5117    -8286
5118   -66320
5119   -32563
5120    45447
5121    59575
5122    -4181
5123   -62847
5124   -36592
5125    41718
5126    63441
5127    -4522
5128   -64065
5129   -35937
5130    38967
5131    60487
5132      653
5133   -62313
5134   -40432
5135    38035
5136    64261
5137      299
5138   -61594
5139   -39971
5140    33511
5141    64059
5142     6386
5143   -62051
5144   -44061
5145    34485
5146    63263
5147     6096
5148   -59105
5149   -46909
5150    29550
5151    67521
5152    11077
5153   -60962
5154   -47320
5155    30028
5156    65758
5157    13491
5158   -56354
5159   -50607
5160    26123
5161    68451
5162    15714
5163   -57603
5164   -49066
5165    23250
5166    65125
5167    19221
5168   -54125
5169   -53789
5170    21763
5171    65787
5172    18316
5173   -52042
5174   -52381
5175    17428
5176    64755
5177    24002
5178   -50320
5179   -55512
5180    18239
5181    64916
5182    23789
5183   -47861
5184   -55085
5185    10893
5186    65435
5187    28587
5188   -48160
5189   -58187
5190    12503
5191    62257
5192    28933
5193   -43219
5194   -59873
5195     7828
5196    66070
5197    33262
5198   -44821
5199   -58386
5200     6175
5201    63708
5202    36588
5203   -41388
5204   -63003
5205     4088
5206    65085
5207    35550
5208   -40672
5209   -59482
5210     -169
5211    61828
5212    39428
5213   -38782
5214   -62424
5215     -334
5216    60077
5217    38494
5218   -33612
5219   -61503
5220    -5689
5221    60448
5222    41850
5223   -34279
5224   -61894
5225    -5248
5226    56937
5227    43245
5228   -29449
5229   -62897
5230    -9979
5231    58875
5232    44854
5233   -30348
5234   -62881
5235   -12472
5236    54627
5237    48128
5238   -26502
5239   -65807
5240   -13185
5241    55742
5242    49013
5243   -23127
5244   -62840
5245   -17668
5246    53635
5247    52927
5248   -21544
5249   -66088
5250   -17306
5251    51481
5252    51313
5253   -18610
5254   -64001
5255   -24366
5256    51628
5257    54032
5258   -18666
5259   -64082
5260   -22643
5261    48178
5262    53443
5263   -12650
5264   -64949
5265   -27104
5266    48370
5267    54798
5268   -13097
5269   -60390
5270   -27816
5271    43361
5272    57950
5273    -7946
5274   -64377
5275   -28962
5276    44240
5277    54093
5278    -6967
5279   -59519
5280   -33194
5281    39933
5282    59830
5283    -4289
5284   -62564
5285   -33012
5286    39466
5287    58324
5288     -498
5289   -60062
5290   -37561
5291    38015
5292    62893
5293     -413
5294   -60718
5295   -38928
5296    34523
5297    61221
5298     5175
5299   -60664
5300   -41384
5301    33997
5302    61319
5303     4863
5304   -57489
5305   -42087
5306    31223
5307    63110
5308     8568
5309   -58245
5310   -43667
5311    30380
5312    62129
5313     9936
5314   -54386
5315   -46162
5316    26391
5317    62897
5318    12966
5319   -55614
5320   -46567
5321    24493
5322    61623
5323    15242
5324   -53167
5325   -48803
5326    23558
5327    63178
5328    15129
5329   -52292
5330   -49360
5331    19100
5332    62935
5333    21508
5334   -51370
5335   -51838
5336    19350
5337    62905
5338    21451
5339   -47765
5340   -54221
5341    13140
5342    64513
5343    25532
5344   -48581
5345   -54632
5346    14276
5347    61355
5348    27814
5349   -44184
5350   -57363
5351    10136
5352    64353
5353    28158
5354   -44886
5355   -55090
5356     7528
5357    59521
5358    32233
5359   -41249
5360   -58718
5361     5713
5362    61083
5363    31496
5364   -39136
5365   -56567
5366     1981
5367    58971
5368    35857
5369   -38841
5370   -60052
5371     3222
5372    58504
5373    35045
5374   -35032
5375   -59172
5376    -3543
5377    58664
5378    40474
5379   -34692
5380   -60157
5381    -3492
5382    56771
5383    40018
5384   -30176
5385   -61668
5386    -8303
5387    57461
5388    43900
5389   -30768
5390   -60419
5391   -10376
5392    54422
5393    45664
5394   -25122
5395   -63572
5396   -11294
5397    55275
5398    45457
5399   -24276
5400   -60222
5401   -15464
5402    51193
5403    50033
5404   -22705
5405   -63116
5406   -15891
5407    51336
5408    47558
5409   -19295
5410   -60569
5411   -20064
5412    49260
5413    51383
5414   -19608
5415   -62120
5416   -18192
5417    47532
5418    50210
5419   -14824
5420   -62063
5421   -24437
5422    48270
5423    52812
5424   -13453
5425   -59495
5426   -26100
5427    43239
5428    54199
5429    -9956
5430   -61973
5431   -28486
5432    44584
5433    54979
5434    -9124
5435   -59963
5436   -31190
5437    40419
5438    58120
5439    -5590
5440   -61462
5441   -31859
5442    39788
5443    56086
5444    -1759
5445   -58362
5446   -35711
5447    37046
5448    59119
5449    -1093
5450   -59126
5451   -34588
5452    34944
5453    57302
5454     1843
5455   -57890
5456   -38029
5457    34748
5458    58694
5459     2401
5460   -55759
5461   -38227
5462    30413
5463    59315
5464     6302
5465   -56626
5466   -40683
5467    30404
5468    58587
5469     7852
5470   -52646
5471   -42143
5472    25920
5473    61452
5474     9946
5475   -55229
5476   -43355
5477    26049
5478    58997
5479    14097
5480   -51005
5481   -47352
5482    23231
5483    61561
5484    15630
5485   -51373
5486   -47173
5487    19423
5488    61716
5489    19162
5490   -49030
5491   -50688
5492    19179
5493    60387
5494    20408
5495   -46448
5496   -50955
5497    15374
5498    61621
5499    23282
5500   -46754
5501   -51900
5502    13499
5503    59733
5504    23948
5505   -42942
5506   -52391
5507    11869
5508    60143
5509    25933
5510   -43829
5511   -52703
5512     9533
5513    58269
5514    27822
5515   -41452
5516   -53999
5517     6112
5518    60120
5519    29250
5520   -40165
5521   -54344
5522     3896
5523    57802
5524    33241
5525   -37772
5526   -57523
5527     1828
5528    58331
5529    33437
5530   -35703
5531   -56557
5532    -3332
5533    56204
5534    37911
5535   -33576
5536   -59492
5537    -2673
5538    56076
5539    38309
5540   -30472
5541   -59409
5542    -5473
5543    55690
5544    40924
5545   -29963
5546   -57750
5547    -7212
5548    53593
5549    41476
5550   -26729
5551   -59525
5552    -9263
5553    53526
5554    42281
5555   -26021
5556   -56928
5557   -12406
5558    50963
5559    45818
5560   -22972
5561   -59161
5562   -13909
5563    51141
5564    45623
5565   -21303
5566   -58242
5567   -17097
5568    48099
5569    48137
5570   -18161
5571   -60448
5572   -18280
5573    47359
5574    47850
5575   -16458
5576   -59219
5577   -21689
5578    45954
5579    51021
5580   -13501
5581   -59845
5582   -23813
5583    44225
5584    51852
5585   -11302
5586   -59430
5587   -25715
5588    43014
5589    53087
5590    -8703
5591   -57806
5592   -27835
5593    41195
5594    54132
5595    -7010
5596   -59014
5597   -28901
5598    40353
5599    52877
5600    -3932
5601   -57687
5602   -32713
5603    37800
5604    54693
5605    -2882
5606   -55796
5607   -32225
5608    34963
5609    54237
5610     -264
5611   -54577
5612   -35535
5613    33947
5614    55870
5615     1573
5616   -53404
5617   -36876
5618    30068
5619    56477
5620     5488
5621   -54151
5622   -37736
5623    30301
5624    56899
5625     8202
5626   -52627
5627   -41181
5628    26404
5629    57810
5630    11343
5631   -52665
5632   -43346
5633    24099
5634    57743
5635    11575
5636   -50355
5637   -44674
5638    23323
5639    57546
5640    14603
5641   -49297
5642   -45398
5643    21116
5644    58877
5645    14390
5646   -48922
5647   -45877
5648    19266
5649    58412
5650    17167
5651   -46891
5652   -46197
5653    17902
5654    57035
5655    19330
5656   -44551
5657   -47673
5658    16087
5659    58444
5660    21582
5661   -44700
5662   -48411
5663    12707
5664    57113
5665    23990
5666   -40759
5667   -51364
5668    10286
5669    56512
5670    26335
5671   -40263
5672   -51742
5673     7001
5674    57238
5675    29304
5676   -38709
5677   -54144
5678     5055
5679    55948
5680    30470
5681   -37144
5682   -53626
5683     2566
5684    56160
5685    32604
5686   -34930
5687   -54841
5688     1233
5689    55240
5690    34342
5691   -34171
5692   -54566
5693    -1247
5694    54570
5695    36108
5696   -31494
5697   -54415
5698    -3039
5699    52676
5700    36225
5701   -28947
5702   -54865
5703    -6189
5704    52712
5705    38643
5706   -28456
5707   -55257
5708    -8435
5709    50407
5710    41162
5711   -24683
5712   -56678
5713   -10885
5714    49907
5715    41791
5716   -22960
5717   -57098
5718   -12940
5719    48950
5720    44620
5721   -21059
5722   -57538
5723   -15174
5724    48480
5725    44641
5726   -17705
5727   -57019
5728   -17826
5729    46124
5730    47992
5731   -16917
5732   -57954
5733   -18628
5734    44362
5735    47099
5736   -14576
5737   -56852
5738   -21117
5739    43134
5740    46694
5741   -12286
5742   -56049
5743   -22694
5744    41164
5745    48680
5746    -9929
5747   -56741
5748   -24730
5749    41049
5750    48831
5751    -9507
5752   -54011
5753   -26176
5754    38173
5755    52294
5756    -5180
5757   -56242
5758   -28903
5759    38544
5760    51123
5761    -4302
5762   -53700
5763   -32299
5764    35371
5765    54231
5766    -2276
5767   -54140
5768   -30988
5769    33232
5770    53329
5771     1584
5772   -53339
5773   -36351
5774    29974
5775    55574
5776     2688
5777   -52935
5778   -36182
5779    28711
5780    55204
5781     5430
5782   -51458
5783   -37667
5784    28424
5785    54474
5786     7192
5787   -49073
5788   -38993
5789    25373
5790    55971
5791     9589
5792   -50111
5793   -39847
5794    24364
5795    55208
5796    11312
5797   -47544
5798   -42277
5799    21985
5800    55407
5801    11983
5802   -45906
5803   -43877
5804    19958
5805    55264
5806    16514
5807   -46164
5808   -45465
5809    18041
5810    56448
5811    16744
5812   -43484
5813   -46268
5814    13281
5815    55314
5816    21511
5817   -43234
5818   -47899
5819    13251
5820    56213
5821    22059
5822   -40167
5823   -48429
5824     9773
5825    56005
5826    25345
5827   -40020
5828   -48193
5829     8260
5830    53612
5831    26889
5832   -37347
5833   -50387
5834     7318
5835    55406
5836    27048
5837   -37675
5838   -50293
5839     4737
5840    53457
5841    29421
5842   -34425
5843   -51955
5844     2744
5845    54218
5846    30155
5847   -33563
5848   -51047
5849      303
5850    53069
5851    33150
5852   -31804
5853   -52685
5854     -950
5855    51515
5856    33716
5857   -28387
5858   -54119
5859    -5306
5860    52706
5861    36670
5862   -27959
5863   -53754
5864    -7034
5865    48870
5866    38146
5867   -24742
5868   -54910
5869    -8931
5870    50367
5871    39168
5872   -23509
5873   -53530
5874   -11641
5875    47121
5876    42073
5877   -20673
5878   -54957
5879   -13518
5880    46410
5881    42528
5882   -19595
5883   -54036
5884   -15678
5885    45732
5886    44993
5887   -18605
5888   -54986
5889   -15186
5890    43617
5891    43743
5892   -15079
5893   -54872
5894   -18992
5895    44165
5896    45867
5897   -15136
5898   -53354
5899   -19629
5900    39763
5901    47359
5902    -9824
5903   -55399
5904   -22915
5905    41321
5906    47488
5907   -10357
5908   -52555
5909   -25155
5910    36955
5911    49637
5912    -5865
5913   -55548
5914   -26461
5915    37426
5916    49547
5917    -3829
5918   -52240
5919   -31033
5920    34342
5921    52007
5922    -2865
5923   -53231
5924   -30092
5925    32057
5926    50594
5927      440
5928   -51991
5929   -33130
5930    32476
5931    52466
5932     -279
5933   -50598
5934   -32498
5935    29342
5936    51695
5937     3483
5938   -51319
5939   -35772
5940    28614
5941    53030
5942     2951
5943   -48993
5944   -36192
5945    25425
5946    53809
5947     7758
5948   -49625
5949   -38573
5950    25003
5951    52388
5952     8747
5953   -46560
5954   -40039
5955    19742
5956    54929
5957    11851
5958   -46531
5959   -40460
5960    19348
5961    52842
5962    15146
5963   -44401
5964   -44374
5965    18261
5966    54600
5967    15889
5968   -42454
5969   -43441
5970    14659
5971    53998
5972    18643
5973   -44179
5974   -45290
5975    15662
5976    53454
5977    19091
5978   -40163
5979   -45121
5980    11233
5981    54218
5982    22023
5983   -40263
5984   -46206
5985    11156
5986    51847
5987    23188
5988   -37870
5989   -48256
5990     7500
5991    52758
5992    24542
5993   -36882
5994   -47508
5995     5692
5996    51657
5997    27893
5998   -35253
5999   -50335
6000     3246
6001    52506
6002    27805
6003   -32854
6004   -49363
6005      860
6006    50800
6007    31249
6008   -31183
6009   -51667
6010     -150
6011    49785
6012    31955
6013   -28071
6014   -50359
6015    -4214
6016    48346
6017    35910
6018   -28310
6019   -51266
6020    -4164
6021    46915
6022    36549
6023   -25083
6024   -52714
6025    -7341
6026    48871
6027    37349
6028   -24323
6029   -51597
6030    -8386
6031    46611
6032    39468
6033   -22098
6034   -52535
6035   -10462
6036    46491
6037    38775
6038   -20084
6039   -50948
6040   -12896
6041    44413
6042    41462
6043   -18953
6044   -53557
6045   -14707
6046    43263
6047    41728
6048   -16408
6049   -52562
6050   -17610
6051    41725
6052    43955
6053   -14860
6054   -52404
6055   -18662
6056    39521
6057    44752
6058   -10733
6059   -53592
6060   -21710
6061    38615
6062    45591
6063   -10181
6064   -50825
6065   -23482
6066    36662
6067    47896
6068    -7950
6069   -51989
6070   -23859
6071    36663
6072    46199
6073    -5385
6074   -50845
6075   -27407
6076    34733
6077    48972
6078    -4873
6079   -49893
6080   -26441
6081    32800
6082    47824
6083    -1672
6084   -49798
6085   -31029
6086    32342
6087    49521
6088    -1143
6089   -49218
6090   -30443
6091    28430
6092    50596
6093     2294
6094   -49938
6095   -32895
6096    27927
6097    50627
6098     2313
6099   -47691
6100   -34199
6101    24792
6102    52160
6103     6983
6104   -47360
6105   -36092
6106    24793
6107    50729
6108     8707
6109   -45061
6110   -38287
6111    21844
6112    52100
6113    10413
6114   -44993
6115   -37810
6116    19250
6117    51561
6118    13199
6119   -42793
6120   -40652
6121    19169
6122    51837
6123    12882
6124   -42169
6125   -40056
6126    16098
6127    51337
6128    17078
6129   -43074
6130   -42802
6131    15895
6132    51700
6133    16253
6134   -39825
6135   -43271
6136    12953
6137    51759
6138    19229
6139   -38954
6140   -44161
6141    11374
6142    50886
6143    21309
6144   -37696
6145   -46952
6146     9151
6147    51719
6148    23729
6149   -36996
6150   -45361
6151     6647
6152    49733
6153    26567
6154   -33510
6155   -47322
6156     4217
6157    49956
6158    27646
6159   -32131
6160   -46918
6161     1852
6162    48341
6163    30374
6164   -31179
6165   -48704
6166     1665
6167    47231
6168    29733
6169   -29518
6170   -48545
6171    -1939
6172    48461
6173    30830
6174   -29122
6175   -48462
6176    -2082
6177    46018
6178    33641
6179   -25084
6180   -50284
6181    -5218
6182    47870
6183    34384
6184   -25928
6185   -49645
6186    -7443
6187    44204
6188    37872
6189   -22803
6190   -51143
6191    -8607
6192    45476
6193    36432
6194   -20833
6195   -49209
6196   -12831
6197    42775
6198    40084
6199   -18164
6200   -50563
6201   -14005
6202    42443
6203    40148
6204   -14846
6205   -49839
6206   -16015
6207    41005
6208    40907
6209   -14079
6210   -48959
6211   -16879
6212    40362
6213    42183
6214   -12610
6215   -51462
6216   -19089
6217    39099
6218    42116
6219   -12519
6220   -50006
6221   -20814
6222    36979
6223    44645
6224    -8246
6225   -51385
6226   -21958
6227    36214
6228    44930
6229    -8029
6230   -49457
6231   -23930
6232    34841
6233    45413
6234    -6457
6235   -50097
6236   -24283
6237    32604
6238    46441
6239    -2609
6240   -47902
6241   -27986
6242    31802
6243    47622
6244    -2801
6245   -47833
6246   -28210
6247    27714
6248    48577
6249     2041
6250   -47759
6251   -31003
6252    28017
6253    47692
6254     3424
6255   -45958
6256   -32148
6257    24155
6258    49437
6259     5752
6260   -46142
6261   -32309
6262    24896
6263    48103
6264     5907
6265   -44492
6266   -35032
6267    22494
6268    50480
6269     7818
6270   -45812
6271   -35947
6272    20632
6273    47722
6274    11014
6275   -43922
6276   -38081
6277    19996
6278    50567
6279    10870
6280   -42838
6281   -38207
6282    17629
6283    50040
6284    15414
6285   -41119
6286   -39730
6287    15585
6288    49408
6289    15299
6290   -39244
6291   -40571
6292    12758
6293    49589
6294    18101
6295   -38655
6296   -41946
6297    11233
6298    49109
6299    19370
6300   -35642
6301   -43101
6302    10306
6303    49188
6304    21341
6305   -35967
6306   -44008
6307     7322
6308    47149
6309    23502
6310   -33481
6311   -45725
6312     6048
6313    48309
6314    24177
6315   -33203
6316   -44085
6317     3787
6318    48163
6319    26666
6320   -31672
6321   -45963
6322     2807
6323    46914
6324    26091
6325   -29908
6326   -46644
6327      405
6328    48191
6329    28967
6330   -28709
6331   -46883
6332     -896
6333    45898
6334    31451
6335   -25615
6336   -48534
6337    -4394
6338    43750
6339    32935
6340   -25082
6341   -48097
6342    -5361
6343    42938
6344    34569
6345   -22802
6346   -48901
6347    -8675
6348    44097
6349    34900
6350   -21200
6351   -48600
6352    -9584
6353    41792
6354    37465
6355   -19790
6356   -49390
6357   -11951
6358    40675
6359    37074
6360   -16533
6361   -48147
6362   -13817
6363    40197
6364    40069
6365   -16060
6366   -48344
6367   -13827
6368    39973
6369    38436
6370   -13871
6371   -49185
6372   -17228
6373    38644
6374    40725
6375   -12393
6376   -48647
6377   -18009
6378    37735
6379    42121
6380    -9602
6381   -48846
6382   -19885
6383    36245
6384    42454
6385    -8697
6386   -47382
6387   -22672
6388    33507
6389    44538
6390    -5866
6391   -47443
6392   -23629
6393    32460
6394    44547
6395    -3715
6396   -47168
6397   -26334
6398    29209
6399    45155
6400    -1623
6401   -46143
6402   -26591
6403    28309
6404    46447
6405      663
6406   -45618
6407   -28857
6408    29567
6409    45778
6410     1303
6411   -45860
6412   -29260
6413    26625
6414    46862
6415     2518
6416   -44886
6417   -31372
6418    25326
6419    46959
6420     4213
6421   -43068
6422   -33000
6423    23361
6424    47924
6425     6292
6426   -43402
6427   -33657
6428    22014
6429    46817
6430     9365
6431   -42424
6432   -35244
6433    19214
6434    48245
6435    10996
6436   -41564
6437   -35934
6438    16869
6439    46645
6440    13578
6441   -39703
6442   -37529
6443    15435
6444    47952
6445    14760
6446   -38535
6447   -38344
6448    13678
6449    47173
6450    17261
6451   -36968
6452   -39560
6453    12003
6454    47956
6455    18667
6456   -36611
6457   -40018
6458    10990
6459    46649
6460    20034
6461   -35985
6462   -41948
6463     9125
6464    47902
6465    19765
6466   -34253
6467   -42166
6468     7303
6469    46921
6470    22440
6471   -32833
6472   -43481
6473     4594
6474    46739
6475    24339
6476   -30936
6477   -43819
6478     3751
6479    46330
6480    26308
6481   -29015
6482   -44300
6483      880
6484    45059
6485    26842
6486   -26779
6487   -44339
6488     -780
6489    44376
6490    29606
6491   -25614
6492   -45354
6493    -3114
6494    42342
6495    29637
6496   -23984
6497   -45955
6498    -3986
6499    41922
6500    31778
6501   -23229
6502   -46147
6503    -7026
6504    42873
6505    33010
6506   -21854
6507   -46864
6508    -7372
6509    41289
6510    34466
6511   -20145
6512   -46608
6513    -9927
6514    41788
6515    36046
6516   -18202
6517   -46496
6518   -11275
6519    39122
6520    35288
6521   -16077
6522   -47348
6523   -12930
6524    38411
6525    37243
6526   -14907
6527   -46530
6528   -15375
6529    36327
6530    39068
6531   -13234
6532   -46830
6533   -17203
6534    35768
6535    39992
6536   -10250
6537   -46008
6538   -19573
6539    34097
6540    41126
6541    -9009
6542   -46437
6543   -20802
6544    33022
6545    40557
6546    -6371
6547   -46009
6548   -22569
6549    31710
6550    42206
6551    -6413
6552   -46260
6553   -23231
6554    31186
6555    42762
6556    -3402
6557   -45914
6558   -26101
6559    30174
6560    44177
6561    -2869
6562   -44637
6563   -26373
6564    27655
6565    44190
6566     -314
6567   -44608
6568   -27734
6569    27208
6570    44558
6571     1709
6572   -41731
6573   -29775
6574    23745
6575    44638
6576     3711
6577   -42931
6578   -31276
6579    22061
6580    44872
6581     6197
6582   -40643
6583   -31840
6584    20323
6585    45749
6586     7826
6587   -41510
6588   -32253
6589    18746
6590    44840
6591     9173
6592   -39903
6593   -35417
6594    18166
6595    45856
6596    11123
6597   -39058
6598   -34562
6599    16038
6600    46041
6601    12834
6602   -38035
6603   -37233
6604    15870
6605    44634
6606    13781
6607   -36040
6608   -37352
6609    13394
6610    47184
6611    15887
6612   -37072
6613   -39620
6614    11762
6615    45655
6616    17725
6617   -33767
6618   -40019
6619     8772
6620    47016
6621    18337
6622   -33519
6623   -39826
6624     8306
6625    45035
6626    22186
6627   -31087
6628   -41998
6629     5406
6630    45220
6631    22835
6632   -30949
6633   -41420
6634     2248
6635    44432
6636    26133
6637   -29399
6638   -42464
6639     2855
6640    43337
6641    25456
6642   -26646
6643   -43314
6644      -32
6645    44080
6646    26075
6647   -26150
6648   -43317
6649     -543
6650    41942
6651    28191
6652   -24827
6653   -44547
6654    -3593
6655    43027
6656    29858
6657   -25301
6658   -45076
6659    -4712
6660    41746
6661    30908
6662   -22393
6663   -46022
6664    -5671
6665    41708
6666    32081
6667   -20572
6668   -45069
6669    -7910
6670    39494
6671    33903
6672   -18386
6673   -45466
6674   -10908
6675    38644
6676    34443
6677   -15687
6678   -44384
6679   -12923
6680    37187
6681    35805
6682   -14836
6683   -44942
6684   -13348
6685    35769
6686    36733
6687   -13353
6688   -44991
6689   -15318
6690    34973
6691    38149
6692   -12276
6693   -44584
6694   -16221
6695    33574
6696    39429
6697   -10238
6698   -45094
6699   -19181
6700    34486
6701    37614
6702    -7993
6703   -44735
6704   -20401
6705    32005
6706    41028
6707    -7074
6708   -44764
6709   -20710
6710    31513
6711    39954
6712    -4321
6713   -43770
6714   -23234
6715    28871
6716    42257
6717    -2862
6718   -43556
6719   -24351
6720    27027
6721    41602
6722     -279
6723   -42347
6724   -26145
6725    26237
6726    42551
6727     1509
6728   -42376
6729   -27106
6730    23779
6731    42726
6732     3775
6733   -41395
6734   -28444
6735    23359
6736    43289
6737     4228
6738   -38965
6739   -30237
6740    21074
6741    44423
6742     5600
6743   -41377
6744   -30646
6745    20546
6746    42605
6747     7627
6748   -39212
6749   -33889
6750    18811
6751    44576
6752     9780
6753   -39533
6754   -33017
6755    17216
6756    43101
6757    12109
6758   -37897
6759   -35640
6760    15417
6761    44867
6762    11419
6763   -36520
6764   -34202
6765    12672
6766    43981
6767    14072
6768   -35030
6769   -36765
6770    11978
6771    43519
6772    15687
6773   -32848
6774   -37334
6775     9539
6776    45260
6777    18434
6778   -32193
6779   -38059
6780     8459
6781    43111
6782    19255
6783   -30865
6784   -38771
6785     6464
6786    43349
6787    20948
6788   -30929
6789   -39936
6790     4971
6791    42504
6792    22547
6793   -29007
6794   -41527
6795     3536
6796    43300
6797    22932
6798   -27161
6799   -41322
6800     1771
6801    42994
6802    25507
6803   -26133
6804   -42175
6805      368
6806    42302
6807    26678
6808   -24595
6809   -41920
6810    -2514
6811    41459
6812    27478
6813   -24080
6814   -41896
6815    -4114
6816    40418
6817    29185
6818   -20460
6819   -42824
6820    -6465
6821    39241
6822    31025
6823   -20280
6824   -42485
6825    -6769
6826    37062
6827    31824
6828   -18839
6829   -43749
6830    -8643
6831    38454
6832    31411
6833   -16291
6834   -43037
6835   -10846
6836    37132
6837    34624
6838   -15325
6839   -43762
6840   -11668
6841    35695
6842    34735
6843   -14997
6844   -43647
6845   -13892
6846    35423
6847    36115
6848   -11769
6849   -44818
6850   -14957
6851    33498
6852    36822
6853   -10111
6854   -43949
6855   -17823
6856    33322
6857    38542
6858    -9425
6859   -43395
6860   -17805
6861    30456
6862    37294
6863    -6842
6864   -42836
6865   -19557
6866    29971
6867    38794
6868    -5283
6869   -41853
6870   -21335
6871    27829
6872    39739
6873    -3477
6874   -41641
6875   -21977
6876    26934
6877    40152
6878    -2521
6879   -40902
6880   -24786
6881    25927
6882    41429
6883    -1230
6884   -41538
6885   -25957
6886    25577
6887    40362
6888     1776
6889   -40703
6890   -27284
6891    23901
6892    43028
6893     3010
6894   -40540
6895   -28542
6896    21183
6897    42851
6898     4680
6899   -40238
6900   -29736
6901    20925
6902    42317
6903     6038
6904   -37466
6905   -31249
6906    19415
6907    42895
6908     8272
6909   -37055
6910   -31781
6911    17028
6912    41990
6913    10247
6914   -36504
6915   -32650
6916    15798
6917    43134
6918    11694
6919   -35465
6920   -32682
6921    13929
6922    42946
6923    12548
6924   -33660
6925   -34562
6926    13466
6927    43127
6928    14327
6929   -33156
6930   -34675
6931    10988
6932    42256
6933    16744
6934   -32781
6935   -37170
6936    10051
6937    42454
6938    17983
6939   -31819
6940   -37048
6941     7770
6942    42597
6943    19382
6944   -30411
6945   -38894
6946     5946
6947    41967
6948    20367
6949   -28904
6950   -38843
6951     4324
6952    42060
6953    22245
6954   -27580
6955   -39601
6956     2874
6957    40865
6958    23287
6959   -25756
6960   -39630
6961     -221
6962    40122
6963    24751
6964   -24749
6965   -39230
6966     -710
6967    39580
6968    25303
6969   -22571
6970   -41141
6971    -2167
6972    38375
6973    26059
6974   -21621
6975   -40368
6976    -3685
6977    37751
6978    28782
6979   -20909
6980   -41485
6981    -5492
6982    38375
6983    28781
6984   -18557
6985   -41371
6986    -8353
6987    36351
6988    31065
6989   -17506
6990   -42743
6991    -7656
6992    37095
6993    32153
6994   -15616
6995   -42155
6996   -10155
6997    35186
6998    32330
6999   -14190
7000   -42161
7001   -12182
7002    33929
7003    34268
7004   -12348
7005   -42298
7006   -13060
7007    33487
7008    34205
7009   -11199
7010   -41617
7011   -15259
7012    31775
7013    36118
7014    -8810
7015   -41986
7016   -16123
7017    30492
7018    35890
7019    -9092
7020   -40173
7021   -18336
7022    29334
7023    36621
7024    -6233
7025   -41174
7026   -19338
7027    27691
7028    38243
7029    -4295
7030   -41033
7031   -21681
7032    28423
7033    37856
7034    -3312
7035   -39910
7036   -23213
7037    26231
7038    39116
7039     -300
7040   -40710
7041   -24895
7042    25749
7043    39399
7044     -881
7045   -40415
7046   -25127
7047    23035
7048    40217
7049     2504
7050   -38707
7051   -26474
7052    22583
7053    40228
7054     2993
7055   -37211
7056   -27351
7057    20634
7058    40663
7059     4901
7060   -37142
7061   -28111
7062    19901
7063    40709
7064     7243
7065   -36011
7066   -29784
7067    17246
7068    40193
7069     8578
7070   -35265
7071   -30358
7072    16315
7073    41176
7074    10471
7075   -35923
7076   -32067
7077    14813
7078    40464
7079    11353
7080   -33499
7081   -32934
7082    13237
7083    42034
7084    12244
7085   -33481
7086   -33565
7087    10992
7088    41801
7089    14098
7090   -31257
7091   -36042
7092     9308
7093    41032
7094    16342
7095   -31688
7096   -34983
7097     8111
7098    40217
7099    18187
7100   -28922
7101   -35694
7102     6534
7103    40932
7104    19066
7105   -28547
7106   -37132
7107     4544
7108    39738
7109    19287
7110   -27920
7111   -37830
7112     3721
7113    39635
7114    20159
7115   -25793
7116   -38186
7117     1041
7118    39446
7119    22914
7120   -25003
7121   -39467
7122       99
7123    38973
7124    23604
7125   -23998
7126   -37824
7127    -1397
7128    39286
7129    25777
7130   -21829
7131   -40814
7132    -2728
7133    38090
7134    26050
7135   -20367
7136   -39596
7137    -4309
7138    37466
7139    28392
7140   -18885
7141   -40158
7142    -5810
7143    36111
7144    29369
7145   -18293
7146   -40303
7147    -7392
7148    35822
7149    29101
7150   -16561
7151   -39173
7152    -9311
7153    35125
7154    31108
7155   -13387
7156   -40176
7157   -10252
7158    31988
7159    32411
7160   -13769
7161   -40802
7162   -12108
7163    31911
7164    32867
7165   -10762
7166   -40701
7167   -13860
7168    31085
7169    33652
7170    -9867
7171   -39780
7172   -14872
7173    30560
7174    35422
7175    -8253
7176   -39607
7177   -16537
7178    29852
7179    35658
7180    -6767
7181   -40798
7182   -17389
7183    29310
7184    35769
7185    -6401
7186   -39307
7187   -18265
7188    27434
7189    36986
7190    -3593
7191   -39266
7192   -20455
7193    26216
7194    36705
7195    -2651
7196   -38657
7197   -22650
7198    24671
7199    37881
7200    -1086
7201   -38178
7202   -22020
7203    22815
7204    37984
7205      635
7206   -37306
7207   -24314
7208    21310
7209    39187
7210     2266
7211   -36837
7212   -25296
7213    20406
7214    39257
7215     3062
7216   -35847
7217   -26506
7218    19395
7219    39218
7220     4941
7221   -35678
7222   -27944
7223    16672
7224    39926
7225     7623
7226   -35068
7227   -29649
7228    16822
7229    38515
7230     8353
7231   -34891
7232   -30994
7233    14511
7234    41021
7235    10292
7236   -33568
7237   -30916
7238    13992
7239    39149
7240    12516
7241   -31812
7242   -32362
7243    10716
7244    39335
7245    13384
7246   -32135
7247   -31711
7248    10979
7249    39485
7250    15043
7251   -29458
7252   -33756
7253     7947
7254    39230
7255    15411
7256   -27947
7257   -33239
7258     6682
7259    38457
7260    17128
7261   -27783
7262   -34647
7263     6438
7264    39119
7265    18565
7266   -27560
7267   -35952
7268     4039
7269    39639
7270    19645
7271   -27017
7272   -36096
7273     3771
7274    37944
7275    21901
7276   -24950
7277   -38288
7278      658
7279    37951
7280    22629
7281   -22848
7282   -36406
7283     -644
7284    36437
7285    22505
7286   -22138
7287   -38296
7288    -1437
7289    36606
7290    24857
7291   -20865
7292   -38221
7293    -3735
7294    35463
7295    26042
7296   -19799
7297   -38600
7298    -4206
7299    35268
7300    26576
7301   -17562
7302   -37699
7303    -6878
7304    33732
7305    27862
7306   -17210
7307   -38958
7308    -7843
7309    33365
7310    28642
7311   -14934
7312   -38706
7313    -9755
7314    33900
7315    30120
7316   -14401
7317   -39621
7318   -11924
7319    31306
7320    31309
7321   -12075
7322   -39510
7323   -12562
7324    31976
7325    31811
7326   -10472
7327   -39132
7328   -13659
7329    29282
7330    33982
7331    -9501
7332   -39185
7333   -15631
7334    29216
7335    33736
7336    -6766
7337   -38235
7338   -18034
7339    27458
7340    35164
7341    -6212
7342   -37393
7343   -18324
7344    26652
7345    34446
7346    -4022
7347   -37263
7348   -18253
7349    25068
7350    35475
7351    -3566
7352   -36779
7353   -19710
7354    23611
7355    35057
7356    -1076
7357   -37164
7358   -22116
7359    24053
7360    37917
7361     -547
7362   -36917
7363   -24170
7364    20927
7365    36737
7366     1366
7367   -36866
7368   -23156
7369    20874
7370    38166
7371     2808
7372   -35557
7373   -26629
7374    18288
7375    38151
7376     3877
7377   -35913
7378   -26030
7379    18762
7380    37767
7381     5661
7382   -33409
7383   -28538
7384    16183
7385    37826
7386     7370
7387   -33717
7388   -27966
7389    14993
7390    37849
7391     9431
7392   -33043
7393   -29048
7394    14511
7395    37531
7396     9968
7397   -30855
7398   -29297
7399    11812
7400    38725
7401    11567
7402   -30998
7403   -31901
7404    11313
7405    37596
7406    13435
7407   -29936
7408   -32052
7409     9527
7410    37976
7411    14309
7412   -29721
7413   -32514
7414     8754
7415    37915
7416    16214
7417   -27746
7418   -35472
7419     6822
7420    38263
7421    16947
7422   -27602
7423   -34767
7424     5778
7425    36436
7426    18938
7427   -25647
7428   -34560
7429     3460
7430    36783
7431    20178
7432   -23531
7433   -34908
7434     1509
7435    36040
7436    21972
7437   -23353
7438   -34706
7439      594
7440    35599
7441    21591
7442   -22117
7443   -36236
7444    -1704
7445    35660
7446    23119
7447   -21440
7448   -35827
7449    -1826
7450    34504
7451    24811
7452   -19046
7453   -37397
7454    -3224
7455    34579
7456    25506
7457   -17952
7458   -37513
7459    -5485
7460    33611
7461    28426
7462   -15959
7463   -37918
7464    -7753
7465    32827
7466    27629
7467   -16912
7468   -37041
7469    -8621
7470    31733
7471    28246
7472   -14942
7473   -38401
7474    -9251
7475    31134
7476    29963
7477   -12808
7478   -37677
7479   -11104
7480    31068
7481    30379
7482   -11568
7483   -37473
7484   -11005
7485    28136
7486    31307
7487    -8266
7488   -36361
7489   -13312
7490    29221
7491    31070
7492    -8587
7493   -36046
7494   -14981
7495    26844
7496    32357
7497    -6818
7498   -36258
7499   -15568
7500    26915
7501    32825
7502    -5678
7503   -36923
7504   -18994
7505    25955
7506    34526
7507    -4297
7508   -36576
7509   -19533
7510    24645
7511    33948
7512    -1720
7513   -37389
7514   -20280
7515    24276
7516    35044
7517    -2007
7518   -36845
7519   -21650
7520    22530
7521    35595
7522     1601
7523   -35392
7524   -22272
7525    20626
7526    35577
7527      606
7528   -33589
7529   -24076
7530    18589
7531    36453
7532     3633
7533   -34139
7534   -24761
7535    18616
7536    36393
7537     4222
7538   -32467
7539   -25377
7540    16375
7541    35607
7542     5782
7543   -32639
7544   -25954
7545    14797
7546    36348
7547     7173
7548   -31821
7549   -27375
7550    14567
7551    37067
7552     9335
7553   -30932
7554   -27882
7555    13061
7556    35795
7557    10430
7558   -30088
7559   -30279
7560    11778
7561    36855
7562    12113
7563   -29864
7564   -30244
7565     9772
7566    37275
7567    14049
7568   -28768
7569   -30506
7570     8927
7571    35740
7572    14332
7573   -27648
7574   -31453
7575     7273
7576    38322
7577    15349
7578   -26674
7579   -32307
7580     6082
7581    35519
7582    16471
7583   -25212
7584   -32863
7585     4262
7586    35755
7587    17841
7588   -24794
7589   -32548
7590     3310
7591    34431
7592    19069
7593   -23423
7594   -33722
7595     1194
7596    35299
7597    19995
7598   -22842
7599   -35107
7600      267
7601    34688
7602    22036
7603   -21146
7604   -34877
7605    -1157
7606    34524
7607    22782
7608   -19582
7609   -35472
7610    -2399
7611    33337
7612    24387
7613   -19190
7614   -36145
7615    -3996
7616    31988
7617    24992
7618   -16675
7619   -36452
7620    -5599
7621    33267
7622    25677
7623   -15431
7624   -35494
7625    -7306
7626    31455
7627    26791
7628   -14080
7629   -36814
7630    -8239
7631    30499
7632    27086
7633   -13420
7634   -35734
7635   -10330
7636    30168
7637    28156
7638   -11104
7639   -34753
7640    -9997
7641    29469
7642    29644
7643   -10667
7644   -35002
7645   -13144
7646    27841
7647    29658
7648    -9156
7649   -36059
7650   -14032
7651    26912
7652    31739
7653    -8024
7654   -36486
7655   -14076
7656    25988
7657    31864
7658    -6017
7659   -35748
7660   -16430
7661    25059
7662    33154
7663    -4772
7664   -35593
7665   -18225
7666    23892
7667    32347
7668    -2530
7669   -34768
7670   -19013
7671    23094
7672    32409
7673    -2251
7674   -35378
7675   -20053
7676    22423
7677    32889
7678     -445
7679   -33146
7680   -20219
7681    19975
7682    34903
7683     1284
7684   -32926
7685   -22816
7686    19046
7687    33195
7688     2471
7689   -33352
7690   -22841
7691    18712
7692    34419
7693     3233
7694   -32644
7695   -24186
7696    17318
7697    34750
7698     6136
7699   -32069
7700   -25638
7701    15971
7702    35707
7703     6039
7704   -30627
7705   -27103
7706    13319
7707    35593
7708     7962
7709   -30352
7710   -26382
7711    13881
7712    35207
7713     9587
7714   -29595
7715   -28623
7716    12254
7717    35589
7718    11007
7719   -28885
7720   -28624
7721    10721
7722    35792
7723    10980
7724   -28405
7725   -29438
7726     9018
7727    35646
7728    12495
7729   -26843
7730   -29083
7731     8074
7732    35737
7733    14427
7734   -25051
7735   -30823
7736     6381
7737    34665
7738    15900
7739   -24700
7740   -30381
7741     5012
7742    34641
7743    17358
7744   -25267
7745   -32708
7746     4113
7747    33726
7748    17604
7749   -22828
7750   -32235
7751     2213
7752    34714
7753    19288
7754   -21719
7755   -33225
7756      692
7757    34215
7758    20862
7759   -20826
7760   -33043
7761     -697
7762    33376
7763    20849
7764   -19397
7765   -34226
7766    -2096
7767    32806
7768    23381
7769   -17581
7770   -33496
7771    -4167
7772    31938
7773    23995
7774   -16382
7775   -34217
7776    -3984
7777    30764
7778    24116
7779   -16535
7780   -34669
7781    -5416
7782    30897
7783    24699
7784   -14184
7785   -35257
7786    -8074
7787    30404
7788    26210
7789   -13976
7790   -34340
7791    -9203
7792    29527
7793    27250
7794   -11586
7795   -35031
7796   -10254
7797    28227
7798    27390
7799   -10885
7800   -34724
7801   -11688
7802    27587
7803    29007
7804    -8247
7805   -35812
7806   -11411
7807    26831
7808    30271
7809    -8380
7810   -34058
7811   -14126
7812    24894
7813    29459
7814    -6550
7815   -34013
7816   -14802
7817    24408
7818    30543
7819    -5506
7820   -35171
7821   -16135
7822    23981
7823    31041
7824    -4192
7825   -33278
7826   -15962
7827    23068
7828    31315
7829    -2889
7830   -33261
7831   -18657
7832    22807
7833    32772
7834    -1245
7835   -33377
7836   -18912
7837    20368
7838    33423
7839     -218
7840   -32747
7841   -20709
7842    21144
7843    33803
7844     1538
7845   -32520
7846   -21784
7847    18212
7848    34491
7849     3161
7850   -31070
7851   -23223
7852    18188
7853    34039
7854     4573
7855   -31781
7856   -24043
7857    15634
7858    34657
7859     5735
7860   -31794
7861   -25472
7862    15137
7863    34780
7864     6327
7865   -30104
7866   -25820
7867    12767
7868    33928
7869     7496
7870   -28871
7871   -26786
7872    12041
7873    34138
7874     9706
7875   -28200
7876   -26350
7877    11143
7878    34699
7879     9795
7880   -26810
7881   -27916
7882    10348
7883    34124
7884    11269
7885   -26562
7886   -28686
7887     8672
7888    34000
7889    12423
7890   -25842
7891   -30599
7892     7506
7893    34361
7894    14846
7895   -25000
7896   -30399
7897     5780
7898    34534
7899    15900
7900   -22879
7901   -30454
7902     4526
7903    34851
7904    17257
7905   -23240
7906   -30213
7907     3204
7908    33472
7909    18052
7910   -21410
7911   -31266
7912     1972
7913    32611
7914    18467
7915   -21167
7916   -32738
7917      521
7918    33007
7919    20280
7920   -18345
7921   -32699
7922     -445
7923    31219
7924    20585
7925   -17377
7926   -32202
7927    -3219
7928    31669
7929    21569
7930   -17223
7931   -33789
7932    -3536
7933    30100
7934    23686
7935   -16840
7936   -33443
7937    -5994
7938    30507
7939    24583
7940   -14818
7941   -34782
7942    -6049
7943    29137
7944    24885
7945   -14254
7946   -33404
7947    -8286
7948    28916
7949    26528
7950   -11780
7951   -33653
7952    -9097
7953    27283
7954    27964
7955   -11449
7956   -33605
7957   -10174
7958    27645
7959    28156
7960    -9342
7961   -33690
7962   -10671
7963    26795
7964    28064
7965    -8089
7966   -33013
7967   -11980
7968    25941
7969    28783
7970    -6801
7971   -33101
7972   -12289
7973    24445
7974    28533
7975    -6872
7976   -32621
7977   -14494
7978    23781
7979    30042
7980    -4037
7981   -32158
7982   -16067
7983    21799
7984    30466
7985    -3507
7986   -31821
7987   -17995
7988    22202
7989    31230
7990    -1717
7991   -33316
7992   -18471
7993    20161
7994    31656
7995     -330
7996   -31816
7997   -20246
7998    20049
7999    30686
8000     1017
8001   -31889
8002   -20511
8003    17973
8004    31632
8005     1272
8006   -30747
8007   -21881
8008    17954
8009    31217
8010     3324
8011   -29934
8012   -22197
8013    15729
8014    32681
8015     4325
8016   -28441
8017   -23057
8018    15827
8019    32483
8020     5460
8021   -29048
8022   -23137
8023    13727
8024    32827
8025     6464
8026   -27475
8027   -25423
8028    12969
8029    32998
8030     9383
8031   -27672
8032   -26018
8033    10925
8034    33337
8035     9327
8036   -26891
8037   -27504
8038     9965
8039    32822
8040    12062
8041   -26475
8042   -26704
8043     7849
8044    34234
8045    12292
8046   -24148
8047   -29309
8048     7168
8049    32306
8050    13370
8051   -24869
8052   -28114
8053     5679
8054    32442
8055    14091
8056   -22225
8057   -30003
8058     5183
8059    31875
8060    15463
8061   -22423
8062   -28727
8063     3124
8064    32808
8065    16082
8066   -21423
8067   -30357
8068     3161
8069    31439
8070    17987
8071   -20756
8072   -30542
8073      879
8074    31051
8075    17508
8076   -18357
8077   -31578
8078      539
8079    29758
8080    19945
8081   -18523
8082   -30312
8083    -2423
8084    30327
8085    19759
8086   -17218
8087   -32158
8088    -2878
8089    29542
8090    22606
8091   -16988
8092   -31687
8093    -6136
8094    29722
8095    22270
8096   -13858
8097   -32989
8098    -4313
8099    28390
8100    24828
8101   -14469
8102   -31615
8103    -6845
8104    27845
8105    23453
8106   -12349
8107   -32193
8108    -6877
8109    26939
8110    25786
8111   -12614
8112   -30866
8113    -9568
8114    26996
8115    24732
8116    -9495
8117   -32086
8118   -10045
8119    26140
8120    25417
8121    -5252
##END NTUPLES=NMR FID
##END=
