# Supplementary material for: An untargeted multi-technique metabolomics approach to studying intracellular metabolites of HepG2 cells exposed to 2,3,7,8-tetrachlorodibenzo-p-dioxin
Source: BMC Genomics. 2011 May 20;12:251. doi: 10.1186/1471-2164-12-251 (PMC3141663; doi:10.1186/1471-2164-12-251)
Supplement: Additional file 2 — Metadata and NMR raw data: ZIP file containing: -All NMR raw data (in JCAMP-DX format ".dx") -The metadata on NMR (polars & apolars), LC-MS and GC-MS data sets (as Tab delimited files ".txt"). [file 1471-2164-12-251-S2.ZIP › TE/Ainhoa/SAFETY COPY D Disk/TRABAJO/ARTICLES/ARTICLE Metabolomics TCDD_ACCEPTED/JCAMP_DX_NMR_data_and_all_metadata/NMR_apolar_TCDD_p7.4C.dx]

##TITLE=
##JCAMPDX= 6.0         $$ Bruker NMR JCAMP-DX V2.0
##DATA TYPE= NMR FID
##DATA CLASS= NTUPLES
##ORIGIN= Bruker BioSpin GmbH
##OWNER= bruker
$$ 1.72 TOPSPIN		Version 2.1
$$ 2011-04-15 14:49:00.739 +0200  WUR\bruker@RIK1030
$$ Compression mode = fixed
##.OBSERVE FREQUENCY= 400.1319223
##.OBSERVE NUCLEUS= ^1H
##.DELAY= (6, 6)
##.ACQUISITION MODE= SIMULTANEOUS (DQD)
##.ACQUISITION SCHEME= undefined
##.AVERAGES= 128
##.DIGITISER RES= 18
##SPECTROMETER/DATA SYSTEM= avance400
##.PULSE SEQUENCE= zg
##.SOLVENT NAME= CDCl3
##.SHIFT REFERENCE= INTERNAL, CDCl3, 1, 11.01498
##AUDIT TRAIL= $$ (NUMBER, WHEN, WHO, WHERE, PROCESS, VERSION, WHAT)
$$ ##TITLE= Audit trail, TOPSPIN		Version 1.3
$$ ##JCAMPDX= 5.01
$$ ##ORIGIN= Bruker BioSpin GmbH
$$ ##OWNER= bruker
$$ $$ P:/NMR-data/data/Ainhoa_raw_data/nmr/AR200608.4C/1/audita.txt
$$ ##AUDIT TRAIL=  $$ (NUMBER, WHEN, WHO, WHERE, VERSION, WHAT)
(   1,<2008-06-19 15:50:54.810 +0200>,<WUR\bruker>,<RIK1030>,<TOPSPIN 1.3>,
      <created by zg, POWCHK disabled, PULCHK disabled
       configuration hash MD5:
       D1 93 94 B6 6B D6 3B BD 35 EA 0D 0D AE B0 63 FA
       data hash MD5: 16K
       8D 39 28 52 66 E3 46 8E 6F BD E4 95 60 3E 29 10>)
(   2,<2011-04-15 14:48:58.614 +0200>,<WUR\bruker>,<RIK1030>,<proc1d>,<TOPSPIN 2.1>,
      <convdta from       1 "NMR_apolar_TCDD_p7.4C" "Ainhoa_raw_data" "P:\NMR-data"
       data hash MD5: 16244
       62 7B 2C 10 CC 5A 4E 2E 93 96 D2 ED 2C 89 39 EE>)
$$ ##END=
$$ 
$$ $$ hash MD5
$$ $$ 86 F1 3D 06 03 95 34 91 F3 D9 03 66 F9 22 2B 7D
##$RELAX= 
##$BRUKER FILE EXP=format.temp
$$ EDIT_PAR COMMAND FILE
$$ 
$$ DI_MODE         LONG
$$ ED_ENTRY        ACQU
$$ ORDER           FILE
$$ 
$$ 
$$ HEADER		"F2 - Acquisition Parameters"
$$ T_NAME		Date_
$$ 		TYPE	R64
$$ 		CLASS	ACQU
$$ 		SUBRANGE 0.0 50000000
$$ 		REL	"Date_=itodate(DATE)"
$$ 		INV_REL	"DATE=datetoi(Date_,DATE)"
$$ 		FORMAT	"%14.0f"
$$ 		TEXT	" "
$$ END
$$ T_NAME		Time
$$ 		TYPE	R32
$$ 		CLASS	ACQU
$$ 		SUBRANGE 0.0 1000000
$$ 		REL	"Time=itotime(DATE)"
$$ 		INV_REL	"DATE=timetoi(Time,DATE)"
$$ 		FORMAT	"%14.2f"
$$ 		TEXT	" "
$$ END
$$ NAME		INSTRUM
$$ 		TEXT	" "
$$ END
$$ NAME		PROBHD
$$ 		FORMAT	"%14.14s"
$$ 		TEXT	" "
$$ END
$$ NAME		PULPROG
$$ 		TEXT	" "
$$ END
$$ NAME		TD
$$ 		TEXT	" "
$$ END
$$ NAME		SOLVENT
$$ 		TEXT	" "
$$ END
$$ NAME		NS
$$ 		TEXT	" "
$$ END
$$ NAME		DS
$$ 		TEXT	" "
$$ END
$$ T_NAME		SWH
$$ 		TYPE	R32
$$ 		CLASS	ACQU
$$ 		SUBRANGE 0.0 1e8
$$ 		REL	"SWH=SW*SFO1"
$$ 		INV_REL "SW=SWH/SFO1"
$$ 		UNIT	"Hz"
$$ 		FORMAT	"%14.3f Hz"
$$ 		TEXT	" "
$$ END
$$ T_NAME          FIDRES
$$                 TYPE    R32
$$                 CLASS   ACQU
$$                 SUBRANGE 0.0 100000
$$                 REL     "FIDRES=SW*SFO1/TD"
$$                 INV_REL "TD = nextpow(SW*SFO1/FIDRES)"
$$ 		UNIT	"Hz"
$$ 		FORMAT	"%14.6f Hz"
$$ 		TEXT	" "
$$ END
$$ T_NAME          AQ
$$ 		TYPE	R32
$$ 		CLASS	ACQU
$$ 		SUBRANGE 0.0 1000
$$ 		REL	"AQ=aqcalc(SW,SFO1,TD,DIGTYP)"
$$ 		INV_REL	"TD=tdcalc(SW,SFO1,1.0e6*AQ,DIGTYP)"
$$ 		UNIT	"sec"
$$ 		FORMAT	"%14.7f sec"
$$ 		TEXT	" "
$$ END
$$ NAME		RG
$$ 		TEXT	" "
$$ END
$$ T_NAME          DW
$$ 		TYPE	R32
$$ 		CLASS	ACQU
$$ 		SUBRANGE 0.0 1000000
$$ 		REL	"DW=1/(2*SW*SFO1)"
$$ 		INV_REL	"SW=1000000/(2*(0.005+DW)*SFO1)"
$$ 		UNIT	"usec"
$$ 		FORMAT	"%14.3lf usec"
$$ 		TEXT	" "
$$ END
$$ NAME		DE
$$ 		FORMAT	"%14.2f usec"
$$ 		TEXT	" "
$$ END
$$ NAME		TE
$$ 		FORMAT	"%14.1f K"
$$ 		TEXT	" "
$$ END
$$ T_NAME		D1
$$ 		TYPE	R32
$$ 		CLASS	ACQU
$$ 		SUBRANGE 0.0 1e38
$$ 		REL	"D1=D[1]"
$$ 		INV_REL	"D[1]=D1"
$$ 		UNIT	"sec"
$$ 		FORMAT	"%14.8f sec"
$$ 		TEXT	" "
$$ END
$$ NAME		TD0
$$ 		TEXT	" "
$$ END
$$ HEADER		"======== CHANNEL f1 ========"
$$ NAME		NUC1
$$ 		NONEDIT
$$ 		TEXT	" "
$$ END
$$ T_NAME		P1
$$ 		TYPE	R32
$$ 		CLASS	ACQU
$$ 		SUBRANGE 0.0 1.0e10
$$ 		REL	"P1=P[1]"
$$ 		INV_REL	"P[1]=P1"
$$ 		UNIT	"usec"
$$ 		FORMAT	"%14.2f usec"
$$ 		TEXT	" "
$$ END
$$ T_NAME		PL1
$$ 		TYPE	R32
$$ 		CLASS	ACQU
$$ 		SUBRANGE -6.0 1e38
$$ 		REL	"PL1=PL[1]"
$$ 		INV_REL	"PL[1]=PL1"
$$ 		UNIT	"dB"
$$ 		FORMAT	"%14.2f dB"
$$ 		TEXT	" "
$$ END
$$ NAME		SFO1
$$ 		FORMAT	"%14.7f MHz"
$$ 		TEXT	" "
$$ END
##$RELAX= 
##$BRUKER FILE EXP=scon
$$ ##TITLE= Parameter file, TOPSPIN		Version 1.3
$$ ##JCAMPDX= 5.0
$$ ##DATATYPE= Parameter Values
$$ ##ORIGIN= Bruker BioSpin GmbH
$$ ##OWNER= bruker
$$ $$ 2008-06-19 15:42:39.410 +0200  WUR\bruker@RIK1030
$$ $$ P:/NMR-data/data/Ainhoa_raw_data/nmr/AR200608.4C/1/scon
$$ ##$BLKPA= (0..15)
3 3 3 3 3 3 3 3 3 3 3 3 3 3 3 3 
$$ ##$BLKTR= (0..15)
3 3 3 3 3 3 3 3 3 3 3 3 3 3 3 3 
$$ ##$DE1= 2
$$ ##$DE2= 2
$$ ##$DEADC= 4
$$ ##$DEPA= 2
$$ ##$DERX= 3
$$ ##$PHASP4= (0..15)
0.5 0.5 0.5 0.5 0.5 0.5 0.5 0.5 0.5 0.5 0.5 0.5 0.5 0.5 0.5 0.5 
$$ ##$PHASPR= (0..15)
3 3 3 3 3 3 3 3 3 3 3 3 3 3 3 3 
$$ ##$SHAPPR= (0..15)
1.6 1.6 1.6 1.6 1.6 1.6 1.6 1.6 1.6 1.6 1.6 1.6 1.6 1.6 1.6 1.6 
$$ ##END=
##$RELAX= 
##$BRUKER FILE EXP=pulseprogram
$$ # 1 "C:/Bruker/TOPSPIN/exp/stan/nmr/lists/pp/zg"
$$ ;zg
$$ ;avance-version (06/11/09)
$$ ;1D sequence
$$ ;
$$ ;$CLASS=HighRes
$$ ;$DIM=1D
$$ ;$TYPE=
$$ ;$SUBTYPE=
$$ ;$COMMENT=
$$ 
$$ 
$$ # 1 "C:/Bruker/TOPSPIN/exp/stan/nmr/lists/pp/Avance.incl" 1
$$ ;Avance2.incl
$$ ;   for 1
$$ ;
$$ ;avance-version (07/01/22)
$$ ;
$$ ;$CLASS=HighRes Incl
$$ ;$COMMENT=
$$ 
$$ 
$$ 
$$ 
$$ 
$$ 
$$ 
$$ 
$$ 
$$ 
$$ 
$$ 
$$ 
$$ 
$$ 
$$ 
$$ 
$$ 
$$ 
$$ 
$$ 
$$ 
$$ 
$$ 
$$ 
$$ 
$$ 
$$ 
$$ 
$$ 
$$ 
$$ 
$$ 
$$ 
$$ 
$$ 
$$ 
$$ 
$$ 
$$ 
$$ 
$$ 
$$ 
$$ 
$$ 
$$ 
$$ 
$$ 
$$ 
$$ 
$$ 
$$ 
$$ 
$$ 
$$ 
$$ 
$$ 
$$ 
$$ 
$$ 
$$ 
$$ 
$$ 
$$ 
$$ 
$$ 
$$ 
$$ 
$$ 
$$ 
$$ 
$$ 
$$ 
$$ 
$$ 
$$ 
$$ 
$$ 
$$ 
$$ 
$$ 
$$ 
$$ 
$$ 
$$ 
$$ 
$$ 
$$ 
$$ 
$$ 
$$ 
$$ 
$$ 
$$ 
$$ 
$$ 
$$ 
$$ 
$$ 
$$ 
$$ 
$$ 
$$ 
$$ 
$$ 
$$ 
$$ 
$$ 
$$ 
$$ 
$$ 
$$ 
$$ 
$$ 
$$ 
$$ 
$$ 
$$ 
$$ 
$$ 
$$ 
$$ 
$$ 
$$ 
$$ 
$$ 
$$ 
$$ 
$$ 
$$ 
$$ 
$$ 
$$ 
$$ ;$Id: Avance2.incl,v 1.10.6.7 2007/01/22 13:54:46 ber Exp $
$$ # 12 "C:/Bruker/TOPSPIN/exp/stan/nmr/lists/pp/zg" 2
$$ 
$$ 
$$ 
$$ "acqt0=-p1*2/3.1416"
$$ 
$$ 
$$ # 1 "mc_line 18 file C:/Bruker/TOPSPIN/exp/stan/nmr/lists/pp/zg expanding definition part of mc command before ze"
$$ define delay MCWRK
$$ define delay MCREST
$$ "MCWRK = 0.500000*30m"
$$ "MCREST = 30m - 30m"
$$ # 18 "C:/Bruker/TOPSPIN/exp/stan/nmr/lists/pp/zg"
$$ 1 ze
$$ # 1 "mc_line 18 file C:/Bruker/TOPSPIN/exp/stan/nmr/lists/pp/zg expanding definition of mc command after ze"
$$ # 19 "C:/Bruker/TOPSPIN/exp/stan/nmr/lists/pp/zg"
$$ # 1 "mc_line 19 file C:/Bruker/TOPSPIN/exp/stan/nmr/lists/pp/zg expanding start label for mc command"
$$ 2 MCWRK  * 2
$$ LBLF0, MCREST
$$ # 20 "C:/Bruker/TOPSPIN/exp/stan/nmr/lists/pp/zg"
$$   d1
$$   p1 ph1
$$   go=2 ph31
$$ # 1 "mc_line 23 file C:/Bruker/TOPSPIN/exp/stan/nmr/lists/pp/zg expanding mc command in line"
$$   MCWRK wr #0
$$   MCWRK zd 
$$   lo to LBLF0 times td0
$$ 
$$ # 24 "C:/Bruker/TOPSPIN/exp/stan/nmr/lists/pp/zg"
$$ exit
$$ 
$$ 
$$ ph1=0 2 2 0 1 3 3 1
$$ ph31=0 2 2 0 1 3 3 1
$$ 
$$ 
$$ ;pl1 : f1 channel - power level for pulse (default)
$$ ;p1 : f1 channel -  high power pulse
$$ ;d1 : relaxation delay; 1-5 * T1
$$ ;NS: 1 * n, total number of scans: NS * TD0
$$ 
$$ 
$$ 
$$ ;$Id: zg,v 1.7.10.2 2006/11/10 11:04:15 ber Exp $
##$RELAX= 
##$BRUKER FILE EXP=uxnmr.par
$$ ##TITLE= Parameter file, TOPSPIN		Version 1.3
$$ ##JCAMPDX= 5.0
$$ ##DATATYPE= Parameter Values
$$ ##ORIGIN= Bruker BioSpin GmbH
$$ ##OWNER= Administrator
$$ $$ 2008-03-03 09:42:28.895 +0100  WUR\bruker@RIK1030
$$ $$ C:/Bruker/TOPSPIN/conf/instr/avance400/uxnmr.par
$$ ##$ACB= 0
$$ ##$ACBTAT= (0..15)
0 88 72 0 0 0 0 0 0 0 0 0 0 0 0 0 
$$ ##$ACBTBA= (0..15)
0 0 0 0 0 0 0 0 0 0 0 0 0 0 0 0 
$$ ##$ACBTCTL= (0..15)
0 0 0 0 0 0 0 0 0 0 0 0 0 0 0 0 
$$ ##$ACBTDI= (0..15)
0 102 102 0 0 0 0 0 0 0 0 0 0 0 0 0 
$$ ##$ACBTDM= (0..15)
0 10 10 0 0 0 0 0 0 0 0 0 0 0 0 0 
$$ ##$ACBTFHI= (0..15)
0 400 400 0 0 0 0 0 0 0 0 0 0 0 0 0 
$$ ##$ACBTFL= (0..15)
0 73 74 0 0 0 0 0 0 0 0 0 0 0 0 0 
$$ ##$ACBTFLO= (0..15)
0 14 14 0 0 0 0 0 0 0 0 0 0 0 0 0 
$$ ##$ACBTOUT= (0..15)
0 1 2 0 0 0 0 0 0 0 0 0 0 0 0 0 
$$ ##$ACBTPO= (0..15)
0 150000 60000 0 0 0 0 0 0 0 0 0 0 0 0 0 
$$ ##$ACBTPW= (0..15)
0 10 10 0 0 0 0 0 0 0 0 0 0 0 0 0 
$$ ##$ACBTSB= (0..15)
0 0 0 0 0 0 0 0 0 0 0 0 0 0 0 0 
$$ ##$ACBTY= <no>
$$ ##$AQSBDHW= (0..31)
255 255 1 4 4 255 255 255 0 0 255 255 255 255 255 255 255 255 255 0 255 
255 255 255 255 255 255 255 255 255 255 255 
$$ ##$AQSBDID= (0..31)
255 255 88 83 83 255 255 255 65 67 255 255 255 255 255 255 255 255 255 
66 255 255 255 255 255 255 255 255 255 255 255 255 
$$ ##$AQSBDNO= (0..31)
255 255 1 1 2 255 255 255 1 1 255 255 255 255 255 255 255 255 255 1 255 
255 255 255 255 255 255 255 255 255 255 255 
$$ ##$AQSBDTY= (0..31)
255 255 3 16 16 255 255 255 5 9 255 255 255 255 255 255 255 255 255 7 
255 255 255 255 255 255 255 255 255 255 255 255 
$$ ##$AQSBUAD= (0..31)
255 255 52 36 37 255 255 255 54 26 255 255 255 255 255 255 255 255 255 
32 255 255 255 255 255 255 255 255 255 255 255 255 
$$ ##$AQSECL= (0..31)
255 255 2 3 3 255 255 255 5 2 255 255 255 255 255 255 255 255 255 255 
255 255 255 255 255 255 255 255 255 255 255 255 
$$ ##$AQSECLS= (0..31)
255 255 3 2 2 255 255 255 0 0 255 255 255 255 255 255 255 255 255 255 
255 255 255 255 255 255 255 255 255 255 255 255 
$$ ##$ATT19F= (0..1)
0 0 
$$ ##$ATT1H= (0..1)
0 0 
$$ ##$ATT3H= (0..1)
0 0 
$$ ##$ATTX= (0..1)
0 0 
$$ ##$ATTY= (0..1)
0 0 
$$ ##$ATTZ= (0..1)
0 0 
$$ ##$BACSAIR= no
$$ ##$BACSCAP= 60
$$ ##$BACSDEL= 10
$$ ##$BACSFCM= no
$$ ##$BACSOPT= <>
$$ ##$BACSTY= <tty08>
$$ ##$BARPTY= <no>
$$ ##$BFREQ= 400.13
$$ ##$BIRDS= yes
$$ ##$BMPC= 0
$$ ##$BMPCTY= <no>
$$ ##$BPSUTY= <no>
$$ ##$BSMS= 1
$$ ##$BSMSTY= <tty02>
$$ ##$CFASMOD= (0..7)
1 1 1 1 1 1 1 1 
$$ ##$CFASMUL= (0..7)
1 1 1 1 1 1 1 1 
$$ ##$CNFTXDR= (0..7)
6 6 0 0 0 0 0 0 
$$ ##$COMDIG2= 0
$$ ##$CPDBTY= <no>
$$ ##$CRCOTY= <no>
$$ ##$DATSTAT= no
$$ ##$DIGI140= (0..7)
0 0 0 0 0 0 0 0 
$$ ##$DIGIB12= (0..7)
0 0 0 0 0 0 0 0 
$$ ##$DIGIB16= (0..7)
0 0 0 0 0 0 0 0 
$$ ##$DIGIFA= (0..7)
0 0 0 0 0 0 0 0 
$$ ##$DIGIHA= (0..7)
0 0 0 0 0 0 0 0 
$$ ##$DIGIHAF= (0..7)
0 0 0 0 0 0 0 0 
$$ ##$DIGIHRD= (0..7)
0 0 0 0 0 0 0 0 
$$ ##$DIGIIA= (0..7)
0 0 0 0 0 0 0 0 
$$ ##$DIGIO16= (0..7)
0 0 0 0 0 0 0 0 
$$ ##$DIGISA= (0..7)
1 0 0 0 0 0 0 0 
$$ ##$DIGISAF= (0..7)
0 0 0 0 0 0 0 0 
$$ ##$DIGISL= (0..7)
0 0 0 0 0 0 0 0 
$$ ##$DIGITYI= (0..7)
0 0 0 0 0 0 0 0 
$$ ##$DIGITYP= (0..7)
0 0 0 0 0 0 0 0 
$$ ##$DIGITZ= 0
$$ ##$DRU= no
$$ ##$FCUMEM= (0..7)
2093056 2093056 0 0 0 0 0 0 
$$ ##$FCUPAL= (0..7)
260 260 0 0 0 0 0 0 
$$ ##$FQMIX= 0
$$ ##$FUNCMOD= <>
$$ ##$GCUTYPE= 2
$$ ##$GTUTY= <no>
$$ ##$HFAC= 3
$$ ##$HPCU= 0
$$ ##$HPCUTY= <no>
$$ ##$HPTXLP= (0..3)
-1 -1 -1 -1 
$$ ##$HPTXPI= (0..3)
0 0 0 0 
$$ ##$HPTXPO= (0..3)
0 0 0 0 
$$ ##$HPTXTY= (0..3)
0 0 0 0 
$$ ##$IF451= 0
$$ ##$IFREQ= 1
$$ ##$INTFPR= 0
$$ ##$IPSO= no
$$ ##$LOCKTY= <tty03>
$$ ##$LOCSWID= 0
$$ ##$M2FAC= 0
$$ ##$MASTY= <no>
$$ ##$MEMPRM= 0
$$ ##$MHFAC= 0
$$ ##$MXFAC= 0
$$ ##$NAMPD1= <2H>
$$ ##$NAMPD10= <>
$$ ##$NAMPD11= <>
$$ ##$NAMPD12= <>
$$ ##$NAMPD13= <>
$$ ##$NAMPD14= <>
$$ ##$NAMPD15= <>
$$ ##$NAMPD16= <>
$$ ##$NAMPD2= <X-BB19F_2HS>
$$ ##$NAMPD3= <1H>
$$ ##$NAMPD4= <>
$$ ##$NAMPD5= <>
$$ ##$NAMPD6= <>
$$ ##$NAMPD7= <>
$$ ##$NAMPD8= <>
$$ ##$NAMPD9= <>
$$ ##$NFCU= 2
$$ ##$NMRCH= 0
$$ ##$NMRMEM= 0
$$ ##$NRCU= 1
$$ ##$NROUT= 1
$$ ##$PAMPF1= (0..15)
75 99 67 27 0 0 0 12 117 46 8 118 1 0 0 0 
$$ ##$PAMPF2= (0..15)
0 0 0 0 0 0 0 0 0 0 0 0 0 0 0 0 
$$ ##$PAMPF3= (0..15)
0 0 0 0 0 0 0 0 0 0 0 0 0 0 0 0 
$$ ##$PAMPF4= (0..15)
0 0 0 0 0 0 0 0 0 0 0 0 0 0 0 0 
$$ ##$PAMPF5= (0..15)
0 0 0 0 0 0 0 0 0 0 0 0 0 0 0 0 
$$ ##$PAMPF6= (0..15)
0 0 0 0 0 0 0 0 0 0 0 0 0 0 0 0 
$$ ##$PAMPF7= (0..15)
0 0 0 0 0 0 0 0 0 0 0 0 0 0 0 0 
$$ ##$PAMPF8= (0..15)
0 0 0 0 0 0 0 0 0 0 0 0 0 0 0 0 
$$ ##$PH4= 0
$$ ##$PHF4TY= <no>
$$ ##$POWCHK= no
$$ ##$PRAMD1= (0..7)
0 1048576 0 0 0 1048576 0 0 
$$ ##$PRAMD10= (0..7)
0 0 0 0 0 0 0 0 
$$ ##$PRAMD11= (0..7)
0 0 0 0 0 0 0 0 
$$ ##$PRAMD12= (0..7)
0 0 0 0 0 0 0 0 
$$ ##$PRAMD13= (0..7)
0 0 0 0 0 0 0 0 
$$ ##$PRAMD14= (0..7)
0 0 0 0 0 0 0 0 
$$ ##$PRAMD15= (0..7)
0 0 0 0 0 0 0 0 
$$ ##$PRAMD16= (0..7)
0 0 0 0 0 0 0 0 
$$ ##$PRAMD17= (0..7)
0 0 0 0 0 0 0 0 
$$ ##$PRAMD18= (0..7)
0 0 0 0 0 0 0 0 
$$ ##$PRAMD19= (0..7)
0 0 0 0 0 0 0 0 
$$ ##$PRAMD2= (0..7)
2147483644 2146435071 2147483647 134217727 2147483644 2146435071 2147483647 
134217727 
$$ ##$PRAMD20= (0..7)
0 0 0 0 0 0 0 0 
$$ ##$PRAMD21= (0..7)
0 0 0 0 0 0 0 0 
$$ ##$PRAMD3= (0..7)
2 0 0 0 2 0 0 0 
$$ ##$PRAMD4= (0..7)
2147483644 2146435071 2147483647 134217727 2147483644 2146435071 2147483647 
134217727 
$$ ##$PRAMD5= (0..7)
0 0 0 0 0 0 0 0 
$$ ##$PRAMD6= (0..7)
0 0 0 0 0 0 0 0 
$$ ##$PRAMD7= (0..7)
0 0 0 0 0 0 0 0 
$$ ##$PRAMD8= (0..7)
0 0 0 0 0 0 0 0 
$$ ##$PRAMD9= (0..7)
0 0 0 0 0 0 0 0 
$$ ##$PRAMLED= (0..1)
15 15 
$$ ##$PRAMP1= <tty01>
$$ ##$PRAMP2= <no>
$$ ##$PRAMP3= <no>
$$ ##$PRAMP4= <no>
$$ ##$PRAMP5= <no>
$$ ##$PRAMP6= <no>
$$ ##$PRAMP7= <no>
$$ ##$PRAMP8= <no>
$$ ##$PRAMPTP= 0
$$ ##$PREPTY= <no>
$$ ##$PRESHLD= 0
$$ ##$PTS160= -1
$$ ##$PTSA2X= (0..7)
0 0 0 0 0 0 0 0 
$$ ##$PTSF2X= (0..7)
0 0 0 0 0 0 0 0 
$$ ##$PTSFMX= (0..7)
429.9 429.9 0 0 0 0 0 0 
$$ ##$PULCHK= no
$$ ##$RCUCDS= (0..7)
8388608 0 0 0 0 0 0 0 
$$ ##$RCUCFS= (0..7)
4096 0 0 0 0 0 0 0 
$$ ##$RCUCSS= (0..7)
1048576 0 0 0 0 0 0 0 
$$ ##$RCUI2C1= (0..7)
78 0 0 0 0 0 0 0 
$$ ##$RCUI2C2= (0..7)
0 0 0 0 0 0 0 0 
$$ ##$RCUI2C3= (0..7)
0 0 0 0 0 0 0 0 
$$ ##$RCUI2C4= (0..7)
0 0 0 0 0 0 0 0 
$$ ##$RCUI2C5= (0..7)
0 0 0 0 0 0 0 0 
$$ ##$RCUI2C6= (0..7)
0 0 0 0 0 0 0 0 
$$ ##$RCUI2C7= (0..7)
0 0 0 0 0 0 0 0 
$$ ##$RCUI2C8= (0..7)
0 0 0 0 0 0 0 0 
$$ ##$RDCU= 0
$$ ##$RGTYPE= (0..7)
5 0 0 0 0 0 0 0 
$$ ##$RG_max= (0..7)
46341 0 0 0 0 0 0 0 
$$ ##$RG_min= (0..7)
1 0 0 0 0 0 0 0 
$$ ##$RG_tab1= (0..255)
1 1.1 1.3 1.4 1.6 1.8 2 2.2 2.5 2.8 3.2 3.6 4 4.5 5 5.7 6.3 7.1 8 9 10.1 
11.3 12.7 14.3 16 18 20.2 22.6 25.4 28.5 32 35.9 40.3 45.3 50.8 57 64 
71.8 80.6 90.5 101.6 114 128 143.7 161.3 181 203.2 228.1 256 287.4 322.5 
362 406.4 456.1 512 574.7 645.1 724.1 812.7 912.3 1024 1149.4 1290.2 1448.2 
1625.5 1824.6 2048 2298.8 2580.3 2896.3 3251 3649.1 4096 4597.6 5160.6 
5792.6 6502 7298.2 8192 9195.2 10321.3 11585.2 13004 14596.5 16384 18390.4 
20642.5 23170.5 26008 29193 32768 36780.8 41285.1 46341 -1 -1 -1 -1 -1 
-1 -1 -1 -1 -1 -1 -1 -1 -1 -1 -1 -1 -1 -1 -1 -1 -1 -1 -1 -1 -1 -1 -1 -1 
-1 -1 -1 -1 -1 -1 -1 -1 -1 -1 -1 -1 -1 -1 -1 -1 -1 -1 -1 -1 -1 -1 -1 -1 
-1 -1 -1 -1 -1 -1 -1 -1 -1 -1 -1 -1 -1 -1 -1 -1 -1 -1 -1 -1 -1 -1 -1 -1 
-1 -1 -1 -1 -1 -1 -1 -1 -1 -1 -1 -1 -1 -1 -1 -1 -1 -1 -1 -1 -1 -1 -1 -1 
-1 -1 -1 -1 -1 -1 -1 -1 -1 -1 -1 -1 -1 -1 -1 -1 -1 -1 -1 -1 -1 -1 -1 -1 
-1 -1 -1 -1 -1 -1 -1 -1 -1 -1 -1 -1 -1 -1 -1 -1 -1 -1 -1 -1 -1 -1 -1 -1 
-1 -1 -1 -1 -1 -1 -1 -1 -1 -1 -1 -1 -1 
$$ ##$RG_tab2= (0..255)
-1 -1 -1 -1 -1 -1 -1 -1 -1 -1 -1 -1 -1 -1 -1 -1 -1 -1 -1 -1 -1 -1 -1 -1 
-1 -1 -1 -1 -1 -1 -1 -1 -1 -1 -1 -1 -1 -1 -1 -1 -1 -1 -1 -1 -1 -1 -1 -1 
-1 -1 -1 -1 -1 -1 -1 -1 -1 -1 -1 -1 -1 -1 -1 -1 -1 -1 -1 -1 -1 -1 -1 -1 
-1 -1 -1 -1 -1 -1 -1 -1 -1 -1 -1 -1 -1 -1 -1 -1 -1 -1 -1 -1 -1 -1 -1 -1 
-1 -1 -1 -1 -1 -1 -1 -1 -1 -1 -1 -1 -1 -1 -1 -1 -1 -1 -1 -1 -1 -1 -1 -1 
-1 -1 -1 -1 -1 -1 -1 -1 -1 -1 -1 -1 -1 -1 -1 -1 -1 -1 -1 -1 -1 -1 -1 -1 
-1 -1 -1 -1 -1 -1 -1 -1 -1 -1 -1 -1 -1 -1 -1 -1 -1 -1 -1 -1 -1 -1 -1 -1 
-1 -1 -1 -1 -1 -1 -1 -1 -1 -1 -1 -1 -1 -1 -1 -1 -1 -1 -1 -1 -1 -1 -1 -1 
-1 -1 -1 -1 -1 -1 -1 -1 -1 -1 -1 -1 -1 -1 -1 -1 -1 -1 -1 -1 -1 -1 -1 -1 
-1 -1 -1 -1 -1 -1 -1 -1 -1 -1 -1 -1 -1 -1 -1 -1 -1 -1 -1 -1 -1 -1 -1 -1 
-1 -1 -1 -1 -1 -1 -1 -1 -1 -1 -1 -1 -1 -1 -1 -1 
$$ ##$RG_tab3= (0..255)
-1 -1 -1 -1 -1 -1 -1 -1 -1 -1 -1 -1 -1 -1 -1 -1 -1 -1 -1 -1 -1 -1 -1 -1 
-1 -1 -1 -1 -1 -1 -1 -1 -1 -1 -1 -1 -1 -1 -1 -1 -1 -1 -1 -1 -1 -1 -1 -1 
-1 -1 -1 -1 -1 -1 -1 -1 -1 -1 -1 -1 -1 -1 -1 -1 -1 -1 -1 -1 -1 -1 -1 -1 
-1 -1 -1 -1 -1 -1 -1 -1 -1 -1 -1 -1 -1 -1 -1 -1 -1 -1 -1 -1 -1 -1 -1 -1 
-1 -1 -1 -1 -1 -1 -1 -1 -1 -1 -1 -1 -1 -1 -1 -1 -1 -1 -1 -1 -1 -1 -1 -1 
-1 -1 -1 -1 -1 -1 -1 -1 -1 -1 -1 -1 -1 -1 -1 -1 -1 -1 -1 -1 -1 -1 -1 -1 
-1 -1 -1 -1 -1 -1 -1 -1 -1 -1 -1 -1 -1 -1 -1 -1 -1 -1 -1 -1 -1 -1 -1 -1 
-1 -1 -1 -1 -1 -1 -1 -1 -1 -1 -1 -1 -1 -1 -1 -1 -1 -1 -1 -1 -1 -1 -1 -1 
-1 -1 -1 -1 -1 -1 -1 -1 -1 -1 -1 -1 -1 -1 -1 -1 -1 -1 -1 -1 -1 -1 -1 -1 
-1 -1 -1 -1 -1 -1 -1 -1 -1 -1 -1 -1 -1 -1 -1 -1 -1 -1 -1 -1 -1 -1 -1 -1 
-1 -1 -1 -1 -1 -1 -1 -1 -1 -1 -1 -1 -1 -1 -1 -1 
$$ ##$RG_tab4= (0..255)
-1 -1 -1 -1 -1 -1 -1 -1 -1 -1 -1 -1 -1 -1 -1 -1 -1 -1 -1 -1 -1 -1 -1 -1 
-1 -1 -1 -1 -1 -1 -1 -1 -1 -1 -1 -1 -1 -1 -1 -1 -1 -1 -1 -1 -1 -1 -1 -1 
-1 -1 -1 -1 -1 -1 -1 -1 -1 -1 -1 -1 -1 -1 -1 -1 -1 -1 -1 -1 -1 -1 -1 -1 
-1 -1 -1 -1 -1 -1 -1 -1 -1 -1 -1 -1 -1 -1 -1 -1 -1 -1 -1 -1 -1 -1 -1 -1 
-1 -1 -1 -1 -1 -1 -1 -1 -1 -1 -1 -1 -1 -1 -1 -1 -1 -1 -1 -1 -1 -1 -1 -1 
-1 -1 -1 -1 -1 -1 -1 -1 -1 -1 -1 -1 -1 -1 -1 -1 -1 -1 -1 -1 -1 -1 -1 -1 
-1 -1 -1 -1 -1 -1 -1 -1 -1 -1 -1 -1 -1 -1 -1 -1 -1 -1 -1 -1 -1 -1 -1 -1 
-1 -1 -1 -1 -1 -1 -1 -1 -1 -1 -1 -1 -1 -1 -1 -1 -1 -1 -1 -1 -1 -1 -1 -1 
-1 -1 -1 -1 -1 -1 -1 -1 -1 -1 -1 -1 -1 -1 -1 -1 -1 -1 -1 -1 -1 -1 -1 -1 
-1 -1 -1 -1 -1 -1 -1 -1 -1 -1 -1 -1 -1 -1 -1 -1 -1 -1 -1 -1 -1 -1 -1 -1 
-1 -1 -1 -1 -1 -1 -1 -1 -1 -1 -1 -1 -1 -1 -1 -1 
$$ ##$RG_tab5= (0..255)
-1 -1 -1 -1 -1 -1 -1 -1 -1 -1 -1 -1 -1 -1 -1 -1 -1 -1 -1 -1 -1 -1 -1 -1 
-1 -1 -1 -1 -1 -1 -1 -1 -1 -1 -1 -1 -1 -1 -1 -1 -1 -1 -1 -1 -1 -1 -1 -1 
-1 -1 -1 -1 -1 -1 -1 -1 -1 -1 -1 -1 -1 -1 -1 -1 -1 -1 -1 -1 -1 -1 -1 -1 
-1 -1 -1 -1 -1 -1 -1 -1 -1 -1 -1 -1 -1 -1 -1 -1 -1 -1 -1 -1 -1 -1 -1 -1 
-1 -1 -1 -1 -1 -1 -1 -1 -1 -1 -1 -1 -1 -1 -1 -1 -1 -1 -1 -1 -1 -1 -1 -1 
-1 -1 -1 -1 -1 -1 -1 -1 -1 -1 -1 -1 -1 -1 -1 -1 -1 -1 -1 -1 -1 -1 -1 -1 
-1 -1 -1 -1 -1 -1 -1 -1 -1 -1 -1 -1 -1 -1 -1 -1 -1 -1 -1 -1 -1 -1 -1 -1 
-1 -1 -1 -1 -1 -1 -1 -1 -1 -1 -1 -1 -1 -1 -1 -1 -1 -1 -1 -1 -1 -1 -1 -1 
-1 -1 -1 -1 -1 -1 -1 -1 -1 -1 -1 -1 -1 -1 -1 -1 -1 -1 -1 -1 -1 -1 -1 -1 
-1 -1 -1 -1 -1 -1 -1 -1 -1 -1 -1 -1 -1 -1 -1 -1 -1 -1 -1 -1 -1 -1 -1 -1 
-1 -1 -1 -1 -1 -1 -1 -1 -1 -1 -1 -1 -1 -1 -1 -1 
$$ ##$RG_tab6= (0..255)
-1 -1 -1 -1 -1 -1 -1 -1 -1 -1 -1 -1 -1 -1 -1 -1 -1 -1 -1 -1 -1 -1 -1 -1 
-1 -1 -1 -1 -1 -1 -1 -1 -1 -1 -1 -1 -1 -1 -1 -1 -1 -1 -1 -1 -1 -1 -1 -1 
-1 -1 -1 -1 -1 -1 -1 -1 -1 -1 -1 -1 -1 -1 -1 -1 -1 -1 -1 -1 -1 -1 -1 -1 
-1 -1 -1 -1 -1 -1 -1 -1 -1 -1 -1 -1 -1 -1 -1 -1 -1 -1 -1 -1 -1 -1 -1 -1 
-1 -1 -1 -1 -1 -1 -1 -1 -1 -1 -1 -1 -1 -1 -1 -1 -1 -1 -1 -1 -1 -1 -1 -1 
-1 -1 -1 -1 -1 -1 -1 -1 -1 -1 -1 -1 -1 -1 -1 -1 -1 -1 -1 -1 -1 -1 -1 -1 
-1 -1 -1 -1 -1 -1 -1 -1 -1 -1 -1 -1 -1 -1 -1 -1 -1 -1 -1 -1 -1 -1 -1 -1 
-1 -1 -1 -1 -1 -1 -1 -1 -1 -1 -1 -1 -1 -1 -1 -1 -1 -1 -1 -1 -1 -1 -1 -1 
-1 -1 -1 -1 -1 -1 -1 -1 -1 -1 -1 -1 -1 -1 -1 -1 -1 -1 -1 -1 -1 -1 -1 -1 
-1 -1 -1 -1 -1 -1 -1 -1 -1 -1 -1 -1 -1 -1 -1 -1 -1 -1 -1 -1 -1 -1 -1 -1 
-1 -1 -1 -1 -1 -1 -1 -1 -1 -1 -1 -1 -1 -1 -1 -1 
$$ ##$RG_tab7= (0..255)
-1 -1 -1 -1 -1 -1 -1 -1 -1 -1 -1 -1 -1 -1 -1 -1 -1 -1 -1 -1 -1 -1 -1 -1 
-1 -1 -1 -1 -1 -1 -1 -1 -1 -1 -1 -1 -1 -1 -1 -1 -1 -1 -1 -1 -1 -1 -1 -1 
-1 -1 -1 -1 -1 -1 -1 -1 -1 -1 -1 -1 -1 -1 -1 -1 -1 -1 -1 -1 -1 -1 -1 -1 
-1 -1 -1 -1 -1 -1 -1 -1 -1 -1 -1 -1 -1 -1 -1 -1 -1 -1 -1 -1 -1 -1 -1 -1 
-1 -1 -1 -1 -1 -1 -1 -1 -1 -1 -1 -1 -1 -1 -1 -1 -1 -1 -1 -1 -1 -1 -1 -1 
-1 -1 -1 -1 -1 -1 -1 -1 -1 -1 -1 -1 -1 -1 -1 -1 -1 -1 -1 -1 -1 -1 -1 -1 
-1 -1 -1 -1 -1 -1 -1 -1 -1 -1 -1 -1 -1 -1 -1 -1 -1 -1 -1 -1 -1 -1 -1 -1 
-1 -1 -1 -1 -1 -1 -1 -1 -1 -1 -1 -1 -1 -1 -1 -1 -1 -1 -1 -1 -1 -1 -1 -1 
-1 -1 -1 -1 -1 -1 -1 -1 -1 -1 -1 -1 -1 -1 -1 -1 -1 -1 -1 -1 -1 -1 -1 -1 
-1 -1 -1 -1 -1 -1 -1 -1 -1 -1 -1 -1 -1 -1 -1 -1 -1 -1 -1 -1 -1 -1 -1 -1 
-1 -1 -1 -1 -1 -1 -1 -1 -1 -1 -1 -1 -1 -1 -1 -1 
$$ ##$RG_tab8= (0..255)
-1 -1 -1 -1 -1 -1 -1 -1 -1 -1 -1 -1 -1 -1 -1 -1 -1 -1 -1 -1 -1 -1 -1 -1 
-1 -1 -1 -1 -1 -1 -1 -1 -1 -1 -1 -1 -1 -1 -1 -1 -1 -1 -1 -1 -1 -1 -1 -1 
-1 -1 -1 -1 -1 -1 -1 -1 -1 -1 -1 -1 -1 -1 -1 -1 -1 -1 -1 -1 -1 -1 -1 -1 
-1 -1 -1 -1 -1 -1 -1 -1 -1 -1 -1 -1 -1 -1 -1 -1 -1 -1 -1 -1 -1 -1 -1 -1 
-1 -1 -1 -1 -1 -1 -1 -1 -1 -1 -1 -1 -1 -1 -1 -1 -1 -1 -1 -1 -1 -1 -1 -1 
-1 -1 -1 -1 -1 -1 -1 -1 -1 -1 -1 -1 -1 -1 -1 -1 -1 -1 -1 -1 -1 -1 -1 -1 
-1 -1 -1 -1 -1 -1 -1 -1 -1 -1 -1 -1 -1 -1 -1 -1 -1 -1 -1 -1 -1 -1 -1 -1 
-1 -1 -1 -1 -1 -1 -1 -1 -1 -1 -1 -1 -1 -1 -1 -1 -1 -1 -1 -1 -1 -1 -1 -1 
-1 -1 -1 -1 -1 -1 -1 -1 -1 -1 -1 -1 -1 -1 -1 -1 -1 -1 -1 -1 -1 -1 -1 -1 
-1 -1 -1 -1 -1 -1 -1 -1 -1 -1 -1 -1 -1 -1 -1 -1 -1 -1 -1 -1 -1 -1 -1 -1 
-1 -1 -1 -1 -1 -1 -1 -1 -1 -1 -1 -1 -1 -1 -1 -1 
$$ ##$ROUTER= 3
$$ ##$RX22TY= <tty10>
$$ ##$SCMTY= <no>
$$ ##$SPECTR= 5
$$ ##$SY2FLAG= 0
$$ ##$TFXNUM= 0
$$ ##$TRIPLO2= 0
$$ ##$VTUTY= <tty05>
$$ ##$WBREFAM= (0..15)
100 100 100 100 100 100 100 100 100 100 100 100 100 100 100 100 
$$ ##$WBREFPH= (0..15)
0 0 0 0 0 0 0 0 0 0 0 0 0 0 0 0 
$$ ##$XFAC= 2
$$ ##END=
##$RELAX= 
$$ Bruker specific parameters
$$ --------------------------
##$DU= <P:\NMR-data>
##$EXPNO= 1
##$NAME= <NMR_apolar_TCDD_p7.4C>
##$PROCNO= 1
##$TYPE= <nmr>
##$USER= <Ainhoa_raw_data>
##$ACQT0= -4.83829889523336
##$AMP= (0..31)
100 100 100 100 100 100 100 100 100 100 100 100 100 100 100 100 100 100
100 100 100 100 100 100 100 100 100 100 100 100 100 100
##$ANAVPT= -1
##$AQSEQ= 0
##$AQ_mod= 3
##$AUNM= <au_zg>
##$AUTOPOS= <22 >
##$BF1= 400.13
##$BF2= 100.612769
##$BF3= 400.13
##$BF4= 400.13
##$BF5= 500.13
##$BF6= 500.13
##$BF7= 500.13
##$BF8= 500.13
##$BYTORDA= 0
##$CFDGTYP= 0
##$CFRGTYP= 5
##$CHEMSTR= <none>
##$CNST= (0..63)
1 1 145 1 1 1 1 1 1 1 1 1 1 1 1 1 1 1 1 1 1 1 1 1 1 1 1 1 1 1 1 1 1 1 1
1 1 1 1 1 1 1 1 1 1 1 1 1 1 1 1 1 1 1 1 1 1 1 1 1 1 1 1 1
##$CPDPRG= <>
##$CPDPRG1= <>
##$CPDPRG2= <>
##$CPDPRG3= <>
##$CPDPRG4= <mlev>
##$CPDPRG5= <mlev>
##$CPDPRG6= <mlev>
##$CPDPRG7= <mlev>
##$CPDPRG8= <mlev>
##$CPDPRGB= <>
##$CPDPRGT= <>
##$D= (0..63)
0 2 0 0 0 0 0 0 0 0.06 0 0 2e-005 0 0 0 0.0002 0 0 0 0 0 0 0 0 0 0 0 0
0 0 0 0 0 0 0 0 0 0 0 0 0 0 0 0 0 0 0 0 0 0 0 0 0 0 0 0 0 0 0 0 0 0 0
##$DATE= 1213883449
##$DBL= (0..7)
120 120 120 120 120 120 120 120
##$DBP= (0..7)
150 150 150 150 150 150 150 150
##$DBP07= 0
##$DBPNAM0= <>
##$DBPNAM1= <>
##$DBPNAM2= <>
##$DBPNAM3= <>
##$DBPNAM4= <>
##$DBPNAM5= <>
##$DBPNAM6= <>
##$DBPNAM7= <>
##$DBPOAL= (0..7)
0.5 0.5 0.5 0.5 0.5 0.5 0.5 0.5
##$DBPOFFS= (0..7)
0 0 0 0 0 0 0 0
##$DE= 6
##$DECBNUC= <off>
##$DECIM= 24
##$DECNUC= <off>
##$DECSTAT= 4
##$DIGMOD= 0
##$DIGTYP= 7
##$DL= (0..7)
0 120 120 120 120 120 120 120
##$DP= (0..7)
150 150 150 150 150 150 150 150
##$DP07= 0
##$DPNAME0= <>
##$DPNAME1= <>
##$DPNAME2= <>
##$DPNAME3= <>
##$DPNAME4= <>
##$DPNAME5= <>
##$DPNAME6= <>
##$DPNAME7= <>
##$DPOAL= (0..7)
0.5 0.5 0.5 0.5 0.5 0.5 0.5 0.5
##$DPOFFS= (0..7)
0 0 0 0 0 0 0 0
##$DQDMODE= 0
##$DR= 18
##$DS= 4
##$DSLIST= <SSSSSSSSSSSSSSS>
##$DSPFIRM= 0
##$DSPFVS= -1
##$DTYPA= 0
##$EXP= <AID_chl>
##$F1LIST= <111111111111111>
##$F2LIST= <222222222222222>
##$F3LIST= <333333333333333>
##$FCUCHAN= (0..9)
0 2 1 0 0 0 0 0 0 0
##$FL1= 90
##$FL2= 90
##$FL3= 90
##$FL4= 90
##$FOV= 20
##$FQ1LIST= <freqlist>
##$FQ2LIST= <freqlist>
##$FQ3LIST= <freqlist>
##$FQ4LIST= <freqlist>
##$FQ5LIST= <freqlist>
##$FQ6LIST= <freqlist>
##$FQ7LIST= <freqlist>
##$FQ8LIST= <freqlist>
##$FRQLO3= 1882485.02994012
##$FRQLO3N= 0
##$FS= (0..7)
83 83 83 83 83 83 83 83
##$FTLPGN= 0
##$FW= 90000
##$FnMODE= 0
##$FnTYPE= 0
##$GP031= 0
##$GPNAM0= <sine.100>
##$GPNAM1= <sine.100>
##$GPNAM10= <sine.100>
##$GPNAM11= <sine.100>
##$GPNAM12= <sine.100>
##$GPNAM13= <sine.100>
##$GPNAM14= <sine.100>
##$GPNAM15= <sine.100>
##$GPNAM16= <sine.100>
##$GPNAM17= <sine.100>
##$GPNAM18= <sine.100>
##$GPNAM19= <sine.100>
##$GPNAM2= <sine.100>
##$GPNAM20= <sine.100>
##$GPNAM21= <sine.100>
##$GPNAM22= <sine.100>
##$GPNAM23= <sine.100>
##$GPNAM24= <sine.100>
##$GPNAM25= <sine.100>
##$GPNAM26= <sine.100>
##$GPNAM27= <sine.100>
##$GPNAM28= <sine.100>
##$GPNAM29= <sine.100>
##$GPNAM3= <sine.100>
##$GPNAM30= <sine.100>
##$GPNAM31= <sine.100>
##$GPNAM4= <sine.100>
##$GPNAM5= <sine.100>
##$GPNAM6= <sine.100>
##$GPNAM7= <sine.100>
##$GPNAM8= <sine.100>
##$GPNAM9= <sine.100>
##$GPX= (0..31)
0 0 0 0 0 0 0 0 0 0 0 0 0 0 0 0 0 0 0 0 0 0 0 0 0 0 0 0 0 0 0 0
##$GPY= (0..31)
0 0 0 0 0 0 0 0 0 0 0 0 0 0 0 0 0 0 0 0 0 0 0 0 0 0 0 0 0 0 0 0
##$GPZ= (0..31)
0 0 0 0 0 0 0 0 0 0 0 0 0 0 0 0 0 0 0 0 0 0 0 0 0 0 0 0 0 0 0 0
##$GRDPROG= <>
##$GRPDLY= -1
##$HDDUTY= 20
##$HDRATE= 20
##$HGAIN= (0..3)
0 0 0 0
##$HL1= 1
##$HL2= 35
##$HL3= 16
##$HL4= 17
##$HOLDER= 0
##$HPMOD= (0..7)
0 0 0 0 0 0 0 0
##$HPPRGN= 0
##$IN= (0..63)
0.001 0.001 0.001 0.001 0.001 0.001 0.001 0.001 0.001 0.001 0.001 0.001
0.001 0.001 0.001 0.001 0.001 0.001 0.001 0.001 0.001 0.001 0.001 0.001
0.001 0.001 0.001 0.001 0.001 0.001 0.001 0.001 0.001 0.001 0.001 0.001
0.001 0.001 0.001 0.001 0.001 0.001 0.001 0.001 0.001 0.001 0.001 0.001
0.001 0.001 0.001 0.001 0.001 0.001 0.001 0.001 0.001 0.001 0.001 0.001
0.001 0.001 0.001 0.001
##$INF= (0..7)
0 0 0 0 0 0 0 0
##$INP= (0..63)
0 0 0 0 0 0 0 0 0 0 0 0 0 0 0 0 0 0 0 0 0 0 0 0 0 0 0 0 0 0 0 0 0 0 0 0
0 0 0 0 0 0 0 0 0 0 0 0 0 0 0 0 0 0 0 0 0 0 0 0 0 0 0 0
##$INSTRUM= <avance400>
##$L= (0..31)
1 1 1 1 1 1 1 1 1 1 1 1 1 1 1 1 1 1 1 1 1 1 1 1 1 1 1 1 1 1 1 1
##$LFILTER= 100
##$LGAIN= -15
##$LINPSTP= 10
##$LOCKED= yes
##$LOCKFLD= 3201
##$LOCKGN= 118.599998474121
##$LOCKPOW= -35
##$LOCKPPM= 7.23999977111816
##$LOCNUC= <2H>
##$LOCPHAS= 356
##$LOCSHFT= yes
##$LOCSW= 0
##$LTIME= 0.200000002980232
##$MASR= 4200
##$MASRLST= <masrlst>
##$NBL= 1
##$NC= -2
##$NLOGCH= 1
##$NS= 128
##$NUC1= <1H>
##$NUC2= <13C>
##$NUC3= <off>
##$NUC4= <off>
##$NUC5= <off>
##$NUC6= <off>
##$NUC7= <off>
##$NUC8= <off>
##$NUCLEI= 0
##$NUCLEUS= <off>
##$O1= 1922.3
##$O2= 4979.85804243228
##$O3= 1900.52349393
##$O4= 1900.52349393
##$O5= 0
##$O6= 0
##$O7= 0
##$O8= 0
##$OBSCHAN= (0..9)
0 0 0 0 0 0 0 0 0 0
##$OVERFLW= 0
##$P= (0..63)
7.6 7.6 15.2 14.9 29.8 16.5 25 50 0 0 0 0 0 0 0 200000 1000 2500 0 600
2500 0 0 0 0 200 0 7.6 1000 0 0 0 0 0 0 0 0 0 0 0 0 0 0 0 0 0 0 0 0 0 0
0 0 0 0 0 0 0 0 0 0 0 0 0
##$PACOIL= (0..15)
0 0 0 0 0 0 0 0 0 0 0 0 0 0 0 0
##$PAPS= 2
##$PARMODE= 0
##$PCPD= (0..9)
100 100 70 100 100 100 100 100 100 100
##$PHCOR= (0..31)
0 0 0 0 0 0 0 0 0 0 0 0 0 0 0 0 0 0 0 0 0 0 0 0 0 0 0 0 0 0 0 0
##$PHLIST= <>
##$PHP= 1
##$PH_ref= 0
##$PL= (0..63)
120 0 -4 120 120 120 120 120 120 60 10.34 22.38 9 120 120 120 120 120 0
120 120 120 120 120 120 120 120 22.38 120 120 9 120 120 120 120 120 120
120 120 120 120 120 120 120 120 120 120 120 120 120 120 120 120 120 120
120 120 120 120 120 120 120 120 120
##$PLSTEP= 0.1
##$PLSTRT= -6
##$POWMOD= 0
##$PQPHASE= 0
##$PQSCALE= 0
##$PR= 1
##$PRECHAN= (0..15)
-1 1 2 -1 -1 -1 -1 -1 -1 -1 -1 -1 -1 -1 -1 -1
##$PRGAIN= 0
##$PROBHD= <5 mm PABBI 1H-BB Z-GRD Z811201/0006
>
##$PROSOL= no
##$PULPROG= <zg>
##$PW= 0
##$PYNM= <acqu.py>
##$QNP= 1
##$RD= 0
##$RECCHAN= (0..15)
-1 -1 -1 -1 -1 -1 -1 -1 -1 -1 -1 -1 -1 -1 -1 -1
##$RECPH= 0
##$RECPRE= (0..15)
-1 -1 -1 -1 -1 -1 -1 -1 -1 -1 -1 -1 -1 -1 -1 -1
##$RECPRFX= (0..15)
-1 -1 -1 -1 -1 -1 -1 -1 -1 -1 -1 -1 -1 -1 -1 -1
##$RECSEL= (0..15)
0 0 0 0 0 0 0 0 0 0 0 0 0 0 0 0
##$RG= 181
##$RO= 0
##$ROUTWD1= (0..23)
0 0 0 0 0 0 0 0 0 0 0 0 0 0 0 0 0 0 0 0 1 1 0 0
##$ROUTWD2= (0..23)
0 0 0 0 0 1 0 0 0 0 0 0 0 0 0 0 0 0 1 0 1 1 0 0
##$RSEL= (0..9)
0 1 2 0 0 0 0 0 0 0
##$S= (0..7)
83 4 83 83 83 83 83 83
##$SEOUT= 0
##$SFO1= 400.1319223
##$SFO2= 100.617748858042
##$SFO3= 400.131900523494
##$SFO4= 400.131900523494
##$SFO5= 500.13
##$SFO6= 500.13
##$SFO7= 500.13
##$SFO8= 500.13
##$SOLVENT= <CDCl3>
##$SP= (0..31)
1 120 120 120 0 0 120 120 0 0 0 120 0 0 120 0 150 150 120 120.87 118.96
122.27 114.95 150 150 150 150 150 150 120 120 120
##$SP07= 0
##$SPECTR= 0
##$SPNAM0= <gauss>
##$SPNAM1= <Gaus1.1000>
##$SPNAM10= <gauss>
##$SPNAM11= <Gaus1.1000>
##$SPNAM12= <gauss>
##$SPNAM13= <gauss>
##$SPNAM14= <Gaus1.1000>
##$SPNAM15= <Gaus1.1000>
##$SPNAM16= <gauss>
##$SPNAM17= <gauss>
##$SPNAM18= <Gaus1.1000>
##$SPNAM19= <Gaus1.1000>
##$SPNAM2= <Gaus1.1000>
##$SPNAM20= <Gaus1.1000>
##$SPNAM21= <Gaus1.1000>
##$SPNAM22= <Gaus1.1000>
##$SPNAM23= <gauss>
##$SPNAM24= <gauss>
##$SPNAM25= <gauss>
##$SPNAM26= <gauss>
##$SPNAM27= <gauss>
##$SPNAM28= <gauss>
##$SPNAM29= <Gaus1.1000>
##$SPNAM3= <Gaus1.1000>
##$SPNAM30= <Gaus1.1000>
##$SPNAM31= <Gaus1.1000>
##$SPNAM4= <gauss>
##$SPNAM5= <gauss>
##$SPNAM6= <Gaus1.1000>
##$SPNAM7= <Gaus1.1000>
##$SPNAM8= <gauss>
##$SPNAM9= <gauss>
##$SPOAL= (0..31)
0.5 0.5 0.5 0.5 0.5 0.5 0.5 0.5 0.5 0.5 0.5 0.5 0.5 0.5 0.5 0.5 0.5 0.5
0.5 0.5 0.5 0.5 0.5 0.5 0.5 0.5 0.5 0.5 0.5 0.5 0.5 0.5
##$SPOFFS= (0..31)
0 0 0 0 0 0 0 0 0 0 0 0 0 0 0 0 0 0 0 0 0 0 0 0 0 0 0 0 0 0 0 0
##$SUBNAM0= <"">
##$SUBNAM1= <"">
##$SUBNAM2= <"">
##$SUBNAM3= <"">
##$SUBNAM4= <"">
##$SUBNAM5= <"">
##$SUBNAM6= <"">
##$SUBNAM7= <"">
##$SUBNAM8= <"">
##$SUBNAM9= <"">
##$SW= 12.4709369134976
##$SWIBOX= (0..15)
0 1 2 0 0 0 0 0 0 0 0 0 0 0 0 0
##$SW_h= 4990.01996007984
##$SWfinal= 0
##$TD= 16244
##$TD0= 1
##$TE= 301.7
##$TE2= 300
##$TE3= 300
##$TEG= 300
##$TL= (0..7)
0 120 120 120 120 120 120 120
##$TP= (0..7)
150 150 150 150 150 150 150 150
##$TP07= 0
##$TPNAME0= <>
##$TPNAME1= <>
##$TPNAME2= <>
##$TPNAME3= <>
##$TPNAME4= <>
##$TPNAME5= <>
##$TPNAME6= <>
##$TPNAME7= <>
##$TPOAL= (0..7)
0.5 0.5 0.5 0.5 0.5 0.5 0.5 0.5
##$TPOFFS= (0..7)
0 0 0 0 0 0 0 0
##$TUNHIN= 0
##$TUNHOUT= 0
##$TUNXOUT= 0
##$USERA1= <user>
##$USERA2= <user>
##$USERA3= <user>
##$USERA4= <user>
##$USERA5= <user>
##$V9= 5
##$VALIST= <valist>
##$VCLIST= <CCCCCCCCCCCCCCC>
##$VD= 0
##$VDLIST= <DDDDDDDDDDDDDDD>
##$VPLIST= <PPPPPPPPPPPPPPP>
##$VTLIST= <TTTTTTTTTTTTTTT>
##$WBST= 1024
##$WBSW= 15.53612
##$XGAIN= (0..3)
0 0 0 0
##$XL= 0
##$YL= 0
##$YMAX_a= 1752965
##$YMIN_a= -1267914
##$ZGOPTNS= <>
##$ZL1= 120
##$ZL2= 120
##$ZL3= 120
##$ZL4= 120
##$ABSF1= 10
##$ABSF2= 0
##$ABSG= 5
##$ABSL= 3
##$ALPHA= 0
##$AQORDER= 0
##$ASSFAC= 0
##$ASSFACI= 0
##$ASSFACX= 0
##$ASSWID= 0
##$AUNMP= <proc_1H_AID>
##$AXLEFT= 0
##$AXNAME= <>
##$AXNUC= <off>
##$AXRIGHT= 0
##$AXTYPE= 0
##$AXUNIT= <>
##$AZFE= 0.1
##$AZFW= 0.1
##$BCFW= 1
##$BC_mod= 2
##$BYTORDP= 0
##$COROFFS= 0
##$CY= 12.5
##$DATMOD= 1
##$DC= 2
##$DFILT= <>
##$DTYPP= 0
##$F1P= 9.9967504570787
##$F2P= -9.53364507338961e-007
##$FCOR= 1
##$FTSIZE= 65536
##$FT_mod= 4
##$GAMMA= 1
##$GB= 0
##$INTBC= 1
##$INTSCL= 1
##$ISEN= 128
##$LB= 1
##$LEV0= 0
##$LPBIN= 0
##$MAXI= 10000
##$MC2= 0
##$MEAN= 0
##$ME_mod= 0
##$MI= 0.02
##$NCOEF= 0
##$NC_proc= 0
##$NLEV= 6
##$NOISF1= 8.174992
##$NOISF2= 6.675002
##$NSP= 1
##$NTH_PI= 0
##$NZP= 0
##$OFFSET= 11.01498
##$PC= 1
##$PHC0= -161.7102
##$PHC1= -10.00055
##$PH_mod= 0
##$PKNL= yes
##$PPARMOD= 0
##$PPDIAG= 0
##$PPIPTYP= 0
##$PPMPNUM= 100
##$PPRESOL= 1
##$PSCAL= 0
##$PSIGN= 0
##$PYNMP= <proc.py>
##$REVERSE= no
##$SF= 400.130009885034
##$SI= 131072
##$SIGF1= 5.6
##$SIGF2= 5.2
##$SINO= 400
##$SIOLD= 131072
##$SPECTYP= <>
##$SREGLST= <1H.CDCl3>
##$SSB= 2
##$STSI= 0
##$STSR= 0
##$SW_p= 4990.01996007982
##$SYMM= 0
##$S_DEV= 0
##$TDeff= 16244
##$TDoff= 0
##$TI= <>
##$TILT= no
##$TM1= 0
##$TM2= 0
##$TOPLEV= 0
##$USERP1= <user>
##$USERP2= <user>
##$USERP3= <user>
##$USERP4= <user>
##$USERP5= <user>
##$WDW= 4
##$XDIM= 8192
##$YMAX_p= 0
##$YMIN_p= 0
##$CURPLOT= <\\rik006s\net8_hp>
##$CURPRIN= <$\\rik006s\net8_hp>
##$DFORMAT= <normdp>
##$LAYOUT= <+/1d_h.xwp>
##$LFORMAT= <normlp>
##$PFORMAT= <normpl>
##$SURQMSG= 1
$$ End of Bruker specific parameters
$$ ---------------------------------
##NTUPLES= NMR FID
##VAR_NAME=  TIME,          FID/REAL,        FID/IMAG
##SYMBOL=    X,             R,               I
##VAR_TYPE=  INDEPENDENT,   DEPENDENT,       DEPENDENT
##VAR_FORM=  AFFN,          ASDF,            ASDF
##VAR_DIM=   8122,          8122,            8122
##UNITS=     SECONDS,       ARBITRARY UNITS, ARBITRARY UNITS
##FACTOR=    0.0002004,     1,               1
##FIRST=     0,             -1512307,        -68646
##LAST=      1.6274484,     -27711,          -14516
##MIN=       0,             -1512307,        -1512307
##MAX=       1.6274484,     1660444,         1660444
$$ Real data points
##PAGE= N=1
##DATA TABLE= (X++(R..R)), XYDATA
0 -1512307
1  -438435
2  1660444
3  -187755
4 -1262955
5   290265
6   723716
7  -375438
8    10485
9   586840
10  -230730
11  -546464
12   561101
13   754962
14  -322078
15  -659619
16   242890
17   506477
18  -144176
19  -355782
20   -19760
21  -134533
22   -59327
23   376905
24    35824
25  -655806
26   -96559
27   540764
28    -7562
29  -275332
30   281216
31   -21536
32  -387328
33   505885
34   660280
35  -746894
36  -697764
37   845564
38   634027
39  -768199
40  -426110
41   496913
42    50769
43  -314756
44   243132
45    53002
46  -638314
47   -76875
48   889373
49   223641
50  -904747
51  -274618
52   887223
53   315058
54  -608100
55   -83846
56   396347
57  -101617
58    10995
59   394194
60  -326955
61  -633542
62   375861
63   475515
64  -454829
65  -338143
66   246592
67     9117
68   -36049
69   259096
70  -142503
71  -472133
72   191300
73   578963
74    -9373
75  -382628
76   -17042
77   234290
78    71876
79   -15378
80      779
81  -237492
82  -207478
83   425034
84   426109
85  -553100
86  -612603
87   468072
88   523662
89  -421440
90  -371159
91   229788
92    54905
93   -29186
94   336221
95   -69039
96  -585658
97   118789
98   704541
99   -38063
100  -524204
101    35068
102   301375
103    27662
104     5742
105   -72638
106  -308790
107   -27103
108   369634
109    82954
110  -330671
111  -194587
112   141165
113   194412
114    23967
115  -132760
116  -147656
117      967
118   267599
119   302334
120  -159995
121  -440099
122   103522
123   482351
124   -33666
125  -335379
126     3214
127    50019
128    -2680
129   242870
130   -19024
131  -559590
132  -123402
133   576785
134   181705
135  -469525
136  -219911
137   260905
138   221182
139   -10033
140  -114332
141  -158437
142   -34645
143   282094
144   305724
145  -185852
146  -389520
147    98290
148   362795
149   -14305
150  -239080
151   -99517
152   -17098
153   109508
154   243846
155   -99451
156  -434702
157   -32174
158   389880
159    80299
160  -239395
161   -83106
162    43360
163    67058
164   228053
165    75592
166  -384850
167  -209512
168   442537
169   328993
170  -315111
171  -312706
172   132302
173   204375
174    29002
175   -88550
176  -204945
177  -153618
178   187878
179   327138
180   -74065
181  -420803
182   -83487
183   403144
184   197668
185  -266203
186  -175760
187   100694
188   127199
189   173425
190    52918
191  -338416
192  -205859
193   346939
194   248501
195  -245139
196  -207618
197    44783
198    71729
199   130162
200    57662
201  -298299
202  -252905
203   270075
204   361481
205  -121882
206  -329979
207     5373
208   251821
209   109407
210   -51723
211  -112275
212  -157267
213    63094
214   365240
215    72244
216  -445371
217  -210333
218   355062
219   229362
220  -208983
221  -206367
222    -7705
223    86249
224   178947
225    71528
226  -269126
227  -263871
228   214714
229   369070
230   -65627
231  -306261
232   -22708
233   202438
234   144146
235    13128
236  -173334
237  -231934
238    99990
239   352433
240    18116
241  -358786
242  -148210
243   214223
244   176683
245   -62913
246  -158816
247  -121103
248    28227
249   262416
250   187435
251  -285243
252  -340003
253   237265
254   383294
255  -115350
256  -254761
257    17193
258    73001
259   100688
260   164956
261  -164439
262  -380010
263    89061
264   414977
265     2880
266  -340659
267  -121077
268   168760
269   171513
270    16900
271  -143176
272  -188920
273    24676
274   311631
275   178528
276  -265260
277  -277042
278   168224
279   283717
280   -24665
281  -180989
282  -112544
283    -2114
284   200678
285   197375
286  -201845
287  -363010
288    66808
289   362075
290    46447
291  -283134
292  -129794
293   121881
294   147411
295    99620
296   -56817
297  -276791
298   -76468
299   372627
300   222813
301  -309693
302  -255614
303   172112
304   200242
305    -2460
306   -91841
307  -172002
308   -83547
309   234345
310   244670
311  -178009
312  -338165
313    40841
314   318725
315    82586
316  -200729
317  -148235
318    28295
319   162717
320   194307
321   -68965
322  -342546
323   -70222
324   351797
325   170227
326  -243052
327  -207489
328    58007
329   161830
330   115920
331   -68651
332  -250400
333  -108996
334   253451
335   271875
336  -145024
337  -330632
338    26790
339   291827
340    88010
341  -137152
342  -133602
343   -64629
344   128530
345   277344
346   -35537
347  -379109
348   -89471
349   317826
350   156638
351  -181394
352  -189053
353    -8104
354   137564
355   167080
356   -12969
357  -266496
358  -167310
359   242337
360   295458
361  -128983
362  -296659
363    19005
364   217934
365   106107
366   -30197
367  -175782
368  -178711
369   164383
370   328715
371   -67999
372  -348456
373   -67011
374   238387
375   153962
376   -86198
377  -193140
378   -95102
379   131982
380   239040
381    21876
382  -281320
383  -183924
384   223610
385   278642
386   -93634
387  -252434
388   -34621
389   143333
390   158574
391    32292
392  -210340
393  -218437
394   143212
395   310703
396   -17187
397  -303883
398  -111329
399   194800
400   172453
401   -40013
402  -165878
403  -144375
404    69182
405   290242
406    90873
407  -309404
408  -195340
409   234452
410   228080
411   -74040
412  -164562
413   -97971
414    52238
415   231511
416   102964
417  -255393
418  -244936
419   145208
420   285855
421    -3486
422  -248213
423  -124044
424   121682
425   178341
426    47652
427  -153959
428  -229039
429    40250
430   330624
431    99602
432  -288863
433  -171749
434   160434
435   190367
436    25612
437  -136019
438  -186312
439    23956
440   274425
441   129388
442  -228657
443  -242071
444    95734
445   263235
446    41040
447  -208145
448  -146269
449    60576
450   177895
451   125531
452  -135017
453  -289807
454    20807
455   332180
456    91763
457  -251350
458  -154811
459    95144
460   163212
461    91945
462   -95081
463  -240921
464   -32669
465   295057
466   179396
467  -222126
468  -249969
469    88493
470   226660
471    50320
472  -118785
473  -166607
474   -52202
475   209911
476   222683
477  -153277
478  -311387
479    19731
480   277710
481   106464
482  -165372
483  -185042
484    12144
485   181797
486   145820
487   -78206
488  -252457
489   -92803
490   264203
491   231310
492  -195958
493  -266968
494    77344
495   190697
496    60345
497   -37072
498  -179142
499  -144184
500   223530
501   286988
502  -153537
503  -309842
504    26320
505   227574
506    99369
507   -87082
508  -177521
509   -78007
510   163115
511   219257
512   -47610
513  -288262
514  -113599
515   253321
516   216251
517  -145271
518  -223955
519     4739
520   146004
521   136594
522    12377
523  -215798
524  -186012
525   196941
526   300858
527   -92866
528  -303396
529   -33084
530   205335
531   122366
532   -47580
533  -156672
534  -143388
535   105170
536   289830
537    10400
538  -320576
539  -122130
540   235026
541   184137
542   -76370
543  -173973
544   -86805
545   106273
546   212317
547    30383
548  -238813
549  -187279
550   151021
551   275775
552   -29749
553  -281897
554   -78219
555   180818
556   127620
557    -4036
558  -121876
559  -205127
560    48753
561   339983
562    54092
563  -331388
564  -119989
565   212278
566   148762
567   -17679
568  -118328
569  -168742
570    37097
571   273879
572    85228
573  -258015
574  -207118
575   129759
576   250149
577    10269
578  -213933
579  -128759
580    96734
581   186234
582    76668
583  -154811
584  -235543
585    52110
586   311590
587    76048
588  -262208
589  -154637
590   140174
591   177453
592    22745
593  -129214
594  -181204
595    -1387
596   257256
597   145649
598  -235674
599  -238295
600   133814
601   231707
602      864
603  -144700
604  -128112
605    -1036
606   205150
607   165963
608  -173755
609  -261237
610    64997
611   263289
612    76150
613  -174508
614  -176263
615    42850
616   194242
617    96643
618  -120875
619  -221340
620   -41165
621   255372
622   187499
623  -203643
624  -251650
625    92542
626   217603
627    48222
628  -100482
629  -170806
630   -54576
631   231158
632   207487
633  -172440
634  -271214
635    47572
636   240401
637    78262
638  -148537
639  -170782
640     1167
641   169693
642   147375
643   -86107
644  -251282
645   -49494
646   259292
647   160699
648  -175785
649  -192237
650    48067
651   156784
652   105948
653   -46237
654  -209723
655   -97778
656   217198
657   217408
658  -130409
659  -264558
660    -2535
661   209432
662   106974
663   -91750
664  -169855
665   -77174
666   150821
667   234594
668   -50901
669  -300774
670   -65833
671   256356
672   156294
673  -121528
674  -181726
675   -36819
676   153029
677   180343
678   -44517
679  -243824
680  -107039
681   197222
682   218051
683   -96869
684  -258504
685   -25226
686   197814
687   116904
688   -59427
689  -155495
690  -112385
691   130064
692   256686
693   -34779
694  -281827
695   -64553
696   202725
697   138890
698   -61312
699  -162362
700   -96926
701   108778
702   213240
703    13054
704  -246099
705  -159939
706   176317
707   238988
708   -60901
709  -233186
710   -58027
711   135631
712   157123
713    32726
714  -189114
715  -199014
716   138721
717   288090
718   -26060
719  -266601
720   -89272
721   160480
722   167204
723    -9140
724  -176046
725  -144372
726    99883
727   240295
728    38139
729  -241389
730  -163495
731   156250
732   213037
733   -34246
734  -185228
735  -100062
736    77016
737   189879
738    70374
739  -192055
740  -195419
741   107916
742   254792
743    26138
744  -215237
745  -128258
746   113636
747   176942
748    35499
749  -144968
750  -191581
751    24627
752   270812
753   103533
754  -257316
755  -190462
756   143998
757   192185
758    11590
759  -128313
760  -163967
761    15453
762   252578
763   124773
764  -213192
765  -211025
766   101122
767   232029
768    47270
769  -171082
770  -156501
771    55027
772   187694
773    84939
774  -138870
775  -221208
776     7875
777   253088
778   106637
779  -199131
780  -174356
781    77854
782   177854
783    74013
784   -99237
785  -181739
786   -21556
787   223254
788   162648
789  -158134
790  -240168
791    41838
792   226859
793    65495
794  -143674
795  -153789
796   -20278
797   163249
798   184123
799  -107819
800  -282987
801     3398
802   271592
803   106010
804  -154081
805  -156869
806     9745
807   160944
808   146630
809   -81647
810  -231525
811   -54112
812   214667
813   168390
814  -136181
815  -235938
816     7800
817   194903
818    92335
819   -83182
820  -158771
821   -72201
822   164035
823   219025
824   -76170
825  -260740
826   -25263
827   217209
828   123448
829   -95206
830  -169149
831   -57745
832   136155
833   174931
834   -42332
835  -243894
836  -104665
837   198656
838   194844
839  -106802
840  -217526
841   -20905
842   155674
843   143936
844   -18127
845  -192392
846  -114896
847   177388
848   237008
849   -59028
850  -246914
851   -64423
852   179960
853   149131
854   -68257
855  -179679
856   -84997
857   102350
858   194537
859    18654
860  -248557
861  -144013
862   197134
863   194446
864   -82723
865  -166850
866   -51876
867    88018
868   184370
869    49832
870  -217352
871  -159799
872   162828
873   217975
874   -32745
875  -199153
876  -102060
877   118663
878   185950
879    -2017
880  -190855
881  -136109
882    93665
883   215383
884    34826
885  -225869
886  -155250
887   150957
888   210531
889   -25997
890  -178501
891   -97785
892    79004
893   189323
894    70833
895  -191624
896  -196098
897   120879
898   257788
899    -4150
900  -211455
901   -85966
902    92633
903   142770
904    70218
905  -143071
906  -222942
907    61482
908   268434
909    30885
910  -222780
911  -124593
912    85744
913   161074
914    65209
915  -141267
916  -185662
917    55965
918   230056
919    81983
920  -166426
921  -186048
922    63048
923   234551
924    56350
925  -182854
926  -140960
927    56048
928   170759
929    98842
930  -135184
931  -233687
932    32362
933   258012
934    65879
935  -190698
936  -145437
937    56979
938   172284
939    97519
940  -117714
941  -198084
942    10334
943   227198
944   125344
945  -158548
946  -199311
947    43496
948   199714
949    76107
950  -126445
951  -170431
952   -15197
953   180133
954   151688
955  -118880
956  -236444
957     2534
958   230182
959   110155
960  -143801
961  -169726
962    14176
963   158126
964   129300
965   -67720
966  -225306
967   -54805
968   240195
969   155809
970  -163184
971  -191827
972    27264
973   147630
974   110988
975   -52786
976  -209019
977   -65658
978   220974
979   171615
980  -118731
981  -202576
982   -19368
983   175314
984   144740
985   -93330
986  -204449
987   -32957
988   162557
989   143695
990   -53919
991  -217934
992   -91717
993   197654
994   182297
995  -111910
996  -197615
997   -13274
998   136321
999   140778
1000   -10173
1001  -201136
1002  -117017
1003   181813
1004   217856
1005   -77262
1006  -225846
1007   -39777
1008   157375
1009   131461
1010   -35638
1011  -178296
1012  -119941
1013   130544
1014   218473
1015   -37612
1016  -245674
1017   -75163
1018   176775
1019   153195
1020   -42485
1021  -166790
1022   -89112
1023   126965
1024   195888
1025    -7505
1026  -203036
1027  -116601
1028   139703
1029   204026
1030   -28646
1031  -215526
1032   -88763
1033   130864
1034   152897
1035    -3103
1036  -169021
1037  -149655
1038   100200
1039   234817
1040     1212
1041  -228886
1042  -103270
1043   136698
1044   174061
1045     4772
1046  -159870
1047  -120032
1048    88892
1049   202298
1050    47930
1051  -193117
1052  -168668
1053   110517
1054   218994
1055    -6123
1056  -193596
1057  -102351
1058    77198
1059   160348
1060    69202
1061  -162547
1062  -198985
1063    90495
1064   246191
1065    19795
1066  -197080
1067  -114924
1068    93663
1069   171786
1070    51505
1071  -144939
1072  -166557
1073    55529
1074   220013
1075    64609
1076  -191040
1077  -166725
1078    83380
1079   186317
1080    32816
1081  -144797
1082  -150089
1083    30322
1084   199092
1085    97060
1086  -158052
1087  -187765
1088    53848
1089   218972
1090    79853
1091  -160564
1092  -160424
1093    57860
1094   182574
1095    75844
1096  -117568
1097  -184702
1098    -6034
1099   217294
1100   121339
1101  -178325
1102  -188132
1103    63881
1104   171040
1105    65531
1106   -96799
1107  -173068
1108   -18888
1109   203836
1110   139649
1111  -138274
1112  -200883
1113    31917
1114   202619
1115    93133
1116  -123128
1117  -166098
1118     -294
1119   166871
1120   127090
1121   -98560
1122  -218683
1123   -18596
1124   216724
1125   116836
1126  -134573
1127  -169534
1128     4417
1129   157893
1130   123082
1131   -81200
1132  -195697
1133   -36828
1134   186864
1135   152023
1136   -93627
1137  -201775
1138   -25818
1139   184153
1140   128028
1141   -92384
1142  -175924
1143   -45145
1144   147344
1145   167747
1146   -60792
1147  -222905
1148   -51255
1149   191375
1150   143617
1151   -88977
1152  -179464
1153   -38371
1154   143966
1155   149134
1156   -42983
1157  -198078
1158   -84627
1159   164822
1160   182575
1161   -77839
1162  -210791
1163   -32309
1164   151689
1165   123015
1166   -28001
1167  -167867
1168  -111285
1169   145786
1170   209929
1171   -57750
1172  -219716
1173   -51997
1174   150444
1175   140461
1176   -28611
1177  -173676
1178  -100333
1179   130002
1180   185571
1181   -22714
1182  -198412
1183  -105285
1184   133589
1185   185940
1186   -29746
1187  -192966
1188   -83919
1189   118662
1190   165921
1191     6381
1192  -174639
1193  -129408
1194   113245
1195   208315
1196     -563
1197  -204288
1198  -106300
1199   127017
1200   169006
1201    -6732
1202  -163524
1203  -117484
1204    80823
1205   198003
1206    36860
1207  -210708
1208  -138891
1209   133879
1210   176497
1211   -15180
1212  -153875
1213  -112316
1214    69046
1215   193685
1216    52843
1217  -184719
1218  -148916
1219   107451
1220   197110
1221    20609
1222  -165790
1223  -127709
1224    80625
1225   181425
1226    42978
1227  -152943
1228  -163358
1229    56027
1230   215311
1231    54434
1232  -190320
1233  -146143
1234    83922
1235   172874
1236    46335
1237  -136662
1238  -159373
1239    40804
1240   207966
1241    79766
1242  -160665
1243  -163795
1244    60483
1245   200246
1246    66830
1247  -154481
1248  -150237
1249    50047
1250   171588
1251    76724
1252  -127106
1253  -187051
1254    19415
1255   210024
1256    85645
1257  -164774
1258  -162111
1259    51024
1260   170936
1261    78533
1262  -111599
1263  -174676
1264     5002
1265   199564
1266   116675
1267  -138893
1268  -187628
1269    37074
1270   191015
1271    78689
1272  -111232
1273  -160437
1274   -15984
1275   176844
1276   135546
1277  -124739
1278  -209901
1279     9235
1280   190118
1281    97213
1282  -106066
1283  -170420
1284   -18023
1285   175127
1286   131835
1287   -97840
1288  -188120
1289   -23450
1290   179567
1291   144000
1292  -100064
1293  -196965
1294    -5246
1295   175538
1296   111218
1297   -79609
1298  -171775
1299   -52303
1300   160463
1301   162421
1302   -87379
1303  -212914
1304   -27554
1305   172554
1306   124012
1307   -81509
1308  -177930
1309   -42362
1310   147963
1311   149507
1312   -48970
1313  -198486
1314   -69937
1315   177990
1316   167109
1317   -85087
1318  -187883
1319   -31653
1320   139032
1321   139343
1322   -25410
1323  -190609
1324   -98466
1325   162701
1326   181720
1327   -68166
1328  -198428
1329   -56774
1330   135847
1331   146239
1332   -28332
1333  -177479
1334   -95994
1335   131683
1336   185764
1337   -30366
1338  -199747
1339   -82084
1340   138362
1341   160902
1342   -26863
1343  -174557
1344   -93144
1345   120567
1346   175100
1347   -13321
1348  -182523
1349  -103039
1350   114264
1351   187131
1352    -5817
1353  -200181
1354   -94006
1355   137366
1356   151122
1357   -14796
1358  -146778
1359  -119793
1360    79610
1361   207378
1362    15921
1363  -213479
1364  -104951
1365   132181
1366   149256
1367      259
1368  -139191
1369  -130768
1370    76051
1371   204156
1372    27186
1373  -185774
1374  -124104
1375    98791
1376   178241
1377    22578
1378  -160133
1379  -126501
1380    80362
1381   174089
1382    35191
1383  -152514
1384  -147792
1385    62852
1386   196486
1387    38920
1388  -172888
1389  -128661
1390    81252
1391   166654
1392    39691
1393  -133343
1394  -139977
1395    46120
1396   191110
1397    69351
1398  -160479
1399  -154420
1400    74360
1401   180113
1402    41372
1403  -135640
1404  -136840
1405    36485
1406   175893
1407    77777
1408  -146348
1409  -167145
1410    49199
1411   183200
1412    65869
1413  -136559
1414  -153333
1415    44751
1416   177263
1417    66768
1418  -115895
1419  -152047
1420     5690
1421   182457
1422   110295
1423  -141613
1424  -176603
1425    51249
1426   169687
1427    60363
1428   -90620
1429  -151195
1430   -23824
1431   182902
1432   127295
1433  -138201
1434  -179036
1435    31153
1436   163621
1437    85914
1438   -91494
1439  -166498
1440   -12155
1441   177009
1442   111269
1443  -110662
1444  -167548
1445    -6488
1446   162218
1447   118908
1448   -96662
1449  -179400
1450    -2728
1451   166688
1452   101412
1453   -85767
1454  -164156
1455   -36328
1456   153016
1457   144571
1458   -84209
1459  -200062
1460   -15937
1461   176416
1462   105414
1463   -82405
1464  -151998
1465   -44613
1466   135406
1467   158562
1468   -60271
1469  -208612
1470   -35191
1471   175026
1472   118587
1473   -73095
1474  -155654
1475   -55282
1476   131786
1477   153805
1478   -55382
1479  -188244
1480   -54242
1481   142289
1482   145756
1483   -42578
1484  -181642
1485   -65004
1486   147445
1487   145346
1488   -51198
1489  -163377
1490   -71759
1491   117980
1492   173044
1493   -27770
1494  -199390
1495   -68089
1496   147835
1497   141069
1498   -40343
1499  -160507
1500   -83337
1501   110998
1502   169859
1503   -14849
1504  -187360
1505   -93178
1506   128649
1507   166762
1508   -24357
1509  -176261
1510   -84486
1511   112696
1512   157228
1513      416
1514  -163612
1515  -116209
1516   106542
1517   187251
1518    -2774
1519  -182338
1520  -100118
1521   111715
1522   159749
1523    -1335
1524  -155985
1525  -111160
1526    80733
1527   176561
1528    27815
1529  -173998
1530  -130205
1531   103139
1532   174283
1533      907
1534  -148224
1535  -107078
1536    64642
1537   175194
1538    51411
1539  -165573
1540  -141680
1541    92371
1542   181611
1543    22532
1544  -151609
1545  -127303
1546    65347
1547   176804
1548    42580
1549  -155493
1550  -139259
1551    62468
1552   180148
1553    53380
1554  -155870
1555  -146742
1556    72585
1557   177775
1558    42713
1559  -134181
1560  -136307
1561    41508
1562   178094
1563    75288
1564  -141831
1565  -162548
1566    47755
1567   183628
1568    58756
1569  -139966
1570  -142138
1571    38868
1572   162812
1573    77534
1574  -113753
1575  -168231
1576    17882
1577   192835
1578    83248
1579  -138753
1580  -146348
1581    34908
1582   157300
1583    84664
1584  -103854
1585  -170371
1586     4001
1587   179788
1588    93380
1589  -123124
1590  -164412
1591    11678
1592   169263
1593    96394
1594  -110353
1595  -161301
1596     6639
1597   163964
1598   110120
1599   -95627
1600  -180165
1601    -6711
1602   181323
1603   106562
1604  -112290
1605  -163359
1606    -2886
1607   150971
1608   106314
1609   -83429
1610  -174359
1611   -30856
1612   163160
1613   130254
1614   -89327
1615  -178682
1616    -8971
1617   160221
1618   110192
1619   -67163
1620  -156408
1621   -46450
1622   147065
1623   146332
1624   -73144
1625  -187932
1626   -31554
1627   150444
1628   118024
1629   -65096
1630  -166830
1631   -53902
1632   139010
1633   141173
1634   -56558
1635  -177073
1636   -54765
1637   148017
1638   149987
1639   -57853
1640  -174383
1641   -43349
1642   138130
1643   135676
1644   -38168
1645  -171736
1646   -78203
1647   136810
1648   157792
1649   -51133
1650  -181366
1651   -63450
1652   126500
1653   143388
1654   -32450
1655  -170066
1656   -76970
1657   123371
1658   158327
1659   -16653
1660  -170506
1661   -87750
1662   126110
1663   161974
1664   -26734
1665  -166273
1666   -80158
1667   103530
1668   152176
1669     -823
1670  -167929
1671  -107220
1672   109863
1673   168846
1674    -9166
1675  -166791
1676   -93342
1677   103862
1678   157233
1679     3126
1680  -152961
1681  -109501
1682    88320
1683   177047
1684    14358
1685  -174529
1686  -108530
1687   102730
1688   158710
1689     6249
1690  -148615
1691  -117148
1692    75303
1693   178753
1694    26503
1695  -165354
1696  -119776
1697    87753
1698   171392
1699    24484
1700  -152906
1701  -120871
1702    76176
1703   163701
1704    34841
1705  -142021
1706  -134129
1707    59836
1708   178882
1709    45003
1710  -153734
1711  -130227
1712    67038
1713   162872
1714    46480
1715  -130214
1716  -137209
1717    47397
1718   173788
1719    61298
1720  -136167
1721  -147240
1722    49021
1723   172036
1724    50266
1725  -134419
1726  -133213
1727    36233
1728   161345
1729    78317
1730  -124211
1731  -162360
1732    40781
1733   181795
1734    59314
1735  -126850
1736  -136167
1737    24931
1738   162625
1739    85850
1740  -118932
1741  -160920
1742    24596
1743   169868
1744    80928
1745  -119918
1746  -160199
1747    17513
1748   169843
1749    81282
1750  -111580
1751  -147451
1752     8175
1753   158623
1754   106965
1755   -99093
1756  -169831
1757     4448
1758   169285
1759    93402
1760  -100739
1761  -151599
1762    -4134
1763   145399
1764   105439
1765   -82731
1766  -171397
1767   -22746
1768   161925
1769   112391
1770   -94759
1771  -159618
1772    -7674
1773   145760
1774   113302
1775   -67291
1776  -167785
1777   -31619
1778   160130
1779   123745
1780   -82570
1781  -165184
1782   -27186
1783   145724
1784   122809
1785   -73882
1786  -171123
1787   -35003
1788   141040
1789   123714
1790   -58965
1791  -172072
1792   -50193
1793   154144
1794   137820
1795   -68143
1796  -159605
1797   -36142
1798   126575
1799   135290
1800   -36800
1801  -174541
1802   -66108
1803   140052
1804   141873
1805   -53171
1806  -165870
1807   -58385
1808   121177
1809   136768
1810   -35519
1811  -164262
1812   -70658
1813   116764
1814   150396
1815   -23210
1816  -170498
1817   -74675
1818   126494
1819   146923
1820   -29236
1821  -157027
1822   -76486
1823   105140
1824   151385
1825   -11039
1826  -168618
1827   -93996
1828   114479
1829   158821
1830   -20057
1831  -164036
1832   -83237
1833   103432
1834   149988
1835      974
1836  -156113
1837  -106228
1838   102395
1839   171062
1840    -4171
1841  -162073
1842   -92132
1843    92117
1844   154824
1845    10316
1846  -154789
1847  -109865
1848    87226
1849   160936
1850    16040
1851  -149167
1852  -117811
1853    78949
1854   170801
1855    18487
1856  -153795
1857  -104668
1858    75424
1859   150818
1860    38915
1861  -134285
1862  -133546
1863    66534
1864   176047
1865    29397
1866  -148120
1867  -115032
1868    61683
1869   152636
1870    45768
1871  -132081
1872  -135732
1873    53330
1874   171217
1875    50340
1876  -139016
1877  -133431
1878    56325
1879   164012
1880    49171
1881  -125687
1882  -132221
1883    38415
1884   167190
1885    67732
1886  -131576
1887  -146226
1888    44585
1889   167068
1890    58911
1891  -124292
1892  -139699
1893    30465
1894   158296
1895    72029
1896  -112066
1897  -147429
1898    18531
1899   166904
1900    83728
1901  -118071
1902  -147670
1903    25796
1904   152865
1905    78364
1906   -98664
1907  -149337
1908     4253
1909   158000
1910    93902
1911  -104366
1912  -156462
1913     6466
1914   155983
1915    90806
1916   -99369
1917  -151599
1918     1603
1919   148830
1920   100251
1921   -85495
1922  -162690
1923    -8943
1924   163932
1925   100447
1926   -96474
1927  -149722
1928    -8101
1929   141813
1930   109337
1931   -77421
1932  -167291
1933   -21803
1934   155081
1935   109335
1936   -83256
1937  -158437
1938   -23891
1939   144855
1940   115894
1941   -72335
1942  -156963
1943   -31140
1944   138202
1945   124475
1946   -62030
1947  -167311
1948   -37898
1949   144302
1950   121796
1951   -63789
1952  -155997
1953   -41026
1954   127503
1955   128500
1956   -50376
1957  -164524
1958   -52453
1959   131651
1960   134118
1961   -52428
1962  -164662
1963   -46719
1964   128342
1965   126570
1966   -39003
1967  -154102
1968   -67186
1969   123036
1970   147669
1971   -40055
1972  -168893
1973   -57515
1974   124605
1975   133746
1976   -29216
1977  -156194
1978   -73870
1979   116038
1980   148078
1981   -25361
1982  -163166
1983   -79710
1984   113236
1985   147828
1986   -23994
1987  -160057
1988   -78589
1989   104050
1990   145888
1991    -8918
1992  -156001
1993   -94160
1994   102847
1995   155576
1996    -7711
1997  -153728
1998   -86667
1999    95715
2000   151349
2001     1501
2002  -148983
2003   -96076
2004    85273
2005   154270
2006    12513
2007  -153249
2008  -105558
2009    89947
2010   152842
2011     4590
2012  -143583
2013  -103576
2014    70129
2015   156696
2016    29963
2017  -147423
2018  -115460
2019    82208
2020   163312
2021    24134
2022  -140679
2023  -114204
2024    69935
2025   158643
2026    33056
2027  -137054
2028  -125924
2029    57595
2030   168440
2031    41094
2032  -146854
2033  -124610
2034    64347
2035   153763
2036    39875
2037  -123082
2038  -132271
2039    41863
2040   168429
2041    54217
2042  -134281
2043  -126557
2044    47914
2045   153631
2046    58381
2047  -116101
2048  -136123
2049    33940
2050   159625
2051    63172
2052  -115989
2053  -136234
2054    26824
2055   156683
2056    74282
2057  -114547
2058  -143990
2059    28266
2060   156126
2061    71032
2062  -105056
2063  -140859
2064    10573
2065   154384
2066    90080
2067  -109716
2068  -157729
2069    20028
2070   157002
2071    73174
2072   -95441
2073  -139049
2074    -4878
2075   150999
2076   106963
2077   -98437
2078  -162870
2079     9550
2080   153559
2081    84247
2082   -83196
2083  -146487
2084   -17630
2085   148501
2086   108286
2087   -89313
2088  -154773
2089   -11571
2090   137831
2091   105720
2092   -71434
2093  -159345
2094   -23308
2095   147142
2096   103916
2097   -73182
2098  -143231
2099   -30223
2100   128386
2101   124477
2102   -62541
2103  -163816
2104   -28044
2105   138384
2106   110057
2107   -59848
2108  -146641
2109   -42696
2110   124960
2111   128268
2112   -51187
2113  -163220
2114   -44544
2115   130560
2116   121867
2117   -51567
2118  -154233
2119   -48324
2120   120194
2121   127335
2122   -38088
2123  -154851
2124   -59470
2125   122844
2126   137075
2127   -37202
2128  -158959
2129   -57078
2130   120945
2131   130180
2132   -31270
2133  -146075
2134   -69771
2135   102261
2136   142499
2137   -20842
2138  -161493
2139   -73027
2140   111959
2141   131817
2142   -23158
2143  -140838
2144   -79579
2145    93434
2146   146176
2147   -10543
2148  -151465
2149   -76825
2150    96346
2151   138749
2152     1630
2153  -144142
2154   -91111
2155    95814
2156   146715
2157    -7892
2158  -141450
2159   -87441
2160    74904
2161   147374
2162    15205
2163  -155664
2164  -101170
2165    95195
2166   142136
2167     1924
2168  -130985
2169   -99928
2170    64710
2171   157312
2172    27254
2173  -149097
2174  -107024
2175    84555
2176   149733
2177    17183
2178  -129340
2179  -107337
2180    60009
2181   149648
2182    32664
2183  -133975
2184  -117791
2185    60288
2186   152294
2187    34264
2188  -129249
2189  -114704
2190    56770
2191   149099
2192    37711
2193  -120436
2194  -116124
2195    45457
2196   149906
2197    51643
2198  -121751
2199  -125298
2200    45691
2201   151982
2202    48121
2203  -117006
2204  -122234
2205    36676
2206   149339
2207    60766
2208  -114354
2209  -131015
2210    33084
2211   149831
2212    63319
2213  -112051
2214  -134818
2215    30580
2216   151222
2217    62587
2218  -104863
2219  -132890
2220    14191
2221   149378
2222    82893
2223  -109379
2224  -145566
2225    27783
2226   146213
2227    63913
2228   -85576
2229  -133524
2230    -5733
2231   149183
2232    95504
2233  -102916
2234  -144878
2235    14316
2236   135663
2237    78730
2238   -77109
2239  -143249
2240   -13287
2241   147339
2242    91855
2243   -89892
2244  -134250
2245    -7773
2246   126969
2247   102610
2248   -70412
2249  -153827
2250   -11052
2251   145228
2252    91455
2253   -75538
2254  -133349
2255   -24853
2256   124246
2257   115572
2258   -66053
2259  -159615
2260   -19574
2261   136218
2262    98110
2263   -61061
2264  -139892
2265   -39244
2266   123948
2267   124667
2268   -58895
2269  -158737
2270   -29015
2271   128612
2272   108371
2273   -45923
2274  -143623
2275   -49596
2276   123181
2277   124253
2278   -50904
2279  -148214
2280   -45553
2281   111041
2282   123794
2283   -33107
2284  -153625
2285   -55048
2286   122810
2287   117417
2288   -39379
2289  -132482
2290   -62943
2291    96363
2292   141195
2293   -25809
2294  -159124
2295   -54932
2296   112468
2297   116187
2298   -19371
2299  -131178
2300   -79933
2301    98038
2302   146824
2303   -25669
2304  -151181
2305   -61930
2306    91844
2307   127540
2308     1174
2309  -143714
2310   -90126
2311   102602
2312   141729
2313   -18227
2314  -135507
2315   -77694
2316    75271
2317   143323
2318    13841
2319  -152557
2320   -92758
2321    99673
2322   131757
2323    -5724
2324  -120447
2325   -93339
2326    59867
2327   151507
2328    20243
2329  -150414
2330   -95022
2331    88376
2332   129281
2333     9394
2334  -112931
2335  -104596
2336    55063
2337   155553
2338    24048
2339  -139849
2340   -94661
2341    67305
2342   130881
2343    33250
2344  -114994
2345  -118896
2346    56865
2347   154954
2348    22594
2349  -127183
2350   -97512
2351    42484
2352   136740
2353    54748
2354  -123351
2355  -128886
2356    58934
2357   147954
2358    29285
2359  -111298
2360  -109828
2361    26630
2362   147107
2363    65318
2364  -123968
2365  -127353
2366    49947
2367   140669
2368    49186
2369   -99132
2370  -125889
2371    23355
2372   150321
2373    61930
2374  -110514
2375  -121243
2376    26962
2377   134758
2378    70384
2379   -97240
2380  -138457
2381    20490
2382   144721
2383    59852
2384   -95589
2385  -122094
2386     4687
2387   135169
2388    85573
2389   -93119
2390  -138352
2391    16970
2392   138967
2393    69117
2394   -80025
2395  -127611
2396    -9018
2397   136653
2398    95514
2399   -90845
2400  -140976
2401     5136
2402   130561
2403    82202
2404   -71125
2405  -141550
2406   -18830
2407   140246
2408    96603
2409   -82839
2410  -136395
2411   -10440
2412   121106
2413   102285
2414   -59485
2415  -152515
2416   -20527
2417   140832
2418    93172
2419   -68492
2420  -128036
2421   -29795
2422   113880
2423   116527
2424   -55147
2425  -156426
2426   -26281
2427   128990
2428    94276
2429   -51499
2430  -129093
2431   -45249
2432   113950
2433   121780
2434   -51051
2435  -146090
2436   -35272
2437   111639
2438   106859
2439   -36612
2440  -139323
2441   -54370
2442   113650
2443   120079
2444   -41317
2445  -138425
2446   -49166
2447   103286
2448   124112
2449   -26944
2450  -143978
2451   -57432
2452   109994
2453   122729
2454   -27568
2455  -136216
2456   -64738
2457    96272
2458   130991
2459   -20625
2460  -148036
2461   -69181
2462    97822
2463   124213
2464   -14416
2465  -136649
2466   -75317
2467    91592
2468   133610
2469    -8545
2470  -135834
2471   -73154
2472    87740
2473   132730
2474     3059
2475  -134541
2476   -80666
2477    88801
2478   129826
2479    -3937
2480  -124668
2481   -86047
2482    65568
2483   135627
2484    11335
2485  -140736
2486   -90419
2487    82083
2488   127769
2489     7749
2490  -114765
2491   -96817
2492    58587
2493   148872
2494    22028
2495  -134146
2496   -91045
2497    71223
2498   130734
2499    28271
2500  -116580
2501  -110771
2502    56613
2503   146752
2504    22906
2505  -126834
2506   -99704
2507    49172
2508   134874
2509    43645
2510  -120631
2511  -117746
2512    55715
2513   141871
2514    31646
2515  -110434
2516  -107187
2517    35656
2518   137458
2519    54589
2520  -114544
2521  -118810
2522    46850
2523   137389
2524    43487
2525  -100638
2526  -113921
2527    24222
2528   137687
2529    58328
2530  -107712
2531  -122634
2532    31528
2533   134731
2534    55124
2535   -96729
2536  -121925
2537    17984
2538   138004
2539    64521
2540   -97833
2541  -123785
2542    15354
2543   135872
2544    73995
2545   -91899
2546  -131669
2547    14795
2548   140922
2549    70388
2550   -87285
2551  -125628
2552      412
2553   134254
2554    86196
2555   -88189
2556  -138168
2557     5641
2558   131511
2559    79044
2560   -76614
2561  -134176
2562   -10595
2563   131681
2564    90265
2565   -78733
2566  -132053
2567    -7726
2568   123758
2569    93153
2570   -64098
2571  -140022
2572   -15332
2573   130239
2574    89112
2575   -66171
2576  -128748
2577   -24091
2578   116156
2579   104975
2580   -57925
2581  -143707
2582   -23418
2583   123894
2584    94125
2585   -55914
2586  -130388
2587   -37474
2588   113150
2589   114088
2590   -49926
2591  -143483
2592   -34365
2593   117838
2594   105108
2595   -43779
2596  -133466
2597   -47753
2598   109096
2599   120897
2600   -39067
2601  -142569
2602   -45131
2603   109377
2604   115394
2605   -31378
2606  -136568
2607   -57480
2608   104508
2609   121832
2610   -31609
2611  -136900
2612   -53994
2613    94261
2614   119014
2615   -17175
2616  -137518
2617   -67440
2618    98699
2619   122099
2620   -21478
2621  -128499
2622   -62689
2623    85110
2624   125095
2625    -6382
2626  -134368
2627   -73429
2628    90389
2629   124482
2630    -9082
2631  -128574
2632   -75003
2633    80547
2634   126725
2635     -224
2636  -129795
2637   -83240
2638    76405
2639   130767
2640     4087
2641  -128386
2642   -85188
2643    75450
2644   132257
2645    10235
2646  -122386
2647   -88296
2648    67737
2649   136322
2650    18412
2651  -125313
2652   -94215
2653    66277
2654   133662
2655    18991
2656  -119257
2657   -95121
2658    55461
2659   131216
2660    28742
2661  -118895
2662  -103160
2663    54807
2664   133278
2665    27624
2666  -111780
2667  -100307
2668    48060
2669   134489
2670    38363
2671  -111012
2672  -105228
2673    45739
2674   130198
2675    40100
2676  -104313
2677  -111780
2678    39086
2679   136789
2680    41700
2681  -106648
2682  -106538
2683    33005
2684   126877
2685    54189
2686   -97988
2687  -121082
2688    31415
2689   138546
2690    49477
2691   -97772
2692  -111378
2693    19344
2694   129054
2695    66956
2696   -95597
2697  -126171
2698    21287
2699   134522
2700    59511
2701   -88714
2702  -117155
2703     8646
2704   127927
2705    71734
2706   -89672
2707  -124573
2708    12765
2709   125643
2710    68587
2711   -77994
2712  -122427
2713      816
2714   127556
2715    77302
2716   -81991
2717  -122465
2718     3446
2719   117070
2720    77828
2721   -65019
2722  -128451
2723    -9654
2724   127987
2725    80852
2726   -75311
2727  -121151
2728    -8758
2729   112387
2730    89135
2731   -59433
2732  -133845
2733   -17095
2734   124209
2735    87718
2736   -60655
2737  -124730
2738   -24396
2739   112808
2740    99618
2741   -56223
2742  -133841
2743   -24214
2744   111984
2745    96147
2746   -46804
2747  -131652
2748   -38484
2749   115035
2750   104758
2751   -53996
2752  -127112
2753   -31358
2754   100372
2755   104906
2756   -34538
2757  -134804
2758   -42170
2759   112628
2760   103225
2761   -41646
2762  -122293
2763   -43443
2764    92352
2765   112207
2766   -28921
2767  -134500
2768   -46762
2769   101167
2770   103589
2771   -26902
2772  -122790
2773   -59336
2774    92778
2775   120351
2776   -24616
2777  -131813
2778   -51661
2779    90029
2780   109333
2781    -8752
2782  -125266
2783   -75612
2784    92358
2785   127048
2786   -21886
2787  -126239
2788   -58789
2789    75630
2790   116781
2791     6147
2792  -129284
2793   -84671
2794    89015
2795   126418
2796   -12976
2797  -118566
2798   -70836
2799    64406
2800   126861
2801    13652
2802  -131533
2803   -82366
2804    81412
2805   119145
2806     3267
2807  -109633
2808   -87132
2809    58298
2810   135513
2811    12717
2812  -127859
2813   -77963
2814    66718
2815   114108
2816    22799
2817  -106563
2818  -102247
2819    57281
2820   137171
2821    15510
2822  -116253
2823   -83495
2824    48164
2825   119732
2826    39892
2827  -109115
2828  -109609
2829    54608
2830   133960
2831    24355
2832  -104997
2833   -95742
2834    34885
2835   129478
2836    48038
2837  -112320
2838  -110660
2839    47890
2840   126079
2841    38441
2842   -93825
2843  -110534
2844    24866
2845   137828
2846    51435
2847  -107154
2848  -105238
2849    33190
2850   117699
2851    56204
2852   -84176
2853  -121869
2854    19738
2855   138861
2856    51251
2857   -98649
2858  -101236
2859    17356
2860   114044
2861    69900
2862   -83744
2863  -128895
2864    20107
2865   130844
2866    52939
2867   -80788
2868  -107935
2869     -809
2870   120969
2871    81407
2872   -84846
2873  -125461
2874    15609
2875   117700
2876    65045
2877   -63892
2878  -122112
2879   -14091
2880   131065
2881    84742
2882   -83164
2883  -119939
2884      901
2885   108190
2886    82917
2887   -54919
2888  -135808
2889   -19030
2890   131639
2891    83967
2892   -71840
2893  -114907
2894   -14811
2895   102324
2896    97721
2897   -51575
2898  -135910
2899   -18453
2900   120642
2901    83262
2902   -54678
2903  -115237
2904   -31806
2905   103854
2906   104662
2907   -52425
2908  -133318
2909   -21730
2910   106126
2911    88478
2912   -37507
2913  -121469
2914   -44457
2915   107266
2916   108250
2917   -49232
2918  -126576
2919   -30244
2920    93515
2921   100091
2922   -23271
2923  -131177
2924   -54355
2925   107584
2926   107704
2927   -39418
2928  -119903
2929   -47061
2930    83830
2931   114053
2932   -17106
2933  -135058
2934   -54143
2935    99702
2936   105379
2937   -19848
2938  -116206
2939   -66308
2940    83379
2941   124184
2942   -19827
2943  -130668
2944   -54371
2945    81741
2946   106986
2947    -1680
2948  -120117
2949   -77843
2950    84415
2951   123999
2952   -17446
2953  -119962
2954   -61278
2955    66559
2956   115075
2957     9148
2958  -122192
2959   -79018
2960    81175
2961   117989
2962    -2800
2963  -109326
2964   -74596
2965    57725
2966   125534
2967    14369
2968  -123832
2969   -80777
2970    70550
2971   114711
2972    12289
2973  -105627
2974   -92673
2975    53709
2976   132765
2977    16552
2978  -118117
2979   -81695
2980    54604
2981   115979
2982    33174
2983  -104021
2984  -105684
2985    52697
2986   134664
2987    19700
2988  -108390
2989   -87157
2990    38794
2991   118899
2992    43405
2993  -104097
2994  -107633
2995    47154
2996   126556
2997    28784
2998   -94990
2999   -97502
3000    26305
3001   127689
3002    48787
3003  -105401
3004  -101430
3005    39214
3006   115131
3007    43811
3008   -84578
3009  -112288
3010    19512
3011   132546
3012    49055
3013   -98896
3014   -98924
3015    24398
3016   111886
3017    62374
3018   -81819
3019  -122129
3020    18196
3021   130543
3022    53437
3023   -84841
3024  -104297
3025     5769
3026   116205
3027    74846
3028   -81941
3029  -123480
3030    11794
3031   119432
3032    62633
3033   -69109
3034  -115510
3035    -7377
3036   122620
3037    79257
3038   -80118
3039  -117094
3040     4457
3041   109080
3042    74295
3043   -57844
3044  -123207
3045   -14001
3046   123926
3047    78158
3048   -72530
3049  -111174
3050    -8799
3051   100390
3052    85128
3053   -52086
3054  -128566
3055   -18290
3056   118759
3057    79706
3058   -59203
3059  -110133
3060   -24164
3061   100590
3062    98538
3063   -50375
3064  -129040
3065   -19230
3066   107115
3067    83880
3068   -39896
3069  -116316
3070   -40746
3071   104292
3072   105669
3073   -49821
3074  -125934
3075   -27272
3076    91968
3077    93706
3078   -25285
3079  -124854
3080   -50059
3081   105402
3082   105795
3083   -41032
3084  -118133
3085   -39660
3086    84018
3087   104217
3088   -18622
3089  -127718
3090   -52608
3091    98767
3092   101810
3093   -27813
3094  -112124
3095   -53006
3096    80431
3097   112511
3098   -17048
3099  -125497
3100   -52626
3101    86102
3102   102737
3103   -12449
3104  -111915
3105   -66761
3106    78934
3107   117260
3108   -14537
3109  -120815
3110   -57627
3111    73292
3112   108296
3113     1768
3114  -114246
3115   -75358
3116    74461
3117   119381
3118    -4842
3119  -116145
3120   -69518
3121    61548
3122   114609
3123    11846
3124  -115975
3125   -81950
3126    68389
3127   117578
3128     7762
3129  -106609
3130   -81617
3131    54996
3132   123138
3133    17352
3134  -112762
3135   -81582
3136    58616
3137   112691
3138    22508
3139  -101297
3140   -92794
3141    49782
3142   124814
3143    18908
3144  -106016
3145   -82975
3146    45549
3147   116131
3148    32932
3149   -99815
3150   -96918
3151    45556
3152   122199
3153    26639
3154   -97462
3155   -91505
3156    33573
3157   118239
3158    41038
3159   -98932
3160   -99002
3161    36870
3162   117328
3163    39842
3164   -88551
3165  -101213
3166    24906
3167   122121
3168    48878
3169   -92049
3170  -101223
3171    24960
3172   116026
3173    53955
3174   -81745
3175  -110663
3176    16557
3177   122254
3178    55326
3179   -85918
3180  -106263
3181    14652
3182   112871
3183    61023
3184   -75835
3185  -113902
3186     9659
3187   117414
3188    61969
3189   -76314
3190  -108267
3191     5406
3192   112827
3193    67568
3194   -71481
3195  -110631
3196     2183
3197   111838
3198    68358
3199   -67382
3200  -113538
3201    -4995
3202   112531
3203    73669
3204   -66509
3205  -111961
3206    -8067
3207   105718
3208    78594
3209   -58509
3210  -117105
3211   -13502
3212   108817
3213    80103
3214   -55887
3215  -113610
3216   -19193
3217   103739
3218    87190
3219   -50387
3220  -118054
3221   -22431
3222   100608
3223    87599
3224   -42409
3225  -119105
3226   -29007
3227   102667
3228    91573
3229   -44433
3230  -115171
3231   -31314
3232    93065
3233    93573
3234   -35048
3235  -120427
3236   -36774
3237    97462
3238    93020
3239   -36790
3240  -112465
3241   -39076
3242    88555
3243    97790
3244   -28925
3245  -117322
3246   -42094
3247    90078
3248    97694
3249   -25767
3250  -112376
3251   -47774
3252    83936
3253   102326
3254   -22155
3255  -114993
3256   -51259
3257    79974
3258   103773
3259   -14565
3260  -113817
3261   -58689
3262    78817
3263   107955
3264   -13139
3265  -113508
3266   -59246
3267    71636
3268   107576
3269    -2633
3270  -114135
3271   -67388
3272    73797
3273   110053
3274    -3416
3275  -109510
3276   -68181
3277    65268
3278   111163
3279     3883
3280  -110040
3281   -69900
3282    65782
3283   109282
3284     6525
3285  -106193
3286   -75739
3287    61361
3288   111088
3289     6732
3290  -105605
3291   -75206
3292    54930
3293   110406
3294    15876
3295  -104636
3296   -81956
3297    55626
3298   113480
3299    15898
3300   -98888
3301   -79869
3302    46706
3303   116305
3304    26177
3305  -100759
3306   -85764
3307    46214
3308   113404
3309    28240
3310   -95493
3311   -91548
3312    36207
3313   114613
3314    32928
3315   -97090
3316   -91710
3317    35216
3318   113680
3319    38702
3320   -89637
3321   -96157
3322    32298
3323   116901
3324    40991
3325   -87703
3326   -93748
3327    28534
3328   113618
3329    46320
3330   -85078
3331  -102089
3332    23749
3333   113190
3334    45258
3335   -84105
3336   -99716
3337    17939
3338   112161
3339    53439
3340   -79876
3341  -103968
3342    15400
3343   112566
3344    55619
3345   -75297
3346  -103005
3347    11665
3348   111898
3349    60746
3350   -73447
3351  -104617
3352     4061
3353   107490
3354    66314
3355   -68460
3356  -109238
3357      889
3358   110281
3359    67397
3360   -64707
3361  -107214
3362    -6748
3363   105918
3364    75635
3365   -61562
3366  -112639
3367    -8596
3368   103223
3369    74600
3370   -54691
3371  -111873
3372   -15642
3373   103675
3374    79352
3375   -54994
3376  -110664
3377   -16242
3378    99137
3379    82939
3380   -46423
3381  -113936
3382   -18294
3383   103298
3384    81587
3385   -46091
3386  -108998
3387   -26585
3388    92886
3389    88502
3390   -40757
3391  -116461
3392   -29609
3393    95320
3394    85106
3395   -39123
3396  -110051
3397   -36350
3398    90195
3399    93992
3400   -32653
3401  -113209
3402   -36863
3403    89291
3404    94699
3405   -24814
3406  -109307
3407   -45237
3408    85562
3409   100228
3410   -25145
3411  -111961
3412   -47760
3413    77982
3414    98579
3415   -16444
3416  -113354
3417   -53983
3418    79211
3419   100640
3420   -15923
3421  -109102
3422   -54262
3423    73382
3424   104856
3425    -7342
3426  -111300
3427   -56686
3428    75835
3429   101672
3430    -7277
3431  -105160
3432   -61570
3433    67590
3434   105469
3435    -2971
3436  -107820
3437   -63763
3438    65049
3439   103847
3440     3507
3441  -106483
3442   -70470
3443    64417
3444   107117
3445     4173
3446  -100846
3447   -71986
3448    53822
3449   110908
3450    14248
3451  -104127
3452   -77326
3453    55632
3454   108425
3455    16053
3456   -94743
3457   -80303
3458    46598
3459   113582
3460    23093
3461   -97989
3462   -80369
3463    45660
3464   108493
3465    25896
3466   -93292
3467   -87240
3468    39342
3469   112308
3470    27644
3471   -94862
3472   -84981
3473    37150
3474   109091
3475    35749
3476   -89568
3477   -91741
3478    35730
3479   111070
3480    32679
3481   -86423
3482   -87076
3483    28334
3484   109080
3485    43475
3486   -85287
3487   -96974
3488    28713
3489   109313
3490    39426
3491   -80280
3492   -94688
3493    18645
3494   109883
3495    50981
3496   -79375
3497   -99254
3498    17913
3499   108269
3500    52441
3501   -73103
3502  -100330
3503    10288
3504   109623
3505    56807
3506   -71005
3507   -99635
3508     6337
3509   105031
3510    62187
3511   -68648
3512  -106831
3513     3822
3514   104972
3515    61791
3516   -64139
3517  -102431
3518    -2807
3519   104747
3520    69576
3521   -62913
3522  -105597
3523    -3216
3524   101475
3525    69228
3526   -57300
3527  -107506
3528    -7709
3529   102010
3530    71181
3531   -55888
3532  -106100
3533   -13284
3534    96628
3535    76210
3536   -50687
3537  -109903
3538   -15637
3539    99415
3540    76312
3541   -45252
3542  -105899
3543   -24028
3544    93233
3545    84714
3546   -42192
3547  -110662
3548   -25414
3549    94676
3550    81811
3551   -37525
3552  -105458
3553   -34348
3554    87984
3555    90321
3556   -34080
3557  -111023
3558   -33566
3559    86499
3560    88551
3561   -28292
3562  -107110
3563   -40042
3564    84529
3565    92897
3566   -27531
3567  -107712
3568   -40881
3569    78967
3570    94313
3571   -20138
3572  -109688
3573   -44813
3574    81039
3575    93295
3576   -20000
3577  -104702
3578   -50473
3579    73373
3580    99281
3581   -12819
3582  -108036
3583   -51930
3584    74593
3585    96147
3586    -8456
3587  -103986
3588   -57293
3589    68225
3590   101133
3591    -4272
3592  -103795
3593   -61600
3594    64643
3595   102577
3596      839
3597  -102270
3598   -65567
3599    61785
3600   102750
3601     4204
3602   -98706
3603   -69154
3604    55555
3605   105816
3606     9792
3607  -100719
3608   -70411
3609    54103
3610   104969
3611    13202
3612   -95924
3613   -74812
3614    48582
3615   106877
3616    16594
3617   -96993
3618   -74823
3619    47578
3620   104822
3621    19915
3622   -93012
3623   -80301
3624    43393
3625   107077
3626    23860
3627   -91693
3628   -79693
3629    40133
3630   105968
3631    28317
3632   -89303
3633   -85306
3634    37288
3635   106217
3636    30726
3637   -86081
3638   -86396
3639    29418
3640   106625
3641    38319
3642   -84829
3643   -91314
3644    28556
3645   105593
3646    38924
3647   -78550
3648   -91755
3649    20197
3650   107027
3651    46663
3652   -76698
3653   -94521
3654    18037
3655   105275
3656    48331
3657   -74788
3658   -95300
3659    12659
3660   103359
3661    50556
3662   -70510
3663   -96593
3664    10658
3665   104785
3666    55148
3667   -70529
3668   -97252
3669     7359
3670   102049
3671    57616
3672   -65797
3673   -99676
3674     4392
3675   102437
3676    61307
3677   -62554
3678  -101564
3679    -1903
3680    98700
3681    64760
3682   -58921
3683  -102396
3684    -4963
3685    97723
3686    66297
3687   -52583
3688  -103014
3689   -12263
3690    96500
3691    71357
3692   -52184
3693  -103218
3694   -13222
3695    91842
3696    73222
3697   -43730
3698  -103838
3699   -21437
3700    93328
3701    78842
3702   -44936
3703  -103552
3704   -22127
3705    88048
3706    78186
3707   -36898
3708  -103814
3709   -27689
3710    89001
3711    82228
3712   -37923
3713  -104433
3714   -30788
3715    84331
3716    85934
3717   -33016
3718  -106620
3719   -31746
3720    84955
3721    84253
3722   -28970
3723  -101738
3724   -37991
3725    80175
3726    91163
3727   -27633
3728  -105643
3729   -38762
3730    77440
3731    88165
3732   -17805
3733  -102822
3734   -48574
3735    75642
3736    93818
3737   -16990
3738  -103273
3739   -47614
3740    68439
3741    94155
3742    -8966
3743  -102953
3744   -53774
3745    69220
3746    94490
3747    -8798
3748   -98186
3749   -58354
3750    62558
3751   100180
3752    -3150
3753  -102164
3754   -58308
3755    62768
3756    95109
3757      902
3758   -96142
3759   -64999
3760    58717
3761   103447
3762     2131
3763   -99097
3764   -60687
3765    56118
3766    97332
3767     8886
3768   -93865
3769   -71662
3770    54053
3771   102983
3772     8410
3773   -94680
3774   -66071
3775    47481
3776    99211
3777    19175
3778   -92505
3779   -76460
3780    48520
3781   101580
3782    16031
3783   -87150
3784   -75743
3785    36456
3786   103875
3787    28450
3788   -90226
3789   -80039
3790    40174
3791    99352
3792    26479
3793   -78738
3794   -84066
3795    28309
3796   106944
3797    33166
3798   -86365
3799   -82051
3800    31207
3801    98775
3802    35925
3803   -76063
3804   -89044
3805    24303
3806   105703
3807    37585
3808   -78838
3809   -83894
3810    20333
3811    99392
3812    45247
3813   -75970
3814   -93015
3815    21477
3816   101344
3817    41527
3818   -70832
3819   -87838
3820    12168
3821   100467
3822    52513
3823   -71945
3824   -93981
3825    13695
3826    97398
3827    50967
3828   -62702
3829   -93379
3830     2931
3831    99543
3832    58271
3833   -64882
3834   -95464
3835     3069
3836    92362
3837    59495
3838   -55688
3839   -98923
3840    -4666
3841    96919
3842    62356
3843   -54740
3844   -95160
3845    -8049
3846    90897
3847    67952
3848   -51342
3849  -101667
3850    -8765
3851    93710
3852    65136
3853   -48289
3854   -95841
3855   -16823
3856    90981
3857    74219
3858   -48380
3859  -101968
3860   -13636
3861    88238
3862    71262
3863   -39168
3864   -99354
3865   -24182
3866    89411
3867    78239
3868   -42282
3869  -100908
3870   -22493
3871    83032
3872    79333
3873   -31620
3874  -103564
3875   -29798
3876    85238
3877    80971
3878   -31280
3879   -97958
3880   -33415
3881    75483
3882    85529
3883   -24406
3884  -102168
3885   -36024
3886    78580
3887    82979
3888   -21378
3889   -97416
3890   -43277
3891    71669
3892    90011
3893   -17752
3894  -100623
3895   -41426
3896    70616
3897    88407
3898   -12952
3899   -97116
3900   -51327
3901    69546
3902    91629
3903   -13713
3904   -99151
3905   -49864
3906    65304
3907    92339
3908    -5868
3909   -98490
3910   -54613
3911    64237
3912    93945
3913    -6727
3914   -94898
3915   -56062
3916    58027
3917    96820
3918     1192
3919   -98241
3920   -58515
3921    57656
3922    93525
3923     4959
3924   -91964
3925   -65532
3926    49970
3927    98756
3928     8200
3929   -92465
3930   -63353
3931    48374
3932    94193
3933    15304
3934   -87365
3935   -73173
3936    46685
3937    98525
3938    15230
3939   -85586
3940   -70020
3941    39602
3942    97554
3943    22251
3944   -86062
3945   -75403
3946    40435
3947    97375
3948    22387
3949   -80834
3950   -77620
3951    32467
3952   100907
3953    27600
3954   -83460
3955   -77554
3956    33549
3957    97607
3958    30547
3959   -77692
3960   -82625
3961    26943
3962   102013
3963    33725
3964   -78320
3965   -80527
3966    24678
3967    96400
3968    38142
3969   -73684
3970   -86587
3971    19170
3972    99186
3973    41189
3974   -70436
3975   -84679
3976    14259
3977    94942
3978    48138
3979   -68487
3980   -90158
3981    13132
3982    94840
3983    47637
3984   -63175
3985   -89282
3986     4971
3987    95583
3988    53375
3989   -63695
3990   -90778
3991     5390
3992    90682
3993    53766
3994   -54453
3995   -93288
3996    -1265
3997    94473
3998    58057
3999   -57412
4000   -91299
4001    -2573
4002    90090
4003    61128
4004   -52620
4005   -96322
4006    -5879
4007    91552
4008    61856
4009   -51513
4010   -92838
4011   -11529
4012    88524
4013    67946
4014   -49042
4015   -96469
4016   -10680
4017    85855
4018    67177
4019   -41194
4020   -94978
4021   -18990
4022    85328
4023    73919
4024   -41666
4025   -96509
4026   -20179
4027    79889
4028    71962
4029   -32889
4030   -95989
4031   -28185
4032    80611
4033    76795
4034   -33267
4035   -95983
4036   -28904
4037    74802
4038    78364
4039   -25153
4040   -97938
4041   -33482
4042    77424
4043    79324
4044   -25053
4045   -93184
4046   -35741
4047    72505
4048    83633
4049   -20665
4050   -98553
4051   -38954
4052    71844
4053    81125
4054   -16872
4055   -93122
4056   -42769
4057    67891
4058    88331
4059   -16304
4060   -96324
4061   -43128
4062    65986
4063    86019
4064    -9107
4065   -92914
4066   -51202
4067    63369
4068    89805
4069    -7978
4070   -92119
4071   -50992
4072    56959
4073    89468
4074    -1465
4075   -91163
4076   -55707
4077    55797
4078    90319
4079     2030
4080   -87517
4081   -58709
4082    49941
4083    92840
4084     6369
4085   -89867
4086   -61797
4087    50279
4088    90753
4089     8315
4090   -84622
4091   -64575
4092    45081
4093    94654
4094    13091
4095   -86416
4096   -66450
4097    45107
4098    94223
4099    15802
4100   -82460
4101   -69638
4102    40054
4103    96585
4104    18817
4105   -82341
4106   -71133
4107    36074
4108    94796
4109    24468
4110   -80198
4111   -76255
4112    34341
4113    94478
4114    24358
4115   -77804
4116   -74963
4117    28453
4118    95039
4119    33765
4120   -74991
4121   -77876
4122    27491
4123    93840
4124    33826
4125   -70171
4126   -79955
4127    18880
4128    93364
4129    39489
4130   -70467
4131   -81640
4132    18689
4133    91678
4134    41874
4135   -65762
4136   -84108
4137    13125
4138    92568
4139    43232
4140   -64063
4141   -84060
4142    11878
4143    92112
4144    48977
4145   -62986
4146   -88478
4147     8907
4148    92640
4149    47206
4150   -59250
4151   -87685
4152     3461
4153    90079
4154    54656
4155   -57710
4156   -90220
4157      777
4158    89160
4159    54948
4160   -52410
4161   -88198
4162    -5068
4163    87527
4164    60773
4165   -50792
4166   -91677
4167    -6690
4168    83736
4169    61348
4170   -46516
4171   -91029
4172   -13224
4173    82981
4174    64259
4175   -42729
4176   -89784
4177   -14381
4178    80224
4179    66744
4180   -38379
4181   -92986
4182   -18789
4183    81465
4184    68793
4185   -35579
4186   -90631
4187   -22236
4188    77296
4189    73612
4190   -33304
4191   -95307
4192   -25276
4193    77067
4194    71960
4195   -29210
4196   -91495
4197   -29880
4198    74191
4199    78394
4200   -27393
4201   -93605
4202   -32062
4203    73347
4204    77721
4205   -21575
4206   -91981
4207   -35803
4208    70596
4209    79740
4210   -20001
4211   -90852
4212   -38656
4213    65344
4214    81083
4215   -14365
4216   -92566
4217   -43332
4218    63855
4219    81828
4220   -12403
4221   -87636
4222   -44921
4223    58298
4224    85407
4225    -6734
4226   -89903
4227   -47680
4228    59077
4229    83226
4230    -4188
4231   -85747
4232   -51666
4233    54194
4234    88127
4235       93
4236   -87549
4237   -52741
4238    54126
4239    85802
4240     3703
4241   -87031
4242   -57471
4243    51199
4244    89306
4245     4298
4246   -85932
4247   -59031
4248    46062
4249    89172
4250    10301
4251   -84318
4252   -63244
4253    47259
4254    90428
4255    11267
4256   -80786
4257   -63825
4258    39153
4259    90332
4260    18215
4261   -80361
4262   -66750
4263    37453
4264    89753
4265    19058
4266   -76201
4267   -70108
4268    31664
4269    91512
4270    24490
4271   -76079
4272   -70252
4273    29783
4274    89342
4275    27630
4276   -72475
4277   -74949
4278    25696
4279    90983
4280    29572
4281   -72161
4282   -74565
4283    23056
4284    89632
4285    34899
4286   -68974
4287   -79424
4288    21989
4289    91438
4290    35496
4291   -67077
4292   -77598
4293    15968
4294    89037
4295    40997
4296   -66086
4297   -82425
4298    15044
4299    89671
4300    40501
4301   -61625
4302   -83009
4303     8336
4304    87934
4305    45870
4306   -60082
4307   -83109
4308     7266
4309    85465
4310    49202
4311   -54442
4312   -84157
4313     1140
4314    87092
4315    51136
4316   -52528
4317   -83584
4318    -1886
4319    82775
4320    55211
4321   -48794
4322   -87264
4323    -4459
4324    84413
4325    56124
4326   -48722
4327   -86367
4328    -9379
4329    79429
4330    60088
4331   -44600
4332   -89604
4333   -10594
4334    81065
4335    61865
4336   -40578
4337   -87947
4338   -14610
4339    79530
4340    65743
4341   -38692
4342   -90341
4343   -16907
4344    77842
4345    66932
4346   -35139
4347   -89688
4348   -21892
4349    77590
4350    68652
4351   -32412
4352   -88427
4353   -25972
4354    71796
4355    71227
4356   -25952
4357   -89419
4358   -29367
4359    72337
4360    72401
4361   -25734
4362   -86251
4363   -32355
4364    65735
4365    75955
4366   -19724
4367   -88643
4368   -35023
4369    66143
4370    76781
4371   -18085
4372   -86574
4373   -38907
4374    61586
4375    79456
4376   -14244
4377   -88113
4378   -39266
4379    61422
4380    79503
4381   -10136
4382   -86170
4383   -44070
4384    59669
4385    82517
4386    -7816
4387   -87308
4388   -44866
4389    55947
4390    81072
4391    -2981
4392   -86730
4393   -50577
4394    54362
4395    83506
4396    -1978
4397   -84556
4398   -52307
4399    51073
4400    84654
4401     3963
4402   -82565
4403   -55952
4404    48179
4405    85446
4406     5538
4407   -80333
4408   -57619
4409    43339
4410    85281
4411    10701
4412   -78165
4413   -60179
4414    39627
4415    85738
4416    13280
4417   -76504
4418   -63112
4419    36120
4420    86978
4421    17204
4422   -76961
4423   -63908
4424    34670
4425    86144
4426    19819
4427   -74692
4428   -68515
4429    32832
4430    88956
4431    21941
4432   -72351
4433   -68144
4434    29486
4435    87073
4436    27624
4437   -71540
4438   -72489
4439    25760
4440    86670
4441    29602
4442   -69200
4443   -73338
4444    22733
4445    87714
4446    34381
4447   -66412
4448   -74357
4449    19981
4450    87257
4451    35318
4452   -62214
4453   -75701
4454    14382
4455    86529
4456    38898
4457   -60432
4458   -76616
4459    11877
4460    83255
4461    41989
4462   -56383
4463   -78051
4464     7561
4465    84632
4466    45253
4467   -56048
4468   -79442
4469     4951
4470    82216
4471    48791
4472   -52489
4473   -81154
4474      990
4475    82844
4476    51022
4477   -51673
4478   -82161
4479    -1154
4480    81674
4481    53460
4482   -49132
4483   -84100
4484    -5230
4485    80390
4486    55615
4487   -44481
4488   -85061
4489    -8545
4490    80266
4491    58267
4492   -42667
4493   -84325
4494   -10349
4495    75644
4496    60723
4497   -37408
4498   -85345
4499   -15580
4500    75803
4501    62812
4502   -36238
4503   -84282
4504   -18814
4505    72391
4506    64284
4507   -30919
4508   -84528
4509   -21991
4510    72644
4511    66542
4512   -29913
4513   -83880
4514   -24897
4515    68785
4516    69785
4517   -24855
4518   -84932
4519   -27725
4520    68764
4521    69854
4522   -22964
4523   -85441
4524   -31911
4525    65388
4526    73459
4527   -20933
4528   -85656
4529   -33488
4530    63434
4531    74165
4532   -15980
4533   -85378
4534   -38731
4535    61874
4536    77708
4537   -14455
4538   -84817
4539   -39107
4540    58350
4541    77171
4542    -9511
4543   -83657
4544   -43271
4545    56002
4546    77484
4547    -6418
4548   -80465
4549   -46799
4550    52122
4551    80563
4552    -2667
4553   -81355
4554   -47211
4555    50730
4556    78240
4557     2519
4558   -77544
4559   -51576
4560    47667
4561    81843
4562     3416
4563   -78622
4564   -51469
4565    43733
4566    80342
4567     7569
4568   -77486
4569   -56540
4570    42281
4571    83249
4572     9108
4573   -76199
4574   -57774
4575    38098
4576    83831
4577    15196
4578   -75411
4579   -60478
4580    37786
4581    83223
4582    15969
4583   -73577
4584   -62699
4585    33309
4586    84718
4587    19957
4588   -72950
4589   -64419
4590    30882
4591    81626
4592    23273
4593   -68143
4594   -68567
4595    25802
4596    84814
4597    24909
4598   -67820
4599   -66742
4600    23419
4601    81800
4602    30820
4603   -63084
4604   -71895
4605    21301
4606    83206
4607    30010
4608   -62039
4609   -70798
4610    15050
4611    81957
4612    36988
4613   -60971
4614   -74048
4615    14743
4616    81770
4617    36053
4618   -55891
4619   -74190
4620     8465
4621    83353
4622    41724
4623   -58234
4624   -75272
4625     9650
4626    79774
4627    43359
4628   -52090
4629   -78696
4630     4190
4631    83329
4632    45741
4633   -53672
4634   -77702
4635     1932
4636    78370
4637    50532
4638   -47773
4639   -81376
4640    -1682
4641    79133
4642    50198
4643   -45533
4644   -79055
4645    -6131
4646    76143
4647    54842
4648   -42682
4649   -82637
4650    -7229
4651    74371
4652    54386
4653   -37887
4654   -79205
4655   -14315
4656    74706
4657    59689
4658   -37931
4659   -81717
4660   -12674
4661    71337
4662    58357
4663   -31751
4664   -82510
4665   -20475
4666    72806
4667    63392
4668   -33170
4669   -81896
4670   -19576
4671    67097
4672    64911
4673   -27910
4674   -85048
4675   -24059
4676    68159
4677    66135
4678   -25276
4679   -81373
4680   -27781
4681    64432
4682    71394
4683   -22219
4684   -84424
4685   -29713
4686    63857
4687    68879
4688   -17463
4689   -80089
4690   -35926
4691    60050
4692    72740
4693   -15893
4694   -81608
4695   -35409
4696    55558
4697    70007
4698   -10153
4699   -79823
4700   -40876
4701    56598
4702    74909
4703   -10537
4704   -78116
4705   -40270
4706    50749
4707    75542
4708    -4007
4709   -79624
4710   -44220
4711    51549
4712    74985
4713    -4155
4714   -75369
4715   -47917
4716    46543
4717    79900
4718       75
4719   -80166
4720   -48412
4721    47341
4722    76598
4723     4240
4724   -75037
4725   -53423
4726    42092
4727    81758
4728     7017
4729   -77206
4730   -53283
4731    39805
4732    77917
4733    12241
4734   -73249
4735   -59298
4736    37460
4737    82067
4738    12551
4739   -72989
4740   -57954
4741    33190
4742    79216
4743    18432
4744   -69605
4745   -61396
4746    31648
4747    79538
4748    19335
4749   -65106
4750   -62110
4751    25746
4752    80133
4753    22853
4754   -66274
4755   -63900
4756    27223
4757    78748
4758    24634
4759   -62648
4760   -67100
4761    21789
4762    82090
4763    27769
4764   -63568
4765   -66988
4766    19555
4767    80172
4768    32431
4769   -60222
4770   -71180
4771    15398
4772    82661
4773    34423
4774   -59558
4775   -70595
4776    12466
4777    79438
4778    38591
4779   -56200
4780   -73475
4781    11245
4782    79898
4783    38836
4784   -52173
4785   -72202
4786     5409
4787    77408
4788    43001
4789   -51556
4790   -73788
4791     5447
4792    75475
4793    43709
4794   -45739
4795   -74807
4796    -1328
4797    74911
4798    46241
4799   -45276
4800   -75292
4801    -2424
4802    74066
4803    51032
4804   -41844
4805   -77802
4806    -6487
4807    74281
4808    51794
4809   -40170
4810   -76854
4811    -8988
4812    71873
4813    55791
4814   -38945
4815   -79301
4816   -11137
4817    71917
4818    56722
4819   -35001
4820   -78428
4821   -17044
4822    69647
4823    60828
4824   -33303
4825   -80348
4826   -16135
4827    66886
4828    60021
4829   -28020
4830   -79313
4831   -21492
4832    65660
4833    63239
4834   -26383
4835   -79188
4836   -23005
4837    62194
4838    63497
4839   -22941
4840   -78631
4841   -27344
4842    60836
4843    65196
4844   -19929
4845   -76905
4846   -30403
4847    59316
4848    67045
4849   -16589
4850   -78164
4851   -31758
4852    57236
4853    68218
4854   -14434
4855   -78095
4856   -35656
4857    55279
4858    72710
4859   -11793
4860   -79517
4861   -38685
4862    53864
4863    71526
4864    -7959
4865   -76876
4866   -41782
4867    51199
4868    73668
4869    -5055
4870   -76295
4871   -42121
4872    48094
4873    73666
4874    -1387
4875   -75212
4876   -46827
4877    46286
4878    75294
4879     1504
4880   -72645
4881   -47746
4882    41450
4883    74970
4884     4388
4885   -72578
4886   -49703
4887    41270
4888    75204
4889     6666
4890   -69210
4891   -51422
4892    35841
4893    76565
4894     9814
4895   -70716
4896   -54270
4897    35024
4898    75179
4899    13434
4900   -67623
4901   -56736
4902    32514
4903    77936
4904    16911
4905   -66501
4906   -58256
4907    28689
4908    77556
4909    20407
4910   -65007
4911   -61123
4912    27102
4913    78050
4914    22544
4915   -64204
4916   -62896
4917    23099
4918    78291
4919    25997
4920   -63094
4921   -65834
4922    20733
4923    77064
4924    27867
4925   -59682
4926   -65804
4927    17012
4928    76009
4929    31765
4930   -58267
4931   -66996
4932    15848
4933    74590
4934    32348
4935   -54335
4936   -68069
4937    11416
4938    75242
4939    36929
4940   -52922
4941   -68525
4942     9092
4943    73975
4944    37873
4945   -49028
4946   -71121
4947     5584
4948    74015
4949    41243
4950   -47228
4951   -70619
4952     2036
4953    74148
4954    45302
4955   -45806
4956   -74945
4957      237
4958    73513
4959    45736
4960   -43239
4961   -73458
4962    -4506
4963    72346
4964    50125
4965   -41815
4966   -76259
4967    -6300
4968    71426
4969    50277
4970   -37956
4971   -74535
4972    -9311
4973    69051
4974    53880
4975   -36774
4976   -75006
4977   -12233
4978    67332
4979    54522
4980   -32634
4981   -75247
4982   -15468
4983    66130
4984    55706
4985   -30481
4986   -73622
4987   -17981
4988    62209
4989    58501
4990   -25992
4991   -76293
4992   -19269
4993    62947
4994    58715
4995   -24449
4996   -73929
4997   -24230
4998    59932
4999    63477
5000   -21774
5001   -76467
5002   -25760
5003    59778
5004    62556
5005   -17706
5006   -75508
5007   -30209
5008    56653
5009    66824
5010   -16151
5011   -75161
5012   -31398
5013    54537
5014    67998
5015   -10679
5016   -75929
5017   -35482
5018    54165
5019    67304
5020   -11844
5021   -73411
5022   -37649
5023    49557
5024    70130
5025    -5733
5026   -74323
5027   -39070
5028    50115
5029    68869
5030    -4670
5031   -69852
5032   -41559
5033    44489
5034    70694
5035     -209
5036   -71314
5037   -42808
5038    44059
5039    68431
5040     1090
5041   -69925
5042   -47620
5043    40555
5044    71765
5045     3773
5046   -69670
5047   -46935
5048    38645
5049    72239
5050     9903
5051   -69392
5052   -52169
5053    37359
5054    73845
5055     9785
5056   -65784
5057   -52632
5058    32200
5059    75807
5060    15081
5061   -66913
5062   -54808
5063    33566
5064    73106
5065    14589
5066   -62785
5067   -58215
5068    27454
5069    75633
5070    18735
5071   -63182
5072   -57143
5073    25612
5074    72288
5075    21941
5076   -58852
5077   -60306
5078    23133
5079    74373
5080    22595
5081   -58141
5082   -59380
5083    18648
5084    71890
5085    28183
5086   -55645
5087   -63259
5088    17994
5089    73743
5090    27679
5091   -53451
5092   -63073
5093    12010
5094    73309
5095    34186
5096   -53665
5097   -67996
5098    12105
5099    71559
5100    34938
5101   -49452
5102   -68203
5103     6894
5104    74186
5105    38785
5106   -49858
5107   -68652
5108     5043
5109    70622
5110    40593
5111   -44190
5112   -70900
5113     1588
5114    73270
5115    41045
5116   -44791
5117   -68372
5118    -1199
5119    68088
5120    46184
5121   -40948
5122   -72123
5123    -2309
5124    69425
5125    44283
5126   -38440
5127   -68159
5128    -7947
5129    66537
5130    49991
5131   -37196
5132   -71895
5133    -7734
5134    64288
5135    49047
5136   -32308
5137   -72069
5138   -13523
5139    65203
5140    53003
5141   -33487
5142   -71946
5143   -13923
5144    60840
5145    56138
5146   -27083
5147   -74716
5148   -18850
5149    63979
5150    56489
5151   -27360
5152   -71995
5153   -21334
5154    58868
5155    60916
5156   -22831
5157   -76208
5158   -22904
5159    59124
5160    58675
5161   -18820
5162   -70288
5163   -27841
5164    55721
5165    63772
5166   -17623
5167   -73490
5168   -26666
5169    54413
5170    60774
5171   -13687
5172   -71069
5173   -32375
5174    53207
5175    65585
5176   -14757
5177   -70026
5178   -30885
5179    47783
5180    63902
5181    -7777
5182   -70844
5183   -36306
5184    49406
5185    65836
5186    -7120
5187   -67765
5188   -37095
5189    43283
5190    67549
5191    -1746
5192   -72592
5193   -40410
5194    46557
5195    67808
5196     -555
5197   -67803
5198   -45782
5199    40751
5200    71601
5201     2088
5202   -70055
5203   -43925
5204    39116
5205    68960
5206     7244
5207   -65951
5208   -50157
5209    36831
5210    71662
5211     6872
5212   -65629
5213   -48068
5214    33313
5215    70017
5216    12462
5217   -64591
5218   -51409
5219    33248
5220    70359
5221    10995
5222   -60243
5223   -51078
5224    26603
5225    70585
5226    16231
5227   -62391
5228   -53658
5229    27306
5230    70571
5231    18801
5232   -56256
5233   -56834
5234    22140
5235    72507
5236    21662
5237   -59551
5238   -57067
5239    21082
5240    70362
5241    25657
5242   -55312
5243   -61971
5244    18222
5245    72200
5246    25623
5247   -53857
5248   -60058
5249    14602
5250    71012
5251    32404
5252   -53884
5253   -64310
5254    14923
5255    70594
5256    30818
5257   -49571
5258   -63744
5259     7722
5260    70314
5261    35989
5262   -49452
5263   -64246
5264     8840
5265    67232
5266    36895
5267   -43769
5268   -66301
5269     3193
5270    70370
5271    37894
5272   -44571
5273   -63613
5274     1482
5275    65281
5276    40857
5277   -39992
5278   -68620
5279    -1355
5280    67651
5281    41796
5282   -39927
5283   -66041
5284    -5558
5285    63855
5286    47253
5287   -36460
5288   -70461
5289    -5345
5290    64800
5291    47252
5292   -32822
5293   -69048
5294   -11589
5295    64098
5296    51637
5297   -32111
5298   -70256
5299   -11997
5300    61480
5301    49911
5302   -26817
5303   -69763
5304   -16578
5305    61949
5306    53484
5307   -27225
5308   -67920
5309   -18065
5310    57171
5311    55321
5312   -23289
5313   -71863
5314   -19918
5315    57879
5316    54407
5317   -21515
5318   -67685
5319   -23678
5320    53895
5321    58258
5322   -19120
5323   -70443
5324   -23440
5325    53452
5326    56839
5327   -15168
5328   -67345
5329   -29259
5330    52440
5331    62294
5332   -14816
5333   -68390
5334   -29306
5335    48278
5336    61857
5337    -8912
5338   -70861
5339   -34099
5340    49126
5341    64015
5342    -7846
5343   -66517
5344   -35304
5345    43328
5346    64424
5347    -3923
5348   -68865
5349   -37867
5350    44636
5351    63336
5352    -1587
5353   -64829
5354   -41369
5355    40389
5356    68052
5357       97
5358   -66461
5359   -40082
5360    39195
5361    64348
5362     3884
5363   -63499
5364   -44631
5365    37412
5366    67675
5367     4476
5368   -62702
5369   -42855
5370    33608
5371    65880
5372     9711
5373   -62471
5374   -48228
5375    34035
5376    68617
5377     8970
5378   -60258
5379   -48616
5380    27570
5381    68761
5382    14887
5383   -60414
5384   -51617
5385    28670
5386    67846
5387    15739
5388   -56763
5389   -53277
5390    23237
5391    70900
5392    20985
5393   -56827
5394   -54055
5395    21987
5396    67583
5397    21968
5398   -54088
5399   -58904
5400    18618
5401    69635
5402    23182
5403   -53907
5404   -55802
5405    15809
5406    66024
5407    28649
5408   -50909
5409   -59870
5410    16212
5411    67311
5412    26961
5413   -48658
5414   -59776
5415    10698
5416    67095
5417    31447
5418   -48881
5419   -60860
5420    11261
5421    66109
5422    31985
5423   -42843
5424   -62024
5425     5076
5426    67328
5427    34613
5428   -45224
5429   -62054
5430     3551
5431    65226
5432    38300
5433   -39595
5434   -65534
5435     1406
5436    65520
5437    39770
5438   -40337
5439   -65094
5440    -1799
5441    62255
5442    44641
5443   -36503
5444   -67450
5445    -4825
5446    64164
5447    42572
5448   -33692
5449   -64393
5450    -9725
5451    61254
5452    47588
5453   -32502
5454   -67772
5455    -8105
5456    59342
5457    45496
5458   -29669
5459   -66277
5460   -13082
5461    59893
5462    49284
5463   -28782
5464   -65570
5465   -13458
5466    56254
5467    50842
5468   -23567
5469   -68312
5470   -17195
5471    57786
5472    51017
5473   -23230
5474   -64929
5475   -19710
5476    53304
5477    54943
5478   -19591
5479   -68591
5480   -22624
5481    53386
5482    56230
5483   -16513
5484   -66045
5485   -25670
5486    51705
5487    59011
5488   -14194
5489   -66864
5490   -27466
5491    47802
5492    57870
5493   -10521
5494   -66693
5495   -30503
5496    48178
5497    60002
5498    -8751
5499   -64883
5500   -31362
5501    44735
5502    60953
5503    -6084
5504   -65567
5505   -34959
5506    44901
5507    60644
5508    -5653
5509   -63068
5510   -35519
5511    40896
5512    61744
5513    -3067
5514   -64878
5515   -37529
5516    39463
5517    62490
5518     1834
5519   -61571
5520   -40704
5521    36996
5522    63077
5523     2543
5524   -61547
5525   -42215
5526    34104
5527    64766
5528     8020
5529   -59720
5530   -45260
5531    32847
5532    65382
5533     8095
5534   -59428
5535   -46268
5536    27699
5537    65381
5538    12240
5539   -58734
5540   -49263
5541    28007
5542    66057
5543    13216
5544   -56064
5545   -50566
5546    25034
5547    67008
5548    17505
5549   -55718
5550   -51300
5551    22826
5552    65240
5553    18401
5554   -53507
5555   -52434
5556    21054
5557    64777
5558    20113
5559   -51763
5560   -53323
5561    18845
5562    65042
5563    22841
5564   -49582
5565   -54837
5566    15522
5567    65418
5568    25637
5569   -48599
5570   -56150
5571    12674
5572    65065
5573    28809
5574   -47655
5575   -58096
5576    10086
5577    64442
5578    30956
5579   -46098
5580   -59669
5581     6907
5582    64477
5583    35091
5584   -43180
5585   -59928
5586     4940
5587    62774
5588    35515
5589   -39693
5590   -62755
5591     2584
5592    62532
5593    36506
5594   -38421
5595   -61415
5596     -230
5597    61151
5598    38829
5599   -37070
5600   -62172
5601    -1920
5602    60496
5603    40576
5604   -34266
5605   -62403
5606    -4932
5607    60057
5608    42052
5609   -32888
5610   -62619
5611    -6160
5612    59131
5613    43259
5614   -30223
5615   -63245
5616    -9927
5617    57377
5618    45953
5619   -27934
5620   -64117
5621   -13084
5622    56276
5623    47573
5624   -25011
5625   -64259
5626   -15720
5627    55115
5628    51099
5629   -23521
5630   -64003
5631   -18336
5632    53175
5633    52380
5634   -20312
5635   -64752
5636   -20319
5637    52391
5638    52858
5639   -18564
5640   -63908
5641   -22070
5642    49340
5643    55302
5644   -16954
5645   -64561
5646   -23705
5647    48023
5648    54535
5649   -13724
5650   -63447
5651   -26106
5652    46666
5653    56314
5654   -11323
5655   -63346
5656   -28489
5657    45883
5658    57194
5659    -9475
5660   -62128
5661   -31157
5662    43236
5663    57435
5664    -6842
5665   -62148
5666   -33529
5667    41347
5668    59389
5669    -3471
5670   -61049
5671   -35340
5672    38755
5673    60989
5674    -1138
5675   -60723
5676   -37652
5677    37418
5678    61368
5679     2088
5680   -60305
5681   -40427
5682    34044
5683    62711
5684     4364
5685   -59870
5686   -40592
5687    31883
5688    62264
5689     6986
5690   -58227
5691   -44243
5692    31586
5693    63725
5694     8295
5695   -56752
5696   -43736
5697    28877
5698    62579
5699    10953
5700   -55910
5701   -46505
5702    26939
5703    62348
5704    13893
5705   -53717
5706   -47879
5707    23846
5708    62550
5709    16294
5710   -52902
5711   -48772
5712    22469
5713    62490
5714    19360
5715   -50532
5716   -51799
5717    20517
5718    63544
5719    21205
5720   -49935
5721   -52444
5722    15425
5723    62384
5724    23852
5725   -47837
5726   -53861
5727    13867
5728    63008
5729    25771
5730   -45903
5731   -55725
5732    10298
5733    62531
5734    27604
5735   -45366
5736   -56171
5737    10348
5738    61272
5739    30159
5740   -42554
5741   -56767
5742     6690
5743    61473
5744    32026
5745   -42082
5746   -56768
5747     5815
5748    60159
5749    33912
5750   -39252
5751   -57769
5752     3671
5753    60104
5754    33891
5755   -38267
5756   -58627
5757     -286
5758    58277
5759    37311
5760   -34364
5761   -60726
5762    -2296
5763    58783
5764    38534
5765   -32019
5766   -60006
5767    -6139
5768    57314
5769    42543
5770   -30913
5771   -61099
5772    -8030
5773    55545
5774    42738
5775   -27893
5776   -61868
5777   -12058
5778    54116
5779    46969
5780   -26202
5781   -61824
5782   -12588
5783    52131
5784    47419
5785   -23304
5786   -62192
5787   -15692
5788    53017
5789    48690
5790   -22230
5791   -61764
5792   -17308
5793    50099
5794    50019
5795   -20355
5796   -61994
5797   -17885
5798    49693
5799    49352
5800   -16438
5801   -61759
5802   -21357
5803    48542
5804    52226
5805   -15704
5806   -61630
5807   -22784
5808    45922
5809    52923
5810   -11774
5811   -61624
5812   -26726
5813    44857
5814    54964
5815   -10492
5816   -60461
5817   -28169
5818    42255
5819    56100
5820    -6447
5821   -60579
5822   -32026
5823    41914
5824    56428
5825    -4466
5826   -59167
5827   -33520
5828    38408
5829    58145
5830    -1856
5831   -60863
5832   -34190
5833    38453
5834    57552
5835      225
5836   -57520
5837   -35579
5838    34369
5839    58988
5840      957
5841   -57489
5842   -35795
5843    32497
5844    57518
5845     4664
5846   -55617
5847   -39918
5848    32202
5849    60199
5850     3904
5851   -55577
5852   -40464
5853    27810
5854    59607
5855     9657
5856   -55801
5857   -43040
5858    27880
5859    59785
5860    10741
5861   -52730
5862   -45288
5863    24218
5864    61950
5865    13585
5866   -51585
5867   -45800
5868    21582
5869    61158
5870    16454
5871   -49236
5872   -49660
5873    18987
5874    61233
5875    18866
5876   -49187
5877   -48258
5878    17595
5879    59612
5880    21378
5881   -47386
5882   -51331
5883    16387
5884    60864
5885    21035
5886   -46142
5887   -50670
5888    12865
5889    59093
5890    26072
5891   -45740
5892   -52676
5893    12661
5894    59109
5895    25470
5896   -41625
5897   -52958
5898     8798
5899    60008
5900    28862
5901   -42686
5902   -54176
5903     7304
5904    56708
5905    31577
5906   -38501
5907   -56812
5908     3542
5909    60527
5910    32326
5911   -38108
5912   -56197
5913      738
5914    56289
5915    36547
5916   -34202
5917   -59963
5918    -2146
5919    57449
5920    36309
5921   -32406
5922   -57775
5923    -5146
5924    55892
5925    40498
5926   -31086
5927   -59626
5928    -5019
5929    53949
5930    39477
5931   -28301
5932   -58557
5933    -8452
5934    54235
5935    42797
5936   -29108
5937   -58929
5938    -8500
5939    51235
5940    42682
5941   -24344
5942   -59420
5943   -12617
5944    52017
5945    44029
5946   -24323
5947   -58235
5948   -14041
5949    49555
5950    46100
5951   -19684
5952   -60696
5953   -16313
5954    50019
5955    47001
5956   -17998
5957   -58189
5958   -20121
5959    46585
5960    49779
5961   -15837
5962   -59467
5963   -21628
5964    44983
5965    49216
5966   -11891
5967   -58303
5968   -25376
5969    43745
5970    52154
5971   -12133
5972   -58729
5973   -25575
5974    41395
5975    52682
5976    -8849
5977   -58355
5978   -28167
5979    41860
5980    54059
5981    -7671
5982   -56615
5983   -28477
5984    37827
5985    55740
5986    -3590
5987   -57923
5988   -30322
5989    38298
5990    54084
5991    -2550
5992   -55897
5993   -33551
5994    35497
5995    57659
5996    -1245
5997   -56776
5998   -33992
5999    33567
6000    56166
6001     2872
6002   -54764
6003   -38240
6004    31857
6005    57657
6006     3601
6007   -53508
6008   -38708
6009    28337
6010    58172
6011     8654
6012   -53855
6013   -42029
6014    27778
6015    57578
6016     8930
6017   -51090
6018   -42612
6019    23745
6020    58767
6021    12826
6022   -51470
6023   -44742
6024    24205
6025    58069
6026    13430
6027   -49486
6028   -45054
6029    21031
6030    58964
6031    15018
6032   -49078
6033   -44668
6034    19263
6035    57390
6036    17708
6037   -46515
6038   -47736
6039    17626
6040    58967
6041    18141
6042   -44677
6043   -47477
6044    14589
6045    58125
6046    23023
6047   -43865
6048   -49280
6049    13676
6050    57620
6051    23620
6052   -41544
6053   -50997
6054     9179
6055    56957
6056    27596
6057   -39964
6058   -52432
6059     7244
6060    56188
6061    28715
6062   -37476
6063   -54808
6064     4144
6065    56994
6066    30583
6067   -37456
6068   -53186
6069     2749
6070    55283
6071    32947
6072   -34812
6073   -55902
6074     1337
6075    55728
6076    33071
6077   -33066
6078   -54490
6079    -1772
6080    54200
6081    36056
6082   -32844
6083   -55562
6084    -3048
6085    54101
6086    36267
6087   -28538
6088   -55564
6089    -6144
6090    53447
6091    40010
6092   -28811
6093   -55828
6094    -7831
6095    50738
6096    41104
6097   -24211
6098   -56318
6099   -11241
6100    50174
6101    42219
6102   -23897
6103   -56438
6104   -12097
6105    47240
6106    44888
6107   -20127
6108   -58178
6109   -14984
6110    48622
6111    44174
6112   -18225
6113   -55870
6114   -17619
6115    45815
6116    46946
6117   -16929
6118   -58488
6119   -18777
6120    45431
6121    45884
6122   -15268
6123   -55459
6124   -21466
6125    43912
6126    48491
6127   -14256
6128   -56343
6129   -22054
6130    42316
6131    48744
6132   -10115
6133   -56829
6134   -25359
6135    41503
6136    50249
6137    -8956
6138   -55353
6139   -27260
6140    38043
6141    51958
6142    -6099
6143   -55730
6144   -28787
6145    37254
6146    52068
6147    -3515
6148   -54667
6149   -30853
6150    34130
6151    53487
6152    -1881
6153   -54359
6154   -32839
6155    32441
6156    52857
6157     1792
6158   -52973
6159   -35191
6160    31332
6161    54741
6162     2448
6163   -53255
6164   -35015
6165    29068
6166    54354
6167     6183
6168   -52274
6169   -38090
6170    28833
6171    54794
6172     5992
6173   -50636
6174   -39423
6175    24172
6176    55730
6177     8638
6178   -49960
6179   -40276
6180    25654
6181    55534
6182    10690
6183   -47770
6184   -42330
6185    21668
6186    56280
6187    13739
6188   -48272
6189   -41791
6190    19993
6191    55231
6192    16313
6193   -44720
6194   -45861
6195    16872
6196    56010
6197    17832
6198   -45623
6199   -45679
6200    15116
6201    55246
6202    21002
6203   -43059
6204   -48110
6205    13501
6206    55707
6207    21998
6208   -41901
6209   -48732
6210     9400
6211    55541
6212    24016
6213   -39974
6214   -49411
6215     9681
6216    54736
6217    26213
6218   -37912
6219   -50505
6220     6622
6221    55629
6222    27005
6223   -37548
6224   -49656
6225     5570
6226    54031
6227    29926
6228   -34670
6229   -51892
6230     2763
6231    53587
6232    29545
6233   -34428
6234   -50961
6235     -221
6236    52823
6237    33127
6238   -33036
6239   -53493
6240    -1912
6241    51392
6242    33878
6243   -29522
6244   -52830
6245    -5088
6246    50127
6247    36780
6248   -27758
6249   -54076
6250    -6947
6251    48790
6252    38185
6253   -25150
6254   -55078
6255    -9317
6256    49255
6257    40275
6258   -24339
6259   -54168
6260   -10656
6261    46568
6262    40736
6263   -21163
6264   -55711
6265   -13293
6266    47071
6267    40966
6268   -20570
6269   -54196
6270   -14548
6271    44847
6272    44236
6273   -18543
6274   -55084
6275   -15290
6276    44877
6277    44446
6278   -15849
6279   -54874
6280   -18748
6281    43754
6282    46188
6283   -15379
6284   -55098
6285   -19938
6286    40887
6287    46787
6288   -11083
6289   -55188
6290   -23074
6291    39391
6292    47535
6293   -10163
6294   -53825
6295   -24465
6296    36951
6297    49350
6298    -6447
6299   -53334
6300   -26861
6301    36803
6302    49656
6303    -4575
6304   -52160
6305   -29478
6306    33799
6307    50384
6308    -2963
6309   -53094
6310   -29070
6311    34545
6312    50459
6313     -504
6314   -51699
6315   -32624
6316    32380
6317    52571
6318      494
6319   -50687
6320   -33253
6321    30472
6322    52448
6323     2774
6324   -51097
6325   -34996
6326    29329
6327    52652
6328     4749
6329   -49745
6330   -36369
6331    26104
6332    52693
6333     6449
6334   -49039
6335   -38150
6336    25818
6337    53093
6338     9854
6339   -46751
6340   -40508
6341    21851
6342    53722
6343    11928
6344   -47109
6345   -39751
6346    19110
6347    53371
6348    13400
6349   -44544
6350   -42333
6351    18198
6352    53315
6353    15817
6354   -43022
6355   -42862
6356    15576
6357    53828
6358    18552
6359   -43020
6360   -45610
6361    13971
6362    53893
6363    18347
6364   -40991
6365   -45866
6366    12524
6367    53032
6368    21141
6369   -40670
6370   -46560
6371    11140
6372    53844
6373    21733
6374   -37940
6375   -47444
6376     7945
6377    53837
6378    24890
6379   -37075
6380   -48573
6381     6741
6382    52769
6383    26753
6384   -35410
6385   -49339
6386     3105
6387    51776
6388    29275
6389   -32506
6390   -50432
6391     1017
6392    50691
6393    30899
6394   -30613
6395   -50480
6396    -1517
6397    50504
6398    32592
6399   -29193
6400   -50821
6401    -4102
6402    49289
6403    33831
6404   -28228
6405   -51522
6406    -4688
6407    48308
6408    35324
6409   -25685
6410   -51823
6411    -6705
6412    47381
6413    36664
6414   -24303
6415   -52414
6416    -7955
6417    47937
6418    38004
6419   -22969
6420   -54170
6421   -10353
6422    46432
6423    39614
6424   -21416
6425   -52614
6426   -12020
6427    44555
6428    40147
6429   -19100
6430   -52759
6431   -14715
6432    43406
6433    41873
6434   -16505
6435   -52517
6436   -17386
6437    41876
6438    42960
6439   -14856
6440   -52037
6441   -18126
6442    39436
6443    45255
6444   -12866
6445   -51232
6446   -21460
6447    40328
6448    45022
6449   -10902
6450   -52609
6451   -22428
6452    37936
6453    45526
6454    -9428
6455   -52109
6456   -23868
6457    36085
6458    46945
6459    -6690
6460   -51170
6461   -25349
6462    36486
6463    47537
6464    -4748
6465   -50854
6466   -27637
6467    33950
6468    48892
6469    -2408
6470   -51403
6471   -28543
6472    32213
6473    49481
6474     -383
6475   -49321
6476   -30252
6477    30933
6478    50747
6479     1890
6480   -49073
6481   -31947
6482    27736
6483    49767
6484     4213
6485   -48114
6486   -33923
6487    26133
6488    51225
6489     5967
6490   -46689
6491   -35641
6492    23553
6493    50474
6494     8458
6495   -47309
6496   -36994
6497    22630
6498    51337
6499     9666
6500   -44107
6501   -38095
6502    20671
6503    52118
6504    12139
6505   -43922
6506   -40110
6507    19357
6508    52119
6509    13611
6510   -44603
6511   -40298
6512    18515
6513    51948
6514    14563
6515   -42520
6516   -41919
6517    16639
6518    51721
6519    16727
6520   -40783
6521   -43412
6522    12601
6523    51363
6524    18887
6525   -38521
6526   -43999
6527    12701
6528    50923
6529    21496
6530   -37440
6531   -44748
6532     8763
6533    50898
6534    23264
6535   -35394
6536   -45227
6537     6396
6538    51315
6539    25241
6540   -35087
6541   -46747
6542     4430
6543    48821
6544    27455
6545   -33078
6546   -48343
6547     3044
6548    49566
6549    28223
6550   -31488
6551   -47699
6552      631
6553    49392
6554    30286
6555   -30616
6556   -49039
6557    -1245
6558    47082
6559    30498
6560   -28500
6561   -48885
6562    -2416
6563    48152
6564    33083
6565   -27941
6566   -50684
6567    -3781
6568    47721
6569    33922
6570   -24602
6571   -50435
6572    -6464
6573    46066
6574    35673
6575   -24095
6576   -49941
6577    -8158
6578    44294
6579    37448
6580   -21145
6581   -50233
6582   -10986
6583    43877
6584    38991
6585   -18473
6586   -50287
6587   -13670
6588    41288
6589    40047
6590   -17448
6591   -49787
6592   -15533
6593    41471
6594    41197
6595   -16046
6596   -50587
6597   -16162
6598    39509
6599    41681
6600   -15390
6601   -51568
6602   -17864
6603    39371
6604    42706
6605   -12104
6606   -50777
6607   -19253
6608    39118
6609    43924
6610   -11114
6611   -50333
6612   -21288
6613    35900
6614    44876
6615    -7738
6616   -51074
6617   -23588
6618    35659
6619    45225
6620    -5920
6621   -50279
6622   -25984
6623    33646
6624    46826
6625    -3125
6626   -48731
6627   -26769
6628    32170
6629    46321
6630    -1663
6631   -47100
6632   -29180
6633    29982
6634    48595
6635      131
6636   -46369
6637   -30312
6638    26677
6639    48100
6640     3162
6641   -46841
6642   -32493
6643    26193
6644    48701
6645     3064
6646   -45773
6647   -33168
6648    24936
6649    49125
6650     6347
6651   -46199
6652   -34011
6653    24074
6654    48664
6655     7267
6656   -45556
6657   -35309
6658    21258
6659    50028
6660     9515
6661   -44040
6662   -37471
6663    20614
6664    48506
6665    10435
6666   -41891
6667   -39336
6668    17123
6669    50316
6670    13672
6671   -39712
6672   -37561
6673    15775
6674    48885
6675    15818
6676   -39301
6677   -40646
6678    14011
6679    49420
6680    16423
6681   -38354
6682   -41563
6683    10973
6684    49385
6685    19441
6686   -38049
6687   -42561
6688    10854
6689    48276
6690    20416
6691   -35514
6692   -43898
6693     9330
6694    49252
6695    22952
6696   -34844
6697   -44674
6698     6413
6699    48651
6700    24693
6701   -33652
6702   -46415
6703     5533
6704    48827
6705    25170
6706   -32873
6707   -45704
6708     3416
6709    48521
6710    27678
6711   -30534
6712   -46826
6713      927
6714    47519
6715    28250
6716   -27480
6717   -46406
6718    -1814
6719    45482
6720    31175
6721   -26946
6722   -47290
6723    -3583
6724    45340
6725    31653
6726   -24962
6727   -47469
6728    -6369
6729    45279
6730    33750
6731   -23992
6732   -47504
6733    -6865
6734    42764
6735    34382
6736   -21326
6737   -48244
6738    -9279
6739    42965
6740    35287
6741   -20489
6742   -47422
6743   -10394
6744    41354
6745    37728
6746   -18763
6747   -50540
6748   -11867
6749    41463
6750    37710
6751   -16981
6752   -48836
6753   -13716
6754    39779
6755    39312
6756   -14819
6757   -49441
6758   -15385
6759    39005
6760    40026
6761   -11832
6762   -48895
6763   -18173
6764    36143
6765    40627
6766   -11266
6767   -48202
6768   -19895
6769    35508
6770    41784
6771    -8873
6772   -48145
6773   -22003
6774    34613
6775    42242
6776    -6797
6777   -46717
6778   -23900
6779    31367
6780    43840
6781    -5832
6782   -47052
6783   -25074
6784    30867
6785    44610
6786    -3496
6787   -47232
6788   -25925
6789    30637
6790    45808
6791    -1310
6792   -46129
6793   -27179
6794    29468
6795    45324
6796       21
6797   -46469
6798   -28736
6799    27699
6800    46287
6801     2175
6802   -45160
6803   -30138
6804    25672
6805    46797
6806     4493
6807   -45249
6808   -32064
6809    24046
6810    46804
6811     6025
6812   -42773
6813   -33726
6814    22080
6815    47592
6816     8457
6817   -43011
6818   -35007
6819    21355
6820    46194
6821    10083
6822   -40796
6823   -36885
6824    18704
6825    47679
6826    11787
6827   -40025
6828   -36064
6829    16602
6830    46364
6831    13686
6832   -38792
6833   -38975
6834    15096
6835    48597
6836    14433
6837   -37597
6838   -38539
6839    12625
6840    47670
6841    16263
6842   -36559
6843   -40027
6844    12147
6845    47193
6846    17440
6847   -35269
6848   -42080
6849     8241
6850    47600
6851    21020
6852   -34328
6853   -41891
6854     9269
6855    46722
6856    21757
6857   -32372
6858   -43237
6859     5961
6860    46890
6861    23374
6862   -31034
6863   -43127
6864     4200
6865    44918
6866    24038
6867   -29046
6868   -44083
6869     2516
6870    44888
6871    26557
6872   -28442
6873   -43794
6874      663
6875    45034
6876    28871
6877   -26859
6878   -45172
6879    -1299
6880    43442
6881    28555
6882   -25718
6883   -44051
6884    -3536
6885    43222
6886    30986
6887   -24258
6888   -46930
6889    -5265
6890    43631
6891    32275
6892   -23378
6893   -47166
6894    -7524
6895    42172
6896    34231
6897   -21081
6898   -46489
6899    -8045
6900    41348
6901    35276
6902   -18837
6903   -47034
6904   -11212
6905    41475
6906    35592
6907   -17616
6908   -46586
6909   -12448
6910    38602
6911    36900
6912   -15298
6913   -47342
6914   -14143
6915    38836
6916    37778
6917   -12589
6918   -45662
6919   -15924
6920    35411
6921    39038
6922   -11944
6923   -46426
6924   -16561
6925    35364
6926    38885
6927    -9204
6928   -45839
6929   -18902
6930    33343
6931    41683
6932    -8574
6933   -46326
6934   -20236
6935    32856
6936    41825
6937    -6683
6938   -46342
6939   -22191
6940    32917
6941    42793
6942    -6381
6943   -46156
6944   -23530
6945    30192
6946    43581
6947    -2679
6948   -45229
6949   -24717
6950    28705
6951    44134
6952    -1614
6953   -43740
6954   -27018
6955    26963
6956    45240
6957      693
6958   -43903
6959   -28511
6960    25637
6961    44813
6962     2279
6963   -42469
6964   -28751
6965    23209
6966    44428
6967     4398
6968   -41720
6969   -30202
6970    22372
6971    43873
6972     5458
6973   -41401
6974   -32376
6975    20488
6976    45069
6977     7900
6978   -39745
6979   -33311
6980    20091
6981    45495
6982    10193
6983   -40071
6984   -34498
6985    18556
6986    46327
6987    11801
6988   -38112
6989   -36239
6990    15458
6991    46253
6992    13523
6993   -37377
6994   -37233
6995    14788
6996    46299
6997    14519
6998   -37044
6999   -38613
7000    12569
7001    46356
7002    15637
7003   -35895
7004   -38770
7005    10872
7006    45124
7007    19214
7008   -34824
7009   -39510
7010     8629
7011    44613
7012    19041
7013   -32709
7014   -41137
7015     6320
7016    44077
7017    22279
7018   -30659
7019   -41503
7020     6298
7021    43241
7022    21697
7023   -29084
7024   -42098
7025     3049
7026    45098
7027    23804
7028   -28761
7029   -42355
7030     1570
7031    43555
7032    25071
7033   -27393
7034   -43278
7035      336
7036    44048
7037    28140
7038   -26098
7039   -44016
7040     -908
7041    43216
7042    28322
7043   -24181
7044   -44962
7045    -3521
7046    42484
7047    30023
7048   -24270
7049   -43906
7050    -5098
7051    40808
7052    30927
7053   -20501
7054   -44962
7055    -7679
7056    39908
7057    32518
7058   -20827
7059   -44116
7060    -8775
7061    38113
7062    34583
7063   -17011
7064   -44524
7065   -10974
7066    38085
7067    34748
7068   -15530
7069   -44948
7070   -11884
7071    36388
7072    35594
7073   -13751
7074   -45520
7075   -13871
7076    35992
7077    36638
7078   -12624
7079   -45438
7080   -15573
7081    36165
7082    37292
7083   -11688
7084   -44700
7085   -16715
7086    33456
7087    39509
7088    -9580
7089   -44763
7090   -18606
7091    33865
7092    39816
7093    -7907
7094   -44955
7095   -21004
7096    31976
7097    39939
7098    -6456
7099   -43508
7100   -22087
7101    29911
7102    40001
7103    -3296
7104   -42961
7105   -23747
7106    28439
7107    41409
7108    -1912
7109   -41713
7110   -23819
7111    26488
7112    41084
7113     -895
7114   -42131
7115   -25842
7116    26674
7117    42550
7118     1864
7119   -41612
7120   -25984
7121    24255
7122    43442
7123     3483
7124   -41347
7125   -28468
7126    23980
7127    43702
7128     4924
7129   -40322
7130   -30594
7131    21763
7132    44890
7133     6548
7134   -40770
7135   -32042
7136    20311
7137    44698
7138     8493
7139   -38417
7140   -33038
7141    17466
7142    45055
7143     9996
7144   -38494
7145   -33746
7146    15845
7147    43445
7148    11705
7149   -36538
7150   -34574
7151    13976
7152    44405
7153    12718
7154   -35277
7155   -35368
7156    13493
7157    43188
7158    14317
7159   -33795
7160   -35867
7161    12223
7162    44684
7163    15735
7164   -32872
7165   -37003
7166     9708
7167    42895
7168    17688
7169   -31700
7170   -38085
7171     8276
7172    44026
7173    19940
7174   -31983
7175   -39683
7176     6707
7177    44884
7178    20672
7179   -30065
7180   -40711
7181     4980
7182    42894
7183    23030
7184   -28780
7185   -41524
7186     3019
7187    42625
7188    23331
7189   -28482
7190   -40784
7191     1274
7192    41098
7193    24944
7194   -26202
7195   -41598
7196     -290
7197    41750
7198    26130
7199   -24889
7200   -40822
7201    -1550
7202    40621
7203    28424
7204   -22613
7205   -42123
7206    -3776
7207    39523
7208    28621
7209   -20399
7210   -41467
7211    -6341
7212    39444
7213    30182
7214   -19920
7215   -42359
7216    -6115
7217    38755
7218    30736
7219   -17859
7220   -43596
7221    -9305
7222    37665
7223    33400
7224   -16617
7225   -43288
7226   -11081
7227    36965
7228    34176
7229   -14811
7230   -43638
7231   -11661
7232    35994
7233    35516
7234   -14316
7235   -43690
7236   -14220
7237    34942
7238    35679
7239   -12636
7240   -43088
7241   -14631
7242    34060
7243    36111
7244   -10781
7245   -42470
7246   -17926
7247    31974
7248    37371
7249    -8018
7250   -42402
7251   -18312
7252    31114
7253    38097
7254    -6734
7255   -41506
7256   -19266
7257    29543
7258    38663
7259    -5639
7260   -42022
7261   -21180
7262    28269
7263    38646
7264    -3447
7265   -41953
7266   -22939
7267    28341
7268    39116
7269    -1664
7270   -41885
7271   -24924
7272    26145
7273    41261
7274     -521
7275   -41551
7276   -25827
7277    25403
7278    41031
7279     1897
7280   -41144
7281   -26255
7282    23378
7283    41762
7284     3531
7285   -39960
7286   -28269
7287    21662
7288    41600
7289     5186
7290   -38519
7291   -28705
7292    19313
7293    41923
7294     5057
7295   -37504
7296   -30479
7297    18720
7298    42100
7299     8497
7300   -37680
7301   -31183
7302    17597
7303    42410
7304     9479
7305   -35856
7306   -31597
7307    14575
7308    42515
7309    12159
7310   -35179
7311   -33167
7312    14319
7313    41444
7314    13117
7315   -33981
7316   -35566
7317    12649
7318    43408
7319    13366
7320   -34091
7321   -35564
7322    11046
7323    42342
7324    16869
7325   -33117
7326   -36936
7327    10846
7328    42123
7329    17625
7330   -31357
7331   -37706
7332     7598
7333    41810
7334    18801
7335   -29935
7336   -37441
7337     5724
7338    42067
7339    20040
7340   -28391
7341   -38412
7342     3633
7343    41448
7344    20884
7345   -26720
7346   -39105
7347     2412
7348    38866
7349    22287
7350   -25942
7351   -38912
7352     1582
7353    39969
7354    23941
7355   -25667
7356   -39510
7357     -982
7358    39521
7359    25470
7360   -24237
7361   -40032
7362    -2034
7363    39032
7364    27194
7365   -22637
7366   -39864
7367    -4439
7368    38050
7369    28311
7370   -21673
7371   -41207
7372    -5935
7373    38198
7374    28449
7375   -17464
7376   -41434
7377    -7716
7378    37340
7379    31706
7380   -18000
7381   -42133
7382    -9658
7383    35828
7384    31541
7385   -16668
7386   -41091
7387   -10432
7388    34928
7389    32915
7390   -14479
7391   -41207
7392   -12477
7393    32806
7394    33630
7395   -11557
7396   -40486
7397   -13378
7398    32672
7399    33834
7400   -11106
7401   -41472
7402   -15021
7403    31942
7404    35160
7405    -9322
7406   -41233
7407   -15977
7408    31052
7409    34898
7410    -6569
7411   -40289
7412   -18783
7413    29563
7414    37782
7415    -5974
7416   -41780
7417   -19827
7418    28932
7419    37048
7420    -4712
7421   -40782
7422   -21666
7423    26900
7424    38532
7425    -2963
7426   -40585
7427   -22494
7428    25634
7429    38434
7430    -1210
7431   -39855
7432   -23984
7433    25911
7434    39555
7435     -277
7436   -38121
7437   -24609
7438    22146
7439    39655
7440     1412
7441   -37953
7442   -26257
7443    20969
7444    39144
7445     3004
7446   -37413
7447   -26917
7448    19947
7449    40541
7450     5595
7451   -36862
7452   -28525
7453    20116
7454    39535
7455     6337
7456   -36192
7457   -29065
7458    17388
7459    41213
7460     7455
7461   -35594
7462   -30953
7463    16081
7464    40902
7465    10090
7466   -35270
7467   -32148
7468    15416
7469    40964
7470    11543
7471   -33346
7472   -32670
7473    13884
7474    42316
7475    13429
7476   -32766
7477   -33587
7478    10883
7479    40824
7480    13829
7481   -30728
7482   -33805
7483     9967
7484    40581
7485    15719
7486   -31337
7487   -34326
7488     8615
7489    40213
7490    16293
7491   -29929
7492   -36909
7493     6833
7494    40448
7495    17749
7496   -28381
7497   -34958
7498     5149
7499    40071
7500    19826
7501   -27556
7502   -36586
7503     3831
7504    40119
7505    20747
7506   -25495
7507   -37189
7508     1793
7509    39271
7510    23049
7511   -25283
7512   -39437
7513      271
7514    39180
7515    25107
7516   -23500
7517   -38367
7518    -2846
7519    38579
7520    26243
7521   -22727
7522   -38861
7523    -2367
7524    37133
7525    26200
7526   -20389
7527   -40102
7528    -5298
7529    37054
7530    26680
7531   -20536
7532   -38930
7533    -6310
7534    35343
7535    28216
7536   -17309
7537   -39157
7538    -7696
7539    35186
7540    29110
7541   -15540
7542   -39624
7543    -9804
7544    33675
7545    31553
7546   -14538
7547   -39453
7548   -10045
7549    33460
7550    31285
7551   -13737
7552   -39845
7553   -12757
7554    32053
7555    32812
7556   -13163
7557   -39558
7558   -12433
7559    31613
7560    33643
7561   -10982
7562   -40713
7563   -15724
7564    30779
7565    35212
7566    -9180
7567   -40694
7568   -16846
7569    30033
7570    34944
7571    -7543
7572   -39624
7573   -17850
7574    28168
7575    35511
7576    -5198
7577   -39107
7578   -19309
7579    27219
7580    36276
7581    -3673
7582   -39090
7583   -18970
7584    25289
7585    36639
7586    -2671
7587   -37680
7588   -21842
7589    22674
7590    36679
7591    -1443
7592   -37029
7593   -22287
7594    22525
7595    37667
7596      212
7597   -37325
7598   -24735
7599    22661
7600    37222
7601     2206
7602   -36585
7603   -25811
7604    19831
7605    38689
7606     3314
7607   -37023
7608   -27265
7609    19825
7610    39277
7611     4454
7612   -34800
7613   -28512
7614    18664
7615    39444
7616     6799
7617   -35395
7618   -29275
7619    16893
7620    38827
7621     8711
7622   -33664
7623   -29682
7624    15173
7625    39325
7626     9698
7627   -33620
7628   -30817
7629    14628
7630    38806
7631    11110
7632   -31717
7633   -31683
7634    12294
7635    39539
7636    11610
7637   -30273
7638   -32179
7639    11021
7640    39096
7641    13883
7642   -30528
7643   -33304
7644     8606
7645    38307
7646    14906
7647   -28625
7648   -33538
7649     7183
7650    39272
7651    16746
7652   -28179
7653   -34741
7654     6567
7655    38922
7656    17854
7657   -26668
7658   -36455
7659     4817
7660    38760
7661    20359
7662   -25713
7663   -35603
7664     3400
7665    37938
7666    20796
7667   -25369
7668   -36782
7669     1619
7670    38159
7671    22152
7672   -23302
7673   -36457
7674      224
7675    37826
7676    22583
7677   -23135
7678   -38012
7679     -945
7680    35017
7681    23463
7682   -20854
7683   -36941
7684    -3236
7685    36059
7686    24772
7687   -19643
7688   -37922
7689    -4125
7690    34864
7691    26943
7692   -17792
7693   -38134
7694    -6317
7695    34737
7696    27118
7697   -17456
7698   -38014
7699    -7452
7700    33781
7701    28934
7702   -15941
7703   -39346
7704    -9018
7705    33584
7706    30142
7707   -14085
7708   -39534
7709   -11258
7710    30969
7711    31458
7712   -12849
7713   -38535
7714   -11185
7715    31028
7716    31092
7717   -11757
7718   -39083
7719   -13161
7720    30031
7721    31955
7722   -10319
7723   -37736
7724   -13744
7725    28232
7726    32381
7727    -7784
7728   -38690
7729   -15250
7730    27612
7731    33105
7732    -6755
7733   -37500
7734   -16692
7735    26704
7736    33845
7737    -5092
7738   -37035
7739   -17846
7740    24724
7741    35138
7742    -3739
7743   -37099
7744   -19846
7745    23799
7746    35384
7747    -2682
7748   -37154
7749   -21738
7750    22571
7751    37314
7752     -917
7753   -35570
7754   -22742
7755    23470
7756    36459
7757     1590
7758   -36232
7759   -23337
7760    20361
7761    37099
7762     2393
7763   -36062
7764   -24628
7765    19936
7766    36903
7767     3265
7768   -34369
7769   -25916
7770    18591
7771    37965
7772     4075
7773   -33905
7774   -26746
7775    17512
7776    35825
7777     6558
7778   -32855
7779   -27365
7780    16643
7781    36939
7782     7533
7783   -32317
7784   -28955
7785    13858
7786    36737
7787     9443
7788   -31113
7789   -29146
7790    13092
7791    38608
7792    11085
7793   -30932
7794   -30841
7795    12234
7796    37940
7797    12171
7798   -29962
7799   -31022
7800    10687
7801    38329
7802    13643
7803   -28530
7804   -31838
7805     8188
7806    37233
7807    15637
7808   -27962
7809   -33441
7810     7423
7811    38440
7812    17133
7813   -26640
7814   -33307
7815     6089
7816    36973
7817    18120
7818   -25831
7819   -34173
7820     5388
7821    36839
7822    18214
7823   -24058
7824   -34606
7825     3292
7826    35023
7827    20126
7828   -23297
7829   -34413
7830     1789
7831    35473
7832    20917
7833   -21649
7834   -35485
7835     -504
7836    35441
7837    22434
7838   -21215
7839   -36428
7840    -1698
7841    35303
7842    24308
7843   -19835
7844   -36022
7845    -3105
7846    33648
7847    25457
7848   -18832
7849   -35755
7850    -5476
7851    33887
7852    26532
7853   -17492
7854   -37640
7855    -6426
7856    32365
7857    27294
7858   -15776
7859   -36265
7860    -7806
7861    32258
7862    27447
7863   -14537
7864   -36222
7865    -8441
7866    31467
7867    28077
7868   -13492
7869   -36511
7870   -10941
7871    31663
7872    28226
7873   -11725
7874   -37304
7875   -10649
7876    29920
7877    30060
7878   -11609
7879   -37065
7880   -13456
7881    28651
7882    30669
7883    -9588
7884   -36833
7885   -13679
7886    28102
7887    32476
7888    -7649
7889   -36676
7890   -16268
7891    27127
7892    32664
7893    -5599
7894   -37307
7895   -16195
7896    25164
7897    34403
7898    -3320
7899   -36330
7900   -18606
7901    24620
7902    33135
7903    -3974
7904   -36033
7905   -19512
7906    24177
7907    34558
7908    -1464
7909   -35833
7910   -20229
7911    23390
7912    34072
7913      175
7914   -34307
7915   -20706
7916    22382
7917    34723
7918      890
7919   -34568
7920   -22516
7921    20388
7922    34463
7923     2339
7924   -32916
7925   -22981
7926    18930
7927    35505
7928     2772
7929   -33190
7930   -24637
7931    18027
7932    35527
7933     5597
7934   -32018
7935   -25627
7936    16059
7937    36872
7938     7064
7939   -31391
7940   -27650
7941    15691
7942    36587
7943     9064
7944   -31432
7945   -27902
7946    12895
7947    36338
7948     9709
7949   -30833
7950   -29722
7951    11427
7952    36587
7953    11203
7954   -29979
7955   -28759
7956    10321
7957    36273
7958    11555
7959   -28419
7960   -30046
7961    10502
7962    35990
7963    13626
7964   -27725
7965   -30486
7966     8102
7967    35984
7968    14499
7969   -27024
7970   -31478
7971     7544
7972    35159
7973    15127
7974   -26041
7975   -31714
7976     5540
7977    36037
7978    17038
7979   -23930
7980   -32902
7981     4137
7982    34791
7983    20189
7984   -23932
7985   -33836
7986     1531
7987    34641
7988    20478
7989   -22356
7990   -33703
7991      706
7992    34034
7993    21000
7994   -22135
7995   -33752
7996     -188
7997    34746
7998    22005
7999   -19350
8000   -34275
8001    -1988
8002    34746
8003    23267
8004   -19515
8005   -34810
8006    -2896
8007    33018
8008    24657
8009   -17104
8010   -35876
8011    -4505
8012    30770
8013    25543
8014   -16470
8015   -33958
8016    -6514
8017    31827
8018    25426
8019   -15382
8020   -35907
8021    -7544
8022    30796
8023    26160
8024   -14860
8025   -34948
8026    -9778
8027    30108
8028    27680
8029   -11715
8030   -36171
8031    -9224
8032    29545
8033    29373
8034   -11307
8035   -35502
8036   -12238
8037    27971
8038    29161
8039    -9639
8040   -36608
8041   -13159
8042    27228
8043    29874
8044    -8316
8045   -35184
8046   -14436
8047    26365
8048    31546
8049    -7269
8050   -35580
8051   -15474
8052    23365
8053    31075
8054    -6278
8055   -33924
8056   -16187
8057    26207
8058    31706
8059    -4016
8060   -35560
8061   -17168
8062    23371
8063    31970
8064    -3993
8065   -32773
8066   -18184
8067    22309
8068    31789
8069    -1191
8070   -34579
8071   -21089
8072    21446
8073    33459
8074     -508
8075   -32883
8076   -21753
8077    21145
8078    33219
8079     2355
8080   -33529
8081   -21837
8082    18266
8083    34671
8084     2513
8085   -32236
8086   -23141
8087    17637
8088    34917
8089     4321
8090   -32140
8091   -24243
8092    16369
8093    35928
8094     6227
8095   -30816
8096   -26361
8097    15539
8098    35001
8099     7382
8100   -31800
8101   -25400
8102    13672
8103    35406
8104     7220
8105   -29328
8106   -27219
8107    13800
8108    34258
8109     9955
8110   -30079
8111   -26760
8112    11401
8113    35458
8114    10105
8115   -27279
8116   -29288
8117    10499
8118    34446
8119    13304
8120   -28337
8121   -27711
$$ Imaginary data points
##PAGE= N=2
##DATA TABLE= (X++(I..I)), XYDATA
0   -68646
1  1144839
2  -125917
3 -1086776
4   709456
5   816029
6  -961007
7  -643438
8   892699
9   344540
10  -676667
11  -138480
12   451287
13    -7083
14  -143985
15   256767
16    94082
17  -409581
18    10249
19   615959
20    85124
21  -563347
22   -31883
23   381555
24   -61011
25  -182416
26     8012
27  -314997
28  -120060
29   619242
30    78905
31  -913851
32   -65791
33   883891
34   -67543
35  -653853
36   330701
37   403358
38  -426368
39    73127
40   720243
41  -264209
42  -752481
43   409460
44   724790
45  -431217
46  -619761
47   347950
48   385029
49  -401590
50  -244618
51   334748
52  -122379
53  -502295
54   363383
55   614793
56  -492857
57  -580550
58   538488
59   426577
60  -386053
61   -92096
62   192610
63  -176035
64   169719
65   498780
66  -322736
67  -615811
68   296458
69   453350
70  -280881
71  -330195
72    59524
73    47302
74    49835
75   154364
76  -142137
77  -388228
78    74455
79   572590
80   144668
81  -478204
82   -85048
83   509708
84    99552
85  -306906
86    84162
87    80100
88  -357093
89    72130
90   525809
91  -250177
92  -690254
93   191531
94   495264
95  -253514
96  -321408
97   151264
98     9237
99   -40633
100   350701
101    75594
102  -483407
103   -45240
104   549202
105   166207
106  -304656
107  -140507
108   100941
109   180598
110   152369
111  -134859
112  -364008
113   -81127
114   324546
115   198476
116  -281007
117  -341871
118   120208
119   292660
120   -47448
121  -173419
122   -41069
123   -66867
124   126194
125   410521
126   -59532
127  -524533
128    62667
129   513037
130   -34538
131  -324478
132    29769
133    69363
134   -49403
135   166604
136    84532
137  -365937
138  -256098
139   306794
140   322035
141  -189422
142  -322830
143    69236
144   261975
145    83913
146   -54982
147  -154019
148  -174496
149   183998
150   411624
151   -70418
152  -451044
153   -31321
154   333682
155    72550
156  -165412
157  -150033
158  -135836
159   101115
160   354403
161   -18341
162  -478684
163  -101153
164   431467
165   160726
166  -257973
167   -95693
168    90999
169    47255
170   162603
171   129703
172  -273097
173  -280117
174   246048
175   356440
176  -130001
177  -348391
178   -26317
179   223669
180    91903
181   -96988
182  -141614
183  -140134
184    20982
185   314589
186   148361
187  -376407
188  -250707
189   328590
190   268429
191  -145057
192  -158212
193   -54575
194    47820
195   303076
196   151925
197  -387526
198  -292363
199   298605
200   287902
201  -155318
202  -230555
203   -35734
204    84409
205   160894
206    84178
207  -214119
208  -300029
209   122594
210   417504
211    15734
212  -384373
213   -84906
214   274437
215   121733
216   -61666
217   -62172
218  -147221
219   -44042
220   310739
221   194832
222  -332995
223  -312250
224   195268
225   289152
226   -62891
227  -220603
228   -88676
229    60242
230   196514
231   164865
232  -190316
233  -339403
234    92023
235   391783
236    48556
237  -287089
238  -129752
239   126646
240   181856
241    95796
242  -140350
243  -290544
244    -5585
245   359113
246   162187
247  -320809
248  -274284
249   188522
250   244900
251   -63217
252  -132379
253   -87052
254   -70395
255   209619
256   310800
257  -201302
258  -421394
259   136080
260   389687
261   -29427
262  -225151
263   -61189
264    15477
265   125736
266   195098
267  -101723
268  -347597
269   -46483
270   337361
271   171708
272  -248530
273  -242946
274    93851
275   212932
276    68948
277   -91358
278  -208718
279   -89668
280   280089
281   293105
282  -196717
283  -345473
284    80621
285   289132
286    49648
287  -146925
288  -152055
289   -61421
290   151390
291   251951
292   -67685
293  -388922
294   -91107
295   363269
296   168712
297  -252670
298  -180075
299    79770
300   123150
301   136996
302    29935
303  -273755
304  -178487
305   315842
306   307551
307  -195855
308  -298529
309    47991
310   219987
311    88168
312   -87806
313  -191281
314  -127678
315   152325
316   281873
317   -57590
318  -364784
319   -81122
320   294131
321   149957
322  -144238
323  -151266
324   -42447
325   112982
326   256992
327    34185
328  -326731
329  -165014
330   277105
331   263480
332  -126462
333  -262760
334   -32313
335   168098
336   140406
337   -13030
338  -206466
339  -212812
340   135550
341   349821
342   -27929
343  -371308
344   -73331
345   267328
346   133798
347   -71568
348  -132845
349  -131464
350    84804
351   303097
352    60509
353  -322535
354  -192440
355   228887
356   248039
357   -96691
358  -228790
359   -58512
360   106031
361   173759
362    79361
363  -215647
364  -269589
365   153684
366   348890
367   -41487
368  -289826
369   -57602
370   148522
371   152529
372    54836
373  -164277
374  -233027
375    82074
376   323090
377    66169
378  -292121
379  -197462
380   163031
381   232901
382   -19560
383  -193844
384  -138421
385    47616
386   236165
387   144746
388  -229860
389  -286386
390   136176
391   318403
392     3512
393  -234192
394  -117025
395    95045
396   188417
397    93052
398  -157437
399  -258431
400    31825
401   321565
402   107212
403  -274489
404  -188011
405   146980
406   185242
407    24122
408  -105505
409  -200247
410   -39196
411   298490
412   188446
413  -258757
414  -260346
415   122894
416   240055
417    36455
418  -152289
419  -172183
420     -274
421   220093
422   171448
423  -157842
424  -301135
425    13584
426   317261
427   116541
428  -225799
429  -170584
430    71173
431   169619
432   133425
433   -80258
434  -282961
435   -50525
436   314926
437   177941
438  -211099
439  -230715
440    50642
441   206641
442   100627
443  -121730
444  -216746
445   -46535
446   215222
447   207264
448  -126299
449  -307848
450    -7662
451   289507
452   106972
453  -167032
454  -151383
455   -11447
456   146481
457   211204
458   -50775
459  -315749
460   -74438
461   301924
462   179818
463  -176934
464  -206312
465    12942
466   156973
467   140459
468   -40162
469  -248125
470  -139369
471   237370
472   270378
473  -140577
474  -297795
475     3772
476   214096
477   116195
478   -66767
479  -187946
480  -107234
481   170343
482   254536
483   -47167
484  -297697
485  -101753
486   241474
487   204414
488  -127380
489  -219201
490   -15595
491   131371
492   153447
493    34593
494  -243212
495  -211089
496   234202
497   298806
498  -141495
499  -263370
500    11809
501   143437
502   116844
503    24642
504  -193987
505  -191995
506   166535
507   294731
508   -43763
509  -287393
510   -97608
511   195783
512   183016
513   -63035
514  -186096
515   -95597
516    91449
517   226142
518    70097
519  -269060
520  -219301
521   206456
522   278860
523   -86296
524  -236070
525   -47732
526   114231
527   156122
528    63923
529  -184769
530  -232911
531   116836
532   324624
533     2795
534  -300025
535  -101914
536   178675
537   149359
538    -5874
539  -140001
540  -177477
541    53535
542   283225
543    75542
544  -269113
545  -187712
546   155321
547   231435
548   -10991
549  -201112
550  -114098
551    94420
552   182260
553    88793
554  -155401
555  -261296
556    61907
557   340441
558    34503
559  -297473
560   -99253
561   146252
562   121855
563    64733
564   -92984
565  -257938
566     6858
567   339070
568    98004
569  -277536
570  -172307
571   127113
572   194816
573    45314
574  -147883
575  -178044
576    27791
577   228304
578   133410
579  -175142
580  -260537
581    53141
582   282878
583    60985
584  -214825
585  -140109
586    67589
587   161100
588   114498
589   -99452
590  -254393
591   -21561
592   292980
593   146515
594  -220263
595  -202951
596    95193
597   188806
598    59899
599   -89976
600  -197719
601   -72050
602   241581
603   209706
604  -190170
605  -273822
606    64240
607   233228
608    74522
609  -120185
610  -178040
611   -31740
612   206030
613   183299
614  -114726
615  -262609
616   -33351
617   253487
618   164980
619  -168543
620  -215603
621    38795
622   170785
623   107978
624   -46674
625  -221983
626  -123394
627   233682
628   235699
629  -156310
630  -250924
631    27529
632   179629
633   108165
634   -48307
635  -192307
636  -105013
637   182107
638   235683
639   -67611
640  -276789
641   -65416
642   229093
643   162564
644  -113759
645  -191490
646   -49029
647   126831
648   194541
649      212
650  -273907
651  -146055
652   236672
653   229404
654  -116093
655  -225264
656   -26851
657   154130
658   157425
659    -6170
660  -203265
661  -151251
662   160665
663   270478
664   -45496
665  -282890
666   -74051
667   191153
668   138971
669   -48815
670  -159471
671  -132440
672    91595
673   253359
674    25942
675  -261713
676  -141790
677   171850
678   211765
679   -29071
680  -197700
681   -97160
682   112914
683   187264
684    46718
685  -187160
686  -206263
687   107017
688   289239
689    -2103
690  -271287
691  -101308
692   141761
693   151322
694    26636
695  -156970
696  -197490
697    81340
698   289074
699    50437
700  -251182
701  -152409
702   148100
703   207563
704    -1345
705  -172091
706  -126466
707    57257
708   200108
709   103380
710  -194786
711  -242321
712   101006
713   264679
714      780
715  -202265
716  -104713
717    59447
718   165376
719   110696
720  -136906
721  -229629
722    46524
723   272628
724    88795
725  -199331
726  -173030
727    78042
728   192301
729    58747
730  -136870
731  -189643
732    -4986
733   229952
734   142842
735  -192058
736  -236030
737    76972
738   237181
739    59201
740  -151615
741  -153313
742    29100
743   195732
744   132776
745  -126812
746  -239124
747     4349
748   259589
749   109592
750  -198176
751  -174193
752    63853
753   147243
754    84278
755   -68088
756  -224277
757   -65872
758   256441
759   170407
760  -179091
761  -203047
762    47078
763   175568
764   107582
765   -71734
766  -195700
767   -53393
768   204314
769   182890
770  -109233
771  -252564
772   -36361
773   225394
774   134773
775  -139762
776  -187648
777    -9225
778   154862
779   159551
780   -56143
781  -248280
782   -73925
783   241303
784   184976
785  -136547
786  -216095
787     8947
788   177845
789   119576
790   -63996
791  -190382
792   -92657
793   171684
794   223417
795   -84685
796  -271411
797   -22972
798   211309
799   104619
800   -76291
801  -148789
802   -91917
803   120725
804   226844
805   -29147
806  -270302
807   -91572
808   203788
809   176582
810   -75593
811  -198679
812   -63004
813   141774
814   174964
815    -3290
816  -204459
817  -148090
818   163209
819   259161
820   -55584
821  -258749
822   -57065
823   167206
824   138420
825   -26975
826  -177277
827  -141909
828   122736
829   243124
830   -14955
831  -256919
832  -106205
833   178769
834   184280
835   -46455
836  -179088
837   -82052
838   103156
839   191965
840    45239
841  -212241
842  -171948
843   150717
844   234266
845   -33631
846  -209279
847   -93253
848   100068
849   162439
850    32915
851  -174350
852  -177567
853    83804
854   253936
855    54718
856  -231765
857  -152988
858   152333
859   197272
860    -8678
861  -145195
862  -136463
863    32433
864   236812
865   104842
866  -238348
867  -203033
868   140544
869   211483
870    -8077
871  -160548
872  -131851
873    50097
874   211690
875    83034
876  -183654
877  -182910
878    77086
879   226303
880    62188
881  -189814
882  -163517
883    89036
884   188884
885    41673
886  -138340
887  -167211
888     9891
889   214916
890   122212
891  -184285
892  -214739
893    82570
894   224000
895    48011
896  -135939
897  -131963
898    10621
899   180069
900   158625
901  -131427
902  -264978
903    33198
904   262273
905    56239
906  -177100
907  -140559
908     9574
909   149159
910   142008
911  -110556
912  -250451
913     6140
914   249424
915   110252
916  -142215
917  -173776
918    20206
919   200755
920   117209
921  -116888
922  -177821
923   -10191
924   175279
925   155121
926  -106586
927  -247826
928   -11390
929   219272
930    89360
931  -133834
932  -154875
933   -28151
934   144855
935   173553
936   -70112
937  -242540
938   -34388
939   224395
940   147521
941  -107057
942  -184551
943   -14954
944   165883
945   142755
946   -61474
947  -208687
948   -84538
949   177938
950   189448
951   -93186
952  -239971
953   -34829
954   181729
955   126578
956   -72046
957  -175392
958   -74884
959   141710
960   196174
961   -32516
962  -238478
963   -81454
964   209504
965   167773
966   -94877
967  -168169
968   -43783
969   104653
970   170438
971     4039
972  -237335
973  -127501
974   195102
975   188456
976   -85293
977  -183804
978   -59612
979   114508
980   173660
981    -7774
982  -208693
983  -105915
984   145445
985   196372
986    -5160
987  -204583
988  -118304
989   154391
990   195082
991   -43519
992  -183899
993   -87454
994    87825
995   186173
996    44234
997  -220213
998  -168090
999   156761
1000   213723
1001   -41113
1002  -184180
1003   -80302
1004    91777
1005   170118
1006    50590
1007  -177599
1008  -176233
1009   111083
1010   240579
1011     1555
1012  -211308
1013  -102625
1014   107975
1015   156909
1016    31660
1017  -150387
1018  -170360
1019    68638
1020   232705
1021    41471
1022  -205938
1023  -144343
1024   100811
1025   196809
1026    29975
1027  -169409
1028  -132147
1029    75404
1030   189779
1031    70633
1032  -157670
1033  -188780
1034    68760
1035   236275
1036    39901
1037  -195290
1038  -131046
1039    66603
1040   159284
1041    76807
1042  -133629
1043  -197251
1044    35131
1045   230284
1046    87983
1047  -174531
1048  -177645
1049    68198
1050   200022
1051    57867
1052  -137897
1053  -150154
1054    16264
1055   187127
1056   131096
1057  -143673
1058  -225652
1059    51527
1060   227365
1061    48229
1062  -147151
1063  -135808
1064     7102
1065   163235
1066   132048
1067  -115774
1068  -219670
1069    12289
1070   225516
1071   101726
1072  -146709
1073  -169538
1074    23668
1075   174294
1076   106989
1077   -99690
1078  -193940
1079   -24172
1080   206482
1081   142684
1082  -138566
1083  -204207
1084    14179
1085   184188
1086   104869
1087  -103167
1088  -180817
1089   -20648
1090   170809
1091   142913
1092   -82075
1093  -213421
1094   -43466
1095   202928
1096   147280
1097  -120975
1098  -186113
1099    -1768
1100   146762
1101   128935
1102   -42413
1103  -212295
1104   -84374
1105   203095
1106   173580
1107  -114331
1108  -200446
1109   -13479
1110   159782
1111   130920
1112   -53030
1113  -185555
1114   -73877
1115   162514
1116   181936
1117   -63471
1118  -220988
1119   -55067
1120   181857
1121   144308
1122   -75575
1123  -170805
1124   -64841
1125   125451
1126   181142
1127   -30869
1128  -228392
1129   -91380
1130   171641
1131   173464
1132   -57938
1133  -190845
1134   -67889
1135   142689
1136   169205
1137   -25102
1138  -187153
1139  -101748
1140   130908
1141   201231
1142   -18552
1143  -217197
1144   -89404
1145   151387
1146   156652
1147   -27406
1148  -168940
1149  -113479
1150   100634
1151   198736
1152     8770
1153  -210104
1154  -126242
1155   140981
1156   193956
1157   -22205
1158  -181507
1159   -90238
1160   105656
1161   174430
1162    35094
1163  -178383
1164  -160843
1165   122407
1166   226298
1167   -22123
1168  -201601
1169   -88697
1170    92682
1171   154339
1172    36858
1173  -168745
1174  -167590
1175    94908
1176   219412
1177    17825
1178  -188552
1179  -125937
1180    93984
1181   190807
1182    33533
1183  -165418
1184  -134644
1185    73844
1186   192929
1187    64295
1188  -167481
1189  -171159
1190    79836
1191   209952
1192    34176
1193  -174367
1194  -139074
1195    62860
1196   171819
1197    63765
1198  -141587
1199  -175400
1200    42567
1201   215291
1202    77977
1203  -174179
1204  -158571
1205    78159
1206   177327
1207    52896
1208  -117270
1209  -163815
1210    10934
1211   214355
1212   105631
1213  -172063
1214  -177885
1215    65528
1216   184836
1217    62070
1218  -125059
1219  -164427
1220    14777
1221   192541
1222   104448
1223  -136835
1224  -187866
1225    21436
1226   201729
1227    91637
1228  -142559
1229  -161487
1230    23343
1231   161435
1232   107396
1233   -94832
1234  -195850
1235   -12589
1236   206336
1237   119039
1238  -130566
1239  -176110
1240     9370
1241   168421
1242   114279
1243   -94665
1244  -183564
1245   -19849
1246   171000
1247   135533
1248   -92148
1249  -206299
1250   -25608
1251   194053
1252   120375
1253  -112236
1254  -168872
1255   -15538
1256   150283
1257   137627
1258   -65227
1259  -204997
1260   -46681
1261   191947
1262   145416
1263  -101432
1264  -183275
1265   -19467
1266   155878
1267   128290
1268   -59804
1269  -182525
1270   -70294
1271   165158
1272   170991
1273   -84902
1274  -205930
1275   -29644
1276   152445
1277   124682
1278   -47792
1279  -172454
1280   -79218
1281   146870
1282   176605
1283   -54011
1284  -196581
1285   -61928
1286   145687
1287   158258
1288   -42438
1289  -185001
1290   -65991
1291   135782
1292   153666
1293   -19933
1294  -181832
1295  -107816
1296   136452
1297   188522
1298   -45485
1299  -201946
1300   -66731
1301   129116
1302   144236
1303   -15671
1304  -171102
1305  -109612
1306   121089
1307   189700
1308   -12829
1309  -195141
1310   -97971
1311   141545
1312   173649
1313   -29774
1314  -166135
1315   -85267
1316    94636
1317   171821
1318    23831
1319  -188551
1320  -135684
1321   128222
1322   188134
1323   -25829
1324  -169806
1325   -93799
1326    78125
1327   166274
1328    36122
1329  -172900
1330  -145205
1331   100027
1332   200428
1333    13455
1334  -174669
1335  -113355
1336    88049
1337   170875
1338    35417
1339  -153769
1340  -144971
1341    74460
1342   196921
1343    42229
1344  -170848
1345  -139827
1346    77419
1347   184410
1348    40587
1349  -164510
1350  -138441
1351    74862
1352   171411
1353    49717
1354  -136073
1355  -167259
1356    43986
1357   218132
1358    56615
1359  -185424
1360  -132586
1361    79828
1362   154515
1363    63411
1364  -111668
1365  -178119
1366    28356
1367   221679
1368    72966
1369  -169129
1370  -143830
1371    51660
1372   165311
1373    76883
1374  -123769
1375  -172636
1376    21341
1377   188711
1378    91777
1379  -132357
1380  -178137
1381    20561
1382   191001
1383    90090
1384  -132591
1385  -159270
1386    20130
1387   168116
1388   110275
1389   -99636
1390  -189003
1391    -2764
1392   199468
1393   111600
1394  -131558
1395  -177772
1396    17026
1397   168318
1398    97441
1399   -96359
1400  -179841
1401   -23506
1402   184773
1403   132280
1404  -116125
1405  -192451
1406     3078
1407   175738
1408   110460
1409   -90862
1410  -175956
1411   -21248
1412   173986
1413   133280
1414   -85787
1415  -187354
1416   -38362
1417   174625
1418   143253
1419  -102184
1420  -190367
1421   -13491
1422   150912
1423   120631
1424   -47419
1425  -183845
1426   -78863
1427   176392
1428   170904
1429   -99119
1430  -189748
1431   -17093
1432   134633
1433   130680
1434   -30234
1435  -187128
1436   -82147
1437   162645
1438   164342
1439   -68115
1440  -185210
1441   -58736
1442   135686
1443   159281
1444   -42070
1445  -193365
1446   -65572
1447   146368
1448   154307
1449   -36272
1450  -182796
1451   -90864
1452   140739
1453   179309
1454   -45286
1455  -197438
1456   -62395
1457   139511
1458   143103
1459   -22960
1460  -165314
1461  -107584
1462   114799
1463   194515
1464   -22360
1465  -205287
1466   -77474
1467   136268
1468   145182
1469   -11294
1470  -149191
1471  -115926
1472    95283
1473   197841
1474       67
1475  -194473
1476   -99235
1477   111960
1478   165371
1479     8202
1480  -167833
1481  -118001
1482   102429
1483   176658
1484     6160
1485  -164638
1486  -122289
1487    84250
1488   190111
1489    22209
1490  -182009
1491  -112843
1492   104685
1493   159964
1494    23157
1495  -144839
1496  -139855
1497    71257
1498   199736
1499    33451
1500  -178628
1501  -126346
1502    90541
1503   170839
1504    27399
1505  -150620
1506  -135505
1507    63654
1508   178608
1509    50960
1510  -154474
1511  -150876
1512    70332
1513   191701
1514    40031
1515  -151415
1516  -126567
1517    56133
1518   165084
1519    63881
1520  -130686
1521  -158069
1522    37424
1523   190885
1524    70578
1525  -149825
1526  -154211
1527    52481
1528   170399
1529    57971
1530  -120762
1531  -150435
1532    16336
1533   184788
1534    98439
1535  -143790
1536  -166278
1537    51954
1538   174830
1539    64076
1540  -113292
1541  -152892
1542     9553
1543   176595
1544    94983
1545  -128576
1546  -167651
1547    21578
1548   171795
1549    90075
1550  -115607
1551  -166342
1552    16192
1553   169484
1554    92176
1555   -99230
1556  -165990
1557    -8713
1558   177754
1559   118584
1560  -111443
1561  -174809
1562     6868
1563   164852
1564    96966
1565   -93089
1566  -163511
1567   -21143
1568   155911
1569   126361
1570   -83627
1571  -185064
1572   -23779
1573   172755
1574   115867
1575   -94577
1576  -157269
1577   -21271
1578   139594
1579   134758
1580   -61107
1581  -190125
1582   -40640
1583   170131
1584   126401
1585   -84241
1586  -166567
1587   -33779
1588   141635
1589   134827
1590   -61137
1591  -177832
1592   -46064
1593   149007
1594   141987
1595   -58486
1596  -183278
1597   -50388
1598   152893
1599   132564
1600   -61112
1601  -164231
1602   -57274
1603   125271
1604   151164
1605   -35545
1606  -185731
1607   -73170
1608   144956
1609   152549
1610   -47313
1611  -169933
1612   -59840
1613   124482
1614   145713
1615   -18534
1616  -165822
1617   -95437
1618   121171
1619   171319
1620   -35595
1621  -183130
1622   -70567
1623   115804
1624   140399
1625    -9675
1626  -159672
1627  -103206
1628   111645
1629   175126
1630   -12747
1631  -172443
1632   -88604
1633   111419
1634   160668
1635    -5897
1636  -161875
1637   -94863
1638    97883
1639   159971
1640     9109
1641  -168534
1642  -120765
1643   101692
1644   173289
1645    -5497
1646  -165342
1647   -97601
1648    88401
1649   161743
1650    24308
1651  -157231
1652  -123087
1653    90299
1654   177658
1655    22759
1656  -157996
1657  -120040
1658    83414
1659   168271
1660    21516
1661  -149006
1662  -122468
1663    61083
1664   169196
1665    45085
1666  -153251
1667  -138672
1668    73331
1669   175470
1670    34935
1671  -137612
1672  -122408
1673    54383
1674   168385
1675    58010
1676  -138446
1677  -146016
1678    49843
1679   179202
1680    52052
1681  -147415
1682  -135744
1683    53496
1684   158430
1685    57229
1686  -120706
1687  -151763
1688    31651
1689   183996
1690    71675
1691  -139613
1692  -140883
1693    46601
1694   164145
1695    72024
1696  -116796
1697  -152507
1698    23852
1699   169154
1700    80889
1701  -120382
1702  -162348
1703    17389
1704   171688
1705    81927
1706  -120784
1707  -150435
1708    18392
1709   155854
1710    92628
1711   -95408
1712  -162534
1713     2372
1714   172405
1715   102433
1716  -105172
1717  -158248
1718     3363
1719   156140
1720    94524
1721   -93755
1722  -159823
1723   -18617
1724   153469
1725   117962
1726   -90946
1727  -175192
1728    -5191
1729   163258
1730   100185
1731   -84001
1732  -151734
1733   -27503
1734   149346
1735   133344
1736   -80408
1737  -177852
1738   -17932
1739   155158
1740   112063
1741   -76635
1742  -166340
1743   -36893
1744   144417
1745   123147
1746   -68420
1747  -165656
1748   -43448
1749   141340
1750   139798
1751   -58017
1752  -176744
1753   -39665
1754   145925
1755   124876
1756   -53629
1757  -157420
1758   -57581
1759   126871
1760   146806
1761   -41526
1762  -178773
1763   -63111
1764   137539
1765   135237
1766   -49775
1767  -158559
1768   -61347
1769   114524
1770   146019
1771   -20997
1772  -170328
1773   -77822
1774   131677
1775   148469
1776   -36698
1777  -157808
1778   -71132
1779   108894
1780   151683
1781   -16656
1782  -168093
1783   -84955
1784   111943
1785   151151
1786   -14738
1787  -165826
1788   -92705
1789   114279
1790   156989
1791   -16341
1792  -155161
1793   -85516
1794    91095
1795   159700
1796    10991
1797  -169523
1798  -105598
1799   109202
1800   156931
1801    -5310
1802  -146763
1803   -97951
1804    80277
1805   160235
1806    20046
1807  -155383
1808  -115361
1809    84739
1810   163499
1811    17953
1812  -151061
1813  -111198
1814    82243
1815   156357
1816    22079
1817  -137353
1818  -119630
1819    62847
1820   167996
1821    36777
1822  -150230
1823  -123380
1824    74886
1825   161987
1826    29510
1827  -135375
1828  -119738
1829    54545
1830   162142
1831    50798
1832  -138926
1833  -140179
1834    58856
1835   172313
1836    39318
1837  -137712
1838  -122971
1839    46046
1840   157530
1841    62562
1842  -129823
1843  -145373
1844    46620
1845   169117
1846    57862
1847  -124697
1848  -138224
1849    36950
1850   164591
1851    63571
1852  -123239
1853  -136159
1854    28208
1855   152391
1856    80061
1857  -110456
1858  -159447
1859    26477
1860   169709
1861    65709
1862  -115459
1863  -135081
1864    13434
1865   147540
1866    93996
1867  -100668
1868  -159805
1869    13608
1870   167342
1871    83253
1872  -105208
1873  -145900
1874     6954
1875   151499
1876    91204
1877   -93974
1878  -157441
1879    -7367
1880   159388
1881   103081
1882  -101785
1883  -159027
1884     2330
1885   151455
1886    96067
1887   -83658
1888  -154527
1889   -17188
1890   150487
1891   114927
1892   -81269
1893  -163540
1894   -17532
1895   152696
1896   112086
1897   -80634
1898  -156739
1899   -20096
1900   134032
1901   113579
1902   -60209
1903  -164298
1904   -41996
1905   143800
1906   123854
1907   -69778
1908  -159638
1909   -33033
1910   131733
1911   120873
1912   -51498
1913  -157603
1914   -46301
1915   131126
1916   132376
1917   -46163
1918  -163964
1919   -51078
1920   134611
1921   126709
1922   -51752
1923  -153758
1924   -57343
1925   114348
1926   141416
1927   -32697
1928  -171180
1929   -64827
1930   129857
1931   134304
1932   -37940
1933  -153190
1934   -67023
1935   111494
1936   147543
1937   -21656
1938  -159118
1939   -75295
1940   111210
1941   148569
1942   -19785
1943  -162471
1944   -78642
1945   108772
1946   140979
1947   -14264
1948  -146657
1949   -87491
1950    93369
1951   152918
1952      -23
1953  -156717
1954   -92336
1955    97099
1956   146930
1957    -1079
1958  -144928
1959   -91589
1960    84862
1961   148047
1962    15574
1963  -143337
1964  -110814
1965    83728
1966   161989
1967     7980
1968  -149039
1969   -98597
1970    77624
1971   147820
1972    26318
1973  -138514
1974  -118060
1975    74334
1976   165557
1977    24032
1978  -144228
1979  -111474
1980    68588
1981   155241
1982    30113
1983  -136268
1984  -118521
1985    57028
1986   157306
1987    41690
1988  -135867
1989  -127735
1990    58297
1991   159501
1992    40958
1993  -126171
1994  -120099
1995    46404
1996   153839
1997    55310
1998  -122346
1999  -131840
2000    40907
2001   155170
2002    56828
2003  -121426
2004  -132457
2005    38318
2006   149198
2007    56459
2008  -109810
2009  -135327
2010    20194
2011   155244
2012    74068
2013  -116874
2014  -139229
2015    35016
2016   153250
2017    67736
2018  -100186
2019  -136301
2020    15925
2021   155336
2022    81210
2023  -104283
2024  -146959
2025    13212
2026   155335
2027    79348
2028  -105697
2029  -141701
2030    11115
2031   141356
2032    85046
2033   -87504
2034  -152473
2035    -6042
2036   157084
2037    94083
2038   -98391
2039  -140617
2040     1553
2041   137146
2042    97878
2043   -75871
2044  -152741
2045   -12889
2046   146499
2047   100140
2048   -79575
2049  -146922
2050   -16580
2051   136624
2052   104140
2053   -74453
2054  -151773
2055   -18769
2056   132189
2057   103627
2058   -64019
2059  -150345
2060   -32251
2061   136463
2062   117244
2063   -67374
2064  -153956
2065   -24742
2066   130872
2067   108031
2068   -51444
2069  -146568
2070   -48704
2071   131231
2072   132883
2073   -61850
2074  -162697
2075   -32283
2076   125908
2077   109158
2078   -40813
2079  -147510
2080   -62491
2081   124181
2082   137886
2083   -50948
2084  -156522
2085   -46276
2086   114844
2087   127075
2088   -29870
2089  -155172
2090   -62564
2091   118452
2092   128895
2093   -31954
2094  -142237
2095   -67946
2096   102183
2097   143190
2098   -23234
2099  -160506
2100   -64239
2101   107710
2102   126803
2103   -16466
2104  -140814
2105   -82134
2106    97451
2107   149748
2108   -13067
2109  -154050
2110   -76419
2111    99744
2112   135527
2113    -5719
2114  -142887
2115   -90273
2116    89929
2117   149776
2118      529
2119  -149475
2120   -93934
2121    92554
2122   149738
2123      719
2124  -144267
2125   -91881
2126    83742
2127   146539
2128    13854
2129  -138326
2130  -106145
2131    74030
2132   157424
2133    15968
2134  -147944
2135  -102322
2136    76980
2137   141833
2138    19323
2139  -126314
2140  -111722
2141    58032
2142   158225
2143    31386
2144  -138207
2145  -107826
2146    64221
2147   144956
2148    40068
2149  -124172
2150  -120409
2151    58266
2152   154614
2153    36493
2154  -123553
2155  -118899
2156    39481
2157   152390
2158    52633
2159  -132123
2160  -128736
2161    56087
2162   145787
2163    45894
2164  -106890
2165  -130548
2166    26380
2167   163786
2168    64901
2169  -128311
2170  -129054
2171    45203
2172   145711
2173    59062
2174  -100457
2175  -135730
2176    17280
2177   156953
2178    73426
2179  -114709
2180  -139777
2181    22918
2182   149020
2183    70180
2184  -100376
2185  -135148
2186    13743
2187   144634
2188    80484
2189   -94146
2190  -140828
2191     5274
2192   145597
2193    86743
2194   -94056
2195  -141468
2196     6054
2197   141033
2198    85353
2199   -83193
2200  -141209
2201    -8007
2202   138913
2203    97824
2204   -84139
2205  -148865
2206    -8017
2207   139406
2208    95384
2209   -76648
2210  -148025
2211   -15927
2212   138944
2213   101701
2214   -70211
2215  -148264
2216   -26115
2217   137333
2218   113820
2219   -72585
2220  -153533
2221   -18764
2222   130233
2223   102336
2224   -50895
2225  -147529
2226   -47890
2227   137376
2228   126007
2229   -71376
2230  -151956
2231   -24866
2232   116697
2233   108133
2234   -38337
2235  -151067
2236   -54884
2237   129118
2238   124404
2239   -52087
2240  -141604
2241   -44174
2242   107718
2243   129058
2244   -32640
2245  -156836
2246   -52214
2247   120858
2248   117563
2249   -34365
2250  -136781
2251   -67733
2252   101732
2253   141556
2254   -27989
2255  -159801
2256   -57459
2257   111203
2258   120513
2259   -17278
2260  -139400
2261   -81430
2262   101055
2263   148408
2264   -22107
2265  -154491
2266   -67116
2267    99403
2268   128606
2269    -5197
2270  -139475
2271   -92013
2272    94782
2273   149515
2274   -11110
2275  -144674
2276   -80223
2277    83156
2278   139355
2279     6367
2280  -142581
2281   -92306
2282    88761
2283   137710
2284     4186
2285  -127088
2286   -97456
2287    67271
2288   153590
2289    14008
2290  -147368
2291   -88136
2292    78378
2293   129845
2294    23078
2295  -119500
2296  -114419
2297    63868
2298   159397
2299    16438
2300  -138483
2301   -93292
2302    58143
2303   135194
2304    43344
2305  -126481
2306  -124029
2307    66739
2308   153465
2309    24190
2310  -119460
2311  -108277
2312    39982
2313   150662
2314    52809
2315  -133133
2316  -122762
2317    61041
2318   141616
2319    38377
2320  -102003
2321  -124422
2322    25414
2323   160023
2324    59108
2325  -130470
2326  -119179
2327    48321
2328   131511
2329    53346
2330   -90304
2331  -133902
2332    15324
2333   160074
2334    63476
2335  -120067
2336  -118466
2337    29150
2338   128389
2339    72929
2340   -89137
2341  -142271
2342    17016
2343   154750
2344    64913
2345  -101296
2346  -121367
2347     5690
2348   132886
2349    91476
2350   -93207
2351  -149315
2352    18120
2353   143757
2354    68690
2355   -81108
2356  -132041
2357   -16116
2358   141275
2359   102009
2360   -96477
2361  -147359
2362    10434
2363   132302
2364    82333
2365   -65244
2366  -142946
2367   -22078
2368   144011
2369   100222
2370   -81979
2371  -137739
2372   -13379
2373   125025
2374   101664
2375   -64997
2376  -148934
2377   -22304
2378   132868
2379    93505
2380   -64690
2381  -135349
2382   -36215
2383   121551
2384   117472
2385   -61262
2386  -147922
2387   -22109
2388   121371
2389   102252
2390   -44719
2391  -137773
2392   -49477
2393   121065
2394   123086
2395   -56511
2396  -147659
2397   -33160
2398   109862
2399   109889
2400   -32994
2401  -147007
2402   -59936
2403   119520
2404   124425
2405   -46404
2406  -141238
2407   -48305
2408   102813
2409   126723
2410   -21489
2411  -152028
2412   -60603
2413   118148
2414   119946
2415   -30405
2416  -131359
2417   -70163
2418    92160
2419   140836
2420   -19679
2421  -155466
2422   -62016
2423   103824
2424   115254
2425   -12817
2426  -125410
2427   -85298
2428    88577
2429   145325
2430   -13144
2431  -144205
2432   -68015
2433    84494
2434   122929
2435     2990
2436  -132863
2437   -91032
2438    85061
2439   140776
2440    -2801
2441  -131675
2442   -82077
2443    72874
2444   138535
2445    14189
2446  -136650
2447   -92932
2448    79985
2449   136484
2450    12905
2451  -126073
2452   -98941
2453    65602
2454   144611
2455    19751
2456  -136155
2457   -99521
2458    66557
2459   135443
2460    26198
2461  -121045
2462  -108373
2463    58871
2464   146519
2465    32088
2466  -124001
2467  -105124
2468    54631
2469   142284
2470    38996
2471  -117613
2472  -111382
2473    50100
2474   140186
2475    37379
2476  -110043
2477  -114743
2478    35728
2479   142709
2480    47578
2481  -120097
2482  -113694
2483    43933
2484   131644
2485    48287
2486   -96335
2487  -122284
2488    25226
2489   150306
2490    58664
2491  -114930
2492  -114154
2493    33201
2494   128960
2495    64271
2496   -93451
2497  -133716
2498    19979
2499   147954
2500    61051
2501  -102642
2502  -121299
2503    13085
2504   132327
2505    81277
2506   -94100
2507  -138127
2508    17778
2509   139916
2510    68105
2511   -83976
2512  -127818
2513    -2686
2514   136241
2515    88497
2516   -89815
2517  -134754
2518     8953
2519   130851
2520    77186
2521   -70064
2522  -132170
2523   -14426
2524   132925
2525    92557
2526   -79460
2527  -134941
2528    -5533
2529   124218
2530    87360
2531   -64412
2532  -133870
2533   -22755
2534   126427
2535    96627
2536   -68677
2537  -135837
2538   -20401
2539   120002
2540   100852
2541   -58325
2542  -138576
2543   -24287
2544   122266
2545   101878
2546   -52176
2547  -135215
2548   -37528
2549   117028
2550   113025
2551   -52532
2552  -143098
2553   -32411
2554   112863
2555   104860
2556   -39353
2557  -138513
2558   -50744
2559   112837
2560   116738
2561   -43358
2562  -137301
2563   -43657
2564   104755
2565   116059
2566   -28974
2567  -139411
2568   -53018
2569   108431
2570   112986
2571   -31215
2572  -129000
2573   -60968
2574    94470
2575   124776
2576   -24766
2577  -140122
2578   -57082
2579    97226
2580   113793
2581   -16849
2582  -126696
2583   -72365
2584    88286
2585   134009
2586   -13956
2587  -136977
2588   -63615
2589    90089
2590   120633
2591    -5297
2592  -128239
2593   -81608
2594    81236
2595   134777
2596    -4157
2597  -136999
2598   -76899
2599    80548
2600   126382
2601     5971
2602  -128063
2603   -89812
2604    75750
2605   134673
2606     5871
2607  -127262
2608   -84428
2609    68821
2610   131100
2611    19345
2612  -125139
2613   -95733
2614    70385
2615   131700
2616    12825
2617  -117215
2618   -92551
2619    55870
2620   134739
2621    27692
2622  -121942
2623   -98932
2624    60632
2625   130976
2626    23981
2627  -111987
2628  -100410
2629    47661
2630   135837
2631    36026
2632  -113338
2633  -104727
2634    48008
2635   135155
2636    37751
2637  -112449
2638  -108562
2639    41621
2640   135743
2641    45272
2642  -106969
2643  -113260
2644    35752
2645   137180
2646    50332
2647  -107176
2648  -116486
2649    32819
2650   134776
2651    54886
2652   -99759
2653  -116670
2654    25662
2655   136591
2656    61678
2657   -98860
2658  -122712
2659    23957
2660   132235
2661    60230
2662   -91237
2663  -120983
2664    13484
2665   132141
2666    69045
2667   -90407
2668  -123776
2669    11934
2670   128778
2671    69643
2672   -80884
2673  -125372
2674     4064
2675   131810
2676    73922
2677   -81823
2678  -122656
2679    -1579
2680   122231
2681    86257
2682   -75906
2683  -135055
2684    -2286
2685   129580
2686    79914
2687   -71233
2688  -125131
2689   -17075
2690   120687
2691    98187
2692   -70344
2693  -139313
2694   -11640
2695   124332
2696    89444
2697   -58947
2698  -130118
2699   -27815
2700   119322
2701   104968
2702   -61260
2703  -137930
2704   -23354
2705   116152
2706    97871
2707   -49373
2708  -134494
2709   -36316
2710   115774
2711   105722
2712   -52042
2713  -133293
2714   -34167
2715   106611
2716   106677
2717   -36248
2718  -136840
2719   -44015
2720   113882
2721   108019
2722   -41992
2723  -127191
2724   -46444
2725    95113
2726   116487
2727   -27514
2728  -140448
2729   -53933
2730   105843
2731   112542
2732   -29565
2733  -126517
2734   -59630
2735    92192
2736   125268
2737   -21137
2738  -138241
2739   -59406
2740    94134
2741   120066
2742   -12497
2743  -131639
2744   -71973
2745    92683
2746   126929
2747   -15243
2748  -128995
2749   -69024
2750    79050
2751   126541
2752     1494
2753  -134847
2754   -78691
2755    87293
2756   123500
2757    -4761
2758  -118721
2759   -79498
2760    67898
2761   131412
2762     9016
2763  -131113
2764   -81135
2765    76918
2766   121353
2767    10016
2768  -114432
2769   -91129
2770    64587
2771   135221
2772    12549
2773  -123139
2774   -83927
2775    61048
2776   123232
2777    26407
2778  -114875
2779  -103438
2780    61401
2781   136252
2782    17356
2783  -113171
2784   -89538
2785    43900
2786   130078
2787    43977
2788  -115620
2789  -111330
2790    57309
2791   134794
2792    24742
2793  -102566
2794   -99782
2795    29119
2796   133799
2797    52493
2798  -116382
2799  -112134
2800    48098
2801   124419
2802    40722
2803   -89812
2804  -112204
2805    22113
2806   139239
2807    51330
2808  -107711
2809  -103446
2810    32747
2811   118498
2812    58852
2813   -85212
2814  -124187
2815    22600
2816   137705
2817    49970
2818   -95516
2819  -104417
2820    12878
2821   119065
2822    73032
2823   -87092
2824  -128752
2825    20633
2826   131596
2827    56531
2828   -78027
2829  -112375
2830    -2636
2831   125094
2832    82601
2833   -84951
2834  -127357
2835     8547
2836   120105
2837    70053
2838   -68547
2839  -124496
2840   -12514
2841   129127
2842    84323
2843   -79942
2844  -121151
2845    -3609
2846   110475
2847    87059
2848   -57580
2849  -136079
2850   -14641
2851   128989
2852    80665
2853   -68344
2854  -114193
2855   -18245
2856   103527
2857    98671
2858   -53291
2859  -139161
2860   -16230
2861   119766
2862    80329
2863   -50888
2864  -114927
2865   -36983
2866   106456
2867   107891
2868   -53542
2869  -132943
2870   -20365
2871   104358
2872    89923
2873   -32970
2874  -125915
2875   -48980
2876   112835
2877   109070
2878   -50826
2879  -123771
2880   -33356
2881    88762
2882   107402
2883   -22247
2884  -138057
2885   -52658
2886   112524
2887   106496
2888   -38814
2889  -115068
2890   -51309
2891    82333
2892   119775
2893   -17421
2894  -139709
2895   -54783
2896    99600
2897   104944
2898   -20993
2899  -114277
2900   -65776
2901    82008
2902   124961
2903   -16285
2904  -131917
2905   -55552
2906    83174
2907   106280
2908    -2286
2909  -117178
2910   -76193
2911    81545
2912   124431
2913   -14890
2914  -120793
2915   -62783
2916    67148
2917   114789
2918    11825
2919  -123074
2920   -84428
2921    80443
2922   121472
2923    -3629
2924  -109128
2925   -77164
2926    55348
2927   127805
2928    19683
2929  -125385
2930   -86244
2931    71473
2932   118191
2933    14352
2934  -104852
2935   -93897
2936    51656
2937   134430
2938    18416
2939  -120010
2940   -84698
2941    51479
2942   117709
2943    33552
2944  -106476
2945  -105499
2946    53076
2947   131799
2948    20878
2949  -105280
2950   -87159
2951    36005
2952   121208
2953    46333
2954  -107152
2955  -104958
2956    49099
2957   123641
2958    29912
2959   -91844
2960   -99182
2961    25179
2962   128345
2963    48481
2964  -105681
2965  -103850
2966    38025
2967   116222
2968    47300
2969   -85583
2970  -112341
2971    19610
2972   131718
2973    51910
2974   -96087
2975  -102383
2976    20513
2977   115798
2978    66125
2979   -81452
2980  -123827
2981    18212
2982   131007
2983    53461
2984   -84808
2985  -103503
2986     1492
2987   115770
2988    79156
2989   -80132
2990  -126203
2991    12602
2992   122707
2993    60745
2994   -70788
2995  -111265
2996    -7562
2997   120127
2998    80224
2999   -78578
3000  -117455
3001     4489
3002   107649
3003    73111
3004   -57449
3005  -123780
3006   -13991
3007   122877
3008    78282
3009   -71907
3010  -110967
3011    -9980
3012   101505
3013    89158
3014   -51920
3015  -131122
3016   -15348
3017   117902
3018    78292
3019   -55485
3020  -112323
3021   -29529
3022   102264
3023   100892
3024   -51204
3025  -131837
3026   -22330
3027   106494
3028    86486
3029   -40891
3030  -120227
3031   -41611
3032   105215
3033   103948
3034   -47296
3035  -122110
3036   -30226
3037    92656
3038    98649
3039   -26663
3040  -126698
3041   -48874
3042   105378
3043   102193
3044   -40931
3045  -113094
3046   -41494
3047    81502
3048   108670
3049   -19826
3050  -130943
3051   -49439
3052    99003
3053    98258
3054   -25943
3055  -110080
3056   -55501
3057    80039
3058   116124
3059   -17065
3060  -128834
3061   -51982
3062    85687
3063   102097
3064    -8464
3065  -111621
3066   -72136
3067    80381
3068   120886
3069   -14361
3070  -120612
3071   -59623
3072    70127
3073   109485
3074    10085
3075  -118332
3076   -81351
3077    80422
3078   119241
3079    -7810
3080  -108714
3081   -70656
3082    56484
3083   119791
3084    16457
3085  -120322
3086   -81441
3087    72937
3088   114549
3089     5681
3090  -103121
3091   -82794
3092    51317
3093   125306
3094    15978
3095  -116498
3096   -80047
3097    57626
3098   112592
3099    22261
3100  -101040
3101   -93330
3102    49006
3103   126113
3104    20741
3105  -108119
3106   -83443
3107    44920
3108   114008
3109    36286
3110  -101086
3111  -100752
3112    46450
3113   124002
3114    28446
3115   -98296
3116   -92317
3117    30987
3118   118403
3119    46220
3120   -98234
3121  -104473
3122    38010
3123   119761
3124    39204
3125   -87874
3126  -102685
3127    21419
3128   123705
3129    51130
3130   -94207
3131  -103380
3132    25166
3133   115685
3134    53386
3135   -81443
3136  -110975
3137    17876
3138   123897
3139    50733
3140   -86438
3141  -101082
3142    12827
3143   113164
3144    64812
3145   -78891
3146  -114131
3147    14163
3148   118777
3149    57828
3150   -74727
3151  -105567
3152     1766
3153   112271
3154    71115
3155   -74891
3156  -114616
3157     4856
3158   111534
3159    68762
3160   -63740
3161  -115104
3162    -8113
3163   113241
3164    76465
3165   -67513
3166  -115222
3167    -7159
3168   106409
3169    80216
3170   -56719
3171  -121102
3172   -15959
3173   111395
3174    80614
3175   -57751
3176  -113780
3177   -19909
3178   102168
3179    89328
3180   -49403
3181  -121981
3182   -24144
3183   106075
3184    84766
3185   -49580
3186  -114001
3187   -28487
3188    99135
3189    92479
3190   -42723
3191  -118960
3192   -29790
3193    98621
3194    91237
3195   -40037
3196  -117256
3197   -36555
3198    95269
3199    96192
3200   -37403
3201  -116114
3202   -39184
3203    89730
3204    99505
3205   -29676
3206  -120915
3207   -44370
3208    90985
3209    99410
3210   -25761
3211  -115811
3212   -50694
3213    85237
3214   105844
3215   -18783
3216  -118219
3217   -51933
3218    83417
3219   106604
3220   -11479
3221  -116113
3222   -60176
3223    81942
3224   108985
3225   -12393
3226  -113440
3227   -61759
3228    73396
3229   110429
3230    -4926
3231  -117021
3232   -66991
3233    75788
3234   109699
3235    -5129
3236  -108743
3237   -68161
3238    66691
3239   115359
3240     2609
3241  -112301
3242   -70709
3243    67586
3244   111088
3245     5006
3246  -106734
3247   -74873
3248    60056
3249   115773
3250     9531
3251  -108419
3252   -77375
3253    56208
3254   114081
3255    16031
3256  -105042
3257   -84396
3258    53779
3259   117161
3260    19843
3261  -102423
3262   -85141
3263    46574
3264   116191
3265    29854
3266  -101041
3267   -92526
3268    46792
3269   117420
3270    28810
3271   -96139
3272   -92959
3273    36830
3274   117950
3275    37077
3276   -96444
3277   -96675
3278    36057
3279   116974
3280    38537
3281   -89770
3282   -97394
3283    30374
3284   117556
3285    40954
3286   -89867
3287   -98044
3288    24642
3289   114943
3290    48536
3291   -87037
3292  -102605
3293    25295
3294   115787
3295    48593
3296   -80702
3297  -101154
3298    14507
3299   116281
3300    58659
3301   -80293
3302  -104574
3303    15081
3304   110189
3305    57574
3306   -73680
3307  -108787
3308     4084
3309   112098
3310    63722
3311   -74763
3312  -108368
3313     2201
3314   109099
3315    69338
3316   -65584
3317  -112228
3318    -1771
3319   111582
3320    70787
3321   -63241
3322  -109605
3323    -7735
3324   106501
3325    77340
3326   -60503
3327  -114070
3328    -9652
3329   106020
3330    73206
3331   -56340
3332  -112148
3333   -17776
3334   102205
3335    81352
3336   -53644
3337  -114328
3338   -17502
3339   102312
3340    80862
3341   -49116
3342  -111544
3343   -23805
3344    99235
3345    86200
3346   -45147
3347  -113195
3348   -26996
3349    94362
3350    89925
3351   -40967
3352  -115490
3353   -31583
3354    93865
3355    90354
3356   -34268
3357  -110920
3358   -37857
3359    90058
3360    97099
3361   -30963
3362  -116555
3363   -40061
3364    86759
3365    94770
3366   -24316
3367  -114082
3368   -48556
3369    85566
3370    99255
3371   -23369
3372  -112816
3373   -48318
3374    80058
3375   101517
3376   -15479
3377  -113076
3378   -51333
3379    82722
3380    99525
3381   -14860
3382  -107586
3383   -56890
3384    74034
3385   105047
3386   -12121
3387  -113971
3388   -58063
3389    72427
3390    99933
3391    -7245
3392  -104702
3393   -63765
3394    67847
3395   110847
3396    -1401
3397  -108519
3398   -62537
3399    66899
3400   107614
3401     5831
3402  -103057
3403   -72368
3404    60270
3405   111060
3406     5914
3407  -105001
3408   -74052
3409    53777
3410   108694
3411    14016
3412  -103886
3413   -79651
3414    55280
3415   110730
3416    16573
3417   -97846
3418   -79850
3419    47476
3420   113953
3421    23759
3422   -99390
3423   -81729
3424    49156
3425   110513
3426    24674
3427   -92938
3428   -86478
3429    39617
3430   113066
3431    27841
3432   -95867
3433   -86337
3434    38509
3435   110148
3436    32486
3437   -90123
3438   -91245
3439    36050
3440   111693
3441    35003
3442   -85902
3443   -91983
3444    25645
3445   113923
3446    43214
3447   -88603
3448   -94364
3449    26750
3450   108126
3451    45529
3452   -78993
3453   -98881
3454    17122
3455   112047
3456    52393
3457   -80769
3458   -97561
3459    16489
3460   107585
3461    54802
3462   -73038
3463  -104326
3464     9927
3465   109228
3466    56472
3467   -73189
3468  -101891
3469     6462
3470   104723
3471    62865
3472   -67813
3473  -106027
3474     4436
3475   107274
3476    61103
3477   -64440
3478  -103249
3479    -2503
3480   105581
3481    69011
3482   -63520
3483  -109056
3484    -2065
3485   102377
3486    66428
3487   -56704
3488  -106151
3489   -12828
3490   102675
3491    75928
3492   -57508
3493  -109068
3494   -10640
3495    98637
3496    76102
3497   -48212
3498  -108369
3499   -20941
3500    98488
3501    81470
3502   -46363
3503  -107879
3504   -23296
3505    92868
3506    86058
3507   -41260
3508  -111987
3509   -26888
3510    91921
3511    85067
3512   -35844
3513  -108667
3514   -33660
3515    90492
3516    91311
3517   -34014
3518  -110660
3519   -33881
3520    85032
3521    88870
3522   -28295
3523  -109382
3524   -39407
3525    85911
3526    91331
3527   -27182
3528  -107148
3529   -43200
3530    81618
3531    94504
3532   -22412
3533  -109807
3534   -45425
3535    81416
3536    94290
3537   -17577
3538  -106164
3539   -53140
3540    74578
3541   100240
3542   -14856
3543  -108945
3544   -52320
3545    72780
3546    97059
3547    -6535
3548  -102095
3549   -61091
3550    67300
3551   105031
3552    -4820
3553  -105913
3554   -59767
3555    64076
3556   101067
3557     4370
3558  -101280
3559   -68791
3560    62428
3561   105067
3562     2315
3563  -101930
3564   -68151
3565    56042
3566   103410
3567     9929
3568  -100674
3569   -71813
3570    57538
3571   104910
3572    11290
3573   -95534
3574   -73959
3575    49717
3576   108901
3577    15269
3578   -98443
3579   -75281
3580    50737
3581   104783
3582    19374
3583   -92566
3584   -81331
3585    42541
3586   108911
3587    22402
3588   -92317
3589   -81137
3590    38956
3591   107006
3592    29554
3593   -89528
3594   -85764
3595    35671
3596   107772
3597    32781
3598   -85705
3599   -87920
3600    27815
3601   107897
3602    37833
3603   -85369
3604   -89524
3605    25579
3606   104573
3607    41970
3608   -79774
3609   -93595
3610    21413
3611   106565
3612    44969
3613   -78893
3614   -93361
3615    19760
3616   104613
3617    49441
3618   -74863
3619   -96889
3620    15220
3621   105481
3622    49686
3623   -73612
3624   -96537
3625    11830
3626   103432
3627    55682
3628   -68833
3629  -100184
3630     7595
3631   103149
3632    55853
3633   -65127
3634   -98603
3635     1552
3636   101838
3637    64085
3638   -62740
3639  -100452
3640     -745
3641    99367
3642    63996
3643   -56281
3644  -102146
3645    -8920
3646    98507
3647    70443
3648   -56074
3649  -103660
3650   -10814
3651    95002
3652    72126
3653   -49000
3654  -104196
3655   -16531
3656    93533
3657    75563
3658   -46072
3659  -105128
3660   -17770
3661    91437
3662    78187
3663   -44887
3664  -105460
3665   -20978
3666    89072
3667    78888
3668   -39179
3669  -105649
3670   -25689
3671    88437
3672    80760
3673   -38068
3674  -105536
3675   -29492
3676    85861
3677    84248
3678   -33080
3679  -105402
3680   -32512
3681    83981
3682    86378
3683   -26909
3684  -104589
3685   -39449
3686    82316
3687    88944
3688   -24558
3689  -104447
3690   -41617
3691    74949
3692    91150
3693   -16269
3694  -103729
3695   -48465
3696    75253
3697    95695
3698   -17325
3699  -101303
3700   -49474
3701    68296
3702    95312
3703    -7427
3704  -102822
3705   -54465
3706    69675
3707    97243
3708    -8444
3709   -99788
3710   -55318
3711    63083
3712    98352
3713    -2636
3714  -101752
3715   -58495
3716    63939
3717    97245
3718      753
3719   -96426
3720   -64080
3721    59592
3722   101862
3723     2214
3724   -99173
3725   -63904
3726    55923
3727    98972
3728     9836
3729   -94131
3730   -71531
3731    52417
3732   102826
3733    10027
3734   -93045
3735   -69862
3736    44712
3737   102317
3738    20264
3739   -91195
3740   -76237
3741    44638
3742   101924
3743    20849
3744   -85709
3745   -79207
3746    36761
3747   105842
3748    25296
3749   -89248
3750   -79199
3751    35804
3752   100285
3753    30678
3754   -82586
3755   -85563
3756    30114
3757   107269
3758    31274
3759   -84829
3760   -80708
3761    28410
3762    99550
3763    39368
3764   -79030
3765   -90109
3766    27960
3767   105768
3768    37304
3769   -77502
3770   -84485
3771    19916
3772   100553
3773    47770
3774   -75798
3775   -94070
3776    20588
3777   102895
3778    42952
3779   -69675
3780   -91708
3781     8638
3782   101966
3783    52594
3784   -70941
3785   -94679
3786    11220
3787    96499
3788    53391
3789   -60436
3790   -97783
3791     -384
3792   103032
3793    59512
3794   -64782
3795   -92989
3796     1133
3797    93031
3798    63640
3799   -54022
3800  -101344
3801    -5686
3802    99360
3803    62079
3804   -56590
3805   -95393
3806    -9727
3807    91567
3808    70342
3809   -52561
3810  -103059
3811    -8675
3812    94083
3813    66185
3814   -47154
3815   -97797
3816   -17364
3817    91915
3818    75214
3819   -47900
3820  -103427
3821   -14858
3822    87480
3823    72467
3824   -38140
3825  -101098
3826   -25032
3827    88855
3828    79730
3829   -40184
3830   -99880
3831   -24960
3832    80979
3833    79736
3834   -28671
3835  -102890
3836   -34567
3837    83335
3838    81516
3839   -30608
3840   -98093
3841   -35651
3842    75068
3843    86466
3844   -24975
3845  -102554
3846   -37699
3847    77802
3848    84390
3849   -19210
3850   -98290
3851   -44836
3852    72996
3853    91510
3854   -19615
3855  -102080
3856   -41315
3857    68693
3858    86678
3859   -10698
3860   -99311
3861   -51166
3862    70766
3863    92581
3864   -14151
3865   -99029
3866   -47064
3867    62951
3868    92224
3869    -4044
3870   -98649
3871   -55473
3872    65815
3873    93592
3874    -5117
3875   -92656
3876   -58635
3877    55749
3878    97433
3879     2631
3880   -96822
3881   -60666
3882    56752
3883    94471
3884     6987
3885   -89604
3886   -66706
3887    49690
3888   100562
3889     9492
3890   -91408
3891   -65113
3892    46787
3893    94885
3894    15627
3895   -87317
3896   -73013
3897    45001
3898    99704
3899    15415
3900   -87880
3901   -70911
3902    39322
3903    96993
3904    23001
3905   -85775
3906   -76605
3907    39880
3908    98495
3909    23203
3910   -82668
3911   -77049
3912    33321
3913   100914
3914    29816
3915   -83731
3916   -78413
3917    32519
3918    98019
3919    31892
3920   -76777
3921   -84702
3922    26021
3923   100836
3924    34318
3925   -77658
3926   -81294
3927    22938
3928    95814
3929    42288
3930   -71129
3931   -89461
3932    18605
3933    99010
3934    40849
3935   -69628
3936   -86101
3937    11539
3938    96247
3939    49122
3940   -66801
3941   -89890
3942    11791
3943    95644
3944    48747
3945   -62612
3946   -90359
3947     4445
3948    97460
3949    54216
3950   -63775
3951   -90935
3952     5264
3953    93104
3954    56249
3955   -57489
3956   -94859
3957      -42
3958    96348
3959    58316
3960   -58548
3961   -92144
3962    -1967
3963    89003
3964    63512
3965   -51778
3966   -98063
3967    -7216
3968    92831
3969    62813
3970   -50147
3971   -93981
3972   -11228
3973    87915
3974    69725
3975   -44911
3976   -98021
3977   -14851
3978    87552
3979    68244
3980   -39974
3981   -96321
3982   -22849
3983    85592
3984    74221
3985   -39976
3986   -97121
3987   -21952
3988    80923
3989    74472
3990   -31994
3991   -98157
3992   -28011
3993    82648
3994    78772
3995   -32384
3996   -94837
3997   -29463
3998    76585
3999    81483
4000   -27167
4001   -99837
4002   -33181
4003    77585
4004    80286
4005   -25714
4006   -96816
4007   -37968
4008    73037
4009    85167
4010   -21904
4011   -98089
4012   -38512
4013    70596
4014    84031
4015   -15062
4016   -95338
4017   -44930
4018    69645
4019    88854
4020   -14177
4021   -95370
4022   -45260
4023    62952
4024    86858
4025    -6022
4026   -94072
4027   -53891
4028    63174
4029    91212
4030    -6470
4031   -91072
4032   -53531
4033    56436
4034    90952
4035     1632
4036   -92422
4037   -58532
4038    56778
4039    91945
4040     2701
4041   -88729
4042   -60654
4043    50432
4044    95072
4045     6641
4046   -92461
4047   -62471
4048    50207
4049    92733
4050    11457
4051   -86822
4052   -66649
4053    46105
4054    97890
4055    11536
4056   -88595
4057   -65777
4058    43391
4059    93385
4060    19191
4061   -83705
4062   -71929
4063    41193
4064    96888
4065    19137
4066   -82293
4067   -71184
4068    33468
4069    93795
4070    25498
4071   -79028
4072   -76148
4073    32779
4074    94902
4075    28895
4076   -74356
4077   -77778
4078    26360
4079    95769
4080    34663
4081   -75390
4082   -79791
4083    24480
4084    92751
4085    36043
4086   -69642
4087   -82654
4088    18708
4089    95520
4090    39546
4091   -72532
4092   -83633
4093    19356
4094    93152
4095    42016
4096   -66189
4097   -84931
4098    14566
4099    96351
4100    43872
4101   -67066
4102   -84808
4103     9752
4104    92313
4105    48700
4106   -63003
4107   -89473
4108     7032
4109    92080
4110    50911
4111   -58790
4112   -88903
4113      610
4114    89713
4115    55816
4116   -57258
4117   -89654
4118      793
4119    87939
4120    57020
4121   -49862
4122   -90646
4123    -7079
4124    88225
4125    60787
4126   -50194
4127   -90818
4128    -8384
4129    84413
4130    62428
4131   -44591
4132   -94167
4133   -13411
4134    83805
4135    65797
4136   -43130
4137   -91918
4138   -15109
4139    81200
4140    69109
4141   -40200
4142   -93775
4143   -17442
4144    82694
4145    69136
4146   -37007
4147   -93956
4148   -23534
4149    78644
4150    75204
4151   -35493
4152   -94939
4153   -24327
4154    77436
4155    73187
4156   -29562
4157   -93155
4158   -31529
4159    75530
4160    78698
4161   -27703
4162   -94589
4163   -31276
4164    72002
4165    76663
4166   -20592
4167   -93283
4168   -38478
4169    69970
4170    82059
4171   -19593
4172   -90285
4173   -40203
4174    65298
4175    83370
4176   -13706
4177   -92621
4178   -43159
4179    64664
4180    82709
4181   -10776
4182   -89634
4183   -48291
4184    61318
4185    86974
4186    -7994
4187   -91517
4188   -47562
4189    60165
4190    85649
4191    -4032
4192   -88605
4193   -53961
4194    57607
4195    89980
4196    -1862
4197   -89455
4198   -54248
4199    53982
4200    88439
4201     2306
4202   -88042
4203   -59150
4204    50258
4205    91290
4206     5382
4207   -85741
4208   -59965
4209    46423
4210    90719
4211    11758
4212   -84725
4213   -62667
4214    44182
4215    88831
4216    13182
4217   -80913
4218   -65757
4219    37547
4220    92180
4221    18840
4222   -81270
4223   -68327
4224    37294
4225    89320
4226    21525
4227   -76712
4228   -71430
4229    32212
4230    93200
4231    24957
4232   -77135
4233   -71212
4234    30921
4235    91105
4236    28622
4237   -73559
4238   -76597
4239    27940
4240    92445
4241    29371
4242   -72222
4243   -77241
4244    23366
4245    90982
4246    35525
4247   -71712
4248   -79936
4249    22221
4250    91894
4251    36565
4252   -66579
4253   -80275
4254    14692
4255    92236
4256    42400
4257   -66036
4258   -82154
4259    14049
4260    88743
4261    43463
4262   -60473
4263   -83484
4264     7656
4265    89480
4266    48164
4267   -59438
4268   -83360
4269     5838
4270    85488
4271    50507
4272   -54546
4273   -85615
4274     1489
4275    87305
4276    52381
4277   -53326
4278   -85192
4279    -2132
4280    84119
4281    56574
4282   -50551
4283   -88539
4284    -4162
4285    84601
4286    56960
4287   -48252
4288   -87861
4289    -9658
4290    82873
4291    62214
4292   -45905
4293   -91046
4294    -9960
4295    82271
4296    61773
4297   -40285
4298   -88255
4299   -17308
4300    81680
4301    66795
4302   -40251
4303   -89886
4304   -18386
4305    76394
4306    67905
4307   -34717
4308   -90554
4309   -23105
4310    76040
4311    70844
4312   -32711
4313   -88237
4314   -26259
4315    70008
4316    73346
4317   -26865
4318   -91913
4319   -28744
4320    71709
4321    72140
4322   -23156
4323   -86399
4324   -33088
4325    67959
4326    77566
4327   -20343
4328   -90398
4329   -35406
4330    68052
4331    77362
4332   -17398
4333   -89193
4334   -38762
4335    64447
4336    80516
4337   -15244
4338   -88786
4339   -40700
4340    63121
4341    80933
4342   -11769
4343   -88968
4344   -45802
4345    60271
4346    81173
4347    -9211
4348   -87800
4349   -47443
4350    56020
4351    84550
4352    -3309
4353   -87011
4354   -51742
4355    53985
4356    84346
4357     -875
4358   -81768
4359   -53252
4360    47932
4361    86178
4362     4390
4363   -83633
4364   -55579
4365    47785
4366    85064
4367     7461
4368   -79687
4369   -58608
4370    42605
4371    86610
4372    11211
4373   -79880
4374   -60476
4375    41207
4376    87196
4377    14809
4378   -79289
4379   -64967
4380    39848
4381    88708
4382    16595
4383   -76976
4384   -65021
4385    36797
4386    88224
4387    21013
4388   -76189
4389   -69878
4390    34194
4391    89419
4392    23357
4393   -73886
4394   -69947
4395    28258
4396    89150
4397    27138
4398   -71087
4399   -72398
4400    25596
4401    88725
4402    30147
4403   -68437
4404   -72886
4405    20687
4406    88445
4407    34291
4408   -66708
4409   -75617
4410    17871
4411    86324
4412    37156
4413   -62619
4414   -77238
4415    14365
4416    86342
4417    40142
4418   -61099
4419   -77055
4420    11604
4421    84104
4422    43690
4423   -58419
4424   -80883
4425     7992
4426    85647
4427    45241
4428   -56524
4429   -81234
4430     5077
4431    84375
4432    49202
4433   -53587
4434   -83663
4435     2477
4436    84502
4437    50909
4438   -51112
4439   -84238
4440    -1745
4441    83066
4442    55321
4443   -49054
4444   -84534
4445    -4784
4446    81302
4447    56210
4448   -44782
4449   -85116
4450    -8737
4451    79648
4452    59272
4453   -41423
4454   -85266
4455   -12707
4456    76668
4457    61535
4458   -38815
4459   -85895
4460   -17163
4461    75489
4462    63516
4463   -35827
4464   -84809
4465   -18021
4466    72530
4467    66292
4468   -31786
4469   -86889
4470   -22046
4471    72486
4472    68074
4473   -28575
4474   -86099
4475   -25413
4476    70798
4477    70562
4478   -25462
4479   -87282
4480   -28234
4481    69471
4482    71292
4483   -22904
4484   -87750
4485   -31977
4486    67421
4487    73642
4488   -20708
4489   -85317
4490   -33999
4491    64574
4492    75386
4493   -15752
4494   -86910
4495   -37432
4496    62857
4497    77230
4498   -13534
4499   -83751
4500   -40103
4501    57065
4502    78805
4503    -8831
4504   -84060
4505   -44181
4506    55766
4507    80063
4508    -6056
4509   -81642
4510   -46143
4511    52010
4512    80580
4513    -1714
4514   -81914
4515   -49486
4516    49953
4517    81112
4518     2106
4519   -80562
4520   -51987
4521    48917
4522    83477
4523     3441
4524   -79633
4525   -53889
4526    44142
4527    81946
4528     8062
4529   -80053
4530   -58727
4531    42867
4532    84686
4533     9717
4534   -77797
4535   -59072
4536    40002
4537    84456
4538    14545
4539   -77203
4540   -62937
4541    38175
4542    84738
4543    16180
4544   -73425
4545   -63863
4546    32905
4547    86003
4548    19464
4549   -72573
4550   -64703
4551    29285
4552    84188
4553    24586
4554   -68341
4555   -68485
4556    24927
4557    84449
4558    26492
4559   -67391
4560   -67808
4561    21640
4562    83642
4563    31341
4564   -64897
4565   -72846
4566    21696
4567    85010
4568    32347
4569   -64118
4570   -72984
4571    16707
4572    83172
4573    36879
4574   -63387
4575   -76198
4576    15820
4577    83579
4578    38669
4579   -57712
4580   -78055
4581    10100
4582    84173
4583    42639
4584   -57995
4585   -77720
4586     7931
4587    81134
4588    44616
4589   -53496
4590   -80493
4591     4616
4592    83446
4593    46548
4594   -51852
4595   -77864
4596     -274
4597    78394
4598    51625
4599   -46851
4600   -81529
4601    -2816
4602    78580
4603    51083
4604   -44580
4605   -80192
4606    -8228
4607    75416
4608    56445
4609   -42437
4610   -81601
4611    -8389
4612    74697
4613    57009
4614   -36687
4615   -82302
4616   -14857
4617    75752
4618    60985
4619   -38801
4620   -83231
4621   -13560
4622    71549
4623    61297
4624   -31718
4625   -85264
4626   -20488
4627    74215
4628    63963
4629   -32325
4630   -82932
4631   -22261
4632    68207
4633    66288
4634   -27211
4635   -85889
4636   -25075
4637    69048
4638    66752
4639   -25372
4640   -81993
4641   -29246
4642    63929
4643    70625
4644   -21187
4645   -82587
4646   -31054
4647    63118
4648    68591
4649   -16474
4650   -80382
4651   -36116
4652    61063
4653    73292
4654   -14670
4655   -79955
4656   -34873
4657    55031
4658    72299
4659    -8783
4660   -80777
4661   -42370
4662    57587
4663    74704
4664    -9534
4665   -79577
4666   -41504
4667    51214
4668    77915
4669    -2470
4670   -82328
4671   -45893
4672    53425
4673    77276
4674    -2261
4675   -77518
4676   -49915
4677    47625
4678    80704
4679     2228
4680   -79794
4681   -49915
4682    47502
4683    78002
4684     5566
4685   -75399
4686   -55263
4687    42382
4688    81657
4689     6511
4690   -74265
4691   -53284
4692    39230
4693    78429
4694    12694
4695   -73506
4696   -59301
4697    37210
4698    80719
4699    11944
4700   -69498
4701   -57365
4702    31242
4703    80521
4704    19139
4705   -70752
4706   -61479
4707    31359
4708    80642
4709    18985
4710   -66070
4711   -63776
4712    25949
4713    82678
4714    23938
4715   -68315
4716   -64975
4717    26432
4718    79814
4719    26585
4720   -63812
4721   -68764
4722    22445
4723    83952
4724    28749
4725   -64912
4726   -68758
4727    19119
4728    78719
4729    33930
4730   -60264
4731   -73449
4732    16530
4733    82695
4734    34108
4735   -58050
4736   -70927
4737    11314
4738    78328
4739    39374
4740   -56297
4741   -73781
4742    10437
4743    79209
4744    40099
4745   -50745
4746   -73872
4747     4618
4748    78602
4749    43396
4750   -50944
4751   -74112
4752     3157
4753    75524
4754    45350
4755   -46245
4756   -75912
4757     -467
4758    77432
4759    48574
4760   -47044
4761   -76243
4762    -3397
4763    74635
4764    52112
4765   -43124
4766   -79142
4767    -7162
4768    75424
4769    52616
4770   -40955
4771   -78817
4772    -9592
4773    72869
4774    56940
4775   -37571
4776   -80293
4777   -11269
4778    72344
4779    57263
4780   -33370
4781   -79376
4782   -16260
4783    70599
4784    60859
4785   -32366
4786   -79249
4787   -18666
4788    66422
4789    60543
4790   -26990
4791   -78410
4792   -23020
4793    66771
4794    63629
4795   -26324
4796   -78479
4797   -25034
4798    61401
4799    64920
4800   -22209
4801   -79587
4802   -27595
4803    62648
4804    66419
4805   -20214
4806   -78207
4807   -31820
4808    57965
4809    69416
4810   -17699
4811   -80474
4812   -32645
4813    58024
4814    69828
4815   -12758
4816   -79582
4817   -38273
4818    56719
4819    73272
4820   -11176
4821   -79270
4822   -38280
4823    52462
4824    72465
4825    -5541
4826   -77806
4827   -43296
4828    52131
4829    74520
4830    -4568
4831   -76663
4832   -43579
4833    47914
4834    74544
4835     1068
4836   -76156
4837   -47796
4838    46146
4839    74359
4840     2351
4841   -72599
4842   -48333
4843    42404
4844    76936
4845     4544
4846   -72428
4847   -50120
4848    40273
4849    75457
4850     8133
4851   -70009
4852   -53614
4853    37869
4854    78161
4855    10890
4856   -70769
4857   -54072
4858    34739
4859    77546
4860    15568
4861   -69167
4862   -59236
4863    32832
4864    79568
4865    16809
4866   -67869
4867   -60085
4868    29682
4869    78837
4870    20579
4871   -67506
4872   -61452
4873    27572
4874    78157
4875    22963
4876   -62777
4877   -63262
4878    23634
4879    78686
4880    26759
4881   -61638
4882   -64761
4883    20987
4884    76167
4885    29475
4886   -58117
4887   -66658
4888    16863
4889    77555
4890    30793
4891   -56713
4892   -67977
4893    14710
4894    75645
4895    34095
4896   -54178
4897   -69621
4898     9436
4899    77369
4900    37445
4901   -52464
4902   -69013
4903     6879
4904    75443
4905    39579
4906   -51043
4907   -72546
4908     4699
4909    75184
4910    41795
4911   -48186
4912   -71653
4913     1064
4914    74510
4915    45804
4916   -47066
4917   -74389
4918       -4
4919    73737
4920    46579
4921   -42372
4922   -74431
4923    -4307
4924    72782
4925    50706
4926   -41620
4927   -75063
4928    -6007
4929    69295
4930    51217
4931   -37228
4932   -75503
4933   -11092
4934    69470
4935    53372
4936   -35085
4937   -74873
4938   -12646
4939    67609
4940    54931
4941   -31372
4942   -75585
4943   -15835
4944    67137
4945    56850
4946   -29157
4947   -74610
4948   -17816
4949    64214
4950    58719
4951   -26924
4952   -76573
4953   -21464
4954    62697
4955    60759
4956   -24013
4957   -76398
4958   -25411
4959    61103
4960    65162
4961   -22556
4962   -77977
4963   -26743
4964    59934
4965    64864
4966   -17867
4967   -76837
4968   -30373
4969    57957
4970    67274
4971   -16339
4972   -76097
4973   -32804
4974    54205
4975    66454
4976   -12576
4977   -75192
4978   -36351
4979    54003
4980    68739
4981    -9384
4982   -73595
4983   -37592
4984    49692
4985    69373
4986    -5354
4987   -74505
4988   -39263
4989    48903
4990    68888
4991    -3134
4992   -71354
4993   -44424
4994    44764
4995    73010
4996     -497
4997   -72646
4998   -43952
4999    43167
5000    71833
5001     3017
5002   -70493
5003   -48651
5004    41505
5005    74853
5006     5442
5007   -70318
5008   -49187
5009    38145
5010    75119
5011    10005
5012   -70156
5013   -54207
5014    36572
5015    74849
5016    10644
5017   -66439
5018   -54438
5019    30924
5020    75081
5021    14926
5022   -66548
5023   -55752
5024    31883
5025    75143
5026    16501
5027   -62581
5028   -56978
5029    26387
5030    74712
5031    20166
5032   -62118
5033   -59579
5034    25147
5035    72634
5036    22562
5037   -58741
5038   -60720
5039    21040
5040    76098
5041    24645
5042   -58899
5043   -61612
5044    18549
5045    74044
5046    28704
5047   -56490
5048   -65025
5049    16536
5050    75738
5051    30495
5052   -54709
5053   -66163
5054    10929
5055    74990
5056    36090
5057   -54987
5058   -68193
5059    10819
5060    73641
5061    36331
5062   -50041
5063   -69165
5064     6420
5065    74421
5066    40372
5067   -49032
5068   -67218
5069     5531
5070    71056
5071    41693
5072   -44363
5073   -72009
5074     1999
5075    71219
5076    41498
5077   -43688
5078   -69211
5079    -1850
5080    67783
5081    46342
5082   -41012
5083   -72279
5084    -2370
5085    68566
5086    45437
5087   -38103
5088   -70049
5089    -7885
5090    66660
5091    51956
5092   -36211
5093   -72174
5094    -9179
5095    65162
5096    51372
5097   -31690
5098   -74294
5099   -14096
5100    66656
5101    55254
5102   -31951
5103   -73222
5104   -14089
5105    62325
5106    55828
5107   -26546
5108   -75701
5109   -19301
5110    64008
5111    57328
5112   -26478
5113   -73175
5114   -22435
5115    58269
5116    62453
5117   -22217
5118   -75799
5119   -22782
5120    59342
5121    58644
5122   -18941
5123   -71000
5124   -27403
5125    55812
5126    64178
5127   -17847
5128   -74039
5129   -27911
5130    53219
5131    60444
5132   -12718
5133   -71642
5134   -33761
5135    53444
5136    65563
5137   -12582
5138   -71376
5139   -32605
5140    48877
5141    66450
5142    -6537
5143   -72882
5144   -37128
5145    49662
5146    67529
5147    -6039
5148   -69021
5149   -40495
5150    45335
5151    69806
5152    -2407
5153   -72695
5154   -41425
5155    45852
5156    68180
5157       39
5158   -66569
5159   -46060
5160    40980
5161    72840
5162     2033
5163   -69476
5164   -45274
5165    37837
5166    69284
5167     7512
5168   -65317
5169   -49889
5170    37294
5171    72417
5172     6338
5173   -65356
5174   -48361
5175    32440
5176    69661
5177    13319
5178   -64432
5179   -52428
5180    33499
5181    71295
5182    12225
5183   -60480
5184   -52838
5185    26516
5186    72474
5187    18284
5188   -62755
5189   -55284
5190    27198
5191    71181
5192    19664
5193   -56756
5194   -59349
5195    21198
5196    74274
5197    21655
5198   -59253
5199   -58445
5200    20909
5201    71058
5202    26924
5203   -54981
5204   -62897
5205    17415
5206    74452
5207    26325
5208   -53867
5209   -60630
5210    12713
5211    70753
5212    32447
5213   -53331
5214   -64467
5215    14004
5216    71639
5217    30676
5218   -49046
5219   -62562
5220     7707
5221    70765
5222    35927
5223   -49270
5224   -64049
5225     8504
5226    67357
5227    36916
5228   -43765
5229   -66571
5230     3107
5231    68744
5232    40057
5233   -44957
5234   -65792
5235     1131
5236    66763
5237    42888
5238   -39105
5239   -69577
5240    -1746
5241    68352
5242    42751
5243   -39290
5244   -67379
5245    -5386
5246    65466
5247    49782
5248   -37026
5249   -70966
5250    -4434
5251    64967
5252    47372
5253   -32532
5254   -69737
5255   -11835
5256    64193
5257    51551
5258   -32898
5259   -70785
5260   -11123
5261    61654
5262    51539
5263   -27195
5264   -71269
5265   -15719
5266    61950
5267    53209
5268   -28401
5269   -68046
5270   -17378
5271    56194
5272    56053
5273   -23302
5274   -72283
5275   -19556
5276    58424
5277    54754
5278   -22009
5279   -68309
5280   -23766
5281    54083
5282    61851
5283   -18172
5284   -72104
5285   -24273
5286    53131
5287    58450
5288   -13765
5289   -69123
5290   -30342
5291    52525
5292    63403
5293   -13827
5294   -69297
5295   -30013
5296    49799
5297    63247
5298    -9022
5299   -69884
5300   -35382
5301    49621
5302    64142
5303    -8702
5304   -67365
5305   -35528
5306    44888
5307    66863
5308    -3867
5309   -69366
5310   -37821
5311    44778
5312    64782
5313    -2349
5314   -65350
5315   -40500
5316    40422
5317    66297
5318     -478
5319   -67475
5320   -41398
5321    39260
5322    64849
5323     4148
5324   -64353
5325   -44503
5326    37951
5327    68050
5328     4280
5329   -64298
5330   -45232
5331    32688
5332    67103
5333    10634
5334   -63826
5335   -48369
5336    33972
5337    68773
5338    11425
5339   -59654
5340   -50612
5341    26654
5342    70217
5343    15739
5344   -62427
5345   -53107
5346    28457
5347    68336
5348    17706
5349   -57277
5350   -55296
5351    23758
5352    71648
5353    19311
5354   -57481
5355   -54917
5356    21747
5357    67139
5358    22167
5359   -53101
5360   -57861
5361    19174
5362    70171
5363    22327
5364   -53896
5365   -56082
5366    15204
5367    66646
5368    27886
5369   -51700
5370   -60171
5371    15192
5372    67917
5373    26620
5374   -49853
5375   -59958
5376     9242
5377    67406
5378    32914
5379   -49606
5380   -62222
5381     9555
5382    66874
5383    34392
5384   -44341
5385   -64346
5386     3438
5387    68795
5388    37762
5389   -44854
5390   -64209
5391     3127
5392    65556
5393    39048
5394   -39918
5395   -66786
5396     -616
5397    66566
5398    40417
5399   -39587
5400   -64944
5401    -4294
5402    63136
5403    44060
5404   -36640
5405   -67952
5406    -3982
5407    62952
5408    43100
5409   -33765
5410   -65287
5411    -8627
5412    61536
5413    47660
5414   -33297
5415   -66399
5416    -8353
5417    59023
5418    48044
5419   -28532
5420   -67418
5421   -15075
5422    59614
5423    50094
5424   -28992
5425   -66411
5426   -15077
5427    56030
5428    52966
5429   -23564
5430   -69411
5431   -17406
5432    57493
5433    52806
5434   -21813
5435   -66433
5436   -21301
5437    53570
5438    57216
5439   -18495
5440   -69884
5441   -22573
5442    52763
5443    55633
5444   -15477
5445   -67058
5446   -27248
5447    50806
5448    59543
5449   -14622
5450   -67797
5451   -27244
5452    48724
5453    57776
5454   -11018
5455   -66678
5456   -30587
5457    48740
5458    61231
5459   -10885
5460   -65037
5461   -30862
5462    44228
5463    60788
5464    -6147
5465   -64435
5466   -35025
5467    44782
5468    62040
5469    -6068
5470   -63179
5471   -37968
5472    39609
5473    64523
5474    -1326
5475   -64838
5476   -38397
5477    39532
5478    63153
5479     2312
5480   -61845
5481   -42296
5482    36065
5483    66015
5484     4343
5485   -63305
5486   -43366
5487    34022
5488    65245
5489     7601
5490   -61677
5491   -45911
5492    32839
5493    65951
5494     8722
5495   -59260
5496   -47624
5497    29472
5498    66815
5499    12571
5500   -58581
5501   -49538
5502    29371
5503    65716
5504    13785
5505   -55393
5506   -51234
5507    24079
5508    66299
5509    16631
5510   -56515
5511   -50099
5512    22652
5513    65568
5514    17646
5515   -54060
5516   -53358
5517    20235
5518    67353
5519    21394
5520   -52835
5521   -53572
5522    18729
5523    66035
5524    25353
5525   -51372
5526   -56195
5527    15329
5528    66700
5529    26742
5530   -48556
5531   -58148
5532    11398
5533    65122
5534    31120
5535   -48466
5536   -58949
5537    11164
5538    65246
5539    31423
5540   -44183
5541   -60766
5542     6705
5543    65083
5544    34086
5545   -43995
5546   -61280
5547     5617
5548    63850
5549    35643
5550   -40764
5551   -62364
5552     2228
5553    63927
5554    36450
5555   -39269
5556   -62137
5557      637
5558    62310
5559    38932
5560   -37144
5561   -62633
5562    -2717
5563    61416
5564    40135
5565   -35138
5566   -62527
5567    -5448
5568    60988
5569    43502
5570   -32603
5571   -64973
5572    -8176
5573    58836
5574    45330
5575   -30017
5576   -65295
5577   -11416
5578    58460
5579    47208
5580   -26886
5581   -65212
5582   -13495
5583    56019
5584    49513
5585   -25079
5586   -65726
5587   -16150
5588    54917
5589    50754
5590   -23425
5591   -65198
5592   -19614
5593    53777
5594    52182
5595   -20991
5596   -65372
5597   -20238
5598    52720
5599    52390
5600   -17531
5601   -64062
5602   -22555
5603    51328
5604    54554
5605   -16892
5606   -64397
5607   -24886
5608    48631
5609    55645
5610   -13988
5611   -63810
5612   -26975
5613    46439
5614    57112
5615   -11255
5616   -63256
5617   -29166
5618    44716
5619    58264
5620    -8854
5621   -63570
5622   -32140
5623    42236
5624    59531
5625    -5791
5626   -63735
5627   -35582
5628    40633
5629    61086
5630    -2319
5631   -62824
5632   -36436
5633    39205
5634    61639
5635      293
5636   -62293
5637   -38808
5638    37515
5639    62029
5640     1926
5641   -61243
5642   -40477
5643    35705
5644    61892
5645     5081
5646   -59992
5647   -42487
5648    32068
5649    61792
5650     6878
5651   -58580
5652   -43844
5653    30429
5654    62445
5655     8806
5656   -56172
5657   -44725
5658    28070
5659    63422
5660    12113
5661   -55668
5662   -47073
5663    25828
5664    62614
5665    13814
5666   -54257
5667   -49099
5668    23226
5669    63483
5670    17994
5671   -53440
5672   -50886
5673    21330
5674    64591
5675    19867
5676   -50755
5677   -51995
5678    17595
5679    64217
5680    22192
5681   -50116
5682   -53510
5683    15320
5684    63780
5685    24900
5686   -48253
5687   -55791
5688    13708
5689    62844
5690    25395
5691   -46363
5692   -54603
5693    10876
5694    61884
5695    28509
5696   -45133
5697   -56954
5698    10036
5699    62087
5700    30285
5701   -43391
5702   -57708
5703     6919
5704    61952
5705    31341
5706   -40777
5707   -57376
5708     5057
5709    61547
5710    34728
5711   -39425
5712   -60166
5713      936
5714    60361
5715    36101
5716   -37971
5717   -59916
5718    -2100
5719    59634
5720    40216
5721   -34786
5722   -61472
5723    -3425
5724    58246
5725    40691
5726   -32204
5727   -61350
5728    -7507
5729    58336
5730    42390
5731   -29797
5732   -61728
5733    -8571
5734    56026
5735    43166
5736   -27705
5737   -63487
5738   -11082
5739    55133
5740    45768
5741   -27258
5742   -61682
5743   -13070
5744    53580
5745    46114
5746   -23977
5747   -62956
5748   -15194
5749    53307
5750    47264
5751   -22463
5752   -60606
5753   -17038
5754    50534
5755    49479
5756   -20243
5757   -62724
5758   -19810
5759    50466
5760    50631
5761   -17369
5762   -61474
5763   -22661
5764    47954
5765    52959
5766   -15260
5767   -62718
5768   -24628
5769    45509
5770    53758
5771   -11198
5772   -61633
5773   -28976
5774    44127
5775    56132
5776   -10668
5777   -61421
5778   -29463
5779    42522
5780    56814
5781    -6504
5782   -62140
5783   -31297
5784    41428
5785    57136
5786    -4381
5787   -59541
5788   -33463
5789    39328
5790    57622
5791    -2716
5792   -59965
5793   -35080
5794    38237
5795    58139
5796      487
5797   -58254
5798   -37380
5799    36121
5800    60076
5801     1072
5802   -57268
5803   -37690
5804    32920
5805    59651
5806     5832
5807   -57646
5808   -40041
5809    32455
5810    59249
5811     5625
5812   -55548
5813   -42606
5814    26231
5815    61877
5816    10350
5817   -54665
5818   -45389
5819    25916
5820    61413
5821    11610
5822   -52286
5823   -46156
5824    22716
5825    61619
5826    14974
5827   -52776
5828   -45828
5829    22306
5830    60959
5831    16058
5832   -49926
5833   -50397
5834    19532
5835    61774
5836    18134
5837   -49571
5838   -48893
5839    17629
5840    59931
5841    21468
5842   -47863
5843   -51888
5844    16154
5845    60436
5846    20989
5847   -46475
5848   -51504
5849    13010
5850    60999
5851    25820
5852   -44446
5853   -53445
5854    11933
5855    60487
5856    26538
5857   -41363
5858   -55199
5859     7654
5860    60705
5861    30114
5862   -40620
5863   -55082
5864     4502
5865    57211
5866    33153
5867   -36758
5868   -57882
5869     2092
5870    59419
5871    33581
5872   -35671
5873   -56728
5874      398
5875    56123
5876    38681
5877   -34731
5878   -58755
5879    -1277
5880    57116
5881    35970
5882   -33145
5883   -57722
5884    -4212
5885    55622
5886    39929
5887   -32407
5888   -58580
5889    -4339
5890    54510
5891    40376
5892   -28386
5893   -60447
5894    -9326
5895    54267
5896    43017
5897   -27724
5898   -58672
5899    -8949
5900    51238
5901    44270
5902   -24541
5903   -61369
5904   -13818
5905    53088
5906    44293
5907   -23114
5908   -58227
5909   -16423
5910    49021
5911    48263
5912   -19097
5913   -60941
5914   -17799
5915    49202
5916    48659
5917   -17305
5918   -59651
5919   -22388
5920    46337
5921    50837
5922   -16451
5923   -60143
5924   -20273
5925    45022
5926    51020
5927   -12210
5928   -59809
5929   -26018
5930    44008
5931    53206
5932   -12103
5933   -59378
5934   -24921
5935    41655
5936    52856
5937    -8531
5938   -59086
5939   -28609
5940    43408
5941    54301
5942    -8412
5943   -58277
5944   -29988
5945    38434
5946    55177
5947    -4075
5948   -57751
5949   -31837
5950    37428
5951    54776
5952    -2283
5953   -55866
5954   -33773
5955    34481
5956    57183
5957     -464
5958   -57869
5959   -36682
5960    32654
5961    56502
5962     5041
5963   -54451
5964   -39437
5965    30989
5966    59085
5967     3968
5968   -53850
5969   -39243
5970    27294
5971    58303
5972     8242
5973   -53339
5974   -41929
5975    28243
5976    57934
5977     9600
5978   -51114
5979   -43259
5980    23484
5981    59495
5982    11265
5983   -52301
5984   -43242
5985    23949
5986    58221
5987    14547
5988   -48248
5989   -46746
5990    21362
5991    59734
5992    15564
5993   -48864
5994   -44718
5995    19156
5996    57787
5997    18596
5998   -46767
5999   -49508
6000    16798
6001    59518
6002    19591
6003   -45657
6004   -48325
6005    13148
6006    58182
6007    24484
6008   -43865
6009   -51296
6010    12491
6011    57934
6012    25323
6013   -41716
6014   -51903
6015     7972
6016    58548
6017    28414
6018   -41633
6019   -52956
6020     7868
6021    55711
6022    29293
6023   -38586
6024   -54095
6025     3776
6026    57903
6027    31345
6028   -39132
6029   -52678
6030     2886
6031    55058
6032    33638
6033   -35581
6034   -55395
6035      123
6036    55968
6037    33807
6038   -34259
6039   -55085
6040    -1614
6041    54772
6042    37500
6043   -32105
6044   -56184
6045    -2480
6046    53940
6047    37767
6048   -29223
6049   -56470
6050    -6702
6051    53157
6052    40133
6053   -27183
6054   -56622
6055    -8857
6056    49511
6057    40969
6058   -24185
6059   -58751
6060   -12267
6061    50764
6062    42392
6063   -23207
6064   -56486
6065   -14000
6066    47269
6067    45084
6068   -20754
6069   -58495
6070   -15088
6071    48257
6072    45636
6073   -18956
6074   -55923
6075   -18341
6076    46981
6077    46984
6078   -17084
6079   -56930
6080   -19326
6081    44326
6082    47389
6083   -14469
6084   -57781
6085   -22007
6086    44610
6087    49665
6088   -13779
6089   -57056
6090   -22994
6091    42006
6092    49533
6093    -9740
6094   -57799
6095   -25881
6096    42327
6097    50530
6098    -8595
6099   -55248
6100   -26779
6101    37736
6102    53543
6103    -4237
6104   -56282
6105   -30079
6106    38115
6107    51716
6108    -4011
6109   -53829
6110   -33221
6111    33729
6112    54098
6113     -339
6114   -54592
6115   -32841
6116    32880
6117    54580
6118     2178
6119   -53536
6120   -35692
6121    32738
6122    56042
6123     1373
6124   -53006
6125   -36346
6126    29322
6127    54348
6128     6225
6129   -52655
6130   -37312
6131    28713
6132    55781
6133     6221
6134   -50176
6135   -39436
6136    25617
6137    56213
6138     9318
6139   -49937
6140   -40103
6141    23759
6142    56107
6143    12246
6144   -47704
6145   -43476
6146    21754
6147    56907
6148    14033
6149   -47103
6150   -42938
6151    19253
6152    55812
6153    16714
6154   -44630
6155   -46115
6156    16327
6157    56819
6158    17925
6159   -44650
6160   -46031
6161    13558
6162    55658
6163    22113
6164   -42260
6165   -49080
6166    13525
6167    56717
6168    21004
6169   -41849
6170   -48761
6171     9375
6172    55485
6173    24587
6174   -40872
6175   -49063
6176    10563
6177    55599
6178    25261
6179   -37937
6180   -51379
6181     5785
6182    56049
6183    26676
6184   -38719
6185   -50436
6186     5836
6187    53549
6188    30501
6189   -35271
6190   -53280
6191     2502
6192    53883
6193    31407
6194   -33177
6195   -52242
6196     -611
6197    51958
6198    34140
6199   -31473
6200   -53905
6201    -1847
6202    51704
6203    34732
6204   -28778
6205   -53551
6206    -5369
6207    50672
6208    37788
6209   -27652
6210   -53403
6211    -6331
6212    48821
6213    38828
6214   -25022
6215   -55633
6216    -9455
6217    48354
6218    39688
6219   -25124
6220   -53910
6221   -10885
6222    47622
6223    41451
6224   -22260
6225   -56212
6226   -11855
6227    47533
6228    41825
6229   -20890
6230   -54847
6231   -15685
6232    46681
6233    45250
6234   -19179
6235   -55760
6236   -16592
6237    44684
6238    43706
6239   -15434
6240   -55302
6241   -20286
6242    42567
6243    47187
6244   -14132
6245   -55490
6246   -21352
6247    40536
6248    48540
6249    -9734
6250   -55455
6251   -24494
6252    40387
6253    48532
6254    -8714
6255   -53239
6256   -25415
6257    37828
6258    49648
6259    -5957
6260   -54398
6261   -27520
6262    37027
6263    50011
6264    -5172
6265   -52980
6266   -28668
6267    35498
6268    52191
6269    -3775
6270   -53514
6271   -29658
6272    33360
6273    51881
6274     -630
6275   -52850
6276   -32120
6277    32160
6278    52703
6279       38
6280   -51616
6281   -33396
6282    30174
6283    52313
6284     4208
6285   -51990
6286   -36081
6287    28015
6288    53557
6289     5073
6290   -49628
6291   -37537
6292    24869
6293    53464
6294     8636
6295   -49131
6296   -38172
6297    23549
6298    53620
6299    10797
6300   -47585
6301   -40712
6302    21926
6303    53594
6304    13071
6305   -46695
6306   -40964
6307    19400
6308    54093
6309    13723
6310   -43703
6311   -43323
6312    18956
6313    55103
6314    15031
6315   -44461
6316   -43740
6317    16287
6318    54759
6319    18042
6320   -43222
6321   -44872
6322    14780
6323    54561
6324    18947
6325   -41449
6326   -45850
6327    12193
6328    53839
6329    22495
6330   -41258
6331   -47247
6332    11340
6333    53783
6334    23346
6335   -38424
6336   -48806
6337     7408
6338    53917
6339    24645
6340   -36876
6341   -48546
6342     5193
6343    52378
6344    27907
6345   -34933
6346   -50370
6347     3578
6348    52162
6349    29532
6350   -33558
6351   -49773
6352      784
6353    50875
6354    32273
6355   -31758
6356   -49912
6357     -438
6358    51672
6359    31817
6360   -30303
6361   -51820
6362    -3189
6363    50616
6364    34652
6365   -29448
6366   -52305
6367    -3621
6368    49644
6369    34967
6370   -27054
6371   -52332
6372    -6746
6373    49238
6374    37148
6375   -25069
6376   -53082
6377    -7344
6378    47439
6379    39091
6380   -23057
6381   -53214
6382   -10707
6383    45816
6384    40169
6385   -21065
6386   -53307
6387   -13218
6388    44199
6389    41550
6390   -17955
6391   -52902
6392   -15501
6393    42561
6394    42510
6395   -16372
6396   -52237
6397   -17479
6398    42177
6399    43397
6400   -13789
6401   -52797
6402   -19083
6403    41396
6404    45256
6405   -11999
6406   -54085
6407   -21408
6408    40068
6409    45389
6410   -10566
6411   -52289
6412   -22519
6413    39010
6414    46634
6415    -8791
6416   -52929
6417   -24680
6418    36806
6419    47232
6420    -6960
6421   -52182
6422   -26353
6423    35565
6424    48922
6425    -5331
6426   -51780
6427   -27660
6428    33077
6429    49641
6430    -2417
6431   -49861
6432   -31077
6433    31902
6434    50062
6435     -363
6436   -50396
6437   -31048
6438    28703
6439    50417
6440     3017
6441   -49519
6442   -33434
6443    27375
6444    51845
6445     4858
6446   -47958
6447   -35077
6448    25636
6449    51012
6450     6751
6451   -46546
6452   -36856
6453    24582
6454    51475
6455     7619
6456   -46665
6457   -36192
6458    22596
6459    51405
6460     9866
6461   -45942
6462   -38313
6463    20716
6464    52026
6465    10736
6466   -43843
6467   -39751
6468    19672
6469    52523
6470    14126
6471   -44018
6472   -41065
6473    17293
6474    52057
6475    15553
6476   -42336
6477   -42894
6478    14686
6479    53216
6480    18259
6481   -41352
6482   -43752
6483    12987
6484    52170
6485    20171
6486   -38977
6487   -44013
6488    11139
6489    50835
6490    22653
6491   -37468
6492   -45281
6493     9295
6494    51126
6495    23761
6496   -36066
6497   -46068
6498     6527
6499    50909
6500    26036
6501   -34411
6502   -48157
6503     4915
6504    51174
6505    26727
6506   -33832
6507   -48655
6508     4461
6509    50560
6510    28441
6511   -32095
6512   -49684
6513     2371
6514    49275
6515    29741
6516   -30662
6517   -48880
6518     -451
6519    48033
6520    31320
6521   -29014
6522   -49710
6523    -3231
6524    48193
6525    32299
6526   -26649
6527   -50371
6528    -5315
6529    45498
6530    35368
6531   -24538
6532   -51071
6533    -6956
6534    46152
6535    35719
6536   -22669
6537   -50867
6538    -8267
6539    43414
6540    38522
6541   -20309
6542   -51267
6543   -11410
6544    43766
6545    38754
6546   -18487
6547   -50745
6548   -13585
6549    42356
6550    40581
6551   -18033
6552   -51455
6553   -14989
6554    41585
6555    40683
6556   -15636
6557   -51889
6558   -16541
6559    41437
6560    42529
6561   -14659
6562   -51092
6563   -17471
6564    40223
6565    43215
6566   -12480
6567   -51166
6568   -20236
6569    38226
6570    44649
6571   -10614
6572   -51012
6573   -22716
6574    36469
6575    45852
6576    -7648
6577   -50092
6578   -23757
6579    35079
6580    46789
6581    -5947
6582   -48978
6583   -26680
6584    33051
6585    46706
6586    -3179
6587   -49191
6588   -27803
6589    31952
6590    47393
6591      456
6592   -47873
6593   -29983
6594    29452
6595    47390
6596     -118
6597   -47183
6598   -31029
6599    28868
6600    47744
6601     3287
6602   -47547
6603   -32839
6604    27848
6605    48819
6606     2792
6607   -46266
6608   -33634
6609    25224
6610    51101
6611     5277
6612   -45994
6613   -34583
6614    23592
6615    49681
6616     7739
6617   -44819
6618   -36712
6619    21449
6620    50790
6621     9898
6622   -44306
6623   -37015
6624    19857
6625    49807
6626    12728
6627   -42363
6628   -39130
6629    17302
6630    50174
6631    13573
6632   -41342
6633   -40227
6634    14958
6635    49420
6636    16679
6637   -40091
6638   -41418
6639    14038
6640    48906
6641    16478
6642   -37106
6643   -41957
6644    12133
6645    50263
6646    20376
6647   -39533
6648   -43028
6649    10902
6650    49827
6651    21483
6652   -36398
6653   -44598
6654     8460
6655    49187
6656    23073
6657   -36109
6658   -45161
6659     7369
6660    48306
6661    24498
6662   -33150
6663   -46147
6664     4938
6665    49573
6666    26468
6667   -32305
6668   -45406
6669     2000
6670    47613
6671    28771
6672   -30211
6673   -47009
6674       39
6675    47674
6676    28942
6677   -27466
6678   -47158
6679    -1897
6680    45824
6681    30369
6682   -26479
6683   -47540
6684    -3327
6685    45048
6686    32876
6687   -24557
6688   -48239
6689    -5573
6690    44788
6691    33609
6692   -23838
6693   -48890
6694    -6860
6695    43579
6696    35873
6697   -21357
6698   -48741
6699    -8593
6700    43822
6701    36508
6702   -20737
6703   -49849
6704   -10842
6705    42574
6706    38509
6707   -19039
6708   -49397
6709   -12219
6710    41408
6711    38793
6712   -16363
6713   -49170
6714   -14941
6715    39582
6716    40169
6717   -14501
6718   -48666
6719   -16774
6720    37795
6721    40526
6722   -11560
6723   -48696
6724   -18780
6725    37375
6726    42357
6727    -9949
6728   -48212
6729   -19887
6730    35684
6731    41959
6732    -8035
6733   -47150
6734   -22257
6735    34871
6736    43422
6737    -6464
6738   -47074
6739   -23949
6740    33162
6741    45077
6742    -5428
6743   -48133
6744   -24479
6745    31825
6746    45169
6747    -3359
6748   -48133
6749   -27348
6750    30066
6751    45893
6752     -822
6753   -48043
6754   -27445
6755    28047
6756    47245
6757      763
6758   -46082
6759   -30793
6760    27245
6761    47759
6762     1728
6763   -45523
6764   -30737
6765    24866
6766    47450
6767     4762
6768   -44579
6769   -33250
6770    24289
6771    47349
6772     6292
6773   -42516
6774   -34494
6775    20270
6776    47813
6777     8346
6778   -42062
6779   -35502
6780    19172
6781    47147
6782    10048
6783   -40824
6784   -37156
6785    17690
6786    48337
6787    12261
6788   -41296
6789   -36947
6790    17359
6791    48556
6792    13310
6793   -39270
6794   -39559
6795    15370
6796    48774
6797    14551
6798   -38867
6799   -39650
6800    14474
6801    48152
6802    18323
6803   -37807
6804   -41009
6805    12318
6806    47729
6807    17296
6808   -35497
6809   -42736
6810     8734
6811    47147
6812    20941
6813   -34871
6814   -41902
6815     7166
6816    46972
6817    22015
6818   -32340
6819   -43895
6820     5260
6821    47213
6822    23728
6823   -31082
6824   -42820
6825     3270
6826    46206
6827    26534
6828   -30025
6829   -45491
6830     1853
6831    45461
6832    26021
6833   -28403
6834   -44343
6835     -273
6836    46200
6837    29343
6838   -27813
6839   -46593
6840    -1533
6841    45546
6842    30047
6843   -25887
6844   -45993
6845    -4090
6846    45005
6847    31639
6848   -24393
6849   -48420
6850    -5527
6851    42684
6852    31732
6853   -22156
6854   -47466
6855    -6926
6856    42111
6857    33741
6858   -21288
6859   -47564
6860    -8927
6861    41136
6862    35726
6863   -17394
6864   -47588
6865   -11348
6866    40285
6867    36130
6868   -17132
6869   -46808
6870   -13064
6871    39509
6872    38119
6873   -14688
6874   -46868
6875   -14994
6876    37688
6877    37335
6878   -12196
6879   -46617
6880   -16594
6881    36521
6882    39589
6883   -12202
6884   -46989
6885   -18023
6886    35427
6887    40396
6888    -8164
6889   -46581
6890   -19678
6891    35694
6892    41417
6893    -8285
6894   -46677
6895   -21373
6896    33913
6897    42737
6898    -6515
6899   -47399
6900   -22319
6901    31583
6902    42811
6903    -5114
6904   -44486
6905   -24469
6906    30111
6907    44319
6908    -2450
6909   -45591
6910   -26164
6911    28254
6912    44027
6913    -1109
6914   -43631
6915   -28115
6916    26907
6917    43987
6918     1142
6919   -43921
6920   -29145
6921    24508
6922    45046
6923     3036
6924   -42317
6925   -30328
6926    23975
6927    45529
6928     4505
6929   -42435
6930   -31800
6931    22217
6932    45813
6933     6682
6934   -41118
6935   -32523
6936    21123
6937    46878
6938     7889
6939   -40520
6940   -33155
6941    18987
6942    46582
6943    10009
6944   -40845
6945   -35934
6946    17905
6947    46610
6948    13117
6949   -38878
6950   -36750
6951    15800
6952    46769
6953    13833
6954   -37077
6955   -37558
6956    14497
6957    46018
6958    15822
6959   -36220
6960   -38840
6961    12572
6962    45898
6963    16752
6964   -34233
6965   -39253
6966    10036
6967    45935
6968    18342
6969   -33595
6970   -40002
6971     9167
6972    44935
6973    20114
6974   -33399
6975   -40990
6976     5657
6977    45535
6978    22274
6979   -31464
6980   -41950
6981     4843
6982    45901
6983    23115
6984   -29896
6985   -42126
6986     4177
6987    45772
6988    24503
6989   -29635
6990   -42210
6991     1762
6992    43688
6993    26666
6994   -27212
6995   -43326
6996     -222
6997    42868
6998    27693
6999   -25973
7000   -43914
7001    -2685
7002    42604
7003    29440
7004   -23969
7005   -44264
7006    -3617
7007    41631
7008    29381
7009   -21009
7010   -44043
7011    -6821
7012    41088
7013    30952
7014   -21531
7015   -45977
7016    -7782
7017    40130
7018    32863
7019   -18989
7020   -44123
7021    -9693
7022    38835
7023    34839
7024   -18092
7025   -45009
7026   -11026
7027    38811
7028    36076
7029   -15106
7030   -46184
7031   -12663
7032    37551
7033    36747
7034   -14610
7035   -46563
7036   -14114
7037    36565
7038    38539
7039   -12045
7040   -46083
7041   -17131
7042    35247
7043    37607
7044   -10600
7045   -45782
7046   -17379
7047    33643
7048    39074
7049    -9070
7050   -45705
7051   -19782
7052    32047
7053    38969
7054    -8167
7055   -44322
7056   -21191
7057    31015
7058    40541
7059    -5166
7060   -43505
7061   -22643
7062    29134
7063    40384
7064    -3366
7065   -42468
7066   -24390
7067    28233
7068    41705
7069    -2686
7070   -42680
7071   -26079
7072    26755
7073    43084
7074      233
7075   -42379
7076   -26672
7077    25597
7078    43037
7079     1160
7080   -42210
7081   -28748
7082    24326
7083    44026
7084     2465
7085   -42230
7086   -29219
7087    23135
7088    44649
7089     5100
7090   -41118
7091   -30611
7092    21098
7093    44558
7094     6941
7095   -40360
7096   -32348
7097    20087
7098    44785
7099     8735
7100   -39207
7101   -33683
7102    17725
7103    44575
7104    10525
7105   -38117
7106   -33592
7107    15929
7108    44400
7109    11513
7110   -37213
7111   -35167
7112    14229
7113    43825
7114    13995
7115   -35104
7116   -35961
7117    12743
7118    43530
7119    15720
7120   -33968
7121   -37562
7122    11453
7123    44236
7124    16665
7125   -33031
7126   -38129
7127     9534
7128    44174
7129    19060
7130   -33651
7131   -39011
7132     8417
7133    44106
7134    20078
7135   -31924
7136   -40489
7137     6183
7138    44356
7139    21186
7140   -30328
7141   -40093
7142     4404
7143    43030
7144    22472
7145   -29161
7146   -40906
7147     2410
7148    42542
7149    23966
7150   -26144
7151   -42481
7152     1286
7153    42479
7154    25321
7155   -25241
7156   -40893
7157     -747
7158    41266
7159    25760
7160   -23113
7161   -41916
7162    -2281
7163    41504
7164    28398
7165   -23616
7166   -42952
7167    -4776
7168    40327
7169    29520
7170   -20726
7171   -43077
7172    -5164
7173    39422
7174    30362
7175   -20077
7176   -43304
7177    -7418
7178    38782
7179    32181
7180   -18756
7181   -44177
7182    -9766
7183    38657
7184    33557
7185   -18177
7186   -42989
7187   -10387
7188    37770
7189    34959
7190   -15492
7191   -43351
7192   -12681
7193    34743
7194    34536
7195   -13890
7196   -42931
7197   -13130
7198    34021
7199    36408
7200   -11770
7201   -43328
7202   -13988
7203    31831
7204    36807
7205    -8432
7206   -43374
7207   -18717
7208    31488
7209    36873
7210    -7731
7211   -42375
7212   -18075
7213    30084
7214    38020
7215    -5724
7216   -42097
7217   -20667
7218    30815
7219    39477
7220    -5505
7221   -42843
7222   -21408
7223    28725
7224    40843
7225    -3185
7226   -43180
7227   -23203
7228    27853
7229    41100
7230    -1377
7231   -42770
7232   -24684
7233    25940
7234    41591
7235      539
7236   -41428
7237   -25380
7238    23919
7239    41607
7240     2630
7241   -39833
7242   -28223
7243    22731
7244    42383
7245     3231
7246   -39302
7247   -27616
7248    21146
7249    42068
7250     5283
7251   -37595
7252   -29622
7253    19772
7254    41213
7255     5998
7256   -37984
7257   -30207
7258    18056
7259    42685
7260     9784
7261   -37454
7262   -31771
7263    15872
7264    42728
7265    10777
7266   -35802
7267   -33783
7268    15925
7269    42949
7270    11055
7271   -35862
7272   -33908
7273    13482
7274    42792
7275    12487
7276   -35310
7277   -35350
7278    13059
7279    43446
7280    14713
7281   -34745
7282   -36217
7283     9972
7284    43428
7285    16585
7286   -32672
7287   -36806
7288     9760
7289    43163
7290    18096
7291   -31476
7292   -37628
7293     6261
7294    41453
7295    19376
7296   -30043
7297   -38748
7298     6932
7299    41404
7300    21446
7301   -27656
7302   -38194
7303     3736
7304    41348
7305    21816
7306   -26537
7307   -38166
7308     2711
7309    39973
7310    24499
7311   -25401
7312   -40313
7313      208
7314    40651
7315    24844
7316   -24113
7317   -40745
7318    -1035
7319    39973
7320    26065
7321   -24003
7322   -41342
7323    -2429
7324    39481
7325    26190
7326   -21524
7327   -41932
7328    -5196
7329    38963
7330    30046
7331   -20970
7332   -41951
7333    -5329
7334    37330
7335    29314
7336   -18821
7337   -42504
7338    -8672
7339    36634
7340    31460
7341   -17397
7342   -41763
7343    -9498
7344    35696
7345    31050
7346   -15170
7347   -40525
7348   -11051
7349    34817
7350    33767
7351   -14789
7352   -42002
7353   -12365
7354    32717
7355    32929
7356   -12112
7357   -41402
7358   -13683
7359    31903
7360    34818
7361   -10360
7362   -41510
7363   -15920
7364    31844
7365    35787
7366    -8824
7367   -41688
7368   -16909
7369    30729
7370    37029
7371    -8752
7372   -42384
7373   -18170
7374    30297
7375    37981
7376    -6494
7377   -41332
7378   -20104
7379    29356
7380    37616
7381    -3425
7382   -40568
7383   -22954
7384    28414
7385    38653
7386    -2971
7387   -39326
7388   -22394
7389    25844
7390    39082
7391    -1270
7392   -38982
7393   -23630
7394    25045
7395    39138
7396      688
7397   -38565
7398   -25164
7399    22713
7400    39889
7401     3097
7402   -38643
7403   -27099
7404    21802
7405    39966
7406     4317
7407   -37280
7408   -26845
7409    21161
7410    41081
7411     5500
7412   -37819
7413   -28908
7414    18508
7415    41637
7416     7198
7417   -36406
7418   -30552
7419    17771
7420    41536
7421     7445
7422   -35813
7423   -30931
7424    16057
7425    41294
7426    10974
7427   -35684
7428   -33140
7429    15656
7430    41195
7431    12254
7432   -34038
7433   -32833
7434    12353
7435    41239
7436    13069
7437   -33377
7438   -32628
7439    11033
7440    42283
7441    14417
7442   -30501
7443   -35367
7444     9795
7445    41136
7446    16730
7447   -31688
7448   -34319
7449     8632
7450    40425
7451    17517
7452   -28796
7453   -36439
7454     6509
7455    40672
7456    19377
7457   -28757
7458   -36423
7459     5241
7460    40492
7461    21163
7462   -28199
7463   -38004
7464     3685
7465    39564
7466    21618
7467   -26229
7468   -38162
7469     1159
7470    40156
7471    23587
7472   -25283
7473   -39110
7474      119
7475    38880
7476    25289
7477   -23426
7478   -39077
7479    -2384
7480    37899
7481    25164
7482   -22180
7483   -39675
7484    -2727
7485    36433
7486    26994
7487   -20170
7488   -39236
7489    -4956
7490    36233
7491    26850
7492   -19516
7493   -38615
7494    -5991
7495    36057
7496    29735
7497   -17549
7498   -39414
7499    -7275
7500    35218
7501    29192
7502   -15611
7503   -40157
7504    -8318
7505    34106
7506    32438
7507   -14650
7508   -41105
7509   -10046
7510    33643
7511    31570
7512   -12861
7513   -41776
7514   -12859
7515    32380
7516    33200
7517   -11704
7518   -40228
7519   -14286
7520    32180
7521    34216
7522    -9060
7523   -40035
7524   -15761
7525    30352
7526    35301
7527    -9285
7528   -39124
7529   -15690
7530    29874
7531    34827
7532    -6794
7533   -39299
7534   -17818
7535    28403
7536    34563
7537    -5600
7538   -38207
7539   -19004
7540    26595
7541    36605
7542    -4839
7543   -39831
7544   -19622
7545    24476
7546    35716
7547    -1550
7548   -37885
7549   -22737
7550    25073
7551    37411
7552     -944
7553   -37985
7554   -22902
7555    24111
7556    38414
7557      921
7558   -38800
7559   -25164
7560    22623
7561    38768
7562     3134
7563   -37833
7564   -25581
7565    20903
7566    39912
7567     4142
7568   -37372
7569   -27692
7570    19425
7571    38861
7572     5243
7573   -34894
7574   -28171
7575    17384
7576    39723
7577     6682
7578   -35092
7579   -28247
7580    16816
7581    38212
7582     8489
7583   -33694
7584   -29763
7585    14446
7586    39728
7587     9788
7588   -33468
7589   -30484
7590    13164
7591    38454
7592    11554
7593   -32351
7594   -31792
7595    12235
7596    39768
7597    12827
7598   -30792
7599   -31459
7600    10709
7601    38484
7602    15113
7603   -31044
7604   -33530
7605    10533
7606    39486
7607    16038
7608   -28422
7609   -35125
7610     7658
7611    39372
7612    18502
7613   -28955
7614   -35155
7615     5805
7616    38740
7617    18738
7618   -27065
7619   -35010
7620     3899
7621    39580
7622    19758
7623   -26673
7624   -35872
7625     2817
7626    37665
7627    20413
7628   -24009
7629   -38120
7630     1978
7631    37501
7632    21629
7633   -23319
7634   -36798
7635     -651
7636    36260
7637    23556
7638   -22353
7639   -38094
7640     -970
7641    35498
7642    25365
7643   -20870
7644   -38154
7645    -3541
7646    36669
7647    24593
7648   -19363
7649   -38730
7650    -4887
7651    34834
7652    28101
7653   -18260
7654   -38765
7655    -5962
7656    35396
7657    28580
7658   -16770
7659   -38634
7660    -7998
7661    33909
7662    29820
7663   -14624
7664   -39180
7665    -9445
7666    33505
7667    30528
7668   -14615
7669   -38075
7670   -10588
7671    32285
7672    31768
7673   -12930
7674   -38482
7675   -11445
7676    31252
7677    31611
7678   -11633
7679   -39531
7680   -13551
7681    29914
7682    32809
7683   -11060
7684   -37345
7685   -14659
7686    28305
7687    33071
7688    -7567
7689   -37671
7690   -15799
7691    27577
7692    34518
7693    -6589
7694   -38744
7695   -17727
7696    25998
7697    35332
7698    -5102
7699   -39200
7700   -19215
7701    26990
7702    35660
7703    -3796
7704   -37581
7705   -21691
7706    25022
7707    36095
7708    -1865
7709   -37008
7710   -21411
7711    23701
7712    36672
7713     -206
7714   -36427
7715   -23646
7716    21524
7717    37655
7718     1124
7719   -36202
7720   -23718
7721    22019
7722    36619
7723     2173
7724   -34394
7725   -25171
7726    20487
7727    36574
7728     3219
7729   -35185
7730   -25868
7731    18146
7732    37600
7733     5339
7734   -34255
7735   -26495
7736    17054
7737    36762
7738     6144
7739   -34448
7740   -27640
7741    15842
7742    38026
7743     8210
7744   -32883
7745   -28826
7746    12607
7747    38263
7748    10610
7749   -32696
7750   -31118
7751    13406
7752    38022
7753    11238
7754   -30636
7755   -32025
7756    11360
7757    37958
7758    13576
7759   -30281
7760   -31964
7761    10064
7762    38466
7763    13650
7764   -29032
7765   -32535
7766     8791
7767    37659
7768    16650
7769   -27473
7770   -32738
7771     6429
7772    37932
7773    15621
7774   -26099
7775   -33108
7776     5432
7777    37568
7778    17901
7779   -25951
7780   -33135
7781     3760
7782    37300
7783    17707
7784   -24249
7785   -35545
7786     2632
7787    36071
7788    20323
7789   -23109
7790   -34865
7791     2071
7792    36391
7793    22302
7794   -20648
7795   -35706
7796     -490
7797    36901
7798    23039
7799   -20502
7800   -37045
7801    -2329
7802    35357
7803    24240
7804   -19176
7805   -37606
7806    -3381
7807    33833
7808    25976
7809   -18964
7810   -37252
7811    -4405
7812    33800
7813    26017
7814   -17523
7815   -38050
7816    -6885
7817    32324
7818    26864
7819   -16287
7820   -38123
7821    -8358
7822    32069
7823    27722
7824   -14964
7825   -36915
7826    -8911
7827    30000
7828    29307
7829   -13153
7830   -36349
7831   -10016
7832    30514
7833    29456
7834   -11650
7835   -37321
7836   -11690
7837    28958
7838    31239
7839   -10582
7840   -36510
7841   -13154
7842    28789
7843    30716
7844    -8446
7845   -38162
7846   -14860
7847    28281
7848    32502
7849    -7357
7850   -36617
7851   -16162
7852    26717
7853    33468
7854    -5764
7855   -37734
7856   -18060
7857    25662
7858    33561
7859    -3949
7860   -36895
7861   -18419
7862    24686
7863    33749
7864    -4111
7865   -36365
7866   -19715
7867    23891
7868    34226
7869    -2101
7870   -35155
7871   -21081
7872    23293
7873    35101
7874     -279
7875   -35365
7876   -21036
7877    22116
7878    34136
7879      986
7880   -33556
7881   -22888
7882    19678
7883    34970
7884     2969
7885   -34525
7886   -24379
7887    19507
7888    36024
7889     4317
7890   -32892
7891   -25717
7892    16392
7893    36373
7894     6738
7895   -33033
7896   -26774
7897    15403
7898    36355
7899     7653
7900   -31947
7901   -28535
7902    14758
7903    36919
7904     8000
7905   -31933
7906   -28296
7907    12234
7908    36251
7909     9816
7910   -30257
7911   -29164
7912    11606
7913    36480
7914    10980
7915   -29776
7916   -29428
7917    10060
7918    36929
7919    12030
7920   -28862
7921   -31172
7922    10369
7923    36130
7924    14347
7925   -26891
7926   -30101
7927     7594
7928    36784
7929    15390
7930   -27842
7931   -31336
7932     7187
7933    35449
7934    17223
7935   -26568
7936   -33175
7937     4511
7938    36292
7939    18713
7940   -24622
7941   -33861
7942     3150
7943    35911
7944    19978
7945   -23309
7946   -33658
7947     1480
7948    35429
7949    20232
7950   -20950
7951   -34429
7952     1361
7953    33968
7954    21797
7955   -22120
7956   -33696
7957    -1160
7958    34594
7959    20852
7960   -19644
7961   -34873
7962    -1075
7963    33630
7964    23207
7965   -18406
7966   -35467
7967    -3211
7968    33041
7969    23653
7970   -16703
7971   -36213
7972    -4322
7973    32169
7974    25948
7975   -16744
7976   -34494
7977    -5890
7978    31237
7979    26367
7980   -14245
7981   -36267
7982    -7286
7983    31715
7984    27163
7985   -14535
7986   -35810
7987   -10423
7988    30899
7989    28748
7990   -11522
7991   -37173
7992   -10292
7993    28689
7994    28357
7995   -10526
7996   -35836
7997   -13097
7998    28926
7999    29963
8000    -9607
8001   -36347
8002   -12944
8003    26834
8004    30099
8005    -8364
8006   -35848
8007   -14553
8008    26241
8009    30386
8010    -5573
8011   -35353
8012   -15181
8013    25900
8014    31745
8015    -7150
8016   -34876
8017   -17381
8018    25398
8019    31526
8020    -4443
8021   -34883
8022   -17584
8023    22984
8024    33064
8025    -2617
8026   -33874
8027   -19561
8028    22438
8029    33576
8030     -359
8031   -34344
8032   -19887
8033    21896
8034    34687
8035       52
8036   -33738
8037   -21860
8038    19684
8039    34390
8040     2601
8041   -33059
8042   -23245
8043    18270
8044    35828
8045     1970
8046   -32204
8047   -24146
8048    18387
8049    35211
8050     5291
8051   -32974
8052   -24723
8053    16148
8054    35305
8055     6208
8056   -31064
8057   -26096
8058    16213
8059    35658
8060     7334
8061   -31133
8062   -25517
8063    13491
8064    35636
8065     8010
8066   -30269
8067   -27115
8068    13237
8069    34565
8070     9099
8071   -30057
8072   -27312
8073    10604
8074    35881
8075    10520
8076   -27817
8077   -29329
8078    10926
8079    34461
8080    12577
8081   -27404
8082   -29986
8083     7734
8084    36353
8085    13400
8086   -25509
8087   -31255
8088     8312
8089    33703
8090    15666
8091   -25485
8092   -31396
8093     5381
8094    35514
8095    16162
8096   -23947
8097   -32387
8098     5977
8099    33220
8100    17737
8101   -23270
8102   -31465
8103     1892
8104    34573
8105    17854
8106   -22373
8107   -32841
8108     2061
8109    33213
8110    19115
8111   -21795
8112   -33325
8113     1139
8114    33660
8115    20022
8116   -19833
8117   -33395
8118    -1039
8119    32816
8120    20586
8121   -14516
##END NTUPLES=NMR FID
##END=
