# Supplementary material for: An untargeted multi-technique metabolomics approach to studying intracellular metabolites of HepG2 cells exposed to 2,3,7,8-tetrachlorodibenzo-p-dioxin
Source: BMC Genomics. 2011 May 20;12:251. doi: 10.1186/1471-2164-12-251 (PMC3141663; doi:10.1186/1471-2164-12-251)
Supplement: Additional file 2 — Metadata and NMR raw data: ZIP file containing: -All NMR raw data (in JCAMP-DX format ".dx") -The metadata on NMR (polars & apolars), LC-MS and GC-MS data sets (as Tab delimited files ".txt"). [file 1471-2164-12-251-S2.ZIP › TE/Ainhoa/SAFETY COPY D Disk/TRABAJO/ARTICLES/ARTICLE Metabolomics TCDD_ACCEPTED/JCAMP_DX_NMR_data_and_all_metadata/NMR_apolar_TCDD_p7.5C.dx]

##TITLE=
##JCAMPDX= 6.0         $$ Bruker NMR JCAMP-DX V2.0
##DATA TYPE= NMR FID
##DATA CLASS= NTUPLES
##ORIGIN= Bruker BioSpin GmbH
##OWNER= bruker
$$ 1.72 TOPSPIN		Version 2.1
$$ 2011-04-15 14:49:09.864 +0200  WUR\bruker@RIK1030
$$ Compression mode = fixed
##.OBSERVE FREQUENCY= 400.1319223
##.OBSERVE NUCLEUS= ^1H
##.DELAY= (6, 6)
##.ACQUISITION MODE= SIMULTANEOUS (DQD)
##.ACQUISITION SCHEME= undefined
##.AVERAGES= 128
##.DIGITISER RES= 18
##SPECTROMETER/DATA SYSTEM= avance400
##.PULSE SEQUENCE= zg
##.SOLVENT NAME= CDCl3
##.SHIFT REFERENCE= INTERNAL, CDCl3, 1, 11.01498
##AUDIT TRAIL= $$ (NUMBER, WHEN, WHO, WHERE, PROCESS, VERSION, WHAT)
$$ ##TITLE= Audit trail, TOPSPIN		Version 1.3
$$ ##JCAMPDX= 5.01
$$ ##ORIGIN= Bruker BioSpin GmbH
$$ ##OWNER= bruker
$$ $$ P:/NMR-data/data/Ainhoa_raw_data/nmr/AR200608.5C/1/audita.txt
$$ ##AUDIT TRAIL=  $$ (NUMBER, WHEN, WHO, WHERE, VERSION, WHAT)
(   1,<2008-06-19 16:19:40.554 +0200>,<WUR\bruker>,<RIK1030>,<TOPSPIN 1.3>,
      <created by zg, POWCHK disabled, PULCHK disabled
       configuration hash MD5:
       D1 93 94 B6 6B D6 3B BD 35 EA 0D 0D AE B0 63 FA
       data hash MD5: 16K
       37 DE 79 3F 80 F3 D8 43 0F 44 21 0D 20 C4 EF A9>)
(   2,<2011-04-15 14:49:07.364 +0200>,<WUR\bruker>,<RIK1030>,<proc1d>,<TOPSPIN 2.1>,
      <convdta from       1 "NMR_apolar_TCDD_p7.5C" "Ainhoa_raw_data" "P:\NMR-data"
       data hash MD5: 16244
       FE EC 26 4B B4 AB 58 8B 85 D4 60 B5 DC 54 C1 E9>)
$$ ##END=
$$ 
$$ $$ hash MD5
$$ $$ 05 B9 74 DC 23 BB 8A 03 F7 AA 0A 01 49 46 D4 84
##$RELAX= 
##$BRUKER FILE EXP=format.temp
$$ EDIT_PAR COMMAND FILE
$$ 
$$ DI_MODE         LONG
$$ ED_ENTRY        ACQU
$$ ORDER           FILE
$$ 
$$ 
$$ HEADER		"F2 - Acquisition Parameters"
$$ T_NAME		Date_
$$ 		TYPE	R64
$$ 		CLASS	ACQU
$$ 		SUBRANGE 0.0 50000000
$$ 		REL	"Date_=itodate(DATE)"
$$ 		INV_REL	"DATE=datetoi(Date_,DATE)"
$$ 		FORMAT	"%14.0f"
$$ 		TEXT	" "
$$ END
$$ T_NAME		Time
$$ 		TYPE	R32
$$ 		CLASS	ACQU
$$ 		SUBRANGE 0.0 1000000
$$ 		REL	"Time=itotime(DATE)"
$$ 		INV_REL	"DATE=timetoi(Time,DATE)"
$$ 		FORMAT	"%14.2f"
$$ 		TEXT	" "
$$ END
$$ NAME		INSTRUM
$$ 		TEXT	" "
$$ END
$$ NAME		PROBHD
$$ 		FORMAT	"%14.14s"
$$ 		TEXT	" "
$$ END
$$ NAME		PULPROG
$$ 		TEXT	" "
$$ END
$$ NAME		TD
$$ 		TEXT	" "
$$ END
$$ NAME		SOLVENT
$$ 		TEXT	" "
$$ END
$$ NAME		NS
$$ 		TEXT	" "
$$ END
$$ NAME		DS
$$ 		TEXT	" "
$$ END
$$ T_NAME		SWH
$$ 		TYPE	R32
$$ 		CLASS	ACQU
$$ 		SUBRANGE 0.0 1e8
$$ 		REL	"SWH=SW*SFO1"
$$ 		INV_REL "SW=SWH/SFO1"
$$ 		UNIT	"Hz"
$$ 		FORMAT	"%14.3f Hz"
$$ 		TEXT	" "
$$ END
$$ T_NAME          FIDRES
$$                 TYPE    R32
$$                 CLASS   ACQU
$$                 SUBRANGE 0.0 100000
$$                 REL     "FIDRES=SW*SFO1/TD"
$$                 INV_REL "TD = nextpow(SW*SFO1/FIDRES)"
$$ 		UNIT	"Hz"
$$ 		FORMAT	"%14.6f Hz"
$$ 		TEXT	" "
$$ END
$$ T_NAME          AQ
$$ 		TYPE	R32
$$ 		CLASS	ACQU
$$ 		SUBRANGE 0.0 1000
$$ 		REL	"AQ=aqcalc(SW,SFO1,TD,DIGTYP)"
$$ 		INV_REL	"TD=tdcalc(SW,SFO1,1.0e6*AQ,DIGTYP)"
$$ 		UNIT	"sec"
$$ 		FORMAT	"%14.7f sec"
$$ 		TEXT	" "
$$ END
$$ NAME		RG
$$ 		TEXT	" "
$$ END
$$ T_NAME          DW
$$ 		TYPE	R32
$$ 		CLASS	ACQU
$$ 		SUBRANGE 0.0 1000000
$$ 		REL	"DW=1/(2*SW*SFO1)"
$$ 		INV_REL	"SW=1000000/(2*(0.005+DW)*SFO1)"
$$ 		UNIT	"usec"
$$ 		FORMAT	"%14.3lf usec"
$$ 		TEXT	" "
$$ END
$$ NAME		DE
$$ 		FORMAT	"%14.2f usec"
$$ 		TEXT	" "
$$ END
$$ NAME		TE
$$ 		FORMAT	"%14.1f K"
$$ 		TEXT	" "
$$ END
$$ T_NAME		D1
$$ 		TYPE	R32
$$ 		CLASS	ACQU
$$ 		SUBRANGE 0.0 1e38
$$ 		REL	"D1=D[1]"
$$ 		INV_REL	"D[1]=D1"
$$ 		UNIT	"sec"
$$ 		FORMAT	"%14.8f sec"
$$ 		TEXT	" "
$$ END
$$ NAME		TD0
$$ 		TEXT	" "
$$ END
$$ HEADER		"======== CHANNEL f1 ========"
$$ NAME		NUC1
$$ 		NONEDIT
$$ 		TEXT	" "
$$ END
$$ T_NAME		P1
$$ 		TYPE	R32
$$ 		CLASS	ACQU
$$ 		SUBRANGE 0.0 1.0e10
$$ 		REL	"P1=P[1]"
$$ 		INV_REL	"P[1]=P1"
$$ 		UNIT	"usec"
$$ 		FORMAT	"%14.2f usec"
$$ 		TEXT	" "
$$ END
$$ T_NAME		PL1
$$ 		TYPE	R32
$$ 		CLASS	ACQU
$$ 		SUBRANGE -6.0 1e38
$$ 		REL	"PL1=PL[1]"
$$ 		INV_REL	"PL[1]=PL1"
$$ 		UNIT	"dB"
$$ 		FORMAT	"%14.2f dB"
$$ 		TEXT	" "
$$ END
$$ NAME		SFO1
$$ 		FORMAT	"%14.7f MHz"
$$ 		TEXT	" "
$$ END
##$RELAX= 
##$BRUKER FILE EXP=scon
$$ ##TITLE= Parameter file, TOPSPIN		Version 1.3
$$ ##JCAMPDX= 5.0
$$ ##DATATYPE= Parameter Values
$$ ##ORIGIN= Bruker BioSpin GmbH
$$ ##OWNER= bruker
$$ $$ 2008-06-19 16:11:25.373 +0200  WUR\bruker@RIK1030
$$ $$ P:/NMR-data/data/Ainhoa_raw_data/nmr/AR200608.5C/1/scon
$$ ##$BLKPA= (0..15)
3 3 3 3 3 3 3 3 3 3 3 3 3 3 3 3 
$$ ##$BLKTR= (0..15)
3 3 3 3 3 3 3 3 3 3 3 3 3 3 3 3 
$$ ##$DE1= 2
$$ ##$DE2= 2
$$ ##$DEADC= 4
$$ ##$DEPA= 2
$$ ##$DERX= 3
$$ ##$PHASP4= (0..15)
0.5 0.5 0.5 0.5 0.5 0.5 0.5 0.5 0.5 0.5 0.5 0.5 0.5 0.5 0.5 0.5 
$$ ##$PHASPR= (0..15)
3 3 3 3 3 3 3 3 3 3 3 3 3 3 3 3 
$$ ##$SHAPPR= (0..15)
1.6 1.6 1.6 1.6 1.6 1.6 1.6 1.6 1.6 1.6 1.6 1.6 1.6 1.6 1.6 1.6 
$$ ##END=
##$RELAX= 
##$BRUKER FILE EXP=pulseprogram
$$ # 1 "C:/Bruker/TOPSPIN/exp/stan/nmr/lists/pp/zg"
$$ ;zg
$$ ;avance-version (06/11/09)
$$ ;1D sequence
$$ ;
$$ ;$CLASS=HighRes
$$ ;$DIM=1D
$$ ;$TYPE=
$$ ;$SUBTYPE=
$$ ;$COMMENT=
$$ 
$$ 
$$ # 1 "C:/Bruker/TOPSPIN/exp/stan/nmr/lists/pp/Avance.incl" 1
$$ ;Avance2.incl
$$ ;   for 1
$$ ;
$$ ;avance-version (07/01/22)
$$ ;
$$ ;$CLASS=HighRes Incl
$$ ;$COMMENT=
$$ 
$$ 
$$ 
$$ 
$$ 
$$ 
$$ 
$$ 
$$ 
$$ 
$$ 
$$ 
$$ 
$$ 
$$ 
$$ 
$$ 
$$ 
$$ 
$$ 
$$ 
$$ 
$$ 
$$ 
$$ 
$$ 
$$ 
$$ 
$$ 
$$ 
$$ 
$$ 
$$ 
$$ 
$$ 
$$ 
$$ 
$$ 
$$ 
$$ 
$$ 
$$ 
$$ 
$$ 
$$ 
$$ 
$$ 
$$ 
$$ 
$$ 
$$ 
$$ 
$$ 
$$ 
$$ 
$$ 
$$ 
$$ 
$$ 
$$ 
$$ 
$$ 
$$ 
$$ 
$$ 
$$ 
$$ 
$$ 
$$ 
$$ 
$$ 
$$ 
$$ 
$$ 
$$ 
$$ 
$$ 
$$ 
$$ 
$$ 
$$ 
$$ 
$$ 
$$ 
$$ 
$$ 
$$ 
$$ 
$$ 
$$ 
$$ 
$$ 
$$ 
$$ 
$$ 
$$ 
$$ 
$$ 
$$ 
$$ 
$$ 
$$ 
$$ 
$$ 
$$ 
$$ 
$$ 
$$ 
$$ 
$$ 
$$ 
$$ 
$$ 
$$ 
$$ 
$$ 
$$ 
$$ 
$$ 
$$ 
$$ 
$$ 
$$ 
$$ 
$$ 
$$ 
$$ 
$$ 
$$ 
$$ 
$$ 
$$ 
$$ 
$$ ;$Id: Avance2.incl,v 1.10.6.7 2007/01/22 13:54:46 ber Exp $
$$ # 12 "C:/Bruker/TOPSPIN/exp/stan/nmr/lists/pp/zg" 2
$$ 
$$ 
$$ 
$$ "acqt0=-p1*2/3.1416"
$$ 
$$ 
$$ # 1 "mc_line 18 file C:/Bruker/TOPSPIN/exp/stan/nmr/lists/pp/zg expanding definition part of mc command before ze"
$$ define delay MCWRK
$$ define delay MCREST
$$ "MCWRK = 0.500000*30m"
$$ "MCREST = 30m - 30m"
$$ # 18 "C:/Bruker/TOPSPIN/exp/stan/nmr/lists/pp/zg"
$$ 1 ze
$$ # 1 "mc_line 18 file C:/Bruker/TOPSPIN/exp/stan/nmr/lists/pp/zg expanding definition of mc command after ze"
$$ # 19 "C:/Bruker/TOPSPIN/exp/stan/nmr/lists/pp/zg"
$$ # 1 "mc_line 19 file C:/Bruker/TOPSPIN/exp/stan/nmr/lists/pp/zg expanding start label for mc command"
$$ 2 MCWRK  * 2
$$ LBLF0, MCREST
$$ # 20 "C:/Bruker/TOPSPIN/exp/stan/nmr/lists/pp/zg"
$$   d1
$$   p1 ph1
$$   go=2 ph31
$$ # 1 "mc_line 23 file C:/Bruker/TOPSPIN/exp/stan/nmr/lists/pp/zg expanding mc command in line"
$$   MCWRK wr #0
$$   MCWRK zd 
$$   lo to LBLF0 times td0
$$ 
$$ # 24 "C:/Bruker/TOPSPIN/exp/stan/nmr/lists/pp/zg"
$$ exit
$$ 
$$ 
$$ ph1=0 2 2 0 1 3 3 1
$$ ph31=0 2 2 0 1 3 3 1
$$ 
$$ 
$$ ;pl1 : f1 channel - power level for pulse (default)
$$ ;p1 : f1 channel -  high power pulse
$$ ;d1 : relaxation delay; 1-5 * T1
$$ ;NS: 1 * n, total number of scans: NS * TD0
$$ 
$$ 
$$ 
$$ ;$Id: zg,v 1.7.10.2 2006/11/10 11:04:15 ber Exp $
##$RELAX= 
##$BRUKER FILE EXP=uxnmr.par
$$ ##TITLE= Parameter file, TOPSPIN		Version 1.3
$$ ##JCAMPDX= 5.0
$$ ##DATATYPE= Parameter Values
$$ ##ORIGIN= Bruker BioSpin GmbH
$$ ##OWNER= Administrator
$$ $$ 2008-03-03 09:42:28.895 +0100  WUR\bruker@RIK1030
$$ $$ C:/Bruker/TOPSPIN/conf/instr/avance400/uxnmr.par
$$ ##$ACB= 0
$$ ##$ACBTAT= (0..15)
0 88 72 0 0 0 0 0 0 0 0 0 0 0 0 0 
$$ ##$ACBTBA= (0..15)
0 0 0 0 0 0 0 0 0 0 0 0 0 0 0 0 
$$ ##$ACBTCTL= (0..15)
0 0 0 0 0 0 0 0 0 0 0 0 0 0 0 0 
$$ ##$ACBTDI= (0..15)
0 102 102 0 0 0 0 0 0 0 0 0 0 0 0 0 
$$ ##$ACBTDM= (0..15)
0 10 10 0 0 0 0 0 0 0 0 0 0 0 0 0 
$$ ##$ACBTFHI= (0..15)
0 400 400 0 0 0 0 0 0 0 0 0 0 0 0 0 
$$ ##$ACBTFL= (0..15)
0 73 74 0 0 0 0 0 0 0 0 0 0 0 0 0 
$$ ##$ACBTFLO= (0..15)
0 14 14 0 0 0 0 0 0 0 0 0 0 0 0 0 
$$ ##$ACBTOUT= (0..15)
0 1 2 0 0 0 0 0 0 0 0 0 0 0 0 0 
$$ ##$ACBTPO= (0..15)
0 150000 60000 0 0 0 0 0 0 0 0 0 0 0 0 0 
$$ ##$ACBTPW= (0..15)
0 10 10 0 0 0 0 0 0 0 0 0 0 0 0 0 
$$ ##$ACBTSB= (0..15)
0 0 0 0 0 0 0 0 0 0 0 0 0 0 0 0 
$$ ##$ACBTY= <no>
$$ ##$AQSBDHW= (0..31)
255 255 1 4 4 255 255 255 0 0 255 255 255 255 255 255 255 255 255 0 255 
255 255 255 255 255 255 255 255 255 255 255 
$$ ##$AQSBDID= (0..31)
255 255 88 83 83 255 255 255 65 67 255 255 255 255 255 255 255 255 255 
66 255 255 255 255 255 255 255 255 255 255 255 255 
$$ ##$AQSBDNO= (0..31)
255 255 1 1 2 255 255 255 1 1 255 255 255 255 255 255 255 255 255 1 255 
255 255 255 255 255 255 255 255 255 255 255 
$$ ##$AQSBDTY= (0..31)
255 255 3 16 16 255 255 255 5 9 255 255 255 255 255 255 255 255 255 7 
255 255 255 255 255 255 255 255 255 255 255 255 
$$ ##$AQSBUAD= (0..31)
255 255 52 36 37 255 255 255 54 26 255 255 255 255 255 255 255 255 255 
32 255 255 255 255 255 255 255 255 255 255 255 255 
$$ ##$AQSECL= (0..31)
255 255 2 3 3 255 255 255 5 2 255 255 255 255 255 255 255 255 255 255 
255 255 255 255 255 255 255 255 255 255 255 255 
$$ ##$AQSECLS= (0..31)
255 255 3 2 2 255 255 255 0 0 255 255 255 255 255 255 255 255 255 255 
255 255 255 255 255 255 255 255 255 255 255 255 
$$ ##$ATT19F= (0..1)
0 0 
$$ ##$ATT1H= (0..1)
0 0 
$$ ##$ATT3H= (0..1)
0 0 
$$ ##$ATTX= (0..1)
0 0 
$$ ##$ATTY= (0..1)
0 0 
$$ ##$ATTZ= (0..1)
0 0 
$$ ##$BACSAIR= no
$$ ##$BACSCAP= 60
$$ ##$BACSDEL= 10
$$ ##$BACSFCM= no
$$ ##$BACSOPT= <>
$$ ##$BACSTY= <tty08>
$$ ##$BARPTY= <no>
$$ ##$BFREQ= 400.13
$$ ##$BIRDS= yes
$$ ##$BMPC= 0
$$ ##$BMPCTY= <no>
$$ ##$BPSUTY= <no>
$$ ##$BSMS= 1
$$ ##$BSMSTY= <tty02>
$$ ##$CFASMOD= (0..7)
1 1 1 1 1 1 1 1 
$$ ##$CFASMUL= (0..7)
1 1 1 1 1 1 1 1 
$$ ##$CNFTXDR= (0..7)
6 6 0 0 0 0 0 0 
$$ ##$COMDIG2= 0
$$ ##$CPDBTY= <no>
$$ ##$CRCOTY= <no>
$$ ##$DATSTAT= no
$$ ##$DIGI140= (0..7)
0 0 0 0 0 0 0 0 
$$ ##$DIGIB12= (0..7)
0 0 0 0 0 0 0 0 
$$ ##$DIGIB16= (0..7)
0 0 0 0 0 0 0 0 
$$ ##$DIGIFA= (0..7)
0 0 0 0 0 0 0 0 
$$ ##$DIGIHA= (0..7)
0 0 0 0 0 0 0 0 
$$ ##$DIGIHAF= (0..7)
0 0 0 0 0 0 0 0 
$$ ##$DIGIHRD= (0..7)
0 0 0 0 0 0 0 0 
$$ ##$DIGIIA= (0..7)
0 0 0 0 0 0 0 0 
$$ ##$DIGIO16= (0..7)
0 0 0 0 0 0 0 0 
$$ ##$DIGISA= (0..7)
1 0 0 0 0 0 0 0 
$$ ##$DIGISAF= (0..7)
0 0 0 0 0 0 0 0 
$$ ##$DIGISL= (0..7)
0 0 0 0 0 0 0 0 
$$ ##$DIGITYI= (0..7)
0 0 0 0 0 0 0 0 
$$ ##$DIGITYP= (0..7)
0 0 0 0 0 0 0 0 
$$ ##$DIGITZ= 0
$$ ##$DRU= no
$$ ##$FCUMEM= (0..7)
2093056 2093056 0 0 0 0 0 0 
$$ ##$FCUPAL= (0..7)
260 260 0 0 0 0 0 0 
$$ ##$FQMIX= 0
$$ ##$FUNCMOD= <>
$$ ##$GCUTYPE= 2
$$ ##$GTUTY= <no>
$$ ##$HFAC= 3
$$ ##$HPCU= 0
$$ ##$HPCUTY= <no>
$$ ##$HPTXLP= (0..3)
-1 -1 -1 -1 
$$ ##$HPTXPI= (0..3)
0 0 0 0 
$$ ##$HPTXPO= (0..3)
0 0 0 0 
$$ ##$HPTXTY= (0..3)
0 0 0 0 
$$ ##$IF451= 0
$$ ##$IFREQ= 1
$$ ##$INTFPR= 0
$$ ##$IPSO= no
$$ ##$LOCKTY= <tty03>
$$ ##$LOCSWID= 0
$$ ##$M2FAC= 0
$$ ##$MASTY= <no>
$$ ##$MEMPRM= 0
$$ ##$MHFAC= 0
$$ ##$MXFAC= 0
$$ ##$NAMPD1= <2H>
$$ ##$NAMPD10= <>
$$ ##$NAMPD11= <>
$$ ##$NAMPD12= <>
$$ ##$NAMPD13= <>
$$ ##$NAMPD14= <>
$$ ##$NAMPD15= <>
$$ ##$NAMPD16= <>
$$ ##$NAMPD2= <X-BB19F_2HS>
$$ ##$NAMPD3= <1H>
$$ ##$NAMPD4= <>
$$ ##$NAMPD5= <>
$$ ##$NAMPD6= <>
$$ ##$NAMPD7= <>
$$ ##$NAMPD8= <>
$$ ##$NAMPD9= <>
$$ ##$NFCU= 2
$$ ##$NMRCH= 0
$$ ##$NMRMEM= 0
$$ ##$NRCU= 1
$$ ##$NROUT= 1
$$ ##$PAMPF1= (0..15)
75 99 67 27 0 0 0 12 117 46 8 118 1 0 0 0 
$$ ##$PAMPF2= (0..15)
0 0 0 0 0 0 0 0 0 0 0 0 0 0 0 0 
$$ ##$PAMPF3= (0..15)
0 0 0 0 0 0 0 0 0 0 0 0 0 0 0 0 
$$ ##$PAMPF4= (0..15)
0 0 0 0 0 0 0 0 0 0 0 0 0 0 0 0 
$$ ##$PAMPF5= (0..15)
0 0 0 0 0 0 0 0 0 0 0 0 0 0 0 0 
$$ ##$PAMPF6= (0..15)
0 0 0 0 0 0 0 0 0 0 0 0 0 0 0 0 
$$ ##$PAMPF7= (0..15)
0 0 0 0 0 0 0 0 0 0 0 0 0 0 0 0 
$$ ##$PAMPF8= (0..15)
0 0 0 0 0 0 0 0 0 0 0 0 0 0 0 0 
$$ ##$PH4= 0
$$ ##$PHF4TY= <no>
$$ ##$POWCHK= no
$$ ##$PRAMD1= (0..7)
0 1048576 0 0 0 1048576 0 0 
$$ ##$PRAMD10= (0..7)
0 0 0 0 0 0 0 0 
$$ ##$PRAMD11= (0..7)
0 0 0 0 0 0 0 0 
$$ ##$PRAMD12= (0..7)
0 0 0 0 0 0 0 0 
$$ ##$PRAMD13= (0..7)
0 0 0 0 0 0 0 0 
$$ ##$PRAMD14= (0..7)
0 0 0 0 0 0 0 0 
$$ ##$PRAMD15= (0..7)
0 0 0 0 0 0 0 0 
$$ ##$PRAMD16= (0..7)
0 0 0 0 0 0 0 0 
$$ ##$PRAMD17= (0..7)
0 0 0 0 0 0 0 0 
$$ ##$PRAMD18= (0..7)
0 0 0 0 0 0 0 0 
$$ ##$PRAMD19= (0..7)
0 0 0 0 0 0 0 0 
$$ ##$PRAMD2= (0..7)
2147483644 2146435071 2147483647 134217727 2147483644 2146435071 2147483647 
134217727 
$$ ##$PRAMD20= (0..7)
0 0 0 0 0 0 0 0 
$$ ##$PRAMD21= (0..7)
0 0 0 0 0 0 0 0 
$$ ##$PRAMD3= (0..7)
2 0 0 0 2 0 0 0 
$$ ##$PRAMD4= (0..7)
2147483644 2146435071 2147483647 134217727 2147483644 2146435071 2147483647 
134217727 
$$ ##$PRAMD5= (0..7)
0 0 0 0 0 0 0 0 
$$ ##$PRAMD6= (0..7)
0 0 0 0 0 0 0 0 
$$ ##$PRAMD7= (0..7)
0 0 0 0 0 0 0 0 
$$ ##$PRAMD8= (0..7)
0 0 0 0 0 0 0 0 
$$ ##$PRAMD9= (0..7)
0 0 0 0 0 0 0 0 
$$ ##$PRAMLED= (0..1)
15 15 
$$ ##$PRAMP1= <tty01>
$$ ##$PRAMP2= <no>
$$ ##$PRAMP3= <no>
$$ ##$PRAMP4= <no>
$$ ##$PRAMP5= <no>
$$ ##$PRAMP6= <no>
$$ ##$PRAMP7= <no>
$$ ##$PRAMP8= <no>
$$ ##$PRAMPTP= 0
$$ ##$PREPTY= <no>
$$ ##$PRESHLD= 0
$$ ##$PTS160= -1
$$ ##$PTSA2X= (0..7)
0 0 0 0 0 0 0 0 
$$ ##$PTSF2X= (0..7)
0 0 0 0 0 0 0 0 
$$ ##$PTSFMX= (0..7)
429.9 429.9 0 0 0 0 0 0 
$$ ##$PULCHK= no
$$ ##$RCUCDS= (0..7)
8388608 0 0 0 0 0 0 0 
$$ ##$RCUCFS= (0..7)
4096 0 0 0 0 0 0 0 
$$ ##$RCUCSS= (0..7)
1048576 0 0 0 0 0 0 0 
$$ ##$RCUI2C1= (0..7)
78 0 0 0 0 0 0 0 
$$ ##$RCUI2C2= (0..7)
0 0 0 0 0 0 0 0 
$$ ##$RCUI2C3= (0..7)
0 0 0 0 0 0 0 0 
$$ ##$RCUI2C4= (0..7)
0 0 0 0 0 0 0 0 
$$ ##$RCUI2C5= (0..7)
0 0 0 0 0 0 0 0 
$$ ##$RCUI2C6= (0..7)
0 0 0 0 0 0 0 0 
$$ ##$RCUI2C7= (0..7)
0 0 0 0 0 0 0 0 
$$ ##$RCUI2C8= (0..7)
0 0 0 0 0 0 0 0 
$$ ##$RDCU= 0
$$ ##$RGTYPE= (0..7)
5 0 0 0 0 0 0 0 
$$ ##$RG_max= (0..7)
46341 0 0 0 0 0 0 0 
$$ ##$RG_min= (0..7)
1 0 0 0 0 0 0 0 
$$ ##$RG_tab1= (0..255)
1 1.1 1.3 1.4 1.6 1.8 2 2.2 2.5 2.8 3.2 3.6 4 4.5 5 5.7 6.3 7.1 8 9 10.1 
11.3 12.7 14.3 16 18 20.2 22.6 25.4 28.5 32 35.9 40.3 45.3 50.8 57 64 
71.8 80.6 90.5 101.6 114 128 143.7 161.3 181 203.2 228.1 256 287.4 322.5 
362 406.4 456.1 512 574.7 645.1 724.1 812.7 912.3 1024 1149.4 1290.2 1448.2 
1625.5 1824.6 2048 2298.8 2580.3 2896.3 3251 3649.1 4096 4597.6 5160.6 
5792.6 6502 7298.2 8192 9195.2 10321.3 11585.2 13004 14596.5 16384 18390.4 
20642.5 23170.5 26008 29193 32768 36780.8 41285.1 46341 -1 -1 -1 -1 -1 
-1 -1 -1 -1 -1 -1 -1 -1 -1 -1 -1 -1 -1 -1 -1 -1 -1 -1 -1 -1 -1 -1 -1 -1 
-1 -1 -1 -1 -1 -1 -1 -1 -1 -1 -1 -1 -1 -1 -1 -1 -1 -1 -1 -1 -1 -1 -1 -1 
-1 -1 -1 -1 -1 -1 -1 -1 -1 -1 -1 -1 -1 -1 -1 -1 -1 -1 -1 -1 -1 -1 -1 -1 
-1 -1 -1 -1 -1 -1 -1 -1 -1 -1 -1 -1 -1 -1 -1 -1 -1 -1 -1 -1 -1 -1 -1 -1 
-1 -1 -1 -1 -1 -1 -1 -1 -1 -1 -1 -1 -1 -1 -1 -1 -1 -1 -1 -1 -1 -1 -1 -1 
-1 -1 -1 -1 -1 -1 -1 -1 -1 -1 -1 -1 -1 -1 -1 -1 -1 -1 -1 -1 -1 -1 -1 -1 
-1 -1 -1 -1 -1 -1 -1 -1 -1 -1 -1 -1 -1 
$$ ##$RG_tab2= (0..255)
-1 -1 -1 -1 -1 -1 -1 -1 -1 -1 -1 -1 -1 -1 -1 -1 -1 -1 -1 -1 -1 -1 -1 -1 
-1 -1 -1 -1 -1 -1 -1 -1 -1 -1 -1 -1 -1 -1 -1 -1 -1 -1 -1 -1 -1 -1 -1 -1 
-1 -1 -1 -1 -1 -1 -1 -1 -1 -1 -1 -1 -1 -1 -1 -1 -1 -1 -1 -1 -1 -1 -1 -1 
-1 -1 -1 -1 -1 -1 -1 -1 -1 -1 -1 -1 -1 -1 -1 -1 -1 -1 -1 -1 -1 -1 -1 -1 
-1 -1 -1 -1 -1 -1 -1 -1 -1 -1 -1 -1 -1 -1 -1 -1 -1 -1 -1 -1 -1 -1 -1 -1 
-1 -1 -1 -1 -1 -1 -1 -1 -1 -1 -1 -1 -1 -1 -1 -1 -1 -1 -1 -1 -1 -1 -1 -1 
-1 -1 -1 -1 -1 -1 -1 -1 -1 -1 -1 -1 -1 -1 -1 -1 -1 -1 -1 -1 -1 -1 -1 -1 
-1 -1 -1 -1 -1 -1 -1 -1 -1 -1 -1 -1 -1 -1 -1 -1 -1 -1 -1 -1 -1 -1 -1 -1 
-1 -1 -1 -1 -1 -1 -1 -1 -1 -1 -1 -1 -1 -1 -1 -1 -1 -1 -1 -1 -1 -1 -1 -1 
-1 -1 -1 -1 -1 -1 -1 -1 -1 -1 -1 -1 -1 -1 -1 -1 -1 -1 -1 -1 -1 -1 -1 -1 
-1 -1 -1 -1 -1 -1 -1 -1 -1 -1 -1 -1 -1 -1 -1 -1 
$$ ##$RG_tab3= (0..255)
-1 -1 -1 -1 -1 -1 -1 -1 -1 -1 -1 -1 -1 -1 -1 -1 -1 -1 -1 -1 -1 -1 -1 -1 
-1 -1 -1 -1 -1 -1 -1 -1 -1 -1 -1 -1 -1 -1 -1 -1 -1 -1 -1 -1 -1 -1 -1 -1 
-1 -1 -1 -1 -1 -1 -1 -1 -1 -1 -1 -1 -1 -1 -1 -1 -1 -1 -1 -1 -1 -1 -1 -1 
-1 -1 -1 -1 -1 -1 -1 -1 -1 -1 -1 -1 -1 -1 -1 -1 -1 -1 -1 -1 -1 -1 -1 -1 
-1 -1 -1 -1 -1 -1 -1 -1 -1 -1 -1 -1 -1 -1 -1 -1 -1 -1 -1 -1 -1 -1 -1 -1 
-1 -1 -1 -1 -1 -1 -1 -1 -1 -1 -1 -1 -1 -1 -1 -1 -1 -1 -1 -1 -1 -1 -1 -1 
-1 -1 -1 -1 -1 -1 -1 -1 -1 -1 -1 -1 -1 -1 -1 -1 -1 -1 -1 -1 -1 -1 -1 -1 
-1 -1 -1 -1 -1 -1 -1 -1 -1 -1 -1 -1 -1 -1 -1 -1 -1 -1 -1 -1 -1 -1 -1 -1 
-1 -1 -1 -1 -1 -1 -1 -1 -1 -1 -1 -1 -1 -1 -1 -1 -1 -1 -1 -1 -1 -1 -1 -1 
-1 -1 -1 -1 -1 -1 -1 -1 -1 -1 -1 -1 -1 -1 -1 -1 -1 -1 -1 -1 -1 -1 -1 -1 
-1 -1 -1 -1 -1 -1 -1 -1 -1 -1 -1 -1 -1 -1 -1 -1 
$$ ##$RG_tab4= (0..255)
-1 -1 -1 -1 -1 -1 -1 -1 -1 -1 -1 -1 -1 -1 -1 -1 -1 -1 -1 -1 -1 -1 -1 -1 
-1 -1 -1 -1 -1 -1 -1 -1 -1 -1 -1 -1 -1 -1 -1 -1 -1 -1 -1 -1 -1 -1 -1 -1 
-1 -1 -1 -1 -1 -1 -1 -1 -1 -1 -1 -1 -1 -1 -1 -1 -1 -1 -1 -1 -1 -1 -1 -1 
-1 -1 -1 -1 -1 -1 -1 -1 -1 -1 -1 -1 -1 -1 -1 -1 -1 -1 -1 -1 -1 -1 -1 -1 
-1 -1 -1 -1 -1 -1 -1 -1 -1 -1 -1 -1 -1 -1 -1 -1 -1 -1 -1 -1 -1 -1 -1 -1 
-1 -1 -1 -1 -1 -1 -1 -1 -1 -1 -1 -1 -1 -1 -1 -1 -1 -1 -1 -1 -1 -1 -1 -1 
-1 -1 -1 -1 -1 -1 -1 -1 -1 -1 -1 -1 -1 -1 -1 -1 -1 -1 -1 -1 -1 -1 -1 -1 
-1 -1 -1 -1 -1 -1 -1 -1 -1 -1 -1 -1 -1 -1 -1 -1 -1 -1 -1 -1 -1 -1 -1 -1 
-1 -1 -1 -1 -1 -1 -1 -1 -1 -1 -1 -1 -1 -1 -1 -1 -1 -1 -1 -1 -1 -1 -1 -1 
-1 -1 -1 -1 -1 -1 -1 -1 -1 -1 -1 -1 -1 -1 -1 -1 -1 -1 -1 -1 -1 -1 -1 -1 
-1 -1 -1 -1 -1 -1 -1 -1 -1 -1 -1 -1 -1 -1 -1 -1 
$$ ##$RG_tab5= (0..255)
-1 -1 -1 -1 -1 -1 -1 -1 -1 -1 -1 -1 -1 -1 -1 -1 -1 -1 -1 -1 -1 -1 -1 -1 
-1 -1 -1 -1 -1 -1 -1 -1 -1 -1 -1 -1 -1 -1 -1 -1 -1 -1 -1 -1 -1 -1 -1 -1 
-1 -1 -1 -1 -1 -1 -1 -1 -1 -1 -1 -1 -1 -1 -1 -1 -1 -1 -1 -1 -1 -1 -1 -1 
-1 -1 -1 -1 -1 -1 -1 -1 -1 -1 -1 -1 -1 -1 -1 -1 -1 -1 -1 -1 -1 -1 -1 -1 
-1 -1 -1 -1 -1 -1 -1 -1 -1 -1 -1 -1 -1 -1 -1 -1 -1 -1 -1 -1 -1 -1 -1 -1 
-1 -1 -1 -1 -1 -1 -1 -1 -1 -1 -1 -1 -1 -1 -1 -1 -1 -1 -1 -1 -1 -1 -1 -1 
-1 -1 -1 -1 -1 -1 -1 -1 -1 -1 -1 -1 -1 -1 -1 -1 -1 -1 -1 -1 -1 -1 -1 -1 
-1 -1 -1 -1 -1 -1 -1 -1 -1 -1 -1 -1 -1 -1 -1 -1 -1 -1 -1 -1 -1 -1 -1 -1 
-1 -1 -1 -1 -1 -1 -1 -1 -1 -1 -1 -1 -1 -1 -1 -1 -1 -1 -1 -1 -1 -1 -1 -1 
-1 -1 -1 -1 -1 -1 -1 -1 -1 -1 -1 -1 -1 -1 -1 -1 -1 -1 -1 -1 -1 -1 -1 -1 
-1 -1 -1 -1 -1 -1 -1 -1 -1 -1 -1 -1 -1 -1 -1 -1 
$$ ##$RG_tab6= (0..255)
-1 -1 -1 -1 -1 -1 -1 -1 -1 -1 -1 -1 -1 -1 -1 -1 -1 -1 -1 -1 -1 -1 -1 -1 
-1 -1 -1 -1 -1 -1 -1 -1 -1 -1 -1 -1 -1 -1 -1 -1 -1 -1 -1 -1 -1 -1 -1 -1 
-1 -1 -1 -1 -1 -1 -1 -1 -1 -1 -1 -1 -1 -1 -1 -1 -1 -1 -1 -1 -1 -1 -1 -1 
-1 -1 -1 -1 -1 -1 -1 -1 -1 -1 -1 -1 -1 -1 -1 -1 -1 -1 -1 -1 -1 -1 -1 -1 
-1 -1 -1 -1 -1 -1 -1 -1 -1 -1 -1 -1 -1 -1 -1 -1 -1 -1 -1 -1 -1 -1 -1 -1 
-1 -1 -1 -1 -1 -1 -1 -1 -1 -1 -1 -1 -1 -1 -1 -1 -1 -1 -1 -1 -1 -1 -1 -1 
-1 -1 -1 -1 -1 -1 -1 -1 -1 -1 -1 -1 -1 -1 -1 -1 -1 -1 -1 -1 -1 -1 -1 -1 
-1 -1 -1 -1 -1 -1 -1 -1 -1 -1 -1 -1 -1 -1 -1 -1 -1 -1 -1 -1 -1 -1 -1 -1 
-1 -1 -1 -1 -1 -1 -1 -1 -1 -1 -1 -1 -1 -1 -1 -1 -1 -1 -1 -1 -1 -1 -1 -1 
-1 -1 -1 -1 -1 -1 -1 -1 -1 -1 -1 -1 -1 -1 -1 -1 -1 -1 -1 -1 -1 -1 -1 -1 
-1 -1 -1 -1 -1 -1 -1 -1 -1 -1 -1 -1 -1 -1 -1 -1 
$$ ##$RG_tab7= (0..255)
-1 -1 -1 -1 -1 -1 -1 -1 -1 -1 -1 -1 -1 -1 -1 -1 -1 -1 -1 -1 -1 -1 -1 -1 
-1 -1 -1 -1 -1 -1 -1 -1 -1 -1 -1 -1 -1 -1 -1 -1 -1 -1 -1 -1 -1 -1 -1 -1 
-1 -1 -1 -1 -1 -1 -1 -1 -1 -1 -1 -1 -1 -1 -1 -1 -1 -1 -1 -1 -1 -1 -1 -1 
-1 -1 -1 -1 -1 -1 -1 -1 -1 -1 -1 -1 -1 -1 -1 -1 -1 -1 -1 -1 -1 -1 -1 -1 
-1 -1 -1 -1 -1 -1 -1 -1 -1 -1 -1 -1 -1 -1 -1 -1 -1 -1 -1 -1 -1 -1 -1 -1 
-1 -1 -1 -1 -1 -1 -1 -1 -1 -1 -1 -1 -1 -1 -1 -1 -1 -1 -1 -1 -1 -1 -1 -1 
-1 -1 -1 -1 -1 -1 -1 -1 -1 -1 -1 -1 -1 -1 -1 -1 -1 -1 -1 -1 -1 -1 -1 -1 
-1 -1 -1 -1 -1 -1 -1 -1 -1 -1 -1 -1 -1 -1 -1 -1 -1 -1 -1 -1 -1 -1 -1 -1 
-1 -1 -1 -1 -1 -1 -1 -1 -1 -1 -1 -1 -1 -1 -1 -1 -1 -1 -1 -1 -1 -1 -1 -1 
-1 -1 -1 -1 -1 -1 -1 -1 -1 -1 -1 -1 -1 -1 -1 -1 -1 -1 -1 -1 -1 -1 -1 -1 
-1 -1 -1 -1 -1 -1 -1 -1 -1 -1 -1 -1 -1 -1 -1 -1 
$$ ##$RG_tab8= (0..255)
-1 -1 -1 -1 -1 -1 -1 -1 -1 -1 -1 -1 -1 -1 -1 -1 -1 -1 -1 -1 -1 -1 -1 -1 
-1 -1 -1 -1 -1 -1 -1 -1 -1 -1 -1 -1 -1 -1 -1 -1 -1 -1 -1 -1 -1 -1 -1 -1 
-1 -1 -1 -1 -1 -1 -1 -1 -1 -1 -1 -1 -1 -1 -1 -1 -1 -1 -1 -1 -1 -1 -1 -1 
-1 -1 -1 -1 -1 -1 -1 -1 -1 -1 -1 -1 -1 -1 -1 -1 -1 -1 -1 -1 -1 -1 -1 -1 
-1 -1 -1 -1 -1 -1 -1 -1 -1 -1 -1 -1 -1 -1 -1 -1 -1 -1 -1 -1 -1 -1 -1 -1 
-1 -1 -1 -1 -1 -1 -1 -1 -1 -1 -1 -1 -1 -1 -1 -1 -1 -1 -1 -1 -1 -1 -1 -1 
-1 -1 -1 -1 -1 -1 -1 -1 -1 -1 -1 -1 -1 -1 -1 -1 -1 -1 -1 -1 -1 -1 -1 -1 
-1 -1 -1 -1 -1 -1 -1 -1 -1 -1 -1 -1 -1 -1 -1 -1 -1 -1 -1 -1 -1 -1 -1 -1 
-1 -1 -1 -1 -1 -1 -1 -1 -1 -1 -1 -1 -1 -1 -1 -1 -1 -1 -1 -1 -1 -1 -1 -1 
-1 -1 -1 -1 -1 -1 -1 -1 -1 -1 -1 -1 -1 -1 -1 -1 -1 -1 -1 -1 -1 -1 -1 -1 
-1 -1 -1 -1 -1 -1 -1 -1 -1 -1 -1 -1 -1 -1 -1 -1 
$$ ##$ROUTER= 3
$$ ##$RX22TY= <tty10>
$$ ##$SCMTY= <no>
$$ ##$SPECTR= 5
$$ ##$SY2FLAG= 0
$$ ##$TFXNUM= 0
$$ ##$TRIPLO2= 0
$$ ##$VTUTY= <tty05>
$$ ##$WBREFAM= (0..15)
100 100 100 100 100 100 100 100 100 100 100 100 100 100 100 100 
$$ ##$WBREFPH= (0..15)
0 0 0 0 0 0 0 0 0 0 0 0 0 0 0 0 
$$ ##$XFAC= 2
$$ ##END=
##$RELAX= 
$$ Bruker specific parameters
$$ --------------------------
##$DU= <P:\NMR-data>
##$EXPNO= 1
##$NAME= <NMR_apolar_TCDD_p7.5C>
##$PROCNO= 1
##$TYPE= <nmr>
##$USER= <Ainhoa_raw_data>
##$ACQT0= -4.83829889523336
##$AMP= (0..31)
100 100 100 100 100 100 100 100 100 100 100 100 100 100 100 100 100 100
100 100 100 100 100 100 100 100 100 100 100 100 100 100
##$ANAVPT= -1
##$AQSEQ= 0
##$AQ_mod= 3
##$AUNM= <au_zg>
##$AUTOPOS= <22 >
##$BF1= 400.13
##$BF2= 100.612769
##$BF3= 400.13
##$BF4= 400.13
##$BF5= 500.13
##$BF6= 500.13
##$BF7= 500.13
##$BF8= 500.13
##$BYTORDA= 0
##$CFDGTYP= 0
##$CFRGTYP= 5
##$CHEMSTR= <none>
##$CNST= (0..63)
1 1 145 1 1 1 1 1 1 1 1 1 1 1 1 1 1 1 1 1 1 1 1 1 1 1 1 1 1 1 1 1 1 1 1
1 1 1 1 1 1 1 1 1 1 1 1 1 1 1 1 1 1 1 1 1 1 1 1 1 1 1 1 1
##$CPDPRG= <>
##$CPDPRG1= <>
##$CPDPRG2= <>
##$CPDPRG3= <>
##$CPDPRG4= <mlev>
##$CPDPRG5= <mlev>
##$CPDPRG6= <mlev>
##$CPDPRG7= <mlev>
##$CPDPRG8= <mlev>
##$CPDPRGB= <>
##$CPDPRGT= <>
##$D= (0..63)
0 2 0 0 0 0 0 0 0 0.06 0 0 2e-005 0 0 0 0.0002 0 0 0 0 0 0 0 0 0 0 0 0
0 0 0 0 0 0 0 0 0 0 0 0 0 0 0 0 0 0 0 0 0 0 0 0 0 0 0 0 0 0 0 0 0 0 0
##$DATE= 1213885175
##$DBL= (0..7)
120 120 120 120 120 120 120 120
##$DBP= (0..7)
150 150 150 150 150 150 150 150
##$DBP07= 0
##$DBPNAM0= <>
##$DBPNAM1= <>
##$DBPNAM2= <>
##$DBPNAM3= <>
##$DBPNAM4= <>
##$DBPNAM5= <>
##$DBPNAM6= <>
##$DBPNAM7= <>
##$DBPOAL= (0..7)
0.5 0.5 0.5 0.5 0.5 0.5 0.5 0.5
##$DBPOFFS= (0..7)
0 0 0 0 0 0 0 0
##$DE= 6
##$DECBNUC= <off>
##$DECIM= 24
##$DECNUC= <off>
##$DECSTAT= 4
##$DIGMOD= 0
##$DIGTYP= 7
##$DL= (0..7)
0 120 120 120 120 120 120 120
##$DP= (0..7)
150 150 150 150 150 150 150 150
##$DP07= 0
##$DPNAME0= <>
##$DPNAME1= <>
##$DPNAME2= <>
##$DPNAME3= <>
##$DPNAME4= <>
##$DPNAME5= <>
##$DPNAME6= <>
##$DPNAME7= <>
##$DPOAL= (0..7)
0.5 0.5 0.5 0.5 0.5 0.5 0.5 0.5
##$DPOFFS= (0..7)
0 0 0 0 0 0 0 0
##$DQDMODE= 0
##$DR= 18
##$DS= 4
##$DSLIST= <SSSSSSSSSSSSSSS>
##$DSPFIRM= 0
##$DSPFVS= -1
##$DTYPA= 0
##$EXP= <AID_chl>
##$F1LIST= <111111111111111>
##$F2LIST= <222222222222222>
##$F3LIST= <333333333333333>
##$FCUCHAN= (0..9)
0 2 1 0 0 0 0 0 0 0
##$FL1= 90
##$FL2= 90
##$FL3= 90
##$FL4= 90
##$FOV= 20
##$FQ1LIST= <freqlist>
##$FQ2LIST= <freqlist>
##$FQ3LIST= <freqlist>
##$FQ4LIST= <freqlist>
##$FQ5LIST= <freqlist>
##$FQ6LIST= <freqlist>
##$FQ7LIST= <freqlist>
##$FQ8LIST= <freqlist>
##$FRQLO3= 1882485.02994012
##$FRQLO3N= 0
##$FS= (0..7)
83 83 83 83 83 83 83 83
##$FTLPGN= 0
##$FW= 90000
##$FnMODE= 0
##$FnTYPE= 0
##$GP031= 0
##$GPNAM0= <sine.100>
##$GPNAM1= <sine.100>
##$GPNAM10= <sine.100>
##$GPNAM11= <sine.100>
##$GPNAM12= <sine.100>
##$GPNAM13= <sine.100>
##$GPNAM14= <sine.100>
##$GPNAM15= <sine.100>
##$GPNAM16= <sine.100>
##$GPNAM17= <sine.100>
##$GPNAM18= <sine.100>
##$GPNAM19= <sine.100>
##$GPNAM2= <sine.100>
##$GPNAM20= <sine.100>
##$GPNAM21= <sine.100>
##$GPNAM22= <sine.100>
##$GPNAM23= <sine.100>
##$GPNAM24= <sine.100>
##$GPNAM25= <sine.100>
##$GPNAM26= <sine.100>
##$GPNAM27= <sine.100>
##$GPNAM28= <sine.100>
##$GPNAM29= <sine.100>
##$GPNAM3= <sine.100>
##$GPNAM30= <sine.100>
##$GPNAM31= <sine.100>
##$GPNAM4= <sine.100>
##$GPNAM5= <sine.100>
##$GPNAM6= <sine.100>
##$GPNAM7= <sine.100>
##$GPNAM8= <sine.100>
##$GPNAM9= <sine.100>
##$GPX= (0..31)
0 0 0 0 0 0 0 0 0 0 0 0 0 0 0 0 0 0 0 0 0 0 0 0 0 0 0 0 0 0 0 0
##$GPY= (0..31)
0 0 0 0 0 0 0 0 0 0 0 0 0 0 0 0 0 0 0 0 0 0 0 0 0 0 0 0 0 0 0 0
##$GPZ= (0..31)
0 0 0 0 0 0 0 0 0 0 0 0 0 0 0 0 0 0 0 0 0 0 0 0 0 0 0 0 0 0 0 0
##$GRDPROG= <>
##$GRPDLY= -1
##$HDDUTY= 20
##$HDRATE= 20
##$HGAIN= (0..3)
0 0 0 0
##$HL1= 1
##$HL2= 35
##$HL3= 16
##$HL4= 17
##$HOLDER= 0
##$HPMOD= (0..7)
0 0 0 0 0 0 0 0
##$HPPRGN= 0
##$IN= (0..63)
0.001 0.001 0.001 0.001 0.001 0.001 0.001 0.001 0.001 0.001 0.001 0.001
0.001 0.001 0.001 0.001 0.001 0.001 0.001 0.001 0.001 0.001 0.001 0.001
0.001 0.001 0.001 0.001 0.001 0.001 0.001 0.001 0.001 0.001 0.001 0.001
0.001 0.001 0.001 0.001 0.001 0.001 0.001 0.001 0.001 0.001 0.001 0.001
0.001 0.001 0.001 0.001 0.001 0.001 0.001 0.001 0.001 0.001 0.001 0.001
0.001 0.001 0.001 0.001
##$INF= (0..7)
0 0 0 0 0 0 0 0
##$INP= (0..63)
0 0 0 0 0 0 0 0 0 0 0 0 0 0 0 0 0 0 0 0 0 0 0 0 0 0 0 0 0 0 0 0 0 0 0 0
0 0 0 0 0 0 0 0 0 0 0 0 0 0 0 0 0 0 0 0 0 0 0 0 0 0 0 0
##$INSTRUM= <avance400>
##$L= (0..31)
1 1 1 1 1 1 1 1 1 1 1 1 1 1 1 1 1 1 1 1 1 1 1 1 1 1 1 1 1 1 1 1
##$LFILTER= 100
##$LGAIN= -15
##$LINPSTP= 10
##$LOCKED= yes
##$LOCKFLD= 3193
##$LOCKGN= 118.5
##$LOCKPOW= -35
##$LOCKPPM= 7.23999977111816
##$LOCNUC= <2H>
##$LOCPHAS= 356
##$LOCSHFT= yes
##$LOCSW= 0
##$LTIME= 0.200000002980232
##$MASR= 4200
##$MASRLST= <masrlst>
##$NBL= 1
##$NC= -2
##$NLOGCH= 1
##$NS= 128
##$NUC1= <1H>
##$NUC2= <13C>
##$NUC3= <off>
##$NUC4= <off>
##$NUC5= <off>
##$NUC6= <off>
##$NUC7= <off>
##$NUC8= <off>
##$NUCLEI= 0
##$NUCLEUS= <off>
##$O1= 1922.3
##$O2= 4979.85804243228
##$O3= 1900.52349393
##$O4= 1900.52349393
##$O5= 0
##$O6= 0
##$O7= 0
##$O8= 0
##$OBSCHAN= (0..9)
0 0 0 0 0 0 0 0 0 0
##$OVERFLW= 0
##$P= (0..63)
7.6 7.6 15.2 14.9 29.8 16.5 25 50 0 0 0 0 0 0 0 200000 1000 2500 0 600
2500 0 0 0 0 200 0 7.6 1000 0 0 0 0 0 0 0 0 0 0 0 0 0 0 0 0 0 0 0 0 0 0
0 0 0 0 0 0 0 0 0 0 0 0 0
##$PACOIL= (0..15)
0 0 0 0 0 0 0 0 0 0 0 0 0 0 0 0
##$PAPS= 2
##$PARMODE= 0
##$PCPD= (0..9)
100 100 70 100 100 100 100 100 100 100
##$PHCOR= (0..31)
0 0 0 0 0 0 0 0 0 0 0 0 0 0 0 0 0 0 0 0 0 0 0 0 0 0 0 0 0 0 0 0
##$PHLIST= <>
##$PHP= 1
##$PH_ref= 0
##$PL= (0..63)
120 0 -4 120 120 120 120 120 120 60 10.34 22.38 9 120 120 120 120 120 0
120 120 120 120 120 120 120 120 22.38 120 120 9 120 120 120 120 120 120
120 120 120 120 120 120 120 120 120 120 120 120 120 120 120 120 120 120
120 120 120 120 120 120 120 120 120
##$PLSTEP= 0.1
##$PLSTRT= -6
##$POWMOD= 0
##$PQPHASE= 0
##$PQSCALE= 0
##$PR= 1
##$PRECHAN= (0..15)
-1 1 2 -1 -1 -1 -1 -1 -1 -1 -1 -1 -1 -1 -1 -1
##$PRGAIN= 0
##$PROBHD= <5 mm PABBI 1H-BB Z-GRD Z811201/0006
>
##$PROSOL= no
##$PULPROG= <zg>
##$PW= 0
##$PYNM= <acqu.py>
##$QNP= 1
##$RD= 0
##$RECCHAN= (0..15)
-1 -1 -1 -1 -1 -1 -1 -1 -1 -1 -1 -1 -1 -1 -1 -1
##$RECPH= 0
##$RECPRE= (0..15)
-1 -1 -1 -1 -1 -1 -1 -1 -1 -1 -1 -1 -1 -1 -1 -1
##$RECPRFX= (0..15)
-1 -1 -1 -1 -1 -1 -1 -1 -1 -1 -1 -1 -1 -1 -1 -1
##$RECSEL= (0..15)
0 0 0 0 0 0 0 0 0 0 0 0 0 0 0 0
##$RG= 181
##$RO= 0
##$ROUTWD1= (0..23)
0 0 0 0 0 0 0 0 0 0 0 0 0 0 0 0 0 0 0 0 1 1 0 0
##$ROUTWD2= (0..23)
0 0 0 0 0 1 0 0 0 0 0 0 0 0 0 0 0 0 1 0 1 1 0 0
##$RSEL= (0..9)
0 1 2 0 0 0 0 0 0 0
##$S= (0..7)
83 4 83 83 83 83 83 83
##$SEOUT= 0
##$SFO1= 400.1319223
##$SFO2= 100.617748858042
##$SFO3= 400.131900523494
##$SFO4= 400.131900523494
##$SFO5= 500.13
##$SFO6= 500.13
##$SFO7= 500.13
##$SFO8= 500.13
##$SOLVENT= <CDCl3>
##$SP= (0..31)
1 120 120 120 0 0 120 120 0 0 0 120 0 0 120 0 150 150 120 120.87 118.96
122.27 114.95 150 150 150 150 150 150 120 120 120
##$SP07= 0
##$SPECTR= 0
##$SPNAM0= <gauss>
##$SPNAM1= <Gaus1.1000>
##$SPNAM10= <gauss>
##$SPNAM11= <Gaus1.1000>
##$SPNAM12= <gauss>
##$SPNAM13= <gauss>
##$SPNAM14= <Gaus1.1000>
##$SPNAM15= <Gaus1.1000>
##$SPNAM16= <gauss>
##$SPNAM17= <gauss>
##$SPNAM18= <Gaus1.1000>
##$SPNAM19= <Gaus1.1000>
##$SPNAM2= <Gaus1.1000>
##$SPNAM20= <Gaus1.1000>
##$SPNAM21= <Gaus1.1000>
##$SPNAM22= <Gaus1.1000>
##$SPNAM23= <gauss>
##$SPNAM24= <gauss>
##$SPNAM25= <gauss>
##$SPNAM26= <gauss>
##$SPNAM27= <gauss>
##$SPNAM28= <gauss>
##$SPNAM29= <Gaus1.1000>
##$SPNAM3= <Gaus1.1000>
##$SPNAM30= <Gaus1.1000>
##$SPNAM31= <Gaus1.1000>
##$SPNAM4= <gauss>
##$SPNAM5= <gauss>
##$SPNAM6= <Gaus1.1000>
##$SPNAM7= <Gaus1.1000>
##$SPNAM8= <gauss>
##$SPNAM9= <gauss>
##$SPOAL= (0..31)
0.5 0.5 0.5 0.5 0.5 0.5 0.5 0.5 0.5 0.5 0.5 0.5 0.5 0.5 0.5 0.5 0.5 0.5
0.5 0.5 0.5 0.5 0.5 0.5 0.5 0.5 0.5 0.5 0.5 0.5 0.5 0.5
##$SPOFFS= (0..31)
0 0 0 0 0 0 0 0 0 0 0 0 0 0 0 0 0 0 0 0 0 0 0 0 0 0 0 0 0 0 0 0
##$SUBNAM0= <"">
##$SUBNAM1= <"">
##$SUBNAM2= <"">
##$SUBNAM3= <"">
##$SUBNAM4= <"">
##$SUBNAM5= <"">
##$SUBNAM6= <"">
##$SUBNAM7= <"">
##$SUBNAM8= <"">
##$SUBNAM9= <"">
##$SW= 12.4709369134976
##$SWIBOX= (0..15)
0 1 2 0 0 0 0 0 0 0 0 0 0 0 0 0
##$SW_h= 4990.01996007984
##$SWfinal= 0
##$TD= 16244
##$TD0= 1
##$TE= 301.7
##$TE2= 300
##$TE3= 300
##$TEG= 300
##$TL= (0..7)
0 120 120 120 120 120 120 120
##$TP= (0..7)
150 150 150 150 150 150 150 150
##$TP07= 0
##$TPNAME0= <>
##$TPNAME1= <>
##$TPNAME2= <>
##$TPNAME3= <>
##$TPNAME4= <>
##$TPNAME5= <>
##$TPNAME6= <>
##$TPNAME7= <>
##$TPOAL= (0..7)
0.5 0.5 0.5 0.5 0.5 0.5 0.5 0.5
##$TPOFFS= (0..7)
0 0 0 0 0 0 0 0
##$TUNHIN= 0
##$TUNHOUT= 0
##$TUNXOUT= 0
##$USERA1= <user>
##$USERA2= <user>
##$USERA3= <user>
##$USERA4= <user>
##$USERA5= <user>
##$V9= 5
##$VALIST= <valist>
##$VCLIST= <CCCCCCCCCCCCCCC>
##$VD= 0
##$VDLIST= <DDDDDDDDDDDDDDD>
##$VPLIST= <PPPPPPPPPPPPPPP>
##$VTLIST= <TTTTTTTTTTTTTTT>
##$WBST= 1024
##$WBSW= 15.53612
##$XGAIN= (0..3)
0 0 0 0
##$XL= 0
##$YL= 0
##$YMAX_a= 1579897
##$YMIN_a= -1185713
##$ZGOPTNS= <>
##$ZL1= 120
##$ZL2= 120
##$ZL3= 120
##$ZL4= 120
##$ABSF1= 10
##$ABSF2= 0
##$ABSG= 5
##$ABSL= 3
##$ALPHA= 0
##$AQORDER= 0
##$ASSFAC= 0
##$ASSFACI= 0
##$ASSFACX= 0
##$ASSWID= 0
##$AUNMP= <proc_1H_AID>
##$AXLEFT= 0
##$AXNAME= <>
##$AXNUC= <off>
##$AXRIGHT= 0
##$AXTYPE= 0
##$AXUNIT= <>
##$AZFE= 0.1
##$AZFW= 0.1
##$BCFW= 1
##$BC_mod= 2
##$BYTORDP= 0
##$COROFFS= 0
##$CY= 12.5
##$DATMOD= 1
##$DC= 2
##$DFILT= <>
##$DTYPP= 0
##$F1P= 9.9967504570787
##$F2P= -9.53364507338961e-007
##$FCOR= 1
##$FTSIZE= 65536
##$FT_mod= 4
##$GAMMA= 1
##$GB= 0
##$INTBC= 1
##$INTSCL= 1
##$ISEN= 128
##$LB= 1
##$LEV0= 0
##$LPBIN= 0
##$MAXI= 10000
##$MC2= 0
##$MEAN= 0
##$ME_mod= 0
##$MI= 0.02
##$NCOEF= 0
##$NC_proc= 0
##$NLEV= 6
##$NOISF1= 8.174992
##$NOISF2= 6.675002
##$NSP= 1
##$NTH_PI= 0
##$NZP= 0
##$OFFSET= 11.01498
##$PC= 1
##$PHC0= -150.1602
##$PHC1= -10.00055
##$PH_mod= 0
##$PKNL= yes
##$PPARMOD= 0
##$PPDIAG= 0
##$PPIPTYP= 0
##$PPMPNUM= 100
##$PPRESOL= 1
##$PSCAL= 0
##$PSIGN= 0
##$PYNMP= <proc.py>
##$REVERSE= no
##$SF= 400.130009885034
##$SI= 131072
##$SIGF1= 5.6
##$SIGF2= 5.2
##$SINO= 400
##$SIOLD= 131072
##$SPECTYP= <>
##$SREGLST= <1H.CDCl3>
##$SSB= 2
##$STSI= 0
##$STSR= 0
##$SW_p= 4990.01996007982
##$SYMM= 0
##$S_DEV= 0
##$TDeff= 16244
##$TDoff= 0
##$TI= <>
##$TILT= no
##$TM1= 0
##$TM2= 0
##$TOPLEV= 0
##$USERP1= <user>
##$USERP2= <user>
##$USERP3= <user>
##$USERP4= <user>
##$USERP5= <user>
##$WDW= 4
##$XDIM= 8192
##$YMAX_p= 0
##$YMIN_p= 0
##$CURPLOT= <\\rik006s\net8_hp>
##$CURPRIN= <$\\rik006s\net8_hp>
##$DFORMAT= <normdp>
##$LAYOUT= <+/1d_h.xwp>
##$LFORMAT= <normlp>
##$PFORMAT= <normpl>
##$SURQMSG= 1
$$ End of Bruker specific parameters
$$ ---------------------------------
##NTUPLES= NMR FID
##VAR_NAME=  TIME,          FID/REAL,        FID/IMAG
##SYMBOL=    X,             R,               I
##VAR_TYPE=  INDEPENDENT,   DEPENDENT,       DEPENDENT
##VAR_FORM=  AFFN,          ASDF,            ASDF
##VAR_DIM=   8122,          8122,            8122
##UNITS=     SECONDS,       ARBITRARY UNITS, ARBITRARY UNITS
##FACTOR=    0.0002004,     1,               1
##FIRST=     0,             -1319537,        -361441
##LAST=      1.6274484,     -24868,          -14896
##MIN=       0,             -1319537,        -1319537
##MAX=       1.6274484,     1500676,         1500676
$$ Real data points
##PAGE= N=1
##DATA TABLE= (X++(R..R)), XYDATA
0 -1319537
1  -563182
2  1500676
3    76854
4 -1231913
5    40143
6   806128
7  -140634
8  -153476
9   386489
10   -89873
11  -434721
12   393770
13   648003
14  -252116
15  -655151
16   158619
17   554004
18   -67058
19  -447953
20   -96053
21     5846
22    12930
23   255832
24    13570
25  -534341
26   -80987
27   539260
28    65358
29  -346482
30   156444
31   126374
32  -251307
33   290560
34   511570
35  -542844
36  -615277
37   657256
38   612108
39  -651986
40  -515627
41   417395
42   205955
43  -272583
44    52849
45    48707
46  -418935
47   -64435
48   683513
49   213591
50  -739094
51  -280192
52   780375
53   375763
54  -559034
55  -208056
56   388352
57    44222
58   -43340
59   240417
60  -248330
61  -520193
62   323758
63   473426
64  -419691
65  -429980
66   238419
67   161893
68   -60584
69    90115
70   -99162
71  -315843
72   161421
73   476020
74    -4956
75  -363441
76   -34348
77   284186
78   129083
79  -103970
80  -101786
81  -121892
82   -72551
83   285256
84   271131
85  -432075
86  -496274
87   375570
88   494363
89  -334696
90  -414862
91   173984
92   175593
93    14430
94   188480
95   -91251
96  -441801
97   139453
98   617032
99   -51302
100  -528636
101     4265
102   348832
103    62024
104   -84671
105  -122394
106  -221150
107    35072
108   330762
109    31777
110  -349532
111  -175656
112   201296
113   225102
114   -35596
115  -199766
116   -99697
117   101139
118   240246
119   171665
120  -174097
121  -339041
122   123047
123   443357
124   -33098
125  -369425
126   -30492
127   139427
128    49432
129   123155
130   -76422
131  -436385
132   -51613
133   515826
134   137739
135  -463496
136  -214269
137   285962
138   253248
139   -33054
140  -171924
141  -152582
142    41771
143   298384
144   215486
145  -248178
146  -355972
147   149375
148   376646
149   -46235
150  -301234
151   -95361
152    73564
153   137267
154   164642
155  -131242
156  -379240
157    17413
158   419643
159    79833
160  -311745
161  -118007
162   140435
163   130035
164   117437
165   -15379
166  -304466
167  -130266
168   397055
169   274541
170  -326718
171  -331603
172   146912
173   262730
174    22253
175  -161202
176  -202549
177   -59774
178   232212
179   260078
180  -139629
181  -389036
182   -16532
183   416358
184   177134
185  -299667
186  -201856
187   136563
188   175728
189   124340
190   -23242
191  -323893
192  -155267
193   371219
194   250865
195  -305638
196  -272611
197   113785
198   167637
199    71411
200   -31790
201  -247681
202  -166090
203   266145
204   323451
205  -143342
206  -350532
207    13764
208   311388
209   124257
210  -136746
211  -158670
212   -68375
213   123503
214   282404
215     -503
216  -408320
217  -165963
218   359698
219   237370
220  -234081
221  -252001
222    25977
223   157410
224   158056
225     1486
226  -265568
227  -200793
228   248095
229   357350
230  -109381
231  -353631
232    -5066
233   267939
234   132382
235   -74563
236  -184785
237  -154062
238   128573
239   313519
240   -13570
241  -374757
242  -143017
243   272754
244   214567
245  -121166
246  -218912
247   -60053
248   113394
249   215460
250    93670
251  -264922
252  -273899
253   235131
254   379336
255  -114259
256  -314415
257    -2266
258   158828
259   114012
260    57889
261  -184331
262  -291575
263   124378
264   388094
265   -18443
266  -363716
267  -120541
268   221501
269   200121
270   -36863
271  -187217
272  -139530
273    85694
274   285502
275   115065
276  -281272
277  -256591
278   199330
279   315282
280   -55615
281  -254315
282   -93781
283    87417
284   188456
285   107487
286  -212084
287  -300526
288    98792
289   364504
290    40780
291  -319233
292  -152131
293   180786
294   195599
295    28476
296  -125608
297  -213749
298      981
299   338160
300   168409
301  -316180
302  -258048
303   189154
304   244475
305   -26532
306  -160294
307  -153301
308    -2453
309   236173
310   171428
311  -213173
312  -308107
313    81957
314   337024
315    67070
316  -244476
317  -159285
318    89572
319   194315
320   126265
321  -119789
322  -292477
323   -18973
324   347912
325   152753
326  -275677
327  -233936
328    98892
329   215531
330    75798
331  -138274
332  -223991
333   -30854
334   259903
335   212472
336  -179434
337  -318933
338    50949
339   322664
340    90914
341  -193196
342  -156622
343     8163
344   169986
345   208803
346   -91860
347  -349188
348   -42058
349   336073
350   144951
351  -221966
352  -209311
353    36443
354   179911
355   132783
356   -71972
357  -253009
358  -100780
359   263739
360   259666
361  -167498
362  -311629
363    38987
364   263485
365    96331
366  -100369
367  -180794
368  -104618
369   187703
370   277708
371  -106408
372  -350501
373   -41647
374   282239
375   161112
376  -138941
377  -218751
378   -43626
379   179233
380   204204
381   -43525
382  -278614
383  -128770
384   254739
385   266944
386  -132889
387  -283524
388   -12221
389   195922
390   144512
391   -34887
392  -219281
393  -156145
394   180778
395   289623
396   -63533
397  -327330
398   -82271
399   244769
400   175590
401   -91309
402  -188699
403   -91950
404   116461
405   253873
406    34562
407  -318251
408  -173529
409   268397
410   244874
411  -117948
412  -216429
413   -61745
414   112036
415   202003
416    38512
417  -260149
418  -200535
419   185396
420   292011
421   -39064
422  -285284
423  -109466
424   179814
425   191640
426   -15127
427  -187371
428  -171185
429    92555
430   306579
431    55163
432  -314425
433  -171334
434   209126
435   220445
436   -31108
437  -187122
438  -141477
439    78997
440   252552
441    78237
442  -249773
443  -222733
444   141988
445   291176
446     9525
447  -257497
448  -132976
449   126900
450   186548
451    59683
452  -161395
453  -240594
454    60054
455   330356
456    71712
457  -293349
458  -173002
459   150732
460   201013
461    32790
462  -148243
463  -196820
464    26625
465   284768
466   133798
467  -248590
468  -252198
469   124966
470   272257
471    27797
472  -185377
473  -154194
474    24193
475   216491
476   157322
477  -181425
478  -286357
479    54127
480   305813
481    93286
482  -221789
483  -200686
484    67238
485   215243
486    93844
487  -132209
488  -219704
489   -30476
490   266453
491   199249
492  -217782
493  -287600
494    99747
495   252019
496    42284
497  -116059
498  -162957
499   -62990
500   220681
501   231187
502  -172696
503  -310970
504    45230
505   273081
506    97688
507  -146700
508  -191830
509   -17603
510   195489
511   170301
512   -98241
513  -270237
514   -64610
515   269267
516   203353
517  -176457
518  -256104
519    30063
520   204152
521   114909
522   -63875
523  -203493
524  -110423
525   208588
526   258105
527  -117766
528  -312360
529   -19531
530   251853
531   133243
532  -109120
533  -178935
534   -71928
535   143354
536   231060
537   -37501
538  -304129
539   -94815
540   258627
541   191665
542  -117647
543  -210483
544   -44285
545   153643
546   180162
547   -29650
548  -232950
549  -128531
550   178868
551   251993
552   -60710
553  -295546
554   -65574
555   225141
556   138959
557   -68532
558  -147116
559  -127742
560    92144
561   282641
562    11034
563  -325746
564  -108704
565   242729
566   168034
567   -66164
568  -156494
569  -115796
570    88718
571   238705
572    25088
573  -261979
574  -160903
575   170383
576   242899
577   -27911
578  -238349
579  -106262
580   144033
581   179202
582     9810
583  -174918
584  -171632
585    94389
586   282734
587    37948
588  -278736
589  -145496
590   180625
591   196192
592   -28223
593  -171958
594  -128761
595    63755
596   226226
597    79407
598  -243808
599  -207056
600   165220
601   248998
602   -30800
603  -193192
604  -102447
605    66476
606   192731
607    93881
608  -195741
609  -219426
610   112672
611   270115
612    31582
613  -220326
614  -157026
615    98525
616   202647
617    39550
618  -159644
619  -174793
620    28283
621   244811
622   128155
623  -226836
624  -235184
625   126857
626   250376
627    14490
628  -161956
629  -144095
630    19814
631   222172
632   141079
633  -199751
634  -245979
635    91142
636   264554
637    51773
638  -200395
639  -167439
640    60093
641   191751
642    91441
643  -137843
644  -220046
645    12016
646   273859
647   127093
648  -222405
649  -204816
650   100429
651   202549
652    59431
653  -112269
654  -180404
655   -24216
656   225235
657   168160
658  -170047
659  -266571
660    36935
661   253030
662    89539
663  -155790
664  -175351
665    -5423
666   180696
667   174421
668  -102856
669  -279272
670   -20709
671   283983
672   144408
673  -173076
674  -205064
675    10687
676   193345
677   145088
678  -101961
679  -238143
680   -48759
681   229044
682   191841
683  -140297
684  -276644
685     -639
686   249666
687   117502
688  -126266
689  -175030
690   -41608
691   165284
692   209044
693   -78705
694  -285167
695   -41877
696   247136
697   150524
698  -117322
699  -198107
700   -47332
701   157964
702   181738
703   -47456
704  -250323
705  -112865
706   210678
707   231120
708   -98530
709  -263485
710   -37769
711   188489
712   153870
713   -26260
714  -197470
715  -145270
716   167533
717   271148
718   -56163
719  -293004
720   -83546
721   207222
722   184203
723   -58124
724  -211635
725  -107607
726   142404
727   222547
728   -11485
729  -255017
730  -137673
731   191206
732   231882
733   -59278
734  -224406
735   -83229
736   131269
737   188992
738    16313
739  -211466
740  -160239
741   142877
742   252374
743    -6337
744  -249820
745  -126451
746   153369
747   192204
748    -7919
749  -177302
750  -147919
751    72699
752   250914
753    69413
754  -261478
755  -187195
756   172111
757   227507
758   -13505
759  -173730
760  -139304
761    62916
762   236954
763    79674
764  -231773
765  -199259
766   129184
767   248212
768    22683
769  -211162
770  -155263
771    94407
772   204280
773    49847
774  -169047
775  -187479
776    56474
777   257745
778    79557
779  -224828
780  -176739
781   111464
782   207091
783    39243
784  -146524
785  -161035
786    29272
787   214449
788   113575
789  -181816
790  -225554
791    69553
792   249727
793    54571
794  -184784
795  -152165
796    37039
797   175596
798   129954
799  -128565
800  -250013
801    31398
802   280999
803    93117
804  -194318
805  -171992
806    49613
807   184065
808   106900
809  -118077
810  -210102
811    -8071
812   228170
813   138626
814  -166315
815  -236341
816    38445
817   228690
818    78563
819  -133560
820  -158377
821   -15916
822   177147
823   168212
824  -111896
825  -247860
826     5823
827   241693
828   111773
829  -138745
830  -177724
831    -9411
832   165130
833   138242
834   -85007
835  -222565
836   -51250
837   215300
838   172387
839  -137203
840  -230646
841     5326
842   191302
843   122598
844   -72009
845  -188560
846   -64628
847   189973
848   200929
849   -92421
850  -253602
851   -37725
852   214550
853   147081
854  -110108
855  -196243
856   -37554
857   144805
858   164213
859   -31763
860  -239305
861  -103827
862   220272
863   192239
864  -120222
865  -201818
866   -18361
867   137184
868   156842
869    -7191
870  -213171
871  -115251
872   187745
873   204280
874   -76105
875  -222825
876   -72057
877   158110
878   177741
879   -44185
880  -203041
881   -91606
882   134268
883   191862
884   -13647
885  -234019
886  -125175
887   181834
888   216083
889   -57713
890  -208689
891   -68901
892   126485
893   172802
894    14161
895  -202579
896  -159444
897   145345
898   250568
899   -35110
900  -247274
901   -81009
902   144500
903   149580
904    11804
905  -161010
906  -171033
907    98468
908   257916
909     7143
910  -246283
911  -113336
912   139425
913   178066
914    17810
915  -169738
916  -151771
917    93843
918   218240
919    32871
920  -194467
921  -164227
922   100661
923   237078
924    25457
925  -214253
926  -129409
927   104359
928   179215
929    51155
930  -154790
931  -191748
932    70630
933   260129
934    46413
935  -221038
936  -143408
937    99610
938   189011
939    52530
940  -154817
941  -174177
942    49301
943   222486
944    83589
945  -187905
946  -192496
947    79960
948   226044
949    53954
950  -167091
951  -155885
952    39449
953   188744
954   106879
955  -143801
956  -214812
957    38781
958   246428
959    88809
960  -183672
961  -175365
962    55914
963   179689
964    84096
965  -109164
966  -198519
967   -12628
968   241583
969   132778
970  -188826
971  -202413
972    63716
973   186876
974    81026
975  -100912
976  -187185
977   -19088
978   222571
979   139975
980  -151208
981  -206604
982    15428
983   203077
984   122407
985  -131538
986  -205784
987     7427
988   188211
989   114438
990   -96394
991  -202792
992   -44610
993   213474
994   166932
995  -141181
996  -215970
997    18424
998   178075
999   114822
1000   -64711
1001  -191076
1002   -69821
1003   192273
1004   187836
1005  -108167
1006  -238858
1007   -16990
1008   196966
1009   125734
1010   -85197
1011  -183221
1012   -65505
1013   156088
1014   185706
1015   -69846
1016  -243055
1017   -50303
1018   208377
1019   152307
1020   -88117
1021  -188814
1022   -52418
1023   157629
1024   169472
1025   -51591
1026  -207414
1027   -78883
1028   166748
1029   190006
1030   -65278
1031  -232585
1032   -64325
1033   171518
1034   153470
1035   -50005
1036  -179161
1037  -100103
1038   132069
1039   213250
1040   -30158
1041  -240199
1042   -85169
1043   173732
1044   175293
1045   -40543
1046  -187600
1047   -89654
1048   126640
1049   184565
1050      119
1051  -202679
1052  -135754
1053   139362
1054   218679
1055   -32361
1056  -220626
1057   -84961
1058   128657
1059   159927
1060    17472
1061  -171910
1062  -156474
1063   116770
1064   237326
1065    -7988
1066  -224721
1067  -105530
1068   135197
1069   179429
1070     5720
1071  -171326
1072  -135307
1073    92431
1074   208957
1075    26160
1076  -207590
1077  -148608
1078   120135
1079   203587
1080     3671
1081  -178047
1082  -126736
1083    76974
1084   194812
1085    55088
1086  -178546
1087  -164453
1088    86045
1089   221445
1090    48039
1091  -191177
1092  -153489
1093    93934
1094   195933
1095    38167
1096  -152393
1097  -155770
1098    39201
1099   213426
1100    88293
1101  -197457
1102  -182587
1103    98363
1104   199398
1105    35935
1106  -139766
1107  -152333
1108    28153
1109   201915
1110    99262
1111  -162556
1112  -191290
1113    62461
1114   219267
1115    68496
1116  -163076
1117  -163266
1118    44917
1119   182156
1120    85361
1121  -130085
1122  -193553
1123    18100
1124   226572
1125    97362
1126  -168513
1127  -173536
1128    47324
1129   186000
1130    89649
1131  -120171
1132  -180372
1133     5062
1134   196180
1135   119676
1136  -127670
1137  -199465
1138    10787
1139   208211
1140   109193
1141  -133827
1142  -177974
1143     2288
1144   168842
1145   130965
1146   -97121
1147  -213593
1148   -16536
1149   212835
1150   129170
1151  -128790
1152  -191532
1153     1720
1154   175933
1155   120532
1156   -86516
1157  -190541
1158   -39639
1159   185570
1160   159122
1161  -110727
1162  -221612
1163    -5337
1164   191074
1165   108931
1166   -82593
1167  -171240
1168   -60915
1169   164913
1170   180437
1171   -88854
1172  -227410
1173   -26585
1174   189646
1175   134048
1176   -77291
1177  -184727
1178   -58180
1179   161042
1180   165521
1181   -63307
1182  -203830
1183   -70459
1184   165721
1185   178684
1186   -68601
1187  -216987
1188   -56759
1189   159106
1190   155477
1191   -42689
1192  -186987
1193   -92249
1194   142393
1195   194372
1196   -36276
1197  -224613
1198   -85864
1199   166210
1200   174258
1201   -49308
1202  -190027
1203   -83531
1204   123500
1205   184380
1206    -4964
1207  -218823
1208  -118875
1209   164998
1210   188000
1211   -49706
1212  -190242
1213   -87411
1214   114149
1215   183918
1216     9098
1217  -200227
1218  -126696
1219   137686
1220   201512
1221   -14134
1222  -197209
1223  -113420
1224   121662
1225   188181
1226     4102
1227  -178137
1228  -132225
1229    92621
1230   210772
1231    26435
1232  -211509
1233  -139919
1234   122202
1235   193736
1236    12599
1237  -169762
1238  -137770
1239    79239
1240   206218
1241    45307
1242  -185920
1243  -154301
1244    92140
1245   212825
1246    42243
1247  -187456
1248  -146165
1249    89888
1250   187777
1251    44070
1252  -153844
1253  -163929
1254    53926
1255   216993
1256    64841
1257  -188909
1258  -161827
1259    86012
1260   191439
1261    49543
1262  -145100
1263  -157837
1264    41745
1265   201314
1266    85227
1267  -161570
1268  -184114
1269    60985
1270   210247
1271    59992
1272  -149197
1273  -156002
1274    27680
1275   185536
1276   103449
1277  -141885
1278  -195869
1279    34861
1280   207366
1281    82885
1282  -138343
1283  -171351
1284    16948
1285   190245
1286   107122
1287  -127560
1288  -181134
1289     8741
1290   188955
1291   120313
1292  -125267
1293  -198042
1294    19389
1295   199639
1296    94720
1297  -115089
1298  -166057
1299   -13769
1300   168109
1301   135039
1302  -106385
1303  -206202
1304    -2121
1305   194685
1306   112182
1307  -112839
1308  -180308
1309    -8299
1310   167320
1311   122505
1312   -80483
1313  -187486
1314   -38350
1315   185982
1316   149502
1317  -108711
1318  -196435
1319    -7878
1320   164420
1321   118170
1322   -64886
1323  -182210
1324   -61720
1325   171272
1326   161849
1327   -91081
1328  -202347
1329   -30832
1330   163111
1331   135430
1332   -64591
1333  -179587
1334   -57924
1335   150851
1336   160732
1337   -57917
1338  -199773
1339   -58717
1340   159224
1341   151847
1342   -61442
1343  -187456
1344   -61914
1345   145876
1346   155937
1347   -48805
1348  -185229
1349   -70014
1350   139386
1351   168840
1352   -37568
1353  -206264
1354   -72023
1355   166187
1356   148664
1357   -53143
1358  -160154
1359   -78266
1360   110279
1361   182524
1362   -16801
1363  -218000
1364   -87525
1365   161320
1366   152472
1367   -42115
1368  -161657
1369   -93979
1370   108224
1371   183962
1372    -8477
1373  -193190
1374   -97503
1375   129691
1376   175466
1377   -11626
1378  -181137
1379  -103545
1380   119279
1381   173196
1382    -5838
1383  -171161
1384  -115190
1385    96713
1386   188710
1387     7085
1388  -195256
1389  -114404
1390   119236
1391   172569
1392      -47
1393  -160649
1394  -111419
1395    86518
1396   184233
1397    31338
1398  -179328
1399  -136274
1400   107243
1401   190606
1402     8633
1403  -171034
1404  -117414
1405    82342
1406   178281
1407    36664
1408  -167503
1409  -145612
1410    84505
1411   191832
1412    33210
1413  -169128
1414  -141590
1415    83286
1416   189937
1417    34253
1418  -151369
1419  -134907
1420    50270
1421   186987
1422    74344
1423  -165924
1424  -169244
1425    83157
1426   193922
1427    34143
1428  -134919
1429  -137720
1430    21810
1431   186228
1432    93629
1433  -160217
1434  -174454
1435    62756
1436   188619
1437    63670
1438  -132197
1439  -161988
1440    28180
1441   193951
1442    84977
1443  -143143
1444  -164034
1445    31965
1446   180741
1447    96160
1448  -131698
1449  -180321
1450    32333
1451   191886
1452    80993
1453  -125771
1454  -161866
1455     4923
1456   171169
1457   119074
1458  -115389
1459  -199811
1460    14156
1461   202653
1462    94142
1463  -123987
1464  -159716
1465    -3459
1466   158675
1467   129834
1468   -92452
1469  -204900
1470   -12107
1471   198893
1472   111142
1473  -112369
1474  -169398
1475   -20804
1476   159914
1477   133418
1478   -88097
1479  -192313
1480   -23964
1481   168775
1482   133579
1483   -78597
1484  -189283
1485   -39519
1486   176358
1487   137643
1488   -89048
1489  -175736
1490   -37166
1491   144093
1492   151092
1493   -58906
1494  -204244
1495   -48736
1496   174739
1497   138542
1498   -78471
1499  -177721
1500   -50307
1501   140077
1502   152872
1503   -46999
1504  -191358
1505   -66346
1506   154790
1507   160814
1508   -54218
1509  -192235
1510   -62826
1511   144638
1512   149411
1513   -37396
1514  -175702
1515   -87651
1516   130584
1517   176447
1518   -31718
1519  -198820
1520   -82926
1521   142038
1522   160517
1523   -35105
1524  -172995
1525   -84599
1526   114850
1527   168671
1528    -4816
1529  -183453
1530  -107488
1531   129824
1532   178183
1533   -28159
1534  -174721
1535   -85704
1536   101707
1537   165203
1538    12251
1539  -176040
1540  -119226
1541   114727
1542   181598
1543    -5874
1544  -175349
1545  -108714
1546   101180
1547   178567
1548     9363
1549  -171747
1550  -114475
1551    94080
1552   177421
1553    24984
1554  -172770
1555  -133016
1556    99907
1557   184969
1558    11831
1559  -163722
1560  -118145
1561    75657
1562   174615
1563    41903
1564  -159305
1565  -146591
1566    78557
1567   190701
1568    34302
1569  -164500
1570  -130960
1571    76780
1572   173332
1573    44985
1574  -138323
1575  -147214
1576    50092
1577   194031
1578    57319
1579  -164165
1580  -142391
1581    67290
1582   172032
1583    53888
1584  -133230
1585  -152553
1586    40181
1587   185671
1588    66956
1589  -147801
1590  -152796
1591    46383
1592   185351
1593    73040
1594  -140760
1595  -153392
1596    43742
1597   174829
1598    76832
1599  -122212
1600  -166866
1601    22331
1602   191494
1603    86654
1604  -141756
1605  -163814
1606    34877
1607   171760
1608    81569
1609  -114233
1610  -165434
1611     3787
1612   176210
1613   107010
1614  -117554
1615  -178510
1616    18734
1617   183334
1618    90421
1619  -105266
1620  -155319
1621    -8395
1622   160505
1623   120806
1624  -100350
1625  -186202
1626    -4643
1627   174113
1628   104233
1629   -99775
1630  -168760
1631   -18368
1632   160771
1633   120344
1634   -89117
1635  -175732
1636   -22396
1637   166019
1638   133210
1639   -88464
1640  -182537
1641   -17445
1642   164288
1643   118998
1644   -77421
1645  -173408
1646   -42496
1647   153755
1648   141245
1649   -76475
1650  -188601
1651   -38029
1652   155493
1653   133359
1654   -68084
1655  -178378
1656   -45500
1657   147223
1658   140574
1659   -49950
1660  -176373
1661   -61536
1662   148241
1663   154872
1664   -58289
1665  -181433
1666   -53282
1667   134010
1668   139877
1669   -36080
1670  -173954
1671   -80517
1672   132897
1673   160087
1674   -39884
1675  -181056
1676   -71448
1677   131743
1678   151573
1679   -31268
1680  -166555
1681   -80261
1682   116415
1683   166076
1684   -14732
1685  -183258
1686   -88714
1687   130787
1688   159980
1689   -26264
1690  -168748
1691   -90558
1692   105303
1693   167920
1694    -5691
1695  -179009
1696  -101044
1697   114496
1698   170182
1699    -4790
1700  -172896
1701  -102462
1702   108738
1703   166616
1704     1354
1705  -159469
1706  -108692
1707    89884
1708   177418
1709    17597
1710  -173859
1711  -117900
1712    98052
1713   167524
1714    11387
1715  -155288
1716  -118094
1717    78883
1718   172779
1719    32364
1720  -154958
1721  -131346
1722    79684
1723   181675
1724    26290
1725  -158157
1726  -120902
1727    72909
1728   166333
1729    44951
1730  -143652
1731  -143973
1732    66728
1733   186978
1734    36333
1735  -155803
1736  -129751
1737    59481
1738   170913
1739    55453
1740  -142940
1741  -147124
1742    56184
1743   177837
1744    56449
1745  -141430
1746  -150125
1747    48450
1748   182940
1749    59732
1750  -141024
1751  -140188
1752    42637
1753   165946
1754    76614
1755  -122908
1756  -162122
1757    30105
1758   182635
1759    73951
1760  -131944
1761  -149450
1762    29612
1763   161506
1764    81263
1765  -107403
1766  -159772
1767     8097
1768   174200
1769    94313
1770  -120694
1771  -161221
1772    20882
1773   166228
1774    90090
1775   -99688
1776  -160734
1777    -3130
1778   170513
1779   104005
1780  -109057
1781  -164993
1782     -107
1783   164903
1784   105973
1785  -100504
1786  -169732
1787    -3701
1788   161145
1789   105267
1790   -88117
1791  -168479
1792   -21669
1793   166245
1794   124301
1795   -96206
1796  -168488
1797    -9181
1798   149848
1799   114406
1800   -70280
1801  -173283
1802   -38054
1803   155425
1804   129715
1805   -77889
1806  -172888
1807   -32325
1808   146076
1809   126002
1810   -65159
1811  -167765
1812   -41870
1813   137548
1814   135387
1815   -50082
1816  -173309
1817   -53514
1818   147646
1819   138598
1820   -59288
1821  -166727
1822   -49860
1823   128459
1824   137594
1825   -39443
1826  -171820
1827   -69892
1828   134904
1829   149671
1830   -46730
1831  -174469
1832   -58833
1833   130552
1834   140258
1835   -31968
1836  -162903
1837   -77066
1838   122257
1839   159507
1840   -29998
1841  -173066
1842   -73435
1843   119538
1844   147907
1845   -21706
1846  -166484
1847   -85124
1848   109985
1849   151484
1850   -14391
1851  -159311
1852   -92788
1853   101725
1854   163951
1855    -7559
1856  -170029
1857   -86001
1858   105934
1859   145748
1860     3678
1861  -144902
1862  -107523
1863    90374
1864   169696
1865     3075
1866  -164407
1867   -98125
1868    92990
1869   150384
1870    12935
1871  -147259
1872  -112448
1873    81665
1874   166175
1875    19937
1876  -153198
1877  -114791
1878    85973
1879   165911
1880    17963
1881  -146351
1882  -112383
1883    72187
1884   163050
1885    34611
1886  -147785
1887  -127903
1888    73186
1889   169157
1890    28913
1891  -146805
1892  -123208
1893    63365
1894   161722
1895    39555
1896  -134644
1897  -128866
1898    51450
1899   167273
1900    55209
1901  -139637
1902  -136162
1903    57441
1904   164276
1905    48197
1906  -127792
1907  -131105
1908    38467
1909   160593
1910    65216
1911  -126849
1912  -145103
1913    37124
1914   167058
1915    65202
1916  -127188
1917  -143272
1918    36491
1919   161160
1920    72061
1921  -112523
1922  -150559
1923    21007
1924   174239
1925    79409
1926  -125235
1927  -148388
1928    27440
1929   160386
1930    82360
1931  -107100
1932  -159335
1933     9515
1934   170269
1935    88072
1936  -113657
1937  -156537
1938     8787
1939   163074
1940    95929
1941  -103410
1942  -157142
1943     2436
1944   156675
1945   102881
1946   -91017
1947  -166195
1948   -10548
1949   163768
1950   108314
1951   -95305
1952  -161323
1953    -9963
1954   151854
1955   110345
1956   -81329
1957  -165454
1958   -24945
1959   151922
1960   121925
1961   -79762
1962  -172971
1963   -22079
1964   155598
1965   115364
1966   -72817
1967  -160394
1968   -37409
1969   143761
1970   133789
1971   -67341
1972  -178612
1973   -36656
1974   151660
1975   126123
1976   -63325
1977  -166541
1978   -48202
1979   140087
1980   138371
1981   -54574
1982  -171967
1983   -55985
1984   139694
1985   144940
1986   -51237
1987  -173601
1988   -56186
1989   132213
1990   140293
1991   -39961
1992  -167881
1993   -72597
1994   124731
1995   150104
1996   -34033
1997  -169428
1998   -71082
1999   120868
2000   148530
2001   -26037
2002  -164439
2003   -78474
2004   110522
2005   151704
2006   -11391
2007  -164983
2008   -90622
2009   114867
2010   156564
2011   -18012
2012  -161998
2013   -86450
2014    98671
2015   152257
2016     1914
2017  -161724
2018  -103019
2019   101712
2020   163473
2021      672
2022  -159633
2023  -101567
2024    94917
2025   160544
2026     7425
2027  -151490
2028  -108783
2029    82538
2030   168631
2031    20727
2032  -160013
2033  -114100
2034    89666
2035   158859
2036    15716
2037  -140978
2038  -116734
2039    65310
2040   167918
2041    33590
2042  -149462
2043  -118894
2044    69773
2045   159156
2046    36804
2047  -135811
2048  -125189
2049    59853
2050   163302
2051    41341
2052  -132644
2053  -124924
2054    49256
2055   160603
2056    54326
2057  -132936
2058  -135445
2059    51623
2060   160507
2061    49251
2062  -124945
2063  -130378
2064    36820
2065   157968
2066    68203
2067  -124984
2068  -147647
2069    42454
2070   165930
2071    55010
2072  -118894
2073  -131787
2074    25329
2075   155453
2076    81589
2077  -114013
2078  -154557
2079    29519
2080   164553
2081    67707
2082  -109395
2083  -138400
2084    12013
2085   154952
2086    85671
2087  -106949
2088  -146131
2089    13662
2090   148086
2091    86252
2092   -94338
2093  -152826
2094     3286
2095   158842
2096    87511
2097   -98540
2098  -138703
2099    -1753
2100   138823
2101   101178
2102   -84039
2103  -159966
2104    -5844
2105   152411
2106    93447
2107   -86371
2108  -146352
2109   -12888
2110   139668
2111   108402
2112   -77819
2113  -157348
2114   -17727
2115   145989
2116   107836
2117   -76696
2118  -155614
2119   -19676
2120   142073
2121   107252
2122   -67844
2123  -152789
2124   -32986
2125   137340
2126   119710
2127   -64045
2128  -161924
2129   -33895
2130   140164
2131   116762
2132   -61350
2133  -149756
2134   -40524
2135   123553
2136   126306
2137   -46314
2138  -162313
2139   -49908
2140   132384
2141   124638
2142   -51253
2143  -149765
2144   -51088
2145   117331
2146   132475
2147   -40049
2148  -156981
2149   -56112
2150   116974
2151   129302
2152   -29915
2153  -153084
2154   -67844
2155   119980
2156   139288
2157   -36974
2158  -152071
2159   -63680
2160   102214
2161   139175
2162   -13269
2163  -163084
2164   -80728
2165   119916
2166   141892
2167   -27480
2168  -145246
2169   -76770
2170    93644
2171   147725
2172    -3406
2173  -160008
2174   -90003
2175   108160
2176   148083
2177   -10514
2178  -146776
2179   -87132
2180    91441
2181   148195
2182     1942
2183  -146466
2184   -98220
2185    85216
2186   152399
2187     9591
2188  -148260
2189   -99506
2190    84162
2191   149995
2192    11429
2193  -139078
2194  -101547
2195    71335
2196   151482
2197    24336
2198  -139088
2199  -111407
2200    71761
2201   156334
2202    24401
2203  -139184
2204  -109577
2205    65843
2206   151418
2207    34421
2208  -133239
2209  -119372
2210    59942
2211   155827
2212    40352
2213  -133911
2214  -125537
2215    58329
2216   157784
2217    39043
2218  -127304
2219  -120495
2220    43024
2221   153946
2222    59952
2223  -128636
2224  -139038
2225    52612
2226   158679
2227    42041
2228  -114153
2229  -122306
2230    25234
2231   154533
2232    72525
2233  -120137
2234  -139732
2235    38499
2236   150613
2237    59329
2238  -102741
2239  -136764
2240    14375
2241   156649
2242    73477
2243  -112778
2244  -130267
2245    20346
2246   139700
2247    82785
2248   -95070
2249  -150011
2250    13031
2251   158709
2252    74846
2253  -101912
2254  -131981
2255     3227
2256   138381
2257    96560
2258   -88325
2259  -156768
2260     2433
2261   152648
2262    84792
2263   -88874
2264  -139507
2265   -10905
2266   139099
2267   106276
2268   -81623
2269  -158385
2270    -7306
2271   145796
2272    95994
2273   -74813
2274  -146767
2275   -22006
2276   139276
2277   109255
2278   -74832
2279  -149790
2280   -21854
2281   128392
2282   109293
2283   -59299
2284  -156388
2285   -32580
2286   142094
2287   108614
2288   -66056
2289  -138108
2290   -35742
2291   115188
2292   125705
2293   -48449
2294  -163145
2295   -35652
2296   134282
2297   109809
2298   -49600
2299  -140010
2300   -54362
2301   116251
2302   134175
2303   -49260
2304  -160209
2305   -41928
2306   117497
2307   119804
2308   -28667
2309  -152240
2310   -68271
2311   124029
2312   136396
2313   -43366
2314  -147509
2315   -55388
2316   100675
2317   134563
2318   -13398
2319  -161218
2320   -76609
2321   122855
2322   132117
2323   -33479
2324  -137887
2325   -72287
2326    86834
2327   143789
2328    -4309
2329  -159291
2330   -81585
2331   110583
2332   134074
2333   -16348
2334  -132052
2335   -82590
2336    81596
2337   149432
2338     1059
2339  -152079
2340   -83534
2341    92011
2342   133984
2343     5677
2344  -132966
2345  -101672
2346    80469
2347   154862
2348     1129
2349  -145266
2350   -84683
2351    72854
2352   138015
2353    27011
2354  -137178
2355  -115056
2356    82954
2357   156475
2358     9049
2359  -133109
2360   -95864
2361    57332
2362   147171
2363    40166
2364  -139299
2365  -119137
2366    72865
2367   149024
2368    26102
2369  -123939
2370  -114587
2371    50121
2372   153902
2373    39788
2374  -130218
2375  -113701
2376    53085
2377   144062
2378    48438
2379  -116378
2380  -127279
2381    47275
2382   153817
2383    40865
2384  -117996
2385  -113780
2386    32447
2387   142909
2388    62845
2389  -113732
2390  -133309
2391    37571
2392   149778
2393    50124
2394  -105911
2395  -121359
2396    19698
2397   146196
2398    74404
2399  -108972
2400  -136202
2401    28860
2402   145983
2403    67421
2404   -96476
2405  -136099
2406     9506
2407   149849
2408    79334
2409  -105734
2410  -136289
2411    15181
2412   135504
2413    82320
2414   -85395
2415  -148956
2416     1521
2417   154470
2418    80720
2419   -94598
2420  -129408
2421     -369
2422   129621
2423    98548
2424   -75240
2425  -153708
2426    -5638
2427   145996
2428    83564
2429   -79649
2430  -132972
2431   -18572
2432   130098
2433   104108
2434   -73633
2435  -148467
2436   -14007
2437   130945
2438    95175
2439   -63075
2440  -142672
2441   -29571
2442   132715
2443   110038
2444   -66531
2445  -141791
2446   -25608
2447   122382
2448   111043
2449   -53536
2450  -151196
2451   -37491
2452   128355
2453   113981
2454   -55188
2455  -144597
2456   -41686
2457   117847
2458   121548
2459   -44569
2460  -152472
2461   -47005
2462   120749
2463   120163
2464   -40238
2465  -146234
2466   -52200
2467   113830
2468   126525
2469   -35223
2470  -145978
2471   -55810
2472   108926
2473   125154
2474   -26796
2475  -146242
2476   -63942
2477   109337
2478   127154
2479   -28250
2480  -137959
2481   -65849
2482    91822
2483   131741
2484   -11966
2485  -149204
2486   -75119
2487   105862
2488   129785
2489   -18247
2490  -132106
2491   -76276
2492    83626
2493   142730
2494    -1651
2495  -147803
2496   -80571
2497    92476
2498   133744
2499     1399
2500  -134171
2501   -94134
2502    81335
2503   146884
2504      831
2505  -142730
2506   -86575
2507    74899
2508   137654
2509    20444
2510  -134533
2511  -105160
2512    79382
2513   147554
2514    11404
2515  -129672
2516   -95745
2517    61048
2518   140123
2519    31004
2520  -130671
2521  -110155
2522    68496
2523   144768
2524    22363
2525  -122031
2526  -104917
2527    49415
2528   141642
2529    40000
2530  -121849
2531  -115399
2532    53419
2533   145770
2534    38406
2535  -115985
2536  -113354
2537    42567
2538   144948
2539    47023
2540  -115880
2541  -117931
2542    37883
2543   142982
2544    54915
2545  -110875
2546  -128593
2547    34210
2548   148966
2549    53668
2550  -109534
2551  -121361
2552    24579
2553   140587
2554    68783
2555  -104081
2556  -131995
2557    26410
2558   144471
2559    64467
2560   -97999
2561  -129081
2562    12807
2563   140313
2564    73766
2565   -96977
2566  -130109
2567    12143
2568   132594
2569    78409
2570   -85958
2571  -138203
2572     4214
2573   140101
2574    76651
2575   -87585
2576  -126254
2577     -206
2578   129832
2579    90667
2580   -75393
2581  -139430
2582    -3085
2583   135976
2584    82265
2585   -76774
2586  -130967
2587   -13817
2588   124057
2589    96155
2590   -69756
2591  -143110
2592   -16761
2593   130260
2594    94039
2595   -67045
2596  -135211
2597   -23356
2598   122745
2599   105830
2600   -59319
2601  -140530
2602   -24385
2603   124673
2604   103419
2605   -55412
2606  -138792
2607   -36148
2608   117234
2609   109104
2610   -54681
2611  -140827
2612   -32495
2613   111646
2614   105608
2615   -41309
2616  -139192
2617   -45991
2618   114893
2619   113699
2620   -44520
2621  -132544
2622   -39431
2623   104194
2624   112666
2625   -28789
2626  -136289
2627   -54182
2628   106934
2629   116026
2630   -34279
2631  -135889
2632   -55285
2633    99213
2634   117409
2635   -25897
2636  -134708
2637   -61353
2638    96599
2639   123178
2640   -18950
2641  -135790
2642   -65448
2643    96626
2644   126423
2645   -14849
2646  -132452
2647   -68385
2648    90069
2649   127823
2650    -9111
2651  -136408
2652   -78875
2653    84366
2654   129479
2655    -6601
2656  -133462
2657   -76715
2658    81643
2659   127443
2660     3009
2661  -128920
2662   -83607
2663    79189
2664   134050
2665     5560
2666  -127469
2667   -82360
2668    73987
2669   131674
2670    11571
2671  -125993
2672   -89338
2673    70303
2674   129778
2675    14437
2676  -121633
2677   -96731
2678    62765
2679   138624
2680    19198
2681  -124046
2682   -93454
2683    60718
2684   131548
2685    30190
2686  -114280
2687  -107380
2688    57818
2689   144717
2690    27809
2691  -119785
2692  -100155
2693    48110
2694   134576
2695    41237
2696  -114941
2697  -115451
2698    45834
2699   141859
2700    39709
2701  -114254
2702  -110622
2703    37680
2704   137677
2705    51653
2706  -110185
2707  -115972
2708    39532
2709   137318
2710    50866
2711  -100510
2712  -115407
2713    26247
2714   138886
2715    59735
2716  -104800
2717  -120717
2718    28826
2719   130107
2720    58043
2721   -90914
2722  -125139
2723    12809
2724   138774
2725    68192
2726   -99518
2727  -122347
2728    19336
2729   128857
2730    71528
2731   -81835
2732  -131296
2733     5912
2734   139545
2735    75850
2736   -86681
2737  -126556
2738     -264
2739   128972
2740    85130
2741   -81313
2742  -137772
2743    -2764
2744   128981
2745    82157
2746   -72041
2747  -132822
2748   -15724
2749   131485
2750    96247
2751   -75774
2752  -134205
2753    -9100
2754   120529
2755    93875
2756   -58893
2757  -137282
2758   -23615
2759   128016
2760    96893
2761   -65657
2762  -132741
2763   -24389
2764   110332
2765   101127
2766   -51532
2767  -139330
2768   -30474
2769   118744
2770   100558
2771   -51009
2772  -130080
2773   -39042
2774   110033
2775   114109
2776   -44146
2777  -139137
2778   -35727
2779   111024
2780   105692
2781   -33037
2782  -133003
2783   -57927
2784   107341
2785   122485
2786   -41455
2787  -140487
2788   -44891
2789    98970
2790   110875
2791   -19040
2792  -133904
2793   -67963
2794   104844
2795   126803
2796   -30893
2797  -131221
2798   -54945
2799    86296
2800   122256
2801    -7623
2802  -137769
2803   -69792
2804    97456
2805   118709
2806   -18152
2807  -122609
2808   -71909
2809    76311
2810   130996
2811    -4741
2812  -138627
2813   -67682
2814    87915
2815   115452
2816      193
2817  -116333
2818   -84965
2819    74560
2820   136582
2821     -567
2822  -129671
2823   -73812
2824    71421
2825   120354
2826    16864
2827  -120651
2828   -96923
2829    70197
2830   135781
2831     6391
2832  -122615
2833   -85987
2834    57981
2835   129493
2836    27329
2837  -121481
2838   -99809
2839    65139
2840   132692
2841    20018
2842  -110812
2843   -98101
2844    47059
2845   139008
2846    34401
2847  -121563
2848   -98122
2849    56022
2850   123196
2851    32755
2852  -101836
2853  -109410
2854    38798
2855   140825
2856    37082
2857  -115880
2858   -96850
2859    43320
2860   121562
2861    48776
2862   -99096
2863  -116992
2864    38069
2865   137571
2866    39987
2867  -100735
2868  -102353
2869    23663
2870   126824
2871    61940
2872  -101237
2873  -122534
2874    34346
2875   128551
2876    48854
2877   -84627
2878  -116444
2879     9151
2880   136368
2881    70714
2882   -99487
2883  -119709
2884    23134
2885   122083
2886    65909
2887   -74615
2888  -127638
2889     1085
2890   139006
2891    72184
2892   -90833
2893  -118260
2894     6854
2895   116558
2896    78982
2897   -72105
2898  -132351
2899    -2401
2900   131506
2901    74538
2902   -76016
2903  -118104
2904    -8320
2905   116898
2906    90416
2907   -68707
2908  -132761
2909    -5503
2910   121184
2911    78921
2912   -61390
2913  -122469
2914   -23859
2915   117866
2916    97916
2917   -66696
2918  -133062
2919   -13944
2920   111699
2921    87385
2922   -47227
2923  -130713
2924   -34458
2925   120444
2926   102123
2927   -57698
2928  -128267
2929   -28636
2930   103781
2931   103555
2932   -38620
2933  -137692
2934   -39197
2935   113762
2936   102023
2937   -41712
2938  -124501
2939   -47121
2940    99345
2941   116341
2942   -37414
2943  -136902
2944   -40342
2945   101572
2946   102819
2947   -25395
2948  -124788
2949   -59455
2950    97688
2951   120037
2952   -33343
2953  -129606
2954   -46705
2955    88143
2956   110306
2957   -14273
2958  -128897
2959   -64715
2960    94083
2961   115876
2962   -22448
2963  -121452
2964   -61209
2965    77720
2966   121500
2967    -6345
2968  -130428
2969   -68342
2970    88029
2971   115953
2972    -6776
2973  -117715
2974   -77004
2975    73169
2976   129379
2977      646
2978  -127714
2979   -72789
2980    75592
2981   116953
2982    10095
2983  -114286
2984   -91613
2985    67153
2986   134975
2987     5103
2988  -122297
2989   -77120
2990    62106
2991   118766
2992    21880
2993  -113460
2994   -94498
2995    63914
2996   128020
2997    11523
2998  -109517
2999   -86800
3000    47908
3001   127323
3002    28528
3003  -116705
3004   -92965
3005    57616
3006   119822
3007    24819
3008   -99399
3009   -99912
3010    39503
3011   134057
3012    33839
3013  -113841
3014   -94399
3015    45214
3016   118292
3017    41863
3018   -96024
3019  -111014
3020    36469
3021   133360
3022    39715
3023  -102585
3024  -101049
3025    28757
3026   123876
3027    55627
3028   -95751
3029  -115721
3030    30791
3031   127124
3032    48678
3033   -89662
3034  -110099
3035    15422
3036   128215
3037    63467
3038   -94759
3039  -113568
3040    23164
3041   120121
3042    58224
3043   -78040
3044  -117460
3045     6014
3046   130220
3047    65085
3048   -89977
3049  -112229
3050    12243
3051   113371
3052    69258
3053   -72020
3054  -124017
3055      462
3056   125756
3057    69557
3058   -78135
3059  -111581
3060    -2439
3061   112441
3062    82834
3063   -68547
3064  -128384
3065    -3761
3066   119299
3067    72850
3068   -63251
3069  -117816
3070   -19623
3071   114570
3072    93169
3073   -66555
3074  -128341
3075    -9578
3076   108797
3077    82448
3078   -48178
3079  -124126
3080   -31470
3081   116009
3082    97425
3083   -58405
3084  -123227
3085   -21476
3086   101287
3087    93205
3088   -41805
3089  -127748
3090   -34878
3091   110080
3092    95612
3093   -46530
3094  -118649
3095   -37007
3096    97614
3097   103641
3098   -38485
3099  -128134
3100   -37768
3101   101643
3102    97491
3103   -34048
3104  -117424
3105   -47941
3106    93690
3107   109901
3108   -31486
3109  -127639
3110   -43951
3111    91929
3112   102882
3113   -20041
3114  -120765
3115   -59298
3116    88886
3117   114218
3118   -21979
3119  -123869
3120   -55689
3121    81932
3122   111146
3123    -8909
3124  -123085
3125   -67784
3126    85404
3127   114560
3128   -11536
3129  -117831
3130   -68760
3131    73749
3132   118281
3133    -3314
3134  -123410
3135   -68520
3136    76290
3137   111534
3138     2401
3139  -110888
3140   -78319
3141    68375
3142   123991
3143      662
3144  -117922
3145   -71849
3146    65898
3147   115534
3148    12713
3149  -111239
3150   -83344
3151    63533
3152   123031
3153     9609
3154  -110645
3155   -80287
3156    54766
3157   121010
3158    22049
3159  -111017
3160   -88727
3161    55611
3162   120544
3163    21596
3164  -105044
3165   -91870
3166    45070
3167   123779
3168    31202
3169  -106701
3170   -93404
3171    45574
3172   120856
3173    35245
3174   -98616
3175   -99724
3176    38138
3177   125968
3178    38611
3179  -100307
3180   -99282
3181    35813
3182   120129
3183    42910
3184   -94210
3185  -104349
3186    29473
3187   123967
3188    45105
3189   -94815
3190  -102826
3191    26476
3192   120064
3193    50645
3194   -89194
3195  -106050
3196    23239
3197   121224
3198    52524
3199   -85208
3200  -108750
3201    15635
3202   121684
3203    58007
3204   -83835
3205  -108328
3206    13416
3207   115790
3208    63613
3209   -77802
3210  -114253
3211     6271
3212   119859
3213    67128
3214   -75823
3215  -113456
3216      480
3217   116317
3218    74372
3219   -72405
3220  -118519
3221    -1850
3222   112275
3223    75958
3224   -63527
3225  -120090
3226   -11415
3227   115576
3228    81484
3229   -66256
3230  -118045
3231   -10916
3232   107114
3233    82225
3234   -55186
3235  -122041
3236   -18565
3237   112304
3238    84087
3239   -56865
3240  -117071
3241   -20271
3242   104322
3243    88960
3244   -50173
3245  -121203
3246   -26243
3247   105857
3248    91119
3249   -46847
3250  -118704
3251   -31779
3252   101776
3253    96473
3254   -42282
3255  -123116
3256   -35181
3257    98586
3258    96841
3259   -34066
3260  -120899
3261   -44533
3262    95987
3263   104234
3264   -33399
3265  -121673
3266   -43768
3267    90018
3268   103159
3269   -22331
3270  -121284
3271   -54873
3272    89640
3273   107939
3274   -22791
3275  -119300
3276   -53751
3277    83044
3278   108731
3279   -14309
3280  -119437
3281   -57826
3282    83792
3283   109194
3284   -10238
3285  -116088
3286   -64562
3287    79666
3288   112391
3289   -10931
3290  -117424
3291   -63406
3292    72487
3293   110450
3294    -1015
3295  -114206
3296   -72568
3297    72300
3298   115714
3299     -490
3300  -110726
3301   -70786
3302    62919
3303   116968
3304    10808
3305  -111441
3306   -77916
3307    62358
3308   116513
3309    11341
3310  -108409
3311   -83265
3312    53090
3313   118773
3314    18145
3315  -108129
3316   -84206
3317    52593
3318   115978
3319    23529
3320  -101664
3321   -89940
3322    46672
3323   119527
3324    27134
3325  -101078
3326   -87116
3327    45769
3328   115737
3329    31584
3330   -96350
3331   -94498
3332    39356
3333   118315
3334    32290
3335   -97514
3336   -92812
3337    35004
3338   114731
3339    38264
3340   -92202
3341   -98268
3342    32690
3343   116696
3344    41252
3345   -89289
3346   -98517
3347    26795
3348   117553
3349    46660
3350   -86569
3351   -99742
3352    21807
3353   112683
3354    51405
3355   -82238
3356  -105837
3357    16567
3358   117139
3359    53986
3360   -79575
3361  -103048
3362    11142
3363   111727
3364    62438
3365   -73947
3366  -109372
3367     7484
3368   112544
3369    63441
3370   -69820
3371  -108677
3372     2234
3373   112268
3374    66748
3375   -70807
3376  -109531
3377      833
3378   106786
3379    70268
3380   -62795
3381  -111734
3382    -4790
3383   109840
3384    69887
3385   -63681
3386  -108334
3387    -7345
3388   104015
3389    76629
3390   -55953
3391  -114549
3392   -12159
3393   106024
3394    76643
3395   -54387
3396  -109814
3397   -19210
3398    98886
3399    82540
3400   -50018
3401  -115452
3402   -23264
3403   100338
3404    86616
3405   -44064
3406  -112122
3407   -27990
3408    97547
3409    90540
3410   -41617
3411  -114449
3412   -30604
3413    92326
3414    90120
3415   -34297
3416  -114742
3417   -38100
3418    92873
3419    95395
3420   -34768
3421  -114668
3422   -38203
3423    86778
3424    94721
3425   -26087
3426  -115411
3427   -43690
3428    88906
3429    97541
3430   -26916
3431  -113041
3432   -45401
3433    83909
3434    99872
3435   -21011
3436  -112630
3437   -49144
3438    82268
3439   101094
3440   -15346
3441  -111385
3442   -55561
3443    78529
3444   103010
3445   -14843
3446  -110231
3447   -58758
3448    71139
3449   106397
3450    -4907
3451  -110895
3452   -64374
3453    71315
3454   108433
3455    -2994
3456  -106778
3457   -67808
3458    64359
3459   110186
3460     5340
3461  -108825
3462   -70166
3463    63439
3464   110332
3465     7628
3466  -105115
3467   -75246
3468    56854
3469   111708
3470    10976
3471  -106193
3472   -76057
3473    56191
3474   110256
3475    16246
3476  -101728
3477   -81246
3478    52739
3479   113314
3480    17973
3481   -99129
3482   -80949
3483    46655
3484   110977
3485    26120
3486   -98000
3487   -89446
3488    43921
3489   114761
3490    25803
3491   -95736
3492   -87323
3493    37504
3494   112396
3495    35033
3496   -91685
3497   -92211
3498    33456
3499   114391
3500    38296
3501   -88500
3502   -95054
3503    28326
3504   114002
3505    43900
3506   -85453
3507   -96397
3508    23667
3509   110925
3510    48911
3511   -84165
3512  -101946
3513    19900
3514   111565
3515    49985
3516   -80417
3517  -100187
3518    16180
3519   110281
3520    55315
3521   -75595
3522  -102514
3523    12731
3524   109709
3525    56438
3526   -73795
3527  -104245
3528     9779
3529   109632
3530    59120
3531   -70877
3532  -103964
3533     3689
3534   106605
3535    63856
3536   -67044
3537  -108440
3538     -335
3539   106221
3540    66397
3541   -61589
3542  -104940
3543    -6626
3544   103044
3545    73442
3546   -57761
3547  -109645
3548   -10934
3549   103262
3550    74639
3551   -53895
3552  -108552
3553   -17172
3554    97960
3555    79028
3556   -50752
3557  -111742
3558   -20537
3559    96267
3560    80764
3561   -45483
3562  -110099
3563   -23380
3564    97400
3565    84162
3566   -42916
3567  -108980
3568   -26428
3569    92424
3570    88111
3571   -37907
3572  -112213
3573   -31093
3574    93034
3575    85721
3576   -37397
3577  -109521
3578   -32558
3579    86823
3580    89762
3581   -31215
3582  -111889
3583   -37697
3584    86761
3585    91779
3586   -26018
3587  -109687
3588   -42159
3589    83811
3590    95439
3591   -22410
3592  -108026
3593   -47962
3594    78794
3595    98397
3596   -15383
3597  -110790
3598   -52519
3599    77121
3600    98358
3601   -12815
3602  -106152
3603   -56218
3604    70235
3605   103541
3606    -8196
3607  -106698
3608   -57739
3609    70515
3610   103265
3611    -2973
3612  -104939
3613   -62401
3614    65472
3615   105315
3616     -976
3617  -105073
3618   -64542
3619    62297
3620   104410
3621     4490
3622  -103972
3623   -70051
3624    60134
3625   106270
3626     6115
3627  -101528
3628   -70191
3629    55535
3630   106399
3631    12982
3632   -99657
3633   -74794
3634    54299
3635   107683
3636    14434
3637   -96134
3638   -78180
3639    45254
3640   108690
3641    24046
3642   -94767
3643   -82970
3644    43806
3645   107678
3646    24160
3647   -90802
3648   -83779
3649    38151
3650   110152
3651    30771
3652   -89598
3653   -86687
3654    34615
3655   110632
3656    35795
3657   -88654
3658   -89861
3659    32530
3660   109582
3661    36615
3662   -85178
3663   -91651
3664    26118
3665   110745
3666    42465
3667   -84557
3668   -93740
3669    26130
3670   107081
3671    45254
3672   -78274
3673   -95577
3674    20450
3675   108014
3676    47863
3677   -77356
3678   -96232
3679    15797
3680   106588
3681    53508
3682   -73910
3683  -100595
3684    12314
3685   105733
3686    53840
3687   -68883
3688  -100818
3689     3548
3690   104320
3691    62439
3692   -66941
3693  -103263
3694     2291
3695   102342
3696    63038
3697   -59486
3698  -102177
3699    -6314
3700   101254
3701    69853
3702   -59544
3703  -105126
3704    -7137
3705    98402
3706    69813
3707   -53254
3708  -105269
3709   -13037
3710    99169
3711    73289
3712   -53773
3713  -104899
3714   -14822
3715    94629
3716    76728
3717   -48167
3718  -107203
3719   -17079
3720    97094
3721    76052
3722   -45428
3723  -103703
3724   -24646
3725    89845
3726    83414
3727   -41377
3728  -109936
3729   -24357
3730    90326
3731    80155
3732   -34228
3733  -105817
3734   -33542
3735    87408
3736    88326
3737   -33332
3738  -106332
3739   -33913
3740    83499
3741    88632
3742   -24497
3743  -105963
3744   -40623
3745    82897
3746    90675
3747   -24540
3748  -103152
3749   -44443
3750    74393
3751    94494
3752   -18013
3753  -106936
3754   -45461
3755    78196
3756    92286
3757   -16835
3758   -99881
3759   -51353
3760    70278
3761    98311
3762   -11209
3763  -106519
3764   -50103
3765    71384
3766    94322
3767    -6744
3768  -100611
3769   -58777
3770    66544
3771   101556
3772    -6910
3773  -104237
3774   -56631
3775    61902
3776    97438
3777     4091
3778   -99229
3779   -65477
3780    60244
3781   102675
3782     1375
3783   -95997
3784   -65810
3785    52852
3786   103576
3787    13617
3788   -98866
3789   -73559
3790    54544
3791   100996
3792    12499
3793   -90218
3794   -74154
3795    42555
3796   107058
3797    20906
3798   -95974
3799   -75496
3800    45428
3801   100433
3802    22209
3803   -86856
3804   -80966
3805    38430
3806   107583
3807    24139
3808   -90027
3809   -77493
3810    36352
3811   102451
3812    31130
3813   -85593
3814   -85605
3815    35356
3816   105893
3817    28981
3818   -83605
3819   -82895
3820    26961
3821   103349
3822    39261
3823   -82401
3824   -90119
3825    28999
3826   102973
3827    37733
3828   -75038
3829   -89067
3830    17328
3831   103105
3832    47422
3833   -75840
3834   -92319
3835    18490
3836    99129
3837    47521
3838   -68462
3839   -95501
3840    10532
3841   101876
3842    53007
3843   -68240
3844   -93423
3845     7363
3846    96250
3847    57074
3848   -63598
3849   -98839
3850     4748
3851   100179
3852    56081
3853   -61027
3854   -93543
3855    -1989
3856    96784
3857    63843
3858   -60312
3859  -101061
3860     -623
3861    97723
3862    61137
3863   -54081
3864   -98849
3865    -9645
3866    95660
3867    69509
3868   -55676
3869  -100521
3870    -7843
3871    91165
3872    69438
3873   -45662
3874  -101110
3875   -16225
3876    93839
3877    73618
3878   -45456
3879   -98751
3880   -20327
3881    86393
3882    76366
3883   -38145
3884  -103409
3885   -24600
3886    88398
3887    75932
3888   -36499
3889   -98098
3890   -29346
3891    81334
3892    82084
3893   -32140
3894  -102936
3895   -30098
3896    81855
3897    80263
3898   -27692
3899   -98900
3900   -35266
3901    78533
3902    86378
3903   -27305
3904  -101651
3905   -36271
3906    76571
3907    85456
3908   -21952
3909   -99768
3910   -43014
3911    75176
3912    88229
3913   -20345
3914   -98877
3915   -43361
3916    70419
3917    90051
3918   -13597
3919  -100906
3920   -46488
3921    71531
3922    90397
3923   -12242
3924   -96883
3925   -53178
3926    63401
3927    95120
3928    -6269
3929   -99172
3930   -54085
3931    62566
3932    92268
3933     -475
3934   -93978
3935   -60187
3936    58999
3937    96733
3938     1965
3939   -93833
3940   -60118
3941    54745
3942    96283
3943     7599
3944   -93422
3945   -65753
3946    54476
3947    97553
3948     7577
3949   -91123
3950   -66402
3951    47315
3952    99111
3953    13325
3954   -91504
3955   -69988
3956    48411
3957    98168
3958    14005
3959   -87677
3960   -72200
3961    42199
3962   101735
3963    20444
3964   -88952
3965   -73783
3966    41393
3967    99027
3968    24320
3969   -84205
3970   -78591
3971    34875
3972   100193
3973    27280
3974   -82991
3975   -79492
3976    30723
3977    97962
3978    34064
3979   -78631
3980   -84248
3981    27716
3982   100288
3983    35641
3984   -75911
3985   -82858
3986    22009
3987    99133
3988    41986
3989   -74391
3990   -87681
3991    20592
3992    98647
3993    41520
3994   -69464
3995   -89170
3996    13669
3997    98802
3998    46970
3999   -70057
4000   -89727
4001    13098
4002    98083
4003    49455
4004   -66603
4005   -93189
4006     8935
4007    98893
4008    52630
4009   -64302
4010   -92415
4011     3395
4012    95490
4013    57302
4014   -61165
4015   -96473
4016     1484
4017    94530
4018    59590
4019   -55561
4020   -94239
4021    -5367
4022    93256
4023    65268
4024   -54280
4025   -96866
4026    -6274
4027    91108
4028    65100
4029   -47002
4030   -96294
4031   -13849
4032    88739
4033    69661
4034   -45511
4035   -98516
4036   -15867
4037    86567
4038    71446
4039   -39997
4040   -98618
4041   -20830
4042    86838
4043    73712
4044   -39450
4045   -97320
4046   -22832
4047    81831
4048    77476
4049   -35097
4050  -101625
4051   -27173
4052    83187
4053    76945
4054   -32831
4055   -96494
4056   -31328
4057    77665
4058    82782
4059   -28617
4060  -100275
4061   -32233
4062    77916
4063    82099
4064   -23394
4065   -96404
4066   -38939
4067    73252
4068    85553
4069   -19996
4070   -97645
4071   -41102
4072    69783
4073    85732
4074   -13813
4075   -95864
4076   -46214
4077    67710
4078    88263
4079   -12749
4080   -95093
4081   -48278
4082    62100
4083    89945
4084    -5230
4085   -94407
4086   -53458
4087    62006
4088    90670
4089    -5456
4090   -90882
4091   -53969
4092    56699
4093    90632
4094      659
4095   -93861
4096   -58390
4097    57622
4098    93110
4099     1936
4100   -90014
4101   -59892
4102    51959
4103    94263
4104     6366
4105   -90407
4106   -62757
4107    49593
4108    94790
4109    10484
4110   -87058
4111   -66655
4112    45540
4113    95885
4114    12149
4115   -85729
4116   -67641
4117    41450
4118    94378
4119    19842
4120   -84219
4121   -71511
4122    39830
4123    96049
4124    21891
4125   -81453
4126   -72750
4127    32675
4128    93739
4129    26752
4130   -78964
4131   -76883
4132    31596
4133    95721
4134    29227
4135   -76581
4136   -76969
4137    27609
4138    94979
4139    32630
4140   -75630
4141   -79146
4142    25365
4143    93772
4144    36541
4145   -72187
4146   -82107
4147    22281
4148    96604
4149    37766
4150   -72772
4151   -82675
4152    17590
4153    94152
4154    41808
4155   -67599
4156   -86479
4157    14172
4158    95845
4159    44599
4160   -65737
4161   -84435
4162     8998
4163    90954
4164    50433
4165   -61066
4166   -88234
4167     6581
4168    93093
4169    51938
4170   -58718
4171   -88799
4172      264
4173    89231
4174    56291
4175   -55863
4176   -88983
4177    -2385
4178    87214
4179    58583
4180   -49734
4181   -91547
4182    -5306
4183    87838
4184    60699
4185   -49084
4186   -89880
4187    -8651
4188    85774
4189    64464
4190   -45340
4191   -93138
4192   -11961
4193    85941
4194    65329
4195   -44479
4196   -94043
4197   -15277
4198    83153
4199    69645
4200   -38875
4201   -94634
4202   -19225
4203    82600
4204    71074
4205   -36005
4206   -93544
4207   -23623
4208    79798
4209    74023
4210   -32726
4211   -93796
4212   -26469
4213    75927
4214    74895
4215   -27863
4216   -94099
4217   -33604
4218    74969
4219    78084
4220   -25404
4221   -92107
4222   -33759
4223    69473
4224    79124
4225   -19668
4226   -93141
4227   -38989
4228    70099
4229    81394
4230   -18717
4231   -91197
4232   -40773
4233    64672
4234    84488
4235   -13387
4236   -92964
4237   -44665
4238    64526
4239    82749
4240   -11659
4241   -91923
4242   -47935
4243    63951
4244    86362
4245    -7247
4246   -92190
4247   -49353
4248    59782
4249    87046
4250    -3016
4251   -89728
4252   -54783
4253    56849
4254    89907
4255    -2118
4256   -86807
4257   -55413
4258    52106
4259    88303
4260     4755
4261   -86792
4262   -59892
4263    48863
4264    89587
4265     5767
4266   -83948
4267   -61390
4268    44812
4269    90806
4270    13083
4271   -82885
4272   -64431
4273    41983
4274    88909
4275    16251
4276   -79779
4277   -65442
4278    37980
4279    91436
4280    18060
4281   -80112
4282   -67822
4283    37268
4284    89990
4285    22160
4286   -77429
4287   -71607
4288    34491
4289    92792
4290    24098
4291   -76979
4292   -72260
4293    29766
4294    91924
4295    29472
4296   -74953
4297   -77022
4298    27443
4299    92764
4300    29860
4301   -70960
4302   -76526
4303    21833
4304    90882
4305    35166
4306   -69845
4307   -77867
4308    19583
4309    89185
4310    37945
4311   -64735
4312   -79157
4313    14198
4314    90184
4315    41596
4316   -63865
4317   -79381
4318    11383
4319    86151
4320    45543
4321   -59039
4322   -82835
4323     6635
4324    88614
4325    47693
4326   -59847
4327   -83956
4328     4702
4329    86220
4330    50165
4331   -54400
4332   -87353
4333     1576
4334    88227
4335    52270
4336   -53023
4337   -86646
4338    -1102
4339    84124
4340    56606
4341   -50469
4342   -87919
4343    -4438
4344    85401
4345    58468
4346   -46339
4347   -88479
4348    -9771
4349    82676
4350    61185
4351   -44213
4352   -88653
4353   -11987
4354    80357
4355    63115
4356   -38504
4357   -88262
4358   -17529
4359    79001
4360    66061
4361   -38382
4362   -88948
4363   -19248
4364    74377
4365    68231
4366   -32162
4367   -89378
4368   -23377
4369    74339
4370    70204
4371   -30953
4372   -89238
4373   -25807
4374    70491
4375    73083
4376   -27212
4377   -89248
4378   -30239
4379    70798
4380    74223
4381   -23810
4382   -90026
4383   -34052
4384    68802
4385    77225
4386   -21138
4387   -90010
4388   -35025
4389    67672
4390    78071
4391   -16001
4392   -89458
4393   -41071
4394    64403
4395    80667
4396   -15958
4397   -88578
4398   -42303
4399    61856
4400    81053
4401    -9644
4402   -85635
4403   -45649
4404    59451
4405    82230
4406    -7284
4407   -84944
4408   -47899
4409    55009
4410    84045
4411    -2179
4412   -84313
4413   -50965
4414    52307
4415    83779
4416      286
4417   -81054
4418   -54126
4419    48071
4420    85581
4421     4476
4422   -84098
4423   -56056
4424    47109
4425    86106
4426     8282
4427   -80761
4428   -60067
4429    43863
4430    87658
4431    11881
4432   -81479
4433   -60842
4434    41605
4435    87697
4436    14929
4437   -78626
4438   -64826
4439    37300
4440    88801
4441    16888
4442   -77252
4443   -66011
4444    34378
4445    87621
4446    21932
4447   -74693
4448   -68863
4449    31281
4450    88104
4451    23711
4452   -71488
4453   -70141
4454    27722
4455    88567
4456    28503
4457   -69715
4458   -72637
4459    23498
4460    86601
4461    30718
4462   -65560
4463   -73627
4464    18121
4465    86814
4466    35546
4467   -67556
4468   -75368
4469    18022
4470    86355
4471    38142
4472   -62655
4473   -77247
4474    13612
4475    86974
4476    40362
4477   -60650
4478   -79361
4479    11568
4480    86420
4481    44295
4482   -59191
4483   -80879
4484     8039
4485    85067
4486    45676
4487   -55851
4488   -81929
4489     2987
4490    84967
4491    49454
4492   -52478
4493   -82027
4494     2595
4495    83054
4496    51055
4497   -48944
4498   -83383
4499    -3614
4500    82015
4501    55134
4502   -46892
4503   -84476
4504    -5767
4505    78854
4506    56737
4507   -43202
4508   -84396
4509   -12087
4510    79721
4511    59850
4512   -40273
4513   -83602
4514   -12946
4515    76513
4516    62317
4517   -38151
4518   -86475
4519   -16487
4520    74379
4521    64513
4522   -34225
4523   -85680
4524   -21122
4525    73080
4526    67670
4527   -33095
4528   -87300
4529   -22827
4530    72590
4531    68092
4532   -27749
4533   -87093
4534   -26684
4535    71210
4536    71931
4537   -25846
4538   -87503
4539   -29180
4540    67153
4541    71912
4542   -20488
4543   -87311
4544   -32495
4545    65733
4546    72143
4547   -18844
4548   -84125
4549   -37024
4550    61362
4551    75167
4552   -15190
4553   -85161
4554   -38339
4555    60428
4556    75652
4557   -10421
4558   -82240
4559   -42728
4560    56498
4561    79248
4562    -7628
4563   -83157
4564   -43336
4565    54070
4566    78442
4567    -4125
4568   -82159
4569   -49104
4570    51634
4571    81481
4572    -2263
4573   -82704
4574   -49519
4575    48701
4576    81754
4577     3616
4578   -81472
4579   -52858
4580    48239
4581    83027
4582     6497
4583   -78604
4584   -55906
4585    44323
4586    84538
4587     8191
4588   -79537
4589   -57094
4590    42134
4591    81302
4592    12641
4593   -74660
4594   -60798
4595    36358
4596    84154
4597    15428
4598   -73076
4599   -61089
4600    33680
4601    81685
4602    20353
4603   -69896
4604   -64248
4605    31811
4606    83823
4607    19995
4608   -69811
4609   -64381
4610    26270
4611    82433
4612    25670
4613   -68779
4614   -69027
4615    25974
4616    82765
4617    27225
4618   -64185
4619   -67938
4620    19490
4621    84053
4622    33697
4623   -65401
4624   -71827
4625    21218
4626    83590
4627    33027
4628   -60832
4629   -73296
4630    14656
4631    83190
4632    37165
4633   -62149
4634   -73777
4635    13937
4636    81395
4637    40639
4638   -55545
4639   -77142
4640     9090
4641    82791
4642    41088
4643   -54244
4644   -74469
4645     5394
4646    79505
4647    45840
4648   -50262
4649   -77450
4650     2311
4651    78788
4652    45816
4653   -47903
4654   -77100
4655    -3485
4656    77393
4657    52040
4658   -47217
4659   -80389
4660    -2940
4661    76806
4662    50096
4663   -40565
4664   -80019
4665    -8850
4666    77403
4667    56190
4668   -42873
4669   -80843
4670    -8056
4671    73203
4672    57549
4673   -37211
4674   -82831
4675   -14460
4676    75162
4677    59345
4678   -36267
4679   -81260
4680   -16807
4681    69952
4682    63044
4683   -31885
4684   -83178
4685   -19081
4686    71142
4687    62305
4688   -29175
4689   -80264
4690   -23577
4691    66949
4692    65872
4693   -26671
4694   -82876
4695   -24365
4696    64683
4697    64369
4698   -22482
4699   -80680
4700   -30821
4701    62716
4702    68901
4703   -19753
4704   -80992
4705   -30445
4706    60676
4707    69258
4708   -15197
4709   -81403
4710   -34263
4711    59963
4712    71438
4713   -15142
4714   -79096
4715   -36472
4716    55649
4717    75066
4718   -10681
4719   -82648
4720   -39960
4721    55432
4722    73884
4723    -8325
4724   -77982
4725   -44473
4726    51557
4727    78143
4728    -4710
4729   -80825
4730   -44809
4731    50957
4732    76301
4733     -381
4734   -77171
4735   -49190
4736    47031
4737    79879
4738     1968
4739   -76361
4740   -49280
4741    43454
4742    76485
4743     7002
4744   -74311
4745   -53445
4746    40486
4747    79217
4748     8758
4749   -71732
4750   -55176
4751    36973
4752    79535
4753    12405
4754   -72974
4755   -57412
4756    36303
4757    79063
4758    13956
4759   -69538
4760   -59771
4761    31641
4762    81981
4763    18672
4764   -70066
4765   -61183
4766    29430
4767    80524
4768    21946
4769   -67305
4770   -64707
4771    26796
4772    82163
4773    23852
4774   -67191
4775   -65955
4776    24628
4777    81312
4778    28671
4779   -64338
4780   -67683
4781    22087
4782    80794
4783    29975
4784   -60103
4785   -68552
4786    16980
4787    79503
4788    33906
4789   -59078
4790   -69980
4791    14823
4792    77375
4793    34568
4794   -54892
4795   -70575
4796     9464
4797    78615
4798    39743
4799   -52745
4800   -72195
4801     7557
4802    77008
4803    41400
4804   -50461
4805   -72905
4806     4343
4807    76913
4808    43771
4809   -50078
4810   -74670
4811     1529
4812    76189
4813    47489
4814   -48069
4815   -77710
4816    -1111
4817    75597
4818    48026
4819   -44941
4820   -76361
4821    -5862
4822    72572
4823    52143
4824   -41081
4825   -78718
4826    -6655
4827    73798
4828    53488
4829   -38869
4830   -77400
4831   -12077
4832    71201
4833    56285
4834   -35762
4835   -78842
4836   -13261
4837    68054
4838    56836
4839   -32493
4840   -77758
4841   -16562
4842    66981
4843    58801
4844   -29255
4845   -77228
4846   -20110
4847    65164
4848    62108
4849   -25391
4850   -79138
4851   -23166
4852    63667
4853    62167
4854   -23722
4855   -78119
4856   -26721
4857    62745
4858    65127
4859   -21030
4860   -78872
4861   -27501
4862    60878
4863    67255
4864   -17784
4865   -78166
4866   -33070
4867    58712
4868    70793
4869   -15789
4870   -78548
4871   -33793
4872    55798
4873    69691
4874   -12565
4875   -76553
4876   -37367
4877    54886
4878    70277
4879    -9364
4880   -75572
4881   -38296
4882    50752
4883    72335
4884    -3760
4885   -76255
4886   -41847
4887    48761
4888    72322
4889    -3795
4890   -73852
4891   -44138
4892    46351
4893    73209
4894     1189
4895   -73100
4896   -47222
4897    44267
4898    73164
4899     2293
4900   -71509
4901   -50062
4902    41786
4903    75900
4904     6103
4905   -71005
4906   -51276
4907    39613
4908    76585
4909     9638
4910   -70283
4911   -55141
4912    36107
4913    77824
4914    12825
4915   -69805
4916   -56751
4917    33111
4918    77241
4919    15633
4920   -68550
4921   -58556
4922    29665
4923    78785
4924    17740
4925   -67023
4926   -59190
4927    26915
4928    77061
4929    22817
4930   -64271
4931   -62417
4932    24775
4933    76532
4934    23445
4935   -60730
4936   -62083
4937    21282
4938    76778
4939    27339
4940   -59912
4941   -64857
4942    19151
4943    74474
4944    29652
4945   -57086
4946   -66230
4947    15296
4948    75426
4949    32019
4950   -55485
4951   -67235
4952    11949
4953    74481
4954    36191
4955   -53332
4956   -70957
4957    10859
4958    77051
4959    38015
4960   -50874
4961   -70122
4962     6480
4963    74737
4964    41531
4965   -48385
4966   -72820
4967     3215
4968    74908
4969    43072
4970   -47040
4971   -72007
4972     -132
4973    72518
4974    46501
4975   -44178
4976   -72863
4977    -2076
4978    70626
4979    47047
4980   -41033
4981   -73711
4982    -6353
4983    70050
4984    49533
4985   -38954
4986   -72464
4987    -8177
4988    66717
4989    51601
4990   -35022
4991   -75590
4992   -11488
4993    67926
4994    53168
4995   -32961
4996   -73678
4997   -14656
4998    64660
4999    57376
5000   -30541
5001   -77134
5002   -17008
5003    65451
5004    57700
5005   -28117
5006   -75820
5007   -21486
5008    63551
5009    61915
5010   -25689
5011   -76483
5012   -21681
5013    60950
5014    61806
5015   -20098
5016   -76859
5017   -27755
5018    60025
5019    64327
5020   -20145
5021   -74590
5022   -27160
5023    55669
5024    64487
5025   -15314
5026   -75752
5027   -32036
5028    55584
5029    65369
5030   -13434
5031   -71944
5032   -32905
5033    51275
5034    65985
5035    -9599
5036   -74093
5037   -35175
5038    51322
5039    67132
5040    -6804
5041   -72670
5042   -39406
5043    47893
5044    69471
5045    -5347
5046   -71221
5047   -40088
5048    45649
5049    69414
5050     -208
5051   -70036
5052   -43508
5053    44606
5054    70994
5055     -280
5056   -70674
5057   -46243
5058    40057
5059    72177
5060     6278
5061   -69887
5062   -48634
5063    39570
5064    73072
5065     5085
5066   -67297
5067   -50482
5068    34482
5069    73749
5070    10158
5071   -67926
5072   -51103
5073    34161
5074    71909
5075    11596
5076   -64023
5077   -53275
5078    29314
5079    73504
5080    13394
5081   -63582
5082   -52364
5083    28128
5084    72299
5085    19295
5086   -61255
5087   -57554
5088    26420
5089    73717
5090    20522
5091   -59888
5092   -57436
5093    22514
5094    73185
5095    25375
5096   -59345
5097   -61892
5098    20771
5099    73630
5100    25760
5101   -56575
5102   -63307
5103    15987
5104    74920
5105    31140
5106   -56228
5107   -64226
5108    14978
5109    72582
5110    32879
5111   -51163
5112   -68095
5113    10966
5114    73823
5115    33534
5116   -51116
5117   -65185
5118     7343
5119    70215
5120    37269
5121   -47132
5122   -68499
5123     5496
5124    71572
5125    37362
5126   -45594
5127   -64715
5128     2749
5129    68458
5130    42850
5131   -43199
5132   -68386
5133     1728
5134    68058
5135    41567
5136   -39538
5137   -70432
5138    -4613
5139    68138
5140    46867
5141   -40564
5142   -70858
5143    -4639
5144    65313
5145    47655
5146   -34980
5147   -72112
5148    -8956
5149    68139
5150    50522
5151   -34432
5152   -71139
5153   -12475
5154    63639
5155    53723
5156   -30888
5157   -74851
5158   -14453
5159    64724
5160    53462
5161   -27884
5162   -71643
5163   -18332
5164    60138
5165    56254
5166   -25443
5167   -72824
5168   -18767
5169    59414
5170    56308
5171   -22144
5172   -69683
5173   -22949
5174    58023
5175    59457
5176   -21953
5177   -71557
5178   -24031
5179    54163
5180    59050
5181   -15713
5182   -72550
5183   -28251
5184    55100
5185    61865
5186   -15967
5187   -69397
5188   -29793
5189    50032
5190    62741
5191   -10764
5192   -73568
5193   -33279
5194    51720
5195    63613
5196   -10296
5197   -68921
5198   -36192
5199    47820
5200    68138
5201    -6096
5202   -71029
5203   -37686
5204    46660
5205    64775
5206    -1977
5207   -68574
5208   -42397
5209    43462
5210    69170
5211    -2014
5212   -67516
5213   -40456
5214    40483
5215    67798
5216     4388
5217   -66785
5218   -44905
5219    39354
5220    69073
5221     2799
5222   -64851
5223   -44314
5224    34550
5225    69126
5226     8840
5227   -64929
5228   -48008
5229    35388
5230    68407
5231     9686
5232   -61053
5233   -50055
5234    30515
5235    71704
5236    12515
5237   -63232
5238   -51987
5239    28987
5240    69479
5241    16644
5242   -59696
5243   -56183
5244    25632
5245    72710
5246    17491
5247   -59426
5248   -55714
5249    22129
5250    70376
5251    22388
5252   -57780
5253   -59260
5254    21877
5255    71720
5256    22061
5257   -54942
5258   -59157
5259    17969
5260    71633
5261    26919
5262   -54056
5263   -60664
5264    17238
5265    67774
5266    28004
5267   -50728
5268   -62087
5269    12256
5270    70347
5271    29524
5272   -50836
5273   -60795
5274    11885
5275    67087
5276    34203
5277   -47016
5278   -63847
5279     7214
5280    68619
5281    35461
5282   -46783
5283   -62941
5284     4138
5285    68188
5286    40362
5287   -43786
5288   -66927
5289     2096
5290    67154
5291    39641
5292   -40729
5293   -67051
5294    -2688
5295    67294
5296    44350
5297   -38584
5298   -68957
5299    -3381
5300    64659
5301    44756
5302   -35673
5303   -68885
5304    -7048
5305    65140
5306    47402
5307   -34727
5308   -68533
5309    -8808
5310    61087
5311    49112
5312   -31082
5313   -69635
5314   -11914
5315    61422
5316    47978
5317   -30265
5318   -67031
5319   -14595
5320    59234
5321    52607
5322   -26715
5323   -69825
5324   -16187
5325    57340
5326    52298
5327   -23319
5328   -67408
5329   -19374
5330    56386
5331    56815
5332   -22831
5333   -68421
5334   -21308
5335    52949
5336    57147
5337   -17710
5338   -71127
5339   -27825
5340    55363
5341    58821
5342   -16252
5343   -67941
5344   -27372
5345    49434
5346    60574
5347   -11228
5348   -70257
5349   -30884
5350    50184
5351    61085
5352   -10340
5353   -65820
5354   -33663
5355    45946
5356    63166
5357    -7530
5358   -68099
5359   -33656
5360    45041
5361    61347
5362    -4005
5363   -65027
5364   -37451
5365    43375
5366    64936
5367    -4165
5368   -65035
5369   -36911
5370    40222
5371    62717
5372     1701
5373   -63985
5374   -42651
5375    39024
5376    65966
5377      986
5378   -62933
5379   -42897
5380    34750
5381    66443
5382     7150
5383   -64840
5384   -45775
5385    35530
5386    66019
5387     8615
5388   -60948
5389   -47938
5390    30793
5391    68702
5392    12103
5393   -60711
5394   -48517
5395    30443
5396    66161
5397    15378
5398   -58233
5399   -53109
5400    26180
5401    68092
5402    14448
5403   -56342
5404   -51306
5405    23699
5406    66328
5407    20625
5408   -55464
5409   -54169
5410    22323
5411    67430
5412    19664
5413   -53652
5414   -53508
5415    18132
5416    67165
5417    23621
5418   -52663
5419   -55700
5420    16871
5421    66056
5422    25034
5423   -49850
5424   -56919
5425    13209
5426    67452
5427    28375
5428   -50293
5429   -58777
5430    11776
5431    66065
5432    31384
5433   -46416
5434   -61886
5435     7816
5436    67106
5437    32341
5438   -45999
5439   -61605
5440     5896
5441    65075
5442    36789
5443   -42842
5444   -64095
5445     4322
5446    65712
5447    36503
5448   -40905
5449   -62075
5450     1089
5451    63694
5452    39278
5453   -39639
5454   -64518
5455     -748
5456    62231
5457    39721
5458   -35719
5459   -64621
5460    -4497
5461    62225
5462    43415
5463   -34349
5464   -64489
5465    -5413
5466    59525
5467    44761
5468   -31725
5469   -65642
5470    -9708
5471    60354
5472    45589
5473   -30146
5474   -64197
5475   -12078
5476    57845
5477    49722
5478   -25897
5479   -67092
5480   -14781
5481    57334
5482    50332
5483   -23918
5484   -65798
5485   -17919
5486    55595
5487    53921
5488   -22426
5489   -66567
5490   -19185
5491    53342
5492    54581
5493   -18104
5494   -65921
5495   -22633
5496    52345
5497    56168
5498   -17619
5499   -65263
5500   -23825
5501    49444
5502    55140
5503   -14087
5504   -65827
5505   -27423
5506    49775
5507    56100
5508   -13375
5509   -63937
5510   -28695
5511    47016
5512    58201
5513   -10268
5514   -64851
5515   -30628
5516    44672
5517    58493
5518    -6959
5519   -62720
5520   -33183
5521    42595
5522    61691
5523    -4521
5524   -63558
5525   -35576
5526    40500
5527    61488
5528     -881
5529   -62391
5530   -37726
5531    37884
5532    63268
5533      608
5534   -61390
5535   -40005
5536    35944
5537    63023
5538     4608
5539   -61773
5540   -42283
5541    35036
5542    62868
5543     5132
5544   -59207
5545   -43491
5546    31999
5547    64479
5548     8424
5549   -58258
5550   -45382
5551    30456
5552    63360
5553    11579
5554   -55661
5555   -47262
5556    27951
5557    63939
5558    13498
5559   -56306
5560   -47602
5561    26030
5562    63563
5563    16395
5564   -53603
5565   -50043
5566    22964
5567    65202
5568    17742
5569   -52781
5570   -51337
5571    20072
5572    65091
5573    20647
5574   -50255
5575   -53791
5576    17189
5577    65031
5578    23094
5579   -49831
5580   -56068
5581    14023
5582    65162
5583    25517
5584   -48175
5585   -55592
5586    12330
5587    64128
5588    28405
5589   -45730
5590   -57673
5591    10513
5592    63348
5593    30147
5594   -45149
5595   -57567
5596     8484
5597    62380
5598    32721
5599   -41652
5600   -59046
5601     6455
5602    61463
5603    33155
5604   -40013
5605   -59634
5606     2863
5607    61337
5608    35267
5609   -39532
5610   -61304
5611      826
5612    59755
5613    37980
5614   -37358
5615   -60520
5616    -2141
5617    60713
5618    39954
5619   -34525
5620   -59879
5621    -5113
5622    58896
5623    41647
5624   -32797
5625   -63256
5626    -7524
5627    58298
5628    43632
5629   -29934
5630   -62507
5631   -10851
5632    56217
5633    46554
5634   -26701
5635   -63392
5636   -12786
5637    55354
5638    48297
5639   -26033
5640   -63096
5641   -13662
5642    54408
5643    48389
5644   -22182
5645   -62913
5646   -17669
5647    51981
5648    49827
5649   -20251
5650   -63449
5651   -17593
5652    50465
5653    51185
5654   -18027
5655   -62649
5656   -20786
5657    49428
5658    52484
5659   -17517
5660   -62769
5661   -23283
5662    47849
5663    54983
5664   -13294
5665   -62084
5666   -26816
5667    46078
5668    54466
5669   -11218
5670   -61732
5671   -28491
5672    43949
5673    56926
5674    -8405
5675   -61778
5676   -30572
5677    41118
5678    57933
5679    -6109
5680   -60469
5681   -33620
5682    39787
5683    58397
5684    -3739
5685   -61084
5686   -34089
5687    38397
5688    58804
5689     -401
5690   -58886
5691   -37428
5692    36159
5693    59925
5694      -79
5695   -59441
5696   -38017
5697    34995
5698    58769
5699     2615
5700   -57788
5701   -39411
5702    33066
5703    59927
5704     4353
5705   -57353
5706   -42585
5707    30948
5708    60537
5709     8933
5710   -55169
5711   -43387
5712    29859
5713    60221
5714    11164
5715   -54552
5716   -46803
5717    24918
5718    62843
5719    13229
5720   -53453
5721   -46826
5722    22994
5723    62985
5724    17226
5725   -51509
5726   -49682
5727    19846
5728    62111
5729    18239
5730   -49598
5731   -50240
5732    17977
5733    62139
5734    21041
5735   -50290
5736   -51534
5737    16113
5738    60781
5739    21926
5740   -47346
5741   -52655
5742    13830
5743    61694
5744    24833
5745   -46078
5746   -52281
5747    12735
5748    60134
5749    26686
5750   -44381
5751   -54909
5752     9666
5753    61378
5754    27988
5755   -42996
5756   -55369
5757     7544
5758    58924
5759    31911
5760   -39312
5761   -57872
5762     4256
5763    59430
5764    32475
5765   -37984
5766   -57167
5767      642
5768    59369
5769    36352
5770   -36569
5771   -58932
5772     -481
5773    58062
5774    36844
5775   -34241
5776   -59961
5777    -4481
5778    56612
5779    40510
5780   -32812
5781   -59043
5782    -5461
5783    55316
5784    40837
5785   -29682
5786   -60348
5787    -6878
5788    56003
5789    42094
5790   -28405
5791   -60092
5792    -9149
5793    53695
5794    43436
5795   -26472
5796   -59644
5797   -10833
5798    52350
5799    44021
5800   -22795
5801   -60085
5802   -14843
5803    51276
5804    46681
5805   -21089
5806   -60974
5807   -15922
5808    49835
5809    47645
5810   -18510
5811   -60321
5812   -19429
5813    48508
5814    50313
5815   -16958
5816   -60268
5817   -20569
5818    46231
5819    51738
5820   -13038
5821   -61246
5822   -25293
5823    45192
5824    52749
5825   -12190
5826   -60567
5827   -25601
5828    42366
5829    55168
5830    -8659
5831   -59425
5832   -27562
5833    42571
5834    53228
5835    -7325
5836   -57747
5837   -30300
5838    39760
5839    55500
5840    -5938
5841   -57459
5842   -29297
5843    39036
5844    54238
5845    -2613
5846   -56892
5847   -33854
5848    35969
5849    56645
5850    -1998
5851   -57017
5852   -34551
5853    34971
5854    56204
5855     2235
5856   -56569
5857   -37988
5858    33217
5859    57467
5860     3999
5861   -54722
5862   -39705
5863    29091
5864    58211
5865     7866
5866   -54818
5867   -41093
5868    28619
5869    57724
5870    10277
5871   -52338
5872   -44015
5873    24449
5874    60036
5875    12481
5876   -51909
5877   -43553
5878    22981
5879    59700
5880    13515
5881   -50456
5882   -46370
5883    20906
5884    59515
5885    14953
5886   -49305
5887   -46149
5888    19430
5889    59385
5890    18043
5891   -47639
5892   -48727
5893    18727
5894    58436
5895    18769
5896   -44830
5897   -49672
5898    14726
5899    59989
5900    22720
5901   -45980
5902   -49026
5903    14072
5904    56820
5905    23850
5906   -41103
5907   -52189
5908     9361
5909    58120
5910    27286
5911   -41513
5912   -51869
5913     7289
5914    56784
5915    29881
5916   -38583
5917   -54758
5918     6397
5919    57753
5920    29803
5921   -38247
5922   -54450
5923     2238
5924    55929
5925    33785
5926   -36370
5927   -55741
5928     2098
5929    55927
5930    32919
5931   -33846
5932   -56096
5933    -1696
5934    55692
5935    36938
5936   -33360
5937   -55807
5938    -2077
5939    53062
5940    36653
5941   -30453
5942   -56176
5943    -5775
5944    53855
5945    39661
5946   -28029
5947   -56449
5948    -7215
5949    51948
5950    40309
5951   -25479
5952   -57153
5953    -9797
5954    52083
5955    41961
5956   -24169
5957   -57221
5958   -13174
5959    48609
5960    44563
5961   -22384
5962   -58334
5963   -15493
5964    48577
5965    45949
5966   -17965
5967   -57666
5968   -17982
5969    47685
5970    47615
5971   -17624
5972   -57838
5973   -19492
5974    45432
5975    47832
5976   -14801
5977   -57372
5978   -21694
5979    44988
5980    47842
5981   -14308
5982   -57074
5983   -23867
5984    41174
5985    50224
5986   -10888
5987   -58110
5988   -25144
5989    41521
5990    49138
5991    -9492
5992   -56070
5993   -27327
5994    39589
5995    52387
5996    -7961
5997   -56781
5998   -27968
5999    38783
6000    51865
6001    -3465
6002   -55195
6003   -32211
6004    37749
6005    53664
6006    -2530
6007   -54731
6008   -32394
6009    33135
6010    53938
6011     1104
6012   -54364
6013   -34909
6014    31422
6015    54988
6016     1881
6017   -53396
6018   -36211
6019    28880
6020    57060
6021     5673
6022   -52411
6023   -37805
6024    28918
6025    55059
6026     7240
6027   -50539
6028   -39518
6029    25965
6030    57643
6031     8769
6032   -51549
6033   -40227
6034    24927
6035    56156
6036    11254
6037   -48321
6038   -42476
6039    22547
6040    57170
6041    12536
6042   -48884
6043   -42949
6044    20097
6045    56112
6046    17052
6047   -47040
6048   -46803
6049    18936
6050    56579
6051    17268
6052   -44713
6053   -46588
6054    15729
6055    57568
6056    20758
6057   -44157
6058   -46843
6059    13934
6060    55370
6061    23087
6062   -41652
6063   -50076
6064    10835
6065    56220
6066    24307
6067   -40856
6068   -49723
6069     9299
6070    55800
6071    26380
6072   -39247
6073   -51984
6074     6612
6075    56312
6076    27102
6077   -38158
6078   -50671
6079     5102
6080    54708
6081    30338
6082   -36948
6083   -52436
6084     3988
6085    54368
6086    29927
6087   -34439
6088   -52578
6089      313
6090    54388
6091    33403
6092   -32933
6093   -53028
6094      232
6095    51471
6096    34060
6097   -29930
6098   -54352
6099    -5117
6100    52341
6101    35882
6102   -28924
6103   -54053
6104    -6547
6105    50078
6106    38796
6107   -25085
6108   -56254
6109    -8394
6110    49863
6111    40080
6112   -24477
6113   -54602
6114   -10616
6115    48061
6116    42870
6117   -21986
6118   -55823
6119   -12797
6120    46876
6121    41875
6122   -19515
6123   -55007
6124   -16530
6125    46116
6126    44253
6127   -19253
6128   -55535
6129   -15799
6130    45086
6131    44727
6132   -15625
6133   -55073
6134   -18688
6135    44473
6136    46215
6137   -15766
6138   -55377
6139   -19876
6140    41031
6141    47583
6142   -11233
6143   -55420
6144   -22494
6145    39924
6146    47515
6147   -10256
6148   -53529
6149   -25173
6150    38709
6151    50193
6152    -6991
6153   -54283
6154   -25551
6155    36728
6156    49667
6157    -3847
6158   -53706
6159   -29132
6160    35829
6161    52184
6162    -3776
6163   -53028
6164   -30419
6165    33235
6166    51737
6167    -1125
6168   -52497
6169   -32308
6170    32354
6171    52192
6172     -162
6173   -51630
6174   -32739
6175    29263
6176    51728
6177     2256
6178   -51659
6179   -34918
6180    28939
6181    51938
6182     4662
6183   -49305
6184   -37955
6185    26271
6186    54163
6187     7356
6188   -50096
6189   -37306
6190    24854
6191    53131
6192    10054
6193   -46591
6194   -39009
6195    22978
6196    55060
6197    13046
6198   -45857
6199   -40527
6200    20899
6201    54161
6202    15665
6203   -45226
6204   -43272
6205    18733
6206    54173
6207    15765
6208   -43846
6209   -44122
6210    15339
6211    55150
6212    18052
6213   -43230
6214   -44688
6215    14244
6216    53496
6217    18924
6218   -41959
6219   -45607
6220    11989
6221    54304
6222    20796
6223   -41710
6224   -46551
6225    11515
6226    53688
6227    23135
6228   -40172
6229   -47642
6230     9135
6231    53749
6232    24288
6233   -36487
6234   -47994
6235     5516
6236    52829
6237    27232
6238   -36124
6239   -50433
6240     4396
6241    52104
6242    28672
6243   -33240
6244   -50332
6245      746
6246    51601
6247    31966
6248   -31467
6249   -50823
6250       83
6251    49622
6252    32662
6253   -29343
6254   -52046
6255    -3359
6256    50690
6257    34450
6258   -28654
6259   -51496
6260    -5307
6261    47326
6262    36216
6263   -26560
6264   -52819
6265    -6835
6266    49088
6267    36042
6268   -25089
6269   -52130
6270    -8362
6271    47109
6272    37561
6273   -23929
6274   -52163
6275    -9931
6276    45905
6277    39320
6278   -21555
6279   -52717
6280   -12697
6281    45653
6282    41677
6283   -18247
6284   -53642
6285   -13813
6286    42937
6287    43412
6288   -16877
6289   -52271
6290   -17965
6291    42138
6292    44135
6293   -14970
6294   -52303
6295   -19487
6296    40132
6297    44875
6298   -11681
6299   -53252
6300   -21084
6301    40450
6302    45060
6303   -10095
6304   -52706
6305   -22419
6306    38381
6307    46266
6308    -8900
6309   -52167
6310   -24315
6311    37047
6312    46721
6313    -6757
6314   -50938
6315   -26514
6316    35547
6317    47528
6318    -5690
6319   -50725
6320   -27117
6321    34116
6322    49041
6323    -2533
6324   -50831
6325   -28956
6326    33424
6327    49481
6328    -2070
6329   -49362
6330   -30720
6331    29761
6332    50089
6333     1598
6334   -48864
6335   -33453
6336    28408
6337    50263
6338     3918
6339   -47713
6340   -34787
6341    25530
6342    51483
6343     6054
6344   -47136
6345   -35892
6346    24227
6347    51455
6348     9154
6349   -45018
6350   -38130
6351    22608
6352    51264
6353    10037
6354   -45715
6355   -37584
6356    20600
6357    50690
6358    12449
6359   -44136
6360   -40484
6361    19404
6362    52801
6363    12943
6364   -43288
6365   -40271
6366    18161
6367    52154
6368    14649
6369   -41484
6370   -42238
6371    15601
6372    51890
6373    16632
6374   -41267
6375   -41773
6376    12936
6377    52257
6378    19168
6379   -39760
6380   -43156
6381    12070
6382    50871
6383    20339
6384   -38028
6385   -45782
6386     8258
6387    51495
6388    22194
6389   -35516
6390   -44767
6391     7348
6392    50091
6393    26330
6394   -34452
6395   -46797
6396     5241
6397    50426
6398    25986
6399   -32477
6400   -48237
6401     3037
6402    49641
6403    27463
6404   -31907
6405   -48001
6406      884
6407    48607
6408    29541
6409   -30472
6410   -48507
6411     -320
6412    49149
6413    30679
6414   -28701
6415   -49873
6416    -3437
6417    47490
6418    32292
6419   -27018
6420   -49626
6421    -4498
6422    46592
6423    35414
6424   -25205
6425   -50051
6426    -6158
6427    45762
6428    35496
6429   -22553
6430   -50565
6431    -8801
6432    45547
6433    36654
6434   -21564
6435   -50088
6436   -10869
6437    43137
6438    38556
6439   -19082
6440   -50476
6441   -13596
6442    42155
6443    39846
6444   -17947
6445   -50433
6446   -14755
6447    40222
6448    41477
6449   -15422
6450   -51764
6451   -15647
6452    40377
6453    41979
6454   -13735
6455   -51136
6456   -18033
6457    38850
6458    42661
6459   -11273
6460   -50409
6461   -18639
6462    38064
6463    43374
6464   -10148
6465   -50380
6466   -21009
6467    36967
6468    45869
6469    -8410
6470   -49932
6471   -23209
6472    35093
6473    45541
6474    -5742
6475   -49611
6476   -25366
6477    33550
6478    46709
6479    -3803
6480   -48791
6481   -27223
6482    30849
6483    46919
6484    -1380
6485   -47920
6486   -29321
6487    30345
6488    47833
6489     1091
6490   -45854
6491   -30751
6492    26928
6493    47152
6494     2053
6495   -46605
6496   -32163
6497    26400
6498    48047
6499     4235
6500   -45435
6501   -32887
6502    25698
6503    49207
6504     5386
6505   -44564
6506   -33800
6507    23745
6508    49300
6509     8479
6510   -44704
6511   -36066
6512    22278
6513    49406
6514    10195
6515   -43324
6516   -37489
6517    20648
6518    49385
6519    11635
6520   -42963
6521   -39741
6522    18588
6523    50315
6524    14495
6525   -41115
6526   -39323
6527    15537
6528    49815
6529    15020
6530   -39233
6531   -40055
6532    14411
6533    48873
6534    18076
6535   -37190
6536   -41378
6537    11375
6538    49351
6539    18759
6540   -36951
6541   -41648
6542     9300
6543    49737
6544    22291
6545   -35454
6546   -43600
6547     8211
6548    48341
6549    22123
6550   -34925
6551   -43915
6552     6278
6553    48095
6554    23604
6555   -34048
6556   -46129
6557     4880
6558    47641
6559    25570
6560   -31648
6561   -45654
6562     2434
6563    47630
6564    27478
6565   -30637
6566   -46945
6567     1119
6568    46622
6569    29377
6570   -27924
6571   -47810
6572    -1357
6573    47319
6574    30248
6575   -27000
6576   -47497
6577    -3707
6578    44846
6579    32942
6580   -24704
6581   -48110
6582    -5668
6583    43505
6584    34007
6585   -22272
6586   -47443
6587    -7772
6588    42106
6589    34408
6590   -21079
6591   -48311
6592    -8337
6593    42123
6594    35756
6595   -19041
6596   -48123
6597   -11667
6598    42361
6599    36777
6600   -18023
6601   -48794
6602   -12277
6603    41004
6604    38488
6605   -16495
6606   -48753
6607   -15319
6608    39290
6609    38781
6610   -14461
6611   -48163
6612   -15717
6613    38731
6614    40560
6615   -11913
6616   -48945
6617   -18272
6618    37120
6619    41677
6620   -10678
6621   -47936
6622   -21277
6623    34901
6624    43186
6625    -7872
6626   -47975
6627   -21945
6628    33828
6629    41590
6630    -6213
6631   -45923
6632   -24207
6633    32566
6634    44347
6635    -4647
6636   -47071
6637   -23602
6638    29901
6639    45337
6640     -986
6641   -46974
6642   -27143
6643    30390
6644    45619
6645    -1611
6646   -45264
6647   -27860
6648    27705
6649    47277
6650      522
6651   -45400
6652   -29961
6653    27202
6654    45314
6655     1673
6656   -44566
6657   -30626
6658    25758
6659    46594
6660     5854
6661   -46108
6662   -32212
6663    24568
6664    46185
6665     5540
6666   -42531
6667   -34112
6668    21240
6669    48011
6670     8485
6671   -42408
6672   -34500
6673    19622
6674    46718
6675    10536
6676   -40070
6677   -37351
6678    17859
6679    47474
6680    11746
6681   -38889
6682   -37035
6683    15337
6684    47155
6685    14270
6686   -38179
6687   -38372
6688    14799
6689    46033
6690    15132
6691   -38737
6692   -38579
6693    12218
6694    48176
6695    17175
6696   -37426
6697   -39830
6698    10806
6699    46743
6700    19079
6701   -35612
6702   -41763
6703     9962
6704    47297
6705    20501
6706   -35000
6707   -42640
6708     6881
6709    46609
6710    22310
6711   -33920
6712   -43007
6713     5621
6714    45996
6715    23063
6716   -30382
6717   -43473
6718     2910
6719    45806
6720    25427
6721   -29813
6722   -44444
6723     2516
6724    44965
6725    26852
6726   -27326
6727   -43443
6728     -269
6729    44889
6730    27691
6731   -26636
6732   -44807
6733    -1980
6734    42562
6735    29622
6736   -23898
6737   -45841
6738    -3947
6739    42828
6740    29979
6741   -24334
6742   -45547
6743    -5028
6744    41925
6745    32995
6746   -21082
6747   -46064
6748    -6360
6749    42736
6750    33883
6751   -19938
6752   -45796
6753    -9313
6754    40904
6755    35301
6756   -19666
6757   -47193
6758   -11440
6759    40535
6760    35295
6761   -17585
6762   -46420
6763   -12589
6764    38520
6765    36996
6766   -14530
6767   -46014
6768   -14007
6769    36472
6770    38204
6771   -12409
6772   -45414
6773   -16828
6774    36087
6775    38604
6776   -11327
6777   -45422
6778   -18247
6779    33876
6780    40322
6781    -8659
6782   -46297
6783   -19255
6784    33321
6785    40211
6786    -7382
6787   -45196
6788   -21862
6789    32942
6790    42690
6791    -5505
6792   -45311
6793   -21894
6794    30393
6795    41876
6796    -3675
6797   -44197
6798   -24381
6799    29706
6800    43476
6801    -3126
6802   -45274
6803   -26060
6804    29114
6805    43591
6806      470
6807   -44033
6808   -28080
6809    26391
6810    44245
6811      819
6812   -43036
6813   -29080
6814    24667
6815    44519
6816     3612
6817   -42529
6818   -30346
6819    23177
6820    44633
6821     4177
6822   -40338
6823   -31136
6824    21335
6825    45369
6826     7402
6827   -40301
6828   -32277
6829    19741
6830    43639
6831     8928
6832   -39019
6833   -33615
6834    19226
6835    45589
6836    10006
6837   -38698
6838   -34892
6839    16032
6840    45618
6841    13443
6842   -38325
6843   -36193
6844    15395
6845    45105
6846    13664
6847   -36397
6848   -36480
6849    14329
6850    46196
6851    15066
6852   -36850
6853   -38051
6854    12439
6855    46121
6856    16836
6857   -34906
6858   -38762
6859     9375
6860    44788
6861    19108
6862   -32927
6863   -40516
6864     8475
6865    44727
6866    20123
6867   -31793
6868   -40898
6869     5992
6870    44173
6871    21838
6872   -30305
6873   -40478
6874     4080
6875    43650
6876    23996
6877   -28199
6878   -42667
6879     3173
6880    43117
6881    24367
6882   -27194
6883   -42235
6884     1249
6885    42515
6886    27290
6887   -26923
6888   -42826
6889     -340
6890    41707
6891    27490
6892   -25827
6893   -43463
6894    -2079
6895    42381
6896    28590
6897   -24094
6898   -43928
6899    -3054
6900    41009
6901    30179
6902   -23020
6903   -45061
6904    -5543
6905    40800
6906    31488
6907   -20530
6908   -43765
6909    -7695
6910    39301
6911    32486
6912   -17981
6913   -45403
6914    -9520
6915    38037
6916    32870
6917   -16089
6918   -43689
6919   -11302
6920    37379
6921    33463
6922   -14464
6923   -43964
6924   -13278
6925    35842
6926    35698
6927   -13232
6928   -44397
6929   -15484
6930    34395
6931    37202
6932   -12166
6933   -44335
6934   -16719
6935    35052
6936    37119
6937   -11266
6938   -44223
6939   -17767
6940    34232
6941    39666
6942    -9497
6943   -44399
6944   -19389
6945    32131
6946    40480
6947    -6811
6948   -45106
6949   -20968
6950    31886
6951    40670
6952    -5041
6953   -43000
6954   -21775
6955    29601
6956    40938
6957    -2702
6958   -43352
6959   -23660
6960    28022
6961    41387
6962    -1138
6963   -41683
6964   -25605
6965    26971
6966    41464
6967     1152
6968   -41045
6969   -26313
6970    24629
6971    42262
6972     1909
6973   -40929
6974   -28657
6975    23382
6976    43102
6977     3440
6978   -40919
6979   -30006
6980    21495
6981    42420
6982     6259
6983   -39700
6984   -30648
6985    21200
6986    44704
6987     5700
6988   -38592
6989   -31707
6990    18480
6991    42582
6992     8521
6993   -38830
6994   -33244
6995    18051
6996    43397
6997    10623
6998   -37500
6999   -33366
7000    15717
7001    43716
7002    13044
7003   -36386
7004   -34858
7005    14395
7006    43769
7007    14505
7008   -35304
7009   -36826
7010    12422
7011    43313
7012    15374
7013   -33335
7014   -35671
7015    10697
7016    42350
7017    17992
7018   -32189
7019   -38489
7020     9372
7021    43444
7022    18737
7023   -31464
7024   -38231
7025     6933
7026    43308
7027    20613
7028   -30474
7029   -39661
7030     6002
7031    41933
7032    21485
7033   -28518
7034   -39677
7035     3993
7036    42057
7037    23304
7038   -28751
7039   -41095
7040     3375
7041    42234
7042    23949
7043   -26292
7044   -41143
7045     -571
7046    41554
7047    25746
7048   -24786
7049   -40728
7050    -1528
7051    40301
7052    26898
7053   -22428
7054   -42142
7055    -3586
7056    40250
7057    28184
7058   -21952
7059   -41741
7060    -5532
7061    38313
7062    30155
7063   -19296
7064   -42630
7065    -6941
7066    38274
7067    30257
7068   -19087
7069   -42480
7070    -8752
7071    37338
7072    32762
7073   -17389
7074   -41634
7075    -8846
7076    37188
7077    33148
7078   -15217
7079   -43457
7080   -11944
7081    36424
7082    34633
7083   -14201
7084   -43567
7085   -12344
7086    34997
7087    36483
7088   -11314
7089   -43712
7090   -15343
7091    34358
7092    36133
7093   -10975
7094   -43597
7095   -14678
7096    32184
7097    36456
7098    -9953
7099   -43937
7100   -17254
7101    30899
7102    36107
7103    -7392
7104   -41533
7105   -18299
7106    29943
7107    37725
7108    -5872
7109   -41208
7110   -19950
7111    28921
7112    37223
7113    -4201
7114   -40967
7115   -22217
7116    27230
7117    39965
7118    -2380
7119   -40788
7120   -22327
7121    26054
7122    39120
7123     -455
7124   -40162
7125   -24470
7126    24930
7127    41336
7128      303
7129   -40338
7130   -26101
7131    23729
7132    41843
7133     3282
7134   -39958
7135   -27926
7136    22744
7137    41330
7138     2400
7139   -38478
7140   -28158
7141    20935
7142    42781
7143     5659
7144   -38547
7145   -29777
7146    19236
7147    41614
7148     7603
7149   -36980
7150   -31600
7151    16607
7152    41645
7153     8950
7154   -36035
7155   -30972
7156    15920
7157    41513
7158     9255
7159   -35207
7160   -33068
7161    13958
7162    41537
7163    11360
7164   -34723
7165   -32217
7166    12667
7167    40769
7168    14433
7169   -32665
7170   -35481
7171    10855
7172    42139
7173    16327
7174   -32132
7175   -35490
7176     9674
7177    41592
7178    16824
7179   -31239
7180   -37297
7181     8425
7182    41184
7183    18193
7184   -30457
7185   -36685
7186     6911
7187    40764
7188    19767
7189   -28894
7190   -38665
7191     5039
7192    40918
7193    20510
7194   -26858
7195   -38113
7196     4010
7197    40677
7198    21998
7199   -26229
7200   -38733
7201      967
7202    39180
7203    24067
7204   -24797
7205   -38481
7206     -501
7207    40242
7208    24537
7209   -22745
7210   -39201
7211    -1916
7212    38546
7213    25728
7214   -22319
7215   -39707
7216    -2932
7217    37971
7218    27292
7219   -20824
7220   -40757
7221    -5544
7222    37364
7223    28470
7224   -19399
7225   -40781
7226    -5696
7227    36982
7228    29616
7229   -18113
7230   -41142
7231    -7874
7232    35679
7233    30756
7234   -15905
7235   -41031
7236   -10122
7237    34672
7238    30826
7239   -14830
7240   -41670
7241   -11682
7242    34183
7243    32101
7244   -14194
7245   -41222
7246   -13201
7247    32871
7248    33217
7249   -10610
7250   -39909
7251   -13733
7252    31811
7253    33775
7254    -9534
7255   -40010
7256   -15837
7257    29975
7258    35734
7259    -9097
7260   -40481
7261   -17090
7262    29019
7263    35097
7264    -6726
7265   -40278
7266   -20048
7267    28053
7268    36853
7269    -5010
7270   -40687
7271   -19874
7272    27841
7273    38767
7274    -3346
7275   -40271
7276   -22620
7277    26391
7278    38816
7279    -2714
7280   -40429
7281   -23297
7282    25379
7283    38019
7284    -1113
7285   -38193
7286   -23793
7287    23444
7288    39142
7289      833
7290   -38061
7291   -25864
7292    22000
7293    39028
7294     2749
7295   -37035
7296   -26746
7297    21545
7298    39630
7299     4624
7300   -36757
7301   -26384
7302    18362
7303    39111
7304     5855
7305   -35417
7306   -28328
7307    17155
7308    39680
7309     8358
7310   -34919
7311   -30278
7312    17268
7313    39945
7314     9336
7315   -33995
7316   -31586
7317    15519
7318    41063
7319    10706
7320   -33700
7321   -32120
7322    13980
7323    41058
7324    12462
7325   -32073
7326   -32879
7327    12085
7328    40721
7329    13439
7330   -31840
7331   -33125
7332     9286
7333    40031
7334    14722
7335   -29497
7336   -34959
7337     9648
7338    40587
7339    15031
7340   -29466
7341   -33242
7342     6204
7343    38972
7344    17640
7345   -27463
7346   -34780
7347     5754
7348    38857
7349    18121
7350   -26427
7351   -35121
7352     2862
7353    38269
7354    20295
7355   -27302
7356   -37561
7357     2872
7358    37926
7359    21653
7360   -24415
7361   -37666
7362      526
7363    38029
7364    23411
7365   -23039
7366   -38659
7367     -164
7368    38513
7369    25169
7370   -21878
7371   -38336
7372    -1920
7373    37188
7374    26229
7375   -21490
7376   -39421
7377    -4922
7378    36719
7379    27027
7380   -20128
7381   -39676
7382    -5718
7383    36222
7384    26438
7385   -18480
7386   -39029
7387    -8078
7388    34494
7389    28018
7390   -16969
7391   -37784
7392    -7275
7393    33183
7394    30009
7395   -14314
7396   -39061
7397   -10229
7398    32431
7399    29835
7400   -12832
7401   -38751
7402   -11147
7403    31186
7404    31146
7405   -10992
7406   -39490
7407   -12651
7408    31379
7409    32628
7410   -11209
7411   -39507
7412   -15405
7413    29898
7414    33609
7415    -9445
7416   -38721
7417   -15900
7418    30655
7419    34569
7420    -7616
7421   -38534
7422   -18950
7423    28492
7424    35693
7425    -6519
7426   -39309
7427   -18274
7428    27111
7429    35114
7430    -4939
7431   -38225
7432   -19333
7433    26054
7434    35569
7435    -4109
7436   -37849
7437   -20427
7438    23679
7439    36475
7440    -1352
7441   -37673
7442   -22307
7443    23419
7444    36643
7445     -157
7446   -36958
7447   -22510
7448    21558
7449    37889
7450     1694
7451   -37090
7452   -25009
7453    21741
7454    36958
7455     3247
7456   -35070
7457   -25899
7458    19414
7459    38587
7460     4780
7461   -35223
7462   -27776
7463    17925
7464    38336
7465     6964
7466   -34869
7467   -28610
7468    17537
7469    38964
7470     7014
7471   -33631
7472   -29457
7473    15234
7474    38391
7475     8936
7476   -32328
7477   -31078
7478    13068
7479    38652
7480    10292
7481   -31542
7482   -30351
7483    12115
7484    37888
7485    12430
7486   -30175
7487   -31016
7488    11435
7489    37281
7490    14786
7491   -29452
7492   -32895
7493     8908
7494    38601
7495    14332
7496   -29870
7497   -32510
7498     8166
7499    37748
7500    15800
7501   -27666
7502   -33874
7503     7295
7504    37768
7505    17499
7506   -26704
7507   -34099
7508     4824
7509    38514
7510    19519
7511   -25637
7512   -36153
7513     2918
7514    36880
7515    20390
7516   -23940
7517   -36235
7518     1684
7519    37208
7520    21902
7521   -23666
7522   -36885
7523      183
7524    35136
7525    22669
7526   -20368
7527   -37249
7528    -1287
7529    35263
7530    24025
7531   -20423
7532   -36237
7533    -2371
7534    35143
7535    24199
7536   -19258
7537   -36528
7538    -4446
7539    33800
7540    25319
7541   -17709
7542   -36872
7543    -4899
7544    33114
7545    26515
7546   -17330
7547   -37256
7548    -7937
7549    33432
7550    27232
7551   -15767
7552   -37044
7553    -8972
7554    32164
7555    29139
7556   -15006
7557   -38104
7558   -10073
7559    31038
7560    30062
7561   -12598
7562   -38280
7563   -12029
7564    30827
7565    31349
7566   -11613
7567   -38446
7568   -11973
7569    30116
7570    31909
7571    -9326
7572   -37458
7573   -13986
7574    28702
7575    32529
7576    -8500
7577   -36108
7578   -15061
7579    27710
7580    32740
7581    -7586
7582   -37462
7583   -16253
7584    26770
7585    33532
7586    -6092
7587   -36620
7588   -18278
7589    25190
7590    34603
7591    -3301
7592   -35899
7593   -19221
7594    23896
7595    34303
7596    -2599
7597   -35654
7598   -19997
7599    24291
7600    35099
7601    -1057
7602   -36418
7603   -21621
7604    21562
7605    35711
7606      829
7607   -35460
7608   -23631
7609    21495
7610    37351
7611     3124
7612   -34224
7613   -24212
7614    18916
7615    36517
7616     4034
7617   -35033
7618   -25954
7619    18859
7620    35813
7621     4644
7622   -32643
7623   -26187
7624    16959
7625    36984
7626     6130
7627   -32402
7628   -26557
7629    15930
7630    35942
7631     7229
7632   -31663
7633   -27617
7634    13487
7635    36963
7636     8031
7637   -30788
7638   -28863
7639    12687
7640    36884
7641    10330
7642   -28703
7643   -30002
7644     9759
7645    37038
7646    11890
7647   -28441
7648   -30989
7649     9570
7650    36655
7651    13999
7652   -28605
7653   -32246
7654     8700
7655    37670
7656    15536
7657   -27678
7658   -31718
7659     6906
7660    36946
7661    16559
7662   -25666
7663   -32484
7664     4932
7665    36611
7666    17669
7667   -25940
7668   -33685
7669     4549
7670    36211
7671    18524
7672   -24854
7673   -32753
7674     3138
7675    35375
7676    19746
7677   -22215
7678   -35369
7679     1477
7680    33949
7681    19623
7682   -21326
7683   -34076
7684      180
7685    33997
7686    21586
7687   -20291
7688   -35380
7689    -1151
7690    34272
7691    23233
7692   -19565
7693   -34612
7694    -3413
7695    33037
7696    23571
7697   -17949
7698   -35485
7699    -4489
7700    32619
7701    26055
7702   -16886
7703   -35899
7704    -6302
7705    32542
7706    27022
7707   -15576
7708   -36734
7709    -7312
7710    32231
7711    28247
7712   -13269
7713   -38021
7714    -9326
7715    30657
7716    28458
7717   -12623
7718   -35769
7719    -8765
7720    29676
7721    28846
7722   -12326
7723   -36368
7724   -12095
7725    29027
7726    29223
7727   -10161
7728   -36440
7729   -11999
7730    28284
7731    31104
7732    -8810
7733   -35222
7734   -14080
7735    27146
7736    30884
7737    -7034
7738   -35676
7739   -15064
7740    26105
7741    32093
7742    -5331
7743   -35167
7744   -16035
7745    25729
7746    32233
7747    -4739
7748   -35316
7749   -17377
7750    23241
7751    33469
7752    -2792
7753   -34682
7754   -19887
7755    24074
7756    33505
7757    -1003
7758   -34785
7759   -19443
7760    21787
7761    34416
7762     -168
7763   -33476
7764   -21812
7765    20858
7766    33244
7767     1841
7768   -34185
7769   -21497
7770    19203
7771    34251
7772     2011
7773   -31972
7774   -23280
7775    18443
7776    33432
7777     4348
7778   -31766
7779   -23668
7780    17184
7781    35531
7782     4400
7783   -30897
7784   -25197
7785    15623
7786    33875
7787     7223
7788   -31144
7789   -26144
7790    12703
7791    35725
7792     7976
7793   -30173
7794   -27118
7795    13289
7796    35190
7797     9092
7798   -29409
7799   -28167
7800    11331
7801    35969
7802    11445
7803   -28071
7804   -28758
7805    10629
7806    36446
7807    12618
7808   -27812
7809   -29954
7810     8551
7811    36422
7812    14048
7813   -26877
7814   -30046
7815     7519
7816    34515
7817    14237
7818   -25606
7819   -30971
7820     6893
7821    34798
7822    15272
7823   -24945
7824   -31351
7825     5054
7826    33791
7827    16508
7828   -23437
7829   -31471
7830     3854
7831    34633
7832    18730
7833   -21492
7834   -32465
7835     2353
7836    34275
7837    18737
7838   -22684
7839   -32591
7840      863
7841    33539
7842    19474
7843   -19787
7844   -33395
7845      227
7846    33375
7847    21855
7848   -19952
7849   -32963
7850    -2811
7851    33197
7852    23133
7853   -18008
7854   -33999
7855    -3350
7856    31731
7857    23839
7858   -16688
7859   -34038
7860    -4684
7861    31985
7862    25067
7863   -16417
7864   -34609
7865    -6528
7866    30146
7867    25263
7868   -14958
7869   -33394
7870    -6801
7871    30061
7872    25711
7873   -12302
7874   -34908
7875    -7882
7876    28342
7877    27301
7878   -11447
7879   -34218
7880   -10741
7881    29196
7882    27390
7883   -10685
7884   -34541
7885   -12567
7886    27605
7887    29410
7888    -9339
7889   -33541
7890   -13140
7891    26953
7892    29506
7893    -7650
7894   -34183
7895   -14098
7896    24860
7897    30756
7898    -6970
7899   -34235
7900   -15715
7901    25434
7902    31357
7903    -4535
7904   -32893
7905   -15627
7906    22373
7907    31588
7908    -3680
7909   -33277
7910   -17253
7911    22800
7912    30988
7913    -1514
7914   -33100
7915   -17716
7916    21043
7917    31899
7918    -1475
7919   -32679
7920   -18810
7921    20171
7922    31678
7923      147
7924   -32323
7925   -19809
7926    19180
7927    32725
7928     1530
7929   -31365
7930   -21210
7931    18671
7932    33706
7933     2145
7934   -31535
7935   -22502
7936    16252
7937    34246
7938     3724
7939   -30417
7940   -25106
7941    15505
7942    33853
7943     5896
7944   -29807
7945   -24861
7946    14049
7947    35060
7948     7153
7949   -29720
7950   -26014
7951    13014
7952    34113
7953     9384
7954   -29076
7955   -25983
7956    12613
7957    33201
7958     9017
7959   -27207
7960   -27081
7961    10964
7962    34329
7963    10869
7964   -26922
7965   -27205
7966     9532
7967    33944
7968    11816
7969   -25943
7970   -28812
7971     8945
7972    33168
7973    12181
7974   -24514
7975   -28962
7976     7164
7977    33125
7978    14050
7979   -23662
7980   -30438
7981     6131
7982    32891
7983    15710
7984   -22843
7985   -30646
7986     4352
7987    33144
7988    15693
7989   -21655
7990   -32039
7991     1930
7992    32021
7993    18722
7994   -21492
7995   -32036
7996      567
7997    34324
7998    17789
7999   -19853
8000   -31805
8001      421
8002    31788
8003    21161
8004   -18616
8005   -31878
8006     -696
8007    32136
8008    20536
8009   -18129
8010   -32700
8011    -2693
8012    30937
8013    22172
8014   -17844
8015   -33113
8016    -3862
8017    30016
8018    21973
8019   -16355
8020   -33192
8021    -3877
8022    29262
8023    23657
8024   -14945
8025   -31697
8026    -6643
8027    29525
8028    24383
8029   -13551
8030   -32886
8031    -7618
8032    28483
8033    26321
8034   -12248
8035   -33497
8036   -10019
8037    27980
8038    27413
8039   -10807
8040   -33555
8041    -9874
8042    26597
8043    28190
8044    -9632
8045   -33307
8046   -11530
8047    26701
8048    27781
8049    -7358
8050   -32811
8051   -11730
8052    24487
8053    29484
8054    -7959
8055   -32504
8056   -13708
8057    24455
8058    29543
8059    -6297
8060   -32893
8061   -13959
8062    23287
8063    29962
8064    -5791
8065   -32691
8066   -14657
8067    22356
8068    29453
8069    -2373
8070   -32733
8071   -17035
8072    20279
8073    31395
8074    -2417
8075   -31609
8076   -18391
8077    20907
8078    30144
8079    -1459
8080   -31782
8081   -20029
8082    17743
8083    31789
8084      851
8085   -30057
8086   -22395
8087    18268
8088    31247
8089     2682
8090   -30599
8091   -22026
8092    15347
8093    33399
8094     2678
8095   -30681
8096   -22560
8097    16321
8098    32018
8099     4817
8100   -30600
8101   -23061
8102    13608
8103    32105
8104     5871
8105   -28257
8106   -24083
8107    13751
8108    32107
8109     8033
8110   -27391
8111   -24230
8112    12349
8113    32999
8114     7732
8115   -25624
8116   -25029
8117    11402
8118    31312
8119     9713
8120   -27301
8121   -24868
$$ Imaginary data points
##PAGE= N=2
##DATA TABLE= (X++(I..I)), XYDATA
0  -361441
1   848497
2   174407
3  -921351
4   396719
5   725558
6  -724844
7  -648205
8   778185
9   462681
10  -620108
11  -311852
12   452070
13   208291
14  -131882
15    53944
16    81212
17  -241773
18    12230
19   477827
20    70566
21  -538913
22   -77170
23   426189
24    29780
25  -276103
26   -85248
27  -186321
28   -47304
29   500301
30    89092
31  -807215
32  -146819
33   846290
34   124941
35  -652074
36    79663
37   423623
38  -184876
39    -2545
40   488028
41  -205715
42  -619198
43   327693
44   676834
45  -343799
46  -667158
47   217908
48   491360
49  -213633
50  -338585
51   158793
52     8310
53  -302861
54   269823
55   478993
56  -412425
57  -529249
58   493082
59   484623
60  -369035
61  -240177
62   185500
63   -37212
64   103834
65   351610
66  -269903
67  -558193
68   242316
69   497041
70  -211653
71  -427144
72     2519
73   188663
74   134223
75    51095
76  -190637
77  -288803
78   115799
79   495686
80   130147
81  -453740
82  -173619
83   461206
84   236273
85  -278606
86  -113548
87    51270
88  -151169
89    88662
90   357613
91  -242411
92  -579759
93   185075
94   504684
95  -191644
96  -380991
97    82516
98   111946
99    29222
100   240001
101     7956
102  -416104
103   -10478
104   528949
105   153555
106  -354710
107  -186741
108   146169
109   219074
110    95246
111  -189090
112  -321801
113   -20542
114   325672
115   174553
116  -285539
117  -341178
118   127333
119   355824
120    -2498
121  -249172
122   -89550
123    31959
124   172296
125   302434
126  -106024
127  -471390
128    60351
129   503746
130     5502
131  -370160
132   -58020
133   117776
134    40712
135   119572
136    -3680
137  -334651
138  -160676
139   331361
140   271922
141  -224364
142  -312776
143    94814
144   288198
145    78154
146  -108291
147  -166978
148  -111768
149   208951
150   356905
151  -105590
152  -446001
153   -12890
154   374171
155    82029
156  -229967
157  -168570
158   -55853
159   124950
160   282067
161   -40304
162  -436920
163  -101757
164   432739
165   206372
166  -281665
167  -179282
168   117411
169   138198
170   128483
171    28531
172  -256034
173  -194943
174   260969
175   315486
176  -158676
177  -354556
178   -10804
179   257310
180   105510
181  -136386
182  -176031
183   -85589
184    91199
185   276708
186    71615
187  -370567
188  -200716
189   355672
190   269083
191  -194048
192  -198874
193     3115
194    93636
195   232050
196    97660
197  -349203
198  -272121
199   300603
200   321862
201  -177507
202  -302328
203   -15980
204   172180
205   152070
206    -2891
207  -215151
208  -210497
209   152317
210   373221
211    -5438
212  -383334
213   -98169
214   304783
215   170271
216  -111023
217  -136414
218   -94187
219    38895
220   269858
221   113117
222  -335170
223  -270850
224   230153
225   301616
226   -98547
227  -267709
228   -61699
229   127139
230   179973
231    92631
232  -197151
233  -288697
234   123749
235   398758
236    28383
237  -341040
238  -133699
239   201509
240   200891
241     9865
242  -176309
243  -218828
244    45063
245   322822
246   119837
247  -325124
248  -276424
249   209011
250   300440
251   -74699
252  -218638
253   -74050
254    39415
255   200757
256   201458
257  -209215
258  -360845
259   145189
260   399774
261   -21471
262  -283010
263   -85718
264    91850
265   154308
266   116077
267  -148405
268  -296213
269     9955
270   338442
271   137736
272  -282684
273  -247913
274   140517
275   258507
276    30900
277  -157398
278  -175931
279   -13509
280   266040
281   231439
282  -213095
283  -343084
284    96374
285   335358
286    47732
287  -223465
288  -165446
289    27457
290   180407
291   166113
292  -115384
293  -333949
294   -44527
295   362335
296   168433
297  -274481
298  -219668
299   116513
300   191426
301    91701
302   -58022
303  -244284
304  -100805
305   311847
306   257785
307  -224595
308  -310089
309    67356
310   261285
311    79665
312  -145729
313  -195255
314   -52022
315   190281
316   229249
317  -103879
318  -344267
319   -42992
320   325415
321   159003
322  -194804
323  -191563
324    14967
325   164867
326   193836
327   -37340
328  -302974
329  -114294
330   288456
331   245728
332  -160759
333  -293674
334    -9195
335   225636
336   134745
337   -85419
338  -212939
339  -125294
340   179441
341   300375
342   -68479
343  -365516
344   -56853
345   299769
346   149146
347  -124684
348  -170614
349   -78628
350   132798
351   259646
352    -6438
353  -328708
354  -149802
355   264084
356   245360
357  -133856
358  -259087
359   -29792
360   163009
361   161577
362     8086
363  -221019
364  -200858
365   187690
366   333882
367   -71038
368  -323247
369   -51230
370   208260
371   158801
372   -17161
373  -190293
374  -171545
375   126027
376   293702
377    13136
378  -310415
379  -172490
380   203460
381   248063
382   -54585
383  -232293
384  -105219
385   111930
386   221610
387    74249
388  -245852
389  -240351
390   175595
391   322459
392   -30791
393  -275530
394  -102092
395   146351
396   188221
397    34395
398  -184645
399  -213051
400    81238
401   314652
402    64722
403  -307258
404  -183703
405   191762
406   212441
407   -23977
408  -152021
409  -153115
410    22757
411   275569
412   136666
413  -275538
414  -248803
415   160986
416   274009
417     6960
418  -203528
419  -151212
420    63486
421   217952
422   108340
423  -188798
424  -263342
425    57574
426   322968
427    91950
428  -266153
429  -181569
430   123075
431   198888
432    72380
433  -126073
434  -236805
435      -11
436   308262
437   147588
438  -246307
439  -241348
440    98398
441   245546
442    63290
443  -169723
444  -188964
445    15167
446   216397
447   155787
448  -154579
449  -291356
450    25967
451   316639
452    97620
453  -220555
454  -163830
455    53300
456   169617
457   141298
458   -91810
459  -275111
460   -34339
461   306743
462   165593
463  -213933
464  -230056
465    55531
466   203473
467   103703
468  -100547
469  -218050
470   -68919
471   238410
472   226492
473  -165943
474  -303845
475    27883
476   260841
477   106714
478  -131294
479  -191077
480   -39415
481   188620
482   198868
483   -89757
484  -282667
485   -64009
486   266468
487   199569
488  -164098
489  -247670
490    23578
491   186399
492   113404
493   -39521
494  -215577
495  -140460
496   235402
497   273135
498  -156902
499  -294550
500    23954
501   206541
502   106588
503   -51564
504  -192052
505  -119294
506   187346
507   252423
508   -81522
509  -293221
510   -72892
511   233358
512   188690
513  -106737
514  -218005
515   -50247
516   147949
517   189670
518      581
519  -258070
520  -166069
521   225141
522   277617
523  -107534
524  -278914
525   -36133
526   179578
527   153838
528   -13641
529  -197726
530  -162809
531   149525
532   291421
533   -29451
534  -316577
535  -101220
536   222694
537   176361
538   -60438
539  -183687
540  -121410
541   111401
542   253179
543    22380
544  -278004
545  -163361
546   193132
547   248947
548   -42268
549  -244159
550   -99519
551   149971
552   184441
553    18397
554  -182973
555  -205259
556   101111
557   324928
558    14822
559  -323534
560  -117569
561   194816
562   163149
563     6685
564  -142467
565  -202661
566    60947
567   320966
568    62826
569  -302391
570  -174097
571   166070
572   226708
573    16926
574  -194760
575  -165212
576    80307
577   236684
578    79952
579  -211769
580  -234793
581    95147
582   300073
583    47953
584  -254596
585  -152794
586   120471
587   192583
588    62479
589  -145165
590  -217699
591    26298
592   289541
593   120952
594  -247045
595  -221289
596   120895
597   231613
598    37410
599  -148111
600  -179247
601    -8317
602   241680
603   167166
604  -210683
605  -272642
606    87888
607   271119
608    65075
609  -165890
610  -178668
611    12148
612   219864
613   147994
614  -151356
615  -256982
616     3424
617   276991
618   153503
619  -200368
620  -238809
621    63275
622   214006
623    83934
624  -103990
625  -205628
626   -65710
627   238953
628   209445
629  -173592
630  -267816
631    42297
632   224859
633   105216
634   -99204
635  -194288
636   -54467
637   197706
638   197592
639  -103557
640  -273805
641   -39748
642   252664
643   162318
644  -145185
645  -210425
646   -14796
647   157651
648   160647
649   -38578
650  -253859
651  -111304
652   246367
653   228330
654  -136809
655  -256166
656   -13619
657   194474
658   142201
659   -57787
660  -202221
661  -105363
662   176111
663   241299
664   -70561
665  -289902
666   -63355
667   225867
668   153684
669   -88749
670  -179587
671   -86205
672   127542
673   220502
674   -15391
675  -260223
676  -110198
677   199087
678   208642
679   -64309
680  -220253
681   -72673
682   148323
683   166217
684   -10176
685  -187075
686  -148881
687   127599
688   260711
689   -20474
690  -281321
691   -97155
692   183784
693   163034
694   -25549
695  -170840
696  -139328
697   111553
698   251473
699    12325
700  -256773
701  -136672
702   175483
703   213322
704   -35358
705  -200551
706   -98810
707   103781
708   185936
709    45035
710  -202457
711  -197418
712   133625
713   268471
714   -24376
715  -238468
716   -91281
717   116287
718   164095
719    43840
720  -158175
721  -177442
722    84724
723   253418
724    45720
725  -225025
726  -158150
727   119936
728   205849
729    19598
730  -172177
731  -148211
732    55745
733   213766
734    83738
735  -208684
736  -206561
737   111653
738   247155
739    28284
740  -191387
741  -138976
742    79669
743   197310
744    74181
745  -158037
746  -200349
747    52003
748   260263
749    81854
750  -228831
751  -179033
752   109605
753   184984
754    35318
755  -122389
756  -179759
757    -1628
758   245370
759   126652
760  -207907
761  -205238
762    88257
763   210385
764    69485
765  -127173
766  -176291
767     7083
768   211289
769   129215
770  -148364
771  -229328
772    17227
773   245347
774   110513
775  -179469
776  -191830
777    37592
778   183561
779   110298
780  -105549
781  -222518
782   -22056
783   248635
784   156358
785  -170984
786  -227759
787    42011
788   218074
789    99133
790  -119731
791  -185434
792   -28941
793   189543
794   176817
795  -121651
796  -269466
797     2282
798   248451
799   103268
800  -135515
801  -167161
802   -32775
803   155134
804   180891
805   -72174
806  -258409
807   -48813
808   239185
809   169666
810  -122056
811  -219112
812   -26398
813   180770
814   149632
815   -62986
816  -207261
817   -95522
818   182662
819   226456
820   -92451
821  -275481
822   -37769
823   210776
824   141985
825   -75034
826  -189163
827   -87054
828   157464
829   216794
830   -53043
831  -262302
832   -77212
833   212342
834   188054
835   -85833
836  -213781
837   -58097
838   146246
839   170574
840   -15145
841  -221924
842  -131958
843   178960
844   230139
845   -63920
846  -238096
847   -72791
848   154889
849   166970
850   -16426
851  -188794
852  -129417
853   124282
854   233955
855    11460
856  -249180
857  -138906
858   180794
859   208249
860   -48306
861  -185532
862  -105381
863    79481
864   213776
865    56495
866  -242058
867  -178035
868   170933
869   230663
870   -34625
871  -198874
872  -112497
873    96900
874   208062
875    40550
876  -201941
877  -154781
878   114883
879   227702
880    23882
881  -222093
882  -156633
883   124542
884   205744
885     7379
886  -173178
887  -136078
888    63288
889   209526
890    78826
891  -203672
892  -198660
893   113697
894   241040
895    20544
896  -181245
897  -122011
898    63047
899   180530
900   101144
901  -152736
902  -231578
903    62281
904   272775
905    44289
906  -215344
907  -142558
908    63319
909   168788
910    93380
911  -135856
912  -219093
913    38486
914   255040
915    85968
916  -183191
917  -178470
918    57767
919   218104
920    85924
921  -157080
922  -170067
923    35318
924   189469
925   112241
926  -138552
927  -229702
928    24261
929   244854
930    79551
931  -174469
932  -158753
933    26030
934   167057
935   126183
936  -106270
937  -224189
938     1539
939   238527
940   126233
941  -148402
942  -196989
943    20811
944   196269
945   114758
946  -105803
947  -197430
948   -34394
949   193313
950   158423
951  -124508
952  -241106
953    -4815
954   220500
955   119138
956  -118536
957  -182195
958   -26961
959   165552
960   160744
961   -72842
962  -233036
963   -49296
964   232165
965   162723
966  -133796
967  -194570
968    -6300
969   146346
970   138314
971   -44512
972  -224523
973   -87148
974   212072
975   181540
976  -118651
977  -209389
978   -25561
979   159610
980   155972
981   -52527
982  -209552
983   -66307
984   173109
985   173953
986   -50757
987  -215297
988   -88490
989   183306
990   189640
991   -79824
992  -209721
993   -55895
994   132999
995   163332
996    -5562
997  -218992
998  -132522
999   181086
1000   215711
1001   -70070
1002  -215689
1003   -60702
1004   141282
1005   164272
1006    -2580
1007  -186409
1008  -133720
1009   137412
1010   225458
1011   -28464
1012  -236122
1013   -92740
1014   151229
1015   166355
1016   -17965
1017  -174351
1018  -128792
1019   103277
1020   217882
1021     6210
1022  -221079
1023  -124074
1024   139419
1025   205509
1026    -6185
1027  -199059
1028  -113058
1029   115435
1030   186239
1031    22935
1032  -177330
1033  -155997
1034   100957
1035   234078
1036    13585
1037  -223491
1038  -125005
1039   111637
1040   172536
1041    30327
1042  -158174
1043  -162254
1044    74645
1045   227366
1046    54790
1047  -197636
1048  -165080
1049   103068
1050   217652
1051    28522
1052  -176786
1053  -135722
1054    64649
1055   187863
1056    82476
1057  -165456
1058  -203680
1059    79206
1060   241929
1061    30482
1062  -188892
1063  -133048
1064    60081
1065   176104
1066    85281
1067  -141083
1068  -192018
1069    48544
1070   232581
1071    76986
1072  -180084
1073  -169712
1074    62835
1075   195851
1076    73219
1077  -137495
1078  -175670
1079    19091
1080   209045
1081   109580
1082  -164630
1083  -202821
1084    47880
1085   210492
1086    82843
1087  -142502
1088  -175529
1089    22494
1090   190097
1091   109793
1092  -116537
1093  -199132
1094    -2520
1095   218550
1096   128242
1097  -153528
1098  -196974
1099    31923
1100   179196
1101    97606
1102   -88660
1103  -195967
1104   -42275
1105   211120
1106   151435
1107  -142653
1108  -211363
1109    16921
1110   193427
1111   112329
1112   -96985
1113  -183323
1114   -30094
1115   180112
1116   151436
1117   -96880
1118  -219922
1119   -28010
1120   208232
1121   137402
1122  -115724
1123  -185465
1124   -25631
1125   155064
1126   150573
1127   -66764
1128  -220756
1129   -59613
1130   193916
1131   164384
1132   -92449
1133  -208816
1134   -39255
1135   176085
1136   154521
1137   -66838
1138  -193242
1139   -64245
1140   155649
1141   178800
1142   -52397
1143  -227913
1144   -68389
1145   183524
1146   158293
1147   -67220
1148  -184928
1149   -74350
1150   133362
1151   178098
1152   -26857
1153  -213763
1154   -98436
1155   166382
1156   191751
1157   -52482
1158  -204382
1159   -68012
1160   141209
1161   160661
1162   -13796
1163  -184341
1164  -124958
1165   140302
1166   217635
1167   -44688
1168  -223680
1169   -72792
1170   138127
1171   155590
1172    -6424
1173  -176254
1174  -129594
1175   120895
1176   209981
1177    -9333
1178  -204878
1179  -108135
1180   128269
1181   191546
1182    -2533
1183  -189624
1184  -112877
1185   107294
1186   181026
1187    22318
1188  -179894
1189  -145481
1190   106688
1191   212157
1192     9208
1193  -198013
1194  -121224
1195   104567
1196   174122
1197    23856
1198  -158256
1199  -141906
1200    75894
1201   208296
1202    46938
1203  -191636
1204  -148555
1205   108850
1206   187511
1207    15774
1208  -149767
1209  -136522
1210    48979
1211   200992
1212    68013
1213  -184394
1214  -163648
1215    95379
1216   198255
1217    32567
1218  -155734
1219  -143032
1220    55830
1221   192270
1222    66502
1223  -156409
1224  -164060
1225    56438
1226   206101
1227    64484
1228  -170702
1229  -154913
1230    64564
1231   175004
1232    66285
1233  -125881
1234  -168641
1235    23716
1236   203780
1237    90877
1238  -156952
1239  -171069
1240    46759
1241   188008
1242    80852
1243  -130136
1244  -167053
1245    24411
1246   180970
1247    98141
1248  -121108
1249  -189712
1250    11143
1251   207673
1252    97614
1253  -148149
1254  -170097
1255    27100
1256   168967
1257    98799
1258  -103047
1259  -188342
1260    -8534
1261   203133
1262   119583
1263  -136333
1264  -186475
1265    19496
1266   184898
1267   101142
1268  -104045
1269  -173375
1270   -19686
1271   179320
1272   140210
1273  -114169
1274  -205987
1275     1217
1276   186948
1277   108216
1278   -97024
1279  -176018
1280   -32708
1281   170087
1282   147645
1283   -92793
1284  -199421
1285   -25292
1286   175873
1287   141874
1288   -84245
1289  -197436
1290   -30087
1291   171899
1292   133901
1293   -68991
1294  -183288
1295   -63557
1296   162692
1297   170958
1298   -79084
1299  -217818
1300   -37138
1301   173574
1302   135166
1303   -65334
1304  -183488
1305   -66918
1306   151679
1307   169904
1308   -53690
1309  -207917
1310   -69792
1311   174137
1312   169947
1313   -71112
1314  -194963
1315   -53930
1316   138406
1317   157562
1318   -25383
1319  -197956
1320  -103221
1321   157633
1322   188406
1323   -59556
1324  -198941
1325   -67579
1326   127441
1327   162939
1328   -10561
1329  -188027
1330  -111716
1331   133287
1332   195321
1333   -19198
1334  -200093
1335   -98489
1336   129997
1337   176207
1338    -7125
1339  -182832
1340  -116485
1341   111127
1342   190455
1343     5586
1344  -191001
1345  -120847
1346   115109
1347   192105
1348     7541
1349  -192191
1350  -122293
1351   114221
1352   179802
1353    11913
1354  -161761
1355  -139187
1356    81160
1357   216683
1358    30222
1359  -209480
1360  -130914
1361   118079
1362   171259
1363    21257
1364  -143589
1365  -151618
1366    62051
1367   220256
1368    48412
1369  -193740
1370  -141248
1371    88728
1372   184620
1373    46781
1374  -155114
1375  -157017
1376    60194
1377   196096
1378    60548
1379  -155052
1380  -162830
1381    52164
1382   201411
1383    68881
1384  -162750
1385  -158274
1386    56210
1387   180790
1388    75962
1389  -129326
1390  -173836
1391    28098
1392   204158
1393    91803
1394  -156899
1395  -176556
1396    48855
1397   189212
1398    73477
1399  -128321
1400  -164812
1401    13440
1402   189068
1403   106859
1404  -134763
1405  -187214
1406    28787
1407   196012
1408    88590
1409  -124836
1410  -173388
1411     9959
1412   184865
1413   106885
1414  -114435
1415  -179662
1416    -5203
1417   186686
1418   123560
1419  -125366
1420  -191263
1421    14354
1422   176185
1423    99315
1424   -85769
1425  -171455
1426   -41398
1427   181142
1428   149940
1429  -119038
1430  -195927
1431     6641
1432   164442
1433   109579
1434   -71118
1435  -180293
1436   -44981
1437   173275
1438   141435
1439   -94753
1440  -186200
1441   -27808
1442   157962
1443   140126
1444   -73152
1445  -194211
1446   -35962
1447   168545
1448   133606
1449   -69536
1450  -179701
1451   -55582
1452   156940
1453   160947
1454   -74567
1455  -203310
1456   -35577
1457   166020
1458   129609
1459   -62101
1460  -167797
1461   -69564
1462   134494
1463   170916
1464   -49587
1465  -208312
1466   -56988
1467   165345
1468   140992
1469   -52307
1470  -161670
1471   -77378
1472   120041
1473   175594
1474   -31430
1475  -199649
1476   -75742
1477   139063
1478   156745
1479   -29923
1480  -180267
1481   -88975
1482   130967
1483   166035
1484   -29251
1485  -175281
1486   -88605
1487   112842
1488   177055
1489    -7725
1490  -196262
1491   -92765
1492   138261
1493   160224
1494   -18496
1495  -161244
1496  -105272
1497   100391
1498   184001
1499      996
1500  -192462
1501  -108322
1502   123535
1503   172658
1504    -8813
1505  -172790
1506  -107368
1507   100776
1508   173494
1509    13122
1510  -168570
1511  -124647
1512   100911
1513   194013
1514    10212
1515  -177379
1516  -110726
1517    94543
1518   166997
1519    25171
1520  -152958
1521  -134249
1522    70833
1523   188153
1524    39461
1525  -171181
1526  -138132
1527    86313
1528   181621
1529    27359
1530  -150266
1531  -130001
1532    55136
1533   182998
1534    65359
1535  -162023
1536  -154384
1537    80509
1538   191147
1539    38114
1540  -147762
1541  -140263
1542    51357
1543   181812
1544    62929
1545  -151629
1546  -154951
1547    54668
1548   184680
1549    65727
1550  -146281
1551  -159684
1552    52090
1553   185958
1554    60706
1555  -132366
1556  -151859
1557    27700
1558   183841
1559    91191
1560  -138035
1561  -171232
1562    38484
1563   184759
1564    72434
1565  -127628
1566  -156567
1567    16917
1568   169724
1569    97674
1570  -112163
1571  -176910
1572     7870
1573   188404
1574    98411
1575  -126578
1576  -161596
1577    14980
1578   160676
1579   106348
1580   -92414
1581  -180263
1582    -9835
1583   184913
1584   112505
1585  -115251
1586  -173346
1587    -1735
1588   165366
1589   113707
1590   -95844
1591  -177285
1592   -12524
1593   167141
1594   120433
1595   -87551
1596  -183272
1597   -22108
1598   176868
1599   122910
1600   -95694
1601  -170673
1602   -20602
1603   150443
1604   128232
1605   -67976
1606  -185130
1607   -46668
1608   164531
1609   140786
1610   -82670
1611  -182435
1612   -32579
1613   151646
1614   130033
1615   -56368
1616  -169092
1617   -62714
1618   143049
1619   159867
1620   -60051
1621  -192016
1622   -47265
1623   149991
1624   135920
1625   -46771
1626  -169379
1627   -71633
1628   133052
1629   160151
1630   -44492
1631  -185568
1632   -66133
1633   137732
1634   154663
1635   -40616
1636  -179502
1637   -69443
1638   129738
1639   151352
1640   -25952
1641  -175629
1642   -90070
1643   128163
1644   170446
1645   -32330
1646  -183269
1647   -75852
1648   122889
1649   155080
1650   -14512
1651  -171796
1652   -98857
1653   114417
1654   169768
1655    -9364
1656  -174202
1657  -101834
1658   115204
1659   171195
1660    -9288
1661  -167654
1662   -97265
1663    96437
1664   165356
1665    14910
1666  -166146
1667  -121089
1668   101947
1669   179252
1670     4114
1671  -164422
1672  -107632
1673    87548
1674   167855
1675    23772
1676  -159470
1677  -126508
1678    81201
1679   181134
1680    26859
1681  -168877
1682  -123391
1683    89929
1684   170076
1685    26448
1686  -146920
1687  -128944
1688    64923
1689   182658
1690    43749
1691  -162336
1692  -133072
1693    78341
1694   174476
1695    39499
1696  -145763
1697  -138238
1698    58675
1699   174073
1700    50627
1701  -141942
1702  -147143
1703    48900
1704   182190
1705    60852
1706  -147077
1707  -144438
1708    54713
1709   169307
1710    62805
1711  -122060
1712  -151442
1713    30748
1714   181229
1715    77404
1716  -132681
1717  -154279
1718    35123
1719   172369
1720    71601
1721  -124028
1722  -151869
1723    18006
1724   165191
1725    91817
1726  -116167
1727  -168608
1728    21988
1729   180869
1730    81910
1731  -118236
1732  -151710
1733    10195
1734   162813
1735   105019
1736  -106559
1737  -171770
1738    11454
1739   174365
1740    95216
1741  -106287
1742  -166797
1743    -3235
1744   164053
1745   102462
1746  -100955
1747  -164877
1748    -9851
1749   158530
1750   118988
1751   -87337
1752  -178383
1753   -12809
1754   170031
1755   110218
1756   -88115
1757  -160546
1758   -23867
1759   146084
1760   127004
1761   -71937
1762  -179513
1763   -37186
1764   159473
1765   125471
1766   -81822
1767  -169826
1768   -30678
1769   141575
1770   127155
1771   -54963
1772  -171673
1773   -49914
1774   152244
1775   138321
1776   -68597
1777  -170298
1778   -42327
1779   138630
1780   137723
1781   -51921
1782  -174987
1783   -55429
1784   137866
1785   139639
1786   -47941
1787  -175334
1788   -67426
1789   138271
1790   150312
1791   -50740
1792  -171653
1793   -56062
1794   123694
1795   147099
1796   -22726
1797  -174997
1798   -81742
1799   134487
1800   155148
1801   -38150
1802  -167175
1803   -74095
1804   114230
1805   152271
1806   -17436
1807  -169145
1808   -90356
1809   111661
1810   158944
1811   -11349
1812  -169827
1813   -92432
1814   115765
1815   159119
1816   -12380
1817  -156551
1818   -92993
1819    94609
1820   163999
1821     7789
1822  -167329
1823  -107153
1824   105644
1825   165852
1826    -2646
1827  -161287
1828  -101582
1829    90091
1830   162919
1831    18235
1832  -159244
1833  -121646
1834    90455
1835   178193
1836    13597
1837  -163440
1838  -110260
1839    84098
1840   165143
1841    30140
1842  -153157
1843  -129707
1844    76918
1845   175230
1846    32222
1847  -152896
1848  -129823
1849    68262
1850   176296
1851    39146
1852  -152151
1853  -128089
1854    62835
1855   162935
1856    52847
1857  -133777
1858  -148477
1859    53528
1860   184451
1861    48171
1862  -144453
1863  -131557
1864    48735
1865   160342
1866    65502
1867  -126252
1868  -153107
1869    40487
1870   179712
1871    65239
1872  -133411
1873  -146823
1874    37355
1875   170045
1876    70697
1877  -123614
1878  -152026
1879    23867
1880   173020
1881    86072
1882  -126778
1883  -160567
1884    29388
1885   171582
1886    80433
1887  -115598
1888  -155575
1889    11028
1890   167003
1891    95634
1892  -109945
1893  -163901
1894     7090
1895   169264
1896    99495
1897  -108666
1898  -162312
1899     6481
1900   157408
1901    97154
1902   -88402
1903  -161204
1904   -16313
1905   160345
1906   114542
1907   -93190
1908  -166823
1909   -10626
1910   154817
1911   106775
1912   -82344
1913  -159992
1914   -22648
1915   148208
1916   117946
1917   -72030
1918  -168084
1919   -31612
1920   154084
1921   119210
1922   -80090
1923  -161102
1924   -30469
1925   136728
1926   127390
1927   -57398
1928  -172510
1929   -44333
1930   149811
1931   127673
1932   -66286
1933  -163480
1934   -45124
1935   133186
1936   135240
1937   -50225
1938  -167069
1939   -52691
1940   132323
1941   137456
1942   -44280
1943  -167843
1944   -59043
1945   132003
1946   135077
1947   -43126
1948  -157285
1949   -62354
1950   115225
1951   140850
1952   -27161
1953  -162737
1954   -72487
1955   118917
1956   142571
1957   -26774
1958  -157826
1959   -70754
1960   110576
1961   139698
1962   -14609
1963  -150946
1964   -87520
1965   103452
1966   153453
1967   -16139
1968  -162945
1969   -79634
1970   106021
1971   142469
1972    -5577
1973  -147818
1974   -94030
1975    96119
1976   158206
1977    -2794
1978  -157625
1979   -93579
1980    95975
1981   153312
1982      -32
1983  -151802
1984   -95737
1985    86433
1986   151078
1987    11610
1988  -148200
1989  -108189
1990    84771
1991   158078
1992    13019
1993  -146328
1994  -102535
1995    77064
1996   152694
1997    24655
1998  -139912
1999  -113127
2000    70419
2001   155453
2002    28902
2003  -139997
2004  -116548
2005    69657
2006   155128
2007    27090
2008  -132606
2009  -116006
2010    52558
2011   155812
2012    45693
2013  -137372
2014  -128911
2015    63906
2016   162638
2017    38848
2018  -128112
2019  -122183
2020    48736
2021   158803
2022    50660
2023  -129275
2024  -133106
2025    44524
2026   164820
2027    55496
2028  -132451
2029  -132127
2030    46277
2031   154460
2032    56959
2033  -115982
2034  -140145
2035    27263
2036   165931
2037    70551
2038  -126673
2039  -137036
2040    35589
2041   153258
2042    71652
2043  -107228
2044  -145585
2045    19890
2046   159944
2047    76810
2048  -108732
2049  -143573
2050    15629
2051   155370
2052    85182
2053  -105664
2054  -150499
2055    14755
2056   153374
2057    83094
2058   -94805
2059  -148659
2060    -1815
2061   155101
2062    99757
2063   -98871
2064  -157661
2065     3917
2066   154534
2067    90764
2068   -87355
2069  -148879
2070   -16695
2071   149290
2072   115940
2073   -89892
2074  -169094
2075    -5683
2076   153401
2077    99099
2078   -79448
2079  -154116
2080   -30681
2081   144147
2082   123574
2083   -77434
2084  -164304
2085   -22049
2086   142385
2087   116922
2088   -64039
2089  -164280
2090   -37270
2091   142863
2092   120960
2093   -63084
2094  -154259
2095   -41528
2096   126559
2097   133875
2098   -50235
2099  -170615
2100   -45040
2101   137172
2102   122278
2103   -47409
2104  -152123
2105   -58832
2106   123054
2107   142216
2108   -38895
2109  -166161
2110   -57965
2111   126991
2112   135149
2113   -37292
2114  -158844
2115   -67893
2116   117090
2117   143223
2118   -26026
2119  -161684
2120   -77514
2121   116234
2122   149639
2123   -26990
2124  -162976
2125   -73746
2126   111252
2127   145572
2128   -14261
2129  -152477
2130   -86318
2131   100209
2132   157630
2133    -7072
2134  -163196
2135   -88362
2136   104943
2137   145440
2138    -7161
2139  -145657
2140   -93722
2141    83540
2142   155600
2143     8399
2144  -154306
2145   -97764
2146    88137
2147   150332
2148    13327
2149  -143414
2150  -106730
2151    83619
2152   157656
2153    11593
2154  -140907
2155  -103685
2156    69027
2157   155532
2158    30683
2159  -149340
2160  -118419
2161    80592
2162   153801
2163    20410
2164  -128298
2165  -115524
2166    53500
2167   164995
2168    43417
2169  -146352
2170  -122993
2171    69324
2172   155673
2173    35279
2174  -124669
2175  -123553
2176    46820
2177   161924
2178    50824
2179  -131358
2180  -129887
2181    47780
2182   158327
2183    50427
2184  -125703
2185  -127660
2186    41540
2187   151834
2188    58506
2189  -115070
2190  -133129
2191    29393
2192   156222
2193    67293
2194  -115084
2195  -136741
2196    31687
2197   152880
2198    65771
2199  -108368
2200  -135805
2201    18891
2202   148557
2203    78013
2204  -103920
2205  -143991
2206    16942
2207   154053
2208    77980
2209  -102717
2210  -143383
2211    11878
2212   151461
2213    82388
2214   -95460
2215  -144696
2216        5
2217   151571
2218    96291
2219   -96515
2220  -154664
2221     6108
2222   147982
2223    84594
2224   -81214
2225  -143610
2226   -19942
2227   146611
2228   112598
2229   -90638
2230  -156263
2231    -2133
2232   138418
2233    93732
2234   -67369
2235  -148990
2236   -29373
2237   142673
2238   111748
2239   -77121
2240  -146624
2241   -21119
2242   125543
2243   113716
2244   -57732
2245  -160031
2246   -29416
2247   138966
2248   108210
2249   -60982
2250  -142965
2251   -42645
2252   121609
2253   128781
2254   -51817
2255  -166009
2256   -37927
2257   133593
2258   113736
2259   -49163
2260  -146188
2261   -56350
2262   120265
2263   137560
2264   -45257
2265  -163762
2266   -50199
2267   124243
2268   122678
2269   -36382
2270  -148472
2271   -67009
2272   115459
2273   140762
2274   -34973
2275  -154679
2276   -61897
2277   108841
2278   134771
2279   -21733
2280  -154084
2281   -72323
2282   112748
2283   134461
2284   -23283
2285  -139357
2286   -76210
2287    90466
2288   148020
2289    -8149
2290  -160132
2291   -75453
2292   104505
2293   131419
2294    -6192
2295  -132074
2296   -92710
2297    84005
2298   155246
2299    -3411
2300  -151901
2301   -81926
2302    85678
2303   136003
2304    15488
2305  -140565
2306  -108366
2307    89907
2308   155236
2309      928
2310  -137338
2311   -94870
2312    66837
2313   149906
2314    28614
2315  -147305
2316  -111465
2317    85852
2318   147829
2319    13717
2320  -122614
2321  -108014
2322    51698
2323   159985
2324    37382
2325  -145811
2326  -110010
2327    72726
2328   140769
2329    28638
2330  -113217
2331  -118155
2332    40992
2333   160146
2334    45051
2335  -135855
2336  -113767
2337    54256
2338   139618
2339    48598
2340  -109747
2341  -129167
2342    40512
2343   158066
2344    47567
2345  -120880
2346  -114410
2347    32892
2348   139683
2349    68461
2350  -112237
2351  -141732
2352    40381
2353   155136
2354    48722
2355  -105584
2356  -123207
2357    14399
2358   147040
2359    82478
2360  -113585
2361  -142639
2362    33710
2363   148720
2364    64808
2365   -91669
2366  -135426
2367     4289
2368   152282
2369    83080
2370  -103580
2371  -137070
2372    12468
2373   138146
2374    84641
2375   -88528
2376  -146624
2377     2776
2378   145972
2379    79025
2380   -87878
2381  -134205
2382    -8924
2383   134536
2384   100466
2385   -81199
2386  -147612
2387     -830
2388   139348
2389    87159
2390   -71660
2391  -137264
2392   -22290
2393   132588
2394   108489
2395   -78112
2396  -151643
2397   -12354
2398   130112
2399    98129
2400   -61799
2401  -147103
2402   -33603
2403   134201
2404   113116
2405   -67405
2406  -146462
2407   -25604
2408   124081
2409   114934
2410   -48364
2411  -154612
2412   -40416
2413   134594
2414   110500
2415   -57214
2416  -139788
2417   -46362
2418   110853
2419   127449
2420   -40382
2421  -159626
2422   -45661
2423   125191
2424   109993
2425   -41388
2426  -134355
2427   -60066
2428   106374
2429   136366
2430   -33199
2431  -151025
2432   -51250
2433   107216
2434   120091
2435   -22861
2436  -141495
2437   -70711
2438   104731
2439   133295
2440   -26976
2441  -143547
2442   -64744
2443    94929
2444   131577
2445    -9992
2446  -147288
2447   -76479
2448   102008
2449   135532
2450   -11862
2451  -137590
2452   -79421
2453    89676
2454   142530
2455    -2336
2456  -146526
2457   -84788
2458    89857
2459   135433
2460     -363
2461  -136852
2462   -92150
2463    80806
2464   143681
2465     6264
2466  -137580
2467   -91981
2468    77826
2469   141704
2470    14146
2471  -130652
2472   -96535
2473    74373
2474   142514
2475    16513
2476  -125073
2477   -98948
2478    59848
2479   144405
2480    26739
2481  -133677
2482  -105178
2483    66261
2484   136193
2485    23247
2486  -116303
2487  -109472
2488    46894
2489   149453
2490    39525
2491  -130713
2492  -107916
2493    58463
2494   137386
2495    41559
2496  -110280
2497  -118750
2498    44328
2499   152714
2500    42909
2501  -121859
2502  -113550
2503    38020
2504   138455
2505    56310
2506  -112290
2507  -131470
2508    40105
2509   147822
2510    46824
2511  -106130
2512  -119480
2513    23383
2514   140709
2515    67964
2516  -106500
2517  -128870
2518    31968
2519   141698
2520    58634
2521   -94418
2522  -123417
2523    12555
2524   139222
2525    71507
2526  -101206
2527  -132037
2528    16222
2529   136284
2530    68750
2531   -88834
2532  -128246
2533     4103
2534   137076
2535    79564
2536   -88316
2537  -132172
2538     5694
2539   135693
2540    84608
2541   -82209
2542  -136583
2543    -1347
2544   136621
2545    85241
2546   -79644
2547  -135337
2548   -12594
2549   129488
2550    97423
2551   -76220
2552  -146323
2553    -9156
2554   132501
2555    90502
2556   -67295
2557  -138421
2558   -22940
2559   129979
2560   103711
2561   -66140
2562  -142081
2563   -20565
2564   124229
2565   103653
2566   -56313
2567  -143654
2568   -30755
2569   125569
2570   101603
2571   -58311
2572  -136311
2573   -37951
2574   113152
2575   114721
2576   -48667
2577  -146903
2578   -37725
2579   119504
2580   108352
2581   -44455
2582  -134909
2583   -48451
2584   110912
2585   124289
2586   -38373
2587  -146646
2588   -47226
2589   112385
2590   116724
2591   -33113
2592  -138873
2593   -60244
2594   103007
2595   128621
2596   -28371
2597  -146964
2598   -60139
2599   104625
2600   125602
2601   -20393
2602  -138974
2603   -71740
2604    98931
2605   134114
2606   -16974
2607  -141371
2608   -69814
2609    93196
2610   131053
2611    -5281
2612  -140203
2613   -83123
2614    93634
2615   134214
2616   -11400
2617  -134211
2618   -79587
2619    78828
2620   134965
2621     6712
2622  -136107
2623   -89748
2624    84358
2625   137571
2626     3359
2627  -128965
2628   -88428
2629    71073
2630   138965
2631    16341
2632  -129585
2633   -96671
2634    70107
2635   141929
2636    17853
2637  -130715
2638  -102452
2639    63575
2640   140091
2641    24494
2642  -125743
2643  -104956
2644    58927
2645   144521
2646    33393
2647  -125274
2648  -109327
2649    55141
2650   143439
2651    36997
2652  -118684
2653  -111105
2654    48392
2655   141435
2656    43999
2657  -115100
2658  -119461
2659    41524
2660   141927
2661    42740
2662  -111911
2663  -115846
2664    35537
2665   138960
2666    53232
2667  -105193
2668  -120488
2669    32719
2670   138531
2671    56672
2672   -97838
2673  -121662
2674    24072
2675   140954
2676    61136
2677   -99683
2678  -120721
2679    18734
2680   131162
2681    69674
2682   -93179
2683  -133066
2684    13588
2685   139349
2686    68282
2687   -91156
2688  -123167
2689     5469
2690   132355
2691    85154
2692   -83839
2693  -136238
2694     6537
2695   137357
2696    79059
2697   -79748
2698  -129708
2699    -5873
2700   128521
2701    89722
2702   -78028
2703  -137887
2704    -6577
2705   126130
2706    85830
2707   -68299
2708  -134234
2709   -17026
2710   127802
2711    94570
2712   -68388
2713  -132095
2714   -14394
2715   118672
2716    95096
2717   -54655
2718  -136200
2719   -27396
2720   124761
2721    97970
2722   -62736
2723  -130392
2724   -25606
2725   107474
2726   100539
2727   -46511
2728  -140320
2729   -37454
2730   119202
2731   103551
2732   -49486
2733  -130715
2734   -38943
2735   107229
2736   114921
2737   -39648
2738  -139380
2739   -41245
2740   110401
2741   110641
2742   -34052
2743  -134999
2744   -54820
2745   106611
2746   117757
2747   -38340
2748  -135734
2749   -49957
2750    95060
2751   115881
2752   -20589
2753  -137965
2754   -60543
2755   103550
2756   119821
2757   -26755
2758  -127856
2759   -60285
2760    88687
2761   122272
2762   -11774
2763  -134548
2764   -65548
2765    94457
2766   117827
2767   -14736
2768  -126064
2769   -74168
2770    82123
2771   127035
2772    -9178
2773  -132927
2774   -69971
2775    82339
2776   120074
2777     2461
2778  -123243
2779   -85218
2780    80276
2781   135380
2782    -3070
2783  -128605
2784   -75521
2785    67559
2786   126000
2787    18925
2788  -126163
2789   -98348
2790    74846
2791   136230
2792     4188
2793  -122011
2794   -84938
2795    54551
2796   131883
2797    29658
2798  -125411
2799   -98406
2800    69387
2801   130939
2802    19116
2803  -108215
2804   -97758
2805    47721
2806   139769
2807    33108
2808  -123540
2809   -96797
2810    56477
2811   122434
2812    34461
2813  -102102
2814  -113677
2815    41267
2816   141490
2817    32740
2818  -114434
2819   -98499
2820    39702
2821   125346
2822    51738
2823  -100256
2824  -118982
2825    40464
2826   140057
2827    42290
2828  -101819
2829  -107114
2830    23895
2831   130998
2832    63160
2833  -101659
2834  -123135
2835    29614
2836   132184
2837    54169
2838   -91379
2839  -120459
2840    11249
2841   136696
2842    69037
2843   -97919
2844  -120229
2845    20445
2846   125236
2847    69867
2848   -77725
2849  -129495
2850     3979
2851   137527
2852    71119
2853   -90916
2854  -116585
2855     5935
2856   115253
2857    81310
2858   -73748
2859  -136340
2860      333
2861   131593
2862    71920
2863   -74893
2864  -117287
2865   -12264
2866   118535
2867    93338
2868   -70925
2869  -134242
2870    -2222
2871   121244
2872    79552
2873   -56458
2874  -127382
2875   -27433
2876   124609
2877   100055
2878   -69754
2879  -129988
2880   -15795
2881   107438
2882    95172
2883   -45139
2884  -138098
2885   -35847
2886   124711
2887   100473
2888   -59583
2889  -123939
2890   -29355
2891   100702
2892   107884
2893   -37177
2894  -141352
2895   -39912
2896   114762
2897   100285
2898   -43516
2899  -124023
2900   -45744
2901    98238
2902   114512
2903   -36361
2904  -137445
2905   -40977
2906   103038
2907   101854
2908   -27456
2909  -124261
2910   -56940
2911    98275
2912   119557
2913   -31179
2914  -130046
2915   -46908
2916    89929
2917   108646
2918   -12879
2919  -128337
2920   -69178
2921    96705
2922   120045
2923   -24632
2924  -123591
2925   -60081
2926    76848
2927   120857
2928    -1930
2929  -132206
2930   -73275
2931    90359
2932   121116
2933    -7453
2934  -116938
2935   -76612
2936    73191
2937   130683
2938     -236
2939  -129343
2940   -73219
2941    73345
2942   118307
2943    10176
2944  -117700
2945   -90227
2946    70055
2947   132268
2948     2698
2949  -120901
2950   -76803
2951    60021
2952   121122
2953    23036
2954  -119094
2955   -92698
2956    68585
2957   127230
2958    12439
2959  -108938
2960   -87352
2961    50006
2962   128016
2963    28893
2964  -117762
2965   -94973
2966    56803
2967   123303
2968    26855
2969  -102620
2970  -102160
2971    42020
2972   134895
2973    35184
2974  -112684
2975   -96960
2976    44505
2977   123666
2978    45445
2979   -98508
2980  -114288
2981    37856
2982   138390
2983    39280
2984  -105716
2985  -100423
2986    28342
2987   122237
2988    58355
2989   -96534
2990  -120313
2991    30358
2992   132671
2993    46494
2994   -93884
2995  -109020
2996    16743
2997   126732
2998    64416
2999   -95245
3000  -114484
3001    24783
3002   120911
3003    58423
3004   -79001
3005  -119617
3006     6753
3007   130588
3008    65844
3009   -90709
3010  -112451
3011    12096
3012   115028
3013    71473
3014   -72194
3015  -127438
3016     2086
3017   129464
3018    70048
3019   -76953
3020  -115233
3021    -5182
3022   116025
3023    86289
3024   -68167
3025  -129546
3026    -5005
3027   120355
3028    78404
3029   -62243
3030  -122928
3031   -20626
3032   118898
3033    92280
3034   -66851
3035  -126212
3036   -13795
3037   109471
3038    88066
3039   -50825
3040  -127551
3041   -29021
3042   117589
3043    94653
3044   -59130
3045  -121528
3046   -23506
3047   100269
3048    96910
3049   -40266
3050  -131924
3051   -34353
3052   112458
3053    94910
3054   -47542
3055  -119520
3056   -36427
3057    96708
3058   106316
3059   -35442
3060  -132853
3061   -37490
3062   103026
3063    96987
3064   -30138
3065  -120437
3066   -52806
3067    97477
3068   114546
3069   -32711
3070  -127551
3071   -44542
3072    89466
3073   104976
3074   -14576
3075  -126101
3076   -66453
3077    94480
3078   117737
3079   -27047
3080  -123577
3081   -55560
3082    78618
3083   114416
3084    -5408
3085  -127360
3086   -68432
3087    87474
3088   116864
3089   -12914
3090  -115345
3091   -67251
3092    73722
3093   121056
3094    -3135
3095  -125026
3096   -69936
3097    76645
3098   112464
3099     1867
3100  -113857
3101   -79080
3102    68377
3103   124293
3104     3294
3105  -119403
3106   -73100
3107    65107
3108   115917
3109    15700
3110  -112605
3111   -88522
3112    63816
3113   126646
3114    12575
3115  -113114
3116   -84209
3117    53788
3118   120400
3119    25950
3120  -111130
3121   -96240
3122    55053
3123   124425
3124    23627
3125  -104718
3126   -94370
3127    42689
3128   127084
3129    33189
3130  -107408
3131   -96022
3132    45013
3133   122332
3134    36832
3135   -98002
3136  -103899
3137    37064
3138   129703
3139    36286
3140  -102825
3141   -96878
3142    32676
3143   118361
3144    47619
3145   -93865
3146  -108536
3147    32130
3148   125165
3149    43938
3150   -92845
3151  -102239
3152    22701
3153   120569
3154    55340
3155   -89871
3156  -109026
3157    22454
3158   119934
3159    56010
3160   -82080
3161  -112732
3162    10964
3163   122081
3164    63737
3165   -83878
3166  -114400
3167    10159
3168   117587
3169    68137
3170   -74462
3171  -118462
3172     2217
3173   121901
3174    70236
3175   -75192
3176  -115921
3177    -1458
3178   114077
3179    75905
3180   -67076
3181  -121087
3182    -6514
3183   116915
3184    77532
3185   -65954
3186  -117315
3187   -10544
3188   110656
3189    81835
3190   -60374
3191  -119989
3192   -13447
3193   110340
3194    83250
3195   -56318
3196  -119263
3197   -19186
3198   109726
3199    86244
3200   -54953
3201  -118598
3202   -21984
3203   101583
3204    91908
3205   -46189
3206  -123835
3207   -29775
3208   103884
3209    91961
3210   -44325
3211  -119462
3212   -35042
3213    98324
3214    98904
3215   -37587
3216  -123292
3217   -38155
3218    97064
3219    98957
3220   -30595
3221  -121267
3222   -45948
3223    95918
3224   103090
3225   -31188
3226  -118236
3227   -46467
3228    85977
3229   104405
3230   -22858
3231  -122930
3232   -52838
3233    90424
3234   104247
3235   -22432
3236  -114549
3237   -53404
3238    80832
3239   108503
3240   -15743
3241  -119269
3242   -57904
3243    82052
3244   108133
3245   -12331
3246  -113225
3247   -61172
3248    75497
3249   110516
3250    -8068
3251  -116053
3252   -64358
3253    72679
3254   109823
3255    -1831
3256  -112668
3257   -71476
3258    70454
3259   114143
3260     1641
3261  -112230
3262   -70857
3263    62649
3264   112422
3265    10166
3266  -110726
3267   -80648
3268    62991
3269   117290
3270    10366
3271  -107085
3272   -80867
3273    55162
3274   117290
3275    17246
3276  -107227
3277   -84052
3278    55146
3279   117865
3280    19623
3281  -102600
3282   -86734
3283    49170
3284   118863
3285    21631
3286  -101763
3287   -86326
3288    44031
3289   115708
3290    30768
3291   -99669
3292   -93184
3293    44966
3294   118447
3295    29949
3296   -96356
3297   -90945
3298    34490
3299   116182
3300    40876
3301   -95298
3302   -96392
3303    35590
3304   117263
3305    40090
3306   -88344
3307   -99949
3308    25419
3309   117781
3310    48061
3311   -88945
3312  -101784
3313    24245
3314   115495
3315    53316
3316   -83494
3317  -107735
3318    17578
3319   118615
3320    55552
3321   -81795
3322  -106073
3323    13867
3324   114813
3325    61244
3326   -76393
3327  -111192
3328     9359
3329   115649
3330    61105
3331   -76421
3332  -107614
3333     3463
3334   111414
3335    66559
3336   -71531
3337  -113206
3338     2070
3339   113879
3340    67683
3341   -68697
3342  -111337
3343    -4656
3344   109984
3345    74567
3346   -64038
3347  -112941
3348    -7631
3349   107229
3350    79067
3351   -60074
3352  -118462
3353   -13782
3354   107950
3355    81072
3356   -55521
3357  -115386
3358   -19658
3359   103919
3360    88461
3361   -49792
3362  -120686
3363   -24538
3364   102206
3365    86445
3366   -44077
3367  -118856
3368   -30792
3369    99928
3370    92347
3371   -42618
3372  -118887
3373   -33009
3374    96307
3375    94557
3376   -35902
3377  -119147
3378   -36937
3379    98714
3380    95107
3381   -34339
3382  -113966
3383   -41433
3384    89299
3385    99647
3386   -29109
3387  -120750
3388   -43961
3389    90512
3390    98373
3391   -26680
3392  -113502
3393   -50167
3394    83599
3395   106001
3396   -19264
3397  -117561
3398   -52027
3399    82945
3400   105456
3401   -13731
3402  -112662
3403   -58600
3404    76822
3405   110118
3406    -8993
3407  -115681
3408   -63175
3409    71786
3410   108688
3411    -1716
3412  -112609
3413   -68697
3414    71229
3415   111303
3416     -525
3417  -109921
3418   -69055
3419    64460
3420   111905
3421     8577
3422  -110539
3423   -75363
3424    66402
3425   111609
3426     6055
3427  -105008
3428   -76178
3429    56522
3430   113890
3431    12644
3432  -105958
3433   -79137
3434    56311
3435   113819
3436    17052
3437  -101074
3438   -82153
3439    50543
3440   115388
3441    20014
3442   -99860
3443   -83985
3444    43347
3445   115643
3446    28543
3447   -99160
3448   -88814
3449    42537
3450   113864
3451    30535
3452   -93253
3453   -91666
3454    35125
3455   114412
3456    38125
3457   -92765
3458   -94073
3459    33179
3460   112733
3461    41553
3462   -87963
3463   -97771
3464    27739
3465   113853
3466    42676
3467   -86339
3468   -97564
3469    23654
3470   112571
3471    48282
3472   -82251
3473  -101988
3474    21226
3475   112778
3476    48423
3477   -79364
3478   -99018
3479    15153
3480   110915
3481    56022
3482   -76546
3483  -102572
3484    13950
3485   112000
3486    54542
3487   -73436
3488  -101656
3489     4175
3490   107418
3491    63541
3492   -69821
3493  -107061
3494     4769
3495   107783
3496    64564
3497   -65636
3498  -107356
3499    -4193
3500   106067
3501    70290
3502   -62243
3503  -108741
3504    -6429
3505   103879
3506    75408
3507   -56442
3508  -111319
3509   -10959
3510   101819
3511    75111
3512   -53563
3513  -110482
3514   -16312
3515    99598
3516    80932
3517   -50211
3518  -112770
3519   -18749
3520    98795
3521    80971
3522   -46888
3523  -111749
3524   -23761
3525    96640
3526    84278
3527   -43720
3528  -110005
3529   -27788
3530    94638
3531    87281
3532   -40308
3533  -112292
3534   -29970
3535    91559
3536    88235
3537   -34509
3538  -111034
3539   -36981
3540    87715
3541    92746
3542   -32109
3543  -113760
3544   -39638
3545    85317
3546    93727
3547   -24167
3548  -108624
3549   -45531
3550    82034
3551   100850
3552   -19716
3553  -112551
3554   -48325
3555    79113
3556    98492
3557   -14465
3558  -109054
3559   -53923
3560    75324
3561   102504
3562   -12014
3563  -109151
3564   -55886
3565    71695
3566   102638
3567    -6955
3568  -108697
3569   -60137
3570    71878
3571   102354
3572    -3740
3573  -104128
3574   -62937
3575    65959
3576   106875
3577       45
3578  -107128
3579   -65774
3580    65491
3581   105928
3582     2634
3583  -103489
3584   -70638
3585    58786
3586   107305
3587     8951
3588  -102769
3589   -73142
3590    54255
3591   109841
3592    15943
3593  -100639
3594   -75660
3595    51390
3596   108367
3597    19977
3598   -96501
3599   -82022
3600    45096
3601   110205
3602    23284
3603   -96368
3604   -82673
3605    42369
3606   108341
3607    26848
3608   -92530
3609   -86988
3610    37474
3611   110134
3612    30934
3613   -90119
3614   -87940
3615    35506
3616   109535
3617    34895
3618   -86260
3619   -89575
3620    32409
3621   109483
3622    36342
3623   -85879
3624   -90726
3625    26299
3626   107351
3627    41666
3628   -83917
3629   -95178
3630    23389
3631   108634
3632    43823
3633   -79336
3634   -94938
3635    17082
3636   108414
3637    50810
3638   -76572
3639   -97980
3640    14971
3641   105699
3642    52037
3643   -69717
3644  -100421
3645     7461
3646   105227
3647    58569
3648   -68766
3649  -100756
3650     3224
3651   102263
3652    60610
3653   -65454
3654  -103036
3655      661
3656   101756
3657    64463
3658   -60261
3659  -104096
3660    -4655
3661   102455
3662    68310
3663   -59722
3664  -103777
3665    -5990
3666    98068
3667    69536
3668   -53112
3669  -106112
3670   -11389
3671    99004
3672    71296
3673   -54217
3674  -106366
3675   -15525
3676    95044
3677    75448
3678   -49003
3679  -106694
3680   -17265
3681    95846
3682    77953
3683   -42733
3684  -105870
3685   -24947
3686    91336
3687    83200
3688   -41697
3689  -107706
3690   -27147
3691    87163
3692    83154
3693   -34040
3694  -107478
3695   -35593
3696    87634
3697    88211
3698   -32633
3699  -106568
3700   -34152
3701    81753
3702    89794
3703   -23505
3704  -106913
3705   -41101
3706    83060
3707    92722
3708   -23863
3709  -105473
3710   -42715
3711    77048
3712    93116
3713   -18466
3714  -108206
3715   -46686
3716    78490
3717    93390
3718   -16524
3719  -102562
3720   -51778
3721    71782
3722    98443
3723   -12791
3724  -106409
3725   -50641
3726    71636
3727    95254
3728    -5670
3729  -102341
3730   -60849
3731    67457
3732   103455
3733    -6498
3734  -102349
3735   -59027
3736    61229
3737    99917
3738     2799
3739  -100753
3740   -67480
3741    59627
3742   103067
3743     4513
3744   -96501
3745   -68613
3746    52011
3747   104093
3748    12685
3749  -100423
3750   -69796
3751    53522
3752   102271
3753    14444
3754   -92050
3755   -76244
3756    45636
3757   106827
3758    17180
3759   -97022
3760   -75168
3761    44805
3762   100913
3763    22391
3764   -89796
3765   -82293
3766    41480
3767   108171
3768    22575
3769   -90438
3770   -78316
3771    36442
3772   104035
3773    32626
3774   -87271
3775   -86816
3776    36141
3777   106279
3778    29647
3779   -82289
3780   -84357
3781    25364
3782   104521
3783    40323
3784   -83448
3785   -90210
3786    27592
3787   103542
3788    40158
3789   -73305
3790   -90788
3791    14785
3792   108434
3793    47831
3794   -78547
3795   -90833
3796    18626
3797    99721
3798    49249
3799   -68035
3800   -96710
3801     9649
3802   105863
3803    52920
3804   -71626
3805   -92635
3806     9021
3807    97846
3808    58041
3809   -65507
3810  -101144
3811     5912
3812   101645
3813    55772
3814   -62132
3815   -95848
3816     -556
3817    99309
3818    65663
3819   -62147
3820  -102150
3821      115
3822    96430
3823    61715
3824   -54294
3825  -100171
3826   -11122
3827    96376
3828    70606
3829   -55111
3830  -102163
3831    -9450
3832    91677
3833    70687
3834   -44905
3835  -102914
3836   -20200
3837    94554
3838    75859
3839   -46274
3840  -100597
3841   -20779
3842    86017
3843    78274
3844   -39069
3845  -104599
3846   -24646
3847    89090
3848    78558
3849   -36245
3850  -100838
3851   -30420
3852    84661
3853    86140
3854   -36000
3855  -105436
3856   -27241
3857    84018
3858    81670
3859   -27950
3860  -101298
3861   -38163
3862    82238
3863    89299
3864   -29266
3865  -104314
3866   -35520
3867    76722
3868    86251
3869   -20849
3870  -103309
3871   -44346
3872    77938
3873    90394
3874   -20555
3875  -101284
3876   -44974
3877    70162
3878    92652
3879   -13103
3880  -103224
3881   -50963
3882    70318
3883    93234
3884    -9574
3885   -96350
3886   -56520
3887    63119
3888    97256
3889    -4416
3890  -101518
3891   -55960
3892    62335
3893    95468
3894      438
3895   -95056
3896   -62340
3897    58006
3898    99936
3899     2321
3900   -98516
3901   -61891
3902    55908
3903    99286
3904     7337
3905   -94806
3906   -67728
3907    53498
3908   101389
3909     7973
3910   -93388
3911   -69052
3912    48191
3913   100296
3914    15539
3915   -94097
3916   -71816
3917    47394
3918   100149
3919    18466
3920   -87502
3921   -75995
3922    40524
3923   103014
3924    22638
3925   -89040
3926   -75930
3927    37926
3928    99103
3929    28806
3930   -81974
3931   -82027
3932    31965
3933   102780
3934    30075
3935   -80653
3936   -82190
3937    28011
3938   100846
3939    37670
3940   -78226
3941   -86493
3942    25601
3943    99674
3944    37550
3945   -74074
3946   -86039
3947    19422
3948   102002
3949    43518
3950   -76484
3951   -87861
3952    20343
3953    99017
3954    44902
3955   -69733
3956   -91379
3957    12852
3958   100854
3959    48205
3960   -70343
3961   -91133
3962    11229
3963    95882
3964    52112
3965   -64486
3966   -95576
3967     5809
3968    97755
3969    55039
3970   -61619
3971   -93265
3972     2317
3973    94706
3974    59588
3975   -56869
3976   -96168
3977    -1105
3978    94522
3979    58712
3980   -52907
3981   -95160
3982    -8859
3983    90961
3984    66352
3985   -50983
3986   -97560
3987   -10606
3988    88214
3989    66144
3990   -44821
3991   -96796
3992   -17110
3993    89550
3994    70514
3995   -45453
3996   -97227
3997   -16683
3998    86407
3999    72422
4000   -40462
4001   -99134
4002   -21941
4003    86126
4004    73947
4005   -38846
4006   -97575
4007   -22978
4008    82958
4009    77087
4010   -35757
4011   -99708
4012   -26011
4013    82202
4014    78653
4015   -29536
4016   -97393
4017   -31789
4018    77925
4019    82427
4020   -27806
4021   -99144
4022   -34073
4023    74921
4024    80057
4025   -21157
4026   -96426
4027   -40339
4028    72402
4029    85283
4030   -18786
4031   -97264
4032   -41787
4033    68291
4034    85451
4035   -14059
4036   -95398
4037   -46414
4038    67806
4039    88590
4040   -11848
4041   -93122
4042   -48910
4043    63466
4044    90836
4045    -7624
4046   -96510
4047   -52526
4048    63695
4049    89595
4050    -5793
4051   -92590
4052   -55083
4053    58708
4054    93928
4055    -1665
4056   -94997
4057   -55910
4058    56542
4059    90907
4060     3471
4061   -89743
4062   -61498
4063    52885
4064    96597
4065     5507
4066   -90477
4067   -62278
4068    48693
4069    93779
4070    11463
4071   -88226
4072   -68131
4073    45565
4074    94495
4075    14468
4076   -84497
4077   -68734
4078    40428
4079    95380
4080    20210
4081   -84784
4082   -71928
4083    39932
4084    96408
4085    21629
4086   -80826
4087   -74182
4088    33113
4089    97464
4090    26012
4091   -82614
4092   -76282
4093    33715
4094    96822
4095    28312
4096   -76966
4097   -78123
4098    28125
4099    97505
4100    33038
4101   -78690
4102   -81088
4103    26522
4104    96908
4105    36241
4106   -73777
4107   -83345
4108    21634
4109    97539
4110    38919
4111   -71265
4112   -84666
4113    16380
4114    94678
4115    43329
4116   -68898
4117   -87529
4118    14034
4119    94632
4120    46063
4121   -63725
4122   -86259
4123     7880
4124    94135
4125    51755
4126   -61434
4127   -89608
4128     4548
4129    90022
4130    52447
4131   -58106
4132   -91711
4133     -622
4134    90579
4135    55975
4136   -55362
4137   -91103
4138    -2595
4139    89853
4140    60630
4141   -51499
4142   -92769
4143    -5774
4144    90462
4145    62641
4146   -49485
4147   -91939
4148    -9584
4149    87456
4150    65350
4151   -48713
4152   -95042
4153   -12205
4154    86793
4155    65434
4156   -44623
4157   -93502
4158   -17784
4159    82649
4160    71128
4161   -39585
4162   -95777
4163   -19616
4164    81148
4165    71437
4166   -34433
4167   -93926
4168   -24866
4169    78851
4170    75714
4171   -31039
4172   -95693
4173   -28411
4174    74398
4175    77354
4176   -26186
4177   -95765
4178   -33516
4179    73937
4180    78405
4181   -24090
4182   -92923
4183   -34906
4184    71018
4185    81013
4186   -19589
4187   -94960
4188   -38925
4189    72451
4190    80999
4191   -18682
4192   -93640
4193   -42431
4194    67561
4195    86047
4196   -14746
4197   -94978
4198   -44644
4199    65800
4200    85443
4201   -11765
4202   -93117
4203   -48456
4204    62690
4205    87608
4206    -8095
4207   -91812
4208   -49180
4209    59429
4210    88661
4211    -1984
4212   -89679
4213   -54500
4214    55735
4215    88814
4216      136
4217   -88744
4218   -56221
4219    50527
4220    90268
4221     5079
4222   -86785
4223   -61434
4224    49838
4225    88593
4226     7369
4227   -83188
4228   -62325
4229    45008
4230    92720
4231    13358
4232   -83779
4233   -65030
4234    44479
4235    92242
4236    14231
4237   -82103
4238   -67175
4239    39965
4240    93041
4241    16417
4242   -82497
4243   -70183
4244    37026
4245    92928
4246    21359
4247   -80728
4248   -73281
4249    34204
4250    94277
4251    24106
4252   -76687
4253   -72208
4254    29767
4255    93094
4256    30115
4257   -75206
4258   -77114
4259    26100
4260    92644
4261    31696
4262   -71370
4263   -77069
4264    20730
4265    91884
4266    36634
4267   -70249
4268   -79926
4269    18565
4270    91104
4271    39385
4272   -64651
4273   -81781
4274    14832
4275    92242
4276    42901
4277   -63974
4278   -83102
4279    11322
4280    90020
4281    46343
4282   -60799
4283   -86289
4284     7897
4285    90666
4286    47821
4287   -59811
4288   -84941
4289     3492
4290    88614
4291    52186
4292   -56721
4293   -88468
4294     2647
4295    89426
4296    52230
4297   -52741
4298   -87359
4299    -3218
4300    87352
4301    59251
4302   -51160
4303   -89710
4304    -5345
4305    85193
4306    59529
4307   -46289
4308   -89389
4309   -10626
4310    83326
4311    63248
4312   -42718
4313   -89215
4314   -12770
4315    80157
4316    65750
4317   -37538
4318   -91558
4319   -16840
4320    80116
4321    67226
4322   -36511
4323   -89100
4324   -20351
4325    75193
4326    69304
4327   -32625
4328   -92319
4329   -24217
4330    76780
4331    70769
4332   -31004
4333   -90806
4334   -28091
4335    72854
4336    75134
4337   -26726
4338   -92333
4339   -31219
4340    73338
4341    75871
4342   -23984
4343   -90305
4344   -34483
4345    69063
4346    78530
4347   -20807
4348   -90968
4349   -37667
4350    65864
4351    78667
4352   -15646
4353   -91832
4354   -41450
4355    64073
4356    81581
4357   -13240
4358   -87951
4359   -42446
4360    58776
4361    82254
4362    -6165
4363   -88740
4364   -48191
4365    58911
4366    84287
4367    -5385
4368   -85547
4369   -49498
4370    53074
4371    84160
4372     -213
4373   -86095
4374   -52537
4375    52993
4376    83253
4377     2691
4378   -84172
4379   -55092
4380    49665
4381    86911
4382     4871
4383   -83977
4384   -57618
4385    47471
4386    87711
4387     9205
4388   -80726
4389   -61447
4390    43809
4391    89613
4392    10796
4393   -81517
4394   -62502
4395    39989
4396    88226
4397    15030
4398   -78563
4399   -65233
4400    37291
4401    89599
4402    17844
4403   -76832
4404   -66264
4405    32795
4406    88490
4407    24068
4408   -73621
4409   -70408
4410    31294
4411    88569
4412    25919
4413   -70172
4414   -71248
4415    24976
4416    88155
4417    29767
4418   -70925
4419   -72746
4420    23969
4421    86385
4422    32905
4423   -66029
4424   -74977
4425    20035
4426    88143
4427    34749
4428   -66331
4429   -76813
4430    18608
4431    87049
4432    39237
4433   -63412
4434   -79700
4435    13565
4436    88524
4437    40782
4438   -62441
4439   -79663
4440     9533
4441    86301
4442    45240
4443   -58301
4444   -82988
4445     6970
4446    85816
4447    46617
4448   -55111
4449   -81795
4450     2282
4451    84733
4452    51638
4453   -52489
4454   -83242
4455     -185
4456    82394
4457    52614
4458   -48224
4459   -84001
4460    -5783
4461    80947
4462    55919
4463   -47834
4464   -84323
4465    -7118
4466    79441
4467    57703
4468   -41411
4469   -85573
4470   -11985
4471    78891
4472    60442
4473   -39754
4474   -84944
4475   -13313
4476    76422
4477    63737
4478   -37498
4479   -87637
4480   -17281
4481    76372
4482    63939
4483   -35027
4484   -87851
4485   -20877
4486    75521
4487    68022
4488   -31720
4489   -87881
4490   -23474
4491    72123
4492    69270
4493   -27951
4494   -87423
4495   -27422
4496    70613
4497    71928
4498   -26424
4499   -85200
4500   -29501
4501    66289
4502    72127
4503   -19456
4504   -85839
4505   -34400
4506    63130
4507    72958
4508   -18352
4509   -84335
4510   -35849
4511    60201
4512    76424
4513   -13564
4514   -84596
4515   -39437
4516    60058
4517    76405
4518   -11523
4519   -83928
4520   -43930
4521    57196
4522    78527
4523    -8535
4524   -84310
4525   -44856
4526    55285
4527    78701
4528    -4669
4529   -83649
4530   -49525
4531    53477
4532    83331
4533    -1407
4534   -82192
4535   -50463
4536    50077
4537    82800
4538     2740
4539   -80369
4540   -54471
4541    47891
4542    83383
4543     5435
4544   -78117
4545   -56056
4546    43157
4547    82820
4548     8381
4549   -78365
4550   -57710
4551    40600
4552    82272
4553    11558
4554   -74042
4555   -60436
4556    36495
4557    85416
4558    14936
4559   -74701
4560   -60590
4561    34151
4562    83250
4563    20117
4564   -72110
4565   -65598
4566    32009
4567    85164
4568    22319
4569   -71956
4570   -65863
4571    28506
4572    85378
4573    26577
4574   -69482
4575   -69210
4576    26796
4577    85779
4578    28369
4579   -66277
4580   -71764
4581    22246
4582    85504
4583    30969
4584   -66262
4585   -73227
4586    20475
4587    83761
4588    34787
4589   -62010
4590   -75102
4591    16180
4592    86251
4593    36422
4594   -61728
4595   -73801
4596    13347
4597    80771
4598    40557
4599   -55913
4600   -76928
4601     8285
4602    83582
4603    41193
4604   -55637
4605   -76248
4606     5269
4607    79634
4608    47357
4609   -53070
4610   -79751
4611     5071
4612    79748
4613    46969
4614   -48277
4615   -78350
4616    -2734
4617    79237
4618    52612
4619   -49373
4620   -82245
4621    -2121
4622    78116
4623    52911
4624   -42086
4625   -83488
4626    -8323
4627    79130
4628    57904
4629   -43968
4630   -81983
4631    -9781
4632    75044
4633    60056
4634   -38041
4635   -85423
4636   -14796
4637    75454
4638    60081
4639   -35904
4640   -82342
4641   -17994
4642    72118
4643    64314
4644   -32137
4645   -84110
4646   -19920
4647    69558
4648    63658
4649   -28738
4650   -82107
4651   -25832
4652    67721
4653    68620
4654   -26744
4655   -83467
4656   -24665
4657    65906
4658    66951
4659   -20781
4660   -82472
4661   -31727
4662    65331
4663    72208
4664   -20570
4665   -83658
4666   -31133
4667    60440
4668    73470
4669   -13864
4670   -84820
4671   -36996
4672    60921
4673    74070
4674   -13435
4675   -82583
4676   -38032
4677    57882
4678    76980
4679    -9323
4680   -83741
4681   -41412
4682    56776
4683    76110
4684    -5048
4685   -79747
4686   -46182
4687    51261
4688    79250
4689    -3651
4690   -80056
4691   -46334
4692    49393
4693    76883
4694     1031
4695   -76515
4696   -52145
4697    46463
4698    80015
4699     3380
4700   -75514
4701   -50969
4702    41249
4703    79879
4704     8585
4705   -74520
4706   -55757
4707    41300
4708    79228
4709     9622
4710   -73121
4711   -56956
4712    36695
4713    81796
4714    14454
4715   -74258
4716   -59102
4717    36520
4718    80512
4719    16779
4720   -69940
4721   -62350
4722    32177
4723    83579
4724    20253
4725   -71391
4726   -63477
4727    29674
4728    80095
4729    22864
4730   -66758
4731   -68616
4732    26741
4733    83022
4734    25046
4735   -65280
4736   -65358
4737    23153
4738    80227
4739    28708
4740   -62415
4741   -69374
4742    20066
4743    79781
4744    29962
4745   -59377
4746   -69076
4747    14952
4748    79812
4749    34320
4750   -58366
4751   -70874
4752    13539
4753    78668
4754    35883
4755   -55236
4756   -72061
4757     9427
4758    80788
4759    39917
4760   -55082
4761   -73956
4762     7409
4763    78034
4764    42448
4765   -51303
4766   -75920
4767     3445
4768    79051
4769    44866
4770   -50056
4771   -76148
4772     1609
4773    75629
4774    48190
4775   -46938
4776   -78851
4777    -1071
4778    76033
4779    49734
4780   -43903
4781   -77319
4782    -5697
4783    74391
4784    52682
4785   -41778
4786   -77944
4787    -7709
4788    73182
4789    53288
4790   -36939
4791   -77269
4792   -12024
4793    70486
4794    56763
4795   -35809
4796   -78099
4797   -14316
4798    68498
4799    59434
4800   -31325
4801   -78587
4802   -18459
4803    68207
4804    60546
4805   -29161
4806   -78594
4807   -20882
4808    66007
4809    63463
4810   -26669
4811   -79879
4812   -23777
4813    65101
4814    65953
4815   -24356
4816   -80558
4817   -28378
4818    63233
4819    67528
4820   -21975
4821   -81444
4822   -27663
4823    61356
4824    66800
4825   -18081
4826   -79353
4827   -33355
4828    58670
4829    71074
4830   -15253
4831   -79606
4832   -34162
4833    55842
4834    70966
4835   -10926
4836   -77161
4837   -37569
4838    54239
4839    71128
4840    -9045
4841   -76510
4842   -39597
4843    49908
4844    71707
4845    -5226
4846   -75972
4847   -43227
4848    48171
4849    73102
4850    -2498
4851   -73571
4852   -45319
4853    46087
4854    75826
4855     1048
4856   -74770
4857   -48394
4858    43362
4859    75543
4860     5038
4861   -74183
4862   -52157
4863    40533
4864    77980
4865     7387
4866   -72093
4867   -52638
4868    38290
4869    77332
4870    10444
4871   -71660
4872   -55681
4873    36202
4874    78428
4875    13286
4876   -69168
4877   -56935
4878    33753
4879    78379
4880    17469
4881   -68307
4882   -59023
4883    29227
4884    76760
4885    19003
4886   -64288
4887   -60156
4888    26442
4889    78139
4890    22279
4891   -63656
4892   -61454
4893    23975
4894    75962
4895    24190
4896   -61538
4897   -63731
4898    20811
4899    77632
4900    28079
4901   -59167
4902   -64933
4903    17111
4904    76270
4905    30886
4906   -58119
4907   -67864
4908    14798
4909    77303
4910    33291
4911   -56826
4912   -68538
4913    12342
4914    76760
4915    36782
4916   -53921
4917   -71632
4918     9707
4919    76868
4920    39017
4921   -51181
4922   -71532
4923     5845
4924    75045
4925    41427
4926   -48736
4927   -73417
4928     4192
4929    72999
4930    42451
4931   -45668
4932   -71809
4933      593
4934    72848
4935    45854
4936   -42529
4937   -72938
4938    -2325
4939    70217
4940    47631
4941   -40314
4942   -73303
4943    -7520
4944    70642
4945    50697
4946   -37463
4947   -73753
4948    -8823
4949    68585
4950    52823
4951   -36112
4952   -75780
4953   -11291
4954    69266
4955    55382
4956   -34339
4957   -75622
4958   -15726
4959    65637
4960    58271
4961   -29849
4962   -78370
4963   -16704
4964    66173
4965    58835
4966   -27313
4967   -76049
4968   -20821
4969    63291
4970    61003
4971   -25865
4972   -76481
4973   -23013
4974    61337
4975    62571
4976   -21606
4977   -76524
4978   -25280
4979    58998
4980    61908
4981   -19150
4982   -74283
4983   -27976
4984    56153
4985    64443
4986   -14711
4987   -74661
4988   -31213
4989    56146
4990    64987
4991   -14269
4992   -72666
4993   -34370
4994    52704
4995    67965
4996    -9563
4997   -74297
4998   -35644
4999    51144
5000    68657
5001    -7575
5002   -72671
5003   -39681
5004    49129
5005    72128
5006    -4785
5007   -74786
5008   -41485
5009    46624
5010    71742
5011     -686
5012   -73505
5013   -45490
5014    44956
5015    73321
5016      794
5017   -71748
5018   -45400
5019    40288
5020    74063
5021     5040
5022   -70063
5023   -49165
5024    40773
5025    73035
5026     6564
5027   -66997
5028   -50544
5029    34642
5030    73795
5031    10832
5032   -67850
5033   -52819
5034    34221
5035    72918
5036    12535
5037   -63687
5038   -54856
5039    30106
5040    74716
5041    15277
5042   -63112
5043   -55492
5044    27856
5045    74015
5046    18765
5047   -63154
5048   -59763
5049    26323
5050    75448
5051    20662
5052   -60863
5053   -60245
5054    20703
5055    74075
5056    25827
5057   -60151
5058   -62243
5059    19899
5060    74603
5061    27655
5062   -57383
5063   -63414
5064    15309
5065    75078
5066    32259
5067   -56033
5068   -63944
5069    14519
5070    73349
5071    32247
5072   -52496
5073   -67564
5074    11282
5075    74264
5076    33342
5077   -52049
5078   -65811
5079     7364
5080    70983
5081    38802
5082   -46923
5083   -69136
5084     6502
5085    71813
5086    38412
5087   -44612
5088   -67298
5089     1440
5090    69985
5091    43518
5092   -43338
5093   -71333
5094      732
5095    69524
5096    44271
5097   -41224
5098   -71776
5099    -6248
5100    69417
5101    48663
5102   -40025
5103   -72448
5104    -5228
5105    66528
5106    49804
5107   -36420
5108   -73606
5109    -9982
5110    68308
5111    51312
5112   -35575
5113   -72373
5114   -12592
5115    63970
5116    54954
5117   -30954
5118   -74695
5119   -14456
5120    64704
5121    53340
5122   -29203
5123   -71263
5124   -18783
5125    60212
5126    57939
5127   -25213
5128   -73489
5129   -18196
5130    58038
5131    56033
5132   -23159
5133   -72722
5134   -23598
5135    59334
5136    60775
5137   -21244
5138   -71399
5139   -24995
5140    54832
5141    60247
5142   -15502
5143   -73488
5144   -28407
5145    56104
5146    62725
5147   -14945
5148   -70838
5149   -32586
5150    51926
5151    66971
5152   -11481
5153   -73664
5154   -33330
5155    52004
5156    65348
5157    -8626
5158   -69721
5159   -37891
5160    46668
5161    69415
5162    -6420
5163   -72352
5164   -36791
5165    46402
5166    65701
5167    -2125
5168   -68275
5169   -42303
5170    42823
5171    69688
5172    -1867
5173   -68244
5174   -40723
5175    39578
5176    68314
5177     3283
5178   -67711
5179   -46609
5180    40629
5181    68812
5182     3528
5183   -64739
5184   -46219
5185    34070
5186    69892
5187     9228
5188   -66682
5189   -50230
5190    35030
5191    69934
5192    11021
5193   -62128
5194   -52615
5195    29555
5196    72722
5197    13974
5198   -63688
5199   -53129
5200    29656
5201    70970
5202    17325
5203   -60089
5204   -57235
5205    25818
5206    72501
5207    18691
5208   -59180
5209   -56173
5210    22116
5211    70045
5212    23556
5213   -58069
5214   -59075
5215    22285
5216    70881
5217    23003
5218   -54283
5219   -58834
5220    16482
5221    70356
5222    28299
5223   -54278
5224   -61088
5225    16970
5226    69673
5227    28097
5228   -49834
5229   -62107
5230    10955
5231    71061
5232    31780
5233   -51121
5234   -61681
5235    10284
5236    69580
5237    35415
5238   -45551
5239   -66212
5240     7334
5241    70648
5242    35474
5243   -45416
5244   -65380
5245     1827
5246    68241
5247    40929
5248   -44038
5249   -68175
5250     1570
5251    69268
5252    41243
5253   -40682
5254   -66860
5255    -3709
5256    66015
5257    44684
5258   -39693
5259   -68043
5260    -4241
5261    64853
5262    44934
5263   -35121
5264   -68588
5265    -8678
5266    63922
5267    47460
5268   -34502
5269   -67389
5270    -9224
5271    60052
5272    49802
5273   -30830
5274   -70289
5275   -12401
5276    61724
5277    50534
5278   -29638
5279   -68113
5280   -15789
5281    58175
5282    54600
5283   -26205
5284   -70759
5285   -16807
5286    59087
5287    53649
5288   -22960
5289   -69175
5290   -21180
5291    56663
5292    57606
5293   -22211
5294   -70224
5295   -22853
5296    55202
5297    57999
5298   -17561
5299   -70201
5300   -26668
5301    53787
5302    60873
5303   -16646
5304   -68439
5305   -28942
5306    50198
5307    60653
5308   -11933
5309   -69700
5310   -31117
5311    49541
5312    60068
5313   -10619
5314   -67217
5315   -32434
5316    46453
5317    63206
5318    -8759
5319   -67831
5320   -33688
5321    45127
5322    61792
5323    -5248
5324   -65527
5325   -36700
5326    43556
5327    64687
5328    -2948
5329   -65996
5330   -36966
5331    40722
5332    65182
5333     1534
5334   -65547
5335   -42553
5336    40831
5337    66420
5338     1859
5339   -63702
5340   -44698
5341    34514
5342    68199
5343     6486
5344   -64393
5345   -46762
5346    35409
5347    67799
5348     8354
5349   -60660
5350   -48889
5351    31162
5352    69622
5353    10970
5354   -62156
5355   -48329
5356    29361
5357    66878
5358    14224
5359   -58575
5360   -51564
5361    27153
5362    69061
5363    14960
5364   -57704
5365   -51777
5366    22136
5367    65963
5368    18735
5369   -55555
5370   -54556
5371    23380
5372    67021
5373    19739
5374   -54607
5375   -54610
5376    18330
5377    67730
5378    25275
5379   -54078
5380   -57597
5381    18348
5382    67762
5383    25565
5384   -49767
5385   -60064
5386    12059
5387    68163
5388    29856
5389   -50428
5390   -60402
5391    11166
5392    66136
5393    31352
5394   -46126
5395   -63106
5396     8379
5397    67942
5398    33855
5399   -45382
5400   -62350
5401     4941
5402    66088
5403    37483
5404   -42747
5405   -64527
5406     4598
5407    65845
5408    37060
5409   -40117
5410   -62803
5411    -1309
5412    62341
5413    41061
5414   -40001
5415   -63653
5416     -929
5417    62422
5418    42280
5419   -35464
5420   -65346
5421    -5542
5422    62562
5423    44482
5424   -35965
5425   -65685
5426    -6405
5427    60106
5428    46118
5429   -30970
5430   -67930
5431   -10398
5432    61020
5433    47346
5434   -29114
5435   -66280
5436   -14344
5437    57723
5438    51355
5439   -25910
5440   -68543
5441   -16321
5442    57463
5443    50687
5444   -23290
5445   -65820
5446   -20053
5447    55528
5448    55323
5449   -22520
5450   -66696
5451   -19617
5452    53490
5453    52709
5454   -18712
5455   -67381
5456   -24196
5457    52566
5458    56672
5459   -17913
5460   -65861
5461   -23816
5462    49058
5463    55808
5464   -13619
5465   -66021
5466   -26916
5467    48957
5468    57897
5469   -12980
5470   -63854
5471   -30277
5472    46180
5473    59913
5474    -9593
5475   -66334
5476   -31646
5477    46078
5478    60290
5479    -6686
5480   -63953
5481   -35250
5482    43531
5483    62665
5484    -2834
5485   -65184
5486   -35870
5487    40233
5488    62442
5489      144
5490   -63496
5491   -40499
5492    39581
5493    63286
5494     1519
5495   -61301
5496   -41652
5497    35349
5498    64263
5499     4200
5500   -60824
5501   -43213
5502    34546
5503    64177
5504     5206
5505   -58145
5506   -42846
5507    30335
5508    64776
5509     8353
5510   -59402
5511   -45077
5512    30559
5513    63748
5514    11128
5515   -55803
5516   -47758
5517    27527
5518    65655
5519    12635
5520   -56634
5521   -49736
5522    24536
5523    64812
5524    17008
5525   -54814
5526   -51904
5527    22727
5528    65738
5529    18962
5530   -53967
5531   -52849
5532    19871
5533    66051
5534    22986
5535   -51529
5536   -55775
5537    17682
5538    64902
5539    23794
5540   -49076
5541   -55846
5542    14187
5543    65136
5544    26996
5545   -49369
5546   -56480
5547    12641
5548    64368
5549    28674
5550   -46295
5551   -57756
5552    10270
5553    63703
5554    29900
5555   -45298
5556   -57054
5557     7746
5558    63352
5559    32660
5560   -42457
5561   -59554
5562     5605
5563    62770
5564    34277
5565   -42325
5566   -59844
5567     2363
5568    61448
5569    37053
5570   -39158
5571   -60848
5572      675
5573    61061
5574    39571
5575   -36086
5576   -62320
5577    -2932
5578    60345
5579    42317
5580   -34764
5581   -63347
5582    -6410
5583    58392
5584    44451
5585   -31369
5586   -64988
5587    -8140
5588    58647
5589    45136
5590   -29431
5591   -64288
5592   -11216
5593    56690
5594    46202
5595   -27476
5596   -63895
5597   -12233
5598    55841
5599    47187
5600   -25030
5601   -64048
5602   -14796
5603    53149
5604    49917
5605   -22875
5606   -64162
5607   -16887
5608    53670
5609    50635
5610   -20399
5611   -63898
5612   -19538
5613    51157
5614    52598
5615   -19537
5616   -63600
5617   -21190
5618    50602
5619    54015
5620   -15747
5621   -63332
5622   -24708
5623    48202
5624    55458
5625   -12138
5626   -63460
5627   -27511
5628    45840
5629    56926
5630    -9691
5631   -64068
5632   -29897
5633    43838
5634    56981
5635    -7347
5636   -62435
5637   -32112
5638    42463
5639    58769
5640    -4468
5641   -62010
5642   -34431
5643    40580
5644    58573
5645    -3844
5646   -61517
5647   -35436
5648    37971
5649    58888
5650     -993
5651   -59875
5652   -37802
5653    36020
5654    59737
5655      771
5656   -59167
5657   -39226
5658    34202
5659    61303
5660     5146
5661   -57764
5662   -40183
5663    31680
5664    60881
5665     5860
5666   -56405
5667   -42554
5668    28536
5669    61807
5670     9889
5671   -56030
5672   -45088
5673    27488
5674    62546
5675    12528
5676   -54086
5677   -46242
5678    25694
5679    62595
5680    15504
5681   -53947
5682   -48385
5683    22848
5684    62164
5685    17669
5686   -53317
5687   -50395
5688    19677
5689    62526
5690    18564
5691   -50683
5692   -51515
5693    18865
5694    62193
5695    21474
5696   -48154
5697   -51579
5698    17672
5699    61831
5700    21833
5701   -46971
5702   -52720
5703    13916
5704    61775
5705    24798
5706   -46099
5707   -53850
5708    11861
5709    61554
5710    27758
5711   -42801
5712   -55400
5713     7897
5714    61678
5715    29471
5716   -41622
5717   -56143
5718     5628
5719    59755
5720    32675
5721   -40161
5722   -57744
5723     2457
5724    59450
5725    34115
5726   -37347
5727   -58121
5728     1361
5729    59708
5730    36764
5731   -35895
5732   -59918
5733    -1570
5734    58345
5735    37527
5736   -34425
5737   -59483
5738    -2963
5739    58288
5740    40196
5741   -32158
5742   -59627
5743    -4470
5744    56424
5745    40040
5746   -29900
5747   -60699
5748    -7606
5749    55504
5750    41825
5751   -29533
5752   -60255
5753   -10982
5754    54472
5755    44262
5756   -25804
5757   -60760
5758   -12791
5759    53362
5760    45969
5761   -23575
5762   -61311
5763   -15292
5764    50633
5765    47293
5766   -21359
5767   -61880
5768   -17385
5769    50858
5770    49517
5771   -17590
5772   -60345
5773   -22279
5774    48838
5775    51540
5776   -17124
5777   -61391
5778   -21915
5779    45347
5780    50592
5781   -13213
5782   -61939
5783   -25193
5784    45659
5785    52467
5786   -12359
5787   -60420
5788   -26747
5789    42373
5790    54134
5791   -10233
5792   -58779
5793   -28264
5794    41863
5795    54250
5796    -7071
5797   -58408
5798   -30165
5799    41135
5800    55567
5801    -5793
5802   -57473
5803   -31811
5804    38396
5805    56309
5806    -2440
5807   -57754
5808   -34558
5809    36837
5810    58281
5811     -108
5812   -55875
5813   -36990
5814    32143
5815    58313
5816     3867
5817   -55640
5818   -38677
5819    32406
5820    58866
5821     5405
5822   -55374
5823   -40210
5824    27964
5825    59407
5826     8651
5827   -55166
5828   -41216
5829    28881
5830    59645
5831    10331
5832   -52646
5833   -43701
5834    25807
5835    60196
5836    12087
5837   -52458
5838   -43932
5839    23549
5840    57915
5841    14315
5842   -50571
5843   -46803
5844    21954
5845    60454
5846    13866
5847   -49368
5848   -46049
5849    18861
5850    59922
5851    18051
5852   -47649
5853   -48355
5854    18290
5855    59732
5856    19919
5857   -44947
5858   -50315
5859    14058
5860    59438
5861    23012
5862   -45233
5863   -51099
5864    11924
5865    59285
5866    25827
5867   -43241
5868   -54017
5869     8909
5870    58715
5871    27736
5872   -41825
5873   -52850
5874     6489
5875    57867
5876    30531
5877   -39426
5878   -55215
5879     5594
5880    58398
5881    29886
5882   -38030
5883   -54316
5884     3077
5885    56646
5886    33814
5887   -37165
5888   -56224
5889     1605
5890    55823
5891    33367
5892   -33168
5893   -55369
5894    -2154
5895    56676
5896    36403
5897   -32850
5898   -57048
5899    -1848
5900    53545
5901    37158
5902   -29604
5903   -58354
5904    -6937
5905    55459
5906    40018
5907   -28752
5908   -57084
5909    -9075
5910    51774
5911    42849
5912   -24642
5913   -59066
5914   -11435
5915    50832
5916    43282
5917   -23843
5918   -57804
5919   -13343
5920    49686
5921    45815
5922   -21155
5923   -59437
5924   -14791
5925    48358
5926    45056
5927   -19303
5928   -57992
5929   -18087
5930    48431
5931    48647
5932   -17894
5933   -58890
5934   -19038
5935    44703
5936    48384
5937   -14912
5938   -59113
5939   -21675
5940    45364
5941    49394
5942   -14013
5943   -57087
5944   -22402
5945    41841
5946    50541
5947   -11211
5948   -58738
5949   -25791
5950    42074
5951    51497
5952    -8472
5953   -57345
5954   -28072
5955    40152
5956    53957
5957    -5126
5958   -57836
5959   -30014
5960    36992
5961    53192
5962    -2638
5963   -55400
5964   -34033
5965    35679
5966    56518
5967    -1046
5968   -55145
5969   -32723
5970    33652
5971    54524
5972     3330
5973   -55591
5974   -35594
5975    33447
5976    55775
5977     1598
5978   -53159
5979   -36648
5980    29758
5981    56154
5982     5228
5983   -53739
5984   -37298
5985    29624
5986    56005
5987     6153
5988   -51238
5989   -40417
5990    26977
5991    57183
5992     8178
5993   -51298
5994   -41312
5995    25544
5996    55748
5997    12569
5998   -48609
5999   -44374
6000    22480
6001    58582
6002    13842
6003   -48560
6004   -43751
6005    19374
6006    56809
6007    17174
6008   -46358
6009   -46728
6010    17059
6011    57980
6012    18278
6013   -44195
6014   -46861
6015    14581
6016    57003
6017    21984
6018   -44372
6019   -47966
6020    13388
6021    56968
6022    22567
6023   -40727
6024   -49641
6025    11017
6026    58405
6027    24065
6028   -42176
6029   -49349
6030    10387
6031    54532
6032    26612
6033   -39589
6034   -51411
6035     8095
6036    56484
6037    26908
6038   -38302
6039   -51279
6040     4837
6041    54928
6042    30583
6043   -36691
6044   -53240
6045     2307
6046    54547
6047    30390
6048   -33950
6049   -55111
6050     -667
6051    55485
6052    34900
6053   -32041
6054   -54418
6055    -2411
6056    51823
6057    35603
6058   -29945
6059   -55407
6060    -5405
6061    51908
6062    37823
6063   -28611
6064   -54648
6065    -7071
6066    51260
6067    40012
6068   -26783
6069   -56110
6070    -8747
6071    49687
6072    40073
6073   -25211
6074   -55418
6075   -12074
6076    49206
6077    43139
6078   -23837
6079   -56561
6080   -12133
6081    46349
6082    42713
6083   -20774
6084   -55821
6085   -15795
6086    47068
6087    44193
6088   -20269
6089   -55452
6090   -16173
6091    44527
6092    44867
6093   -15173
6094   -56314
6095   -20618
6096    44840
6097    47143
6098   -13800
6099   -54643
6100   -21539
6101    41230
6102    48761
6103    -9446
6104   -55648
6105   -23701
6106    40928
6107    48270
6108    -8563
6109   -54985
6110   -26490
6111    36489
6112    51089
6113    -7111
6114   -54798
6115   -27321
6116    37744
6117    50433
6118    -4607
6119   -53606
6120   -29748
6121    35936
6122    51654
6123    -4487
6124   -54334
6125   -30016
6126    33025
6127    51706
6128     -724
6129   -54087
6130   -33102
6131    33055
6132    52753
6133      502
6134   -51299
6135   -33729
6136    30641
6137    54410
6138     3549
6139   -51498
6140   -35954
6141    28814
6142    52715
6143     6276
6144   -49444
6145   -38478
6146    26568
6147    55278
6148     7489
6149   -49348
6150   -38814
6151    23770
6152    53596
6153    10550
6154   -46666
6155   -41920
6156    22599
6157    55077
6158    12472
6159   -46899
6160   -42633
6161    19150
6162    54879
6163    15126
6164   -46222
6165   -44533
6166    18012
6167    53899
6168    16265
6169   -45131
6170   -44181
6171    15091
6172    55732
6173    18351
6174   -44208
6175   -45566
6176    15648
6177    55205
6178    20119
6179   -41927
6180   -47051
6181    12556
6182    55082
6183    22443
6184   -40803
6185   -46868
6186    10935
6187    53492
6188    24691
6189   -38499
6190   -50084
6191     8276
6192    54149
6193    24833
6194   -37225
6195   -48862
6196     5516
6197    52533
6198    27483
6199   -34146
6200   -49455
6201     3365
6202    52901
6203    29750
6204   -32152
6205   -50861
6206      856
6207    52989
6208    31370
6209   -31509
6210   -51312
6211     -584
6212    50737
6213    33123
6214   -29640
6215   -52389
6216    -2991
6217    50994
6218    34189
6219   -28665
6220   -52415
6221    -4598
6222    49082
6223    35781
6224   -27344
6225   -54087
6226    -7221
6227    48459
6228    37926
6229   -25028
6230   -53489
6231    -9659
6232    48081
6233    39072
6234   -23235
6235   -54555
6236    -9897
6237    46472
6238    39847
6239   -20002
6240   -53068
6241   -13749
6242    45185
6243    42870
6244   -19588
6245   -53539
6246   -15251
6247    42973
6248    42397
6249   -16064
6250   -53774
6251   -19562
6252    42964
6253    44961
6254   -15089
6255   -52011
6256   -19693
6257    39390
6258    45783
6259   -11435
6260   -53021
6261   -21946
6262    40096
6263    45434
6264   -10473
6265   -52118
6266   -22747
6267    38506
6268    48148
6269   -10201
6270   -52641
6271   -23477
6272    37775
6273    48134
6274    -7253
6275   -51722
6276   -26081
6277    35693
6278    47669
6279    -5713
6280   -50684
6281   -26558
6282    34509
6283    49150
6284    -1818
6285   -51868
6286   -30774
6287    32630
6288    50473
6289     -574
6290   -50590
6291   -30458
6292    29159
6293    51130
6294     3111
6295   -50018
6296   -33311
6297    27971
6298    51209
6299     3465
6300   -47539
6301   -36193
6302    26326
6303    51350
6304     5976
6305   -48151
6306   -36108
6307    25103
6308    51336
6309     8697
6310   -46272
6311   -37368
6312    22593
6313    51213
6314     9114
6315   -45880
6316   -38684
6317    20913
6318    52144
6319    12472
6320   -45212
6321   -41060
6322    20384
6323    53354
6324    13701
6325   -42951
6326   -41345
6327    16859
6328    53441
6329    15106
6330   -43386
6331   -42925
6332    16057
6333    52163
6334    16955
6335   -40386
6336   -44605
6337    12165
6338    53215
6339    20398
6340   -40184
6341   -44531
6342    10194
6343    51146
6344    23032
6345   -37011
6346   -46468
6347     9379
6348    51215
6349    24499
6350   -36499
6351   -46751
6352     6834
6353    50967
6354    25381
6355   -34395
6356   -48716
6357     4078
6358    50693
6359    26601
6360   -34116
6361   -48236
6362     2567
6363    50239
6364    29126
6365   -32367
6366   -48851
6367     1386
6368    50938
6369    29731
6370   -30550
6371   -49761
6372    -1941
6373    49767
6374    32547
6375   -29052
6376   -49247
6377    -3242
6378    48581
6379    33308
6380   -26486
6381   -50793
6382    -5629
6383    47520
6384    34763
6385   -24777
6386   -49963
6387    -8124
6388    45778
6389    36237
6390   -23184
6391   -52453
6392    -9788
6393    44249
6394    37367
6395   -20666
6396   -51451
6397   -12334
6398    43648
6399    38870
6400   -18367
6401   -50674
6402   -13023
6403    42688
6404    39934
6405   -16336
6406   -50543
6407   -15452
6408    41892
6409    41646
6410   -15345
6411   -50018
6412   -16951
6413    40947
6414    42241
6415   -14282
6416   -50924
6417   -18732
6418    39211
6419    44153
6420   -12183
6421   -50660
6422   -19672
6423    37696
6424    43997
6425    -8715
6426   -50487
6427   -22573
6428    36898
6429    45811
6430    -7309
6431   -49637
6432   -24385
6433    34313
6434    46519
6435    -5347
6436   -50719
6437   -25993
6438    33280
6439    46588
6440    -2834
6441   -48826
6442   -28274
6443    31989
6444    47988
6445    -1655
6446   -48236
6447   -29674
6448    29880
6449    48421
6450      629
6451   -47701
6452   -31656
6453    28283
6454    48690
6455     2359
6456   -47306
6457   -32476
6458    27070
6459    50321
6460     3977
6461   -45832
6462   -34701
6463    25192
6464    50085
6465     6063
6466   -45499
6467   -34330
6468    24129
6469    49880
6470     8470
6471   -44395
6472   -36625
6473    22073
6474    50670
6475    10687
6476   -42946
6477   -38077
6478    19757
6479    50295
6480    12193
6481   -42242
6482   -39119
6483    17643
6484    49486
6485    14944
6486   -39617
6487   -40295
6488    15355
6489    50089
6490    16304
6491   -40146
6492   -41136
6493    13304
6494    48976
6495    18812
6496   -38923
6497   -43083
6498    11562
6499    50380
6500    19962
6501   -37458
6502   -43934
6503     9912
6504    49841
6505    20647
6506   -36461
6507   -44521
6508     8591
6509    50315
6510    21705
6511   -34586
6512   -44561
6513     6874
6514    49839
6515    25197
6516   -33680
6517   -45307
6518     3577
6519    48114
6520    26401
6521   -31951
6522   -46838
6523     1505
6524    48959
6525    27342
6526   -30306
6527   -45974
6528      337
6529    46470
6530    30020
6531   -27747
6532   -47627
6533    -1469
6534    46112
6535    30945
6536   -25658
6537   -47729
6538    -4262
6539    44506
6540    32472
6541   -24848
6542   -48763
6543    -5799
6544    43758
6545    33970
6546   -21790
6547   -48457
6548    -8575
6549    44927
6550    35361
6551   -21465
6552   -49636
6553    -9285
6554    43020
6555    36705
6556   -20520
6557   -48958
6558   -10815
6559    42179
6560    37189
6561   -19054
6562   -49538
6563   -12577
6564    40862
6565    38690
6566   -16151
6567   -49457
6568   -14901
6569    39209
6570    39765
6571   -15185
6572   -49181
6573   -17344
6574    37875
6575    41320
6576   -12215
6577   -48968
6578   -18280
6579    37392
6580    41903
6581   -10592
6582   -48186
6583   -21006
6584    35484
6585    43522
6586    -7364
6587   -48185
6588   -21374
6589    33632
6590    43427
6591    -5195
6592   -47538
6593   -24031
6594    32842
6595    44882
6596    -4574
6597   -47874
6598   -24975
6599    31504
6600    45839
6601    -1872
6602   -46810
6603   -27268
6604    30290
6605    46153
6606    -1429
6607   -46684
6608   -27148
6609    28215
6610    46795
6611     1037
6612   -46555
6613   -30193
6614    27044
6615    47380
6616     2187
6617   -45297
6618   -31710
6619    25697
6620    47950
6621     5194
6622   -44394
6623   -32599
6624    22740
6625    46310
6626     7156
6627   -42790
6628   -34468
6629    20687
6630    48324
6631     8408
6632   -42565
6633   -34763
6634    19023
6635    46975
6636    10907
6637   -40341
6638   -36620
6639    17412
6640    48056
6641    11997
6642   -39730
6643   -37899
6644    16393
6645    48725
6646    14697
6647   -39646
6648   -38694
6649    14338
6650    47506
6651    15246
6652   -37542
6653   -40614
6654    11781
6655    48967
6656    18291
6657   -37024
6658   -40495
6659    10882
6660    47982
6661    18939
6662   -34808
6663   -42967
6664     9842
6665    47813
6666    21430
6667   -33997
6668   -42419
6669     7939
6670    46478
6671    22729
6672   -32253
6673   -43164
6674     4514
6675    47204
6676    24675
6677   -31576
6678   -44181
6679     2003
6680    44918
6681    26554
6682   -29666
6683   -44147
6684     1000
6685    45401
6686    27231
6687   -27405
6688   -44548
6689     -401
6690    44711
6691    28553
6692   -26356
6693   -45717
6694    -1472
6695    43265
6696    30184
6697   -25820
6698   -46429
6699    -3908
6700    44051
6701    31747
6702   -23533
6703   -46296
6704    -5700
6705    43458
6706    32296
6707   -22757
6708   -47083
6709    -7411
6710    42672
6711    32413
6712   -19704
6713   -46995
6714    -9723
6715    40610
6716    35116
6717   -19097
6718   -47844
6719   -11386
6720    39748
6721    35582
6722   -15257
6723   -46938
6724   -14114
6725    38324
6726    38156
6727   -14572
6728   -47080
6729   -15212
6730    37814
6731    38494
6732   -11714
6733   -47220
6734   -16556
6735    36418
6736    39097
6737   -11699
6738   -46175
6739   -18670
6740    33818
6741    40896
6742    -8589
6743   -47215
6744   -20201
6745    35233
6746    40902
6747    -6258
6748   -46481
6749   -22623
6750    33412
6751    42888
6752    -5649
6753   -46329
6754   -23414
6755    31278
6756    42509
6757    -3722
6758   -45746
6759   -25070
6760    30074
6761    43883
6762    -2986
6763   -45418
6764   -26477
6765    27409
6766    44105
6767     -476
6768   -43997
6769   -28369
6770    26205
6771    44850
6772     2575
6773   -42130
6774   -28620
6775    24122
6776    44760
6777     4149
6778   -43038
6779   -30226
6780    22438
6781    44945
6782     6914
6783   -42101
6784   -31810
6785    21971
6786    46018
6787     6993
6788   -42170
6789   -33586
6790    21864
6791    45577
6792     9204
6793   -40991
6794   -34013
6795    19023
6796    45873
6797    10679
6798   -39804
6799   -34482
6800    17133
6801    46559
6802    12086
6803   -38761
6804   -37087
6805    15630
6806    46857
6807    13518
6808   -36909
6809   -38258
6810    12586
6811    46592
6812    16799
6813   -36650
6814   -38645
6815    12117
6816    46252
6817    17934
6818   -33671
6819   -39386
6820     8713
6821    44834
6822    20075
6823   -33547
6824   -39575
6825     7409
6826    44430
6827    21973
6828   -32160
6829   -41279
6830     5994
6831    44995
6832    22642
6833   -31145
6834   -41217
6835     5724
6836    43392
6837    24644
6838   -30037
6839   -42768
6840     3190
6841    44017
6842    25994
6843   -27848
6844   -43801
6845     1671
6846    43354
6847    26666
6848   -27478
6849   -44230
6850    -1006
6851    42661
6852    27049
6853   -25060
6854   -43820
6855    -2663
6856    42361
6857    30356
6858   -23327
6859   -44791
6860    -4216
6861    41137
6862    31417
6863   -21996
6864   -44932
6865    -7342
6866    40433
6867    32379
6868   -19808
6869   -44610
6870    -8503
6871    39387
6872    33178
6873   -18279
6874   -44859
6875    -9405
6876    38626
6877    34669
6878   -16859
6879   -44708
6880   -12161
6881    36377
6882    35714
6883   -15257
6884   -45173
6885   -13633
6886    36148
6887    37105
6888   -12750
6889   -45038
6890   -15527
6891    35930
6892    38972
6893   -13045
6894   -45478
6895   -17240
6896    34355
6897    38416
6898    -9836
6899   -45756
6900   -16661
6901    34632
6902    39881
6903    -8418
6904   -43381
6905   -20387
6906    31767
6907    39797
6908    -5904
6909   -43459
6910   -20732
6911    31195
6912    40021
6913    -4239
6914   -43500
6915   -23156
6916    28840
6917    40288
6918    -2638
6919   -44059
6920   -24510
6921    27772
6922    41175
6923    -1181
6924   -41754
6925   -25648
6926    25295
6927    41921
6928      696
6929   -42309
6930   -27649
6931    24840
6932    42459
6933     2277
6934   -41969
6935   -28909
6936    23429
6937    43722
6938     3738
6939   -40818
6940   -30391
6941    22885
6942    44767
6943     4902
6944   -41156
6945   -31396
6946    21510
6947    44764
6948     8414
6949   -39072
6950   -32909
6951    18771
6952    45518
6953     9773
6954   -38142
6955   -33495
6956    17824
6957    44644
6958    10705
6959   -36856
6960   -33985
6961    15840
6962    43347
6963    12161
6964   -35761
6965   -35284
6966    12750
6967    43849
6968    12521
6969   -34108
6970   -35743
6971    11626
6972    44491
6973    15868
6974   -34211
6975   -36941
6976     9768
6977    43729
6978    17636
6979   -32740
6980   -38706
6981    10156
6982    43783
6983    19372
6984   -31765
6985   -39612
6986     7647
6987    43497
6988    21180
6989   -31043
6990   -40562
6991     5366
6992    43235
6993    22209
6994   -29555
6995   -40815
6996     3792
6997    42988
6998    23638
6999   -28272
7000   -39777
7001     2673
7002    41760
7003    25448
7004   -26335
7005   -41522
7006      927
7007    41714
7008    25437
7009   -24268
7010   -41409
7011    -1935
7012    40386
7013    26948
7014   -23576
7015   -42488
7016    -3168
7017    39831
7018    28933
7019   -21920
7020   -42395
7021    -5569
7022    37866
7023    30389
7024   -20140
7025   -42987
7026    -7229
7027    38501
7028    31007
7029   -19341
7030   -43068
7031    -8571
7032    36889
7033    31972
7034   -16488
7035   -43037
7036   -10066
7037    36915
7038    32848
7039   -15580
7040   -44301
7041   -11658
7042    36307
7043    34658
7044   -14016
7045   -43677
7046   -13342
7047    35416
7048    36112
7049   -11877
7050   -43251
7051   -15056
7052    34433
7053    35595
7054   -11329
7055   -42933
7056   -16696
7057    31483
7058    36758
7059    -8576
7060   -42611
7061   -18642
7062    31913
7063    37464
7064    -7330
7065   -42333
7066   -19509
7067    30282
7068    38507
7069    -6511
7070   -41920
7071   -20607
7072    29727
7073    38970
7074    -4974
7075   -41855
7076   -22823
7077    27336
7078    40170
7079    -2782
7080   -41136
7081   -23445
7082    26444
7083    39594
7084     -706
7085   -41054
7086   -25160
7087    24979
7088    41807
7089     1269
7090   -40689
7091   -26525
7092    23522
7093    40855
7094     2753
7095   -40174
7096   -28265
7097    21964
7098    41089
7099     4268
7100   -38881
7101   -29394
7102    20353
7103    42067
7104     5162
7105   -37890
7106   -29390
7107    18300
7108    40954
7109     8166
7110   -35801
7111   -30713
7112    17556
7113    41753
7114     9511
7115   -36067
7116   -31548
7117    15544
7118    42103
7119    11765
7120   -35787
7121   -33940
7122    14626
7123    42438
7124    11907
7125   -35073
7126   -34267
7127    12266
7128    43408
7129    13355
7130   -34121
7131   -35480
7132    11281
7133    41998
7134    14896
7135   -32308
7136   -35846
7137     9289
7138    43030
7139    17235
7140   -32504
7141   -37081
7142     8209
7143    41904
7144    19589
7145   -29873
7146   -36946
7147     6497
7148    41878
7149    20538
7150   -28199
7151   -36907
7152     4822
7153    40707
7154    21768
7155   -27870
7156   -39006
7157     2545
7158    40437
7159    22982
7160   -25121
7161   -39976
7162     2087
7163    39166
7164    23881
7165   -24048
7166   -39492
7167     -380
7168    39059
7169    25609
7170   -24440
7171   -40910
7172    -2458
7173    39491
7174    27693
7175   -22844
7176   -40507
7177    -2885
7178    38099
7179    27980
7180   -21028
7181   -40800
7182    -4735
7183    38619
7184    28947
7185   -20126
7186   -40780
7187    -7043
7188    37030
7189    30601
7190   -17066
7191   -42706
7192    -7727
7193    35848
7194    31439
7195   -16405
7196   -41164
7197   -11005
7198    34330
7199    32342
7200   -14306
7201   -41709
7202   -11972
7203    33692
7204    32144
7205   -12347
7206   -40093
7207   -13717
7208    33058
7209    33439
7210   -10400
7211   -41843
7212   -14475
7213    32096
7214    34705
7215    -9305
7216   -41545
7217   -15583
7218    31080
7219    37137
7220    -7980
7221   -41693
7222   -18292
7223    30269
7224    36123
7225    -5997
7226   -41948
7227   -19396
7228    29074
7229    37568
7230    -5493
7231   -40979
7232   -20281
7233    27525
7234    39035
7235    -2778
7236   -40635
7237   -21862
7238    25637
7239    38632
7240    -2409
7241   -39253
7242   -22917
7243    24366
7244    39624
7245     -365
7246   -40025
7247   -24311
7248    23628
7249    39068
7250     1536
7251   -38938
7252   -25003
7253    21148
7254    39204
7255     2352
7256   -36897
7257   -26849
7258    20352
7259    39815
7260     4756
7261   -36679
7262   -28727
7263    19131
7264    39945
7265     6305
7266   -35976
7267   -29009
7268    17028
7269    40459
7270     7862
7271   -36218
7272   -31064
7273    16281
7274    40466
7275     8723
7276   -35246
7277   -32504
7278    14520
7279    41160
7280    10387
7281   -34753
7282   -32213
7283    12981
7284    41420
7285    12457
7286   -31950
7287   -34554
7288    12300
7289    39635
7290    14394
7291   -32362
7292   -33752
7293     9663
7294    39957
7295    16276
7296   -30320
7297   -34636
7298     9202
7299    39670
7300    16845
7301   -28414
7302   -35376
7303     6799
7304    39839
7305    18319
7306   -28010
7307   -37007
7308     6024
7309    39523
7310    20399
7311   -27371
7312   -36107
7313     3720
7314    40055
7315    21123
7316   -26117
7317   -37785
7318     2566
7319    39806
7320    22205
7321   -24805
7322   -39027
7323      499
7324    39217
7325    24481
7326   -24247
7327   -38378
7328     -658
7329    38197
7330    25253
7331   -22472
7332   -38869
7333    -1655
7334    38345
7335    26512
7336   -20847
7337   -40161
7338    -4277
7339    36773
7340    27199
7341   -19100
7342   -39414
7343    -6321
7344    35068
7345    27049
7346   -17280
7347   -39282
7348    -6741
7349    34258
7350    29236
7351   -15821
7352   -38928
7353    -9138
7354    33546
7355    28916
7356   -14337
7357   -39732
7358   -10169
7359    32787
7360    30722
7361   -12882
7362   -39465
7363   -11769
7364    31776
7365    31965
7366   -11480
7367   -40511
7368   -13827
7369    31063
7370    32148
7371   -10460
7372   -40117
7373   -15731
7374    30129
7375    34871
7376    -8865
7377   -39559
7378   -16496
7379    30662
7380    35715
7381    -6330
7382   -38794
7383   -18167
7384    27837
7385    34953
7386    -5445
7387   -38396
7388   -18576
7389    27019
7390    35760
7391    -5191
7392   -38203
7393   -20722
7394    26520
7395    36308
7396    -2864
7397   -38334
7398   -20588
7399    24485
7400    37311
7401     -258
7402   -36971
7403   -22791
7404    23856
7405    36588
7406      746
7407   -36693
7408   -23958
7409    22263
7410    38553
7411     1988
7412   -36320
7413   -25014
7414    20718
7415    37830
7416     3951
7417   -36397
7418   -27039
7419    19161
7420    39604
7421     4356
7422   -35793
7423   -27335
7424    17195
7425    39016
7426     6989
7427   -34185
7428   -28931
7429    16313
7430    39209
7431     7787
7432   -32428
7433   -29503
7434    14120
7435    38899
7436     9652
7437   -32072
7438   -29606
7439    14512
7440    38747
7441    10628
7442   -30812
7443   -30356
7444    11970
7445    37618
7446    12131
7447   -30387
7448   -32239
7449    10618
7450    37852
7451    14274
7452   -29971
7453   -32856
7454     8486
7455    38459
7456    15659
7457   -29474
7458   -33489
7459     7713
7460    38619
7461    16604
7462   -28214
7463   -35126
7464     6100
7465    38060
7466    18153
7467   -26622
7468   -36484
7469     3891
7470    37657
7471    19872
7472   -25139
7473   -35843
7474     3575
7475    38200
7476    20533
7477   -23991
7478   -36303
7479     1128
7480    37507
7481    22195
7482   -22309
7483   -35525
7484      703
7485    36701
7486    23487
7487   -21757
7488   -37031
7489    -1103
7490    36225
7491    23774
7492   -20745
7493   -36752
7494    -2045
7495    35574
7496    24993
7497   -18927
7498   -37551
7499    -4622
7500    34765
7501    25498
7502   -17802
7503   -37607
7504    -5430
7505    33390
7506    28471
7507   -15585
7508   -37834
7509    -7517
7510    33964
7511    29112
7512   -15594
7513   -38439
7514    -8549
7515    33202
7516    29897
7517   -13791
7518   -37985
7519   -10096
7520    32037
7521    30278
7522   -12697
7523   -39070
7524   -12327
7525    30991
7526    31421
7527   -11443
7528   -37863
7529   -12800
7530    30197
7531    31586
7532    -9866
7533   -37531
7534   -14584
7535    28670
7536    31988
7537    -8321
7538   -37371
7539   -15905
7540    27425
7541    32766
7542    -5804
7543   -36493
7544   -15938
7545    26278
7546    33392
7547    -5277
7548   -37065
7549   -17889
7550    26194
7551    34729
7552    -2995
7553   -38588
7554   -20299
7555    23717
7556    35491
7557    -2620
7558   -36800
7559   -21746
7560    23545
7561    35746
7562    -1303
7563   -35421
7564   -23196
7565    22394
7566    36838
7567      251
7568   -36242
7569   -23227
7570    20962
7571    36649
7572     2439
7573   -34612
7574   -24021
7575    18926
7576    37305
7577     3828
7578   -34710
7579   -25025
7580    17897
7581    36339
7582     4953
7583   -33123
7584   -26159
7585    16168
7586    36992
7587     6630
7588   -32287
7589   -26499
7590    15690
7591    35658
7592     8885
7593   -32396
7594   -27764
7595    14301
7596    36856
7597     9891
7598   -31644
7599   -29779
7600    12415
7601    37073
7602    12771
7603   -30482
7604   -31686
7605    11623
7606    38776
7607    13463
7608   -29541
7609   -31716
7610     9741
7611    37672
7612    13583
7613   -29054
7614   -32511
7615     7457
7616    36768
7617    15000
7618   -26512
7619   -33451
7620     6571
7621    37754
7622    16641
7623   -26744
7624   -33563
7625     5217
7626    36545
7627    17952
7628   -24453
7629   -32747
7630     3765
7631    36927
7632    18355
7633   -24192
7634   -33400
7635     3358
7636    36062
7637    19614
7638   -22502
7639   -35120
7640      649
7641    34821
7642    21438
7643   -21362
7644   -34960
7645     -538
7646    35200
7647    21930
7648   -20489
7649   -35704
7650    -1040
7651    34935
7652    23921
7653   -19123
7654   -36019
7655    -3548
7656    34711
7657    25618
7658   -18581
7659   -36961
7660    -4154
7661    33622
7662    25220
7663   -16511
7664   -37105
7665    -7134
7666    31907
7667    25189
7668   -15583
7669   -36264
7670    -7722
7671    31869
7672    27971
7673   -14320
7674   -35625
7675    -8671
7676    31465
7677    28325
7678   -12364
7679   -35738
7680   -10634
7681    29484
7682    29145
7683   -11636
7684   -36085
7685   -11726
7686    29005
7687    29270
7688    -9300
7689   -36699
7690   -12392
7691    28299
7692    30705
7693    -9137
7694   -36110
7695   -14024
7696    27088
7697    31945
7698    -7104
7699   -35745
7700   -15827
7701    25952
7702    33472
7703    -5455
7704   -35663
7705   -17445
7706    25230
7707    33227
7708    -3745
7709   -35881
7710   -18215
7711    23687
7712    33538
7713    -2493
7714   -35114
7715   -20879
7716    22369
7717    34797
7718     -907
7719   -34772
7720   -21396
7721    21465
7722    34042
7723      275
7724   -34711
7725   -21414
7726    20913
7727    34751
7728     1768
7729   -33767
7730   -22535
7731    18983
7732    35068
7733     3298
7734   -33592
7735   -23745
7736    18426
7737    34313
7738     4586
7739   -31658
7740   -25295
7741    16265
7742    36360
7743     6390
7744   -32242
7745   -26018
7746    14898
7747    35623
7748     8034
7749   -31413
7750   -26990
7751    14050
7752    36072
7753     8025
7754   -31092
7755   -27959
7756    12563
7757    35929
7758     9811
7759   -30161
7760   -29442
7761    10783
7762    35743
7763    11322
7764   -27664
7765   -28521
7766    10221
7767    35511
7768    11716
7769   -27802
7770   -29382
7771     9139
7772    35140
7773    13341
7774   -26212
7775   -31166
7776     7026
7777    35520
7778    15684
7779   -24705
7780   -30528
7781     5610
7782    34687
7783    16416
7784   -24753
7785   -32420
7786     5235
7787    34771
7788    17866
7789   -23614
7790   -31717
7791     3409
7792    33860
7793    18486
7794   -22429
7795   -32789
7796      686
7797    34276
7798    19995
7799   -21600
7800   -33167
7801     1839
7802    34142
7803    21421
7804   -19840
7805   -33845
7806       44
7807    33753
7808    23074
7809   -20310
7810   -34366
7811    -3247
7812    32205
7813    22575
7814   -18173
7815   -34963
7816    -2530
7817    32746
7818    23504
7819   -15800
7820   -34517
7821    -5844
7822    32068
7823    25120
7824   -15560
7825   -34155
7826    -5722
7827    31439
7828    25821
7829   -13881
7830   -35844
7831    -8441
7832    30404
7833    26538
7834   -12463
7835   -35257
7836    -9306
7837    29517
7838    27913
7839   -12799
7840   -34467
7841   -10661
7842    28684
7843    28660
7844    -8857
7845   -35603
7846   -10994
7847    27849
7848    28672
7849    -8845
7850   -35395
7851   -12762
7852    26484
7853    29106
7854    -7878
7855   -34394
7856   -14282
7857    25320
7858    30999
7859    -6840
7860   -33898
7861   -15337
7862    25016
7863    29961
7864    -5498
7865   -34489
7866   -16754
7867    22922
7868    31397
7869    -2869
7870   -33552
7871   -17964
7872    22713
7873    32236
7874    -2050
7875   -33163
7876   -17236
7877    21037
7878    32851
7879    -1356
7880   -33127
7881   -19380
7882    19744
7883    32287
7884      210
7885   -31321
7886   -22582
7887    19383
7888    33513
7889     1584
7890   -31101
7891   -21479
7892    17987
7893    33319
7894     3310
7895   -32127
7896   -24059
7897    16604
7898    33958
7899     3863
7900   -30981
7901   -24838
7902    15944
7903    33973
7904     7584
7905   -30010
7906   -25435
7907    13752
7908    33894
7909     6786
7910   -30339
7911   -25376
7912    13532
7913    33685
7914     9349
7915   -28636
7916   -26020
7917    11680
7918    33403
7919     8937
7920   -27788
7921   -27387
7922    11465
7923    34266
7924    11276
7925   -27362
7926   -27440
7927     8819
7928    34540
7929    12052
7930   -26069
7931   -29435
7932     8791
7933    33422
7934    13448
7935   -26158
7936   -29135
7937     6217
7938    33705
7939    15476
7940   -24807
7941   -30663
7942     5506
7943    34603
7944    16375
7945   -23227
7946   -30656
7947     3933
7948    34080
7949    17457
7950   -23134
7951   -31908
7952     2855
7953    33420
7954    19522
7955   -21399
7956   -32039
7957      151
7958    32364
7959    18842
7960   -20749
7961   -32542
7962     -896
7963    32137
7964    20798
7965   -18499
7966   -32324
7967    -1299
7968    31791
7969    20706
7970   -18053
7971   -32723
7972    -2428
7973    30926
7974    22411
7975   -16954
7976   -32217
7977    -3518
7978    30494
7979    22940
7980   -15344
7981   -33495
7982    -5084
7983    29946
7984    24558
7985   -14227
7986   -33357
7987    -6964
7988    29935
7989    24813
7990   -12313
7991   -34925
7992    -8229
7993    28280
7994    27646
7995   -12124
7996   -34226
7997    -8420
7998    28423
7999    27312
8000   -11072
8001   -33920
8002   -10732
8003    26036
8004    27538
8005    -9832
8006   -32777
8007   -11256
8008    26451
8009    27258
8010    -7573
8011   -34331
8012   -12241
8013    24738
8014    27623
8015    -6882
8016   -33052
8017   -14355
8018    25389
8019    28828
8020    -5512
8021   -33000
8022   -14688
8023    22038
8024    29755
8025    -4106
8026   -32785
8027   -17294
8028    22664
8029    30584
8030    -2773
8031   -33482
8032   -17365
8033    20546
8034    31154
8035    -1820
8036   -30785
8037   -19147
8038    19888
8039    32300
8040     -502
8041   -32118
8042   -19367
8043    18491
8044    32471
8045     1742
8046   -31045
8047   -20878
8048    18656
8049    31778
8050     2544
8051   -30878
8052   -21309
8053    16349
8054    32738
8055     3777
8056   -29551
8057   -22712
8058    15589
8059    32102
8060     6059
8061   -28631
8062   -23798
8063    14549
8064    32894
8065     4988
8066   -28529
8067   -24887
8068    13956
8069    31889
8070     7061
8071   -27977
8072   -25100
8073    12202
8074    32886
8075     7373
8076   -27201
8077   -27633
8078    11072
8079    31980
8080     9188
8081   -27027
8082   -26136
8083     9139
8084    33715
8085    11273
8086   -25569
8087   -28070
8088    10076
8089    31898
8090    13057
8091   -24644
8092   -27804
8093     6751
8094    33993
8095    13850
8096   -23603
8097   -29407
8098     6976
8099    32430
8100    14800
8101   -22412
8102   -29013
8103     4464
8104    32507
8105    14929
8106   -21484
8107   -30581
8108     3820
8109    30738
8110    17320
8111   -21066
8112   -30123
8113     2597
8114    31434
8115    17505
8116   -20691
8117   -30714
8118     1066
8119    31070
8120    18087
8121   -14896
##END NTUPLES=NMR FID
##END=
