# Supplementary material for: An untargeted multi-technique metabolomics approach to studying intracellular metabolites of HepG2 cells exposed to 2,3,7,8-tetrachlorodibenzo-p-dioxin
Source: BMC Genomics. 2011 May 20;12:251. doi: 10.1186/1471-2164-12-251 (PMC3141663; doi:10.1186/1471-2164-12-251)
Supplement: Additional file 2 — Metadata and NMR raw data: ZIP file containing: -All NMR raw data (in JCAMP-DX format ".dx") -The metadata on NMR (polars & apolars), LC-MS and GC-MS data sets (as Tab delimited files ".txt"). [file 1471-2164-12-251-S2.ZIP › TE/Ainhoa/SAFETY COPY D Disk/TRABAJO/ARTICLES/ARTICLE Metabolomics TCDD_ACCEPTED/JCAMP_DX_NMR_data_and_all_metadata/NMR_apolar_TCDD_p11a.1C.dx]

##TITLE=
##JCAMPDX= 6.0         $$ Bruker NMR JCAMP-DX V2.0
##DATA TYPE= NMR FID
##DATA CLASS= NTUPLES
##ORIGIN= Bruker BioSpin GmbH
##OWNER= bruker
$$ 1.72 TOPSPIN		Version 2.1
$$ 2011-04-15 14:45:20.570 +0200  WUR\bruker@RIK1030
$$ Compression mode = fixed
##.OBSERVE FREQUENCY= 400.1319223
##.OBSERVE NUCLEUS= ^1H
##.DELAY= (6, 6)
##.ACQUISITION MODE= SIMULTANEOUS (DQD)
##.ACQUISITION SCHEME= undefined
##.AVERAGES= 128
##.DIGITISER RES= 18
##SPECTROMETER/DATA SYSTEM= avance400
##.PULSE SEQUENCE= zg
##.SOLVENT NAME= CDCl3
##.SHIFT REFERENCE= INTERNAL, CDCl3, 1, 11.01498
##AUDIT TRAIL= $$ (NUMBER, WHEN, WHO, WHERE, PROCESS, VERSION, WHAT)
$$ ##TITLE= Audit trail, TOPSPIN		Version 1.3
$$ ##JCAMPDX= 5.01
$$ ##ORIGIN= Bruker BioSpin GmbH
$$ ##OWNER= bruker
$$ $$ P:/NMR-data/data/Ainhoa_raw_data/nmr/AR220608.1C/1/audita.txt
$$ ##AUDIT TRAIL=  $$ (NUMBER, WHEN, WHO, WHERE, VERSION, WHAT)
(   1,<2008-07-28 16:22:03.177 +0200>,<WUR\bruker>,<RIK1030>,<TOPSPIN 1.3>,
      <created by zg, POWCHK disabled, PULCHK disabled
       configuration hash MD5:
       D1 93 94 B6 6B D6 3B BD 35 EA 0D 0D AE B0 63 FA
       data hash MD5: 16K
       DD 72 3B 3D D7 E9 5E EE 93 E6 2B 73 5F 92 E2 D2>)
(   2,<2011-04-15 14:45:18.445 +0200>,<WUR\bruker>,<RIK1030>,<proc1d>,<TOPSPIN 2.1>,
      <convdta from       1 "NMR_apolar_TCDD_p11a.1C" "Ainhoa_raw_data" "P:\NMR-data"
       data hash MD5: 16244
       DE A8 50 0D 11 96 BD 61 D7 0D 82 35 C4 DB D9 4C>)
$$ ##END=
$$ 
$$ $$ hash MD5
$$ $$ CF 63 2E CC E0 22 41 A6 67 33 65 B4 4F 24 12 80
##$RELAX= 
##$BRUKER FILE EXP=format.temp
$$ EDIT_PAR COMMAND FILE
$$ 
$$ DI_MODE         LONG
$$ ED_ENTRY        ACQU
$$ ORDER           FILE
$$ 
$$ 
$$ HEADER		"F2 - Acquisition Parameters"
$$ T_NAME		Date_
$$ 		TYPE	R64
$$ 		CLASS	ACQU
$$ 		SUBRANGE 0.0 50000000
$$ 		REL	"Date_=itodate(DATE)"
$$ 		INV_REL	"DATE=datetoi(Date_,DATE)"
$$ 		FORMAT	"%14.0f"
$$ 		TEXT	" "
$$ END
$$ T_NAME		Time
$$ 		TYPE	R32
$$ 		CLASS	ACQU
$$ 		SUBRANGE 0.0 1000000
$$ 		REL	"Time=itotime(DATE)"
$$ 		INV_REL	"DATE=timetoi(Time,DATE)"
$$ 		FORMAT	"%14.2f"
$$ 		TEXT	" "
$$ END
$$ NAME		INSTRUM
$$ 		TEXT	" "
$$ END
$$ NAME		PROBHD
$$ 		FORMAT	"%14.14s"
$$ 		TEXT	" "
$$ END
$$ NAME		PULPROG
$$ 		TEXT	" "
$$ END
$$ NAME		TD
$$ 		TEXT	" "
$$ END
$$ NAME		SOLVENT
$$ 		TEXT	" "
$$ END
$$ NAME		NS
$$ 		TEXT	" "
$$ END
$$ NAME		DS
$$ 		TEXT	" "
$$ END
$$ T_NAME		SWH
$$ 		TYPE	R32
$$ 		CLASS	ACQU
$$ 		SUBRANGE 0.0 1e8
$$ 		REL	"SWH=SW*SFO1"
$$ 		INV_REL "SW=SWH/SFO1"
$$ 		UNIT	"Hz"
$$ 		FORMAT	"%14.3f Hz"
$$ 		TEXT	" "
$$ END
$$ T_NAME          FIDRES
$$                 TYPE    R32
$$                 CLASS   ACQU
$$                 SUBRANGE 0.0 100000
$$                 REL     "FIDRES=SW*SFO1/TD"
$$                 INV_REL "TD = nextpow(SW*SFO1/FIDRES)"
$$ 		UNIT	"Hz"
$$ 		FORMAT	"%14.6f Hz"
$$ 		TEXT	" "
$$ END
$$ T_NAME          AQ
$$ 		TYPE	R32
$$ 		CLASS	ACQU
$$ 		SUBRANGE 0.0 1000
$$ 		REL	"AQ=aqcalc(SW,SFO1,TD,DIGTYP)"
$$ 		INV_REL	"TD=tdcalc(SW,SFO1,1.0e6*AQ,DIGTYP)"
$$ 		UNIT	"sec"
$$ 		FORMAT	"%14.7f sec"
$$ 		TEXT	" "
$$ END
$$ NAME		RG
$$ 		TEXT	" "
$$ END
$$ T_NAME          DW
$$ 		TYPE	R32
$$ 		CLASS	ACQU
$$ 		SUBRANGE 0.0 1000000
$$ 		REL	"DW=1/(2*SW*SFO1)"
$$ 		INV_REL	"SW=1000000/(2*(0.005+DW)*SFO1)"
$$ 		UNIT	"usec"
$$ 		FORMAT	"%14.3lf usec"
$$ 		TEXT	" "
$$ END
$$ NAME		DE
$$ 		FORMAT	"%14.2f usec"
$$ 		TEXT	" "
$$ END
$$ NAME		TE
$$ 		FORMAT	"%14.1f K"
$$ 		TEXT	" "
$$ END
$$ T_NAME		D1
$$ 		TYPE	R32
$$ 		CLASS	ACQU
$$ 		SUBRANGE 0.0 1e38
$$ 		REL	"D1=D[1]"
$$ 		INV_REL	"D[1]=D1"
$$ 		UNIT	"sec"
$$ 		FORMAT	"%14.8f sec"
$$ 		TEXT	" "
$$ END
$$ NAME		TD0
$$ 		TEXT	" "
$$ END
$$ HEADER		"======== CHANNEL f1 ========"
$$ NAME		NUC1
$$ 		NONEDIT
$$ 		TEXT	" "
$$ END
$$ T_NAME		P1
$$ 		TYPE	R32
$$ 		CLASS	ACQU
$$ 		SUBRANGE 0.0 1.0e10
$$ 		REL	"P1=P[1]"
$$ 		INV_REL	"P[1]=P1"
$$ 		UNIT	"usec"
$$ 		FORMAT	"%14.2f usec"
$$ 		TEXT	" "
$$ END
$$ T_NAME		PL1
$$ 		TYPE	R32
$$ 		CLASS	ACQU
$$ 		SUBRANGE -6.0 1e38
$$ 		REL	"PL1=PL[1]"
$$ 		INV_REL	"PL[1]=PL1"
$$ 		UNIT	"dB"
$$ 		FORMAT	"%14.2f dB"
$$ 		TEXT	" "
$$ END
$$ NAME		SFO1
$$ 		FORMAT	"%14.7f MHz"
$$ 		TEXT	" "
$$ END
##$RELAX= 
##$BRUKER FILE EXP=scon
$$ ##TITLE= Parameter file, TOPSPIN		Version 1.3
$$ ##JCAMPDX= 5.0
$$ ##DATATYPE= Parameter Values
$$ ##ORIGIN= Bruker BioSpin GmbH
$$ ##OWNER= bruker
$$ $$ 2008-07-28 16:13:47.980 +0200  WUR\bruker@RIK1030
$$ $$ P:/NMR-data/data/Ainhoa_raw_data/nmr/AR220608.1C/1/scon
$$ ##$BLKPA= (0..15)
3 3 3 3 3 3 3 3 3 3 3 3 3 3 3 3 
$$ ##$BLKTR= (0..15)
3 3 3 3 3 3 3 3 3 3 3 3 3 3 3 3 
$$ ##$DE1= 2
$$ ##$DE2= 2
$$ ##$DEADC= 4
$$ ##$DEPA= 2
$$ ##$DERX= 3
$$ ##$PHASP4= (0..15)
0.5 0.5 0.5 0.5 0.5 0.5 0.5 0.5 0.5 0.5 0.5 0.5 0.5 0.5 0.5 0.5 
$$ ##$PHASPR= (0..15)
3 3 3 3 3 3 3 3 3 3 3 3 3 3 3 3 
$$ ##$SHAPPR= (0..15)
1.6 1.6 1.6 1.6 1.6 1.6 1.6 1.6 1.6 1.6 1.6 1.6 1.6 1.6 1.6 1.6 
$$ ##END=
##$RELAX= 
##$BRUKER FILE EXP=pulseprogram
$$ # 1 "C:/Bruker/TOPSPIN/exp/stan/nmr/lists/pp/zg"
$$ ;zg
$$ ;avance-version (06/11/09)
$$ ;1D sequence
$$ ;
$$ ;$CLASS=HighRes
$$ ;$DIM=1D
$$ ;$TYPE=
$$ ;$SUBTYPE=
$$ ;$COMMENT=
$$ 
$$ 
$$ # 1 "C:/Bruker/TOPSPIN/exp/stan/nmr/lists/pp/Avance.incl" 1
$$ ;Avance2.incl
$$ ;   for 1
$$ ;
$$ ;avance-version (07/01/22)
$$ ;
$$ ;$CLASS=HighRes Incl
$$ ;$COMMENT=
$$ 
$$ 
$$ 
$$ 
$$ 
$$ 
$$ 
$$ 
$$ 
$$ 
$$ 
$$ 
$$ 
$$ 
$$ 
$$ 
$$ 
$$ 
$$ 
$$ 
$$ 
$$ 
$$ 
$$ 
$$ 
$$ 
$$ 
$$ 
$$ 
$$ 
$$ 
$$ 
$$ 
$$ 
$$ 
$$ 
$$ 
$$ 
$$ 
$$ 
$$ 
$$ 
$$ 
$$ 
$$ 
$$ 
$$ 
$$ 
$$ 
$$ 
$$ 
$$ 
$$ 
$$ 
$$ 
$$ 
$$ 
$$ 
$$ 
$$ 
$$ 
$$ 
$$ 
$$ 
$$ 
$$ 
$$ 
$$ 
$$ 
$$ 
$$ 
$$ 
$$ 
$$ 
$$ 
$$ 
$$ 
$$ 
$$ 
$$ 
$$ 
$$ 
$$ 
$$ 
$$ 
$$ 
$$ 
$$ 
$$ 
$$ 
$$ 
$$ 
$$ 
$$ 
$$ 
$$ 
$$ 
$$ 
$$ 
$$ 
$$ 
$$ 
$$ 
$$ 
$$ 
$$ 
$$ 
$$ 
$$ 
$$ 
$$ 
$$ 
$$ 
$$ 
$$ 
$$ 
$$ 
$$ 
$$ 
$$ 
$$ 
$$ 
$$ 
$$ 
$$ 
$$ 
$$ 
$$ 
$$ 
$$ 
$$ 
$$ 
$$ 
$$ ;$Id: Avance2.incl,v 1.10.6.7 2007/01/22 13:54:46 ber Exp $
$$ # 12 "C:/Bruker/TOPSPIN/exp/stan/nmr/lists/pp/zg" 2
$$ 
$$ 
$$ 
$$ "acqt0=-p1*2/3.1416"
$$ 
$$ 
$$ # 1 "mc_line 18 file C:/Bruker/TOPSPIN/exp/stan/nmr/lists/pp/zg expanding definition part of mc command before ze"
$$ define delay MCWRK
$$ define delay MCREST
$$ "MCWRK = 0.500000*30m"
$$ "MCREST = 30m - 30m"
$$ # 18 "C:/Bruker/TOPSPIN/exp/stan/nmr/lists/pp/zg"
$$ 1 ze
$$ # 1 "mc_line 18 file C:/Bruker/TOPSPIN/exp/stan/nmr/lists/pp/zg expanding definition of mc command after ze"
$$ # 19 "C:/Bruker/TOPSPIN/exp/stan/nmr/lists/pp/zg"
$$ # 1 "mc_line 19 file C:/Bruker/TOPSPIN/exp/stan/nmr/lists/pp/zg expanding start label for mc command"
$$ 2 MCWRK  * 2
$$ LBLF0, MCREST
$$ # 20 "C:/Bruker/TOPSPIN/exp/stan/nmr/lists/pp/zg"
$$   d1
$$   p1 ph1
$$   go=2 ph31
$$ # 1 "mc_line 23 file C:/Bruker/TOPSPIN/exp/stan/nmr/lists/pp/zg expanding mc command in line"
$$   MCWRK wr #0
$$   MCWRK zd 
$$   lo to LBLF0 times td0
$$ 
$$ # 24 "C:/Bruker/TOPSPIN/exp/stan/nmr/lists/pp/zg"
$$ exit
$$ 
$$ 
$$ ph1=0 2 2 0 1 3 3 1
$$ ph31=0 2 2 0 1 3 3 1
$$ 
$$ 
$$ ;pl1 : f1 channel - power level for pulse (default)
$$ ;p1 : f1 channel -  high power pulse
$$ ;d1 : relaxation delay; 1-5 * T1
$$ ;NS: 1 * n, total number of scans: NS * TD0
$$ 
$$ 
$$ 
$$ ;$Id: zg,v 1.7.10.2 2006/11/10 11:04:15 ber Exp $
##$RELAX= 
##$BRUKER FILE EXP=uxnmr.par
$$ ##TITLE= Parameter file, TOPSPIN		Version 1.3
$$ ##JCAMPDX= 5.0
$$ ##DATATYPE= Parameter Values
$$ ##ORIGIN= Bruker BioSpin GmbH
$$ ##OWNER= Administrator
$$ $$ 2008-03-03 09:42:28.895 +0100  WUR\bruker@RIK1030
$$ $$ C:/Bruker/TOPSPIN/conf/instr/avance400/uxnmr.par
$$ ##$ACB= 0
$$ ##$ACBTAT= (0..15)
0 88 72 0 0 0 0 0 0 0 0 0 0 0 0 0 
$$ ##$ACBTBA= (0..15)
0 0 0 0 0 0 0 0 0 0 0 0 0 0 0 0 
$$ ##$ACBTCTL= (0..15)
0 0 0 0 0 0 0 0 0 0 0 0 0 0 0 0 
$$ ##$ACBTDI= (0..15)
0 102 102 0 0 0 0 0 0 0 0 0 0 0 0 0 
$$ ##$ACBTDM= (0..15)
0 10 10 0 0 0 0 0 0 0 0 0 0 0 0 0 
$$ ##$ACBTFHI= (0..15)
0 400 400 0 0 0 0 0 0 0 0 0 0 0 0 0 
$$ ##$ACBTFL= (0..15)
0 73 74 0 0 0 0 0 0 0 0 0 0 0 0 0 
$$ ##$ACBTFLO= (0..15)
0 14 14 0 0 0 0 0 0 0 0 0 0 0 0 0 
$$ ##$ACBTOUT= (0..15)
0 1 2 0 0 0 0 0 0 0 0 0 0 0 0 0 
$$ ##$ACBTPO= (0..15)
0 150000 60000 0 0 0 0 0 0 0 0 0 0 0 0 0 
$$ ##$ACBTPW= (0..15)
0 10 10 0 0 0 0 0 0 0 0 0 0 0 0 0 
$$ ##$ACBTSB= (0..15)
0 0 0 0 0 0 0 0 0 0 0 0 0 0 0 0 
$$ ##$ACBTY= <no>
$$ ##$AQSBDHW= (0..31)
255 255 1 4 4 255 255 255 0 0 255 255 255 255 255 255 255 255 255 0 255 
255 255 255 255 255 255 255 255 255 255 255 
$$ ##$AQSBDID= (0..31)
255 255 88 83 83 255 255 255 65 67 255 255 255 255 255 255 255 255 255 
66 255 255 255 255 255 255 255 255 255 255 255 255 
$$ ##$AQSBDNO= (0..31)
255 255 1 1 2 255 255 255 1 1 255 255 255 255 255 255 255 255 255 1 255 
255 255 255 255 255 255 255 255 255 255 255 
$$ ##$AQSBDTY= (0..31)
255 255 3 16 16 255 255 255 5 9 255 255 255 255 255 255 255 255 255 7 
255 255 255 255 255 255 255 255 255 255 255 255 
$$ ##$AQSBUAD= (0..31)
255 255 52 36 37 255 255 255 54 26 255 255 255 255 255 255 255 255 255 
32 255 255 255 255 255 255 255 255 255 255 255 255 
$$ ##$AQSECL= (0..31)
255 255 2 3 3 255 255 255 5 2 255 255 255 255 255 255 255 255 255 255 
255 255 255 255 255 255 255 255 255 255 255 255 
$$ ##$AQSECLS= (0..31)
255 255 3 2 2 255 255 255 0 0 255 255 255 255 255 255 255 255 255 255 
255 255 255 255 255 255 255 255 255 255 255 255 
$$ ##$ATT19F= (0..1)
0 0 
$$ ##$ATT1H= (0..1)
0 0 
$$ ##$ATT3H= (0..1)
0 0 
$$ ##$ATTX= (0..1)
0 0 
$$ ##$ATTY= (0..1)
0 0 
$$ ##$ATTZ= (0..1)
0 0 
$$ ##$BACSAIR= no
$$ ##$BACSCAP= 60
$$ ##$BACSDEL= 10
$$ ##$BACSFCM= no
$$ ##$BACSOPT= <>
$$ ##$BACSTY= <tty08>
$$ ##$BARPTY= <no>
$$ ##$BFREQ= 400.13
$$ ##$BIRDS= yes
$$ ##$BMPC= 0
$$ ##$BMPCTY= <no>
$$ ##$BPSUTY= <no>
$$ ##$BSMS= 1
$$ ##$BSMSTY= <tty02>
$$ ##$CFASMOD= (0..7)
1 1 1 1 1 1 1 1 
$$ ##$CFASMUL= (0..7)
1 1 1 1 1 1 1 1 
$$ ##$CNFTXDR= (0..7)
6 6 0 0 0 0 0 0 
$$ ##$COMDIG2= 0
$$ ##$CPDBTY= <no>
$$ ##$CRCOTY= <no>
$$ ##$DATSTAT= no
$$ ##$DIGI140= (0..7)
0 0 0 0 0 0 0 0 
$$ ##$DIGIB12= (0..7)
0 0 0 0 0 0 0 0 
$$ ##$DIGIB16= (0..7)
0 0 0 0 0 0 0 0 
$$ ##$DIGIFA= (0..7)
0 0 0 0 0 0 0 0 
$$ ##$DIGIHA= (0..7)
0 0 0 0 0 0 0 0 
$$ ##$DIGIHAF= (0..7)
0 0 0 0 0 0 0 0 
$$ ##$DIGIHRD= (0..7)
0 0 0 0 0 0 0 0 
$$ ##$DIGIIA= (0..7)
0 0 0 0 0 0 0 0 
$$ ##$DIGIO16= (0..7)
0 0 0 0 0 0 0 0 
$$ ##$DIGISA= (0..7)
1 0 0 0 0 0 0 0 
$$ ##$DIGISAF= (0..7)
0 0 0 0 0 0 0 0 
$$ ##$DIGISL= (0..7)
0 0 0 0 0 0 0 0 
$$ ##$DIGITYI= (0..7)
0 0 0 0 0 0 0 0 
$$ ##$DIGITYP= (0..7)
0 0 0 0 0 0 0 0 
$$ ##$DIGITZ= 0
$$ ##$DRU= no
$$ ##$FCUMEM= (0..7)
2093056 2093056 0 0 0 0 0 0 
$$ ##$FCUPAL= (0..7)
260 260 0 0 0 0 0 0 
$$ ##$FQMIX= 0
$$ ##$FUNCMOD= <>
$$ ##$GCUTYPE= 2
$$ ##$GTUTY= <no>
$$ ##$HFAC= 3
$$ ##$HPCU= 0
$$ ##$HPCUTY= <no>
$$ ##$HPTXLP= (0..3)
-1 -1 -1 -1 
$$ ##$HPTXPI= (0..3)
0 0 0 0 
$$ ##$HPTXPO= (0..3)
0 0 0 0 
$$ ##$HPTXTY= (0..3)
0 0 0 0 
$$ ##$IF451= 0
$$ ##$IFREQ= 1
$$ ##$INTFPR= 0
$$ ##$IPSO= no
$$ ##$LOCKTY= <tty03>
$$ ##$LOCSWID= 0
$$ ##$M2FAC= 0
$$ ##$MASTY= <no>
$$ ##$MEMPRM= 0
$$ ##$MHFAC= 0
$$ ##$MXFAC= 0
$$ ##$NAMPD1= <2H>
$$ ##$NAMPD10= <>
$$ ##$NAMPD11= <>
$$ ##$NAMPD12= <>
$$ ##$NAMPD13= <>
$$ ##$NAMPD14= <>
$$ ##$NAMPD15= <>
$$ ##$NAMPD16= <>
$$ ##$NAMPD2= <X-BB19F_2HS>
$$ ##$NAMPD3= <1H>
$$ ##$NAMPD4= <>
$$ ##$NAMPD5= <>
$$ ##$NAMPD6= <>
$$ ##$NAMPD7= <>
$$ ##$NAMPD8= <>
$$ ##$NAMPD9= <>
$$ ##$NFCU= 2
$$ ##$NMRCH= 0
$$ ##$NMRMEM= 0
$$ ##$NRCU= 1
$$ ##$NROUT= 1
$$ ##$PAMPF1= (0..15)
75 99 67 27 0 0 0 12 117 46 8 118 1 0 0 0 
$$ ##$PAMPF2= (0..15)
0 0 0 0 0 0 0 0 0 0 0 0 0 0 0 0 
$$ ##$PAMPF3= (0..15)
0 0 0 0 0 0 0 0 0 0 0 0 0 0 0 0 
$$ ##$PAMPF4= (0..15)
0 0 0 0 0 0 0 0 0 0 0 0 0 0 0 0 
$$ ##$PAMPF5= (0..15)
0 0 0 0 0 0 0 0 0 0 0 0 0 0 0 0 
$$ ##$PAMPF6= (0..15)
0 0 0 0 0 0 0 0 0 0 0 0 0 0 0 0 
$$ ##$PAMPF7= (0..15)
0 0 0 0 0 0 0 0 0 0 0 0 0 0 0 0 
$$ ##$PAMPF8= (0..15)
0 0 0 0 0 0 0 0 0 0 0 0 0 0 0 0 
$$ ##$PH4= 0
$$ ##$PHF4TY= <no>
$$ ##$POWCHK= no
$$ ##$PRAMD1= (0..7)
0 1048576 0 0 0 1048576 0 0 
$$ ##$PRAMD10= (0..7)
0 0 0 0 0 0 0 0 
$$ ##$PRAMD11= (0..7)
0 0 0 0 0 0 0 0 
$$ ##$PRAMD12= (0..7)
0 0 0 0 0 0 0 0 
$$ ##$PRAMD13= (0..7)
0 0 0 0 0 0 0 0 
$$ ##$PRAMD14= (0..7)
0 0 0 0 0 0 0 0 
$$ ##$PRAMD15= (0..7)
0 0 0 0 0 0 0 0 
$$ ##$PRAMD16= (0..7)
0 0 0 0 0 0 0 0 
$$ ##$PRAMD17= (0..7)
0 0 0 0 0 0 0 0 
$$ ##$PRAMD18= (0..7)
0 0 0 0 0 0 0 0 
$$ ##$PRAMD19= (0..7)
0 0 0 0 0 0 0 0 
$$ ##$PRAMD2= (0..7)
2147483644 2146435071 2147483647 134217727 2147483644 2146435071 2147483647 
134217727 
$$ ##$PRAMD20= (0..7)
0 0 0 0 0 0 0 0 
$$ ##$PRAMD21= (0..7)
0 0 0 0 0 0 0 0 
$$ ##$PRAMD3= (0..7)
2 0 0 0 2 0 0 0 
$$ ##$PRAMD4= (0..7)
2147483644 2146435071 2147483647 134217727 2147483644 2146435071 2147483647 
134217727 
$$ ##$PRAMD5= (0..7)
0 0 0 0 0 0 0 0 
$$ ##$PRAMD6= (0..7)
0 0 0 0 0 0 0 0 
$$ ##$PRAMD7= (0..7)
0 0 0 0 0 0 0 0 
$$ ##$PRAMD8= (0..7)
0 0 0 0 0 0 0 0 
$$ ##$PRAMD9= (0..7)
0 0 0 0 0 0 0 0 
$$ ##$PRAMLED= (0..1)
15 15 
$$ ##$PRAMP1= <tty01>
$$ ##$PRAMP2= <no>
$$ ##$PRAMP3= <no>
$$ ##$PRAMP4= <no>
$$ ##$PRAMP5= <no>
$$ ##$PRAMP6= <no>
$$ ##$PRAMP7= <no>
$$ ##$PRAMP8= <no>
$$ ##$PRAMPTP= 0
$$ ##$PREPTY= <no>
$$ ##$PRESHLD= 0
$$ ##$PTS160= -1
$$ ##$PTSA2X= (0..7)
0 0 0 0 0 0 0 0 
$$ ##$PTSF2X= (0..7)
0 0 0 0 0 0 0 0 
$$ ##$PTSFMX= (0..7)
429.9 429.9 0 0 0 0 0 0 
$$ ##$PULCHK= no
$$ ##$RCUCDS= (0..7)
8388608 0 0 0 0 0 0 0 
$$ ##$RCUCFS= (0..7)
4096 0 0 0 0 0 0 0 
$$ ##$RCUCSS= (0..7)
1048576 0 0 0 0 0 0 0 
$$ ##$RCUI2C1= (0..7)
78 0 0 0 0 0 0 0 
$$ ##$RCUI2C2= (0..7)
0 0 0 0 0 0 0 0 
$$ ##$RCUI2C3= (0..7)
0 0 0 0 0 0 0 0 
$$ ##$RCUI2C4= (0..7)
0 0 0 0 0 0 0 0 
$$ ##$RCUI2C5= (0..7)
0 0 0 0 0 0 0 0 
$$ ##$RCUI2C6= (0..7)
0 0 0 0 0 0 0 0 
$$ ##$RCUI2C7= (0..7)
0 0 0 0 0 0 0 0 
$$ ##$RCUI2C8= (0..7)
0 0 0 0 0 0 0 0 
$$ ##$RDCU= 0
$$ ##$RGTYPE= (0..7)
5 0 0 0 0 0 0 0 
$$ ##$RG_max= (0..7)
46341 0 0 0 0 0 0 0 
$$ ##$RG_min= (0..7)
1 0 0 0 0 0 0 0 
$$ ##$RG_tab1= (0..255)
1 1.1 1.3 1.4 1.6 1.8 2 2.2 2.5 2.8 3.2 3.6 4 4.5 5 5.7 6.3 7.1 8 9 10.1 
11.3 12.7 14.3 16 18 20.2 22.6 25.4 28.5 32 35.9 40.3 45.3 50.8 57 64 
71.8 80.6 90.5 101.6 114 128 143.7 161.3 181 203.2 228.1 256 287.4 322.5 
362 406.4 456.1 512 574.7 645.1 724.1 812.7 912.3 1024 1149.4 1290.2 1448.2 
1625.5 1824.6 2048 2298.8 2580.3 2896.3 3251 3649.1 4096 4597.6 5160.6 
5792.6 6502 7298.2 8192 9195.2 10321.3 11585.2 13004 14596.5 16384 18390.4 
20642.5 23170.5 26008 29193 32768 36780.8 41285.1 46341 -1 -1 -1 -1 -1 
-1 -1 -1 -1 -1 -1 -1 -1 -1 -1 -1 -1 -1 -1 -1 -1 -1 -1 -1 -1 -1 -1 -1 -1 
-1 -1 -1 -1 -1 -1 -1 -1 -1 -1 -1 -1 -1 -1 -1 -1 -1 -1 -1 -1 -1 -1 -1 -1 
-1 -1 -1 -1 -1 -1 -1 -1 -1 -1 -1 -1 -1 -1 -1 -1 -1 -1 -1 -1 -1 -1 -1 -1 
-1 -1 -1 -1 -1 -1 -1 -1 -1 -1 -1 -1 -1 -1 -1 -1 -1 -1 -1 -1 -1 -1 -1 -1 
-1 -1 -1 -1 -1 -1 -1 -1 -1 -1 -1 -1 -1 -1 -1 -1 -1 -1 -1 -1 -1 -1 -1 -1 
-1 -1 -1 -1 -1 -1 -1 -1 -1 -1 -1 -1 -1 -1 -1 -1 -1 -1 -1 -1 -1 -1 -1 -1 
-1 -1 -1 -1 -1 -1 -1 -1 -1 -1 -1 -1 -1 
$$ ##$RG_tab2= (0..255)
-1 -1 -1 -1 -1 -1 -1 -1 -1 -1 -1 -1 -1 -1 -1 -1 -1 -1 -1 -1 -1 -1 -1 -1 
-1 -1 -1 -1 -1 -1 -1 -1 -1 -1 -1 -1 -1 -1 -1 -1 -1 -1 -1 -1 -1 -1 -1 -1 
-1 -1 -1 -1 -1 -1 -1 -1 -1 -1 -1 -1 -1 -1 -1 -1 -1 -1 -1 -1 -1 -1 -1 -1 
-1 -1 -1 -1 -1 -1 -1 -1 -1 -1 -1 -1 -1 -1 -1 -1 -1 -1 -1 -1 -1 -1 -1 -1 
-1 -1 -1 -1 -1 -1 -1 -1 -1 -1 -1 -1 -1 -1 -1 -1 -1 -1 -1 -1 -1 -1 -1 -1 
-1 -1 -1 -1 -1 -1 -1 -1 -1 -1 -1 -1 -1 -1 -1 -1 -1 -1 -1 -1 -1 -1 -1 -1 
-1 -1 -1 -1 -1 -1 -1 -1 -1 -1 -1 -1 -1 -1 -1 -1 -1 -1 -1 -1 -1 -1 -1 -1 
-1 -1 -1 -1 -1 -1 -1 -1 -1 -1 -1 -1 -1 -1 -1 -1 -1 -1 -1 -1 -1 -1 -1 -1 
-1 -1 -1 -1 -1 -1 -1 -1 -1 -1 -1 -1 -1 -1 -1 -1 -1 -1 -1 -1 -1 -1 -1 -1 
-1 -1 -1 -1 -1 -1 -1 -1 -1 -1 -1 -1 -1 -1 -1 -1 -1 -1 -1 -1 -1 -1 -1 -1 
-1 -1 -1 -1 -1 -1 -1 -1 -1 -1 -1 -1 -1 -1 -1 -1 
$$ ##$RG_tab3= (0..255)
-1 -1 -1 -1 -1 -1 -1 -1 -1 -1 -1 -1 -1 -1 -1 -1 -1 -1 -1 -1 -1 -1 -1 -1 
-1 -1 -1 -1 -1 -1 -1 -1 -1 -1 -1 -1 -1 -1 -1 -1 -1 -1 -1 -1 -1 -1 -1 -1 
-1 -1 -1 -1 -1 -1 -1 -1 -1 -1 -1 -1 -1 -1 -1 -1 -1 -1 -1 -1 -1 -1 -1 -1 
-1 -1 -1 -1 -1 -1 -1 -1 -1 -1 -1 -1 -1 -1 -1 -1 -1 -1 -1 -1 -1 -1 -1 -1 
-1 -1 -1 -1 -1 -1 -1 -1 -1 -1 -1 -1 -1 -1 -1 -1 -1 -1 -1 -1 -1 -1 -1 -1 
-1 -1 -1 -1 -1 -1 -1 -1 -1 -1 -1 -1 -1 -1 -1 -1 -1 -1 -1 -1 -1 -1 -1 -1 
-1 -1 -1 -1 -1 -1 -1 -1 -1 -1 -1 -1 -1 -1 -1 -1 -1 -1 -1 -1 -1 -1 -1 -1 
-1 -1 -1 -1 -1 -1 -1 -1 -1 -1 -1 -1 -1 -1 -1 -1 -1 -1 -1 -1 -1 -1 -1 -1 
-1 -1 -1 -1 -1 -1 -1 -1 -1 -1 -1 -1 -1 -1 -1 -1 -1 -1 -1 -1 -1 -1 -1 -1 
-1 -1 -1 -1 -1 -1 -1 -1 -1 -1 -1 -1 -1 -1 -1 -1 -1 -1 -1 -1 -1 -1 -1 -1 
-1 -1 -1 -1 -1 -1 -1 -1 -1 -1 -1 -1 -1 -1 -1 -1 
$$ ##$RG_tab4= (0..255)
-1 -1 -1 -1 -1 -1 -1 -1 -1 -1 -1 -1 -1 -1 -1 -1 -1 -1 -1 -1 -1 -1 -1 -1 
-1 -1 -1 -1 -1 -1 -1 -1 -1 -1 -1 -1 -1 -1 -1 -1 -1 -1 -1 -1 -1 -1 -1 -1 
-1 -1 -1 -1 -1 -1 -1 -1 -1 -1 -1 -1 -1 -1 -1 -1 -1 -1 -1 -1 -1 -1 -1 -1 
-1 -1 -1 -1 -1 -1 -1 -1 -1 -1 -1 -1 -1 -1 -1 -1 -1 -1 -1 -1 -1 -1 -1 -1 
-1 -1 -1 -1 -1 -1 -1 -1 -1 -1 -1 -1 -1 -1 -1 -1 -1 -1 -1 -1 -1 -1 -1 -1 
-1 -1 -1 -1 -1 -1 -1 -1 -1 -1 -1 -1 -1 -1 -1 -1 -1 -1 -1 -1 -1 -1 -1 -1 
-1 -1 -1 -1 -1 -1 -1 -1 -1 -1 -1 -1 -1 -1 -1 -1 -1 -1 -1 -1 -1 -1 -1 -1 
-1 -1 -1 -1 -1 -1 -1 -1 -1 -1 -1 -1 -1 -1 -1 -1 -1 -1 -1 -1 -1 -1 -1 -1 
-1 -1 -1 -1 -1 -1 -1 -1 -1 -1 -1 -1 -1 -1 -1 -1 -1 -1 -1 -1 -1 -1 -1 -1 
-1 -1 -1 -1 -1 -1 -1 -1 -1 -1 -1 -1 -1 -1 -1 -1 -1 -1 -1 -1 -1 -1 -1 -1 
-1 -1 -1 -1 -1 -1 -1 -1 -1 -1 -1 -1 -1 -1 -1 -1 
$$ ##$RG_tab5= (0..255)
-1 -1 -1 -1 -1 -1 -1 -1 -1 -1 -1 -1 -1 -1 -1 -1 -1 -1 -1 -1 -1 -1 -1 -1 
-1 -1 -1 -1 -1 -1 -1 -1 -1 -1 -1 -1 -1 -1 -1 -1 -1 -1 -1 -1 -1 -1 -1 -1 
-1 -1 -1 -1 -1 -1 -1 -1 -1 -1 -1 -1 -1 -1 -1 -1 -1 -1 -1 -1 -1 -1 -1 -1 
-1 -1 -1 -1 -1 -1 -1 -1 -1 -1 -1 -1 -1 -1 -1 -1 -1 -1 -1 -1 -1 -1 -1 -1 
-1 -1 -1 -1 -1 -1 -1 -1 -1 -1 -1 -1 -1 -1 -1 -1 -1 -1 -1 -1 -1 -1 -1 -1 
-1 -1 -1 -1 -1 -1 -1 -1 -1 -1 -1 -1 -1 -1 -1 -1 -1 -1 -1 -1 -1 -1 -1 -1 
-1 -1 -1 -1 -1 -1 -1 -1 -1 -1 -1 -1 -1 -1 -1 -1 -1 -1 -1 -1 -1 -1 -1 -1 
-1 -1 -1 -1 -1 -1 -1 -1 -1 -1 -1 -1 -1 -1 -1 -1 -1 -1 -1 -1 -1 -1 -1 -1 
-1 -1 -1 -1 -1 -1 -1 -1 -1 -1 -1 -1 -1 -1 -1 -1 -1 -1 -1 -1 -1 -1 -1 -1 
-1 -1 -1 -1 -1 -1 -1 -1 -1 -1 -1 -1 -1 -1 -1 -1 -1 -1 -1 -1 -1 -1 -1 -1 
-1 -1 -1 -1 -1 -1 -1 -1 -1 -1 -1 -1 -1 -1 -1 -1 
$$ ##$RG_tab6= (0..255)
-1 -1 -1 -1 -1 -1 -1 -1 -1 -1 -1 -1 -1 -1 -1 -1 -1 -1 -1 -1 -1 -1 -1 -1 
-1 -1 -1 -1 -1 -1 -1 -1 -1 -1 -1 -1 -1 -1 -1 -1 -1 -1 -1 -1 -1 -1 -1 -1 
-1 -1 -1 -1 -1 -1 -1 -1 -1 -1 -1 -1 -1 -1 -1 -1 -1 -1 -1 -1 -1 -1 -1 -1 
-1 -1 -1 -1 -1 -1 -1 -1 -1 -1 -1 -1 -1 -1 -1 -1 -1 -1 -1 -1 -1 -1 -1 -1 
-1 -1 -1 -1 -1 -1 -1 -1 -1 -1 -1 -1 -1 -1 -1 -1 -1 -1 -1 -1 -1 -1 -1 -1 
-1 -1 -1 -1 -1 -1 -1 -1 -1 -1 -1 -1 -1 -1 -1 -1 -1 -1 -1 -1 -1 -1 -1 -1 
-1 -1 -1 -1 -1 -1 -1 -1 -1 -1 -1 -1 -1 -1 -1 -1 -1 -1 -1 -1 -1 -1 -1 -1 
-1 -1 -1 -1 -1 -1 -1 -1 -1 -1 -1 -1 -1 -1 -1 -1 -1 -1 -1 -1 -1 -1 -1 -1 
-1 -1 -1 -1 -1 -1 -1 -1 -1 -1 -1 -1 -1 -1 -1 -1 -1 -1 -1 -1 -1 -1 -1 -1 
-1 -1 -1 -1 -1 -1 -1 -1 -1 -1 -1 -1 -1 -1 -1 -1 -1 -1 -1 -1 -1 -1 -1 -1 
-1 -1 -1 -1 -1 -1 -1 -1 -1 -1 -1 -1 -1 -1 -1 -1 
$$ ##$RG_tab7= (0..255)
-1 -1 -1 -1 -1 -1 -1 -1 -1 -1 -1 -1 -1 -1 -1 -1 -1 -1 -1 -1 -1 -1 -1 -1 
-1 -1 -1 -1 -1 -1 -1 -1 -1 -1 -1 -1 -1 -1 -1 -1 -1 -1 -1 -1 -1 -1 -1 -1 
-1 -1 -1 -1 -1 -1 -1 -1 -1 -1 -1 -1 -1 -1 -1 -1 -1 -1 -1 -1 -1 -1 -1 -1 
-1 -1 -1 -1 -1 -1 -1 -1 -1 -1 -1 -1 -1 -1 -1 -1 -1 -1 -1 -1 -1 -1 -1 -1 
-1 -1 -1 -1 -1 -1 -1 -1 -1 -1 -1 -1 -1 -1 -1 -1 -1 -1 -1 -1 -1 -1 -1 -1 
-1 -1 -1 -1 -1 -1 -1 -1 -1 -1 -1 -1 -1 -1 -1 -1 -1 -1 -1 -1 -1 -1 -1 -1 
-1 -1 -1 -1 -1 -1 -1 -1 -1 -1 -1 -1 -1 -1 -1 -1 -1 -1 -1 -1 -1 -1 -1 -1 
-1 -1 -1 -1 -1 -1 -1 -1 -1 -1 -1 -1 -1 -1 -1 -1 -1 -1 -1 -1 -1 -1 -1 -1 
-1 -1 -1 -1 -1 -1 -1 -1 -1 -1 -1 -1 -1 -1 -1 -1 -1 -1 -1 -1 -1 -1 -1 -1 
-1 -1 -1 -1 -1 -1 -1 -1 -1 -1 -1 -1 -1 -1 -1 -1 -1 -1 -1 -1 -1 -1 -1 -1 
-1 -1 -1 -1 -1 -1 -1 -1 -1 -1 -1 -1 -1 -1 -1 -1 
$$ ##$RG_tab8= (0..255)
-1 -1 -1 -1 -1 -1 -1 -1 -1 -1 -1 -1 -1 -1 -1 -1 -1 -1 -1 -1 -1 -1 -1 -1 
-1 -1 -1 -1 -1 -1 -1 -1 -1 -1 -1 -1 -1 -1 -1 -1 -1 -1 -1 -1 -1 -1 -1 -1 
-1 -1 -1 -1 -1 -1 -1 -1 -1 -1 -1 -1 -1 -1 -1 -1 -1 -1 -1 -1 -1 -1 -1 -1 
-1 -1 -1 -1 -1 -1 -1 -1 -1 -1 -1 -1 -1 -1 -1 -1 -1 -1 -1 -1 -1 -1 -1 -1 
-1 -1 -1 -1 -1 -1 -1 -1 -1 -1 -1 -1 -1 -1 -1 -1 -1 -1 -1 -1 -1 -1 -1 -1 
-1 -1 -1 -1 -1 -1 -1 -1 -1 -1 -1 -1 -1 -1 -1 -1 -1 -1 -1 -1 -1 -1 -1 -1 
-1 -1 -1 -1 -1 -1 -1 -1 -1 -1 -1 -1 -1 -1 -1 -1 -1 -1 -1 -1 -1 -1 -1 -1 
-1 -1 -1 -1 -1 -1 -1 -1 -1 -1 -1 -1 -1 -1 -1 -1 -1 -1 -1 -1 -1 -1 -1 -1 
-1 -1 -1 -1 -1 -1 -1 -1 -1 -1 -1 -1 -1 -1 -1 -1 -1 -1 -1 -1 -1 -1 -1 -1 
-1 -1 -1 -1 -1 -1 -1 -1 -1 -1 -1 -1 -1 -1 -1 -1 -1 -1 -1 -1 -1 -1 -1 -1 
-1 -1 -1 -1 -1 -1 -1 -1 -1 -1 -1 -1 -1 -1 -1 -1 
$$ ##$ROUTER= 3
$$ ##$RX22TY= <tty10>
$$ ##$SCMTY= <no>
$$ ##$SPECTR= 5
$$ ##$SY2FLAG= 0
$$ ##$TFXNUM= 0
$$ ##$TRIPLO2= 0
$$ ##$VTUTY= <tty05>
$$ ##$WBREFAM= (0..15)
100 100 100 100 100 100 100 100 100 100 100 100 100 100 100 100 
$$ ##$WBREFPH= (0..15)
0 0 0 0 0 0 0 0 0 0 0 0 0 0 0 0 
$$ ##$XFAC= 2
$$ ##END=
##$RELAX= 
$$ Bruker specific parameters
$$ --------------------------
##$DU= <P:\NMR-data>
##$EXPNO= 1
##$NAME= <NMR_apolar_TCDD_p11a.1C>
##$PROCNO= 1
##$TYPE= <nmr>
##$USER= <Ainhoa_raw_data>
##$ACQT0= -4.83829889523336
##$AMP= (0..31)
100 100 100 100 100 100 100 100 100 100 100 100 100 100 100 100 100 100
100 100 100 100 100 100 100 100 100 100 100 100 100 100
##$ANAVPT= -1
##$AQSEQ= 0
##$AQ_mod= 3
##$AUNM= <au_zg>
##$AUTOPOS= <22 >
##$BF1= 400.13
##$BF2= 100.612769
##$BF3= 400.13
##$BF4= 400.13
##$BF5= 500.13
##$BF6= 500.13
##$BF7= 500.13
##$BF8= 500.13
##$BYTORDA= 0
##$CFDGTYP= 0
##$CFRGTYP= 5
##$CHEMSTR= <none>
##$CNST= (0..63)
1 1 145 1 1 1 1 1 1 1 1 1 1 1 1 1 1 1 1 1 1 1 1 1 1 1 1 1 1 1 1 1 1 1 1
1 1 1 1 1 1 1 1 1 1 1 1 1 1 1 1 1 1 1 1 1 1 1 1 1 1 1 1 1
##$CPDPRG= <>
##$CPDPRG1= <>
##$CPDPRG2= <>
##$CPDPRG3= <>
##$CPDPRG4= <mlev>
##$CPDPRG5= <mlev>
##$CPDPRG6= <mlev>
##$CPDPRG7= <mlev>
##$CPDPRG8= <mlev>
##$CPDPRGB= <>
##$CPDPRGT= <>
##$D= (0..63)
0 2 0 0 0 0 0 0 0 0.06 0 0 2e-005 0 0 0 0.0002 0 0 0 0 0 0 0 0 0 0 0 0
0 0 0 0 0 0 0 0 0 0 0 0 0 0 0 0 0 0 0 0 0 0 0 0 0 0 0 0 0 0 0 0 0 0 0
##$DATE= 1217254918
##$DBL= (0..7)
120 120 120 120 120 120 120 120
##$DBP= (0..7)
150 150 150 150 150 150 150 150
##$DBP07= 0
##$DBPNAM0= <>
##$DBPNAM1= <>
##$DBPNAM2= <>
##$DBPNAM3= <>
##$DBPNAM4= <>
##$DBPNAM5= <>
##$DBPNAM6= <>
##$DBPNAM7= <>
##$DBPOAL= (0..7)
0.5 0.5 0.5 0.5 0.5 0.5 0.5 0.5
##$DBPOFFS= (0..7)
0 0 0 0 0 0 0 0
##$DE= 6
##$DECBNUC= <off>
##$DECIM= 24
##$DECNUC= <off>
##$DECSTAT= 4
##$DIGMOD= 0
##$DIGTYP= 7
##$DL= (0..7)
0 120 120 120 120 120 120 120
##$DP= (0..7)
150 150 150 150 150 150 150 150
##$DP07= 0
##$DPNAME0= <>
##$DPNAME1= <>
##$DPNAME2= <>
##$DPNAME3= <>
##$DPNAME4= <>
##$DPNAME5= <>
##$DPNAME6= <>
##$DPNAME7= <>
##$DPOAL= (0..7)
0.5 0.5 0.5 0.5 0.5 0.5 0.5 0.5
##$DPOFFS= (0..7)
0 0 0 0 0 0 0 0
##$DQDMODE= 0
##$DR= 18
##$DS= 4
##$DSLIST= <SSSSSSSSSSSSSSS>
##$DSPFIRM= 0
##$DSPFVS= -1
##$DTYPA= 0
##$EXP= <AID_chl>
##$F1LIST= <111111111111111>
##$F2LIST= <222222222222222>
##$F3LIST= <333333333333333>
##$FCUCHAN= (0..9)
0 2 1 0 0 0 0 0 0 0
##$FL1= 90
##$FL2= 90
##$FL3= 90
##$FL4= 90
##$FOV= 20
##$FQ1LIST= <freqlist>
##$FQ2LIST= <freqlist>
##$FQ3LIST= <freqlist>
##$FQ4LIST= <freqlist>
##$FQ5LIST= <freqlist>
##$FQ6LIST= <freqlist>
##$FQ7LIST= <freqlist>
##$FQ8LIST= <freqlist>
##$FRQLO3= 1882485.02994012
##$FRQLO3N= 0
##$FS= (0..7)
83 83 83 83 83 83 83 83
##$FTLPGN= 0
##$FW= 90000
##$FnMODE= 0
##$FnTYPE= 0
##$GP031= 0
##$GPNAM0= <sine.100>
##$GPNAM1= <sine.100>
##$GPNAM10= <sine.100>
##$GPNAM11= <sine.100>
##$GPNAM12= <sine.100>
##$GPNAM13= <sine.100>
##$GPNAM14= <sine.100>
##$GPNAM15= <sine.100>
##$GPNAM16= <sine.100>
##$GPNAM17= <sine.100>
##$GPNAM18= <sine.100>
##$GPNAM19= <sine.100>
##$GPNAM2= <sine.100>
##$GPNAM20= <sine.100>
##$GPNAM21= <sine.100>
##$GPNAM22= <sine.100>
##$GPNAM23= <sine.100>
##$GPNAM24= <sine.100>
##$GPNAM25= <sine.100>
##$GPNAM26= <sine.100>
##$GPNAM27= <sine.100>
##$GPNAM28= <sine.100>
##$GPNAM29= <sine.100>
##$GPNAM3= <sine.100>
##$GPNAM30= <sine.100>
##$GPNAM31= <sine.100>
##$GPNAM4= <sine.100>
##$GPNAM5= <sine.100>
##$GPNAM6= <sine.100>
##$GPNAM7= <sine.100>
##$GPNAM8= <sine.100>
##$GPNAM9= <sine.100>
##$GPX= (0..31)
0 0 0 0 0 0 0 0 0 0 0 0 0 0 0 0 0 0 0 0 0 0 0 0 0 0 0 0 0 0 0 0
##$GPY= (0..31)
0 0 0 0 0 0 0 0 0 0 0 0 0 0 0 0 0 0 0 0 0 0 0 0 0 0 0 0 0 0 0 0
##$GPZ= (0..31)
0 0 0 0 0 0 0 0 0 0 0 0 0 0 0 0 0 0 0 0 0 0 0 0 0 0 0 0 0 0 0 0
##$GRDPROG= <>
##$GRPDLY= -1
##$HDDUTY= 20
##$HDRATE= 20
##$HGAIN= (0..3)
0 0 0 0
##$HL1= 1
##$HL2= 35
##$HL3= 16
##$HL4= 17
##$HOLDER= 0
##$HPMOD= (0..7)
0 0 0 0 0 0 0 0
##$HPPRGN= 0
##$IN= (0..63)
0.001 0.001 0.001 0.001 0.001 0.001 0.001 0.001 0.001 0.001 0.001 0.001
0.001 0.001 0.001 0.001 0.001 0.001 0.001 0.001 0.001 0.001 0.001 0.001
0.001 0.001 0.001 0.001 0.001 0.001 0.001 0.001 0.001 0.001 0.001 0.001
0.001 0.001 0.001 0.001 0.001 0.001 0.001 0.001 0.001 0.001 0.001 0.001
0.001 0.001 0.001 0.001 0.001 0.001 0.001 0.001 0.001 0.001 0.001 0.001
0.001 0.001 0.001 0.001
##$INF= (0..7)
0 0 0 0 0 0 0 0
##$INP= (0..63)
0 0 0 0 0 0 0 0 0 0 0 0 0 0 0 0 0 0 0 0 0 0 0 0 0 0 0 0 0 0 0 0 0 0 0 0
0 0 0 0 0 0 0 0 0 0 0 0 0 0 0 0 0 0 0 0 0 0 0 0 0 0 0 0
##$INSTRUM= <avance400>
##$L= (0..31)
1 1 1 1 1 1 1 1 1 1 1 1 1 1 1 1 1 1 1 1 1 1 1 1 1 1 1 1 1 1 1 1
##$LFILTER= 100
##$LGAIN= -15
##$LINPSTP= 10
##$LOCKED= yes
##$LOCKFLD= 3186
##$LOCKGN= 119.099998474121
##$LOCKPOW= -35
##$LOCKPPM= 7.23999977111816
##$LOCNUC= <2H>
##$LOCPHAS= 356
##$LOCSHFT= yes
##$LOCSW= 0
##$LTIME= 0.200000002980232
##$MASR= 4200
##$MASRLST= <masrlst>
##$NBL= 1
##$NC= -2
##$NLOGCH= 1
##$NS= 128
##$NUC1= <1H>
##$NUC2= <13C>
##$NUC3= <off>
##$NUC4= <off>
##$NUC5= <off>
##$NUC6= <off>
##$NUC7= <off>
##$NUC8= <off>
##$NUCLEI= 0
##$NUCLEUS= <off>
##$O1= 1922.3
##$O2= 4979.85804243228
##$O3= 1900.52349393
##$O4= 1900.52349393
##$O5= 0
##$O6= 0
##$O7= 0
##$O8= 0
##$OBSCHAN= (0..9)
0 0 0 0 0 0 0 0 0 0
##$OVERFLW= 0
##$P= (0..63)
7.6 7.6 15.2 14.9 29.8 16.5 25 50 0 0 0 0 0 0 0 200000 1000 2500 0 600
2500 0 0 0 0 200 0 7.6 1000 0 0 0 0 0 0 0 0 0 0 0 0 0 0 0 0 0 0 0 0 0 0
0 0 0 0 0 0 0 0 0 0 0 0 0
##$PACOIL= (0..15)
0 0 0 0 0 0 0 0 0 0 0 0 0 0 0 0
##$PAPS= 2
##$PARMODE= 0
##$PCPD= (0..9)
100 100 70 100 100 100 100 100 100 100
##$PHCOR= (0..31)
0 0 0 0 0 0 0 0 0 0 0 0 0 0 0 0 0 0 0 0 0 0 0 0 0 0 0 0 0 0 0 0
##$PHLIST= <>
##$PHP= 1
##$PH_ref= 0
##$PL= (0..63)
120 0 -4 120 120 120 120 120 120 60 10.34 22.38 9 120 120 120 120 120 0
120 120 120 120 120 120 120 120 22.38 120 120 9 120 120 120 120 120 120
120 120 120 120 120 120 120 120 120 120 120 120 120 120 120 120 120 120
120 120 120 120 120 120 120 120 120
##$PLSTEP= 0.1
##$PLSTRT= -6
##$POWMOD= 0
##$PQPHASE= 0
##$PQSCALE= 0
##$PR= 1
##$PRECHAN= (0..15)
-1 1 2 -1 -1 -1 -1 -1 -1 -1 -1 -1 -1 -1 -1 -1
##$PRGAIN= 0
##$PROBHD= <5 mm PABBI 1H-BB Z-GRD Z811201/0006
>
##$PROSOL= no
##$PULPROG= <zg>
##$PW= 0
##$PYNM= <acqu.py>
##$QNP= 1
##$RD= 0
##$RECCHAN= (0..15)
-1 -1 -1 -1 -1 -1 -1 -1 -1 -1 -1 -1 -1 -1 -1 -1
##$RECPH= 0
##$RECPRE= (0..15)
-1 -1 -1 -1 -1 -1 -1 -1 -1 -1 -1 -1 -1 -1 -1 -1
##$RECPRFX= (0..15)
-1 -1 -1 -1 -1 -1 -1 -1 -1 -1 -1 -1 -1 -1 -1 -1
##$RECSEL= (0..15)
0 0 0 0 0 0 0 0 0 0 0 0 0 0 0 0
##$RG= 181
##$RO= 0
##$ROUTWD1= (0..23)
0 0 0 0 0 0 0 0 0 0 0 0 0 0 0 0 0 0 0 0 1 1 0 0
##$ROUTWD2= (0..23)
0 0 0 0 0 1 0 0 0 0 0 0 0 0 0 0 0 0 1 0 1 1 0 0
##$RSEL= (0..9)
0 1 2 0 0 0 0 0 0 0
##$S= (0..7)
83 4 83 83 83 83 83 83
##$SEOUT= 0
##$SFO1= 400.1319223
##$SFO2= 100.617748858042
##$SFO3= 400.131900523494
##$SFO4= 400.131900523494
##$SFO5= 500.13
##$SFO6= 500.13
##$SFO7= 500.13
##$SFO8= 500.13
##$SOLVENT= <CDCl3>
##$SP= (0..31)
1 120 120 120 0 0 120 120 0 0 0 120 0 0 120 0 150 150 120 120.87 118.96
122.27 114.95 150 150 150 150 150 150 120 120 120
##$SP07= 0
##$SPECTR= 0
##$SPNAM0= <gauss>
##$SPNAM1= <Gaus1.1000>
##$SPNAM10= <gauss>
##$SPNAM11= <Gaus1.1000>
##$SPNAM12= <gauss>
##$SPNAM13= <gauss>
##$SPNAM14= <Gaus1.1000>
##$SPNAM15= <Gaus1.1000>
##$SPNAM16= <gauss>
##$SPNAM17= <gauss>
##$SPNAM18= <Gaus1.1000>
##$SPNAM19= <Gaus1.1000>
##$SPNAM2= <Gaus1.1000>
##$SPNAM20= <Gaus1.1000>
##$SPNAM21= <Gaus1.1000>
##$SPNAM22= <Gaus1.1000>
##$SPNAM23= <gauss>
##$SPNAM24= <gauss>
##$SPNAM25= <gauss>
##$SPNAM26= <gauss>
##$SPNAM27= <gauss>
##$SPNAM28= <gauss>
##$SPNAM29= <Gaus1.1000>
##$SPNAM3= <Gaus1.1000>
##$SPNAM30= <Gaus1.1000>
##$SPNAM31= <Gaus1.1000>
##$SPNAM4= <gauss>
##$SPNAM5= <gauss>
##$SPNAM6= <Gaus1.1000>
##$SPNAM7= <Gaus1.1000>
##$SPNAM8= <gauss>
##$SPNAM9= <gauss>
##$SPOAL= (0..31)
0.5 0.5 0.5 0.5 0.5 0.5 0.5 0.5 0.5 0.5 0.5 0.5 0.5 0.5 0.5 0.5 0.5 0.5
0.5 0.5 0.5 0.5 0.5 0.5 0.5 0.5 0.5 0.5 0.5 0.5 0.5 0.5
##$SPOFFS= (0..31)
0 0 0 0 0 0 0 0 0 0 0 0 0 0 0 0 0 0 0 0 0 0 0 0 0 0 0 0 0 0 0 0
##$SUBNAM0= <"">
##$SUBNAM1= <"">
##$SUBNAM2= <"">
##$SUBNAM3= <"">
##$SUBNAM4= <"">
##$SUBNAM5= <"">
##$SUBNAM6= <"">
##$SUBNAM7= <"">
##$SUBNAM8= <"">
##$SUBNAM9= <"">
##$SW= 12.4709369134976
##$SWIBOX= (0..15)
0 1 2 0 0 0 0 0 0 0 0 0 0 0 0 0
##$SW_h= 4990.01996007984
##$SWfinal= 0
##$TD= 16244
##$TD0= 1
##$TE= 301.7
##$TE2= 300
##$TE3= 300
##$TEG= 300
##$TL= (0..7)
0 120 120 120 120 120 120 120
##$TP= (0..7)
150 150 150 150 150 150 150 150
##$TP07= 0
##$TPNAME0= <>
##$TPNAME1= <>
##$TPNAME2= <>
##$TPNAME3= <>
##$TPNAME4= <>
##$TPNAME5= <>
##$TPNAME6= <>
##$TPNAME7= <>
##$TPOAL= (0..7)
0.5 0.5 0.5 0.5 0.5 0.5 0.5 0.5
##$TPOFFS= (0..7)
0 0 0 0 0 0 0 0
##$TUNHIN= 0
##$TUNHOUT= 0
##$TUNXOUT= 0
##$USERA1= <user>
##$USERA2= <user>
##$USERA3= <user>
##$USERA4= <user>
##$USERA5= <user>
##$V9= 5
##$VALIST= <valist>
##$VCLIST= <CCCCCCCCCCCCCCC>
##$VD= 0
##$VDLIST= <DDDDDDDDDDDDDDD>
##$VPLIST= <PPPPPPPPPPPPPPP>
##$VTLIST= <TTTTTTTTTTTTTTT>
##$WBST= 1024
##$WBSW= 15.53612
##$XGAIN= (0..3)
0 0 0 0
##$XL= 0
##$YL= 0
##$YMAX_a= 2151366
##$YMIN_a= -1671183
##$ZGOPTNS= <>
##$ZL1= 120
##$ZL2= 120
##$ZL3= 120
##$ZL4= 120
##$ABSF1= 10
##$ABSF2= 0
##$ABSG= 5
##$ABSL= 3
##$ALPHA= 0
##$AQORDER= 0
##$ASSFAC= 0
##$ASSFACI= 0
##$ASSFACX= 0
##$ASSWID= 0
##$AUNMP= <proc_1H_AID>
##$AXLEFT= 0
##$AXNAME= <>
##$AXNUC= <off>
##$AXRIGHT= 0
##$AXTYPE= 0
##$AXUNIT= <>
##$AZFE= 0.1
##$AZFW= 0.1
##$BCFW= 1
##$BC_mod= 2
##$BYTORDP= 0
##$COROFFS= 0
##$CY= 12.5
##$DATMOD= 1
##$DC= 2
##$DFILT= <>
##$DTYPP= 0
##$F1P= 9.9967504570787
##$F2P= -9.53364507338961e-007
##$FCOR= 1
##$FTSIZE= 65536
##$FT_mod= 4
##$GAMMA= 1
##$GB= 0
##$INTBC= 1
##$INTSCL= 1
##$ISEN= 128
##$LB= 1
##$LEV0= 0
##$LPBIN= 0
##$MAXI= 10000
##$MC2= 0
##$MEAN= 0
##$ME_mod= 0
##$MI= 0.02
##$NCOEF= 0
##$NC_proc= 0
##$NLEV= 6
##$NOISF1= 8.174992
##$NOISF2= 6.675002
##$NSP= 1
##$NTH_PI= 0
##$NZP= 0
##$OFFSET= 11.01498
##$PC= 1
##$PHC0= 206.0838
##$PHC1= -8.11141
##$PH_mod= 0
##$PKNL= yes
##$PPARMOD= 0
##$PPDIAG= 0
##$PPIPTYP= 0
##$PPMPNUM= 100
##$PPRESOL= 1
##$PSCAL= 0
##$PSIGN= 0
##$PYNMP= <proc.py>
##$REVERSE= no
##$SF= 400.130009885034
##$SI= 131072
##$SIGF1= 5.6
##$SIGF2= 5.2
##$SINO= 400
##$SIOLD= 131072
##$SPECTYP= <>
##$SREGLST= <1H.CDCl3>
##$SSB= 2
##$STSI= 0
##$STSR= 0
##$SW_p= 4990.01996007982
##$SYMM= 0
##$S_DEV= 0
##$TDeff= 16244
##$TDoff= 0
##$TI= <>
##$TILT= no
##$TM1= 0
##$TM2= 0
##$TOPLEV= 0
##$USERP1= <user>
##$USERP2= <user>
##$USERP3= <user>
##$USERP4= <user>
##$USERP5= <user>
##$WDW= 4
##$XDIM= 8192
##$YMAX_p= 0
##$YMIN_p= 0
##$CURPLOT= <\\rik006s\net8_hp>
##$CURPRIN= <$\\rik006s\net8_hp>
##$DFORMAT= <normdp>
##$LAYOUT= <+/1d_h.xwp>
##$LFORMAT= <normlp>
##$PFORMAT= <normpl>
##$SURQMSG= 1
$$ End of Bruker specific parameters
$$ ---------------------------------
##NTUPLES= NMR FID
##VAR_NAME=  TIME,          FID/REAL,        FID/IMAG
##SYMBOL=    X,             R,               I
##VAR_TYPE=  INDEPENDENT,   DEPENDENT,       DEPENDENT
##VAR_FORM=  AFFN,          ASDF,            ASDF
##VAR_DIM=   8122,          8122,            8122
##UNITS=     SECONDS,       ARBITRARY UNITS, ARBITRARY UNITS
##FACTOR=    0.0002004,     1,               1
##FIRST=     0,             -1735176,        -291317
##LAST=      1.6274484,     -19096,          -16942
##MIN=       0,             -1735176,        -1735176
##MAX=       1.6274484,     2044917,         2044917
$$ Real data points
##PAGE= N=1
##DATA TABLE= (X++(R..R)), XYDATA
0 -1735176
1  -727459
2  2044917
3    32865
4 -1733367
5   153914
6  1243576
7  -316154
8  -488498
9   617934
10   227775
11  -649333
12   167840
13   913967
14     3937
15  -876531
16   -37920
17   766318
18    91939
19  -673717
20  -255550
21   185728
22   140668
23    61063
24  -131570
25  -357611
26    58783
27   293934
28  -129370
29   -59761
30   389214
31  -204660
32  -458688
33   705181
34   714875
35  -987338
36  -741192
37  1122329
38   646260
39 -1108115
40  -431200
41   852810
42    18901
43  -684830
44   311882
45   405150
46  -755772
47  -389786
48  1069978
49   502501
50 -1134915
51  -507538
52  1185177
53   530697
54  -943802
55  -264149
56   770189
57    48689
58  -370449
59   287204
60    24129
61  -605885
62    51217
63   509690
64  -189073
65  -444512
66    17716
67   162608
68   179000
69    96234
70  -349834
71  -297779
72   422949
73   419603
74  -246293
75  -227725
76   220784
77    85047
78  -143000
79   132195
80   166631
81  -406727
82  -335489
83   606523
84   516229
85  -781328
86  -703990
87   724373
88   605544
89  -709823
90  -437138
91   555001
92   126264
93  -332321
94   327231
95   230983
96  -628972
97  -149146
98   815154
99   193128
100  -708684
101  -181449
102   524030
103   212699
104  -255498
105  -258498
106   -56177
107   142405
108   136990
109   -70855
110  -127670
111   -73468
112   -41449
113   117283
114   208956
115   -94834
116  -332531
117    16540
118   482315
119   263658
120  -394473
121  -390129
122   354493
123   435279
124  -287602
125  -301541
126   241502
127     6749
128  -232493
129   299698
130   178383
131  -662839
132  -290064
133   740618
134   328736
135  -684253
136  -347489
137   505224
138   337707
139  -263396
140  -219901
141    86688
142    67744
143    68184
144   230068
145     1769
146  -365433
147   -88350
148   386224
149   161593
150  -321067
151  -275746
152   107688
153   298024
154   106084
155  -291761
156  -309771
157   158578
158   295052
159   -90037
160  -157728
161    71526
162   -31215
163   -63161
164   315495
165   168694
166  -512598
167  -276063
168   622937
169   390989
170  -530043
171  -371437
172   362911
173   248675
174  -207828
175  -129168
176     9395
177  -127843
178    15180
179   336757
180    73943
181  -474678
182  -215823
183   500060
184   331932
185  -399482
186  -319176
187   261301
188   280844
189     2693
190   -98818
191  -183516
192   -76302
193   217702
194   157578
195  -143319
196  -161696
197   -50461
198    54640
199   231338
200    50821
201  -420666
202  -228912
203   437442
204   349105
205  -313753
206  -326326
207   195805
208   244621
209   -70744
210   -42856
211    39211
212  -175682
213   -55630
214   415943
215   163985
216  -540913
217  -298976
218   490219
219   323067
220  -372813
221  -304433
222   168770
223   177992
224     2135
225   -13001
226  -118797
227  -200417
228   104457
229   355007
230    33627
231  -330191
232  -123761
233   249107
234   243224
235   -62244
236  -290431
237  -145900
238   246821
239   285277
240  -132110
241  -312730
242   -18098
243   173951
244    68492
245   -21247
246   -76696
247  -169569
248   -16019
249   335787
250   207299
251  -396684
252  -364841
253   371570
254   425504
255  -259416
256  -306672
257   166541
258   131089
259   -45454
260   110638
261   -39703
262  -359368
263   -13222
264   449024
265    95917
266  -416215
267  -207335
268   270781
269   256137
270   -98941
271  -237682
272   -77672
273   128308
274   220883
275    76713
276  -201165
277  -199746
278   118262
279   241526
280    31119
281  -166525
282  -174969
283    12986
284   279004
285   163167
286  -314252
287  -341446
288   198869
289   366273
290   -78232
291  -294675
292   -14303
293   137653
294    50233
295    84975
296    12696
297  -287482
298  -124210
299   424446
300   268576
301  -399680
302  -318034
303   280926
304   271333
305  -120569
306  -165105
307   -52327
308    -6604
309   135825
310   180117
311  -116258
312  -315388
313   -11376
314   332704
315   140542
316  -232950
317  -208773
318    84825
319   239596
320   127646
321  -171993
322  -293521
323    38645
324   331742
325    81368
326  -234905
327  -140023
328    50092
329   111558
330   124249
331   -43451
332  -285284
333  -115063
334   331801
335   282717
336  -251041
337  -356592
338   136512
339   329632
340   -15242
341  -179200
342   -39843
343   -14416
344    67656
345   242930
346     4111
347  -383038
348  -127937
349   354736
350   206347
351  -244928
352  -250830
353    70381
354   208246
355    84580
356   -97274
357  -201914
358   -83055
359   208195
360   240020
361  -105195
362  -269630
363    -3874
364   214051
365   132888
366   -48010
367  -219352
368  -147803
369   236784
370   310639
371  -159625
372  -359126
373    21512
374   265116
375    72815
376  -115887
377  -125548
378   -71572
379    86769
380   237164
381    42337
382  -316858
383  -199227
384   295675
385   309621
386  -174434
387  -295602
388    43385
389   196443
390    82537
391   -33285
392  -154810
393  -157420
394   115445
395   281674
396    -2049
397  -313088
398  -138845
399   219513
400   206702
401   -79615
402  -211859
403   -91980
404   142883
405   253791
406     6855
407  -303544
408  -130279
409   239410
410   184063
411   -79346
412  -136361
413   -90399
414    45405
415   238748
416    92984
417  -299306
418  -244363
419   217387
420   310960
421   -82839
422  -285372
423   -49862
424   163691
425   113030
426     1092
427  -113151
428  -194833
429    26910
430   330264
431   108203
432  -323845
433  -196683
434   212101
435   225089
436   -35431
437  -181717
438  -124850
439    87687
440   235060
441    65586
442  -220083
443  -199474
444   102553
445   247180
446    39163
447  -206064
448  -152259
449    78318
450   204442
451    95206
452  -189511
453  -267674
454    92119
455   334556
456    26493
457  -275092
458  -107859
459   126015
460   129954
461    58545
462   -78816
463  -218010
464   -31929
465   305873
466   178403
467  -272391
468  -272256
469   151815
470   267401
471   -10006
472  -165380
473  -109274
474     3851
475   174085
476   168153
477  -149272
478  -287453
479    28159
480   291732
481   111497
482  -192386
483  -200519
484    46786
485   209660
486   103225
487  -132987
488  -226886
489   -21257
490   270602
491   173416
492  -215368
493  -235576
494    91109
495   177918
496    49456
497   -45306
498  -178397
499  -118684
500   251106
501   267631
502  -207617
503  -325204
504    82050
505   263858
506    53029
507  -127021
508  -134166
509   -29919
510   140101
511   179523
512   -53433
513  -285251
514  -102632
515   280675
516   226361
517  -183010
518  -249212
519    46480
520   184581
521    91570
522   -46255
523  -189440
524  -124500
525   198787
526   263157
527  -109368
528  -295693
529   -20365
530   216794
531   117187
532   -68877
533  -167155
534  -113552
535   142851
536   273028
537   -48919
538  -330250
539   -65225
540   263244
541   144839
542  -106744
543  -152331
544   -60427
545   100299
546   196419
547    16316
548  -248973
549  -167947
550   193900
551   279727
552   -80419
553  -305793
554   -38053
555   213842
556    94570
557   -47960
558  -103154
559  -152483
560    59159
561   309822
562    36498
563  -337121
564  -119706
565   234683
566   163156
567   -47824
568  -140404
569  -128268
570    77971
571   246531
572    32616
573  -265792
574  -166619
575   161270
576   231783
577   -14659
578  -206263
579  -112181
580    98219
581   179503
582    58503
583  -176978
584  -216606
585   103771
586   318102
587    25320
588  -290562
589  -121198
590   169194
591   150263
592   -12251
593  -115096
594  -145715
595    11548
596   250290
597   124025
598  -261734
599  -234996
600   168072
601   243916
602   -32276
603  -166054
604   -95600
605    40246
606   187746
607   112327
608  -184710
609  -224596
610    89875
611   254658
612    58713
613  -185785
614  -168040
615    63150
616   197241
617    66213
618  -143729
619  -198650
620     5457
621   258688
622   139215
623  -233077
624  -224506
625   125953
626   205433
627    18494
628   -99190
629  -144298
630   -38685
631   228237
632   186361
633  -205418
634  -271326
635    93727
636   262623
637    36965
638  -176691
639  -138644
640    32993
641   151539
642   109084
643  -100659
644  -229326
645   -13977
646   266651
647   136450
648  -197806
649  -190404
650    71412
651   169742
652    76068
653   -80839
654  -181564
655   -42764
656   216697
657   172125
658  -157732
659  -249957
660    26872
661   214290
662    83801
663  -105176
664  -151749
665   -51640
666   158155
667   206865
668   -94164
669  -298604
670   -13133
671   281772
672   121800
673  -151492
674  -161254
675    -2477
676   144175
677   142026
678   -66329
679  -230250
680   -72730
681   217571
682   201193
683  -134924
684  -264995
685    10009
686   216843
687    83234
688   -95294
689  -134719
690   -63249
691   139470
692   220222
693   -65446
694  -274947
695   -36302
696   220674
697   123319
698   -87432
699  -158794
700   -66792
701   124735
702   190051
703   -31289
704  -251357
705  -109044
706   210370
707   209236
708   -98444
709  -220849
710   -31426
711   140238
712   140864
713     5231
714  -191396
715  -161965
716   168409
717   271999
718   -66126
719  -282646
720   -59307
721   196778
722   150242
723   -53566
724  -167606
725   -97465
726   110404
727   213215
728     7090
729  -253854
730  -139047
731   194101
732   209197
733   -71865
734  -192519
735   -70568
736    97768
737   172094
738    30257
739  -203778
740  -156108
741   149801
742   241577
743   -15246
744  -223092
745  -106385
746   128207
747   168173
748    12682
749  -154776
750  -162757
751    67406
752   266298
753    53806
754  -282447
755  -165481
756   175783
757   186280
758   -19004
759  -135610
760  -133048
761    40817
762   239169
763    90114
764  -233911
765  -194606
766   141247
767   243048
768    11458
769  -195075
770  -129213
771    84328
772   176216
773    50180
774  -156009
775  -193929
776    49272
777   253285
778    70664
779  -219353
780  -161120
781   101703
782   183531
783    48378
784  -120740
785  -160332
786    17960
787   224909
788   125036
789  -188398
790  -224104
791    82051
792   233538
793    33317
794  -158684
795  -134126
796     1425
797   164179
798   157891
799  -139054
800  -272701
801    51360
802   289365
803    70218
804  -183362
805  -141792
806    36979
807   162479
808   119034
809   -99904
810  -214220
811   -16148
812   224920
813   137533
814  -168411
815  -232323
816    38931
817   209579
818    71816
819  -108868
820  -144340
821   -34620
822   169133
823   182995
824  -105221
825  -250230
826     9124
827   237222
828   107515
829  -118981
830  -161421
831   -32263
832   136640
833   150684
834   -71117
835  -243674
836   -65291
837   227209
838   166470
839  -143682
840  -207369
841     6762
842   158713
843   126237
844   -36366
845  -185859
846   -81108
847   199534
848   214091
849   -95375
850  -251051
851   -33780
852   202359
853   130159
854   -97022
855  -172748
856   -53388
857   112122
858   169822
859   -17577
860  -250884
861  -110141
862   222155
863   181244
864  -108184
865  -167515
866   -28483
867   105936
868   169942
869    17032
870  -217723
871  -121561
872   186590
873   200035
874   -69281
875  -208586
876   -77192
877   135383
878   166991
879   -26652
880  -187609
881  -110294
882   115465
883   205229
884    -2516
885  -242008
886  -123440
887   184406
888   197933
889   -57891
890  -176982
891   -71645
892    91572
893   172462
894    40552
895  -202518
896  -168866
897   156388
898   247721
899   -44401
900  -222171
901   -66209
902   107638
903   135503
904    43599
905  -152752
906  -188629
907    99571
908   255652
909    -8197
910  -231523
911  -104693
912   107241
913   161399
914    40914
915  -154047
916  -158718
917    82748
918   219530
919    45360
920  -187906
921  -164764
922   103258
923   233827
924    22238
925  -192068
926  -116336
927    74187
928   160939
929    74228
930  -153898
931  -213342
932    73660
933   259349
934    30575
935  -212509
936  -126754
937    82060
938   166138
939    67220
940  -128667
941  -175213
942    40548
943   228856
944    91042
945  -184907
946  -183956
947    77135
948   203770
949    52384
950  -140652
951  -153593
952    13211
953   182419
954   118629
955  -146389
956  -221630
957    39598
958   238749
959    79363
960  -165224
961  -156000
962    37783
963   159872
964   107254
965   -91828
966  -216054
967   -15359
968   251611
969   118992
970  -191736
971  -176718
972    55332
973   155972
974    91168
975   -75341
976  -195940
977   -30950
978   223104
979   138652
980  -147116
981  -197121
982    13552
983   195288
984   120791
985  -119147
986  -187823
987    -4400
988   162811
989   121078
990   -77255
991  -214032
992   -53126
993   218387
994   154761
995  -141343
996  -189274
997     8347
998   143550
999   125555
1000   -32756
1001  -198070
1002   -81247
1003   205000
1004   190975
1005  -116942
1006  -223696
1007    -9259
1008   169464
1009   113949
1010   -55164
1011  -173977
1012   -91536
1013   146660
1014   195500
1015   -75895
1016  -245626
1017   -40400
1018   197142
1019   138356
1020   -70170
1021  -169005
1022   -60379
1023   140800
1024   170871
1025   -35757
1026  -200473
1027   -86742
1028   164822
1029   191363
1030   -64709
1031  -220285
1032   -58568
1033   145296
1034   134108
1035   -26792
1036  -170745
1037  -122766
1038   126521
1039   218084
1040   -36312
1041  -233109
1042   -74662
1043   158480
1044   159927
1045   -21479
1046  -162840
1047   -98323
1048   107611
1049   191817
1050    16694
1051  -205655
1052  -140033
1053   143601
1054   206786
1055   -41515
1056  -198428
1057   -79034
1058    92546
1059   151650
1060    42475
1061  -173351
1062  -168744
1063   122579
1064   235782
1065   -14810
1066  -210575
1067   -91732
1068   119325
1069   165631
1070    25194
1071  -151887
1072  -142080
1073    80351
1074   212067
1075    28818
1076  -208888
1077  -143344
1078   113333
1079   182667
1080     8775
1081  -155308
1082  -132437
1083    54485
1084   192877
1085    65700
1086  -173395
1087  -165353
1088    88766
1089   220438
1090    46850
1091  -180514
1092  -140421
1093    80436
1094   173905
1095    53394
1096  -128461
1097  -169735
1098    27267
1099   225410
1100    82528
1101  -204328
1102  -167523
1103    90294
1104   169341
1105    45033
1106  -110603
1107  -156854
1108    10897
1109   206211
1110   107594
1111  -164069
1112  -186166
1113    61327
1114   208301
1115    66204
1116  -142491
1117  -151930
1118    25836
1119   167952
1120   100670
1121  -121482
1122  -203823
1123    15533
1124   222459
1125    87841
1126  -157710
1127  -158031
1128    30000
1129   163321
1130   100893
1131   -97851
1132  -182869
1133    -9158
1134   194663
1135   127823
1136  -123311
1137  -197012
1138    10834
1139   192436
1140   101818
1141  -109267
1142  -165347
1143   -23441
1144   156553
1145   146043
1146   -89570
1147  -216465
1148   -16615
1149   204421
1150   118828
1151  -114268
1152  -172594
1153   -13586
1154   151801
1155   127075
1156   -64050
1157  -190748
1158   -54375
1159   182350
1160   159788
1161  -109841
1162  -204295
1163    -3616
1164   159988
1165   108232
1166   -45546
1167  -165657
1168   -82657
1169   163644
1170   184219
1171   -91733
1172  -215161
1173   -21987
1174   165893
1175   126219
1176   -52007
1177  -171873
1178   -73150
1179   141147
1180   162856
1181   -50318
1182  -197592
1183   -75063
1184   158033
1185   170308
1186   -60089
1187  -192146
1188   -58395
1189   131282
1190   147698
1191   -18593
1192  -175208
1193  -101233
1194   136596
1195   193823
1196   -34222
1197  -209623
1198   -77590
1199   146408
1200   152975
1201   -32796
1202  -162478
1203   -95278
1204   101455
1205   186835
1206    -1185
1207  -217229
1208  -106374
1209   155071
1210   161698
1211   -39501
1212  -157668
1213   -91198
1214    89973
1215   181513
1216    18669
1217  -190626
1218  -118413
1219   131698
1220   187244
1221   -10194
1222  -177926
1223  -102682
1224   104606
1225   166732
1226    15117
1227  -158250
1228  -137083
1229    81769
1230   205893
1231    16654
1232  -203641
1233  -119048
1234   111243
1235   164975
1236    19258
1237  -146574
1238  -136997
1239    68209
1240   199985
1241    45784
1242  -174287
1243  -138183
1244    93233
1245   195880
1246    31903
1247  -168751
1248  -129594
1249    73194
1250   165226
1251    50357
1252  -141212
1253  -163478
1254    54806
1255   209505
1256    47909
1257  -183536
1258  -140845
1259    76968
1260   167672
1261    52275
1262  -123976
1263  -152332
1264    37193
1265   202027
1266    83200
1267  -164872
1268  -166927
1269    72625
1270   189006
1271    49341
1272  -124537
1273  -145047
1274    12155
1275   179304
1276   104246
1277  -149069
1278  -189692
1279    45359
1280   193834
1281    71304
1282  -129267
1283  -161878
1284    14298
1285   178753
1286    99482
1287  -119274
1288  -171623
1289     8948
1290   189861
1291   117018
1292  -129436
1293  -184199
1294    30523
1295   180164
1296    86833
1297   -97293
1298  -162139
1299   -23088
1300   174711
1301   134653
1302  -120888
1303  -200617
1304     7802
1305   181531
1306    99723
1307  -105548
1308  -169720
1309   -15942
1310   159065
1311   128129
1312   -76623
1313  -193858
1314   -34385
1315   193436
1316   140383
1317  -113546
1318  -181943
1319    -4417
1320   151317
1321   122905
1322   -52643
1323  -188299
1324   -65683
1325   176980
1326   157890
1327   -99799
1328  -198513
1329   -25797
1330   154550
1331   128525
1332   -53238
1333  -176700
1334   -71958
1335   148342
1336   169815
1337   -62027
1338  -202455
1339   -49505
1340   159478
1341   145082
1342   -53517
1343  -178686
1344   -69651
1345   139533
1346   159807
1347   -42475
1348  -182335
1349   -75856
1350   135927
1351   174877
1352   -39507
1353  -207272
1354   -65994
1355   152993
1356   136943
1357   -34708
1358  -148789
1359  -101590
1360   105183
1361   198027
1362   -21365
1363  -221278
1364   -75156
1365   148923
1366   139662
1367   -17961
1368  -148440
1369  -112322
1370    99728
1371   193404
1372    -3272
1373  -193744
1374   -99575
1375   123305
1376   172685
1377    -4790
1378  -171722
1379  -106176
1380   101088
1381   165631
1382     9451
1383  -163064
1384  -127524
1385    89644
1386   191814
1387    10186
1388  -184022
1389  -107610
1390   103914
1391   159267
1392    16279
1393  -141988
1394  -123512
1395    66688
1396   188346
1397    42464
1398  -176388
1399  -132347
1400   101078
1401   173361
1402    15262
1403  -144179
1404  -124493
1405    55154
1406   176315
1407    52724
1408  -159779
1409  -144096
1410    73342
1411   179642
1412    42956
1413  -152099
1414  -140702
1415    68660
1416   174013
1417    45973
1418  -125715
1419  -139099
1420    29201
1421   187265
1422    81129
1423  -164005
1424  -156393
1425    77653
1426   165915
1427    42089
1428  -101443
1429  -143732
1430    -1724
1431   185997
1432    96733
1433  -155842
1434  -159655
1435    55734
1436   164767
1437    66138
1438  -107560
1439  -156351
1440    12019
1441   176374
1442    86083
1443  -123688
1444  -153938
1445    18864
1446   169257
1447    96719
1448  -118430
1449  -169292
1450    22597
1451   168472
1452    82116
1453   -99111
1454  -152803
1455   -12327
1456   162361
1457   122089
1458  -111811
1459  -189905
1460    14185
1461   180357
1462    82635
1463   -97559
1464  -143777
1465   -25507
1466   146442
1467   140059
1468   -88375
1469  -198395
1470    -3456
1471   179278
1472    96709
1473   -89753
1474  -152093
1475   -33638
1476   145907
1477   132626
1478   -78832
1479  -178420
1480   -29301
1481   150325
1482   129751
1483   -68405
1484  -180429
1485   -35485
1486   160876
1487   122036
1488   -68337
1489  -156843
1490   -52803
1491   132740
1492   157306
1493   -58299
1494  -197537
1495   -37687
1496   160421
1497   121107
1498   -60503
1499  -159030
1500   -63505
1501   125571
1502   155261
1503   -41707
1504  -186855
1505   -62017
1506   146883
1507   147946
1508   -51229
1509  -176260
1510   -62185
1511   128766
1512   146454
1513   -22770
1514  -167524
1515   -88075
1516   127821
1517   169745
1518   -33201
1519  -187304
1520   -74940
1521   131694
1522   148411
1523   -25271
1524  -155783
1525   -89783
1526    95925
1527   166168
1528    -1248
1529  -184652
1530  -100998
1531   128539
1532   160899
1533   -23127
1534  -149827
1535   -89363
1536    82096
1537   170047
1538    22124
1539  -175773
1540  -113059
1541   115027
1542   171859
1543    -2956
1544  -161248
1545  -108812
1546    88000
1547   170912
1548    13309
1549  -164698
1550  -118751
1551    83267
1552   176098
1553    24419
1554  -170707
1555  -122963
1556    97451
1557   169771
1558    17173
1559  -142927
1560  -118750
1561    63985
1562   175463
1563    47673
1564  -157061
1565  -141089
1566    75604
1567   178877
1568    29445
1569  -151727
1570  -125905
1571    58985
1572   160522
1573    56061
1574  -129128
1575  -153082
1576    47320
1577   191869
1578    53512
1579  -152695
1580  -129408
1581    57543
1582   159963
1583    63330
1584  -120929
1585  -155495
1586    30727
1587   179259
1588    68879
1589  -139793
1590  -151904
1591    41824
1592   175258
1593    68131
1594  -126827
1595  -146581
1596    27357
1597   167374
1598    90199
1599  -117323
1600  -166492
1601    27869
1602   185092
1603    75732
1604  -128806
1605  -151778
1606    18723
1607   155757
1608    87982
1609  -102960
1610  -163626
1611     -708
1612   171794
1613   104133
1614  -113686
1615  -167722
1616    17194
1617   165843
1618    91637
1619   -85487
1620  -149761
1621   -21041
1622   156910
1623   122923
1624   -98376
1625  -178944
1626    -4179
1627   159798
1628    98897
1629   -87098
1630  -161062
1631   -26543
1632   147696
1633   121436
1634   -76675
1635  -172249
1636   -27383
1637   164388
1638   128578
1639   -84118
1640  -167722
1641   -16203
1642   145694
1643   119249
1644   -59322
1645  -170841
1646   -51961
1647   150573
1648   136352
1649   -76594
1650  -178030
1651   -37104
1652   142258
1653   127444
1654   -56079
1655  -166355
1656   -52639
1657   135053
1658   143811
1659   -42256
1660  -173555
1661   -61950
1662   144263
1663   143048
1664   -53400
1665  -164768
1666   -57983
1667   117650
1668   142084
1669   -25619
1670  -171679
1671   -81366
1672   126963
1673   152382
1674   -36069
1675  -170021
1676   -68603
1677   121944
1678   145476
1679   -19539
1680  -155460
1681   -89089
1682   106245
1683   165667
1684   -15313
1685  -180375
1686   -82398
1687   123608
1688   148131
1689   -16671
1690  -154449
1691   -97272
1692    94991
1693   167669
1694      438
1695  -171109
1696   -97486
1697   111127
1698   163126
1699    -3963
1700  -161091
1701   -98425
1702    92720
1703   156164
1704    12440
1705  -151676
1706  -115929
1707    85569
1708   173418
1709    13947
1710  -163194
1711  -107503
1712    87942
1713   157891
1714    23345
1715  -142996
1716  -118614
1717    70725
1718   167379
1719    34188
1720  -151220
1721  -129386
1722    75399
1723   169544
1724    24427
1725  -143486
1726  -115971
1727    55949
1728   160913
1729    55116
1730  -141264
1731  -144562
1732    67897
1733   178405
1734    35116
1735  -139536
1736  -120850
1737    50326
1738   163138
1739    61145
1740  -134425
1741  -145470
1742    46970
1743   169594
1744    57276
1745  -136620
1746  -145387
1747    45753
1748   168859
1749    55746
1750  -125241
1751  -135847
1752    29385
1753   161526
1754    82612
1755  -119145
1756  -154202
1757    34283
1758   171833
1759    67968
1760  -118486
1761  -141693
1762    17752
1763   149761
1764    86244
1765  -100274
1766  -162182
1767     6057
1768   168936
1769    85469
1770  -116448
1771  -148022
1772    14352
1773   151571
1774    96693
1775   -86708
1776  -160130
1777    -3795
1778   168647
1779    99298
1780  -101807
1781  -157827
1782    -2450
1783   156306
1784   101148
1785   -96363
1786  -160527
1787   -10120
1788   145280
1789   106190
1790   -79667
1791  -169307
1792   -20830
1793   167195
1794   114296
1795   -92273
1796  -152040
1797   -14145
1798   135895
1799   118771
1800   -60771
1801  -171625
1802   -35510
1803   154441
1804   120883
1805   -77051
1806  -162002
1807   -33164
1808   133209
1809   120274
1810   -58206
1811  -160726
1812   -47822
1813   133158
1814   135220
1815   -50759
1816  -169061
1817   -46680
1818   141625
1819   129120
1820   -52850
1821  -156322
1822   -52989
1823   123062
1824   138363
1825   -36226
1826  -169463
1827   -69050
1828   132917
1829   142856
1830   -49875
1831  -166450
1832   -56820
1833   119934
1834   138158
1835   -23120
1836  -161018
1837   -82648
1838   122914
1839   156028
1840   -33999
1841  -166389
1842   -66584
1843   113538
1844   145349
1845   -16534
1846  -161418
1847   -86715
1848   104800
1849   150902
1850    -8117
1851  -158985
1852   -94787
1853   104864
1854   159389
1855   -12983
1856  -157411
1857   -82835
1858    90594
1859   146703
1860    16176
1861  -148919
1862  -113701
1863    95817
1864   166540
1865    -1106
1866  -155823
1867   -95273
1868    81659
1869   150661
1870    21586
1871  -145760
1872  -117137
1873    78136
1874   165896
1875    21158
1876  -153770
1877  -113291
1878    82413
1879   160185
1880    24203
1881  -139380
1882  -116607
1883    63138
1884   165604
1885    40277
1886  -147168
1887  -129647
1888    69428
1889   167433
1890    34650
1891  -139852
1892  -122862
1893    55008
1894   157493
1895    50440
1896  -127280
1897  -137431
1898    43210
1899   172560
1900    57280
1901  -137860
1902  -130986
1903    48973
1904   154099
1905    59019
1906  -113652
1907  -140882
1908    27519
1909   164174
1910    71390
1911  -122845
1912  -144964
1913    31348
1914   161445
1915    67461
1916  -117637
1917  -140975
1918    24636
1919   154564
1920    84438
1921  -105371
1922  -155522
1923    17931
1924   169338
1925    78065
1926  -113183
1927  -141760
1928    13046
1929   150074
1930    91983
1931   -97454
1932  -159965
1933     2871
1934   161016
1935    90466
1936  -102000
1937  -153870
1938     1523
1939   153817
1940    96048
1941   -91359
1942  -152547
1943   -10497
1944   146695
1945   111027
1946   -82991
1947  -162345
1948   -10904
1949   153522
1950   103825
1951   -83545
1952  -152248
1953   -21383
1954   137352
1955   113894
1956   -67001
1957  -161252
1958   -30226
1959   146462
1960   119392
1961   -76190
1962  -160667
1963   -23266
1964   135434
1965   112797
1966   -55968
1967  -154826
1968   -45126
1969   137218
1970   130922
1971   -63990
1972  -164132
1973   -35366
1974   134940
1975   122101
1976   -48878
1977  -156145
1978   -49983
1979   128963
1980   132670
1981   -46267
1982  -162934
1983   -57424
1984   128240
1985   135034
1986   -47710
1987  -158552
1988   -54632
1989   115206
1990   131933
1991   -28742
1992  -157469
1993   -72016
1994   118207
1995   142833
1996   -30705
1997  -155009
1998   -64116
1999   110826
2000   138624
2001   -20399
2002  -149025
2003   -77087
2004   100615
2005   146317
2006   -11312
2007  -157957
2008   -82212
2009   106332
2010   137029
2011   -17171
2012  -144671
2013   -86185
2014    88706
2015   149904
2016     4069
2017  -153525
2018   -93043
2019    98360
2020   150041
2021    -2175
2022  -146879
2023   -92238
2024    89077
2025   148193
2026    11114
2027  -142209
2028  -106810
2029    77744
2030   159271
2031    11705
2032  -154000
2033  -100776
2034    82282
2035   145386
2036    20686
2037  -132674
2038  -114146
2039    65765
2040   161677
2041    27431
2042  -140540
2043  -109627
2044    68388
2045   150767
2046    33898
2047  -129613
2048  -118430
2049    56799
2050   153238
2051    38959
2052  -126638
2053  -122178
2054    48746
2055   157623
2056    47217
2057  -130486
2058  -124999
2059    51621
2060   150062
2061    47026
2062  -116043
2063  -128590
2064    34594
2065   158942
2066    64009
2067  -129544
2068  -136444
2069    47083
2070   153973
2071    51998
2072  -108109
2073  -131134
2074    19899
2075   158864
2076    79090
2077  -120938
2078  -145345
2079    35527
2080   152952
2081    64162
2082  -100235
2083  -139503
2084    11228
2085   154735
2086    81586
2087  -106316
2088  -142716
2089    10484
2090   145582
2091    86570
2092   -96462
2093  -148639
2094     9814
2095   150585
2096    82061
2097   -88721
2098  -138373
2099   -10196
2100   141054
2101   103933
2102   -87348
2103  -154039
2104     -252
2105   146556
2106    87788
2107   -78754
2108  -142859
2109   -18593
2110   137202
2111   109931
2112   -75688
2113  -158246
2114   -16407
2115   142047
2116   103349
2117   -76328
2118  -149767
2119   -24146
2120   134514
2121   112186
2122   -60889
2123  -153610
2124   -34348
2125   136831
2126   120475
2127   -62842
2128  -156510
2129   -29680
2130   133132
2131   113050
2132   -52405
2133  -145849
2134   -49160
2135   118358
2136   129940
2137   -48701
2138  -162029
2139   -46755
2140   124690
2141   118271
2142   -42073
2143  -144216
2144   -57671
2145   112192
2146   133268
2147   -34414
2148  -149589
2149   -54894
2150   110839
2151   132638
2152   -24130
2153  -152136
2154   -66257
2155   113427
2156   128267
2157   -29168
2158  -141911
2159   -74049
2160    93092
2161   144356
2162   -14337
2163  -161975
2164   -73283
2165   111283
2166   129629
2167   -17163
2168  -135232
2169   -83917
2170    89868
2171   152541
2172    -1095
2173  -155679
2174   -83818
2175    99936
2176   138176
2177    -5676
2178  -137736
2179   -90798
2180    80496
2181   144391
2182     8481
2183  -142097
2184   -98300
2185    80625
2186   146940
2187    10338
2188  -138501
2189   -95475
2190    77795
2191   143522
2192    15708
2193  -130023
2194  -100946
2195    63024
2196   148157
2197    27778
2198  -134577
2199  -106821
2200    69243
2201   145850
2202    23520
2203  -127399
2204  -107279
2205    55307
2206   147418
2207    37265
2208  -127196
2209  -115439
2210    55973
2211   148764
2212    40796
2213  -126420
2214  -118679
2215    52731
2216   146860
2217    40595
2218  -114799
2219  -120632
2220    35394
2221   153366
2222    57042
2223  -127272
2224  -126505
2225    51193
2226   141192
2227    48005
2228   -97401
2229  -125416
2230    19275
2231   155587
2232    68255
2233  -119163
2234  -128127
2235    35104
2236   136718
2237    62366
2238   -93651
2239  -135083
2240    14959
2241   149867
2242    66726
2243  -102838
2244  -125189
2245    11034
2246   135586
2247    84105
2248   -92179
2249  -142251
2250    15576
2251   145205
2252    69224
2253   -87912
2254  -126878
2255    -6208
2256   136218
2257    97552
2258   -91297
2259  -148746
2260     7180
2261   139327
2262    77358
2263   -75966
2264  -136143
2265   -20197
2266   137239
2267   106292
2268   -82388
2269  -148845
2270    -2768
2271   133865
2272    91641
2273   -64690
2274  -143227
2275   -25691
2276   134031
2277   105103
2278   -69425
2279  -140167
2280   -25537
2281   121646
2282   109480
2283   -58301
2284  -152044
2285   -26361
2286   131247
2287    98611
2288   -54532
2289  -132505
2290   -45777
2291   114705
2292   126142
2293   -53005
2294  -152532
2295   -28315
2296   120175
2297   103582
2298   -35927
2299  -137069
2300   -58403
2301   116052
2302   128842
2303   -49775
2304  -145066
2305   -40996
2306   104454
2307   119736
2308   -23056
2309  -149939
2310   -64594
2311   117511
2312   123572
2313   -36398
2314  -133924
2315   -61576
2316    93739
2317   138529
2318   -14140
2319  -156863
2320   -64552
2321   112701
2322   118165
2323   -20410
2324  -125079
2325   -78852
2326    82784
2327   146192
2328    -7979
2329  -155583
2330   -69335
2331    98699
2332   117796
2333    -5544
2334  -121038
2335   -90760
2336    79307
2337   147714
2338    -3860
2339  -143814
2340   -73566
2341    80833
2342   126244
2343    14593
2344  -127079
2345   -99698
2346    82780
2347   144905
2348     -130
2349  -128083
2350   -84895
2351    58512
2352   138093
2353    29909
2354  -137940
2355  -104968
2356    81308
2357   136545
2358     9835
2359  -115552
2360  -100842
2361    46362
2362   149467
2363    38443
2364  -135946
2365  -106307
2366    68523
2367   135320
2368    30672
2369  -111482
2370  -113781
2371    46848
2372   149189
2373    39057
2374  -119995
2375  -107874
2376    43995
2377   135924
2378    48471
2379  -114662
2380  -123191
2381    45055
2382   140681
2383    39541
2384  -103871
2385  -112751
2386    25236
2387   140217
2388    63325
2389  -110576
2390  -122519
2391    39626
2392   138771
2393    51963
2394   -91618
2395  -120001
2396    13380
2397   143603
2398    71213
2399  -108268
2400  -126502
2401    24955
2402   130536
2403    66373
2404   -87691
2405  -134191
2406     7118
2407   145203
2408    73764
2409   -97678
2410  -125672
2411     6761
2412   129800
2413    88749
2414   -81046
2415  -145076
2416     6933
2417   142238
2418    72135
2419   -80718
2420  -122978
2421   -12371
2422   125969
2423   100394
2424   -79536
2425  -145904
2426     1153
2427   130881
2428    78126
2429   -64910
2430  -127641
2431   -24379
2432   126740
2433   102756
2434   -72035
2435  -139403
2436   -14576
2437   119210
2438    92271
2439   -55585
2440  -137710
2441   -29317
2442   124648
2443   102401
2444   -60768
2445  -134556
2446   -31212
2447   115086
2448   110505
2449   -48332
2450  -143953
2451   -33922
2452   120643
2453   108025
2454   -46883
2455  -136121
2456   -45997
2457   108029
2458   118096
2459   -43908
2460  -147414
2461   -45800
2462   110959
2463   110585
2464   -35855
2465  -137876
2466   -54840
2467   106330
2468   122641
2469   -29590
2470  -134760
2471   -52790
2472   101456
2473   122503
2474   -22044
2475  -138247
2476   -60384
2477   102184
2478   116804
2479   -22181
2480  -127365
2481   -70444
2482    83036
2483   128859
2484   -14525
2485  -143708
2486   -66927
2487    94029
2488   116850
2489    -6582
2490  -119492
2491   -81146
2492    80959
2493   140864
2494    -2083
2495  -136889
2496   -72911
2497    82303
2498   125005
2499     7737
2500  -126974
2501   -92218
2502    76881
2503   135829
2504      228
2505  -129207
2506   -85871
2507    64665
2508   132122
2509    21184
2510  -130313
2511   -97488
2512    73741
2513   133610
2514    13153
2515  -115863
2516   -92726
2517    54124
2518   138950
2519    32171
2520  -124542
2521  -100570
2522    63853
2523   129829
2524    22811
2525  -108029
2526  -102097
2527    43960
2528   137076
2529    37463
2530  -117648
2531  -106936
2532    50179
2533   130847
2534    36449
2535  -106500
2536  -109180
2537    38437
2538   136247
2539    42772
2540  -107213
2541  -109988
2542    33617
2543   134183
2544    53322
2545  -105321
2546  -118075
2547    36922
2548   137912
2549    51077
2550   -97221
2551  -115733
2552    19387
2553   135737
2554    64778
2555  -103231
2556  -123324
2557    26391
2558   130242
2559    59764
2560   -89622
2561  -124265
2562    12579
2563   134375
2564    68353
2565   -91808
2566  -120664
2567    11679
2568   126945
2569    75589
2570   -82073
2571  -128433
2572     8309
2573   129955
2574    71093
2575   -77881
2576  -120900
2577    -4507
2578   123628
2579    85465
2580   -78090
2581  -134009
2582      822
2583   125863
2584    75196
2585   -69061
2586  -123355
2587   -16510
2588   121512
2589    96232
2590   -69614
2591  -136066
2592   -11595
2593   123494
2594    86966
2595   -60561
2596  -128657
2597   -26022
2598   118518
2599   101830
2600   -61227
2601  -135998
2602   -22642
2603   116767
2604    98248
2605   -50526
2606  -132739
2607   -33459
2608   116144
2609   102638
2610   -52212
2611  -130823
2612   -33239
2613   106347
2614   106135
2615   -39506
2616  -137190
2617   -42354
2618   111489
2619   104152
2620   -42733
2621  -127244
2622   -43420
2623    97366
2624   114055
2625   -28860
2626  -134392
2627   -50298
2628   104396
2629   110837
2630   -30285
2631  -128518
2632   -55542
2633    93717
2634   116871
2635   -20998
2636  -131737
2637   -62391
2638    93308
2639   118579
2640   -19524
2641  -132373
2642   -64631
2643    89641
2644   122424
2645   -12484
2646  -128470
2647   -69283
2648    84522
2649   126746
2650    -4964
2651  -131137
2652   -75110
2653    85580
2654   125675
2655    -3938
2656  -125220
2657   -76862
2658    73294
2659   126512
2660     5866
2661  -128295
2662   -83160
2663    75469
2664   125854
2665     5041
2666  -120595
2667   -84737
2668    65681
2669   127768
2670    14315
2671  -121282
2672   -86808
2673    65077
2674   126795
2675    19598
2676  -115543
2677   -96593
2678    60639
2679   131775
2680    19320
2681  -114020
2682   -92743
2683    49243
2684   126892
2685    34899
2686  -113948
2687  -107499
2688    53651
2689   135335
2690    29282
2691  -107880
2692   -98496
2693    39724
2694   132177
2695    46854
2696  -109144
2697  -111230
2698    44168
2699   133485
2700    40055
2701  -101179
2702  -106732
2703    30007
2704   132430
2705    51799
2706  -103930
2707  -112721
2708    31943
2709   126130
2710    52153
2711   -91339
2712  -115066
2713    22672
2714   131998
2715    56684
2716   -95982
2717  -109767
2718    20889
2719   119754
2720    64600
2721   -82836
2722  -122661
2723    14692
2724   131053
2725    60115
2726   -87601
2727  -111828
2728     6695
2729   117929
2730    74841
2731   -78188
2732  -126176
2733     6672
2734   127178
2735    70377
2736   -74878
2737  -119793
2738    -4481
2739   122895
2740    83476
2741   -73587
2742  -124417
2743    -5603
2744   117660
2745    82847
2746   -63708
2747  -130840
2748   -14623
2749   125576
2750    86030
2751   -68942
2752  -120255
2753   -15446
2754   107517
2755    92205
2756   -53951
2757  -132954
2758   -19760
2759   119234
2760    87825
2761   -55823
2762  -117390
2763   -26895
2764   101732
2765    98631
2766   -47979
2767  -131538
2768   -26572
2769   107366
2770    92017
2771   -40471
2772  -122142
2773   -41394
2774   104302
2775   106176
2776   -45103
2777  -126281
2778   -33082
2779    95869
2780   100492
2781   -25951
2782  -129097
2783   -53478
2784   107580
2785   109710
2786   -40463
2787  -121652
2788   -43019
2789    84557
2790   111726
2791   -15250
2792  -135467
2793   -60401
2794   102592
2795   109880
2796   -29617
2797  -116946
2798   -57057
2799    79420
2800   120881
2801   -12233
2802  -133911
2803   -58899
2804    91044
2805   106479
2806   -10803
2807  -113616
2808   -70842
2809    78843
2810   125296
2811   -13633
2812  -125811
2813   -58340
2814    74072
2815   108442
2816     7435
2817  -115772
2818   -83151
2819    77765
2820   125231
2821    -7224
2822  -115745
2823   -68983
2824    61047
2825   117271
2826    19323
2827  -120538
2828   -89164
2829    74683
2830   123450
2831     4974
2832  -108233
2833   -84535
2834    51985
2835   128363
2836    24291
2837  -120477
2838   -89465
2839    63023
2840   118416
2841    22137
2842  -102064
2843   -99892
2844    47833
2845   135716
2846    24593
2847  -113600
2848   -85291
2849    46858
2850   116004
2851    39247
2852   -99141
2853  -109184
2854    45381
2855   134399
2856    26211
2857  -102745
2858   -88166
2859    30646
2860   116854
2861    51271
2862  -101612
2863  -111561
2864    42636
2865   124412
2866    35054
2867   -87314
2868  -100139
2869    18538
2870   125821
2871    57525
2872  -100843
2873  -108114
2874    33223
2875   115706
2876    52706
2877   -77465
2878  -117849
2879    10143
2880   133565
2881    57930
2882   -95541
2883  -106272
2884    16751
2885   111229
2886    69800
2887   -74474
2888  -127938
2889     8816
2890   132805
2891    59425
2892   -82264
2893  -106019
2894       91
2895   111909
2896    82418
2897   -72662
2898  -127535
2899     3770
2900   120542
2901    65525
2902   -65403
2903  -112852
2904   -13680
2905   114743
2906    86344
2907   -72973
2908  -121732
2909    -2044
2910   107036
2911    76386
2912   -52396
2913  -122670
2914   -23007
2915   119299
2916    86583
2917   -66827
2918  -117025
2919   -14176
2920    99179
2921    90707
2922   -43062
2923  -130576
2924   -27553
2925   116995
2926    88867
2927   -53236
2928  -114211
2929   -32811
2930    96096
2931   103267
2932   -40099
2933  -130983
2934   -30625
2935   106065
2936    91704
2937   -36088
2938  -118330
2939   -47612
2940    99072
2941   107814
2942   -41049
2943  -123450
2944   -34773
2945    88801
2946    98601
2947   -19690
2948  -124121
2949   -56436
2950    98772
2951   106457
2952   -34291
2953  -115109
2954   -45426
2955    78965
2956   108350
2957   -13988
2958  -127069
2959   -57200
2960    92993
2961   104471
2962   -20366
2963  -110642
2964   -62029
2965    74238
2966   117410
2967    -9995
2968  -125730
2969   -59010
2970    79306
2971   106499
2972    -1992
2973  -112513
2974   -75397
2975    75196
2976   122639
2977    -6681
2978  -118378
2979   -63925
2980    65255
2981   112478
2982    14960
2983  -114815
2984   -86379
2985    72249
2986   122892
2987     -584
2988  -109300
2989   -71789
2990    52556
2991   116923
2992    22633
2993  -114752
2994   -87205
2995    63956
2996   116707
2997    13159
2998  -100303
2999   -86005
3000    48536
3001   126136
3002    23678
3003  -112061
3004   -82156
3005    52159
3006   109997
3007    28602
3008   -95764
3009   -99172
3010    43648
3011   128101
3012    24969
3013  -103317
3014   -84992
3015    36556
3016   112699
3017    45187
3018   -95565
3019  -106679
3020    40978
3021   126401
3022    33015
3023   -92675
3024   -95505
3025    22576
3026   118685
3027    51994
3028   -97084
3029  -107136
3030    32165
3031   117803
3032    47298
3033   -80660
3034  -108188
3035    14582
3036   124568
3037    54682
3038   -91579
3039  -100645
3040    21306
3041   109804
3042    60514
3043   -73704
3044  -116274
3045    10809
3046   125117
3047    54948
3048   -82783
3049  -100568
3050     7418
3051   106261
3052    70404
3053   -71627
3054  -119446
3055     6731
3056   118081
3057    60490
3058   -69155
3059  -105215
3060    -6827
3061   109898
3062    79666
3063   -70794
3064  -118517
3065     -367
3066   108072
3067    71972
3068   -54865
3069  -115904
3070   -18690
3071   114010
3072    83952
3073   -67240
3074  -114855
3075    -9829
3076    99105
3077    83924
3078   -43486
3079  -123869
3080   -26041
3081   113703
3082    85339
3083   -56032
3084  -110701
3085   -24932
3086    93978
3087    94509
3088   -40196
3089  -125146
3090   -27656
3091   104167
3092    85627
3093   -40691
3094  -112111
3095   -37773
3096    94034
3097    99870
3098   -39190
3099  -120754
3100   -29886
3101    92996
3102    89839
3103   -26852
3104  -115260
3105   -48179
3106    94478
3107   102535
3108   -34501
3109  -115704
3110   -40795
3111    81493
3112    99467
3113   -16885
3114  -120288
3115   -56094
3116    89249
3117   106113
3118   -23145
3119  -112991
3120   -53861
3121    75339
3122   108760
3123    -9993
3124  -119368
3125   -59248
3126    80476
3127   105201
3128    -9452
3129  -109296
3130   -65272
3131    72098
3132   113621
3133    -5344
3134  -114633
3135   -63184
3136    69026
3137   106802
3138     3816
3139  -109356
3140   -75185
3141    67548
3142   115021
3143    -1704
3144  -107653
3145   -67848
3146    59492
3147   110504
3148    13353
3149  -107301
3150   -78465
3151    63150
3152   112605
3153     8766
3154  -102675
3155   -77758
3156    52266
3157   115354
3158    19064
3159  -106306
3160   -82544
3161    51781
3162   112331
3163    22342
3164   -98054
3165   -87366
3166    44633
3167   119076
3168    27760
3169  -100894
3170   -87378
3171    40828
3172   112370
3173    37086
3174   -94006
3175   -96217
3176    37426
3177   118881
3178    33703
3179   -93799
3180   -92500
3181    31144
3182   112768
3183    42728
3184   -89449
3185   -99265
3186    30037
3187   116621
3188    40952
3189   -86941
3190   -98325
3191    23779
3192   113805
3193    48207
3194   -83888
3195  -100114
3196    20338
3197   112634
3198    51811
3199   -80836
3200  -103654
3201    15743
3202   114858
3203    54815
3204   -78517
3205  -101464
3206     9806
3207   109435
3208    60366
3209   -73722
3210  -108588
3211     5511
3212   110204
3213    62736
3214   -69348
3215  -107200
3216     -334
3217   108675
3218    68975
3219   -65631
3220  -109919
3221    -3491
3222   107124
3223    73870
3224   -59253
3225  -113598
3226    -8939
3227   108213
3228    73723
3229   -58725
3230  -109816
3231   -14352
3232   100695
3233    81329
3234   -52872
3235  -115890
3236   -15758
3237   103148
3238    77451
3239   -51880
3240  -109500
3241   -21708
3242    99165
3243    84273
3244   -45959
3245  -114023
3246   -24123
3247    97752
3248    84171
3249   -41970
3250  -112778
3251   -30269
3252    95973
3253    89601
3254   -39384
3255  -112252
3256   -33055
3257    89205
3258    91512
3259   -31973
3260  -114050
3261   -38973
3262    90373
3263    95844
3264   -28743
3265  -111674
3266   -43817
3267    82118
3268    98058
3269   -21054
3270  -115551
3271   -48336
3272    84217
3273    99122
3274   -19556
3275  -110554
3276   -52657
3277    77532
3278   102384
3279   -14094
3280  -111217
3281   -53809
3282    76646
3283   102478
3284   -10408
3285  -111376
3286   -58549
3287    74718
3288   101950
3289   -10879
3290  -107587
3291   -60561
3292    67588
3293   104936
3294    -2361
3295  -109031
3296   -63924
3297    69316
3298   105882
3299      143
3300  -100899
3301   -67245
3302    61409
3303   110414
3304     7056
3305  -104776
3306   -70722
3307    59063
3308   107014
3309    10948
3310  -101109
3311   -77684
3312    51993
3313   110435
3314    13488
3315  -100389
3316   -78282
3317    46524
3318   108913
3319    23678
3320   -97676
3321   -82560
3322    49454
3323   112609
3324    23574
3325   -93014
3326   -81881
3327    39780
3328   111025
3329    29953
3330   -94388
3331   -87887
3332    41496
3333   108296
3334    27117
3335   -90266
3336   -87566
3337    33196
3338   108517
3339    35228
3340   -88473
3341   -89576
3342    33004
3343   109986
3344    35903
3345   -83843
3346   -91139
3347    26092
3348   108645
3349    41376
3350   -80670
3351   -93386
3352    20620
3353   108329
3354    48375
3355   -79494
3356   -97542
3357    19299
3358   108217
3359    49916
3360   -73865
3361   -97775
3362     9913
3363   107036
3364    58034
3365   -74641
3366  -102487
3367     8875
3368   103981
3369    59360
3370   -67349
3371  -103606
3372     3359
3373   104735
3374    59807
3375   -65478
3376   -99909
3377      792
3378   103296
3379    68415
3380   -61651
3381  -105754
3382      949
3383   103238
3384    63361
3385   -58766
3386  -101821
3387    -9875
3388    98436
3389    72046
3390   -56506
3391  -108573
3392    -8323
3393    97109
3394    68261
3395   -50481
3396  -103751
3397   -17333
3398    97596
3399    80375
3400   -47694
3401  -106282
3402   -17538
3403    93967
3404    80776
3405   -40185
3406  -108587
3407   -26983
3408    92475
3409    83065
3410   -42260
3411  -107741
3412   -31069
3413    85860
3414    86838
3415   -34336
3416  -110462
3417   -33849
3418    89809
3419    87853
3420   -32135
3421  -105735
3422   -36001
3423    83501
3424    93886
3425   -26714
3426  -109800
3427   -38250
3428    84372
3429    90096
3430   -25156
3431  -106713
3432   -45426
3433    78420
3434    93925
3435   -21308
3436  -106801
3437   -45303
3438    77478
3439    95636
3440   -15036
3441  -107093
3442   -52058
3443    75418
3444    95658
3445   -13320
3446  -101959
3447   -55188
3448    67812
3449   102747
3450    -6631
3451  -107111
3452   -58975
3453    67527
3454    99596
3455    -2012
3456  -100005
3457   -64766
3458    60888
3459   105764
3460     3840
3461  -102890
3462   -65031
3463    59344
3464   101119
3465     8223
3466   -99677
3467   -71685
3468    54853
3469   105055
3470     7176
3471   -99106
3472   -70342
3473    50090
3474   104576
3475    15920
3476   -97381
3477   -75876
3478    52928
3479   105395
3480    14883
3481   -91786
3482   -75674
3483    43789
3484   107156
3485    24273
3486   -93898
3487   -80638
3488    43804
3489   102911
3490    23517
3491   -87223
3492   -83676
3493    33819
3494   107607
3495    31706
3496   -88958
3497   -85079
3498    34665
3499   104912
3500    34502
3501   -81182
3502   -88354
3503    27701
3504   108441
3505    39376
3506   -81501
3507   -89169
3508    21836
3509   104813
3510    45093
3511   -79984
3512   -93462
3513    20988
3514   104844
3515    44464
3516   -74558
3517   -93096
3518    13768
3519   104555
3520    50916
3521   -74469
3522   -95997
3523    14246
3524   102955
3525    52088
3526   -69436
3527   -96536
3528     8620
3529   102303
3530    54363
3531   -66902
3532   -96631
3533     4602
3534   100983
3535    59328
3536   -64127
3537   -99908
3538     2304
3539    99436
3540    59945
3541   -59670
3542  -100166
3543    -6126
3544    97877
3545    69474
3546   -57812
3547  -103379
3548    -7609
3549    97016
3550    67669
3551   -50261
3552  -101226
3553   -14119
3554    95630
3555    74765
3556   -49839
3557  -103863
3558   -16001
3559    90812
3560    73939
3561   -43214
3562  -103762
3563   -21741
3564    91430
3565    77070
3566   -42076
3567  -102936
3568   -23474
3569    87600
3570    81279
3571   -37367
3572  -105662
3573   -26408
3574    88236
3575    80449
3576   -34318
3577  -102031
3578   -31785
3579    83477
3580    85665
3581   -31495
3582  -105602
3583   -33074
3584    81997
3585    84136
3586   -26566
3587  -102986
3588   -39529
3589    79331
3590    90972
3591   -21325
3592  -101809
3593   -43775
3594    75080
3595    91293
3596   -17288
3597  -103526
3598   -47999
3599    71887
3600    92774
3601   -12226
3602  -102105
3603   -52513
3604    68041
3605    96324
3606    -9647
3607  -101652
3608   -54451
3609    66874
3610    96161
3611    -4171
3612   -98045
3613   -57746
3614    62936
3615    97871
3616    -2501
3617   -99069
3618   -58278
3619    60753
3620    98264
3621     1625
3622   -98032
3623   -63740
3624    56587
3625    98787
3626     3913
3627   -96550
3628   -64239
3629    54067
3630   100353
3631    10086
3632   -94925
3633   -69343
3634    51272
3635    99391
3636    13044
3637   -91234
3638   -72276
3639    45294
3640   104047
3641    18883
3642   -90937
3643   -75689
3644    42920
3645   101374
3646    21797
3647   -86583
3648   -78778
3649    35789
3650   104286
3651    28423
3652   -86141
3653   -82713
3654    34587
3655   103123
3656    30694
3657   -82344
3658   -81844
3659    30785
3660   101535
3661    33475
3662   -79901
3663   -85050
3664    27366
3665   102792
3666    36740
3667   -79726
3668   -84387
3669    23799
3670   101167
3671    41132
3672   -76677
3673   -89872
3674    19987
3675    99872
3676    43049
3677   -71374
3678   -89947
3679    16094
3680   100465
3681    48967
3682   -70884
3683   -91840
3684    12957
3685    97468
3686    50833
3687   -64989
3688   -95201
3689     6316
3690    99685
3691    54199
3692   -64795
3693   -93952
3694     1894
3695    94838
3696    59574
3697   -56680
3698   -96843
3699    -3076
3700    96919
3701    62027
3702   -57474
3703   -95443
3704    -4910
3705    92151
3706    66110
3707   -51667
3708   -97763
3709    -8560
3710    92878
3711    65743
3712   -51259
3713   -97983
3714   -13310
3715    90322
3716    70873
3717   -48583
3718  -100150
3719   -12475
3720    88568
3721    69845
3722   -41588
3723   -98697
3724   -21055
3725    88668
3726    76016
3727   -42226
3728   -98613
3729   -19907
3730    82914
3731    75909
3732   -33695
3733  -101766
3734   -30228
3735    83953
3736    78930
3737   -32914
3738   -98613
3739   -31984
3740    77369
3741    82839
3742   -26662
3743  -100611
3744   -34436
3745    79404
3746    82177
3747   -21981
3748   -96952
3749   -42363
3750    74559
3751    88253
3752   -21242
3753   -99341
3754   -39409
3755    71036
3756    84781
3757   -13549
3758   -97179
3759   -48887
3760    70554
3761    90397
3762   -16675
3763   -97947
3764   -45361
3765    64484
3766    89150
3767    -7246
3768   -97665
3769   -52259
3770    66412
3771    91481
3772    -9353
3773   -92126
3774   -52448
3775    58812
3776    93224
3777      856
3778   -96804
3779   -59118
3780    60411
3781    91662
3782     1773
3783   -89904
3784   -62286
3785    50707
3786    97967
3787     7335
3788   -94157
3789   -62428
3790    51420
3791    92392
3792    13061
3793   -85653
3794   -70913
3795    45508
3796   101124
3797    12839
3798   -88606
3799   -65902
3800    41123
3801    95092
3802    21577
3803   -85516
3804   -75644
3805    41834
3806    98963
3807    18343
3808   -81465
3809   -71899
3810    33631
3811    97301
3812    28124
3813   -84123
3814   -76500
3815    37212
3816    96144
3817    26381
3818   -76707
3819   -79888
3820    27498
3821    99762
3822    32207
3823   -80212
3824   -79722
3825    27847
3826    93749
3827    35968
3828   -71963
3829   -85456
3830    20042
3831    98878
3832    40119
3833   -73202
3834   -82827
3835    17679
3836    93143
3837    45720
3838   -65472
3839   -89610
3840    13068
3841    95165
3842    44660
3843   -63241
3844   -85542
3845     7457
3846    93602
3847    51766
3848   -63033
3849   -89553
3850     8757
3851    92469
3852    50692
3853   -57241
3854   -89468
3855      135
3856    94741
3857    57612
3858   -60683
3859   -90651
3860     2466
3861    88253
3862    56261
3863   -52074
3864   -94162
3865    -5843
3866    91480
3867    59210
3868   -52849
3869   -90408
3870    -7057
3871    85609
3872    66401
3873   -46154
3874   -95995
3875   -11106
3876    89150
3877    64045
3878   -43634
3879   -92729
3880   -16719
3881    82963
3882    71837
3883   -40823
3884   -97484
3885   -18458
3886    80381
3887    68751
3888   -34156
3889   -93971
3890   -27048
3891    80327
3892    75697
3893   -35037
3894   -94918
3895   -24993
3896    75034
3897    75276
3898   -27674
3899   -94296
3900   -32284
3901    76905
3902    79194
3903   -28824
3904   -93551
3905   -32537
3906    71823
3907    79934
3908   -22696
3909   -95573
3910   -35122
3911    71905
3912    80290
3913   -20330
3914   -91930
3915   -40652
3916    68419
3917    86269
3918   -17370
3919   -93570
3920   -40676
3921    66458
3922    83109
3923   -10961
3924   -91851
3925   -48675
3926    64150
3927    87738
3928    -9778
3929   -90559
3930   -47712
3931    57114
3932    86155
3933    -2066
3934   -90383
3935   -54737
3936    57752
3937    87628
3938    -1374
3939   -86573
3940   -54506
3941    50738
3942    90521
3943     3979
3944   -89299
3945   -57636
3946    52213
3947    87549
3948     6970
3949   -84690
3950   -63422
3951    47372
3952    94149
3953     8746
3954   -87179
3955   -61699
3956    45334
3957    90025
3958    15004
3959   -82067
3960   -67978
3961    42338
3962    94492
3963    13964
3964   -83391
3965   -66742
3966    37871
3967    90813
3968    22625
3969   -80852
3970   -72773
3971    35787
3972    93332
3973    22572
3974   -76819
3975   -72042
3976    29131
3977    94273
3978    29767
3979   -76243
3980   -75246
3981    29244
3982    90227
3983    30415
3984   -70691
3985   -77374
3986    21505
3987    94277
3988    36250
3989   -71485
3990   -78237
3991    21345
3992    89830
3993    38836
3994   -66871
3995   -82085
3996    15475
3997    93769
3998    40477
3999   -67172
4000   -80714
4001    13409
4002    90066
4003    45355
4004   -64816
4005   -85749
4006    12009
4007    91160
4008    46082
4009   -60436
4010   -85855
4011     4518
4012    89727
4013    50579
4014   -59925
4015   -86882
4016     4317
4017    88304
4018    53258
4019   -51863
4020   -87315
4021    -4076
4022    88920
4023    57679
4024   -53600
4025   -87842
4026    -3782
4027    83623
4028    59350
4029   -45809
4030   -90960
4031    -9844
4032    84968
4033    60195
4034   -44329
4035   -87648
4036   -11631
4037    80664
4038    66776
4039   -40583
4040   -92141
4041   -15144
4042    81277
4043    65135
4044   -38197
4045   -88593
4046   -21661
4047    77659
4048    70010
4049   -36223
4050   -93074
4051   -20618
4052    76726
4053    69816
4054   -30475
4055   -90447
4056   -27426
4057    76425
4058    75536
4059   -30499
4060   -91813
4061   -27688
4062    71319
4063    75535
4064   -22652
4065   -92990
4066   -34395
4067    71494
4068    77768
4069   -22711
4070   -89581
4071   -36305
4072    65351
4073    79577
4074   -15983
4075   -89518
4076   -38834
4077    65123
4078    80014
4079   -12054
4080   -87826
4081   -44443
4082    59450
4083    83135
4084    -9936
4085   -89830
4086   -45152
4087    58824
4088    81093
4089    -5938
4090   -86268
4091   -50334
4092    55221
4093    86283
4094    -3365
4095   -87382
4096   -49388
4097    55002
4098    84511
4099      681
4100   -85480
4101   -54976
4102    52268
4103    88194
4104     2667
4105   -84233
4106   -56406
4107    47402
4108    87136
4109     7914
4110   -84504
4111   -60656
4112    45860
4113    87390
4114    10845
4115   -78228
4116   -62762
4117    39818
4118    90037
4119    15610
4120   -79959
4121   -64334
4122    39512
4123    86602
4124    18088
4125   -74265
4126   -68036
4127    31511
4128    88999
4129    20538
4130   -75513
4131   -68653
4132    30874
4133    86553
4134    25711
4135   -72116
4136   -71481
4137    28796
4138    88607
4139    27316
4140   -69779
4141   -70899
4142    24361
4143    89213
4144    31766
4145   -69598
4146   -76125
4147    23097
4148    88788
4149    32498
4150   -66596
4151   -75276
4152    17750
4153    88187
4154    38377
4155   -65672
4156   -78804
4157    17200
4158    87137
4159    39199
4160   -61359
4161   -79128
4162    10321
4163    87981
4164    44423
4165   -59808
4166   -80625
4167     7703
4168    84326
4169    47307
4170   -54501
4171   -81910
4172     3478
4173    84340
4174    49404
4175   -52537
4176   -81651
4177    -1039
4178    81860
4179    53700
4180   -49441
4181   -84113
4182    -1627
4183    82528
4184    54717
4185   -46366
4186   -83848
4187    -9387
4188    79749
4189    58976
4190   -46130
4191   -87125
4192    -8233
4193    78652
4194    58036
4195   -41678
4196   -86662
4197   -14151
4198    80428
4199    63131
4200   -40106
4201   -87605
4202   -14710
4203    76324
4204    65495
4205   -35910
4206   -87697
4207   -18964
4208    75166
4209    66825
4210   -32143
4211   -84413
4212   -23691
4213    70777
4214    69008
4215   -28231
4216   -87875
4217   -25995
4218    69917
4219    69734
4220   -24690
4221   -85538
4222   -30363
4223    66172
4224    73498
4225   -22454
4226   -89000
4227   -31640
4228    65498
4229    71916
4230   -16382
4231   -84821
4232   -36879
4233    62308
4234    77095
4235   -16011
4236   -87005
4237   -37778
4238    61082
4239    77767
4240   -11349
4241   -86152
4242   -42291
4243    60696
4244    78678
4245   -11698
4246   -84493
4247   -44720
4248    55462
4249    80837
4250    -3813
4251   -85767
4252   -46290
4253    57019
4254    80316
4255    -2917
4256   -79288
4257   -50612
4258    49485
4259    82751
4260      855
4261   -81078
4262   -52368
4263    47341
4264    80646
4265     4794
4266   -77543
4267   -55770
4268    42958
4269    84477
4270     8694
4271   -77665
4272   -55405
4273    40120
4274    82546
4275    13411
4276   -74376
4277   -59850
4278    38038
4279    85741
4280    14417
4281   -74053
4282   -61417
4283    33211
4284    84978
4285    20322
4286   -74352
4287   -64788
4288    35286
4289    84848
4290    19697
4291   -70206
4292   -67134
4293    28898
4294    86423
4295    24937
4296   -71784
4297   -68544
4298    28662
4299    84199
4300    26210
4301   -67270
4302   -71326
4303    22438
4304    85381
4305    29476
4306   -65423
4307   -69639
4308    19429
4309    83164
4310    35307
4311   -61841
4312   -74925
4313    16243
4314    84833
4315    35976
4316   -59450
4317   -72690
4318    10555
4319    81344
4320    41669
4321   -57522
4322   -76956
4323    10018
4324    81377
4325    42093
4326   -53908
4327   -75929
4328     4179
4329    80426
4330    46797
4331   -52830
4332   -78602
4333     4058
4334    80996
4335    47947
4336   -49673
4337   -79598
4338    -1135
4339    79628
4340    51506
4341   -49120
4342   -81102
4343    -3560
4344    78368
4345    53122
4346   -44780
4347   -82275
4348    -6340
4349    78097
4350    54499
4351   -43930
4352   -79682
4353   -10610
4354    74012
4355    58800
4356   -38389
4357   -82787
4358   -12333
4359    74412
4360    58194
4361   -35454
4362   -80641
4363   -17869
4364    70344
4365    63554
4366   -32447
4367   -83242
4368   -19294
4369    69318
4370    63024
4371   -30253
4372   -82503
4373   -22367
4374    67849
4375    65840
4376   -27482
4377   -81785
4378   -25006
4379    65978
4380    68482
4381   -23113
4382   -83306
4383   -27956
4384    66544
4385    70338
4386   -21435
4387   -82668
4388   -30228
4389    61300
4390    71611
4391   -16859
4392   -84128
4393   -33950
4394    62451
4395    72669
4396   -15507
4397   -82012
4398   -37676
4399    57924
4400    74514
4401   -10330
4402   -81877
4403   -39952
4404    56088
4405    74416
4406    -7837
4407   -79366
4408   -43742
4409    52251
4410    76519
4411    -4260
4412   -79060
4413   -45251
4414    49644
4415    76051
4416     -758
4417   -77749
4418   -48775
4419    47503
4420    80249
4421     1657
4422   -76483
4423   -50156
4424    44598
4425    78778
4426     6576
4427   -76868
4428   -53132
4429    43677
4430    80789
4431     7766
4432   -74173
4433   -54120
4434    39289
4435    81638
4436    11877
4437   -74630
4438   -58309
4439    37222
4440    81409
4441    14021
4442   -71743
4443   -59593
4444    33987
4445    81622
4446    18248
4447   -70881
4448   -61232
4449    30860
4450    80937
4451    20627
4452   -67560
4453   -63907
4454    27436
4455    80523
4456    23561
4457   -66097
4458   -64467
4459    23769
4460    79093
4461    27529
4462   -62690
4463   -67124
4464    20890
4465    81040
4466    29340
4467   -61598
4468   -67711
4469    17646
4470    79901
4471    33889
4472   -59201
4473   -70605
4474    14805
4475    80003
4476    35608
4477   -57599
4478   -72509
4479    10830
4480    79913
4481    38096
4482   -56929
4483   -73623
4484     9631
4485    78690
4486    40882
4487   -52910
4488   -76536
4489     6342
4490    79893
4491    43283
4492   -51976
4493   -74915
4494     2757
4495    76188
4496    46568
4497   -47134
4498   -77033
4499     -100
4500    76617
4501    47678
4502   -45024
4503   -76128
4504    -4999
4505    73126
4506    51538
4507   -41066
4508   -77918
4509    -6629
4510    73444
4511    53281
4512   -39371
4513   -77497
4514   -10672
4515    71064
4516    55773
4517   -36935
4518   -77843
4519   -12219
4520    69515
4521    57889
4522   -32460
4523   -81030
4524   -17654
4525    70282
4526    60319
4527   -33035
4528   -79615
4529   -18442
4530    67179
4531    62615
4532   -28799
4533   -82455
4534   -22709
4535    67552
4536    64215
4537   -26557
4538   -80270
4539   -25311
4540    63590
4541    66317
4542   -22602
4543   -81050
4544   -27369
4545    61795
4546    67138
4547   -18889
4548   -78413
4549   -32303
4550    59256
4551    69810
4552   -17406
4553   -78457
4554   -32265
4555    55569
4556    69774
4557   -10743
4558   -77637
4559   -37100
4560    55884
4561    71077
4562   -10667
4563   -76793
4564   -39358
4565    51759
4566    72079
4567    -5817
4568   -77874
4569   -43596
4570    51786
4571    72890
4572    -3900
4573   -75738
4574   -44195
4575    47547
4576    76403
4577    -1044
4578   -75556
4579   -46036
4580    46584
4581    75788
4582     2322
4583   -74583
4584   -50312
4585    43436
4586    77394
4587     4122
4588   -73902
4589   -50640
4590    39164
4591    75587
4592    10344
4593   -72044
4594   -55671
4595    39086
4596    77870
4597    11170
4598   -67965
4599   -55453
4600    31735
4601    77535
4602    16447
4603   -67436
4604   -58218
4605    33471
4606    76830
4607    17863
4608   -63936
4609   -59290
4610    26106
4611    78150
4612    20010
4613   -67129
4614   -60371
4615    26252
4616    75611
4617    24546
4618   -62437
4619   -66473
4620    21695
4621    80552
4622    25585
4623   -63123
4624   -63269
4625    19816
4626    77454
4627    31824
4628   -59174
4629   -69416
4630    17650
4631    79375
4632    31254
4633   -57323
4634   -66622
4635    13802
4636    76373
4637    36605
4638   -55469
4639   -71285
4640    11521
4641    75714
4642    36616
4643   -51087
4644   -70452
4645     6559
4646    75845
4647    41410
4648   -51582
4649   -69799
4650     6457
4651    73117
4652    41952
4653   -44657
4654   -72333
4655     -261
4656    75383
4657    45128
4658   -46781
4659   -70923
4660    -1638
4661    69331
4662    48562
4663   -40575
4664   -75694
4665    -3183
4666    72308
4667    47806
4668   -40423
4669   -73254
4670    -8117
4671    68807
4672    52658
4673   -37865
4674   -76591
4675    -9255
4676    68959
4677    52498
4678   -34558
4679   -75920
4680   -14476
4681    67698
4682    57185
4683   -32406
4684   -75726
4685   -14190
4686    64532
4687    55991
4688   -27295
4689   -77256
4690   -20599
4691    64896
4692    59948
4693   -26526
4694   -74338
4695   -20908
4696    59348
4697    59548
4698   -21833
4699   -76187
4700   -25376
4701    61010
4702    61151
4703   -20100
4704   -73348
4705   -27953
4706    57205
4707    65568
4708   -17517
4709   -76280
4710   -29594
4711    56648
4712    64863
4713   -14341
4714   -73578
4715   -34190
4716    54234
4717    68883
4718   -12770
4719   -74590
4720   -33991
4721    52140
4722    67413
4723    -7394
4724   -74317
4725   -39634
4726    51188
4727    71297
4728    -8113
4729   -73651
4730   -39884
4731    45488
4732    70820
4733    -1750
4734   -71976
4735   -42901
4736    46402
4737    70930
4738     -806
4739   -69912
4740   -44623
4741    41409
4742    72268
4743     2976
4744   -70877
4745   -46892
4746    39870
4747    70231
4748     5666
4749   -67728
4750   -50177
4751    36945
4752    72964
4753     8868
4754   -69422
4755   -50280
4756    34781
4757    71543
4758    12391
4759   -65413
4760   -54103
4761    32641
4762    74846
4763    13221
4764   -64997
4765   -55633
4766    27969
4767    73862
4768    17599
4769   -64298
4770   -58488
4771    28331
4772    76144
4773    19397
4774   -62656
4775   -59679
4776    22907
4777    74769
4778    23958
4779   -60583
4780   -61096
4781    22325
4782    73753
4783    26448
4784   -56966
4785   -62363
4786    17661
4787    74911
4788    28160
4789   -56848
4790   -62640
4791    15880
4792    71886
4793    30797
4794   -52343
4795   -65879
4796    11572
4797    73014
4798    32399
4799   -50958
4800   -64449
4801     9303
4802    70886
4803    36501
4804   -49366
4805   -68361
4806     7619
4807    71704
4808    38168
4809   -46681
4810   -68281
4811     3030
4812    71801
4813    41313
4814   -46499
4815   -70189
4816     3028
4817    70194
4818    44266
4819   -41706
4820   -71062
4821    -3171
4822    72194
4823    46285
4824   -42644
4825   -70768
4826    -3793
4827    66938
4828    47844
4829   -37030
4830   -73437
4831    -7552
4832    67813
4833    49031
4834   -35890
4835   -70738
4836   -11143
4837    64483
4838    51469
4839   -32652
4840   -71756
4841   -12328
4842    63609
4843    51890
4844   -29375
4845   -71337
4846   -16883
4847    60996
4848    55414
4849   -27960
4850   -72544
4851   -17816
4852    60273
4853    56310
4854   -23833
4855   -72145
4856   -22217
4857    60552
4858    59526
4859   -22914
4860   -73947
4861   -23108
4862    57774
4863    60774
4864   -18440
4865   -74611
4866   -26807
4867    57803
4868    63306
4869   -18175
4870   -72853
4871   -29930
4872    54088
4873    64574
4874   -14145
4875   -72111
4876   -31203
4877    52558
4878    63949
4879   -10180
4880   -71496
4881   -34067
4882    48959
4883    65694
4884    -8252
4885   -69919
4886   -35035
4887    46199
4888    65186
4889    -4477
4890   -68986
4891   -39775
4892    44635
4893    67085
4894    -3041
4895   -68574
4896   -40736
4897    42318
4898    67100
4899      332
4900   -66806
4901   -44903
4902    40109
4903    69343
4904     2704
4905   -66302
4906   -45474
4907    37543
4908    71000
4909     6165
4910   -67605
4911   -48497
4912    36472
4913    71121
4914     9862
4915   -64346
4916   -50281
4917    31881
4918    71608
4919    11981
4920   -64531
4921   -51471
4922    31002
4923    71401
4924    14664
4925   -60642
4926   -53741
4927    27060
4928    71881
4929    16938
4930   -60585
4931   -54431
4932    25664
4933    69245
4934    20047
4935   -56775
4936   -56321
4937    22282
4938    70325
4939    21878
4940   -55396
4941   -56407
4942    19207
4943    70345
4944    25801
4945   -55127
4946   -59246
4947    17145
4948    69679
4949    26819
4950   -52085
4951   -61880
4952    13033
4953    70187
4954    30867
4955   -51958
4956   -62858
4957    11805
4958    70462
4959    32617
4960   -49268
4961   -63697
4962     7211
4963    70586
4964    35826
4965   -49007
4966   -65700
4967     6461
4968    69349
4969    37087
4970   -45231
4971   -65596
4972     3882
4973    69489
4974    39212
4975   -42535
4976   -65624
4977      310
4978    66121
4979    41676
4980   -40667
4981   -68536
4982    -1642
4983    66544
4984    42340
4985   -37794
4986   -66028
4987    -6544
4988    64304
4989    46324
4990   -36388
4991   -68590
4992    -5608
4993    63203
4994    46430
4995   -32475
4996   -68239
4997   -10355
4998    62508
4999    49968
5000   -30933
5001   -70113
5002   -12194
5003    60488
5004    51881
5005   -26793
5006   -70021
5007   -15928
5008    60500
5009    54017
5010   -27159
5011   -69020
5012   -19181
5013    57960
5014    56431
5015   -23074
5016   -71819
5017   -21302
5018    57174
5019    55363
5020   -20467
5021   -68062
5022   -24035
5023    54621
5024    59645
5025   -18723
5026   -70081
5027   -24632
5028    52976
5029    57424
5030   -14286
5031   -67811
5032   -28678
5033    51413
5034    60349
5035   -13209
5036   -67114
5037   -28990
5038    46988
5039    60460
5040    -9350
5041   -68012
5042   -33612
5043    47841
5044    62484
5045    -7973
5046   -66576
5047   -35459
5048    43590
5049    64856
5050    -2846
5051   -67929
5052   -37873
5053    45186
5054    64585
5055    -1558
5056   -65139
5057   -41552
5058    40120
5059    67532
5060      662
5061   -66853
5062   -41979
5063    38556
5064    66185
5065     4080
5066   -62923
5067   -45162
5068    36394
5069    68612
5070     5652
5071   -62571
5072   -45462
5073    32918
5074    66753
5075     9522
5076   -60791
5077   -49101
5078    32086
5079    65888
5080    10366
5081   -58249
5082   -48870
5083    26951
5084    67056
5085    14529
5086   -58993
5087   -50118
5088    27431
5089    65951
5090    16692
5091   -55136
5092   -53535
5093    21352
5094    68585
5095    18284
5096   -56623
5097   -54032
5098    21280
5099    67329
5100    23203
5101   -52975
5102   -58175
5103    18501
5104    69948
5105    23880
5106   -52641
5107   -57258
5108    14774
5109    67219
5110    28704
5111   -51445
5112   -60969
5113    14031
5114    67888
5115    27816
5116   -47652
5117   -58894
5118     9420
5119    67306
5120    34067
5121   -47837
5122   -62183
5123     8889
5124    65281
5125    32517
5126   -43622
5127   -62303
5128     3556
5129    65878
5130    36114
5131   -42840
5132   -61727
5133     3988
5134    62433
5135    38909
5136   -39243
5137   -64598
5138     -118
5139    65422
5140    39638
5141   -38688
5142   -63182
5143    -2464
5144    61284
5145    43534
5146   -35268
5147   -66762
5148    -5291
5149    62557
5150    43728
5151   -33751
5152   -65657
5153   -10168
5154    60239
5155    49803
5156   -31893
5157   -67492
5158    -8804
5159    59903
5160    47225
5161   -27510
5162   -65551
5163   -15702
5164    58996
5165    50141
5166   -27556
5167   -65771
5168   -14958
5169    54734
5170    50649
5171   -22640
5172   -66428
5173   -18436
5174    57373
5175    51296
5176   -21948
5177   -63333
5178   -19847
5179    50501
5180    54771
5181   -17991
5182   -67194
5183   -21033
5184    52836
5185    53688
5186   -16476
5187   -63429
5188   -26349
5189    47976
5190    58813
5191   -13801
5192   -68054
5193   -27535
5194    47554
5195    57529
5196    -9318
5197   -65898
5198   -32889
5199    47310
5200    60589
5201   -10730
5202   -65023
5203   -31723
5204    43709
5205    61482
5206    -3809
5207   -65716
5208   -34609
5209    44285
5210    60971
5211    -5159
5212   -62157
5213   -36781
5214    39197
5215    63851
5216     -391
5217   -64384
5218   -37458
5219    38296
5220    60870
5221      705
5222   -59303
5223   -40726
5224    34240
5225    64085
5226     3984
5227   -60962
5228   -40661
5229    33568
5230    62567
5231     7436
5232   -58397
5233   -45240
5234    32097
5235    64362
5236     7228
5237   -58339
5238   -46139
5239    27451
5240    63864
5241    13686
5242   -58425
5243   -49733
5244    27598
5245    65437
5246    13302
5247   -53728
5248   -51052
5249    24068
5250    65866
5251    17651
5252   -56731
5253   -51785
5254    22788
5255    64284
5256    19511
5257   -52657
5258   -53407
5259    18031
5260    66823
5261    21273
5262   -52189
5263   -51807
5264    17915
5265    63384
5266    24205
5267   -48686
5268   -55733
5269    14979
5270    64172
5271    22918
5272   -46149
5273   -53453
5274    11606
5275    62651
5276    29522
5277   -46808
5278   -57202
5279    10511
5280    63168
5281    28678
5282   -42794
5283   -56350
5284     6292
5285    62784
5286    33332
5287   -43611
5288   -59135
5289     4312
5290    61772
5291    35889
5292   -38595
5293   -60938
5294      373
5295    62750
5296    36847
5297   -38303
5298   -60419
5299     -300
5300    59648
5301    40278
5302   -35332
5303   -62604
5304    -1968
5305    60199
5306    39825
5307   -33744
5308   -61618
5309    -6266
5310    57789
5311    43255
5312   -31880
5313   -63418
5314    -6365
5315    56847
5316    43465
5317   -28983
5318   -61329
5319   -11759
5320    55955
5321    45863
5322   -28410
5323   -61183
5324   -11104
5325    53273
5326    47305
5327   -24070
5328   -63285
5329   -15451
5330    55607
5331    48543
5332   -23149
5333   -62131
5334   -18298
5335    51145
5336    52543
5337   -20521
5338   -65538
5339   -19304
5340    51496
5341    51792
5342   -18246
5343   -63476
5344   -23374
5345    49374
5346    54914
5347   -15685
5348   -65158
5349   -23069
5350    47939
5351    53507
5352   -11686
5353   -63041
5354   -28075
5355    46348
5356    55494
5357   -12235
5358   -60961
5359   -27436
5360    42395
5361    56127
5362    -7222
5363   -62504
5364   -31367
5365    43123
5366    56490
5367    -6930
5368   -59290
5369   -32546
5370    39182
5371    59292
5372    -3489
5373   -61127
5374   -34717
5375    39657
5376    57642
5377     -575
5378   -57644
5379   -37867
5380    34601
5381    61351
5382     1554
5383   -60637
5384   -38573
5385    33276
5386    59292
5387     5195
5388   -57461
5389   -42529
5390    32117
5391    61856
5392     6207
5393   -57315
5394   -42392
5395    28960
5396    61915
5397    10966
5398   -56775
5399   -45306
5400    28141
5401    61875
5402    11828
5403   -53869
5404   -45835
5405    23803
5406    62932
5407    15251
5408   -54760
5409   -47176
5410    24544
5411    60343
5412    15302
5413   -50936
5414   -48268
5415    20591
5416    62593
5417    17801
5418   -49538
5419   -48182
5420    18294
5421    60496
5422    21094
5423   -48803
5424   -51824
5425    16553
5426    62752
5427    21910
5428   -47165
5429   -51443
5430    12609
5431    61312
5432    27087
5433   -46257
5434   -55840
5435    11865
5436    61411
5437    28070
5438   -42988
5439   -54409
5440     7741
5441    61852
5442    31254
5443   -43855
5444   -56233
5445     7859
5446    60285
5447    30747
5448   -39645
5449   -55869
5450     2694
5451    60333
5452    33303
5453   -39839
5454   -56709
5455     1960
5456    57289
5457    35257
5458   -34911
5459   -58131
5460     -308
5461    57656
5462    35701
5463   -33858
5464   -56857
5465    -3759
5466    56367
5467    38378
5468   -32732
5469   -59324
5470    -4165
5471    55799
5472    39225
5473   -29743
5474   -57698
5475    -8938
5476    54297
5477    43739
5478   -27156
5479   -60777
5480    -9085
5481    52309
5482    44034
5483   -25243
5484   -61073
5485   -13825
5486    52880
5487    46613
5488   -23760
5489   -61151
5490   -15725
5491    50063
5492    48030
5493   -20851
5494   -61760
5495   -16748
5496    51058
5497    48392
5498   -17887
5499   -60034
5500   -19784
5501    48506
5502    49950
5503   -16998
5504   -60958
5505   -20032
5506    46278
5507    49655
5508   -14467
5509   -59063
5510   -23114
5511    44414
5512    51245
5513   -12324
5514   -58803
5515   -25120
5516    42880
5517    52965
5518   -10664
5519   -59386
5520   -28564
5521    41254
5522    54110
5523    -8523
5524   -57710
5525   -29178
5526    39261
5527    56488
5528    -4705
5529   -59190
5530   -32075
5531    37506
5532    56105
5533    -2725
5534   -57213
5535   -35423
5536    34752
5537    57927
5538      603
5539   -58611
5540   -36518
5541    33872
5542    57415
5543     2399
5544   -55032
5545   -37991
5546    32040
5547    58506
5548     3310
5549   -55821
5550   -39059
5551    30468
5552    57577
5553     6610
5554   -54303
5555   -40647
5556    29029
5557    58523
5558     9069
5559   -52935
5560   -41720
5561    26322
5562    59031
5563    11759
5564   -51797
5565   -43069
5566    24302
5567    58482
5568    14045
5569   -50480
5570   -45778
5571    20536
5572    59480
5573    16041
5574   -49229
5575   -47468
5576    18135
5577    59404
5578    19176
5579   -47149
5580   -48511
5581    17121
5582    59145
5583    19837
5584   -46812
5585   -50399
5586    14205
5587    58828
5588    22566
5589   -44716
5590   -51187
5591    12355
5592    58694
5593    25039
5594   -43085
5595   -51927
5596    11125
5597    58333
5598    27211
5599   -41368
5600   -52020
5601     9182
5602    57510
5603    27915
5604   -39844
5605   -52871
5606     6562
5607    56433
5608    28880
5609   -37906
5610   -53785
5611     4412
5612    57037
5613    31698
5614   -36201
5615   -55530
5616     1812
5617    55515
5618    33340
5619   -33846
5620   -55009
5621    -1382
5622    55819
5623    36068
5624   -33400
5625   -56911
5626    -3432
5627    54051
5628    38964
5629   -29698
5630   -56187
5631    -5963
5632    53059
5633    39536
5634   -27603
5635   -57806
5636    -8998
5637    52408
5638    41257
5639   -26116
5640   -57038
5641    -9938
5642    51071
5643    42223
5644   -24829
5645   -58658
5646   -12350
5647    50332
5648    42383
5649   -21472
5650   -57277
5651   -14518
5652    47653
5653    44203
5654   -20462
5655   -57002
5656   -16275
5657    47015
5658    45060
5659   -18625
5660   -57293
5661   -17110
5662    45789
5663    47070
5664   -14038
5665   -57905
5666   -20973
5667    43087
5668    48667
5669   -13265
5670   -56969
5671   -23233
5672    43119
5673    50428
5674   -10309
5675   -57027
5676   -24625
5677    41143
5678    51439
5679    -7512
5680   -56786
5681   -28339
5682    38691
5683    53167
5684    -7059
5685   -56096
5686   -28552
5687    36412
5688    52509
5689    -3292
5690   -55977
5691   -30249
5692    36810
5693    52918
5694    -1806
5695   -54977
5696   -31538
5697    34534
5698    53130
5699      583
5700   -53759
5701   -32309
5702    31882
5703    53767
5704     1714
5705   -53468
5706   -34910
5707    30189
5708    54962
5709     3085
5710   -53130
5711   -37158
5712    27629
5713    55480
5714     6141
5715   -51096
5716   -39941
5717    26885
5718    56130
5719     9400
5720   -48803
5721   -40890
5722    23259
5723    56477
5724    12526
5725   -48807
5726   -42986
5727    22242
5728    57352
5729    13535
5730   -47826
5731   -44167
5732    20096
5733    55970
5734    15487
5735   -46418
5736   -44681
5737    18414
5738    56360
5739    18267
5740   -45395
5741   -46789
5742    16675
5743    56527
5744    18499
5745   -44155
5746   -46410
5747    13621
5748    55590
5749    21961
5750   -42887
5751   -48675
5752    12525
5753    55633
5754    23285
5755   -41196
5756   -48835
5757    11135
5758    54793
5759    25402
5760   -39481
5761   -50060
5762     7941
5763    55326
5764    26577
5765   -37476
5766   -50646
5767     5638
5768    55402
5769    30046
5770   -36101
5771   -51486
5772     2259
5773    52836
5774    33148
5775   -33735
5776   -53513
5777     -721
5778    54116
5779    33485
5780   -32070
5781   -52698
5782    -2105
5783    51524
5784    35108
5785   -30417
5786   -53292
5787    -3602
5788    50573
5789    35667
5790   -28949
5791   -54028
5792    -5551
5793    51165
5794    37238
5795   -27513
5796   -54309
5797    -7184
5798    49088
5799    38231
5800   -25199
5801   -54916
5802    -8904
5803    49285
5804    40397
5805   -22513
5806   -53434
5807   -11938
5808    46385
5809    42273
5810   -20287
5811   -55174
5812   -14350
5813    45249
5814    42258
5815   -18732
5816   -54048
5817   -16609
5818    43782
5819    46495
5820   -15915
5821   -55206
5822   -18053
5823    42635
5824    46080
5825   -13677
5826   -54822
5827   -21446
5828    41313
5829    48029
5830   -13084
5831   -55124
5832   -21847
5833    40967
5834    47317
5835   -10073
5836   -54620
5837   -24872
5838    40519
5839    48696
5840    -8993
5841   -53068
5842   -24374
5843    36513
5844    48582
5845    -5298
5846   -54909
5847   -26782
5848    36712
5849    49625
5850    -4156
5851   -52367
5852   -29408
5853    34179
5854    51855
5855    -2603
5856   -52700
5857   -30477
5858    32380
5859    51338
5860      601
5861   -50936
5862   -33893
5863    30595
5864    52676
5865     2401
5866   -51210
5867   -34835
5868    27778
5869    53205
5870     5352
5871   -49179
5872   -36094
5873    28283
5874    52709
5875     6382
5876   -48640
5877   -37659
5878    23555
5879    53961
5880    10041
5881   -48913
5882   -38331
5883    23297
5884    53581
5885     9956
5886   -45674
5887   -39915
5888    21350
5889    54021
5890    12172
5891   -46936
5892   -41047
5893    19595
5894    52814
5895    16595
5896   -43860
5897   -42559
5898    18017
5899    55019
5900    15948
5901   -42929
5902   -42503
5903    14684
5904    52381
5905    19450
5906   -41397
5907   -46043
5908    13779
5909    53888
5910    20657
5911   -39972
5912   -46138
5913     9211
5914    52104
5915    23459
5916   -39224
5917   -48101
5918     8656
5919    52976
5920    24465
5921   -35257
5922   -49339
5923     4906
5924    52435
5925    27293
5926   -35558
5927   -47988
5928     4318
5929    50621
5930    28559
5931   -32572
5932   -51532
5933     1751
5934    52022
5935    29129
5936   -33738
5937   -49112
5938      850
5939    49927
5940    31621
5941   -29931
5942   -51052
5943     -730
5944    49770
5945    32208
5946   -29647
5947   -50189
5948    -3871
5949    48157
5950    35075
5951   -27502
5952   -50722
5953    -4868
5954    47791
5955    35565
5956   -23970
5957   -51402
5958    -8781
5959    47562
5960    38220
5961   -24027
5962   -51355
5963   -10327
5964    45115
5965    40741
5966   -19685
5967   -53947
5968   -12618
5969    45142
5970    40963
5971   -19833
5972   -51127
5973   -14270
5974    43536
5975    41825
5976   -17501
5977   -52569
5978   -14837
5979    42172
5980    42530
5981   -14734
5982   -51682
5983   -18181
5984    40830
5985    43995
5986   -14108
5987   -52412
5988   -17837
5989    39725
5990    44884
5991   -12020
5992   -52228
5993   -21652
5994    39653
5995    45962
5996   -10893
5997   -51116
5998   -21861
5999    36269
6000    47620
6001    -5869
6002   -51912
6003   -26140
6004    35381
6005    47230
6006    -5161
6007   -48999
6008   -26706
6009    32152
6010    48262
6011    -1865
6012   -49977
6013   -28279
6014    31583
6015    48470
6016     -477
6017   -47164
6018   -31301
6019    30182
6020    50757
6021      280
6022   -49302
6023   -31498
6024    28205
6025    49316
6026     3379
6027   -47883
6028   -33576
6029    27723
6030    50585
6031     4441
6032   -47213
6033   -34346
6034    24158
6035    50293
6036     6812
6037   -47403
6038   -36141
6039    24780
6040    50314
6041     7751
6042   -45022
6043   -36747
6044    22166
6045    51926
6046    11600
6047   -44189
6048   -38246
6049    19827
6050    50115
6051    14057
6052   -42350
6053   -40438
6054    17130
6055    50710
6056    14332
6057   -41969
6058   -41151
6059    14600
6060    50614
6061    18647
6062   -40234
6063   -43243
6064    13236
6065    52324
6066    18554
6067   -38138
6068   -43893
6069    11364
6070    49732
6071    20274
6072   -39314
6073   -45432
6074    10882
6075    50509
6076    21193
6077   -36531
6078   -45344
6079     8121
6080    51493
6081    23125
6082   -36195
6083   -45778
6084     6197
6085    49631
6086    26259
6087   -33696
6088   -47514
6089     3656
6090    50050
6091    26622
6092   -32938
6093   -46560
6094     2404
6095    48572
6096    29494
6097   -30083
6098   -49115
6099      842
6100    49123
6101    30300
6102   -27639
6103   -47924
6104    -2588
6105    47433
6106    34238
6107   -26817
6108   -50316
6109    -4050
6110    45123
6111    33984
6112   -24020
6113   -50359
6114    -6965
6115    46303
6116    34703
6117   -24049
6118   -49211
6119    -6999
6120    45173
6121    35844
6122   -22075
6123   -51229
6124    -9700
6125    45234
6126    36596
6127   -21262
6128   -48801
6129   -12656
6130    42296
6131    39502
6132   -18308
6133   -50475
6134   -13288
6135    42827
6136    38791
6137   -16634
6138   -50556
6139   -15944
6140    40166
6141    41476
6142   -15186
6143   -49822
6144   -16917
6145    38420
6146    42199
6147   -11894
6148   -51148
6149   -19747
6150    38216
6151    43305
6152   -11105
6153   -48574
6154   -21465
6155    35493
6156    44376
6157    -7065
6158   -49462
6159   -23330
6160    34947
6161    43700
6162    -6667
6163   -48047
6164   -24187
6165    32771
6166    45536
6167    -3778
6168   -49632
6169   -25485
6170    33376
6171    44469
6172    -2810
6173   -46312
6174   -28143
6175    30564
6176    48763
6177    -1835
6178   -46807
6179   -27559
6180    28481
6181    46247
6182      860
6183   -46540
6184   -31262
6185    27738
6186    47691
6187     3425
6188   -45831
6189   -31501
6190    24611
6191    48453
6192     5644
6193   -45372
6194   -33238
6195    24610
6196    48498
6197     7242
6198   -43319
6199   -35445
6200    20742
6201    49284
6202     9532
6203   -42650
6204   -36713
6205    20283
6206    47394
6207    11727
6208   -41938
6209   -38281
6210    18265
6211    49138
6212    12492
6213   -42116
6214   -39366
6215    16144
6216    48292
6217    15294
6218   -39815
6219   -39360
6220    15789
6221    49690
6222    15508
6223   -38745
6224   -40393
6225    12612
6226    48738
6227    17566
6228   -37967
6229   -41314
6230    11710
6231    48775
6232    18904
6233   -36362
6234   -41960
6235     9607
6236    48374
6237    21257
6238   -35490
6239   -42867
6240     6848
6241    48405
6242    23517
6243   -33081
6244   -44978
6245     5343
6246    47725
6247    25984
6248   -31947
6249   -43967
6250     2244
6251    46402
6252    28061
6253   -29192
6254   -45526
6255     1856
6256    47187
6257    27713
6258   -27867
6259   -45501
6260    -1131
6261    45808
6262    30992
6263   -27871
6264   -47025
6265    -2528
6266    45226
6267    30100
6268   -25358
6269   -47572
6270    -4512
6271    44547
6272    31788
6273   -24561
6274   -46404
6275    -5293
6276    42563
6277    33465
6278   -22482
6279   -48615
6280    -8409
6281    43804
6282    34597
6283   -21316
6284   -47174
6285    -9416
6286    41411
6287    36729
6288   -17769
6289   -47862
6290   -11868
6291    39366
6292    36492
6293   -16530
6294   -47510
6295   -13830
6296    39036
6297    39465
6298   -14353
6299   -47690
6300   -14429
6301    37857
6302    38876
6303   -11819
6304   -48364
6305   -17837
6306    37206
6307    40292
6308   -11084
6309   -46675
6310   -17913
6311    36318
6312    41753
6313    -9176
6314   -47721
6315   -20756
6316    35795
6317    41307
6318    -7959
6319   -46655
6320   -22712
6321    32968
6322    43713
6323    -6757
6324   -47699
6325   -22107
6326    32703
6327    43347
6328    -4190
6329   -46018
6330   -25759
6331    31588
6332    43938
6333    -2896
6334   -45246
6335   -26295
6336    28075
6337    44321
6338      477
6339   -44604
6340   -28209
6341    27370
6342    45496
6343     1021
6344   -43635
6345   -29373
6346    24101
6347    46282
6348     4632
6349   -44033
6350   -31472
6351    24873
6352    45732
6353     4803
6354   -42324
6355   -31876
6356    20748
6357    46468
6358     8329
6359   -42776
6360   -33592
6361    21312
6362    46269
6363     8122
6364   -40811
6365   -34793
6366    19822
6367    46867
6368    10362
6369   -40323
6370   -35237
6371    17806
6372    47668
6373    11394
6374   -39599
6375   -37691
6376    17419
6377    47963
6378    13299
6379   -37380
6380   -37972
6381    13823
6382    46862
6383    16277
6384   -35676
6385   -39340
6386    12266
6387    45381
6388    17070
6389   -35096
6390   -39419
6391     9582
6392    47210
6393    20155
6394   -32534
6395   -40603
6396     7800
6397    45222
6398    21427
6399   -33030
6400   -42331
6401     6614
6402    46409
6403    22637
6404   -31955
6405   -42315
6406     4698
6407    45642
6408    23667
6409   -30404
6410   -43836
6411     4171
6412    44651
6413    24597
6414   -29125
6415   -43563
6416     1319
6417    44626
6418    25236
6419   -27740
6420   -44457
6421      404
6422    42784
6423    27964
6424   -26372
6425   -44250
6426    -3507
6427    42673
6428    29469
6429   -24066
6430   -44635
6431    -3392
6432    41826
6433    31461
6434   -22136
6435   -45016
6436    -6424
6437    41704
6438    32089
6439   -20677
6440   -45614
6441    -7911
6442    38696
6443    33609
6444   -18706
6445   -46144
6446    -9998
6447    39610
6448    34726
6449   -16502
6450   -45538
6451   -11525
6452    39132
6453    36509
6454   -15914
6455   -45650
6456   -12468
6457    37575
6458    36873
6459   -14021
6460   -45813
6461   -14027
6462    36288
6463    37941
6464   -13309
6465   -46079
6466   -15766
6467    35773
6468    38971
6469   -11737
6470   -44970
6471   -16978
6472    34033
6473    39227
6474    -9755
6475   -46287
6476   -19686
6477    33219
6478    41301
6479    -7762
6480   -43501
6481   -21447
6482    31361
6483    40192
6484    -6154
6485   -44337
6486   -22911
6487    29942
6488    42811
6489    -3815
6490   -44309
6491   -24942
6492    27988
6493    43277
6494    -1771
6495   -43701
6496   -26185
6497    27194
6498    42497
6499       27
6500   -43025
6501   -26645
6502    25163
6503    43840
6504     1280
6505   -41821
6506   -28160
6507    23970
6508    44248
6509     3716
6510   -41995
6511   -29242
6512    22934
6513    43022
6514     5312
6515   -41592
6516   -31230
6517    21194
6518    44246
6519     6432
6520   -40289
6521   -31362
6522    19396
6523    44361
6524     9345
6525   -38691
6526   -33653
6527    18182
6528    45605
6529    10381
6530   -37780
6531   -35077
6532    15413
6533    44535
6534    11961
6535   -36716
6536   -35383
6537    13464
6538    45037
6539    15019
6540   -35893
6541   -36064
6542    11620
6543    45147
6544    16170
6545   -35880
6546   -37195
6547    10745
6548    43771
6549    18252
6550   -34187
6551   -38851
6552     8959
6553    44550
6554    19150
6555   -33134
6556   -38646
6557     8113
6558    44358
6559    20481
6560   -30954
6561   -39630
6562     6316
6563    43700
6564    20237
6565   -30633
6566   -40433
6567     3971
6568    44123
6569    22502
6570   -28838
6571   -41528
6572     3554
6573    43412
6574    23739
6575   -27096
6576   -41723
6577      477
6578    42627
6579    26582
6580   -26302
6581   -43004
6582    -2492
6583    40716
6584    26629
6585   -23971
6586   -42576
6587    -3095
6588    39559
6589    28639
6590   -22881
6591   -43102
6592    -5993
6593    39801
6594    29471
6595   -21163
6596   -43327
6597    -5714
6598    40007
6599    31159
6600   -19416
6601   -43135
6602    -8028
6603    38796
6604    31666
6605   -18792
6606   -43565
6607    -8995
6608    38069
6609    33068
6610   -16411
6611   -44332
6612   -10834
6613    37942
6614    33589
6615   -14672
6616   -43369
6617   -11158
6618    35818
6619    35254
6620   -13874
6621   -44146
6622   -15024
6623    35620
6624    35626
6625   -12030
6626   -43975
6627   -15133
6628    32386
6629    37076
6630   -10592
6631   -43452
6632   -17059
6633    32677
6634    37043
6635    -8145
6636   -41917
6637   -19776
6638    30265
6639    38957
6640    -6475
6641   -43390
6642   -20960
6643    29948
6644    38830
6645    -4307
6646   -41993
6647   -22583
6648    29066
6649    40177
6650    -3918
6651   -43234
6652   -23093
6653    27038
6654    40740
6655    -1486
6656   -41626
6657   -25750
6658    26468
6659    41992
6660     -380
6661   -41907
6662   -25947
6663    24608
6664    42148
6665     1401
6666   -40650
6667   -28057
6668    24003
6669    41940
6670     3383
6671   -39811
6672   -28585
6673    19740
6674    43070
6675     6591
6676   -39157
6677   -29858
6678    20652
6679    42463
6680     6491
6681   -36888
6682   -31436
6683    18198
6684    42382
6685     7821
6686   -37461
6687   -31438
6688    15965
6689    41794
6690    10376
6691   -35508
6692   -33728
6693    16550
6694    42438
6695    10930
6696   -35527
6697   -33860
6698    13433
6699    42935
6700    13934
6701   -35546
6702   -35029
6703    12613
6704    43232
6705    14735
6706   -33693
6707   -35756
6708    10222
6709    43520
6710    16845
6711   -32776
6712   -37354
6713     9806
6714    41910
6715    18774
6716   -30468
6717   -38613
6718     6783
6719    42725
6720    19323
6721   -29932
6722   -38786
6723     5447
6724    40826
6725    20694
6726   -27705
6727   -39116
6728     3992
6729    40665
6730    22184
6731   -26777
6732   -39355
6733     1626
6734    40809
6735    24181
6736   -25035
6737   -40061
6738     1195
6739    41214
6740    23861
6741   -24614
6742   -41021
6743    -1895
6744    40321
6745    25390
6746   -24610
6747   -42390
6748    -3040
6749    39152
6750    27432
6751   -21719
6752   -40972
6753    -4759
6754    39147
6755    29244
6756   -20981
6757   -41747
6758    -5917
6759    37262
6760    29757
6761   -19291
6762   -41997
6763    -8118
6764    37370
6765    30020
6766   -17624
6767   -41963
6768    -9831
6769    34952
6770    32058
6771   -14361
6772   -41629
6773   -11250
6774    34698
6775    32778
6776   -12305
6777   -41198
6778   -11652
6779    34576
6780    33655
6781   -12247
6782   -41611
6783   -13899
6784    31644
6785    35640
6786   -10346
6787   -41797
6788   -16300
6789    32779
6790    35518
6791    -8810
6792   -42370
6793   -16632
6794    30586
6795    36560
6796    -8361
6797   -41983
6798   -18536
6799    30713
6800    36600
6801    -5812
6802   -40924
6803   -18924
6804    27647
6805    37594
6806    -3909
6807   -41532
6808   -21007
6809    26910
6810    38780
6811    -2347
6812   -39280
6813   -22928
6814    26241
6815    39657
6816    -1243
6817   -39489
6818   -24414
6819    24244
6820    39037
6821     2431
6822   -39560
6823   -25222
6824    23498
6825    40157
6826     1396
6827   -37701
6828   -26052
6829    20768
6830    39438
6831     4559
6832   -38204
6833   -26432
6834    21573
6835    40811
6836     6114
6837   -36040
6838   -28571
6839    18079
6840    40896
6841     7168
6842   -36815
6843   -29972
6844    17887
6845    40271
6846     8821
6847   -35110
6848   -31557
6849    15174
6850    41695
6851     9562
6852   -35181
6853   -31948
6854    13767
6855    40287
6856    12307
6857   -34384
6858   -33059
6859    13385
6860    40725
6861    13060
6862   -32109
6863   -32539
6864    10714
6865    39720
6866    15004
6867   -31046
6868   -33968
6869     9567
6870    39927
6871    15866
6872   -29925
6873   -34650
6874     7285
6875    41151
6876    17120
6877   -28959
6878   -35925
6879     7095
6880    39889
6881    19215
6882   -27625
6883   -36161
6884     4365
6885    41036
6886    20356
6887   -27933
6888   -37308
6889     3016
6890    39706
6891    21693
6892   -26182
6893   -38670
6894     2281
6895    39117
6896    23542
6897   -24335
6898   -38466
6899     -542
6900    38866
6901    24111
6902   -23156
6903   -38328
6904    -1131
6905    37785
6906    25390
6907   -21316
6908   -38760
6909    -1958
6910    38041
6911    27261
6912   -21531
6913   -38636
6914    -5266
6915    35586
6916    27929
6917   -18163
6918   -39875
6919    -6614
6920    36203
6921    28259
6922   -17492
6923   -38935
6924    -7255
6925    34165
6926    29979
6927   -15738
6928   -39822
6929    -9651
6930    34247
6931    29180
6932   -13929
6933   -40006
6934   -10526
6935    33425
6936    32250
6937   -13450
6938   -40383
6939   -11353
6940    32673
6941    32173
6942   -12837
6943   -40517
6944   -14426
6945    31167
6946    33278
6947   -10613
6948   -39892
6949   -14351
6950    31154
6951    33971
6952    -9317
6953   -40444
6954   -17033
6955    29806
6956    35247
6957    -7051
6958   -39574
6959   -17487
6960    27407
6961    35724
6962    -5463
6963   -39456
6964   -19857
6965    26532
6966    35902
6967    -3023
6968   -38291
6969   -20749
6970    23888
6971    36998
6972    -1905
6973   -37006
6974   -21279
6975    24183
6976    37661
6977      147
6978   -37358
6979   -22495
6980    22888
6981    38396
6982      -99
6983   -36830
6984   -23663
6985    21408
6986    38683
6987     2070
6988   -36874
6989   -25282
6990    20997
6991    38471
6992     3691
6993   -37043
6994   -25823
6995    19412
6996    38978
6997     5340
6998   -35099
6999   -27434
7000    18324
7001    39802
7002     6796
7003   -33777
7004   -29232
7005    15625
7006    38588
7007     9050
7008   -33726
7009   -30270
7010    15288
7011    38960
7012     9639
7013   -32134
7014   -30393
7015    13866
7016    39332
7017    11758
7018   -30701
7019   -32172
7020    11758
7021    39331
7022    12350
7023   -29220
7024   -32989
7025    10690
7026    38851
7027    13473
7028   -29553
7029   -33390
7030     9488
7031    39933
7032    16079
7033   -29300
7034   -34760
7035     6980
7036    38626
7037    16401
7038   -28663
7039   -35903
7040     7561
7041    39407
7042    18614
7043   -27617
7044   -35342
7045     4803
7046    38867
7047    19296
7048   -25347
7049   -35080
7050     3116
7051    36502
7052    21133
7053   -24650
7054   -37120
7055     1853
7056    36299
7057    22522
7058   -21893
7059   -36405
7060     -441
7061    36224
7062    23405
7063   -21687
7064   -36684
7065    -2205
7066    35930
7067    24203
7068   -19762
7069   -36697
7070    -3470
7071    35803
7072    25741
7073   -18905
7074   -37668
7075    -4974
7076    34521
7077    26872
7078   -17780
7079   -39002
7080    -5865
7081    34840
7082    28469
7083   -16831
7084   -38226
7085    -7443
7086    33607
7087    28895
7088   -16060
7089   -38452
7090    -8688
7091    32987
7092    29310
7093   -13028
7094   -39382
7095   -10367
7096    32140
7097    30783
7098   -12809
7099   -37213
7100   -12514
7101    30288
7102    31326
7103   -10384
7104   -38073
7105   -13079
7106    29666
7107    31186
7108    -9493
7109   -38505
7110   -14970
7111    28088
7112    31889
7113    -7166
7114   -38251
7115   -16665
7116    27598
7117    33119
7118    -6109
7119   -36966
7120   -17659
7121    27051
7122    34069
7123    -5936
7124   -37318
7125   -17982
7126    25459
7127    34173
7128    -2544
7129   -36685
7130   -20464
7131    25202
7132    36209
7133    -1876
7134   -36902
7135   -20709
7136    23256
7137    36137
7138     -504
7139   -36036
7140   -22562
7141    22352
7142    36589
7143      487
7144   -35740
7145   -22294
7146    20154
7147    36770
7148     3559
7149   -35289
7150   -25056
7151    19552
7152    36619
7153     4035
7154   -35009
7155   -25175
7156    17450
7157    36083
7158     4640
7159   -34118
7160   -26054
7161    16018
7162    36631
7163     7028
7164   -33783
7165   -27501
7166    15720
7167    37498
7168     8447
7169   -32053
7170   -27330
7171    14925
7172    37998
7173     9835
7174   -31196
7175   -30008
7176    13280
7177    38056
7178    10816
7179   -30817
7180   -31322
7181    11381
7182    36960
7183    12492
7184   -29434
7185   -31446
7186    10623
7187    37977
7188    13312
7189   -28946
7190   -30966
7191     8388
7192    37400
7193    14804
7194   -27895
7195   -32896
7196     6563
7197    37102
7198    15785
7199   -26290
7200   -34145
7201     5435
7202    36366
7203    17502
7204   -25573
7205   -34009
7206     4281
7207    36581
7208    18411
7209   -25323
7210   -34827
7211     2958
7212    35016
7213    18847
7214   -23482
7215   -33862
7216      626
7217    35372
7218    21124
7219   -22662
7220   -36287
7221      169
7222    36170
7223    22220
7224   -21157
7225   -35153
7226    -2029
7227    34549
7228    24467
7229   -19589
7230   -36811
7231    -3194
7232    33896
7233    23538
7234   -18647
7235   -37116
7236    -4888
7237    33505
7238    25365
7239   -17394
7240   -36736
7241    -6155
7242    32746
7243    26352
7244   -15083
7245   -36577
7246    -7095
7247    31967
7248    27034
7249   -14774
7250   -36068
7251    -8877
7252    30069
7253    28984
7254   -12272
7255   -36001
7256    -9482
7257    30417
7258    27843
7259   -11892
7260   -36644
7261   -11554
7262    29778
7263    28978
7264   -10763
7265   -35943
7266   -12970
7267    28477
7268    31688
7269    -8378
7270   -36631
7271   -13824
7272    28220
7273    32238
7274    -8334
7275   -35854
7276   -15634
7277    26848
7278    33124
7279    -6036
7280   -36032
7281   -16602
7282    25706
7283    32818
7284    -4972
7285   -35294
7286   -18726
7287    24356
7288    33195
7289    -3731
7290   -35579
7291   -19332
7292    23228
7293    34120
7294    -1012
7295   -33899
7296   -20500
7297    21841
7298    33471
7299     -368
7300   -34218
7301   -19954
7302    20213
7303    34094
7304     1269
7305   -32901
7306   -22044
7307    20534
7308    35127
7309     2039
7310   -32807
7311   -22628
7312    18078
7313    35862
7314     4225
7315   -33790
7316   -23891
7317    18052
7318    35175
7319     4161
7320   -33402
7321   -25495
7322    17110
7323    36565
7324     6847
7325   -31939
7326   -27129
7327    14694
7328    36109
7329     8534
7330   -30858
7331   -28645
7332    14012
7333    36777
7334     8999
7335   -30746
7336   -28591
7337    11726
7338    35468
7339    10070
7340   -28883
7341   -28416
7342    10220
7343    36222
7344    11414
7345   -28123
7346   -29126
7347    10140
7348    36336
7349    13572
7350   -27140
7351   -30686
7352     8538
7353    34826
7354    13776
7355   -25822
7356   -30890
7357     6738
7358    34439
7359    16192
7360   -25193
7361   -32345
7362     5684
7363    35438
7364    16966
7365   -24590
7366   -33202
7367     3339
7368    35234
7369    18362
7370   -24054
7371   -33055
7372     1450
7373    35136
7374    19638
7375   -22752
7376   -34423
7377     1750
7378    34296
7379    21378
7380   -21613
7381   -33167
7382     -533
7383    33353
7384    21686
7385   -19795
7386   -33871
7387    -1934
7388    32591
7389    22289
7390   -18886
7391   -32691
7392    -3602
7393    32031
7394    23902
7395   -18098
7396   -34590
7397    -4397
7398    31044
7399    24523
7400   -15574
7401   -34574
7402    -5941
7403    30757
7404    25306
7405   -14460
7406   -34761
7407    -6646
7408    29293
7409    27082
7410   -12874
7411   -35639
7412    -8985
7413    30180
7414    27543
7415   -12164
7416   -35359
7417   -10244
7418    28071
7419    28206
7420   -10686
7421   -36449
7422   -11323
7423    28440
7424    28241
7425    -9474
7426   -35745
7427   -12893
7428    27071
7429    30205
7430    -8157
7431   -34403
7432   -14067
7433    26624
7434    29464
7435    -7046
7436   -35214
7437   -15060
7438    25222
7439    30164
7440    -6279
7441   -35330
7442   -15632
7443    23486
7444    31381
7445    -3699
7446   -33141
7447   -16683
7448    23680
7449    31892
7450    -2893
7451   -32672
7452   -18342
7453    22210
7454    31929
7455    -1336
7456   -33241
7457   -19235
7458    21877
7459    34054
7460     -628
7461   -32318
7462   -21822
7463    19969
7464    34280
7465     1372
7466   -32716
7467   -22788
7468    18065
7469    33484
7470     2830
7471   -30771
7472   -23735
7473    17590
7474    34571
7475     4463
7476   -30904
7477   -23868
7478    16434
7479    33089
7480     5662
7481   -30496
7482   -24834
7483    15519
7484    34416
7485     7268
7486   -30963
7487   -24438
7488    13814
7489    33499
7490     7941
7491   -29731
7492   -26515
7493    13533
7494    34076
7495     8831
7496   -27883
7497   -26790
7498    11059
7499    36265
7500    11033
7501   -27699
7502   -27903
7503    10381
7504    33120
7505    11496
7506   -26949
7507   -29075
7508     7526
7509    34625
7510    13502
7511   -27096
7512   -28892
7513     7264
7514    34118
7515    13749
7516   -25225
7517   -30735
7518     6099
7519    35323
7520    14563
7521   -24115
7522   -29682
7523     4879
7524    33002
7525    17042
7526   -23400
7527   -30844
7528     4351
7529    33408
7530    17290
7531   -22188
7532   -31528
7533     2112
7534    32547
7535    18497
7536   -21572
7537   -31693
7538     1263
7539    32220
7540    18401
7541   -19827
7542   -33128
7543    -1032
7544    31250
7545    20524
7546   -18802
7547   -31791
7548    -1454
7549    31388
7550    21812
7551   -17615
7552   -32444
7553    -3542
7554    30525
7555    23073
7556   -17600
7557   -33020
7558    -5368
7559    30328
7560    24316
7561   -15292
7562   -34408
7563    -6377
7564    30739
7565    24924
7566   -13274
7567   -33811
7568    -8582
7569    28778
7570    25778
7571   -12907
7572   -33978
7573    -8296
7574    27997
7575    26345
7576   -11098
7577   -33870
7578   -10324
7579    27545
7580    27073
7581   -10721
7582   -33956
7583   -10456
7584    25735
7585    26811
7586    -7712
7587   -33313
7588   -12856
7589    25757
7590    27494
7591    -7994
7592   -33205
7593   -13560
7594    24307
7595    29589
7596    -5784
7597   -33258
7598   -13718
7599    23491
7600    29934
7601    -5023
7602   -32864
7603   -16506
7604    22662
7605    31466
7606    -3987
7607   -31888
7608   -16445
7609    22458
7610    31166
7611    -1822
7612   -31944
7613   -18221
7614    21390
7615    31196
7616    -2384
7617   -31970
7618   -18518
7619    19699
7620    32095
7621      232
7622   -32760
7623   -19308
7624    18923
7625    31506
7626      655
7627   -29638
7628   -20426
7629    16903
7630    31551
7631     2550
7632   -30698
7633   -22750
7634    16755
7635    31628
7636     4344
7637   -29774
7638   -23355
7639    16098
7640    32840
7641     4997
7642   -28939
7643   -22537
7644    15150
7645    31577
7646     6132
7647   -28842
7648   -25734
7649    11858
7650    33008
7651     7007
7652   -27765
7653   -25039
7654    11518
7655    33931
7656     9332
7657   -27561
7658   -27129
7659    11173
7660    32204
7661    10311
7662   -26640
7663   -26689
7664     9697
7665    33006
7666    11258
7667   -25250
7668   -28170
7669     8281
7670    32096
7671    12489
7672   -24306
7673   -28522
7674     5983
7675    32530
7676    13222
7677   -23531
7678   -28632
7679     5620
7680    31780
7681    15690
7682   -22301
7683   -29037
7684     4800
7685    32225
7686    16003
7687   -22840
7688   -30073
7689     3559
7690    31174
7691    16546
7692   -20245
7693   -29719
7694     1933
7695    31746
7696    17895
7697   -18744
7698   -30612
7699      -12
7700    31752
7701    18912
7702   -18461
7703   -30439
7704    -1488
7705    31217
7706    20723
7707   -17629
7708   -31336
7709    -2899
7710    29875
7711    20862
7712   -17336
7713   -31530
7714    -3778
7715    28904
7716    21706
7717   -15751
7718   -32598
7719    -4026
7720    28650
7721    23176
7722   -15361
7723   -31131
7724    -5614
7725    27854
7726    23402
7727   -13463
7728   -30824
7729    -6450
7730    27623
7731    24518
7732   -11700
7733   -31452
7734    -7709
7735    27763
7736    24505
7737   -10936
7738   -31736
7739    -8493
7740    24987
7741    25876
7742   -10504
7743   -31989
7744   -11382
7745    24448
7746    27052
7747    -8023
7748   -32370
7749   -11335
7750    24851
7751    27718
7752    -7729
7753   -32925
7754   -13583
7755    23217
7756    27926
7757    -5149
7758   -31985
7759   -14232
7760    22769
7761    28520
7762    -4279
7763   -30867
7764   -15122
7765    23036
7766    29250
7767    -3826
7768   -31151
7769   -15779
7770    21025
7771    28992
7772    -2528
7773   -30319
7774   -16684
7775    20363
7776    28593
7777    -1219
7778   -30375
7779   -17566
7780    18806
7781    29261
7782     -522
7783   -30261
7784   -18471
7785    18149
7786    28888
7787     1529
7788   -30731
7789   -19211
7790    16951
7791    31148
7792     2982
7793   -28750
7794   -21398
7795    16926
7796    31718
7797     3708
7798   -28869
7799   -22449
7800    14042
7801    31792
7802     4587
7803   -27615
7804   -23934
7805    12695
7806    31041
7807     7541
7808   -28709
7809   -24357
7810    11986
7811    31700
7812     7332
7813   -27349
7814   -23880
7815    11006
7816    31049
7817     8482
7818   -26770
7819   -24221
7820    10086
7821    31687
7822     8863
7823   -24567
7824   -25976
7825     9554
7826    30450
7827    11193
7828   -23537
7829   -25360
7830     7840
7831    31785
7832    12411
7833   -23911
7834   -27053
7835     6687
7836    30307
7837    13223
7838   -22798
7839   -27305
7840     3704
7841    30867
7842    13571
7843   -21166
7844   -28498
7845     3927
7846    30145
7847    15619
7848   -20963
7849   -27833
7850     2179
7851    31684
7852    16801
7853   -19243
7854   -29928
7855     1174
7856    30095
7857    19105
7858   -19142
7859   -28952
7860     -242
7861    28869
7862    18240
7863   -18023
7864   -29645
7865    -1084
7866    28740
7867    18611
7868   -17183
7869   -29716
7870    -2324
7871    29023
7872    19833
7873   -15339
7874   -30386
7875    -2446
7876    27476
7877    20850
7878   -14147
7879   -30260
7880    -3727
7881    27703
7882    20662
7883   -12409
7884   -31114
7885    -5087
7886    26177
7887    23375
7888   -12284
7889   -30151
7890    -6825
7891    27087
7892    24405
7893   -11629
7894   -30861
7895    -9098
7896    25975
7897    23993
7898   -10541
7899   -30310
7900    -9556
7901    25117
7902    24747
7903    -9116
7904   -31353
7905   -10289
7906    24444
7907    25521
7908    -8485
7909   -30875
7910   -11647
7911    23210
7912    27100
7913    -6076
7914   -31057
7915   -11495
7916    22324
7917    26876
7918    -4938
7919   -29397
7920   -13253
7921    22313
7922    26786
7923    -4889
7924   -30698
7925   -13899
7926    20952
7927    28007
7928    -3634
7929   -29568
7930   -15142
7931    20578
7932    28126
7933    -2300
7934   -29528
7935   -16204
7936    18294
7937    28675
7938     -651
7939   -29158
7940   -17882
7941    18656
7942    29353
7943      993
7944   -29523
7945   -17865
7946    16691
7947    30094
7948     1078
7949   -28322
7950   -20066
7951    16313
7952    30252
7953     2954
7954   -27600
7955   -20095
7956    14570
7957    30032
7958     4112
7959   -27274
7960   -21806
7961    14718
7962    28994
7963     5351
7964   -26922
7965   -21195
7966    12126
7967    30003
7968     5178
7969   -26178
7970   -22569
7971    12687
7972    29751
7973     6595
7974   -25474
7975   -23491
7976     9674
7977    29714
7978     7283
7979   -24196
7980   -25005
7981     9633
7982    29844
7983    10275
7984   -24602
7985   -25264
7986     8486
7987    30708
7988    10699
7989   -22735
7990   -27042
7991     6343
7992    29371
7993    12033
7994   -22846
7995   -25772
7996     4786
7997    29477
7998    13300
7999   -20033
8000   -28002
8001     4551
8002    30641
8003    14420
8004   -21008
8005   -26888
8006     3410
8007    29810
8008    14360
8009   -20072
8010   -28124
8011     3113
8012    28717
8013    15070
8014   -18899
8015   -26800
8016     1851
8017    29029
8018    16960
8019   -17748
8020   -27982
8021      631
8022    28086
8023    18381
8024   -17916
8025   -28045
8026    -1259
8027    28562
8028    17908
8029   -15822
8030   -29362
8031    -1713
8032    26752
8033    19910
8034   -15042
8035   -28903
8036    -4771
8037    28107
8038    20220
8039   -14366
8040   -29932
8041    -3932
8042    26102
8043    21567
8044   -13494
8045   -29119
8046    -5887
8047    25653
8048    22576
8049   -10896
8050   -30836
8051    -6699
8052    23896
8053    23181
8054   -10997
8055   -28902
8056    -8640
8057    24866
8058    22388
8059    -8814
8060   -30339
8061    -8292
8062    24039
8063    24156
8064    -9433
8065   -27601
8066   -11261
8067    24082
8068    25258
8069    -6392
8070   -29818
8071    -9697
8072    21680
8073    24698
8074    -6968
8075   -28329
8076   -13050
8077    22540
8078    25570
8079    -4282
8080   -30507
8081   -12779
8082    20321
8083    26268
8084    -3953
8085   -28854
8086   -15276
8087    21071
8088    26436
8089    -2733
8090   -29219
8091   -15055
8092    18517
8093    28434
8094    -2580
8095   -27476
8096   -16454
8097    18682
8098    27977
8099     -677
8100   -28948
8101   -16761
8102    15038
8103    28006
8104     -878
8105   -26696
8106   -18389
8107    17103
8108    26251
8109     1383
8110   -28078
8111   -17625
8112    15419
8113    29636
8114     1790
8115   -25323
8116   -19293
8117    14701
8118    27627
8119     4989
8120   -26636
8121   -19096
$$ Imaginary data points
##PAGE= N=2
##DATA TABLE= (X++(I..I)), XYDATA
0  -291317
1  1427529
2   208901
3 -1495811
4   479664
5  1225346
6  -855480
7 -1069585
8   941993
9   783445
10  -803045
11  -554621
12   678923
13   419736
14  -367089
15  -125967
16   334648
17   -76188
18  -232676
19   327612
20   321932
21  -367496
22  -283578
23   244731
24   198618
25  -114504
26  -277120
27  -382955
28   167678
29   700992
30  -191512
31 -1012096
32   205082
33  1014864
34  -311681
35  -780400
36   577985
37   503342
38  -672127
39    29167
40   984419
41  -302053
42 -1051202
43   515675
44  1052141
45  -611801
46  -978159
47   563123
48   748064
49  -633560
50  -579964
51   580543
52   177973
53  -747076
54   146895
55   894490
56  -350979
57  -895974
58   479926
59   773124
60  -402500
61  -466592
62   253583
63   185479
64    74184
65   163684
66  -229324
67  -339787
68   202958
69   223752
70  -191239
71  -147182
72   -48801
73  -109810
74   201623
75   318344
76  -327950
77  -555562
78   304179
79   758655
80   -93358
81  -670661
82   141581
83   691021
84  -114144
85  -480852
86   276853
87   214225
88  -551546
89    -4165
90   754590
91  -230062
92  -958490
93   230854
94   801356
95  -349007
96  -658226
97   278086
98   345975
99  -180543
100    53914
101   229699
102  -237511
103  -206287
104   372080
105   348967
106  -184991
107  -348595
108    16015
109   404515
110   210968
111  -388971
112  -428874
113   182778
114   396859
115   -56731
116  -351678
117  -105536
118   177683
119    88514
120   -68550
121     9836
122   -55461
123  -235516
124   189187
125   588338
126  -162111
127  -732117
128   191704
129   750032
130  -182825
131  -579340
132   186184
133   305479
134  -216985
135   -40091
136   244784
137  -221037
138  -422293
139   229277
140   513145
141  -153074
142  -529661
143    63601
144   496357
145    72987
146  -313535
147  -136902
148    90381
149   167470
150   173777
151   -39778
152  -257537
153   -86059
154   176209
155   145112
156   -47542
157  -250218
158  -237398
159   227718
160   460991
161  -169953
162  -614265
163    58823
164   591276
165     5775
166  -409797
167    66972
168   234011
169  -107915
170    52022
171   274421
172  -223849
173  -438711
174   251513
175   536145
176  -175676
177  -544715
178    40768
179   433804
180    14945
181  -315179
182   -70839
183    70746
184   -39120
185   136310
186   217694
187  -235533
188  -340450
189   231977
190   394443
191   -83340
192  -312656
193   -91160
194   218228
195   330800
196   -30901
197  -434445
198  -123387
199   363821
200   145399
201  -219978
202  -103697
203    13387
204   -36829
205   136056
206   198444
207  -236898
208  -415912
209   195590
210   561289
211   -75883
212  -542587
213    14249
214   442930
215    24036
216  -232406
217    27823
218     7968
219  -129573
220   189015
221   283652
222  -267378
223  -430008
224   175429
225   437827
226   -66251
227  -380088
228   -67240
229   234110
230   173642
231   -16449
232  -189743
233  -179872
234   104014
235   273923
236    51154
237  -191685
238  -151337
239    48115
240   224949
241   154621
242  -224667
243  -356623
244   110480
245   448391
246    37523
247  -429010
248  -163428
249   294128
250   147470
251  -160520
252   -50630
253    -1701
254  -133152
255   161457
256   381837
257  -193410
258  -526009
259   152942
260   530200
261   -61404
262  -385284
263   -13037
264   188334
265    73780
266    30709
267   -63720
268  -223335
269   -81841
270   256760
271   215143
272  -202121
273  -305961
274    68237
275   300833
276    88940
277  -202329
278  -230528
279    41382
280   323156
281   163862
282  -257115
283  -244804
284   132970
285   210640
286    10469
287   -82991
288  -130213
289  -110376
290   163835
291   304091
292  -117384
293  -469593
294   -25361
295   469762
296   107906
297  -374285
298  -125092
299   204174
300    75262
301    20664
302    67221
303  -183130
304  -215354
305   270567
306   368143
307  -185247
308  -393665
309    50793
310   327510
311    75049
312  -207799
313  -176833
314     5098
315   162558
316   165183
317   -84385
318  -286246
319   -68165
320   241340
321   156566
322  -104197
323  -175206
324   -67501
325   165863
326   283319
327   -45922
328  -380159
329   -80836
330   359409
331   194367
332  -212452
333  -203290
334    48157
335   118534
336    75043
337    21189
338  -173373
339  -244735
340   147450
341   405548
342   -57244
343  -453660
344   -45565
345   363662
346   107675
347  -183686
348  -116596
349   -14619
350    82681
351   207809
352    56572
353  -267807
354  -204665
355   204348
356   285052
357   -82530
358  -285761
359   -62687
360   184846
361   180766
362   -18591
363  -244567
364  -177347
365   203217
366   284431
367   -91019
368  -248977
369   -21093
370   123777
371   126885
372    68772
373  -164757
374  -253066
375   113987
376   373088
377    16432
378  -373203
379  -149089
380   257501
381   194857
382  -111050
383  -163508
384   -56732
385    35007
386   177120
387   146224
388  -212044
389  -306363
390   142109
391   369712
392    -5541
393  -307079
394  -109190
395   177854
396   182278
397    -2416
398  -172580
399  -172558
400    66393
401   271676
402    80976
403  -251543
404  -185044
405   131250
406   197418
407    29040
408  -140017
409  -204191
410    25669
411   328625
412   122063
413  -317209
414  -217358
415   188199
416   213240
417   -26935
418  -134797
419  -115000
420    -5879
421   186907
422   175206
423  -165402
424  -330562
425    41104
426   377498
427    89713
428  -300540
429  -151040
430   152784
431   157119
432    47512
433   -86646
434  -213627
435   -30989
436   285598
437   174018
438  -208977
439  -250257
440    56164
441   239662
442    89924
443  -170933
444  -213298
445    22362
446   238365
447   140806
448  -175595
449  -265939
450    41049
451   264427
452    72251
453  -155713
454  -133322
455    -9552
456   149268
457   206143
458   -80925
459  -329982
460   -32721
461   350532
462   151585
463  -244232
464  -193559
465    82232
466   150408
467    73215
468   -41791
469  -195128
470  -127426
471   221258
472   273408
473  -154782
474  -332713
475    19765
476   266779
477   104093
478  -125657
479  -177930
480   -36744
481   181514
482   192039
483   -83119
484  -267798
485   -69829
486   239015
487   191673
488  -127785
489  -220248
490   -12325
491   151844
492   150895
493   -15745
494  -260081
495  -151700
496   278656
497   262592
498  -190966
499  -249610
500    53351
501   140959
502    78803
503    14846
504  -167373
505  -174444
506   172424
507   300530
508   -68601
509  -327306
510   -77403
511   251071
512   169130
513  -120937
514  -179154
515   -31634
516   105530
517   173499
518    39503
519  -248818
520  -200000
521   210293
522   286263
523   -94308
524  -262784
525   -36758
526   155751
527   148055
528     6665
529  -197080
530  -178795
531   156310
532   296828
533   -42928
534  -294196
535   -68458
536   184162
537   129445
538   -15725
539  -139656
540  -166938
541    81362
542   292440
543    33162
544  -307973
545  -153211
546   210307
547   217260
548   -62473
549  -198731
550   -70616
551   102504
552   148558
553    63555
554  -153980
555  -244250
556    85872
557   354689
558    14442
559  -331773
560   -92381
561   192772
562   122894
563     5440
564  -109449
565  -200025
566    44226
567   313034
568    66107
569  -284094
570  -162762
571   144585
572   201593
573    26158
574  -165588
575  -164009
576    63379
577   238495
578    86843
579  -220821
580  -230841
581   110722
582   277044
583    16084
584  -217756
585  -108403
586    79617
587   143504
588    91681
589  -113034
590  -246829
591    15516
592   320980
593   119435
594  -268185
595  -192292
596   142094
597   184895
598    12017
599  -104778
600  -159772
601   -36259
602   236252
603   181481
604  -209645
605  -270813
606    84562
607   250506
608    60946
609  -151071
610  -173604
611    13902
612   219872
613   135994
614  -155127
615  -240694
616    11096
617   261517
618   136917
619  -188637
620  -204550
621    57770
622   175446
623    89012
624   -71427
625  -221303
626   -85153
627   265003
628   210570
629  -207200
630  -250091
631    73585
632   190166
633    70097
634   -63033
635  -164934
636   -81691
637   184709
638   223279
639   -99936
640  -291507
641   -34723
642   262663
643   148998
644  -147074
645  -190115
646   -15263
647   143183
648   160802
649   -40937
650  -261748
651  -105859
652   250247
653   218123
654  -133747
655  -237888
656   -15403
657   175130
658   146361
659   -41252
660  -205811
661  -113138
662   192610
663   252084
664   -93322
665  -293679
666   -38108
667   209813
668   119309
669   -62489
670  -150055
671  -112237
672   107851
673   245435
674   -10462
675  -288118
676  -116111
677   213410
678   208901
679   -64596
680  -201727
681   -62658
682   128774
683   161306
684    15859
685  -185938
686  -181295
687   131538
688   289625
689   -25589
690  -291098
691   -89121
692   170958
693   149015
694    -7646
695  -166764
696  -164115
697   112255
698   275110
699    10053
700  -266303
701  -126339
702   173012
703   200142
704   -18029
705  -173609
706  -114814
707    77119
708   203834
709    65152
710  -225423
711  -212724
712   144294
713   259257
714   -32336
715  -212806
716   -86466
717    81822
718   152998
719    79452
720  -138982
721  -204139
722    66712
723   277781
724    67459
725  -234217
726  -167362
727   118286
728   192234
729    22187
730  -144327
731  -158849
732    17364
733   221581
734   110874
735  -215166
736  -219453
737   110121
738   240588
739    38301
740  -160017
741  -142578
742    47529
743   197571
744   103180
745  -155801
746  -216137
747    52756
748   264983
749    74654
750  -216561
751  -158842
752    76714
753   139201
754    61801
755   -83051
756  -206123
757   -30116
758   264626
759   142897
760  -210609
761  -197998
762    82330
763   185869
764    77585
765   -88197
766  -168598
767   -24046
768   199345
769   155484
770  -135173
771  -248062
772     -817
773   239792
774   111020
775  -161098
776  -179708
777    15451
778   160846
779   127992
780   -86185
781  -230311
782   -31333
783   249513
784   158340
785  -160146
786  -208926
787    34619
788   184896
789    95419
790   -82372
791  -176816
792   -62668
793   186590
794   199162
795  -127121
796  -270070
797    17484
798   222667
799    77041
800   -94387
801  -135319
802   -70123
803   130055
804   206366
805   -61289
806  -269066
807   -53590
808   228772
809   160085
810  -109017
811  -199521
812   -33461
813   154590
814   148969
815   -33361
816  -195238
817  -108419
818   181538
819   234919
820   -88967
821  -266297
822   -33468
823   189697
824   126613
825   -54025
826  -172792
827  -104090
828   139849
829   216945
830   -55754
831  -264682
832   -71811
833   206418
834   164570
835   -75072
836  -169842
837   -59010
838   110826
839   178021
840    12386
841  -224964
842  -136245
843   187346
844   219892
845   -69908
846  -214219
847   -67007
848   116517
849   148278
850     2436
851  -174887
852  -144422
853   109177
854   243457
855    16551
856  -250997
857  -131068
858   180725
859   187726
860   -37554
861  -150505
862  -108102
863    60829
864   225052
865    61313
866  -253994
867  -170699
868   171484
869   204893
870   -35875
871  -172003
872  -112725
873    74030
874   199988
875    49354
876  -195531
877  -155983
878   112925
879   227174
880    23730
881  -211986
882  -137006
883   115222
884   176509
885    14186
886  -143707
887  -147205
888    35030
889   214948
890    88209
891  -212965
892  -194180
893   122270
894   224356
895    15881
896  -147715
897  -111367
898    30805
899   176430
900   126212
901  -156665
902  -240360
903    76595
904   265022
905    28322
906  -192556
907  -130509
908    30674
909   153903
910   111359
911  -137239
912  -225209
913    47406
914   248554
915    77481
916  -167225
917  -164749
918    50500
919   205303
920    89733
921  -130191
922  -157859
923    13922
924   181040
925   126849
926  -140643
927  -239561
928    30494
929   230152
930    59791
931  -150449
932  -140176
933    -4164
934   146315
935   145561
936   -97302
937  -232273
938     2180
939   242546
940   124007
941  -138096
942  -177614
943    14475
944   171890
945   118115
946   -83670
947  -198064
948   -48468
949   194032
950   159498
951  -128171
952  -233985
953    -3201
954   193730
955   106964
956   -92103
957  -166600
958   -45760
959   154979
960   174624
961   -67111
962  -236476
963   -40234
964   228288
965   141479
966  -121298
967  -162607
968   -23030
969   114559
970   154292
971   -24285
972  -235369
973   -88901
974   215262
975   165951
976  -115676
977  -187246
978   -33501
979   135154
980   155505
981   -35967
982  -198743
983   -74151
984   158525
985   177654
986   -40693
987  -218192
988   -87249
989   182195
990   175632
991   -73394
992  -180638
993   -64061
994   103096
995   172907
996     7764
997  -229322
998  -128638
999   189102
1000   195704
1001   -73635
1002  -185449
1003   -59575
1004   104459
1005   158643
1006    23237
1007  -185205
1008  -145066
1009   142603
1010   226328
1011   -39148
1012  -221524
1013   -76434
1014   128302
1015   147630
1016     8203
1017  -155313
1018  -142346
1019    95037
1020   218805
1021     6707
1022  -218349
1023  -122723
1024   132462
1025   194592
1026    -2196
1027  -178089
1028  -107355
1029    94357
1030   176886
1031    41388
1032  -173819
1033  -166639
1034   105332
1035   232559
1036     4293
1037  -205238
1038  -108171
1039    87352
1040   155724
1041    50766
1042  -149210
1043  -175206
1044    66416
1045   228516
1046    51098
1047  -196311
1048  -153893
1049    99652
1050   195953
1051    30049
1052  -145934
1053  -132038
1054    38151
1055   187573
1056   100223
1057  -169148
1058  -203568
1059    89749
1060   226254
1061    19123
1062  -162244
1063  -120447
1064    31351
1065   162669
1066   103045
1067  -133859
1068  -199865
1069    46906
1070   229914
1071    70411
1072  -172157
1073  -156591
1074    53510
1075   175313
1076    81907
1077  -115327
1078  -177648
1079     7112
1080   210692
1081   109967
1082  -164945
1083  -190749
1084    48117
1085   192854
1086    81118
1087  -122121
1088  -165181
1089     3728
1090   171829
1091   117413
1092  -106816
1093  -204567
1094    -5198
1095   220517
1096   117199
1097  -147958
1098  -171322
1099    21164
1100   145672
1101   110262
1102   -64467
1103  -203720
1104   -46049
1105   218935
1106   145663
1107  -143871
1108  -193000
1109    13508
1110   166586
1111   109456
1112   -77003
1113  -176164
1114   -41575
1115   172864
1116   157082
1117   -93859
1118  -217603
1119   -21717
1120   197004
1121   122170
1122   -98270
1123  -165385
1124   -39097
1125   138067
1126   158706
1127   -60521
1128  -222783
1129   -56596
1130   190922
1131   152053
1132   -89996
1133  -190994
1134   -37336
1135   155112
1136   147537
1137   -47854
1138  -182737
1139   -73767
1140   152722
1141   184855
1142   -56442
1143  -220580
1144   -55247
1145   169446
1146   140545
1147   -51378
1148  -170351
1149   -89132
1150   120066
1151   181571
1152   -25274
1153  -215589
1154   -93833
1155   166663
1156   179063
1157   -54303
1158  -185218
1159   -64041
1160   121236
1161   160358
1162     8770
1163  -184858
1164  -128803
1165   153099
1166   209427
1167   -59096
1168  -207860
1169   -65635
1170   111266
1171   146314
1172    10065
1173  -177507
1174  -138736
1175   120932
1176   204131
1177   -16716
1178  -201152
1179  -102581
1180   123214
1181   184405
1182     5890
1183  -171137
1184  -110298
1185    95309
1186   184678
1187    32477
1188  -182288
1189  -147004
1190   112415
1191   204773
1192     3064
1193  -186578
1194  -116764
1195    84166
1196   164506
1197    37248
1198  -155654
1199  -156814
1200    72759
1201   215059
1202    43254
1203  -192713
1204  -135529
1205   101652
1206   171510
1207    33092
1208  -130196
1209  -150722
1210    42221
1211   215789
1212    70876
1213  -190743
1214  -157075
1215    91486
1216   185116
1217    39734
1218  -142362
1219  -149872
1220    41102
1221   190222
1222    76428
1223  -152610
1224  -174027
1225    51601
1226   208268
1227    63422
1228  -163313
1229  -145410
1230    46191
1231   162107
1232    88553
1233  -111857
1234  -185185
1235    15418
1236   211986
1237    91734
1238  -151875
1239  -164607
1240    35054
1241   176265
1242    92779
1243  -113004
1244  -173562
1245     3160
1246   176202
1247   112643
1248  -114770
1249  -197943
1250     8185
1251   205126
1252    98021
1253  -130282
1254  -161328
1255     3245
1256   154854
1257   119268
1258   -86432
1259  -196870
1260   -14868
1261   204898
1262   122775
1263  -126288
1264  -177881
1265     5508
1266   159903
1267   109317
1268   -74103
1269  -178319
1270   -44956
1271   180316
1272   150156
1273  -114136
1274  -199601
1275    -3410
1276   162862
1277   110315
1278   -67160
1279  -171808
1280   -55997
1281   158661
1282   153969
1283   -76945
1284  -192966
1285   -38866
1286   163989
1287   147197
1288   -68313
1289  -183134
1290   -39957
1291   145847
1292   137805
1293   -39947
1294  -182146
1295   -83403
1296   156984
1297   170639
1298   -76727
1299  -200288
1300   -43481
1301   138809
1302   133361
1303   -35560
1304  -174517
1305   -86257
1306   138089
1307   174541
1308   -41980
1309  -197437
1310   -68862
1311   158591
1312   158319
1313   -51926
1314  -166221
1315   -65394
1316   108256
1317   162110
1318    -2192
1319  -193142
1320  -107173
1321   148526
1322   170803
1323   -51115
1324  -173915
1325   -73325
1326    96227
1327   154985
1328    13054
1329  -174375
1330  -120050
1331   121238
1332   187869
1333   -16529
1334  -181882
1335   -86974
1336   107938
1337   158732
1338    15832
1339  -156859
1340  -122830
1341    94176
1342   186052
1343     9856
1344  -177158
1345  -114996
1346    99585
1347   178796
1348    13576
1349  -172857
1350  -115321
1351    92655
1352   160925
1353    26134
1354  -145217
1355  -147449
1356    76054
1357   213592
1358    19993
1359  -195212
1360  -106545
1361    96533
1362   146677
1363    42847
1364  -124267
1365  -159009
1366    60846
1367   216536
1368    35797
1369  -180596
1370  -122869
1371    75620
1372   162907
1373    51391
1374  -136407
1375  -151532
1376    47369
1377   182860
1378    61602
1379  -148529
1380  -160615
1381    50818
1382   191876
1383    61356
1384  -146119
1385  -140836
1386    45646
1387   167267
1388    84756
1389  -117916
1390  -173805
1391    27271
1392   204250
1393    81808
1394  -153803
1395  -159023
1396    46292
1397   168171
1398    73112
1399  -113350
1400  -170122
1401     3928
1402   191012
1403   102616
1404  -141696
1405  -174583
1406    37293
1407   182684
1408    87158
1409  -112012
1410  -166694
1411     7919
1412   179502
1413   104881
1414  -107893
1415  -175795
1416    -6131
1417   187189
1418   116471
1419  -130271
1420  -179434
1421    15212
1422   154577
1423    99657
1424   -68773
1425  -181571
1426   -45767
1427   192800
1428   141730
1429  -128254
1430  -178394
1431    10115
1432   144740
1433   115972
1434   -56025
1435  -185136
1436   -50930
1437   176544
1438   139379
1439   -96345
1440  -181962
1441   -29055
1442   156060
1443   140816
1444   -73207
1445  -191179
1446   -38690
1447   159096
1448   133427
1449   -62012
1450  -180969
1451   -58241
1452   162513
1453   160108
1454   -77187
1455  -195454
1456   -34570
1457   151214
1458   126206
1459   -44295
1460  -165753
1461   -83130
1462   138672
1463   179729
1464   -57700
1465  -207514
1466   -47322
1467   148508
1468   130194
1469   -32587
1470  -156171
1471   -95205
1472   121634
1473   184525
1474   -32283
1475  -195581
1476   -73058
1477   131942
1478   156925
1479   -19932
1480  -177028
1481   -93262
1482   124459
1483   161870
1484   -18421
1485  -168819
1486  -102296
1487   108499
1488   183271
1489   -12504
1490  -192536
1491   -83872
1492   123226
1493   151069
1494     1321
1495  -152496
1496  -121545
1497    97737
1498   191163
1499    -2392
1500  -189230
1501  -100165
1502   112661
1503   162742
1504     3743
1505  -159979
1506  -116807
1507    84649
1508   174868
1509    23197
1510  -165717
1511  -127187
1512    97944
1513   184024
1514    12708
1515  -162572
1516  -112214
1517    77361
1518   162574
1519    40926
1520  -141838
1521  -140980
1522    62605
1523   188687
1524    42183
1525  -169894
1526  -135248
1527    78524
1528   165798
1529    37354
1530  -128964
1531  -137351
1532    39963
1533   188083
1534    67952
1535  -164444
1536  -145201
1537    79286
1538   170007
1539    44297
1540  -126659
1541  -142456
1542    35148
1543   177842
1544    67866
1545  -144405
1546  -152017
1547    45363
1548   175380
1549    66427
1550  -136089
1551  -151065
1552    42573
1553   169205
1554    70473
1555  -113475
1556  -155041
1557    16958
1558   184387
1559    91407
1560  -134464
1561  -160673
1562    34450
1563   167786
1564    75007
1565  -109614
1566  -153704
1567     1527
1568   163053
1569   105123
1570  -106571
1571  -175859
1572     8379
1573   180382
1574    90511
1575  -113621
1576  -148232
1577      514
1578   147991
1579   115922
1580   -83913
1581  -181288
1582   -11390
1583   177718
1584   104079
1585  -106373
1586  -161096
1587    -6782
1588   153501
1589   112897
1590   -80962
1591  -169944
1592   -22851
1593   156925
1594   124884
1595   -85281
1596  -178745
1597   -17216
1598   162815
1599   112116
1600   -77868
1601  -159868
1602   -39366
1603   138822
1604   136592
1605   -63845
1606  -183630
1607   -39855
1608   159593
1609   134306
1610   -71440
1611  -168770
1612   -38040
1613   136378
1614   130386
1615   -41681
1616  -168796
1617   -69907
1618   142135
1619   154456
1620   -64678
1621  -183293
1622   -46282
1623   130125
1624   129300
1625   -32903
1626  -162655
1627   -78157
1628   128997
1629   160095
1630   -37643
1631  -176517
1632   -63816
1633   133988
1634   148711
1635   -33128
1636  -164799
1637   -71945
1638   110939
1639   149490
1640   -16020
1641  -176724
1642   -96071
1643   125194
1644   159827
1645   -33756
1646  -167913
1647   -76978
1648   106563
1649   155529
1650      760
1651  -163107
1652  -100372
1653   111336
1654   169396
1655    -3510
1656  -166547
1657   -98105
1658   105814
1659   157966
1660    -3656
1661  -155547
1662  -106746
1663    79876
1664   165078
1665    20769
1666  -165007
1667  -115908
1668    98213
1669   167594
1670     9255
1671  -147664
1672  -106944
1673    76423
1674   165796
1675    33298
1676  -148350
1677  -126838
1678    74876
1679   174477
1680    22229
1681  -162107
1682  -117261
1683    74864
1684   154705
1685    35489
1686  -133656
1687  -135567
1688    56899
1689   181515
1690    44309
1691  -154286
1692  -122892
1693    71747
1694   165119
1695    47218
1696  -129659
1697  -135335
1698    45804
1699   167798
1700    56701
1701  -137730
1702  -148620
1703    47246
1704   173382
1705    54756
1706  -133994
1707  -136384
1708    37437
1709   158138
1710    73037
1711  -114915
1712  -150807
1713    29986
1714   175235
1715    76495
1716  -123261
1717  -147942
1718    27965
1719   160184
1720    73264
1721  -110574
1722  -149085
1723     6735
1724   158966
1725    95783
1726  -115054
1727  -165210
1728    22262
1729   166520
1730    77391
1731  -100273
1732  -142911
1733    -2872
1734   159010
1735   110483
1736  -101518
1737  -168630
1738     7891
1739   163040
1740    93098
1741   -97356
1742  -158630
1743    -8110
1744   152513
1745   102976
1746   -85290
1747  -161771
1748   -21432
1749   153692
1750   121731
1751   -86625
1752  -169192
1753   -10640
1754   153962
1755   107351
1756   -72097
1757  -155314
1758   -36083
1759   139334
1760   129815
1761   -66436
1762  -174162
1763   -33330
1764   150761
1765   117548
1766   -70615
1767  -154851
1768   -40749
1769   127763
1770   133951
1771   -45735
1772  -172956
1773   -50121
1774   146801
1775   130747
1776   -61140
1777  -158573
1778   -50687
1779   124796
1780   137757
1781   -41584
1782  -167458
1783   -59009
1784   127047
1785   139765
1786   -39221
1787  -171269
1788   -66177
1789   134444
1790   141607
1791   -41278
1792  -154625
1793   -67656
1794   105936
1795   152004
1796   -16006
1797  -175622
1798   -78598
1799   128633
1800   143746
1801   -28673
1802  -151173
1803   -80770
1804    97242
1805   152261
1806    -4449
1807  -162432
1808   -93194
1809   105912
1810   157569
1811    -8623
1812  -158270
1813   -89292
1814    99287
1815   146656
1816      207
1817  -145603
1818  -102469
1819    84927
1820   161629
1821    12470
1822  -157663
1823  -102488
1824    94198
1825   154064
1826     5048
1827  -144522
1828  -101129
1829    73590
1830   157868
1831    29575
1832  -149891
1833  -120567
1834    83094
1835   164786
1836    13245
1837  -145878
1838  -106423
1839    64825
1840   155510
1841    40376
1842  -141352
1843  -127328
1844    67649
1845   164787
1846    35203
1847  -137364
1848  -123749
1849    62011
1850   162952
1851    40122
1852  -130585
1853  -122366
1854    43955
1855   153995
1856    61284
1857  -129647
1858  -143101
1859    53866
1860   165757
1861    41857
1862  -123564
1863  -123164
1864    29913
1865   151868
1866    73360
1867  -117903
1868  -144726
1869    40139
1870   164617
1871    59693
1872  -119892
1873  -133773
1874    28903
1875   152707
1876    72450
1877  -107406
1878  -145617
1879    17428
1880   161323
1881    78265
1882  -118070
1883  -146198
1884    24420
1885   154325
1886    77078
1887   -99786
1888  -142588
1889     6935
1890   154128
1891    93625
1892   -98943
1893  -154056
1894     7136
1895   159950
1896    87520
1897   -99964
1898  -142366
1899     1461
1900   137741
1901    94973
1902   -80074
1903  -159051
1904   -13859
1905   154125
1906   100877
1907   -88953
1908  -147651
1909    -8059
1910   138976
1911   102104
1912   -71985
1913  -149954
1914   -23028
1915   139492
1916   114319
1917   -69943
1918  -158642
1919   -23128
1920   144526
1921   104996
1922   -71658
1923  -147659
1924   -35142
1925   126489
1926   124138
1927   -58446
1928  -166776
1929   -36422
1930   140819
1931   116627
1932   -60551
1933  -151351
1934   -41448
1935   127669
1936   129786
1937   -47043
1938  -158487
1939   -50820
1940   126570
1941   131385
1942   -46864
1943  -161469
1944   -49879
1945   123940
1946   124580
1947   -37452
1948  -148390
1949   -65469
1950   108734
1951   138209
1952   -28547
1953  -158380
1954   -65024
1955   116919
1956   134545
1957   -27139
1958  -146263
1959   -69237
1960    99476
1961   137001
1962    -9038
1963  -152139
1964   -85844
1965   107772
1966   147920
1967   -20495
1968  -152779
1969   -76302
1970    94631
1971   140753
1972      515
1973  -148036
1974   -95357
1975    97006
1976   154969
1977    -2640
1978  -151759
1979   -92341
1980    90938
1981   149261
1982     2010
1983  -144987
1984   -97617
1985    79167
1986   152352
1987    17636
1988  -147734
1989  -108112
1990    82663
1991   153682
1992    13377
1993  -138982
1994  -101541
1995    69578
1996   152037
1997    30500
1998  -136499
1999  -116597
2000    65718
2001   155127
2002    29727
2003  -138386
2004  -114796
2005    61992
2006   146481
2007    34175
2008  -124035
2009  -123821
2010    46514
2011   160445
2012    48959
2013  -132755
2014  -121277
2015    58689
2016   153653
2017    45728
2018  -118963
2019  -126530
2020    39808
2021   156021
2022    58634
2023  -123526
2024  -135142
2025    38390
2026   159898
2027    53638
2028  -125249
2029  -129328
2030    32663
2031   145983
2032    68304
2033  -105954
2034  -143970
2035    24169
2036   162750
2037    68525
2038  -114671
2039  -131846
2040    23466
2041   145965
2042    80123
2043   -97773
2044  -144368
2045    11931
2046   150939
2047    80266
2048   -98551
2049  -142909
2050     7153
2051   146890
2052    84612
2053   -93629
2054  -141038
2055     2967
2056   138882
2057    88656
2058   -82732
2059  -147546
2060    -9124
2061   147893
2062    97856
2063   -88948
2064  -144785
2065    -2110
2066   136104
2067    93807
2068   -68671
2069  -147514
2070   -26043
2071   146676
2072   113190
2073   -84518
2074  -153384
2075    -9754
2076   131458
2077    98411
2078   -58579
2079  -150009
2080   -38872
2081   137507
2082   118306
2083   -71453
2084  -150926
2085   -27161
2086   125950
2087   114704
2088   -54094
2089  -152373
2090   -37007
2091   128681
2092   114854
2093   -47382
2094  -144521
2095   -50871
2096   119257
2097   129384
2098   -49793
2099  -155431
2100   -40729
2101   117142
2102   114695
2103   -32943
2104  -143568
2105   -65542
2106   112714
2107   135404
2108   -36854
2109  -153470
2110   -53321
2111   113598
2112   124733
2113   -27904
2114  -144329
2115   -69147
2116   103787
2117   137835
2118   -20873
2119  -152573
2120   -71165
2121   109477
2122   137893
2123   -22566
2124  -147490
2125   -71769
2126    97491
2127   135742
2128    -7401
2129  -143545
2130   -86801
2131    93230
2132   148056
2133   -10674
2134  -151768
2135   -78492
2136    91605
2137   132620
2138     1863
2139  -133172
2140   -94118
2141    80258
2142   151057
2143     6297
2144  -142346
2145   -87982
2146    80041
2147   140542
2148    16422
2149  -135148
2150  -100590
2151    76019
2152   142480
2153    13238
2154  -130790
2155  -106038
2156    61286
2157   151132
2158    24950
2159  -142041
2160  -102971
2161    72732
2162   138316
2163    27658
2164  -117061
2165  -118417
2166    53687
2167   162774
2168    35044
2169  -138543
2170  -107835
2171    63288
2172   139914
2173    37776
2174  -116465
2175  -124585
2176    42665
2177   155900
2178    47876
2179  -126837
2180  -122976
2181    46083
2182   147762
2183    47935
2184  -114370
2185  -120960
2186    36853
2187   146079
2188    59972
2189  -108320
2190  -129270
2191    28665
2192   149185
2193    64002
2194  -110685
2195  -128456
2196    29699
2197   142119
2198    64530
2199   -97176
2200  -131286
2201    13677
2202   145239
2203    76187
2204  -102302
2205  -136544
2206    17607
2207   143366
2208    75081
2209   -94876
2210  -139695
2211     7588
2212   142107
2213    82196
2214   -87532
2215  -141333
2216    -1559
2217   148105
2218    91884
2219   -95239
2220  -142194
2221     5200
2222   133324
2223    88246
2224   -70196
2225  -145838
2226   -22011
2227   148231
2228   100686
2229   -91858
2230  -142691
2231    -6635
2232   121663
2233    97307
2234   -59211
2235  -150130
2236   -27358
2237   138999
2238   102735
2239   -71003
2240  -138286
2241   -26209
2242   121281
2243   113877
2244   -56430
2245  -150745
2246   -25839
2247   128380
2248   103145
2249   -50444
2250  -139459
2251   -48843
2252   119812
2253   125592
2254   -55481
2255  -154730
2256   -32204
2257   118799
2258   109090
2259   -37540
2260  -142681
2261   -61240
2262   119718
2263   133762
2264   -46171
2265  -151796
2266   -42491
2267   111484
2268   117713
2269   -25514
2270  -146013
2271   -70199
2272   113183
2273   133710
2274   -34124
2275  -144241
2276   -60763
2277    98909
2278   129254
2279   -19523
2280  -148187
2281   -67700
2282   104114
2283   123873
2284   -13551
2285  -131829
2286   -82462
2287    89191
2288   144925
2289   -13442
2290  -148344
2291   -65252
2292    89559
2293   122542
2294     5090
2295  -129882
2296   -96703
2297    85969
2298   146976
2299    -7699
2300  -138246
2301   -77356
2302    74435
2303   135900
2304    20239
2305  -138740
2306  -100390
2307    87399
2308   140460
2309     4439
2310  -127060
2311   -95862
2312    62846
2313   149959
2314    24036
2315  -143651
2316   -98546
2317    76541
2318   132407
2319    21860
2320  -113934
2321  -113032
2322    53078
2323   159959
2324    28716
2325  -138602
2326   -96808
2327    62826
2328   126625
2329    37372
2330  -105939
2331  -122743
2332    44282
2333   157914
2334    34722
2335  -128655
2336  -101201
2337    43790
2338   128762
2339    53144
2340  -108569
2341  -127962
2342    44078
2343   150348
2344    40438
2345  -108608
2346  -111967
2347    24201
2348   140328
2349    68341
2350  -115649
2351  -130413
2352    42868
2353   138360
2354    51567
2355   -92411
2356  -127978
2357     6817
2358   151632
2359    75153
2360  -114929
2361  -127835
2362    31464
2363   132517
2364    67752
2365   -83888
2366  -136828
2367     4945
2368   150231
2369    76614
2370   -97414
2371  -127171
2372     8388
2373   131636
2374    82673
2375   -86038
2376  -140612
2377     2565
2378   136154
2379    76102
2380   -78177
2381  -131168
2382   -13689
2383   133044
2384    96164
2385   -83032
2386  -137314
2387     -559
2388   126263
2389    87720
2390   -60947
2391  -136441
2392   -25389
2393   133333
2394   101516
2395   -77173
2396  -139020
2397   -13062
2398   117660
2399    97310
2400   -53466
2401  -145537
2402   -33026
2403   131919
2404   103884
2405   -64724
2406  -135222
2407   -31014
2408   114959
2409   115392
2410   -47903
2411  -149731
2412   -33965
2413   125195
2414   102384
2415   -46002
2416  -132291
2417   -52897
2418   110884
2419   126813
2420   -46576
2421  -149061
2422   -36331
2423   110694
2424   104009
2425   -27924
2426  -131377
2427   -64813
2428   108740
2429   130038
2430   -38588
2431  -140437
2432   -47711
2433    98033
2434   114656
2435   -18379
2436  -136973
2437   -68350
2438   103637
2439   126738
2440   -23078
2441  -133097
2442   -65619
2443    88960
2444   129800
2445   -11625
2446  -140091
2447   -70177
2448    95401
2449   126059
2450    -8670
2451  -132393
2452   -81321
2453    83340
2454   135608
2455    -5436
2456  -140816
2457   -77718
2458    84963
2459   129015
2460     4492
2461  -128456
2462   -89603
2463    77617
2464   139661
2465     7187
2466  -130226
2467   -85761
2468    73413
2469   134469
2470    14518
2471  -128484
2472   -94261
2473    68011
2474   131056
2475    14866
2476  -121325
2477  -100270
2478    58189
2479   141595
2480    22033
2481  -128976
2482   -92712
2483    61516
2484   128412
2485    31925
2486  -108042
2487  -109264
2488    50794
2489   149471
2490    30678
2491  -124232
2492   -97366
2493    48453
2494   128512
2495    43125
2496  -110073
2497  -118938
2498    44632
2499   144039
2500    38222
2501  -112084
2502  -109041
2503    34767
2504   137468
2505    56997
2506  -110761
2507  -120122
2508    40998
2509   137326
2510    48314
2511   -98674
2512  -119094
2513    18741
2514   141140
2515    63227
2516  -107355
2517  -120868
2518    29725
2519   129509
2520    58519
2521   -87244
2522  -124450
2523    10097
2524   138860
2525    71107
2526   -96478
2527  -122424
2528    17097
2529   126567
2530    68849
2531   -81434
2532  -128055
2533     1469
2534   133098
2535    75386
2536   -85822
2537  -127144
2538      191
2539   128216
2540    82386
2541   -78913
2542  -130536
2543     -135
2544   128552
2545    85068
2546   -68710
2547  -130269
2548   -15530
2549   127681
2550    94828
2551   -75928
2552  -136528
2553   -11082
2554   119640
2555    90690
2556   -59447
2557  -137395
2558   -27499
2559   124589
2560    99931
2561   -63184
2562  -132935
2563   -23486
2564   116975
2565   102910
2566   -51922
2567  -137428
2568   -30211
2569   117798
2570    99183
2571   -47718
2572  -130558
2573   -41168
2574   108728
2575   111470
2576   -46636
2577  -137559
2578   -36458
2579   106800
2580   102934
2581   -34000
2582  -129802
2583   -53226
2584   106104
2585   120681
2586   -36817
2587  -137230
2588   -43428
2589   101839
2590   110772
2591   -23831
2592  -130122
2593   -62357
2594    98714
2595   125650
2596   -26764
2597  -136814
2598   -57856
2599    93816
2600   117768
2601   -13917
2602  -132776
2603   -70525
2604    92300
2605   125957
2606   -14515
2607  -130185
2608   -69232
2609    82939
2610   127318
2611    -2877
2612  -131892
2613   -75667
2614    86672
2615   122525
2616    -4860
2617  -122170
2618   -79390
2619    72444
2620   129092
2621     4778
2622  -129011
2623   -81578
2624    76047
2625   123083
2626     5131
2627  -118866
2628   -86576
2629    63978
2630   131896
2631    14174
2632  -121701
2633   -89508
2634    65840
2635   129720
2636    17312
2637  -117904
2638   -92451
2639    57981
2640   131609
2641    25532
2642  -115837
2643   -97862
2644    53973
2645   133875
2646    29389
2647  -116847
2648  -100654
2649    51425
2650   131210
2651    32861
2652  -107770
2653  -103056
2654    42395
2655   133191
2656    41306
2657  -109516
2658  -106589
2659    43012
2660   129648
2661    41156
2662   -99623
2663  -107611
2664    31705
2665   131264
2666    47800
2667  -102348
2668  -110687
2669    30863
2670   125935
2671    52021
2672   -93872
2673  -114126
2674    25228
2675   129000
2676    52552
2677   -92344
2678  -111764
2679    16231
2680   126755
2681    65984
2682   -90108
2683  -122176
2684    19089
2685   128319
2686    59075
2687   -84114
2688  -117616
2689     4049
2690   126457
2691    77430
2692   -85452
2693  -126742
2694     9807
2695   125667
2696    70097
2697   -74386
2698  -122596
2699    -5728
2700   124920
2701    84011
2702   -76794
2703  -126582
2704    -1443
2705   118532
2706    79640
2707   -65613
2708  -127323
2709   -14553
2710   122371
2711    85020
2712   -69265
2713  -123501
2714   -14053
2715   111082
2716    92552
2717   -55928
2718  -131842
2719   -18676
2720   120807
2721    86587
2722   -57301
2723  -120996
2724   -28629
2725   106222
2726   102991
2727   -50145
2728  -134934
2729   -27294
2730   114686
2731    93650
2732   -46337
2733  -125210
2734   -41316
2735   105577
2736   108884
2737   -43478
2738  -132952
2739   -36791
2740   102143
2741   105846
2742   -34001
2743  -133124
2744   -48300
2745   105636
2746   110400
2747   -35172
2748  -124387
2749   -49357
2750    91729
2751   116551
2752   -21955
2753  -137501
2754   -54068
2755    99861
2756   108366
2757   -23860
2758  -121388
2759   -61628
2760    85008
2761   121311
2762   -17983
2763  -133748
2764   -58796
2765    89677
2766   111691
2767    -8878
2768  -119583
2769   -71021
2770    81866
2771   123744
2772   -12549
2773  -125625
2774   -65070
2775    74694
2776   118015
2777     5493
2778  -125185
2779   -82652
2780    80931
2781   123699
2782    -5273
2783  -115397
2784   -75045
2785    60506
2786   127916
2787    18863
2788  -128129
2789   -88201
2790    77339
2791   121828
2792     7008
2793  -107181
2794   -88042
2795    49855
2796   133591
2797    25863
2798  -125977
2799   -90053
2800    62789
2801   117500
2802    24296
2803  -102821
2804  -100632
2805    49070
2806   135544
2807    24757
2808  -114215
2809   -88609
2810    45762
2811   118942
2812    42103
2813  -103056
2814  -109467
2815    48737
2816   132122
2817    26427
2818  -100705
2819   -94840
2820    28656
2821   122775
2822    51843
2823  -105459
2824  -112410
2825    42524
2826   125776
2827    38107
2828   -88340
2829  -105739
2830    17086
2831   129640
2832    59568
2833  -101384
2834  -110529
2835    28524
2836   119935
2837    56492
2838   -80730
2839  -118992
2840    11813
2841   133076
2842    60103
2843   -91852
2844  -107063
2845    11794
2846   115557
2847    73367
2848   -76967
2849  -128460
2850    10861
2851   129426
2852    59008
2853   -76743
2854  -106848
2855    -4167
2856   113674
2857    84494
2858   -76150
2859  -129735
2860     7329
2861   118702
2862    64636
2863   -62375
2864  -114136
2865   -16287
2866   117973
2867    86898
2868   -73962
2869  -121182
2870    -1869
2871   106811
2872    80392
2873   -48712
2874  -125556
2875   -24035
2876   121868
2877    85564
2878   -66204
2879  -115026
2880   -20590
2881    98000
2882    97536
2883   -44197
2884  -136001
2885   -27187
2886   117532
2887    85578
2888   -50589
2889  -112784
2890   -37661
2891    95417
2892   109580
2893   -41970
2894  -135004
2895   -28881
2896   105155
2897    89962
2898   -35579
2899  -116721
2900   -48730
2901    97494
2902   110598
2903   -40283
2904  -125454
2905   -34173
2906    90366
2907    97164
2908   -20869
2909  -122452
2910   -55500
2911    98986
2912   107989
2913   -33307
2914  -114986
2915   -47294
2916    77401
2917   109841
2918   -11404
2919  -129194
2920   -59123
2921    95207
2922   106621
2923   -18665
2924  -110038
2925   -63559
2926    72166
2927   122329
2928    -6387
2929  -128297
2930   -63195
2931    81982
2932   108488
2933    -1829
2934  -112126
2935   -79221
2936    72430
2937   125458
2938    -4658
2939  -119606
2940   -66541
2941    64012
2942   114709
2943    14465
2944  -117870
2945   -85999
2946    73139
2947   120621
2948      309
2949  -105336
2950   -74551
2951    53211
2952   121444
2953    23592
2954  -117533
2955   -85010
2956    66348
2957   114347
2958    13639
2959   -99470
2960   -87470
2961    45134
2962   126594
2963    24777
2964  -113188
2965   -86673
2966    52479
2967   111834
2968    31655
2969   -96216
2970  -100052
2971    44015
2972   127954
2973    29325
2974  -102218
2975   -90457
2976    34367
2977   117508
2978    47458
2979   -98168
2980  -108428
2981    41304
2982   125037
2983    32223
2984   -90855
2985   -96670
2986    19121
2987   121978
2988    58402
2989   -96945
2990  -110236
2991    32924
2992   118789
2993    44889
2994   -81400
2995  -105092
2996    13655
2997   124519
2998    57105
2999   -91675
3000  -102836
3001    19924
3002   109928
3003    59194
3004   -75281
3005  -116625
3006    11280
3007   125031
3008    56181
3009   -80491
3010  -101223
3011     4651
3012   108398
3013    73620
3014   -72542
3015  -122523
3016     7974
3017   118297
3018    61318
3019   -65384
3020  -107762
3021   -12127
3022   112024
3023    84161
3024   -70999
3025  -120698
3026    -1705
3027   109297
3028    74331
3029   -54404
3030  -116612
3031   -18915
3032   114181
3033    83740
3034   -63083
3035  -114335
3036   -15484
3037    99540
3038    89695
3039   -47261
3040  -126759
3041   -23057
3042   111190
3043    81701
3044   -53666
3045  -108704
3046   -29378
3047    94599
3048    98688
3049   -41308
3050  -127442
3051   -25360
3052   104260
3053    83844
3054   -39449
3055  -110300
3056   -39405
3057    93498
3058   102973
3059   -39227
3060  -122331
3061   -32832
3062    91223
3063    92189
3064   -25239
3065  -117851
3066   -50211
3067    95309
3068   104251
3069   -33674
3070  -114490
3071   -44067
3072    78794
3073   105094
3074   -11601
3075  -123871
3076   -57586
3077    93511
3078   104362
3079   -22940
3080  -107999
3081   -58117
3082    70937
3083   114271
3084    -7223
3085  -123408
3086   -59646
3087    82670
3088   103981
3089    -9051
3090  -108260
3091   -68931
3092    69723
3093   115928
3094    -5231
3095  -116575
3096   -60860
3097    69297
3098   106359
3099     5801
3100  -108526
3101   -76340
3102    68538
3103   116404
3104    -1277
3105  -107551
3106   -67693
3107    57129
3108   110523
3109    16048
3110  -109968
3111   -82883
3112    62623
3113   114319
3114     9598
3115  -100922
3116   -78160
3117    49137
3118   116902
3119    24931
3120  -107852
3121   -88591
3122    53675
3123   114388
3124    24239
3125   -96458
3126   -90313
3127    40959
3128   120150
3129    29282
3130  -101645
3131   -89204
3132    40058
3133   114097
3134    37009
3135   -94342
3136   -98406
3137    39227
3138   119435
3139    31144
3140   -91790
3141   -89782
3142    30019
3143   114307
3144    46222
3145   -91189
3146  -100240
3147    31248
3148   115131
3149    39826
3150   -83908
3151   -97247
3152    19692
3153   115027
3154    51999
3155   -85444
3156  -101462
3157    22881
3158   110353
3159    53292
3160   -77372
3161  -106007
3162    13104
3163   116808
3164    57634
3165   -78609
3166  -104352
3167     7921
3168   110169
3169    66028
3170   -71999
3171  -113290
3172     5694
3173   113994
3174    64074
3175   -67830
3176  -106404
3177    -3045
3178   107541
3179    73159
3180   -65357
3181  -113846
3182    -3076
3183   109667
3184    70152
3185   -61438
3186  -108975
3187   -10641
3188   105212
3189    76830
3190   -59339
3191  -112845
3192   -11832
3193   103344
3194    77470
3195   -53257
3196  -112182
3197   -17756
3198   102373
3199    79893
3200   -50905
3201  -110198
3202   -21190
3203    97840
3204    85915
3205   -45925
3206  -115400
3207   -24699
3208    97704
3209    85858
3210   -40884
3211  -113381
3212   -32064
3213    93417
3214    92595
3215   -37289
3216  -116304
3217   -34610
3218    92400
3219    93885
3220   -31378
3221  -116144
3222   -38473
3223    91484
3224    95000
3225   -28767
3226  -111215
3227   -44448
3228    83000
3229   100684
3230   -23825
3231  -117403
3232   -45606
3233    85226
3234    95485
3235   -20918
3236  -109080
3237   -51854
3238    80006
3239   103433
3240   -17130
3241  -111048
3242   -49098
3243    76931
3244    99871
3245   -12545
3246  -108052
3247   -57838
3248    73958
3249   105494
3250    -9447
3251  -109201
3252   -59451
3253    69272
3254   105130
3255    -3626
3256  -109579
3257   -65266
3258    67905
3259   106579
3260     1639
3261  -104014
3262   -68221
3263    61099
3264   110620
3265     7985
3266  -107737
3267   -72584
3268    60581
3269   107999
3270    11193
3271  -100862
3272   -78488
3273    52993
3274   111550
3275    15350
3276  -102436
3277   -78350
3278    52023
3279   109666
3280    19149
3281   -98755
3282   -82846
3283    47052
3284   110234
3285    20541
3286   -95453
3287   -82050
3288    41704
3289   112163
3290    27808
3291   -96326
3292   -85647
3293    41733
3294   109115
3295    29165
3296   -87893
3297   -89314
3298    33160
3299   114353
3300    36481
3301   -92247
3302   -90884
3303    31394
3304   108085
3305    40047
3306   -84979
3307   -97507
3308    25156
3309   112816
3310    44165
3311   -85436
3312   -96522
3313    21170
3314   109758
3315    51330
3316   -79613
3317  -101104
3318    18911
3319   111956
3320    51744
3321   -75448
3322  -100403
3323    10333
3324   109520
3325    58004
3326   -76106
3327  -106015
3328    11499
3329   106772
3330    56392
3331   -69296
3332  -103573
3333     1967
3334   107999
3335    64494
3336   -69002
3337  -104707
3338     2774
3339   106143
3340    64490
3341   -62639
3342  -106379
3343    -4201
3344   103971
3345    69226
3346   -60936
3347  -107618
3348    -9025
3349   102085
3350    74049
3351   -57773
3352  -110682
3353   -11520
3354   100050
3355    76167
3356   -50024
3357  -109023
3358   -19593
3359    99108
3360    82558
3361   -49686
3362  -112658
3363   -21541
3364    94250
3365    82469
3366   -41376
3367  -111610
3368   -28085
3369    94039
3370    85556
3371   -40053
3372  -109740
3373   -30265
3374    90831
3375    91195
3376   -34682
3377  -110380
3378   -31778
3379    90297
3380    87206
3381   -31418
3382  -107576
3383   -41490
3384    85642
3385    94148
3386   -31113
3387  -112353
3388   -38200
3389    82165
3390    90181
3391   -22644
3392  -107310
3393   -48984
3394    81131
3395   100124
3396   -20296
3397  -107546
3398   -46136
3399    76853
3400    97602
3401   -12334
3402  -108359
3403   -56618
3404    74358
3405   100834
3406   -11276
3407  -106649
3408   -58038
3409    66174
3410   101873
3411    -4057
3412  -107294
3413   -60623
3414    67166
3415   102435
3416     -775
3417   -99941
3418   -65110
3419    60177
3420   107241
3421     4871
3422  -103550
3423   -66966
3424    61080
3425   101178
3426     8107
3427   -98232
3428   -73570
3429    55091
3430   106454
3431     9488
3432  -100293
3433   -70642
3434    52279
3435   104499
3436    15253
3437   -97415
3438   -76024
3439    50329
3440   107208
3441    17587
3442   -91706
3443   -79390
3444    42617
3445   109278
3446    23229
3447   -95471
3448   -80670
3449    41530
3450   104458
3451    28320
3452   -87364
3453   -86245
3454    34328
3455   110836
3456    32147
3457   -89399
3458   -86082
3459    30471
3460   105072
3461    37747
3462   -82524
3463   -91708
3464    28564
3465   107155
3466    39014
3467   -80197
3468   -90555
3469    22075
3470   105730
3471    45092
3472   -78830
3473   -92913
3474    22322
3475   105867
3476    44188
3477   -73377
3478   -94367
3479    13882
3480   106294
3481    51462
3482   -75877
3483   -95577
3484    16091
3485   102241
3486    49941
3487   -67545
3488   -97521
3489     6180
3490   105216
3491    58004
3492   -68744
3493   -97126
3494     6341
3495    99252
3496    60200
3497   -61886
3498  -102123
3499    -3171
3500   101644
3501    64222
3502   -59234
3503  -100843
3504    -7151
3505    97596
3506    69711
3507   -55831
3508  -105024
3509    -8636
3510    96585
3511    70105
3512   -49069
3513  -103486
3514   -16391
3515    95622
3516    74944
3517   -49102
3518  -104175
3519   -16560
3520    90248
3521    75369
3522   -44017
3523  -105181
3524   -21588
3525    91421
3526    77993
3527   -41678
3528  -104541
3529   -25096
3530    90325
3531    81278
3532   -38294
3533  -104450
3534   -26254
3535    86122
3536    81337
3537   -33192
3538  -104375
3539   -34683
3540    84674
3541    86868
3542   -32383
3543  -105728
3544   -35315
3545    78869
3546    86457
3547   -23505
3548  -103130
3549   -43841
3550    78881
3551    93381
3552   -20906
3553  -104364
3554   -45000
3555    74289
3556    92679
3557   -15009
3558  -102906
3559   -50016
3560    72944
3561    95184
3562   -13358
3563  -101747
3564   -52537
3565    67791
3566    95346
3567    -9302
3568  -102911
3569   -54668
3570    69117
3571    95188
3572    -5410
3573   -98013
3574   -58326
3575    63711
3576   100146
3577    -2339
3578   -98745
3579   -57690
3580    61514
3581    96484
3582     1454
3583   -96488
3584   -66108
3585    56546
3586   100638
3587     5045
3588   -96641
3589   -66764
3590    53126
3591   100936
3592    12252
3593   -93402
3594   -71060
3595    48559
3596   101383
3597    17725
3598   -89734
3599   -74477
3600    45205
3601   102149
3602    18948
3603   -91141
3604   -75239
3605    39720
3606   100716
3607    25855
3608   -87099
3609   -79527
3610    37327
3611   103248
3612    26920
3613   -85785
3614   -79677
3615    34319
3616   101398
3617    31770
3618   -81501
3619   -82856
3620    31818
3621   101744
3622    32664
3623   -80649
3624   -83763
3625    26710
3626   101459
3627    38152
3628   -78578
3629   -87504
3630    24069
3631   100945
3632    40498
3633   -74805
3634   -88822
3635    18443
3636   101820
3637    45438
3638   -72893
3639   -89332
3640    15298
3641    98941
3642    48777
3643   -67361
3644   -92657
3645     8754
3646   100183
3647    52752
3648   -67196
3649   -93726
3650     5569
3651    95260
3652    55196
3653   -61610
3654   -94827
3655     1299
3656    95271
3657    60075
3658   -57973
3659   -97426
3660    -2630
3661    95356
3662    62858
3663   -55607
3664   -96133
3665    -5689
3666    93848
3667    65154
3668   -53358
3669   -99368
3670    -8767
3671    93195
3672    65021
3673   -50434
3674   -98524
3675   -12011
3676    91260
3677    69484
3678   -48282
3679   -98154
3680   -15390
3681    86786
3682    72071
3683   -41563
3684  -100492
3685   -20144
3686    88505
3687    75069
3688   -40880
3689   -98608
3690   -25051
3691    81800
3692    79206
3693   -32896
3694  -102124
3695   -28741
3696    82506
3697    79941
3698   -31754
3699   -98222
3700   -33683
3701    75569
3702    84420
3703   -24324
3704  -101427
3705   -36383
3706    78275
3707    83662
3708   -22939
3709   -99032
3710   -41068
3711    73995
3712    87361
3713   -21020
3714   -99497
3715   -39930
3716    72013
3717    86815
3718   -15564
3719   -99057
3720   -47805
3721    72006
3722    90925
3723   -15656
3724   -97175
3725   -46106
3726    65422
3727    89308
3728    -6080
3729   -98450
3730   -54887
3731    65874
3732    92758
3733    -6572
3734   -93022
3735   -54981
3736    57305
3737    95262
3738     1114
3739   -95169
3740   -58928
3741    56835
3742    93425
3743     5588
3744   -90223
3745   -63938
3746    51664
3747    97083
3748     6401
3749   -91981
3750   -63133
3751    48668
3752    95328
3753    16341
3754   -88518
3755   -71503
3756    47943
3757    97728
3758    11485
3759   -88200
3760   -66703
3761    41075
3762    97073
3763    22653
3764   -87753
3765   -74897
3766    42679
3767    98073
3768    19819
3769   -82296
3770   -74645
3771    34507
3772   100322
3773    27814
3774   -83564
3775   -77580
3776    36398
3777    95227
3778    27037
3779   -76293
3780   -81875
3781    26500
3782   100992
3783    33288
3784   -79819
3785   -79924
3786    25288
3787    94494
3788    39360
3789   -70860
3790   -87446
3791    20018
3792    99882
3793    38122
3794   -72193
3795   -81537
3796    14141
3797    93223
3798    48461
3799   -67797
3800   -90958
3801    14062
3802    98778
3803    46054
3804   -64276
3805   -88012
3806     5958
3807    95179
3808    52769
3809   -66188
3810   -91802
3811    10152
3812    93351
3813    52715
3814   -57680
3815   -93639
3816      111
3817    95867
3818    58243
3819   -62186
3820   -91190
3821     2306
3822    88285
3823    59864
3824   -51660
3825   -96977
3826    -4999
3827    93528
3828    60279
3829   -52717
3830   -92221
3831    -9758
3832    85907
3833    66974
3834   -44654
3835   -96989
3836   -13673
3837    88994
3838    66721
3839   -41854
3840   -93135
3841   -18782
3842    83614
3843    72929
3844   -39788
3845   -97457
3846   -19257
3847    82001
3848    71864
3849   -33694
3850   -96152
3851   -27652
3852    82324
3853    77290
3854   -36546
3855   -95634
3856   -24562
3857    75724
3858    76068
3859   -27557
3860   -98725
3861   -32183
3862    80658
3863    78447
3864   -29629
3865   -93805
3866   -33022
3867    71678
3868    83054
3869   -22113
3870   -97545
3871   -35991
3872    72550
3873    81202
3874   -19420
3875   -92582
3876   -43145
3877    67168
3878    87797
3879   -15691
3880   -95279
3881   -43251
3882    64731
3883    84948
3884    -7506
3885   -93148
3886   -50891
3887    62567
3888    90455
3889    -8173
3890   -91021
3891   -50199
3892    56715
3893    88035
3894     -347
3895   -90762
3896   -56973
3897    58190
3898    91203
3899     -667
3900   -88674
3901   -56491
3902    51728
3903    91941
3904     4514
3905   -89515
3906   -60302
3907    52431
3908    91845
3909     6143
3910   -85749
3911   -63516
3912    47074
3913    93815
3914    11449
3915   -86095
3916   -63038
3917    43911
3918    91679
3919    17188
3920   -83110
3921   -71879
3922    40912
3923    95204
3924    18030
3925   -81710
3926   -68459
3927    34543
3928    93762
3929    25478
3930   -79299
3931   -75675
3932    34102
3933    94072
3934    25938
3935   -75095
3936   -75671
3937    26472
3938    94996
3939    32100
3940   -76042
3941   -78314
3942    25753
3943    91928
3944    34800
3945   -70966
3946   -81061
3947    22084
3948    96055
3949    35314
3950   -71834
3951   -79284
3952    19084
3953    91474
3954    41537
3955   -67224
3956   -84254
3957    16282
3958    94188
3959    40971
3960   -67041
3961   -82861
3962    11568
3963    90873
3964    47608
3965   -62959
3966   -87404
3967     9713
3968    91699
3969    48061
3970   -58085
3971   -85763
3972     3262
3973    89340
3974    53144
3975   -57159
3976   -88476
3977      444
3978    85790
3979    55927
3980   -50649
3981   -90030
3982    -6196
3983    88066
3984    59218
3985   -51034
3986   -87519
3987    -6134
3988    82512
3989    60472
3990   -44170
3991   -92005
3992   -11626
3993    86299
3994    62535
3995   -44176
3996   -88922
3997   -14191
3998    80721
3999    66393
4000   -40663
4001   -93647
4002   -15515
4003    80799
4004    66911
4005   -37050
4006   -91378
4007   -22208
4008    79379
4009    71257
4010   -36317
4011   -92284
4012   -21633
4013    75455
4014    71537
4015   -29560
4016   -92088
4017   -28958
4018    75193
4019    75078
4020   -27990
4021   -89329
4022   -30384
4023    69120
4024    76471
4025   -21237
4026   -92407
4027   -36354
4028    69568
4029    78234
4030   -19887
4031   -88730
4032   -37472
4033    64820
4034    81337
4035   -15311
4036   -90305
4037   -40184
4038    65028
4039    80847
4040   -12599
4041   -88113
4042   -45556
4043    61407
4044    84407
4045   -11022
4046   -90321
4047   -45768
4048    59313
4049    82776
4050    -4903
4051   -87447
4052   -51469
4053    59045
4054    87655
4055    -5746
4056   -86639
4057   -49033
4058    54067
4059    86082
4060     2017
4061   -87258
4062   -56764
4063    53333
4064    87414
4065     2306
4066   -84122
4067   -57252
4068    46426
4069    88490
4070     8890
4071   -83294
4072   -60683
4073    44170
4074    87827
4075    11954
4076   -78900
4077   -64471
4078    39987
4079    90026
4080    15311
4081   -79350
4082   -64685
4083    37604
4084    87222
4085    19837
4086   -76011
4087   -70027
4088    33775
4089    91478
4090    21607
4091   -76714
4092   -68056
4093    31605
4094    88653
4095    25768
4096   -72878
4097   -72689
4098    29000
4099    91699
4100    27583
4101   -73292
4102   -73558
4103    24525
4104    89203
4105    31941
4106   -71816
4107   -75698
4108    23468
4109    88672
4110    34077
4111   -65959
4112   -77026
4113    17794
4114    89919
4115    38647
4116   -65867
4117   -78170
4118    15904
4119    86128
4120    41348
4121   -58527
4122   -81364
4123     9370
4124    87719
4125    43960
4126   -60243
4127   -80897
4128     7142
4129    84891
4130    48223
4131   -54748
4132   -82785
4133     3033
4134    86234
4135    49763
4136   -53243
4137   -83980
4138    -1229
4139    84017
4140    53955
4141   -51215
4142   -85775
4143    -2563
4144    83415
4145    53975
4146   -46974
4147   -86564
4148    -7158
4149    84115
4150    60386
4151   -46786
4152   -85889
4153    -7290
4154    80564
4155    59971
4156   -40560
4157   -87845
4158   -15000
4159    79801
4160    63868
4161   -39642
4162   -88443
4163   -15764
4164    74863
4165    64877
4166   -34107
4167   -87606
4168   -20173
4169    76144
4170    69038
4171   -30626
4172   -86686
4173   -24279
4174    72530
4175    72066
4176   -28098
4177   -88056
4178   -26234
4179    69474
4180    70268
4181   -23877
4182   -87032
4183   -32413
4184    68879
4185    74150
4186   -23295
4187   -88265
4188   -31616
4189    66138
4190    74198
4191   -17499
4192   -85740
4193   -36920
4194    65650
4195    78374
4196   -17035
4197   -87299
4198   -37558
4199    61892
4200    77978
4201   -13159
4202   -88215
4203   -42824
4204    59916
4205    78771
4206   -10131
4207   -84840
4208   -45308
4209    56080
4210    81713
4211    -5327
4212   -84994
4213   -46786
4214    53799
4215    80688
4216     -949
4217   -80322
4218   -52660
4219    49837
4220    83408
4221     1573
4222   -82806
4223   -52803
4224    47374
4225    81029
4226     7215
4227   -78627
4228   -56142
4229    45221
4230    86182
4231     7741
4232   -78118
4233   -56772
4234    41909
4235    84233
4236    12461
4237   -76984
4238   -62069
4239    40842
4240    85348
4241    12748
4242   -75856
4243   -63376
4244    34755
4245    86918
4246    19221
4247   -76479
4248   -64746
4249    35165
4250    85363
4251    20413
4252   -71540
4253   -67961
4254    29169
4255    88898
4256    24917
4257   -71874
4258   -68196
4259    28020
4260    84474
4261    28074
4262   -66896
4263   -71374
4264    21512
4265    85851
4266    30729
4267   -65983
4268   -72558
4269    18878
4270    83449
4271    35459
4272   -62981
4273   -75029
4274    17621
4275    84915
4276    37208
4277   -59546
4278   -75186
4279    11511
4280    83525
4281    41031
4282   -59356
4283   -78500
4284    12065
4285    84145
4286    41606
4287   -55198
4288   -78768
4289     5216
4290    84377
4291    46168
4292   -55061
4293   -78987
4294     5434
4295    82055
4296    48406
4297   -50075
4298   -82892
4299     -481
4300    83354
4301    52481
4302   -48782
4303   -80374
4304    -2728
4305    79203
4306    55335
4307   -45949
4308   -84199
4309    -6734
4310    78543
4311    54554
4312   -42135
4313   -81381
4314   -12406
4315    76589
4316    60595
4317   -39742
4318   -85055
4319   -13283
4320    73522
4321    59580
4322   -34531
4323   -81976
4324   -17988
4325    72671
4326    64787
4327   -33868
4328   -84241
4329   -19020
4330    71658
4331    63480
4332   -29783
4333   -83494
4334   -22962
4335    69803
4336    67305
4337   -27903
4338   -85990
4339   -25676
4340    67206
4341    69441
4342   -23282
4343   -84968
4344   -28945
4345    67930
4346    71641
4347   -20495
4348   -83819
4349   -31918
4350    63265
4351    73381
4352   -17095
4353   -85185
4354   -34218
4355    60136
4356    72107
4357   -13783
4358   -81678
4359   -39391
4360    57773
4361    75731
4362   -10797
4363   -82507
4364   -41285
4365    55977
4366    74273
4367    -6055
4368   -80059
4369   -44576
4370    53304
4371    78144
4372    -3596
4373   -78975
4374   -45874
4375    50085
4376    78730
4377      363
4378   -81062
4379   -49438
4380    48839
4381    79816
4382     1471
4383   -77684
4384   -52407
4385    44371
4386    82524
4387     5570
4388   -79146
4389   -53821
4390    44544
4391    81633
4392     8726
4393   -75026
4394   -57025
4395    38942
4396    82694
4397    12674
4398   -75449
4399   -58924
4400    37913
4401    82016
4402    14755
4403   -71454
4404   -61547
4405    31917
4406    81962
4407    18620
4408   -70643
4409   -61658
4410    28393
4411    80668
4412    22211
4413   -68157
4414   -66023
4415    26465
4416    82074
4417    24232
4418   -65016
4419   -65158
4420    23236
4421    81055
4422    28920
4423   -64603
4424   -68896
4425    21046
4426    80710
4427    29735
4428   -62197
4429   -71322
4430    17844
4431    82541
4432    34771
4433   -62124
4434   -72208
4435    17110
4436    80960
4437    35742
4438   -57044
4439   -73184
4440    11020
4441    82528
4442    38486
4443   -56435
4444   -74777
4445     8374
4446    79682
4447    42276
4448   -53224
4449   -75764
4450     5178
4451    79093
4452    44883
4453   -51786
4454   -75296
4455     1772
4456    75872
4457    47860
4458   -46705
4459   -77777
4460     -448
4461    76403
4462    47904
4463   -44691
4464   -76713
4465    -5225
4466    73690
4467    52970
4468   -41747
4469   -79572
4470    -8111
4471    73953
4472    54399
4473   -39150
4474   -80052
4475   -10365
4476    72804
4477    56570
4478   -37563
4479   -80420
4480   -12257
4481    70877
4482    58237
4483   -33372
4484   -81389
4485   -17400
4486    71073
4487    59514
4488   -31480
4489   -80718
4490   -20721
4491    67837
4492    63861
4493   -28639
4494   -81677
4495   -22529
4496    66380
4497    63801
4498   -24170
4499   -78506
4500   -26771
4501    61945
4502    66701
4503   -21785
4504   -79467
4505   -28181
4506    61557
4507    67054
4508   -17652
4509   -78106
4510   -32526
4511    57867
4512    70042
4513   -15049
4514   -78493
4515   -33584
4516    56665
4517    71207
4518   -10251
4519   -78573
4520   -37642
4521    56105
4522    72159
4523    -9546
4524   -77388
4525   -39278
4526    52590
4527    73780
4528    -4896
4529   -78545
4530   -43856
4531    52112
4532    73776
4533    -3746
4534   -77392
4535   -45414
4536    48415
4537    77378
4538        5
4539   -77142
4540   -46635
4541    46672
4542    76264
4543     4022
4544   -72904
4545   -50781
4546    43219
4547    77530
4548     4372
4549   -71848
4550   -51388
4551    38047
4552    75894
4553     9927
4554   -70053
4555   -55163
4556    37385
4557    76939
4558    11525
4559   -69243
4560   -55590
4561    31290
4562    76987
4563    16522
4564   -68301
4565   -58051
4566    32264
4567    77901
4568    18623
4569   -65966
4570   -59155
4571    27762
4572    79110
4573    21555
4574   -66489
4575   -61634
4576    26110
4577    77412
4578    24799
4579   -63639
4580   -65316
4581    23958
4582    79547
4583    26961
4584   -61877
4585   -64787
4586    19897
4587    78476
4588    31188
4589   -60563
4590   -68818
4591    18621
4592    78006
4593    31756
4594   -56221
4595   -67728
4596    12259
4597    76350
4598    36371
4599   -55600
4600   -70036
4601    11864
4602    75129
4603    36599
4604   -50442
4605   -70320
4606     6134
4607    76186
4608    39907
4609   -51609
4610   -70838
4611     5395
4612    72830
4613    43457
4614   -45164
4615   -74306
4616      724
4617    75277
4618    44699
4619   -47235
4620   -72527
4621    -1312
4622    72170
4623    49188
4624   -41656
4625   -77258
4626    -3736
4627    73137
4628    49336
4629   -41014
4630   -74119
4631    -7862
4632    70756
4633    54339
4634   -38009
4635   -78294
4636    -9091
4637    70415
4638    52907
4639   -34851
4640   -75763
4641   -14705
4642    67862
4643    57189
4644   -33427
4645   -75166
4646   -15443
4647    65407
4648    56935
4649   -27336
4650   -76113
4651   -20361
4652    65848
4653    60315
4654   -26955
4655   -73792
4656   -21347
4657    60104
4658    61760
4659   -21732
4660   -78413
4661   -25542
4662    62690
4663    62263
4664   -21678
4665   -75121
4666   -28644
4667    57930
4668    66737
4669   -17617
4670   -78287
4671   -30085
4672    58107
4673    65845
4674   -14501
4675   -76121
4676   -33871
4677    56299
4678    69733
4679   -12733
4680   -76292
4681   -34644
4682    52532
4683    68791
4684    -7486
4685   -76584
4686   -40800
4687    51370
4688    70342
4689    -7940
4690   -73525
4691   -39817
4692    45673
4693    70536
4694     -908
4695   -73455
4696   -43869
4697    45830
4698    72251
4699     -754
4700   -69497
4701   -45230
4702    41468
4703    73805
4704     3548
4705   -71620
4706   -48324
4707    40001
4708    72677
4709     7206
4710   -69068
4711   -51245
4712    36855
4713    75964
4714     8386
4715   -69414
4716   -51246
4717    35374
4718    74182
4719    14391
4720   -67827
4721   -57296
4722    34622
4723    76994
4724    14472
4725   -66236
4726   -56122
4727    28973
4728    75867
4729    20126
4730   -65939
4731   -59829
4732    29217
4733    76052
4734    19185
4735   -61212
4736   -60344
4737    22725
4738    75409
4739    24311
4740   -61177
4741   -60308
4742    21928
4743    73154
4744    26638
4745   -56296
4746   -63859
4747    17420
4748    76143
4749    28466
4750   -56332
4751   -62583
4752    13385
4753    71760
4754    32798
4755   -53465
4756   -67453
4757    12941
4758    75376
4759    33268
4760   -53077
4761   -65871
4762     8592
4763    73266
4764    38536
4765   -51204
4766   -70197
4767     7929
4768    72739
4769    39085
4770   -46483
4771   -70323
4772     2572
4773    73696
4774    42642
4775   -47081
4776   -70751
4777     1359
4778    69765
4779    44503
4780   -42343
4781   -72153
4782    -2544
4783    69459
4784    45300
4785   -41153
4786   -70943
4787    -5018
4788    66735
4789    48761
4790   -36078
4791   -72998
4792    -7552
4793    68142
4794    48664
4795   -35493
4796   -70505
4797   -11801
4798    64746
4799    53449
4800   -31600
4801   -72779
4802   -13167
4803    64375
4804    53264
4805   -29543
4806   -72835
4807   -17730
4808    63307
4809    56850
4810   -27768
4811   -74097
4812   -18809
4813    61846
4814    59045
4815   -23613
4816   -74955
4817   -22376
4818    61494
4819    60444
4820   -23005
4821   -74075
4822   -23760
4823    56943
4824    62294
4825   -18186
4826   -74606
4827   -26890
4828    56960
4829    62548
4830   -15952
4831   -72289
4832   -28677
4833    51857
4834    64462
4835   -12501
4836   -72733
4837   -32521
4838    51704
4839    64789
4840   -10271
4841   -70883
4842   -35231
4843    48712
4844    66305
4845    -7868
4846   -69997
4847   -36723
4848    45991
4849    66825
4850    -3806
4851   -68736
4852   -40867
4853    44804
4854    68164
4855    -2070
4856   -68672
4857   -43249
4858    42093
4859    68995
4860      870
4861   -69773
4862   -45417
4863    41345
4864    71219
4865     4244
4866   -67426
4867   -46369
4868    38760
4869    71272
4870     7171
4871   -68046
4872   -48508
4873    35837
4874    70991
4875    10041
4876   -64140
4877   -51412
4878    32485
4879    71448
4880    11834
4881   -64189
4882   -51720
4883    30733
4884    70416
4885    16784
4886   -60543
4887   -54869
4888    27115
4889    71122
4890    15777
4891   -59876
4892   -55155
4893    24405
4894    70810
4895    21023
4896   -58617
4897   -58471
4898    23259
4899    71435
4900    23113
4901   -56750
4902   -59071
4903    19099
4904    72085
4905    26151
4906   -55200
4907   -62052
4908    17123
4909    71727
4910    28031
4911   -53476
4912   -63109
4913    13554
4914    73481
4915    32309
4916   -52678
4917   -63208
4918    11788
4919    70612
4920    34397
4921   -49469
4922   -65482
4923     7913
4924    70858
4925    36189
4926   -48896
4927   -65876
4928     6313
4929    68749
4930    38977
4931   -44888
4932   -67165
4933     2324
4934    68173
4935    39765
4936   -42392
4937   -66108
4938     -887
4939    65792
4940    42116
4941   -40255
4942   -66418
4943    -1187
4944    65451
4945    43761
4946   -37403
4947   -68505
4948    -6876
4949    64433
4950    47497
4951   -36797
4952   -69433
4953    -7112
4954    64509
4955    48194
4956   -32177
4957   -70044
4958   -12267
4959    63884
4960    52264
4961   -31911
4962   -68900
4963   -14241
4964    60749
4965    52532
4966   -26748
4967   -71198
4968   -17051
4969    60336
4970    55039
4971   -25258
4972   -70834
4973   -19436
4974    57010
4975    56038
4976   -22336
4977   -69957
4978   -21432
4979    56191
4980    56424
4981   -18906
4982   -68402
4983   -24044
4984    54968
4985    59632
4986   -17063
4987   -69186
4988   -25765
4989    52161
4990    58890
4991   -13818
4992   -68731
4993   -30255
4994    50869
4995    62263
4996   -13075
4997   -68530
4998   -31660
4999    47673
5000    62523
5001    -7451
5002   -68551
5003   -35368
5004    47545
5005    64598
5006    -7111
5007   -67945
5008   -36540
5009    42939
5010    65655
5011    -3155
5012   -68700
5013   -38390
5014    42575
5015    64182
5016    -1339
5017   -65486
5018   -42146
5019    39775
5020    68809
5021     2087
5022   -66321
5023   -41618
5024    37437
5025    65055
5026     5797
5027   -62641
5028   -45468
5029    35879
5030    68184
5031     6182
5032   -63206
5033   -46112
5034    32269
5035    66289
5036    10083
5037   -61512
5038   -48478
5039    29981
5040    68706
5041    11873
5042   -59445
5043   -49886
5044    27033
5045    69944
5046    15958
5047   -60905
5048   -51524
5049    28450
5050    67173
5051    18386
5052   -56688
5053   -55703
5054    21398
5055    70939
5056    19758
5057   -57684
5058   -54765
5059    21386
5060    68329
5061    23550
5062   -54201
5063   -60007
5064    17219
5065    69683
5066    24504
5067   -52680
5068   -57296
5069    15281
5070    68712
5071    28402
5072   -51090
5073   -60942
5074    14301
5075    67193
5076    28400
5077   -47617
5078   -59503
5079     9001
5080    67368
5081    32717
5082   -47914
5083   -60848
5084     9154
5085    64554
5086    33403
5087   -42270
5088   -62299
5089     3868
5090    65845
5091    36735
5092   -43828
5093   -62718
5094     3100
5095    64707
5096    39884
5097   -40015
5098   -66166
5099       24
5100    66788
5101    41196
5102   -38452
5103   -65370
5104    -4346
5105    61809
5106    44500
5107   -35709
5108   -67897
5109    -4715
5110    63110
5111    43803
5112   -32273
5113   -65284
5114   -11106
5115    61129
5116    48487
5117   -32647
5118   -66989
5119    -8737
5120    58877
5121    48217
5122   -26618
5123   -66495
5124   -15573
5125    59458
5126    50814
5127   -28008
5128   -65753
5129   -15944
5130    54768
5131    52112
5132   -22569
5133   -67836
5134   -18877
5135    56037
5136    52505
5137   -22407
5138   -64823
5139   -21269
5140    53369
5141    56212
5142   -18232
5143   -68799
5144   -23671
5145    53495
5146    54496
5147   -16192
5148   -66939
5149   -28659
5150    50450
5151    59723
5152   -14491
5153   -68048
5154   -27126
5155    48496
5156    58507
5157    -8636
5158   -66757
5159   -32966
5160    47489
5161    60508
5162   -10321
5163   -64172
5164   -32293
5165    43383
5166    62036
5167    -4714
5168   -66161
5169   -35371
5170    44424
5171    61112
5172    -3482
5173   -61651
5174   -36534
5175    38378
5176    63775
5177    -1093
5178   -64665
5179   -37547
5180    39243
5181    61810
5182     1881
5183   -59283
5184   -41760
5185    35721
5186    66001
5187     3849
5188   -62663
5189   -41839
5190    33755
5191    62706
5192     9389
5193   -59650
5194   -47564
5195    32524
5196    66674
5197     8411
5198   -58034
5199   -46796
5200    26992
5201    65343
5202    14878
5203   -57697
5204   -49863
5205    27821
5206    64592
5207    13915
5208   -55293
5209   -51113
5210    22406
5211    67145
5212    18633
5213   -57106
5214   -51377
5215    22642
5216    63882
5217    19282
5218   -51975
5219   -54127
5220    19316
5221    66393
5222    22109
5223   -52756
5224   -53061
5225    16939
5226    63756
5227    25565
5228   -49233
5229   -56933
5230    15195
5231    65304
5232    25736
5233   -47736
5234   -55940
5235    10694
5236    64134
5237    29366
5238   -46500
5239   -58997
5240    10351
5241    63850
5242    30620
5243   -43295
5244   -60429
5245     5052
5246    64303
5247    35117
5248   -44189
5249   -61101
5250     5486
5251    61868
5252    36318
5253   -38384
5254   -63048
5255     -124
5256    63535
5257    37371
5258   -39680
5259   -60352
5260     -442
5261    60881
5262    40148
5263   -35293
5264   -63381
5265    -2985
5266    60948
5267    40339
5268   -34655
5269   -61466
5270    -6280
5271    58014
5272    44336
5273   -32623
5274   -64094
5275    -6388
5276    56947
5277    42122
5278   -27787
5279   -63238
5280   -12212
5281    55928
5282    47881
5283   -28120
5284   -64259
5285   -12310
5286    54561
5287    48513
5288   -23563
5289   -64971
5290   -16507
5291    54964
5292    50760
5293   -22819
5294   -64340
5295   -19661
5296    53133
5297    52789
5298   -18284
5299   -64915
5300   -20952
5301    51376
5302    52364
5303   -16861
5304   -63500
5305   -24108
5306    49389
5307    56135
5308   -14788
5309   -63655
5310   -24410
5311    47596
5312    54928
5313   -11759
5314   -62556
5315   -28529
5316    46909
5317    57968
5318   -12735
5319   -62185
5320   -28803
5321    42802
5322    57561
5323    -6543
5324   -61930
5325   -31802
5326    42601
5327    57791
5328    -5202
5329   -60072
5330   -33751
5331    38758
5332    60329
5333    -2022
5334   -62681
5335   -36104
5336    39270
5337    59463
5338     -345
5339   -58409
5340   -39453
5341    34660
5342    62439
5343     2160
5344   -60835
5345   -39440
5346    33642
5347    60858
5348     6541
5349   -57797
5350   -43162
5351    32736
5352    62754
5353     6549
5354   -57101
5355   -42448
5356    28159
5357    61157
5358    11595
5359   -55675
5360   -46132
5361    28654
5362    61669
5363    11032
5364   -52800
5365   -45550
5366    23453
5367    63203
5368    15280
5369   -53400
5370   -46013
5371    24114
5372    60282
5373    15604
5374   -48657
5375   -50541
5376    18560
5377    63986
5378    18219
5379   -51379
5380   -49646
5381    18297
5382    61440
5383    23202
5384   -48066
5385   -53973
5386    16144
5387    63156
5388    23758
5389   -47561
5390   -54086
5391    12116
5392    62258
5393    28180
5394   -45375
5395   -55054
5396    11550
5397    61629
5398    27352
5399   -42549
5400   -56311
5401     7159
5402    62231
5403    30901
5404   -42875
5405   -56704
5406     7136
5407    59923
5408    30961
5409   -39103
5410   -57488
5411     2730
5412    61137
5413    32944
5414   -38955
5415   -56240
5416     1456
5417    56766
5418    35567
5419   -35900
5420   -60140
5421       59
5422    59035
5423    36118
5424   -33596
5425   -58754
5426    -4366
5427    56032
5428    41448
5429   -32502
5430   -60780
5431    -4939
5432    56280
5433    40060
5434   -28425
5435   -60135
5436   -10341
5437    55811
5438    44981
5439   -28767
5440   -61231
5441   -10428
5442    53386
5443    44841
5444   -23392
5445   -61086
5446   -14644
5447    54025
5448    47656
5449   -23601
5450   -60209
5451   -15088
5452    50025
5453    47142
5454   -19286
5455   -61985
5456   -18237
5457    50550
5458    48381
5459   -18721
5460   -59914
5461   -19600
5462    48502
5463    50792
5464   -16931
5465   -62016
5466   -21766
5467    47675
5468    50775
5469   -13936
5470   -59110
5471   -24158
5472    45532
5473    53148
5474   -12586
5475   -59804
5476   -25931
5477    42862
5478    54267
5479    -8330
5480   -59748
5481   -29722
5482    42084
5483    56227
5484    -7223
5485   -58754
5486   -30823
5487    38903
5488    56890
5489    -3810
5490   -59110
5491   -32655
5492    38091
5493    57505
5494    -1562
5495   -57295
5496   -35964
5497    34681
5498    58034
5499      301
5500   -57529
5501   -35807
5502    33898
5503    57728
5504     3229
5505   -55370
5506   -38637
5507    30886
5508    58350
5509     2866
5510   -54944
5511   -39837
5512    30660
5513    58467
5514     7245
5515   -53618
5516   -41011
5517    29414
5518    59287
5519     8475
5520   -52298
5521   -42861
5522    24809
5523    60201
5524    11692
5525   -53177
5526   -45089
5527    23978
5528    59319
5529    14715
5530   -49966
5531   -47081
5532    20914
5533    61391
5534    15462
5535   -50305
5536   -47402
5537    19004
5538    58688
5539    18805
5540   -47661
5541   -50381
5542    16466
5543    60984
5544    21091
5545   -46723
5546   -49747
5547    14414
5548    58557
5549    23249
5550   -44513
5551   -51153
5552    11701
5553    58385
5554    25027
5555   -42392
5556   -50755
5557     9114
5558    58809
5559    26617
5560   -42354
5561   -52956
5562     8941
5563    57237
5564    28135
5565   -39194
5566   -53617
5567     4218
5568    57785
5569    30044
5570   -38210
5571   -53600
5572     3381
5573    56512
5574    34132
5575   -35823
5576   -55583
5577      260
5578    56152
5579    36312
5580   -33342
5581   -57091
5582    -1224
5583    55819
5584    37930
5585   -32102
5586   -56990
5587    -4791
5588    54027
5589    39289
5590   -29788
5591   -57655
5592    -6564
5593    52826
5594    39814
5595   -28418
5596   -58447
5597    -7914
5598    52261
5599    41203
5600   -25955
5601   -57885
5602   -10417
5603    51792
5604    42537
5605   -24843
5606   -57341
5607   -12509
5608    50236
5609    43857
5610   -22437
5611   -57677
5612   -14721
5613    48213
5614    44491
5615   -20928
5616   -57763
5617   -16911
5618    47560
5619    47279
5620   -16945
5621   -56991
5622   -20028
5623    46038
5624    48335
5625   -14044
5626   -57804
5627   -22562
5628    44363
5629    51468
5630   -12273
5631   -58527
5632   -24598
5633    42989
5634    50313
5635   -10057
5636   -57795
5637   -26514
5638    41309
5639    52519
5640    -8680
5641   -57460
5642   -27233
5643    40497
5644    52880
5645    -7535
5646   -56531
5647   -28708
5648    38378
5649    52825
5650    -3972
5651   -56418
5652   -29881
5653    36074
5654    53605
5655    -1657
5656   -54222
5657   -32370
5658    34105
5659    54601
5660      652
5661   -54554
5662   -34354
5663    31630
5664    55366
5665     3236
5666   -52985
5667   -36648
5668    31129
5669    56387
5670     5015
5671   -52465
5672   -38653
5673    27609
5674    57423
5675     8144
5676   -51945
5677   -40396
5678    27441
5679    57813
5680     9009
5681   -51397
5682   -42795
5683    23775
5684    56877
5685    12495
5686   -48848
5687   -43474
5688    22395
5689    56938
5690    13523
5691   -48277
5692   -43868
5693    19701
5694    56786
5695    16364
5696   -46642
5697   -44600
5698    19548
5699    57093
5700    17922
5701   -45595
5702   -46539
5703    16348
5704    56439
5705    20493
5706   -44278
5707   -47542
5708    13367
5709    56359
5710    22575
5711   -42595
5712   -49258
5713    12092
5714    56575
5715    23261
5716   -40671
5717   -49456
5718     8957
5719    55847
5720    26953
5721   -41174
5722   -52673
5723     6509
5724    55261
5725    29366
5726   -37439
5727   -53149
5728     4789
5729    55534
5730    30686
5731   -35513
5732   -52308
5733     1760
5734    53763
5735    33570
5736   -33166
5737   -54056
5738     1355
5739    53754
5740    32540
5741   -32956
5742   -53241
5743    -2018
5744    51476
5745    35618
5746   -30339
5747   -54125
5748    -2986
5749    51637
5750    36619
5751   -28070
5752   -54281
5753    -7057
5754    50667
5755    38574
5756   -26968
5757   -55059
5758    -7908
5759    49877
5760    39624
5761   -24526
5762   -56162
5763   -11628
5764    50023
5765    41867
5766   -22376
5767   -55496
5768   -13983
5769    47623
5770    43438
5771   -19932
5772   -56735
5773   -15344
5774    47495
5775    44107
5776   -17975
5777   -55292
5778   -17383
5779    44251
5780    46431
5781   -16325
5782   -56170
5783   -19473
5784    43131
5785    46178
5786   -13546
5787   -55366
5788   -20929
5789    42419
5790    47366
5791   -12454
5792   -55958
5793   -21642
5794    40173
5795    48414
5796    -9487
5797   -55600
5798   -24436
5799    39091
5800    47553
5801    -8776
5802   -52757
5803   -25007
5804    37045
5805    50921
5806    -6051
5807   -54565
5808   -28743
5809    36461
5810    51008
5811    -3859
5812   -51543
5813   -31065
5814    33898
5815    52612
5816    -1584
5817   -53359
5818   -31788
5819    31828
5820    52774
5821     1585
5822   -50483
5823   -35230
5824    29722
5825    54255
5826     3772
5827   -50806
5828   -35046
5829    27775
5830    53425
5831     6563
5832   -49449
5833   -38272
5834    26738
5835    54094
5836     6861
5837   -48357
5838   -37421
5839    24542
5840    54325
5841    10550
5842   -49071
5843   -39991
5844    23807
5845    53800
5846    10804
5847   -46017
5848   -41028
5849    20617
5850    54872
5851    12443
5852   -47439
5853   -42322
5854    19626
5855    52979
5856    15920
5857   -44244
5858   -43963
5859    18353
5860    55229
5861    17526
5862   -43314
5863   -45359
5864    13682
5865    53196
5866    20233
5867   -41633
5868   -46984
5869    12138
5870    55213
5871    21724
5872   -39842
5873   -47140
5874     8920
5875    54432
5876    25089
5877   -39769
5878   -48615
5879     9075
5880    53243
5881    24730
5882   -36415
5883   -49759
5884     5842
5885    53491
5886    27501
5887   -35306
5888   -48603
5889     5476
5890    50840
5891    28601
5892   -33704
5893   -51851
5894     3085
5895    52432
5896    28895
5897   -32636
5898   -50101
5899      101
5900    50769
5901    33051
5902   -30882
5903   -52322
5904    -1758
5905    50222
5906    32922
5907   -28083
5908   -52026
5909    -5541
5910    49007
5911    36577
5912   -27488
5913   -53666
5914    -6019
5915    47753
5916    36897
5917   -22943
5918   -53181
5919    -9450
5920    47076
5921    39863
5922   -23750
5923   -52778
5924   -10881
5925    45289
5926    40373
5927   -19743
5928   -52679
5929   -12926
5930    47207
5931    40299
5932   -20241
5933   -52606
5934   -14545
5935    42790
5936    41803
5937   -17629
5938   -53461
5939   -15513
5940    44088
5941    42230
5942   -15202
5943   -52057
5944   -18173
5945    41501
5946    44904
5947   -13582
5948   -54138
5949   -20178
5950    40347
5951    45499
5952   -10062
5953   -53301
5954   -23819
5955    38379
5956    47080
5957    -9803
5958   -51035
5959   -23994
5960    36366
5961    48807
5962    -5476
5963   -51567
5964   -25441
5965    35777
5966    49390
5967    -4397
5968   -50246
5969   -28016
5970    31492
5971    49239
5972    -2702
5973   -51234
5974   -28852
5975    32483
5976    48988
5977     -399
5978   -49460
5979   -32067
5980    30176
5981    50354
5982      649
5983   -49214
5984   -32102
5985    28191
5986    50182
5987     4128
5988   -49070
5989   -33610
5990    27959
5991    49976
5992     4025
5993   -46914
5994   -34378
5995    25149
5996    52898
5997     7609
5998   -48079
5999   -37042
6000    24262
6001    49506
6002     8753
6003   -44499
6004   -38763
6005    20732
6006    52472
6007    11729
6008   -44750
6009   -39380
6010    19111
6011    50876
6012    14450
6013   -42540
6014   -42852
6015    16864
6016    53131
6017    15245
6018   -42108
6019   -41918
6020    14876
6021    51565
6022    18140
6023   -39912
6024   -43671
6025    13634
6026    52256
6027    18434
6028   -39229
6029   -43533
6030    11000
6031    51340
6032    21162
6033   -38216
6034   -44699
6035    12365
6036    50957
6037    21956
6038   -36570
6039   -45238
6040     8338
6041    51601
6042    24346
6043   -36502
6044   -45953
6045     6775
6046    49069
6047    25477
6048   -33457
6049   -47671
6050     4610
6051    49887
6052    27836
6053   -32087
6054   -47252
6055     1323
6056    48320
6057    30140
6058   -30477
6059   -49672
6060     -216
6061    48350
6062    31434
6063   -28597
6064   -49374
6065    -4518
6066    47238
6067    33510
6068   -27044
6069   -49325
6070    -3273
6071    46609
6072    34072
6073   -25050
6074   -50744
6075    -6166
6076    46485
6077    35259
6078   -23942
6079   -49983
6080    -6581
6081    44430
6082    36676
6083   -22475
6084   -51344
6085    -9766
6086    44253
6087    36870
6088   -20530
6089   -49259
6090   -12815
6091    43156
6092    40221
6093   -17375
6094   -51043
6095   -14215
6096    42337
6097    40632
6098   -16631
6099   -50202
6100   -16831
6101    40688
6102    42932
6103   -14757
6104   -50557
6105   -17445
6106    38712
6107    42017
6108   -10537
6109   -50124
6110   -20975
6111    38665
6112    44158
6113    -9540
6114   -48935
6115   -21309
6116    35170
6117    45789
6118    -7685
6119   -50111
6120   -23975
6121    35749
6122    44472
6123    -7163
6124   -48312
6125   -24717
6126    33650
6127    47722
6128    -4995
6129   -50578
6130   -25318
6131    33036
6132    46000
6133    -2568
6134   -49006
6135   -28974
6136    30984
6137    46682
6138     -825
6139   -47355
6140   -28915
6141    29159
6142    48168
6143     1702
6144   -47324
6145   -31123
6146    27721
6147    47509
6148     2805
6149   -46170
6150   -31364
6151    23623
6152    48631
6153     6868
6154   -46278
6155   -34947
6156    23297
6157    48228
6158     7471
6159   -43496
6160   -36413
6161    20496
6162    50180
6163    10666
6164   -42744
6165   -35648
6166    20119
6167    48255
6168    11053
6169   -41452
6170   -38137
6171    17558
6172    49213
6173    12675
6174   -42722
6175   -38570
6176    16552
6177    49245
6178    15260
6179   -40823
6180   -41179
6181    15665
6182    50426
6183    15040
6184   -38146
6185   -41366
6186    12419
6187    49023
6188    19802
6189   -39276
6190   -42345
6191    11783
6192    48190
6193    19322
6194   -35067
6195   -42563
6196     8461
6197    47887
6198    22890
6199   -34185
6200   -43954
6201     6710
6202    48201
6203    24114
6204   -32058
6205   -44633
6206     4268
6207    48103
6208    25975
6209   -31319
6210   -44824
6211     2169
6212    47576
6213    27249
6214   -31636
6215   -46824
6216     1837
6217    47342
6218    28634
6219   -29596
6220   -46643
6221    -1789
6222    46178
6223    29965
6224   -29342
6225   -47638
6226    -1714
6227    46452
6228    30879
6229   -25950
6230   -47257
6231    -4265
6232    45238
6233    32753
6234   -25090
6235   -47230
6236    -6660
6237    44493
6238    33869
6239   -21836
6240   -48694
6241    -8135
6242    43395
6243    36029
6244   -21465
6245   -48532
6246   -10922
6247    40769
6248    37758
6249   -17276
6250   -48842
6251   -12468
6252    40182
6253    36909
6254   -15452
6255   -48055
6256   -15471
6257    39546
6258    40158
6259   -15228
6260   -47607
6261   -15678
6262    38148
6263    38462
6264   -12261
6265   -48034
6266   -17726
6267    37507
6268    41268
6269   -11670
6270   -48838
6271   -18850
6272    35964
6273    41990
6274    -8821
6275   -48125
6276   -21439
6277    35519
6278    41826
6279    -7966
6280   -46886
6281   -22448
6282    33191
6283    44062
6284    -5579
6285   -47811
6286   -23498
6287    31371
6288    43428
6289    -3908
6290   -45207
6291   -26375
6292    30090
6293    44900
6294    -1830
6295   -45318
6296   -27428
6297    28492
6298    45441
6299     1227
6300   -45240
6301   -28720
6302    27427
6303    46140
6304     2743
6305   -44683
6306   -30296
6307    24865
6308    45700
6309     5160
6310   -44967
6311   -32947
6312    24885
6313    46166
6314     5879
6315   -43659
6316   -32952
6317    22131
6318    46643
6319     6232
6320   -44158
6321   -33987
6322    20767
6323    47373
6324     8875
6325   -40690
6326   -35159
6327    19754
6328    48502
6329    10101
6330   -40870
6331   -35946
6332    17082
6333    46928
6334    13714
6335   -39562
6336   -38597
6337    15259
6338    47153
6339    14257
6340   -37319
6341   -37801
6342    12758
6343    48346
6344    17541
6345   -37576
6346   -39535
6347    12176
6348    45855
6349    16815
6350   -35204
6351   -40872
6352     9648
6353    46686
6354    20392
6355   -35005
6356   -41685
6357     8058
6358    46148
6359    21281
6360   -32681
6361   -42456
6362     7849
6363    46085
6364    23149
6365   -32856
6366   -42600
6367     4271
6368    45540
6369    24582
6370   -29199
6371   -43959
6372     3509
6373    45922
6374    25004
6375   -29395
6376   -44461
6377      575
6378    45556
6379    27442
6380   -28348
6381   -44677
6382     -446
6383    43827
6384    28538
6385   -24569
6386   -44187
6387    -3435
6388    43269
6389    31114
6390   -24154
6391   -45858
6392    -5391
6393    41275
6394    31744
6395   -20825
6396   -47161
6397    -7282
6398    41311
6399    32921
6400   -19797
6401   -45360
6402    -8987
6403    40831
6404    34855
6405   -18463
6406   -46540
6407   -10872
6408    40585
6409    34870
6410   -19105
6411   -45407
6412   -11124
6413    39461
6414    36489
6415   -16382
6416   -45589
6417   -12961
6418    38511
6419    36569
6420   -13163
6421   -46030
6422   -14146
6423    36290
6424    38547
6425   -12661
6426   -46608
6427   -17294
6428    35735
6429    39085
6430   -10905
6431   -45268
6432   -18062
6433    33479
6434    40515
6435    -9395
6436   -44507
6437   -20276
6438    32014
6439    41669
6440    -5841
6441   -45275
6442   -22092
6443    32134
6444    42659
6445    -4926
6446   -45255
6447   -23471
6448    28873
6449    41944
6450    -2349
6451   -44273
6452   -23773
6453    28449
6454    42691
6455    -1725
6456   -43790
6457   -26800
6458    27829
6459    44075
6460       83
6461   -43533
6462   -26950
6463    26270
6464    44698
6465     1591
6466   -43473
6467   -27795
6468    24729
6469    43914
6470     3484
6471   -42472
6472   -30080
6473    23199
6474    44422
6475     4920
6476   -41215
6477   -30792
6478    21219
6479    44453
6480     7467
6481   -39236
6482   -32550
6483    17953
6484    44671
6485     9614
6486   -38961
6487   -34507
6488    17971
6489    45097
6490    10945
6491   -37624
6492   -34617
6493    15359
6494    45166
6495    12794
6496   -36911
6497   -36137
6498    14285
6499    44707
6500    13876
6501   -36249
6502   -36856
6503    13195
6504    45410
6505    15207
6506   -35159
6507   -37787
6508    11678
6509    44863
6510    17909
6511   -34914
6512   -39191
6513     9987
6514    44652
6515    18263
6516   -33292
6517   -40209
6518     8580
6519    44514
6520    21085
6521   -32105
6522   -40845
6523     6674
6524    43729
6525    22030
6526   -29285
6527   -40695
6528     3247
6529    44052
6530    23206
6531   -28218
6532   -42481
6533     1106
6534    41958
6535    25399
6536   -26480
6537   -41523
6538      381
6539    41962
6540    26195
6541   -26131
6542   -41786
6543    -1572
6544    40801
6545    28197
6546   -22985
6547   -43598
6548    -3648
6549    41700
6550    29564
6551   -23096
6552   -42934
6553    -4612
6554    40970
6555    30703
6556   -21010
6557   -43832
6558    -4966
6559    40631
6560    30293
6561   -20735
6562   -44386
6563    -8180
6564    38527
6565    32367
6566   -19095
6567   -44717
6568    -9445
6569    38878
6570    34199
6571   -18185
6572   -44271
6573   -10994
6574    36572
6575    34791
6576   -14720
6577   -43875
6578   -13418
6579    34508
6580    35573
6581   -12710
6582   -44472
6583   -15424
6584    34826
6585    37133
6586   -11176
6587   -44173
6588   -16373
6589    32897
6590    38010
6591   -10007
6592   -43567
6593   -19050
6594    32633
6595    37595
6596    -8113
6597   -42883
6598   -19033
6599    31315
6600    39655
6601    -6895
6602   -43490
6603   -20694
6604    30183
6605    40330
6606    -5009
6607   -43661
6608   -22033
6609    28669
6610    40919
6611    -3882
6612   -43290
6613   -23454
6614    27818
6615    41216
6616    -1096
6617   -42380
6618   -25937
6619    25947
6620    41103
6621      -56
6622   -41168
6623   -27568
6624    24103
6625    42705
6626     2691
6627   -40261
6628   -28036
6629    23352
6630    42256
6631     4428
6632   -38486
6633   -30954
6634    20814
6635    43752
6636     6306
6637   -39419
6638   -30140
6639    19669
6640    42006
6641     7328
6642   -38319
6643   -32329
6644    19471
6645    43767
6646     8074
6647   -37468
6648   -32735
6649    17019
6650    43423
6651    11000
6652   -37168
6653   -34403
6654    15777
6655    44480
6656    11729
6657   -35607
6658   -34546
6659    13399
6660    42418
6661    13929
6662   -34034
6663   -36002
6664    12701
6665    43098
6666    14346
6667   -33634
6668   -36990
6669     8732
6670    42994
6671    17228
6672   -31304
6673   -37454
6674     8952
6675    42124
6676    18922
6677   -30659
6678   -38735
6679     6667
6680    42966
6681    20210
6682   -29052
6683   -38358
6684     4580
6685    41819
6686    22096
6687   -28928
6688   -39342
6689     3537
6690    42117
6691    22872
6692   -26639
6693   -40297
6694     2595
6695    41260
6696    24619
6697   -27297
6698   -40044
6699      515
6700    40549
6701    24968
6702   -24342
6703   -41830
6704    -1337
6705    41729
6706    26542
6707   -23094
6708   -41005
6709    -3169
6710    40070
6711    28871
6712   -21979
6713   -42559
6714    -4747
6715    39436
6716    30114
6717   -19773
6718   -42082
6719    -6490
6720    37830
6721    30747
6722   -18524
6723   -41771
6724    -8580
6725    37597
6726    30844
6727   -16119
6728   -40912
6729    -9651
6730    36262
6731    31862
6732   -15280
6733   -42001
6734   -11455
6735    34762
6736    33755
6737   -13017
6738   -41885
6739   -12873
6740    34326
6741    34880
6742   -12914
6743   -42819
6744   -13594
6745    32209
6746    36199
6747   -10235
6748   -42290
6749   -15591
6750    33303
6751    36676
6752    -9740
6753   -42030
6754   -17657
6755    31212
6756    37159
6757    -7629
6758   -41993
6759   -18058
6760    29809
6761    37383
6762    -6051
6763   -41024
6764   -19906
6765    28989
6766    38086
6767    -3754
6768   -40377
6769   -20938
6770    27058
6771    39355
6772    -1389
6773   -39829
6774   -24086
6775    24617
6776    39887
6777     -848
6778   -39740
6779   -23059
6780    24368
6781    39249
6782     1759
6783   -39327
6784   -26281
6785    23438
6786    41310
6787     1924
6788   -38683
6789   -26681
6790    22234
6791    40644
6792     4873
6793   -38310
6794   -27458
6795    20636
6796    41509
6797     5610
6798   -37333
6799   -30342
6800    19035
6801    41787
6802     6060
6803   -37726
6804   -29741
6805    17460
6806    41246
6807     9832
6808   -35640
6809   -32545
6810    16078
6811    41246
6812    10705
6813   -34297
6814   -32431
6815    13570
6816    41063
6817    11967
6818   -33463
6819   -33208
6820    11820
6821    41464
6822    12917
6823   -32184
6824   -33288
6825    10583
6826    41376
6827    15587
6828   -32010
6829   -35485
6830    10371
6831    40800
6832    16218
6833   -30551
6834   -35440
6835     7826
6836    41407
6837    18199
6838   -29163
6839   -36883
6840     6915
6841    40693
6842    18994
6843   -27904
6844   -36827
6845     5524
6846    41381
6847    19796
6848   -26356
6849   -37663
6850     3678
6851    39721
6852    22614
6853   -25263
6854   -38931
6855     1211
6856    39366
6857    23618
6858   -24685
6859   -38536
6860     -767
6861    38528
6862    24967
6863   -22960
6864   -39456
6865    -2180
6866    36899
6867    25582
6868   -20496
6869   -40411
6870    -3907
6871    36282
6872    26692
6873   -20788
6874   -39687
6875    -4214
6876    36561
6877    28844
6878   -19597
6879   -39621
6880    -6058
6881    36124
6882    28978
6883   -17313
6884   -39887
6885    -7215
6886    35701
6887    30363
6888   -14696
6889   -40194
6890    -8525
6891    34337
6892    31170
6893   -15484
6894   -40095
6895   -10627
6896    32827
6897    32097
6898   -13078
6899   -40858
6900   -12440
6901    32247
6902    32935
6903   -12021
6904   -39640
6905   -14731
6906    31861
6907    33966
6908    -9820
6909   -39027
6910   -15422
6911    30429
6912    33977
6913    -8114
6914   -40659
6915   -16938
6916    29967
6917    34726
6918    -6548
6919   -39886
6920   -17697
6921    27733
6922    36313
6923    -4248
6924   -39552
6925   -20239
6926    25542
6927    37295
6928    -3043
6929   -38947
6930   -20761
6931    24927
6932    37083
6933    -2101
6934   -39295
6935   -21650
6936    26014
6937    38306
6938       35
6939   -37483
6940   -22595
6941    22835
6942    39709
6943     1074
6944   -37923
6945   -24521
6946    21680
6947    38773
6948     3117
6949   -38222
6950   -25943
6951    20152
6952    39856
6953     4987
6954   -36095
6955   -26088
6956    19343
6957    38670
6958     5509
6959   -34983
6960   -27256
6961    17684
6962    39027
6963     7263
6964   -34496
6965   -29623
6966    16898
6967    39015
6968     8724
6969   -34128
6970   -30684
6971    14366
6972    39134
6973    10096
6974   -33188
6975   -31741
6976    14288
6977    40170
6978    12309
6979   -33217
6980   -31777
6981    12462
6982    38344
6983    13190
6984   -30469
6985   -32824
6986    10061
6987    39709
6988    13933
6989   -31475
6990   -32437
6991     8922
6992    39110
6993    15832
6994   -28781
6995   -35262
6996     7497
6997    39542
6998    17548
6999   -28705
7000   -35721
7001     6772
7002    38176
7003    18905
7004   -27122
7005   -35962
7006     4715
7007    38754
7008    19758
7009   -26066
7010   -35687
7011     2310
7012    38989
7013    20792
7014   -23820
7015   -36260
7016     1648
7017    37178
7018    23214
7019   -23081
7020   -36985
7021     -632
7022    36827
7023    23586
7024   -22410
7025   -36773
7026    -2017
7027    35956
7028    24668
7029   -20143
7030   -38430
7031    -3232
7032    35623
7033    26312
7034   -19296
7035   -39366
7036    -4892
7037    35454
7038    27706
7039   -17896
7040   -37878
7041    -6714
7042    35265
7043    28503
7044   -17486
7045   -38748
7046    -8520
7047    34326
7048    29659
7049   -15613
7050   -39243
7051    -8787
7052    33563
7053    30184
7054   -13546
7055   -38718
7056   -10431
7057    31567
7058    31101
7059   -12222
7060   -38646
7061   -12120
7062    29822
7063    30879
7064   -11192
7065   -38617
7066   -13139
7067    29573
7068    31901
7069    -9552
7070   -37202
7071   -15238
7072    27709
7073    33375
7074    -7648
7075   -38791
7076   -16218
7077    28046
7078    33671
7079    -6512
7080   -38502
7081   -17580
7082    26853
7083    34710
7084    -6523
7085   -38968
7086   -19594
7087    25705
7088    35682
7089    -3177
7090   -37427
7091   -20224
7092    24634
7093    35824
7094    -1970
7095   -35910
7096   -21201
7097    23187
7098    36132
7099    -1490
7100   -36800
7101   -23187
7102    22657
7103    36894
7104     1344
7105   -35614
7106   -23047
7107    21178
7108    37272
7109     2554
7110   -34540
7111   -24380
7112    20022
7113    37386
7114     4963
7115   -34322
7116   -26144
7117    18303
7118    37171
7119     5500
7120   -33767
7121   -26606
7122    16121
7123    37705
7124     7802
7125   -33935
7126   -29742
7127    15967
7128    39116
7129     8077
7130   -32739
7131   -27805
7132    13883
7133    37628
7134    10714
7135   -32509
7136   -30006
7137    12978
7138    39240
7139    11605
7140   -30945
7141   -30061
7142     9809
7143    38494
7144    12499
7145   -30265
7146   -31341
7147    10166
7148    38139
7149    14133
7150   -27243
7151   -32161
7152     8912
7153    37596
7154    14952
7155   -27788
7156   -33389
7157     6232
7158    36654
7159    16624
7160   -25988
7161   -33740
7162     5542
7163    36004
7164    18082
7165   -25466
7166   -33898
7167     4151
7168    36870
7169    19038
7170   -24389
7171   -34865
7172     2924
7173    35715
7174    20771
7175   -24026
7176   -35395
7177     1340
7178    36559
7179    22560
7180   -22342
7181   -36884
7182       95
7183    36126
7184    22715
7185   -20435
7186   -36851
7187    -2734
7188    34900
7189    24117
7190   -19319
7191   -36574
7192    -3676
7193    34636
7194    24991
7195   -18254
7196   -36570
7197    -5447
7198    33432
7199    25564
7200   -16914
7201   -36799
7202    -5808
7203    32642
7204    26696
7205   -16415
7206   -36122
7207    -7879
7208    32368
7209    27253
7210   -14939
7211   -36235
7212    -8224
7213    30000
7214    29088
7215   -12647
7216   -36776
7217   -10360
7218    29960
7219    29590
7220   -11702
7221   -35848
7222   -12037
7223    29213
7224    31576
7225   -10083
7226   -37351
7227   -13788
7228    29395
7229    30867
7230    -8437
7231   -38194
7232   -14279
7233    28205
7234    32109
7235    -7701
7236   -37155
7237   -16122
7238    26695
7239    32824
7240    -6732
7241   -36332
7242   -17233
7243    26121
7244    33484
7245    -5086
7246   -36127
7247   -18574
7248    23763
7249    33307
7250    -2974
7251   -36112
7252   -18487
7253    22759
7254    32911
7255    -1299
7256   -33418
7257   -20816
7258    21705
7259    34640
7260       14
7261   -34687
7262   -21670
7263    20682
7264    34934
7265     1493
7266   -34112
7267   -23023
7268    20206
7269    35034
7270     2617
7271   -33304
7272   -23913
7273    18714
7274    36000
7275     3977
7276   -34665
7277   -25529
7278    17175
7279    35010
7280     5733
7281   -32973
7282   -26949
7283    15683
7284    36467
7285     7251
7286   -31696
7287   -27068
7288    14870
7289    35325
7290     8738
7291   -30917
7292   -28085
7293    13146
7294    36709
7295     9739
7296   -29656
7297   -28994
7298    12034
7299    35717
7300    11428
7301   -29067
7302   -29511
7303    10599
7304    35817
7305    12517
7306   -28245
7307   -29408
7308     8945
7309    35616
7310    13983
7311   -27536
7312   -30240
7313     8569
7314    36412
7315    13692
7316   -26398
7317   -31906
7318     6483
7319    36386
7320    16190
7321   -25123
7322   -32345
7323     5297
7324    35226
7325    17588
7326   -24611
7327   -32851
7328     3897
7329    35905
7330    19036
7331   -23691
7332   -34059
7333     1995
7334    34584
7335    19077
7336   -21661
7337   -34228
7338      736
7339    34574
7340    20753
7341   -20833
7342   -33331
7343     -560
7344    33957
7345    21582
7346   -21096
7347   -34031
7348    -1334
7349    32479
7350    22834
7351   -18468
7352   -33704
7353    -4387
7354    31837
7355    24377
7356   -17457
7357   -34813
7358    -4278
7359    32090
7360    25419
7361   -15241
7362   -35735
7363    -6772
7364    31221
7365    27463
7366   -15606
7367   -35385
7368    -7799
7369    30767
7370    26525
7371   -14236
7372   -35575
7373    -9487
7374    31481
7375    27437
7376   -12238
7377   -36191
7378   -10626
7379    28310
7380    28647
7381   -10834
7382   -35606
7383   -10845
7384    28910
7385    29168
7386    -8972
7387   -34968
7388   -12861
7389    27284
7390    31057
7391    -9570
7392   -35324
7393   -13730
7394    25212
7395    30719
7396    -6831
7397   -35398
7398   -15225
7399    24103
7400    31318
7401    -5174
7402   -34077
7403   -16500
7404    23532
7405    31045
7406    -4023
7407   -35193
7408   -18189
7409    23504
7410    32650
7411    -3285
7412   -34897
7413   -19710
7414    22363
7415    32331
7416     -989
7417   -34432
7418   -20108
7419    22080
7420    33302
7421    -1077
7422   -33775
7423   -22047
7424    20257
7425    34147
7426     1161
7427   -33190
7428   -21642
7429    18326
7430    33553
7431     2570
7432   -32905
7433   -23017
7434    17110
7435    34907
7436     3817
7437   -31194
7438   -23198
7439    16922
7440    34660
7441     5595
7442   -30282
7443   -24409
7444    14596
7445    34058
7446     7362
7447   -30232
7448   -25640
7449    13567
7450    33508
7451     8896
7452   -29181
7453   -26935
7454    12248
7455    33294
7456     9405
7457   -28529
7458   -27043
7459    12154
7460    36111
7461    10254
7462   -28584
7463   -28461
7464     9942
7465    34675
7466    12898
7467   -27245
7468   -29824
7469     8613
7470    35602
7471    13190
7472   -26150
7473   -29581
7474     7324
7475    34798
7476    14559
7477   -25120
7478   -30488
7479     5591
7480    35284
7481    14976
7482   -23939
7483   -30172
7484     3874
7485    33196
7486    17732
7487   -23460
7488   -31227
7489     2945
7490    32395
7491    17066
7492   -21833
7493   -32255
7494     1349
7495    33009
7496    19267
7497   -20337
7498   -31790
7499       52
7500    31885
7501    20278
7502   -19102
7503   -33577
7504       36
7505    32026
7506    21326
7507   -19552
7508   -32889
7509    -2628
7510    30930
7511    23032
7512   -17006
7513   -33510
7514    -2580
7515    31427
7516    23773
7517   -17547
7518   -34301
7519    -5364
7520    30871
7521    24693
7522   -15636
7523   -33624
7524    -5725
7525    29918
7526    25661
7527   -13173
7528   -33876
7529    -8537
7530    29029
7531    25822
7532   -13472
7533   -34468
7534    -7940
7535    28937
7536    26929
7537   -11832
7538   -33316
7539   -10672
7540    27186
7541    27205
7542    -9507
7543   -32851
7544   -10787
7545    26311
7546    28203
7547    -8578
7548   -34312
7549   -12776
7550    25859
7551    28654
7552    -7103
7553   -34131
7554   -13860
7555    24434
7556    29924
7557    -6636
7558   -33346
7559   -14728
7560    24503
7561    30158
7562    -4270
7563   -34001
7564   -16345
7565    23631
7566    30658
7567    -4656
7568   -33225
7569   -17581
7570    22265
7571    31432
7572    -1785
7573   -33547
7574   -18857
7575    20503
7576    31512
7577    -1435
7578   -31302
7579   -19647
7580    19369
7581    32324
7582     1146
7583   -32177
7584   -20120
7585    18776
7586    31639
7587      101
7588   -30622
7589   -21445
7590    16683
7591    31913
7592     2847
7593   -30396
7594   -20913
7595    17686
7596    32806
7597     3147
7598   -30288
7599   -22480
7600    16449
7601    33952
7602     4461
7603   -30270
7604   -24271
7605    13846
7606    32952
7607     6717
7608   -28882
7609   -25374
7610    13290
7611    34453
7612     8774
7613   -27902
7614   -24718
7615    11344
7616    33213
7617     9646
7618   -27308
7619   -26498
7620    10308
7621    33159
7622    11304
7623   -25483
7624   -27695
7625     8256
7626    33422
7627    11026
7628   -25670
7629   -28429
7630     7823
7631    33528
7632    12016
7633   -25037
7634   -28971
7635     6301
7636    33381
7637    12823
7638   -24081
7639   -28464
7640     6173
7641    32174
7642    14164
7643   -22493
7644   -29473
7645     3868
7646    33114
7647    16167
7648   -22661
7649   -30167
7650     2919
7651    32520
7652    18269
7653   -21120
7654   -31759
7655     2234
7656    31506
7657    19085
7658   -19407
7659   -30964
7660     -287
7661    30629
7662    19835
7663   -18819
7664   -31950
7665    -1914
7666    32061
7667    20808
7668   -18506
7669   -32875
7670    -2717
7671    29282
7672    21066
7673   -16370
7674   -31700
7675    -2959
7676    29091
7677    22987
7678   -15370
7679   -32004
7680    -4497
7681    28868
7682    23066
7683   -14456
7684   -31369
7685    -6721
7686    28162
7687    23057
7688   -12694
7689   -33203
7690    -6449
7691    28470
7692    24416
7693   -12005
7694   -32147
7695    -8478
7696    27321
7697    26344
7698   -10653
7699   -32484
7700    -9591
7701    26621
7702    27203
7703    -9995
7704   -33004
7705   -11396
7706    26021
7707    27651
7708    -8417
7709   -33455
7710   -12086
7711    23723
7712    28733
7713    -7456
7714   -31561
7715   -14287
7716    24346
7717    28250
7718    -6699
7719   -32217
7720   -13096
7721    23081
7722    28700
7723    -4200
7724   -31212
7725   -14360
7726    21176
7727    28818
7728    -2992
7729   -31074
7730   -15888
7731    19792
7732    29921
7733    -2289
7734   -30277
7735   -17501
7736    19634
7737    30038
7738    -1414
7739   -31030
7740   -18807
7741    18439
7742    31125
7743      571
7744   -30221
7745   -20033
7746    18614
7747    30518
7748     2363
7749   -30027
7750   -20917
7751    17663
7752    32658
7753     2941
7754   -28005
7755   -21998
7756    15854
7757    31932
7758     4063
7759   -28841
7760   -22146
7761    13115
7762    31261
7763     6010
7764   -28477
7765   -24174
7766    14346
7767    31978
7768     6357
7769   -28301
7770   -23520
7771    11698
7772    32250
7773     7639
7774   -27015
7775   -24669
7776    11405
7777    30843
7778     8997
7779   -26242
7780   -25798
7781     9999
7782    32036
7783    10252
7784   -24531
7785   -26614
7786     8809
7787    30740
7788    11995
7789   -24018
7790   -26620
7791     8902
7792    31887
7793    13062
7794   -23575
7795   -28107
7796     6343
7797    32069
7798    14020
7799   -24004
7800   -28706
7801     4453
7802    31310
7803    15029
7804   -22339
7805   -29362
7806     3223
7807    29792
7808    16134
7809   -21179
7810   -29298
7811     2354
7812    31595
7813    16013
7814   -20416
7815   -28763
7816     1779
7817    30500
7818    17407
7819   -19227
7820   -29347
7821     -843
7822    29452
7823    18353
7824   -17526
7825   -30327
7826     -282
7827    29053
7828    19016
7829   -17624
7830   -30603
7831    -2815
7832    29139
7833    20274
7834   -16341
7835   -30334
7836    -3852
7837    28505
7838    21724
7839   -14517
7840   -30233
7841    -5105
7842    27984
7843    22777
7844   -14355
7845   -30868
7846    -5949
7847    28467
7848    23358
7849   -12374
7850   -31495
7851    -7691
7852    26599
7853    25016
7854   -10990
7855   -31890
7856    -8315
7857    26186
7858    25273
7859   -10509
7860   -31695
7861    -9601
7862    25316
7863    25786
7864    -9270
7865   -30603
7866   -10304
7867    24727
7868    26170
7869    -8509
7870   -31243
7871   -11820
7872    24081
7873    27057
7874    -6751
7875   -30196
7876   -11399
7877    22473
7878    26945
7879    -5977
7880   -30147
7881   -14226
7882    21689
7883    26646
7884    -3598
7885   -30468
7886   -14006
7887    20924
7888    28818
7889    -4283
7890   -30055
7891   -16264
7892    19785
7893    28274
7894    -1733
7895   -30072
7896   -16624
7897    18208
7898    29522
7899      632
7900   -29377
7901   -18914
7902    18636
7903    28184
7904     1451
7905   -29520
7906   -18357
7907    16656
7908    30294
7909     1413
7910   -28323
7911   -19757
7912    15434
7913    30446
7914     2583
7915   -27993
7916   -20473
7917    14297
7918    31379
7919     3353
7920   -27155
7921   -21348
7922    13920
7923    30352
7924     4800
7925   -27427
7926   -22139
7927    13863
7928    31344
7929     6458
7930   -25767
7931   -23378
7932    11592
7933    30079
7934     8175
7935   -25387
7936   -23687
7937    10597
7938    30742
7939     7843
7940   -24379
7941   -25181
7942     9518
7943    30138
7944    10420
7945   -24043
7946   -24877
7947     7541
7948    31239
7949    12667
7950   -23079
7951   -26769
7952     7105
7953    31038
7954    12279
7955   -22984
7956   -25355
7957     4965
7958    29842
7959    12854
7960   -21202
7961   -27120
7962     5607
7963    29780
7964    13922
7965   -22104
7966   -27179
7967     3038
7968    29937
7969    14450
7970   -19876
7971   -26867
7972     2329
7973    28730
7974    15805
7975   -18783
7976   -26041
7977     1052
7978    28766
7979    17480
7980   -17095
7981   -28693
7982     -394
7983    28801
7984    18808
7985   -17264
7986   -29103
7987    -1790
7988    28639
7989    18929
7990   -16369
7991   -29012
7992    -2431
7993    27485
7994    21293
7995   -15688
7996   -29112
7997    -4619
7998    26708
7999    20890
8000   -13699
8001   -29787
8002    -4218
8003    26864
8004    22374
8005   -12236
8006   -29507
8007    -4939
8008    26118
8009    21770
8010   -12078
8011   -29592
8012    -6862
8013    25142
8014    23486
8015   -12100
8016   -29089
8017    -7594
8018    24383
8019    22331
8020    -8604
8021   -29247
8022    -9254
8023    23898
8024    25263
8025    -8871
8026   -28013
8027   -10162
8028    22800
8029    24644
8030    -6891
8031   -30151
8032   -10648
8033    21852
8034    26049
8035    -6750
8036   -28408
8037   -12726
8038    21820
8039    26137
8040    -3952
8041   -29607
8042   -13388
8043    20431
8044    27480
8045    -2943
8046   -28989
8047   -15281
8048    21123
8049    26128
8050    -2512
8051   -29410
8052   -14520
8053    18866
8054    27815
8055    -2304
8056   -27677
8057   -16447
8058    18500
8059    28394
8060      122
8061   -28732
8062   -17292
8063    17689
8064    28593
8065      878
8066   -25607
8067   -19514
8068    16828
8069    27821
8070     1880
8071   -27551
8072   -18411
8073    15150
8074    29315
8075     2567
8076   -26587
8077   -21223
8078    14222
8079    29597
8080     4148
8081   -26955
8082   -20019
8083    12236
8084    30852
8085     5028
8086   -25768
8087   -23511
8088    11718
8089    28706
8090     7397
8091   -25726
8092   -21924
8093    11356
8094    29136
8095     7025
8096   -24783
8097   -24021
8098     9728
8099    27849
8100     9331
8101   -24350
8102   -22145
8103     9643
8104    30398
8105     9853
8106   -23032
8107   -24656
8108     8607
8109    28059
8110    10959
8111   -22844
8112   -25070
8113     5010
8114    29273
8115    11060
8116   -20864
8117   -25958
8118     4995
8119    28538
8120    11451
8121   -16942
##END NTUPLES=NMR FID
##END=
