# Supplementary material for: An untargeted multi-technique metabolomics approach to studying intracellular metabolites of HepG2 cells exposed to 2,3,7,8-tetrachlorodibenzo-p-dioxin
Source: BMC Genomics. 2011 May 20;12:251. doi: 10.1186/1471-2164-12-251 (PMC3141663; doi:10.1186/1471-2164-12-251)
Supplement: Additional file 2 — Metadata and NMR raw data: ZIP file containing: -All NMR raw data (in JCAMP-DX format ".dx") -The metadata on NMR (polars & apolars), LC-MS and GC-MS data sets (as Tab delimited files ".txt"). [file 1471-2164-12-251-S2.ZIP › TE/Ainhoa/SAFETY COPY D Disk/TRABAJO/ARTICLES/ARTICLE Metabolomics TCDD_ACCEPTED/JCAMP_DX_NMR_data_and_all_metadata/NMR_apolar_TCDD_p11a.2C.dx]

##TITLE=
##JCAMPDX= 6.0         $$ Bruker NMR JCAMP-DX V2.0
##DATA TYPE= NMR FID
##DATA CLASS= NTUPLES
##ORIGIN= Bruker BioSpin GmbH
##OWNER= bruker
$$ 1.72 TOPSPIN		Version 2.1
$$ 2011-04-15 14:45:30.288 +0200  WUR\bruker@RIK1030
$$ Compression mode = fixed
##.OBSERVE FREQUENCY= 400.1319223
##.OBSERVE NUCLEUS= ^1H
##.DELAY= (6, 6)
##.ACQUISITION MODE= SIMULTANEOUS (DQD)
##.ACQUISITION SCHEME= undefined
##.AVERAGES= 128
##.DIGITISER RES= 18
##SPECTROMETER/DATA SYSTEM= avance400
##.PULSE SEQUENCE= zg
##.SOLVENT NAME= CDCl3
##.SHIFT REFERENCE= INTERNAL, CDCl3, 1, 11.01498
##AUDIT TRAIL= $$ (NUMBER, WHEN, WHO, WHERE, PROCESS, VERSION, WHAT)
$$ ##TITLE= Audit trail, TOPSPIN		Version 1.3
$$ ##JCAMPDX= 5.01
$$ ##ORIGIN= Bruker BioSpin GmbH
$$ ##OWNER= bruker
$$ $$ P:/NMR-data/data/Ainhoa_raw_data/nmr/AR220608.2C/1/audita.txt
$$ ##AUDIT TRAIL=  $$ (NUMBER, WHEN, WHO, WHERE, VERSION, WHAT)
(   1,<2008-07-29 14:04:23.169 +0200>,<WUR\bruker>,<RIK1030>,<TOPSPIN 1.3>,
      <created by zg, POWCHK disabled, PULCHK disabled
       configuration hash MD5:
       D1 93 94 B6 6B D6 3B BD 35 EA 0D 0D AE B0 63 FA
       data hash MD5: 16K
       A9 6F E0 2A 02 6D 30 6F 88 7E 11 1F 66 BF 9C 38>)
(   2,<2011-04-15 14:45:27.679 +0200>,<WUR\bruker>,<RIK1030>,<proc1d>,<TOPSPIN 2.1>,
      <convdta from       1 "NMR_apolar_TCDD_p11a.2C" "Ainhoa_raw_data" "P:\NMR-data"
       data hash MD5: 16244
       A2 B3 39 A5 DA 4F D5 64 9B 1F 78 CD AF 7D 3E 6F>)
$$ ##END=
$$ 
$$ $$ hash MD5
$$ $$ AD EF 5C 7D 4E 65 47 35 0E 3E BF A5 6B 2C F8 B7
##$RELAX= 
##$BRUKER FILE EXP=format.temp
$$ EDIT_PAR COMMAND FILE
$$ 
$$ DI_MODE         LONG
$$ ED_ENTRY        ACQU
$$ ORDER           FILE
$$ 
$$ 
$$ HEADER		"F2 - Acquisition Parameters"
$$ T_NAME		Date_
$$ 		TYPE	R64
$$ 		CLASS	ACQU
$$ 		SUBRANGE 0.0 50000000
$$ 		REL	"Date_=itodate(DATE)"
$$ 		INV_REL	"DATE=datetoi(Date_,DATE)"
$$ 		FORMAT	"%14.0f"
$$ 		TEXT	" "
$$ END
$$ T_NAME		Time
$$ 		TYPE	R32
$$ 		CLASS	ACQU
$$ 		SUBRANGE 0.0 1000000
$$ 		REL	"Time=itotime(DATE)"
$$ 		INV_REL	"DATE=timetoi(Time,DATE)"
$$ 		FORMAT	"%14.2f"
$$ 		TEXT	" "
$$ END
$$ NAME		INSTRUM
$$ 		TEXT	" "
$$ END
$$ NAME		PROBHD
$$ 		FORMAT	"%14.14s"
$$ 		TEXT	" "
$$ END
$$ NAME		PULPROG
$$ 		TEXT	" "
$$ END
$$ NAME		TD
$$ 		TEXT	" "
$$ END
$$ NAME		SOLVENT
$$ 		TEXT	" "
$$ END
$$ NAME		NS
$$ 		TEXT	" "
$$ END
$$ NAME		DS
$$ 		TEXT	" "
$$ END
$$ T_NAME		SWH
$$ 		TYPE	R32
$$ 		CLASS	ACQU
$$ 		SUBRANGE 0.0 1e8
$$ 		REL	"SWH=SW*SFO1"
$$ 		INV_REL "SW=SWH/SFO1"
$$ 		UNIT	"Hz"
$$ 		FORMAT	"%14.3f Hz"
$$ 		TEXT	" "
$$ END
$$ T_NAME          FIDRES
$$                 TYPE    R32
$$                 CLASS   ACQU
$$                 SUBRANGE 0.0 100000
$$                 REL     "FIDRES=SW*SFO1/TD"
$$                 INV_REL "TD = nextpow(SW*SFO1/FIDRES)"
$$ 		UNIT	"Hz"
$$ 		FORMAT	"%14.6f Hz"
$$ 		TEXT	" "
$$ END
$$ T_NAME          AQ
$$ 		TYPE	R32
$$ 		CLASS	ACQU
$$ 		SUBRANGE 0.0 1000
$$ 		REL	"AQ=aqcalc(SW,SFO1,TD,DIGTYP)"
$$ 		INV_REL	"TD=tdcalc(SW,SFO1,1.0e6*AQ,DIGTYP)"
$$ 		UNIT	"sec"
$$ 		FORMAT	"%14.7f sec"
$$ 		TEXT	" "
$$ END
$$ NAME		RG
$$ 		TEXT	" "
$$ END
$$ T_NAME          DW
$$ 		TYPE	R32
$$ 		CLASS	ACQU
$$ 		SUBRANGE 0.0 1000000
$$ 		REL	"DW=1/(2*SW*SFO1)"
$$ 		INV_REL	"SW=1000000/(2*(0.005+DW)*SFO1)"
$$ 		UNIT	"usec"
$$ 		FORMAT	"%14.3lf usec"
$$ 		TEXT	" "
$$ END
$$ NAME		DE
$$ 		FORMAT	"%14.2f usec"
$$ 		TEXT	" "
$$ END
$$ NAME		TE
$$ 		FORMAT	"%14.1f K"
$$ 		TEXT	" "
$$ END
$$ T_NAME		D1
$$ 		TYPE	R32
$$ 		CLASS	ACQU
$$ 		SUBRANGE 0.0 1e38
$$ 		REL	"D1=D[1]"
$$ 		INV_REL	"D[1]=D1"
$$ 		UNIT	"sec"
$$ 		FORMAT	"%14.8f sec"
$$ 		TEXT	" "
$$ END
$$ NAME		TD0
$$ 		TEXT	" "
$$ END
$$ HEADER		"======== CHANNEL f1 ========"
$$ NAME		NUC1
$$ 		NONEDIT
$$ 		TEXT	" "
$$ END
$$ T_NAME		P1
$$ 		TYPE	R32
$$ 		CLASS	ACQU
$$ 		SUBRANGE 0.0 1.0e10
$$ 		REL	"P1=P[1]"
$$ 		INV_REL	"P[1]=P1"
$$ 		UNIT	"usec"
$$ 		FORMAT	"%14.2f usec"
$$ 		TEXT	" "
$$ END
$$ T_NAME		PL1
$$ 		TYPE	R32
$$ 		CLASS	ACQU
$$ 		SUBRANGE -6.0 1e38
$$ 		REL	"PL1=PL[1]"
$$ 		INV_REL	"PL[1]=PL1"
$$ 		UNIT	"dB"
$$ 		FORMAT	"%14.2f dB"
$$ 		TEXT	" "
$$ END
$$ NAME		SFO1
$$ 		FORMAT	"%14.7f MHz"
$$ 		TEXT	" "
$$ END
##$RELAX= 
##$BRUKER FILE EXP=scon
$$ ##TITLE= Parameter file, TOPSPIN		Version 1.3
$$ ##JCAMPDX= 5.0
$$ ##DATATYPE= Parameter Values
$$ ##ORIGIN= Bruker BioSpin GmbH
$$ ##OWNER= bruker
$$ $$ 2008-07-29 13:56:07.909 +0200  WUR\bruker@RIK1030
$$ $$ P:/NMR-data/data/Ainhoa_raw_data/nmr/AR220608.2C/1/scon
$$ ##$BLKPA= (0..15)
3 3 3 3 3 3 3 3 3 3 3 3 3 3 3 3 
$$ ##$BLKTR= (0..15)
3 3 3 3 3 3 3 3 3 3 3 3 3 3 3 3 
$$ ##$DE1= 2
$$ ##$DE2= 2
$$ ##$DEADC= 4
$$ ##$DEPA= 2
$$ ##$DERX= 3
$$ ##$PHASP4= (0..15)
0.5 0.5 0.5 0.5 0.5 0.5 0.5 0.5 0.5 0.5 0.5 0.5 0.5 0.5 0.5 0.5 
$$ ##$PHASPR= (0..15)
3 3 3 3 3 3 3 3 3 3 3 3 3 3 3 3 
$$ ##$SHAPPR= (0..15)
1.6 1.6 1.6 1.6 1.6 1.6 1.6 1.6 1.6 1.6 1.6 1.6 1.6 1.6 1.6 1.6 
$$ ##END=
##$RELAX= 
##$BRUKER FILE EXP=pulseprogram
$$ # 1 "C:/Bruker/TOPSPIN/exp/stan/nmr/lists/pp/zg"
$$ ;zg
$$ ;avance-version (06/11/09)
$$ ;1D sequence
$$ ;
$$ ;$CLASS=HighRes
$$ ;$DIM=1D
$$ ;$TYPE=
$$ ;$SUBTYPE=
$$ ;$COMMENT=
$$ 
$$ 
$$ # 1 "C:/Bruker/TOPSPIN/exp/stan/nmr/lists/pp/Avance.incl" 1
$$ ;Avance2.incl
$$ ;   for 1
$$ ;
$$ ;avance-version (07/01/22)
$$ ;
$$ ;$CLASS=HighRes Incl
$$ ;$COMMENT=
$$ 
$$ 
$$ 
$$ 
$$ 
$$ 
$$ 
$$ 
$$ 
$$ 
$$ 
$$ 
$$ 
$$ 
$$ 
$$ 
$$ 
$$ 
$$ 
$$ 
$$ 
$$ 
$$ 
$$ 
$$ 
$$ 
$$ 
$$ 
$$ 
$$ 
$$ 
$$ 
$$ 
$$ 
$$ 
$$ 
$$ 
$$ 
$$ 
$$ 
$$ 
$$ 
$$ 
$$ 
$$ 
$$ 
$$ 
$$ 
$$ 
$$ 
$$ 
$$ 
$$ 
$$ 
$$ 
$$ 
$$ 
$$ 
$$ 
$$ 
$$ 
$$ 
$$ 
$$ 
$$ 
$$ 
$$ 
$$ 
$$ 
$$ 
$$ 
$$ 
$$ 
$$ 
$$ 
$$ 
$$ 
$$ 
$$ 
$$ 
$$ 
$$ 
$$ 
$$ 
$$ 
$$ 
$$ 
$$ 
$$ 
$$ 
$$ 
$$ 
$$ 
$$ 
$$ 
$$ 
$$ 
$$ 
$$ 
$$ 
$$ 
$$ 
$$ 
$$ 
$$ 
$$ 
$$ 
$$ 
$$ 
$$ 
$$ 
$$ 
$$ 
$$ 
$$ 
$$ 
$$ 
$$ 
$$ 
$$ 
$$ 
$$ 
$$ 
$$ 
$$ 
$$ 
$$ 
$$ 
$$ 
$$ 
$$ 
$$ 
$$ 
$$ ;$Id: Avance2.incl,v 1.10.6.7 2007/01/22 13:54:46 ber Exp $
$$ # 12 "C:/Bruker/TOPSPIN/exp/stan/nmr/lists/pp/zg" 2
$$ 
$$ 
$$ 
$$ "acqt0=-p1*2/3.1416"
$$ 
$$ 
$$ # 1 "mc_line 18 file C:/Bruker/TOPSPIN/exp/stan/nmr/lists/pp/zg expanding definition part of mc command before ze"
$$ define delay MCWRK
$$ define delay MCREST
$$ "MCWRK = 0.500000*30m"
$$ "MCREST = 30m - 30m"
$$ # 18 "C:/Bruker/TOPSPIN/exp/stan/nmr/lists/pp/zg"
$$ 1 ze
$$ # 1 "mc_line 18 file C:/Bruker/TOPSPIN/exp/stan/nmr/lists/pp/zg expanding definition of mc command after ze"
$$ # 19 "C:/Bruker/TOPSPIN/exp/stan/nmr/lists/pp/zg"
$$ # 1 "mc_line 19 file C:/Bruker/TOPSPIN/exp/stan/nmr/lists/pp/zg expanding start label for mc command"
$$ 2 MCWRK  * 2
$$ LBLF0, MCREST
$$ # 20 "C:/Bruker/TOPSPIN/exp/stan/nmr/lists/pp/zg"
$$   d1
$$   p1 ph1
$$   go=2 ph31
$$ # 1 "mc_line 23 file C:/Bruker/TOPSPIN/exp/stan/nmr/lists/pp/zg expanding mc command in line"
$$   MCWRK wr #0
$$   MCWRK zd 
$$   lo to LBLF0 times td0
$$ 
$$ # 24 "C:/Bruker/TOPSPIN/exp/stan/nmr/lists/pp/zg"
$$ exit
$$ 
$$ 
$$ ph1=0 2 2 0 1 3 3 1
$$ ph31=0 2 2 0 1 3 3 1
$$ 
$$ 
$$ ;pl1 : f1 channel - power level for pulse (default)
$$ ;p1 : f1 channel -  high power pulse
$$ ;d1 : relaxation delay; 1-5 * T1
$$ ;NS: 1 * n, total number of scans: NS * TD0
$$ 
$$ 
$$ 
$$ ;$Id: zg,v 1.7.10.2 2006/11/10 11:04:15 ber Exp $
##$RELAX= 
##$BRUKER FILE EXP=uxnmr.par
$$ ##TITLE= Parameter file, TOPSPIN		Version 1.3
$$ ##JCAMPDX= 5.0
$$ ##DATATYPE= Parameter Values
$$ ##ORIGIN= Bruker BioSpin GmbH
$$ ##OWNER= Administrator
$$ $$ 2008-03-03 09:42:28.895 +0100  WUR\bruker@RIK1030
$$ $$ C:/Bruker/TOPSPIN/conf/instr/avance400/uxnmr.par
$$ ##$ACB= 0
$$ ##$ACBTAT= (0..15)
0 88 72 0 0 0 0 0 0 0 0 0 0 0 0 0 
$$ ##$ACBTBA= (0..15)
0 0 0 0 0 0 0 0 0 0 0 0 0 0 0 0 
$$ ##$ACBTCTL= (0..15)
0 0 0 0 0 0 0 0 0 0 0 0 0 0 0 0 
$$ ##$ACBTDI= (0..15)
0 102 102 0 0 0 0 0 0 0 0 0 0 0 0 0 
$$ ##$ACBTDM= (0..15)
0 10 10 0 0 0 0 0 0 0 0 0 0 0 0 0 
$$ ##$ACBTFHI= (0..15)
0 400 400 0 0 0 0 0 0 0 0 0 0 0 0 0 
$$ ##$ACBTFL= (0..15)
0 73 74 0 0 0 0 0 0 0 0 0 0 0 0 0 
$$ ##$ACBTFLO= (0..15)
0 14 14 0 0 0 0 0 0 0 0 0 0 0 0 0 
$$ ##$ACBTOUT= (0..15)
0 1 2 0 0 0 0 0 0 0 0 0 0 0 0 0 
$$ ##$ACBTPO= (0..15)
0 150000 60000 0 0 0 0 0 0 0 0 0 0 0 0 0 
$$ ##$ACBTPW= (0..15)
0 10 10 0 0 0 0 0 0 0 0 0 0 0 0 0 
$$ ##$ACBTSB= (0..15)
0 0 0 0 0 0 0 0 0 0 0 0 0 0 0 0 
$$ ##$ACBTY= <no>
$$ ##$AQSBDHW= (0..31)
255 255 1 4 4 255 255 255 0 0 255 255 255 255 255 255 255 255 255 0 255 
255 255 255 255 255 255 255 255 255 255 255 
$$ ##$AQSBDID= (0..31)
255 255 88 83 83 255 255 255 65 67 255 255 255 255 255 255 255 255 255 
66 255 255 255 255 255 255 255 255 255 255 255 255 
$$ ##$AQSBDNO= (0..31)
255 255 1 1 2 255 255 255 1 1 255 255 255 255 255 255 255 255 255 1 255 
255 255 255 255 255 255 255 255 255 255 255 
$$ ##$AQSBDTY= (0..31)
255 255 3 16 16 255 255 255 5 9 255 255 255 255 255 255 255 255 255 7 
255 255 255 255 255 255 255 255 255 255 255 255 
$$ ##$AQSBUAD= (0..31)
255 255 52 36 37 255 255 255 54 26 255 255 255 255 255 255 255 255 255 
32 255 255 255 255 255 255 255 255 255 255 255 255 
$$ ##$AQSECL= (0..31)
255 255 2 3 3 255 255 255 5 2 255 255 255 255 255 255 255 255 255 255 
255 255 255 255 255 255 255 255 255 255 255 255 
$$ ##$AQSECLS= (0..31)
255 255 3 2 2 255 255 255 0 0 255 255 255 255 255 255 255 255 255 255 
255 255 255 255 255 255 255 255 255 255 255 255 
$$ ##$ATT19F= (0..1)
0 0 
$$ ##$ATT1H= (0..1)
0 0 
$$ ##$ATT3H= (0..1)
0 0 
$$ ##$ATTX= (0..1)
0 0 
$$ ##$ATTY= (0..1)
0 0 
$$ ##$ATTZ= (0..1)
0 0 
$$ ##$BACSAIR= no
$$ ##$BACSCAP= 60
$$ ##$BACSDEL= 10
$$ ##$BACSFCM= no
$$ ##$BACSOPT= <>
$$ ##$BACSTY= <tty08>
$$ ##$BARPTY= <no>
$$ ##$BFREQ= 400.13
$$ ##$BIRDS= yes
$$ ##$BMPC= 0
$$ ##$BMPCTY= <no>
$$ ##$BPSUTY= <no>
$$ ##$BSMS= 1
$$ ##$BSMSTY= <tty02>
$$ ##$CFASMOD= (0..7)
1 1 1 1 1 1 1 1 
$$ ##$CFASMUL= (0..7)
1 1 1 1 1 1 1 1 
$$ ##$CNFTXDR= (0..7)
6 6 0 0 0 0 0 0 
$$ ##$COMDIG2= 0
$$ ##$CPDBTY= <no>
$$ ##$CRCOTY= <no>
$$ ##$DATSTAT= no
$$ ##$DIGI140= (0..7)
0 0 0 0 0 0 0 0 
$$ ##$DIGIB12= (0..7)
0 0 0 0 0 0 0 0 
$$ ##$DIGIB16= (0..7)
0 0 0 0 0 0 0 0 
$$ ##$DIGIFA= (0..7)
0 0 0 0 0 0 0 0 
$$ ##$DIGIHA= (0..7)
0 0 0 0 0 0 0 0 
$$ ##$DIGIHAF= (0..7)
0 0 0 0 0 0 0 0 
$$ ##$DIGIHRD= (0..7)
0 0 0 0 0 0 0 0 
$$ ##$DIGIIA= (0..7)
0 0 0 0 0 0 0 0 
$$ ##$DIGIO16= (0..7)
0 0 0 0 0 0 0 0 
$$ ##$DIGISA= (0..7)
1 0 0 0 0 0 0 0 
$$ ##$DIGISAF= (0..7)
0 0 0 0 0 0 0 0 
$$ ##$DIGISL= (0..7)
0 0 0 0 0 0 0 0 
$$ ##$DIGITYI= (0..7)
0 0 0 0 0 0 0 0 
$$ ##$DIGITYP= (0..7)
0 0 0 0 0 0 0 0 
$$ ##$DIGITZ= 0
$$ ##$DRU= no
$$ ##$FCUMEM= (0..7)
2093056 2093056 0 0 0 0 0 0 
$$ ##$FCUPAL= (0..7)
260 260 0 0 0 0 0 0 
$$ ##$FQMIX= 0
$$ ##$FUNCMOD= <>
$$ ##$GCUTYPE= 2
$$ ##$GTUTY= <no>
$$ ##$HFAC= 3
$$ ##$HPCU= 0
$$ ##$HPCUTY= <no>
$$ ##$HPTXLP= (0..3)
-1 -1 -1 -1 
$$ ##$HPTXPI= (0..3)
0 0 0 0 
$$ ##$HPTXPO= (0..3)
0 0 0 0 
$$ ##$HPTXTY= (0..3)
0 0 0 0 
$$ ##$IF451= 0
$$ ##$IFREQ= 1
$$ ##$INTFPR= 0
$$ ##$IPSO= no
$$ ##$LOCKTY= <tty03>
$$ ##$LOCSWID= 0
$$ ##$M2FAC= 0
$$ ##$MASTY= <no>
$$ ##$MEMPRM= 0
$$ ##$MHFAC= 0
$$ ##$MXFAC= 0
$$ ##$NAMPD1= <2H>
$$ ##$NAMPD10= <>
$$ ##$NAMPD11= <>
$$ ##$NAMPD12= <>
$$ ##$NAMPD13= <>
$$ ##$NAMPD14= <>
$$ ##$NAMPD15= <>
$$ ##$NAMPD16= <>
$$ ##$NAMPD2= <X-BB19F_2HS>
$$ ##$NAMPD3= <1H>
$$ ##$NAMPD4= <>
$$ ##$NAMPD5= <>
$$ ##$NAMPD6= <>
$$ ##$NAMPD7= <>
$$ ##$NAMPD8= <>
$$ ##$NAMPD9= <>
$$ ##$NFCU= 2
$$ ##$NMRCH= 0
$$ ##$NMRMEM= 0
$$ ##$NRCU= 1
$$ ##$NROUT= 1
$$ ##$PAMPF1= (0..15)
75 99 67 27 0 0 0 12 117 46 8 118 1 0 0 0 
$$ ##$PAMPF2= (0..15)
0 0 0 0 0 0 0 0 0 0 0 0 0 0 0 0 
$$ ##$PAMPF3= (0..15)
0 0 0 0 0 0 0 0 0 0 0 0 0 0 0 0 
$$ ##$PAMPF4= (0..15)
0 0 0 0 0 0 0 0 0 0 0 0 0 0 0 0 
$$ ##$PAMPF5= (0..15)
0 0 0 0 0 0 0 0 0 0 0 0 0 0 0 0 
$$ ##$PAMPF6= (0..15)
0 0 0 0 0 0 0 0 0 0 0 0 0 0 0 0 
$$ ##$PAMPF7= (0..15)
0 0 0 0 0 0 0 0 0 0 0 0 0 0 0 0 
$$ ##$PAMPF8= (0..15)
0 0 0 0 0 0 0 0 0 0 0 0 0 0 0 0 
$$ ##$PH4= 0
$$ ##$PHF4TY= <no>
$$ ##$POWCHK= no
$$ ##$PRAMD1= (0..7)
0 1048576 0 0 0 1048576 0 0 
$$ ##$PRAMD10= (0..7)
0 0 0 0 0 0 0 0 
$$ ##$PRAMD11= (0..7)
0 0 0 0 0 0 0 0 
$$ ##$PRAMD12= (0..7)
0 0 0 0 0 0 0 0 
$$ ##$PRAMD13= (0..7)
0 0 0 0 0 0 0 0 
$$ ##$PRAMD14= (0..7)
0 0 0 0 0 0 0 0 
$$ ##$PRAMD15= (0..7)
0 0 0 0 0 0 0 0 
$$ ##$PRAMD16= (0..7)
0 0 0 0 0 0 0 0 
$$ ##$PRAMD17= (0..7)
0 0 0 0 0 0 0 0 
$$ ##$PRAMD18= (0..7)
0 0 0 0 0 0 0 0 
$$ ##$PRAMD19= (0..7)
0 0 0 0 0 0 0 0 
$$ ##$PRAMD2= (0..7)
2147483644 2146435071 2147483647 134217727 2147483644 2146435071 2147483647 
134217727 
$$ ##$PRAMD20= (0..7)
0 0 0 0 0 0 0 0 
$$ ##$PRAMD21= (0..7)
0 0 0 0 0 0 0 0 
$$ ##$PRAMD3= (0..7)
2 0 0 0 2 0 0 0 
$$ ##$PRAMD4= (0..7)
2147483644 2146435071 2147483647 134217727 2147483644 2146435071 2147483647 
134217727 
$$ ##$PRAMD5= (0..7)
0 0 0 0 0 0 0 0 
$$ ##$PRAMD6= (0..7)
0 0 0 0 0 0 0 0 
$$ ##$PRAMD7= (0..7)
0 0 0 0 0 0 0 0 
$$ ##$PRAMD8= (0..7)
0 0 0 0 0 0 0 0 
$$ ##$PRAMD9= (0..7)
0 0 0 0 0 0 0 0 
$$ ##$PRAMLED= (0..1)
15 15 
$$ ##$PRAMP1= <tty01>
$$ ##$PRAMP2= <no>
$$ ##$PRAMP3= <no>
$$ ##$PRAMP4= <no>
$$ ##$PRAMP5= <no>
$$ ##$PRAMP6= <no>
$$ ##$PRAMP7= <no>
$$ ##$PRAMP8= <no>
$$ ##$PRAMPTP= 0
$$ ##$PREPTY= <no>
$$ ##$PRESHLD= 0
$$ ##$PTS160= -1
$$ ##$PTSA2X= (0..7)
0 0 0 0 0 0 0 0 
$$ ##$PTSF2X= (0..7)
0 0 0 0 0 0 0 0 
$$ ##$PTSFMX= (0..7)
429.9 429.9 0 0 0 0 0 0 
$$ ##$PULCHK= no
$$ ##$RCUCDS= (0..7)
8388608 0 0 0 0 0 0 0 
$$ ##$RCUCFS= (0..7)
4096 0 0 0 0 0 0 0 
$$ ##$RCUCSS= (0..7)
1048576 0 0 0 0 0 0 0 
$$ ##$RCUI2C1= (0..7)
78 0 0 0 0 0 0 0 
$$ ##$RCUI2C2= (0..7)
0 0 0 0 0 0 0 0 
$$ ##$RCUI2C3= (0..7)
0 0 0 0 0 0 0 0 
$$ ##$RCUI2C4= (0..7)
0 0 0 0 0 0 0 0 
$$ ##$RCUI2C5= (0..7)
0 0 0 0 0 0 0 0 
$$ ##$RCUI2C6= (0..7)
0 0 0 0 0 0 0 0 
$$ ##$RCUI2C7= (0..7)
0 0 0 0 0 0 0 0 
$$ ##$RCUI2C8= (0..7)
0 0 0 0 0 0 0 0 
$$ ##$RDCU= 0
$$ ##$RGTYPE= (0..7)
5 0 0 0 0 0 0 0 
$$ ##$RG_max= (0..7)
46341 0 0 0 0 0 0 0 
$$ ##$RG_min= (0..7)
1 0 0 0 0 0 0 0 
$$ ##$RG_tab1= (0..255)
1 1.1 1.3 1.4 1.6 1.8 2 2.2 2.5 2.8 3.2 3.6 4 4.5 5 5.7 6.3 7.1 8 9 10.1 
11.3 12.7 14.3 16 18 20.2 22.6 25.4 28.5 32 35.9 40.3 45.3 50.8 57 64 
71.8 80.6 90.5 101.6 114 128 143.7 161.3 181 203.2 228.1 256 287.4 322.5 
362 406.4 456.1 512 574.7 645.1 724.1 812.7 912.3 1024 1149.4 1290.2 1448.2 
1625.5 1824.6 2048 2298.8 2580.3 2896.3 3251 3649.1 4096 4597.6 5160.6 
5792.6 6502 7298.2 8192 9195.2 10321.3 11585.2 13004 14596.5 16384 18390.4 
20642.5 23170.5 26008 29193 32768 36780.8 41285.1 46341 -1 -1 -1 -1 -1 
-1 -1 -1 -1 -1 -1 -1 -1 -1 -1 -1 -1 -1 -1 -1 -1 -1 -1 -1 -1 -1 -1 -1 -1 
-1 -1 -1 -1 -1 -1 -1 -1 -1 -1 -1 -1 -1 -1 -1 -1 -1 -1 -1 -1 -1 -1 -1 -1 
-1 -1 -1 -1 -1 -1 -1 -1 -1 -1 -1 -1 -1 -1 -1 -1 -1 -1 -1 -1 -1 -1 -1 -1 
-1 -1 -1 -1 -1 -1 -1 -1 -1 -1 -1 -1 -1 -1 -1 -1 -1 -1 -1 -1 -1 -1 -1 -1 
-1 -1 -1 -1 -1 -1 -1 -1 -1 -1 -1 -1 -1 -1 -1 -1 -1 -1 -1 -1 -1 -1 -1 -1 
-1 -1 -1 -1 -1 -1 -1 -1 -1 -1 -1 -1 -1 -1 -1 -1 -1 -1 -1 -1 -1 -1 -1 -1 
-1 -1 -1 -1 -1 -1 -1 -1 -1 -1 -1 -1 -1 
$$ ##$RG_tab2= (0..255)
-1 -1 -1 -1 -1 -1 -1 -1 -1 -1 -1 -1 -1 -1 -1 -1 -1 -1 -1 -1 -1 -1 -1 -1 
-1 -1 -1 -1 -1 -1 -1 -1 -1 -1 -1 -1 -1 -1 -1 -1 -1 -1 -1 -1 -1 -1 -1 -1 
-1 -1 -1 -1 -1 -1 -1 -1 -1 -1 -1 -1 -1 -1 -1 -1 -1 -1 -1 -1 -1 -1 -1 -1 
-1 -1 -1 -1 -1 -1 -1 -1 -1 -1 -1 -1 -1 -1 -1 -1 -1 -1 -1 -1 -1 -1 -1 -1 
-1 -1 -1 -1 -1 -1 -1 -1 -1 -1 -1 -1 -1 -1 -1 -1 -1 -1 -1 -1 -1 -1 -1 -1 
-1 -1 -1 -1 -1 -1 -1 -1 -1 -1 -1 -1 -1 -1 -1 -1 -1 -1 -1 -1 -1 -1 -1 -1 
-1 -1 -1 -1 -1 -1 -1 -1 -1 -1 -1 -1 -1 -1 -1 -1 -1 -1 -1 -1 -1 -1 -1 -1 
-1 -1 -1 -1 -1 -1 -1 -1 -1 -1 -1 -1 -1 -1 -1 -1 -1 -1 -1 -1 -1 -1 -1 -1 
-1 -1 -1 -1 -1 -1 -1 -1 -1 -1 -1 -1 -1 -1 -1 -1 -1 -1 -1 -1 -1 -1 -1 -1 
-1 -1 -1 -1 -1 -1 -1 -1 -1 -1 -1 -1 -1 -1 -1 -1 -1 -1 -1 -1 -1 -1 -1 -1 
-1 -1 -1 -1 -1 -1 -1 -1 -1 -1 -1 -1 -1 -1 -1 -1 
$$ ##$RG_tab3= (0..255)
-1 -1 -1 -1 -1 -1 -1 -1 -1 -1 -1 -1 -1 -1 -1 -1 -1 -1 -1 -1 -1 -1 -1 -1 
-1 -1 -1 -1 -1 -1 -1 -1 -1 -1 -1 -1 -1 -1 -1 -1 -1 -1 -1 -1 -1 -1 -1 -1 
-1 -1 -1 -1 -1 -1 -1 -1 -1 -1 -1 -1 -1 -1 -1 -1 -1 -1 -1 -1 -1 -1 -1 -1 
-1 -1 -1 -1 -1 -1 -1 -1 -1 -1 -1 -1 -1 -1 -1 -1 -1 -1 -1 -1 -1 -1 -1 -1 
-1 -1 -1 -1 -1 -1 -1 -1 -1 -1 -1 -1 -1 -1 -1 -1 -1 -1 -1 -1 -1 -1 -1 -1 
-1 -1 -1 -1 -1 -1 -1 -1 -1 -1 -1 -1 -1 -1 -1 -1 -1 -1 -1 -1 -1 -1 -1 -1 
-1 -1 -1 -1 -1 -1 -1 -1 -1 -1 -1 -1 -1 -1 -1 -1 -1 -1 -1 -1 -1 -1 -1 -1 
-1 -1 -1 -1 -1 -1 -1 -1 -1 -1 -1 -1 -1 -1 -1 -1 -1 -1 -1 -1 -1 -1 -1 -1 
-1 -1 -1 -1 -1 -1 -1 -1 -1 -1 -1 -1 -1 -1 -1 -1 -1 -1 -1 -1 -1 -1 -1 -1 
-1 -1 -1 -1 -1 -1 -1 -1 -1 -1 -1 -1 -1 -1 -1 -1 -1 -1 -1 -1 -1 -1 -1 -1 
-1 -1 -1 -1 -1 -1 -1 -1 -1 -1 -1 -1 -1 -1 -1 -1 
$$ ##$RG_tab4= (0..255)
-1 -1 -1 -1 -1 -1 -1 -1 -1 -1 -1 -1 -1 -1 -1 -1 -1 -1 -1 -1 -1 -1 -1 -1 
-1 -1 -1 -1 -1 -1 -1 -1 -1 -1 -1 -1 -1 -1 -1 -1 -1 -1 -1 -1 -1 -1 -1 -1 
-1 -1 -1 -1 -1 -1 -1 -1 -1 -1 -1 -1 -1 -1 -1 -1 -1 -1 -1 -1 -1 -1 -1 -1 
-1 -1 -1 -1 -1 -1 -1 -1 -1 -1 -1 -1 -1 -1 -1 -1 -1 -1 -1 -1 -1 -1 -1 -1 
-1 -1 -1 -1 -1 -1 -1 -1 -1 -1 -1 -1 -1 -1 -1 -1 -1 -1 -1 -1 -1 -1 -1 -1 
-1 -1 -1 -1 -1 -1 -1 -1 -1 -1 -1 -1 -1 -1 -1 -1 -1 -1 -1 -1 -1 -1 -1 -1 
-1 -1 -1 -1 -1 -1 -1 -1 -1 -1 -1 -1 -1 -1 -1 -1 -1 -1 -1 -1 -1 -1 -1 -1 
-1 -1 -1 -1 -1 -1 -1 -1 -1 -1 -1 -1 -1 -1 -1 -1 -1 -1 -1 -1 -1 -1 -1 -1 
-1 -1 -1 -1 -1 -1 -1 -1 -1 -1 -1 -1 -1 -1 -1 -1 -1 -1 -1 -1 -1 -1 -1 -1 
-1 -1 -1 -1 -1 -1 -1 -1 -1 -1 -1 -1 -1 -1 -1 -1 -1 -1 -1 -1 -1 -1 -1 -1 
-1 -1 -1 -1 -1 -1 -1 -1 -1 -1 -1 -1 -1 -1 -1 -1 
$$ ##$RG_tab5= (0..255)
-1 -1 -1 -1 -1 -1 -1 -1 -1 -1 -1 -1 -1 -1 -1 -1 -1 -1 -1 -1 -1 -1 -1 -1 
-1 -1 -1 -1 -1 -1 -1 -1 -1 -1 -1 -1 -1 -1 -1 -1 -1 -1 -1 -1 -1 -1 -1 -1 
-1 -1 -1 -1 -1 -1 -1 -1 -1 -1 -1 -1 -1 -1 -1 -1 -1 -1 -1 -1 -1 -1 -1 -1 
-1 -1 -1 -1 -1 -1 -1 -1 -1 -1 -1 -1 -1 -1 -1 -1 -1 -1 -1 -1 -1 -1 -1 -1 
-1 -1 -1 -1 -1 -1 -1 -1 -1 -1 -1 -1 -1 -1 -1 -1 -1 -1 -1 -1 -1 -1 -1 -1 
-1 -1 -1 -1 -1 -1 -1 -1 -1 -1 -1 -1 -1 -1 -1 -1 -1 -1 -1 -1 -1 -1 -1 -1 
-1 -1 -1 -1 -1 -1 -1 -1 -1 -1 -1 -1 -1 -1 -1 -1 -1 -1 -1 -1 -1 -1 -1 -1 
-1 -1 -1 -1 -1 -1 -1 -1 -1 -1 -1 -1 -1 -1 -1 -1 -1 -1 -1 -1 -1 -1 -1 -1 
-1 -1 -1 -1 -1 -1 -1 -1 -1 -1 -1 -1 -1 -1 -1 -1 -1 -1 -1 -1 -1 -1 -1 -1 
-1 -1 -1 -1 -1 -1 -1 -1 -1 -1 -1 -1 -1 -1 -1 -1 -1 -1 -1 -1 -1 -1 -1 -1 
-1 -1 -1 -1 -1 -1 -1 -1 -1 -1 -1 -1 -1 -1 -1 -1 
$$ ##$RG_tab6= (0..255)
-1 -1 -1 -1 -1 -1 -1 -1 -1 -1 -1 -1 -1 -1 -1 -1 -1 -1 -1 -1 -1 -1 -1 -1 
-1 -1 -1 -1 -1 -1 -1 -1 -1 -1 -1 -1 -1 -1 -1 -1 -1 -1 -1 -1 -1 -1 -1 -1 
-1 -1 -1 -1 -1 -1 -1 -1 -1 -1 -1 -1 -1 -1 -1 -1 -1 -1 -1 -1 -1 -1 -1 -1 
-1 -1 -1 -1 -1 -1 -1 -1 -1 -1 -1 -1 -1 -1 -1 -1 -1 -1 -1 -1 -1 -1 -1 -1 
-1 -1 -1 -1 -1 -1 -1 -1 -1 -1 -1 -1 -1 -1 -1 -1 -1 -1 -1 -1 -1 -1 -1 -1 
-1 -1 -1 -1 -1 -1 -1 -1 -1 -1 -1 -1 -1 -1 -1 -1 -1 -1 -1 -1 -1 -1 -1 -1 
-1 -1 -1 -1 -1 -1 -1 -1 -1 -1 -1 -1 -1 -1 -1 -1 -1 -1 -1 -1 -1 -1 -1 -1 
-1 -1 -1 -1 -1 -1 -1 -1 -1 -1 -1 -1 -1 -1 -1 -1 -1 -1 -1 -1 -1 -1 -1 -1 
-1 -1 -1 -1 -1 -1 -1 -1 -1 -1 -1 -1 -1 -1 -1 -1 -1 -1 -1 -1 -1 -1 -1 -1 
-1 -1 -1 -1 -1 -1 -1 -1 -1 -1 -1 -1 -1 -1 -1 -1 -1 -1 -1 -1 -1 -1 -1 -1 
-1 -1 -1 -1 -1 -1 -1 -1 -1 -1 -1 -1 -1 -1 -1 -1 
$$ ##$RG_tab7= (0..255)
-1 -1 -1 -1 -1 -1 -1 -1 -1 -1 -1 -1 -1 -1 -1 -1 -1 -1 -1 -1 -1 -1 -1 -1 
-1 -1 -1 -1 -1 -1 -1 -1 -1 -1 -1 -1 -1 -1 -1 -1 -1 -1 -1 -1 -1 -1 -1 -1 
-1 -1 -1 -1 -1 -1 -1 -1 -1 -1 -1 -1 -1 -1 -1 -1 -1 -1 -1 -1 -1 -1 -1 -1 
-1 -1 -1 -1 -1 -1 -1 -1 -1 -1 -1 -1 -1 -1 -1 -1 -1 -1 -1 -1 -1 -1 -1 -1 
-1 -1 -1 -1 -1 -1 -1 -1 -1 -1 -1 -1 -1 -1 -1 -1 -1 -1 -1 -1 -1 -1 -1 -1 
-1 -1 -1 -1 -1 -1 -1 -1 -1 -1 -1 -1 -1 -1 -1 -1 -1 -1 -1 -1 -1 -1 -1 -1 
-1 -1 -1 -1 -1 -1 -1 -1 -1 -1 -1 -1 -1 -1 -1 -1 -1 -1 -1 -1 -1 -1 -1 -1 
-1 -1 -1 -1 -1 -1 -1 -1 -1 -1 -1 -1 -1 -1 -1 -1 -1 -1 -1 -1 -1 -1 -1 -1 
-1 -1 -1 -1 -1 -1 -1 -1 -1 -1 -1 -1 -1 -1 -1 -1 -1 -1 -1 -1 -1 -1 -1 -1 
-1 -1 -1 -1 -1 -1 -1 -1 -1 -1 -1 -1 -1 -1 -1 -1 -1 -1 -1 -1 -1 -1 -1 -1 
-1 -1 -1 -1 -1 -1 -1 -1 -1 -1 -1 -1 -1 -1 -1 -1 
$$ ##$RG_tab8= (0..255)
-1 -1 -1 -1 -1 -1 -1 -1 -1 -1 -1 -1 -1 -1 -1 -1 -1 -1 -1 -1 -1 -1 -1 -1 
-1 -1 -1 -1 -1 -1 -1 -1 -1 -1 -1 -1 -1 -1 -1 -1 -1 -1 -1 -1 -1 -1 -1 -1 
-1 -1 -1 -1 -1 -1 -1 -1 -1 -1 -1 -1 -1 -1 -1 -1 -1 -1 -1 -1 -1 -1 -1 -1 
-1 -1 -1 -1 -1 -1 -1 -1 -1 -1 -1 -1 -1 -1 -1 -1 -1 -1 -1 -1 -1 -1 -1 -1 
-1 -1 -1 -1 -1 -1 -1 -1 -1 -1 -1 -1 -1 -1 -1 -1 -1 -1 -1 -1 -1 -1 -1 -1 
-1 -1 -1 -1 -1 -1 -1 -1 -1 -1 -1 -1 -1 -1 -1 -1 -1 -1 -1 -1 -1 -1 -1 -1 
-1 -1 -1 -1 -1 -1 -1 -1 -1 -1 -1 -1 -1 -1 -1 -1 -1 -1 -1 -1 -1 -1 -1 -1 
-1 -1 -1 -1 -1 -1 -1 -1 -1 -1 -1 -1 -1 -1 -1 -1 -1 -1 -1 -1 -1 -1 -1 -1 
-1 -1 -1 -1 -1 -1 -1 -1 -1 -1 -1 -1 -1 -1 -1 -1 -1 -1 -1 -1 -1 -1 -1 -1 
-1 -1 -1 -1 -1 -1 -1 -1 -1 -1 -1 -1 -1 -1 -1 -1 -1 -1 -1 -1 -1 -1 -1 -1 
-1 -1 -1 -1 -1 -1 -1 -1 -1 -1 -1 -1 -1 -1 -1 -1 
$$ ##$ROUTER= 3
$$ ##$RX22TY= <tty10>
$$ ##$SCMTY= <no>
$$ ##$SPECTR= 5
$$ ##$SY2FLAG= 0
$$ ##$TFXNUM= 0
$$ ##$TRIPLO2= 0
$$ ##$VTUTY= <tty05>
$$ ##$WBREFAM= (0..15)
100 100 100 100 100 100 100 100 100 100 100 100 100 100 100 100 
$$ ##$WBREFPH= (0..15)
0 0 0 0 0 0 0 0 0 0 0 0 0 0 0 0 
$$ ##$XFAC= 2
$$ ##END=
##$RELAX= 
$$ Bruker specific parameters
$$ --------------------------
##$DU= <P:\NMR-data>
##$EXPNO= 1
##$NAME= <NMR_apolar_TCDD_p11a.2C>
##$PROCNO= 1
##$TYPE= <nmr>
##$USER= <Ainhoa_raw_data>
##$ACQT0= -4.83829889523336
##$AMP= (0..31)
100 100 100 100 100 100 100 100 100 100 100 100 100 100 100 100 100 100
100 100 100 100 100 100 100 100 100 100 100 100 100 100
##$ANAVPT= -1
##$AQSEQ= 0
##$AQ_mod= 3
##$AUNM= <au_zg>
##$AUTOPOS= <22 >
##$BF1= 400.13
##$BF2= 100.612769
##$BF3= 400.13
##$BF4= 400.13
##$BF5= 500.13
##$BF6= 500.13
##$BF7= 500.13
##$BF8= 500.13
##$BYTORDA= 0
##$CFDGTYP= 0
##$CFRGTYP= 5
##$CHEMSTR= <none>
##$CNST= (0..63)
1 1 145 1 1 1 1 1 1 1 1 1 1 1 1 1 1 1 1 1 1 1 1 1 1 1 1 1 1 1 1 1 1 1 1
1 1 1 1 1 1 1 1 1 1 1 1 1 1 1 1 1 1 1 1 1 1 1 1 1 1 1 1 1
##$CPDPRG= <>
##$CPDPRG1= <>
##$CPDPRG2= <>
##$CPDPRG3= <>
##$CPDPRG4= <mlev>
##$CPDPRG5= <mlev>
##$CPDPRG6= <mlev>
##$CPDPRG7= <mlev>
##$CPDPRG8= <mlev>
##$CPDPRGB= <>
##$CPDPRGT= <>
##$D= (0..63)
0 2 0 0 0 0 0 0 0 0.06 0 0 2e-005 0 0 0 0.0002 0 0 0 0 0 0 0 0 0 0 0 0
0 0 0 0 0 0 0 0 0 0 0 0 0 0 0 0 0 0 0 0 0 0 0 0 0 0 0 0 0 0 0 0 0 0 0
##$DATE= 1217333058
##$DBL= (0..7)
120 120 120 120 120 120 120 120
##$DBP= (0..7)
150 150 150 150 150 150 150 150
##$DBP07= 0
##$DBPNAM0= <>
##$DBPNAM1= <>
##$DBPNAM2= <>
##$DBPNAM3= <>
##$DBPNAM4= <>
##$DBPNAM5= <>
##$DBPNAM6= <>
##$DBPNAM7= <>
##$DBPOAL= (0..7)
0.5 0.5 0.5 0.5 0.5 0.5 0.5 0.5
##$DBPOFFS= (0..7)
0 0 0 0 0 0 0 0
##$DE= 6
##$DECBNUC= <off>
##$DECIM= 24
##$DECNUC= <off>
##$DECSTAT= 4
##$DIGMOD= 0
##$DIGTYP= 7
##$DL= (0..7)
0 120 120 120 120 120 120 120
##$DP= (0..7)
150 150 150 150 150 150 150 150
##$DP07= 0
##$DPNAME0= <>
##$DPNAME1= <>
##$DPNAME2= <>
##$DPNAME3= <>
##$DPNAME4= <>
##$DPNAME5= <>
##$DPNAME6= <>
##$DPNAME7= <>
##$DPOAL= (0..7)
0.5 0.5 0.5 0.5 0.5 0.5 0.5 0.5
##$DPOFFS= (0..7)
0 0 0 0 0 0 0 0
##$DQDMODE= 0
##$DR= 18
##$DS= 4
##$DSLIST= <SSSSSSSSSSSSSSS>
##$DSPFIRM= 0
##$DSPFVS= -1
##$DTYPA= 0
##$EXP= <AID_chl>
##$F1LIST= <111111111111111>
##$F2LIST= <222222222222222>
##$F3LIST= <333333333333333>
##$FCUCHAN= (0..9)
0 2 1 0 0 0 0 0 0 0
##$FL1= 90
##$FL2= 90
##$FL3= 90
##$FL4= 90
##$FOV= 20
##$FQ1LIST= <freqlist>
##$FQ2LIST= <freqlist>
##$FQ3LIST= <freqlist>
##$FQ4LIST= <freqlist>
##$FQ5LIST= <freqlist>
##$FQ6LIST= <freqlist>
##$FQ7LIST= <freqlist>
##$FQ8LIST= <freqlist>
##$FRQLO3= 1882485.02994012
##$FRQLO3N= 0
##$FS= (0..7)
83 83 83 83 83 83 83 83
##$FTLPGN= 0
##$FW= 90000
##$FnMODE= 0
##$FnTYPE= 0
##$GP031= 0
##$GPNAM0= <sine.100>
##$GPNAM1= <sine.100>
##$GPNAM10= <sine.100>
##$GPNAM11= <sine.100>
##$GPNAM12= <sine.100>
##$GPNAM13= <sine.100>
##$GPNAM14= <sine.100>
##$GPNAM15= <sine.100>
##$GPNAM16= <sine.100>
##$GPNAM17= <sine.100>
##$GPNAM18= <sine.100>
##$GPNAM19= <sine.100>
##$GPNAM2= <sine.100>
##$GPNAM20= <sine.100>
##$GPNAM21= <sine.100>
##$GPNAM22= <sine.100>
##$GPNAM23= <sine.100>
##$GPNAM24= <sine.100>
##$GPNAM25= <sine.100>
##$GPNAM26= <sine.100>
##$GPNAM27= <sine.100>
##$GPNAM28= <sine.100>
##$GPNAM29= <sine.100>
##$GPNAM3= <sine.100>
##$GPNAM30= <sine.100>
##$GPNAM31= <sine.100>
##$GPNAM4= <sine.100>
##$GPNAM5= <sine.100>
##$GPNAM6= <sine.100>
##$GPNAM7= <sine.100>
##$GPNAM8= <sine.100>
##$GPNAM9= <sine.100>
##$GPX= (0..31)
0 0 0 0 0 0 0 0 0 0 0 0 0 0 0 0 0 0 0 0 0 0 0 0 0 0 0 0 0 0 0 0
##$GPY= (0..31)
0 0 0 0 0 0 0 0 0 0 0 0 0 0 0 0 0 0 0 0 0 0 0 0 0 0 0 0 0 0 0 0
##$GPZ= (0..31)
0 0 0 0 0 0 0 0 0 0 0 0 0 0 0 0 0 0 0 0 0 0 0 0 0 0 0 0 0 0 0 0
##$GRDPROG= <>
##$GRPDLY= -1
##$HDDUTY= 20
##$HDRATE= 20
##$HGAIN= (0..3)
0 0 0 0
##$HL1= 1
##$HL2= 35
##$HL3= 16
##$HL4= 17
##$HOLDER= 0
##$HPMOD= (0..7)
0 0 0 0 0 0 0 0
##$HPPRGN= 0
##$IN= (0..63)
0.001 0.001 0.001 0.001 0.001 0.001 0.001 0.001 0.001 0.001 0.001 0.001
0.001 0.001 0.001 0.001 0.001 0.001 0.001 0.001 0.001 0.001 0.001 0.001
0.001 0.001 0.001 0.001 0.001 0.001 0.001 0.001 0.001 0.001 0.001 0.001
0.001 0.001 0.001 0.001 0.001 0.001 0.001 0.001 0.001 0.001 0.001 0.001
0.001 0.001 0.001 0.001 0.001 0.001 0.001 0.001 0.001 0.001 0.001 0.001
0.001 0.001 0.001 0.001
##$INF= (0..7)
0 0 0 0 0 0 0 0
##$INP= (0..63)
0 0 0 0 0 0 0 0 0 0 0 0 0 0 0 0 0 0 0 0 0 0 0 0 0 0 0 0 0 0 0 0 0 0 0 0
0 0 0 0 0 0 0 0 0 0 0 0 0 0 0 0 0 0 0 0 0 0 0 0 0 0 0 0
##$INSTRUM= <avance400>
##$L= (0..31)
1 1 1 1 1 1 1 1 1 1 1 1 1 1 1 1 1 1 1 1 1 1 1 1 1 1 1 1 1 1 1 1
##$LFILTER= 100
##$LGAIN= -15
##$LINPSTP= 10
##$LOCKED= yes
##$LOCKFLD= 3186
##$LOCKGN= 119
##$LOCKPOW= -35
##$LOCKPPM= 7.23999977111816
##$LOCNUC= <2H>
##$LOCPHAS= 356
##$LOCSHFT= yes
##$LOCSW= 0
##$LTIME= 0.200000002980232
##$MASR= 4200
##$MASRLST= <masrlst>
##$NBL= 1
##$NC= -2
##$NLOGCH= 1
##$NS= 128
##$NUC1= <1H>
##$NUC2= <13C>
##$NUC3= <off>
##$NUC4= <off>
##$NUC5= <off>
##$NUC6= <off>
##$NUC7= <off>
##$NUC8= <off>
##$NUCLEI= 0
##$NUCLEUS= <off>
##$O1= 1922.3
##$O2= 4979.85804243228
##$O3= 1900.52349393
##$O4= 1900.52349393
##$O5= 0
##$O6= 0
##$O7= 0
##$O8= 0
##$OBSCHAN= (0..9)
0 0 0 0 0 0 0 0 0 0
##$OVERFLW= 0
##$P= (0..63)
7.6 7.6 15.2 14.9 29.8 16.5 25 50 0 0 0 0 0 0 0 200000 1000 2500 0 600
2500 0 0 0 0 200 0 7.6 1000 0 0 0 0 0 0 0 0 0 0 0 0 0 0 0 0 0 0 0 0 0 0
0 0 0 0 0 0 0 0 0 0 0 0 0
##$PACOIL= (0..15)
0 0 0 0 0 0 0 0 0 0 0 0 0 0 0 0
##$PAPS= 2
##$PARMODE= 0
##$PCPD= (0..9)
100 100 70 100 100 100 100 100 100 100
##$PHCOR= (0..31)
0 0 0 0 0 0 0 0 0 0 0 0 0 0 0 0 0 0 0 0 0 0 0 0 0 0 0 0 0 0 0 0
##$PHLIST= <>
##$PHP= 1
##$PH_ref= 0
##$PL= (0..63)
120 0 -4 120 120 120 120 120 120 60 10.34 22.38 9 120 120 120 120 120 0
120 120 120 120 120 120 120 120 22.38 120 120 9 120 120 120 120 120 120
120 120 120 120 120 120 120 120 120 120 120 120 120 120 120 120 120 120
120 120 120 120 120 120 120 120 120
##$PLSTEP= 0.1
##$PLSTRT= -6
##$POWMOD= 0
##$PQPHASE= 0
##$PQSCALE= 0
##$PR= 1
##$PRECHAN= (0..15)
-1 1 2 -1 -1 -1 -1 -1 -1 -1 -1 -1 -1 -1 -1 -1
##$PRGAIN= 0
##$PROBHD= <5 mm PABBI 1H-BB Z-GRD Z811201/0006
>
##$PROSOL= no
##$PULPROG= <zg>
##$PW= 0
##$PYNM= <acqu.py>
##$QNP= 1
##$RD= 0
##$RECCHAN= (0..15)
-1 -1 -1 -1 -1 -1 -1 -1 -1 -1 -1 -1 -1 -1 -1 -1
##$RECPH= 0
##$RECPRE= (0..15)
-1 -1 -1 -1 -1 -1 -1 -1 -1 -1 -1 -1 -1 -1 -1 -1
##$RECPRFX= (0..15)
-1 -1 -1 -1 -1 -1 -1 -1 -1 -1 -1 -1 -1 -1 -1 -1
##$RECSEL= (0..15)
0 0 0 0 0 0 0 0 0 0 0 0 0 0 0 0
##$RG= 181
##$RO= 0
##$ROUTWD1= (0..23)
0 0 0 0 0 0 0 0 0 0 0 0 0 0 0 0 0 0 0 0 1 1 0 0
##$ROUTWD2= (0..23)
0 0 0 0 0 1 0 0 0 0 0 0 0 0 0 0 0 0 1 0 1 1 0 0
##$RSEL= (0..9)
0 1 2 0 0 0 0 0 0 0
##$S= (0..7)
83 4 83 83 83 83 83 83
##$SEOUT= 0
##$SFO1= 400.1319223
##$SFO2= 100.617748858042
##$SFO3= 400.131900523494
##$SFO4= 400.131900523494
##$SFO5= 500.13
##$SFO6= 500.13
##$SFO7= 500.13
##$SFO8= 500.13
##$SOLVENT= <CDCl3>
##$SP= (0..31)
1 120 120 120 0 0 120 120 0 0 0 120 0 0 120 0 150 150 120 120.87 118.96
122.27 114.95 150 150 150 150 150 150 120 120 120
##$SP07= 0
##$SPECTR= 0
##$SPNAM0= <gauss>
##$SPNAM1= <Gaus1.1000>
##$SPNAM10= <gauss>
##$SPNAM11= <Gaus1.1000>
##$SPNAM12= <gauss>
##$SPNAM13= <gauss>
##$SPNAM14= <Gaus1.1000>
##$SPNAM15= <Gaus1.1000>
##$SPNAM16= <gauss>
##$SPNAM17= <gauss>
##$SPNAM18= <Gaus1.1000>
##$SPNAM19= <Gaus1.1000>
##$SPNAM2= <Gaus1.1000>
##$SPNAM20= <Gaus1.1000>
##$SPNAM21= <Gaus1.1000>
##$SPNAM22= <Gaus1.1000>
##$SPNAM23= <gauss>
##$SPNAM24= <gauss>
##$SPNAM25= <gauss>
##$SPNAM26= <gauss>
##$SPNAM27= <gauss>
##$SPNAM28= <gauss>
##$SPNAM29= <Gaus1.1000>
##$SPNAM3= <Gaus1.1000>
##$SPNAM30= <Gaus1.1000>
##$SPNAM31= <Gaus1.1000>
##$SPNAM4= <gauss>
##$SPNAM5= <gauss>
##$SPNAM6= <Gaus1.1000>
##$SPNAM7= <Gaus1.1000>
##$SPNAM8= <gauss>
##$SPNAM9= <gauss>
##$SPOAL= (0..31)
0.5 0.5 0.5 0.5 0.5 0.5 0.5 0.5 0.5 0.5 0.5 0.5 0.5 0.5 0.5 0.5 0.5 0.5
0.5 0.5 0.5 0.5 0.5 0.5 0.5 0.5 0.5 0.5 0.5 0.5 0.5 0.5
##$SPOFFS= (0..31)
0 0 0 0 0 0 0 0 0 0 0 0 0 0 0 0 0 0 0 0 0 0 0 0 0 0 0 0 0 0 0 0
##$SUBNAM0= <"">
##$SUBNAM1= <"">
##$SUBNAM2= <"">
##$SUBNAM3= <"">
##$SUBNAM4= <"">
##$SUBNAM5= <"">
##$SUBNAM6= <"">
##$SUBNAM7= <"">
##$SUBNAM8= <"">
##$SUBNAM9= <"">
##$SW= 12.4709369134976
##$SWIBOX= (0..15)
0 1 2 0 0 0 0 0 0 0 0 0 0 0 0 0
##$SW_h= 4990.01996007984
##$SWfinal= 0
##$TD= 16244
##$TD0= 1
##$TE= 301.7
##$TE2= 300
##$TE3= 300
##$TEG= 300
##$TL= (0..7)
0 120 120 120 120 120 120 120
##$TP= (0..7)
150 150 150 150 150 150 150 150
##$TP07= 0
##$TPNAME0= <>
##$TPNAME1= <>
##$TPNAME2= <>
##$TPNAME3= <>
##$TPNAME4= <>
##$TPNAME5= <>
##$TPNAME6= <>
##$TPNAME7= <>
##$TPOAL= (0..7)
0.5 0.5 0.5 0.5 0.5 0.5 0.5 0.5
##$TPOFFS= (0..7)
0 0 0 0 0 0 0 0
##$TUNHIN= 0
##$TUNHOUT= 0
##$TUNXOUT= 0
##$USERA1= <user>
##$USERA2= <user>
##$USERA3= <user>
##$USERA4= <user>
##$USERA5= <user>
##$V9= 5
##$VALIST= <valist>
##$VCLIST= <CCCCCCCCCCCCCCC>
##$VD= 0
##$VDLIST= <DDDDDDDDDDDDDDD>
##$VPLIST= <PPPPPPPPPPPPPPP>
##$VTLIST= <TTTTTTTTTTTTTTT>
##$WBST= 1024
##$WBSW= 15.53612
##$XGAIN= (0..3)
0 0 0 0
##$XL= 0
##$YL= 0
##$YMAX_a= 2631491
##$YMIN_a= -1945251
##$ZGOPTNS= <>
##$ZL1= 120
##$ZL2= 120
##$ZL3= 120
##$ZL4= 120
##$ABSF1= 10
##$ABSF2= 0
##$ABSG= 5
##$ABSL= 3
##$ALPHA= 0
##$AQORDER= 0
##$ASSFAC= 0
##$ASSFACI= 0
##$ASSFACX= 0
##$ASSWID= 0
##$AUNMP= <proc_1H_AID>
##$AXLEFT= 0
##$AXNAME= <>
##$AXNUC= <off>
##$AXRIGHT= 0
##$AXTYPE= 0
##$AXUNIT= <>
##$AZFE= 0.1
##$AZFW= 0.1
##$BCFW= 1
##$BC_mod= 2
##$BYTORDP= 0
##$COROFFS= 0
##$CY= 12.5
##$DATMOD= 1
##$DC= 2
##$DFILT= <>
##$DTYPP= 0
##$F1P= 9.9967504570787
##$F2P= -9.53364507338961e-007
##$FCOR= 1
##$FTSIZE= 65536
##$FT_mod= 4
##$GAMMA= 1
##$GB= 0
##$INTBC= 1
##$INTSCL= 1
##$ISEN= 128
##$LB= 1
##$LEV0= 0
##$LPBIN= 0
##$MAXI= 10000
##$MC2= 0
##$MEAN= 0
##$ME_mod= 0
##$MI= 0.02
##$NCOEF= 0
##$NC_proc= 0
##$NLEV= 6
##$NOISF1= 8.174992
##$NOISF2= 6.675002
##$NSP= 1
##$NTH_PI= 0
##$NZP= 0
##$OFFSET= 11.01498
##$PC= 1
##$PHC0= 199.3838
##$PHC1= -8.11141
##$PH_mod= 0
##$PKNL= yes
##$PPARMOD= 0
##$PPDIAG= 0
##$PPIPTYP= 0
##$PPMPNUM= 100
##$PPRESOL= 1
##$PSCAL= 0
##$PSIGN= 0
##$PYNMP= <proc.py>
##$REVERSE= no
##$SF= 400.130009885034
##$SI= 131072
##$SIGF1= 5.6
##$SIGF2= 5.2
##$SINO= 400
##$SIOLD= 131072
##$SPECTYP= <>
##$SREGLST= <1H.CDCl3>
##$SSB= 2
##$STSI= 0
##$STSR= 0
##$SW_p= 4990.01996007982
##$SYMM= 0
##$S_DEV= 0
##$TDeff= 16244
##$TDoff= 0
##$TI= <>
##$TILT= no
##$TM1= 0
##$TM2= 0
##$TOPLEV= 0
##$USERP1= <user>
##$USERP2= <user>
##$USERP3= <user>
##$USERP4= <user>
##$USERP5= <user>
##$WDW= 4
##$XDIM= 8192
##$YMAX_p= 0
##$YMIN_p= 0
##$CURPLOT= <\\rik006s\net8_hp>
##$CURPRIN= <$\\rik006s\net8_hp>
##$DFORMAT= <normdp>
##$LAYOUT= <+/1d_h.xwp>
##$LFORMAT= <normlp>
##$PFORMAT= <normpl>
##$SURQMSG= 1
$$ End of Bruker specific parameters
$$ ---------------------------------
##NTUPLES= NMR FID
##VAR_NAME=  TIME,          FID/REAL,        FID/IMAG
##SYMBOL=    X,             R,               I
##VAR_TYPE=  INDEPENDENT,   DEPENDENT,       DEPENDENT
##VAR_FORM=  AFFN,          ASDF,            ASDF
##VAR_DIM=   8122,          8122,            8122
##UNITS=     SECONDS,       ARBITRARY UNITS, ARBITRARY UNITS
##FACTOR=    0.0002004,     1,               1
##FIRST=     0,             -2128204,        -36695
##LAST=      1.6274484,     -18090,          -18354
##MIN=       0,             -2128204,        -2128204
##MAX=       1.6274484,     2497737,         2497737
$$ Real data points
##PAGE= N=1
##DATA TABLE= (X++(R..R)), XYDATA
0 -2128204
1  -694269
2  2497737
3  -256500
4 -2023724
5   480874
6  1374322
7  -631366
8  -421581
9   928675
10   142565
11  -828682
12   363569
13  1081943
14  -118029
15  -931628
16   106514
17   733895
18   -65776
19  -600999
20  -126365
21    10232
22    30871
23   263029
24  -108090
25  -612541
26    88526
27   454959
28  -299216
29  -134383
30   705431
31  -205202
32  -811959
33   825855
34  1100126
35 -1163215
36 -1053846
37  1336081
38   873594
39 -1302709
40  -527608
41  1014433
42    -1429
43  -839567
44   364585
45   491973
46  -869639
47  -477764
48  1199419
49   603095
50 -1230313
51  -577401
52  1254109
53   556276
54  -941536
55  -185256
56   758331
57   -32363
58  -259191
59   366167
60  -176304
61  -656082
62   248376
63   392309
64  -423425
65  -215926
66   208857
67  -181716
68    25903
69   455525
70  -286116
71  -660291
72   421441
73   760502
74  -240094
75  -458433
76   288800
77   263553
78  -271273
79    -3530
80   379073
81  -274490
82  -575264
83   529317
84   793138
85  -742821
86  -992239
87   670487
88   795459
89  -711462
90  -577277
91   541067
92   184078
93  -320676
94   283487
95   165946
96  -586790
97   -48297
98   746778
99   111043
100  -509158
101   -42907
102   280999
103    96960
104    34549
105  -190072
106  -355360
107   130849
108   410088
109  -124543
110  -365942
111    19106
112   131056
113   -63751
114    26635
115   127459
116  -140020
117  -228243
118   317055
119   555974
120  -237138
121  -690415
122   233273
123   708542
124  -216241
125  -497207
126   251924
127   153738
128  -285651
129   172799
130   211493
131  -574129
132  -325710
133   625344
134   356054
135  -512839
136  -353629
137   289948
138   322584
139   -50822
140  -225900
141  -113624
142   123559
143   290184
144   175190
145  -188061
146  -255045
147    91396
148   203304
149   -30499
150   -76788
151   -78106
152  -173082
153   109504
154   385207
155  -175216
156  -617000
157    71031
158   560262
159   -66622
160  -366303
161   133233
162   149006
163  -178666
164   156077
165   311490
166  -356642
167  -401785
168   497107
169   524962
170  -368960
171  -468288
172   177255
173   296306
174   -50522
175  -192245
176  -142927
177   -53173
178   145611
179   232725
180   -47326
181  -357094
182  -122508
183   339090
184   234052
185  -189901
186  -173376
187    47734
188   140246
189   242287
190    11220
191  -448613
192  -135040
193   487338
194   155114
195  -369589
196   -61033
197   145108
198  -129926
199    29560
200   238335
201  -256530
202  -421085
203   287707
204   534748
205  -163184
206  -481772
207    59791
208   364668
209    25061
210  -128719
211     3878
212   -70834
213   -27280
214   310397
215   138315
216  -434687
217  -284193
218   343127
219   286843
220  -185552
221  -234642
222   -31742
223    94807
224   188745
225    30737
226  -319203
227  -216900
228   304988
229   342798
230  -137530
231  -233394
232    56163
233    89134
234    55013
235   134124
236  -104567
237  -346823
238    91970
239   482398
240   -14757
241  -502510
242  -115221
243   316858
244   103421
245  -151249
246   -50192
247   -28738
248   -78516
249   185287
250   280525
251  -263608
252  -445360
253   240551
254   488793
255  -111400
256  -299911
257    46691
258    93404
259    59010
260   140009
261  -157334
262  -366584
263   117321
264   411832
265   -34372
266  -326589
267   -90418
268   111186
269   112652
270    77241
271   -85819
272  -243447
273     5411
274   397992
275   177945
276  -376578
277  -268645
278   273896
279   249515
280  -108007
281   -92516
282   -15983
283   -98114
284   113281
285   270126
286  -174320
287  -458032
288    61753
289   463098
290    46828
291  -359672
292  -105221
293   172456
294    87943
295    48336
296      276
297  -236062
298   -98273
299   377196
300   245455
301  -322371
302  -265923
303   163864
304   176570
305    17062
306   -41424
307  -183832
308  -111302
309   263560
310   243620
311  -253750
312  -357077
313   107602
314   319942
315    24080
316  -158494
317   -68109
318   -28092
319    77715
320   246745
321   -22727
322  -416228
323   -81264
324   458247
325   182059
326  -323445
327  -194076
328   110334
329   106325
330    54641
331   -16242
332  -193147
333  -141297
334   233855
335   309461
336  -151804
337  -378773
338    24427
339   312414
340    84344
341  -121800
342  -101406
343   -70872
344   116665
345   282656
346   -63849
347  -405728
348   -51947
349   337557
350   123877
351  -167741
352  -137849
353   -39809
354    63108
355   182474
356    34016
357  -302334
358  -193797
359   314773
360   330150
361  -202359
362  -313827
363    83354
364   189889
365    34829
366    25263
367   -99869
368  -221315
369   132892
370   379214
371   -71229
372  -411801
373   -67325
374   278486
375   145503
376   -99932
377  -163574
378   -83464
379    94221
380   217610
381    26536
382  -288343
383  -182123
384   251542
385   284812
386  -103906
387  -231510
388   -37157
389    89622
390   149476
391    77452
392  -209892
393  -238191
394   184872
395   341944
396   -69465
397  -340909
398   -75730
399   189920
400   116074
401   -14290
402   -85617
403  -160258
404    16191
405   323938
406   111983
407  -380105
408  -213493
409   300285
410   231937
411  -105276
412  -125999
413   -68992
414     3161
415   195721
416   119979
417  -252853
418  -257649
419   164968
420   310358
421   -16361
422  -259231
423  -122270
424    99032
425   148966
426    68488
427  -121600
428  -238825
429    48675
430   367829
431    74362
432  -334301
433  -146939
434   177979
435   148576
436    38173
437   -68378
438  -189607
439   -25411
440   284953
441   149109
442  -273058
443  -269342
444   141055
445   289513
446     9327
447  -204187
448  -108209
449    31039
450   123507
451   146246
452  -103371
453  -312832
454    26074
455   374845
456    85021
457  -287220
458  -149684
459   100039
460   136485
461    98015
462   -54960
463  -234807
464   -42591
465   310390
466   171944
467  -267510
468  -255001
469   121648
470   218760
471    38996
472   -70142
473  -148848
474  -105379
475   198012
476   247185
477  -185150
478  -342296
479    66286
480   318430
481    80694
482  -176741
483  -158019
484    -3699
485   128734
486   149036
487   -36023
488  -260308
489  -109270
490   310099
491   247843
492  -256327
493  -285803
494   112617
495   171081
496    42208
497    14187
498  -158640
499  -176390
500   233323
501   301795
502  -198692
503  -335760
504    61450
505   241842
506    91153
507   -62151
508  -162052
509  -106354
510   138916
511   230748
512   -49020
513  -318002
514   -97982
515   305748
516   214647
517  -183899
518  -215273
519    12057
520    99787
521   128384
522    64205
523  -211636
524  -218586
525   231586
526   338993
527  -144607
528  -345717
529      466
530   219117
531    97453
532   -20195
533  -116778
534  -176885
535    78671
536   323066
537    -1598
538  -370195
539  -103869
540   281655
541   181295
542   -80206
543  -161011
544  -107625
545    73894
546   226078
547    48113
548  -254320
549  -191237
550   189662
551   299180
552   -65529
553  -313182
554   -65445
555   167706
556   102641
557    41558
558   -82574
559  -247301
560    44041
561   395411
562    27783
563  -398972
564   -98224
565   248499
566   129796
567      307
568   -74064
569  -198501
570    -6399
571   294256
572    99226
573  -292782
574  -218535
575   171657
576   276102
577    -2365
578  -222299
579  -137967
580    62420
581   174174
582   113632
583  -144659
584  -262547
585    71618
586   358170
587    56438
588  -308985
589  -151066
590   147493
591   160641
592    50091
593   -83808
594  -199620
595   -35592
596   286719
597   155624
598  -294835
599  -251426
600   178484
601   231497
602    -8617
603  -106233
604  -131903
605   -56772
606   206154
607   201923
608  -187798
609  -280503
610    95764
611   288286
612    67381
613  -186205
614  -186385
615    19679
616   175794
617   121341
618   -81385
619  -236638
620   -66742
621   287284
622   202456
623  -254668
624  -269073
625   124068
626   212774
627    47781
628   -48741
629  -171416
630  -109174
631   237241
632   233519
633  -209194
634  -288472
635    90461
636   259186
637    63142
638  -135459
639  -159969
640   -42381
641   136754
642   175090
643   -68974
644  -271251
645   -39414
646   291780
647   145084
648  -205439
649  -181024
650    45832
651   121827
652   121695
653    10869
654  -203333
655  -128675
656   221737
657   231074
658  -159897
659  -288873
660    22289
661   220246
662    94123
663   -61613
664  -145548
665  -123754
666   117841
667   260954
668   -56606
669  -328220
670   -33936
671   293453
672   138912
673  -127836
674  -163233
675   -57755
676   118138
677   188763
678   -23310
679  -243582
680  -100869
681   218897
682   213995
683  -134759
684  -265889
685     2449
686   188943
687    90955
688   -23648
689  -115088
690  -141397
691   106005
692   271109
693   -56154
694  -307558
695   -30191
696   226103
697   113160
698   -53157
699  -128085
700  -116443
701    67827
702   221587
703    29043
704  -258330
705  -147172
706   211994
707   229998
708   -96743
709  -226755
710   -51499
711   104563
712   151275
713    67836
714  -181978
715  -207748
716   161137
717   294709
718   -67684
719  -285623
720   -56904
721   178895
722   149540
723    -7275
724  -145968
725  -147272
726    70224
727   237486
728    31157
729  -266990
730  -144771
731   203258
732   201409
733   -67132
734  -163858
735   -90924
736    38049
737   182814
738    94323
739  -192606
740  -188027
741   143010
742   258044
743   -13306
744  -230351
745  -112903
746   110329
747   163237
748    55282
749  -119475
750  -202558
751    19654
752   287520
753    76241
754  -307785
755  -173692
756   185257
757   177624
758     2630
759  -101397
760  -168113
761    -6367
762   262965
763   124834
764  -238405
765  -196373
766   149781
767   236614
768    12700
769  -177547
770  -144821
771    39168
772   171613
773    98122
774  -132951
775  -228200
776    26032
777   270043
778    74657
779  -230073
780  -157573
781    94269
782   170730
783    83771
784   -74433
785  -185887
786   -39817
787   230769
788   165885
789  -193089
790  -250108
791    86989
792   244572
793    38692
794  -140284
795  -141091
796   -52961
797   157854
798   215184
799  -125083
800  -306388
801    50988
802   301051
803    64084
804  -173953
805  -142358
806     -606
807   153466
808   170702
809   -69272
810  -244652
811   -48092
812   232090
813   150963
814  -172138
815  -237998
816    38650
817   199370
818    82524
819   -61364
820  -150304
821  -102475
822   158156
823   236426
824   -95059
825  -279121
826     9670
827   247200
828   107422
829  -102521
830  -160185
831   -80279
832   114155
833   198713
834   -28490
835  -268428
836   -99316
837   236758
838   183686
839  -146396
840  -214067
841   -10374
842   141692
843   157508
844    10619
845  -200833
846  -129621
847   196020
848   242055
849   -91579
850  -263498
851   -38282
852   197577
853   136378
854   -68355
855  -166001
856  -103098
857    76870
858   214405
859    26483
860  -277786
861  -130932
862   239020
863   176804
864  -109348
865  -145745
866   -58852
867    57526
868   205778
869    79141
870  -234445
871  -165216
872   187642
873   215967
874   -58524
875  -206270
876   -93634
877   121951
878   189618
879     8776
880  -186913
881  -155168
882    81216
883   227843
884    28175
885  -255374
886  -142546
887   188412
888   205856
889   -44573
890  -164624
891   -99713
892    49227
893   196796
894    96462
895  -207060
896  -199414
897   161989
898   261884
899   -48885
900  -212310
901   -64530
902    68259
903   133645
904   107637
905  -144454
906  -250710
907    79840
908   277809
909    -6661
910  -234242
911  -102385
912    86512
913   158330
914    83639
915  -136692
916  -197024
917    51335
918   235508
919    85980
920  -174955
921  -187096
922    92919
923   249259
924    30875
925  -189173
926  -128280
927    34970
928   160202
929   124631
930  -141726
931  -253797
932    58571
933   272080
934    28756
935  -208897
936  -123892
937    56136
938   164547
939   116532
940  -104887
941  -209471
942     8970
943   241576
944   115286
945  -182159
946  -191019
947    69528
948   199539
949    67136
950  -118087
951  -172054
952   -36327
953   179816
954   165198
955  -132809
956  -248507
957    27655
958   245673
959    84016
960  -157690
961  -154785
962    11219
963   147652
964   154908
965   -52736
966  -248541
967   -48476
968   267613
969   128693
970  -197896
971  -171075
972    39923
973   133727
974   124017
975   -39822
976  -228541
977   -71802
978   233826
979   161752
980  -137000
981  -196917
982     -851
983   188163
984   139243
985  -103567
986  -198408
987   -35473
988   147846
989   155641
990   -41467
991  -233559
992   -85068
993   226154
994   163666
995  -146777
996  -183051
997    -4597
998   114945
999   153336
1000    14959
1001  -220158
1002  -127545
1003   208419
1004   214926
1005  -111042
1006  -222310
1007   -12531
1008   156247
1009   125423
1010   -21072
1011  -181433
1012  -141618
1013   135928
1014   229255
1015   -59941
1016  -256080
1017   -48483
1018   188695
1019   137228
1020   -49180
1021  -164516
1022   -96669
1023   122250
1024   203231
1025      490
1026  -208110
1027  -116026
1028   158328
1029   207131
1030   -55832
1031  -219314
1032   -66913
1033   126274
1034   144145
1035    14111
1036  -169908
1037  -173051
1038   109815
1039   245306
1040   -24734
1041  -238486
1042   -78047
1043   147620
1044   161735
1045     5697
1046  -152883
1047  -129689
1048    80800
1049   214802
1050    56573
1051  -205603
1052  -165386
1053   139258
1054   214633
1055   -36670
1056  -188479
1057   -90607
1058    59921
1059   161602
1060    92891
1061  -174828
1062  -214063
1063   114284
1064   250187
1065   -12573
1066  -203346
1067   -90721
1068    99473
1069   167152
1070    63940
1071  -139113
1072  -180946
1073    54745
1074   230982
1075    53325
1076  -208151
1077  -153221
1078   104034
1079   177310
1080    24128
1081  -140615
1082  -156883
1083    18516
1084   206649
1085   104156
1086  -167464
1087  -189521
1088    71205
1089   226318
1090    60508
1091  -174718
1092  -147652
1093    64547
1094   172605
1095    86935
1096  -105713
1097  -201653
1098    -7402
1099   239570
1100   102532
1101  -209154
1102  -168932
1103    82152
1104   154934
1105    67916
1106   -82723
1107  -186560
1108   -27622
1109   221247
1110   142628
1111  -157572
1112  -199410
1113    51580
1114   205046
1115    77001
1116  -127418
1117  -162429
1118    -6378
1119   165623
1120   140185
1121  -102586
1122  -234042
1123    -6588
1124   229872
1125    96620
1126  -150579
1127  -157285
1128     9011
1129   153363
1130   131545
1131   -74483
1132  -206178
1133   -44099
1134   198073
1135   155725
1136  -108576
1137  -204285
1138    -2688
1139   191811
1140   117879
1141   -90272
1142  -174792
1143   -61219
1144   149955
1145   185328
1146   -69542
1147  -237276
1148   -33610
1149   203387
1150   128235
1151  -100539
1152  -174657
1153   -38676
1154   138759
1155   159073
1156   -33129
1157  -208879
1158   -92336
1159   182475
1160   181550
1161  -101021
1162  -204914
1163   -11662
1164   141755
1165   121901
1166    -6154
1167  -180357
1168  -133995
1169   160843
1170   216914
1171   -81532
1172  -220946
1173   -33698
1174   148928
1175   136171
1176   -23059
1177  -177550
1178  -108558
1179   130651
1180   192661
1181   -19939
1182  -202484
1183  -104245
1184   145000
1185   185069
1186   -43664
1187  -191731
1188   -78359
1189   111627
1190   166273
1191    18404
1192  -179592
1193  -143395
1194   120165
1195   215225
1196   -16045
1197  -210527
1198   -89898
1199   131033
1200   157866
1201    -1682
1202  -153578
1203  -132529
1204    75271
1205   216099
1206    32356
1207  -223692
1208  -123404
1209   144098
1210   157514
1211   -18930
1212  -138328
1213  -120109
1214    59574
1215   205578
1216    58562
1217  -189852
1218  -144840
1219   112916
1220   192007
1221    12126
1222  -163699
1223  -119722
1224    79780
1225   173685
1226    49639
1227  -149823
1228  -174905
1229    55406
1230   223023
1231    39379
1232  -196129
1233  -125289
1234    88224
1235   156896
1236    48170
1237  -125324
1238  -165555
1239    39149
1240   217388
1241    78787
1242  -160921
1243  -151487
1244    69607
1245   192775
1246    50177
1247  -156039
1248  -138614
1249    44389
1250   160399
1251    83313
1252  -121476
1253  -192644
1254    25204
1255   212968
1256    65676
1257  -170719
1258  -141357
1259    57232
1260   155328
1261    79294
1262   -99974
1263  -175224
1264     4940
1265   207003
1266   107697
1267  -152073
1268  -172265
1269    57182
1270   173605
1271    61111
1272   -98291
1273  -157151
1274   -23037
1275   182918
1276   134274
1277  -138192
1278  -200598
1279    29970
1280   179406
1281    79012
1282  -106582
1283  -162128
1284    -8280
1285   174089
1286   120297
1287  -100054
1288  -181691
1289   -20040
1290   182938
1291   133415
1292  -117548
1293  -182218
1294    21390
1295   165392
1296    94781
1297   -70295
1298  -168380
1299   -55391
1300   171429
1301   157813
1302  -109811
1303  -204423
1304    -3277
1305   166488
1306   102494
1307   -85896
1308  -165842
1309   -34723
1310   148487
1311   149354
1312   -51996
1313  -204101
1314   -56583
1315   191846
1316   147504
1317  -105810
1318  -172269
1319   -12209
1320   132814
1321   135562
1322   -26935
1323  -201826
1324   -93242
1325   176599
1326   166914
1327   -94822
1328  -190179
1329   -32515
1330   135818
1331   134417
1332   -31279
1333  -178769
1334   -94345
1335   146645
1336   188491
1337   -49536
1338  -201232
1339   -58679
1340   145551
1341   147557
1342   -36798
1343  -174799
1344   -84257
1345   129855
1346   173364
1347   -24362
1348  -185238
1349   -99107
1350   124580
1351   187677
1352   -27005
1353  -210100
1354   -68936
1355   145677
1356   133856
1357   -11704
1358  -144051
1359  -133970
1360    92914
1361   224317
1362   -11116
1363  -227553
1364   -76014
1365   138345
1366   132661
1367     5876
1368  -140197
1369  -141053
1370    90267
1371   218173
1372    13070
1373  -196634
1374  -113219
1375   109633
1376   176879
1377    12430
1378  -166375
1379  -120554
1380    87289
1381   172451
1382    31750
1383  -160893
1384  -154956
1385    74243
1386   207011
1387    26692
1388  -181730
1389  -115317
1390    90508
1391   158888
1392    39175
1393  -132832
1394  -149919
1395    46684
1396   207526
1397    66302
1398  -178221
1399  -146291
1400    86340
1401   168828
1402    32581
1403  -131475
1404  -143211
1405    32126
1406   191636
1407    81963
1408  -159131
1409  -165212
1410    56552
1411   184593
1412    65557
1413  -142192
1414  -151339
1415    53908
1416   175566
1417    68311
1418  -110724
1419  -163596
1420    -2208
1421   200432
1422   109034
1423  -163560
1424  -164938
1425    65045
1426   151837
1427    61560
1428   -75024
1429  -170010
1430   -33576
1431   205599
1432   125047
1433  -153718
1434  -166786
1435    38581
1436   151288
1437    87531
1438   -84800
1439  -173591
1440   -13732
1441   181180
1442   109735
1443  -109605
1444  -165313
1445   -11989
1446   164868
1447   125048
1448  -101584
1449  -178434
1450     2317
1451   160423
1452   100042
1453   -76361
1454  -166863
1455   -48892
1456   162394
1457   155915
1458   -98114
1459  -203995
1460     -134
1461   167256
1462    92969
1463   -67245
1464  -147381
1465   -61436
1466   142971
1467   174892
1468   -73457
1469  -213151
1470   -19011
1471   169269
1472   104454
1473   -60125
1474  -149987
1475   -64332
1476   134308
1477   155543
1478   -59884
1479  -185709
1480   -55695
1481   136899
1482   149228
1483   -42497
1484  -184173
1485   -57664
1486   147330
1487   130686
1488   -44063
1489  -154124
1490   -84049
1491   119044
1492   185553
1493   -36840
1494  -201724
1495   -52343
1496   141968
1497   124513
1498   -31761
1499  -151735
1500   -92573
1501   110251
1502   178997
1503   -19075
1504  -191595
1505   -86223
1506   130512
1507   157211
1508   -27325
1509  -167937
1510   -79364
1511   107848
1512   155778
1513     5882
1514  -166994
1515  -117573
1516   114223
1517   185753
1518   -11694
1519  -182928
1520   -87234
1521   111312
1522   147986
1523     -943
1524  -145401
1525  -114704
1526    75025
1527   181539
1528    24035
1529  -185043
1530  -119085
1531   114016
1532   158512
1533    -1620
1534  -130268
1535  -108506
1536    56710
1537   184370
1538    48520
1539  -177317
1540  -133295
1541    98417
1542   171942
1543    18355
1544  -147167
1545  -126647
1546    66552
1547   173501
1548    33947
1549  -156344
1550  -135667
1551    63203
1552   185350
1553    50787
1554  -163138
1555  -135645
1556    80918
1557   165731
1558    37826
1559  -125578
1560  -133625
1561    40060
1562   183378
1563    73757
1564  -153608
1565  -159339
1566    57762
1567   176578
1568    47377
1569  -136205
1570  -134122
1571    36192
1572   158473
1573    81943
1574  -116269
1575  -174449
1576    29919
1577   199088
1578    70067
1579  -138942
1580  -132299
1581    33439
1582   150667
1583    86560
1584  -105505
1585  -174558
1586     9601
1587   184642
1588    88580
1589  -128123
1590  -161121
1591    19482
1592   169070
1593    87588
1594  -110441
1595  -154279
1596     4408
1597   165149
1598   115711
1599  -102930
1600  -183299
1601     7592
1602   182871
1603    92143
1604  -112828
1605  -155132
1606    -4300
1607   144540
1608   107834
1609   -84007
1610  -178082
1611   -25472
1612   169932
1613   125499
1614   -98370
1615  -170903
1616      392
1617   153315
1618   104167
1619   -58140
1620  -156331
1621   -50450
1622   155982
1623   146112
1624   -85936
1625  -187561
1626   -22857
1627   145099
1628   110144
1629   -61332
1630  -163011
1631   -53144
1632   140527
1633   141343
1634   -58224
1635  -179187
1636   -50424
1637   156436
1638   144830
1639   -65745
1640  -165732
1641   -37297
1642   128233
1643   132315
1644   -35942
1645  -176596
1646   -77346
1647   143380
1648   154006
1649   -59751
1650  -176816
1651   -57553
1652   123002
1653   138222
1654   -32741
1655  -164596
1656   -72539
1657   122787
1658   160092
1659   -18498
1660  -177648
1661   -82755
1662   131418
1663   151692
1664   -32290
1665  -157064
1666   -77010
1667    97006
1668   154413
1669     -854
1670  -173845
1671  -104361
1672   115478
1673   163229
1674   -14713
1675  -162983
1676   -85529
1677   101986
1678   151025
1679     3830
1680  -150268
1681  -113235
1682    90728
1683   180907
1684     5488
1685  -178184
1686   -96771
1687   105971
1688   149969
1689     6879
1690  -141358
1691  -118847
1692    76910
1693   181512
1694    20304
1695  -169504
1696  -112941
1697    93327
1698   166966
1699    18601
1700  -151360
1701  -113909
1702    70703
1703   156482
1704    35318
1705  -144171
1706  -136580
1707    68305
1708   182936
1709    35123
1710  -154048
1711  -120387
1712    66206
1713   156437
1714    47247
1715  -127843
1716  -135738
1717    50235
1718   173795
1719    57395
1720  -142903
1721  -146288
1722    56252
1723   167182
1724    41968
1725  -126969
1726  -127329
1727    30092
1728   161913
1729    80206
1730  -133559
1731  -160262
1732    54973
1733   178976
1734    53025
1735  -119322
1736  -131748
1737    21530
1738   162122
1739    83459
1740  -124717
1741  -159245
1742    26400
1743   169262
1744    77931
1745  -122990
1746  -156932
1747    24694
1748   162614
1749    73620
1750  -105148
1751  -141530
1752     5108
1753   161340
1754   109687
1755  -105625
1756  -168079
1757    16514
1758   167013
1759    83759
1760   -98978
1761  -145386
1762    -8143
1763   140548
1764   108117
1765   -85948
1766  -176506
1767   -16176
1768   166650
1769   101154
1770   -97768
1771  -149202
1772    -7164
1773   139009
1774   116714
1775   -65551
1776  -169053
1777   -24577
1778   163364
1779   114936
1780   -83773
1781  -161389
1782   -27007
1783   145060
1784   117234
1785   -78511
1786  -163526
1787   -34417
1788   133082
1789   123761
1790   -58138
1791  -176611
1792   -41994
1793   160414
1794   125959
1795   -71295
1796  -146277
1797   -37988
1798   117832
1799   139005
1800   -37303
1801  -177714
1802   -54808
1803   145984
1804   131670
1805   -56912
1806  -158862
1807   -57019
1808   113389
1809   131025
1810   -33537
1811  -158435
1812   -67806
1813   118896
1814   150437
1815   -28841
1816  -169913
1817   -64421
1818   125718
1819   134900
1820   -28773
1821  -146834
1822   -73399
1823   103335
1824   150030
1825   -13317
1826  -169798
1827   -88788
1828   119529
1829   149025
1830   -28590
1831  -155148
1832   -73161
1833    95621
1834   143512
1835     3118
1836  -156527
1837  -102380
1838   109991
1839   164176
1840   -14822
1841  -155459
1842   -82606
1843    90746
1844   149544
1845     7855
1846  -151185
1847  -102425
1848    88147
1849   154320
1850    12793
1851  -151983
1852  -112440
1853    86991
1854   163785
1855     4551
1856  -144175
1857   -91999
1858    66774
1859   145985
1860    40273
1861  -142129
1862  -130655
1863    81602
1864   168664
1865    13205
1866  -141731
1867  -103712
1868    59388
1869   149262
1870    43598
1871  -134633
1872  -130544
1873    62367
1874   166991
1875    37476
1876  -142411
1877  -123240
1878    63455
1879   157036
1880    43059
1881  -122502
1882  -128800
1883    41720
1884   166716
1885    57281
1886  -139318
1887  -139144
1888    53777
1889   164894
1890    49625
1891  -124796
1892  -130582
1893    34391
1894   153778
1895    67915
1896  -114959
1897  -148461
1898    27532
1899   174346
1900    71575
1901  -127954
1902  -136576
1903    30909
1904   145820
1905    74555
1906  -100300
1907  -149902
1908    11591
1909   163794
1910    86609
1911  -113312
1912  -152827
1913    15665
1914   156919
1915    82566
1916  -102515
1917  -145794
1918     5681
1919   149464
1920   101215
1921   -94524
1922  -167249
1923     4938
1924   168080
1925    89363
1926   -99500
1927  -145186
1928    -7115
1929   142859
1930   110424
1931   -85283
1932  -170088
1933   -10459
1934   161435
1935   104048
1936   -87991
1937  -159734
1938   -17362
1939   148761
1940   110660
1941   -76041
1942  -157622
1943   -30368
1944   141991
1945   126011
1946   -70918
1947  -172143
1948   -28058
1949   149653
1950   116429
1951   -66926
1952  -153986
1953   -40668
1954   129454
1955   130534
1956   -53713
1957  -168133
1958   -48569
1959   142178
1960   133102
1961   -61882
1962  -163329
1963   -41021
1964   123684
1965   125719
1966   -34960
1967  -160922
1968   -67994
1969   133346
1970   146858
1971   -48943
1972  -168139
1973   -53756
1974   122989
1975   137288
1976   -26976
1977  -159428
1978   -72336
1979   119121
1980   146116
1981   -28089
1982  -168068
1983   -79308
1984   120101
1985   146885
1986   -27683
1987  -157521
1988   -78748
1989    99651
1990   147312
1991    -6078
1992  -161638
1993   -93983
1994   109853
1995   157550
1996   -10699
1997  -154024
1998   -86040
1999    95175
2000   151084
2001     3247
2002  -147277
2003   -99747
2004    84118
2005   158038
2006    10861
2007  -159280
2008  -103085
2009    89631
2010   146752
2011     7236
2012  -136112
2013  -106743
2014    67982
2015   162496
2016    29473
2017  -150382
2018  -113024
2019    83221
2020   158963
2021    24102
2022  -138510
2023  -113265
2024    64829
2025   154521
2026    38388
2027  -134456
2028  -131820
2029    58807
2030   169587
2031    33338
2032  -145093
2033  -117924
2034    57972
2035   147300
2036    49450
2037  -119210
2038  -136481
2039    45179
2040   169012
2041    49143
2042  -128123
2043  -122772
2044    41249
2045   152179
2046    61601
2047  -115238
2048  -135069
2049    31337
2050   152581
2051    63140
2052  -111016
2053  -136648
2054    25805
2055   158073
2056    70601
2057  -116331
2058  -135829
2059    25599
2060   145276
2061    72585
2062   -96482
2063  -141527
2064     8754
2065   158067
2066    87944
2067  -113349
2068  -146799
2069    23945
2070   143468
2071    73098
2072   -82965
2073  -141433
2074   -10224
2075   154381
2076   102349
2077  -107201
2078  -151600
2079    13875
2080   141616
2081    84009
2082   -73758
2083  -147126
2084   -17146
2085   148838
2086    99831
2087   -86854
2088  -145296
2089   -13782
2090   135122
2091   105604
2092   -74115
2093  -154617
2094   -14217
2095   139226
2096    95147
2097   -63957
2098  -139071
2099   -35956
2100   130780
2101   122439
2102   -69448
2103  -156657
2104   -18641
2105   130977
2106   102455
2107   -53332
2108  -141717
2109   -42783
2110   124260
2111   124423
2112   -56700
2113  -159051
2114   -37277
2115   128277
2116   112900
2117   -53301
2118  -147776
2119   -46664
2120   114883
2121   126824
2122   -35821
2123  -154395
2124   -54865
2125   125452
2126   131577
2127   -42624
2128  -153675
2129   -49594
2130   116574
2131   122294
2132   -27769
2133  -142259
2134   -73293
2135   103142
2136   139707
2137   -31662
2138  -160490
2139   -61859
2140   110232
2141   122322
2142   -19957
2143  -136585
2144   -77906
2145    97196
2146   143809
2147   -15296
2148  -142809
2149   -69838
2150    93952
2151   139761
2152    -3359
2153  -148683
2154   -83071
2155    97359
2156   132954
2157    -9158
2158  -132774
2159   -92590
2160    74857
2161   152777
2162     4398
2163  -160592
2164   -84932
2165    94841
2166   130537
2167     8433
2168  -122753
2169  -102605
2170    70867
2171   161706
2172    17224
2173  -150793
2174   -95545
2175    84245
2176   138571
2177    15399
2178  -126512
2179  -106645
2180    60832
2181   148154
2182    29083
2183  -134228
2184  -113733
2185    63636
2186   151078
2187    27854
2188  -127614
2189  -107270
2190    58985
2191   144495
2192    38078
2193  -117786
2194  -116297
2195    43572
2196   151642
2197    46473
2198  -125313
2199  -119566
2200    50438
2201   145199
2202    43180
2203  -113118
2204  -119283
2205    32897
2206   147805
2207    57194
2208  -114873
2209  -126487
2210    35699
2211   148802
2212    60280
2213  -114193
2214  -129717
2215    34511
2216   143525
2217    61653
2218   -97540
2219  -133645
2220    11958
2221   153617
2222    75119
2223  -117779
2224  -132733
2225    32711
2226   132621
2227    69918
2228   -74949
2229  -139883
2230    -4829
2231   156280
2232    82729
2233  -107851
2234  -130429
2235    15271
2236   126857
2237    82533
2238   -75145
2239  -146332
2240    -4974
2241   145081
2242    79838
2243   -84672
2244  -128434
2245   -13359
2246   129740
2247   105634
2248   -78129
2249  -149868
2250       53
2251   135105
2252    82513
2253   -63311
2254  -129763
2255   -32575
2256   129735
2257   116296
2258   -77409
2259  -152888
2260    -9966
2261   124506
2262    91432
2263   -52257
2264  -140322
2265   -44973
2266   129039
2267   121462
2268   -66711
2269  -149146
2270   -21528
2271   118165
2272   105093
2273   -40534
2274  -145906
2275   -48701
2276   125215
2277   115903
2278   -50279
2279  -138378
2280   -47354
2281   107669
2282   124717
2283   -38921
2284  -154764
2285   -43241
2286   116399
2287   104726
2288   -28627
2289  -127816
2290   -70637
2291   103382
2292   139433
2293   -38497
2294  -150619
2295   -41359
2296   101653
2297   111777
2298    -8744
2299  -136244
2300   -83103
2301   106542
2302   137124
2303   -34694
2304  -136833
2305   -57631
2306    82281
2307   130626
2308      699
2309  -151456
2310   -80767
2311   105319
2312   127242
2313   -13936
2314  -122982
2315   -81997
2316    74483
2317   151401
2318     3581
2319  -157220
2320   -75364
2321    96500
2322   117312
2323     5894
2324  -112843
2325  -103789
2326    66249
2327   159394
2328     5254
2329  -152097
2330   -77864
2331    80526
2332   116161
2333    20232
2334  -111344
2335  -113426
2336    64415
2337   154985
2338     9716
2339  -132865
2340   -84205
2341    57971
2342   128302
2343    40627
2344  -122011
2345  -116314
2346    68579
2347   144791
2348    14979
2349  -112394
2350   -99036
2351    34083
2352   144995
2353    51882
2354  -135148
2355  -116099
2356    65794
2357   131390
2358    29459
2359   -97914
2360  -116945
2361    24132
2362   156861
2363    56768
2364  -129623
2365  -113216
2366    49617
2367   129530
2368    53227
2369   -96564
2370  -130234
2371    28777
2372   150437
2373    54886
2374  -106699
2375  -115986
2376    20548
2377   133281
2378    69664
2379  -104103
2380  -134416
2381    28016
2382   135983
2383    56838
2384   -84538
2385  -121902
2386     1157
2387   140846
2388    81736
2389  -101287
2390  -128617
2391    22552
2392   128466
2393    69870
2394   -71563
2395  -132500
2396    -9833
2397   143970
2398    87189
2399   -95605
2400  -129571
2401     4879
2402   121073
2403    86986
2404   -69167
2405  -145236
2406   -12722
2407   140747
2408    85727
2409   -79059
2410  -125404
2411   -17063
2412   120756
2413   108674
2414   -68896
2415  -152677
2416    -7574
2417   132397
2418    82111
2419   -57557
2420  -124658
2421   -39204
2422   119745
2423   118346
2424   -68064
2425  -148974
2426   -12799
2427   117513
2428    89004
2429   -39714
2430  -131221
2431   -49005
2432   120278
2433   115266
2434   -58375
2435  -138341
2436   -32638
2437   103524
2438   105644
2439   -35306
2440  -141308
2441   -48859
2442   116298
2443   113002
2444   -40718
2445  -129190
2446   -50940
2447   101346
2448   125495
2449   -29394
2450  -142388
2451   -49749
2452   108524
2453   115248
2454   -26564
2455  -133588
2456   -68344
2457    95095
2458   129129
2459   -26848
2460  -144796
2461   -61423
2462    94355
2463   119323
2464   -13791
2465  -133981
2466   -72391
2467    92093
2468   131468
2469   -10303
2470  -130776
2471   -68596
2472    86153
2473   131520
2474    -1920
2475  -135918
2476   -74823
2477    86760
2478   120324
2479    -1628
2480  -121219
2481   -91465
2482    67460
2483   138478
2484     1757
2485  -140223
2486   -78442
2487    78336
2488   119248
2489    16841
2490  -110873
2491  -100764
2492    67818
2493   150616
2494    12643
2495  -129173
2496   -81869
2497    63337
2498   129229
2499    31481
2500  -122159
2501  -111398
2502    62690
2503   139823
2504    17114
2505  -118607
2506   -98061
2507    42856
2508   140355
2509    42445
2510  -126537
2511  -109957
2512    59347
2513   133520
2514    32943
2515  -102417
2516  -108007
2517    34598
2518   145705
2519    49609
2520  -119451
2521  -110633
2522    47140
2523   127515
2524    43549
2525   -97812
2526  -117767
2527    24875
2528   142838
2529    55836
2530  -110213
2531  -115794
2532    32596
2533   129131
2534    54829
2535   -93544
2536  -123455
2537    20887
2538   139022
2539    61592
2540   -94344
2541  -121757
2542    13567
2543   135316
2544    73470
2545   -94323
2546  -128678
2547    19279
2548   134204
2549    69303
2550   -80640
2551  -128652
2552    -4275
2553   136827
2554    83504
2555   -91948
2556  -131916
2557     6503
2558   125329
2559    80035
2560   -72188
2561  -135709
2562    -9948
2563   132867
2564    87201
2565   -75820
2566  -128251
2567   -10400
2568   121828
2569    96012
2570   -67470
2571  -139463
2572   -11790
2573   123143
2574    85645
2575   -59126
2576  -126974
2577   -29504
2578   118281
2579   105754
2580   -63081
2581  -139820
2582   -17476
2583   116174
2584    91773
2585   -45567
2586  -127810
2587   -41748
2588   115327
2589   113446
2590   -52753
2591  -139524
2592   -30932
2593   109808
2594   102625
2595   -37421
2596  -132569
2597   -52684
2598   108758
2599   117484
2600   -41321
2601  -135431
2602   -43937
2603   102769
2604   114519
2605   -27055
2606  -135537
2607   -57236
2608   102989
2609   116476
2610   -29576
2611  -127579
2612   -56581
2613    88590
2614   121917
2615   -15736
2616  -137925
2617   -62254
2618    96431
2619   112927
2620   -18402
2621  -120811
2622   -66012
2623    80088
2624   127006
2625    -5484
2626  -130971
2627   -67650
2628    87125
2629   116762
2630    -7556
2631  -120681
2632   -74207
2633    75528
2634   124555
2635     1498
2636  -124796
2637   -81968
2638    73948
2639   125007
2640     3540
2641  -124367
2642   -82810
2643    70530
2644   128842
2645    12347
2646  -117319
2647   -87493
2648    63610
2649   133104
2650    17289
2651  -120288
2652   -89663
2653    64255
2654   127711
2655    17862
2656  -112424
2657   -92495
2658    50898
2659   128570
2660    26289
2661  -116504
2662   -96492
2663    54289
2664   124348
2665    27375
2666  -105702
2667   -97410
2668    45550
2669   130257
2670    34186
2671  -107546
2672   -94281
2673    43298
2674   123201
2675    42235
2676  -102689
2677  -106604
2678    42557
2679   127932
2680    35143
2681   -97913
2682  -101585
2683    25745
2684   124030
2685    54385
2686  -101821
2687  -114595
2688    36020
2689   127365
2690    43677
2691   -87047
2692  -106106
2693    16584
2694   130644
2695    63407
2696   -96337
2697  -116431
2698    25778
2699   123752
2700    54247
2701   -83545
2702  -114506
2703     7999
2704   126482
2705    64211
2706   -90489
2707  -115900
2708    12395
2709   117229
2710    67235
2711   -75248
2712  -119995
2713     6210
2714   126084
2715    67589
2716   -79020
2717  -110872
2718     1785
2719   110554
2720    80178
2721   -68777
2722  -128507
2723    -1208
2724   122815
2725    68037
2726   -70627
2727  -113678
2728   -12854
2729   109024
2730    90495
2731   -63246
2732  -128881
2733    -7215
2734   116718
2735    80534
2736   -54722
2737  -120126
2738   -24517
2739   116656
2740    95336
2741   -60720
2742  -124857
2743   -22347
2744   105238
2745    94536
2746   -47590
2747  -133440
2748   -31466
2749   115513
2750    91700
2751   -53359
2752  -117339
2753   -34648
2754    96398
2755   107713
2756   -39449
2757  -133714
2758   -30917
2759   109004
2760    93654
2761   -36875
2762  -114719
2763   -47152
2764    92322
2765   111600
2766   -35284
2767  -130723
2768   -39065
2769    93017
2770    98502
2771   -22579
2772  -122396
2773   -58934
2774    95291
2775   113966
2776   -30240
2777  -121511
2778   -47095
2779    80545
2780   111226
2781    -5239
2782  -131106
2783   -68820
2784    99581
2785   113088
2786   -25386
2787  -112276
2788   -61436
2789    66001
2790   122806
2791     3130
2792  -137148
2793   -74094
2794    92135
2795   110359
2796    -9787
2797  -105874
2798   -76391
2799    64372
2800   133553
2801     4059
2802  -130302
2803   -68080
2804    74079
2805   109569
2806    11859
2807  -107679
2808   -91625
2809    66859
2810   132184
2811     -487
2812  -116806
2813   -68970
2814    52028
2815   112226
2816    31579
2817  -112970
2818   -99282
2819    66854
2820   126258
2821     7316
2822  -101983
2823   -81174
2824    37904
2825   125186
2826    41652
2827  -116443
2828  -100150
2829    60998
2830   119937
2831    23307
2832   -94101
2833  -100226
2834    31530
2835   133567
2836    39667
2837  -112760
2838   -96031
2839    43929
2840   114765
2841    43991
2842   -89016
2843  -114864
2844    31849
2845   136870
2846    38442
2847   -98480
2848   -90688
2849    23095
2850   113201
2851    63093
2852   -89093
2853  -122673
2854    31692
2855   131092
2856    38204
2857   -85940
2858   -97143
2859     5065
2860   115921
2861    72271
2862   -94297
2863  -118572
2864    29434
2865   116468
2866    50959
2867   -67206
2868  -110791
2869    -3905
2870   127908
2871    72768
2872   -91476
2873  -109033
2874    15170
2875   104131
2876    71506
2877   -59029
2878  -129705
2879    -6420
2880   130529
2881    67112
2882   -79096
2883  -104871
2884    -7499
2885   101122
2886    91341
2887   -59134
2888  -136857
2889    -3704
2890   125219
2891    67807
2892   -60734
2893  -105372
2894   -24362
2895   104884
2896    98515
2897   -60661
2898  -131277
2899    -9360
2900   108215
2901    75214
2902   -43591
2903  -114668
2904   -35897
2905   109547
2906    97759
2907   -60029
2908  -118458
2909   -17347
2910    92125
2911    89230
2912   -31154
2913  -127187
2914   -39546
2915   112131
2916    93794
2917   -51322
2918  -110754
2919   -32825
2920    83273
2921   105750
2922   -26183
2923  -135591
2924   -39481
2925   106759
2926    90642
2927   -34194
2928  -107854
2929   -52898
2930    83813
2931   116687
2932   -25256
2933  -130747
2934   -41899
2935    90165
2936    96566
2937   -13050
2938  -116961
2939   -67668
2940    89751
2941   115268
2942   -26552
2943  -114567
2944   -48853
2945    69643
2946   107316
2947      950
2948  -125375
2949   -71206
2950    91900
2951   109725
2952   -18024
2953  -103867
2954   -62159
2955    61535
2956   119711
2957     4436
2958  -125833
2959   -67799
2960    79205
2961   104188
2962     -838
2963  -101593
2964   -79641
2965    59116
2966   125294
2967     4273
2968  -120343
2969   -69550
2970    62380
2971   107831
2972    20656
2973  -106065
2974   -91743
2975    62181
2976   126104
2977     7367
2978  -106158
2979   -74602
2980    43379
2981   115512
2982    37491
2983  -110659
2984   -99736
2985    60718
2986   119318
2987    13412
2988   -94115
2989   -85542
2990    30921
2991   123507
2992    40701
2993  -108226
2994   -95849
2995    50171
2996   113147
2997    31556
2998   -86641
2999  -100124
3000    29468
3001   128807
3002    37147
3003  -102772
3004   -87681
3005    31799
3006   105698
3007    50498
3008   -84025
3009  -112823
3010    30482
3011   128445
3012    36644
3013   -88513
3014   -90445
3015    13928
3016   110721
3017    65360
3018   -88914
3019  -114789
3020    28140
3021   117932
3022    46570
3023   -73869
3024  -102916
3025     1144
3026   118711
3027    68916
3028   -85582
3029  -111489
3030    15979
3031   108536
3032    64003
3033   -62841
3034  -117355
3035    -2022
3036   122364
3037    66646
3038   -75995
3039  -102396
3040     1619
3041   100711
3042    78669
3043   -58787
3044  -125390
3045    -4824
3046   119578
3047    62921
3048   -64682
3049  -100043
3050   -16356
3051    99167
3052    87883
3053   -58311
3054  -122912
3055    -6180
3056   108404
3057    69487
3058   -48035
3059  -107383
3060   -29904
3061   103603
3062    93046
3063   -58206
3064  -116838
3065   -15415
3066    93321
3067    83787
3068   -33752
3069  -119693
3070   -37386
3071   107760
3072    91418
3073   -50926
3074  -107687
3075   -28456
3076    82540
3077   100287
3078   -25121
3079  -127566
3080   -38783
3081   104456
3082    89341
3083   -36144
3084  -104260
3085   -45078
3086    80211
3087   106857
3088   -24153
3089  -125825
3090   -40054
3091    90159
3092    89656
3093   -19871
3094  -107947
3095   -56260
3096    83142
3097   109712
3098   -23864
3099  -115238
3100   -44450
3101    75844
3102    97428
3103    -7408
3104  -111997
3105   -64410
3106    83233
3107   107740
3108   -19329
3109  -106323
3110   -54922
3111    63302
3112   105880
3113     2877
3114  -115666
3115   -69248
3116    77350
3117   107350
3118    -5250
3119  -103100
3120   -67897
3121    57798
3122   114309
3123     8406
3124  -114355
3125   -70366
3126    65492
3127   106826
3128    11076
3129  -100391
3130   -79773
3131    56009
3132   115986
3133    11197
3134  -104422
3135   -72981
3136    50584
3137   108365
3138    24916
3139  -101122
3140   -87918
3141    54864
3142   114723
3143    15264
3144   -95533
3145   -78192
3146    39722
3147   112852
3148    31381
3149   -99245
3150   -89206
3151    47275
3152   110834
3153    25350
3154   -88787
3155   -88568
3156    32357
3157   116387
3158    35216
3159   -95309
3160   -89835
3161    33859
3162   110044
3163    40902
3164   -82695
3165   -97618
3166    26709
3167   116875
3168    43078
3169   -86393
3170   -93794
3171    20070
3172   109516
3173    53238
3174   -80615
3175  -104327
3176    21759
3177   113695
3178    48093
3179   -77947
3180   -98578
3181    10160
3182   107824
3183    59975
3184   -73443
3185  -104915
3186    12583
3187   109198
3188    55534
3189   -70842
3190  -102137
3191     4190
3192   106592
3193    62787
3194   -67661
3195  -103032
3196     2887
3197   104984
3198    64367
3199   -63653
3200  -106868
3201    -1956
3202   106490
3203    65411
3204   -60345
3205  -103669
3206    -8460
3207    99874
3208    73376
3209   -59023
3210  -110778
3211   -10133
3212   100016
3213    74706
3214   -51040
3215  -108539
3216   -19135
3217    97649
3218    79590
3219   -49266
3220  -108654
3221   -20546
3222    94259
3223    85164
3224   -41519
3225  -111932
3226   -23539
3227    95913
3228    81705
3229   -41563
3230  -106609
3231   -30938
3232    88179
3233    89817
3234   -36656
3235  -113852
3236   -30308
3237    90090
3238    83596
3239   -32541
3240  -104553
3241   -36263
3242    86021
3243    93254
3244   -29385
3245  -108497
3246   -37123
3247    84041
3248    90215
3249   -23003
3250  -107578
3251   -43815
3252    82248
3253    94063
3254   -23141
3255  -106376
3256   -47886
3257    73249
3258    96780
3259   -14766
3260  -109080
3261   -51845
3262    76394
3263    97198
3264   -13208
3265  -102473
3266   -55491
3267    67217
3268   103321
3269    -5851
3270  -107621
3271   -57430
3272    68920
3273    99349
3274    -3666
3275  -102464
3276   -62009
3277    62285
3278   104573
3279      136
3280  -103106
3281   -63330
3282    61736
3283   101734
3284     4232
3285  -101847
3286   -68398
3287    60746
3288   101113
3289     4527
3290   -97061
3291   -69818
3292    52914
3293   104813
3294    11566
3295  -100917
3296   -72138
3297    55758
3298   102938
3299    14772
3300   -90492
3301   -75606
3302    45376
3303   110459
3304    19310
3305   -95785
3306   -77349
3307    43698
3308   103816
3309    25149
3310   -89444
3311   -85576
3312    37450
3313   108034
3314    25568
3315   -90380
3316   -84613
3317    31208
3318   107089
3319    36663
3320   -87799
3321   -87910
3322    34020
3323   107756
3324    35694
3325   -81061
3326   -88488
3327    24558
3328   108224
3329    43098
3330   -84110
3331   -92092
3332    26771
3333   104271
3334    40428
3335   -77296
3336   -93767
3337    17316
3338   106535
3339    46390
3340   -76798
3341   -95166
3342    17591
3343   104068
3344    49979
3345   -71292
3346   -96605
3347    11724
3348   105905
3349    52775
3350   -67733
3351   -97965
3352     4107
3353   102914
3354    60759
3355   -67219
3356  -101268
3357     4142
3358   102065
3359    61226
3360   -59610
3361  -101456
3362    -6405
3363   100085
3364    66948
3365   -62804
3366  -103976
3367    -7321
3368    96393
3369    70571
3370   -53029
3371  -107491
3372   -11652
3373    98185
3374    70789
3375   -50293
3376  -101286
3377   -14781
3378    94959
3379    79950
3380   -48283
3381  -107138
3382   -13779
3383    92763
3384    71981
3385   -41760
3386  -103916
3387   -27979
3388    89896
3389    81704
3390   -44974
3391  -108234
3392   -23517
3393    86226
3394    78879
3395   -32404
3396  -102801
3397   -32848
3398    89317
3399    89908
3400   -32182
3401  -103822
3402   -33208
3403    80973
3404    88405
3405   -23451
3406  -106890
3407   -42990
3408    81158
3409    89241
3410   -24757
3411  -103913
3412   -47019
3413    72169
3414    94215
3415   -16785
3416  -107426
3417   -45556
3418    75832
3419    93363
3420   -13990
3421   -99523
3422   -52086
3423    69641
3424   100295
3425   -10899
3426  -104717
3427   -50484
3428    67578
3429    92213
3430    -7062
3431  -100331
3432   -59070
3433    64279
3434    98292
3435    -4537
3436   -99153
3437   -57831
3438    61059
3439    99715
3440     3498
3441   -99279
3442   -61384
3443    60488
3444    97690
3445     5348
3446   -92435
3447   -68179
3448    51244
3449   103749
3450     8568
3451   -97861
3452   -67471
3453    50620
3454    97753
3455    16610
3456   -89109
3457   -76293
3458    45042
3459   106208
3460    16957
3461   -90483
3462   -73421
3463    40418
3464   102322
3465    24796
3466   -88825
3467   -81177
3468    39437
3469   102109
3470    21872
3471   -85834
3472   -78269
3473    32522
3474   102913
3475    31784
3476   -86973
3477   -81656
3478    36278
3479    99854
3480    30761
3481   -77163
3482   -82473
3483    26508
3484   105440
3485    37585
3486   -82658
3487   -85080
3488    28424
3489    96830
3490    35431
3491   -72777
3492   -88796
3493    18127
3494   104806
3495    43390
3496   -74948
3497   -88808
3498    17706
3499    96897
3500    48040
3501   -68950
3502   -93239
3503    12576
3504   101053
3505    50610
3506   -65479
3507   -92778
3508     5231
3509    99723
3510    57160
3511   -66387
3512   -95057
3513     6794
3514    96990
3515    55053
3516   -58901
3517   -95611
3518    -2752
3519    97521
3520    60920
3521   -60755
3522   -96055
3523    -2009
3524    94442
3525    63546
3526   -55225
3527   -97938
3528    -4046
3529    94516
3530    63477
3531   -50930
3532   -96513
3533   -10595
3534    91316
3535    70019
3536   -50234
3537  -100646
3538   -12417
3539    88993
3540    69279
3541   -41903
3542   -99268
3543   -22179
3544    89660
3545    75310
3546   -43642
3547  -100881
3548   -20964
3549    84707
3550    75223
3551   -32139
3552   -99028
3553   -30613
3554    84753
3555    81255
3556   -35368
3557   -99657
3558   -29228
3559    78051
3560    82174
3561   -27552
3562  -100805
3563   -35393
3564    78904
3565    82172
3566   -26997
3567   -98298
3568   -37829
3569    74964
3570    89628
3571   -22390
3572  -101052
3573   -37511
3574    74683
3575    84773
3576   -17285
3577   -96495
3578   -46390
3579    70229
3580    91641
3581   -16233
3582   -99639
3583   -44938
3584    66756
3585    87598
3586    -8454
3587   -96389
3588   -53026
3589    65450
3590    93283
3591    -6495
3592   -96634
3593   -54978
3594    60647
3595    94111
3596    -1764
3597   -95719
3598   -57699
3599    57911
3600    94322
3601     2605
3602   -92054
3603   -64891
3604    52443
3605    96963
3606     4935
3607   -92581
3608   -63131
3609    51364
3610    96364
3611    11271
3612   -88784
3613   -67858
3614    47454
3615    97740
3616    13782
3617   -88528
3618   -66218
3619    45033
3620    97655
3621    17472
3622   -86732
3623   -70742
3624    42216
3625    97071
3626    18506
3627   -85415
3628   -73263
3629    37252
3630    97644
3631    23819
3632   -84244
3633   -76275
3634    36109
3635    95808
3636    27716
3637   -77873
3638   -78814
3639    30044
3640   100906
3641    33321
3642   -78913
3643   -80738
3644    26992
3645    95304
3646    35631
3647   -73005
3648   -85088
3649    20777
3650    98372
3651    39251
3652   -73127
3653   -85853
3654    18094
3655    97033
3656    42546
3657   -69184
3658   -84515
3659    14147
3660    95639
3661    46829
3662   -66163
3663   -88793
3664    11778
3665    96074
3666    47216
3667   -64900
3668   -87086
3669     8460
3670    93627
3671    50464
3672   -62531
3673   -90522
3674     5228
3675    92887
3676    53857
3677   -58004
3678   -89879
3679     1556
3680    92979
3681    57554
3682   -56781
3683   -91905
3684    -2100
3685    87035
3686    62198
3687   -48792
3688   -94601
3689    -7640
3690    89693
3691    61142
3692   -49112
3693   -91847
3694   -12395
3695    83345
3696    68494
3697   -41389
3698   -96422
3699   -15572
3700    87118
3701    66580
3702   -42205
3703   -92234
3704   -19133
3705    81423
3706    72845
3707   -36938
3708   -96298
3709   -21608
3710    82170
3711    71608
3712   -34837
3713   -93932
3714   -26877
3715    79570
3716    76747
3717   -34513
3718   -94228
3719   -25971
3720    75479
3721    76027
3722   -25230
3723   -95624
3724   -32945
3725    78164
3726    80388
3727   -27349
3728   -92527
3729   -33331
3730    68439
3731    81128
3732   -17309
3733   -97194
3734   -40103
3735    72533
3736    81852
3737   -18595
3738   -92651
3739   -44723
3740    63846
3741    86587
3742   -12428
3743   -94057
3744   -44807
3745    64193
3746    83171
3747    -5087
3748   -90559
3749   -52326
3750    61892
3751    89422
3752    -9258
3753   -89640
3754   -48496
3755    55643
3756    86549
3757     2345
3758   -90013
3759   -59244
3760    58292
3761    89891
3762    -4599
3763   -86573
3764   -53497
3765    48219
3766    90368
3767     8008
3768   -89803
3769   -60825
3770    53769
3771    89283
3772     6077
3773   -81805
3774   -61143
3775    41556
3776    95104
3777    14407
3778   -88194
3779   -64543
3780    44039
3781    87735
3782    16027
3783   -78122
3784   -71155
3785    36630
3786    96795
3787    17996
3788   -82759
3789   -66590
3790    33950
3791    88205
3792    29172
3793   -73858
3794   -78444
3795    33003
3796    96814
3797    23262
3798   -76168
3799   -70226
3800    24772
3801    88792
3802    35062
3803   -73622
3804   -79938
3805    27619
3806    92385
3807    29186
3808   -68150
3809   -78134
3810    18243
3811    93211
3812    39694
3813   -72682
3814   -77882
3815    21877
3816    88535
3817    38724
3818   -62873
3819   -83171
3820    13045
3821    93481
3822    42938
3823   -68249
3824   -78472
3825    12043
3826    85529
3827    47152
3828   -59236
3829   -87019
3830     5719
3831    92106
3832    47279
3833   -58408
3834   -80920
3835     2875
3836    84076
3837    55203
3838   -53201
3839   -90418
3840     1378
3841    86840
3842    51171
3843   -48527
3844   -86650
3845    -8341
3846    86149
3847    60147
3848   -51345
3849   -88833
3850    -3695
3851    81753
3852    58334
3853   -41289
3854   -90345
3855   -13853
3856    86509
3857    62363
3858   -47329
3859   -87056
3860   -10161
3861    77417
3862    64983
3863   -37000
3864   -94675
3865   -18821
3866    82785
3867    64683
3868   -39466
3869   -86764
3870   -20438
3871    75630
3872    72856
3873   -32700
3874   -93632
3875   -20380
3876    77088
3877    68416
3878   -28205
3879   -87808
3880   -29481
3881    73523
3882    76179
3883   -28468
3884   -91605
3885   -29554
3886    68110
3887    73169
3888   -19055
3889   -89968
3890   -37599
3891    70678
3892    78617
3893   -21754
3894   -87897
3895   -35962
3896    63746
3897    78310
3898   -12858
3899   -90305
3900   -41372
3901    67261
3902    79802
3903   -15316
3904   -88202
3905   -43216
3906    58194
3907    84019
3908    -9316
3909   -90509
3910   -45045
3911    60377
3912    82207
3913    -6189
3914   -85809
3915   -51718
3916    57127
3917    87418
3918    -4028
3919   -87211
3920   -47954
3921    51843
3922    82992
3923     2307
3924   -85863
3925   -57558
3926    50926
3927    87409
3928     3352
3929   -81517
3930   -55944
3931    42888
3932    86855
3933    11714
3934   -83280
3935   -61811
3936    43349
3937    85531
3938    12728
3939   -75878
3940   -63684
3941    37132
3942    89865
3943    16239
3944   -79924
3945   -63451
3946    37547
3947    86343
3948    21548
3949   -73783
3950   -70766
3951    34509
3952    91384
3953    19736
3954   -75765
3955   -67566
3956    30104
3957    87126
3958    26486
3959   -72779
3960   -74849
3961    27646
3962    91420
3963    25953
3964   -71423
3965   -71262
3966    21836
3967    89314
3968    34563
3969   -68809
3970   -77587
3971    21797
3972    87519
3973    34468
3974   -63510
3975   -76043
3976    13832
3977    89249
3978    40936
3979   -64519
3980   -77245
3981    12685
3982    84196
3983    43250
3984   -56101
3985   -82761
3986     6733
3987    87503
3988    44902
3989   -59251
3990   -78404
3991     6156
3992    81229
3993    50303
3994   -52893
3995   -84316
3996     4337
3997    84935
3998    48996
3999   -51660
4000   -82448
4001    -3171
4002    82708
4003    53682
4004   -49935
4005   -84780
4006    -2495
4007    81566
4008    54040
4009   -44949
4010   -85156
4011   -10143
4012    81492
4013    59591
4014   -46393
4015   -84041
4016    -8846
4017    76411
4018    61736
4019   -36726
4020   -87252
4021   -15485
4022    79148
4023    62729
4024   -37739
4025   -83436
4026   -17748
4027    70709
4028    65507
4029   -31176
4030   -87039
4031   -22574
4032    73257
4033    65812
4034   -29261
4035   -83412
4036   -25131
4037    69020
4038    70795
4039   -26480
4040   -87680
4041   -26691
4042    68616
4043    68016
4044   -21029
4045   -84531
4046   -32204
4047    67260
4048    74420
4049   -22458
4050   -86713
4051   -31739
4052    63563
4053    73262
4054   -14352
4055   -84674
4056   -38801
4057    64906
4058    76615
4059   -17138
4060   -83189
4061   -37253
4062    57309
4063    76229
4064    -8662
4065   -84901
4066   -43199
4067    57963
4068    77308
4069    -9616
4070   -80148
4071   -45520
4072    51817
4073    80912
4074    -2950
4075   -82004
4076   -46749
4077    51308
4078    78380
4079     1063
4080   -77693
4081   -52607
4082    47208
4083    82732
4084     1942
4085   -80690
4086   -51213
4087    44046
4088    79591
4089     7498
4090   -76243
4091   -58202
4092    43493
4093    84586
4094     8192
4095   -77268
4096   -55293
4097    40056
4098    82378
4099    14305
4100   -75405
4101   -61440
4102    38786
4103    83983
4104    13686
4105   -73575
4106   -62349
4107    33398
4108    84734
4109    18013
4110   -73148
4111   -64836
4112    32559
4113    82309
4114    21295
4115   -68284
4116   -66796
4117    26914
4118    85830
4119    24676
4120   -68469
4121   -65985
4122    24895
4123    82235
4124    28374
4125   -64201
4126   -72290
4127    20054
4128    84429
4129    29712
4130   -63047
4131   -70201
4132    17002
4133    81057
4134    36408
4135   -61187
4136   -74181
4137    15910
4138    81951
4139    37297
4140   -57762
4141   -73565
4142    11595
4143    81684
4144    41082
4145   -57525
4146   -76392
4147     9942
4148    79582
4149    41478
4150   -52868
4151   -77417
4152     4024
4153    82448
4154    46244
4155   -52888
4156   -77298
4157     4451
4158    79177
4159    47539
4160   -48015
4161   -79266
4162    -2348
4163    80380
4164    50264
4165   -47204
4166   -79158
4167    -4320
4168    75143
4169    53472
4170   -42394
4171   -80897
4172    -8552
4173    74679
4174    54308
4175   -38841
4176   -79517
4177   -12120
4178    72343
4179    60025
4180   -37375
4181   -81986
4182   -12809
4183    70889
4184    58672
4185   -32563
4186   -81305
4187   -19575
4188    70991
4189    63539
4190   -33354
4191   -82120
4192   -18435
4193    67499
4194    62876
4195   -26777
4196   -83630
4197   -24004
4198    69195
4199    67596
4200   -26382
4201   -82683
4202   -26489
4203    64890
4204    68244
4205   -21055
4206   -83789
4207   -30717
4208    64218
4209    68191
4210   -19152
4211   -80601
4212   -33545
4213    60353
4214    73074
4215   -15577
4216   -80751
4217   -35065
4218    57745
4219    70523
4220   -11531
4221   -78314
4222   -40916
4223    53953
4224    74830
4225    -8877
4226   -79725
4227   -39572
4228    52170
4229    74077
4230    -4020
4231   -77538
4232   -45221
4233    50776
4234    77097
4235    -3343
4236   -77986
4237   -44104
4238    47824
4239    77878
4240     1186
4241   -78701
4242   -48700
4243    47902
4244    76586
4245      915
4246   -74629
4247   -52191
4248    42345
4249    79647
4250     6197
4251   -75722
4252   -52258
4253    42691
4254    78092
4255     9891
4256   -69435
4257   -55241
4258    37127
4259    81535
4260    12577
4261   -72175
4262   -55943
4263    33349
4264    77271
4265    16742
4266   -68716
4267   -60802
4268    30172
4269    80117
4270    17665
4271   -67371
4272   -60716
4273    26137
4274    79585
4275    24251
4276   -65101
4277   -63201
4278    25508
4279    80128
4280    24357
4281   -62848
4282   -63694
4283    20622
4284    80237
4285    27939
4286   -64492
4287   -67396
4288    21987
4289    77944
4290    28806
4291   -59791
4292   -69420
4293    15783
4294    81270
4295    34068
4296   -60604
4297   -68508
4298    16251
4299    76229
4300    35884
4301   -54734
4302   -72499
4303    10921
4304    79046
4305    37477
4306   -53310
4307   -70938
4308     5303
4309    75846
4310    43070
4311   -50457
4312   -74397
4313     4764
4314    77433
4315    42289
4316   -45626
4317   -72251
4318    -1609
4319    74296
4320    47765
4321   -45977
4322   -74987
4323      -49
4324    73448
4325    47118
4326   -40689
4327   -73789
4328    -6982
4329    72579
4330    51863
4331   -42145
4332   -76500
4333    -6931
4334    71120
4335    53678
4336   -37961
4337   -78286
4338   -11042
4339    71122
4340    54961
4341   -36542
4342   -77866
4343   -13134
4344    69654
4345    58299
4346   -32473
4347   -79425
4348   -16087
4349    68564
4350    58262
4351   -30044
4352   -77238
4353   -21001
4354    65246
4355    62375
4356   -26438
4357   -79928
4358   -22083
4359    63238
4360    60698
4361   -23011
4362   -75864
4363   -28347
4364    60881
4365    65741
4366   -21743
4367   -78071
4368   -28185
4369    59319
4370    65883
4371   -16616
4372   -77898
4373   -32516
4374    57639
4375    68210
4376   -16879
4377   -76609
4378   -34589
4379    54308
4380    69754
4381   -11451
4382   -77708
4383   -36116
4384    55170
4385    69364
4386    -9784
4387   -75547
4388   -39359
4389    51171
4390    72945
4391    -3914
4392   -78096
4393   -41453
4394    51378
4395    71815
4396    -3988
4397   -73761
4398   -44252
4399    44588
4400    73932
4401     1521
4402   -74017
4403   -46732
4404    44599
4405    72524
4406     3717
4407   -70409
4408   -49552
4409    40146
4410    75802
4411     7726
4412   -69215
4413   -50682
4414    37196
4415    74469
4416    10111
4417   -69505
4418   -53968
4419    35864
4420    75999
4421    11219
4422   -66808
4423   -54396
4424    32332
4425    75803
4426    15372
4427   -67755
4428   -57244
4429    31166
4430    77277
4431    17923
4432   -64640
4433   -58121
4434    26416
4435    77277
4436    21587
4437   -64041
4438   -62330
4439    26032
4440    76440
4441    23456
4442   -61894
4443   -63220
4444    21937
4445    75911
4446    26676
4447   -60221
4448   -63363
4449    18946
4450    76499
4451    30036
4452   -56316
4453   -65564
4454    16360
4455    74846
4456    31680
4457   -53487
4458   -66501
4459    11939
4460    74016
4461    35570
4462   -51808
4463   -69291
4464     8455
4465    74511
4466    35397
4467   -49869
4468   -68500
4469     6035
4470    74210
4471    40471
4472   -48619
4473   -70503
4474     3908
4475    73813
4476    42928
4477   -45174
4478   -71035
4479     2093
4480    73890
4481    44274
4482   -45907
4483   -71923
4484    -1765
4485    70198
4486    48039
4487   -41869
4488   -73583
4489    -4333
4490    71233
4491    48658
4492   -38090
4493   -73222
4494    -7781
4495    68249
4496    52866
4497   -36006
4498   -75088
4499   -10153
4500    68190
4501    52777
4502   -32548
4503   -72884
4504   -15177
4505    64051
4506    55237
4507   -29484
4508   -74122
4509   -16045
4510    63435
4511    56432
4512   -26805
4513   -73610
4514   -20009
4515    62449
4516    60073
4517   -24879
4518   -73301
4519   -22084
4520    60067
4521    60581
4522   -20552
4523   -75535
4524   -26506
4525    60985
4526    62821
4527   -21181
4528   -73381
4529   -27553
4530    55789
4531    65688
4532   -15994
4533   -76971
4534   -30673
4535    55777
4536    64952
4537   -14821
4538   -73478
4539   -33255
4540    52606
4541    67506
4542   -11195
4543   -74213
4544   -33891
4545    50383
4546    67538
4547    -6577
4548   -72988
4549   -39081
4550    48474
4551    67823
4552    -5862
4553   -71164
4554   -41242
4555    44218
4556    68723
4557     -292
4558   -70536
4559   -44038
4560    44895
4561    69604
4562      416
4563   -66796
4564   -45928
4565    40056
4566    72025
4567     5263
4568   -69435
4569   -47531
4570    40017
4571    71186
4572     6898
4573   -67703
4574   -51070
4575    36024
4576    74082
4577     8559
4578   -68323
4579   -50472
4580    33570
4581    71534
4582    13036
4583   -65617
4584   -54933
4585    32168
4586    74201
4587    13011
4588   -62807
4589   -53099
4590    27469
4591    72271
4592    20850
4593   -62666
4594   -57846
4595    27534
4596    72532
4597    19342
4598   -57727
4599   -57894
4600    20262
4601    72640
4602    24387
4603   -58979
4604   -59303
4605    21692
4606    70379
4607    25474
4608   -52815
4609   -62925
4610    15348
4611    73696
4612    27646
4613   -55642
4614   -60865
4615    14302
4616    69621
4617    31822
4618   -51628
4619   -67363
4620    12044
4621    74429
4622    31428
4623   -51118
4624   -62750
4625     8190
4626    69612
4627    39202
4628   -48418
4629   -68837
4630     7778
4631    71719
4632    35788
4633   -45047
4634   -64993
4635     1569
4636    69423
4637    42374
4638   -45562
4639   -68898
4640     1338
4641    67555
4642    41734
4643   -37946
4644   -68650
4645    -3717
4646    68381
4647    44832
4648   -39696
4649   -67894
4650    -3674
4651    63065
4652    47013
4653   -32916
4654   -70852
4655    -8436
4656    66726
4657    46648
4658   -35419
4659   -67297
4660   -10382
4661    60163
4662    52559
4663   -29807
4664   -72060
4665   -13538
4666    63777
4667    49925
4668   -29887
4669   -69218
4670   -17063
4671    60749
4672    57546
4673   -26298
4674   -72009
4675   -16615
4676    59096
4677    54228
4678   -22530
4679   -70774
4680   -22443
4681    58609
4682    58034
4683   -23249
4684   -69153
4685   -21701
4686    53068
4687    59004
4688   -16169
4689   -72131
4690   -27291
4691    55396
4692    60540
4693   -17530
4694   -68330
4695   -27780
4696    48909
4697    61582
4698   -11836
4699   -70926
4700   -30965
4701    51590
4702    60846
4703    -9900
4704   -66863
4705   -34660
4706    47662
4707    63953
4708    -7222
4709   -69678
4710   -34940
4711    46354
4712    63259
4713    -3357
4714   -66421
4715   -39639
4716    45101
4717    67797
4718    -4689
4719   -67544
4720   -38120
4721    40967
4722    66701
4723     1973
4724   -68361
4725   -44134
4726    40899
4727    68170
4728      630
4729   -64497
4730   -43303
4731    35431
4732    69822
4733     8362
4734   -66790
4735   -47719
4736    36326
4737    68434
4738     9319
4739   -61561
4740   -48617
4741    30622
4742    70521
4743    11144
4744   -62373
4745   -49351
4746    29347
4747    66627
4748    14998
4749   -58401
4750   -53306
4751    27758
4752    70272
4753    14486
4754   -57936
4755   -51644
4756    24624
4757    67779
4758    21103
4759   -56247
4760   -56537
4761    22808
4762    71060
4763    20074
4764   -55986
4765   -57234
4766    18168
4767    69400
4768    25313
4769   -55512
4770   -59788
4771    18719
4772    69100
4773    26408
4774   -51020
4775   -61005
4776    12469
4777    70181
4778    31075
4779   -51489
4780   -60125
4781    12108
4782    67179
4783    31167
4784   -47728
4785   -63396
4786     8099
4787    67984
4788    33895
4789   -46994
4790   -60722
4791     5829
4792    64484
4793    36541
4794   -43390
4795   -65865
4796     4400
4797    66190
4798    36655
4799   -41315
4800   -63354
4801      115
4802    64229
4803    41949
4804   -40174
4805   -66200
4806    -1206
4807    63970
4808    42609
4809   -36897
4810   -66713
4811    -5984
4812    63870
4813    44338
4814   -37738
4815   -65990
4816    -7078
4817    61388
4818    48004
4819   -31220
4820   -69225
4821    -9724
4822    61876
4823    48591
4824   -31481
4825   -66995
4826   -12594
4827    58734
4828    50714
4829   -26219
4830   -68637
4831   -15563
4832    58635
4833    50818
4834   -25485
4835   -66078
4836   -18225
4837    55920
4838    53865
4839   -22113
4840   -67419
4841   -19025
4842    54156
4843    53522
4844   -18050
4845   -66748
4846   -22760
4847    53105
4848    55295
4849   -18957
4850   -67656
4851   -24228
4852    49982
4853    57260
4854   -13105
4855   -67619
4856   -28099
4857    50758
4858    59063
4859   -12863
4860   -66659
4861   -30095
4862    47691
4863    60671
4864    -8846
4865   -68479
4866   -32374
4867    47244
4868    61335
4869    -7407
4870   -65850
4871   -35406
4872    43824
4873    63231
4874    -4742
4875   -65816
4876   -35977
4877    43263
4878    63164
4879    -1988
4880   -63842
4881   -39877
4882    39738
4883    64075
4884     -157
4885   -63434
4886   -38468
4887    35641
4888    62154
4889     4478
4890   -61002
4891   -43306
4892    35935
4893    64860
4894     4860
4895   -60327
4896   -43092
4897    31952
4898    64060
4899     8889
4900   -60413
4901   -47079
4902    31885
4903    65067
4904    10436
4905   -58399
4906   -48915
4907    28271
4908    66815
4909    13426
4910   -58211
4911   -50070
4912    26144
4913    67025
4914    16095
4915   -55323
4916   -53081
4917    22484
4918    67949
4919    17994
4920   -56246
4921   -53397
4922    21211
4923    66109
4924    22248
4925   -51465
4926   -55029
4927    17871
4928    66694
4929    21899
4930   -52497
4931   -54675
4932    16457
4933    64550
4934    25821
4935   -48608
4936   -56200
4937    14168
4938    65654
4939    26227
4940   -47185
4941   -56439
4942     9593
4943    65117
4944    30325
4945   -45873
4946   -59678
4947     9475
4948    63924
4949    31657
4950   -43931
4951   -60683
4952     4794
4953    64260
4954    36288
4955   -43318
4956   -62271
4957     3556
4958    61957
4959    36390
4960   -39241
4961   -63564
4962     -489
4963    64338
4964    39742
4965   -39248
4966   -63491
4967    -1708
4968    61585
4969    41547
4970   -36007
4971   -64607
4972    -4553
4973    61472
4974    43270
4975   -33167
4976   -62760
4977    -7156
4978    59087
4979    44694
4980   -31213
4981   -64457
4982    -7670
4983    58174
4984    45031
4985   -28768
4986   -63981
4987   -14476
4988    56459
4989    48440
4990   -28015
4991   -64897
4992   -12440
4993    53927
4994    48096
4995   -22457
4996   -67101
4997   -18298
4998    55367
4999    51071
5000   -21470
5001   -63850
5002   -17481
5003    52581
5004    54123
5005   -18614
5006   -67035
5007   -21856
5008    52677
5009    53675
5010   -16187
5011   -65152
5012   -25455
5013    48624
5014    56766
5015   -14648
5016   -66934
5017   -25985
5018    47988
5019    55446
5020    -9853
5021   -62454
5022   -30795
5023    46933
5024    59373
5025   -10102
5026   -63680
5027   -29390
5028    43964
5029    58309
5030    -5662
5031   -62023
5032   -34707
5033    41541
5034    59698
5035    -6083
5036   -62194
5037   -33762
5038    37758
5039    59268
5040     -766
5041   -61314
5042   -36381
5043    39039
5044    60067
5045      124
5046   -59079
5047   -38210
5048    35318
5049    63569
5050     3310
5051   -61359
5052   -40350
5053    33412
5054    60974
5055     6963
5056   -58079
5057   -45331
5058    30746
5059    65225
5060     8746
5061   -59089
5062   -44519
5063    29513
5064    62640
5065    11393
5066   -54314
5067   -48183
5068    27419
5069    65295
5070    12380
5071   -53951
5072   -46587
5073    22687
5074    63799
5075    15971
5076   -54110
5077   -49050
5078    23453
5079    61575
5080    17090
5081   -49746
5082   -49377
5083    17648
5084    63665
5085    20142
5086   -51476
5087   -49690
5088    17955
5089    61298
5090    23777
5091   -47608
5092   -54951
5093    15328
5094    63749
5095    24348
5096   -48964
5097   -53586
5098    12866
5099    61093
5100    28667
5101   -44641
5102   -58209
5103     9655
5104    63285
5105    27924
5106   -43254
5107   -56117
5108     6718
5109    62352
5110    34202
5111   -42636
5112   -59433
5113     7109
5114    60908
5115    31328
5116   -37829
5117   -58413
5118      603
5119    61784
5120    35635
5121   -40842
5122   -59363
5123     2032
5124    57079
5125    37051
5126   -33128
5127   -60340
5128    -3617
5129    59553
5130    38812
5131   -36272
5132   -57572
5133    -3770
5134    55080
5135    42025
5136   -30744
5137   -62381
5138    -6126
5139    56181
5140    40277
5141   -29554
5142   -59752
5143   -10797
5144    54711
5145    46690
5146   -28221
5147   -64373
5148   -10198
5149    52917
5150    44178
5151   -23464
5152   -62373
5153   -15582
5154    54883
5155    49547
5156   -24607
5157   -61696
5158   -14549
5159    50638
5160    47984
5161   -18764
5162   -63070
5163   -20368
5164    51783
5165    49570
5166   -19948
5167   -60438
5168   -20740
5169    46435
5170    52713
5171   -14967
5172   -62687
5173   -22265
5174    47594
5175    50405
5176   -13660
5177   -57651
5178   -25825
5179    43434
5180    55239
5181   -11830
5182   -61582
5183   -25197
5184    44471
5185    53718
5186    -6916
5187   -58205
5188   -32864
5189    41874
5190    57578
5191    -8374
5192   -60156
5193   -29705
5194    38046
5195    56827
5196     -577
5197   -60004
5198   -34591
5199    39803
5200    58002
5201    -3983
5202   -57858
5203   -35842
5204    34000
5205    59571
5206     3345
5207   -60344
5208   -37355
5209    36040
5210    56281
5211     1883
5212   -54920
5213   -40144
5214    31162
5215    61314
5216     5438
5217   -56752
5218   -39594
5219    29637
5220    56994
5221     8177
5222   -53030
5223   -43397
5224    27366
5225    61689
5226     7456
5227   -53569
5228   -41733
5229    24596
5230    58191
5231    13868
5232   -52794
5233   -46495
5234    23854
5235    60214
5236    12466
5237   -49845
5238   -46246
5239    19210
5240    61762
5241    18827
5242   -51385
5243   -48009
5244    20802
5245    58680
5246    19903
5247   -46549
5248   -51549
5249    15634
5250    62535
5251    22820
5252   -49713
5253   -50760
5254    14676
5255    57342
5256    24216
5257   -44284
5258   -53239
5259    11591
5260    61706
5261    24581
5262   -43950
5263   -51816
5264     8652
5265    57229
5266    29468
5267   -43250
5268   -54697
5269     8897
5270    59009
5271    27658
5272   -38101
5273   -52789
5274     2405
5275    58760
5276    32403
5277   -40155
5278   -55548
5279     4653
5280    56312
5281    30875
5282   -34291
5283   -55130
5284     -984
5285    58705
5286    35746
5287   -36789
5288   -55275
5289    -1691
5290    54494
5291    38399
5292   -31758
5293   -58930
5294    -4707
5295    56012
5296    38406
5297   -31066
5298   -58022
5299    -6688
5300    53933
5301    42690
5302   -28958
5303   -59619
5304    -6831
5305    54212
5306    39883
5307   -25074
5308   -58359
5309   -11885
5310    52040
5311    44642
5312   -24912
5313   -59080
5314   -11020
5315    49325
5316    43482
5317   -20509
5318   -59184
5319   -17240
5320    50717
5321    46231
5322   -20980
5323   -58101
5324   -16826
5325    46567
5326    47893
5327   -16437
5328   -58969
5329   -19017
5330    48215
5331    48236
5332   -14935
5333   -56448
5334   -23150
5335    43439
5336    52619
5337   -13329
5338   -59798
5339   -22697
5340    43034
5341    50586
5342    -9130
5343   -57691
5344   -28794
5345    42098
5346    54961
5347    -9767
5348   -58636
5349   -26737
5350    38619
5351    53338
5352    -4901
5353   -59314
5354   -32082
5355    40483
5356    54521
5357    -5726
5358   -55402
5359   -30486
5360    34734
5361    55352
5362     -395
5363   -57457
5364   -33287
5365    36316
5366    53462
5367      105
5368   -52880
5369   -36264
5370    31818
5371    57017
5372     2701
5373   -55055
5374   -35914
5375    31607
5376    54514
5377     5892
5378   -51788
5379   -39427
5380    28370
5381    59145
5382     6965
5383   -54425
5384   -39195
5385    25766
5386    56944
5387    12414
5388   -50167
5389   -44622
5390    25731
5391    59383
5392    10260
5393   -49495
5394   -43365
5395    19426
5396    59849
5397    16811
5398   -50079
5399   -46161
5400    22279
5401    56396
5402    15451
5403   -45957
5404   -46521
5405    16696
5406    59204
5407    18525
5408   -47261
5409   -47279
5410    17451
5411    55502
5412    20844
5413   -42550
5414   -50302
5415    14023
5416    58548
5417    20566
5418   -43986
5419   -47685
5420    11336
5421    55337
5422    25208
5423   -41358
5424   -51789
5425    11263
5426    57328
5427    24689
5428   -38688
5429   -51016
5430     6073
5431    57271
5432    29447
5433   -40253
5434   -53758
5435     6351
5436    54853
5437    29643
5438   -35816
5439   -54364
5440      563
5441    56603
5442    34342
5443   -36451
5444   -52874
5445     1918
5446    53525
5447    35376
5448   -31705
5449   -55415
5450    -2414
5451    54498
5452    35761
5453   -32224
5454   -54234
5455    -3294
5456    51946
5457    37402
5458   -29477
5459   -57300
5460    -5376
5461    51969
5462    35951
5463   -27324
5464   -54639
5465    -9114
5466    50744
5467    41056
5468   -26067
5469   -57344
5470    -9899
5471    48058
5472    40376
5473   -21101
5474   -55837
5475   -13572
5476    49174
5477    44297
5478   -22237
5479   -55779
5480   -13747
5481    47026
5482    45214
5483   -17902
5484   -57401
5485   -17545
5486    46914
5487    46578
5488   -17190
5489   -55811
5490   -20046
5491    43465
5492    49168
5493   -14374
5494   -57101
5495   -20221
5496    43283
5497    47551
5498   -12323
5499   -55279
5500   -24214
5501    40379
5502    49413
5503   -10473
5504   -55301
5505   -23846
5506    39330
5507    47601
5508    -7972
5509   -54991
5510   -27251
5511    38892
5512    50951
5513    -7002
5514   -53538
5515   -27826
5516    36200
5517    50947
5518    -3687
5519   -54995
5520   -30954
5521    35819
5522    51514
5523    -1630
5524   -52292
5525   -33074
5526    31645
5527    54133
5528     1399
5529   -53861
5530   -34488
5531    31622
5532    53960
5533     4411
5534   -51209
5535   -37431
5536    28724
5537    55925
5538     4880
5539   -52605
5540   -36425
5541    26900
5542    54147
5543     8431
5544   -50665
5545   -39742
5546    24758
5547    55168
5548     7450
5549   -49640
5550   -39090
5551    23443
5552    54667
5553    13326
5554   -48106
5555   -41211
5556    21817
5557    55032
5558    13487
5559   -45661
5560   -42644
5561    19072
5562    54962
5563    15049
5564   -45722
5565   -44316
5566    16812
5567    54661
5568    17154
5569   -43359
5570   -45414
5571    15221
5572    56074
5573    19518
5574   -42223
5575   -47762
5576    12543
5577    55208
5578    21552
5579   -40290
5580   -48555
5581    11375
5582    55803
5583    23844
5584   -39748
5585   -48343
5586     8472
5587    54400
5588    26196
5589   -38554
5590   -49694
5591     7288
5592    54142
5593    26668
5594   -35944
5595   -50467
5596     3855
5597    53468
5598    29413
5599   -34727
5600   -50500
5601     3780
5602    52661
5603    30740
5604   -33441
5605   -52089
5606      822
5607    52436
5608    32034
5609   -31716
5610   -51623
5611    -1266
5612    50870
5613    33471
5614   -30101
5615   -53231
5616    -3759
5617    50678
5618    35546
5619   -26782
5620   -52727
5621    -6497
5622    49823
5623    36768
5624   -26808
5625   -53995
5626    -9067
5627    47239
5628    39241
5629   -24780
5630   -54728
5631   -10374
5632    47931
5633    40370
5634   -21851
5635   -53711
5636   -12554
5637    46013
5638    41594
5639   -20051
5640   -52953
5641   -14696
5642    44662
5643    42468
5644   -18068
5645   -54237
5646   -16260
5647    44617
5648    44000
5649   -16199
5650   -52899
5651   -17840
5652    42617
5653    44638
5654   -13675
5655   -53604
5656   -19533
5657    41297
5658    45111
5659   -11904
5660   -53661
5661   -21750
5662    39448
5663    46153
5664    -9889
5665   -53137
5666   -24340
5667    38053
5668    47747
5669    -6907
5670   -52797
5671   -26923
5672    36793
5673    49349
5674    -5482
5675   -52673
5676   -27831
5677    33889
5678    49622
5679    -2932
5680   -51494
5681   -30150
5682    32319
5683    50862
5684    -1600
5685   -50688
5686   -30723
5687    30353
5688    50827
5689      252
5690   -51432
5691   -32271
5692    29697
5693    51409
5694     2478
5695   -49470
5696   -34400
5697    28865
5698    51953
5699     4015
5700   -48556
5701   -34303
5702    26801
5703    51067
5704     7191
5705   -48239
5706   -36400
5707    25608
5708    52694
5709     8624
5710   -46476
5711   -37781
5712    21606
5713    51507
5714    10683
5715   -45566
5716   -39588
5717    20751
5718    51210
5719    11694
5720   -43946
5721   -42245
5722    17894
5723    53442
5724    15038
5725   -43092
5726   -42903
5727    16294
5728    52671
5729    17931
5730   -41260
5731   -44349
5732    13863
5733    52691
5734    18410
5735   -41408
5736   -43655
5737    12142
5738    52322
5739    20406
5740   -39716
5741   -45418
5742    11496
5743    53478
5744    21159
5745   -37327
5746   -45203
5747     7853
5748    52004
5749    23905
5750   -37874
5751   -46696
5752     8249
5753    51273
5754    24122
5755   -34789
5756   -47288
5757     4212
5758    51328
5759    27777
5760   -34805
5761   -49017
5762     2718
5763    49545
5764    29735
5765   -31597
5766   -50350
5767     -127
5768    50760
5769    30344
5770   -30858
5771   -49273
5772    -2156
5773    48510
5774    34003
5775   -27409
5776   -53040
5777    -3156
5778    48895
5779    33653
5780   -26008
5781   -50582
5782    -6706
5783    48156
5784    36746
5785   -25117
5786   -51635
5787    -7236
5788    46117
5789    36408
5790   -23346
5791   -51257
5792   -10549
5793    45170
5794    37628
5795   -22420
5796   -50346
5797   -11019
5798    42406
5799    38710
5800   -18507
5801   -51573
5802   -12700
5803    44173
5804    38787
5805   -18009
5806   -50762
5807   -15388
5808    42443
5809    42417
5810   -15902
5811   -53111
5812   -17351
5813    41154
5814    41408
5815   -12558
5816   -51152
5817   -20370
5818    38884
5819    44273
5820   -11296
5821   -51997
5822   -20319
5823    39100
5824    44069
5825    -8253
5826   -51448
5827   -24715
5828    36859
5829    46321
5830    -8726
5831   -50981
5832   -22768
5833    33724
5834    47956
5835    -4267
5836   -51919
5837   -26445
5838    34757
5839    47181
5840    -5372
5841   -49224
5842   -27095
5843    31412
5844    47889
5845    -1515
5846   -50164
5847   -27788
5848    31455
5849    46565
5850      730
5851   -47187
5852   -31275
5853    28448
5854    50385
5855     1149
5856   -48194
5857   -31542
5858    26271
5859    49052
5860     5466
5861   -46308
5862   -34037
5863    25688
5864    50452
5865     4435
5866   -46279
5867   -35277
5868    22075
5869    50239
5870    10635
5871   -45091
5872   -37323
5873    22580
5874    49732
5875     9448
5876   -42958
5877   -38197
5878    18321
5879    51457
5880    13011
5881   -43383
5882   -38680
5883    19165
5884    49402
5885    13869
5886   -40612
5887   -41211
5888    15871
5889    51000
5890    14716
5891   -41311
5892   -39315
5893    14431
5894    48723
5895    18112
5896   -39738
5897   -43042
5898    13711
5899    51243
5900    17568
5901   -38255
5902   -41617
5903    10037
5904    48827
5905    22922
5906   -37672
5907   -45234
5908    10249
5909    49140
5910    21405
5911   -33307
5912   -45814
5913     4876
5914    49245
5915    26170
5916   -35368
5917   -45388
5918     4861
5919    46966
5920    27394
5921   -30480
5922   -47837
5923     1929
5924    48657
5925    27156
5926   -30793
5927   -46521
5928     1565
5929    46396
5930    30353
5931   -28197
5932   -49701
5933    -1315
5934    47324
5935    29250
5936   -27963
5937   -47285
5938    -3821
5939    45499
5940    33453
5941   -26525
5942   -49264
5943    -3662
5944    45204
5945    32238
5946   -23708
5947   -47974
5948    -8105
5949    44458
5950    37419
5951   -23413
5952   -49006
5953    -8117
5954    42215
5955    36516
5956   -19171
5957   -49785
5958   -12880
5959    43809
5960    37732
5961   -18385
5962   -48637
5963   -12348
5964    40292
5965    39222
5966   -16114
5967   -50368
5968   -14950
5969    41516
5970    38642
5971   -14557
5972   -48040
5973   -17770
5974    38843
5975    42414
5976   -12557
5977   -49285
5978   -17200
5979    37803
5980    41666
5981   -10044
5982   -48338
5983   -20859
5984    38210
5985    42361
5986   -12196
5987   -48686
5988   -21093
5989    34761
5990    43355
5991    -6435
5992   -48744
5993   -23770
5994    36295
5995    44131
5996    -6483
5997   -45880
5998   -24622
5999    31771
6000    46265
6001    -2665
6002   -48244
6003   -26249
6004    31680
6005    45182
6006    -1045
6007   -45499
6008   -29033
6009    27662
6010    47022
6011      317
6012   -46756
6013   -28875
6014    27471
6015    46418
6016     3750
6017   -44546
6018   -32545
6019    25532
6020    47949
6021     2927
6022   -44456
6023   -32575
6024    23717
6025    47879
6026     6491
6027   -44563
6028   -34649
6029    23138
6030    47569
6031     6418
6032   -42979
6033   -35856
6034    19744
6035    48466
6036    10456
6037   -44109
6038   -36195
6039    20684
6040    47239
6041    11303
6042   -40151
6043   -37910
6044    16023
6045    49368
6046    12736
6047   -40032
6048   -37837
6049    14806
6050    47161
6051    16406
6052   -38582
6053   -40664
6054    12603
6055    48273
6056    16103
6057   -36797
6058   -40623
6059     9841
6060    47541
6061    20661
6062   -35912
6063   -42963
6064    10859
6065    46798
6066    20285
6067   -33283
6068   -44234
6069     6736
6070    47456
6071    22027
6072   -34376
6073   -42506
6074     6734
6075    47318
6076    23237
6077   -31963
6078   -44637
6079     4867
6080    47902
6081    24336
6082   -30487
6083   -42977
6084     3408
6085    46187
6086    27183
6087   -29683
6088   -45397
6089     1638
6090    46155
6091    27006
6092   -28737
6093   -44822
6094    -2822
6095    44280
6096    30904
6097   -26701
6098   -46852
6099    -2906
6100    44449
6101    30910
6102   -22943
6103   -46193
6104    -5590
6105    42594
6106    33645
6107   -22692
6108   -46875
6109    -6413
6110    41611
6111    35031
6112   -18667
6113   -47422
6114    -8877
6115    41462
6116    34499
6117   -20642
6118   -46162
6119   -10371
6120    39725
6121    36609
6122   -17305
6123   -47356
6124   -10618
6125    40104
6126    36028
6127   -16632
6128   -46512
6129   -14483
6130    38713
6131    38608
6132   -15414
6133   -47265
6134   -15137
6135    37269
6136    38149
6137   -12414
6138   -48106
6139   -17755
6140    36400
6141    39390
6142   -11351
6143   -47060
6144   -18944
6145    34514
6146    41337
6147    -8802
6148   -45854
6149   -21764
6150    34486
6151    41454
6152    -6712
6153   -45105
6154   -22494
6155    30747
6156    43829
6157    -3579
6158   -47363
6159   -24045
6160    31228
6161    43031
6162    -2467
6163   -43644
6164   -26919
6165    27930
6166    45134
6167    -1344
6168   -45509
6169   -25750
6170    27803
6171    43609
6172      351
6173   -43740
6174   -28801
6175    27568
6176    46372
6177     -110
6178   -42770
6179   -28076
6180    24861
6181    45104
6182     4926
6183   -43139
6184   -31229
6185    25768
6186    46047
6187     4781
6188   -42069
6189   -32431
6190    20382
6191    47563
6192     7998
6193   -42202
6194   -33516
6195    20475
6196    45144
6197     9372
6198   -38954
6199   -35558
6200    18121
6201    46808
6202    10536
6203   -40622
6204   -35728
6205    16200
6206    46365
6207    13896
6208   -37565
6209   -37415
6210    14384
6211    45351
6212    15004
6213   -36597
6214   -38003
6215    13351
6216    45881
6217    17102
6218   -36491
6219   -39800
6220    12457
6221    46286
6222    16798
6223   -33682
6224   -39083
6225     9140
6226    45768
6227    19525
6228   -35416
6229   -39962
6230     9004
6231    45191
6232    20922
6233   -32667
6234   -42195
6235     6024
6236    45768
6237    21680
6238   -31655
6239   -41126
6240     4255
6241    43900
6242    24673
6243   -30203
6244   -42885
6245     1813
6246    43793
6247    25160
6248   -27587
6249   -42156
6250     -130
6251    43473
6252    27927
6253   -27373
6254   -44192
6255     -226
6256    41986
6257    27293
6258   -23444
6259   -44079
6260    -3694
6261    43557
6262    30598
6263   -24313
6264   -44253
6265    -4055
6266    41153
6267    30137
6268   -21041
6269   -45173
6270    -6659
6271    41996
6272    31630
6273   -20725
6274   -44966
6275    -7236
6276    39058
6277    34309
6278   -18522
6279   -45964
6280    -9134
6281    39360
6282    34450
6283   -16965
6284   -44688
6285   -11497
6286    37490
6287    35284
6288   -15895
6289   -45172
6290   -13576
6291    37199
6292    35576
6293   -13065
6294   -45463
6295   -15583
6296    35053
6297    38194
6298   -12340
6299   -44084
6300   -16727
6301    32401
6302    39021
6303    -8628
6304   -44425
6305   -17926
6306    33071
6307    39290
6308    -9006
6309   -44823
6310   -19638
6311    31845
6312    41245
6313    -6563
6314   -45528
6315   -20915
6316    31286
6317    40680
6318    -5781
6319   -44156
6320   -23809
6321    30529
6322    40776
6323    -4082
6324   -44011
6325   -23467
6326    28933
6327    40622
6328    -1585
6329   -43520
6330   -26856
6331    27139
6332    41897
6333       86
6334   -42179
6335   -25547
6336    25433
6337    43533
6338     1600
6339   -41914
6340   -28962
6341    22774
6342    42722
6343     3481
6344   -39839
6345   -29330
6346    21551
6347    44584
6348     5709
6349   -40554
6350   -30908
6351    20489
6352    44522
6353     7200
6354   -39144
6355   -31838
6356    19203
6357    44255
6358     8558
6359   -39183
6360   -33024
6361    18299
6362    43100
6363    11104
6364   -37899
6365   -34472
6366    16851
6367    44595
6368    11512
6369   -37617
6370   -35087
6371    15149
6372    43665
6373    13745
6374   -36082
6375   -36721
6376    13683
6377    44368
6378    14720
6379   -35141
6380   -37309
6381    10747
6382    44557
6383    17401
6384   -33521
6385   -37936
6386     9202
6387    43597
6388    17987
6389   -31836
6390   -39506
6391     6842
6392    44624
6393    21051
6394   -31016
6395   -38844
6396     5281
6397    42818
6398    21791
6399   -28718
6400   -40635
6401     3822
6402    42540
6403    23730
6404   -28021
6405   -40493
6406     2398
6407    41571
6408    25008
6409   -27399
6410   -41671
6411     1325
6412    42028
6413    25075
6414   -26483
6415   -42345
6416    -1371
6417    42614
6418    27697
6419   -24820
6420   -42687
6421    -1508
6422    41058
6423    28658
6424   -22461
6425   -43327
6426    -4069
6427    39406
6428    28939
6429   -21398
6430   -43387
6431    -6362
6432    38553
6433    31314
6434   -18813
6435   -44404
6436    -8332
6437    37573
6438    31160
6439   -18141
6440   -42916
6441   -10089
6442    36891
6443    32958
6444   -16122
6445   -42994
6446   -11078
6447    36725
6448    33854
6449   -14845
6450   -43405
6451   -12018
6452    35628
6453    35511
6454   -12929
6455   -42767
6456   -13507
6457    33953
6458    36360
6459   -12482
6460   -43977
6461   -15376
6462    33252
6463    37066
6464   -10396
6465   -43699
6466   -16785
6467    33944
6468    37533
6469    -8099
6470   -42990
6471   -18153
6472    30817
6473    39425
6474    -6568
6475   -42982
6476   -20090
6477    30300
6478    39519
6479    -5354
6480   -41666
6481   -21820
6482    29010
6483    40337
6484    -3470
6485   -41210
6486   -23725
6487    26728
6488    39697
6489     -433
6490   -40663
6491   -24811
6492    24966
6493    39891
6494     1008
6495   -39181
6496   -26455
6497    24937
6498    41732
6499     1839
6500   -39458
6501   -26908
6502    22874
6503    41590
6504     3324
6505   -39552
6506   -28338
6507    21177
6508    41159
6509     4347
6510   -38693
6511   -29285
6512    19622
6513    42379
6514     5998
6515   -39131
6516   -30875
6517    19640
6518    42443
6519     8211
6520   -37663
6521   -31386
6522    17186
6523    43066
6524     9479
6525   -36869
6526   -34451
6527    16062
6528    42955
6529    11842
6530   -34910
6531   -33510
6532    13218
6533    42240
6534    12740
6535   -33416
6536   -34669
6537    11360
6538    42837
6539    14185
6540   -32017
6541   -35556
6542     9683
6543    42989
6544    15636
6545   -33341
6546   -35364
6547     9355
6548    41802
6549    18084
6550   -31421
6551   -37744
6552     7244
6553    42091
6554    18158
6555   -29791
6556   -37131
6557     5854
6558    41531
6559    21592
6560   -28068
6561   -39625
6562     4467
6563    40797
6564    21990
6565   -27591
6566   -38714
6567     2571
6568    40192
6569    23572
6570   -26867
6571   -39835
6572     1194
6573    40403
6574    23418
6575   -24151
6576   -39835
6577    -1199
6578    39997
6579    26617
6580   -22809
6581   -40222
6582    -3048
6583    38386
6584    27160
6585   -20361
6586   -41196
6587    -4673
6588    38085
6589    27836
6590   -20087
6591   -41053
6592    -6596
6593    36529
6594    29962
6595   -18219
6596   -41837
6597    -6428
6598    37036
6599    30532
6600   -17742
6601   -40798
6602    -9726
6603    36230
6604    32541
6605   -16053
6606   -42600
6607    -9946
6608    34778
6609    32423
6610   -14284
6611   -42417
6612   -11636
6613    34370
6614    34184
6615   -13320
6616   -41843
6617   -11851
6618    32286
6619    34541
6620   -10558
6621   -42969
6622   -15729
6623    32294
6624    35169
6625   -10038
6626   -40787
6627   -17023
6628    30121
6629    36226
6630    -8064
6631   -40667
6632   -18342
6633    30003
6634    35598
6635    -5824
6636   -39751
6637   -20261
6638    28227
6639    37046
6640    -3998
6641   -39034
6642   -20326
6643    26789
6644    37632
6645    -3121
6646   -39999
6647   -23322
6648    26228
6649    39649
6650    -1968
6651   -39831
6652   -22921
6653    24520
6654    38807
6655      453
6656   -39013
6657   -24435
6658    25051
6659    39947
6660     1368
6661   -38559
6662   -25014
6663    22424
6664    40329
6665     3371
6666   -38847
6667   -27715
6668    20905
6669    40445
6670     4138
6671   -36683
6672   -28277
6673    18300
6674    39685
6675     6405
6676   -36675
6677   -28473
6678    17124
6679    38896
6680     8491
6681   -34248
6682   -31268
6683    16002
6684    40896
6685     9047
6686   -33841
6687   -30455
6688    13970
6689    40140
6690    11735
6691   -33286
6692   -32355
6693    13578
6694    40370
6695    12193
6696   -33510
6697   -32440
6698    10977
6699    41094
6700    14139
6701   -32349
6702   -34118
6703    11017
6704    39886
6705    15594
6706   -30528
6707   -35464
6708     8186
6709    41429
6710    16840
6711   -30408
6712   -35000
6713     7632
6714    39868
6715    18592
6716   -28658
6717   -37054
6718     5559
6719    40049
6720    19642
6721   -27032
6722   -35859
6723     4311
6724    38813
6725    21545
6726   -25756
6727   -37677
6728     3308
6729    38966
6730    22043
6731   -22933
6732   -37608
6733     -582
6734    38585
6735    24288
6736   -24003
6737   -38744
6738     -215
6739    38119
6740    24142
6741   -22132
6742   -38897
6743    -2576
6744    38504
6745    26232
6746   -21867
6747   -39166
6748    -4357
6749    37201
6750    26621
6751   -19291
6752   -39856
6753    -5663
6754    37099
6755    27460
6756   -18506
6757   -39856
6758    -7263
6759    35784
6760    29570
6761   -16126
6762   -40256
6763    -7589
6764    34085
6765    30021
6766   -15412
6767   -38987
6768   -10548
6769    33257
6770    30874
6771   -12901
6772   -40086
6773   -10885
6774    32168
6775    31606
6776   -11288
6777   -39497
6778   -12842
6779    30753
6780    33639
6781   -10933
6782   -39417
6783   -13990
6784    29590
6785    34587
6786    -8488
6787   -40041
6788   -16642
6789    29984
6790    33026
6791    -8079
6792   -40350
6793   -17465
6794    28897
6795    35443
6796    -5913
6797   -40544
6798   -18830
6799    28103
6800    35388
6801    -4826
6802   -39426
6803   -20581
6804    26091
6805    37241
6806    -5128
6807   -38491
6808   -20402
6809    24582
6810    36801
6811    -1081
6812   -38627
6813   -23490
6814    23554
6815    37755
6816     -890
6817   -36718
6818   -23470
6819    22292
6820    36863
6821     2630
6822   -37269
6823   -25198
6824    21462
6825    37620
6826     2595
6827   -34825
6828   -25732
6829    18521
6830    38755
6831     5244
6832   -35617
6833   -27225
6834    17825
6835    38464
6836     6138
6837   -34766
6838   -28478
6839    16709
6840    39036
6841     7290
6842   -34694
6843   -28030
6844    16094
6845    39379
6846     9630
6847   -33234
6848   -30970
6849    14836
6850    40297
6851     8898
6852   -33868
6853   -30083
6854    12530
6855    38948
6856    12666
6857   -32006
6858   -32290
6859    10711
6860    38346
6861    14314
6862   -30688
6863   -32305
6864     8950
6865    38916
6866    14733
6867   -29537
6868   -33089
6869     8998
6870    37158
6871    15470
6872   -27657
6873   -34328
6874     6103
6875    38209
6876    17023
6877   -27458
6878   -34782
6879     5582
6880    36809
6881    18947
6882   -25564
6883   -36435
6884     3726
6885    38505
6886    19032
6887   -25554
6888   -35779
6889     2336
6890    36771
6891    21459
6892   -23339
6893   -36569
6894     2694
6895    38213
6896    23042
6897   -22509
6898   -36825
6899     -875
6900    36158
6901    23786
6902   -22081
6903   -36672
6904    -1176
6905    36220
6906    25346
6907   -19639
6908   -37597
6909    -4044
6910    35324
6911    25889
6912   -18443
6913   -37040
6914    -4748
6915    34224
6916    27967
6917   -17136
6918   -38457
6919    -7251
6920    33600
6921    27702
6922   -16238
6923   -37774
6924    -8229
6925    31775
6926    29198
6927   -14087
6928   -38585
6929   -10125
6930    32776
6931    29443
6932   -13716
6933   -38251
6934   -11627
6935    31212
6936    30977
6937   -11023
6938   -40160
6939   -12713
6940    30731
6941    30546
6942   -10484
6943   -37866
6944   -15119
6945    30047
6946    32256
6947    -9807
6948   -38809
6949   -14694
6950    27657
6951    33169
6952    -7753
6953   -38260
6954   -15794
6955    27167
6956    34006
6957    -6407
6958   -37151
6959   -18327
6960    26817
6961    33497
6962    -3536
6963   -36113
6964   -19131
6965    24572
6966    33929
6967    -2935
6968   -37549
6969   -20407
6970    23650
6971    35261
6972     -420
6973   -35834
6974   -20957
6975    22912
6976    34338
6977       52
6978   -35221
6979   -22516
6980    21504
6981    37100
6982     1257
6983   -35216
6984   -24317
6985    20638
6986    36430
6987     3656
6988   -35591
6989   -25522
6990    18980
6991    37991
6992     3786
6993   -34853
6994   -25916
6995    18118
6996    37215
6997     6124
6998   -34430
6999   -26266
7000    17594
7001    38307
7002     7278
7003   -32271
7004   -28108
7005    15490
7006    37692
7007     9064
7008   -32798
7009   -28442
7010    13518
7011    36399
7012    10865
7013   -30756
7014   -29136
7015    12545
7016    37427
7017    11512
7018   -29873
7019   -30368
7020    10463
7021    36779
7022    12941
7023   -28550
7024   -31762
7025     8402
7026    37051
7027    14468
7028   -28260
7029   -32423
7030     7641
7031    36960
7032    15161
7033   -28236
7034   -34655
7035     6469
7036    37040
7037    16293
7038   -25640
7039   -33089
7040     5074
7041    37217
7042    18535
7043   -26051
7044   -34189
7045     4422
7046    36834
7047    19265
7048   -23326
7049   -34391
7050     1252
7051    35970
7052    21072
7053   -23556
7054   -34988
7055      527
7056    33402
7057    21537
7058   -21044
7059   -34658
7060    -1153
7061    34859
7062    22959
7063   -20159
7064   -34099
7065    -2493
7066    33674
7067    23451
7068   -18389
7069   -35030
7070    -3704
7071    34157
7072    24842
7073   -17750
7074   -35914
7075    -5282
7076    33493
7077    26530
7078   -17123
7079   -36332
7080    -5384
7081    32707
7082    26114
7083   -16207
7084   -37751
7085    -6819
7086    31832
7087    29003
7088   -14405
7089   -37254
7090   -10278
7091    31268
7092    28424
7093   -12946
7094   -37349
7095   -10233
7096    30110
7097    30270
7098   -11443
7099   -35914
7100   -11588
7101    28536
7102    30610
7103    -9469
7104   -37704
7105   -12198
7106    27653
7107    30534
7108    -8512
7109   -36141
7110   -14693
7111    25649
7112    31125
7113    -7930
7114   -36556
7115   -16563
7116    25734
7117    31769
7118    -4431
7119   -35893
7120   -17265
7121    25759
7122    33286
7123    -4861
7124   -35642
7125   -18786
7126    24740
7127    33385
7128    -2464
7129   -35630
7130   -19877
7131    23227
7132    34824
7133    -1993
7134   -35393
7135   -21056
7136    21791
7137    35238
7138     -613
7139   -35489
7140   -23057
7141    21217
7142    34758
7143     1069
7144   -34220
7145   -23702
7146    19590
7147    35761
7148     2356
7149   -33312
7150   -24504
7151    19076
7152    35016
7153     4232
7154   -33080
7155   -24799
7156    16982
7157    35870
7158     5389
7159   -32261
7160   -25592
7161    15446
7162    35666
7163     6737
7164   -31401
7165   -26589
7166    14267
7167    36183
7168     8112
7169   -30502
7170   -26666
7171    13226
7172    36496
7173     9440
7174   -31182
7175   -29045
7176    12714
7177    36986
7178    10093
7179   -29280
7180   -29456
7181    10696
7182    35919
7183    12479
7184   -27515
7185   -30288
7186     9160
7187    36368
7188    13122
7189   -26347
7190   -30610
7191     7159
7192    35358
7193    14300
7194   -25960
7195   -31409
7196     6059
7197    34787
7198    16637
7199   -24763
7200   -32589
7201     4388
7202    35355
7203    17201
7204   -23523
7205   -31965
7206     2886
7207    34582
7208    19140
7209   -23208
7210   -33461
7211     2122
7212    34128
7213    19055
7214   -22238
7215   -32842
7216      259
7217    33365
7218    20407
7219   -21662
7220   -33117
7221      -25
7222    33580
7223    21047
7224   -18473
7225   -35240
7226    -2085
7227    33892
7228    23476
7229   -18296
7230   -34397
7231    -2664
7232    32172
7233    23801
7234   -16820
7235   -35181
7236    -4571
7237    32430
7238    24787
7239   -16263
7240   -35337
7241    -6089
7242    30388
7243    25490
7244   -15228
7245   -35128
7246    -8002
7247    30595
7248    26491
7249   -13434
7250   -34120
7251    -9214
7252    29103
7253    28038
7254   -13108
7255   -35293
7256    -8901
7257    28450
7258    27591
7259    -9923
7260   -35064
7261   -11622
7262    27928
7263    29363
7264   -10183
7265   -35100
7266   -12863
7267    26480
7268    29332
7269    -8625
7270   -35345
7271   -14137
7272    26120
7273    31275
7274    -6819
7275   -36605
7276   -15442
7277    25534
7278    32030
7279    -5219
7280   -35029
7281   -16498
7282    24794
7283    31630
7284    -4030
7285   -33660
7286   -18617
7287    23670
7288    31599
7289    -1896
7290   -34004
7291   -18939
7292    22505
7293    31981
7294    -2192
7295   -33395
7296   -20611
7297    21463
7298    32903
7299     -928
7300   -33203
7301   -20482
7302    19168
7303    31948
7304      946
7305   -32293
7306   -22356
7307    18331
7308    33959
7309     2220
7310   -31117
7311   -23204
7312    17330
7313    35277
7314     4769
7315   -32802
7316   -24933
7317    16876
7318    34420
7319     5381
7320   -31178
7321   -25102
7322    14995
7323    34891
7324     6372
7325   -31032
7326   -25971
7327    15114
7328    34919
7329     8807
7330   -29927
7331   -26917
7332    12070
7333    35895
7334     8753
7335   -29380
7336   -27423
7337    11541
7338    34450
7339    10617
7340   -27826
7341   -28086
7342     9488
7343    34646
7344    11454
7345   -27447
7346   -28723
7347     8292
7348    34411
7349    14455
7350   -26276
7351   -29823
7352     7603
7353    34709
7354    13878
7355   -24986
7356   -30297
7357     5954
7358    34772
7359    16338
7360   -24035
7361   -30426
7362     6020
7363    34474
7364    16585
7365   -23131
7366   -31726
7367     2495
7368    33973
7369    17483
7370   -23052
7371   -32525
7372      800
7373    33017
7374    19297
7375   -22161
7376   -33715
7377     1211
7378    32625
7379    20268
7380   -20423
7381   -32584
7382     -854
7383    32821
7384    21506
7385   -18364
7386   -32597
7387    -1850
7388    31633
7389    22012
7390   -18459
7391   -32513
7392    -4081
7393    31427
7394    23447
7395   -16991
7396   -33554
7397    -4382
7398    31027
7399    24549
7400   -14625
7401   -33216
7402    -6457
7403    29770
7404    24252
7405   -14042
7406   -33532
7407    -7178
7408    29519
7409    25691
7410   -12692
7411   -34408
7412    -8770
7413    28320
7414    27398
7415   -12193
7416   -33636
7417    -9714
7418    27728
7419    28311
7420   -11091
7421   -35135
7422   -11791
7423    27403
7424    29271
7425    -9908
7426   -34299
7427   -12302
7428    26922
7429    30251
7430    -8214
7431   -34209
7432   -12787
7433    24362
7434    28300
7435    -6342
7436   -33706
7437   -15353
7438    25173
7439    29702
7440    -7010
7441   -33028
7442   -15869
7443    22452
7444    30936
7445    -3973
7446   -32899
7447   -17193
7448    22286
7449    30242
7450    -3276
7451   -32604
7452   -18468
7453    20398
7454    31242
7455    -1194
7456   -34078
7457   -18456
7458    20025
7459    32220
7460     -176
7461   -31976
7462   -19569
7463    19034
7464    32267
7465     1055
7466   -32693
7467   -20124
7468    18656
7469    32512
7470     1386
7471   -32142
7472   -22258
7473    17278
7474    33420
7475     3401
7476   -30962
7477   -22490
7478    15974
7479    32564
7480     6290
7481   -30478
7482   -24073
7483    15370
7484    33419
7485     6084
7486   -28027
7487   -24433
7488    13543
7489    32483
7490     7884
7491   -28518
7492   -25744
7493    12928
7494    32929
7495     8730
7496   -27104
7497   -26548
7498    10208
7499    34042
7500    10393
7501   -27124
7502   -27049
7503    10528
7504    32612
7505    12186
7506   -25911
7507   -28269
7508     8855
7509    34697
7510    12469
7511   -25080
7512   -28909
7513     6572
7514    32936
7515    14850
7516   -25290
7517   -29667
7518     5065
7519    32992
7520    14285
7521   -23576
7522   -31091
7523     4552
7524    34036
7525    16894
7526   -23229
7527   -29730
7528     4320
7529    32914
7530    16996
7531   -21497
7532   -29701
7533     2309
7534    32644
7535    18071
7536   -20374
7537   -31016
7538      796
7539    30952
7540    18790
7541   -19204
7542   -30478
7543      382
7544    31975
7545    20028
7546   -18180
7547   -31485
7548    -2840
7549    30690
7550    20930
7551   -16521
7552   -32098
7553    -2167
7554    30179
7555    22156
7556   -16412
7557   -31985
7558    -5041
7559    29118
7560    23079
7561   -15213
7562   -33241
7563    -5602
7564    28952
7565    25177
7566   -14017
7567   -32822
7568    -7834
7569    28470
7570    23937
7571   -13349
7572   -33451
7573    -7882
7574    27431
7575    26005
7576   -11408
7577   -33136
7578    -8952
7579    27542
7580    25943
7581   -11451
7582   -32536
7583    -9845
7584    26120
7585    27158
7586    -9644
7587   -33211
7588   -12043
7589    25486
7590    27193
7591    -7032
7592   -31301
7593   -13272
7594    24783
7595    28795
7596    -7467
7597   -32566
7598   -13857
7599    24460
7600    28767
7601    -4883
7602   -32240
7603   -15611
7604    23043
7605    29530
7606    -5028
7607   -32030
7608   -16026
7609    21632
7610    30132
7611    -1483
7612   -31826
7613   -17866
7614    20344
7615    30506
7616    -2118
7617   -31679
7618   -17709
7619    20106
7620    31759
7621     -667
7622   -31478
7623   -19602
7624    17891
7625    30921
7626      259
7627   -28870
7628   -20490
7629    17312
7630    31357
7631     2957
7632   -30976
7633   -20871
7634    16378
7635    30767
7636     3528
7637   -28733
7638   -22204
7639    15262
7640    31948
7641     4403
7642   -28753
7643   -22228
7644    13727
7645    32603
7646     6705
7647   -27682
7648   -24366
7649    13213
7650    32975
7651     7244
7652   -27788
7653   -24800
7654    11463
7655    32870
7656     7754
7657   -27398
7658   -25577
7659    11210
7660    32372
7661    10562
7662   -26180
7663   -27025
7664     9376
7665    32598
7666    11543
7667   -25386
7668   -26890
7669     8603
7670    32194
7671    12021
7672   -24775
7673   -28248
7674     5984
7675    32359
7676    13048
7677   -23646
7678   -27208
7679     5926
7680    31098
7681    15499
7682   -22033
7683   -28894
7684     5333
7685    32557
7686    14710
7687   -21867
7688   -29001
7689     3690
7690    30437
7691    15798
7692   -21090
7693   -29568
7694     2708
7695    29721
7696    16477
7697   -18989
7698   -30521
7699     1066
7700    31913
7701    18470
7702   -18813
7703   -30031
7704    -1364
7705    30039
7706    18832
7707   -17577
7708   -30516
7709     -326
7710    29391
7711    19713
7712   -17715
7713   -30214
7714    -3624
7715    28150
7716    20976
7717   -15567
7718   -31246
7719    -4065
7720    28815
7721    21992
7722   -14860
7723   -30937
7724    -5930
7725    28178
7726    22628
7727   -13371
7728   -32513
7729    -5122
7730    27162
7731    22857
7732   -13100
7733   -31958
7734    -7492
7735    26819
7736    24031
7737   -10374
7738   -31415
7739    -8208
7740    24945
7741    24895
7742    -9854
7743   -31676
7744   -10906
7745    25597
7746    26589
7747    -8564
7748   -31688
7749   -11085
7750    24299
7751    26467
7752    -7069
7753   -31916
7754   -13155
7755    24081
7756    27936
7757    -5750
7758   -32047
7759   -15432
7760    22835
7761    27753
7762    -4772
7763   -31039
7764   -15111
7765    22074
7766    28053
7767    -3635
7768   -31267
7769   -15773
7770    21870
7771    28845
7772    -3620
7773   -29685
7774   -17768
7775    19997
7776    28723
7777      105
7778   -30514
7779   -16819
7780    19658
7781    28368
7782    -1319
7783   -30066
7784   -18297
7785    18320
7786    30056
7787      962
7788   -30217
7789   -18895
7790    17079
7791    31427
7792     1073
7793   -28293
7794   -21396
7795    15739
7796    29983
7797     3090
7798   -29358
7799   -21794
7800    14488
7801    31269
7802     4453
7803   -27212
7804   -22239
7805    13467
7806    31627
7807     6288
7808   -27457
7809   -22737
7810    11503
7811    31750
7812     6602
7813   -26275
7814   -23748
7815    11705
7816    30916
7817     9192
7818   -25627
7819   -24321
7820    10551
7821    32030
7822     9287
7823   -25398
7824   -24516
7825    10510
7826    29612
7827    10402
7828   -24349
7829   -24655
7830     7834
7831    31069
7832    10711
7833   -22597
7834   -25668
7835     7065
7836    30467
7837    12539
7838   -22591
7839   -27054
7840     5092
7841    30590
7842    13991
7843   -21709
7844   -28163
7845     4624
7846    30340
7847    15250
7848   -21669
7849   -28405
7850     2977
7851    31294
7852    16168
7853   -19948
7854   -28867
7855     2063
7856    29270
7857    17168
7858   -19730
7859   -28807
7860      749
7861    29477
7862    18131
7863   -18322
7864   -29278
7865     -623
7866    28428
7867    18279
7868   -17840
7869   -29373
7870     -874
7871    28764
7872    19350
7873   -16381
7874   -29377
7875    -1840
7876    27846
7877    20236
7878   -14447
7879   -29957
7880    -4051
7881    27716
7882    21475
7883   -13076
7884   -31038
7885    -4710
7886    27206
7887    22519
7888   -13409
7889   -29502
7890    -6860
7891    27133
7892    23283
7893   -10636
7894   -31058
7895    -7670
7896    25345
7897    24855
7898   -10374
7899   -30548
7900    -9536
7901    25147
7902    24091
7903    -9381
7904   -30409
7905   -10070
7906    23998
7907    25956
7908    -8962
7909   -30134
7910   -11198
7911    23668
7912    25180
7913    -6291
7914   -30932
7915   -10523
7916    23349
7917    25192
7918    -6906
7919   -29999
7920   -13906
7921    22718
7922    26740
7923    -4722
7924   -29853
7925   -13271
7926    20527
7927    27937
7928    -4003
7929   -29663
7930   -13241
7931    20108
7932    26576
7933    -2601
7934   -29746
7935   -15066
7936    18808
7937    28780
7938    -1684
7939   -29141
7940   -16637
7941    18526
7942    28096
7943      226
7944   -29345
7945   -18109
7946    17429
7947    29580
7948     -674
7949   -27737
7950   -19613
7951    17019
7952    28761
7953     2415
7954   -27945
7955   -19234
7956    14050
7957    30118
7958     3116
7959   -27592
7960   -20519
7961    14141
7962    28476
7963     5289
7964   -27082
7965   -21209
7966    12263
7967    30243
7968     4773
7969   -25214
7970   -22032
7971    13210
7972    28882
7973     7738
7974   -25807
7975   -22812
7976    11018
7977    30807
7978     7070
7979   -24543
7980   -24183
7981    10994
7982    30083
7983     8913
7984   -25240
7985   -22714
7986     8958
7987    29841
7988    10231
7989   -23592
7990   -26137
7991     8317
7992    29941
7993    11292
7994   -23346
7995   -25429
7996     6147
7997    30708
7998    12557
7999   -21415
8000   -27060
8001     5928
8002    29073
8003    14124
8004   -21823
8005   -25858
8006     4308
8007    29126
8008    14633
8009   -20720
8010   -27210
8011     4004
8012    28628
8013    14407
8014   -19948
8015   -26260
8016     1718
8017    29115
8018    14910
8019   -18447
8020   -26847
8021     2567
8022    28713
8023    17318
8024   -17933
8025   -27560
8026     -529
8027    28724
8028    17776
8029   -16325
8030   -29121
8031    -1494
8032    26146
8033    20929
8034   -16553
8035   -28330
8036    -3615
8037    28225
8038    19284
8039   -13805
8040   -30287
8041    -2693
8042    26111
8043    21120
8044   -14000
8045   -29010
8046    -5145
8047    27105
8048    20115
8049   -11900
8050   -28837
8051    -6066
8052    24838
8053    22970
8054   -12351
8055   -28415
8056    -6647
8057    24863
8058    22084
8059    -9573
8060   -29650
8061    -6841
8062    24034
8063    24267
8064    -9828
8065   -28171
8066   -10318
8067    24685
8068    23848
8069    -7585
8070   -30525
8071    -9839
8072    21455
8073    25575
8074    -7798
8075   -28010
8076   -12385
8077    22490
8078    25149
8079    -5844
8080   -29820
8081   -11853
8082    20332
8083    26776
8084    -3888
8085   -28847
8086   -14898
8087    20596
8088    25816
8089    -3780
8090   -29415
8091   -13826
8092    18412
8093    27631
8094    -2797
8095   -28036
8096   -15951
8097    19597
8098    26838
8099    -1365
8100   -29370
8101   -15360
8102    17825
8103    28640
8104    -1705
8105   -27344
8106   -17755
8107    17226
8108    26556
8109     1903
8110   -28085
8111   -17048
8112    15408
8113    29162
8114     -170
8115   -25697
8116   -20152
8117    16300
8118    27141
8119     4267
8120   -27783
8121   -18090
$$ Imaginary data points
##PAGE= N=2
##DATA TABLE= (X++(I..I)), XYDATA
0   -36695
1  1992571
2   -17762
3 -1924426
4   805763
5  1486383
6 -1185399
7 -1183624
8  1180520
9   708687
10  -991120
11  -391112
12   803218
13   207944
14  -447026
15    97389
16   397645
17  -256520
18  -212478
19   518437
20   288443
21  -447773
22  -140702
23   241121
24   -42289
25   -67022
26   -56687
27  -556368
28   -39754
29   933344
30  -105942
31 -1338909
32   206540
33  1323455
34  -450660
35 -1050170
36   837567
37   758003
38  -917880
39   -99138
40  1258675
41  -210697
42 -1243453
43   496085
44  1177744
45  -631738
46 -1034443
47   623206
48   750767
49  -775408
50  -623704
51   682650
52   168130
53  -859381
54   169630
55   958330
56  -388972
57  -872487
58   504783
59   626208
60  -387825
61  -194796
62   210051
63   -86095
64   257061
65   455425
66  -475070
67  -561707
68   473730
69   305482
70  -509727
71  -144737
72   254563
73  -196213
74  -111705
75   401422
76   -77453
77  -679777
78    88910
79   938233
80   133422
81  -816130
82    25913
83   893810
84   -62354
85  -696119
86   291238
87   427678
88  -610329
89  -200745
90   796722
91   -94201
92  -999517
93    83293
94   722287
95  -260046
96  -517439
97   203674
98   175934
99   -68648
100   235803
101    81241
102  -375993
103     4365
104   459539
105   131319
106  -141524
107   -63541
108   -74498
109   120685
110   340404
111  -125923
112  -591700
113   -78979
114   555550
115   172089
116  -535879
117  -316290
118   353148
119   204612
120  -322894
121   -63262
122   230125
123  -203869
124   -73965
125   624058
126    89483
127  -766393
128    -8767
129   764013
130   -18081
131  -530138
132    87114
133   259202
134  -126124
135   -17316
136   109664
137  -242506
138  -291223
139   184127
140   350652
141   -47575
142  -320956
143   -67478
144   241512
145   199451
146   -47595
147  -269813
148  -157455
149   342951
150   422503
151  -223268
152  -448484
153   119011
154   276258
155  -113114
156   -77231
157    43862
158  -256453
159   -68493
160   512137
161    92940
162  -700936
163  -184479
164   670240
165   204489
166  -461371
167   -51751
168   302730
169   -18186
170   -28638
171   183317
172  -133694
173  -329822
174   144911
175   415087
176   -27576
177  -386588
178  -123274
179   235955
180   143211
181  -137924
182  -193530
183   -94193
184    77529
185   280369
186    82321
187  -359871
188  -181075
189   297259
190   170975
191   -77479
192    -4210
193  -114373
194   -90166
195   408089
196   263205
197  -551066
198  -385603
199   485340
200   347810
201  -334369
202  -231362
203   138058
204    33495
205   -29904
206   121593
207   -71984
208  -356370
209    24441
210   508700
211    98024
212  -476678
213  -145229
214   347795
215   143580
216  -126443
217   -47294
218   -60356
219   -28497
220   252554
221   163994
222  -309500
223  -290786
224   163055
225   246734
226   -21877
227  -135505
228  -116021
229   -33807
230   224710
231   230366
232  -275722
233  -413091
234   210048
235   465441
236   -68431
237  -311211
238     7069
239   108080
240    28221
241   127733
242     -656
243  -328394
244  -100201
245   438610
246   243312
247  -428698
248  -359253
249   277373
250   277695
251  -167475
252  -127388
253    37057
254   -71281
255   119860
256   318795
257  -161987
258  -448494
259   117164
260   411748
261    -6657
262  -196651
263   -53940
264   -21601
265   117764
266   219568
267  -132530
268  -385261
269     8724
270   382953
271   105852
272  -284393
273  -169934
274    94352
275    95279
276    67865
277    29972
278  -212170
279  -179368
280   336157
281   380945
282  -283488
283  -428588
284   165833
285   341198
286   -33775
287  -149885
288   -39516
289   -58764
290    46041
291   248526
292    -5189
293  -427697
294  -145734
295   412958
296   210407
297  -289374
298  -191078
299    99357
300    99031
301   114283
302    43386
303  -262524
304  -156715
305   353366
306   290949
307  -228824
308  -273304
309    56771
310   153356
311    72982
312    -8847
313  -169639
314  -189580
315   159782
316   338619
317  -111729
318  -448344
319   -29243
320   355386
321    86662
322  -160917
323   -45608
324   -29212
325    11044
326   253337
327   105969
328  -350344
329  -214181
330   332759
331   322933
332  -162345
333  -294821
334    -2625
335   158366
336    84458
337   -11582
338  -163864
339  -211997
340   128470
341   362083
342   -41529
343  -393432
344   -70932
345   251564
346   115986
347   -26485
348   -92456
349  -159171
350    76931
351   339888
352    37542
353  -381490
354  -166056
355   288050
356   221041
357  -126060
358  -167988
359   -30847
360    18432
361   135021
362   146330
363  -215357
364  -334421
365   195272
366   423815
367   -87906
368  -340027
369   -13114
370   154184
371    90382
372    63762
373   -99955
374  -228378
375    53179
376   337847
377    74832
378  -327742
379  -216373
380   175496
381   235757
382   -16216
383  -168359
384  -135647
385    20782
386   234197
387   146577
388  -264900
389  -284862
390   189497
391   326521
392   -22907
393  -205927
394   -90838
395    38492
396   145144
397   138096
398  -134801
399  -298164
400    47887
401   388639
402    85196
403  -344440
404  -170949
405   174742
406   126909
407     9451
408   -27353
409  -185325
410   -90244
411   312093
412   215570
413  -302812
414  -293241
415   154041
416   260243
417    30336
418  -133429
419  -149596
420   -21626
421   193304
422   174535
423  -160736
424  -315415
425    36023
426   351967
427   105467
428  -235486
429  -148607
430    46587
431   118883
432   158796
433   -41374
434  -310037
435   -50682
436   370553
437   169455
438  -272420
439  -229238
440    77157
441   174248
442    83452
443   -67208
444  -187634
445   -87989
446   198196
447   240262
448  -143964
449  -357078
450    16642
451   334748
452    89824
453  -173072
454  -116052
455   -23703
456    99286
457   216612
458   -25800
459  -326006
460   -70405
461   338718
462   182184
463  -202424
464  -207756
465     5860
466   121361
467   141618
468     5592
469  -243455
470  -160832
471   263534
472   280297
473  -196002
474  -319606
475    38434
476   204803
477    93826
478   -19188
479  -147285
480  -146307
481   139977
482   277506
483   -50562
484  -338214
485   -90464
486   296274
487   206467
488  -153732
489  -193581
490    -3618
491    70787
492   133365
493    87573
494  -239165
495  -234252
496   275227
497   320858
498  -185199
499  -274063
500    28400
501   110208
502   100511
503    72095
504  -170635
505  -212881
506   172683
507   303703
508   -74040
509  -312166
510   -80574
511   208339
512   168812
513   -49019
514  -143517
515  -107414
516    39053
517   228352
518    91663
519  -296726
520  -226293
521   263291
522   292933
523  -125192
524  -224600
525   -16874
526    66700
527   115342
528   109638
529  -151530
530  -260556
531   126178
532   359342
533   -30233
534  -338926
535   -74789
536   184188
537   109895
538    13888
539   -89457
540  -188999
541    26421
542   289674
543    62842
544  -296549
545  -170964
546   185401
547   225099
548   -17086
549  -174477
550  -105601
551    51515
552   152063
553   113901
554  -141445
555  -277962
556    96470
557   378964
558   -10422
559  -326013
560   -56085
561   130313
562    59085
563    93191
564   -37903
565  -278906
566      -75
567   371603
568    71097
569  -327481
570  -152314
571   158107
572   174477
573    40827
574  -106909
575  -161509
576    -2823
577   207936
578   132744
579  -194717
580  -263268
581    93747
582   301354
583    31972
584  -213353
585  -109939
586    43476
587   112573
588   128087
589   -70192
590  -263263
591    -4578
592   330986
593   122785
594  -268745
595  -185185
596   116542
597   145397
598    51618
599   -34819
600  -189801
601   -98076
602   261367
603   208845
604  -246585
605  -277049
606   111700
607   231101
608    50173
609   -95799
610  -159498
611   -54255
612   187435
613   181943
614  -124231
615  -264406
616    -2672
617   292725
618   150487
619  -206649
620  -200368
621    55500
622   129065
623    92185
624    -4988
625  -217920
626  -137758
627   266758
628   233490
629  -218991
630  -254835
631    67731
632   164091
633    95547
634    -4305
635  -174019
636  -132658
637   182878
638   248599
639  -103126
640  -304202
641   -26652
642   264858
643   145153
644  -121182
645  -174775
646   -67376
647    94581
648   207453
649     9847
650  -300645
651  -133358
652   292380
653   230233
654  -165412
655  -236216
656    -9062
657   140353
658   145809
659    24351
660  -184600
661  -169407
662   175499
663   289981
664   -93048
665  -323291
666   -37595
667   213603
668   118956
669   -29172
670  -131434
671  -162987
672    70453
673   269890
674    10887
675  -295837
676  -123615
677   211157
678   216953
679   -36677
680  -192620
681  -102655
682    87632
683   189046
684    80273
685  -189608
686  -232567
687   136404
688   324626
689   -43669
690  -317744
691   -86434
692   147208
693   136339
694    56258
695  -134718
696  -228714
697    79621
698   322498
699    31661
700  -296789
701  -138054
702   187638
703   209099
704    -2686
705  -153629
706  -143863
707    22961
708   209262
709   119755
710  -219595
711  -248190
712   143718
713   279317
714   -26494
715  -205558
716  -105253
717    29785
718   159988
719   148945
720  -121089
721  -252340
722    45694
723   303785
724    82461
725  -241551
726  -177918
727    98584
728   190011
729    73266
730  -104331
731  -208415
732   -45754
733   246892
734   157126
735  -234645
736  -246213
737   119883
738   250374
739    52290
740  -140221
741  -161670
742    -7389
743   193184
744   160965
745  -124300
746  -251377
747    26946
748   290915
749    91556
750  -227405
751  -168856
752    53204
753   117961
754   107660
755   -26936
756  -242807
757   -87601
758   282183
759   169187
760  -215533
761  -200643
762    64716
763   170527
764   119236
765   -39104
766  -204670
767   -89733
768   203535
769   202779
770  -121983
771  -268810
772   -13488
773   248412
774   125423
775  -144607
776  -183866
777   -34592
778   135791
779   183939
780   -37668
781  -263475
782   -70565
783   264829
784   176321
785  -170501
786  -218611
787    25236
788   169240
789   117545
790   -26740
791  -177371
792  -124841
793   171953
794   242453
795  -114772
796  -288906
797    16597
798   214962
799    78577
800   -51600
801  -131191
802  -138906
803   102376
804   255944
805   -33094
806  -284706
807   -65156
808   225925
809   159598
810   -89562
811  -192710
812   -70524
813   125285
814   187315
815    26243
816  -203965
817  -163190
818   179539
819   265806
820   -97122
821  -278171
822   -28783
823   171406
824   124198
825    -4306
826  -159270
827  -165779
828   109177
829   253743
830   -32823
831  -277339
832   -75233
833   211058
834   166686
835   -57362
836  -155797
837   -89399
838    71307
839   202154
840    64118
841  -226359
842  -166104
843   183098
844   224393
845   -67851
846  -207591
847   -85752
848    81978
849   157791
850    56281
851  -163121
852  -191413
853    85302
854   269559
855    36789
856  -261579
857  -131000
858   184889
859   179667
860   -13133
861  -118232
862  -153111
863     4722
864   259311
865   104765
866  -275358
867  -184454
868   183080
869   196329
870   -34246
871  -151366
872  -134904
873    32970
874   216847
875    94399
876  -184464
877  -182280
878    90534
879   231759
880    37415
881  -212546
882  -148879
883   105553
884   177008
885    46842
886  -113342
887  -176831
888   -12340
889   227061
890   122020
891  -217131
892  -208846
893   124635
894   223144
895    27485
896  -118086
897  -129236
898   -26774
899   182482
900   186897
901  -151916
902  -278182
903    79020
904   276538
905    16589
906  -178726
907  -124032
908   -11386
909   146932
910   169542
911  -114017
912  -262373
913    25806
914   258594
915    87061
916  -161433
917  -168513
918    34838
919   203975
920   112834
921  -108161
922  -172415
923   -30567
924   170815
925   168093
926  -125149
927  -259905
928    23884
929   232505
930    61631
931  -130567
932  -141351
933   -53558
934   135920
935   200405
936   -72860
937  -257495
938   -14170
939   243791
940   128137
941  -127711
942  -178850
943   -10198
944   158428
945   152236
946   -44406
947  -216772
948   -93034
949   193158
950   189369
951  -123125
952  -243940
953    -7464
954   186678
955   112406
956   -64408
957  -168022
958   -94524
959   135476
960   216616
961   -36577
962  -256249
963   -55877
964   235616
965   141103
966  -113093
967  -150500
968   -55725
969    82416
970   195238
971    19961
972  -259774
973  -119164
974   220422
975   168785
976  -108869
977  -174439
978   -54410
979   109296
980   183127
981      707
982  -210307
983  -110686
984   143601
985   200490
986   -10917
987  -220241
988  -101421
989   183989
990   183257
991   -57505
992  -167362
993   -95564
994    63987
995   202132
996    54874
997  -247237
998  -158444
999   193093
1000   196277
1001   -72834
1002  -171680
1003   -74599
1004    71403
1005   175788
1006    73884
1007  -187548
1008  -187847
1009   131687
1010   242265
1011   -30092
1012  -214527
1013   -78246
1014   107796
1015   151723
1016    48774
1017  -148465
1018  -189323
1019    68621
1020   242428
1021    29288
1022  -220050
1023  -132345
1024   119351
1025   195593
1026    15989
1027  -168028
1028  -129489
1029    63744
1030   189805
1031    88357
1032  -165163
1033  -198596
1034    94500
1035   245661
1036     8664
1037  -198380
1038  -109144
1039    60349
1040   153446
1041    94637
1042  -133476
1043  -215718
1044    40427
1045   240449
1046    70795
1047  -194382
1048  -164534
1049    88924
1050   193890
1051    47092
1052  -127331
1053  -151307
1054    -1988
1055   198104
1056   146690
1057  -164433
1058  -226868
1059    87252
1060   225588
1061    18863
1062  -141809
1063  -126604
1064   -11847
1065   164260
1066   152229
1067  -121985
1068  -233771
1069    27085
1070   236196
1071    78567
1072  -163251
1073  -156387
1074    32496
1075   169345
1076   114719
1077   -89076
1078  -204255
1079   -28263
1080   220273
1081   138490
1082  -157723
1083  -196951
1084    36988
1085   182161
1086    93562
1087  -103740
1088  -179654
1089   -33032
1090   164166
1091   153509
1092   -81020
1093  -223832
1094   -29411
1095   222850
1096   127654
1097  -140892
1098  -167703
1099      934
1100   128031
1101   145034
1102   -26109
1103  -229665
1104   -80658
1105   226741
1106   158831
1107  -139243
1108  -186368
1109      754
1110   146316
1111   125944
1112   -45388
1113  -190482
1114   -82433
1115   165743
1116   185788
1117   -76100
1118  -225413
1119   -33492
1120   190620
1121   125351
1122   -78801
1123  -158345
1124   -73168
1125   119406
1126   194156
1127   -31095
1128  -238651
1129   -80665
1130   185045
1131   157715
1132   -77529
1133  -185352
1134   -53956
1135   139778
1136   164107
1137   -17203
1138  -184822
1139  -108945
1140   136552
1141   205076
1142   -38114
1143  -220674
1144   -61417
1145   157400
1146   140486
1147   -25151
1148  -163568
1149  -123772
1150    97531
1151   203733
1152     1568
1153  -221378
1154  -111622
1155   158812
1156   180067
1157   -43552
1158  -172633
1159   -77642
1160    96364
1161   176432
1162    49620
1163  -188136
1164  -163527
1165   149115
1166   218155
1167   -57972
1168  -194730
1169   -65716
1170    83459
1171   150271
1172    48307
1173  -176743
1174  -173678
1175   108175
1176   217764
1177    -2594
1178  -192850
1179  -111068
1180   106012
1181   185841
1182    23149
1183  -164409
1184  -129117
1185    72972
1186   194911
1187    65038
1188  -178909
1189  -167756
1190   101222
1191   207064
1192     8659
1193  -176268
1194  -121978
1195    63786
1196   167208
1197    69443
1198  -145550
1199  -183633
1200    54408
1201   228059
1202    57632
1203  -189972
1204  -135725
1205    93474
1206   163540
1207    53435
1208  -110337
1209  -178550
1210    14177
1211   235335
1212    93558
1213  -191428
1214  -161646
1215    83204
1216   177839
1217    51708
1218  -130723
1219  -167973
1220    16632
1221   198137
1222   102913
1223  -146454
1224  -193152
1225    35671
1226   212319
1227    73074
1228  -153437
1229  -145180
1230    30918
1231   161023
1232   120079
1233   -96625
1234  -214031
1235    -4639
1236   224184
1237   107319
1238  -145243
1239  -165153
1240    20222
1241   169082
1242   110854
1243  -102986
1244  -194298
1245   -25630
1246   177704
1247   142195
1248  -102640
1249  -217030
1250    -6491
1251   210282
1252   107657
1253  -120968
1254  -164125
1255   -17829
1256   150444
1257   153249
1258   -67519
1259  -222174
1260   -38641
1261   211186
1262   134822
1263  -119185
1264  -180391
1265   -11660
1266   151969
1267   133096
1268   -52232
1269  -200242
1270   -78282
1271   185747
1272   176656
1273  -104992
1274  -203786
1275   -15781
1276   150666
1277   126395
1278   -41966
1279  -184096
1280   -90295
1281   158117
1282   186595
1283   -60328
1284  -202834
1285   -63950
1286   152233
1287   162693
1288   -51974
1289  -188979
1290   -61824
1291   133747
1292   161690
1293    -7703
1294  -195864
1295  -120865
1296   153578
1297   194683
1298   -61504
1299  -199596
1300   -59908
1301   120613
1302   147868
1303    -2712
1304  -182959
1305  -124749
1306   130659
1307   203361
1308   -14586
1309  -202575
1310   -92308
1311   147306
1312   166567
1313   -32178
1314  -159913
1315   -94951
1316    84610
1317   187702
1318    35203
1319  -203645
1320  -140720
1321   138041
1322   178232
1323   -34597
1324  -161255
1325   -95882
1326    67299
1327   177047
1328    52327
1329  -180478
1330  -153518
1331   108108
1332   204363
1333     7850
1334  -169631
1335  -104047
1336    79639
1337   166311
1338    49281
1339  -153027
1340  -156871
1341    73955
1342   203217
1343    41090
1344  -168832
1345  -138855
1346    74070
1347   182751
1348    38523
1349  -164768
1350  -132962
1351    68446
1352   163195
1353    64826
1354  -130301
1355  -184514
1356    48745
1357   227700
1358    37613
1359  -185297
1360  -108255
1361    68373
1362   137594
1363    84539
1364  -105279
1365  -196387
1366    38491
1367   232930
1368    54291
1369  -166629
1370  -125133
1371    46156
1372   152304
1373    80892
1374  -119653
1375  -174780
1376    19990
1377   185621
1378    89217
1379  -131954
1380  -177065
1381    24421
1382   188759
1383    79482
1384  -127684
1385  -142665
1386    20609
1387   161228
1388   116531
1389   -98680
1390  -195781
1391     1185
1392   204010
1393    99305
1394  -139124
1395  -157980
1396    25315
1397   150269
1398    94086
1399   -88622
1400  -186983
1401   -25148
1402   193198
1403   125698
1404  -127157
1405  -176902
1406    18067
1407   165326
1408   101706
1409   -87378
1410  -171342
1411   -16992
1412   173971
1413   127356
1414   -85359
1415  -187375
1416   -35229
1417   181273
1418   127746
1419  -119310
1420  -173148
1421      688
1422   134790
1423   118747
1424   -37900
1425  -197079
1426   -76804
1427   197491
1428   153766
1429  -120524
1430  -165329
1431    -3284
1432   119531
1433   130868
1434   -26516
1435  -198553
1436   -75822
1437   176426
1438   152218
1439   -80684
1440  -178303
1441   -49948
1442   139174
1443   153884
1444   -54774
1445  -192340
1446   -50605
1447   147505
1448   144894
1449   -38205
1450  -185786
1451   -84180
1452   155973
1453   172695
1454   -65812
1455  -189622
1456   -41462
1457   132828
1458   129498
1459   -18728
1460  -167367
1461  -114342
1462   133243
1463   198905
1464   -47032
1465  -203847
1466   -52177
1467   130473
1468   127252
1469    -4743
1470  -150810
1471  -124163
1472   113279
1473   205858
1474   -18894
1475  -195116
1476   -85574
1477   113602
1478   160858
1479     1043
1480  -173342
1481  -107093
1482   112912
1483   168710
1484     1267
1485  -163669
1486  -126448
1487    91487
1488   198787
1489     3105
1490  -189454
1491   -89095
1492   105506
1493   148486
1494    27293
1495  -147970
1496  -148378
1497    86373
1498   209762
1499    14813
1500  -185290
1501  -109917
1502    95520
1503   160669
1504    23153
1505  -150914
1506  -134937
1507    68094
1508   185463
1509    46762
1510  -164053
1511  -146753
1512    83479
1513   189083
1514    27588
1515  -149943
1516  -120074
1517    55813
1518   164897
1519    65878
1520  -134438
1521  -165864
1522    45104
1523   200684
1524    59304
1525  -163153
1526  -143374
1527    59920
1528   160204
1529    56903
1530  -112522
1531  -156935
1532    16839
1533   202803
1534    91283
1535  -161585
1536  -154574
1537    62206
1538   162437
1539    62869
1540  -107918
1541  -157627
1542    12676
1543   182825
1544    89331
1545  -135683
1546  -165933
1547    24984
1548   172973
1549    88596
1550  -120414
1551  -160246
1552    23663
1553   162951
1554    89933
1555   -94363
1556  -171627
1557    -7119
1558   188361
1559   113037
1560  -122720
1561  -167016
1562    14544
1563   156071
1564    91728
1565   -87091
1566  -164164
1567   -24900
1568   162503
1569   128502
1570   -93201
1571  -187568
1572   -12732
1573   173717
1574   101717
1575   -93126
1576  -146635
1577   -26177
1578   137470
1579   141479
1580   -67261
1581  -196332
1582   -31469
1583   174522
1584   118030
1585   -86368
1586  -158181
1587   -29474
1588   140026
1589   132214
1590   -61411
1591  -177247
1592   -47049
1593   150249
1594   143176
1595   -67128
1596  -185101
1597   -36803
1598   148734
1599   120036
1600   -56795
1601  -158949
1602   -63963
1603   127441
1604   157878
1605   -43084
1606  -190754
1607   -61417
1608   151702
1609   145322
1610   -50463
1611  -163221
1612   -56601
1613   118897
1614   142034
1615   -17821
1616  -173671
1617   -98284
1618   134680
1619   169151
1620   -50918
1621  -179394
1622   -60245
1623   108277
1624   136545
1625    -4938
1626  -161451
1627  -101328
1628   121489
1629   177164
1630   -20814
1631  -173869
1632   -80863
1633   114963
1634   155281
1635   -10780
1636  -158500
1637   -92680
1638    92158
1639   159965
1640     7735
1641  -179701
1642  -118633
1643   113115
1644   168206
1645   -12674
1646  -157556
1647   -90810
1648    86136
1649   164054
1650    25220
1651  -159735
1652  -119101
1653    98992
1654   179595
1655    18072
1656  -161462
1657  -114811
1658    85269
1659   157180
1660    15219
1661  -144218
1662  -125078
1663    60006
1664   174962
1665    43251
1666  -162262
1667  -132844
1668    83105
1669   167535
1670    29619
1671  -131248
1672  -119285
1673    55786
1674   170979
1675    56930
1676  -141397
1677  -147158
1678    57012
1679   179542
1680    41653
1681  -152216
1682  -127254
1683    52243
1684   151116
1685    60046
1686  -120645
1687  -155324
1688    38691
1689   190121
1690    63038
1691  -143508
1692  -131799
1693    49786
1694   159343
1695    71892
1696  -114670
1697  -151612
1698    24656
1699   168704
1700    78388
1701  -127408
1702  -164593
1703    25445
1704   172933
1705    72300
1706  -119051
1707  -142504
1708    15457
1709   152724
1710    95427
1711   -97689
1712  -165046
1713     9592
1714   177673
1715    95295
1716  -107493
1717  -153860
1718     5872
1719   152945
1720    90832
1721   -91446
1722  -158583
1723   -19201
1724   158341
1725   117560
1726  -102949
1727  -174829
1728     3958
1729   157956
1730    90916
1731   -75784
1732  -147673
1733   -30299
1734   156012
1735   133610
1736   -91366
1737  -176126
1738   -10940
1739   153083
1740   108630
1741   -75147
1742  -162684
1743   -31282
1744   142720
1745   118754
1746   -66613
1747  -167036
1748   -43512
1749   147963
1750   140970
1751   -70063
1752  -175283
1753   -28887
1754   140477
1755   116776
1756   -48533
1757  -156126
1758   -60824
1759   131613
1760   149661
1761   -50949
1762  -180743
1763   -51451
1764   140957
1765   125401
1766   -50290
1767  -150068
1768   -63219
1769   112374
1770   150073
1771   -25815
1772  -178214
1773   -69206
1774   137324
1775   139667
1776   -39933
1777  -153883
1778   -73232
1779   108517
1780   151282
1781   -21793
1782  -167041
1783   -79634
1784   114149
1785   153194
1786   -17298
1787  -171520
1788   -85668
1789   120783
1790   147984
1791   -19920
1792  -146944
1793   -88740
1794    88530
1795   167428
1796     4208
1797  -181031
1798   -95902
1799   116661
1800   148662
1801    -5281
1802  -139556
1803  -100470
1804    78750
1805   163259
1806    16375
1807  -160914
1808  -111252
1809    93662
1810   166184
1811    13500
1812  -152851
1813  -106755
1814    81495
1815   150449
1816    22438
1817  -137950
1818  -122955
1819    67341
1820   175481
1821    32098
1822  -155978
1823  -119806
1824    78969
1825   159002
1826    27779
1827  -130887
1828  -119908
1829    53450
1830   167172
1831    52375
1832  -148399
1833  -141250
1834    68022
1835   170520
1836    32046
1837  -134653
1838  -123125
1839    41164
1840   161764
1841    66015
1842  -134862
1843  -145968
1844    51630
1845   170690
1846    58447
1847  -126288
1848  -138466
1849    41680
1850   164904
1851    61244
1852  -117181
1853  -135442
1854    20532
1855   156759
1856    87070
1857  -122457
1858  -162017
1859    37350
1860   164583
1861    59106
1862  -104451
1863  -134311
1864     2365
1865   153994
1866   100266
1867  -106164
1868  -162043
1869    21795
1870   165103
1871    80622
1872  -100686
1873  -145403
1874     1210
1875   149925
1876    96024
1877   -91041
1878  -161118
1879    -7385
1880   162027
1881    99972
1882  -104066
1883  -156341
1884     -389
1885   145175
1886    99262
1887   -75603
1888  -154015
1889   -22048
1890   150074
1891   117990
1892   -82051
1893  -164699
1894   -15389
1895   152204
1896   107906
1897   -77719
1898  -147095
1899   -27135
1900   124077
1901   116715
1902   -57591
1903  -168059
1904   -39912
1905   146240
1906   119451
1907   -66670
1908  -150416
1909   -35290
1910   124446
1911   120453
1912   -45290
1913  -153185
1914   -49558
1915   127210
1916   133111
1917   -45305
1918  -162770
1919   -47442
1920   128998
1921   117494
1922   -43104
1923  -144482
1924   -65940
1925   110341
1926   143344
1927   -36073
1928  -169083
1929   -57544
1930   125509
1931   127962
1932   -30916
1933  -145454
1934   -68891
1935   108876
1936   143667
1937   -21219
1938  -153292
1939   -73207
1940   106889
1941   143540
1942   -20308
1943  -157237
1944   -71327
1945   101911
1946   131486
1947    -9273
1948  -139884
1949   -89515
1950    86781
1951   149350
1952    -3484
1953  -152647
1954   -84457
1955    96225
1956   139617
1957      162
1958  -134721
1959   -89242
1960    74559
1961   143275
1962    18311
1963  -144113
1964  -107449
1965    88930
1966   152765
1967      584
1968  -137762
1969   -91682
1970    69178
1971   142941
1972    28705
1973  -135883
1974  -111855
1975    76860
1976   157550
1977    17418
1978  -139457
1979  -106586
1980    66833
1981   147700
1982    25891
1983  -129306
1984  -110339
1985    55618
1986   154111
1987    39983
1988  -135736
1989  -119285
1990    64561
1991   151580
1992    33423
1993  -118619
1994  -112055
1995    44800
1996   148714
1997    50507
1998  -123327
1999  -126072
2000    45144
2001   152027
2002    48615
2003  -122774
2004  -123230
2005    41462
2006   139986
2007    52814
2008  -104752
2009  -132571
2010    26212
2011   159866
2012    65588
2013  -120390
2014  -128229
2015    40895
2016   144820
2017    61354
2018   -99046
2019  -134073
2020    19139
2021   152851
2022    74299
2023  -108749
2024  -142428
2025    22838
2026   154030
2027    67862
2028  -107243
2029  -131074
2030    11215
2031   137526
2032    86557
2033   -90029
2034  -152275
2035     7405
2036   159107
2037    80293
2038  -100439
2039  -133173
2040     2556
2041   136192
2042    96712
2043   -83447
2044  -151376
2045    -3403
2046   143755
2047    90426
2048   -83958
2049  -145442
2050    -9730
2051   140410
2052    98717
2053   -78813
2054  -144339
2055   -14288
2056   128594
2057   102455
2058   -66154
2059  -154258
2060   -25805
2061   144506
2062   109422
2063   -76221
2064  -146662
2065   -18144
2066   125300
2067   105750
2068   -48452
2069  -153106
2070   -47385
2071   143363
2072   126612
2073   -74049
2074  -153682
2075   -25308
2076   118559
2077   112785
2078   -37261
2079  -155516
2080   -59573
2081   135380
2082   131010
2083   -59811
2084  -151092
2085   -45264
2086   114374
2087   129128
2088   -33959
2089  -155767
2090   -53800
2091   118850
2092   124666
2093   -29291
2094  -144601
2095   -71440
2096   110276
2097   144782
2098   -34072
2099  -156302
2100   -55352
2101   104252
2102   124517
2103   -10262
2104  -143622
2105   -86741
2106   103288
2107   147088
2108   -21117
2109  -153937
2110   -70716
2111    97840
2112   133844
2113    -3330
2114  -142020
2115   -91073
2116    91263
2117   151403
2118     -481
2119  -151842
2120   -88563
2121    97831
2122   146469
2123    -2254
2124  -140614
2125   -92697
2126    79085
2127   144267
2128    15354
2129  -141054
2130  -108319
2131    78741
2132   156316
2133     7329
2134  -147231
2135   -94401
2136    71636
2137   136829
2138    28492
2139  -123821
2140  -114571
2141    63678
2142   159619
2143    27031
2144  -134986
2145  -102028
2146    59529
2147   144458
2148    39987
2149  -128098
2150  -119311
2151    55830
2152   143464
2153    35074
2154  -118227
2155  -122451
2156    42122
2157   159233
2158    46319
2159  -132173
2160  -113633
2161    52299
2162   136140
2163    55314
2164   -98948
2165  -137158
2166    34492
2167   170216
2168    53830
2169  -128856
2170  -118567
2171    38179
2172   135486
2173    62395
2174   -98995
2175  -141481
2176    18237
2177   158034
2178    66678
2179  -114745
2180  -132722
2181    25522
2182   144881
2183    69012
2184   -96620
2185  -130508
2186    12185
2187   142661
2188    81768
2189   -92223
2190  -140080
2191     6159
2192   146431
2193    80394
2194   -96952
2195  -136744
2196     7609
2197   134161
2198    84611
2199   -79494
2200  -139893
2201    -9235
2202   141528
2203    94123
2204   -86198
2205  -143824
2206    -3870
2207   135326
2208    92990
2209   -75188
2210  -144412
2211   -14717
2212   133879
2213    99415
2214   -68150
2215  -148368
2216   -24168
2217   141136
2218   105748
2219   -77168
2220  -143484
2221   -16419
2222   119636
2223   106761
2224   -44001
2225  -154403
2226   -43266
2227   144349
2228   111335
2229   -77732
2230  -138487
2231   -27957
2232   104255
2233   115024
2234   -34893
2235  -155936
2236   -47533
2237   132279
2238   112923
2239   -53050
2240  -135100
2241   -48748
2242   108034
2243   132844
2244   -38041
2245  -152283
2246   -40654
2247   113443
2248   111953
2249   -25468
2250  -139572
2251   -72937
2252   110284
2253   140056
2254   -40737
2255  -153302
2256   -47801
2257   101250
2258   117859
2259   -10299
2260  -142660
2261   -83127
2262   111519
2263   144134
2264   -31144
2265  -144592
2266   -58793
2267    92805
2268   129279
2269     1181
2270  -145008
2271   -90743
2272   100758
2273   141345
2274   -15269
2275  -136787
2276   -79504
2277    79899
2278   141504
2279     2008
2280  -145650
2281   -83210
2282    85680
2283   129857
2284     8628
2285  -124933
2286  -103714
2287    75330
2288   155178
2289     1081
2290  -141602
2291   -77587
2292    67558
2293   126552
2294    33370
2295  -125817
2296  -117377
2297    73244
2298   151245
2299     5823
2300  -127404
2301   -90916
2302    49714
2303   142288
2304    45878
2305  -135893
2306  -116239
2307    72634
2308   138661
2309    24170
2310  -110796
2311  -114701
2312    40608
2313   159396
2314    43626
2315  -138287
2316  -107984
2317    55411
2318   126347
2319    47290
2320   -98224
2321  -134646
2322    35025
2323   166485
2324    42836
2325  -129127
2326  -102354
2327    38706
2328   120848
2329    65862
2330   -90454
2331  -143612
2332    26653
2333   160201
2334    46503
2335  -113473
2336  -107938
2337    17665
2338   125159
2339    79571
2340   -95681
2341  -141859
2342    28466
2343   145984
2344    57159
2345   -88295
2346  -119167
2347    -3272
2348   140699
2349    91873
2350  -104654
2351  -136170
2352    24552
2353   127543
2354    70305
2355   -68950
2356  -141517
2357   -16503
2358   152685
2359    90698
2360  -102171
2361  -129851
2362    10125
2363   119284
2364    88685
2365   -60916
2366  -148395
2367   -15037
2368   146702
2369    89878
2370   -78554
2371  -128268
2372   -15795
2373   122425
2374   102322
2375   -68963
2376  -147334
2377   -16166
2378   124471
2379    91158
2380   -54122
2381  -134852
2382   -36671
2383   128789
2384   111954
2385   -68294
2386  -136932
2387   -18144
2388   111622
2389   101825
2390   -36597
2391  -141170
2392   -48064
2393   126685
2394   113195
2395   -62417
2396  -135079
2397   -33014
2398   100371
2399   114031
2400   -31165
2401  -151742
2402   -52477
2403   120775
2404   112367
2405   -43910
2406  -131021
2407   -51769
2408    99661
2409   131258
2410   -27731
2411  -152403
2412   -48445
2413   110803
2414   108690
2415   -19053
2416  -128399
2417   -77543
2418    99383
2419   140350
2420   -31386
2421  -147533
2422   -50384
2423    90266
2424   111213
2425     -235
2426  -129418
2427   -88320
2428    97791
2429   139819
2430   -21639
2431  -132787
2432   -63295
2433    77936
2434   124795
2435     7066
2436  -134518
2437   -85216
2438    89701
2439   131051
2440    -3640
2441  -124317
2442   -82338
2443    70009
2444   138464
2445     9050
2446  -136000
2447   -84409
2448    77486
2449   129374
2450    15712
2451  -123865
2452   -99896
2453    67035
2454   142086
2455    13826
2456  -130652
2457   -90649
2458    64668
2459   132114
2460    30531
2461  -118687
2462  -107389
2463    61598
2464   142500
2465    27245
2466  -117669
2467  -100181
2468    51793
2469   136599
2470    37086
2471  -117374
2472  -109021
2473    50404
2474   131973
2475    36527
2476  -107061
2477  -115978
2478    38246
2479   143687
2480    39624
2481  -116964
2482  -101233
2483    40271
2484   125733
2485    56230
2486   -92804
2487  -125762
2488    31789
2489   148705
2490    44086
2491  -109575
2492  -105052
2493    23413
2494   122979
2495    67619
2496   -97555
2497  -132408
2498    26964
2499   138863
2500    52636
2501   -93098
2502  -117040
2503     8784
2504   135615
2505    78125
2506   -96904
2507  -127655
2508    22346
2509   127365
2510    65340
2511   -76661
2512  -129321
2513    -3248
2514   138279
2515    79789
2516   -91802
2517  -123528
2518     9656
2519   116805
2520    76702
2521   -65827
2522  -131910
2523   -11355
2524   134744
2525    84459
2526   -80149
2527  -121004
2528    -3926
2529   114948
2530    85008
2531   -61563
2532  -132930
2533   -18909
2534   123311
2535    88435
2536   -66119
2537  -127094
2538   -20699
2539   115555
2540    96305
2541   -60581
2542  -131166
2543   -18499
2544   115106
2545    96521
2546   -47623
2547  -130371
2548   -37378
2549   116614
2550   104593
2551   -59314
2552  -133059
2553   -27679
2554   104411
2555   101477
2556   -36942
2557  -138067
2558   -45013
2559   113250
2560   107441
2561   -44003
2562  -127317
2563   -40349
2564   102198
2565   112835
2566   -32062
2567  -134236
2568   -43622
2569   103532
2570   104335
2571   -27287
2572  -125397
2573   -58510
2574    97182
2575   117560
2576   -33246
2577  -132280
2578   -49137
2579    89351
2580   105048
2581   -13050
2582  -123853
2583   -69673
2584    94044
2585   126202
2586   -22475
2587  -128772
2588   -55282
2589    85378
2590   115227
2591    -3452
2592  -125860
2593   -78011
2594    85682
2595   128963
2596   -12624
2597  -130119
2598   -69269
2599    75479
2600   120954
2601     3952
2602  -128158
2603   -83157
2604    78776
2605   127838
2606     1379
2607  -121510
2608   -78836
2609    68124
2610   132020
2611    14482
2612  -126991
2613   -84334
2614    73959
2615   121215
2616    11708
2617  -112806
2618   -94551
2619    56515
2620   133563
2621    19522
2622  -122848
2623   -89693
2624    62079
2625   121055
2626    22057
2627  -109208
2628  -100031
2629    50392
2630   134759
2631    31028
2632  -112269
2633   -97325
2634    51267
2635   130130
2636    32579
2637  -109321
2638  -103829
2639    41717
2640   132279
2641    40581
2642  -107813
2643  -110078
2644    37101
2645   134489
2646    44449
2647  -106883
2648  -110553
2649    35275
2650   130837
2651    51875
2652   -96685
2653  -114049
2654    27096
2655   134942
2656    58088
2657  -101168
2658  -116451
2659    27100
2660   127270
2661    57551
2662   -88784
2663  -121187
2664    14913
2665   130078
2666    63531
2667   -92601
2668  -118532
2669    13145
2670   123440
2671    70460
2672   -81513
2673  -124832
2674     9207
2675   130289
2676    69859
2677   -76630
2678  -119504
2679    -4057
2680   125619
2681    83452
2682   -79942
2683  -130529
2684     3207
2685   121572
2686    74258
2687   -66861
2688  -125938
2689   -20063
2690   125605
2691    94869
2692   -73993
2693  -131621
2694    -7435
2695   116630
2696    88453
2697   -54635
2698  -129863
2699   -26918
2700   121850
2701   100966
2702   -63001
2703  -130224
2704   -22285
2705   108328
2706    97491
2707   -48186
2708  -135659
2709   -34076
2710   114855
2711    98497
2712   -50146
2713  -126191
2714   -36600
2715   101323
2716   109379
2717   -38400
2718  -135659
2719   -35199
2720   109803
2721    98371
2722   -35961
2723  -120317
2724   -51017
2725    97044
2726   118846
2727   -32048
2728  -136790
2729   -45606
2730    98812
2731   103313
2732   -24426
2733  -124909
2734   -63512
2735    94327
2736   120886
2737   -25562
2738  -129338
2739   -55705
2740    87166
2741   118145
2742    -9898
2743  -130637
2744   -66165
2745    92074
2746   117368
2747   -12580
2748  -118296
2749   -70329
2750    73371
2751   127287
2752    -3905
2753  -134714
2754   -68781
2755    83305
2756   110915
2757      592
2758  -111940
2759   -83142
2760    69658
2761   131486
2762     1817
2763  -127128
2764   -70721
2765    70358
2766   114191
2767    15063
2768  -112916
2769   -90308
2770    68878
2771   127345
2772     4065
2773  -113671
2774   -79497
2775    51878
2776   121285
2777    26266
2778  -117855
2779   -96586
2780    65067
2781   122169
2782    13119
2783   -98740
2784   -90646
2785    36902
2786   135260
2787    39344
2788  -121315
2789   -97446
2790    60210
2791   116485
2792    27663
2793   -90332
2794  -104499
2795    29245
2796   137941
2797    40885
2798  -116386
2799   -95833
2800    41428
2801   111764
2802    46614
2803   -88993
2804  -113832
2805    33042
2806   135362
2807    38333
2808   -96121
2809   -92293
2810    22178
2811   115612
2812    64561
2813   -92879
2814  -119543
2815    35566
2816   125449
2817    39705
2818   -82544
2819  -101804
2820     3927
2821   122107
2822    70776
2823   -95366
2824  -117253
2825    28288
2826   115584
2827    53261
2828   -67539
2829  -115305
2830    -4187
2831   129247
2832    73129
2833   -88729
2834  -111259
2835    10800
2836   109474
2837    73866
2838   -64281
2839  -128565
2840    -5838
2841   129284
2842    69870
2843   -74449
2844  -107988
2845   -11546
2846   106252
2847    93485
2848   -64732
2849  -133893
2850     -214
2851   120520
2852    68442
2853   -56110
2854  -107543
2855   -28028
2856   107748
2857   100761
2858   -65818
2859  -129754
2860    -4190
2861   103847
2862    74639
2863   -38667
2864  -118956
2865   -38908
2866   114466
2867    98077
2868   -62025
2869  -117397
2870   -17526
2871    90115
2872    96693
2873   -28421
2874  -132008
2875   -39425
2876   115922
2877    90864
2878   -47767
2879  -109008
2880   -42387
2881    84927
2882   114400
2883   -28946
2884  -139102
2885   -38901
2886   104997
2887    89137
2888   -28300
2889  -108095
2890   -61787
2891    85135
2892   123000
2893   -28283
2894  -132218
2895   -39886
2896    88621
2897    96150
2898   -10515
2899  -114291
2900   -68832
2901    88568
2902   118719
2903   -25498
2904  -118594
2905   -48457
2906    70770
2907   106459
2908     1850
2909  -122765
2910   -71182
2911    87645
2912   110492
2913   -15625
2914  -105509
2915   -64773
2916    58253
2917   120034
2918     8413
2919  -126474
2920   -70352
2921    80438
2922   104419
2923     1894
2924   -99330
2925   -84333
2926    56007
2927   129929
2928     9507
2929  -122602
2930   -71537
2931    63783
2932   107358
2933    20781
2934  -103369
2935   -96967
2936    58644
2937   128119
2938    10534
2939  -106102
2940   -78619
2941    43062
2942   118836
2943    36353
2944  -110967
2945   -96812
2946    58651
2947   116538
2948    16545
2949   -90429
2950   -87491
2951    29968
2952   125733
2953    40106
2954  -111573
2955   -91752
2956    48837
2957   107645
2958    33717
2959   -83619
2960  -101518
2961    28057
2962   127506
2963    37637
2964  -101728
2965   -89434
2966    31665
2967   107484
2968    52853
2969   -82880
2970  -111813
2971    28172
2972   124671
2973    39791
2974   -86062
2975   -95997
2976    10881
2977   114549
2978    66698
2979   -87311
2980  -115738
2981    27480
2982   115910
2983    46093
2984   -69870
2985  -103810
2986    -4257
2987   119492
2988    73839
2989   -87892
2990  -111578
2991    18026
2992   107062
2993    58640
2994   -62406
2995  -113575
2996    -5894
2997   121507
2998    67559
2999   -78067
3000  -103106
3001       87
3002    98040
3003    77820
3004   -60109
3005  -122429
3006    -2157
3007   117344
3008    63532
3009   -60035
3010   -99202
3011   -18611
3012    99085
3013    89865
3014   -60755
3015  -125295
3016    -4905
3017   104943
3018    69933
3019   -44796
3020  -109652
3021   -33013
3022   104818
3023    94255
3024   -57199
3025  -118316
3026   -15114
3027    94862
3028    86002
3029   -33237
3030  -119648
3031   -36544
3032   106255
3033    91012
3034   -46798
3035  -108519
3036   -33788
3037    85419
3038   101010
3039   -30189
3040  -127664
3041   -36756
3042   100433
3043    86408
3044   -34197
3045  -103136
3046   -47716
3047    81977
3048   109954
3049   -28718
3050  -125373
3051   -36261
3052    91404
3053    88829
3054   -17442
3055  -106716
3056   -59590
3057    84437
3058   112093
3059   -26812
3060  -117480
3061   -44353
3062    73110
3063    97573
3064    -3934
3065  -116030
3066   -66950
3067    85726
3068   107364
3069   -17820
3070  -104310
3071   -59133
3072    60511
3073   113335
3074     7792
3075  -121350
3076   -67640
3077    80767
3078   102905
3079    -4840
3080   -97515
3081   -76063
3082    55495
3083   121912
3084     7489
3085  -119041
3086   -68202
3087    66338
3088   100897
3089    10862
3090   -97144
3091   -84456
3092    56259
3093   122118
3094     8848
3095  -106606
3096   -69904
3097    50314
3098   106825
3099    24828
3100  -102092
3101   -89001
3102    55173
3103   116386
3104    13658
3105   -95657
3106   -77111
3107    36758
3108   112030
3109    33815
3110  -103295
3111   -90833
3112    50216
3113   110938
3114    26041
3115   -85741
3116   -89101
3117    29031
3118   118515
3119    40343
3120   -98259
3121   -93516
3122    36507
3123   108520
3124    40904
3125   -81963
3126  -100826
3127    24572
3128   118758
3129    42143
3130   -88249
3131   -94775
3132    21398
3133   109804
3134    54053
3135   -81776
3136  -105416
3137    24649
3138   114382
3139    43853
3140   -76335
3141   -96168
3142    10299
3143   111252
3144    60561
3145   -81858
3146  -104729
3147    17632
3148   106332
3149    51847
3150   -68258
3151  -102930
3152     1054
3153   111986
3154    63631
3155   -74085
3156  -103417
3157     5716
3158   102007
3159    66879
3160   -62195
3161  -110477
3162    -2160
3163   110459
3164    67528
3165   -62514
3166  -105174
3167    -9350
3168    99954
3169    76995
3170   -58425
3171  -114568
3172    -9202
3173   104388
3174    73586
3175   -51150
3176  -107444
3177   -20846
3178    99389
3179    85692
3180   -50372
3181  -113845
3182   -16085
3183   100625
3184    78159
3185   -44702
3186  -109256
3187   -27570
3188    96590
3189    85780
3190   -45262
3191  -112406
3192   -26164
3193    93704
3194    85299
3195   -38978
3196  -110858
3197   -30742
3198    91959
3199    87742
3200   -35294
3201  -107874
3202   -35693
3203    88489
3204    94652
3205   -30621
3206  -113575
3207   -38442
3208    86012
3209    92129
3210   -23870
3211  -110228
3212   -47464
3213    82156
3214    99943
3215   -22277
3216  -112216
3217   -47518
3218    80030
3219   100421
3220   -14655
3221  -111670
3222   -52297
3223    78177
3224    98772
3225   -11586
3226  -107603
3227   -60435
3228    71014
3229   106098
3230    -8417
3231  -111902
3232   -58376
3233    70367
3234   100043
3235    -3006
3236  -103637
3237   -66899
3238    66905
3239   108578
3240    -1780
3241  -105806
3242   -62756
3243    62227
3244   103312
3245     4909
3246  -101696
3247   -71114
3248    59801
3249   107748
3250     6871
3251  -101266
3252   -71398
3253    52673
3254   108145
3255    14945
3256  -102619
3257   -77430
3258    51997
3259   109270
3260    19142
3261   -94752
3262   -81571
3263    44190
3264   113053
3265    25157
3266   -98317
3267   -82444
3268    44266
3269   108035
3270    28993
3271   -89113
3272   -89397
3273    35833
3274   111471
3275    31522
3276   -90705
3277   -87422
3278    34406
3279   108214
3280    37148
3281   -86996
3282   -92498
3283    30330
3284   108643
3285    36515
3286   -82133
3287   -92198
3288    24504
3289   110713
3290    43957
3291   -83280
3292   -92447
3293    24007
3294   105245
3295    46449
3296   -74250
3297   -97393
3298    15422
3299   109877
3300    50564
3301   -78765
3302   -96762
3303    11730
3304   102717
3305    55375
3306   -70553
3307  -104032
3308     7181
3309   106888
3310    58745
3311   -66958
3312  -100530
3313     1149
3314   103435
3315    67391
3316   -64162
3317  -104444
3318      251
3319   102482
3320    64951
3321   -57311
3322  -104444
3323    -8796
3324   100911
3325    69938
3326   -58903
3327  -105550
3328    -7491
3329    95271
3330    68583
3331   -50239
3332  -105462
3333   -15769
3334    98315
3335    75761
3336   -51407
3337  -103674
3338   -14164
3339    93237
3340    75347
3341   -44498
3342  -105799
3343   -21849
3344    92697
3345    78961
3346   -42291
3347  -104675
3348   -26129
3349    89078
3350    84226
3351   -39650
3352  -106525
3353   -26870
3354    86995
3355    84141
3356   -31207
3357  -106350
3358   -35963
3359    85757
3360    88080
3361   -33219
3362  -106255
3363   -36784
3364    78933
3365    89192
3366   -21973
3367  -107136
3368   -41435
3369    80582
3370    89631
3371   -21526
3372  -101911
3373   -44268
3374    77013
3375    95314
3376   -17595
3377  -104286
3378   -43607
3379    73658
3380    89339
3381   -13461
3382  -102167
3383   -55387
3384    71643
3385    97087
3386   -16220
3387  -103612
3388   -49063
3389    66314
3390    92830
3391    -3929
3392   -98920
3393   -59223
3394    68902
3395   102157
3396    -5353
3397   -97436
3398   -56664
3399    59427
3400    98185
3401     4262
3402  -100651
3403   -66565
3404    57782
3405    99447
3406     3088
3407   -94977
3408   -67228
3409    48956
3410   102414
3411    11975
3412   -97603
3413   -67330
3414    53203
3415   100167
3416    15406
3417   -89250
3418   -75151
3419    45458
3420   106443
3421    16282
3422   -94812
3423   -72415
3424    44584
3425    98448
3426    22818
3427   -88579
3428   -82730
3429    41588
3430   104588
3431    22024
3432   -87657
3433   -77140
3434    36837
3435   102204
3436    29010
3437   -86010
3438   -81875
3439    35399
3440   101565
3441    31310
3442   -79939
3443   -86662
3444    26845
3445   106093
3446    34554
3447   -83739
3448   -83630
3449    24095
3450    99412
3451    43117
3452   -73371
3453   -93064
3454    20926
3455   105554
3456    43074
3457   -75141
3458   -88883
3459    14253
3460    98562
3461    51294
3462   -71260
3463   -96738
3464    13184
3465   100859
3466    48832
3467   -67487
3468   -93022
3469     6268
3470    99739
3471    57612
3472   -65862
3473   -95699
3474     8541
3475    96320
3476    55452
3477   -60140
3478   -97941
3479    -2635
3480    99597
3481    61244
3482   -62692
3483   -96927
3484      286
3485    92074
3486    62107
3487   -50646
3488  -100901
3489    -9896
3490    99451
3491    68148
3492   -54202
3493   -96665
3494   -10202
3495    89216
3496    71345
3497   -46545
3498  -102973
3499   -16827
3500    91791
3501    72061
3502   -43317
3503   -99061
3504   -22049
3505    87471
3506    77480
3507   -42324
3508  -102395
3509   -22622
3510    83185
3511    79153
3512   -31310
3513  -101392
3514   -30274
3515    85837
3516    81752
3517   -34157
3518  -101091
3519   -29995
3520    79169
3521    81735
3522   -26496
3523  -102160
3524   -35167
3525    78565
3526    82702
3527   -24468
3528   -99198
3529   -38152
3530    77701
3531    86962
3532   -23728
3533   -99622
3534   -39245
3535    73174
3536    86833
3537   -15182
3538   -98139
3539   -47561
3540    72857
3541    91271
3542   -17697
3543   -98307
3544   -46619
3545    64435
3546    90490
3547    -6035
3548   -97513
3549   -55164
3550    64986
3551    94933
3552    -7358
3553   -95296
3554   -54028
3555    57467
3556    94027
3557     2454
3558   -96099
3559   -60173
3560    57576
3561    94495
3562     1167
3563   -92931
3564   -62103
3565    52059
3566    98347
3567     6461
3568   -93599
3569   -61860
3570    52370
3571    93352
3572    10155
3573   -88935
3574   -69575
3575    47884
3576    99626
3577    11021
3578   -88795
3579   -64977
3580    45410
3581    94484
3582    18999
3583   -85515
3584   -74268
3585    42117
3586    98392
3587    19813
3588   -83811
3589   -73349
3590    36760
3591    97082
3592    23880
3593   -82206
3594   -77359
3595    33973
3596    97518
3597    30171
3598   -78090
3599   -80081
3600    29150
3601    98508
3602    32524
3603   -76656
3604   -79210
3605    23231
3606    97517
3607    39289
3608   -73946
3609   -84107
3610    21448
3611    97421
3612    38348
3613   -72216
3614   -84265
3615    17597
3616    96344
3617    44040
3618   -69563
3619   -86016
3620    17296
3621    95151
3622    43804
3623   -67750
3624   -86553
3625    12143
3626    94956
3627    49455
3628   -65669
3629   -89528
3630     8834
3631    93117
3632    49968
3633   -60753
3634   -91503
3635     2334
3636    95555
3637    54374
3638   -59549
3639   -91276
3640     -244
3641    90345
3642    59353
3643   -51624
3644   -93644
3645    -5440
3646    93262
3647    61510
3648   -53528
3649   -92863
3650    -9188
3651    86541
3652    65189
3653   -47404
3654   -95901
3655   -14064
3656    85922
3657    68335
3658   -43909
3659   -95568
3660   -16222
3661    85682
3662    68913
3663   -40563
3664   -93671
3665   -18177
3666    83580
3667    72708
3668   -38242
3669   -97969
3670   -21285
3671    80537
3672    73560
3673   -34580
3674   -95208
3675   -25058
3676    80209
3677    76201
3678   -32568
3679   -96328
3680   -30277
3681    75720
3682    78555
3683   -25785
3684   -96757
3685   -32419
3686    77689
3687    80325
3688   -22834
3689   -92660
3690   -39242
3691    69639
3692    84773
3693   -17380
3694   -97092
3695   -41239
3696    71109
3697    81838
3698   -15902
3699   -92041
3700   -46649
3701    62938
3702    88434
3703   -10981
3704   -95867
3705   -46094
3706    63944
3707    85669
3708    -8587
3709   -91977
3710   -51739
3711    59739
3712    89932
3713    -5599
3714   -92356
3715   -50731
3716    58015
3717    88569
3718      119
3719   -91954
3720   -57687
3721    57312
3722    91120
3723     -682
3724   -88086
3725   -56350
3726    49336
3727    90532
3728     9967
3729   -90908
3730   -62969
3731    52763
3732    90826
3733     8430
3734   -82033
3735   -64705
3736    42108
3737    94362
3738    15714
3739   -84772
3740   -67184
3741    42295
3742    91502
3743    20300
3744   -79090
3745   -73100
3746    37836
3747    95210
3748    19883
3749   -79336
3750   -68902
3751    30816
3752    92430
3753    29598
3754   -78225
3755   -76993
3756    33970
3757    94635
3758    23391
3759   -74879
3760   -72594
3761    25146
3762    94366
3763    35297
3764   -76830
3765   -79937
3766    27862
3767    92004
3768    31793
3769   -69208
3770   -79173
3771    17475
3772    96692
3773    39377
3774   -73737
3775   -81206
3776    21596
3777    89528
3778    40040
3779   -63208
3780   -85795
3781    12583
3782    95785
3783    43941
3784   -66370
3785   -82019
3786     8451
3787    86291
3788    51715
3789   -57236
3790   -90894
3791     7438
3792    93566
3793    46175
3794   -55706
3795   -82624
3796    -3055
3797    85913
3798    59884
3799   -55085
3800   -92612
3801     1542
3802    88300
3803    53678
3804   -49118
3805   -87909
3806    -9103
3807    87096
3808    62515
3809   -52083
3810   -89621
3811    -4778
3812    82040
3813    61920
3814   -42477
3815   -93668
3816   -13793
3817    87514
3818    63960
3819   -46152
3820   -88184
3821   -14315
3822    77016
3823    68766
3824   -36817
3825   -96424
3826   -19092
3827    81833
3828    66234
3829   -37430
3830   -88207
3831   -23848
3832    74943
3833    73942
3834   -30479
3835   -95471
3836   -25191
3837    76082
3838    72177
3839   -25269
3840   -88222
3841   -32560
3842    72293
3843    78725
3844   -26417
3845   -91632
3846   -30355
3847    68363
3848    77271
3849   -16536
3850   -92499
3851   -39270
3852    71543
3853    79534
3854   -22151
3855   -88914
3856   -36880
3857    61690
3858    82651
3859   -10926
3860   -94078
3861   -42183
3862    67604
3863    79112
3864   -14097
3865   -85040
3866   -45212
3867    56484
3868    86896
3869    -6685
3870   -91550
3871   -46483
3872    58840
3873    80800
3874    -2330
3875   -85298
3876   -54350
3877    54038
3878    88266
3879     -574
3880   -86389
3881   -52993
3882    48697
3883    84182
3884     8420
3885   -84384
3886   -61194
3887    49421
3888    89593
3889     5988
3890   -80540
3891   -58468
3892    41419
3893    87287
3894    14437
3895   -80948
3896   -64091
3897    42848
3898    88613
3899    12352
3900   -76245
3901   -64994
3902    35660
3903    89786
3904    17821
3905   -80357
3906   -65135
3907    36932
3908    87592
3909    21122
3910   -74435
3911   -70613
3912    32161
3913    91507
3914    22448
3915   -75291
3916   -68425
3917    28003
3918    86386
3919    30072
3920   -72194
3921   -75407
3922    27096
3923    89091
3924    28929
3925   -67106
3926   -72535
3927    18182
3928    88107
3929    38014
3930   -68238
3931   -78769
3932    19942
3933    86208
3934    37275
3935   -60391
3936   -78364
3937    12041
3938    89174
3939    41322
3940   -63461
3941   -77236
3942    11082
3943    83224
3944    45367
3945   -56723
3946   -82594
3947     7681
3948    88790
3949    44014
3950   -57771
3951   -78996
3952     4440
3953    82897
3954    50765
3955   -54443
3956   -84565
3957     3419
3958    85590
3959    48247
3960   -52449
3961   -81917
3962    -2697
3963    82208
3964    56158
3965   -50164
3966   -85352
3967    -1552
3968    81557
3969    55102
3970   -44610
3971   -84381
3972   -10438
3973    80321
3974    61130
3975   -43573
3976   -85102
3977   -12203
3978    75244
3979    61269
3980   -36918
3981   -88544
3982   -17203
3983    77847
3984    63136
3985   -36417
3986   -84051
3987   -19208
3988    71888
3989    67626
3990   -30298
3991   -90296
3992   -21250
3993    76231
3994    65156
3995   -29005
3996   -84086
3997   -26729
3998    69996
3999    71226
4000   -28305
4001   -87510
4002   -25432
4003    69846
4004    69968
4005   -23875
4006   -86254
4007   -32874
4008    69778
4009    74352
4010   -23979
4011   -84700
4012   -32124
4013    63442
4014    76246
4015   -15324
4016   -89093
4017   -38025
4018    65287
4019    74483
4020   -15976
4021   -82843
4022   -40443
4023    56887
4024    80367
4025    -7178
4026   -88159
4027   -43174
4028    57816
4029    77399
4030    -5246
4031   -80707
4032   -46756
4033    52199
4034    82489
4035    -2925
4036   -83991
4037   -49075
4038    51132
4039    79486
4040     2760
4041   -80226
4042   -53734
4043    50187
4044    85108
4045      461
4046   -81109
4047   -51576
4048    45629
4049    82598
4050     8005
4051   -79615
4052   -59238
4053    46833
4054    86119
4055     5869
4056   -76852
4057   -57470
4058    37825
4059    85549
4060    15480
4061   -79589
4062   -61873
4063    40247
4064    85458
4065    14329
4066   -73570
4067   -63528
4068    32761
4069    86651
4070    21259
4071   -73677
4072   -64215
4073    31368
4074    83536
4075    24172
4076   -69090
4077   -69665
4078    26463
4079    86253
4080    24980
4081   -68821
4082   -67755
4083    22088
4084    83758
4085    32454
4086   -64849
4087   -74538
4088    21564
4089    86432
4090    31387
4091   -63877
4092   -70890
4093    17405
4094    83521
4095    36507
4096   -61609
4097   -77031
4098    16413
4099    84601
4100    37202
4101   -60520
4102   -76375
4103    10182
4104    83041
4105    41195
4106   -59416
4107   -77847
4108    10493
4109    82171
4110    44028
4111   -53386
4112   -78787
4113     3885
4114    83762
4115    47733
4116   -53294
4117   -77819
4118     1550
4119    76113
4120    51252
4121   -47885
4122   -82654
4123    -2978
4124    79695
4125    51333
4126   -45642
4127   -79986
4128    -6856
4129    76158
4130    56850
4131   -41225
4132   -82835
4133    -8665
4134    75877
4135    56341
4136   -39106
4137   -82205
4138   -14040
4139    74616
4140    59271
4141   -38480
4142   -83611
4143   -15627
4144    72809
4145    60040
4146   -34146
4147   -84370
4148   -17957
4149    73967
4150    64195
4151   -33231
4152   -81155
4153   -19989
4154    68906
4155    64509
4156   -27701
4157   -83419
4158   -25549
4159    68853
4160    66204
4161   -27595
4162   -81698
4163   -27218
4164    63629
4165    69845
4166   -21019
4167   -82580
4168   -29820
4169    64550
4170    70609
4171   -17882
4172   -80319
4173   -34128
4174    60472
4175    73958
4176   -14716
4177   -81718
4178   -34774
4179    57077
4180    71327
4181   -10706
4182   -81523
4183   -41894
4184    55737
4185    74859
4186   -10360
4187   -79368
4188   -39183
4189    52864
4190    74843
4191    -4070
4192   -81000
4193   -44460
4194    53964
4195    78561
4196    -4923
4197   -77867
4198   -45936
4199    48236
4200    78863
4201       37
4202   -80879
4203   -50279
4204    46894
4205    77204
4206     2350
4207   -76201
4208   -51739
4209    42946
4210    80063
4211     5949
4212   -75347
4213   -52044
4214    40970
4215    79281
4216    12283
4217   -72281
4218   -57219
4219    36376
4220    82767
4221    11989
4222   -73451
4223   -58082
4224    33440
4225    79090
4226    18443
4227   -69778
4228   -61874
4229    32655
4230    81826
4231    18067
4232   -67270
4233   -60658
4234    27852
4235    79775
4236    23498
4237   -67362
4238   -65183
4239    26966
4240    79441
4241    24476
4242   -63091
4243   -67348
4244    21711
4245    83379
4246    28527
4247   -65063
4248   -67638
4249    21199
4250    79251
4251    30585
4252   -59962
4253   -72019
4254    17780
4255    84634
4256    32524
4257   -59993
4258   -69764
4259    12322
4260    78398
4261    37943
4262   -56138
4263   -74806
4264    10696
4265    80000
4266    38267
4267   -54858
4268   -72140
4269     4736
4270    76800
4271    44482
4272   -51754
4273   -75033
4274     5242
4275    76500
4276    45249
4277   -47817
4278   -74904
4279     -227
4280    77699
4281    48909
4282   -48419
4283   -76138
4284      272
4285    74329
4286    48621
4287   -42927
4288   -79540
4289    -6822
4290    76039
4291    52329
4292   -43647
4293   -77444
4294    -7374
4295    71635
4296    54875
4297   -38406
4298   -80382
4299   -11222
4300    74138
4301    56030
4302   -35654
4303   -76614
4304   -13557
4305    69742
4306    59766
4307   -32490
4308   -80726
4309   -16847
4310    68040
4311    58257
4312   -27975
4313   -78733
4314   -23216
4315    65536
4316    64624
4317   -27700
4318   -79398
4319   -22426
4320    61790
4321    63902
4322   -19655
4323   -77986
4324   -28854
4325    62293
4326    67236
4327   -21622
4328   -78033
4329   -28165
4330    58820
4331    67458
4332   -15949
4333   -80342
4334   -32879
4335    58646
4336    68706
4337   -15887
4338   -78480
4339   -35113
4340    55860
4341    70109
4342   -10865
4343   -78684
4344   -37206
4345    55379
4346    71213
4347    -8432
4348   -76149
4349   -41371
4350    50845
4351    74417
4352    -4824
4353   -77632
4354   -41859
4355    48308
4356    71416
4357    -2084
4358   -73385
4359   -47550
4360    45523
4361    76514
4362      750
4363   -73102
4364   -45769
4365    42260
4366    73938
4367     5688
4368   -71672
4369   -48692
4370    40719
4371    76222
4372     7125
4373   -70061
4374   -51579
4375    36301
4376    74720
4377    12189
4378   -70742
4379   -55356
4380    35807
4381    75396
4382    12614
4383   -67278
4384   -56980
4385    30573
4386    77865
4387    16053
4388   -68707
4389   -58452
4390    32070
4391    77238
4392    18957
4393   -64911
4394   -60825
4395    27234
4396    78371
4397    21421
4398   -65116
4399   -61726
4400    25706
4401    76578
4402    23990
4403   -60982
4404   -63696
4405    20128
4406    76758
4407    28073
4408   -58538
4409   -64072
4410    17623
4411    76339
4412    31728
4413   -56143
4414   -67446
4415    15392
4416    75695
4417    32016
4418   -53699
4419   -66530
4420    10564
4421    74471
4422    35639
4423   -53901
4424   -69193
4425     9566
4426    73616
4427    37324
4428   -49781
4429   -70741
4430     6321
4431    75854
4432    40952
4433   -50282
4434   -71802
4435     4708
4436    74304
4437    42611
4438   -46944
4439   -72542
4440      675
4441    73831
4442    45440
4443   -44580
4444   -73446
4445    -2143
4446    70811
4447    46940
4448   -41721
4449   -73299
4450    -5539
4451    70031
4452    49492
4453   -38564
4454   -73594
4455    -9684
4456    68631
4457    52886
4458   -34783
4459   -74932
4460   -10365
4461    67940
4462    53183
4463   -32828
4464   -73212
4465   -15406
4466    64588
4467    56990
4468   -29451
4469   -75153
4470   -16778
4471    63280
4472    57409
4473   -28007
4474   -75050
4475   -20250
4476    62253
4477    60123
4478   -24698
4479   -74155
4480   -21772
4481    61115
4482    62106
4483   -22999
4484   -76989
4485   -25402
4486    61270
4487    62280
4488   -19677
4489   -74793
4490   -28919
4491    57698
4492    65319
4493   -16319
4494   -75579
4495   -30237
4496    55641
4497    64831
4498   -12479
4499   -72364
4500   -34614
4501    51744
4502    67137
4503   -11491
4504   -73453
4505   -35896
4506    49597
4507    66698
4508    -6371
4509   -72161
4510   -38748
4511    48245
4512    68673
4513    -5647
4514   -70760
4515   -39474
4516    44891
4517    69640
4518    -1213
4519   -72145
4520   -42944
4521    44484
4522    69346
4523     -789
4524   -68353
4525   -45457
4526    40045
4527    72488
4528     4638
4529   -70675
4530   -47745
4531    39499
4532    71537
4533     7077
4534   -67524
4535   -51110
4536    37291
4537    74422
4538     9118
4539   -67625
4540   -50469
4541    34128
4542    72124
4543    13287
4544   -64711
4545   -53614
4546    32051
4547    73712
4548    14952
4549   -63518
4550   -54732
4551    25775
4552    73251
4553    19286
4554   -61912
4555   -57244
4556    26321
4557    72387
4558    18730
4559   -58047
4560   -57419
4561    20206
4562    72921
4563    24033
4564   -58913
4565   -58745
4566    21220
4567    73316
4568    26693
4569   -55084
4570   -61509
4571    17625
4572    74089
4573    28951
4574   -55460
4575   -61707
4576    15034
4577    72109
4578    33119
4579   -54502
4580   -66500
4581    12883
4582    72471
4583    31960
4584   -50981
4585   -65094
4586     8264
4587    71519
4588    37516
4589   -49670
4590   -68385
4591     8729
4592    71385
4593    37035
4594   -43916
4595   -65802
4596     2499
4597    71138
4598    41224
4599   -44707
4600   -68550
4601     1813
4602    67372
4603    41594
4604   -39033
4605   -69797
4606    -4787
4607    69286
4608    44319
4609   -39706
4610   -67522
4611    -5263
4612    64365
4613    49015
4614   -35230
4615   -71966
4616    -7624
4617    66951
4618    48697
4619   -34790
4620   -68178
4621   -12569
4622    63148
4623    54473
4624   -32734
4625   -75469
4626   -12015
4627    64144
4628    50435
4629   -28946
4630   -70943
4631   -18541
4632    62033
4633    57764
4634   -28056
4635   -74784
4636   -16097
4637    59019
4638    55425
4639   -22263
4640   -72742
4641   -23447
4642    60741
4643    58596
4644   -22296
4645   -71329
4646   -23110
4647    54755
4648    59801
4649   -16796
4650   -72825
4651   -26865
4652    55789
4653    58990
4654   -16552
4655   -68015
4656   -30479
4657    48412
4658    65014
4659   -10714
4660   -73388
4661   -31506
4662    52397
4663    62266
4664   -10256
4665   -67847
4666   -36563
4667    47490
4668    68516
4669    -7402
4670   -72089
4671   -35461
4672    46580
4673    65262
4674    -3228
4675   -70237
4676   -41624
4677    46353
4678    68786
4679    -3805
4680   -68277
4681   -40393
4682    40068
4683    68490
4684     3498
4685   -69664
4686   -44656
4687    40797
4688    67799
4689     1849
4690   -63993
4691   -45495
4692    34603
4693    69845
4694     7904
4695   -65762
4696   -47178
4697    36476
4698    67223
4699     9496
4700   -59902
4701   -51332
4702    30009
4703    71106
4704    11739
4705   -63422
4706   -49316
4707    28803
4708    67729
4709    16612
4710   -59888
4711   -55316
4712    27733
4713    71717
4714    16787
4715   -58871
4716   -53421
4717    22372
4718    70746
4719    22686
4720   -58821
4721   -58041
4722    24083
4723    70447
4724    20608
4725   -55903
4726   -57456
4727    17681
4728    71318
4729    28207
4730   -56422
4731   -60391
4732    17909
4733    68827
4734    26713
4735   -51683
4736   -61691
4737    12472
4738    71042
4739    30191
4740   -50302
4741   -60859
4742    10319
4743    65871
4744    32823
4745   -45815
4746   -64395
4747     8295
4748    69087
4749    33721
4750   -43872
4751   -62750
4752     3027
4753    65496
4754    39046
4755   -43504
4756   -66324
4757     3980
4758    67313
4759    38132
4760   -41728
4761   -65310
4762    -2048
4763    65655
4764    43264
4765   -40197
4766   -67114
4767     -975
4768    64923
4769    43186
4770   -35880
4771   -67628
4772    -7117
4773    64691
4774    47033
4775   -36529
4776   -67641
4777    -6375
4778    61431
4779    47746
4780   -31561
4781   -70141
4782   -11749
4783    61796
4784    47635
4785   -30863
4786   -67491
4787   -14652
4788    58065
4789    51628
4790   -26025
4791   -69659
4792   -15146
4793    58315
4794    50988
4795   -23007
4796   -67018
4797   -19152
4798    55076
4799    54993
4800   -22951
4801   -69210
4802   -20712
4803    54142
4804    53955
4805   -19095
4806   -68712
4807   -24036
4808    53868
4809    56936
4810   -17531
4811   -68106
4812   -26370
4813    51060
4814    59622
4815   -13616
4816   -69398
4817   -28673
4818    52684
4819    60489
4820   -12643
4821   -66720
4822   -31705
4823    46589
4824    63402
4825    -8254
4826   -68224
4827   -32463
4828    47031
4829    60405
4830    -5813
4831   -65643
4832   -34588
4833    42638
4834    64165
4835    -3506
4836   -66557
4837   -36382
4838    41687
4839    62379
4840    -1121
4841   -64968
4842   -40098
4843    39573
4844    65083
4845     1394
4846   -62458
4847   -41599
4848    36280
4849    65041
4850     5444
4851   -62980
4852   -44187
4853    35530
4854    66140
4855     5668
4856   -60351
4857   -45455
4858    30947
4859    66877
4860     9795
4861   -62874
4862   -48480
4863    31495
4864    67958
4865    11804
4866   -58892
4867   -50872
4868    26747
4869    68572
4870    14936
4871   -58919
4872   -51224
4873    26205
4874    67406
4875    17810
4876   -56461
4877   -54109
4878    23504
4879    67098
4880    19321
4881   -54389
4882   -52868
4883    18967
4884    66476
4885    24101
4886   -53267
4887   -56733
4888    17782
4889    67171
4890    23484
4891   -49928
4892   -55173
4893    14299
4894    65428
4895    26785
4896   -49490
4897   -59162
4898    13275
4899    65842
4900    27775
4901   -46138
4902   -58521
4903     8895
4904    65576
4905    31583
4906   -45506
4907   -60873
4908     7886
4909    64913
4910    33840
4911   -42758
4912   -61654
4913     3239
4914    67207
4915    36199
4916   -43124
4917   -62811
4918     2389
4919    63109
4920    38677
4921   -39121
4922   -64072
4923     -893
4924    63862
4925    39503
4926   -39143
4927   -62813
4928    -4156
4929    59692
4930    42847
4931   -34590
4932   -64342
4933    -4781
4934    60279
4935    43472
4936   -31994
4937   -62900
4938    -8225
4939    57934
4940    46225
4941   -29749
4942   -64545
4943    -9103
4944    57131
4945    46524
4946   -26866
4947   -65620
4948   -13003
4949    56475
4950    49063
4951   -27261
4952   -64453
4953   -15442
4954    54897
4955    50499
4956   -22514
4957   -67453
4958   -18788
4959    55781
4960    53239
4961   -21890
4962   -65117
4963   -20172
4964    51483
4965    54641
4966   -18106
4967   -67252
4968   -22532
4969    51864
4970    54573
4971   -16478
4972   -64711
4973   -25200
4974    49494
4975    56487
4976   -13823
4977   -64878
4978   -25452
4979    47139
4980    57132
4981    -9541
4982   -63947
4983   -30372
4984    44754
4985    57636
4986   -10166
4987   -63232
4988   -29206
4989    42719
4990    58505
4991    -4299
4992   -63324
4993   -34128
4994    43201
4995    60092
4996    -4852
4997   -61403
4998   -34726
4999    38343
5000    61235
5001     -384
5002   -62826
5003   -39181
5004    38309
5005    61249
5006      766
5007   -60698
5008   -40675
5009    34726
5010    64877
5011     3324
5012   -60656
5013   -42977
5014    33712
5015    62582
5016     7298
5017   -57769
5018   -44859
5019    31434
5020    64468
5021     7600
5022   -58457
5023   -43784
5024    28123
5025    62032
5026    12249
5027   -56007
5028   -47438
5029    26363
5030    64284
5031    11563
5032   -54490
5033   -46821
5034    22517
5035    62726
5036    17821
5037   -53311
5038   -49800
5039    22853
5040    63005
5041    17514
5042   -51035
5043   -52107
5044    18051
5045    64582
5046    21978
5047   -51602
5048   -52291
5049    17987
5050    62464
5051    22929
5052   -48681
5053   -55708
5054    13907
5055    65908
5056    24809
5057   -49739
5058   -54637
5059    11886
5060    63147
5061    28343
5062   -45289
5063   -58644
5064    10371
5065    64235
5066    29658
5067   -43736
5068   -56018
5069     5387
5070    61472
5071    33990
5072   -43456
5073   -58276
5074     6074
5075    60557
5076    33988
5077   -37583
5078   -58469
5079     1646
5080    60904
5081    36489
5082   -39596
5083   -58513
5084     1057
5085    56223
5086    37638
5087   -33550
5088   -61607
5089    -2903
5090    61319
5091    39048
5092   -35056
5093   -59343
5094    -4884
5095    55556
5096    43782
5097   -31357
5098   -63839
5099    -6463
5100    58702
5101    41538
5102   -29377
5103   -61785
5104   -11328
5105    57305
5106    47229
5107   -28662
5108   -63975
5109   -11154
5110    54201
5111    45483
5112   -24187
5113   -62935
5114   -18013
5115    54706
5116    49866
5117   -23640
5118   -61817
5119   -15316
5120    49214
5121    48948
5122   -17516
5123   -63635
5124   -20713
5125    52540
5126    50554
5127   -19357
5128   -59767
5129   -21811
5130    45974
5131    53317
5132   -14671
5133   -63353
5134   -22562
5135    48473
5136    51862
5137   -13869
5138   -59408
5139   -27239
5140    44248
5141    57635
5142   -12167
5143   -62237
5144   -26440
5145    44554
5146    53882
5147    -6828
5148   -61246
5149   -32165
5150    43820
5151    58443
5152    -7836
5153   -61419
5154   -30475
5155    38643
5156    57367
5157    -1071
5158   -61662
5159   -36683
5160    40814
5161    57890
5162    -3483
5163   -57459
5164   -36428
5165    33534
5166    60562
5167     2024
5168   -61550
5169   -37488
5170    36455
5171    57753
5172     3035
5173   -54175
5174   -40270
5175    29921
5176    62678
5177     5245
5178   -57459
5179   -38570
5180    29557
5181    57692
5182    10237
5183   -53420
5184   -44660
5185    28135
5186    61526
5187     8596
5188   -54641
5189   -42978
5190    24310
5191    60346
5192    16209
5193   -53497
5194   -48401
5195    24732
5196    61785
5197    13209
5198   -51270
5199   -47317
5200    19201
5201    62047
5202    19157
5203   -51913
5204   -50033
5205    21053
5206    60164
5207    19997
5208   -46561
5209   -52257
5210    15388
5211    63682
5212    23191
5213   -48501
5214   -49731
5215    15321
5216    59147
5217    24078
5218   -43208
5219   -55510
5220    12665
5221    62011
5222    25049
5223   -43653
5224   -51497
5225     7290
5226    58682
5227    29408
5228   -41955
5229   -55761
5230     8968
5231    59235
5232    29942
5233   -38702
5234   -54394
5235     3163
5236    59405
5237    34486
5238   -39803
5239   -56917
5240     3367
5241    57008
5242    34164
5243   -34596
5244   -59250
5245    -2868
5246    59196
5247    36209
5248   -36778
5249   -56707
5250    -2318
5251    55120
5252    39749
5253   -29771
5254   -61106
5255    -4633
5256    58564
5257    39326
5258   -30402
5259   -57736
5260    -8066
5261    54061
5262    42395
5263   -29098
5264   -62966
5265    -8758
5266    53261
5267    41112
5268   -24697
5269   -58589
5270   -13147
5271    52566
5272    46313
5273   -25080
5274   -59507
5275   -10601
5276    48489
5277    44681
5278   -18651
5279   -58603
5280   -17954
5281    51333
5282    47428
5283   -21714
5284   -58207
5285   -17148
5286    46003
5287    49441
5288   -15241
5289   -61118
5290   -20704
5291    48806
5292    49383
5293   -15671
5294   -59368
5295   -24345
5296    44999
5297    53377
5298   -11442
5299   -60825
5300   -24061
5301    43322
5302    51641
5303    -9190
5304   -58273
5305   -28938
5306    42116
5307    54983
5308    -9035
5309   -58519
5310   -27336
5311    37931
5312    52479
5313    -3942
5314   -58418
5315   -32137
5316    38909
5317    55550
5318    -5191
5319   -55101
5320   -30840
5321    34887
5322    56666
5323     -437
5324   -56420
5325   -33973
5326    34740
5327    54662
5328     1491
5329   -54316
5330   -37370
5331    30602
5332    59138
5333     3797
5334   -55859
5335   -36371
5336    31317
5337    55738
5338     7772
5339   -52123
5340   -41836
5341    28706
5342    60009
5343     7958
5344   -54417
5345   -40426
5346    24721
5347    57080
5348    13270
5349   -52898
5350   -44354
5351    26649
5352    57948
5353    10675
5354   -49469
5355   -43231
5356    19637
5357    59070
5358    16520
5359   -50050
5360   -45459
5361    22568
5362    56673
5363    16020
5364   -44721
5365   -47464
5366    17360
5367    60164
5368    18055
5369   -48063
5370   -46153
5371    15532
5372    55328
5373    21363
5374   -42903
5375   -50114
5376    13633
5377    59163
5378    21271
5379   -44484
5380   -49162
5381    10993
5382    55612
5383    27419
5384   -40770
5385   -53677
5386    11044
5387    58654
5388    25409
5389   -39880
5390   -51982
5391     5308
5392    57267
5393    30714
5394   -39180
5395   -54619
5396     6063
5397    56265
5398    30242
5399   -34847
5400   -54916
5401      497
5402    57532
5403    33309
5404   -36399
5405   -53414
5406     1946
5407    53003
5408    34615
5409   -31438
5410   -57086
5411    -2522
5412    55633
5413    34120
5414   -31825
5415   -51966
5416    -4227
5417    50839
5418    38874
5419   -29385
5420   -56493
5421    -5252
5422    52476
5423    37747
5424   -27208
5425   -55294
5426    -9534
5427    51471
5428    42945
5429   -26515
5430   -57185
5431    -9618
5432    49038
5433    42360
5434   -20510
5435   -57499
5436   -14605
5437    49374
5438    45473
5439   -21851
5440   -57053
5441   -14692
5442    45636
5443    46221
5444   -17557
5445   -58584
5446   -18152
5447    46738
5448    45399
5449   -16542
5450   -55839
5451   -18656
5452    43186
5453    49134
5454   -13839
5455   -58158
5456   -21072
5457    43883
5458    47566
5459   -12531
5460   -54964
5461   -24327
5462    41621
5463    50648
5464   -10948
5465   -56150
5466   -24021
5467    39349
5468    50250
5469    -6571
5470   -54759
5471   -28550
5472    39435
5473    51779
5474    -7542
5475   -54862
5476   -28846
5477    34395
5478    52592
5479    -2432
5480   -56097
5481   -32206
5482    36262
5483    53822
5484     -414
5485   -53787
5486   -32947
5487    32401
5488    54932
5489     1833
5490   -54458
5491   -35036
5492    30797
5493    53767
5494     4331
5495   -50989
5496   -38874
5497    28615
5498    55794
5499     5123
5500   -52103
5501   -38159
5502    26843
5503    54253
5504     8769
5505   -50173
5506   -40638
5507    25219
5508    56288
5509     7936
5510   -48778
5511   -40373
5512    22809
5513    54738
5514    11507
5515   -48202
5516   -42378
5517    21881
5518    54930
5519    13107
5520   -45069
5521   -43188
5522    18043
5523    55497
5524    16472
5525   -46651
5526   -45506
5527    16232
5528    55367
5529    19357
5530   -43532
5531   -47424
5532    13966
5533    57822
5534    20661
5535   -43647
5536   -46825
5537    11427
5538    54884
5539    23476
5540   -40677
5541   -50155
5542    11037
5543    54610
5544    24179
5545   -40475
5546   -49026
5547     7430
5548    54709
5549    26995
5550   -38131
5551   -49640
5552     8200
5553    54048
5554    27851
5555   -36873
5556   -51251
5557     3816
5558    54540
5559    29101
5560   -35607
5561   -50911
5562     2421
5563    52059
5564    31317
5565   -32282
5566   -52890
5567     -677
5568    52230
5569    33544
5570   -31667
5571   -51282
5572    -2032
5573    51073
5574    35587
5575   -29165
5576   -53476
5577    -5205
5578    50780
5579    37539
5580   -27416
5581   -54462
5582    -6512
5583    48595
5584    38865
5585   -25978
5586   -54772
5587    -9024
5588    48869
5589    40426
5590   -22066
5591   -54685
5592   -11125
5593    48063
5594    41177
5595   -22859
5596   -53881
5597   -11750
5598    45734
5599    41026
5600   -18826
5601   -54290
5602   -15196
5603    45506
5604    42530
5605   -19239
5606   -53481
5607   -16519
5608    42966
5609    43377
5610   -15894
5611   -54340
5612   -17438
5613    42905
5614    45041
5615   -13237
5616   -53525
5617   -21187
5618    41258
5619    46446
5620   -11801
5621   -54181
5622   -22670
5623    39107
5624    47784
5625    -9050
5626   -53095
5627   -25519
5628    38271
5629    50117
5630    -6046
5631   -53304
5632   -27036
5633    36180
5634    50479
5635    -4569
5636   -52221
5637   -28288
5638    34474
5639    49849
5640    -2984
5641   -53355
5642   -28966
5643    34072
5644    50190
5645    -1146
5646   -50918
5647   -30534
5648    31596
5649    50437
5650      397
5651   -51624
5652   -33292
5653    29614
5654    50869
5655     2715
5656   -48946
5657   -34582
5658    28935
5659    52401
5660     4261
5661   -48208
5662   -35193
5663    26328
5664    53182
5665     6926
5666   -47732
5667   -39022
5668    24651
5669    53168
5670     9165
5671   -46280
5672   -39226
5673    21422
5674    53636
5675    12520
5676   -45765
5677   -41632
5678    20480
5679    54324
5680    14064
5681   -45166
5682   -42628
5683    17081
5684    53593
5685    16505
5686   -45206
5687   -44147
5688    17042
5689    53485
5690    18147
5691   -42573
5692   -44580
5693    14213
5694    53112
5695    19518
5696   -40829
5697   -45381
5698    12892
5699    52110
5700    20315
5701   -39270
5702   -46421
5703    11371
5704    53082
5705    22357
5706   -37889
5707   -47415
5708     7857
5709    51567
5710    24282
5711   -37243
5712   -47644
5713     6792
5714    52122
5715    25239
5716   -33685
5717   -50008
5718     3430
5719    52676
5720    29616
5721   -33666
5722   -49275
5723     1096
5724    51124
5725    30922
5726   -31947
5727   -50361
5728    -1462
5729    51259
5730    31553
5731   -30030
5732   -50473
5733    -2100
5734    49833
5735    34432
5736   -28468
5737   -50954
5738    -4285
5739    48696
5740    34318
5741   -26171
5742   -50449
5743    -5829
5744    47168
5745    37042
5746   -24919
5747   -52559
5748    -7052
5749    46194
5750    36651
5751   -21615
5752   -51509
5753    -9642
5754    46134
5755    39061
5756   -21245
5757   -51273
5758   -11727
5759    44809
5760    39652
5761   -17573
5762   -52508
5763   -14959
5764    44441
5765    42317
5766   -17004
5767   -51305
5768   -17374
5769    40623
5770    44767
5771   -14950
5772   -52577
5773   -17811
5774    42355
5775    43984
5776   -12422
5777   -52587
5778   -21965
5779    38584
5780    46044
5781   -10174
5782   -53000
5783   -22138
5784    37538
5785    46757
5786    -7866
5787   -51134
5788   -24092
5789    36829
5790    46348
5791    -7822
5792   -50494
5793   -24252
5794    34153
5795    46970
5796    -5001
5797   -52203
5798   -26033
5799    35280
5800    47189
5801    -3098
5802   -48916
5803   -28206
5804    32084
5805    48532
5806    -1019
5807   -49438
5808   -29120
5809    30465
5810    47529
5811     2290
5812   -46872
5813   -32577
5814    28628
5815    51456
5816     2296
5817   -48429
5818   -32608
5819    25832
5820    51446
5821     6527
5822   -46214
5823   -36299
5824    25169
5825    51399
5826     6780
5827   -45526
5828   -36207
5829    21483
5830    51412
5831    10635
5832   -45739
5833   -37711
5834    22786
5835    50002
5836    10413
5837   -42745
5838   -38976
5839    18658
5840    52186
5841    13027
5842   -44872
5843   -39221
5844    18243
5845    49021
5846    14819
5847   -41357
5848   -41861
5849    15588
5850    52043
5851    15410
5852   -41817
5853   -41497
5854    13580
5855    49329
5856    18968
5857   -39080
5858   -44357
5859    13853
5860    51245
5861    18917
5862   -37715
5863   -42546
5864     7705
5865    50866
5866    22972
5867   -36980
5868   -44906
5869     8780
5870    50665
5871    24046
5872   -33189
5873   -46392
5874     4089
5875    51214
5876    26255
5877   -34833
5878   -46062
5879     4561
5880    48206
5881    28086
5882   -30684
5883   -48023
5884     1427
5885    49661
5886    28229
5887   -31506
5888   -47443
5889     -277
5890    47270
5891    30811
5892   -29822
5893   -49323
5894     -834
5895    47371
5896    30333
5897   -26449
5898   -47735
5899    -4295
5900    46964
5901    33799
5902   -26855
5903   -50582
5904    -4144
5905    44891
5906    33696
5907   -21946
5908   -49472
5909    -9757
5910    44786
5911    36983
5912   -22570
5913   -50204
5914    -9949
5915    42606
5916    37820
5917   -19024
5918   -51157
5919   -12580
5920    44550
5921    38168
5922   -19040
5923   -48963
5924   -13777
5925    39616
5926    41306
5927   -16186
5928   -51512
5929   -15602
5930    41634
5931    39067
5932   -15499
5933   -48904
5934   -17637
5935    37326
5936    42834
5937   -12164
5938   -50446
5939   -16962
5940    37364
5941    40859
5942   -10607
5943   -49683
5944   -20410
5945    36616
5946    43846
5947   -10364
5948   -49900
5949   -21343
5950    34401
5951    43292
5952    -5625
5953   -49259
5954   -25000
5955    34047
5956    46873
5957    -4741
5958   -47488
5959   -26289
5960    31752
5961    47261
5962    -1842
5963   -49631
5964   -27349
5965    31983
5966    46218
5967      -52
5968   -45504
5969   -29390
5970    28532
5971    47892
5972     1487
5973   -46897
5974   -29229
5975    26717
5976    46961
5977     2685
5978   -45810
5979   -32329
5980    26374
5981    48794
5982     2262
5983   -45311
5984   -32449
5985    24180
5986    49712
5987     5916
5988   -45596
5989   -34251
5990    23807
5991    47269
5992     8596
5993   -41467
5994   -35488
5995    20348
5996    49150
5997    10686
5998   -43575
5999   -36444
6000    20323
6001    47719
6002    11382
6003   -40932
6004   -40207
6005    17196
6006    50576
6007    13099
6008   -40800
6009   -38065
6010    15184
6011    47910
6012    16853
6013   -37955
6014   -40415
6015    13432
6016    49186
6017    15530
6018   -36258
6019   -40856
6020    10525
6021    48387
6022    21124
6023   -36892
6024   -42879
6025    10387
6026    48057
6027    20285
6028   -34672
6029   -42559
6030     6523
6031    48786
6032    22992
6033   -35500
6034   -43148
6035     7104
6036    46877
6037    22927
6038   -32120
6039   -44752
6040     4542
6041    47653
6042    26705
6043   -31944
6044   -45191
6045     2621
6046    45570
6047    27986
6048   -28988
6049   -46352
6050     1317
6051    46337
6052    28114
6053   -27068
6054   -45731
6055    -2370
6056    45279
6057    30550
6058   -26429
6059   -46581
6060    -2807
6061    43074
6062    31257
6063   -23207
6064   -48283
6065    -7390
6066    45457
6067    33762
6068   -23454
6069   -48234
6070    -7278
6071    42428
6072    34109
6073   -20152
6074   -48861
6075    -9667
6076    43061
6077    34271
6078   -19745
6079   -45934
6080    -9889
6081    39791
6082    38540
6083   -18183
6084   -48931
6085   -11504
6086    40572
6087    36284
6088   -16311
6089   -46954
6090   -14561
6091    38950
6092    40708
6093   -15182
6094   -48220
6095   -14960
6096    36929
6097    38562
6098   -11557
6099   -47145
6100   -19059
6101    36147
6102    41750
6103   -10458
6104   -46747
6105   -20221
6106    33692
6107    42087
6108    -6992
6109   -47481
6110   -22007
6111    34375
6112    43294
6113    -6716
6114   -45379
6115   -23992
6116    30433
6117    43456
6118    -4378
6119   -46632
6120   -24138
6121    30965
6122    43570
6123    -2948
6124   -45211
6125   -26237
6126    29007
6127    45001
6128    -1342
6129   -46149
6130   -25148
6131    27515
6132    45044
6133      455
6134   -45081
6135   -29480
6136    26810
6137    45874
6138     1700
6139   -44065
6140   -29338
6141    24165
6142    45833
6143     4661
6144   -43898
6145   -31739
6146    22896
6147    45664
6148     5890
6149   -40984
6150   -32523
6151    19465
6152    47171
6153     9208
6154   -42337
6155   -33192
6156    20587
6157    44616
6158    10338
6159   -38561
6160   -36027
6161    16958
6162    48100
6163    11365
6164   -40100
6165   -35903
6166    16311
6167    44808
6168    14006
6169   -37566
6170   -38303
6171    15432
6172    46931
6173    12484
6174   -37653
6175   -37068
6176    12537
6177    45849
6178    16435
6179   -37428
6180   -39594
6181    13917
6182    46579
6183    17170
6184   -35689
6185   -39415
6186     8233
6187    47705
6188    20564
6189   -34954
6190   -40804
6191     8222
6192    45026
6193    21613
6194   -30759
6195   -41664
6196     5560
6197    45461
6198    24308
6199   -31799
6200   -42280
6201     2859
6202    44497
6203    25255
6204   -29008
6205   -43711
6206     2887
6207    44628
6208    25017
6209   -26849
6210   -43350
6211    -1361
6212    44165
6213    28328
6214   -26082
6215   -44732
6216     -493
6217    42461
6218    28294
6219   -24390
6220   -44804
6221    -3203
6222    43399
6223    30318
6224   -25216
6225   -45198
6226    -4287
6227    41399
6228    30737
6229   -22252
6230   -44718
6231    -6337
6232    41724
6233    32356
6234   -20623
6235   -44337
6236    -8629
6237    39694
6238    33567
6239   -20087
6240   -46682
6241   -10016
6242    39104
6243    34040
6244   -16381
6245   -44042
6246   -13549
6247    36636
6248    38072
6249   -14903
6250   -45647
6251   -13011
6252    36290
6253    36890
6254   -11963
6255   -45841
6256   -16413
6257    36177
6258    38857
6259   -11843
6260   -46009
6261   -15629
6262    34479
6263    38436
6264    -8671
6265   -46433
6266   -18778
6267    34529
6268    38757
6269    -9179
6270   -44493
6271   -19087
6272    33046
6273    41330
6274    -6998
6275   -46375
6276   -21022
6277    32195
6278    39812
6279    -4750
6280   -43909
6281   -23005
6282    29375
6283    43251
6284    -3488
6285   -44356
6286   -24746
6287    27541
6288    42668
6289      -41
6290   -42141
6291   -26348
6292    26554
6293    43515
6294     1031
6295   -43042
6296   -27739
6297    24823
6298    43843
6299     2383
6300   -41578
6301   -29746
6302    23943
6303    43360
6304     3711
6305   -41081
6306   -30130
6307    20719
6308    45020
6309     7185
6310   -41522
6311   -31722
6312    22415
6313    43673
6314     8421
6315   -39082
6316   -32857
6317    19186
6318    44099
6319     9004
6320   -40293
6321   -33991
6322    18525
6323    43662
6324    11538
6325   -38106
6326   -35756
6327    16475
6328    45346
6329    11672
6330   -36564
6331   -34875
6332    13837
6333    45341
6334    13878
6335   -36552
6336   -36802
6337    12686
6338    44823
6339    16515
6340   -34212
6341   -38195
6342     9726
6343    45227
6344    18853
6345   -33893
6346   -38513
6347     8808
6348    43263
6349    19308
6350   -30769
6351   -39737
6352     6994
6353    43581
6354    20868
6355   -31386
6356   -40288
6357     5461
6358    42911
6359    22019
6360   -29940
6361   -42433
6362     3285
6363    43565
6364    22298
6365   -28517
6366   -41403
6367     2265
6368    43682
6369    25010
6370   -26517
6371   -42679
6372      976
6373    42420
6374    24718
6375   -26093
6376   -41321
6377    -1849
6378    42112
6379    28125
6380   -24805
6381   -42857
6382    -2154
6383    40288
6384    27940
6385   -22312
6386   -43681
6387    -5478
6388    40546
6389    29741
6390   -20980
6391   -43062
6392    -6279
6393    38661
6394    31730
6395   -18541
6396   -43566
6397    -8493
6398    37394
6399    31983
6400   -17542
6401   -43922
6402    -9041
6403    36951
6404    33973
6405   -15882
6406   -44404
6407   -11492
6408    36891
6409    33510
6410   -14902
6411   -43759
6412   -14011
6413    36655
6414    36101
6415   -13656
6416   -43225
6417   -14666
6418    34210
6419    36785
6420   -11574
6421   -43964
6422   -16774
6423    33260
6424    37666
6425   -10851
6426   -43847
6427   -18309
6428    33301
6429    39074
6430    -7296
6431   -43508
6432   -19702
6433    31341
6434    38043
6435    -5779
6436   -41194
6437   -20050
6438    28712
6439    39929
6440    -4058
6441   -43001
6442   -23266
6443    27709
6444    39802
6445    -3349
6446   -41600
6447   -24659
6448    27171
6449    40925
6450    -1129
6451   -41451
6452   -24579
6453    26087
6454    42573
6455     1012
6456   -41582
6457   -26140
6458    24800
6459    41677
6460     1596
6461   -41089
6462   -26394
6463    22964
6464    41614
6465     3509
6466   -39801
6467   -29047
6468    21302
6469    42485
6470     5011
6471   -39443
6472   -30622
6473    20325
6474    43530
6475     6832
6476   -37394
6477   -31599
6478    18305
6479    41942
6480     8839
6481   -36395
6482   -31858
6483    15366
6484    42568
6485    10111
6486   -35652
6487   -32625
6488    15599
6489    41897
6490    11440
6491   -33934
6492   -34623
6493    11877
6494    43106
6495    13900
6496   -34131
6497   -35189
6498    11895
6499    43128
6500    15470
6501   -32993
6502   -36783
6503    10832
6504    42327
6505    16627
6506   -32064
6507   -37139
6508     9586
6509    42371
6510    17465
6511   -31634
6512   -38105
6513     7755
6514    42669
6515    19347
6516   -30251
6517   -38385
6518     5239
6519    41575
6520    20831
6521   -29311
6522   -38091
6523     4196
6524    41611
6525    22963
6526   -26624
6527   -39968
6528     2222
6529    40687
6530    25076
6531   -25064
6532   -40206
6533     -940
6534    40550
6535    25697
6536   -24022
6537   -41678
6538    -2508
6539    40116
6540    27036
6541   -23363
6542   -41006
6543    -2954
6544    38694
6545    28252
6546   -21365
6547   -42153
6548    -4275
6549    38594
6550    28385
6551   -20947
6552   -41827
6553    -6416
6554    36251
6555    30125
6556   -18945
6557   -42217
6558    -6926
6559    37484
6560    30479
6561   -18552
6562   -41439
6563    -8921
6564    36332
6565    31466
6566   -15894
6567   -42970
6568   -11014
6569    34914
6570    32848
6571   -13678
6572   -41971
6573   -12318
6574    34955
6575    33869
6576   -13120
6577   -41543
6578   -13773
6579    31792
6580    34617
6581   -10917
6582   -40898
6583   -16355
6584    31084
6585    36894
6586    -8952
6587   -41044
6588   -17854
6589    29846
6590    36864
6591    -7421
6592   -41775
6593   -18409
6594    29636
6595    37896
6596    -5903
6597   -41602
6598   -20196
6599    27764
6600    38735
6601    -4337
6602   -40319
6603   -21032
6604    27562
6605    37897
6606    -2122
6607   -41050
6608   -22094
6609    26473
6610    39236
6611    -2322
6612   -40052
6613   -24363
6614    25451
6615    40048
6616     -110
6617   -40129
6618   -25780
6619    23897
6620    39560
6621     2597
6622   -37764
6623   -26327
6624    21274
6625    40543
6626     4010
6627   -37486
6628   -27414
6629    20236
6630    40362
6631     4952
6632   -36535
6633   -28909
6634    18500
6635    41998
6636     7082
6637   -36761
6638   -28892
6639    15841
6640    40805
6641     8504
6642   -34890
6643   -32044
6644    17283
6645    41337
6646     9104
6647   -33920
6648   -30839
6649    12999
6650    42066
6651    11913
6652   -34891
6653   -33531
6654    13714
6655    40803
6656    12593
6657   -33889
6658   -34771
6659    11228
6660    42039
6661    14452
6662   -33107
6663   -35571
6664    10120
6665    40610
6666    14380
6667   -30416
6668   -35244
6669     8472
6670    41180
6671    17875
6672   -29882
6673   -36239
6674     7222
6675    39308
6676    20193
6677   -27598
6678   -37367
6679     4832
6680    40837
6681    20821
6682   -26945
6683   -36649
6684     2829
6685    39331
6686    22408
6687   -26445
6688   -39131
6689     1769
6690    39299
6691    22397
6692   -23710
6693   -37521
6694     -981
6695    37399
6696    24667
6697   -24236
6698   -38990
6699    -1470
6700    37834
6701    25164
6702   -22392
6703   -40443
6704    -2704
6705    38489
6706    27128
6707   -20932
6708   -40389
6709    -4560
6710    37309
6711    27676
6712   -18867
6713   -41427
6714    -5831
6715    37068
6716    29021
6717   -17571
6718   -39655
6719    -7703
6720    34614
6721    29908
6722   -16101
6723   -41741
6724    -8163
6725    33961
6726    30772
6727   -14736
6728   -39710
6729   -12573
6730    33677
6731    31777
6732   -13453
6733   -39471
6734   -11461
6735    31084
6736    32372
6737   -11426
6738   -40923
6739   -13111
6740    31695
6741    33682
6742   -11592
6743   -40278
6744   -14789
6745    29392
6746    33972
6747    -9220
6748   -40726
6749   -16495
6750    31522
6751    34447
6752    -8069
6753   -40274
6754   -17786
6755    28554
6756    36334
6757    -5997
6758   -39949
6759   -18538
6760    29143
6761    36770
6762    -3569
6763   -38497
6764   -21330
6765    26549
6766    37206
6767    -2894
6768   -38843
6769   -22057
6770    24936
6771    37094
6772    -1708
6773   -37368
6774   -23946
6775    23124
6776    38149
6777     -225
6778   -36961
6779   -24036
6780    21536
6781    38817
6782     2462
6783   -37488
6784   -26089
6785    21821
6786    38455
6787     3255
6788   -35962
6789   -26284
6790    19395
6791    38920
6792     4474
6793   -36596
6794   -27229
6795    18705
6796    40039
6797     6026
6798   -34744
6799   -29549
6800    16703
6801    39524
6802     7317
6803   -36464
6804   -28435
6805    16629
6806    38979
6807    10322
6808   -33968
6809   -30966
6810    14268
6811    40927
6812    11273
6813   -31793
6814   -31596
6815    11809
6816    39346
6817    12703
6818   -31194
6819   -32158
6820    11685
6821    38773
6822    14616
6823   -28983
6824   -32169
6825     8734
6826    38924
6827    16035
6828   -29771
6829   -33953
6830     7360
6831    38095
6832    17438
6833   -28083
6834   -36151
6835     6211
6836    39744
6837    18375
6838   -28357
6839   -35311
6840     3882
6841    37878
6842    19924
6843   -25352
6844   -36256
6845     4076
6846    39591
6847    20668
6848   -24944
6849   -36651
6850     1500
6851    37246
6852    21878
6853   -23940
6854   -38086
6855      919
6856    37369
6857    22007
6858   -22344
6859   -37362
6860    -1042
6861    36212
6862    24975
6863   -21289
6864   -36889
6865    -2274
6866    36430
6867    25085
6868   -19796
6869   -38232
6870    -3990
6871    35379
6872    27010
6873   -18661
6874   -37599
6875    -5789
6876    34013
6877    28141
6878   -16190
6879   -39019
6880    -7171
6881    33512
6882    27645
6883   -16546
6884   -37887
6885    -9526
6886    32686
6887    30103
6888   -13471
6889   -38843
6890    -8874
6891    33604
6892    30762
6893   -12486
6894   -39324
6895   -11787
6896    31384
6897    31757
6898   -11081
6899   -39327
6900   -12291
6901    30745
6902    33236
6903   -10349
6904   -39326
6905   -14480
6906    30719
6907    33305
6908    -8225
6909   -38849
6910   -15428
6911    28067
6912    33463
6913    -6752
6914   -38799
6915   -17572
6916    26974
6917    34337
6918    -6551
6919   -36686
6920   -18551
6921    24967
6922    34983
6923    -2875
6924   -37365
6925   -20081
6926    26131
6927    34797
6928    -2989
6929   -36188
6930   -20858
6931    23632
6932    36267
6933    -1888
6934   -37687
6935   -21095
6936    22533
6937    36053
6938      573
6939   -36543
6940   -24243
6941    22966
6942    38222
6943      136
6944   -35949
6945   -24260
6946    19507
6947    36922
6948     3278
6949   -34817
6950   -25816
6951    18859
6952    38234
6953     4664
6954   -33866
6955   -27258
6956    17796
6957    38087
6958     6436
6959   -33234
6960   -27498
6961    15994
6962    38019
6963     7114
6964   -32496
6965   -28809
6966    13741
6967    37290
6968     9205
6969   -31817
6970   -29648
6971    12714
6972    36952
6973    10512
6974   -31303
6975   -29965
6976    12565
6977    38089
6978    10722
6979   -30075
6980   -29838
6981     9726
6982    37925
6983    14021
6984   -29130
6985   -32772
6986     8931
6987    37935
6988    14447
6989   -28288
6990   -33023
6991     7214
6992    38750
6993    15998
6994   -27839
6995   -33713
6996     7427
6997    38268
6998    16937
6999   -25702
7000   -33121
7001     5054
7002    37708
7003    18281
7004   -25752
7005   -34172
7006     4089
7007    35318
7008    20195
7009   -22778
7010   -34650
7011     2240
7012    35716
7013    20212
7014   -22425
7015   -36140
7016     1069
7017    35008
7018    21944
7019   -20700
7020   -35424
7021     -654
7022    35740
7023    22197
7024   -19664
7025   -36145
7026    -1880
7027    35331
7028    24950
7029   -19241
7030   -36458
7031    -4234
7032    34324
7033    25860
7034   -17943
7035   -36498
7036    -5267
7037    34263
7038    26796
7039   -17169
7040   -37637
7041    -5351
7042    32697
7043    27268
7044   -14895
7045   -37730
7046    -8157
7047    32588
7048    29001
7049   -13511
7050   -37377
7051    -9555
7052    31327
7053    28792
7054   -11990
7055   -36392
7056   -11043
7057    29537
7058    30653
7059   -11940
7060   -37350
7061   -12518
7062    28710
7063    29929
7064    -9507
7065   -36866
7066   -13692
7067    28578
7068    30456
7069    -8190
7070   -36349
7071   -14809
7072    27167
7073    32802
7074    -6709
7075   -36456
7076   -15827
7077    25620
7078    32879
7079    -5355
7080   -36304
7081   -17507
7082    25877
7083    33917
7084    -4395
7085   -35819
7086   -18285
7087    23561
7088    34171
7089    -2347
7090   -36661
7091   -20367
7092    23120
7093    35034
7094     -372
7095   -35324
7096   -19791
7097    22230
7098    35384
7099      397
7100   -35094
7101   -22505
7102    20289
7103    34849
7104     1592
7105   -34590
7106   -23462
7107    19589
7108    35797
7109     3463
7110   -33574
7111   -24227
7112    17952
7113    34868
7114     5182
7115   -31813
7116   -24957
7117    17495
7118    35491
7119     5588
7120   -33389
7121   -26295
7122    14807
7123    36626
7124     7508
7125   -31867
7126   -27486
7127    14097
7128    36604
7129     8113
7130   -30767
7131   -27949
7132    13651
7133    37347
7134    10507
7135   -30899
7136   -30092
7137    11355
7138    37449
7139    10762
7140   -29718
7141   -30751
7142    10768
7143    37763
7144    14015
7145   -28804
7146   -30999
7147     9259
7148    36382
7149    13493
7150   -27210
7151   -31667
7152     6903
7153    35829
7154    15214
7155   -26063
7156   -31721
7157     5590
7158    34207
7159    16027
7160   -25467
7161   -32188
7162     4762
7163    36055
7164    18377
7165   -24784
7166   -32245
7167     3331
7168    35605
7169    18572
7170   -23269
7171   -33615
7172     2087
7173    34395
7174    20770
7175   -21977
7176   -34542
7177     1213
7178    35835
7179    21349
7180   -21126
7181   -35482
7182     -992
7183    34453
7184    23606
7185   -19677
7186   -35720
7187    -2263
7188    33870
7189    23464
7190   -19654
7191   -34582
7192    -3557
7193    32855
7194    25365
7195   -17013
7196   -34659
7197    -5792
7198    31901
7199    24959
7200   -16132
7201   -34373
7202    -6342
7203    30673
7204    26856
7205   -14609
7206   -35852
7207    -7477
7208    30153
7209    26257
7210   -11972
7211   -34791
7212    -9744
7213    30072
7214    27891
7215   -12403
7216   -35901
7217   -10210
7218    29418
7219    29485
7220   -10241
7221   -36236
7222   -11364
7223    28812
7224    29154
7225    -9304
7226   -35198
7227   -12890
7228    27347
7229    30682
7230    -7588
7231   -35276
7232   -14870
7233    26653
7234    31303
7235    -7294
7236   -35061
7237   -15873
7238    25647
7239    31802
7240    -4575
7241   -34986
7242   -16394
7243    24640
7244    31658
7245    -4665
7246   -33883
7247   -18481
7248    22648
7249    32507
7250    -1976
7251   -34119
7252   -18565
7253    21251
7254    32587
7255    -2047
7256   -33658
7257   -20302
7258    21356
7259    33564
7260      532
7261   -33608
7262   -21535
7263    19960
7264    34409
7265     1260
7266   -32662
7267   -22669
7268    18632
7269    34018
7270     2872
7271   -33278
7272   -23329
7273    17490
7274    35164
7275     4553
7276   -33181
7277   -24696
7278    17116
7279    34592
7280     5779
7281   -30408
7282   -25442
7283    14877
7284    35167
7285     6417
7286   -31925
7287   -26393
7288    14005
7289    34725
7290     8338
7291   -30053
7292   -26853
7293    12248
7294    34756
7295     8915
7296   -28355
7297   -27581
7298    10855
7299    35668
7300    11706
7301   -28758
7302   -28454
7303     9070
7304    34897
7305    12318
7306   -26647
7307   -29248
7308     8757
7309    34630
7310    14096
7311   -26518
7312   -30200
7313     7484
7314    34930
7315    14215
7316   -24191
7317   -31228
7318     6067
7319    34907
7320    16603
7321   -24805
7322   -33073
7323     4986
7324    33866
7325    16983
7326   -22665
7327   -33600
7328     3313
7329    35555
7330    18544
7331   -23099
7332   -31397
7333     2374
7334    34947
7335    18785
7336   -22266
7337   -32803
7338       67
7339    33666
7340    20389
7341   -19516
7342   -32866
7343    -1753
7344    32681
7345    21790
7346   -18484
7347   -34124
7348    -1763
7349    30991
7350    21662
7351   -17872
7352   -33224
7353    -4145
7354    30860
7355    23783
7356   -16073
7357   -34158
7358    -5132
7359    30636
7360    23965
7361   -15829
7362   -34175
7363    -6172
7364    31122
7365    24711
7366   -14224
7367   -34750
7368    -8295
7369    29502
7370    26934
7371   -12095
7372   -35518
7373    -9506
7374    29982
7375    27407
7376   -11620
7377   -34048
7378   -10300
7379    27502
7380    27992
7381   -10382
7382   -34010
7383   -11343
7384    27012
7385    27885
7386    -8598
7387   -34592
7388   -12975
7389    26297
7390    29540
7391    -7944
7392   -33456
7393   -14108
7394    24478
7395    29116
7396    -5564
7397   -34470
7398   -15744
7399    24322
7400    29695
7401    -5454
7402   -32582
7403   -16967
7404    22786
7405    31123
7406    -3381
7407   -33393
7408   -16737
7409    22303
7410    31573
7411    -2136
7412   -32162
7413   -18598
7414    20931
7415    32271
7416      -55
7417   -33463
7418   -19932
7419    20906
7420    31625
7421      204
7422   -32206
7423   -21778
7424    19302
7425    33535
7426     1717
7427   -33322
7428   -21787
7429    18652
7430    33188
7431     2904
7432   -30938
7433   -23072
7434    17092
7435    33828
7436     3108
7437   -31121
7438   -22460
7439    15055
7440    33267
7441     4952
7442   -29478
7443   -24084
7444    14959
7445    32437
7446     5602
7447   -28789
7448   -24866
7449    11770
7450    33391
7451     8273
7452   -28947
7453   -25422
7454    12435
7455    33516
7456    10482
7457   -27972
7458   -26962
7459    10204
7460    33851
7461     9600
7462   -27230
7463   -28185
7464     9904
7465    32630
7466    12679
7467   -26771
7468   -28928
7469     8742
7470    34075
7471    13445
7472   -25596
7473   -29432
7474     6668
7475    33197
7476    14981
7477   -24778
7478   -29854
7479     5855
7480    32896
7481    14795
7482   -22580
7483   -30077
7484     4104
7485    32571
7486    16808
7487   -23457
7488   -30635
7489     3279
7490    32182
7491    17001
7492   -21111
7493   -30936
7494     1667
7495    32600
7496    18601
7497   -20885
7498   -30714
7499      867
7500    31199
7501    19932
7502   -18626
7503   -32933
7504      -78
7505    31441
7506    19910
7507   -18803
7508   -32328
7509    -2677
7510    31048
7511    22620
7512   -16782
7513   -33547
7514    -3218
7515    31076
7516    22258
7517   -16987
7518   -31914
7519    -4178
7520    29417
7521    24218
7522   -14722
7523   -33494
7524    -5502
7525    28468
7526    24476
7527   -13487
7528   -33407
7529    -8025
7530    28617
7531    24829
7532   -12212
7533   -32849
7534    -8130
7535    26070
7536    25643
7537   -10202
7538   -32587
7539    -8586
7540    28457
7541    26366
7542    -9541
7543   -32557
7544   -11329
7545    24734
7546    26476
7547    -9531
7548   -33528
7549   -11519
7550    25217
7551    27323
7552    -7770
7553   -32813
7554   -13080
7555    24483
7556    28941
7557    -7244
7558   -33232
7559   -14466
7560    23482
7561    28976
7562    -3888
7563   -33352
7564   -15553
7565    22878
7566    31110
7567    -4699
7568   -33452
7569   -16343
7570    22305
7571    29761
7572    -2041
7573   -31997
7574   -17685
7575    21344
7576    31646
7577    -1641
7578   -29894
7579   -19079
7580    19916
7581    31045
7582      191
7583   -31659
7584   -19184
7585    18671
7586    30295
7587     1256
7588   -29418
7589   -20465
7590    17160
7591    31352
7592     2325
7593   -30557
7594   -21384
7595    16613
7596    32431
7597     3865
7598   -29288
7599   -23029
7600    15361
7601    32589
7602     4564
7603   -29614
7604   -23106
7605    13993
7606    32510
7607     6886
7608   -28752
7609   -24428
7610    12606
7611    33062
7612     8367
7613   -27780
7614   -25056
7615    10718
7616    33462
7617     9009
7618   -26800
7619   -26047
7620    10787
7621    31810
7622     9959
7623   -25336
7624   -26528
7625     9112
7626    33038
7627    11022
7628   -25216
7629   -26539
7630     8809
7631    32675
7632    12409
7633   -23974
7634   -27768
7635     6227
7636    32092
7637    13073
7638   -23491
7639   -28705
7640     6194
7641    31993
7642    14506
7643   -22817
7644   -29309
7645     4728
7646    31665
7647    15624
7648   -20961
7649   -30293
7650     2386
7651    31637
7652    16911
7653   -20713
7654   -30107
7655     2433
7656    30743
7657    18946
7658   -19302
7659   -31383
7660      200
7661    30847
7662    18729
7663   -18619
7664   -31368
7665     -545
7666    30299
7667    20120
7668   -17763
7669   -31688
7670    -1699
7671    30060
7672    20857
7673   -16642
7674   -30230
7675    -3187
7676    28824
7677    21534
7678   -14949
7679   -31936
7680    -4380
7681    29062
7682    21838
7683   -14574
7684   -30373
7685    -6201
7686    29261
7687    23534
7688   -12924
7689   -31487
7690    -6475
7691    27454
7692    23888
7693   -12134
7694   -31739
7695    -8433
7696    27161
7697    25406
7698   -11658
7699   -31364
7700    -9482
7701    25938
7702    26567
7703    -9897
7704   -33368
7705   -11625
7706    24857
7707    26971
7708    -7958
7709   -31794
7710   -11429
7711    23950
7712    28534
7713    -7371
7714   -32196
7715   -13299
7716    23958
7717    27559
7718    -6004
7719   -31647
7720   -13780
7721    22360
7722    28942
7723    -4864
7724   -31002
7725   -13798
7726    22413
7727    27671
7728    -3265
7729   -31579
7730   -15607
7731    21216
7732    29454
7733    -1507
7734   -30341
7735   -17039
7736    19588
7737    29188
7738    -1890
7739   -31389
7740   -17395
7741    18063
7742    29822
7743     -727
7744   -30050
7745   -20136
7746    18038
7747    30403
7748     1000
7749   -30183
7750   -20373
7751    15618
7752    31289
7753     2098
7754   -28515
7755   -22178
7756    15171
7757    31084
7758     3524
7759   -29322
7760   -22181
7761    14594
7762    31220
7763     4911
7764   -28516
7765   -23066
7766    12829
7767    30374
7768     5182
7769   -27599
7770   -24691
7771    13120
7772    31304
7773     7357
7774   -26394
7775   -23724
7776    11822
7777    30776
7778     7620
7779   -26221
7780   -24523
7781    10847
7782    31094
7783     9363
7784   -25468
7785   -26166
7786     9485
7787    29993
7788    10573
7789   -24519
7790   -26160
7791     7218
7792    31892
7793    12399
7794   -23974
7795   -27380
7796     5888
7797    31501
7798    13419
7799   -22121
7800   -26779
7801     5941
7802    31184
7803    13953
7804   -21373
7805   -28099
7806     4452
7807    30364
7808    15549
7809   -21510
7810   -29114
7811     2726
7812    31989
7813    16181
7814   -19439
7815   -29163
7816     2167
7817    29747
7818    18252
7819   -18722
7820   -29235
7821      397
7822    29914
7823    17613
7824   -17506
7825   -30026
7826     -109
7827    29477
7828    18037
7829   -16853
7830   -30096
7831    -2921
7832    28740
7833    19020
7834   -16526
7835   -30505
7836    -2144
7837    27833
7838    21233
7839   -14262
7840   -30399
7841    -5738
7842    28254
7843    21424
7844   -13485
7845   -31074
7846    -5528
7847    27683
7848    24040
7849   -13044
7850   -30901
7851    -7113
7852    26398
7853    23604
7854   -12093
7855   -31197
7856    -7390
7857    26062
7858    23548
7859   -11215
7860   -29791
7861    -8689
7862    25935
7863    24698
7864    -9985
7865   -30415
7866    -9642
7867    24735
7868    24998
7869    -8066
7870   -29721
7871   -12072
7872    23976
7873    25978
7874    -6569
7875   -30669
7876   -11627
7877    21878
7878    27223
7879    -6268
7880   -29919
7881   -13568
7882    22124
7883    26169
7884    -4449
7885   -30298
7886   -14311
7887    20916
7888    28096
7889    -3665
7890   -29633
7891   -16436
7892    21231
7893    27206
7894    -2776
7895   -30092
7896   -16660
7897    18546
7898    29482
7899    -1611
7900   -29291
7901   -18811
7902    18733
7903    29271
7904      242
7905   -29084
7906   -18483
7907    17074
7908    30004
7909        0
7910   -28276
7911   -19411
7912    17673
7913    29546
7914     2963
7915   -27591
7916   -18757
7917    15084
7918    30029
7919     2797
7920   -27674
7921   -20310
7922    13946
7923    28989
7924     4426
7925   -26288
7926   -21744
7927    13689
7928    31342
7929     5691
7930   -26596
7931   -22177
7932    11944
7933    30672
7934     7482
7935   -26502
7936   -21890
7937    10223
7938    31448
7939     8168
7940   -25441
7941   -25211
7942    10873
7943    29736
7944     9515
7945   -25299
7946   -25190
7947     8415
7948    30355
7949    10299
7950   -22148
7951   -25766
7952     7760
7953    30129
7954    12110
7955   -23969
7956   -25435
7957     6370
7958    30008
7959    12486
7960   -22187
7961   -26865
7962     5966
7963    28727
7964    12980
7965   -20495
7966   -26074
7967     4502
7968    29776
7969    13960
7970   -19734
7971   -27997
7972     3579
7973    28445
7974    15819
7975   -19767
7976   -26523
7977     2063
7978    28883
7979    16459
7980   -17443
7981   -28109
7982     1245
7983    27460
7984    17645
7985   -17675
7986   -28896
7987     -949
7988    29142
7989    17894
7990   -16611
7991   -29636
7992    -1849
7993    27362
7994    19212
7995   -15294
7996   -29783
7997    -3873
7998    28124
7999    19782
8000   -13787
8001   -29666
8002    -3711
8003    26059
8004    21990
8005   -14223
8006   -28873
8007    -5677
8008    28453
8009    20944
8010   -11973
8011   -29704
8012    -5613
8013    25617
8014    22376
8015   -13299
8016   -29353
8017    -7468
8018    25176
8019    22107
8020    -9690
8021   -29746
8022    -7761
8023    24272
8024    24006
8025   -11393
8026   -30046
8027   -10318
8028    23986
8029    24145
8030    -7674
8031   -30360
8032   -10532
8033    22121
8034    25847
8035    -6023
8036   -28849
8037   -12405
8038    23211
8039    25758
8040    -5841
8041   -30409
8042   -13832
8043    20288
8044    26517
8045    -4924
8046   -28527
8047   -15353
8048    21298
8049    26262
8050    -3528
8051   -29676
8052   -14397
8053    19549
8054    28098
8055    -2669
8056   -27344
8057   -16608
8058    19095
8059    27093
8060    -1195
8061   -29053
8062   -15122
8063    18268
8064    27712
8065    -1443
8066   -26454
8067   -16989
8068    17309
8069    26627
8070     1666
8071   -28948
8072   -18121
8073    15461
8074    29627
8075     1965
8076   -26263
8077   -20270
8078    15971
8079    27785
8080     4014
8081   -26869
8082   -20453
8083    12495
8084    29828
8085     3822
8086   -24672
8087   -22131
8088    13927
8089    27783
8090     6377
8091   -25474
8092   -21806
8093    10117
8094    29905
8095     5520
8096   -24432
8097   -23083
8098    10393
8099    29042
8100     9160
8101   -24526
8102   -21815
8103     8287
8104    29844
8105     7646
8106   -23072
8107   -24724
8108     9315
8109    28463
8110    10286
8111   -23820
8112   -22978
8113     7063
8114    29588
8115     9869
8116   -21064
8117   -25016
8118     7129
8119    28772
8120    11754
8121   -18354
##END NTUPLES=NMR FID
##END=
