# Supplementary material for: An untargeted multi-technique metabolomics approach to studying intracellular metabolites of HepG2 cells exposed to 2,3,7,8-tetrachlorodibenzo-p-dioxin
Source: BMC Genomics. 2011 May 20;12:251. doi: 10.1186/1471-2164-12-251 (PMC3141663; doi:10.1186/1471-2164-12-251)
Supplement: Additional file 2 — Metadata and NMR raw data: ZIP file containing: -All NMR raw data (in JCAMP-DX format ".dx") -The metadata on NMR (polars & apolars), LC-MS and GC-MS data sets (as Tab delimited files ".txt"). [file 1471-2164-12-251-S2.ZIP › TE/Ainhoa/SAFETY COPY D Disk/TRABAJO/ARTICLES/ARTICLE Metabolomics TCDD_ACCEPTED/JCAMP_DX_NMR_data_and_all_metadata/NMR_apolar_TCDD_p11a.3C.dx]

##TITLE=
##JCAMPDX= 6.0         $$ Bruker NMR JCAMP-DX V2.0
##DATA TYPE= NMR FID
##DATA CLASS= NTUPLES
##ORIGIN= Bruker BioSpin GmbH
##OWNER= bruker
$$ 1.72 TOPSPIN		Version 2.1
$$ 2011-04-15 14:45:38.773 +0200  WUR\bruker@RIK1030
$$ Compression mode = fixed
##.OBSERVE FREQUENCY= 400.1319223
##.OBSERVE NUCLEUS= ^1H
##.DELAY= (6, 6)
##.ACQUISITION MODE= SIMULTANEOUS (DQD)
##.ACQUISITION SCHEME= undefined
##.AVERAGES= 128
##.DIGITISER RES= 18
##SPECTROMETER/DATA SYSTEM= avance400
##.PULSE SEQUENCE= zg
##.SOLVENT NAME= CDCl3
##.SHIFT REFERENCE= INTERNAL, CDCl3, 1, 11.01498
##AUDIT TRAIL= $$ (NUMBER, WHEN, WHO, WHERE, PROCESS, VERSION, WHAT)
$$ ##TITLE= Audit trail, TOPSPIN		Version 1.3
$$ ##JCAMPDX= 5.01
$$ ##ORIGIN= Bruker BioSpin GmbH
$$ ##OWNER= bruker
$$ $$ P:/NMR-data/data/Ainhoa_raw_data/nmr/AR220608.2C/1/audita.txt
$$ ##AUDIT TRAIL=  $$ (NUMBER, WHEN, WHO, WHERE, VERSION, WHAT)
(   1,<2008-07-28 17:08:03.735 +0200>,<WUR\bruker>,<RIK1030>,<TOPSPIN 1.3>,
      <created by zg, POWCHK disabled, PULCHK disabled
       configuration hash MD5:
       D1 93 94 B6 6B D6 3B BD 35 EA 0D 0D AE B0 63 FA
       data hash MD5: 16K
       9E 34 56 2A 9E F4 E0 4F B1 4A D2 5D 27 3A 84 16>)
(   2,<2011-04-15 14:45:35.460 +0200>,<WUR\bruker>,<RIK1030>,<proc1d>,<TOPSPIN 2.1>,
      <convdta from       1 "NMR_apolar_TCDD_p11a.3C" "Ainhoa_raw_data" "P:\NMR-data"
       data hash MD5: 16244
       57 01 F9 B4 3B D6 67 09 F9 F7 4A A2 BC 20 1B F4>)
$$ ##END=
$$ 
$$ $$ hash MD5
$$ $$ 0C 03 AA C9 0E BF 0D FB FA F2 F5 2F 03 C5 58 68
##$RELAX= 
##$BRUKER FILE EXP=format.temp
$$ EDIT_PAR COMMAND FILE
$$ 
$$ DI_MODE         LONG
$$ ED_ENTRY        ACQU
$$ ORDER           FILE
$$ 
$$ 
$$ HEADER		"F2 - Acquisition Parameters"
$$ T_NAME		Date_
$$ 		TYPE	R64
$$ 		CLASS	ACQU
$$ 		SUBRANGE 0.0 50000000
$$ 		REL	"Date_=itodate(DATE)"
$$ 		INV_REL	"DATE=datetoi(Date_,DATE)"
$$ 		FORMAT	"%14.0f"
$$ 		TEXT	" "
$$ END
$$ T_NAME		Time
$$ 		TYPE	R32
$$ 		CLASS	ACQU
$$ 		SUBRANGE 0.0 1000000
$$ 		REL	"Time=itotime(DATE)"
$$ 		INV_REL	"DATE=timetoi(Time,DATE)"
$$ 		FORMAT	"%14.2f"
$$ 		TEXT	" "
$$ END
$$ NAME		INSTRUM
$$ 		TEXT	" "
$$ END
$$ NAME		PROBHD
$$ 		FORMAT	"%14.14s"
$$ 		TEXT	" "
$$ END
$$ NAME		PULPROG
$$ 		TEXT	" "
$$ END
$$ NAME		TD
$$ 		TEXT	" "
$$ END
$$ NAME		SOLVENT
$$ 		TEXT	" "
$$ END
$$ NAME		NS
$$ 		TEXT	" "
$$ END
$$ NAME		DS
$$ 		TEXT	" "
$$ END
$$ T_NAME		SWH
$$ 		TYPE	R32
$$ 		CLASS	ACQU
$$ 		SUBRANGE 0.0 1e8
$$ 		REL	"SWH=SW*SFO1"
$$ 		INV_REL "SW=SWH/SFO1"
$$ 		UNIT	"Hz"
$$ 		FORMAT	"%14.3f Hz"
$$ 		TEXT	" "
$$ END
$$ T_NAME          FIDRES
$$                 TYPE    R32
$$                 CLASS   ACQU
$$                 SUBRANGE 0.0 100000
$$                 REL     "FIDRES=SW*SFO1/TD"
$$                 INV_REL "TD = nextpow(SW*SFO1/FIDRES)"
$$ 		UNIT	"Hz"
$$ 		FORMAT	"%14.6f Hz"
$$ 		TEXT	" "
$$ END
$$ T_NAME          AQ
$$ 		TYPE	R32
$$ 		CLASS	ACQU
$$ 		SUBRANGE 0.0 1000
$$ 		REL	"AQ=aqcalc(SW,SFO1,TD,DIGTYP)"
$$ 		INV_REL	"TD=tdcalc(SW,SFO1,1.0e6*AQ,DIGTYP)"
$$ 		UNIT	"sec"
$$ 		FORMAT	"%14.7f sec"
$$ 		TEXT	" "
$$ END
$$ NAME		RG
$$ 		TEXT	" "
$$ END
$$ T_NAME          DW
$$ 		TYPE	R32
$$ 		CLASS	ACQU
$$ 		SUBRANGE 0.0 1000000
$$ 		REL	"DW=1/(2*SW*SFO1)"
$$ 		INV_REL	"SW=1000000/(2*(0.005+DW)*SFO1)"
$$ 		UNIT	"usec"
$$ 		FORMAT	"%14.3lf usec"
$$ 		TEXT	" "
$$ END
$$ NAME		DE
$$ 		FORMAT	"%14.2f usec"
$$ 		TEXT	" "
$$ END
$$ NAME		TE
$$ 		FORMAT	"%14.1f K"
$$ 		TEXT	" "
$$ END
$$ T_NAME		D1
$$ 		TYPE	R32
$$ 		CLASS	ACQU
$$ 		SUBRANGE 0.0 1e38
$$ 		REL	"D1=D[1]"
$$ 		INV_REL	"D[1]=D1"
$$ 		UNIT	"sec"
$$ 		FORMAT	"%14.8f sec"
$$ 		TEXT	" "
$$ END
$$ NAME		TD0
$$ 		TEXT	" "
$$ END
$$ HEADER		"======== CHANNEL f1 ========"
$$ NAME		NUC1
$$ 		NONEDIT
$$ 		TEXT	" "
$$ END
$$ T_NAME		P1
$$ 		TYPE	R32
$$ 		CLASS	ACQU
$$ 		SUBRANGE 0.0 1.0e10
$$ 		REL	"P1=P[1]"
$$ 		INV_REL	"P[1]=P1"
$$ 		UNIT	"usec"
$$ 		FORMAT	"%14.2f usec"
$$ 		TEXT	" "
$$ END
$$ T_NAME		PL1
$$ 		TYPE	R32
$$ 		CLASS	ACQU
$$ 		SUBRANGE -6.0 1e38
$$ 		REL	"PL1=PL[1]"
$$ 		INV_REL	"PL[1]=PL1"
$$ 		UNIT	"dB"
$$ 		FORMAT	"%14.2f dB"
$$ 		TEXT	" "
$$ END
$$ NAME		SFO1
$$ 		FORMAT	"%14.7f MHz"
$$ 		TEXT	" "
$$ END
##$RELAX= 
##$BRUKER FILE EXP=scon
$$ ##TITLE= Parameter file, TOPSPIN		Version 1.3
$$ ##JCAMPDX= 5.0
$$ ##DATATYPE= Parameter Values
$$ ##ORIGIN= Bruker BioSpin GmbH
$$ ##OWNER= bruker
$$ $$ 2008-07-28 16:59:48.711 +0200  WUR\bruker@RIK1030
$$ $$ P:/NMR-data/data/Ainhoa_raw_data/nmr/AR220608.2C/1/scon
$$ ##$BLKPA= (0..15)
3 3 3 3 3 3 3 3 3 3 3 3 3 3 3 3 
$$ ##$BLKTR= (0..15)
3 3 3 3 3 3 3 3 3 3 3 3 3 3 3 3 
$$ ##$DE1= 2
$$ ##$DE2= 2
$$ ##$DEADC= 4
$$ ##$DEPA= 2
$$ ##$DERX= 3
$$ ##$PHASP4= (0..15)
0.5 0.5 0.5 0.5 0.5 0.5 0.5 0.5 0.5 0.5 0.5 0.5 0.5 0.5 0.5 0.5 
$$ ##$PHASPR= (0..15)
3 3 3 3 3 3 3 3 3 3 3 3 3 3 3 3 
$$ ##$SHAPPR= (0..15)
1.6 1.6 1.6 1.6 1.6 1.6 1.6 1.6 1.6 1.6 1.6 1.6 1.6 1.6 1.6 1.6 
$$ ##END=
##$RELAX= 
##$BRUKER FILE EXP=pulseprogram
$$ # 1 "C:/Bruker/TOPSPIN/exp/stan/nmr/lists/pp/zg"
$$ ;zg
$$ ;avance-version (06/11/09)
$$ ;1D sequence
$$ ;
$$ ;$CLASS=HighRes
$$ ;$DIM=1D
$$ ;$TYPE=
$$ ;$SUBTYPE=
$$ ;$COMMENT=
$$ 
$$ 
$$ # 1 "C:/Bruker/TOPSPIN/exp/stan/nmr/lists/pp/Avance.incl" 1
$$ ;Avance2.incl
$$ ;   for 1
$$ ;
$$ ;avance-version (07/01/22)
$$ ;
$$ ;$CLASS=HighRes Incl
$$ ;$COMMENT=
$$ 
$$ 
$$ 
$$ 
$$ 
$$ 
$$ 
$$ 
$$ 
$$ 
$$ 
$$ 
$$ 
$$ 
$$ 
$$ 
$$ 
$$ 
$$ 
$$ 
$$ 
$$ 
$$ 
$$ 
$$ 
$$ 
$$ 
$$ 
$$ 
$$ 
$$ 
$$ 
$$ 
$$ 
$$ 
$$ 
$$ 
$$ 
$$ 
$$ 
$$ 
$$ 
$$ 
$$ 
$$ 
$$ 
$$ 
$$ 
$$ 
$$ 
$$ 
$$ 
$$ 
$$ 
$$ 
$$ 
$$ 
$$ 
$$ 
$$ 
$$ 
$$ 
$$ 
$$ 
$$ 
$$ 
$$ 
$$ 
$$ 
$$ 
$$ 
$$ 
$$ 
$$ 
$$ 
$$ 
$$ 
$$ 
$$ 
$$ 
$$ 
$$ 
$$ 
$$ 
$$ 
$$ 
$$ 
$$ 
$$ 
$$ 
$$ 
$$ 
$$ 
$$ 
$$ 
$$ 
$$ 
$$ 
$$ 
$$ 
$$ 
$$ 
$$ 
$$ 
$$ 
$$ 
$$ 
$$ 
$$ 
$$ 
$$ 
$$ 
$$ 
$$ 
$$ 
$$ 
$$ 
$$ 
$$ 
$$ 
$$ 
$$ 
$$ 
$$ 
$$ 
$$ 
$$ 
$$ 
$$ 
$$ 
$$ 
$$ 
$$ 
$$ ;$Id: Avance2.incl,v 1.10.6.7 2007/01/22 13:54:46 ber Exp $
$$ # 12 "C:/Bruker/TOPSPIN/exp/stan/nmr/lists/pp/zg" 2
$$ 
$$ 
$$ 
$$ "acqt0=-p1*2/3.1416"
$$ 
$$ 
$$ # 1 "mc_line 18 file C:/Bruker/TOPSPIN/exp/stan/nmr/lists/pp/zg expanding definition part of mc command before ze"
$$ define delay MCWRK
$$ define delay MCREST
$$ "MCWRK = 0.500000*30m"
$$ "MCREST = 30m - 30m"
$$ # 18 "C:/Bruker/TOPSPIN/exp/stan/nmr/lists/pp/zg"
$$ 1 ze
$$ # 1 "mc_line 18 file C:/Bruker/TOPSPIN/exp/stan/nmr/lists/pp/zg expanding definition of mc command after ze"
$$ # 19 "C:/Bruker/TOPSPIN/exp/stan/nmr/lists/pp/zg"
$$ # 1 "mc_line 19 file C:/Bruker/TOPSPIN/exp/stan/nmr/lists/pp/zg expanding start label for mc command"
$$ 2 MCWRK  * 2
$$ LBLF0, MCREST
$$ # 20 "C:/Bruker/TOPSPIN/exp/stan/nmr/lists/pp/zg"
$$   d1
$$   p1 ph1
$$   go=2 ph31
$$ # 1 "mc_line 23 file C:/Bruker/TOPSPIN/exp/stan/nmr/lists/pp/zg expanding mc command in line"
$$   MCWRK wr #0
$$   MCWRK zd 
$$   lo to LBLF0 times td0
$$ 
$$ # 24 "C:/Bruker/TOPSPIN/exp/stan/nmr/lists/pp/zg"
$$ exit
$$ 
$$ 
$$ ph1=0 2 2 0 1 3 3 1
$$ ph31=0 2 2 0 1 3 3 1
$$ 
$$ 
$$ ;pl1 : f1 channel - power level for pulse (default)
$$ ;p1 : f1 channel -  high power pulse
$$ ;d1 : relaxation delay; 1-5 * T1
$$ ;NS: 1 * n, total number of scans: NS * TD0
$$ 
$$ 
$$ 
$$ ;$Id: zg,v 1.7.10.2 2006/11/10 11:04:15 ber Exp $
##$RELAX= 
##$BRUKER FILE EXP=uxnmr.par
$$ ##TITLE= Parameter file, TOPSPIN		Version 1.3
$$ ##JCAMPDX= 5.0
$$ ##DATATYPE= Parameter Values
$$ ##ORIGIN= Bruker BioSpin GmbH
$$ ##OWNER= Administrator
$$ $$ 2008-03-03 09:42:28.895 +0100  WUR\bruker@RIK1030
$$ $$ C:/Bruker/TOPSPIN/conf/instr/avance400/uxnmr.par
$$ ##$ACB= 0
$$ ##$ACBTAT= (0..15)
0 88 72 0 0 0 0 0 0 0 0 0 0 0 0 0 
$$ ##$ACBTBA= (0..15)
0 0 0 0 0 0 0 0 0 0 0 0 0 0 0 0 
$$ ##$ACBTCTL= (0..15)
0 0 0 0 0 0 0 0 0 0 0 0 0 0 0 0 
$$ ##$ACBTDI= (0..15)
0 102 102 0 0 0 0 0 0 0 0 0 0 0 0 0 
$$ ##$ACBTDM= (0..15)
0 10 10 0 0 0 0 0 0 0 0 0 0 0 0 0 
$$ ##$ACBTFHI= (0..15)
0 400 400 0 0 0 0 0 0 0 0 0 0 0 0 0 
$$ ##$ACBTFL= (0..15)
0 73 74 0 0 0 0 0 0 0 0 0 0 0 0 0 
$$ ##$ACBTFLO= (0..15)
0 14 14 0 0 0 0 0 0 0 0 0 0 0 0 0 
$$ ##$ACBTOUT= (0..15)
0 1 2 0 0 0 0 0 0 0 0 0 0 0 0 0 
$$ ##$ACBTPO= (0..15)
0 150000 60000 0 0 0 0 0 0 0 0 0 0 0 0 0 
$$ ##$ACBTPW= (0..15)
0 10 10 0 0 0 0 0 0 0 0 0 0 0 0 0 
$$ ##$ACBTSB= (0..15)
0 0 0 0 0 0 0 0 0 0 0 0 0 0 0 0 
$$ ##$ACBTY= <no>
$$ ##$AQSBDHW= (0..31)
255 255 1 4 4 255 255 255 0 0 255 255 255 255 255 255 255 255 255 0 255 
255 255 255 255 255 255 255 255 255 255 255 
$$ ##$AQSBDID= (0..31)
255 255 88 83 83 255 255 255 65 67 255 255 255 255 255 255 255 255 255 
66 255 255 255 255 255 255 255 255 255 255 255 255 
$$ ##$AQSBDNO= (0..31)
255 255 1 1 2 255 255 255 1 1 255 255 255 255 255 255 255 255 255 1 255 
255 255 255 255 255 255 255 255 255 255 255 
$$ ##$AQSBDTY= (0..31)
255 255 3 16 16 255 255 255 5 9 255 255 255 255 255 255 255 255 255 7 
255 255 255 255 255 255 255 255 255 255 255 255 
$$ ##$AQSBUAD= (0..31)
255 255 52 36 37 255 255 255 54 26 255 255 255 255 255 255 255 255 255 
32 255 255 255 255 255 255 255 255 255 255 255 255 
$$ ##$AQSECL= (0..31)
255 255 2 3 3 255 255 255 5 2 255 255 255 255 255 255 255 255 255 255 
255 255 255 255 255 255 255 255 255 255 255 255 
$$ ##$AQSECLS= (0..31)
255 255 3 2 2 255 255 255 0 0 255 255 255 255 255 255 255 255 255 255 
255 255 255 255 255 255 255 255 255 255 255 255 
$$ ##$ATT19F= (0..1)
0 0 
$$ ##$ATT1H= (0..1)
0 0 
$$ ##$ATT3H= (0..1)
0 0 
$$ ##$ATTX= (0..1)
0 0 
$$ ##$ATTY= (0..1)
0 0 
$$ ##$ATTZ= (0..1)
0 0 
$$ ##$BACSAIR= no
$$ ##$BACSCAP= 60
$$ ##$BACSDEL= 10
$$ ##$BACSFCM= no
$$ ##$BACSOPT= <>
$$ ##$BACSTY= <tty08>
$$ ##$BARPTY= <no>
$$ ##$BFREQ= 400.13
$$ ##$BIRDS= yes
$$ ##$BMPC= 0
$$ ##$BMPCTY= <no>
$$ ##$BPSUTY= <no>
$$ ##$BSMS= 1
$$ ##$BSMSTY= <tty02>
$$ ##$CFASMOD= (0..7)
1 1 1 1 1 1 1 1 
$$ ##$CFASMUL= (0..7)
1 1 1 1 1 1 1 1 
$$ ##$CNFTXDR= (0..7)
6 6 0 0 0 0 0 0 
$$ ##$COMDIG2= 0
$$ ##$CPDBTY= <no>
$$ ##$CRCOTY= <no>
$$ ##$DATSTAT= no
$$ ##$DIGI140= (0..7)
0 0 0 0 0 0 0 0 
$$ ##$DIGIB12= (0..7)
0 0 0 0 0 0 0 0 
$$ ##$DIGIB16= (0..7)
0 0 0 0 0 0 0 0 
$$ ##$DIGIFA= (0..7)
0 0 0 0 0 0 0 0 
$$ ##$DIGIHA= (0..7)
0 0 0 0 0 0 0 0 
$$ ##$DIGIHAF= (0..7)
0 0 0 0 0 0 0 0 
$$ ##$DIGIHRD= (0..7)
0 0 0 0 0 0 0 0 
$$ ##$DIGIIA= (0..7)
0 0 0 0 0 0 0 0 
$$ ##$DIGIO16= (0..7)
0 0 0 0 0 0 0 0 
$$ ##$DIGISA= (0..7)
1 0 0 0 0 0 0 0 
$$ ##$DIGISAF= (0..7)
0 0 0 0 0 0 0 0 
$$ ##$DIGISL= (0..7)
0 0 0 0 0 0 0 0 
$$ ##$DIGITYI= (0..7)
0 0 0 0 0 0 0 0 
$$ ##$DIGITYP= (0..7)
0 0 0 0 0 0 0 0 
$$ ##$DIGITZ= 0
$$ ##$DRU= no
$$ ##$FCUMEM= (0..7)
2093056 2093056 0 0 0 0 0 0 
$$ ##$FCUPAL= (0..7)
260 260 0 0 0 0 0 0 
$$ ##$FQMIX= 0
$$ ##$FUNCMOD= <>
$$ ##$GCUTYPE= 2
$$ ##$GTUTY= <no>
$$ ##$HFAC= 3
$$ ##$HPCU= 0
$$ ##$HPCUTY= <no>
$$ ##$HPTXLP= (0..3)
-1 -1 -1 -1 
$$ ##$HPTXPI= (0..3)
0 0 0 0 
$$ ##$HPTXPO= (0..3)
0 0 0 0 
$$ ##$HPTXTY= (0..3)
0 0 0 0 
$$ ##$IF451= 0
$$ ##$IFREQ= 1
$$ ##$INTFPR= 0
$$ ##$IPSO= no
$$ ##$LOCKTY= <tty03>
$$ ##$LOCSWID= 0
$$ ##$M2FAC= 0
$$ ##$MASTY= <no>
$$ ##$MEMPRM= 0
$$ ##$MHFAC= 0
$$ ##$MXFAC= 0
$$ ##$NAMPD1= <2H>
$$ ##$NAMPD10= <>
$$ ##$NAMPD11= <>
$$ ##$NAMPD12= <>
$$ ##$NAMPD13= <>
$$ ##$NAMPD14= <>
$$ ##$NAMPD15= <>
$$ ##$NAMPD16= <>
$$ ##$NAMPD2= <X-BB19F_2HS>
$$ ##$NAMPD3= <1H>
$$ ##$NAMPD4= <>
$$ ##$NAMPD5= <>
$$ ##$NAMPD6= <>
$$ ##$NAMPD7= <>
$$ ##$NAMPD8= <>
$$ ##$NAMPD9= <>
$$ ##$NFCU= 2
$$ ##$NMRCH= 0
$$ ##$NMRMEM= 0
$$ ##$NRCU= 1
$$ ##$NROUT= 1
$$ ##$PAMPF1= (0..15)
75 99 67 27 0 0 0 12 117 46 8 118 1 0 0 0 
$$ ##$PAMPF2= (0..15)
0 0 0 0 0 0 0 0 0 0 0 0 0 0 0 0 
$$ ##$PAMPF3= (0..15)
0 0 0 0 0 0 0 0 0 0 0 0 0 0 0 0 
$$ ##$PAMPF4= (0..15)
0 0 0 0 0 0 0 0 0 0 0 0 0 0 0 0 
$$ ##$PAMPF5= (0..15)
0 0 0 0 0 0 0 0 0 0 0 0 0 0 0 0 
$$ ##$PAMPF6= (0..15)
0 0 0 0 0 0 0 0 0 0 0 0 0 0 0 0 
$$ ##$PAMPF7= (0..15)
0 0 0 0 0 0 0 0 0 0 0 0 0 0 0 0 
$$ ##$PAMPF8= (0..15)
0 0 0 0 0 0 0 0 0 0 0 0 0 0 0 0 
$$ ##$PH4= 0
$$ ##$PHF4TY= <no>
$$ ##$POWCHK= no
$$ ##$PRAMD1= (0..7)
0 1048576 0 0 0 1048576 0 0 
$$ ##$PRAMD10= (0..7)
0 0 0 0 0 0 0 0 
$$ ##$PRAMD11= (0..7)
0 0 0 0 0 0 0 0 
$$ ##$PRAMD12= (0..7)
0 0 0 0 0 0 0 0 
$$ ##$PRAMD13= (0..7)
0 0 0 0 0 0 0 0 
$$ ##$PRAMD14= (0..7)
0 0 0 0 0 0 0 0 
$$ ##$PRAMD15= (0..7)
0 0 0 0 0 0 0 0 
$$ ##$PRAMD16= (0..7)
0 0 0 0 0 0 0 0 
$$ ##$PRAMD17= (0..7)
0 0 0 0 0 0 0 0 
$$ ##$PRAMD18= (0..7)
0 0 0 0 0 0 0 0 
$$ ##$PRAMD19= (0..7)
0 0 0 0 0 0 0 0 
$$ ##$PRAMD2= (0..7)
2147483644 2146435071 2147483647 134217727 2147483644 2146435071 2147483647 
134217727 
$$ ##$PRAMD20= (0..7)
0 0 0 0 0 0 0 0 
$$ ##$PRAMD21= (0..7)
0 0 0 0 0 0 0 0 
$$ ##$PRAMD3= (0..7)
2 0 0 0 2 0 0 0 
$$ ##$PRAMD4= (0..7)
2147483644 2146435071 2147483647 134217727 2147483644 2146435071 2147483647 
134217727 
$$ ##$PRAMD5= (0..7)
0 0 0 0 0 0 0 0 
$$ ##$PRAMD6= (0..7)
0 0 0 0 0 0 0 0 
$$ ##$PRAMD7= (0..7)
0 0 0 0 0 0 0 0 
$$ ##$PRAMD8= (0..7)
0 0 0 0 0 0 0 0 
$$ ##$PRAMD9= (0..7)
0 0 0 0 0 0 0 0 
$$ ##$PRAMLED= (0..1)
15 15 
$$ ##$PRAMP1= <tty01>
$$ ##$PRAMP2= <no>
$$ ##$PRAMP3= <no>
$$ ##$PRAMP4= <no>
$$ ##$PRAMP5= <no>
$$ ##$PRAMP6= <no>
$$ ##$PRAMP7= <no>
$$ ##$PRAMP8= <no>
$$ ##$PRAMPTP= 0
$$ ##$PREPTY= <no>
$$ ##$PRESHLD= 0
$$ ##$PTS160= -1
$$ ##$PTSA2X= (0..7)
0 0 0 0 0 0 0 0 
$$ ##$PTSF2X= (0..7)
0 0 0 0 0 0 0 0 
$$ ##$PTSFMX= (0..7)
429.9 429.9 0 0 0 0 0 0 
$$ ##$PULCHK= no
$$ ##$RCUCDS= (0..7)
8388608 0 0 0 0 0 0 0 
$$ ##$RCUCFS= (0..7)
4096 0 0 0 0 0 0 0 
$$ ##$RCUCSS= (0..7)
1048576 0 0 0 0 0 0 0 
$$ ##$RCUI2C1= (0..7)
78 0 0 0 0 0 0 0 
$$ ##$RCUI2C2= (0..7)
0 0 0 0 0 0 0 0 
$$ ##$RCUI2C3= (0..7)
0 0 0 0 0 0 0 0 
$$ ##$RCUI2C4= (0..7)
0 0 0 0 0 0 0 0 
$$ ##$RCUI2C5= (0..7)
0 0 0 0 0 0 0 0 
$$ ##$RCUI2C6= (0..7)
0 0 0 0 0 0 0 0 
$$ ##$RCUI2C7= (0..7)
0 0 0 0 0 0 0 0 
$$ ##$RCUI2C8= (0..7)
0 0 0 0 0 0 0 0 
$$ ##$RDCU= 0
$$ ##$RGTYPE= (0..7)
5 0 0 0 0 0 0 0 
$$ ##$RG_max= (0..7)
46341 0 0 0 0 0 0 0 
$$ ##$RG_min= (0..7)
1 0 0 0 0 0 0 0 
$$ ##$RG_tab1= (0..255)
1 1.1 1.3 1.4 1.6 1.8 2 2.2 2.5 2.8 3.2 3.6 4 4.5 5 5.7 6.3 7.1 8 9 10.1 
11.3 12.7 14.3 16 18 20.2 22.6 25.4 28.5 32 35.9 40.3 45.3 50.8 57 64 
71.8 80.6 90.5 101.6 114 128 143.7 161.3 181 203.2 228.1 256 287.4 322.5 
362 406.4 456.1 512 574.7 645.1 724.1 812.7 912.3 1024 1149.4 1290.2 1448.2 
1625.5 1824.6 2048 2298.8 2580.3 2896.3 3251 3649.1 4096 4597.6 5160.6 
5792.6 6502 7298.2 8192 9195.2 10321.3 11585.2 13004 14596.5 16384 18390.4 
20642.5 23170.5 26008 29193 32768 36780.8 41285.1 46341 -1 -1 -1 -1 -1 
-1 -1 -1 -1 -1 -1 -1 -1 -1 -1 -1 -1 -1 -1 -1 -1 -1 -1 -1 -1 -1 -1 -1 -1 
-1 -1 -1 -1 -1 -1 -1 -1 -1 -1 -1 -1 -1 -1 -1 -1 -1 -1 -1 -1 -1 -1 -1 -1 
-1 -1 -1 -1 -1 -1 -1 -1 -1 -1 -1 -1 -1 -1 -1 -1 -1 -1 -1 -1 -1 -1 -1 -1 
-1 -1 -1 -1 -1 -1 -1 -1 -1 -1 -1 -1 -1 -1 -1 -1 -1 -1 -1 -1 -1 -1 -1 -1 
-1 -1 -1 -1 -1 -1 -1 -1 -1 -1 -1 -1 -1 -1 -1 -1 -1 -1 -1 -1 -1 -1 -1 -1 
-1 -1 -1 -1 -1 -1 -1 -1 -1 -1 -1 -1 -1 -1 -1 -1 -1 -1 -1 -1 -1 -1 -1 -1 
-1 -1 -1 -1 -1 -1 -1 -1 -1 -1 -1 -1 -1 
$$ ##$RG_tab2= (0..255)
-1 -1 -1 -1 -1 -1 -1 -1 -1 -1 -1 -1 -1 -1 -1 -1 -1 -1 -1 -1 -1 -1 -1 -1 
-1 -1 -1 -1 -1 -1 -1 -1 -1 -1 -1 -1 -1 -1 -1 -1 -1 -1 -1 -1 -1 -1 -1 -1 
-1 -1 -1 -1 -1 -1 -1 -1 -1 -1 -1 -1 -1 -1 -1 -1 -1 -1 -1 -1 -1 -1 -1 -1 
-1 -1 -1 -1 -1 -1 -1 -1 -1 -1 -1 -1 -1 -1 -1 -1 -1 -1 -1 -1 -1 -1 -1 -1 
-1 -1 -1 -1 -1 -1 -1 -1 -1 -1 -1 -1 -1 -1 -1 -1 -1 -1 -1 -1 -1 -1 -1 -1 
-1 -1 -1 -1 -1 -1 -1 -1 -1 -1 -1 -1 -1 -1 -1 -1 -1 -1 -1 -1 -1 -1 -1 -1 
-1 -1 -1 -1 -1 -1 -1 -1 -1 -1 -1 -1 -1 -1 -1 -1 -1 -1 -1 -1 -1 -1 -1 -1 
-1 -1 -1 -1 -1 -1 -1 -1 -1 -1 -1 -1 -1 -1 -1 -1 -1 -1 -1 -1 -1 -1 -1 -1 
-1 -1 -1 -1 -1 -1 -1 -1 -1 -1 -1 -1 -1 -1 -1 -1 -1 -1 -1 -1 -1 -1 -1 -1 
-1 -1 -1 -1 -1 -1 -1 -1 -1 -1 -1 -1 -1 -1 -1 -1 -1 -1 -1 -1 -1 -1 -1 -1 
-1 -1 -1 -1 -1 -1 -1 -1 -1 -1 -1 -1 -1 -1 -1 -1 
$$ ##$RG_tab3= (0..255)
-1 -1 -1 -1 -1 -1 -1 -1 -1 -1 -1 -1 -1 -1 -1 -1 -1 -1 -1 -1 -1 -1 -1 -1 
-1 -1 -1 -1 -1 -1 -1 -1 -1 -1 -1 -1 -1 -1 -1 -1 -1 -1 -1 -1 -1 -1 -1 -1 
-1 -1 -1 -1 -1 -1 -1 -1 -1 -1 -1 -1 -1 -1 -1 -1 -1 -1 -1 -1 -1 -1 -1 -1 
-1 -1 -1 -1 -1 -1 -1 -1 -1 -1 -1 -1 -1 -1 -1 -1 -1 -1 -1 -1 -1 -1 -1 -1 
-1 -1 -1 -1 -1 -1 -1 -1 -1 -1 -1 -1 -1 -1 -1 -1 -1 -1 -1 -1 -1 -1 -1 -1 
-1 -1 -1 -1 -1 -1 -1 -1 -1 -1 -1 -1 -1 -1 -1 -1 -1 -1 -1 -1 -1 -1 -1 -1 
-1 -1 -1 -1 -1 -1 -1 -1 -1 -1 -1 -1 -1 -1 -1 -1 -1 -1 -1 -1 -1 -1 -1 -1 
-1 -1 -1 -1 -1 -1 -1 -1 -1 -1 -1 -1 -1 -1 -1 -1 -1 -1 -1 -1 -1 -1 -1 -1 
-1 -1 -1 -1 -1 -1 -1 -1 -1 -1 -1 -1 -1 -1 -1 -1 -1 -1 -1 -1 -1 -1 -1 -1 
-1 -1 -1 -1 -1 -1 -1 -1 -1 -1 -1 -1 -1 -1 -1 -1 -1 -1 -1 -1 -1 -1 -1 -1 
-1 -1 -1 -1 -1 -1 -1 -1 -1 -1 -1 -1 -1 -1 -1 -1 
$$ ##$RG_tab4= (0..255)
-1 -1 -1 -1 -1 -1 -1 -1 -1 -1 -1 -1 -1 -1 -1 -1 -1 -1 -1 -1 -1 -1 -1 -1 
-1 -1 -1 -1 -1 -1 -1 -1 -1 -1 -1 -1 -1 -1 -1 -1 -1 -1 -1 -1 -1 -1 -1 -1 
-1 -1 -1 -1 -1 -1 -1 -1 -1 -1 -1 -1 -1 -1 -1 -1 -1 -1 -1 -1 -1 -1 -1 -1 
-1 -1 -1 -1 -1 -1 -1 -1 -1 -1 -1 -1 -1 -1 -1 -1 -1 -1 -1 -1 -1 -1 -1 -1 
-1 -1 -1 -1 -1 -1 -1 -1 -1 -1 -1 -1 -1 -1 -1 -1 -1 -1 -1 -1 -1 -1 -1 -1 
-1 -1 -1 -1 -1 -1 -1 -1 -1 -1 -1 -1 -1 -1 -1 -1 -1 -1 -1 -1 -1 -1 -1 -1 
-1 -1 -1 -1 -1 -1 -1 -1 -1 -1 -1 -1 -1 -1 -1 -1 -1 -1 -1 -1 -1 -1 -1 -1 
-1 -1 -1 -1 -1 -1 -1 -1 -1 -1 -1 -1 -1 -1 -1 -1 -1 -1 -1 -1 -1 -1 -1 -1 
-1 -1 -1 -1 -1 -1 -1 -1 -1 -1 -1 -1 -1 -1 -1 -1 -1 -1 -1 -1 -1 -1 -1 -1 
-1 -1 -1 -1 -1 -1 -1 -1 -1 -1 -1 -1 -1 -1 -1 -1 -1 -1 -1 -1 -1 -1 -1 -1 
-1 -1 -1 -1 -1 -1 -1 -1 -1 -1 -1 -1 -1 -1 -1 -1 
$$ ##$RG_tab5= (0..255)
-1 -1 -1 -1 -1 -1 -1 -1 -1 -1 -1 -1 -1 -1 -1 -1 -1 -1 -1 -1 -1 -1 -1 -1 
-1 -1 -1 -1 -1 -1 -1 -1 -1 -1 -1 -1 -1 -1 -1 -1 -1 -1 -1 -1 -1 -1 -1 -1 
-1 -1 -1 -1 -1 -1 -1 -1 -1 -1 -1 -1 -1 -1 -1 -1 -1 -1 -1 -1 -1 -1 -1 -1 
-1 -1 -1 -1 -1 -1 -1 -1 -1 -1 -1 -1 -1 -1 -1 -1 -1 -1 -1 -1 -1 -1 -1 -1 
-1 -1 -1 -1 -1 -1 -1 -1 -1 -1 -1 -1 -1 -1 -1 -1 -1 -1 -1 -1 -1 -1 -1 -1 
-1 -1 -1 -1 -1 -1 -1 -1 -1 -1 -1 -1 -1 -1 -1 -1 -1 -1 -1 -1 -1 -1 -1 -1 
-1 -1 -1 -1 -1 -1 -1 -1 -1 -1 -1 -1 -1 -1 -1 -1 -1 -1 -1 -1 -1 -1 -1 -1 
-1 -1 -1 -1 -1 -1 -1 -1 -1 -1 -1 -1 -1 -1 -1 -1 -1 -1 -1 -1 -1 -1 -1 -1 
-1 -1 -1 -1 -1 -1 -1 -1 -1 -1 -1 -1 -1 -1 -1 -1 -1 -1 -1 -1 -1 -1 -1 -1 
-1 -1 -1 -1 -1 -1 -1 -1 -1 -1 -1 -1 -1 -1 -1 -1 -1 -1 -1 -1 -1 -1 -1 -1 
-1 -1 -1 -1 -1 -1 -1 -1 -1 -1 -1 -1 -1 -1 -1 -1 
$$ ##$RG_tab6= (0..255)
-1 -1 -1 -1 -1 -1 -1 -1 -1 -1 -1 -1 -1 -1 -1 -1 -1 -1 -1 -1 -1 -1 -1 -1 
-1 -1 -1 -1 -1 -1 -1 -1 -1 -1 -1 -1 -1 -1 -1 -1 -1 -1 -1 -1 -1 -1 -1 -1 
-1 -1 -1 -1 -1 -1 -1 -1 -1 -1 -1 -1 -1 -1 -1 -1 -1 -1 -1 -1 -1 -1 -1 -1 
-1 -1 -1 -1 -1 -1 -1 -1 -1 -1 -1 -1 -1 -1 -1 -1 -1 -1 -1 -1 -1 -1 -1 -1 
-1 -1 -1 -1 -1 -1 -1 -1 -1 -1 -1 -1 -1 -1 -1 -1 -1 -1 -1 -1 -1 -1 -1 -1 
-1 -1 -1 -1 -1 -1 -1 -1 -1 -1 -1 -1 -1 -1 -1 -1 -1 -1 -1 -1 -1 -1 -1 -1 
-1 -1 -1 -1 -1 -1 -1 -1 -1 -1 -1 -1 -1 -1 -1 -1 -1 -1 -1 -1 -1 -1 -1 -1 
-1 -1 -1 -1 -1 -1 -1 -1 -1 -1 -1 -1 -1 -1 -1 -1 -1 -1 -1 -1 -1 -1 -1 -1 
-1 -1 -1 -1 -1 -1 -1 -1 -1 -1 -1 -1 -1 -1 -1 -1 -1 -1 -1 -1 -1 -1 -1 -1 
-1 -1 -1 -1 -1 -1 -1 -1 -1 -1 -1 -1 -1 -1 -1 -1 -1 -1 -1 -1 -1 -1 -1 -1 
-1 -1 -1 -1 -1 -1 -1 -1 -1 -1 -1 -1 -1 -1 -1 -1 
$$ ##$RG_tab7= (0..255)
-1 -1 -1 -1 -1 -1 -1 -1 -1 -1 -1 -1 -1 -1 -1 -1 -1 -1 -1 -1 -1 -1 -1 -1 
-1 -1 -1 -1 -1 -1 -1 -1 -1 -1 -1 -1 -1 -1 -1 -1 -1 -1 -1 -1 -1 -1 -1 -1 
-1 -1 -1 -1 -1 -1 -1 -1 -1 -1 -1 -1 -1 -1 -1 -1 -1 -1 -1 -1 -1 -1 -1 -1 
-1 -1 -1 -1 -1 -1 -1 -1 -1 -1 -1 -1 -1 -1 -1 -1 -1 -1 -1 -1 -1 -1 -1 -1 
-1 -1 -1 -1 -1 -1 -1 -1 -1 -1 -1 -1 -1 -1 -1 -1 -1 -1 -1 -1 -1 -1 -1 -1 
-1 -1 -1 -1 -1 -1 -1 -1 -1 -1 -1 -1 -1 -1 -1 -1 -1 -1 -1 -1 -1 -1 -1 -1 
-1 -1 -1 -1 -1 -1 -1 -1 -1 -1 -1 -1 -1 -1 -1 -1 -1 -1 -1 -1 -1 -1 -1 -1 
-1 -1 -1 -1 -1 -1 -1 -1 -1 -1 -1 -1 -1 -1 -1 -1 -1 -1 -1 -1 -1 -1 -1 -1 
-1 -1 -1 -1 -1 -1 -1 -1 -1 -1 -1 -1 -1 -1 -1 -1 -1 -1 -1 -1 -1 -1 -1 -1 
-1 -1 -1 -1 -1 -1 -1 -1 -1 -1 -1 -1 -1 -1 -1 -1 -1 -1 -1 -1 -1 -1 -1 -1 
-1 -1 -1 -1 -1 -1 -1 -1 -1 -1 -1 -1 -1 -1 -1 -1 
$$ ##$RG_tab8= (0..255)
-1 -1 -1 -1 -1 -1 -1 -1 -1 -1 -1 -1 -1 -1 -1 -1 -1 -1 -1 -1 -1 -1 -1 -1 
-1 -1 -1 -1 -1 -1 -1 -1 -1 -1 -1 -1 -1 -1 -1 -1 -1 -1 -1 -1 -1 -1 -1 -1 
-1 -1 -1 -1 -1 -1 -1 -1 -1 -1 -1 -1 -1 -1 -1 -1 -1 -1 -1 -1 -1 -1 -1 -1 
-1 -1 -1 -1 -1 -1 -1 -1 -1 -1 -1 -1 -1 -1 -1 -1 -1 -1 -1 -1 -1 -1 -1 -1 
-1 -1 -1 -1 -1 -1 -1 -1 -1 -1 -1 -1 -1 -1 -1 -1 -1 -1 -1 -1 -1 -1 -1 -1 
-1 -1 -1 -1 -1 -1 -1 -1 -1 -1 -1 -1 -1 -1 -1 -1 -1 -1 -1 -1 -1 -1 -1 -1 
-1 -1 -1 -1 -1 -1 -1 -1 -1 -1 -1 -1 -1 -1 -1 -1 -1 -1 -1 -1 -1 -1 -1 -1 
-1 -1 -1 -1 -1 -1 -1 -1 -1 -1 -1 -1 -1 -1 -1 -1 -1 -1 -1 -1 -1 -1 -1 -1 
-1 -1 -1 -1 -1 -1 -1 -1 -1 -1 -1 -1 -1 -1 -1 -1 -1 -1 -1 -1 -1 -1 -1 -1 
-1 -1 -1 -1 -1 -1 -1 -1 -1 -1 -1 -1 -1 -1 -1 -1 -1 -1 -1 -1 -1 -1 -1 -1 
-1 -1 -1 -1 -1 -1 -1 -1 -1 -1 -1 -1 -1 -1 -1 -1 
$$ ##$ROUTER= 3
$$ ##$RX22TY= <tty10>
$$ ##$SCMTY= <no>
$$ ##$SPECTR= 5
$$ ##$SY2FLAG= 0
$$ ##$TFXNUM= 0
$$ ##$TRIPLO2= 0
$$ ##$VTUTY= <tty05>
$$ ##$WBREFAM= (0..15)
100 100 100 100 100 100 100 100 100 100 100 100 100 100 100 100 
$$ ##$WBREFPH= (0..15)
0 0 0 0 0 0 0 0 0 0 0 0 0 0 0 0 
$$ ##$XFAC= 2
$$ ##END=
##$RELAX= 
$$ Bruker specific parameters
$$ --------------------------
##$DU= <P:\NMR-data>
##$EXPNO= 1
##$NAME= <NMR_apolar_TCDD_p11a.3C>
##$PROCNO= 1
##$TYPE= <nmr>
##$USER= <Ainhoa_raw_data>
##$ACQT0= -4.83829889523336
##$AMP= (0..31)
100 100 100 100 100 100 100 100 100 100 100 100 100 100 100 100 100 100
100 100 100 100 100 100 100 100 100 100 100 100 100 100
##$ANAVPT= -1
##$AQSEQ= 0
##$AQ_mod= 3
##$AUNM= <au_zg>
##$AUTOPOS= <22 >
##$BF1= 400.13
##$BF2= 100.612769
##$BF3= 400.13
##$BF4= 400.13
##$BF5= 500.13
##$BF6= 500.13
##$BF7= 500.13
##$BF8= 500.13
##$BYTORDA= 0
##$CFDGTYP= 0
##$CFRGTYP= 5
##$CHEMSTR= <none>
##$CNST= (0..63)
1 1 145 1 1 1 1 1 1 1 1 1 1 1 1 1 1 1 1 1 1 1 1 1 1 1 1 1 1 1 1 1 1 1 1
1 1 1 1 1 1 1 1 1 1 1 1 1 1 1 1 1 1 1 1 1 1 1 1 1 1 1 1 1
##$CPDPRG= <>
##$CPDPRG1= <>
##$CPDPRG2= <>
##$CPDPRG3= <>
##$CPDPRG4= <mlev>
##$CPDPRG5= <mlev>
##$CPDPRG6= <mlev>
##$CPDPRG7= <mlev>
##$CPDPRG8= <mlev>
##$CPDPRGB= <>
##$CPDPRGT= <>
##$D= (0..63)
0 2 0 0 0 0 0 0 0 0.06 0 0 2e-005 0 0 0 0.0002 0 0 0 0 0 0 0 0 0 0 0 0
0 0 0 0 0 0 0 0 0 0 0 0 0 0 0 0 0 0 0 0 0 0 0 0 0 0 0 0 0 0 0 0 0 0 0
##$DATE= 1217257678
##$DBL= (0..7)
120 120 120 120 120 120 120 120
##$DBP= (0..7)
150 150 150 150 150 150 150 150
##$DBP07= 0
##$DBPNAM0= <>
##$DBPNAM1= <>
##$DBPNAM2= <>
##$DBPNAM3= <>
##$DBPNAM4= <>
##$DBPNAM5= <>
##$DBPNAM6= <>
##$DBPNAM7= <>
##$DBPOAL= (0..7)
0.5 0.5 0.5 0.5 0.5 0.5 0.5 0.5
##$DBPOFFS= (0..7)
0 0 0 0 0 0 0 0
##$DE= 6
##$DECBNUC= <off>
##$DECIM= 24
##$DECNUC= <off>
##$DECSTAT= 4
##$DIGMOD= 0
##$DIGTYP= 7
##$DL= (0..7)
0 120 120 120 120 120 120 120
##$DP= (0..7)
150 150 150 150 150 150 150 150
##$DP07= 0
##$DPNAME0= <>
##$DPNAME1= <>
##$DPNAME2= <>
##$DPNAME3= <>
##$DPNAME4= <>
##$DPNAME5= <>
##$DPNAME6= <>
##$DPNAME7= <>
##$DPOAL= (0..7)
0.5 0.5 0.5 0.5 0.5 0.5 0.5 0.5
##$DPOFFS= (0..7)
0 0 0 0 0 0 0 0
##$DQDMODE= 0
##$DR= 18
##$DS= 4
##$DSLIST= <SSSSSSSSSSSSSSS>
##$DSPFIRM= 0
##$DSPFVS= -1
##$DTYPA= 0
##$EXP= <AID_chl>
##$F1LIST= <111111111111111>
##$F2LIST= <222222222222222>
##$F3LIST= <333333333333333>
##$FCUCHAN= (0..9)
0 2 1 0 0 0 0 0 0 0
##$FL1= 90
##$FL2= 90
##$FL3= 90
##$FL4= 90
##$FOV= 20
##$FQ1LIST= <freqlist>
##$FQ2LIST= <freqlist>
##$FQ3LIST= <freqlist>
##$FQ4LIST= <freqlist>
##$FQ5LIST= <freqlist>
##$FQ6LIST= <freqlist>
##$FQ7LIST= <freqlist>
##$FQ8LIST= <freqlist>
##$FRQLO3= 1882485.02994012
##$FRQLO3N= 0
##$FS= (0..7)
83 83 83 83 83 83 83 83
##$FTLPGN= 0
##$FW= 90000
##$FnMODE= 0
##$FnTYPE= 0
##$GP031= 0
##$GPNAM0= <sine.100>
##$GPNAM1= <sine.100>
##$GPNAM10= <sine.100>
##$GPNAM11= <sine.100>
##$GPNAM12= <sine.100>
##$GPNAM13= <sine.100>
##$GPNAM14= <sine.100>
##$GPNAM15= <sine.100>
##$GPNAM16= <sine.100>
##$GPNAM17= <sine.100>
##$GPNAM18= <sine.100>
##$GPNAM19= <sine.100>
##$GPNAM2= <sine.100>
##$GPNAM20= <sine.100>
##$GPNAM21= <sine.100>
##$GPNAM22= <sine.100>
##$GPNAM23= <sine.100>
##$GPNAM24= <sine.100>
##$GPNAM25= <sine.100>
##$GPNAM26= <sine.100>
##$GPNAM27= <sine.100>
##$GPNAM28= <sine.100>
##$GPNAM29= <sine.100>
##$GPNAM3= <sine.100>
##$GPNAM30= <sine.100>
##$GPNAM31= <sine.100>
##$GPNAM4= <sine.100>
##$GPNAM5= <sine.100>
##$GPNAM6= <sine.100>
##$GPNAM7= <sine.100>
##$GPNAM8= <sine.100>
##$GPNAM9= <sine.100>
##$GPX= (0..31)
0 0 0 0 0 0 0 0 0 0 0 0 0 0 0 0 0 0 0 0 0 0 0 0 0 0 0 0 0 0 0 0
##$GPY= (0..31)
0 0 0 0 0 0 0 0 0 0 0 0 0 0 0 0 0 0 0 0 0 0 0 0 0 0 0 0 0 0 0 0
##$GPZ= (0..31)
0 0 0 0 0 0 0 0 0 0 0 0 0 0 0 0 0 0 0 0 0 0 0 0 0 0 0 0 0 0 0 0
##$GRDPROG= <>
##$GRPDLY= -1
##$HDDUTY= 20
##$HDRATE= 20
##$HGAIN= (0..3)
0 0 0 0
##$HL1= 1
##$HL2= 35
##$HL3= 16
##$HL4= 17
##$HOLDER= 0
##$HPMOD= (0..7)
0 0 0 0 0 0 0 0
##$HPPRGN= 0
##$IN= (0..63)
0.001 0.001 0.001 0.001 0.001 0.001 0.001 0.001 0.001 0.001 0.001 0.001
0.001 0.001 0.001 0.001 0.001 0.001 0.001 0.001 0.001 0.001 0.001 0.001
0.001 0.001 0.001 0.001 0.001 0.001 0.001 0.001 0.001 0.001 0.001 0.001
0.001 0.001 0.001 0.001 0.001 0.001 0.001 0.001 0.001 0.001 0.001 0.001
0.001 0.001 0.001 0.001 0.001 0.001 0.001 0.001 0.001 0.001 0.001 0.001
0.001 0.001 0.001 0.001
##$INF= (0..7)
0 0 0 0 0 0 0 0
##$INP= (0..63)
0 0 0 0 0 0 0 0 0 0 0 0 0 0 0 0 0 0 0 0 0 0 0 0 0 0 0 0 0 0 0 0 0 0 0 0
0 0 0 0 0 0 0 0 0 0 0 0 0 0 0 0 0 0 0 0 0 0 0 0 0 0 0 0
##$INSTRUM= <avance400>
##$L= (0..31)
1 1 1 1 1 1 1 1 1 1 1 1 1 1 1 1 1 1 1 1 1 1 1 1 1 1 1 1 1 1 1 1
##$LFILTER= 100
##$LGAIN= -15
##$LINPSTP= 10
##$LOCKED= yes
##$LOCKFLD= 3186
##$LOCKGN= 118.800003051758
##$LOCKPOW= -35
##$LOCKPPM= 7.23999977111816
##$LOCNUC= <2H>
##$LOCPHAS= 356
##$LOCSHFT= yes
##$LOCSW= 0
##$LTIME= 0.200000002980232
##$MASR= 4200
##$MASRLST= <masrlst>
##$NBL= 1
##$NC= -2
##$NLOGCH= 1
##$NS= 128
##$NUC1= <1H>
##$NUC2= <13C>
##$NUC3= <off>
##$NUC4= <off>
##$NUC5= <off>
##$NUC6= <off>
##$NUC7= <off>
##$NUC8= <off>
##$NUCLEI= 0
##$NUCLEUS= <off>
##$O1= 1922.3
##$O2= 4979.85804243228
##$O3= 1900.52349393
##$O4= 1900.52349393
##$O5= 0
##$O6= 0
##$O7= 0
##$O8= 0
##$OBSCHAN= (0..9)
0 0 0 0 0 0 0 0 0 0
##$OVERFLW= 0
##$P= (0..63)
7.6 7.6 15.2 14.9 29.8 16.5 25 50 0 0 0 0 0 0 0 200000 1000 2500 0 600
2500 0 0 0 0 200 0 7.6 1000 0 0 0 0 0 0 0 0 0 0 0 0 0 0 0 0 0 0 0 0 0 0
0 0 0 0 0 0 0 0 0 0 0 0 0
##$PACOIL= (0..15)
0 0 0 0 0 0 0 0 0 0 0 0 0 0 0 0
##$PAPS= 2
##$PARMODE= 0
##$PCPD= (0..9)
100 100 70 100 100 100 100 100 100 100
##$PHCOR= (0..31)
0 0 0 0 0 0 0 0 0 0 0 0 0 0 0 0 0 0 0 0 0 0 0 0 0 0 0 0 0 0 0 0
##$PHLIST= <>
##$PHP= 1
##$PH_ref= 0
##$PL= (0..63)
120 0 -4 120 120 120 120 120 120 60 10.34 22.38 9 120 120 120 120 120 0
120 120 120 120 120 120 120 120 22.38 120 120 9 120 120 120 120 120 120
120 120 120 120 120 120 120 120 120 120 120 120 120 120 120 120 120 120
120 120 120 120 120 120 120 120 120
##$PLSTEP= 0.1
##$PLSTRT= -6
##$POWMOD= 0
##$PQPHASE= 0
##$PQSCALE= 0
##$PR= 1
##$PRECHAN= (0..15)
-1 1 2 -1 -1 -1 -1 -1 -1 -1 -1 -1 -1 -1 -1 -1
##$PRGAIN= 0
##$PROBHD= <5 mm PABBI 1H-BB Z-GRD Z811201/0006
>
##$PROSOL= no
##$PULPROG= <zg>
##$PW= 0
##$PYNM= <acqu.py>
##$QNP= 1
##$RD= 0
##$RECCHAN= (0..15)
-1 -1 -1 -1 -1 -1 -1 -1 -1 -1 -1 -1 -1 -1 -1 -1
##$RECPH= 0
##$RECPRE= (0..15)
-1 -1 -1 -1 -1 -1 -1 -1 -1 -1 -1 -1 -1 -1 -1 -1
##$RECPRFX= (0..15)
-1 -1 -1 -1 -1 -1 -1 -1 -1 -1 -1 -1 -1 -1 -1 -1
##$RECSEL= (0..15)
0 0 0 0 0 0 0 0 0 0 0 0 0 0 0 0
##$RG= 181
##$RO= 0
##$ROUTWD1= (0..23)
0 0 0 0 0 0 0 0 0 0 0 0 0 0 0 0 0 0 0 0 1 1 0 0
##$ROUTWD2= (0..23)
0 0 0 0 0 1 0 0 0 0 0 0 0 0 0 0 0 0 1 0 1 1 0 0
##$RSEL= (0..9)
0 1 2 0 0 0 0 0 0 0
##$S= (0..7)
83 4 83 83 83 83 83 83
##$SEOUT= 0
##$SFO1= 400.1319223
##$SFO2= 100.617748858042
##$SFO3= 400.131900523494
##$SFO4= 400.131900523494
##$SFO5= 500.13
##$SFO6= 500.13
##$SFO7= 500.13
##$SFO8= 500.13
##$SOLVENT= <CDCl3>
##$SP= (0..31)
1 120 120 120 0 0 120 120 0 0 0 120 0 0 120 0 150 150 120 120.87 118.96
122.27 114.95 150 150 150 150 150 150 120 120 120
##$SP07= 0
##$SPECTR= 0
##$SPNAM0= <gauss>
##$SPNAM1= <Gaus1.1000>
##$SPNAM10= <gauss>
##$SPNAM11= <Gaus1.1000>
##$SPNAM12= <gauss>
##$SPNAM13= <gauss>
##$SPNAM14= <Gaus1.1000>
##$SPNAM15= <Gaus1.1000>
##$SPNAM16= <gauss>
##$SPNAM17= <gauss>
##$SPNAM18= <Gaus1.1000>
##$SPNAM19= <Gaus1.1000>
##$SPNAM2= <Gaus1.1000>
##$SPNAM20= <Gaus1.1000>
##$SPNAM21= <Gaus1.1000>
##$SPNAM22= <Gaus1.1000>
##$SPNAM23= <gauss>
##$SPNAM24= <gauss>
##$SPNAM25= <gauss>
##$SPNAM26= <gauss>
##$SPNAM27= <gauss>
##$SPNAM28= <gauss>
##$SPNAM29= <Gaus1.1000>
##$SPNAM3= <Gaus1.1000>
##$SPNAM30= <Gaus1.1000>
##$SPNAM31= <Gaus1.1000>
##$SPNAM4= <gauss>
##$SPNAM5= <gauss>
##$SPNAM6= <Gaus1.1000>
##$SPNAM7= <Gaus1.1000>
##$SPNAM8= <gauss>
##$SPNAM9= <gauss>
##$SPOAL= (0..31)
0.5 0.5 0.5 0.5 0.5 0.5 0.5 0.5 0.5 0.5 0.5 0.5 0.5 0.5 0.5 0.5 0.5 0.5
0.5 0.5 0.5 0.5 0.5 0.5 0.5 0.5 0.5 0.5 0.5 0.5 0.5 0.5
##$SPOFFS= (0..31)
0 0 0 0 0 0 0 0 0 0 0 0 0 0 0 0 0 0 0 0 0 0 0 0 0 0 0 0 0 0 0 0
##$SUBNAM0= <"">
##$SUBNAM1= <"">
##$SUBNAM2= <"">
##$SUBNAM3= <"">
##$SUBNAM4= <"">
##$SUBNAM5= <"">
##$SUBNAM6= <"">
##$SUBNAM7= <"">
##$SUBNAM8= <"">
##$SUBNAM9= <"">
##$SW= 12.4709369134976
##$SWIBOX= (0..15)
0 1 2 0 0 0 0 0 0 0 0 0 0 0 0 0
##$SW_h= 4990.01996007984
##$SWfinal= 0
##$TD= 16244
##$TD0= 1
##$TE= 301.7
##$TE2= 300
##$TE3= 300
##$TEG= 300
##$TL= (0..7)
0 120 120 120 120 120 120 120
##$TP= (0..7)
150 150 150 150 150 150 150 150
##$TP07= 0
##$TPNAME0= <>
##$TPNAME1= <>
##$TPNAME2= <>
##$TPNAME3= <>
##$TPNAME4= <>
##$TPNAME5= <>
##$TPNAME6= <>
##$TPNAME7= <>
##$TPOAL= (0..7)
0.5 0.5 0.5 0.5 0.5 0.5 0.5 0.5
##$TPOFFS= (0..7)
0 0 0 0 0 0 0 0
##$TUNHIN= 0
##$TUNHOUT= 0
##$TUNXOUT= 0
##$USERA1= <user>
##$USERA2= <user>
##$USERA3= <user>
##$USERA4= <user>
##$USERA5= <user>
##$V9= 5
##$VALIST= <valist>
##$VCLIST= <CCCCCCCCCCCCCCC>
##$VD= 0
##$VDLIST= <DDDDDDDDDDDDDDD>
##$VPLIST= <PPPPPPPPPPPPPPP>
##$VTLIST= <TTTTTTTTTTTTTTT>
##$WBST= 1024
##$WBSW= 15.53612
##$XGAIN= (0..3)
0 0 0 0
##$XL= 0
##$YL= 0
##$YMAX_a= 2139946
##$YMIN_a= -1557850
##$ZGOPTNS= <>
##$ZL1= 120
##$ZL2= 120
##$ZL3= 120
##$ZL4= 120
##$ABSF1= 10
##$ABSF2= 0
##$ABSG= 5
##$ABSL= 3
##$ALPHA= 0
##$AQORDER= 0
##$ASSFAC= 0
##$ASSFACI= 0
##$ASSFACX= 0
##$ASSWID= 0
##$AUNMP= <proc_1H_AID>
##$AXLEFT= 0
##$AXNAME= <>
##$AXNUC= <off>
##$AXRIGHT= 0
##$AXTYPE= 0
##$AXUNIT= <>
##$AZFE= 0.1
##$AZFW= 0.1
##$BCFW= 1
##$BC_mod= 2
##$BYTORDP= 0
##$COROFFS= 0
##$CY= 12.5
##$DATMOD= 1
##$DC= 2
##$DFILT= <>
##$DTYPP= 0
##$F1P= 9.9967504570787
##$F2P= -9.53364507338961e-007
##$FCOR= 1
##$FTSIZE= 65536
##$FT_mod= 4
##$GAMMA= 1
##$GB= 0
##$INTBC= 1
##$INTSCL= 1
##$ISEN= 128
##$LB= 1
##$LEV0= 0
##$LPBIN= 0
##$MAXI= 10000
##$MC2= 0
##$MEAN= 0
##$ME_mod= 0
##$MI= 0.02
##$NCOEF= 0
##$NC_proc= 0
##$NLEV= 6
##$NOISF1= 8.174992
##$NOISF2= 6.675002
##$NSP= 1
##$NTH_PI= 0
##$NZP= 0
##$OFFSET= 11.01498
##$PC= 1
##$PHC0= 197.1338
##$PHC1= -8.11141
##$PH_mod= 0
##$PKNL= yes
##$PPARMOD= 0
##$PPDIAG= 0
##$PPIPTYP= 0
##$PPMPNUM= 100
##$PPRESOL= 1
##$PSCAL= 0
##$PSIGN= 0
##$PYNMP= <proc.py>
##$REVERSE= no
##$SF= 400.130009885034
##$SI= 131072
##$SIGF1= 5.6
##$SIGF2= 5.2
##$SINO= 400
##$SIOLD= 131072
##$SPECTYP= <>
##$SREGLST= <1H.CDCl3>
##$SSB= 2
##$STSI= 0
##$STSR= 0
##$SW_p= 4990.01996007982
##$SYMM= 0
##$S_DEV= 0
##$TDeff= 16244
##$TDoff= 0
##$TI= <>
##$TILT= no
##$TM1= 0
##$TM2= 0
##$TOPLEV= 0
##$USERP1= <user>
##$USERP2= <user>
##$USERP3= <user>
##$USERP4= <user>
##$USERP5= <user>
##$WDW= 4
##$XDIM= 8192
##$YMAX_p= 0
##$YMIN_p= 0
##$CURPLOT= <\\rik006s\net8_hp>
##$CURPRIN= <$\\rik006s\net8_hp>
##$DFORMAT= <normdp>
##$LAYOUT= <+/1d_h.xwp>
##$LFORMAT= <normlp>
##$PFORMAT= <normpl>
##$SURQMSG= 1
$$ End of Bruker specific parameters
$$ ---------------------------------
##NTUPLES= NMR FID
##VAR_NAME=  TIME,          FID/REAL,        FID/IMAG
##SYMBOL=    X,             R,               I
##VAR_TYPE=  INDEPENDENT,   DEPENDENT,       DEPENDENT
##VAR_FORM=  AFFN,          ASDF,            ASDF
##VAR_DIM=   8122,          8122,            8122
##UNITS=     SECONDS,       ARBITRARY UNITS, ARBITRARY UNITS
##FACTOR=    0.0002004,     1,               1
##FIRST=     0,             -1753156,        -8442
##LAST=      1.6274484,     -26264,          -12368
##MIN=       0,             -1753156,        -1753156
##MAX=       1.6274484,     2031601,         2031601
$$ Real data points
##PAGE= N=1
##DATA TABLE= (X++(R..R)), XYDATA
0 -1753156
1  -496827
2  2031601
3  -206330
4 -1621354
5   355172
6  1089234
7  -484850
8  -335314
9   729291
10   103205
11  -714564
12   265263
13   946027
14   -52595
15  -859100
16    19746
17   714826
18    43849
19  -593159
20  -188977
21   115448
22    89635
23   107599
24   -98772
25  -375548
26    25693
27   235263
28  -120569
29    41015
30   380031
31  -338712
32  -448474
33   824901
34   678712
35 -1069202
36  -661220
37  1162911
38   545800
39 -1077849
40  -283369
41   793994
42  -131246
43  -607132
44   446478
45   318686
46  -866560
47  -309808
48  1136766
49   410959
50 -1168317
51  -417909
52  1159894
53   414030
54  -881333
55  -125627
56   693307
57   -77836
58  -282679
59   380260
60   -46311
61  -641235
62    95226
63   488250
64  -187170
65  -371098
66      908
67    64549
68   187704
69   159332
70  -361545
71  -339988
72   405597
73   417057
74  -214653
75  -190769
76   184244
77    20272
78  -118956
79   218337
80   179734
81  -463093
82  -331775
83   666701
84   511259
85  -808057
86  -669778
87   716934
88   523606
89  -686659
90  -333910
91   505331
92     2948
93  -293573
94   404480
95   174465
96  -672441
97  -104378
98   805640
99   160051
100  -634528
101  -133598
102   434787
103   173019
104  -159408
105  -206503
106  -108818
107   105538
108   160867
109   -38656
110  -114473
111   -91551
112   -85917
113    94568
114   237924
115   -59353
116  -349135
117   -34582
118   475851
119   303829
120  -381017
121  -409301
122   332922
123   417233
124  -258005
125  -233310
126   229552
127   -68831
128  -218340
129   363962
130   161835
131  -693861
132  -266303
133   729237
134   299101
135  -633458
136  -309862
137   429061
138   277153
139  -203036
140  -159679
141    46464
142    20597
143    93603
144   258449
145    -2755
146  -357961
147   -90565
148   339935
149   160037
150  -238288
151  -254099
152    23659
153   267515
154   168013
155  -266422
156  -344140
157   132255
158   284970
159   -77671
160  -117309
161    77794
162   -88121
163   -87807
164   357581
165   193108
166  -527524
167  -282145
168   613525
169   387234
170  -485206
171  -341959
172   304217
173   199193
174  -158049
175   -78190
176   -19791
177  -165919
178    25891
179   348288
180    68545
181  -464718
182  -214524
183   454633
184   309951
185  -328255
186  -270956
187   186334
188   222532
189    66701
190   -51689
191  -223840
192   -99407
193   232547
194   154296
195  -122360
196  -119608
197   -81944
198    -8456
199   246584
200   107502
201  -418118
202  -270101
203   411790
204   366260
205  -275454
206  -317281
207   154621
208   207515
209   -48397
210     5004
211    40831
212  -210011
213   -62586
214   429125
215   172327
216  -524720
217  -293606
218   444839
219   300880
220  -303849
221  -261307
222   101918
223   123999
224    46727
225    25679
226  -148105
227  -219066
228   112597
229   343995
230    40021
231  -281804
232  -126936
233   175290
234   229592
235    14365
236  -259971
237  -202586
238   212239
239   315486
240   -99964
241  -311918
242   -38118
243   147142
244    62471
245    10660
246   -43293
247  -188582
248   -63676
249   334710
250   243251
251  -381252
252  -382422
253   338531
254   414259
255  -212640
256  -260986
257   127875
258    71464
259   -18346
260   156064
261   -55434
262  -371433
263    -2433
264   426209
265    94595
266  -361105
267  -202386
268   192958
269   227729
270   -28804
271  -199778
272  -128647
273    91077
274   248413
275   100699
276  -209191
277  -202111
278   105711
279   211909
280    48064
281  -106478
282  -177314
283   -50871
284   264869
285   213254
286  -286710
287  -367994
288   163869
289   362858
290   -48759
291  -265059
292   -25603
293    92419
294    36364
295   118094
296    35132
297  -299740
298  -141985
299   410982
300   275309
301  -357844
302  -298668
303   220452
304   233105
305   -57180
306  -113400
307   -93922
308   -46091
309   156363
310   197668
311  -121989
312  -308777
313   -16985
314   291178
315   141364
316  -169473
317  -195871
318    12266
319   206731
320   182453
321  -138540
322  -323397
323    14424
324   337932
325    93212
326  -210560
327  -126198
328    19314
329    76332
330   142305
331      844
332  -278118
333  -151502
334   303355
335   300599
336  -212742
337  -354689
338    92384
339   296031
340    14498
341  -129543
342   -49597
343   -57815
344    62779
345   262810
346     9292
347  -372211
348  -130236
349   316094
350   199702
351  -180989
352  -221672
353     4524
354   162731
355   131570
356   -56559
357  -230241
358  -111430
359   215486
360   243176
361  -101637
362  -242849
363   -14537
364   156947
365   132620
366    17550
367  -202279
368  -196661
369   212140
370   336508
371  -129219
372  -355042
373    -4483
374   236196
375    84483
376   -75833
377  -114848
378   -99196
379    59612
380   239040
381    67894
382  -297737
383  -215435
384   256521
385   303512
386  -125425
387  -265762
388    -2008
389   147075
390   110073
391    12686
392  -161311
393  -180270
394   114381
395   280992
396     4702
397  -281858
398  -140461
399   165544
400   188962
401   -18309
402  -175519
403  -141029
404   103472
405   282056
406    33735
407  -310667
408  -140397
409   223468
410   169747
411   -53671
412   -98621
413  -108484
414    -1016
415   232985
416   126172
417  -275088
418  -260954
419   182264
420   305406
421   -43822
422  -256280
423   -77799
424   120582
425   115081
426    38139
427   -98731
428  -210307
429    12803
430   322498
431   117168
432  -287851
433  -191939
434   156395
435   201431
436    21472
437  -142355
438  -161854
439    48648
440   247594
441    88922
442  -215501
443  -206507
444    85168
445   230022
446    51863
447  -164356
448  -148270
449    24145
450   180830
451   139299
452  -157193
453  -291340
454    63988
455   335559
456    47718
457  -251440
458  -112566
459    88259
460   114243
461    87292
462   -50985
463  -225934
464   -55865
465   291158
466   189702
467  -238633
468  -265557
469   108854
470   236543
471    31997
472  -119087
473  -133934
474   -37324
475   176992
476   187977
477  -141919
478  -281658
479    17084
480   261979
481   118335
482  -145046
483  -191160
484    -5241
485   177768
486   141209
487   -92899
488  -244752
489   -53424
490   272679
491   188076
492  -203408
493  -225311
494    69508
495   141427
496    67873
497     4160
498  -180102
499  -154728
500   238804
501   281167
502  -182572
503  -313783
504    50695
505   232634
506    81071
507   -84682
508  -142453
509   -65891
510   129290
511   195469
512   -35922
513  -278688
514  -114315
515   255005
516   223105
517  -143896
518  -226719
519     1426
520   140361
521   126726
522    -1178
523  -204592
524  -153050
525   201046
526   269867
527  -100956
528  -277530
529   -32924
530   174439
531   120864
532   -14008
533  -151716
534  -157207
535   117507
536   293720
537   -26390
538  -328993
539   -84787
540   240710
541   152085
542   -70201
543  -139838
544   -89716
545    73686
546   206115
547    43529
548  -236462
549  -185991
550   168834
551   282470
552   -48371
553  -287147
554   -64540
555   169542
556   106345
557     3277
558  -101126
559  -190549
560    51351
561   321499
562    37481
563  -318941
564  -115036
565   188825
566   149053
567    10075
568  -113513
569  -175126
570    44168
571   266886
572    59172
573  -262124
574  -178719
575   143323
576   228123
577     9634
578  -181591
579  -127510
580    55533
581   174154
582    98721
583  -156715
584  -241198
585    78028
586   321498
587    47532
588  -270055
589  -134833
590   132169
591   146210
592    29727
593   -92622
594  -169047
595   -13188
596   253069
597   138158
598  -244062
599  -235062
600   132713
601   221623
602     8727
603  -125297
604  -125379
605    -5996
606   196082
607   144389
608  -176444
609  -233240
610    73012
611   241834
612    75796
613  -151726
614  -172069
615    18810
616   176726
617   106827
618  -108177
619  -219507
620   -29883
621   261983
622   163007
623  -218998
624  -226218
625    97485
626   182240
627    46998
628   -59218
629  -158411
630   -73768
631   221016
632   201964
633  -182072
634  -263894
635    64738
636   235400
637    66555
638  -133095
639  -147935
640    -9830
641   141673
642   136631
643   -79885
644  -233933
645   -32241
646   249978
647   141382
648  -163621
649  -175727
650    27090
651   133961
652   110674
653   -33785
654  -194942
655   -79812
656   212458
657   189347
658  -140329
659  -243491
660     7586
661   185187
662    97072
663   -59612
664  -147104
665   -94653
666   134545
667   226531
668   -68833
669  -293517
670   -32472
671   256186
672   131919
673  -113274
674  -153705
675   -38969
676   119067
677   159613
678   -35797
679  -221221
680   -90563
681   196619
682   202905
683  -105080
684  -244130
685   -16997
686   175732
687    98229
688   -44519
689  -130577
690  -102593
691   122689
692   230816
693   -50199
694  -261739
695   -44864
696   185953
697   121236
698   -41502
699  -139716
700  -103397
701    93092
702   205205
703     1548
704  -243403
705  -127524
706   190463
707   209959
708   -73607
709  -200015
710   -52463
711   101405
712   144177
713    43925
714  -178886
715  -181767
716   148431
717   269280
718   -46405
719  -257238
720   -72291
721   156371
722   149601
723   -10528
724  -149904
725  -123512
726    84911
727   214156
728    25127
729  -237263
730  -142485
731   163331
732   193663
733   -35428
734  -160396
735   -97359
736    56924
737   180691
738    64077
739  -191203
740  -168047
741   130038
742   235508
743     4247
744  -199881
745  -115724
746    91276
747   158454
748    49676
749  -127847
750  -183232
751    37773
752   266871
753    69842
754  -266073
755  -166057
756   144532
757   170971
758    15781
759  -104994
760  -152305
761    12259
762   236743
763   104456
764  -213138
765  -189765
766   111357
767   222528
768    38452
769  -160378
770  -142443
771    42478
772   167075
773    80840
774  -134450
775  -205304
776    26641
777   243649
778    80611
779  -193510
780  -157877
781    65931
782   161748
783    82472
784   -84624
785  -176017
786   -16553
787   220976
788   144142
789  -172227
790  -224776
791    59570
792   213062
793    52247
794  -120340
795  -140665
796   -38055
797   153553
798   181952
799  -119792
800  -270573
801    31232
802   264806
803    82555
804  -144274
805  -143374
806    -5088
807   145236
808   145530
809   -73752
810  -217961
811   -40265
812   208670
813   147655
814  -140361
815  -219325
816    11727
817   177946
818    93188
819   -62255
820  -149216
821   -76408
822   156166
823   200926
824   -89896
825  -246930
826    -6696
827   209379
828   116580
829   -77694
830  -155438
831   -70315
832   116234
833   173610
834   -40759
835  -241638
836   -84912
837   209434
838   173631
839  -114763
840  -195960
841   -23999
842   128449
843   141945
844     -897
845  -183330
846  -107454
847   178150
848   216854
849   -72591
850  -235854
851   -54341
852   168723
853   137965
854   -53955
855  -156877
856   -89491
857    86199
858   187800
859     8295
860  -245259
861  -118864
862   198543
863   173006
864   -72008
865  -141572
866   -65446
867    66115
868   185824
869    49523
870  -214096
871  -140230
872   166033
873   197143
874   -41336
875  -189571
876   -96953
877   106644
878   172312
879     8373
880  -169474
881  -133045
882    85970
883   209586
884    23292
885  -228167
886  -135743
887   156467
888   191028
889   -26096
890  -153206
891   -98192
892    56500
893   178926
894    70433
895  -189459
896  -177929
897   135208
898   236137
899   -20556
900  -187350
901   -82092
902    63304
903   135831
904    83979
905  -139469
906  -207883
907    79834
908   248143
909     7359
910  -204517
911  -110794
912    69204
913   155245
914    76900
915  -130210
916  -174550
917    53679
918   213237
919    71865
920  -165163
921  -174104
922    77255
923   223860
924    43466
925  -164124
926  -126653
927    34083
928   151763
929   102489
930  -135530
931  -220924
932    53147
933   244018
934    45622
935  -179101
936  -130661
937    42174
938   155805
939    99928
940  -103666
941  -185890
942    14431
943   218199
944   106661
945  -159579
946  -182199
947    45829
948   183405
949    75230
950  -105923
951  -162455
952   -23970
953   171658
954   140980
955  -125730
956  -222595
957    19264
958   220201
959    92668
960  -132859
961  -150964
962      826
963   141845
964   135604
965   -61170
966  -219815
967   -37305
968   236925
969   125495
970  -163180
971  -167721
972    20420
973   130230
974   117534
975   -45984
976  -202043
977   -55388
978   206933
979   144860
980  -118306
981  -187700
982   -13914
983   170832
984   137190
985   -85008
986  -183494
987   -34392
988   139469
989   139345
990   -47589
991  -211528
992   -73144
993   199711
994   157762
995  -112809
996  -173979
997   -23381
998   112347
999   145350
1000       55
1001  -198666
1002  -104369
1003   188022
1004   192794
1005   -91029
1006  -205605
1007   -30644
1008   138711
1009   126323
1010   -18965
1011  -167183
1012  -119147
1013   128025
1014   202384
1015   -54110
1016  -231126
1017   -56525
1018   165685
1019   141959
1020   -34634
1021  -156225
1022   -89173
1023   113741
1024   181293
1025    -7639
1026  -189388
1027  -102951
1028   142951
1029   190742
1030   -37714
1031  -199538
1032   -78257
1033   112119
1034   140453
1035    11095
1036  -159046
1037  -145779
1038   106117
1039   219244
1040   -17065
1041  -214166
1042   -86632
1043   125890
1044   157315
1045    11605
1046  -143870
1047  -120338
1048    77687
1049   194005
1050    44316
1051  -189811
1052  -151249
1053   120092
1054   200401
1055   -16480
1056  -170829
1057   -96662
1058    55120
1059   155039
1060    74678
1061  -160767
1062  -183294
1063   101296
1064   226283
1065     2673
1066  -183335
1067  -101947
1068    81156
1069   160477
1070    59464
1071  -132284
1072  -159506
1073    55345
1074   206714
1075    49503
1076  -186264
1077  -147225
1078    86787
1079   170043
1080    36470
1081  -129019
1082  -148318
1083    21752
1084   187469
1085    90308
1086  -152593
1087  -172543
1088    61891
1089   207963
1090    65444
1091  -154205
1092  -145980
1093    47287
1094   161073
1095    81696
1096  -102130
1097  -180863
1098     -736
1099   215895
1100    96352
1101  -180516
1102  -165044
1103    59286
1104   151616
1105    73821
1106   -82121
1107  -169393
1108   -18349
1109   198462
1110   122857
1111  -141028
1112  -184812
1113    35309
1114   189668
1115    85027
1116  -110721
1117  -155366
1118    -9155
1119   153515
1120   125036
1121   -96962
1122  -207827
1123    -5655
1124   206426
1125    98626
1126  -127093
1127  -155683
1128    -2761
1129   143435
1130   122830
1131   -70555
1132  -185532
1133   -36356
1134   178495
1135   140585
1136   -96417
1137  -191724
1138   -15011
1139   171970
1140   117139
1141   -76660
1142  -162573
1143   -55097
1144   139197
1145   161353
1146   -64939
1147  -211451
1148   -36618
1149   180749
1150   127748
1151   -81283
1152  -165281
1153   -43572
1154   128026
1155   144658
1156   -32834
1157  -186342
1158   -77370
1159   165050
1160   165779
1161   -84001
1162  -189715
1163   -27017
1164   129092
1165   122536
1166    -9085
1167  -164941
1168  -110942
1169   145456
1170   188721
1171   -69560
1172  -200277
1173   -41878
1174   135334
1175   135806
1176   -18014
1177  -164608
1178   -98276
1179   118091
1180   171027
1181   -19582
1182  -185143
1183   -93727
1184   133583
1185   173615
1186   -30363
1187  -175320
1188   -80424
1189   100452
1190   154550
1191    13859
1192  -163182
1193  -122387
1194   112998
1195   193770
1196   -11108
1197  -192149
1198   -91860
1199   114832
1200   151547
1201     1562
1202  -144403
1203  -118251
1204    73823
1205   191187
1206    22628
1207  -200516
1208  -115932
1209   126198
1210   154557
1211    -7762
1212  -134619
1213  -113486
1214    58325
1215   184677
1216    45371
1217  -174000
1218  -130183
1219   102430
1220   179532
1221    16338
1222  -155465
1223  -116491
1224    73708
1225   164194
1226    45247
1227  -139879
1228  -153068
1229    56933
1230   200188
1231    35370
1232  -179213
1233  -123896
1234    77976
1235   154809
1236    47604
1237  -122676
1238  -151514
1239    40149
1240   193494
1241    65857
1242  -150298
1243  -143457
1244    64497
1245   182988
1246    52638
1247  -144186
1248  -136906
1249    40366
1250   154143
1251    74749
1252  -118186
1253  -171593
1254    30266
1255   197872
1256    62806
1257  -156703
1258  -141232
1259    45607
1260   153599
1261    78526
1262   -97522
1263  -161727
1264     9417
1265   189349
1266    97785
1267  -141218
1268  -166020
1269    45084
1270   169311
1271    70166
1272   -96531
1273  -152220
1274   -17980
1275   168861
1276   119602
1277  -126157
1278  -185090
1279    22301
1280   172851
1281    85638
1282  -100317
1283  -161896
1284   -12656
1285   164423
1286   116086
1287   -92295
1288  -171272
1289   -15970
1290   173703
1291   126812
1292  -105453
1293  -177330
1294     5714
1295   157051
1296   100408
1297   -66182
1298  -163726
1299   -49971
1300   159569
1301   144040
1302   -96176
1303  -193367
1304   -13968
1305   159279
1306   110911
1307   -75940
1308  -164852
1309   -40761
1310   138904
1311   143172
1312   -49939
1313  -189034
1314   -55393
1315   175487
1316   145806
1317   -87698
1318  -169456
1319   -30384
1320   126879
1321   138597
1322   -25288
1323  -186906
1324   -85117
1325   159309
1326   158514
1327   -76560
1328  -182922
1329   -46400
1330   127497
1331   139047
1332   -23511
1333  -170468
1334   -92765
1335   130238
1336   173874
1337   -38019
1338  -187940
1339   -65791
1340   134322
1341   149211
1342   -25343
1343  -167611
1344   -90735
1345   114856
1346   163831
1347   -14827
1348  -171219
1349   -95812
1350   113855
1351   178155
1352   -17011
1353  -192352
1354   -80221
1355   124462
1356   139470
1357    -1539
1358  -136992
1359  -125424
1360    84173
1361   201216
1362    -3401
1363  -204067
1364   -84618
1365   118448
1366   138385
1367    13828
1368  -134356
1369  -133867
1370    77368
1371   194981
1372    18900
1373  -175885
1374  -110254
1375    95296
1376   169512
1377    21669
1378  -154125
1379  -120997
1380    72731
1381   164373
1382    37213
1383  -144824
1384  -142310
1385    65640
1386   187290
1387    31646
1388  -163009
1389  -116274
1390    73291
1391   154001
1392    45092
1393  -121215
1394  -141201
1395    39020
1396   186048
1397    63244
1398  -156233
1399  -139403
1400    71929
1401   162137
1402    41895
1403  -120576
1404  -138852
1405    25822
1406   171973
1407    76506
1408  -137672
1409  -151884
1410    45293
1411   170753
1412    65829
1413  -127781
1414  -146289
1415    38437
1416   163378
1417    69448
1418  -100921
1419  -151030
1420      968
1421   178875
1422    98443
1423  -141405
1424  -154914
1425    48746
1426   145999
1427    68385
1428   -72518
1429  -158253
1430   -29753
1431   179534
1432   112676
1433  -132027
1434  -156041
1435    27569
1436   144780
1437    87409
1438   -80296
1439  -162693
1440   -15650
1441   162612
1442   103939
1443   -94645
1444  -153733
1445   -10159
1446   151982
1447   113647
1448   -91332
1449  -167384
1450    -4361
1451   149544
1452    98676
1453   -68356
1454  -154832
1455   -42574
1456   147778
1457   137370
1458   -87304
1459  -184401
1460    -7918
1461   154601
1462    95340
1463   -62852
1464  -141219
1465   -55438
1466   132502
1467   155217
1468   -65711
1469  -191480
1470   -21451
1471   154128
1472   104574
1473   -55897
1474  -145700
1475   -61049
1476   125528
1477   143756
1478   -51493
1479  -169373
1480   -51886
1481   125173
1482   137343
1483   -39412
1484  -171688
1485   -55993
1486   136908
1487   128457
1488   -37184
1489  -147707
1490   -78011
1491   111072
1492   164820
1493   -33724
1494  -184479
1495   -54013
1496   132142
1497   123781
1498   -28482
1499  -147919
1500   -88191
1501   103632
1502   162435
1503   -16543
1504  -173868
1505   -80773
1506   121145
1507   148931
1508   -24914
1509  -160623
1510   -80474
1511   100438
1512   150148
1513     5869
1514  -154352
1515  -106425
1516   104104
1517   169110
1518    -9919
1519  -168998
1520   -87144
1521   103178
1522   146153
1523     3109
1524  -140357
1525  -108378
1526    70707
1527   166753
1528    21949
1529  -167900
1530  -111106
1531   102074
1532   153339
1533     4696
1534  -128945
1535  -107655
1536    54829
1537   171872
1538    44374
1539  -159899
1540  -123694
1541    88510
1542   162959
1543    21632
1544  -141357
1545  -122807
1546    62122
1547   166511
1548    37353
1549  -143981
1550  -129332
1551    57748
1552   169974
1553    46035
1554  -150210
1555  -130290
1556    69597
1557   161356
1558    41545
1559  -121308
1560  -129379
1561    36400
1562   170489
1563    68142
1564  -137783
1565  -146580
1566    50254
1567   166006
1568    49582
1569  -127327
1570  -131407
1571    30410
1572   151362
1573    78918
1574  -107143
1575  -159882
1576    24411
1577   180001
1578    68453
1579  -126410
1580  -130597
1581    27734
1582   146477
1583    86279
1584   -98377
1585  -163224
1586     6591
1587   167922
1588    83844
1589  -115422
1590  -152507
1591    15853
1592   160190
1593    85226
1594  -101648
1595  -149894
1596      -44
1597   154441
1598   108610
1599   -93327
1600  -168164
1601     4956
1602   168634
1603    88396
1604  -102320
1605  -148843
1606    -7809
1607   139293
1608   105301
1609   -75008
1610  -164051
1611   -25980
1612   154449
1613   116632
1614   -87783
1615  -161011
1616    -6131
1617   143489
1618   103759
1619   -55908
1620  -149864
1621   -47618
1622   140813
1623   134878
1624   -76002
1625  -172684
1626   -25060
1627   137043
1628   110499
1629   -56799
1630  -155490
1631   -51360
1632   130666
1633   133783
1634   -50839
1635  -165170
1636   -48429
1637   142602
1638   136616
1639   -58670
1640  -157748
1641   -40719
1642   122353
1643   128395
1644   -32909
1645  -163790
1646   -71880
1647   130122
1648   142745
1649   -50734
1650  -165357
1651   -56298
1652   118038
1653   133810
1654   -29268
1655  -157409
1656   -72025
1657   113666
1658   149884
1659   -15608
1660  -164085
1661   -77238
1662   119018
1663   143573
1664   -28105
1665  -149588
1666   -76139
1667    92312
1668   148628
1669     1356
1670  -159243
1671   -97196
1672   103864
1673   152698
1674   -11568
1675  -153168
1676   -83948
1677    94748
1678   145911
1679     7090
1680  -143748
1681  -106971
1682    83579
1683   166000
1684     7536
1685  -162911
1686   -94230
1687    96987
1688   145528
1689    10423
1690  -137797
1691  -114719
1692    71134
1693   168360
1694    23172
1695  -154759
1696  -107984
1697    83760
1698   157779
1699    19416
1700  -143357
1701  -111598
1702    66538
1703   153001
1704    36386
1705  -134301
1706  -128351
1707    61285
1708   168818
1709    34557
1710  -142009
1711  -115937
1712    60020
1713   151357
1714    46394
1715  -122110
1716  -128628
1717    44390
1718   161218
1719    54741
1720  -130791
1721  -136031
1722    49345
1723   158699
1724    44468
1725  -119482
1726  -123874
1727    28038
1728   152026
1729    76059
1730  -121810
1731  -148160
1732    44606
1733   165202
1734    54771
1735  -112739
1736  -128231
1737    21823
1738   155232
1739    80696
1740  -114987
1741  -150904
1742    21593
1743   157824
1744    75467
1745  -111533
1746  -147961
1747    20342
1748   153069
1749    73744
1750   -99647
1751  -138758
1752     1992
1753   150776
1754   101419
1755   -95808
1756  -155866
1757    10379
1758   154715
1759    82044
1760   -92891
1761  -139860
1762    -8743
1763   135282
1764   102714
1765   -77113
1766  -161975
1767   -17609
1768   153396
1769    97654
1770   -89848
1771  -143479
1772    -9998
1773   134840
1774   111320
1775   -62666
1776  -158322
1777   -26006
1778   149100
1779   110125
1780   -74494
1781  -151409
1782   -26066
1783   136775
1784   112546
1785   -70593
1786  -155760
1787   -34330
1788   126271
1789   117860
1790   -53119
1791  -164840
1792   -40924
1793   146084
1794   119664
1795   -62527
1796  -142895
1797   -39671
1798   114984
1799   131576
1800   -36356
1801  -165108
1802   -55332
1803   132850
1804   126234
1805   -49809
1806  -150359
1807   -54676
1808   110077
1809   127400
1810   -31106
1811  -151308
1812   -67173
1813   111207
1814   141979
1815   -25462
1816  -158349
1817   -64364
1818   117678
1819   131203
1820   -25833
1821  -142974
1822   -71964
1823    99305
1824   144190
1825   -12136
1826  -158903
1827   -85331
1828   109945
1829   142867
1830   -24434
1831  -150083
1832   -73784
1833    93754
1834   140308
1835     2968
1836  -149769
1837   -97877
1838   100338
1839   154766
1840    -9942
1841  -147617
1842   -81833
1843    87211
1844   144385
1845     8674
1846  -145604
1847  -100872
1848    81461
1849   148278
1850    14682
1851  -141963
1852  -108156
1853    80316
1854   155738
1855     8025
1856  -139318
1857   -95815
1858    62967
1859   144266
1860    40462
1861  -133064
1862  -124191
1863    71774
1864   159864
1865    19688
1866  -135033
1867  -106986
1868    54776
1869   147159
1870    44555
1871  -129125
1872  -129221
1873    54227
1874   159735
1875    40198
1876  -133530
1877  -120975
1878    55641
1879   152739
1880    45987
1881  -117608
1882  -127243
1883    37051
1884   159572
1885    60797
1886  -127124
1887  -134510
1888    44431
1889   156662
1890    54081
1891  -117606
1892  -130327
1893    28953
1894   149413
1895    70968
1896  -107092
1897  -144506
1898    20483
1899   163008
1900    73911
1901  -114225
1902  -134491
1903    23993
1904   141659
1905    76628
1906   -93585
1907  -145723
1908     5371
1909   153677
1910    87038
1911  -101146
1912  -146814
1913     6352
1914   147569
1915    83901
1916   -93674
1917  -141930
1918     -649
1919   142075
1920   101775
1921   -83583
1922  -157936
1923    -5505
1924   154867
1925    90926
1926   -88913
1927  -141489
1928   -11574
1929   135575
1930   108463
1931   -75799
1932  -161382
1933   -19120
1934   144915
1935   103451
1936   -75543
1937  -150141
1938   -22321
1939   137252
1940   110280
1941   -65393
1942  -150193
1943   -37043
1944   129844
1945   122378
1946   -58085
1947  -159024
1948   -34141
1949   135298
1950   114008
1951   -56275
1952  -146808
1953   -44730
1954   119032
1955   125334
1956   -42824
1957  -155517
1958   -51289
1959   126523
1960   126168
1961   -49842
1962  -151295
1963   -45522
1964   112986
1965   121887
1966   -28322
1967  -149363
1968   -67342
1969   117763
1970   138158
1971   -39267
1972  -152076
1973   -55502
1974   109235
1975   128709
1976   -21724
1977  -147250
1978   -71731
1979   106443
1980   138523
1981   -19963
1982  -152236
1983   -76220
1984   104876
1985   136441
1986   -20207
1987  -143948
1988   -74426
1989    89904
1990   137665
1991    -2831
1992  -146049
1993   -89144
1994    94070
1995   144128
1996    -4228
1997  -139091
1998   -82269
1999    85190
2000   139258
2001     4936
2002  -135036
2003   -93860
2004    75133
2005   146324
2006    12711
2007  -142990
2008   -96194
2009    79985
2010   135292
2011     8250
2012  -127221
2013  -100141
2014    63521
2015   148909
2016    28515
2017  -135506
2018  -105535
2019    71081
2020   146066
2021    22500
2022  -127199
2023  -103790
2024    61013
2025   143470
2026    34362
2027  -124861
2028  -118824
2029    52521
2030   154147
2031    33085
2032  -132879
2033  -109467
2034    53900
2035   137757
2036    43670
2037  -111716
2038  -125839
2039    41522
2040   153673
2041    46838
2042  -119088
2043  -115328
2044    40127
2045   141158
2046    56270
2047  -108604
2048  -125095
2049    31767
2050   144189
2051    59672
2052  -104050
2053  -128467
2054    25074
2055   146664
2056    65143
2057  -108346
2058  -128165
2059    25479
2060   139005
2061    66148
2062   -93941
2063  -133035
2064     9661
2065   148249
2066    80255
2067  -105623
2068  -138689
2069    21881
2070   137780
2071    68415
2072   -82624
2073  -134371
2074    -5362
2075   147328
2076    93359
2077   -98939
2078  -144311
2079    11649
2080   135116
2081    79860
2082   -75048
2083  -139914
2084   -12431
2085   140516
2086    94202
2087   -82912
2088  -139426
2089   -13314
2090   129468
2091    99857
2092   -71286
2093  -146827
2094   -12752
2095   133413
2096    91754
2097   -63932
2098  -135376
2099   -32620
2100   127161
2101   115223
2102   -65180
2103  -147950
2104   -19425
2105   126225
2106    99056
2107   -53628
2108  -138709
2109   -41349
2110   121230
2111   119336
2112   -53622
2113  -151439
2114   -37178
2115   122693
2116   109737
2117   -49619
2118  -142138
2119   -44447
2120   113768
2121   121233
2122   -35849
2123  -148422
2124   -54080
2125   118724
2126   128583
2127   -40283
2128  -146952
2129   -49941
2130   111648
2131   119682
2132   -26426
2133  -139114
2134   -68633
2135   100634
2136   135210
2137   -26805
2138  -152010
2139   -62697
2140   104490
2141   120603
2142   -18084
2143  -134541
2144   -76009
2145    93103
2146   137456
2147   -12535
2148  -138577
2149   -71149
2150    89610
2151   134238
2152     -577
2153  -141644
2154   -81403
2155    91788
2156   130254
2157    -5039
2158  -127935
2159   -90967
2160    71965
2161   146732
2162     6864
2163  -149205
2164   -86160
2165    86729
2166   128012
2167     9030
2168  -120012
2169   -99497
2170    66535
2171   154200
2172    18726
2173  -141563
2174   -94344
2175    75902
2176   135606
2177    19309
2178  -121502
2179  -102517
2180    58164
2181   143166
2182    29952
2183  -127545
2184  -110630
2185    57115
2186   143923
2187    30869
2188  -121281
2189  -105576
2190    54110
2191   137455
2192    38769
2193  -110768
2194  -112522
2195    40538
2196   143169
2197    47195
2198  -116526
2199  -114984
2200    45220
2201   137532
2202    44653
2203  -106775
2204  -116789
2205    32017
2206   141236
2207    57065
2208  -107915
2209  -122581
2210    31180
2211   141744
2212    59525
2213  -106261
2214  -124789
2215    29869
2216   138306
2217    60962
2218   -93061
2219  -127824
2220    10708
2221   145368
2222    74721
2223  -107370
2224  -127799
2225    26032
2226   129040
2227    68433
2228   -74028
2229  -132396
2230    -4698
2231   146623
2232    81788
2233   -98473
2234  -127440
2235     9834
2236   122481
2237    81389
2238   -71504
2239  -138801
2240    -5333
2241   135437
2242    80187
2243   -78894
2244  -124970
2245   -13317
2246   123780
2247    99829
2248   -72974
2249  -141424
2250    -4829
2251   128385
2252    81314
2253   -62763
2254  -129051
2255   -29985
2256   123748
2257   110846
2258   -68686
2259  -144979
2260   -14063
2261   120017
2262    91314
2263   -50256
2264  -134643
2265   -41042
2266   122311
2267   116127
2268   -60767
2269  -143337
2270   -26112
2271   113344
2272   103986
2273   -39707
2274  -139305
2275   -45930
2276   118625
2277   113819
2278   -46314
2279  -135425
2280   -45831
2281   104065
2282   120002
2283   -35759
2284  -145515
2285   -44395
2286   109865
2287   104727
2288   -28421
2289  -125565
2290   -67561
2291    98120
2292   133330
2293   -32343
2294  -144722
2295   -46019
2296    96822
2297   108680
2298   -10419
2299  -131989
2300   -76751
2301    99882
2302   131373
2303   -27396
2304  -131758
2305   -59607
2306    81168
2307   126316
2308     1176
2309  -142162
2310   -79654
2311    97462
2312   125146
2313   -11260
2314  -120850
2315   -80815
2316    71607
2317   142516
2318     5487
2319  -146266
2320   -77298
2321    88993
2322   117502
2323     5527
2324  -112305
2325   -97965
2326    63468
2327   150560
2328     9779
2329  -142554
2330   -79792
2331    73829
2332   116431
2333    19765
2334  -108882
2335  -106020
2336    59061
2337   147350
2338    15061
2339  -126731
2340   -85664
2341    55186
2342   125350
2343    38215
2344  -114666
2345  -111238
2346    62407
2347   139516
2348    19094
2349  -109351
2350   -97779
2351    33566
2352   138984
2353    50730
2354  -124079
2355  -114344
2356    57913
2357   128309
2358    32245
2359   -96257
2360  -114630
2361    24031
2362   147101
2363    56248
2364  -117967
2365  -111591
2366    42459
2367   126433
2368    52744
2369   -91956
2370  -122851
2371    24616
2372   143195
2373    55711
2374  -100038
2375  -114890
2376    17957
2377   128851
2378    67289
2379   -96904
2380  -127463
2381    22707
2382   129832
2383    57796
2384   -81228
2385  -118940
2386      744
2387   133453
2388    78427
2389   -92361
2390  -124453
2391    16381
2392   124313
2393    69500
2394   -69960
2395  -126682
2396    -9749
2397   134711
2398    84169
2399   -87909
2400  -126701
2401      661
2402   118123
2403    83568
2404   -65329
2405  -137773
2406   -13712
2407   133061
2408    85055
2409   -73713
2410  -124108
2411   -17402
2412   117105
2413   103495
2414   -63521
2415  -143357
2416   -12383
2417   125387
2418    83056
2419   -55577
2420  -122248
2421   -37437
2422   113885
2423   113263
2424   -60381
2425  -141236
2426   -18512
2427   112876
2428    89238
2429   -40283
2430  -125657
2431   -45296
2432   113775
2433   112050
2434   -51875
2435  -132911
2436   -33870
2437   100665
2438   104648
2439   -32336
2440  -134118
2441   -48870
2442   109121
2443   110371
2444   -37105
2445  -126940
2446   -51040
2447    97264
2448   120439
2449   -26017
2450  -136597
2451   -52620
2452   101818
2453   113767
2454   -22154
2455  -130001
2456   -66493
2457    91433
2458   124275
2459   -20961
2460  -137384
2461   -62438
2462    90470
2463   117346
2464   -11866
2465  -128461
2466   -71787
2467    87414
2468   126830
2469    -6206
2470  -124999
2471   -69869
2472    80940
2473   127154
2474      458
2475  -128738
2476   -75956
2477    79967
2478   118034
2479     1803
2480  -116032
2481   -87818
2482    64821
2483   132072
2484     5372
2485  -131985
2486   -79076
2487    71449
2488   118149
2489    18059
2490  -108215
2491   -97091
2492    61758
2493   141123
2494    16376
2495  -122193
2496   -84889
2497    57871
2498   126209
2499    31112
2500  -114398
2501  -106421
2502    56707
2503   134014
2504    22480
2505  -112512
2506   -98304
2507    40884
2508   133348
2509    43220
2510  -116525
2511  -108065
2512    52248
2513   128640
2514    35101
2515   -97982
2516  -105762
2517    31776
2518   137598
2519    51198
2520  -108968
2521  -107252
2522    39386
2523   123090
2524    45459
2525   -90793
2526  -112289
2527    21934
2528   134265
2529    56382
2530  -100299
2531  -113504
2532    26983
2533   123895
2534    57736
2535   -88105
2536  -117156
2537    17493
2538   129227
2539    61981
2540   -88174
2541  -116484
2542     9940
2543   127105
2544    72044
2545   -85675
2546  -122457
2547    14627
2548   124951
2549    67822
2550   -76158
2551  -122329
2552    -3575
2553   127420
2554    81152
2555   -82985
2556  -125246
2557     3272
2558   119745
2559    78583
2560   -67836
2561  -127862
2562    -9371
2563   122776
2564    82682
2565   -69555
2566  -121167
2567   -10884
2568   115641
2569    90015
2570   -62015
2571  -128955
2572   -12888
2573   114776
2574    81506
2575   -56476
2576  -121165
2577   -27772
2578   111338
2579    98036
2580   -57517
2581  -130879
2582   -19297
2583   108684
2584    87626
2585   -45105
2586  -122745
2587   -38082
2588   107762
2589   106217
2590   -48722
2591  -132088
2592   -30804
2593   104496
2594    97599
2595   -36688
2596  -125442
2597   -46272
2598   102754
2599   110492
2600   -39810
2601  -130394
2602   -41475
2603    98179
2604   106478
2605   -26629
2606  -127451
2607   -52915
2608    98606
2609   109735
2610   -29820
2611  -122898
2612   -52551
2613    86809
2614   114303
2615   -18184
2616  -130251
2617   -58521
2618    91482
2619   107128
2620   -19362
2621  -116502
2622   -62222
2623    79559
2624   120202
2625    -7027
2626  -125667
2627   -64605
2628    83749
2629   113793
2630    -8902
2631  -118312
2632   -70158
2633    74807
2634   119679
2635     -249
2636  -122425
2637   -76741
2638    71935
2639   121121
2640     1800
2641  -120903
2642   -78966
2643    69468
2644   122796
2645     9784
2646  -116057
2647   -84915
2648    64272
2649   126547
2650    15419
2651  -118136
2652   -86652
2653    63522
2654   124852
2655    15979
2656  -112750
2657   -89514
2658    52693
2659   125610
2660    25000
2661  -114592
2662   -94762
2663    54668
2664   124172
2665    26418
2666  -105218
2667   -95959
2668    46286
2669   127282
2670    32605
2671  -106568
2672   -95504
2673    43196
2674   123607
2675    39348
2676  -101303
2677  -105463
2678    40727
2679   126227
2680    36619
2681   -96244
2682  -100928
2683    28885
2684   123010
2685    52351
2686   -98949
2687  -114144
2688    33322
2689   126523
2690    46114
2691   -89378
2692  -106723
2693    17155
2694   127534
2695    63927
2696   -93871
2697  -117279
2698    24167
2699   124558
2700    56928
2701   -83462
2702  -114454
2703     7674
2704   125054
2705    66836
2706   -86995
2707  -116041
2708    11308
2709   117654
2710    67786
2711   -73409
2712  -121059
2713     2197
2714   124066
2715    71272
2716   -76812
2717  -112027
2718     -925
2719   112252
2720    80530
2721   -66666
2722  -126925
2723    -5603
2724   120653
2725    72444
2726   -68047
2727  -114269
2728   -15529
2729   108148
2730    90534
2731   -59679
2732  -128336
2733   -13635
2734   113712
2735    83424
2736   -51602
2737  -120545
2738   -26623
2739   111457
2740    95771
2741   -54472
2742  -124110
2743   -25510
2744   103119
2745    95007
2746   -43097
2747  -130261
2748   -34564
2749   110221
2750    96264
2751   -46030
2752  -116943
2753   -37418
2754    93256
2755   106124
2756   -34675
2757  -130804
2758   -36446
2759   104156
2760    96217
2761   -32174
2762  -114097
2763   -49387
2764    88810
2765   109543
2766   -29225
2767  -126693
2768   -45154
2769    89652
2770    99795
2771   -20182
2772  -119245
2773   -60397
2774    89160
2775   112783
2776   -23428
2777  -119324
2778   -51800
2779    77413
2780   110383
2781    -3656
2782  -125224
2783   -68865
2784    90374
2785   114197
2786   -18053
2787  -111266
2788   -63613
2789    63908
2790   120034
2791     5205
2792  -128730
2793   -75147
2794    83426
2795   111808
2796    -5299
2797  -104994
2798   -75895
2799    61240
2800   127060
2801     7218
2802  -123152
2803   -71519
2804    68577
2805   109093
2806    12855
2807  -104024
2808   -88031
2809    61055
2810   126441
2811     6511
2812  -112246
2813   -73240
2814    49762
2815   111458
2816    30205
2817  -106108
2818   -96084
2819    59302
2820   122562
2821    13580
2822   -99821
2823   -82751
2824    37046
2825   120188
2826    39992
2827  -108694
2828   -98497
2829    53929
2830   117646
2831    25621
2832   -92645
2833   -97353
2834    29598
2835   127680
2836    41970
2837  -105867
2838   -96184
2839    39910
2840   113298
2841    43316
2842   -86981
2843  -110576
2844    28519
2845   130359
2846    42167
2847   -95423
2848   -92954
2849    21691
2850   110818
2851    60799
2852   -86886
2853  -117908
2854    26698
2855   125662
2856    42608
2857   -82285
2858   -96538
2859     5471
2860   113516
2861    68404
2862   -86961
2863  -115306
2864    22879
2865   114260
2866    53097
2867   -66980
2868  -108642
2869    -3405
2870   120716
2871    71232
2872   -83844
2873  -109646
2874    10254
2875   104647
2876    70170
2877   -58828
2878  -123690
2879    -8816
2880   124593
2881    70114
2882   -73920
2883  -106543
2884    -7046
2885   100250
2886    87575
2887   -55932
2888  -131498
2889    -8729
2890   119468
2891    71160
2892   -58577
2893  -106727
2894   -23502
2895   102272
2896    96272
2897   -56024
2898  -127304
2899   -13994
2900   105238
2901    76739
2902   -44067
2903  -113827
2904   -34404
2905   105003
2906    96630
2907   -53766
2908  -117823
2909   -21429
2910    92494
2911    90067
2912   -30749
2913  -122239
2914   -39862
2915   106737
2916    95135
2917   -46804
2918  -111473
2919   -35996
2920    82146
2921   102788
2922   -24276
2923  -129383
2924   -43350
2925   100628
2926    93411
2927   -30368
2928  -109242
2929   -52236
2930    82560
2931   114194
2932   -21481
2933  -124373
2934   -46224
2935    87055
2936    99593
2937   -11649
2938  -115746
2939   -66748
2940    83468
2941   115008
2942   -21143
2943  -114779
2944   -52355
2945    68748
2946   107642
2947     1659
2948  -119981
2949   -71464
2950    83551
2951   109412
2952   -13005
2953  -104075
2954   -63227
2955    58833
2956   115834
2957     6570
2958  -120710
2959   -70014
2960    74257
2961   105613
2962     3586
2963  -100912
2964   -79127
2965    56385
2966   121148
2967     7121
2968  -115047
2969   -72438
2970    58402
2971   108267
2972    21090
2973  -101813
2974   -90225
2975    57515
2976   121635
2977    10672
2978  -102953
2979   -76777
2980    41718
2981   113976
2982    35724
2983  -105055
2984   -97249
2985    53967
2986   118338
2987    19160
2988   -92925
2989   -86416
2990    31048
2991   119481
2992    41986
2993  -102054
2994   -94890
2995    43565
2996   111654
2997    33454
2998   -84493
2999   -99034
3000    27567
3001   123715
3002    39471
3003   -96228
3004   -90463
3005    30271
3006   106832
3007    50391
3008   -82664
3009  -109356
3010    26547
3011   123352
3012    40049
3013   -86580
3014   -92621
3015    13081
3016   110083
3017    62808
3018   -82784
3019  -111322
3020    22812
3021   115889
3022    49773
3023   -72727
3024  -103084
3025     -159
3026   114383
3027    68400
3028   -79665
3029  -109419
3030    11656
3031   107182
3032    64112
3033   -63115
3034  -114781
3035    -4305
3036   118281
3037    67904
3038   -72536
3039  -103681
3040    -1597
3041   100432
3042    77290
3043   -57352
3044  -120686
3045    -6510
3046   115141
3047    67348
3048   -62197
3049  -101824
3050   -15085
3051    98315
3052    85566
3053   -55563
3054  -120886
3055   -10752
3056   105903
3057    72865
3058   -46888
3059  -106670
3060   -28583
3061   100816
3062    91533
3063   -53430
3064  -115800
3065   -18641
3066    93784
3067    84179
3068   -34529
3069  -116677
3070   -37407
3071   103683
3072    90939
3073   -46097
3074  -109834
3075   -31569
3076    81892
3077    97343
3078   -24634
3079  -122437
3080   -41899
3081    99459
3082    90729
3083   -34467
3084  -105239
3085   -45870
3086    79429
3087   104907
3088   -21883
3089  -120296
3090   -43214
3091    87162
3092    92163
3093   -19261
3094  -107637
3095   -56730
3096    79751
3097   106487
3098   -21046
3099  -112173
3100   -46995
3101    74051
3102    97735
3103    -6214
3104  -110098
3105   -64357
3106    78541
3107   107801
3108   -12597
3109  -106663
3110   -57027
3111    62335
3112   105983
3113     3559
3114  -112678
3115   -69613
3116    72324
3117   107290
3118    -1499
3119  -102885
3120   -68951
3121    57006
3122   113106
3123    10339
3124  -110711
3125   -71912
3126    62651
3127   107466
3128    11771
3129   -99206
3130   -80795
3131    52727
3132   114520
3133    12585
3134  -102869
3135   -74954
3136    47488
3137   107927
3138    24487
3139   -99308
3140   -88102
3141    50979
3142   113173
3143    16813
3144   -93460
3145   -80271
3146    38755
3147   111249
3148    32821
3149   -96630
3150   -88260
3151    43610
3152   110043
3153    27098
3154   -88108
3155   -88769
3156    32625
3157   114442
3158    37002
3159   -92534
3160   -91135
3161    31739
3162   108474
3163    41247
3164   -83937
3165   -97756
3166    25955
3167   116129
3168    43786
3169   -84987
3170   -94069
3171    19285
3172   108769
3173    52367
3174   -79328
3175  -103369
3176    18846
3177   112672
3178    49765
3179   -77084
3180   -99356
3181    10171
3182   107528
3183    59164
3184   -72560
3185  -104456
3186    11570
3187   108580
3188    56985
3189   -69580
3190  -102716
3191     3510
3192   106890
3193    63550
3194   -67292
3195  -103040
3196     2013
3197   105010
3198    65814
3199   -64408
3200  -107467
3201    -2505
3202   105797
3203    67502
3204   -59505
3205  -104662
3206    -9028
3207   100838
3208    74184
3209   -57342
3210  -111373
3211   -12594
3212   101210
3213    75031
3214   -50771
3215  -107536
3216   -19941
3217    98838
3218    81405
3219   -47872
3220  -109251
3221   -23107
3222    94556
3223    85622
3224   -41235
3225  -114147
3226   -25622
3227    96164
3228    83932
3229   -40289
3230  -108622
3231   -32395
3232    89377
3233    91642
3234   -36453
3235  -113119
3236   -31675
3237    89546
3238    87071
3239   -31978
3240  -108577
3241   -39388
3242    87141
3243    95208
3244   -28566
3245  -110641
3246   -38573
3247    83732
3248    92904
3249   -22797
3250  -109253
3251   -46853
3252    82098
3253    96932
3254   -20290
3255  -108510
3256   -50893
3257    74633
3258    99024
3259   -12511
3260  -110527
3261   -56101
3262    76467
3263   101724
3264   -10516
3265  -105503
3266   -58908
3267    67214
3268   105358
3269    -2300
3270  -107971
3271   -62337
3272    68331
3273   103927
3274     -256
3275  -103599
3276   -67123
3277    61677
3278   107745
3279     4287
3280  -103313
3281   -67070
3282    59902
3283   106749
3284     7592
3285  -103262
3286   -72034
3287    58431
3288   106121
3289     8267
3290   -98076
3291   -73848
3292    50900
3293   108489
3294    16290
3295  -101866
3296   -75769
3297    51826
3298   105387
3299    19379
3300   -91062
3301   -79926
3302    42973
3303   111400
3304    24253
3305   -95175
3306   -81936
3307    39907
3308   105773
3309    30155
3310   -88783
3311   -88950
3312    34016
3313   109507
3314    31936
3315   -87221
3316   -88699
3317    28432
3318   108568
3319    41724
3320   -84652
3321   -91658
3322    29940
3323   109275
3324    40612
3325   -79138
3326   -91030
3327    20533
3328   109073
3329    47813
3330   -80412
3331   -95511
3332    22154
3333   104144
3334    44448
3335   -76096
3336   -95661
3337    13740
3338   105713
3339    51699
3340   -73282
3341   -96281
3342    12581
3343   103076
3344    53870
3345   -69236
3346   -99189
3347     7763
3348   103168
3349    57032
3350   -64453
3351   -99851
3352      818
3353   101717
3354    64017
3355   -63224
3356  -102623
3357     -589
3358   100576
3359    64972
3360   -55982
3361  -102586
3362   -10848
3363    98234
3364    71406
3365   -57629
3366  -104228
3367   -11345
3368    95096
3369    72926
3370   -49029
3371  -106027
3372   -15996
3373    95723
3374    73721
3375   -48335
3376  -101245
3377   -18880
3378    93109
3379    80566
3380   -44522
3381  -106387
3382   -18203
3383    92022
3384    75006
3385   -39392
3386  -102971
3387   -29249
3388    87389
3389    84214
3390   -40634
3391  -107577
3392   -26843
3393    85845
3394    79736
3395   -30984
3396  -102960
3397   -36040
3398    85077
3399    90582
3400   -28635
3401  -103276
3402   -35174
3403    79510
3404    89125
3405   -22264
3406  -106216
3407   -43270
3408    79385
3409    90858
3410   -22733
3411  -103178
3412   -47689
3413    71391
3414    94849
3415   -14612
3416  -106243
3417   -47961
3418    74418
3419    93037
3420   -11128
3421   -98980
3422   -53477
3423    68809
3424   100202
3425    -8850
3426  -102929
3427   -53394
3428    67534
3429    92767
3430    -5025
3431   -99011
3432   -61387
3433    62756
3434    98970
3435    -2210
3436   -98850
3437   -59500
3438    59382
3439    99301
3440     4266
3441   -98539
3442   -64787
3443    57614
3444    98987
3445     7632
3446   -92632
3447   -70162
3448    49904
3449   103606
3450    11370
3451   -98144
3452   -70561
3453    49086
3454    99997
3455    17903
3456   -89362
3457   -77661
3458    44293
3459   105743
3460    19886
3461   -91601
3462   -76001
3463    39165
3464   103418
3465    27920
3466   -87764
3467   -82295
3468    37857
3469   103508
3470    25514
3471   -86109
3472   -81263
3473    32365
3474   102927
3475    33273
3476   -85976
3477   -84502
3478    34342
3479   102721
3480    32633
3481   -78170
3482   -86559
3483    24931
3484   106704
3485    40303
3486   -82289
3487   -88065
3488    26304
3489   100255
3490    39976
3491   -74378
3492   -91928
3493    15825
3494   104869
3495    48392
3496   -74682
3497   -91241
3498    16170
3499    99758
3500    51130
3501   -68708
3502   -95945
3503    10100
3504   102032
3505    54064
3506   -64289
3507   -95436
3508     3480
3509   100279
3510    59719
3511   -64398
3512   -97897
3513     3323
3514    97986
3515    59086
3516   -57762
3517   -98527
3518    -4383
3519    97198
3520    63491
3521   -58288
3522   -99932
3523    -4343
3524    95199
3525    65818
3526   -53152
3527  -100499
3528    -7993
3529    93804
3530    68832
3531   -49956
3532   -99950
3533   -13829
3534    91493
3535    72017
3536   -48658
3537  -102672
3538   -16505
3539    88933
3540    72279
3541   -41414
3542  -100795
3543   -24714
3544    88437
3545    80247
3546   -40829
3547  -102759
3548   -24669
3549    83349
3550    80120
3551   -30939
3552  -101373
3553   -32059
3554    83999
3555    84010
3556   -32365
3557  -102312
3558   -33933
3559    78502
3560    84913
3561   -24888
3562  -103147
3563   -39240
3564    79035
3565    86267
3566   -23738
3567   -99861
3568   -42157
3569    74161
3570    90858
3571   -19475
3572  -101374
3573   -41702
3574    74361
3575    88416
3576   -14341
3577   -98409
3578   -49696
3579    69702
3580    92175
3581   -13250
3582  -100657
3583   -48600
3584    66724
3585    91077
3586    -7883
3587   -97356
3588   -54860
3589    63420
3590    96109
3591    -2480
3592   -96151
3593   -58245
3594    60086
3595    95558
3596     2212
3597   -95748
3598   -60882
3599    56218
3600    95709
3601     6463
3602   -92760
3603   -66733
3604    51784
3605    98193
3606     8497
3607   -93070
3608   -65983
3609    49621
3610    98851
3611    14661
3612   -90258
3613   -69621
3614    47323
3615   100370
3616    15059
3617   -89135
3618   -70743
3619    43480
3620   100272
3621    18939
3622   -87166
3623   -74899
3624    41079
3625    99489
3626    20667
3627   -85102
3628   -75950
3629    36121
3630   100013
3631    27221
3632   -84178
3633   -78108
3634    33386
3635    98419
3636    31126
3637   -78766
3638   -82458
3639    26635
3640   101284
3641    35912
3642   -79127
3643   -83618
3644    23458
3645    97496
3646    38974
3647   -72881
3648   -87557
3649    18509
3650   100706
3651    43398
3652   -72851
3653   -89463
3654    15510
3655    98217
3656    45984
3657   -69308
3658   -88579
3659    12872
3660    97317
3661    48815
3662   -65925
3663   -91068
3664     9856
3665    98906
3666    51792
3667   -64715
3668   -90761
3669     5823
3670    94601
3671    54499
3672   -61660
3673   -94986
3674     1583
3675    94163
3676    57859
3677   -57457
3678   -94045
3679    -2594
3680    94683
3681    61398
3682   -54964
3683   -94787
3684    -5071
3685    90774
3686    64463
3687   -48646
3688   -97624
3689   -11325
3690    91782
3691    66582
3692   -48431
3693   -95744
3694   -16286
3695    85711
3696    71507
3697   -40660
3698   -99118
3699   -18754
3700    87418
3701    71101
3702   -40633
3703   -97514
3704   -22790
3705    81171
3706    76861
3707   -35492
3708   -99597
3709   -26516
3710    82147
3711    75136
3712   -32968
3713   -97728
3714   -30999
3715    78909
3716    80591
3717   -31658
3718   -97907
3719   -29595
3720    75846
3721    79964
3722   -23921
3723   -98052
3724   -37649
3725    77422
3726    84833
3727   -26043
3728   -96073
3729   -37427
3730    68806
3731    85124
3732   -15497
3733   -99105
3734   -46443
3735    72341
3736    85793
3737   -14435
3738   -93977
3739   -48300
3740    63562
3741    90503
3742    -8444
3743   -96622
3744   -48971
3745    63882
3746    88609
3747    -3265
3748   -92061
3749   -56802
3750    61418
3751    93395
3752    -4602
3753   -92693
3754   -53723
3755    55324
3756    89821
3757     5526
3758   -91129
3759   -63049
3760    54896
3761    93582
3762      530
3763   -89145
3764   -58505
3765    48499
3766    93762
3767    11310
3768   -91866
3769   -65159
3770    51267
3771    94124
3772    10142
3773   -84236
3774   -66064
3775    41489
3776    98403
3777    18606
3778   -89035
3779   -70274
3780    43300
3781    92424
3782    20786
3783   -80411
3784   -76149
3785    34062
3786    99645
3787    22431
3788   -84880
3789   -72249
3790    32047
3791    91461
3792    32545
3793   -75943
3794   -81192
3795    30808
3796    99694
3797    28330
3798   -76292
3799   -75533
3800    22733
3801    92741
3802    39161
3803   -74054
3804   -83649
3805    24420
3806    94991
3807    33662
3808   -70000
3809   -81308
3810    15440
3811    96352
3812    44073
3813   -71230
3814   -83957
3815    19809
3816    91985
3817    42754
3818   -63419
3819   -87416
3820     9846
3821    96971
3822    47373
3823   -66493
3824   -84546
3825     9580
3826    88302
3827    52012
3828   -58563
3829   -92657
3830     3396
3831    94214
3832    53327
3833   -57496
3834   -87180
3835     -591
3836    87044
3837    60358
3838   -52453
3839   -94536
3840    -4215
3841    89022
3842    58308
3843   -48177
3844   -90657
3845   -11481
3846    86957
3847    64905
3848   -50006
3849   -92796
3850    -8644
3851    83775
3852    63343
3853   -39551
3854   -94111
3855   -18168
3856    86510
3857    68668
3858   -44031
3859   -91786
3860   -15902
3861    79486
3862    71972
3863   -35110
3864   -96077
3865   -23351
3866    84505
3867    70834
3868   -36503
3869   -92031
3870   -25067
3871    76024
3872    78137
3873   -30148
3874   -96911
3875   -27652
3876    76250
3877    74551
3878   -25650
3879   -91504
3880   -35323
3881    71935
3882    80804
3883   -23905
3884   -94439
3885   -34106
3886    68053
3887    78881
3888   -14943
3889   -92822
3890   -42606
3891    68727
3892    83043
3893   -17158
3894   -91018
3895   -41573
3896    62613
3897    83900
3898    -9363
3899   -92049
3900   -47218
3901    64749
3902    86177
3903   -10623
3904   -89365
3905   -48893
3906    58255
3907    86973
3908    -4754
3909   -91322
3910   -50343
3911    59063
3912    85623
3913    -1732
3914   -88433
3915   -56462
3916    54394
3917    91841
3918      138
3919   -87972
3920   -53964
3921    50510
3922    87616
3923     7928
3924   -86591
3925   -61994
3926    49148
3927    91371
3928     8503
3929   -82737
3930   -60643
3931    40747
3932    89648
3933    14913
3934   -83491
3935   -65645
3936    41704
3937    89599
3938    16454
3939   -77730
3940   -68385
3941    35091
3942    92037
3943    20545
3944   -80108
3945   -69211
3946    34708
3947    89412
3948    24265
3949   -74583
3950   -73708
3951    30735
3952    92957
3953    24748
3954   -76196
3955   -71718
3956    27915
3957    90611
3958    31331
3959   -71735
3960   -78338
3961    26632
3962    91810
3963    30230
3964   -71440
3965   -75776
3966    20039
3967    90139
3968    38091
3969   -67416
3970   -80546
3971    19071
3972    90337
3973    38548
3974   -63789
3975   -79974
3976    11517
3977    89700
3978    44764
3979   -62581
3980   -81314
3981     9947
3982    86013
3983    45905
3984   -55328
3985   -85401
3986     4604
3987    89421
3988    48214
3989   -58062
3990   -84001
3991     2205
3992    83733
3993    53472
3994   -51983
3995   -88728
3996     -110
3997    87714
3998    53090
3999   -51889
4000   -85521
4001    -5291
4002    85087
4003    57376
4004   -49303
4005   -88846
4006    -4831
4007    83812
4008    57896
4009   -44600
4010   -89173
4011   -11680
4012    82862
4013    62977
4014   -44921
4015   -88514
4016   -11981
4017    78569
4018    64476
4019   -36230
4020   -90758
4021   -19068
4022    79223
4023    66673
4024   -37649
4025   -86974
4026   -20970
4027    72710
4028    69817
4029   -30250
4030   -93351
4031   -25481
4032    74522
4033    71141
4034   -27949
4035   -88389
4036   -28577
4037    70195
4038    76011
4039   -25309
4040   -90764
4041   -30991
4042    70606
4043    73869
4044   -21203
4045   -87743
4046   -36351
4047    67837
4048    79243
4049   -21037
4050   -90053
4051   -35743
4052    66178
4053    78240
4054   -14112
4055   -88911
4056   -41335
4057    65426
4058    82216
4059   -15061
4060   -87798
4061   -42460
4062    59867
4063    82137
4064    -6150
4065   -88440
4066   -47871
4067    59139
4068    82931
4069    -5879
4070   -85149
4071   -50487
4072    53849
4073    85663
4074      -81
4075   -83754
4076   -52318
4077    50512
4078    84540
4079     3580
4080   -81071
4081   -57654
4082    46545
4083    88120
4084     6292
4085   -83184
4086   -57793
4087    43800
4088    84625
4089    10526
4090   -80576
4091   -63693
4092    42026
4093    90491
4094    11895
4095   -79982
4096   -61857
4097    40686
4098    87214
4099    17008
4100   -78220
4101   -67044
4102    37408
4103    90316
4104    19123
4105   -75774
4106   -67800
4107    32058
4108    88685
4109    22381
4110   -76878
4111   -71018
4112    31193
4113    87767
4114    26141
4115   -69759
4116   -72575
4117    24272
4118    89242
4119    30366
4120   -69802
4121   -73113
4122    23158
4123    86369
4124    33669
4125   -64888
4126   -77858
4127    17418
4128    88136
4129    34838
4130   -64462
4131   -76057
4132    15133
4133    84714
4134    40681
4135   -61009
4136   -79797
4137    12952
4138    85863
4139    41988
4140   -58415
4141   -79283
4142     8831
4143    86494
4144    47312
4145   -57895
4146   -82827
4147     7155
4148    83782
4149    47521
4150   -52413
4151   -82282
4152     1132
4153    84777
4154    52216
4155   -53440
4156   -83783
4157     -183
4158    82654
4159    52703
4160   -45987
4161   -85103
4162    -6582
4163    82658
4164    55844
4165   -47357
4166   -85580
4167    -9322
4168    77516
4169    58904
4170   -40663
4171   -85030
4172   -12838
4173    76784
4174    60209
4175   -37737
4176   -84978
4177   -17092
4178    75013
4179    65453
4180   -34806
4181   -85521
4182   -17321
4183    73842
4184    63961
4185   -31239
4186   -85971
4187   -23869
4188    72562
4189    69380
4190   -31636
4191   -86462
4192   -22626
4193    69703
4194    68897
4195   -26567
4196   -87523
4197   -29634
4198    70447
4199    72377
4200   -25370
4201   -86234
4202   -30936
4203    66170
4204    73195
4205   -19289
4206   -86803
4207   -34065
4208    65991
4209    74230
4210   -16494
4211   -83406
4212   -37874
4213    59927
4214    77604
4215   -12995
4216   -85502
4217   -39830
4218    59075
4219    76479
4220    -8292
4221   -82153
4222   -45926
4223    53460
4224    80128
4225    -6306
4226   -83167
4227   -45421
4228    53788
4229    79597
4230     -957
4231   -80991
4232   -50086
4233    50755
4234    81683
4235     -496
4236   -82018
4237   -51266
4238    47106
4239    83281
4240     3779
4241   -81454
4242   -54864
4243    47157
4244    82490
4245     4938
4246   -78044
4247   -57117
4248    41568
4249    85909
4250     9980
4251   -79217
4252   -57803
4253    41534
4254    83140
4255    13917
4256   -72964
4257   -62524
4258    37370
4259    86250
4260    16484
4261   -74639
4262   -61643
4263    32053
4264    81977
4265    21262
4266   -70029
4267   -66799
4268    28306
4269    83340
4270    22858
4271   -68657
4272   -66090
4273    26286
4274    84133
4275    28613
4276   -66296
4277   -70177
4278    23146
4279    84744
4280    29261
4281   -64007
4282   -71818
4283    18113
4284    84983
4285    34819
4286   -64119
4287   -73776
4288    18899
4289    83403
4290    35279
4291   -60198
4292   -75532
4293    13376
4294    85882
4295    38920
4296   -61022
4297   -75640
4298    13189
4299    81488
4300    40958
4301   -54837
4302   -77707
4303     7834
4304    83408
4305    43748
4306   -53834
4307   -77076
4308     2483
4309    79038
4310    48830
4311   -50610
4312   -80800
4313     2259
4314    79579
4315    49125
4316   -45849
4317   -78386
4318    -4867
4319    76568
4320    54035
4321   -46065
4322   -82420
4323    -5738
4324    76265
4325    53609
4326   -40496
4327   -80330
4328   -10762
4329    75049
4330    57990
4331   -40436
4332   -82787
4333   -11123
4334    74905
4335    59490
4336   -36270
4337   -84400
4338   -16117
4339    73579
4340    62009
4341   -35138
4342   -82322
4343   -17987
4344    71281
4345    64378
4346   -31301
4347   -84255
4348   -21426
4349    69607
4350    63762
4351   -28010
4352   -81851
4353   -24749
4354    66460
4355    69010
4356   -24481
4357   -82922
4358   -26274
4359    65291
4360    66345
4361   -19456
4362   -80929
4363   -32627
4364    62164
4365    71800
4366   -17520
4367   -81400
4368   -33179
4369    59737
4370    71205
4371   -12917
4372   -80739
4373   -37816
4374    58003
4375    73841
4376   -12653
4377   -80194
4378   -39065
4379    55002
4380    75006
4381    -8614
4382   -80059
4383   -41828
4384    55162
4385    75105
4386    -5986
4387   -79871
4388   -45803
4389    50477
4390    78248
4391    -1157
4392   -80517
4393   -48338
4394    50404
4395    77960
4396      297
4397   -77043
4398   -51681
4399    45008
4400    79535
4401     4281
4402   -76823
4403   -52895
4404    43663
4405    78257
4406     7700
4407   -73882
4408   -56037
4409    38502
4410    80665
4411    11314
4412   -72420
4413   -56619
4414    36027
4415    79829
4416    15767
4417   -71667
4418   -60469
4419    33528
4420    79809
4421    16931
4422   -68090
4423   -61172
4424    29798
4425    80708
4426    20890
4427   -68696
4428   -63306
4429    29447
4430    81326
4431    22380
4432   -66778
4433   -64993
4434    25388
4435    81964
4436    26076
4437   -66575
4438   -67459
4439    23510
4440    81554
4441    28643
4442   -62591
4443   -68736
4444    18412
4445    82101
4446    31672
4447   -61662
4448   -69581
4449    16114
4450    79611
4451    36685
4452   -57093
4453   -71047
4454    12835
4455    79410
4456    37497
4457   -54944
4458   -71673
4459     8431
4460    77622
4461    40966
4462   -52284
4463   -74824
4464     5560
4465    77447
4466    42312
4467   -51159
4468   -74641
4469     2190
4470    76657
4471    46516
4472   -48094
4473   -76361
4474     -115
4475    76276
4476    47923
4477   -46209
4478   -78067
4479    -3568
4480    75360
4481    51093
4482   -43468
4483   -78191
4484    -5779
4485    73005
4486    52796
4487   -40423
4488   -80512
4489    -8824
4490    75160
4491    54031
4492   -37551
4493   -79671
4494   -12863
4495    70508
4496    57690
4497   -34472
4498   -79277
4499   -14161
4500    69909
4501    58354
4502   -32093
4503   -77103
4504   -19963
4505    66347
4506    61926
4507   -27625
4508   -78997
4509   -21391
4510    64111
4511    62287
4512   -24799
4513   -78591
4514   -24927
4515    63240
4516    65547
4517   -22962
4518   -77976
4519   -26522
4520    60976
4521    67334
4522   -19009
4523   -80057
4524   -30434
4525    61001
4526    67819
4527   -17993
4528   -79050
4529   -32495
4530    57043
4531    69668
4532   -14186
4533   -80690
4534   -35411
4535    56513
4536    71289
4537   -10581
4538   -77202
4539   -39971
4540    54581
4541    73406
4542    -7551
4543   -77900
4544   -40441
4545    50393
4546    73367
4547    -3528
4548   -76672
4549   -44911
4550    48490
4551    74175
4552    -2015
4553   -73681
4554   -44986
4555    44006
4556    74001
4557     4215
4558   -72896
4559   -48763
4560    43441
4561    74697
4562     3637
4563   -71305
4564   -50475
4565    39320
4566    76447
4567     9585
4568   -71929
4569   -53962
4570    38849
4571    77418
4572    10033
4573   -69653
4574   -57485
4575    34531
4576    79402
4577    13607
4578   -70132
4579   -57551
4580    33379
4581    77431
4582    17474
4583   -67640
4584   -60083
4585    31410
4586    79406
4587    17976
4588   -65247
4589   -60734
4590    25375
4591    77344
4592    24125
4593   -64787
4594   -63658
4595    25546
4596    77939
4597    24442
4598   -60349
4599   -64608
4600    18725
4601    77463
4602    29911
4603   -60185
4604   -65579
4605    18932
4606    76004
4607    30389
4608   -54895
4609   -67915
4610    13461
4611    78295
4612    33701
4613   -56626
4614   -68135
4615    12874
4616    73768
4617    36749
4618   -51270
4619   -72959
4620     8981
4621    76810
4622    38611
4623   -52373
4624   -68917
4625     5975
4626    74933
4627    44815
4628   -49158
4629   -75570
4630     3307
4631    75210
4632    42660
4633   -45421
4634   -72449
4635    -1500
4636    73550
4637    47655
4638   -44911
4639   -75878
4640    -2358
4641    71338
4642    48236
4643   -39269
4644   -75739
4645    -8956
4646    71894
4647    51197
4648   -39177
4649   -75048
4650    -8980
4651    66791
4652    54016
4653   -32887
4654   -77362
4655   -12541
4656    69819
4657    54262
4658   -33163
4659   -73819
4660   -15755
4661    63491
4662    58786
4663   -28961
4664   -79188
4665   -18901
4666    66254
4667    57511
4668   -27927
4669   -75113
4670   -22911
4671    61822
4672    63181
4673   -24432
4674   -76943
4675   -21862
4676    61558
4677    62131
4678   -19907
4679   -76493
4680   -29761
4681    60259
4682    65846
4683   -19837
4684   -76696
4685   -28925
4686    55248
4687    65264
4688   -13289
4689   -77347
4690   -33719
4691    55735
4692    66338
4693   -13017
4694   -73335
4695   -34952
4696    50110
4697    69439
4698    -8068
4699   -75243
4700   -36933
4701    51378
4702    67460
4703    -6646
4704   -71211
4705   -40355
4706    46242
4707    71828
4708    -3748
4709   -72989
4710   -41268
4711    45961
4712    70082
4713     1078
4714   -70892
4715   -46180
4716    43984
4717    73343
4718      462
4719   -71968
4720   -46076
4721    39951
4722    73492
4723     8414
4724   -70052
4725   -51720
4726    39464
4727    74498
4728     6546
4729   -67721
4730   -50580
4731    33476
4732    75086
4733    13813
4734   -68488
4735   -54650
4736    34344
4737    73473
4738    13587
4739   -63104
4740   -54599
4741    29638
4742    74333
4743    17565
4744   -64052
4745   -56497
4746    27481
4747    71877
4748    20986
4749   -61232
4750   -59163
4751    24389
4752    75382
4753    20734
4754   -60458
4755   -57533
4756    20816
4757    72491
4758    26775
4759   -58277
4760   -63563
4761    19527
4762    75097
4763    27265
4764   -56943
4765   -63163
4766    13647
4767    74707
4768    31738
4769   -55594
4770   -67105
4771    14275
4772    74371
4773    33860
4774   -51467
4775   -67777
4776     8962
4777    75011
4778    37244
4779   -51023
4780   -66928
4781     8459
4782    71920
4783    39528
4784   -47682
4785   -69926
4786     4984
4787    72499
4788    39866
4789   -45918
4790   -67500
4791     1411
4792    67997
4793    42677
4794   -42761
4795   -70671
4796    -1248
4797    69819
4798    43116
4799   -39995
4800   -69424
4801    -4869
4802    67686
4803    47316
4804   -39492
4805   -72638
4806    -6693
4807    67156
4808    50005
4809   -36352
4810   -73054
4811   -11500
4812    66002
4813    52027
4814   -33694
4815   -73558
4816   -12079
4817    63689
4818    54158
4819   -29920
4820   -74607
4821   -16135
4822    64478
4823    55411
4824   -29440
4825   -73514
4826   -17527
4827    61271
4828    58491
4829   -24148
4830   -73782
4831   -20612
4832    60132
4833    58582
4834   -23618
4835   -73299
4836   -23054
4837    57019
4838    60975
4839   -19107
4840   -72501
4841   -26195
4842    55445
4843    60519
4844   -15156
4845   -71954
4846   -29133
4847    54061
4848    62812
4849   -14419
4850   -71052
4851   -30337
4852    51172
4853    64099
4854   -10668
4855   -71724
4856   -35202
4857    50676
4858    66355
4859    -8814
4860   -71543
4861   -37068
4862    47516
4863    66941
4864    -4610
4865   -71131
4866   -39721
4867    46741
4868    68980
4869    -2790
4870   -70484
4871   -41523
4872    42602
4873    69847
4874      366
4875   -68972
4876   -42686
4877    41389
4878    67998
4879     3181
4880   -66965
4881   -46675
4882    39076
4883    70665
4884     4295
4885   -66360
4886   -46266
4887    35234
4888    69246
4889     8267
4890   -64493
4891   -50156
4892    33541
4893    70250
4894    10317
4895   -63103
4896   -50738
4897    29107
4898    69178
4899    14265
4900   -61671
4901   -53461
4902    28574
4903    72184
4904    16565
4905   -60209
4906   -55854
4907    24162
4908    72809
4909    20567
4910   -60705
4911   -57432
4912    24055
4913    72210
4914    22666
4915   -56829
4916   -59896
4917    20091
4918    73453
4919    25130
4920   -57649
4921   -60033
4922    17522
4923    71540
4924    28043
4925   -53092
4926   -61523
4927    14010
4928    71241
4929    29143
4930   -53003
4931   -62031
4932    11791
4933    69636
4934    32852
4935   -49098
4936   -63391
4937     8630
4938    69118
4939    34138
4940   -48258
4941   -64353
4942     5925
4943    67588
4944    36982
4945   -45695
4946   -65884
4947     3700
4948    67508
4949    38266
4950   -41840
4951   -67013
4952      130
4953    68021
4954    42790
4955   -41948
4956   -68069
4957     -864
4958    65946
4959    43955
4960   -37843
4961   -69243
4962    -5372
4963    66337
4964    47324
4965   -37597
4966   -69174
4967    -6771
4968    63582
4969    48861
4970   -33767
4971   -70607
4972   -10575
4973    63978
4974    49988
4975   -31721
4976   -70050
4977   -13328
4978    61157
4979    51633
4980   -29731
4981   -69300
4982   -13914
4983    59888
4984    51956
4985   -25147
4986   -68913
4987   -18760
4988    58182
4989    55950
4990   -23846
4991   -69564
4992   -18868
4993    55976
4994    55420
4995   -20428
4996   -69767
4997   -24065
4998    56202
4999    58610
5000   -20051
5001   -69259
5002   -26040
5003    52854
5004    60354
5005   -14793
5006   -71078
5007   -28045
5008    52913
5009    60374
5010   -12415
5011   -68815
5012   -31430
5013    49001
5014    63495
5015   -10044
5016   -69726
5017   -32876
5018    48656
5019    62063
5020    -6524
5021   -67399
5022   -36933
5023    45630
5024    66777
5025    -6096
5026   -67900
5027   -36625
5028    43007
5029    63430
5030     -863
5031   -65548
5032   -39998
5033    41343
5034    64955
5035    -1624
5036   -65858
5037   -41516
5038    37691
5039    65296
5040     4418
5041   -64802
5042   -44168
5043    36968
5044    66954
5045     5489
5046   -62423
5047   -46464
5048    32758
5049    68728
5050    10313
5051   -63797
5052   -48093
5053    33109
5054    67097
5055    11513
5056   -61279
5057   -51286
5058    28749
5059    71588
5060    14060
5061   -60703
5062   -51027
5063    26508
5064    67867
5065    17709
5066   -58434
5067   -55142
5068    24792
5069    69955
5070    18814
5071   -56624
5072   -54091
5073    20781
5074    68363
5075    21698
5076   -57089
5077   -56413
5078    20537
5079    66891
5080    23981
5081   -50708
5082   -57783
5083    14823
5084    69079
5085    26369
5086   -52689
5087   -56829
5088    15460
5089    66109
5090    29544
5091   -47421
5092   -61325
5093    10318
5094    68801
5095    31215
5096   -48802
5097   -60503
5098     9241
5099    65973
5100    34870
5101   -44332
5102   -64906
5103     5422
5104    67888
5105    35310
5106   -42313
5107   -63032
5108     1666
5109    65332
5110    39452
5111   -41947
5112   -65595
5113     1254
5114    65309
5115    38267
5116   -37071
5117   -65135
5118    -4307
5119    64951
5120    42673
5121   -38916
5122   -66564
5123    -4071
5124    60272
5125    43431
5126   -32527
5127   -66166
5128    -8527
5129    62385
5130    44385
5131   -33088
5132   -64473
5133    -8879
5134    57596
5135    49241
5136   -27344
5137   -67741
5138   -12204
5139    59461
5140    47908
5141   -26435
5142   -65539
5143   -16815
5144    56521
5145    53861
5146   -24770
5147   -68247
5148   -17419
5149    55599
5150    52728
5151   -21007
5152   -67169
5153   -22389
5154    55890
5155    57884
5156   -20655
5157   -68151
5158   -21199
5159    51712
5160    55520
5161   -16114
5162   -68366
5163   -27248
5164    53714
5165    57353
5166   -15768
5167   -65291
5168   -26881
5169    46622
5170    58236
5171   -11007
5172   -67216
5173   -29413
5174    48238
5175    57890
5176    -9587
5177   -62782
5178   -32312
5179    43171
5180    61995
5181    -6088
5182   -66613
5183   -32666
5184    44531
5185    59995
5186    -2670
5187   -62807
5188   -39495
5189    40115
5190    63819
5191    -2834
5192   -64791
5193   -37536
5194    37689
5195    63357
5196     3985
5197   -63614
5198   -44029
5199    38795
5200    65528
5201     2610
5202   -61837
5203   -43175
5204    32718
5205    66560
5206     9627
5207   -62567
5208   -46033
5209    33106
5210    64439
5211     7873
5212   -58084
5213   -47513
5214    27742
5215    66605
5216    11853
5217   -59233
5218   -47142
5219    28099
5220    63042
5221    14051
5222   -55235
5223   -51990
5224    25636
5225    65968
5226    15576
5227   -54951
5228   -50398
5229    21980
5230    64910
5231    19940
5232   -52998
5233   -53478
5234    20444
5235    66593
5236    19687
5237   -51295
5238   -54361
5239    16015
5240    66531
5241    25794
5242   -52369
5243   -56424
5244    17924
5245    64007
5246    25785
5247   -46763
5248   -58103
5249    10531
5250    67217
5251    28941
5252   -48323
5253   -57408
5254    10541
5255    62846
5256    32447
5257   -44010
5258   -61113
5259     6580
5260    65602
5261    32099
5262   -42477
5263   -58289
5264     3854
5265    61746
5266    35495
5267   -40201
5268   -61758
5269     3743
5270    62667
5271    35139
5272   -37618
5273   -60548
5274    -2782
5275    61311
5276    39983
5277   -37687
5278   -63510
5279     -930
5280    58938
5281    40353
5282   -31960
5283   -62558
5284    -7398
5285    61517
5286    44660
5287   -33447
5288   -63013
5289    -7630
5290    57782
5291    46186
5292   -27282
5293   -66084
5294   -10597
5295    58486
5296    46275
5297   -28321
5298   -64789
5299   -13915
5300    54892
5301    49746
5302   -24361
5303   -65698
5304   -14832
5305    54388
5306    49075
5307   -21720
5308   -62821
5309   -19417
5310    53143
5311    52864
5312   -20765
5313   -63541
5314   -18571
5315    50486
5316    51067
5317   -17430
5318   -64029
5319   -24165
5320    50762
5321    53361
5322   -17606
5323   -61896
5324   -25385
5325    47611
5326    55207
5327   -11862
5328   -64116
5329   -27016
5330    47614
5331    55738
5332   -10742
5333   -61156
5334   -31128
5335    43821
5336    60178
5337    -8050
5338   -63823
5339   -30513
5340    43345
5341    57549
5342    -3482
5343   -62777
5344   -35616
5345    40228
5346    61664
5347    -4121
5348   -62201
5349   -34052
5350    37514
5351    60682
5352     1211
5353   -61323
5354   -39286
5355    37515
5356    61982
5357       71
5358   -58201
5359   -38848
5360    33975
5361    61930
5362     5074
5363   -59336
5364   -40594
5365    33904
5366    59632
5367     5795
5368   -55241
5369   -43755
5370    30039
5371    64542
5372     8649
5373   -58261
5374   -44051
5375    28843
5376    61153
5377    12126
5378   -53643
5379   -48116
5380    25231
5381    64905
5382    12313
5383   -55244
5384   -46561
5385    22936
5386    63077
5387    18199
5388   -51481
5389   -51615
5390    21383
5391    64042
5392    18051
5393   -50320
5394   -50950
5395    16890
5396    63541
5397    23155
5398   -50560
5399   -53266
5400    17774
5401    62132
5402    22125
5403   -46166
5404   -54243
5405    12797
5406    64167
5407    26000
5408   -47953
5409   -53372
5410    12775
5411    60547
5412    26880
5413   -42906
5414   -56105
5415     9069
5416    63785
5417    29731
5418   -42273
5419   -54911
5420     7221
5421    59604
5422    32529
5423   -40693
5424   -58892
5425     4919
5426    62098
5427    32954
5428   -38377
5429   -57777
5430      -29
5431    59980
5432    38834
5433   -37042
5434   -60925
5435      -22
5436    58715
5437    38992
5438   -33313
5439   -60316
5440    -4605
5441    59473
5442    41635
5443   -32485
5444   -60439
5445    -4780
5446    56158
5447    43064
5448   -28789
5449   -62250
5450    -9038
5451    56396
5452    43665
5453   -28443
5454   -60298
5455   -10414
5456    53869
5457    45585
5458   -26114
5459   -62928
5460   -11902
5461    53627
5462    45006
5463   -23941
5464   -60249
5465   -15504
5466    52556
5467    48821
5468   -21666
5469   -62694
5470   -16547
5471    49719
5472    47938
5473   -18214
5474   -60599
5475   -21257
5476    49531
5477    51376
5478   -17141
5479   -61795
5480   -21774
5481    47220
5482    53482
5483   -12462
5484   -62388
5485   -25328
5486    47647
5487    53362
5488   -12025
5489   -61373
5490   -27443
5491    43122
5492    56819
5493    -8757
5494   -60732
5495   -28507
5496    42755
5497    55263
5498    -7401
5499   -59923
5500   -31483
5501    40507
5502    57192
5503    -6080
5504   -59188
5505   -32038
5506    38360
5507    56074
5508    -2486
5509   -58324
5510   -35341
5511    37640
5512    57799
5513     -902
5514   -56565
5515   -35085
5516    34389
5517    58357
5518     2659
5519   -57047
5520   -38861
5521    33317
5522    58915
5523     4390
5524   -56285
5525   -41165
5526    29672
5527    61492
5528     8340
5529   -57649
5530   -42259
5531    28551
5532    59906
5533    10614
5534   -53010
5535   -45472
5536    25427
5537    60933
5538    12366
5539   -53800
5540   -45004
5541    23676
5542    59893
5543    14600
5544   -50583
5545   -47016
5546    21243
5547    60578
5548    15561
5549   -50288
5550   -47495
5551    19206
5552    60799
5553    18654
5554   -48944
5555   -48762
5556    18529
5557    59811
5558    20629
5559   -46114
5560   -49466
5561    16184
5562    61053
5563    23514
5564   -45436
5565   -50756
5566    13433
5567    58676
5568    24076
5569   -43775
5570   -53296
5571     9542
5572    61057
5573    26995
5574   -42496
5575   -53753
5576     7310
5577    59256
5578    29309
5579   -40365
5580   -56105
5581     6120
5582    59966
5583    32625
5584   -38186
5585   -55933
5586     1355
5587    57653
5588    34378
5589   -37377
5590   -57221
5591     1191
5592    57429
5593    35977
5594   -33707
5595   -58387
5596    -1655
5597    57120
5598    36914
5599   -34199
5600   -57556
5601    -2714
5602    55067
5603    38203
5604   -31466
5605   -58543
5606    -5847
5607    55016
5608    40265
5609   -29319
5610   -58252
5611    -7491
5612    53525
5613    41762
5614   -27199
5615   -59261
5616    -9895
5617    51608
5618    42737
5619   -23782
5620   -59346
5621   -12410
5622    51212
5623    45882
5624   -22315
5625   -59683
5626   -16756
5627    49814
5628    47571
5629   -19207
5630   -59080
5631   -18173
5632    48473
5633    48668
5634   -16969
5635   -59179
5636   -19873
5637    46350
5638    49630
5639   -14837
5640   -59427
5641   -20713
5642    44444
5643    50742
5644   -13313
5645   -58789
5646   -24025
5647    43394
5648    50963
5649   -11491
5650   -58465
5651   -26419
5652    41989
5653    52966
5654    -8842
5655   -58033
5656   -27267
5657    40880
5658    52629
5659    -6549
5660   -56654
5661   -29773
5662    37790
5663    55265
5664    -4628
5665   -58036
5666   -32030
5667    36334
5668    55348
5669    -2223
5670   -55746
5671   -33689
5672    34976
5673    56728
5674     1486
5675   -55072
5676   -36487
5677    32409
5678    57219
5679     3898
5680   -54294
5681   -37868
5682    30780
5683    57957
5684     4795
5685   -53870
5686   -39606
5687    28762
5688    57371
5689     8257
5690   -52806
5691   -40966
5692    27014
5693    58112
5694     9483
5695   -51671
5696   -40959
5697    24595
5698    57920
5699    12074
5700   -51106
5701   -43946
5702    22933
5703    57192
5704    13884
5705   -49311
5706   -44610
5707    21461
5708    58153
5709    16021
5710   -46571
5711   -46302
5712    17746
5713    58278
5714    18213
5715   -45369
5716   -48446
5717    16261
5718    57893
5719    20816
5720   -44740
5721   -48703
5722    12336
5723    59157
5724    23609
5725   -42939
5726   -50437
5727    10145
5728    57847
5729    25696
5730   -41003
5731   -51715
5732     9110
5733    56913
5734    26847
5735   -40245
5736   -52649
5737     6813
5738    56139
5739    29355
5740   -38421
5741   -54366
5742     6205
5743    55939
5744    29857
5745   -37041
5746   -53297
5747     3888
5748    53953
5749    31857
5750   -35225
5751   -53893
5752     1094
5753    53957
5754    33365
5755   -32676
5756   -54290
5757    -1832
5758    54060
5759    36300
5760   -32596
5761   -55134
5762    -3890
5763    51815
5764    37805
5765   -27809
5766   -57144
5767    -6701
5768    52583
5769    39472
5770   -26992
5771   -56645
5772    -9795
5773    50641
5774    41509
5775   -25277
5776   -57543
5777   -11427
5778    50654
5779    42431
5780   -23134
5781   -56009
5782   -13988
5783    49368
5784    45442
5785   -20603
5786   -58085
5787   -15042
5788    46615
5789    44657
5790   -18629
5791   -57093
5792   -17712
5793    46409
5794    45839
5795   -17347
5796   -56210
5797   -19051
5798    44138
5799    45871
5800   -14812
5801   -56524
5802   -21018
5803    43654
5804    48045
5805   -12784
5806   -55902
5807   -23487
5808    42087
5809    49354
5810    -9540
5811   -57191
5812   -25394
5813    39986
5814    50149
5815    -6869
5816   -55328
5817   -28380
5818    37796
5819    53164
5820    -5309
5821   -55732
5822   -28669
5823    35872
5824    52253
5825    -2206
5826   -53946
5827   -32778
5828    35138
5829    53674
5830    -1574
5831   -53075
5832   -32715
5833    31567
5834    54478
5835     1472
5836   -53560
5837   -34965
5838    32680
5839    53861
5840      792
5841   -50836
5842   -36077
5843    28855
5844    55168
5845     5078
5846   -52905
5847   -37044
5848    28690
5849    53876
5850     7590
5851   -49398
5852   -39117
5853    26586
5854    56651
5855     9574
5856   -49046
5857   -40715
5858    22935
5859    55137
5860    13458
5861   -47868
5862   -43351
5863    21808
5864    56509
5865    15052
5866   -46576
5867   -43466
5868    18080
5869    55944
5870    16935
5871   -44824
5872   -46075
5873    17471
5874    56436
5875    17572
5876   -43672
5877   -46457
5878    14019
5879    57169
5880    20596
5881   -43576
5882   -46467
5883    13225
5884    55335
5885    22677
5886   -41079
5887   -48876
5888    10522
5889    56136
5890    22480
5891   -41007
5892   -48165
5893     8976
5894    53770
5895    27127
5896   -37848
5897   -50940
5898     7948
5899    54911
5900    26483
5901   -36571
5902   -49705
5903     2821
5904    52662
5905    30727
5906   -36076
5907   -53185
5908     2715
5909    53149
5910    30764
5911   -31538
5912   -52925
5913    -1818
5914    52758
5915    34074
5916   -32276
5917   -54021
5918    -3014
5919    49670
5920    35663
5921   -27888
5922   -55022
5923    -5712
5924    51488
5925    35930
5926   -27615
5927   -53221
5928    -6212
5929    47773
5930    39310
5931   -24462
5932   -55200
5933    -8144
5934    49938
5935    38406
5936   -24249
5937   -53385
5938   -11087
5939    47791
5940    41820
5941   -21686
5942   -55413
5943   -11166
5944    46885
5945    39894
5946   -19144
5947   -54438
5948   -15817
5949    45208
5950    44372
5951   -18095
5952   -54053
5953   -16187
5954    43571
5955    44731
5956   -15359
5957   -54816
5958   -18932
5959    42433
5960    45810
5961   -13082
5962   -53369
5963   -21845
5964    40720
5965    47710
5966   -10789
5967   -55363
5968   -23747
5969    40205
5970    47689
5971    -9036
5972   -52626
5973   -25609
5974    37367
5975    50438
5976    -6652
5977   -54187
5978   -25885
5979    36539
5980    49741
5981    -4230
5982   -53032
5983   -29986
5984    35668
5985    50327
5986    -3860
5987   -52391
5988   -29700
5989    32960
5990    51525
5991    -1253
5992   -52959
5993   -31507
5994    32090
5995    51047
5996     -177
5997   -49748
5998   -33365
5999    28398
6000    53041
6001     4655
6002   -50859
6003   -34881
6004    28717
6005    52119
6006     5580
6007   -48445
6008   -38159
6009    25252
6010    53573
6011     7971
6012   -48412
6013   -37774
6014    24099
6015    51884
6016    11046
6017   -46346
6018   -40389
6019    21829
6020    56026
6021    10986
6022   -46094
6023   -40187
6024    19179
6025    53984
6026    15611
6027   -45272
6028   -42566
6029    18296
6030    54020
6031    14860
6032   -43064
6033   -42647
6034    14847
6035    55437
6036    18407
6037   -44331
6038   -44267
6039    14616
6040    52446
6041    19047
6042   -40516
6043   -45104
6044    12350
6045    53171
6046    21785
6047   -39050
6048   -46833
6049     9558
6050    52263
6051    23902
6052   -38080
6053   -48901
6054     6922
6055    54047
6056    26061
6057   -35434
6058   -48328
6059     4440
6060    51678
6061    29475
6062   -35343
6063   -49709
6064     4197
6065    52005
6066    29060
6067   -32106
6068   -50295
6069      215
6070    52309
6071    32492
6072   -31518
6073   -50179
6074      442
6075    49764
6076    32315
6077   -29487
6078   -52142
6079    -2088
6080    49825
6081    32408
6082   -29521
6083   -49890
6084    -4238
6085    47961
6086    36022
6087   -26720
6088   -51370
6089    -5658
6090    49192
6091    35717
6092   -24551
6093   -50950
6094    -9262
6095    45841
6096    39607
6097   -22989
6098   -53185
6099   -10173
6100    45168
6101    39989
6102   -19852
6103   -52607
6104   -14419
6105    45286
6106    42657
6107   -18883
6108   -52819
6109   -14576
6110    42310
6111    42108
6112   -14417
6113   -53757
6114   -17698
6115    42734
6116    43890
6117   -14722
6118   -51522
6119   -19605
6120    39618
6121    44095
6122   -12412
6123   -52516
6124   -21188
6125    40657
6126    44749
6127   -10961
6128   -50034
6129   -22901
6130    38366
6131    46946
6132    -8654
6133   -51504
6134   -22547
6135    37149
6136    46838
6137    -6290
6138   -51668
6139   -25617
6140    35405
6141    48374
6142    -4512
6143   -49582
6144   -27646
6145    32003
6146    48772
6147    -1557
6148   -51270
6149   -29904
6150    31372
6151    49881
6152     -236
6153   -48159
6154   -31487
6155    28259
6156    50856
6157     2812
6158   -49377
6159   -33306
6160    28577
6161    50245
6162     4757
6163   -47326
6164   -34644
6165    25198
6166    51567
6167     5896
6168   -48623
6169   -34671
6170    25086
6171    51489
6172     8107
6173   -46309
6174   -37848
6175    23583
6176    51317
6177     9391
6178   -45890
6179   -37419
6180    20038
6181    51522
6182    12473
6183   -45057
6184   -38896
6185    19857
6186    51135
6187    13025
6188   -42742
6189   -41265
6190    16130
6191    52463
6192    15836
6193   -41967
6194   -42337
6195    15383
6196    50216
6197    17933
6198   -39681
6199   -44408
6200    12223
6201    52937
6202    19901
6203   -38983
6204   -44643
6205     9981
6206    49458
6207    22320
6208   -37158
6209   -45519
6210     9101
6211    50549
6212    23760
6213   -35393
6214   -45687
6215     5089
6216    50645
6217    25728
6218   -34141
6219   -46879
6220     5724
6221    50428
6222    25337
6223   -33034
6224   -48228
6225     2719
6226    49306
6227    29040
6228   -32229
6229   -49212
6230     1198
6231    48897
6232    29896
6233   -30592
6234   -49469
6235    -1004
6236    49132
6237    31084
6238   -28209
6239   -48502
6240    -2857
6241    46030
6242    33027
6243   -26017
6244   -50019
6245    -6111
6246    46728
6247    35029
6248   -23541
6249   -49810
6250    -8641
6251    45693
6252    38053
6253   -22588
6254   -50943
6255    -8350
6256    44548
6257    37099
6258   -20498
6259   -50476
6260   -12110
6261    43056
6262    38889
6263   -18381
6264   -50911
6265   -11650
6266    41975
6267    39369
6268   -17469
6269   -51356
6270   -15420
6271    41598
6272    39973
6273   -15731
6274   -50066
6275   -17072
6276    40526
6277    42127
6278   -13017
6279   -51576
6280   -18019
6281    39793
6282    42237
6283   -10659
6284   -49840
6285   -21456
6286    37372
6287    44148
6288    -9874
6289   -50069
6290   -22105
6291    36037
6292    44762
6293    -7668
6294   -48143
6295   -24461
6296    34078
6297    46864
6298    -5530
6299   -48617
6300   -25687
6301    32008
6302    46802
6303    -2968
6304   -48262
6305   -28422
6306    32213
6307    46625
6308     -975
6309   -47810
6310   -29068
6311    29484
6312    48012
6313      747
6314   -47925
6315   -30140
6316    29117
6317    48041
6318      802
6319   -46445
6320   -32158
6321    27384
6322    49081
6323     3507
6324   -46280
6325   -31749
6326    26337
6327    48795
6328     6383
6329   -44791
6330   -35107
6331    22762
6332    49239
6333     8131
6334   -43914
6335   -35646
6336    20930
6337    49860
6338    10730
6339   -43169
6340   -37676
6341    19053
6342    49525
6343    12911
6344   -41316
6345   -38285
6346    16391
6347    49235
6348    14180
6349   -39471
6350   -39680
6351    16396
6352    49496
6353    14601
6354   -39225
6355   -40916
6356    13160
6357    50619
6358    17160
6359   -38770
6360   -40782
6361    12611
6362    49303
6363    18715
6364   -37447
6365   -42774
6366    10398
6367    49335
6368    20337
6369   -36515
6370   -43672
6371     8780
6372    48213
6373    23446
6374   -35358
6375   -44864
6376     6642
6377    48159
6378    23481
6379   -33424
6380   -45085
6381     3802
6382    48546
6383    25947
6384   -30593
6385   -46315
6386     2178
6387    47023
6388    28153
6389   -29263
6390   -47375
6391      480
6392    47107
6393    29201
6394   -27719
6395   -46269
6396    -1178
6397    45496
6398    30663
6399   -25610
6400   -48217
6401    -3856
6402    45585
6403    32786
6404   -24648
6405   -47668
6406    -5412
6407    45086
6408    33936
6409   -24157
6410   -48531
6411    -6556
6412    43455
6413    35080
6414   -22277
6415   -48529
6416    -8972
6417    43026
6418    35572
6419   -20901
6420   -48676
6421   -10235
6422    41877
6423    37926
6424   -18252
6425   -49085
6426   -12645
6427    40450
6428    38522
6429   -16203
6430   -48292
6431   -14226
6432    39317
6433    39873
6434   -13522
6435   -49265
6436   -16859
6437    38140
6438    40900
6439   -11736
6440   -48027
6441   -17856
6442    35808
6443    42523
6444   -10017
6445   -48746
6446   -21140
6447    34959
6448    42950
6449    -8566
6450   -47377
6451   -22271
6452    34437
6453    43770
6454    -5507
6455   -46977
6456   -23472
6457    32763
6458    44868
6459    -4780
6460   -47437
6461   -25340
6462    32022
6463    44666
6464    -3898
6465   -47133
6466   -26165
6467    30282
6468    46023
6469    -1195
6470   -47231
6471   -27566
6472    28632
6473    46211
6474      283
6475   -45805
6476   -29619
6477    26049
6478    46027
6479     2882
6480   -45183
6481   -31629
6482    24650
6483    46827
6484     4787
6485   -43879
6486   -32962
6487    23437
6488    46894
6489     6429
6490   -43711
6491   -33091
6492    21739
6493    47461
6494     8448
6495   -41912
6496   -34989
6497    18927
6498    47222
6499    10109
6500   -40773
6501   -36552
6502    17752
6503    47581
6504    11143
6505   -40788
6506   -36938
6507    16321
6508    48566
6509    12525
6510   -40031
6511   -38237
6512    16232
6513    48226
6514    15612
6515   -39610
6516   -39895
6517    14314
6518    47065
6519    16061
6520   -38053
6521   -39840
6522    10554
6523    47431
6524    18805
6525   -36907
6526   -41245
6527     9399
6528    47105
6529    21365
6530   -33055
6531   -41499
6532     6981
6533    47000
6534    23076
6535   -31809
6536   -43181
6537     5947
6538    46348
6539    24352
6540   -30451
6541   -44463
6542     3196
6543    46618
6544    25501
6545   -30068
6546   -43047
6547     2818
6548    45392
6549    27379
6550   -28256
6551   -45432
6552      285
6553    45264
6554    28511
6555   -28426
6556   -44719
6557    -1399
6558    44267
6559    29423
6560   -24931
6561   -46591
6562    -2989
6563    44238
6564    31269
6565   -24131
6566   -46637
6567    -5706
6568    43593
6569    32587
6570   -22050
6571   -47451
6572    -6893
6573    42760
6574    33163
6575   -20280
6576   -46439
6577    -9455
6578    40545
6579    34878
6580   -18547
6581   -46509
6582   -11436
6583    38399
6584    36481
6585   -15865
6586   -46860
6587   -12087
6588    38728
6589    36356
6590   -16375
6591   -45620
6592   -15951
6593    37046
6594    37268
6595   -13616
6596   -47232
6597   -15967
6598    36770
6599    38570
6600   -11757
6601   -47021
6602   -18791
6603    36017
6604    39899
6605   -11099
6606   -45910
6607   -18841
6608    34349
6609    41193
6610    -7505
6611   -46747
6612   -21285
6613    33738
6614    42314
6615    -7528
6616   -46010
6617   -22367
6618    32384
6619    41791
6620    -3403
6621   -44662
6622   -24177
6623    29732
6624    42829
6625    -3215
6626   -44463
6627   -25378
6628    28231
6629    43669
6630    -1160
6631   -44221
6632   -27244
6633    26172
6634    43628
6635     1806
6636   -42677
6637   -29651
6638    24249
6639    45275
6640     1534
6641   -43153
6642   -29616
6643    23024
6644    45455
6645     5670
6646   -41354
6647   -32067
6648    22879
6649    46267
6650     6020
6651   -42342
6652   -33123
6653    20797
6654    45711
6655     8686
6656   -41142
6657   -34658
6658    19997
6659    46451
6660     9689
6661   -40008
6662   -35657
6663    16594
6664    46299
6665    11668
6666   -38858
6667   -37484
6668    15991
6669    45553
6670    12047
6671   -37742
6672   -36650
6673    13343
6674    46355
6675    15466
6676   -35699
6677   -38364
6678    12318
6679    43633
6680    16463
6681   -33788
6682   -40168
6683    10257
6684    45955
6685    18313
6686   -33717
6687   -38746
6688     6876
6689    45484
6690    19841
6691   -31249
6692   -41139
6693     6913
6694    45154
6695    20237
6696   -31235
6697   -41086
6698     4463
6699    44798
6700    22867
6701   -30369
6702   -41816
6703     3266
6704    44981
6705    24553
6706   -29510
6707   -43148
6708     2298
6709    44425
6710    26619
6711   -28026
6712   -42488
6713    -1163
6714    43478
6715    27756
6716   -25864
6717   -43647
6718    -2287
6719    42345
6720    28243
6721   -24603
6722   -43584
6723    -3572
6724    40910
6725    30557
6726   -20938
6727   -43779
6728    -5085
6729    40351
6730    31580
6731   -20561
6732   -44308
6733    -7802
6734    39495
6735    33697
6736   -18898
6737   -44619
6738    -9334
6739    39008
6740    33678
6741   -16792
6742   -46373
6743   -11239
6744    38793
6745    34987
6746   -17235
6747   -45461
6748   -11660
6749    37594
6750    37386
6751   -14016
6752   -45697
6753   -14033
6754    36585
6755    36621
6756   -14056
6757   -45275
6758   -15568
6759    35261
6760    39062
6761   -11241
6762   -45958
6763   -16917
6764    32901
6765    38767
6766    -8983
6767   -43945
6768   -19412
6769    32536
6770    39962
6771    -8104
6772   -43323
6773   -20011
6774    29679
6775    39476
6776    -4685
6777   -43642
6778   -22500
6779    29264
6780    41369
6781    -2760
6782   -42615
6783   -22714
6784    28172
6785    41884
6786    -1943
6787   -42914
6788   -26316
6789    27265
6790    42400
6791     -352
6792   -42465
6793   -26936
6794    26134
6795    44108
6796     1482
6797   -43200
6798   -27268
6799    23883
6800    42773
6801     2856
6802   -41496
6803   -29501
6804    22247
6805    43406
6806     4686
6807   -41311
6808   -30769
6809    21246
6810    43283
6811     7381
6812   -39860
6813   -32931
6814    20809
6815    43798
6816     8270
6817   -38580
6818   -32657
6819    17641
6820    44531
6821    11042
6822   -38100
6823   -32854
6824    16708
6825    43832
6826    10928
6827   -35211
6828   -35165
6829    13696
6830    45143
6831    14378
6832   -34956
6833   -36419
6834    13319
6835    44379
6836    14710
6837   -33187
6838   -37701
6839    11102
6840    44617
6841    15611
6842   -34147
6843   -37640
6844     9289
6845    44302
6846    18231
6847   -33061
6848   -39508
6849     8687
6850    44029
6851    19317
6852   -31392
6853   -39390
6854     5966
6855    43709
6856    21517
6857   -30286
6858   -39786
6859     4838
6860    43096
6861    22186
6862   -28152
6863   -40614
6864     2648
6865    41504
6866    24492
6867   -27057
6868   -40929
6869      919
6870    41931
6871    26048
6872   -25504
6873   -41818
6874     -751
6875    41354
6876    26279
6877   -23923
6878   -42048
6879    -3322
6880    40438
6881    27930
6882   -22972
6883   -42158
6884    -4256
6885    39791
6886    29181
6887   -20906
6888   -43224
6889    -5704
6890    39838
6891    30200
6892   -20376
6893   -42535
6894    -7184
6895    39368
6896    31699
6897   -17930
6898   -43386
6899    -9206
6900    39017
6901    33381
6902   -16752
6903   -42540
6904    -9663
6905    37821
6906    33900
6907   -14150
6908   -42929
6909   -12352
6910    36460
6911    35238
6912   -14015
6913   -43046
6914   -14287
6915    34022
6916    35667
6917   -11513
6918   -43135
6919   -14965
6920    32992
6921    36421
6922   -10084
6923   -42347
6924   -17479
6925    31480
6926    37876
6927    -8654
6928   -42625
6929   -18299
6930    31161
6931    37615
6932    -7049
6933   -42413
6934   -20852
6935    29699
6936    39286
6937    -4899
6938   -43704
6939   -21766
6940    29476
6941    40014
6942    -3413
6943   -42597
6944   -24917
6945    27412
6946    41174
6947    -1999
6948   -41770
6949   -23437
6950    26044
6951    41515
6952      459
6953   -40104
6954   -26073
6955    25247
6956    40921
6957     1457
6958   -40506
6959   -27595
6960    22634
6961    41405
6962     3909
6963   -39518
6964   -28567
6965    20933
6966    41602
6967     4208
6968   -37954
6969   -29011
6970    20283
6971    42045
6972     6758
6973   -37358
6974   -30798
6975    19297
6976    41688
6977     8070
6978   -36935
6979   -31440
6980    16722
6981    42890
6982    10394
6983   -37044
6984   -32759
6985    15361
6986    43394
6987    10833
6988   -35693
6989   -34126
6990    14160
6991    43027
6992    13114
6993   -34754
6994   -35077
6995    13046
6996    43402
6997    14994
6998   -33534
6999   -35795
7000    10036
7001    42417
7002    16492
7003   -31982
7004   -35575
7005     8106
7006    42655
7007    17748
7008   -31201
7009   -38015
7010     7424
7011    41580
7012    19263
7013   -28892
7014   -37492
7015     4363
7016    42101
7017    20765
7018   -29018
7019   -38237
7020     3209
7021    41392
7022    22143
7023   -26397
7024   -38479
7025     1896
7026    41146
7027    23638
7028   -26598
7029   -39961
7030     1075
7031    40488
7032    24323
7033   -24983
7034   -41499
7035     -890
7036    39808
7037    27019
7038   -23390
7039   -40261
7040    -1979
7041    40272
7042    27735
7043   -22611
7044   -41529
7045    -3951
7046    38396
7047    27839
7048   -20197
7049   -41519
7050    -6629
7051    37920
7052    29344
7053   -18929
7054   -41924
7055    -7016
7056    36673
7057    29942
7058   -16547
7059   -41561
7060    -9277
7061    36251
7062    32370
7063   -15096
7064   -40962
7065   -10052
7066    34155
7067    33119
7068   -14281
7069   -41298
7070   -11516
7071    34492
7072    33194
7073   -12317
7074   -42840
7075   -14181
7076    33292
7077    35195
7078   -11121
7079   -41822
7080   -15633
7081    32553
7082    35032
7083    -9153
7084   -41041
7085   -16561
7086    30892
7087    37462
7088    -8098
7089   -41338
7090   -19487
7091    29303
7092    37208
7093    -6439
7094   -41794
7095   -20540
7096    28410
7097    38250
7098    -3116
7099   -40224
7100   -21265
7101    27200
7102    38995
7103    -2385
7104   -40073
7105   -22108
7106    26477
7107    38761
7108     -662
7109   -40435
7110   -23956
7111    23726
7112    39434
7113     1269
7114   -38936
7115   -25168
7116    23435
7117    39252
7118     1517
7119   -38495
7120   -27030
7121    21221
7122    40464
7123     3988
7124   -37506
7125   -27186
7126    20914
7127    40764
7128     5484
7129   -37168
7130   -30142
7131    19830
7132    41856
7133     7258
7134   -36837
7135   -29979
7136    17615
7137    40969
7138     8415
7139   -35830
7140   -31017
7141    16512
7142    40396
7143     9825
7144   -35029
7145   -32391
7146    13989
7147    42309
7148    11371
7149   -34616
7150   -32476
7151    12130
7152    40893
7153    13613
7154   -32393
7155   -33864
7156    11817
7157    40422
7158    14654
7159   -31469
7160   -33969
7161     9576
7162    39429
7163    15761
7164   -29253
7165   -35582
7166     8177
7167    39914
7168    17773
7169   -29238
7170   -36891
7171     6922
7172    41098
7173    19936
7174   -28286
7175   -37582
7176     4859
7177    40324
7178    19706
7179   -27150
7180   -37598
7181     3190
7182    39956
7183    21776
7184   -26437
7185   -38868
7186     2163
7187    39296
7188    22951
7189   -24809
7190   -39248
7191     -343
7192    39435
7193    25242
7194   -23691
7195   -37903
7196    -1442
7197    37876
7198    26072
7199   -21131
7200   -39327
7201    -1871
7202    37514
7203    25462
7204   -19886
7205   -38273
7206    -5162
7207    35853
7208    28556
7209   -17486
7210   -40595
7211    -5538
7212    35141
7213    28258
7214   -17169
7215   -39314
7216    -7095
7217    35451
7218    30231
7219   -16799
7220   -40345
7221    -8762
7222    34452
7223    31477
7224   -13657
7225   -41004
7226   -10933
7227    34434
7228    31994
7229   -13614
7230   -41680
7231   -11919
7232    32326
7233    33681
7234   -11321
7235   -41036
7236   -13935
7237    31136
7238    34310
7239    -9914
7240   -40771
7241   -15397
7242    30530
7243    35214
7244    -8566
7245   -38857
7246   -17608
7247    29135
7248    34456
7249    -7601
7250   -38882
7251   -17774
7252    27876
7253    37210
7254    -4670
7255   -39093
7256   -19489
7257    27202
7258    35938
7259    -4128
7260   -38500
7261   -21409
7262    25735
7263    37783
7264    -2670
7265   -38450
7266   -21500
7267    24372
7268    38475
7269    -1555
7270   -38872
7271   -23636
7272    23229
7273    38661
7274     1289
7275   -38498
7276   -24448
7277    21562
7278    38925
7279     2269
7280   -37698
7281   -26940
7282    21207
7283    39576
7284     3569
7285   -36745
7286   -25897
7287    20114
7288    39154
7289     6111
7290   -35754
7291   -27614
7292    17511
7293    38748
7294     7324
7295   -34676
7296   -29302
7297    16558
7298    39376
7299     8511
7300   -33238
7301   -29093
7302    14600
7303    39240
7304    10700
7305   -32891
7306   -32032
7307    13056
7308    39961
7309    11324
7310   -31403
7311   -31668
7312    11231
7313    39664
7314    13388
7315   -31370
7316   -33125
7317    10682
7318    40161
7319    14167
7320   -30969
7321   -34611
7322     8621
7323    40022
7324    15771
7325   -29308
7326   -34804
7327     7464
7328    39029
7329    16764
7330   -27381
7331   -34873
7332     5744
7333    39294
7334    18089
7335   -26430
7336   -34772
7337     4468
7338    38597
7339    20049
7340   -25307
7341   -35907
7342     3273
7343    38406
7344    20707
7345   -24593
7346   -36513
7347     1554
7348    36946
7349    22830
7350   -22917
7351   -36537
7352     -319
7353    37121
7354    23351
7355   -22284
7356   -37488
7357    -2209
7358    36209
7359    24910
7360   -20429
7361   -37935
7362    -2997
7363    36634
7364    25696
7365   -19416
7366   -38051
7367    -5022
7368    35916
7369    26628
7370   -18691
7371   -38284
7372    -5865
7373    35009
7374    29368
7375   -16733
7376   -40344
7377    -8192
7378    35514
7379    29108
7380   -15727
7381   -38469
7382   -10109
7383    33399
7384    30003
7385   -14585
7386   -38852
7387    -9937
7388    32075
7389    30705
7390   -12533
7391   -37933
7392   -13126
7393    30946
7394    31843
7395   -11407
7396   -38738
7397   -13542
7398    29982
7399    32675
7400    -9915
7401   -39565
7402   -15357
7403    29619
7404    33828
7405    -8191
7406   -38058
7407   -15925
7408    28774
7409    34387
7410    -6018
7411   -39021
7412   -16988
7413    28272
7414    35439
7415    -5341
7416   -38437
7417   -18946
7418    26441
7419    36625
7420    -3305
7421   -38389
7422   -20632
7423    25749
7424    36004
7425    -1357
7426   -36878
7427   -22407
7428    24552
7429    37125
7430     -548
7431   -37364
7432   -22999
7433    22653
7434    36662
7435      614
7436   -35128
7437   -23755
7438    21343
7439    37040
7440     1546
7441   -35415
7442   -24088
7443    19351
7444    36048
7445     4273
7446   -34827
7447   -25850
7448    18188
7449    37618
7450     4393
7451   -34760
7452   -27396
7453    16722
7454    38013
7455     7012
7456   -34253
7457   -28341
7458    16382
7459    38197
7460     8813
7461   -33274
7462   -30224
7463    14313
7464    38957
7465    10245
7466   -32371
7467   -30344
7468    12582
7469    38614
7470    11651
7471   -31002
7472   -32050
7473    11573
7474    38983
7475    12266
7476   -30790
7477   -30747
7478     9762
7479    38406
7480    14557
7481   -29607
7482   -32583
7483     9549
7484    38362
7485    16144
7486   -27735
7487   -32926
7488     6418
7489    37638
7490    16554
7491   -26658
7492   -34097
7493     6034
7494    36541
7495    17809
7496   -26276
7497   -34152
7498     3746
7499    36765
7500    19142
7501   -25173
7502   -34136
7503     3032
7504    37124
7505    21857
7506   -23235
7507   -35707
7508     1597
7509    36395
7510    21814
7511   -21869
7512   -35630
7513     -562
7514    35875
7515    23073
7516   -20840
7517   -37720
7518    -2124
7519    36898
7520    23636
7521   -20150
7522   -37232
7523    -3088
7524    35174
7525    25828
7526   -18937
7527   -37195
7528    -5113
7529    32812
7530    25994
7531   -17650
7532   -36340
7533    -5390
7534    33094
7535    27418
7536   -16585
7537   -36791
7538    -7038
7539    31582
7540    27957
7541   -14559
7542   -37027
7543    -8241
7544    31051
7545    29527
7546   -14840
7547   -37205
7548   -10658
7549    31133
7550    30756
7551   -11914
7552   -37980
7553   -11966
7554    30528
7555    31404
7556   -10926
7557   -37147
7558   -14787
7559    29620
7560    32378
7561    -8847
7562   -37946
7563   -14482
7564    28163
7565    33025
7566    -8018
7567   -37989
7568   -16342
7569    28083
7570    34213
7571    -6148
7572   -37631
7573   -16580
7574    24823
7575    34232
7576    -4390
7577   -37527
7578   -18714
7579    24357
7580    33355
7581    -3118
7582   -36405
7583   -19456
7584    23029
7585    34526
7586    -1004
7587   -35167
7588   -19612
7589    22387
7590    34767
7591     -593
7592   -34628
7593   -21210
7594    20271
7595    36226
7596     1765
7597   -34555
7598   -23048
7599    20164
7600    34465
7601     2635
7602   -34652
7603   -25282
7604    18424
7605    37262
7606     4273
7607   -34142
7608   -25562
7609    17554
7610    35876
7611     6517
7612   -33334
7613   -26461
7614    15979
7615    37740
7616     6483
7617   -33020
7618   -27367
7619    15047
7620    36976
7621     9035
7622   -31310
7623   -27503
7624    14124
7625    36420
7626     9398
7627   -30375
7628   -29289
7629    12192
7630    37100
7631    10925
7632   -29435
7633   -29971
7634    10759
7635    36093
7636    12150
7637   -29295
7638   -31019
7639    10016
7640    36317
7641    13974
7642   -27851
7643   -30398
7644     7597
7645    36209
7646    15826
7647   -27661
7648   -32262
7649     7318
7650    36588
7651    17041
7652   -26118
7653   -32471
7654     5129
7655    36475
7656    17164
7657   -24080
7658   -34034
7659     3166
7660    36163
7661    19088
7662   -23486
7663   -34753
7664     2313
7665    35753
7666    19944
7667   -23061
7668   -34546
7669      194
7670    34797
7671    21967
7672   -21053
7673   -34525
7674    -1549
7675    34919
7676    21401
7677   -19815
7678   -34893
7679    -1704
7680    33303
7681    23675
7682   -19848
7683   -34746
7684    -2449
7685    34364
7686    23892
7687   -16846
7688   -34923
7689    -4378
7690    31939
7691    25957
7692   -17633
7693   -36323
7694    -6813
7695    32481
7696    26474
7697   -15120
7698   -36480
7699    -7291
7700    31824
7701    28000
7702   -13072
7703   -36322
7704    -9657
7705    30460
7706    29100
7707   -11577
7708   -36600
7709   -10887
7710    29744
7711    29277
7712   -11619
7713   -36068
7714   -11114
7715    28649
7716    30477
7717    -9232
7718   -36363
7719   -14209
7720    28216
7721    30075
7722    -8892
7723   -35637
7724   -14583
7725    27018
7726    30550
7727    -7269
7728   -34893
7729   -15401
7730    25679
7731    31724
7732    -5953
7733   -34676
7734   -16698
7735    25225
7736    32379
7737    -3719
7738   -34777
7739   -18094
7740    23257
7741    32844
7742    -2273
7743   -35300
7744   -20454
7745    22851
7746    34327
7747    -1056
7748   -35118
7749   -20724
7750    21393
7751    34202
7752      337
7753   -34472
7754   -21985
7755    20594
7756    35091
7757     1825
7758   -34097
7759   -22769
7760    18708
7761    35979
7762     3597
7763   -33310
7764   -23455
7765    18802
7766    34807
7767     5596
7768   -33203
7769   -24324
7770    15687
7771    35872
7772     5140
7773   -31169
7774   -25035
7775    14419
7776    33821
7777     6631
7778   -30722
7779   -25750
7780    13751
7781    35098
7782     7562
7783   -30422
7784   -27859
7785    12835
7786    35419
7787    10089
7788   -29490
7789   -28153
7790    11487
7791    35629
7792    10971
7793   -27656
7794   -29681
7795    10018
7796    35170
7797    13292
7798   -27732
7799   -29301
7800     8801
7801    35364
7802    14751
7803   -25554
7804   -30711
7805     7945
7806    36710
7807    14624
7808   -25619
7809   -30938
7810     5268
7811    34833
7812    17160
7813   -24311
7814   -32398
7815     5668
7816    34910
7817    17432
7818   -25274
7819   -31464
7820     2337
7821    34124
7822    17651
7823   -23211
7824   -32156
7825     1839
7826    33794
7827    18771
7828   -22266
7829   -32632
7830      520
7831    33609
7832    20433
7833   -20418
7834   -33731
7835     -640
7836    32499
7837    22663
7838   -19658
7839   -33493
7840    -2254
7841    32184
7842    22172
7843   -17980
7844   -35597
7845    -3588
7846    32132
7847    24937
7848   -17437
7849   -34650
7850    -5341
7851    32086
7852    25129
7853   -14879
7854   -34856
7855    -6985
7856    31336
7857    26654
7858   -14272
7859   -35382
7860    -7803
7861    29990
7862    27221
7863   -12560
7864   -35211
7865    -9610
7866    28455
7867    27420
7868   -12525
7869   -35390
7870    -9946
7871    28140
7872    27486
7873    -9464
7874   -35266
7875   -10521
7876    26700
7877    28981
7878    -8964
7879   -34594
7880   -12920
7881    26518
7882    28859
7883    -7293
7884   -35375
7885   -14048
7886    25384
7887    30711
7888    -7212
7889   -34212
7890   -16159
7891    24810
7892    31437
7893    -4464
7894   -34813
7895   -16771
7896    23736
7897    33221
7898    -2353
7899   -34692
7900   -18839
7901    22435
7902    32741
7903    -1838
7904   -33233
7905   -19028
7906    21641
7907    33292
7908    -1369
7909   -33631
7910   -21013
7911    20515
7912    32446
7913     1312
7914   -32550
7915   -20526
7916    18488
7917    34113
7918     2106
7919   -32528
7920   -21753
7921    18226
7922    32872
7923     3550
7924   -31631
7925   -22396
7926    16750
7927    34659
7928     4431
7929   -30813
7930   -24020
7931    16735
7932    33567
7933     5816
7934   -30851
7935   -25287
7936    14386
7937    34618
7938     7818
7939   -30253
7940   -26904
7941    14167
7942    34455
7943     9705
7944   -28973
7945   -27075
7946    11016
7947    34109
7948     9461
7949   -28404
7950   -28967
7951    10343
7952    34492
7953    10990
7954   -28316
7955   -29024
7956     8719
7957    33934
7958    12002
7959   -25802
7960   -29091
7961     7843
7962    33506
7963    13789
7964   -25869
7965   -28805
7966     6769
7967    33729
7968    14327
7969   -24637
7970   -30070
7971     6010
7972    33590
7973    15765
7974   -24118
7975   -30286
7976     4438
7977    32899
7978    16511
7979   -22528
7980   -31571
7981     2755
7982    32797
7983    18402
7984   -21349
7985   -30862
7986     1500
7987    33111
7988    19769
7989   -20271
7990   -33553
7991     -163
7992    32531
7993    22044
7994   -18529
7995   -32826
7996    -2221
7997    31675
7998    21612
7999   -18514
8000   -34219
8001    -2449
8002    30014
8003    22988
8004   -17250
8005   -33318
8006    -4557
8007    31430
8008    23707
8009   -15615
8010   -33158
8011    -4838
8012    29783
8013    25671
8014   -15770
8015   -32923
8016    -6558
8017    30454
8018    25294
8019   -12588
8020   -33471
8021    -7226
8022    29125
8023    26551
8024   -12895
8025   -33758
8026    -8953
8027    28955
8028    26618
8029   -10607
8030   -34077
8031    -9921
8032    26432
8033    27299
8034   -10001
8035   -34038
8036   -12710
8037    27490
8038    28100
8039    -6792
8040   -34112
8041   -12984
8042    25089
8043    29137
8044    -7619
8045   -32911
8046   -13898
8047    25414
8048    29306
8049    -4892
8050   -33550
8051   -15177
8052    23158
8053    31326
8054    -4762
8055   -31797
8056   -16976
8057    22714
8058    30270
8059    -3309
8060   -33977
8061   -17008
8062    20430
8063    32244
8064    -2086
8065   -31625
8066   -18972
8067    20921
8068    30135
8069    -1135
8070   -32515
8071   -18890
8072    18596
8073    31513
8074     -105
8075   -32181
8076   -20922
8077    19217
8078    31390
8079     3135
8080   -31304
8081   -21782
8082    16826
8083    33579
8084     3420
8085   -30291
8086   -23411
8087    15542
8088    33108
8089     5442
8090   -31086
8091   -23435
8092    14644
8093    34631
8094     5976
8095   -28604
8096   -25988
8097    14035
8098    32005
8099     8155
8100   -28008
8101   -23978
8102    11577
8103    34048
8104     8896
8105   -26737
8106   -26233
8107    12515
8108    32855
8109     9814
8110   -28283
8111   -26298
8112     9154
8113    34241
8114     9872
8115   -25753
8116   -27576
8117    10004
8118    32217
8119    13871
8120   -26862
8121   -26264
$$ Imaginary data points
##PAGE= N=2
##DATA TABLE= (X++(I..I)), XYDATA
0    -8442
1  1530707
2  -100457
3 -1481495
4   729428
5  1180676
6 -1022557
7  -993883
8   989280
9   656332
10  -817030
11  -425416
12   640101
13   257902
14  -361541
15    17522
16   334089
17  -189253
18  -234065
19   418724
20   342173
21  -375182
22  -277879
23   219072
24   185079
25   -54696
26  -257094
27  -424569
28   163572
29   700479
30  -233739
31  -971872
32   263716
33   901371
34  -415075
35  -639340
36   685647
37   357451
38  -758559
39   165289
40  1030372
41  -395867
42 -1028756
43   583717
44   979441
45  -642030
46  -838909
47   598500
48   573728
49  -688808
50  -409232
51   633721
52    15510
53  -796766
54   265761
55   897727
56  -435478
57  -861699
58   501807
59   685671
60  -381729
61  -340438
62   225985
63    87337
64   119976
65   240419
66  -252357
67  -361412
68   201279
69   199769
70  -168925
71   -87184
72   -70127
73  -177552
74   195912
75   350532
76  -320636
77  -561986
78   289320
79   732977
80   -90537
81  -604626
82   172866
83   603841
84  -180332
85  -383688
86   362192
87   133777
88  -620002
89    65554
90   788995
91  -272803
92  -941096
93   240303
94   716327
95  -344730
96  -535185
97   269342
98   213136
99  -177626
100   156759
101   221034
102  -299629
103  -197235
104   382722
105   341244
106  -147797
107  -318315
108   -31012
109   363633
110   250244
111  -338537
112  -439094
113   137694
114   384237
115   -26361
116  -321549
117  -113980
118   133021
119    47793
120   -51137
121    68076
122   -62301
123  -293375
124   184160
125   619822
126  -153203
127  -717525
128   186159
129   689635
130  -177742
131  -468083
132   204534
133   200498
134  -237447
135    42397
136   263301
137  -264502
138  -433624
139   232633
140   502691
141  -125605
142  -494465
143    18351
144   416923
145    98925
146  -228786
147  -150650
148    16409
149   175462
150   226320
151   -36423
152  -265636
153   -83744
154   145750
155   134186
156    13542
157  -216022
158  -287291
159   190531
160   489263
161  -139864
162  -611227
163    37574
164   547643
165     2907
166  -343459
167    92412
168   165670
169  -148789
170    92467
171   305584
172  -235552
173  -447598
174   239471
175   521877
176  -132850
177  -491318
178     3529
179   354923
180    31534
181  -231308
182   -65749
183    -3429
184   -56636
185   183994
186   222837
187  -255537
188  -332790
189   208595
190   351791
191   -33630
192  -243975
193  -138112
194   147924
195   364967
196    25161
197  -443359
198  -150380
199   351005
200   146851
201  -187838
202   -71313
203    -9953
204   -83501
205   131216
206   232325
207  -215934
208  -433195
209   161619
210   547305
211   -42378
212  -500906
213    -7176
214   373321
215    21505
216  -157274
217    50365
218   -45570
219  -147241
220   217620
221   289344
222  -262749
223  -412060
224   145016
225   391714
226   -21872
227  -305309
228  -103132
229   150028
230   186563
231    47220
232  -195657
233  -221318
234    99593
235   279310
236    54401
237  -163277
238  -138700
239     2267
240   191369
241   199981
242  -172464
243  -374306
244    61461
245   446706
246    77160
247  -406541
248  -180839
249   256292
250   130071
251  -125695
252   -10707
253   -21676
254  -172794
255   162055
256   396877
257  -183681
258  -510873
259   131054
260   479667
261   -30698
262  -302777
263   -30276
264   107006
265    82595
266    90905
267   -62231
268  -251968
269   -81213
270   254899
271   205686
272  -171984
273  -277936
274    20172
275   242252
276   125027
277  -133638
278  -251135
279   -19237
280   325843
281   202071
282  -246687
283  -253484
284   117246
285   190883
286    22035
287   -37847
288  -115849
289  -150235
290   132732
291   327878
292   -81572
293  -468768
294   -58148
295   440402
296   126166
297  -322056
298  -121754
299   144848
300    52025
301    64631
302    88367
303  -204106
304  -219147
305   266679
306   350838
307  -157469
308  -350277
309    13211
310   262374
311   103315
312  -133487
313  -186933
314   -54625
315   158644
316   202161
317   -78456
318  -293530
319   -68957
320   216575
321   141361
322   -58599
323  -136699
324  -112217
325   114772
326   306864
327     1531
328  -380497
329  -116297
330   337465
331   211165
332  -176367
333  -193410
334    18014
335    87181
336    84602
337    53654
338  -161894
339  -264484
340   121952
341   401995
342   -31951
343  -421933
344   -71008
345   302126
346   117558
347  -112379
348  -108126
349   -69617
350    69744
351   236971
352    61571
353  -269066
354  -197560
355   180703
356   258217
357   -45328
358  -231258
359   -94727
360   114556
361   194977
362    42750
363  -247783
364  -216756
365   197189
366   294651
367   -79612
368  -227617
369   -26607
370    79662
371   114512
372   110886
373  -134400
374  -273417
375    78127
376   368859
377    49992
378  -346436
379  -172946
380   211467
381   195215
382   -64529
383  -142970
384   -86844
385     6414
386   183266
387   162642
388  -201756
389  -300419
390   118849
391   340514
392    24283
393  -249671
394  -126119
395   111438
396   183282
397    55175
398  -159874
399  -205372
400    54801
401   281496
402    84680
403  -234899
404  -171368
405    94015
406   157084
407    69343
408   -86869
409  -228968
410   -23999
411   331697
412   154186
413  -302725
414  -229417
415   159255
416   200378
417     4092
418  -101608
419  -125132
420   -37061
421   174790
422   193876
423  -137327
424  -327923
425    12744
426   351642
427   113200
428  -251508
429  -156683
430    92922
431   141740
432    93316
433   -67211
434  -235586
435   -43168
436   280609
437   171532
438  -185365
439  -231134
440    20436
441   198075
442   119321
443  -115690
444  -219523
445   -28660
446   227578
447   177265
448  -155852
449  -277650
450    25335
451   251055
452    78281
453  -119935
454  -118815
455   -49150
456   116517
457   227544
458   -45296
459  -331680
460   -62159
461   326321
462   165531
463  -202050
464  -189095
465    36081
466   126132
467   103709
468   -11772
469  -200622
470  -144141
471   209081
472   268268
473  -130570
474  -303006
475    -9822
476   214496
477   123089
478   -65083
479  -177786
480   -85723
481   166148
482   215127
483   -64434
484  -268513
485   -80697
486   218552
487   186185
488   -95445
489  -187878
490   -44004
491    99331
492   167317
493    37102
494  -258618
495  -182928
496   264804
497   268784
498  -165917
499  -229656
500    26211
501   100467
502    91111
503    54667
504  -159646
505  -192442
506   150532
507   291311
508   -42781
509  -298092
510   -97771
511   203860
512   172910
513   -68387
514  -161104
515   -71572
516    74710
517   190303
518    60528
519  -246080
520  -202529
521   193027
522   264729
523   -67137
524  -213087
525   -59072
526    93989
527   152539
528    60706
529  -184620
530  -208458
531   140884
532   298800
533   -30570
534  -272963
535   -71459
536   141697
537   112340
538    24961
539  -106430
540  -186673
541    45632
542   284922
543    58517
544  -280841
545  -164109
546   172262
547   208965
548   -26107
549  -170081
550   -86351
551    64851
552   143730
553    91562
554  -136648
555  -251147
556    68698
557   334853
558    24394
559  -284821
560   -90760
561   127855
562   105692
563    62826
564   -88004
565  -228780
566    30892
567   311221
568    65220
569  -260125
570  -148131
571   108213
572   169236
573    58698
574  -118151
575  -173049
576    19002
577   223719
578   115703
579  -196901
580  -238908
581    86716
582   262247
583    30907
584  -183027
585  -105879
586    37979
587   119890
588   118198
589   -82336
590  -249899
591    -7867
592   302877
593   130000
594  -231868
595  -184983
596    99128
597   158237
598    46524
599   -69269
600  -173077
601   -60467
602   230842
603   183684
604  -193344
605  -251829
606    60435
607   210639
608    78695
609   -99095
610  -173853
611   -31050
612   200686
613   160549
614  -130364
615  -242396
616    -5809
617   247728
618   138949
619  -159369
620  -183081
621    27696
622   133324
623   108423
624   -26398
625  -222143
626  -114035
627   251078
628   216893
629  -181417
630  -235984
631    40697
632   157072
633    92197
634   -26358
635  -167526
636  -106312
637   169969
638   225574
639   -79189
640  -274346
641   -51456
642   228684
643   153457
644  -104649
645  -177590
646   -55042
647   115633
648   184626
649   -15540
650  -266062
651  -116008
652   238183
653   210265
654  -112563
655  -210338
656   -38168
657   130868
658   154971
659     6225
660  -196420
661  -144750
662   173169
663   258876
664   -72251
665  -279291
666   -53252
667   175478
668   119921
669   -21230
670  -133467
671  -142234
672    80623
673   248266
674    12680
675  -268406
676  -132077
677   180686
678   207022
679   -26432
680  -182956
681   -92948
682    94088
683   170804
684    51108
685  -179425
686  -197886
687   117114
688   285364
689   -10336
690  -263306
691  -101145
692   122388
693   145658
694    39398
695  -150161
696  -192266
697    91037
698   278181
699    26590
700  -249866
701  -131138
702   142151
703   188684
704    14356
705  -141090
706  -134257
707    34421
708   201149
709    98606
710  -207779
711  -225757
712   119030
713   250297
714    -6467
715  -180969
716  -101613
717    35789
718   150453
719   116637
720  -121385
721  -219448
722    43630
723   266134
724    85673
725  -204741
726  -172975
727    75653
728   179840
729    63527
730  -113966
731  -180354
732   -11687
733   222707
734   125862
735  -198849
736  -216285
737    84467
738   217890
739    62106
740  -123708
741  -152886
742     4177
743   184534
744   132271
745  -129080
746  -225610
747    28562
748   255707
749    89192
750  -186565
751  -154493
752    39032
753   115706
754    97187
755   -47133
756  -217007
757   -59157
758   251565
759   153130
760  -181923
761  -189618
762    40736
763   160227
764   110446
765   -52658
766  -180254
767   -56013
768   187371
769   169274
770  -111411
771  -240661
772   -22131
773   215668
774   125262
775  -120866
776  -173061
777   -27199
778   136362
779   155329
780   -56617
781  -235383
782   -52021
783   235598
784   160405
785  -136087
786  -195433
787     4361
788   150345
789   113441
790   -37796
791  -172950
792   -96220
793   169200
794   211837
795  -102178
796  -255719
797    -2601
798   188556
799    89253
800   -48244
801  -131361
802  -107776
803   107844
804   218048
805   -39129
806  -255750
807   -69095
808   198302
809   161239
810   -71479
811  -182825
812   -65933
813   123679
814   165900
815     3911
816  -191765
817  -131585
818   165810
819   232946
820   -73107
821  -243093
822   -48584
823   146311
824   128583
825    -7687
826  -159438
827  -137162
828   116223
829   224081
830   -34349
831  -247193
832   -81357
833   176890
834   162575
835   -39552
836  -147695
837   -85136
838    76533
839   184405
840    41895
841  -211423
842  -150169
843   160370
844   211633
845   -43334
846  -190020
847   -89751
848    78633
849   150335
850    40228
851  -158667
852  -163434
853    86658
854   242188
855    36382
856  -230436
857  -133308
858   146386
859   175356
860     1536
861  -121626
862  -136360
863    28340
864   229687
865    80119
866  -242095
867  -170868
868   144936
869   184957
870    -7101
871  -140146
872  -130747
873    37548
874   197460
875    77980
876  -172845
877  -165898
878    83658
879   218767
880    45778
881  -186693
882  -143964
883    83002
884   164884
885    46130
886  -113897
887  -161640
888     3428
889   209033
890   106325
891  -192957
892  -195619
893    92658
894   204811
895    42819
896  -112470
897  -127370
898    -9886
899   172728
900   151759
901  -141723
902  -242566
903    59537
904   243744
905    41283
906  -152458
907  -131345
908   -11793
909   141722
910   143603
911  -112349
912  -230805
913    24507
914   231664
915    89987
916  -139380
917  -164701
918    17927
919   183192
920   109039
921   -97873
922  -161684
923   -20554
924   164585
925   147792
926  -116314
927  -236086
928     9629
929   207849
930    75473
931  -111338
932  -140295
933   -42919
934   132467
935   168050
936   -74388
937  -229887
938   -17044
939   217567
940   130032
941  -105263
942  -171483
943   -21013
944   147183
945   139118
946   -50958
947  -197752
948   -74073
949   177351
950   169822
951  -104556
952  -220603
953   -23497
954   163433
955   116883
956   -53156
957  -160153
958   -79349
959   131560
960   190017
961   -41818
962  -230702
963   -58363
964   202479
965   141477
966   -85180
967  -146797
968   -57148
969    85628
970   172486
971     4659
972  -230815
973  -103912
974   192992
975   162847
976   -83524
977  -169160
978   -63666
979   105417
980   169284
981    -4398
982  -190869
983   -96130
984   134775
985   182127
986   -13606
987  -203199
988  -102788
989   155939
990   174523
991   -38682
992  -157306
993   -91578
994    71162
995   183848
996    35945
997  -220433
998  -139510
999   165574
1000   186768
1001   -46393
1002  -160782
1003   -82912
1004    66934
1005   164468
1006    57095
1007  -172067
1008  -159561
1009   120560
1010   219761
1011   -14525
1012  -196751
1013   -90985
1014    92991
1015   148091
1016    44107
1017  -139329
1018  -163992
1019    68725
1020   215947
1021    26946
1022  -197912
1023  -131881
1024   101152
1025   185816
1026    27315
1027  -154713
1028  -125356
1029    59458
1030   175779
1031    71236
1032  -154956
1033  -176175
1034    83214
1035   222811
1036    23530
1037  -176407
1038  -117400
1039    49390
1040   148736
1041    83339
1042  -127169
1043  -188303
1044    42037
1045   218769
1046    67980
1047  -172432
1048  -157532
1049    68140
1050   181309
1051    54779
1052  -117353
1053  -143207
1054     3117
1055   181532
1056   123428
1057  -150653
1058  -203434
1059    67636
1060   206998
1061    39141
1062  -126576
1063  -130248
1064    -7967
1065   154660
1066   129278
1067  -114454
1068  -205647
1069    24454
1070   211886
1071    83372
1072  -140928
1073  -154906
1074    20257
1075   159742
1076   107818
1077   -85843
1078  -185290
1079   -19217
1080   198501
1081   123015
1082  -139302
1083  -184764
1084    20922
1085   169930
1086    99157
1087   -89762
1088  -167191
1089   -29677
1090   154560
1091   135940
1092   -79799
1093  -203169
1094   -27603
1095   201862
1096   126853
1097  -117114
1098  -162206
1099   -10693
1100   123141
1101   133766
1102   -34263
1103  -205580
1104   -66700
1105   201752
1106   149197
1107  -116584
1108  -179781
1109   -14588
1110   138348
1111   124715
1112   -43502
1113  -175174
1114   -69847
1115   154770
1116   166589
1117   -70158
1118  -207923
1119   -40636
1120   171739
1121   127624
1122   -62920
1123  -154933
1124   -70975
1125   115311
1126   173206
1127   -34853
1128  -214501
1129   -74149
1130   167195
1131   153701
1132   -61462
1133  -176240
1134   -61942
1135   128102
1136   153282
1137   -17767
1138  -171015
1139   -97095
1140   128338
1141   187555
1142   -32592
1143  -203564
1144   -71051
1145   138414
1146   142317
1147   -18449
1148  -156137
1149  -112942
1150    94301
1151   186515
1152     -686
1153  -201054
1154  -105506
1155   140076
1156   175075
1157   -26535
1158  -164937
1159   -84528
1160    88546
1161   166640
1162    37652
1163  -175663
1164  -143694
1165   133244
1166   202380
1167   -36855
1168  -182708
1169   -81352
1170    77402
1171   148560
1172    43160
1173  -162880
1174  -153679
1175    96701
1176   198788
1177     4936
1178  -177862
1179  -115233
1180    93566
1181   179969
1182    32343
1183  -149961
1184  -125307
1185    65018
1186   180607
1187    57709
1188  -164511
1189  -156339
1190    87543
1191   195254
1192    23515
1193  -160776
1194  -127428
1195    50288
1196   159433
1197    65762
1198  -135966
1199  -166665
1200    48084
1201   208894
1202    60446
1203  -169419
1204  -138390
1205    71497
1206   160427
1207    61791
1208  -105740
1209  -164559
1210    14710
1211   210598
1212    87692
1213  -169135
1214  -157908
1215    64225
1216   169062
1217    62566
1218  -117294
1219  -161276
1220    11928
1221   180476
1222    97318
1223  -130546
1224  -178014
1225    27204
1226   192957
1227    78850
1228  -133506
1229  -148034
1230    15970
1231   151331
1232   114073
1233   -87501
1234  -191937
1235    -7175
1236   198790
1237   104094
1238  -124763
1239  -162437
1240     6472
1241   159021
1242   113204
1243   -87168
1244  -177267
1245   -27414
1246   160008
1247   130482
1248   -90805
1249  -196765
1250   -13474
1251   187569
1252   110229
1253  -100777
1254  -159279
1255   -26701
1256   138541
1257   140097
1258   -61338
1259  -196893
1260   -36845
1261   186126
1262   130588
1263   -98379
1264  -171158
1265   -22243
1266   138639
1267   128890
1268   -44973
1269  -178753
1270   -68947
1271   162662
1272   157945
1273   -86920
1274  -188353
1275   -26632
1276   137143
1277   125284
1278   -33519
1279  -168809
1280   -81283
1281   140224
1282   164251
1283   -49813
1284  -182261
1285   -59684
1286   138013
1287   153773
1288   -39238
1289  -173801
1290   -66433
1291   117271
1292   148594
1293    -8245
1294  -175725
1295  -104937
1296   136338
1297   174165
1298   -49128
1299  -182634
1300   -63847
1301   109639
1302   141457
1303    -2167
1304  -164161
1305  -107886
1306   115319
1307   177945
1308   -15346
1309  -181444
1310   -86793
1311   130267
1312   156850
1313   -22467
1314  -149117
1315   -88833
1316    79594
1317   167529
1318    24253
1319  -181034
1320  -120112
1321   122585
1322   164439
1323   -24038
1324  -150202
1325   -95449
1326    64881
1327   161796
1328    41644
1329  -159835
1330  -133916
1331    96187
1332   181963
1333     6672
1334  -157670
1335  -102577
1336    75232
1337   158778
1338    43736
1339  -139666
1340  -139157
1341    66754
1342   180163
1343    33611
1344  -154966
1345  -125708
1346    71859
1347   172919
1348    38039
1349  -150995
1350  -126581
1351    61224
1352   153393
1353    55251
1354  -124751
1355  -159249
1356    51334
1357   204242
1358    36073
1359  -169461
1360  -109473
1361    60857
1362   136510
1363    73692
1364  -104277
1365  -171904
1366    38805
1367   205774
1368    50239
1369  -153699
1370  -124821
1371    43803
1372   149947
1373    76194
1374  -114535
1375  -159907
1376    19863
1377   170449
1378    80133
1379  -123779
1380  -163632
1381    25415
1382   177805
1383    78322
1384  -118778
1385  -141386
1386    15687
1387   154340
1388   104962
1389   -96229
1390  -176086
1391     5771
1392   188454
1393    92280
1394  -127305
1395  -154884
1396    17687
1397   149716
1398    93015
1399   -86891
1400  -173056
1401   -20182
1402   176775
1403   114547
1404  -115761
1405  -167641
1406    12873
1407   161296
1408   103061
1409   -84212
1410  -164710
1411   -17242
1412   161247
1413   118380
1414   -80640
1415  -173097
1416   -28037
1417   169426
1418   122935
1419  -104609
1420  -169346
1421   -10212
1422   132067
1423   118110
1424   -40645
1425  -182453
1426   -65672
1427   176871
1428   142385
1429  -103540
1430  -162825
1431   -14226
1432   120616
1433   130210
1434   -27978
1435  -184236
1436   -69852
1437   157835
1438   142482
1439   -70919
1440  -170104
1441   -50813
1442   133710
1443   148259
1444   -47927
1445  -182551
1446   -57826
1447   136032
1448   140152
1449   -34706
1450  -173078
1451   -77747
1452   142176
1453   162812
1454   -55639
1455  -180361
1456   -50871
1457   123331
1458   133139
1459   -14367
1460  -157124
1461  -103386
1462   120059
1463   181143
1464   -37576
1465  -188696
1466   -61082
1467   120103
1468   131744
1469     -578
1470  -147128
1471  -116262
1472   100681
1473   185532
1474   -11000
1475  -178711
1476   -85520
1477   104292
1478   155236
1479     4131
1480  -163331
1481  -108305
1482   100145
1483   161443
1484     8093
1485  -153488
1486  -119563
1487    85569
1488   182112
1489     8352
1490  -173913
1491   -96643
1492    94462
1493   148676
1494    29674
1495  -138316
1496  -136993
1497    75073
1498   189371
1499    19304
1500  -167894
1501  -108859
1502    85244
1503   156741
1504    28930
1505  -142686
1506  -130386
1507    58242
1508   170992
1509    47409
1510  -147512
1511  -136728
1512    72275
1513   175269
1514    33327
1515  -139446
1516  -121962
1517    47111
1518   157524
1519    66113
1520  -122298
1521  -152521
1522    40075
1523   181335
1524    59042
1525  -146267
1526  -138187
1527    51824
1528   154100
1529    61239
1530  -105506
1531  -149823
1532    13902
1533   182309
1534    84380
1535  -142225
1536  -146044
1537    50404
1538   156577
1539    64687
1540  -101674
1541  -149548
1542     7873
1543   168163
1544    85545
1545  -119340
1546  -152452
1547    19402
1548   160747
1549    83855
1550  -110841
1551  -153283
1552    15003
1553   154918
1554    91581
1555   -88186
1556  -158724
1557    -8485
1558   169471
1559   105604
1560  -110062
1561  -158260
1562     8801
1563   149494
1564    92714
1565   -81531
1566  -156898
1567   -25531
1568   147540
1569   120188
1570   -82546
1571  -173114
1572   -14444
1573   160887
1574   100992
1575   -84202
1576  -144672
1577   -27393
1578   131130
1579   133090
1580   -60324
1581  -178183
1582   -31817
1583   157440
1584   112465
1585   -78352
1586  -152888
1587   -32864
1588   134625
1589   127086
1590   -54825
1591  -165412
1592   -47270
1593   136376
1594   133689
1595   -59078
1596  -172351
1597   -38657
1598   139340
1599   119876
1600   -49558
1601  -152669
1602   -63734
1603   118380
1604   146412
1605   -36166
1606  -174748
1607   -60054
1608   138087
1609   138346
1610   -43857
1611  -157278
1612   -59970
1613   111931
1614   139500
1615   -14066
1616  -162023
1617   -90465
1618   121688
1619   155694
1620   -41047
1621  -166844
1622   -64392
1623   104056
1624   135333
1625    -3246
1626  -152888
1627   -95429
1628   107479
1629   162442
1630   -14162
1631  -160380
1632   -80306
1633   105900
1634   150183
1635    -6859
1636  -150804
1637   -92460
1638    85865
1639   153009
1640     9241
1641  -163949
1642  -110466
1643   100551
1644   157767
1645    -7695
1646  -150142
1647   -93797
1648    79873
1649   156158
1650    24916
1651  -148761
1652  -113699
1653    85970
1654   165943
1655    20122
1656  -148919
1657  -109808
1658    79602
1659   153625
1660    21429
1661  -136844
1662  -120697
1663    53976
1664   163768
1665    43303
1666  -146346
1667  -124790
1668    72961
1669   158704
1670    31973
1671  -126131
1672  -118827
1673    49135
1674   161505
1675    55755
1676  -129121
1677  -137141
1678    48912
1679   165661
1680    42479
1681  -138641
1682  -123681
1683    46016
1684   146588
1685    60991
1686  -111548
1687  -146044
1688    31802
1689   173186
1690    60819
1691  -130271
1692  -127047
1693    42970
1694   153864
1695    69919
1696  -107771
1697  -144938
1698    19456
1699   157607
1700    76372
1701  -114774
1702  -153654
1703    20553
1704   160586
1705    71741
1706  -109191
1707  -138249
1708    11042
1709   144840
1710    92501
1711   -91249
1712  -154207
1713     4851
1714   162112
1715    92047
1716   -97620
1717  -146620
1718     2398
1719   144632
1720    90089
1721   -84381
1722  -150716
1723   -19679
1724   146171
1725   110420
1726   -91559
1727  -163045
1728    -1374
1729   147164
1730    92009
1731   -70661
1732  -144824
1733   -29494
1734   145446
1735   124538
1736   -80027
1737  -163867
1738   -15138
1739   142333
1740   105660
1741   -68252
1742  -154794
1743   -32163
1744   135039
1745   117315
1746   -59522
1747  -159178
1748   -45029
1749   135566
1750   130376
1751   -62214
1752  -161670
1753   -32206
1754   132819
1755   116524
1756   -44693
1757  -150030
1758   -59904
1759   122257
1760   140357
1761   -42977
1762  -166873
1763   -51356
1764   129820
1765   123548
1766   -44332
1767  -147077
1768   -62189
1769   105926
1770   142571
1771   -21492
1772  -163929
1773   -67681
1774   122789
1775   133018
1776   -33898
1777  -148505
1778   -70603
1779   103849
1780   144920
1781   -16835
1782  -156823
1783   -78314
1784   103853
1785   144663
1786   -13827
1787  -159242
1788   -83037
1789   110676
1790   143338
1791   -14282
1792  -141553
1793   -89480
1794    83102
1795   156393
1796     6858
1797  -164625
1798   -93634
1799   103133
1800   142326
1801    -1986
1802  -134355
1803   -98382
1804    72966
1805   155583
1806    18946
1807  -148897
1808  -107290
1809    81943
1810   154259
1811    15958
1812  -141234
1813  -102660
1814    71876
1815   145403
1816    25316
1817  -129543
1818  -116669
1819    60468
1820   161450
1821    33926
1822  -142018
1823  -113660
1824    68589
1825   149824
1826    29932
1827  -124427
1828  -114661
1829    48320
1830   156363
1831    52207
1832  -133220
1833  -132188
1834    58128
1835   157322
1836    34662
1837  -123792
1838  -119124
1839    36435
1840   151610
1841    63523
1842  -123773
1843  -137168
1844    43307
1845   157008
1846    56406
1847  -114848
1848  -130564
1849    35417
1850   154672
1851    61105
1852  -108538
1853  -129193
1854    17547
1855   145941
1856    81688
1857  -108494
1858  -147559
1859    28451
1860   151473
1861    59419
1862   -98477
1863  -128482
1864     1839
1865   142455
1866    92562
1867   -96111
1868  -147852
1869    13936
1870   151633
1871    78177
1872   -93417
1873  -136273
1874     1693
1875   139409
1876    90480
1877   -85169
1878  -148449
1879    -6328
1880   147196
1881    93284
1882   -93801
1883  -146202
1884    -1332
1885   136690
1886    92803
1887   -73556
1888  -144011
1889   -18395
1890   139156
1891   108253
1892   -74030
1893  -152740
1894   -16158
1895   140358
1896   100543
1897   -72517
1898  -139805
1899   -23499
1900   120691
1901   110090
1902   -55126
1903  -155876
1904   -36805
1905   134006
1906   110482
1907   -61903
1908  -141148
1909   -31050
1910   119317
1911   113058
1912   -45013
1913  -145258
1914   -45128
1915   120211
1916   123795
1917   -43803
1918  -150859
1919   -44063
1920   121266
1921   111983
1922   -44892
1923  -140372
1924   -58698
1925   105780
1926   133375
1927   -33169
1928  -157855
1929   -53768
1930   118065
1931   122397
1932   -32062
1933  -140578
1934   -63830
1935   106631
1936   135739
1937   -22651
1938  -148191
1939   -69260
1940   102874
1941   134555
1942   -22078
1943  -148815
1944   -67814
1945   100379
1946   126836
1947   -11365
1948  -135955
1949   -84146
1950    86493
1951   142046
1952    -4267
1953  -144644
1954   -79571
1955    93088
1956   134747
1957    -2350
1958  -132992
1959   -85378
1960    75485
1961   139844
1962    13609
1963  -138034
1964  -100133
1965    84491
1966   146310
1967     1152
1968  -135188
1969   -89302
1970    69208
1971   140023
1972    24410
1973  -133739
1974  -107979
1975    73327
1976   152051
1977    18360
1978  -135349
1979  -103113
1980    66466
1981   144469
1982    25455
1983  -128246
1984  -109562
1985    57198
1986   150583
1987    37727
1988  -131003
1989  -118633
1990    60318
1991   148123
1992    33858
1993  -119061
1994  -111647
1995    44769
1996   147252
1997    50520
1998  -118737
1999  -124162
2000    41969
2001   148089
2002    49602
2003  -118492
2004  -121045
2005    37569
2006   140537
2007    54036
2008  -103978
2009  -130647
2010    23291
2011   154747
2012    66518
2013  -113585
2014  -126074
2015    33521
2016   142675
2017    65311
2018   -98018
2019  -133419
2020    16197
2021   148751
2022    76656
2023  -103095
2024  -140162
2025    16669
2026   148963
2027    72297
2028  -101586
2029  -132594
2030     8561
2031   136519
2032    88072
2033   -85598
2034  -148326
2035      946
2036   150929
2037    83262
2038   -91222
2039  -133587
2040    -1802
2041   133508
2042    96254
2043   -77641
2044  -148129
2045   -10409
2046   136819
2047    93086
2048   -75990
2049  -143276
2050   -15506
2051   132514
2052    98426
2053   -70745
2054  -140839
2055   -20003
2056   123451
2057   104047
2058   -60088
2059  -147791
2060   -31377
2061   133351
2062   108935
2063   -64428
2064  -141898
2065   -25065
2066   119248
2067   107898
2068   -43888
2069  -146587
2070   -47890
2071   130110
2072   122714
2073   -61594
2074  -146546
2075   -32984
2076   110520
2077   110111
2078   -32318
2079  -147381
2080   -59832
2081   123457
2082   127481
2083   -47010
2084  -142794
2085   -49807
2086   105302
2087   124502
2088   -28497
2089  -147005
2090   -55287
2091   108188
2092   122089
2093   -21719
2094  -136953
2095   -72047
2096    98497
2097   135983
2098   -25102
2099  -144168
2100   -58827
2101    95518
2102   120222
2103    -7624
2104  -135252
2105   -83594
2106    93256
2107   138891
2108   -13751
2109  -141678
2110   -71502
2111    88307
2112   128304
2113    -2531
2114  -134415
2115   -87661
2116    83468
2117   142538
2118     3252
2119  -139726
2120   -86233
2121    86457
2122   138691
2123     1953
2124  -133154
2125   -89436
2126    72459
2127   136936
2128    16827
2129  -131461
2130  -101610
2131    71374
2132   146697
2133    12569
2134  -135771
2135   -91192
2136    66285
2137   130787
2138    26464
2139  -116178
2140  -109476
2141    58034
2142   148331
2143    27478
2144  -124612
2145   -99341
2146    54964
2147   137008
2148    38293
2149  -118092
2150  -112016
2151    51304
2152   137502
2153    35974
2154  -111894
2155  -115960
2156    38079
2157   147432
2158    45030
2159  -122345
2160  -110555
2161    45279
2162   130493
2163    50892
2164   -98412
2165  -128451
2166    30870
2167   157199
2168    53953
2169  -117762
2170  -113586
2171    34838
2172   131572
2173    60755
2174   -95161
2175  -132117
2176    18532
2177   147892
2178    65699
2179  -105644
2180  -127146
2181    21777
2182   135532
2183    64879
2184   -92612
2185  -124913
2186    12043
2187   135858
2188    77154
2189   -85632
2190  -132327
2191     4337
2192   137432
2193    78688
2194   -89403
2195  -128823
2196     6379
2197   128519
2198    80521
2199   -75357
2200  -134869
2201    -8621
2202   133281
2203    90445
2204   -79333
2205  -135932
2206    -5473
2207   128254
2208    89769
2209   -71530
2210  -138180
2211   -15060
2212   128010
2213    95875
2214   -63535
2215  -140094
2216   -24222
2217   132294
2218   102630
2219   -71099
2220  -137399
2221   -17651
2222   116766
2223   102830
2224   -45047
2225  -146766
2226   -41323
2227   133271
2228   109253
2229   -68197
2230  -133699
2231   -28566
2232   102659
2233   108859
2234   -35957
2235  -147402
2236   -46183
2237   123138
2238   108649
2239   -45701
2240  -129918
2241   -48608
2242   103128
2243   124219
2244   -34013
2245  -143608
2246   -43520
2247   107557
2248   109764
2249   -23540
2250  -133304
2251   -70099
2252   102801
2253   133101
2254   -33675
2255  -144449
2256   -50506
2257    95204
2258   116100
2259   -11203
2260  -135461
2261   -79801
2262   102448
2263   136961
2264   -24285
2265  -138093
2266   -60821
2267    87028
2268   122989
2269        9
2270  -137619
2271   -85777
2272    93001
2273   134681
2274   -10520
2275  -131321
2276   -77831
2277    75492
2278   133520
2279     4170
2280  -136353
2281   -81463
2282    81172
2283   125993
2284    10311
2285  -118928
2286   -97647
2287    69378
2288   144916
2289     4566
2290  -131991
2291   -78180
2292    63949
2293   121932
2294    30701
2295  -118889
2296  -109836
2297    66860
2298   143240
2299    11934
2300  -120049
2301   -89085
2302    48455
2303   135196
2304    41531
2305  -125701
2306  -110647
2307    64876
2308   134570
2309    25370
2310  -108585
2311  -109816
2312    39142
2313   147592
2314    42369
2315  -126242
2316  -105027
2317    50935
2318   125068
2319    45739
2320   -97012
2321  -126174
2322    31463
2323   154934
2324    45296
2325  -118748
2326  -101037
2327    36098
2328   117878
2329    61160
2330   -88737
2331  -132365
2332    24312
2333   150191
2334    49847
2335  -105074
2336  -107045
2337    16158
2338   121222
2339    74324
2340   -90453
2341  -133636
2342    24053
2343   138959
2344    56967
2345   -85768
2346  -117304
2347    -1075
2348   132762
2349    84302
2350   -95756
2351  -131653
2352    20167
2353   123923
2354    68510
2355   -68774
2356  -133931
2357   -14190
2358   141963
2359    87021
2360   -93569
2361  -126530
2362     6334
2363   117379
2364    84526
2365   -61294
2366  -141641
2367   -16204
2368   136590
2369    88743
2370   -73621
2371  -125867
2372   -16389
2373   116613
2374    97931
2375   -65072
2376  -140267
2377   -17558
2378   119355
2379    89310
2380   -52853
2381  -130156
2382   -35262
2383   120159
2384   106194
2385   -60801
2386  -133066
2387   -20342
2388   108533
2389    99720
2390   -37617
2391  -135392
2392   -45323
2393   119357
2394   109509
2395   -54384
2396  -132118
2397   -35483
2398    98280
2399   109736
2400   -30519
2401  -143210
2402   -51620
2403   113518
2404   110484
2405   -40557
2406  -127945
2407   -52510
2408    96487
2409   124817
2410   -25000
2411  -142540
2412   -49621
2413   104089
2414   107781
2415   -19469
2416  -124109
2417   -73419
2418    92612
2419   132864
2420   -25607
2421  -138940
2422   -51869
2423    86519
2424   108799
2425    -2507
2426  -124522
2427   -81328
2428    91093
2429   133324
2430   -16842
2431  -127012
2432   -64494
2433    75264
2434   120397
2435     5231
2436  -128171
2437   -82018
2438    83644
2439   126125
2440    -1232
2441  -119833
2442   -81016
2443    67322
2444   131905
2445    10403
2446  -127761
2447   -83307
2448    73023
2449   125661
2450    13663
2451  -117987
2452   -95666
2453    62167
2454   136085
2455    14841
2456  -124435
2457   -88355
2458    60267
2459   128004
2460    28061
2461  -113739
2462  -101755
2463    56205
2464   136992
2465    27313
2466  -113437
2467   -97024
2468    49151
2469   130820
2470    34142
2471  -112389
2472  -104329
2473    45136
2474   126291
2475    36382
2476  -103900
2477  -110029
2478    36579
2479   137036
2480    40039
2481  -110234
2482   -99776
2483    37184
2484   122070
2485    52829
2486   -90868
2487  -118311
2488    30503
2489   141086
2490    45759
2491  -103283
2492  -103374
2493    23363
2494   121071
2495    63243
2496   -92487
2497  -125492
2498    23733
2499   134480
2500    53628
2501   -90669
2502  -115175
2503     9465
2504   130577
2505    74883
2506   -92430
2507  -122939
2508    19096
2509   124276
2510    64668
2511   -76196
2512  -124845
2513    -2736
2514   132050
2515    77868
2516   -86274
2517  -120397
2518     6784
2519   115530
2520    74708
2521   -66970
2522  -127931
2523    -9745
2524   128603
2525    83124
2526   -75663
2527  -120686
2528    -4937
2529   112012
2530    84041
2531   -60560
2532  -129021
2533   -17319
2534   120646
2535    88713
2536   -63422
2537  -124293
2538   -21120
2539   113420
2540    94125
2541   -57879
2542  -130260
2543   -20844
2544   112429
2545    95068
2546   -47264
2547  -129642
2548   -36817
2549   113156
2550   104058
2551   -53884
2552  -131559
2553   -31330
2554   103132
2555   101842
2556   -36508
2557  -134235
2558   -45467
2559   108449
2560   107521
2561   -41342
2562  -126541
2563   -43268
2564    99887
2565   112669
2566   -29272
2567  -131113
2568   -47450
2569    99302
2570   104841
2571   -24942
2572  -124971
2573   -59172
2574    92954
2575   117393
2576   -27101
2577  -130959
2578   -52907
2579    86848
2580   108616
2581   -12187
2582  -123138
2583   -69154
2584    89727
2585   124686
2586   -15700
2587  -126638
2588   -60910
2589    80881
2590   115518
2591     -270
2592  -123104
2593   -79090
2594    80341
2595   127372
2596    -6147
2597  -126066
2598   -74440
2599    72000
2600   121249
2601     8893
2602  -122500
2603   -85539
2604    72061
2605   126662
2606     6577
2607  -118406
2608   -84188
2609    62464
2610   129729
2611    18895
2612  -119596
2613   -87253
2614    66018
2615   122201
2616    16705
2617  -109161
2618   -94120
2619    51197
2620   131388
2621    24696
2622  -115786
2623   -92414
2624    54762
2625   120817
2626    25977
2627  -103984
2628  -100038
2629    43483
2630   130209
2631    36274
2632  -107246
2633   -99107
2634    44436
2635   126777
2636    37919
2637  -102375
2638  -104648
2639    35762
2640   127820
2641    45560
2642   -99740
2643  -107923
2644    31466
2645   128719
2646    48213
2647   -99758
2648  -110099
2649    27841
2650   125937
2651    53160
2652   -88921
2653  -111703
2654    19230
2655   127014
2656    59649
2657   -91419
2658  -113330
2659    18444
2660   121514
2661    60577
2662   -81257
2663  -116397
2664     8519
2665   123348
2666    65033
2667   -83800
2668  -114774
2669     7426
2670   117970
2671    69642
2672   -74094
2673  -118183
2674     3532
2675   120045
2676    70224
2677   -70526
2678  -115611
2679    -5724
2680   117535
2681    82613
2682   -72059
2683  -125532
2684    -3379
2685   114050
2686    74599
2687   -60344
2688  -119801
2689   -19691
2690   115341
2691    90928
2692   -65477
2693  -124353
2694   -11931
2695   109202
2696    84968
2697   -49208
2698  -123557
2699   -27988
2700   112932
2701    95956
2702   -55319
2703  -123871
2704   -25387
2705   102271
2706    94267
2707   -42921
2708  -126917
2709   -33656
2710   106781
2711    95211
2712   -45350
2713  -119182
2714   -35493
2715    95718
2716   104640
2717   -35325
2718  -128329
2719   -36897
2720   103454
2721    95143
2722   -33213
2723  -115763
2724   -48681
2725    89896
2726   112075
2727   -29618
2728  -129676
2729   -44622
2730    94938
2731   101469
2732   -22377
2733  -119573
2734   -59754
2735    89510
2736   115337
2737   -22001
2738  -123341
2739   -53668
2740    83430
2741   112528
2742   -10724
2743  -125532
2744   -63747
2745    86451
2746   113916
2747   -12051
2748  -115513
2749   -67775
2750    72697
2751   121792
2752    -3455
2753  -126789
2754   -68970
2755    79475
2756   109642
2757      129
2758  -109680
2759   -78219
2760    66926
2761   125273
2762     2448
2763  -121407
2764   -71518
2765    68816
2766   112720
2767    12402
2768  -108869
2769   -85746
2770    63731
2771   123599
2772     6991
2773  -110411
2774   -78286
2775    52889
2776   119293
2777    26058
2778  -113024
2779   -92764
2780    62135
2781   120710
2782    15427
2783   -97847
2784   -88895
2785    38904
2786   128039
2787    38180
2788  -115187
2789   -95999
2790    55349
2791   116866
2792    28265
2793   -90386
2794  -100506
2795    30114
2796   133651
2797    41145
2798  -110679
2799   -96272
2800    39681
2801   113014
2802    45462
2803   -88010
2804  -111425
2805    29939
2806   131440
2807    40437
2808   -95677
2809   -95876
2810    21301
2811   114403
2812    60888
2813   -88525
2814  -116647
2815    29198
2816   124001
2817    42868
2818   -81232
2819  -101621
2820     6217
2821   119009
2822    67474
2823   -89897
2824  -114309
2825    23375
2826   115526
2827    55754
2828   -67915
2829  -113106
2830    -4676
2831   123217
2832    72770
2833   -83169
2834  -112691
2835     7358
2836   109018
2837    73230
2838   -63756
2839  -124068
2840    -7142
2841   121919
2842    72579
2843   -69883
2844  -109215
2845   -12148
2846   104601
2847    89634
2848   -60521
2849  -129785
2850    -6378
2851   116441
2852    71742
2853   -53909
2854  -108042
2855   -27550
2856   105217
2857    96281
2858   -60000
2859  -126490
2860   -10619
2861   103962
2862    79160
2863   -39120
2864  -116059
2865   -37708
2866   107604
2867    96744
2868   -55982
2869  -116686
2870   -22169
2871    90283
2872    93317
2873   -28156
2874  -126895
2875   -40161
2876   108945
2877    93016
2878   -43138
2879  -110164
2880   -42023
2881    82786
2882   109847
2883   -25255
2884  -133273
2885   -41814
2886    99393
2887    92328
2888   -26905
2889  -108075
2890   -58825
2891    81715
2892   120377
2893   -23328
2894  -127579
2895   -44066
2896    86166
2897    95896
2898   -10764
2899  -112167
2900   -67378
2901    83689
2902   116063
2903   -21086
2904  -115499
2905   -51801
2906    71531
2907   105267
2908     1321
2909  -117995
2910   -70660
2911    82065
2912   109978
2913   -11454
2914  -102517
2915   -65451
2916    59270
2917   116603
2918     8443
2919  -121594
2920   -71287
2921    74816
2922   107089
2923     4295
2924   -98799
2925   -81648
2926    54408
2927   125065
2928    11750
2929  -116844
2930   -74421
2931    61270
2932   109213
2933    21622
2934  -101830
2935   -92544
2936    54713
2937   123510
2938    14487
2939  -105115
2940   -79325
2941    43207
2942   116276
2943    34357
2944  -106776
2945   -95326
2946    54606
2947   116933
2948    20002
2949   -90859
2950   -88690
2951    30970
2952   122342
2953    39827
2954  -105461
2955   -92645
2956    44356
2957   109337
2958    33791
2959   -84198
2960   -99158
2961    27008
2962   124376
2963    40416
2964   -97156
2965   -92326
2966    29061
2967   109087
2968    50936
2969   -81778
2970  -108302
2971    25556
2972   123720
2973    43228
2974   -84291
2975   -97970
2976    11512
2977   113784
2978    64970
2979   -84759
2980  -113870
2981    21931
2982   116074
2983    49706
2984   -70926
2985  -104333
2986    -2633
2987   117039
2988    72885
2989   -81260
2990  -112181
2991    14063
2992   108724
2993    62133
2994   -61817
2995  -112851
2996    -6009
2997   118079
2998    70117
2999   -72691
3000  -104599
3001    -2017
3002   100822
3003    76942
3004   -58426
3005  -120261
3006    -5824
3007   113740
3008    68302
3009   -57633
3010  -102620
3011   -18922
3012    99499
3013    88732
3014   -57578
3015  -122025
3016    -9343
3017   104966
3018    74359
3019   -43945
3020  -109488
3021   -33425
3022   101799
3023    94294
3024   -52447
3025  -118168
3026   -20544
3027    94508
3028    87192
3029   -33361
3030  -119236
3031   -37611
3032   102041
3033    92613
3034   -43167
3035  -110157
3036   -34942
3037    86162
3038   100311
3039   -27331
3040  -124311
3041   -40410
3042    96905
3043    89370
3044   -31616
3045  -105003
3046   -48392
3047    80460
3048   107890
3049   -24420
3050  -122293
3051   -41002
3052    86861
3053    90269
3054   -16096
3055  -107181
3056   -58755
3057    79398
3058   109804
3059   -21468
3060  -116522
3061   -49021
3062    72352
3063    99706
3064    -2665
3065  -113495
3066   -65932
3067    79829
3068   107981
3069   -13424
3070  -105291
3071   -61791
3072    60151
3073   112848
3074     8176
3075  -117539
3076   -69151
3077    75700
3078   105322
3079     -169
3080   -98789
3081   -76290
3082    53459
3083   120108
3084     9807
3085  -115079
3086   -71775
3087    62885
3088   103817
3089    13369
3090   -98310
3091   -84466
3092    52909
3093   118231
3094    12513
3095  -104287
3096   -72471
3097    49003
3098   108118
3099    26025
3100  -100729
3101   -89065
3102    51195
3103   115116
3104    17688
3105   -95098
3106   -80936
3107    36552
3108   111801
3109    35026
3110  -100022
3111   -92526
3112    44328
3113   111813
3114    29449
3115   -86204
3116   -90988
3117    27336
3118   117329
3119    42404
3120   -94136
3121   -94767
3122    31967
3123   108292
3124    43516
3125   -81525
3126  -101201
3127    22204
3128   117120
3129    45777
3130   -85989
3131   -96878
3132    18797
3133   109796
3134    55565
3135   -80328
3136  -105823
3137    19869
3138   114538
3139    48182
3140   -74867
3141   -98217
3142     7229
3143   109614
3144    62973
3145   -76924
3146  -105842
3147    13642
3148   106223
3149    55631
3150   -66629
3151  -104025
3152      -94
3153   109677
3154    66495
3155   -70315
3156  -104903
3157      805
3158   102193
3159    68945
3160   -58674
3161  -110841
3162    -6521
3163   108250
3164    71633
3165   -59741
3166  -105783
3167   -13375
3168   100201
3169    78941
3170   -54544
3171  -114808
3172   -13960
3173   102118
3174    76373
3175   -49050
3176  -109420
3177   -24382
3178    98024
3179    85866
3180   -46992
3181  -114531
3182   -20779
3183    96807
3184    82353
3185   -40509
3186  -109396
3187   -30705
3188    92805
3189    87872
3190   -41197
3191  -111261
3192   -30362
3193    90978
3194    88198
3195   -35061
3196  -111663
3197   -34528
3198    88858
3199    89791
3200   -30472
3201  -108569
3202   -39360
3203    84569
3204    95229
3205   -26698
3206  -112930
3207   -43085
3208    83135
3209    94149
3210   -20297
3211  -109388
3212   -51152
3213    78661
3214    99464
3215   -17533
3216  -110268
3217   -52220
3218    76580
3219   100885
3220   -10475
3221  -108202
3222   -55664
3223    73659
3224   100666
3225    -8312
3226  -105382
3227   -61491
3228    65709
3229   105138
3230    -4063
3231  -108897
3232   -59908
3233    67121
3234   100302
3235      -15
3236  -101027
3237   -67868
3238    61512
3239   107721
3240     1880
3241  -102949
3242   -65470
3243    59610
3244   103283
3245     7699
3246  -100110
3247   -73148
3248    56104
3249   106142
3250     9895
3251   -98429
3252   -73214
3253    49475
3254   106723
3255    17749
3256   -98953
3257   -78531
3258    48954
3259   106842
3260    21167
3261   -92934
3262   -81147
3263    40881
3264   110230
3265    27360
3266   -94889
3267   -83281
3268    40908
3269   106095
3270    30273
3271   -86776
3272   -87975
3273    32690
3274   110024
3275    32575
3276   -89396
3277   -88253
3278    31572
3279   106828
3280    38116
3281   -84266
3282   -90354
3283    28380
3284   106820
3285    37496
3286   -80485
3287   -91205
3288    22541
3289   109069
3290    44027
3291   -80851
3292   -92424
3293    23373
3294   103111
3295    47106
3296   -73391
3297   -96718
3298    15102
3299   108204
3300    51745
3301   -76063
3302   -96830
3303    11221
3304   101264
3305    55888
3306   -68881
3307  -102899
3308     5827
3309   105901
3310    59447
3311   -67155
3312   -99761
3313     1383
3314   102421
3315    65636
3316   -63634
3317  -102772
3318      203
3319   102709
3320    65643
3321   -58358
3322  -104744
3323    -9245
3324   100020
3325    70212
3326   -58884
3327  -106158
3328    -7727
3329    96932
3330    70046
3331   -51096
3332  -106275
3333   -15814
3334    98997
3335    76069
3336   -51608
3337  -104492
3338   -13753
3339    94658
3340    76510
3341   -44853
3342  -106812
3343   -21295
3344    93861
3345    80201
3346   -42589
3347  -106597
3348   -26199
3349    91061
3350    84894
3351   -40237
3352  -107875
3353   -28368
3354    88673
3355    86175
3356   -31684
3357  -107335
3358   -36211
3359    87343
3360    91170
3361   -31483
3362  -108103
3363   -38548
3364    80482
3365    90126
3366   -22615
3367  -108689
3368   -43934
3369    81183
3370    92522
3371   -21939
3372  -104892
3373   -47229
3374    76710
3375    98098
3376   -15973
3377  -106538
3378   -46531
3379    74297
3380    93860
3381   -12666
3382  -103344
3383   -56425
3384    71318
3385    99244
3386   -13929
3387  -104856
3388   -52498
3389    66197
3390    96530
3391    -1813
3392  -102364
3393   -62859
3394    67608
3395   105144
3396    -3027
3397  -100234
3398   -60605
3399    60022
3400   101938
3401     5931
3402  -101796
3403   -70093
3404    58771
3405   103213
3406     6741
3407   -97236
3408   -72318
3409    48133
3410   104783
3411    14749
3412   -97867
3413   -73359
3414    50573
3415   104003
3416    19283
3417   -90088
3418   -79085
3419    43670
3420   108510
3421    21325
3422   -93096
3423   -76299
3424    41911
3425   102255
3426    26694
3427   -87380
3428   -83925
3429    36837
3430   107389
3431    26311
3432   -88193
3433   -82444
3434    33182
3435   104975
3436    33050
3437   -85439
3438   -85276
3439    30582
3440   103714
3441    35613
3442   -80257
3443   -89443
3444    24724
3445   107697
3446    39205
3447   -81834
3448   -88293
3449    22547
3450   101397
3451    45970
3452   -72858
3453   -95001
3454    16178
3455   106605
3456    48062
3457   -74398
3458   -92917
3459    10670
3460    99544
3461    54316
3462   -68331
3463   -97740
3464     8960
3465   102634
3466    54037
3467   -65855
3468   -96471
3469     3012
3470   100565
3471    60262
3472   -64235
3473   -98266
3474     3511
3475    97403
3476    59843
3477   -58259
3478   -98969
3479    -5054
3480    99607
3481    64922
3482   -60161
3483   -98906
3484    -3238
3485    92609
3486    66830
3487   -50294
3488  -102592
3489   -11593
3490    97637
3491    70835
3492   -52589
3493   -98543
3494   -13375
3495    89507
3496    72760
3497   -44688
3498  -105036
3499   -21038
3500    90809
3501    76080
3502   -40898
3503  -101850
3504   -25124
3505    86977
3506    81252
3507   -38027
3508  -102904
3509   -27222
3510    84176
3511    82055
3512   -30260
3513  -103377
3514   -32637
3515    84097
3516    84728
3517   -31073
3518  -102164
3519   -34721
3520    79081
3521    85489
3522   -25300
3523  -103258
3524   -38682
3525    78872
3526    85299
3527   -22983
3528  -100755
3529   -41346
3530    76844
3531    89948
3532   -19373
3533  -101964
3534   -43281
3535    72498
3536    89483
3537   -13301
3538  -100153
3539   -50601
3540    71176
3541    93174
3542   -12534
3543  -100391
3544   -50206
3545    63805
3546    93993
3547    -2934
3548   -99335
3549   -58284
3550    63627
3551    97615
3552    -3447
3553   -96710
3554   -58092
3555    58172
3556    96916
3557     4795
3558   -96353
3559   -63668
3560    57214
3561    97542
3562     5086
3563   -94197
3564   -65864
3565    51151
3566    99897
3567     8980
3568   -94329
3569   -66226
3570    51726
3571    98107
3572    13380
3573   -90258
3574   -71605
3575    47228
3576   103068
3577    14544
3578   -90230
3579   -70500
3580    43371
3581    98601
3582    21824
3583   -87201
3584   -78182
3585    39202
3586   101469
3587    22693
3588   -84472
3589   -77891
3590    35056
3591    99955
3592    28122
3593   -83301
3594   -81173
3595    30344
3596   100634
3597    34146
3598   -79017
3599   -83830
3600    26858
3601   101689
3602    35753
3603   -77527
3604   -84116
3605    21895
3606    99311
3607    42991
3608   -73403
3609   -88294
3610    18457
3611    99856
3612    42152
3613   -72323
3614   -87967
3615    15369
3616    98300
3617    47832
3618   -68866
3619   -90591
3620    12938
3621    98167
3622    48661
3623   -66961
3624   -90937
3625     8103
3626    98354
3627    52790
3628   -64789
3629   -92493
3630     5146
3631    93935
3632    55397
3633   -59670
3634   -94743
3635     -933
3636    96569
3637    59213
3638   -56601
3639   -94437
3640    -4381
3641    90909
3642    63481
3643   -51700
3644   -96432
3645    -8798
3646    93072
3647    66172
3648   -49913
3649   -95928
3650   -13843
3651    87425
3652    68803
3653   -45414
3654   -98321
3655   -17238
3656    86951
3657    71039
3658   -40725
3659   -98832
3660   -19471
3661    86775
3662    73412
3663   -38864
3664   -95204
3665   -22960
3666    82806
3667    76663
3668   -35117
3669  -100235
3670   -25313
3671    82367
3672    75699
3673   -31195
3674   -98630
3675   -30393
3676    80262
3677    80312
3678   -29356
3679   -97473
3680   -33313
3681    75901
3682    82354
3683   -23894
3684   -98888
3685   -36768
3686    76818
3687    83901
3688   -21275
3689   -96028
3690   -43043
3691    68460
3692    87359
3693   -14272
3694   -98884
3695   -45013
3696    69801
3697    85607
3698   -12662
3699   -93216
3700   -50601
3701    61830
3702    91121
3703    -6369
3704   -95953
3705   -50331
3706    63232
3707    89492
3708    -5001
3709   -92584
3710   -55809
3711    59605
3712    93485
3713    -2238
3714   -93509
3715   -54763
3716    56599
3717    92239
3718     3664
3719   -92890
3720   -60976
3721    55240
3722    95660
3723     2857
3724   -89613
3725   -60366
3726    47638
3727    94709
3728    11373
3729   -91277
3730   -66461
3731    50600
3732    94980
3733    11787
3734   -83670
3735   -68595
3736    41306
3737    97893
3738    19037
3739   -86836
3740   -70608
3741    39287
3742    94180
3743    23176
3744   -80972
3745   -76362
3746    35281
3747    98630
3748    23270
3749   -80322
3750   -73469
3751    29564
3752    94804
3753    33788
3754   -78083
3755   -81681
3756    30688
3757    96992
3758    28620
3759   -74817
3760   -78511
3761    22144
3762    96474
3763    39686
3764   -76396
3765   -83131
3766    25778
3767    95719
3768    36296
3769   -69687
3770   -83212
3771    17132
3772    98664
3773    43466
3774   -72161
3775   -85580
3776    17395
3777    90847
3778    44911
3779   -62350
3780   -89340
3781     8826
3782    97485
3783    47500
3784   -64567
3785   -84633
3786     5838
3787    88379
3788    56291
3789   -57225
3790   -94069
3791     4142
3792    96225
3793    52168
3794   -55389
3795   -86678
3796    -5406
3797    88041
3798    62984
3799   -54305
3800   -95449
3801    -2179
3802    88885
3803    57218
3804   -48711
3805   -90605
3806   -12420
3807    88289
3808    65565
3809   -49854
3810   -93468
3811    -8889
3812    83619
3813    65838
3814   -40892
3815   -96639
3816   -16977
3817    88671
3818    67804
3819   -44381
3820   -92443
3821   -16628
3822    79375
3823    71842
3824   -34414
3825   -97875
3826   -22576
3827    82863
3828    71167
3829   -35095
3830   -91929
3831   -27460
3832    76082
3833    78697
3834   -28988
3835   -97123
3836   -28765
3837    76155
3838    75847
3839   -24462
3840   -91960
3841   -36433
3842    72341
3843    81852
3844   -22739
3845   -94127
3846   -34372
3847    68721
3848    80554
3849   -14637
3850   -94547
3851   -42904
3852    71412
3853    83425
3854   -19470
3855   -90845
3856   -41432
3857    62280
3858    85286
3859    -9413
3860   -94779
3861   -46462
3862    67195
3863    83967
3864   -11912
3865   -87550
3866   -48608
3867    58005
3868    89784
3869    -3692
3870   -93321
3871   -50442
3872    59329
3873    84816
3874    -1003
3875   -87181
3876   -58056
3877    53907
3878    92482
3879     1372
3880   -88196
3881   -56986
3882    48810
3883    89545
3884    10052
3885   -86187
3886   -64356
3887    49679
3888    93420
3889     8966
3890   -83059
3891   -63259
3892    40998
3893    90722
3894    16105
3895   -84070
3896   -69006
3897    42943
3898    93872
3899    16452
3900   -79278
3901   -68718
3902    35280
3903    93550
3904    21954
3905   -80796
3906   -70244
3907    37016
3908    92309
3909    24072
3910   -75766
3911   -75659
3912    31129
3913    95182
3914    25479
3915   -77305
3916   -73618
3917    27033
3918    92297
3919    32738
3920   -73671
3921   -80134
3922    25671
3923    94065
3924    32673
3925   -69873
3926   -77412
3927    18188
3928    92445
3929    41905
3930   -68974
3931   -83078
3932    17064
3933    90186
3934    41145
3935   -62821
3936   -83146
3937    10234
3938    92071
3939    46027
3940   -63872
3941   -84318
3942     9056
3943    88414
3944    49616
3945   -57598
3946   -87699
3947     5597
3948    92026
3949    50016
3950   -57753
3951   -85361
3952     1891
3953    86586
3954    55894
3955   -55407
3956   -90768
3957      705
3958    88218
3959    53881
3960   -51920
3961   -87816
3962    -6405
3963    86252
3964    60973
3965   -49785
3966   -91567
3967    -6448
3968    84412
3969    60778
3970   -43827
3971   -90729
3972   -14880
3973    83032
3974    67810
3975   -42355
3976   -90111
3977   -15959
3978    78297
3979    67553
3980   -35511
3981   -91793
3982   -22571
3983    80207
3984    69192
3985   -35731
3986   -88316
3987   -23570
3988    74074
3989    73246
3990   -28762
3991   -94042
3992   -26514
3993    75994
3994    73704
3995   -27632
3996   -90009
3997   -30941
3998    71573
3999    77429
4000   -25956
4001   -93580
4002   -32135
4003    70959
4004    76698
4005   -20788
4006   -91193
4007   -36897
4008    69235
4009    79894
4010   -19507
4011   -90722
4012   -38200
4013    63746
4014    81976
4015   -11276
4016   -91196
4017   -43763
4018    65048
4019    80777
4020   -12235
4021   -86809
4022   -46011
4023    55842
4024    84963
4025    -4545
4026   -89182
4027   -50579
4028    56568
4029    82308
4030    -2818
4031   -83248
4032   -52153
4033    51052
4034    87712
4035     1984
4036   -85632
4037   -54701
4038    49606
4039    85300
4040     4978
4041   -82369
4042   -59132
4043    47590
4044    88708
4045     6160
4046   -83680
4047   -58066
4048    43578
4049    86042
4050    12344
4051   -80873
4052   -63859
4053    44138
4054    90031
4055    11952
4056   -78958
4057   -63431
4058    36808
4059    88456
4060    19805
4061   -79169
4062   -67829
4063    37391
4064    88297
4065    20799
4066   -74479
4067   -69404
4068    29722
4069    89162
4070    25863
4071   -73132
4072   -70476
4073    28121
4074    87192
4075    29400
4076   -69060
4077   -74509
4078    24356
4079    87995
4080    30492
4081   -68887
4082   -73835
4083    20319
4084    85408
4085    34960
4086   -64637
4087   -79493
4088    18332
4089    89815
4090    36441
4091   -63920
4092   -76550
4093    15640
4094    86963
4095    41400
4096   -61157
4097   -81403
4098    12524
4099    88423
4100    42342
4101   -60005
4102   -80864
4103     8339
4104    86004
4105    45905
4106   -58958
4107   -82385
4108     5681
4109    84973
4110    49058
4111   -51811
4112   -83427
4113      669
4114    85825
4115    53029
4116   -52868
4117   -82276
4118    -2217
4119    80325
4120    55990
4121   -46177
4122   -85985
4123    -7535
4124    81752
4125    56121
4126   -44268
4127   -84143
4128    -9860
4129    77718
4130    61274
4131   -40331
4132   -87372
4133   -11796
4134    77370
4135    61530
4136   -37733
4137   -86271
4138   -17742
4139    77780
4140    65837
4141   -36250
4142   -87980
4143   -18566
4144    73405
4145    65760
4146   -31956
4147   -87946
4148   -22830
4149    74768
4150    70062
4151   -31073
4152   -86109
4153   -24745
4154    71162
4155    70552
4156   -25714
4157   -88422
4158   -29628
4159    70125
4160    72334
4161   -25085
4162   -86936
4163   -31462
4164    65455
4165    73779
4166   -18163
4167   -87740
4168   -35461
4169    64801
4170    76456
4171   -15043
4172   -84329
4173   -38930
4174    61396
4175    78727
4176   -12625
4177   -85366
4178   -39757
4179    58070
4180    77691
4181    -8001
4182   -84464
4183   -46592
4184    55674
4185    80869
4186    -7776
4187   -83924
4188   -45599
4189    52974
4190    79860
4191    -1590
4192   -83335
4193   -50893
4194    53981
4195    83381
4196    -1164
4197   -81103
4198   -51319
4199    48405
4200    83931
4201     4084
4202   -82696
4203   -56093
4204    46463
4205    82564
4206     5550
4207   -79815
4208   -56960
4209    41752
4210    85404
4211    10425
4212   -78366
4213   -59000
4214    39971
4215    84193
4216    15870
4217   -73915
4218   -63604
4219    36743
4220    86182
4221    16854
4222   -74497
4223   -63289
4224    31937
4225    83397
4226    23130
4227   -70115
4228   -68092
4229    29847
4230    85953
4231    22462
4232   -70572
4233   -67538
4234    26211
4235    84385
4236    27961
4237   -68626
4238   -69988
4239    25703
4240    84692
4241    29606
4242   -64558
4243   -72758
4244    19749
4245    86976
4246    33954
4247   -65788
4248   -72472
4249    18821
4250    83722
4251    36584
4252   -61251
4253   -77165
4254    14060
4255    86946
4256    39358
4257   -60895
4258   -74270
4259     9736
4260    81714
4261    42393
4262   -55278
4263   -78751
4264     6565
4265    82811
4266    44359
4267   -53749
4268   -78612
4269     2368
4270    79443
4271    48740
4272   -50919
4273   -81193
4274     1009
4275    79703
4276    49662
4277   -46446
4278   -79612
4279    -4082
4280    78604
4281    53372
4282   -47167
4283   -80812
4284    -4490
4285    77641
4286    53803
4287   -41806
4288   -83824
4289   -11427
4290    79048
4291    56607
4292   -41889
4293   -82537
4294   -11410
4295    74438
4296    60591
4297   -35781
4298   -85173
4299   -16140
4300    75150
4301    61462
4302   -34453
4303   -82551
4304   -19228
4305    71327
4306    65866
4307   -30247
4308   -84916
4309   -21827
4310    70389
4311    64818
4312   -26552
4313   -83281
4314   -27542
4315    66760
4316    69590
4317   -25500
4318   -84266
4319   -26907
4320    63903
4321    68736
4322   -20001
4323   -81752
4324   -31955
4325    63357
4326    72895
4327   -18807
4328   -83117
4329   -32751
4330    61167
4331    72748
4332   -14384
4333   -82164
4334   -38205
4335    60355
4336    73945
4337   -12973
4338   -82612
4339   -40793
4340    56842
4341    76394
4342    -9052
4343   -82856
4344   -42114
4345    56330
4346    77509
4347    -6381
4348   -80648
4349   -46566
4350    51275
4351    80460
4352    -1346
4353   -80821
4354   -46561
4355    48448
4356    76515
4357     1294
4358   -77107
4359   -52346
4360    45243
4361    80251
4362     4981
4363   -76764
4364   -52041
4365    41600
4366    79023
4367     9487
4368   -74348
4369   -56521
4370    40963
4371    81243
4372    11501
4373   -72334
4374   -56920
4375    36042
4376    81668
4377    15349
4378   -73251
4379   -60649
4380    35633
4381    82066
4382    18288
4383   -70052
4384   -62349
4385    31054
4386    83804
4387    21632
4388   -71095
4389   -64291
4390    29505
4391    82767
4392    23284
4393   -66515
4394   -67101
4395    24813
4396    84029
4397    26374
4398   -67048
4399   -68001
4400    22896
4401    81529
4402    28915
4403   -62029
4404   -71110
4405    18034
4406    82060
4407    32371
4408   -61417
4409   -69221
4410    14933
4411    80233
4412    36414
4413   -57649
4414   -73423
4415    12222
4416    79971
4417    38126
4418   -54361
4419   -71917
4420     8014
4421    78536
4422    42573
4423   -53910
4424   -75789
4425     5997
4426    78912
4427    44117
4428   -50040
4429   -76103
4430     3299
4431    79813
4432    46404
4433   -50693
4434   -78835
4435      850
4436    78444
4437    50156
4438   -46117
4439   -79214
4440    -2709
4441    77478
4442    51804
4443   -45083
4444   -79521
4445    -7622
4446    74099
4447    54290
4448   -41047
4449   -81209
4450    -9923
4451    73718
4452    54951
4453   -37918
4454   -78962
4455   -13728
4456    70668
4457    58687
4458   -34018
4459   -80911
4460   -15485
4461    69369
4462    59078
4463   -31883
4464   -78982
4465   -19948
4466    66166
4467    62651
4468   -27695
4469   -79073
4470   -21654
4471    65739
4472    63441
4473   -24621
4474   -79757
4475   -25981
4476    65731
4477    66144
4478   -23434
4479   -79247
4480   -28653
4481    61890
4482    69462
4483   -20379
4484   -81248
4485   -30709
4486    61866
4487    69650
4488   -16029
4489   -79973
4490   -34222
4491    58492
4492    71260
4493   -14216
4494   -79652
4495   -35746
4496    56480
4497    71665
4498    -9615
4499   -77561
4500   -40602
4501    52699
4502    73472
4503    -6744
4504   -76828
4505   -41648
4506    50431
4507    72916
4508    -3097
4509   -76038
4510   -44619
4511    48684
4512    75328
4513    -1352
4514   -74683
4515   -47117
4516    44338
4517    75973
4518     3124
4519   -74642
4520   -49285
4521    43637
4522    75838
4523     4209
4524   -72301
4525   -52232
4526    39770
4527    78621
4528     9335
4529   -74121
4530   -55155
4531    39640
4532    77659
4533    11799
4534   -70568
4535   -57007
4536    35302
4537    80265
4538    14608
4539   -70324
4540   -58601
4541    32005
4542    78618
4543    18865
4544   -66502
4545   -60597
4546    29177
4547    79530
4548    19867
4549   -65386
4550   -61694
4551    23775
4552    77424
4553    25459
4554   -62840
4555   -64236
4556    23352
4557    77450
4558    25877
4559   -60984
4560   -64959
4561    17516
4562    77820
4563    30131
4564   -59599
4565   -67068
4566    17904
4567    76683
4568    31260
4569   -56570
4570   -68632
4571    14163
4572    78142
4573    35153
4574   -57079
4575   -69141
4576    10890
4577    76383
4578    38054
4579   -54203
4580   -73189
4581     8081
4582    77545
4583    40019
4584   -51260
4585   -71348
4586     4070
4587    76725
4588    44991
4589   -48616
4590   -73956
4591     4057
4592    74951
4593    44317
4594   -43313
4595   -73561
4596    -1898
4597    72786
4598    47826
4599   -43855
4600   -73919
4601    -3191
4602    70358
4603    49327
4604   -37444
4605   -74982
4606    -8807
4607    71248
4608    50751
4609   -38458
4610   -73552
4611    -9927
4612    65598
4613    55203
4614   -32891
4615   -79555
4616   -13103
4617    69590
4618    54976
4619   -32460
4620   -74925
4621   -17196
4622    65325
4623    60403
4624   -30054
4625   -79552
4626   -17712
4627    67350
4628    57864
4629   -25401
4630   -76246
4631   -23700
4632    63567
4633    63972
4634   -25299
4635   -78742
4636   -22868
4637    60533
4638    63033
4639   -19951
4640   -77294
4641   -29337
4642    59811
4643    65595
4644   -19272
4645   -74117
4646   -28682
4647    54933
4648    66615
4649   -13566
4650   -75830
4651   -32468
4652    56990
4653    66149
4654   -12429
4655   -72358
4656   -35343
4657    49261
4658    70139
4659    -7315
4660   -76464
4661   -38305
4662    51526
4663    67570
4664    -5393
4665   -72069
4666   -42646
4667    47941
4668    73874
4669    -3059
4670   -75461
4671   -41790
4672    47620
4673    72449
4674     1936
4675   -72423
4676   -47635
4677    44517
4678    74620
4679      324
4680   -72327
4681   -46112
4682    39945
4683    73031
4684     6660
4685   -72903
4686   -52375
4687    39874
4688    74363
4689     7312
4690   -66768
4691   -52018
4692    33907
4693    75051
4694    13281
4695   -67408
4696   -54921
4697    33670
4698    71890
4699    14019
4700   -62389
4701   -55895
4702    28506
4703    75713
4704    16596
4705   -64742
4706   -56472
4707    26309
4708    73855
4709    20857
4710   -61308
4711   -61208
4712    25576
4713    76284
4714    21389
4715   -61423
4716   -60092
4717    20700
4718    76601
4719    28115
4720   -60783
4721   -65655
4722    20432
4723    75734
4724    26559
4725   -57384
4726   -64141
4727    15480
4728    75942
4729    33616
4730   -57613
4731   -66997
4732    15058
4733    74230
4734    32704
4735   -52374
4736   -66969
4737     9093
4738    74196
4739    37354
4740   -51613
4741   -68319
4742     7884
4743    70787
4744    39025
4745   -47336
4746   -69788
4747     4450
4748    73181
4749    39397
4750   -44619
4751   -68263
4752      446
4753    69906
4754    45181
4755   -43798
4756   -72071
4757     -273
4758    70720
4759    44665
4760   -40741
4761   -71848
4762    -5083
4763    70975
4764    50479
4765   -40063
4766   -73960
4767    -6236
4768    68294
4769    50810
4770   -35069
4771   -74486
4772   -11367
4773    66878
4774    53703
4775   -35220
4776   -74587
4777   -12700
4778    64381
4779    55446
4780   -30669
4781   -75414
4782   -16502
4783    63767
4784    55666
4785   -28456
4786   -72015
4787   -19489
4788    60137
4789    58204
4790   -24741
4791   -75114
4792   -21668
4793    59491
4794    59052
4795   -21162
4796   -71897
4797   -25398
4798    57882
4799    62040
4800   -19605
4801   -73225
4802   -26569
4803    55862
4804    62610
4805   -14739
4806   -73138
4807   -31099
4808    55232
4809    64699
4810   -14126
4811   -74107
4812   -32228
4813    51995
4814    66530
4815    -9066
4816   -74015
4817   -34825
4818    52616
4819    66258
4820    -9243
4821   -72079
4822   -38357
4823    47956
4824    69078
4825    -3125
4826   -72944
4827   -40028
4828    47553
4829    69604
4830    -1910
4831   -69862
4832   -42127
4833    42102
4834    70339
4835      673
4836   -68364
4837   -43205
4838    41146
4839    69293
4840     4239
4841   -67551
4842   -46864
4843    38859
4844    71305
4845     5639
4846   -64599
4847   -47787
4848    34907
4849    70259
4850    10581
4851   -65251
4852   -50226
4853    34321
4854    72473
4855    11865
4856   -63891
4857   -52665
4858    29712
4859    72016
4860    14958
4861   -64011
4862   -54376
4863    28575
4864    72392
4865    17606
4866   -60162
4867   -56805
4868    25187
4869    74015
4870    20485
4871   -61193
4872   -57767
4873    23340
4874    72142
4875    24096
4876   -57550
4877   -59675
4878    20715
4879    72418
4880    25168
4881   -55873
4882   -59627
4883    16019
4884    71091
4885    28952
4886   -53648
4887   -62241
4888    14909
4889    71084
4890    29472
4891   -50748
4892   -61966
4893    11030
4894    70337
4895    33699
4896   -49372
4897   -65770
4898     9045
4899    70051
4900    34151
4901   -47443
4902   -65669
4903     6220
4904    70271
4905    38012
4906   -46352
4907   -67913
4908     2923
4909    68390
4910    40518
4911   -43652
4912   -68265
4913      115
4914    69991
4915    43423
4916   -41216
4917   -69874
4918    -1985
4919    66744
4920    45853
4921   -38849
4922   -70582
4923    -4921
4924    67229
4925    47217
4926   -36978
4927   -69635
4928    -7648
4929    64160
4930    49608
4931   -32577
4932   -69640
4933   -10982
4934    63801
4935    49716
4936   -30762
4937   -69126
4938   -14159
4939    60381
4940    53040
4941   -29409
4942   -70043
4943   -16290
4944    60052
4945    53531
4946   -24978
4947   -70274
4948   -19790
4949    58441
4950    55781
4951   -23897
4952   -72006
4953   -20575
4954    57624
4955    57307
4956   -19425
4957   -71386
4958   -24545
4959    57014
4960    60173
4961   -18111
4962   -70248
4963   -26504
4964    52103
4965    62032
4966   -15967
4967   -72090
4968   -29794
4969    52640
4970    63204
4971   -13902
4972   -69806
4973   -31999
4974    48806
4975    63086
4976   -10448
4977   -69503
4978   -32467
4979    46845
4980    63179
4981    -5426
4982   -67488
4983   -36757
4984    45060
4985    65630
4986    -4855
4987   -68056
4988   -37333
4989    42577
4990    64454
4991       96
4992   -66641
4993   -41093
4994    41385
4995    66749
4996      584
4997   -65265
4998   -42977
4999    38226
5000    68687
5001     5303
5002   -65953
5003   -46260
5004    36854
5005    68221
5006     6426
5007   -62604
5008   -47897
5009    33645
5010    70364
5011    10014
5012   -63947
5013   -50033
5014    31578
5015    68036
5016    12442
5017   -60762
5018   -51522
5019    28328
5020    70429
5021    14082
5022   -60977
5023   -52145
5024    26402
5025    67914
5026    18651
5027   -56578
5028   -54876
5029    23648
5030    69433
5031    19601
5032   -55838
5033   -54869
5034    19712
5035    67536
5036    23498
5037   -54959
5038   -56836
5039    19154
5040    68097
5041    24782
5042   -52560
5043   -58839
5044    14819
5045    70107
5046    28513
5047   -51843
5048   -60404
5049    13904
5050    68015
5051    30409
5052   -47990
5053   -63202
5054    10553
5055    70271
5056    32579
5057   -48851
5058   -61055
5059     8436
5060    66604
5061    36470
5062   -46136
5063   -65016
5064     4839
5065    68258
5066    36782
5067   -43795
5068   -63046
5069      468
5070    65700
5071    40598
5072   -41238
5073   -65671
5074      633
5075    64247
5076    40759
5077   -36973
5078   -64716
5079    -4010
5080    64105
5081    43380
5082   -37619
5083   -65374
5084    -4123
5085    60587
5086    44674
5087   -32032
5088   -67454
5089    -8708
5090    62781
5091    46373
5092   -32737
5093   -66171
5094   -11248
5095    58493
5096    50292
5097   -28848
5098   -69757
5099   -13373
5100    59988
5101    50314
5102   -26665
5103   -67516
5104   -16850
5105    58073
5106    54487
5107   -24923
5108   -69813
5109   -17376
5110    55913
5111    53025
5112   -20785
5113   -67859
5114   -24172
5115    56022
5116    57480
5117   -20489
5118   -67169
5119   -22044
5120    51693
5121    56179
5122   -15387
5123   -68107
5124   -26556
5125    51808
5126    58032
5127   -16446
5128   -64652
5129   -27517
5130    47117
5131    59473
5132   -10029
5133   -67314
5134   -30326
5135    48135
5136    58351
5137    -9215
5138   -64498
5139   -34620
5140    44641
5141    62876
5142    -7799
5143   -66240
5144   -34150
5145    43797
5146    61537
5147    -3006
5148   -64531
5149   -39348
5150    42955
5151    64807
5152    -3547
5153   -64354
5154   -37831
5155    37318
5156    65191
5157     4973
5158   -64364
5159   -43963
5160    37936
5161    65518
5162     3000
5163   -61553
5164   -42853
5165    33102
5166    65874
5167     8319
5168   -61909
5169   -45023
5170    32833
5171    64472
5172     8233
5173   -58089
5174   -47946
5175    27539
5176    67749
5177    11605
5178   -59948
5179   -47129
5180    27446
5181    62558
5182    14544
5183   -54815
5184   -51770
5185    25691
5186    67158
5187    15735
5188   -55831
5189   -49869
5190    21904
5191    64952
5192    21464
5193   -53335
5194   -55537
5195    20607
5196    66983
5197    20934
5198   -51263
5199   -55384
5200    15248
5201    67435
5202    27639
5203   -52313
5204   -57074
5205    16903
5206    66143
5207    26257
5208   -47170
5209   -58732
5210    11420
5211    66713
5212    30439
5213   -47588
5214   -59056
5215    10286
5216    63345
5217    31916
5218   -43719
5219   -62315
5220     7406
5221    65272
5222    32126
5223   -43686
5224   -58475
5225     4040
5226    62100
5227    36066
5228   -39911
5229   -62138
5230     2810
5231    62712
5232    35817
5233   -38376
5234   -61189
5235    -1976
5236    62666
5237    40421
5238   -38329
5239   -63436
5240    -1803
5241    60550
5242    42303
5243   -31119
5244   -64973
5245    -7502
5246    61442
5247    44001
5248   -33141
5249   -63481
5250    -8651
5251    58241
5252    46707
5253   -27824
5254   -67105
5255   -12663
5256    60028
5257    46169
5258   -27804
5259   -62939
5260   -13995
5261    56487
5262    51023
5263   -25348
5264   -66811
5265   -15216
5266    55328
5267    48829
5268   -21812
5269   -64630
5270   -19732
5271    53899
5272    52941
5273   -22198
5274   -64613
5275   -18286
5276    50638
5277    52036
5278   -15894
5279   -64267
5280   -24612
5281    52325
5282    55531
5283   -16737
5284   -65026
5285   -25756
5286    47288
5287    56092
5288   -11830
5289   -65524
5290   -28508
5291    48291
5292    57528
5293   -11512
5294   -62308
5295   -30709
5296    43908
5297    60381
5298    -7719
5299   -66062
5300   -31368
5301    44091
5302    59077
5303    -5905
5304   -62238
5305   -36247
5306    41611
5307    61653
5308    -3797
5309   -61996
5310   -34926
5311    38327
5312    59874
5313      909
5314   -61100
5315   -40131
5316    38144
5317    62012
5318      767
5319   -58158
5320   -39592
5321    32836
5322    62413
5323     5202
5324   -60396
5325   -41493
5326    33380
5327    61989
5328     7670
5329   -56524
5330   -45222
5331    28284
5332    65058
5333    10220
5334   -57610
5335   -44884
5336    28203
5337    61803
5338    14017
5339   -55169
5340   -49508
5341    26114
5342    65429
5343    13466
5344   -55036
5345   -48277
5346    22597
5347    63460
5348    19889
5349   -52845
5350   -52792
5351    21434
5352    64054
5353    19188
5354   -50900
5355   -52142
5356    17986
5357    64816
5358    23655
5359   -51321
5360   -53036
5361    16286
5362    61770
5363    23414
5364   -46189
5365   -55055
5366    12635
5367    64126
5368    26208
5369   -47964
5370   -54590
5371    11581
5372    60892
5373    28801
5374   -43787
5375   -59262
5376     8657
5377    63805
5378    30857
5379   -43256
5380   -56538
5381     4463
5382    60192
5383    34785
5384   -40304
5385   -61084
5386     3875
5387    61678
5388    34801
5389   -39037
5390   -59719
5391     -873
5392    60249
5393    38790
5394   -36883
5395   -61216
5396      206
5397    59193
5398    38203
5399   -33316
5400   -61385
5401    -5690
5402    58980
5403    41486
5404   -33643
5405   -60192
5406    -5276
5407    56172
5408    43027
5409   -28385
5410   -63581
5411    -7716
5412    58750
5413    42937
5414   -29626
5415   -60304
5416   -11147
5417    53149
5418    46765
5419   -24996
5420   -63350
5421   -12025
5422    52888
5423    45224
5424   -22420
5425   -61762
5426   -17193
5427    52324
5428    50831
5429   -22725
5430   -63121
5431   -17399
5432    49959
5433    50062
5434   -17026
5435   -62628
5436   -22343
5437    50150
5438    52658
5439   -18396
5440   -61883
5441   -24202
5442    46643
5443    54163
5444   -12089
5445   -63367
5446   -26353
5447    46846
5448    54022
5449   -12703
5450   -60320
5451   -27269
5452    43184
5453    55107
5454    -9184
5455   -61723
5456   -29355
5457    42736
5458    54464
5459    -7432
5460   -59453
5461   -31958
5462    40974
5463    57993
5464    -5729
5465   -60300
5466   -32325
5467    39019
5468    56712
5469    -1356
5470   -59220
5471   -36518
5472    37429
5473    59134
5474     -770
5475   -58907
5476   -36559
5477    33324
5478    58616
5479     3264
5480   -57814
5481   -40575
5482    32878
5483    58624
5484     4677
5485   -55651
5486   -41502
5487    29280
5488    61725
5489     8557
5490   -56901
5491   -42936
5492    29161
5493    60881
5494    11561
5495   -53495
5496   -45503
5497    25552
5498    62174
5499    12146
5500   -53118
5501   -45524
5502    23313
5503    60433
5504    14709
5505   -51626
5506   -47598
5507    22593
5508    61170
5509    15824
5510   -50039
5511   -47930
5512    20872
5513    61210
5514    20271
5515   -49490
5516   -50140
5517    18310
5518    60766
5519    21160
5520   -46828
5521   -50358
5522    13412
5523    60803
5524    23323
5525   -47132
5526   -52433
5527    12121
5528    60266
5529    26326
5530   -42492
5531   -55795
5532     9798
5533    61880
5534    28576
5535   -42612
5536   -54034
5537     7368
5538    59250
5539    31239
5540   -39445
5541   -57679
5542     5457
5543    58802
5544    32477
5545   -38746
5546   -56980
5547     2153
5548    57739
5549    33614
5550   -36092
5551   -56655
5552     1353
5553    57442
5554    35282
5555   -34018
5556   -57755
5557    -1936
5558    57476
5559    37271
5560   -33377
5561   -57206
5562    -2577
5563    54664
5564    38936
5565   -30594
5566   -58522
5567    -7419
5568    55114
5569    41520
5570   -28055
5571   -58921
5572    -9079
5573    53791
5574    44120
5575   -26223
5576   -59507
5577   -12098
5578    52205
5579    45680
5580   -23510
5581   -59779
5582   -14916
5583    51203
5584    46850
5585   -21604
5586   -60886
5587   -16532
5588    50510
5589    47395
5590   -19686
5591   -60485
5592   -17842
5593    48413
5594    48977
5595   -17693
5596   -59751
5597   -20049
5598    46283
5599    50238
5600   -15225
5601   -59785
5602   -22394
5603    46097
5604    50886
5605   -13410
5606   -59054
5607   -24564
5608    43254
5609    51262
5610   -11759
5611   -58115
5612   -26194
5613    41669
5614    52173
5615    -8460
5616   -56978
5617   -28704
5618    40818
5619    54967
5620    -4792
5621   -58093
5622   -30274
5623    37864
5624    55707
5625    -2548
5626   -56483
5627   -34535
5628    36903
5629    58427
5630     -581
5631   -56601
5632   -35445
5633    33320
5634    56925
5635     1545
5636   -55711
5637   -37117
5638    32724
5639    57113
5640     3582
5641   -54352
5642   -38730
5643    31119
5644    57876
5645     5801
5646   -54192
5647   -39135
5648    28760
5649    57603
5650     8290
5651   -53084
5652   -41683
5653    26909
5654    57217
5655     9448
5656   -51169
5657   -42357
5658    25117
5659    58404
5660    11564
5661   -50048
5662   -43577
5663    23587
5664    58040
5665    14056
5666   -49062
5667   -46217
5668    20437
5669    59042
5670    17066
5671   -48629
5672   -48374
5673    17436
5674    58856
5675    21116
5676   -47243
5677   -49162
5678    15296
5679    59139
5680    21270
5681   -44959
5682   -51084
5683    12574
5684    59107
5685    24487
5686   -44120
5687   -50773
5688    11224
5689    58319
5690    25396
5691   -41806
5692   -51695
5693     9352
5694    57193
5695    28023
5696   -41474
5697   -52636
5698     7190
5699    56592
5700    29226
5701   -39885
5702   -52978
5703     4584
5704    56781
5705    30579
5706   -36185
5707   -53227
5708     2307
5709    54314
5710    32782
5711   -35699
5712   -55698
5713      317
5714    54800
5715    33803
5716   -32676
5717   -55741
5718    -3018
5719    54309
5720    37234
5721   -31354
5722   -56381
5723    -6080
5724    52208
5725    39723
5726   -28287
5727   -57402
5728    -7091
5729    53898
5730    40405
5731   -27387
5732   -56367
5733    -9411
5734    50608
5735    42598
5736   -24995
5737   -57886
5738   -10371
5739    49615
5740    42360
5741   -22270
5742   -56682
5743   -14431
5744    48524
5745    43968
5746   -21617
5747   -58167
5748   -14953
5749    47864
5750    44927
5751   -18007
5752   -56645
5753   -18757
5754    47928
5755    47600
5756   -16782
5757   -57903
5758   -18646
5759    44475
5760    48543
5761   -13867
5762   -57924
5763   -22324
5764    43236
5765    50438
5766   -12954
5767   -56528
5768   -24176
5769    40735
5770    50976
5771    -8863
5772   -57875
5773   -27233
5774    41053
5775    51550
5776    -6238
5777   -56384
5778   -29302
5779    37550
5780    54329
5781    -5468
5782   -56348
5783   -29725
5784    36570
5785    52851
5786    -2875
5787   -54684
5788   -32312
5789    35627
5790    54098
5791    -1639
5792   -55451
5793   -33138
5794    33507
5795    54921
5796      914
5797   -53948
5798   -35111
5799    32262
5800    54287
5801     3483
5802   -51049
5803   -36433
5804    29111
5805    55675
5806     6791
5807   -52279
5808   -38244
5809    27278
5810    55714
5811     8956
5812   -49985
5813   -41676
5814    24606
5815    56946
5816    10884
5817   -50657
5818   -41582
5819    23083
5820    56958
5821    13426
5822   -48397
5823   -45094
5824    20588
5825    56970
5826    15187
5827   -46694
5828   -45354
5829    18456
5830    56296
5831    18053
5832   -46148
5833   -45132
5834    17505
5835    56659
5836    17180
5837   -43114
5838   -47089
5839    14158
5840    57075
5841    21351
5842   -45088
5843   -47690
5844    14697
5845    55656
5846    22539
5847   -41069
5848   -48700
5849    10045
5850    55855
5851    24259
5852   -40535
5853   -48965
5854     8058
5855    54471
5856    27001
5857   -38502
5858   -51356
5859     7123
5860    54890
5861    28153
5862   -35725
5863   -51616
5864     3013
5865    54129
5866    31494
5867   -35460
5868   -52981
5869     2029
5870    53367
5871    32533
5872   -32584
5873   -53721
5874    -2753
5875    53088
5876    35271
5877   -31608
5878   -53223
5879    -1923
5880    51586
5881    36048
5882   -29165
5883   -55143
5884    -5780
5885    51774
5886    36886
5887   -28218
5888   -54593
5889    -7270
5890    50227
5891    39913
5892   -25758
5893   -55694
5894    -8069
5895    48844
5896    39159
5897   -24226
5898   -54139
5899   -11866
5900    48009
5901    43296
5902   -22551
5903   -56598
5904   -11748
5905    46640
5906    42516
5907   -18112
5908   -55657
5909   -17370
5910    46556
5911    45078
5912   -17504
5913   -55063
5914   -17246
5915    42825
5916    45909
5917   -14403
5918   -55480
5919   -20911
5920    43684
5921    46043
5922   -13808
5923   -53826
5924   -22326
5925    39515
5926    48680
5927   -10362
5928   -55351
5929   -23069
5930    40062
5931    46699
5932    -9723
5933   -53343
5934   -26128
5935    37967
5936    49860
5937    -7527
5938   -55180
5939   -25771
5940    36940
5941    48298
5942    -4686
5943   -53292
5944   -28859
5945    35667
5946    51577
5947    -3141
5948   -52845
5949   -30418
5950    32736
5951    50911
5952      866
5953   -53277
5954   -32856
5955    31826
5956    52949
5957     1470
5958   -50436
5959   -34940
5960    28435
5961    53731
5962     5706
5963   -50693
5964   -35982
5965    27411
5966    52403
5967     6601
5968   -48119
5969   -38933
5970    24945
5971    54715
5972     8880
5973   -49692
5974   -38497
5975    23718
5976    53169
5977    10882
5978   -46159
5979   -40799
5980    22729
5981    55462
5982    12109
5983   -45943
5984   -40252
5985    20055
5986    54398
5987    16005
5988   -45457
5989   -42841
5990    18515
5991    53235
5992    15823
5993   -43403
5994   -44670
5995    14752
5996    55609
5997    18211
5998   -43544
5999   -45655
6000    15294
6001    52645
6002    20938
6003   -39626
6004   -46218
6005    11129
6006    54758
6007    22635
6008   -40135
6009   -47262
6010     8737
6011    52511
6012    25043
6013   -37158
6014   -50813
6015     7143
6016    54505
6017    26136
6018   -35741
6019   -48989
6020     3109
6021    51904
6022    28460
6023   -34416
6024   -51239
6025     4267
6026    51641
6027    28763
6028   -32944
6029   -49798
6030       -7
6031    51360
6032    32341
6033   -32874
6034   -51780
6035      210
6036    49871
6037    32559
6038   -29750
6039   -52486
6040    -3443
6041    49841
6042    34255
6043   -29808
6044   -51871
6045    -4680
6046    49214
6047    36257
6048   -25826
6049   -53632
6050    -6328
6051    47999
6052    36974
6053   -23194
6054   -51987
6055   -10217
6056    46687
6057    40723
6058   -22231
6059   -52903
6060   -10875
6061    45845
6062    40529
6063   -19342
6064   -52779
6065   -15241
6066    45363
6067    41894
6068   -18614
6069   -53265
6070   -15042
6071    43520
6072    43260
6073   -15673
6074   -53479
6075   -18141
6076    42134
6077    44113
6078   -14223
6079   -51804
6080   -19682
6081    40978
6082    45726
6083   -12598
6084   -52989
6085   -20675
6086    39656
6087    44652
6088   -10575
6089   -52601
6090   -23302
6091    37336
6092    48598
6093    -9187
6094   -51649
6095   -24583
6096    36346
6097    47139
6098    -4946
6099   -52631
6100   -27777
6101    35777
6102    49204
6103    -4135
6104   -50355
6105   -28135
6106    31591
6107    49973
6108    -1433
6109   -50520
6110   -31544
6111    32229
6112    50485
6113      512
6114   -48645
6115   -32579
6116    28247
6117    50559
6118     3397
6119   -49661
6120   -33081
6121    29207
6122    50692
6123     5294
6124   -47358
6125   -35903
6126    25296
6127    51992
6128     6100
6129   -48335
6130   -35574
6131    24975
6132    51493
6133     7788
6134   -47327
6135   -38450
6136    22462
6137    52412
6138     9009
6139   -44320
6140   -38683
6141    20151
6142    52395
6143    12727
6144   -44592
6145   -41080
6146    19199
6147    52101
6148    14643
6149   -41890
6150   -40960
6151    15193
6152    52852
6153    16852
6154   -42117
6155   -43116
6156    15278
6157    51395
6158    17846
6159   -37801
6160   -44718
6161    11141
6162    52067
6163    20987
6164   -39869
6165   -44512
6166    10067
6167    50423
6168    23359
6169   -37158
6170   -45668
6171     9393
6172    52270
6173    22411
6174   -37680
6175   -46049
6176     5997
6177    50962
6178    25708
6179   -35761
6180   -46825
6181     5889
6182    50069
6183    26511
6184   -32966
6185   -47977
6186     2534
6187    51084
6188    29269
6189   -32102
6190   -48322
6191      696
6192    47723
6193    29878
6194   -29667
6195   -49482
6196    -2576
6197    49136
6198    31964
6199   -28941
6200   -49242
6201    -4688
6202    45734
6203    34600
6204   -24676
6205   -50246
6206    -6005
6207    46057
6208    35167
6209   -23985
6210   -50084
6211    -8759
6212    45889
6213    38065
6214   -23133
6215   -51066
6216    -9254
6217    44629
6218    38277
6219   -20358
6220   -51759
6221   -11278
6222    43748
6223    39660
6224   -20903
6225   -51790
6226   -12617
6227    42901
6228    40686
6229   -17094
6230   -51756
6231   -14390
6232    41878
6233    40736
6234   -16198
6235   -50294
6236   -17495
6237    39990
6238    43792
6239   -13824
6240   -51471
6241   -19653
6242    40178
6243    42352
6244   -10821
6245   -49686
6246   -21973
6247    37269
6248    45920
6249    -8493
6250   -50272
6251   -21852
6252    35664
6253    45949
6254    -6224
6255   -49663
6256   -24999
6257    34349
6258    46610
6259    -6026
6260   -49110
6261   -25559
6262    32147
6263    46896
6264    -1993
6265   -49785
6266   -26747
6267    32301
6268    47515
6269    -2407
6270   -48165
6271   -29974
6272    30487
6273    48476
6274     -288
6275   -48260
6276   -30647
6277    29239
6278    47770
6279     1351
6280   -46467
6281   -32951
6282    26476
6283    49384
6284     4027
6285   -46740
6286   -32426
6287    24063
6288    49620
6289     6534
6290   -44952
6291   -35296
6292    22951
6293    49362
6294     8124
6295   -43154
6296   -36290
6297    20109
6298    49577
6299    12033
6300   -42416
6301   -39170
6302    19706
6303    49450
6304    12453
6305   -41871
6306   -39091
6307    16897
6308    50755
6309    14842
6310   -41610
6311   -40373
6312    15856
6313    49158
6314    16758
6315   -39458
6316   -41498
6317    13128
6318    50091
6319    17436
6320   -38877
6321   -42119
6322    12249
6323    49553
6324    18989
6325   -36750
6326   -43245
6327     9957
6328    49353
6329    21114
6330   -36202
6331   -44025
6332     6705
6333    49397
6334    23735
6335   -34954
6336   -44931
6337     6196
6338    48893
6339    25150
6340   -31528
6341   -46672
6342     3878
6343    48657
6344    27229
6345   -31659
6346   -46138
6347     2565
6348    46814
6349    28736
6350   -29337
6351   -46903
6352     -233
6353    47205
6354    30491
6355   -28405
6356   -47384
6357    -2205
6358    45619
6359    31522
6360   -25755
6361   -47733
6362    -4197
6363    46194
6364    33247
6365   -25495
6366   -48085
6367    -5910
6368    44994
6369    34045
6370   -23761
6371   -48451
6372    -6023
6373    44957
6374    35120
6375   -21365
6376   -48627
6377    -9517
6378    43090
6379    36445
6380   -20665
6381   -49125
6382   -10953
6383    41309
6384    38965
6385   -17269
6386   -49998
6387   -13593
6388    41165
6389    39402
6390   -15926
6391   -48760
6392   -15108
6393    39645
6394    40441
6395   -13964
6396   -48463
6397   -17353
6398    37819
6399    41509
6400   -11463
6401   -48753
6402   -19283
6403    36239
6404    42477
6405   -10709
6406   -48865
6407   -20293
6408    36065
6409    43524
6410    -7673
6411   -48313
6412   -22894
6413    34573
6414    43243
6415    -6526
6416   -48970
6417   -22639
6418    32953
6419    44366
6420    -4685
6421   -47455
6422   -25767
6423    32439
6424    45418
6425    -3579
6426   -47657
6427   -26725
6428    29767
6429    46093
6430     -675
6431   -45958
6432   -28149
6433    28556
6434    46233
6435      411
6436   -45684
6437   -30780
6438    25728
6439    46836
6440     4237
6441   -45303
6442   -31348
6443    24104
6444    46855
6445     4988
6446   -43361
6447   -32760
6448    22461
6449    48141
6450     6737
6451   -42999
6452   -34149
6453    20972
6454    48485
6455     9636
6456   -42657
6457   -35912
6458    20799
6459    47503
6460    10296
6461   -41741
6462   -36998
6463    18822
6464    48778
6465    11877
6466   -41229
6467   -37503
6468    17818
6469    49133
6470    12773
6471   -39780
6472   -38838
6473    14370
6474    48335
6475    15549
6476   -37997
6477   -39638
6478    12604
6479    48088
6480    17471
6481   -36840
6482   -40182
6483     9510
6484    47256
6485    19070
6486   -34394
6487   -42268
6488     8106
6489    46713
6490    21216
6491   -33524
6492   -42071
6493     7075
6494    46196
6495    23174
6496   -33259
6497   -42948
6498     5342
6499    46823
6500    25965
6501   -32093
6502   -44597
6503     3512
6504    46581
6505    26266
6506   -30024
6507   -44401
6508     1302
6509    45992
6510    27062
6511   -29256
6512   -44563
6513      424
6514    45071
6515    28254
6516   -27511
6517   -46432
6518    -1793
6519    44941
6520    30107
6521   -25573
6522   -46337
6523    -3832
6524    43857
6525    31893
6526   -23438
6527   -46448
6528    -6435
6529    43005
6530    34447
6531   -22215
6532   -46475
6533    -9240
6534    41471
6535    34718
6536   -19370
6537   -45989
6538   -10103
6539    41295
6540    36472
6541   -18265
6542   -47085
6543   -11763
6544    40142
6545    37329
6546   -16177
6547   -47490
6548   -13933
6549    39178
6550    37035
6551   -15827
6552   -46600
6553   -15530
6554    37913
6555    38932
6556   -12709
6557   -48207
6558   -15662
6559    37698
6560    39541
6561   -13029
6562   -46121
6563   -18538
6564    35253
6565    40688
6566   -10179
6567   -46779
6568   -19916
6569    34265
6570    40965
6571    -7757
6572   -46169
6573   -22755
6574    33207
6575    42199
6576    -6409
6577   -45823
6578   -23668
6579    30661
6580    44141
6581    -2749
6582   -45778
6583   -25169
6584    30081
6585    43583
6586    -1685
6587   -45750
6588   -26931
6589    28524
6590    43646
6591      739
6592   -43581
6593   -27602
6594    26617
6595    44592
6596      802
6597   -44024
6598   -29968
6599    25582
6600    45583
6601     2634
6602   -44352
6603   -29388
6604    24206
6605    44675
6606     4958
6607   -43080
6608   -32071
6609    22950
6610    46270
6611     6274
6612   -41389
6613   -32218
6614    20629
6615    46499
6616     9295
6617   -40740
6618   -34333
6619    19644
6620    45875
6621     9857
6622   -38645
6623   -35897
6624    16746
6625    46006
6626    12745
6627   -39028
6628   -36991
6629    16319
6630    45972
6631    14635
6632   -36671
6633   -37897
6634    12729
6635    46574
6636    15422
6637   -36487
6638   -38311
6639    11071
6640    45943
6641    17853
6642   -34748
6643   -39579
6644    10664
6645    47034
6646    17746
6647   -33397
6648   -39059
6649     7773
6650    45811
6651    21343
6652   -32976
6653   -41819
6654     7695
6655    45444
6656    22262
6657   -31874
6658   -41527
6659     4902
6660    45066
6661    23488
6662   -30123
6663   -43119
6664     4034
6665    44608
6666    24735
6667   -29043
6668   -43728
6669      812
6670    44096
6671    26700
6672   -27221
6673   -42947
6674     -494
6675    42809
6676    28759
6677   -24024
6678   -43084
6679    -3129
6680    43457
6681    29568
6682   -23431
6683   -43772
6684    -4191
6685    41127
6686    31547
6687   -22163
6688   -44918
6689    -6255
6690    41411
6691    31911
6692   -21122
6693   -45729
6694    -7592
6695    39950
6696    33716
6697   -19599
6698   -45250
6699    -8621
6700    39299
6701    33898
6702   -18019
6703   -45691
6704   -10837
6705    38571
6706    35530
6707   -15897
6708   -45579
6709   -12411
6710    37330
6711    37179
6712   -13907
6713   -45764
6714   -14301
6715    36798
6716    37079
6717   -12426
6718   -44955
6719   -16843
6720    35591
6721    39358
6722   -10147
6723   -45504
6724   -17335
6725    33594
6726    38614
6727    -8824
6728   -44374
6729   -20870
6730    31518
6731    40568
6732    -7224
6733   -45167
6734   -20471
6735    30698
6736    40418
6737    -4564
6738   -43934
6739   -23288
6740    30834
6741    42098
6742    -3562
6743   -43564
6744   -23597
6745    28345
6746    42048
6747    -1842
6748   -44542
6749   -26130
6750    28649
6751    42155
6752     -560
6753   -43423
6754   -26598
6755    25468
6756    43449
6757      958
6758   -42564
6759   -27816
6760    25039
6761    43720
6762     3336
6763   -41607
6764   -30449
6765    22942
6766    44838
6767     5929
6768   -40729
6769   -31419
6770    21440
6771    43829
6772     6293
6773   -39780
6774   -32328
6775    18866
6776    44136
6777     8511
6778   -38494
6779   -32640
6780    16573
6781    43893
6782    11685
6783   -38014
6784   -34936
6785    16600
6786    44262
6787    11194
6788   -37524
6789   -35812
6790    15018
6791    45517
6792    14230
6793   -36429
6794   -35537
6795    13580
6796    44730
6797    15389
6798   -34739
6799   -37897
6800    12074
6801    44972
6802    16857
6803   -35043
6804   -37993
6805     9866
6806    45164
6807    18523
6808   -33190
6809   -39367
6810     8598
6811    44452
6812    20112
6813   -31199
6814   -38780
6815     5059
6816    43180
6817    22789
6818   -30340
6819   -40840
6820     3393
6821    41924
6822    23106
6823   -27568
6824   -41146
6825     2318
6826    42677
6827    24145
6828   -28013
6829   -41200
6830      905
6831    41424
6832    26279
6833   -24447
6834   -43022
6835    -2058
6836    41674
6837    26245
6838   -25377
6839   -43543
6840    -3239
6841    40534
6842    28930
6843   -22780
6844   -43466
6845    -4414
6846    41365
6847    29443
6848   -21207
6849   -43269
6850    -6414
6851    39093
6852    32245
6853   -19850
6854   -44230
6855    -6900
6856    38997
6857    32556
6858   -18501
6859   -43309
6860    -9350
6861    37489
6862    33077
6863   -16627
6864   -43830
6865    -9870
6866    35831
6867    34532
6868   -14561
6869   -44514
6870   -12912
6871    34353
6872    34805
6873   -12983
6874   -43296
6875   -14632
6876    34249
6877    36046
6878   -10793
6879   -43671
6880   -16621
6881    33602
6882    36687
6883   -10087
6884   -42963
6885   -16972
6886    31529
6887    38566
6888    -8410
6889   -43866
6890   -18780
6891    31673
6892    39105
6893    -6880
6894   -43290
6895   -20403
6896    29791
6897    41167
6898    -5088
6899   -42612
6900   -22324
6901    29322
6902    40535
6903    -3663
6904   -42988
6905   -23936
6906    27339
6907    40949
6908    -1890
6909   -42278
6910   -24909
6911    25846
6912    41802
6913      987
6914   -40608
6915   -26081
6916    24814
6917    40987
6918     2607
6919   -39154
6920   -27481
6921    22792
6922    41867
6923     4315
6924   -40026
6925   -27863
6926    21898
6927    42421
6928     4500
6929   -38446
6930   -29787
6931    20112
6932    42986
6933     7217
6934   -38683
6935   -30130
6936    19249
6937    42741
6938     9075
6939   -37788
6940   -33367
6941    16106
6942    44325
6943     9804
6944   -36820
6945   -32478
6946    15897
6947    42649
6948    12255
6949   -36067
6950   -34564
6951    14391
6952    44201
6953    13211
6954   -34028
6955   -36426
6956    11685
6957    42317
6958    15208
6959   -33061
6960   -35830
6961     9654
6962    42949
6963    16483
6964   -31572
6965   -36897
6966     8686
6967    42190
6968    18057
6969   -30056
6970   -36906
6971     6246
6972    40807
6973    20375
6974   -30025
6975   -39164
6976     5096
6977    41942
6978    21075
6979   -28736
6980   -39255
6981     3536
6982    41380
6983    22945
6984   -27249
6985   -40498
6986     2081
6987    41408
6988    23732
6989   -26161
6990   -40782
6991      347
6992    42177
6993    25234
6994   -24267
6995   -42487
6996    -1052
6997    39445
6998    27411
6999   -23484
7000   -41510
7001    -3166
7002    39452
7003    28132
7004   -22265
7005   -42002
7006    -4116
7007    38601
7008    27999
7009   -19037
7010   -41240
7011    -5982
7012    37783
7013    30676
7014   -18007
7015   -42066
7016    -7968
7017    36179
7018    32164
7019   -16741
7020   -42048
7021    -9742
7022    35768
7023    32255
7024   -14880
7025   -41969
7026   -11677
7027    34997
7028    34386
7029   -14089
7030   -41708
7031   -12165
7032    34635
7033    34621
7034   -12237
7035   -42734
7036   -14881
7037    33747
7038    36040
7039   -11182
7040   -42563
7041   -15469
7042    32658
7043    36411
7044    -8555
7045   -41984
7046   -17443
7047    31223
7048    36684
7049    -6880
7050   -41730
7051   -18742
7052    29401
7053    36270
7054    -7168
7055   -41010
7056   -20511
7057    27634
7058    38233
7059    -4731
7060   -40449
7061   -21292
7062    27334
7063    38238
7064    -1669
7065   -39757
7066   -23095
7067    25674
7068    39770
7069    -1175
7070   -40062
7071   -24416
7072    25091
7073    39338
7074     1085
7075   -39104
7076   -25498
7077    23816
7078    40407
7079     2648
7080   -38793
7081   -27811
7082    22289
7083    41990
7084     3876
7085   -39278
7086   -28547
7087    20761
7088    41181
7089     5374
7090   -36808
7091   -29987
7092    18875
7093    41370
7094     6552
7095   -37153
7096   -30186
7097    17657
7098    40827
7099     7604
7100   -36132
7101   -31011
7102    16254
7103    41216
7104     9864
7105   -35006
7106   -31799
7107    14434
7108    41502
7109    11595
7110   -34024
7111   -33376
7112    13177
7113    40630
7114    13618
7115   -32506
7116   -33960
7117    10562
7118    41227
7119    14683
7120   -32093
7121   -34455
7122     9503
7123    40980
7124    17208
7125   -31490
7126   -36161
7127     8267
7128    40789
7129    17978
7130   -29936
7131   -36208
7132     6639
7133    41533
7134    20359
7135   -29154
7136   -37761
7137     5335
7138    39965
7139    20060
7140   -26546
7141   -38243
7142     2959
7143    39480
7144    22637
7145   -26359
7146   -37489
7147     2170
7148    39932
7149    23136
7150   -24678
7151   -39180
7152    -1379
7153    38853
7154    24572
7155   -22471
7156   -38085
7157    -1517
7158    37960
7159    25608
7160   -20851
7161   -40003
7162    -3634
7163    37434
7164    27109
7165   -20106
7166   -40062
7167    -5198
7168    35798
7169    28486
7170   -18871
7171   -39731
7172    -6660
7173    36609
7174    29433
7175   -17571
7176   -39982
7177    -8559
7178    36537
7179    30492
7180   -16638
7181   -40743
7182    -8707
7183    34689
7184    31252
7185   -15012
7186   -41193
7187   -11011
7188    34142
7189    31951
7190   -12771
7191   -41414
7192   -13214
7193    31846
7194    33254
7195   -11232
7196   -41101
7197   -14461
7198    30598
7199    34520
7200    -9758
7201   -39915
7202   -15995
7203    30209
7204    35224
7205    -8474
7206   -40794
7207   -16678
7208    28889
7209    35203
7210    -6909
7211   -39454
7212   -19302
7213    28702
7214    37273
7215    -6557
7216   -39530
7217   -19847
7218    27994
7219    36286
7220    -3250
7221   -38858
7222   -21430
7223    25746
7224    38696
7225    -2488
7226   -39063
7227   -22731
7228    24488
7229    38158
7230      514
7231   -39700
7232   -23532
7233    23706
7234    38438
7235      506
7236   -37579
7237   -25053
7238    23378
7239    40073
7240     3213
7241   -37515
7242   -26343
7243    21039
7244    38521
7245     4756
7246   -35834
7247   -28247
7248    19526
7249    39533
7250     6592
7251   -36618
7252   -27646
7253    17902
7254    39138
7255     7567
7256   -33767
7257   -29138
7258    15855
7259    39727
7260     9163
7261   -34235
7262   -31145
7263    13765
7264    40377
7265    10614
7266   -33953
7267   -30559
7268    13288
7269    40228
7270    11609
7271   -32602
7272   -32257
7273    12245
7274    40044
7275    13264
7276   -31228
7277   -33072
7278    10242
7279    40520
7280    14596
7281   -31084
7282   -34053
7283     9216
7284    40765
7285    16341
7286   -29287
7287   -34938
7288     7466
7289    39608
7290    18248
7291   -27719
7292   -34946
7293     6211
7294    39782
7295    17750
7296   -26835
7297   -35570
7298     3470
7299    38428
7300    20672
7301   -24827
7302   -37230
7303     3098
7304    39050
7305    20569
7306   -24124
7307   -36876
7308     1188
7309    36730
7310    23886
7311   -23269
7312   -37840
7313      105
7314    36088
7315    23142
7316   -21675
7317   -38872
7318    -1333
7319    37019
7320    25068
7321   -21938
7322   -38451
7323    -2909
7324    36580
7325    26115
7326   -19429
7327   -39369
7328    -4791
7329    36251
7330    26675
7331   -19259
7332   -38591
7333    -6938
7334    35765
7335    29051
7336   -16661
7337   -39425
7338    -8136
7339    33689
7340    29289
7341   -15760
7342   -37835
7343   -10067
7344    32899
7345    30209
7346   -13382
7347   -38713
7348   -10987
7349    30994
7350    29961
7351   -11983
7352   -38825
7353   -12328
7354    31142
7355    32941
7356   -11464
7357   -40132
7358   -12915
7359    29954
7360    33452
7361   -10118
7362   -39027
7363   -16032
7364    30810
7365    35256
7366    -7957
7367   -39246
7368   -17385
7369    27641
7370    33994
7371    -6757
7372   -38602
7373   -18880
7374    28469
7375    34522
7376    -4605
7377   -38411
7378   -19587
7379    26576
7380    36108
7381    -3371
7382   -38239
7383   -20815
7384    24805
7385    36825
7386    -1094
7387   -37378
7388   -22404
7389    23250
7390    36453
7391     -557
7392   -36509
7393   -23317
7394    22523
7395    37249
7396     2192
7397   -35547
7398   -25113
7399    21582
7400    37360
7401     2659
7402   -35703
7403   -24590
7404    19743
7405    38497
7406     4263
7407   -35753
7408   -26421
7409    18709
7410    37872
7411     5117
7412   -34842
7413   -28100
7414    16995
7415    38988
7416     8437
7417   -34064
7418   -28214
7419    15371
7420    39004
7421     9297
7422   -32455
7423   -30311
7424    14390
7425    39431
7426    10621
7427   -32335
7428   -29785
7429    12802
7430    38310
7431    12436
7432   -31309
7433   -31805
7434    11509
7435    39020
7436    12642
7437   -29399
7438   -31554
7439     9165
7440    37944
7441    14136
7442   -28482
7443   -33479
7444     8951
7445    37789
7446    14525
7447   -27164
7448   -33584
7449     7327
7450    38137
7451    17481
7452   -26387
7453   -34896
7454     5227
7455    37929
7456    17817
7457   -26391
7458   -35357
7459     3515
7460    38638
7461    20112
7462   -24448
7463   -36361
7464     2573
7465    37058
7466    21404
7467   -23901
7468   -36033
7469      207
7470    37243
7471    21474
7472   -22545
7473   -36613
7474    -1521
7475    35817
7476    24807
7477   -21563
7478   -37278
7479    -2708
7480    36326
7481    23228
7482   -19979
7483   -35787
7484    -3269
7485    34740
7486    25437
7487   -18364
7488   -37781
7489    -5282
7490    33769
7491    25552
7492   -17255
7493   -36163
7494    -5515
7495    34217
7496    27484
7497   -15943
7498   -37543
7499    -7161
7500    31908
7501    29358
7502   -14193
7503   -39060
7504    -8967
7505    32392
7506    29966
7507   -13702
7508   -36777
7509   -11115
7510    31493
7511    31522
7512   -11400
7513   -38765
7514   -12591
7515    30715
7516    31942
7517   -10231
7518   -38287
7519   -14967
7520    28941
7521    32584
7522    -8781
7523   -39080
7524   -15640
7525    26187
7526    32906
7527    -7021
7528   -37125
7529   -16027
7530    26386
7531    33424
7532    -6375
7533   -37022
7534   -17832
7535    24305
7536    33757
7537    -4342
7538   -36593
7539   -18765
7540    25101
7541    33280
7542    -2682
7543   -37123
7544   -19633
7545    21968
7546    34952
7547     -471
7548   -35489
7549   -21286
7550    23097
7551    35788
7552      420
7553   -35749
7554   -22008
7555    21257
7556    37484
7557      979
7558   -36553
7559   -23545
7560    20259
7561    36082
7562     4159
7563   -33716
7564   -25899
7565    18036
7566    37819
7567     4539
7568   -34023
7569   -25945
7570    17207
7571    37084
7572     5866
7573   -33774
7574   -26911
7575    16327
7576    36233
7577     7123
7578   -32023
7579   -28175
7580    14167
7581    36813
7582     9432
7583   -31661
7584   -27413
7585    14030
7586    36988
7587     9877
7588   -30684
7589   -29324
7590    11253
7591    37150
7592    11054
7593   -30990
7594   -30161
7595    10355
7596    36770
7597    12933
7598   -27537
7599   -31030
7600     8700
7601    37585
7602    15017
7603   -27788
7604   -32417
7605     6760
7606    37462
7607    15790
7608   -27617
7609   -33046
7610     6978
7611    37688
7612    17816
7613   -25475
7614   -33965
7615     3852
7616    36914
7617    18895
7618   -25992
7619   -34922
7620     3535
7621    35712
7622    18776
7623   -23970
7624   -34325
7625     1913
7626    36248
7627    20881
7628   -21350
7629   -35321
7630      531
7631    34372
7632    21546
7633   -21456
7634   -35159
7635    -1289
7636    36066
7637    22460
7638   -19920
7639   -35316
7640    -1529
7641    32728
7642    23815
7643   -18766
7644   -36272
7645    -3645
7646    33740
7647    24831
7648   -18049
7649   -35753
7650    -5395
7651    32763
7652    26163
7653   -16745
7654   -37263
7655    -7131
7656    31690
7657    27263
7658   -15195
7659   -36126
7660    -8826
7661    32213
7662    28775
7663   -13512
7664   -37390
7665    -9461
7666    30626
7667    29303
7668   -11660
7669   -37419
7670   -10862
7671    30250
7672    30333
7673   -11307
7674   -35327
7675   -12059
7676    28474
7677    30658
7678    -8793
7679   -36445
7680   -13194
7681    28140
7682    30707
7683    -7368
7684   -35015
7685   -15098
7686    26047
7687    30907
7688    -6979
7689   -35478
7690   -15223
7691    25140
7692    32051
7693    -4328
7694   -34982
7695   -18023
7696    25514
7697    33413
7698    -3866
7699   -35913
7700   -19034
7701    23432
7702    34654
7703    -1903
7704   -34905
7705   -20700
7706    23326
7707    33956
7708     -319
7709   -34908
7710   -21330
7711    22449
7712    35391
7713      421
7714   -34357
7715   -23010
7716    19981
7717    35528
7718     2262
7719   -33564
7720   -22804
7721    18740
7722    35791
7723     3390
7724   -32456
7725   -23251
7726    18667
7727    35743
7728     4609
7729   -31820
7730   -24715
7731    16486
7732    34923
7733     6431
7734   -31414
7735   -26216
7736    14636
7737    36050
7738     7383
7739   -31357
7740   -27062
7741    13678
7742    37155
7743     8367
7744   -30201
7745   -27282
7746    12450
7747    36471
7748    10697
7749   -30066
7750   -28571
7751    11225
7752    36632
7753    12089
7754   -28183
7755   -29022
7756     9569
7757    36777
7758    13719
7759   -28007
7760   -30692
7761     8694
7762    35768
7763    13902
7764   -25968
7765   -31867
7766     7495
7767    35410
7768    15981
7769   -26193
7770   -31651
7771     5089
7772    34544
7773    15865
7774   -24789
7775   -31031
7776     4274
7777    34189
7778    17059
7779   -23927
7780   -32406
7781     2457
7782    35746
7783    19050
7784   -22214
7785   -34395
7786     1180
7787    34109
7788    20327
7789   -21366
7790   -33849
7791      156
7792    34283
7793    20842
7794   -20648
7795   -34263
7796     -541
7797    32597
7798    23083
7799   -19663
7800   -35101
7801    -2608
7802    33366
7803    23549
7804   -18264
7805   -34941
7806    -5516
7807    32262
7808    24948
7809   -17424
7810   -34811
7811    -6309
7812    31347
7813    24875
7814   -15810
7815   -35357
7816    -6271
7817    30659
7818    25686
7819   -14213
7820   -34779
7821    -7829
7822    30382
7823    27020
7824   -12884
7825   -35456
7826    -9561
7827    28742
7828    27490
7829   -11600
7830   -35425
7831   -10604
7832    28678
7833    28326
7834   -10397
7835   -35911
7836   -11319
7837    28028
7838    29544
7839    -9497
7840   -34910
7841   -14989
7842    26840
7843    29995
7844    -7454
7845   -35856
7846   -13847
7847    25429
7848    31071
7849    -6436
7850   -35015
7851   -17638
7852    24304
7853    31390
7854    -4685
7855   -35015
7856   -17244
7857    23570
7858    32610
7859    -3026
7860   -33998
7861   -18601
7862    22765
7863    32734
7864    -2306
7865   -34276
7866   -18429
7867    21317
7868    33368
7869      -36
7870   -33216
7871   -21773
7872    20588
7873    33829
7874     1113
7875   -33006
7876   -21058
7877    18719
7878    33599
7879     2222
7880   -32230
7881   -22391
7882    18238
7883    33447
7884     4513
7885   -31209
7886   -23218
7887    17052
7888    34494
7889     5485
7890   -30697
7891   -24630
7892    15603
7893    34655
7894     6671
7895   -29888
7896   -24989
7897    13230
7898    35148
7899     7518
7900   -29608
7901   -27214
7902    12998
7903    34382
7904     9043
7905   -29583
7906   -27230
7907    11569
7908    34595
7909    10195
7910   -27952
7911   -28435
7912    10310
7913    34591
7914    11390
7915   -27774
7916   -28233
7917     9544
7918    34609
7919    11559
7920   -27206
7921   -29322
7922     8490
7923    34266
7924    14089
7925   -25592
7926   -29575
7927     6093
7928    34177
7929    14398
7930   -24862
7931   -30435
7932     5230
7933    34043
7934    16433
7935   -23827
7936   -31090
7937     3771
7938    33714
7939    17848
7940   -23048
7941   -33333
7942     1993
7943    33277
7944    19298
7945   -22508
7946   -32255
7947      376
7948    33452
7949    20691
7950   -19149
7951   -33952
7952     -241
7953    31848
7954    21487
7955   -20626
7956   -32797
7957    -2420
7958    31768
7959    21567
7960   -17642
7961   -34023
7962    -2338
7963    31580
7964    22354
7965   -16772
7966   -33183
7967    -3738
7968    30979
7969    23294
7970   -14967
7971   -33902
7972    -6156
7973    29771
7974    24693
7975   -14823
7976   -32036
7977    -6612
7978    30183
7979    25858
7980   -13548
7981   -34245
7982    -7651
7983    28828
7984    26902
7985   -12517
7986   -34909
7987   -10056
7988    27327
7989    27168
7990   -10193
7991   -34774
7992    -9982
7993    26086
7994    28997
7995    -9637
7996   -33306
7997   -12548
7998    26611
7999    28977
8000    -7584
8001   -33862
8002   -13974
8003    24701
8004    30633
8005    -7887
8006   -33425
8007   -14446
8008    24769
8009    28920
8010    -5727
8011   -34106
8012   -14709
8013    23306
8014    30877
8015    -4998
8016   -32915
8017   -16517
8018    23038
8019    30535
8020    -2756
8021   -32767
8022   -17539
8023    21550
8024    31489
8025    -1184
8026   -32115
8027   -18923
8028    20255
8029    30904
8030      846
8031   -32952
8032   -19522
8033    19483
8034    32386
8035      637
8036   -31510
8037   -22263
8038    19331
8039    32598
8040     2579
8041   -31922
8042   -21260
8043    16892
8044    33430
8045     3607
8046   -30887
8047   -23910
8048    16261
8049    33416
8050     5341
8051   -30561
8052   -23309
8053    14483
8054    33756
8055     5384
8056   -28358
8057   -24938
8058    14992
8059    33069
8060     7604
8061   -28721
8062   -25729
8063    11236
8064    34581
8065     7516
8066   -27299
8067   -26567
8068    10976
8069    32261
8070    11274
8071   -27078
8072   -26941
8073     9049
8074    33181
8075    10806
8076   -25822
8077   -27784
8078     8854
8079    33191
8080    12723
8081   -26172
8082   -27579
8083     5718
8084    34088
8085    13087
8086   -23779
8087   -30650
8088     5214
8089    31802
8090    16133
8091   -24288
8092   -30017
8093     2974
8094    33386
8095    15822
8096   -21946
8097   -31833
8098     4113
8099    31889
8100    17852
8101   -22428
8102   -30215
8103     1831
8104    32697
8105    17195
8106   -20739
8107   -31317
8108     1155
8109    30562
8110    20015
8111   -19890
8112   -29854
8113    -1110
8114    31879
8115    19125
8116   -18199
8117   -31690
8118     -278
8119    30526
8120    20166
8121   -12368
##END NTUPLES=NMR FID
##END=
