# Supplementary material for: An untargeted multi-technique metabolomics approach to studying intracellular metabolites of HepG2 cells exposed to 2,3,7,8-tetrachlorodibenzo-p-dioxin
Source: BMC Genomics. 2011 May 20;12:251. doi: 10.1186/1471-2164-12-251 (PMC3141663; doi:10.1186/1471-2164-12-251)
Supplement: Additional file 2 — Metadata and NMR raw data: ZIP file containing: -All NMR raw data (in JCAMP-DX format ".dx") -The metadata on NMR (polars & apolars), LC-MS and GC-MS data sets (as Tab delimited files ".txt"). [file 1471-2164-12-251-S2.ZIP › TE/Ainhoa/SAFETY COPY D Disk/TRABAJO/ARTICLES/ARTICLE Metabolomics TCDD_ACCEPTED/JCAMP_DX_NMR_data_and_all_metadata/NMR_apolar_TCDD_p11a.4C.dx]

##TITLE=
##JCAMPDX= 6.0         $$ Bruker NMR JCAMP-DX V2.0
##DATA TYPE= NMR FID
##DATA CLASS= NTUPLES
##ORIGIN= Bruker BioSpin GmbH
##OWNER= bruker
$$ 1.72 TOPSPIN		Version 2.1
$$ 2011-04-15 14:45:46.726 +0200  WUR\bruker@RIK1030
$$ Compression mode = fixed
##.OBSERVE FREQUENCY= 400.1319223
##.OBSERVE NUCLEUS= ^1H
##.DELAY= (6, 6)
##.ACQUISITION MODE= SIMULTANEOUS (DQD)
##.ACQUISITION SCHEME= undefined
##.AVERAGES= 128
##.DIGITISER RES= 18
##SPECTROMETER/DATA SYSTEM= avance400
##.PULSE SEQUENCE= zg
##.SOLVENT NAME= CDCl3
##.SHIFT REFERENCE= INTERNAL, CDCl3, 1, 11.01498
##AUDIT TRAIL= $$ (NUMBER, WHEN, WHO, WHERE, PROCESS, VERSION, WHAT)
$$ ##TITLE= Audit trail, TOPSPIN		Version 1.3
$$ ##JCAMPDX= 5.01
$$ ##ORIGIN= Bruker BioSpin GmbH
$$ ##OWNER= bruker
$$ $$ P:/NMR-data/data/Ainhoa_raw_data/nmr/AR220608.4C/1/audita.txt
$$ ##AUDIT TRAIL=  $$ (NUMBER, WHEN, WHO, WHERE, VERSION, WHAT)
(   1,<2008-07-29 14:38:56.376 +0200>,<WUR\bruker>,<RIK1030>,<TOPSPIN 1.3>,
      <created by zg, POWCHK disabled, PULCHK disabled
       configuration hash MD5:
       D1 93 94 B6 6B D6 3B BD 35 EA 0D 0D AE B0 63 FA
       data hash MD5: 16K
       02 A8 11 E7 71 42 BE FB 55 2E 1E EE 17 F8 F4 1F>)
(   2,<2011-04-15 14:45:44.679 +0200>,<WUR\bruker>,<RIK1030>,<proc1d>,<TOPSPIN 2.1>,
      <convdta from       1 "NMR_apolar_TCDD_p11a.4C" "Ainhoa_raw_data" "P:\NMR-data"
       data hash MD5: 16244
       E8 1F 2F 10 1B 39 87 F1 17 3B 80 13 C4 2A 6C 45>)
$$ ##END=
$$ 
$$ $$ hash MD5
$$ $$ 03 5C 6F BC 79 E3 B6 6D 90 39 2C 76 7B A2 0F 82
##$RELAX= 
##$BRUKER FILE EXP=format.temp
$$ EDIT_PAR COMMAND FILE
$$ 
$$ DI_MODE         LONG
$$ ED_ENTRY        ACQU
$$ ORDER           FILE
$$ 
$$ 
$$ HEADER		"F2 - Acquisition Parameters"
$$ T_NAME		Date_
$$ 		TYPE	R64
$$ 		CLASS	ACQU
$$ 		SUBRANGE 0.0 50000000
$$ 		REL	"Date_=itodate(DATE)"
$$ 		INV_REL	"DATE=datetoi(Date_,DATE)"
$$ 		FORMAT	"%14.0f"
$$ 		TEXT	" "
$$ END
$$ T_NAME		Time
$$ 		TYPE	R32
$$ 		CLASS	ACQU
$$ 		SUBRANGE 0.0 1000000
$$ 		REL	"Time=itotime(DATE)"
$$ 		INV_REL	"DATE=timetoi(Time,DATE)"
$$ 		FORMAT	"%14.2f"
$$ 		TEXT	" "
$$ END
$$ NAME		INSTRUM
$$ 		TEXT	" "
$$ END
$$ NAME		PROBHD
$$ 		FORMAT	"%14.14s"
$$ 		TEXT	" "
$$ END
$$ NAME		PULPROG
$$ 		TEXT	" "
$$ END
$$ NAME		TD
$$ 		TEXT	" "
$$ END
$$ NAME		SOLVENT
$$ 		TEXT	" "
$$ END
$$ NAME		NS
$$ 		TEXT	" "
$$ END
$$ NAME		DS
$$ 		TEXT	" "
$$ END
$$ T_NAME		SWH
$$ 		TYPE	R32
$$ 		CLASS	ACQU
$$ 		SUBRANGE 0.0 1e8
$$ 		REL	"SWH=SW*SFO1"
$$ 		INV_REL "SW=SWH/SFO1"
$$ 		UNIT	"Hz"
$$ 		FORMAT	"%14.3f Hz"
$$ 		TEXT	" "
$$ END
$$ T_NAME          FIDRES
$$                 TYPE    R32
$$                 CLASS   ACQU
$$                 SUBRANGE 0.0 100000
$$                 REL     "FIDRES=SW*SFO1/TD"
$$                 INV_REL "TD = nextpow(SW*SFO1/FIDRES)"
$$ 		UNIT	"Hz"
$$ 		FORMAT	"%14.6f Hz"
$$ 		TEXT	" "
$$ END
$$ T_NAME          AQ
$$ 		TYPE	R32
$$ 		CLASS	ACQU
$$ 		SUBRANGE 0.0 1000
$$ 		REL	"AQ=aqcalc(SW,SFO1,TD,DIGTYP)"
$$ 		INV_REL	"TD=tdcalc(SW,SFO1,1.0e6*AQ,DIGTYP)"
$$ 		UNIT	"sec"
$$ 		FORMAT	"%14.7f sec"
$$ 		TEXT	" "
$$ END
$$ NAME		RG
$$ 		TEXT	" "
$$ END
$$ T_NAME          DW
$$ 		TYPE	R32
$$ 		CLASS	ACQU
$$ 		SUBRANGE 0.0 1000000
$$ 		REL	"DW=1/(2*SW*SFO1)"
$$ 		INV_REL	"SW=1000000/(2*(0.005+DW)*SFO1)"
$$ 		UNIT	"usec"
$$ 		FORMAT	"%14.3lf usec"
$$ 		TEXT	" "
$$ END
$$ NAME		DE
$$ 		FORMAT	"%14.2f usec"
$$ 		TEXT	" "
$$ END
$$ NAME		TE
$$ 		FORMAT	"%14.1f K"
$$ 		TEXT	" "
$$ END
$$ T_NAME		D1
$$ 		TYPE	R32
$$ 		CLASS	ACQU
$$ 		SUBRANGE 0.0 1e38
$$ 		REL	"D1=D[1]"
$$ 		INV_REL	"D[1]=D1"
$$ 		UNIT	"sec"
$$ 		FORMAT	"%14.8f sec"
$$ 		TEXT	" "
$$ END
$$ NAME		TD0
$$ 		TEXT	" "
$$ END
$$ HEADER		"======== CHANNEL f1 ========"
$$ NAME		NUC1
$$ 		NONEDIT
$$ 		TEXT	" "
$$ END
$$ T_NAME		P1
$$ 		TYPE	R32
$$ 		CLASS	ACQU
$$ 		SUBRANGE 0.0 1.0e10
$$ 		REL	"P1=P[1]"
$$ 		INV_REL	"P[1]=P1"
$$ 		UNIT	"usec"
$$ 		FORMAT	"%14.2f usec"
$$ 		TEXT	" "
$$ END
$$ T_NAME		PL1
$$ 		TYPE	R32
$$ 		CLASS	ACQU
$$ 		SUBRANGE -6.0 1e38
$$ 		REL	"PL1=PL[1]"
$$ 		INV_REL	"PL[1]=PL1"
$$ 		UNIT	"dB"
$$ 		FORMAT	"%14.2f dB"
$$ 		TEXT	" "
$$ END
$$ NAME		SFO1
$$ 		FORMAT	"%14.7f MHz"
$$ 		TEXT	" "
$$ END
##$RELAX= 
##$BRUKER FILE EXP=scon
$$ ##TITLE= Parameter file, TOPSPIN		Version 1.3
$$ ##JCAMPDX= 5.0
$$ ##DATATYPE= Parameter Values
$$ ##ORIGIN= Bruker BioSpin GmbH
$$ ##OWNER= bruker
$$ $$ 2008-07-29 14:30:41.414 +0200  WUR\bruker@RIK1030
$$ $$ P:/NMR-data/data/Ainhoa_raw_data/nmr/AR220608.4C/1/scon
$$ ##$BLKPA= (0..15)
3 3 3 3 3 3 3 3 3 3 3 3 3 3 3 3 
$$ ##$BLKTR= (0..15)
3 3 3 3 3 3 3 3 3 3 3 3 3 3 3 3 
$$ ##$DE1= 2
$$ ##$DE2= 2
$$ ##$DEADC= 4
$$ ##$DEPA= 2
$$ ##$DERX= 3
$$ ##$PHASP4= (0..15)
0.5 0.5 0.5 0.5 0.5 0.5 0.5 0.5 0.5 0.5 0.5 0.5 0.5 0.5 0.5 0.5 
$$ ##$PHASPR= (0..15)
3 3 3 3 3 3 3 3 3 3 3 3 3 3 3 3 
$$ ##$SHAPPR= (0..15)
1.6 1.6 1.6 1.6 1.6 1.6 1.6 1.6 1.6 1.6 1.6 1.6 1.6 1.6 1.6 1.6 
$$ ##END=
##$RELAX= 
##$BRUKER FILE EXP=pulseprogram
$$ # 1 "C:/Bruker/TOPSPIN/exp/stan/nmr/lists/pp/zg"
$$ ;zg
$$ ;avance-version (06/11/09)
$$ ;1D sequence
$$ ;
$$ ;$CLASS=HighRes
$$ ;$DIM=1D
$$ ;$TYPE=
$$ ;$SUBTYPE=
$$ ;$COMMENT=
$$ 
$$ 
$$ # 1 "C:/Bruker/TOPSPIN/exp/stan/nmr/lists/pp/Avance.incl" 1
$$ ;Avance2.incl
$$ ;   for 1
$$ ;
$$ ;avance-version (07/01/22)
$$ ;
$$ ;$CLASS=HighRes Incl
$$ ;$COMMENT=
$$ 
$$ 
$$ 
$$ 
$$ 
$$ 
$$ 
$$ 
$$ 
$$ 
$$ 
$$ 
$$ 
$$ 
$$ 
$$ 
$$ 
$$ 
$$ 
$$ 
$$ 
$$ 
$$ 
$$ 
$$ 
$$ 
$$ 
$$ 
$$ 
$$ 
$$ 
$$ 
$$ 
$$ 
$$ 
$$ 
$$ 
$$ 
$$ 
$$ 
$$ 
$$ 
$$ 
$$ 
$$ 
$$ 
$$ 
$$ 
$$ 
$$ 
$$ 
$$ 
$$ 
$$ 
$$ 
$$ 
$$ 
$$ 
$$ 
$$ 
$$ 
$$ 
$$ 
$$ 
$$ 
$$ 
$$ 
$$ 
$$ 
$$ 
$$ 
$$ 
$$ 
$$ 
$$ 
$$ 
$$ 
$$ 
$$ 
$$ 
$$ 
$$ 
$$ 
$$ 
$$ 
$$ 
$$ 
$$ 
$$ 
$$ 
$$ 
$$ 
$$ 
$$ 
$$ 
$$ 
$$ 
$$ 
$$ 
$$ 
$$ 
$$ 
$$ 
$$ 
$$ 
$$ 
$$ 
$$ 
$$ 
$$ 
$$ 
$$ 
$$ 
$$ 
$$ 
$$ 
$$ 
$$ 
$$ 
$$ 
$$ 
$$ 
$$ 
$$ 
$$ 
$$ 
$$ 
$$ 
$$ 
$$ 
$$ 
$$ 
$$ 
$$ ;$Id: Avance2.incl,v 1.10.6.7 2007/01/22 13:54:46 ber Exp $
$$ # 12 "C:/Bruker/TOPSPIN/exp/stan/nmr/lists/pp/zg" 2
$$ 
$$ 
$$ 
$$ "acqt0=-p1*2/3.1416"
$$ 
$$ 
$$ # 1 "mc_line 18 file C:/Bruker/TOPSPIN/exp/stan/nmr/lists/pp/zg expanding definition part of mc command before ze"
$$ define delay MCWRK
$$ define delay MCREST
$$ "MCWRK = 0.500000*30m"
$$ "MCREST = 30m - 30m"
$$ # 18 "C:/Bruker/TOPSPIN/exp/stan/nmr/lists/pp/zg"
$$ 1 ze
$$ # 1 "mc_line 18 file C:/Bruker/TOPSPIN/exp/stan/nmr/lists/pp/zg expanding definition of mc command after ze"
$$ # 19 "C:/Bruker/TOPSPIN/exp/stan/nmr/lists/pp/zg"
$$ # 1 "mc_line 19 file C:/Bruker/TOPSPIN/exp/stan/nmr/lists/pp/zg expanding start label for mc command"
$$ 2 MCWRK  * 2
$$ LBLF0, MCREST
$$ # 20 "C:/Bruker/TOPSPIN/exp/stan/nmr/lists/pp/zg"
$$   d1
$$   p1 ph1
$$   go=2 ph31
$$ # 1 "mc_line 23 file C:/Bruker/TOPSPIN/exp/stan/nmr/lists/pp/zg expanding mc command in line"
$$   MCWRK wr #0
$$   MCWRK zd 
$$   lo to LBLF0 times td0
$$ 
$$ # 24 "C:/Bruker/TOPSPIN/exp/stan/nmr/lists/pp/zg"
$$ exit
$$ 
$$ 
$$ ph1=0 2 2 0 1 3 3 1
$$ ph31=0 2 2 0 1 3 3 1
$$ 
$$ 
$$ ;pl1 : f1 channel - power level for pulse (default)
$$ ;p1 : f1 channel -  high power pulse
$$ ;d1 : relaxation delay; 1-5 * T1
$$ ;NS: 1 * n, total number of scans: NS * TD0
$$ 
$$ 
$$ 
$$ ;$Id: zg,v 1.7.10.2 2006/11/10 11:04:15 ber Exp $
##$RELAX= 
##$BRUKER FILE EXP=uxnmr.par
$$ ##TITLE= Parameter file, TOPSPIN		Version 1.3
$$ ##JCAMPDX= 5.0
$$ ##DATATYPE= Parameter Values
$$ ##ORIGIN= Bruker BioSpin GmbH
$$ ##OWNER= Administrator
$$ $$ 2008-03-03 09:42:28.895 +0100  WUR\bruker@RIK1030
$$ $$ C:/Bruker/TOPSPIN/conf/instr/avance400/uxnmr.par
$$ ##$ACB= 0
$$ ##$ACBTAT= (0..15)
0 88 72 0 0 0 0 0 0 0 0 0 0 0 0 0 
$$ ##$ACBTBA= (0..15)
0 0 0 0 0 0 0 0 0 0 0 0 0 0 0 0 
$$ ##$ACBTCTL= (0..15)
0 0 0 0 0 0 0 0 0 0 0 0 0 0 0 0 
$$ ##$ACBTDI= (0..15)
0 102 102 0 0 0 0 0 0 0 0 0 0 0 0 0 
$$ ##$ACBTDM= (0..15)
0 10 10 0 0 0 0 0 0 0 0 0 0 0 0 0 
$$ ##$ACBTFHI= (0..15)
0 400 400 0 0 0 0 0 0 0 0 0 0 0 0 0 
$$ ##$ACBTFL= (0..15)
0 73 74 0 0 0 0 0 0 0 0 0 0 0 0 0 
$$ ##$ACBTFLO= (0..15)
0 14 14 0 0 0 0 0 0 0 0 0 0 0 0 0 
$$ ##$ACBTOUT= (0..15)
0 1 2 0 0 0 0 0 0 0 0 0 0 0 0 0 
$$ ##$ACBTPO= (0..15)
0 150000 60000 0 0 0 0 0 0 0 0 0 0 0 0 0 
$$ ##$ACBTPW= (0..15)
0 10 10 0 0 0 0 0 0 0 0 0 0 0 0 0 
$$ ##$ACBTSB= (0..15)
0 0 0 0 0 0 0 0 0 0 0 0 0 0 0 0 
$$ ##$ACBTY= <no>
$$ ##$AQSBDHW= (0..31)
255 255 1 4 4 255 255 255 0 0 255 255 255 255 255 255 255 255 255 0 255 
255 255 255 255 255 255 255 255 255 255 255 
$$ ##$AQSBDID= (0..31)
255 255 88 83 83 255 255 255 65 67 255 255 255 255 255 255 255 255 255 
66 255 255 255 255 255 255 255 255 255 255 255 255 
$$ ##$AQSBDNO= (0..31)
255 255 1 1 2 255 255 255 1 1 255 255 255 255 255 255 255 255 255 1 255 
255 255 255 255 255 255 255 255 255 255 255 
$$ ##$AQSBDTY= (0..31)
255 255 3 16 16 255 255 255 5 9 255 255 255 255 255 255 255 255 255 7 
255 255 255 255 255 255 255 255 255 255 255 255 
$$ ##$AQSBUAD= (0..31)
255 255 52 36 37 255 255 255 54 26 255 255 255 255 255 255 255 255 255 
32 255 255 255 255 255 255 255 255 255 255 255 255 
$$ ##$AQSECL= (0..31)
255 255 2 3 3 255 255 255 5 2 255 255 255 255 255 255 255 255 255 255 
255 255 255 255 255 255 255 255 255 255 255 255 
$$ ##$AQSECLS= (0..31)
255 255 3 2 2 255 255 255 0 0 255 255 255 255 255 255 255 255 255 255 
255 255 255 255 255 255 255 255 255 255 255 255 
$$ ##$ATT19F= (0..1)
0 0 
$$ ##$ATT1H= (0..1)
0 0 
$$ ##$ATT3H= (0..1)
0 0 
$$ ##$ATTX= (0..1)
0 0 
$$ ##$ATTY= (0..1)
0 0 
$$ ##$ATTZ= (0..1)
0 0 
$$ ##$BACSAIR= no
$$ ##$BACSCAP= 60
$$ ##$BACSDEL= 10
$$ ##$BACSFCM= no
$$ ##$BACSOPT= <>
$$ ##$BACSTY= <tty08>
$$ ##$BARPTY= <no>
$$ ##$BFREQ= 400.13
$$ ##$BIRDS= yes
$$ ##$BMPC= 0
$$ ##$BMPCTY= <no>
$$ ##$BPSUTY= <no>
$$ ##$BSMS= 1
$$ ##$BSMSTY= <tty02>
$$ ##$CFASMOD= (0..7)
1 1 1 1 1 1 1 1 
$$ ##$CFASMUL= (0..7)
1 1 1 1 1 1 1 1 
$$ ##$CNFTXDR= (0..7)
6 6 0 0 0 0 0 0 
$$ ##$COMDIG2= 0
$$ ##$CPDBTY= <no>
$$ ##$CRCOTY= <no>
$$ ##$DATSTAT= no
$$ ##$DIGI140= (0..7)
0 0 0 0 0 0 0 0 
$$ ##$DIGIB12= (0..7)
0 0 0 0 0 0 0 0 
$$ ##$DIGIB16= (0..7)
0 0 0 0 0 0 0 0 
$$ ##$DIGIFA= (0..7)
0 0 0 0 0 0 0 0 
$$ ##$DIGIHA= (0..7)
0 0 0 0 0 0 0 0 
$$ ##$DIGIHAF= (0..7)
0 0 0 0 0 0 0 0 
$$ ##$DIGIHRD= (0..7)
0 0 0 0 0 0 0 0 
$$ ##$DIGIIA= (0..7)
0 0 0 0 0 0 0 0 
$$ ##$DIGIO16= (0..7)
0 0 0 0 0 0 0 0 
$$ ##$DIGISA= (0..7)
1 0 0 0 0 0 0 0 
$$ ##$DIGISAF= (0..7)
0 0 0 0 0 0 0 0 
$$ ##$DIGISL= (0..7)
0 0 0 0 0 0 0 0 
$$ ##$DIGITYI= (0..7)
0 0 0 0 0 0 0 0 
$$ ##$DIGITYP= (0..7)
0 0 0 0 0 0 0 0 
$$ ##$DIGITZ= 0
$$ ##$DRU= no
$$ ##$FCUMEM= (0..7)
2093056 2093056 0 0 0 0 0 0 
$$ ##$FCUPAL= (0..7)
260 260 0 0 0 0 0 0 
$$ ##$FQMIX= 0
$$ ##$FUNCMOD= <>
$$ ##$GCUTYPE= 2
$$ ##$GTUTY= <no>
$$ ##$HFAC= 3
$$ ##$HPCU= 0
$$ ##$HPCUTY= <no>
$$ ##$HPTXLP= (0..3)
-1 -1 -1 -1 
$$ ##$HPTXPI= (0..3)
0 0 0 0 
$$ ##$HPTXPO= (0..3)
0 0 0 0 
$$ ##$HPTXTY= (0..3)
0 0 0 0 
$$ ##$IF451= 0
$$ ##$IFREQ= 1
$$ ##$INTFPR= 0
$$ ##$IPSO= no
$$ ##$LOCKTY= <tty03>
$$ ##$LOCSWID= 0
$$ ##$M2FAC= 0
$$ ##$MASTY= <no>
$$ ##$MEMPRM= 0
$$ ##$MHFAC= 0
$$ ##$MXFAC= 0
$$ ##$NAMPD1= <2H>
$$ ##$NAMPD10= <>
$$ ##$NAMPD11= <>
$$ ##$NAMPD12= <>
$$ ##$NAMPD13= <>
$$ ##$NAMPD14= <>
$$ ##$NAMPD15= <>
$$ ##$NAMPD16= <>
$$ ##$NAMPD2= <X-BB19F_2HS>
$$ ##$NAMPD3= <1H>
$$ ##$NAMPD4= <>
$$ ##$NAMPD5= <>
$$ ##$NAMPD6= <>
$$ ##$NAMPD7= <>
$$ ##$NAMPD8= <>
$$ ##$NAMPD9= <>
$$ ##$NFCU= 2
$$ ##$NMRCH= 0
$$ ##$NMRMEM= 0
$$ ##$NRCU= 1
$$ ##$NROUT= 1
$$ ##$PAMPF1= (0..15)
75 99 67 27 0 0 0 12 117 46 8 118 1 0 0 0 
$$ ##$PAMPF2= (0..15)
0 0 0 0 0 0 0 0 0 0 0 0 0 0 0 0 
$$ ##$PAMPF3= (0..15)
0 0 0 0 0 0 0 0 0 0 0 0 0 0 0 0 
$$ ##$PAMPF4= (0..15)
0 0 0 0 0 0 0 0 0 0 0 0 0 0 0 0 
$$ ##$PAMPF5= (0..15)
0 0 0 0 0 0 0 0 0 0 0 0 0 0 0 0 
$$ ##$PAMPF6= (0..15)
0 0 0 0 0 0 0 0 0 0 0 0 0 0 0 0 
$$ ##$PAMPF7= (0..15)
0 0 0 0 0 0 0 0 0 0 0 0 0 0 0 0 
$$ ##$PAMPF8= (0..15)
0 0 0 0 0 0 0 0 0 0 0 0 0 0 0 0 
$$ ##$PH4= 0
$$ ##$PHF4TY= <no>
$$ ##$POWCHK= no
$$ ##$PRAMD1= (0..7)
0 1048576 0 0 0 1048576 0 0 
$$ ##$PRAMD10= (0..7)
0 0 0 0 0 0 0 0 
$$ ##$PRAMD11= (0..7)
0 0 0 0 0 0 0 0 
$$ ##$PRAMD12= (0..7)
0 0 0 0 0 0 0 0 
$$ ##$PRAMD13= (0..7)
0 0 0 0 0 0 0 0 
$$ ##$PRAMD14= (0..7)
0 0 0 0 0 0 0 0 
$$ ##$PRAMD15= (0..7)
0 0 0 0 0 0 0 0 
$$ ##$PRAMD16= (0..7)
0 0 0 0 0 0 0 0 
$$ ##$PRAMD17= (0..7)
0 0 0 0 0 0 0 0 
$$ ##$PRAMD18= (0..7)
0 0 0 0 0 0 0 0 
$$ ##$PRAMD19= (0..7)
0 0 0 0 0 0 0 0 
$$ ##$PRAMD2= (0..7)
2147483644 2146435071 2147483647 134217727 2147483644 2146435071 2147483647 
134217727 
$$ ##$PRAMD20= (0..7)
0 0 0 0 0 0 0 0 
$$ ##$PRAMD21= (0..7)
0 0 0 0 0 0 0 0 
$$ ##$PRAMD3= (0..7)
2 0 0 0 2 0 0 0 
$$ ##$PRAMD4= (0..7)
2147483644 2146435071 2147483647 134217727 2147483644 2146435071 2147483647 
134217727 
$$ ##$PRAMD5= (0..7)
0 0 0 0 0 0 0 0 
$$ ##$PRAMD6= (0..7)
0 0 0 0 0 0 0 0 
$$ ##$PRAMD7= (0..7)
0 0 0 0 0 0 0 0 
$$ ##$PRAMD8= (0..7)
0 0 0 0 0 0 0 0 
$$ ##$PRAMD9= (0..7)
0 0 0 0 0 0 0 0 
$$ ##$PRAMLED= (0..1)
15 15 
$$ ##$PRAMP1= <tty01>
$$ ##$PRAMP2= <no>
$$ ##$PRAMP3= <no>
$$ ##$PRAMP4= <no>
$$ ##$PRAMP5= <no>
$$ ##$PRAMP6= <no>
$$ ##$PRAMP7= <no>
$$ ##$PRAMP8= <no>
$$ ##$PRAMPTP= 0
$$ ##$PREPTY= <no>
$$ ##$PRESHLD= 0
$$ ##$PTS160= -1
$$ ##$PTSA2X= (0..7)
0 0 0 0 0 0 0 0 
$$ ##$PTSF2X= (0..7)
0 0 0 0 0 0 0 0 
$$ ##$PTSFMX= (0..7)
429.9 429.9 0 0 0 0 0 0 
$$ ##$PULCHK= no
$$ ##$RCUCDS= (0..7)
8388608 0 0 0 0 0 0 0 
$$ ##$RCUCFS= (0..7)
4096 0 0 0 0 0 0 0 
$$ ##$RCUCSS= (0..7)
1048576 0 0 0 0 0 0 0 
$$ ##$RCUI2C1= (0..7)
78 0 0 0 0 0 0 0 
$$ ##$RCUI2C2= (0..7)
0 0 0 0 0 0 0 0 
$$ ##$RCUI2C3= (0..7)
0 0 0 0 0 0 0 0 
$$ ##$RCUI2C4= (0..7)
0 0 0 0 0 0 0 0 
$$ ##$RCUI2C5= (0..7)
0 0 0 0 0 0 0 0 
$$ ##$RCUI2C6= (0..7)
0 0 0 0 0 0 0 0 
$$ ##$RCUI2C7= (0..7)
0 0 0 0 0 0 0 0 
$$ ##$RCUI2C8= (0..7)
0 0 0 0 0 0 0 0 
$$ ##$RDCU= 0
$$ ##$RGTYPE= (0..7)
5 0 0 0 0 0 0 0 
$$ ##$RG_max= (0..7)
46341 0 0 0 0 0 0 0 
$$ ##$RG_min= (0..7)
1 0 0 0 0 0 0 0 
$$ ##$RG_tab1= (0..255)
1 1.1 1.3 1.4 1.6 1.8 2 2.2 2.5 2.8 3.2 3.6 4 4.5 5 5.7 6.3 7.1 8 9 10.1 
11.3 12.7 14.3 16 18 20.2 22.6 25.4 28.5 32 35.9 40.3 45.3 50.8 57 64 
71.8 80.6 90.5 101.6 114 128 143.7 161.3 181 203.2 228.1 256 287.4 322.5 
362 406.4 456.1 512 574.7 645.1 724.1 812.7 912.3 1024 1149.4 1290.2 1448.2 
1625.5 1824.6 2048 2298.8 2580.3 2896.3 3251 3649.1 4096 4597.6 5160.6 
5792.6 6502 7298.2 8192 9195.2 10321.3 11585.2 13004 14596.5 16384 18390.4 
20642.5 23170.5 26008 29193 32768 36780.8 41285.1 46341 -1 -1 -1 -1 -1 
-1 -1 -1 -1 -1 -1 -1 -1 -1 -1 -1 -1 -1 -1 -1 -1 -1 -1 -1 -1 -1 -1 -1 -1 
-1 -1 -1 -1 -1 -1 -1 -1 -1 -1 -1 -1 -1 -1 -1 -1 -1 -1 -1 -1 -1 -1 -1 -1 
-1 -1 -1 -1 -1 -1 -1 -1 -1 -1 -1 -1 -1 -1 -1 -1 -1 -1 -1 -1 -1 -1 -1 -1 
-1 -1 -1 -1 -1 -1 -1 -1 -1 -1 -1 -1 -1 -1 -1 -1 -1 -1 -1 -1 -1 -1 -1 -1 
-1 -1 -1 -1 -1 -1 -1 -1 -1 -1 -1 -1 -1 -1 -1 -1 -1 -1 -1 -1 -1 -1 -1 -1 
-1 -1 -1 -1 -1 -1 -1 -1 -1 -1 -1 -1 -1 -1 -1 -1 -1 -1 -1 -1 -1 -1 -1 -1 
-1 -1 -1 -1 -1 -1 -1 -1 -1 -1 -1 -1 -1 
$$ ##$RG_tab2= (0..255)
-1 -1 -1 -1 -1 -1 -1 -1 -1 -1 -1 -1 -1 -1 -1 -1 -1 -1 -1 -1 -1 -1 -1 -1 
-1 -1 -1 -1 -1 -1 -1 -1 -1 -1 -1 -1 -1 -1 -1 -1 -1 -1 -1 -1 -1 -1 -1 -1 
-1 -1 -1 -1 -1 -1 -1 -1 -1 -1 -1 -1 -1 -1 -1 -1 -1 -1 -1 -1 -1 -1 -1 -1 
-1 -1 -1 -1 -1 -1 -1 -1 -1 -1 -1 -1 -1 -1 -1 -1 -1 -1 -1 -1 -1 -1 -1 -1 
-1 -1 -1 -1 -1 -1 -1 -1 -1 -1 -1 -1 -1 -1 -1 -1 -1 -1 -1 -1 -1 -1 -1 -1 
-1 -1 -1 -1 -1 -1 -1 -1 -1 -1 -1 -1 -1 -1 -1 -1 -1 -1 -1 -1 -1 -1 -1 -1 
-1 -1 -1 -1 -1 -1 -1 -1 -1 -1 -1 -1 -1 -1 -1 -1 -1 -1 -1 -1 -1 -1 -1 -1 
-1 -1 -1 -1 -1 -1 -1 -1 -1 -1 -1 -1 -1 -1 -1 -1 -1 -1 -1 -1 -1 -1 -1 -1 
-1 -1 -1 -1 -1 -1 -1 -1 -1 -1 -1 -1 -1 -1 -1 -1 -1 -1 -1 -1 -1 -1 -1 -1 
-1 -1 -1 -1 -1 -1 -1 -1 -1 -1 -1 -1 -1 -1 -1 -1 -1 -1 -1 -1 -1 -1 -1 -1 
-1 -1 -1 -1 -1 -1 -1 -1 -1 -1 -1 -1 -1 -1 -1 -1 
$$ ##$RG_tab3= (0..255)
-1 -1 -1 -1 -1 -1 -1 -1 -1 -1 -1 -1 -1 -1 -1 -1 -1 -1 -1 -1 -1 -1 -1 -1 
-1 -1 -1 -1 -1 -1 -1 -1 -1 -1 -1 -1 -1 -1 -1 -1 -1 -1 -1 -1 -1 -1 -1 -1 
-1 -1 -1 -1 -1 -1 -1 -1 -1 -1 -1 -1 -1 -1 -1 -1 -1 -1 -1 -1 -1 -1 -1 -1 
-1 -1 -1 -1 -1 -1 -1 -1 -1 -1 -1 -1 -1 -1 -1 -1 -1 -1 -1 -1 -1 -1 -1 -1 
-1 -1 -1 -1 -1 -1 -1 -1 -1 -1 -1 -1 -1 -1 -1 -1 -1 -1 -1 -1 -1 -1 -1 -1 
-1 -1 -1 -1 -1 -1 -1 -1 -1 -1 -1 -1 -1 -1 -1 -1 -1 -1 -1 -1 -1 -1 -1 -1 
-1 -1 -1 -1 -1 -1 -1 -1 -1 -1 -1 -1 -1 -1 -1 -1 -1 -1 -1 -1 -1 -1 -1 -1 
-1 -1 -1 -1 -1 -1 -1 -1 -1 -1 -1 -1 -1 -1 -1 -1 -1 -1 -1 -1 -1 -1 -1 -1 
-1 -1 -1 -1 -1 -1 -1 -1 -1 -1 -1 -1 -1 -1 -1 -1 -1 -1 -1 -1 -1 -1 -1 -1 
-1 -1 -1 -1 -1 -1 -1 -1 -1 -1 -1 -1 -1 -1 -1 -1 -1 -1 -1 -1 -1 -1 -1 -1 
-1 -1 -1 -1 -1 -1 -1 -1 -1 -1 -1 -1 -1 -1 -1 -1 
$$ ##$RG_tab4= (0..255)
-1 -1 -1 -1 -1 -1 -1 -1 -1 -1 -1 -1 -1 -1 -1 -1 -1 -1 -1 -1 -1 -1 -1 -1 
-1 -1 -1 -1 -1 -1 -1 -1 -1 -1 -1 -1 -1 -1 -1 -1 -1 -1 -1 -1 -1 -1 -1 -1 
-1 -1 -1 -1 -1 -1 -1 -1 -1 -1 -1 -1 -1 -1 -1 -1 -1 -1 -1 -1 -1 -1 -1 -1 
-1 -1 -1 -1 -1 -1 -1 -1 -1 -1 -1 -1 -1 -1 -1 -1 -1 -1 -1 -1 -1 -1 -1 -1 
-1 -1 -1 -1 -1 -1 -1 -1 -1 -1 -1 -1 -1 -1 -1 -1 -1 -1 -1 -1 -1 -1 -1 -1 
-1 -1 -1 -1 -1 -1 -1 -1 -1 -1 -1 -1 -1 -1 -1 -1 -1 -1 -1 -1 -1 -1 -1 -1 
-1 -1 -1 -1 -1 -1 -1 -1 -1 -1 -1 -1 -1 -1 -1 -1 -1 -1 -1 -1 -1 -1 -1 -1 
-1 -1 -1 -1 -1 -1 -1 -1 -1 -1 -1 -1 -1 -1 -1 -1 -1 -1 -1 -1 -1 -1 -1 -1 
-1 -1 -1 -1 -1 -1 -1 -1 -1 -1 -1 -1 -1 -1 -1 -1 -1 -1 -1 -1 -1 -1 -1 -1 
-1 -1 -1 -1 -1 -1 -1 -1 -1 -1 -1 -1 -1 -1 -1 -1 -1 -1 -1 -1 -1 -1 -1 -1 
-1 -1 -1 -1 -1 -1 -1 -1 -1 -1 -1 -1 -1 -1 -1 -1 
$$ ##$RG_tab5= (0..255)
-1 -1 -1 -1 -1 -1 -1 -1 -1 -1 -1 -1 -1 -1 -1 -1 -1 -1 -1 -1 -1 -1 -1 -1 
-1 -1 -1 -1 -1 -1 -1 -1 -1 -1 -1 -1 -1 -1 -1 -1 -1 -1 -1 -1 -1 -1 -1 -1 
-1 -1 -1 -1 -1 -1 -1 -1 -1 -1 -1 -1 -1 -1 -1 -1 -1 -1 -1 -1 -1 -1 -1 -1 
-1 -1 -1 -1 -1 -1 -1 -1 -1 -1 -1 -1 -1 -1 -1 -1 -1 -1 -1 -1 -1 -1 -1 -1 
-1 -1 -1 -1 -1 -1 -1 -1 -1 -1 -1 -1 -1 -1 -1 -1 -1 -1 -1 -1 -1 -1 -1 -1 
-1 -1 -1 -1 -1 -1 -1 -1 -1 -1 -1 -1 -1 -1 -1 -1 -1 -1 -1 -1 -1 -1 -1 -1 
-1 -1 -1 -1 -1 -1 -1 -1 -1 -1 -1 -1 -1 -1 -1 -1 -1 -1 -1 -1 -1 -1 -1 -1 
-1 -1 -1 -1 -1 -1 -1 -1 -1 -1 -1 -1 -1 -1 -1 -1 -1 -1 -1 -1 -1 -1 -1 -1 
-1 -1 -1 -1 -1 -1 -1 -1 -1 -1 -1 -1 -1 -1 -1 -1 -1 -1 -1 -1 -1 -1 -1 -1 
-1 -1 -1 -1 -1 -1 -1 -1 -1 -1 -1 -1 -1 -1 -1 -1 -1 -1 -1 -1 -1 -1 -1 -1 
-1 -1 -1 -1 -1 -1 -1 -1 -1 -1 -1 -1 -1 -1 -1 -1 
$$ ##$RG_tab6= (0..255)
-1 -1 -1 -1 -1 -1 -1 -1 -1 -1 -1 -1 -1 -1 -1 -1 -1 -1 -1 -1 -1 -1 -1 -1 
-1 -1 -1 -1 -1 -1 -1 -1 -1 -1 -1 -1 -1 -1 -1 -1 -1 -1 -1 -1 -1 -1 -1 -1 
-1 -1 -1 -1 -1 -1 -1 -1 -1 -1 -1 -1 -1 -1 -1 -1 -1 -1 -1 -1 -1 -1 -1 -1 
-1 -1 -1 -1 -1 -1 -1 -1 -1 -1 -1 -1 -1 -1 -1 -1 -1 -1 -1 -1 -1 -1 -1 -1 
-1 -1 -1 -1 -1 -1 -1 -1 -1 -1 -1 -1 -1 -1 -1 -1 -1 -1 -1 -1 -1 -1 -1 -1 
-1 -1 -1 -1 -1 -1 -1 -1 -1 -1 -1 -1 -1 -1 -1 -1 -1 -1 -1 -1 -1 -1 -1 -1 
-1 -1 -1 -1 -1 -1 -1 -1 -1 -1 -1 -1 -1 -1 -1 -1 -1 -1 -1 -1 -1 -1 -1 -1 
-1 -1 -1 -1 -1 -1 -1 -1 -1 -1 -1 -1 -1 -1 -1 -1 -1 -1 -1 -1 -1 -1 -1 -1 
-1 -1 -1 -1 -1 -1 -1 -1 -1 -1 -1 -1 -1 -1 -1 -1 -1 -1 -1 -1 -1 -1 -1 -1 
-1 -1 -1 -1 -1 -1 -1 -1 -1 -1 -1 -1 -1 -1 -1 -1 -1 -1 -1 -1 -1 -1 -1 -1 
-1 -1 -1 -1 -1 -1 -1 -1 -1 -1 -1 -1 -1 -1 -1 -1 
$$ ##$RG_tab7= (0..255)
-1 -1 -1 -1 -1 -1 -1 -1 -1 -1 -1 -1 -1 -1 -1 -1 -1 -1 -1 -1 -1 -1 -1 -1 
-1 -1 -1 -1 -1 -1 -1 -1 -1 -1 -1 -1 -1 -1 -1 -1 -1 -1 -1 -1 -1 -1 -1 -1 
-1 -1 -1 -1 -1 -1 -1 -1 -1 -1 -1 -1 -1 -1 -1 -1 -1 -1 -1 -1 -1 -1 -1 -1 
-1 -1 -1 -1 -1 -1 -1 -1 -1 -1 -1 -1 -1 -1 -1 -1 -1 -1 -1 -1 -1 -1 -1 -1 
-1 -1 -1 -1 -1 -1 -1 -1 -1 -1 -1 -1 -1 -1 -1 -1 -1 -1 -1 -1 -1 -1 -1 -1 
-1 -1 -1 -1 -1 -1 -1 -1 -1 -1 -1 -1 -1 -1 -1 -1 -1 -1 -1 -1 -1 -1 -1 -1 
-1 -1 -1 -1 -1 -1 -1 -1 -1 -1 -1 -1 -1 -1 -1 -1 -1 -1 -1 -1 -1 -1 -1 -1 
-1 -1 -1 -1 -1 -1 -1 -1 -1 -1 -1 -1 -1 -1 -1 -1 -1 -1 -1 -1 -1 -1 -1 -1 
-1 -1 -1 -1 -1 -1 -1 -1 -1 -1 -1 -1 -1 -1 -1 -1 -1 -1 -1 -1 -1 -1 -1 -1 
-1 -1 -1 -1 -1 -1 -1 -1 -1 -1 -1 -1 -1 -1 -1 -1 -1 -1 -1 -1 -1 -1 -1 -1 
-1 -1 -1 -1 -1 -1 -1 -1 -1 -1 -1 -1 -1 -1 -1 -1 
$$ ##$RG_tab8= (0..255)
-1 -1 -1 -1 -1 -1 -1 -1 -1 -1 -1 -1 -1 -1 -1 -1 -1 -1 -1 -1 -1 -1 -1 -1 
-1 -1 -1 -1 -1 -1 -1 -1 -1 -1 -1 -1 -1 -1 -1 -1 -1 -1 -1 -1 -1 -1 -1 -1 
-1 -1 -1 -1 -1 -1 -1 -1 -1 -1 -1 -1 -1 -1 -1 -1 -1 -1 -1 -1 -1 -1 -1 -1 
-1 -1 -1 -1 -1 -1 -1 -1 -1 -1 -1 -1 -1 -1 -1 -1 -1 -1 -1 -1 -1 -1 -1 -1 
-1 -1 -1 -1 -1 -1 -1 -1 -1 -1 -1 -1 -1 -1 -1 -1 -1 -1 -1 -1 -1 -1 -1 -1 
-1 -1 -1 -1 -1 -1 -1 -1 -1 -1 -1 -1 -1 -1 -1 -1 -1 -1 -1 -1 -1 -1 -1 -1 
-1 -1 -1 -1 -1 -1 -1 -1 -1 -1 -1 -1 -1 -1 -1 -1 -1 -1 -1 -1 -1 -1 -1 -1 
-1 -1 -1 -1 -1 -1 -1 -1 -1 -1 -1 -1 -1 -1 -1 -1 -1 -1 -1 -1 -1 -1 -1 -1 
-1 -1 -1 -1 -1 -1 -1 -1 -1 -1 -1 -1 -1 -1 -1 -1 -1 -1 -1 -1 -1 -1 -1 -1 
-1 -1 -1 -1 -1 -1 -1 -1 -1 -1 -1 -1 -1 -1 -1 -1 -1 -1 -1 -1 -1 -1 -1 -1 
-1 -1 -1 -1 -1 -1 -1 -1 -1 -1 -1 -1 -1 -1 -1 -1 
$$ ##$ROUTER= 3
$$ ##$RX22TY= <tty10>
$$ ##$SCMTY= <no>
$$ ##$SPECTR= 5
$$ ##$SY2FLAG= 0
$$ ##$TFXNUM= 0
$$ ##$TRIPLO2= 0
$$ ##$VTUTY= <tty05>
$$ ##$WBREFAM= (0..15)
100 100 100 100 100 100 100 100 100 100 100 100 100 100 100 100 
$$ ##$WBREFPH= (0..15)
0 0 0 0 0 0 0 0 0 0 0 0 0 0 0 0 
$$ ##$XFAC= 2
$$ ##END=
##$RELAX= 
$$ Bruker specific parameters
$$ --------------------------
##$DU= <P:\NMR-data>
##$EXPNO= 1
##$NAME= <NMR_apolar_TCDD_p11a.4C>
##$PROCNO= 1
##$TYPE= <nmr>
##$USER= <Ainhoa_raw_data>
##$ACQT0= -4.83829889523336
##$AMP= (0..31)
100 100 100 100 100 100 100 100 100 100 100 100 100 100 100 100 100 100
100 100 100 100 100 100 100 100 100 100 100 100 100 100
##$ANAVPT= -1
##$AQSEQ= 0
##$AQ_mod= 3
##$AUNM= <au_zg>
##$AUTOPOS= <22 >
##$BF1= 400.13
##$BF2= 100.612769
##$BF3= 400.13
##$BF4= 400.13
##$BF5= 500.13
##$BF6= 500.13
##$BF7= 500.13
##$BF8= 500.13
##$BYTORDA= 0
##$CFDGTYP= 0
##$CFRGTYP= 5
##$CHEMSTR= <none>
##$CNST= (0..63)
1 1 145 1 1 1 1 1 1 1 1 1 1 1 1 1 1 1 1 1 1 1 1 1 1 1 1 1 1 1 1 1 1 1 1
1 1 1 1 1 1 1 1 1 1 1 1 1 1 1 1 1 1 1 1 1 1 1 1 1 1 1 1 1
##$CPDPRG= <>
##$CPDPRG1= <>
##$CPDPRG2= <>
##$CPDPRG3= <>
##$CPDPRG4= <mlev>
##$CPDPRG5= <mlev>
##$CPDPRG6= <mlev>
##$CPDPRG7= <mlev>
##$CPDPRG8= <mlev>
##$CPDPRGB= <>
##$CPDPRGT= <>
##$D= (0..63)
0 2 0 0 0 0 0 0 0 0.06 0 0 2e-005 0 0 0 0.0002 0 0 0 0 0 0 0 0 0 0 0 0
0 0 0 0 0 0 0 0 0 0 0 0 0 0 0 0 0 0 0 0 0 0 0 0 0 0 0 0 0 0 0 0 0 0 0
##$DATE= 1217335131
##$DBL= (0..7)
120 120 120 120 120 120 120 120
##$DBP= (0..7)
150 150 150 150 150 150 150 150
##$DBP07= 0
##$DBPNAM0= <>
##$DBPNAM1= <>
##$DBPNAM2= <>
##$DBPNAM3= <>
##$DBPNAM4= <>
##$DBPNAM5= <>
##$DBPNAM6= <>
##$DBPNAM7= <>
##$DBPOAL= (0..7)
0.5 0.5 0.5 0.5 0.5 0.5 0.5 0.5
##$DBPOFFS= (0..7)
0 0 0 0 0 0 0 0
##$DE= 6
##$DECBNUC= <off>
##$DECIM= 24
##$DECNUC= <off>
##$DECSTAT= 4
##$DIGMOD= 0
##$DIGTYP= 7
##$DL= (0..7)
0 120 120 120 120 120 120 120
##$DP= (0..7)
150 150 150 150 150 150 150 150
##$DP07= 0
##$DPNAME0= <>
##$DPNAME1= <>
##$DPNAME2= <>
##$DPNAME3= <>
##$DPNAME4= <>
##$DPNAME5= <>
##$DPNAME6= <>
##$DPNAME7= <>
##$DPOAL= (0..7)
0.5 0.5 0.5 0.5 0.5 0.5 0.5 0.5
##$DPOFFS= (0..7)
0 0 0 0 0 0 0 0
##$DQDMODE= 0
##$DR= 18
##$DS= 4
##$DSLIST= <SSSSSSSSSSSSSSS>
##$DSPFIRM= 0
##$DSPFVS= -1
##$DTYPA= 0
##$EXP= <AID_chl>
##$F1LIST= <111111111111111>
##$F2LIST= <222222222222222>
##$F3LIST= <333333333333333>
##$FCUCHAN= (0..9)
0 2 1 0 0 0 0 0 0 0
##$FL1= 90
##$FL2= 90
##$FL3= 90
##$FL4= 90
##$FOV= 20
##$FQ1LIST= <freqlist>
##$FQ2LIST= <freqlist>
##$FQ3LIST= <freqlist>
##$FQ4LIST= <freqlist>
##$FQ5LIST= <freqlist>
##$FQ6LIST= <freqlist>
##$FQ7LIST= <freqlist>
##$FQ8LIST= <freqlist>
##$FRQLO3= 1882485.02994012
##$FRQLO3N= 0
##$FS= (0..7)
83 83 83 83 83 83 83 83
##$FTLPGN= 0
##$FW= 90000
##$FnMODE= 0
##$FnTYPE= 0
##$GP031= 0
##$GPNAM0= <sine.100>
##$GPNAM1= <sine.100>
##$GPNAM10= <sine.100>
##$GPNAM11= <sine.100>
##$GPNAM12= <sine.100>
##$GPNAM13= <sine.100>
##$GPNAM14= <sine.100>
##$GPNAM15= <sine.100>
##$GPNAM16= <sine.100>
##$GPNAM17= <sine.100>
##$GPNAM18= <sine.100>
##$GPNAM19= <sine.100>
##$GPNAM2= <sine.100>
##$GPNAM20= <sine.100>
##$GPNAM21= <sine.100>
##$GPNAM22= <sine.100>
##$GPNAM23= <sine.100>
##$GPNAM24= <sine.100>
##$GPNAM25= <sine.100>
##$GPNAM26= <sine.100>
##$GPNAM27= <sine.100>
##$GPNAM28= <sine.100>
##$GPNAM29= <sine.100>
##$GPNAM3= <sine.100>
##$GPNAM30= <sine.100>
##$GPNAM31= <sine.100>
##$GPNAM4= <sine.100>
##$GPNAM5= <sine.100>
##$GPNAM6= <sine.100>
##$GPNAM7= <sine.100>
##$GPNAM8= <sine.100>
##$GPNAM9= <sine.100>
##$GPX= (0..31)
0 0 0 0 0 0 0 0 0 0 0 0 0 0 0 0 0 0 0 0 0 0 0 0 0 0 0 0 0 0 0 0
##$GPY= (0..31)
0 0 0 0 0 0 0 0 0 0 0 0 0 0 0 0 0 0 0 0 0 0 0 0 0 0 0 0 0 0 0 0
##$GPZ= (0..31)
0 0 0 0 0 0 0 0 0 0 0 0 0 0 0 0 0 0 0 0 0 0 0 0 0 0 0 0 0 0 0 0
##$GRDPROG= <>
##$GRPDLY= -1
##$HDDUTY= 20
##$HDRATE= 20
##$HGAIN= (0..3)
0 0 0 0
##$HL1= 1
##$HL2= 35
##$HL3= 16
##$HL4= 17
##$HOLDER= 0
##$HPMOD= (0..7)
0 0 0 0 0 0 0 0
##$HPPRGN= 0
##$IN= (0..63)
0.001 0.001 0.001 0.001 0.001 0.001 0.001 0.001 0.001 0.001 0.001 0.001
0.001 0.001 0.001 0.001 0.001 0.001 0.001 0.001 0.001 0.001 0.001 0.001
0.001 0.001 0.001 0.001 0.001 0.001 0.001 0.001 0.001 0.001 0.001 0.001
0.001 0.001 0.001 0.001 0.001 0.001 0.001 0.001 0.001 0.001 0.001 0.001
0.001 0.001 0.001 0.001 0.001 0.001 0.001 0.001 0.001 0.001 0.001 0.001
0.001 0.001 0.001 0.001
##$INF= (0..7)
0 0 0 0 0 0 0 0
##$INP= (0..63)
0 0 0 0 0 0 0 0 0 0 0 0 0 0 0 0 0 0 0 0 0 0 0 0 0 0 0 0 0 0 0 0 0 0 0 0
0 0 0 0 0 0 0 0 0 0 0 0 0 0 0 0 0 0 0 0 0 0 0 0 0 0 0 0
##$INSTRUM= <avance400>
##$L= (0..31)
1 1 1 1 1 1 1 1 1 1 1 1 1 1 1 1 1 1 1 1 1 1 1 1 1 1 1 1 1 1 1 1
##$LFILTER= 100
##$LGAIN= -15
##$LINPSTP= 10
##$LOCKED= yes
##$LOCKFLD= 3186
##$LOCKGN= 118.400001525879
##$LOCKPOW= -35
##$LOCKPPM= 7.23999977111816
##$LOCNUC= <2H>
##$LOCPHAS= 356
##$LOCSHFT= yes
##$LOCSW= 0
##$LTIME= 0.200000002980232
##$MASR= 4200
##$MASRLST= <masrlst>
##$NBL= 1
##$NC= -2
##$NLOGCH= 1
##$NS= 128
##$NUC1= <1H>
##$NUC2= <13C>
##$NUC3= <off>
##$NUC4= <off>
##$NUC5= <off>
##$NUC6= <off>
##$NUC7= <off>
##$NUC8= <off>
##$NUCLEI= 0
##$NUCLEUS= <off>
##$O1= 1922.3
##$O2= 4979.85804243228
##$O3= 1900.52349393
##$O4= 1900.52349393
##$O5= 0
##$O6= 0
##$O7= 0
##$O8= 0
##$OBSCHAN= (0..9)
0 0 0 0 0 0 0 0 0 0
##$OVERFLW= 0
##$P= (0..63)
7.6 7.6 15.2 14.9 29.8 16.5 25 50 0 0 0 0 0 0 0 200000 1000 2500 0 600
2500 0 0 0 0 200 0 7.6 1000 0 0 0 0 0 0 0 0 0 0 0 0 0 0 0 0 0 0 0 0 0 0
0 0 0 0 0 0 0 0 0 0 0 0 0
##$PACOIL= (0..15)
0 0 0 0 0 0 0 0 0 0 0 0 0 0 0 0
##$PAPS= 2
##$PARMODE= 0
##$PCPD= (0..9)
100 100 70 100 100 100 100 100 100 100
##$PHCOR= (0..31)
0 0 0 0 0 0 0 0 0 0 0 0 0 0 0 0 0 0 0 0 0 0 0 0 0 0 0 0 0 0 0 0
##$PHLIST= <>
##$PHP= 1
##$PH_ref= 0
##$PL= (0..63)
120 0 -4 120 120 120 120 120 120 60 10.34 22.38 9 120 120 120 120 120 0
120 120 120 120 120 120 120 120 22.38 120 120 9 120 120 120 120 120 120
120 120 120 120 120 120 120 120 120 120 120 120 120 120 120 120 120 120
120 120 120 120 120 120 120 120 120
##$PLSTEP= 0.1
##$PLSTRT= -6
##$POWMOD= 0
##$PQPHASE= 0
##$PQSCALE= 0
##$PR= 1
##$PRECHAN= (0..15)
-1 1 2 -1 -1 -1 -1 -1 -1 -1 -1 -1 -1 -1 -1 -1
##$PRGAIN= 0
##$PROBHD= <5 mm PABBI 1H-BB Z-GRD Z811201/0006
>
##$PROSOL= no
##$PULPROG= <zg>
##$PW= 0
##$PYNM= <acqu.py>
##$QNP= 1
##$RD= 0
##$RECCHAN= (0..15)
-1 -1 -1 -1 -1 -1 -1 -1 -1 -1 -1 -1 -1 -1 -1 -1
##$RECPH= 0
##$RECPRE= (0..15)
-1 -1 -1 -1 -1 -1 -1 -1 -1 -1 -1 -1 -1 -1 -1 -1
##$RECPRFX= (0..15)
-1 -1 -1 -1 -1 -1 -1 -1 -1 -1 -1 -1 -1 -1 -1 -1
##$RECSEL= (0..15)
0 0 0 0 0 0 0 0 0 0 0 0 0 0 0 0
##$RG= 181
##$RO= 0
##$ROUTWD1= (0..23)
0 0 0 0 0 0 0 0 0 0 0 0 0 0 0 0 0 0 0 0 1 1 0 0
##$ROUTWD2= (0..23)
0 0 0 0 0 1 0 0 0 0 0 0 0 0 0 0 0 0 1 0 1 1 0 0
##$RSEL= (0..9)
0 1 2 0 0 0 0 0 0 0
##$S= (0..7)
83 4 83 83 83 83 83 83
##$SEOUT= 0
##$SFO1= 400.1319223
##$SFO2= 100.617748858042
##$SFO3= 400.131900523494
##$SFO4= 400.131900523494
##$SFO5= 500.13
##$SFO6= 500.13
##$SFO7= 500.13
##$SFO8= 500.13
##$SOLVENT= <CDCl3>
##$SP= (0..31)
1 120 120 120 0 0 120 120 0 0 0 120 0 0 120 0 150 150 120 120.87 118.96
122.27 114.95 150 150 150 150 150 150 120 120 120
##$SP07= 0
##$SPECTR= 0
##$SPNAM0= <gauss>
##$SPNAM1= <Gaus1.1000>
##$SPNAM10= <gauss>
##$SPNAM11= <Gaus1.1000>
##$SPNAM12= <gauss>
##$SPNAM13= <gauss>
##$SPNAM14= <Gaus1.1000>
##$SPNAM15= <Gaus1.1000>
##$SPNAM16= <gauss>
##$SPNAM17= <gauss>
##$SPNAM18= <Gaus1.1000>
##$SPNAM19= <Gaus1.1000>
##$SPNAM2= <Gaus1.1000>
##$SPNAM20= <Gaus1.1000>
##$SPNAM21= <Gaus1.1000>
##$SPNAM22= <Gaus1.1000>
##$SPNAM23= <gauss>
##$SPNAM24= <gauss>
##$SPNAM25= <gauss>
##$SPNAM26= <gauss>
##$SPNAM27= <gauss>
##$SPNAM28= <gauss>
##$SPNAM29= <Gaus1.1000>
##$SPNAM3= <Gaus1.1000>
##$SPNAM30= <Gaus1.1000>
##$SPNAM31= <Gaus1.1000>
##$SPNAM4= <gauss>
##$SPNAM5= <gauss>
##$SPNAM6= <Gaus1.1000>
##$SPNAM7= <Gaus1.1000>
##$SPNAM8= <gauss>
##$SPNAM9= <gauss>
##$SPOAL= (0..31)
0.5 0.5 0.5 0.5 0.5 0.5 0.5 0.5 0.5 0.5 0.5 0.5 0.5 0.5 0.5 0.5 0.5 0.5
0.5 0.5 0.5 0.5 0.5 0.5 0.5 0.5 0.5 0.5 0.5 0.5 0.5 0.5
##$SPOFFS= (0..31)
0 0 0 0 0 0 0 0 0 0 0 0 0 0 0 0 0 0 0 0 0 0 0 0 0 0 0 0 0 0 0 0
##$SUBNAM0= <"">
##$SUBNAM1= <"">
##$SUBNAM2= <"">
##$SUBNAM3= <"">
##$SUBNAM4= <"">
##$SUBNAM5= <"">
##$SUBNAM6= <"">
##$SUBNAM7= <"">
##$SUBNAM8= <"">
##$SUBNAM9= <"">
##$SW= 12.4709369134976
##$SWIBOX= (0..15)
0 1 2 0 0 0 0 0 0 0 0 0 0 0 0 0
##$SW_h= 4990.01996007984
##$SWfinal= 0
##$TD= 16244
##$TD0= 1
##$TE= 301.7
##$TE2= 300
##$TE3= 300
##$TEG= 300
##$TL= (0..7)
0 120 120 120 120 120 120 120
##$TP= (0..7)
150 150 150 150 150 150 150 150
##$TP07= 0
##$TPNAME0= <>
##$TPNAME1= <>
##$TPNAME2= <>
##$TPNAME3= <>
##$TPNAME4= <>
##$TPNAME5= <>
##$TPNAME6= <>
##$TPNAME7= <>
##$TPOAL= (0..7)
0.5 0.5 0.5 0.5 0.5 0.5 0.5 0.5
##$TPOFFS= (0..7)
0 0 0 0 0 0 0 0
##$TUNHIN= 0
##$TUNHOUT= 0
##$TUNXOUT= 0
##$USERA1= <user>
##$USERA2= <user>
##$USERA3= <user>
##$USERA4= <user>
##$USERA5= <user>
##$V9= 5
##$VALIST= <valist>
##$VCLIST= <CCCCCCCCCCCCCCC>
##$VD= 0
##$VDLIST= <DDDDDDDDDDDDDDD>
##$VPLIST= <PPPPPPPPPPPPPPP>
##$VTLIST= <TTTTTTTTTTTTTTT>
##$WBST= 1024
##$WBSW= 15.53612
##$XGAIN= (0..3)
0 0 0 0
##$XL= 0
##$YL= 0
##$YMAX_a= 2772327
##$YMIN_a= -2233931
##$ZGOPTNS= <>
##$ZL1= 120
##$ZL2= 120
##$ZL3= 120
##$ZL4= 120
##$ABSF1= 10
##$ABSF2= 0
##$ABSG= 5
##$ABSL= 3
##$ALPHA= 0
##$AQORDER= 0
##$ASSFAC= 0
##$ASSFACI= 0
##$ASSFACX= 0
##$ASSWID= 0
##$AUNMP= <proc_1H_AID>
##$AXLEFT= 0
##$AXNAME= <>
##$AXNUC= <off>
##$AXRIGHT= 0
##$AXTYPE= 0
##$AXUNIT= <>
##$AZFE= 0.1
##$AZFW= 0.1
##$BCFW= 1
##$BC_mod= 2
##$BYTORDP= 0
##$COROFFS= 0
##$CY= 12.5
##$DATMOD= 1
##$DC= 2
##$DFILT= <>
##$DTYPP= 0
##$F1P= 9.9967504570787
##$F2P= -9.53364507338961e-007
##$FCOR= 1
##$FTSIZE= 65536
##$FT_mod= 4
##$GAMMA= 1
##$GB= 0
##$INTBC= 1
##$INTSCL= 1
##$ISEN= 128
##$LB= 1
##$LEV0= 0
##$LPBIN= 0
##$MAXI= 10000
##$MC2= 0
##$MEAN= 0
##$ME_mod= 0
##$MI= 0.02
##$NCOEF= 0
##$NC_proc= 0
##$NLEV= 6
##$NOISF1= 8.174992
##$NOISF2= 6.675002
##$NSP= 1
##$NTH_PI= 0
##$NZP= 0
##$OFFSET= 11.01498
##$PC= 1
##$PHC0= 211.6338
##$PHC1= -8.11141
##$PH_mod= 0
##$PKNL= yes
##$PPARMOD= 0
##$PPDIAG= 0
##$PPIPTYP= 0
##$PPMPNUM= 100
##$PPRESOL= 1
##$PSCAL= 0
##$PSIGN= 0
##$PYNMP= <proc.py>
##$REVERSE= no
##$SF= 400.130009885034
##$SI= 131072
##$SIGF1= 5.6
##$SIGF2= 5.2
##$SINO= 400
##$SIOLD= 131072
##$SPECTYP= <>
##$SREGLST= <1H.CDCl3>
##$SSB= 2
##$STSI= 0
##$STSR= 0
##$SW_p= 4990.01996007982
##$SYMM= 0
##$S_DEV= 0
##$TDeff= 16244
##$TDoff= 0
##$TI= <>
##$TILT= no
##$TM1= 0
##$TM2= 0
##$TOPLEV= 0
##$USERP1= <user>
##$USERP2= <user>
##$USERP3= <user>
##$USERP4= <user>
##$USERP5= <user>
##$WDW= 4
##$XDIM= 8192
##$YMAX_p= 0
##$YMIN_p= 0
##$CURPLOT= <\\rik006s\net8_hp>
##$CURPRIN= <$\\rik006s\net8_hp>
##$DFORMAT= <normdp>
##$LAYOUT= <+/1d_h.xwp>
##$LFORMAT= <normlp>
##$PFORMAT= <normpl>
##$SURQMSG= 1
$$ End of Bruker specific parameters
$$ ---------------------------------
##NTUPLES= NMR FID
##VAR_NAME=  TIME,          FID/REAL,        FID/IMAG
##SYMBOL=    X,             R,               I
##VAR_TYPE=  INDEPENDENT,   DEPENDENT,       DEPENDENT
##VAR_FORM=  AFFN,          ASDF,            ASDF
##VAR_DIM=   8122,          8122,            8122
##UNITS=     SECONDS,       ARBITRARY UNITS, ARBITRARY UNITS
##FACTOR=    0.0002004,     1,               1
##FIRST=     0,             -2217806,        -528005
##LAST=      1.6274484,     -22173,          -22588
##MIN=       0,             -2314240,        -2314240
##MAX=       1.6274484,     2634869,         2634869
$$ Real data points
##PAGE= N=1
##DATA TABLE= (X++(R..R)), XYDATA
0 -2217806
1 -1202604
2  2634869
3   192774
4 -2314240
5   149381
6  1717304
7  -371622
8  -705390
9   797554
10   366017
11  -765067
12   213384
13  1077735
14   -37154
15  -985325
16    34716
17   804764
18   -39231
19  -726856
20  -193297
21    76933
22    60243
23   267137
24   -96481
25  -679362
26   107077
27   663762
28  -311591
29  -411676
30   784272
31   154120
32  -923104
33   505486
34  1289974
35  -928340
36 -1342483
37  1180623
38  1175010
39 -1303070
40  -894471
41  1069138
42   332696
43  -963805
44    51777
45   628982
46  -616970
47  -616870
48  1030775
49   791559
50 -1087928
51  -749868
52  1214423
53   777059
54  -957068
55  -406613
56   823846
57   168381
58  -321870
59   231658
60  -171407
61  -639451
62   281640
63   417297
64  -576321
65  -313951
66   401203
67   -92000
68  -156617
69   441923
70  -117304
71  -703930
72   327558
73   899288
74  -167318
75  -629919
76   272041
77   496910
78  -259553
79  -283091
80   332743
81   -23752
82  -569829
83   275397
84   817344
85  -542294
86 -1093460
87   519363
88   963250
89  -620528
90  -788484
91   509969
92   429661
93  -276328
94   115266
95   155299
96  -475224
97   -17136
98   723187
99    60029
100  -555745
101     7153
102   340233
103    33798
104   -25077
105  -171426
106  -389334
107   103720
108   507538
109  -114054
110  -531686
111     4473
112   337801
113   -15340
114  -169656
115    64072
116    51663
117  -138857
118   175981
119   516770
120  -102172
121  -701548
122   119888
123   793444
124  -131016
125  -673568
126   169430
127   351358
128  -230029
129   -20346
130   154460
131  -453782
132  -288587
133   574240
134   337339
135  -503826
136  -336780
137   317710
138   345479
139   -48101
140  -262131
141  -162385
142   162809
143   389263
144   162836
145  -318058
146  -291008
147   227790
148   278396
149  -178158
150  -198983
151    39108
152   -63264
153    18558
154   330553
155   -94106
156  -631911
157     1182
158   664649
159    17968
160  -522595
161    52113
162   344917
163   -83952
164   -20154
165   221824
166  -235051
167  -347860
168   423018
169   505863
170  -347490
171  -493327
172   174793
173   345527
174   -40727
175  -258863
176  -195308
177     1835
178   241608
179   219049
180  -148581
181  -374689
182   -20471
183   404987
184   170508
185  -279237
186  -139586
187   141681
188   129827
189   183624
190    28395
191  -461887
192  -199397
193   558676
194   247548
195  -510493
196  -189473
197   305095
198     8296
199  -112015
200   120390
201  -157270
202  -342240
203   241485
204   516641
205  -134889
206  -506906
207    38022
208   436032
209    70019
210  -223147
211   -66412
212    14144
213    55894
214   261968
215    56570
216  -446715
217  -237944
218   389609
219   265457
220  -260770
221  -243738
222    36607
223   120752
224   161178
225    23500
226  -335898
227  -243767
228   367040
229   423302
230  -214199
231  -356523
232   140576
233   237335
234   -16328
235    -8740
236   -62849
237  -254701
238    63736
239   453110
240     9030
241  -540137
242  -161965
243   390643
244   177041
245  -238119
246  -150567
247    51562
248    42075
249   143478
250   184880
251  -247186
252  -394396
253   251848
254   496441
255  -140444
256  -355957
257    74772
258   162924
259    44436
260    90031
261  -176348
262  -374036
263   152072
264   477567
265   -77810
266  -435536
267   -51926
268   239829
269   100105
270   -34776
271   -91565
272  -163995
273    18820
274   372193
275   192103
276  -393586
277  -323694
278   322572
279   346959
280  -173292
281  -225360
282    31337
283    32640
284    86158
285   164499
286  -177110
287  -411263
288    74789
289   473905
290    46531
291  -409420
292  -125044
293   248808
294   140559
295   -14492
296   -60379
297  -206485
298   -43278
299   399471
300   214492
301  -394496
302  -276292
303   254524
304   208186
305   -75861
306   -89256
307  -124616
308   -76761
309   249898
310   242047
311  -278318
312  -399789
313   144829
314   409335
315     1798
316  -270502
317   -59870
318    98175
319    96185
320   151593
321   -46921
322  -369691
323   -71117
324   465223
325   196221
326  -375735
327  -246381
328   168898
329   177317
330     5630
331  -103073
332  -185248
333   -66042
334   267070
335   271382
336  -200738
337  -385465
338    77399
339   366547
340    51247
341  -193812
342   -87236
343    -5200
344   129908
345   259235
346   -88857
347  -441861
348   -36852
349   417580
350   118383
351  -279484
352  -159846
353    61598
354   103205
355   110813
356   -11841
357  -270118
358  -165718
359   322469
360   348742
361  -228455
362  -374327
363   114279
364   288807
365    17054
366   -78212
367  -104856
368  -142973
369   158487
370   347074
371  -112416
372  -437905
373   -36362
374   337261
375   137648
376  -164792
377  -185892
378   -33682
379   143729
380   206249
381   -22690
382  -316080
383  -153058
384   319277
385   299683
386  -181796
387  -284626
388    32894
389   160179
390   100735
391    12267
392  -197959
393  -207925
394   202457
395   361367
396   -96707
397  -404437
398   -61567
399   282590
400   127605
401  -111089
402  -120800
403   -81693
404    63949
405   289256
406    77642
407  -395615
408  -210120
409   350297
410   263919
411  -168015
412  -184904
413   -20407
414    66097
415   184506
416    70225
417  -286408
418  -239289
419   225624
420   335735
421   -72724
422  -316937
423   -85046
424   176944
425   143973
426    -2923
427  -143485
428  -199445
429    77146
430   379302
431    59045
432  -399104
433  -161320
434   270937
435   186364
436   -54960
437  -122268
438  -128365
439    30247
440   270394
441   112528
442  -297562
443  -266580
444   187680
445   330200
446   -24595
447  -275068
448   -95281
449   114548
450   137784
451    78511
452  -138439
453  -286837
454    62356
455   401774
456    57660
457  -358326
458  -150132
459   180824
460   160301
461    31587
462   -91553
463  -204739
464    -5063
465   327085
466   158649
467  -323573
468  -279540
469   193803
470   282252
471   -20965
472  -149872
473  -111514
474   -30989
475   192505
476   207268
477  -207558
478  -351946
479    98128
480   373553
481    64330
482  -256786
483  -172838
484    73796
485   170488
486    91171
487   -91836
488  -233860
489   -60739
490   325270
491   237842
492  -302239
493  -323570
494   170142
495   242076
496    -8999
497   -59641
498  -128853
499  -126415
500   239121
501   295759
502  -237143
503  -378915
504   109457
505   317680
506    58186
507  -145339
508  -155436
509   -41361
510   163535
511   195995
512   -88033
513  -323661
514   -71482
515   349013
516   223737
517  -248954
518  -266125
519    75452
520   173271
521    81633
522    -9708
523  -196107
524  -167950
525   246189
526   334349
527  -176705
528  -392125
529    29894
530   298824
531    88837
532  -105573
533  -131065
534  -111182
535   107159
536   295351
537   -32136
538  -394073
539   -85414
540   348731
541   189864
542  -158477
543  -194746
544   -49112
545   119622
546   199954
547     3696
548  -265606
549  -161598
550   227360
551   308167
552  -110254
553  -369323
554   -40618
555   252780
556    99794
557   -46436
558   -91258
559  -182726
560    58913
561   380593
562    15889
563  -442310
564   -98244
565   331744
566   150481
567   -82251
568  -108733
569  -142399
570    33091
571   279532
572    62345
573  -322388
574  -196886
575   223926
576   290543
577   -51703
578  -270633
579  -112761
580   125922
581   174947
582    57127
583  -164119
584  -229065
585   101751
586   368437
587    33318
588  -362900
589  -151432
590   224816
591   184832
592   -24867
593  -121934
594  -151178
595     2366
596   272033
597   132609
598  -320784
599  -260895
600   233357
601   279546
602   -66462
603  -172796
604   -90999
605     5829
606   197889
607   161968
608  -212467
609  -271475
610   139688
611   315030
612    22977
613  -241922
614  -170008
615    79208
616   194274
617    72738
618  -122661
619  -207925
620   -24752
621   290067
622   179131
623  -292099
624  -282049
625   184623
626   264344
627    -7489
628  -111305
629  -135512
630   -59014
631   230017
632   212053
633  -232901
634  -303256
635   133887
636   309973
637    27584
638  -207387
639  -155461
640    25797
641   158270
642   125945
643  -106429
644  -252583
645     -606
646   318486
647   128370
648  -264525
649  -197665
650   117980
651   170462
652    65300
653   -43262
654  -175523
655   -83788
656   230593
657   209860
658  -203525
659  -310756
660    71203
661   277075
662    58448
663  -138162
664  -134375
665   -57920
666   130623
667   227956
668   -79571
669  -334368
670    -3282
671   345408
672   127206
673  -202459
674  -178979
675     7445
676   158151
677   154917
678   -72822
679  -246679
680   -60307
681   247900
682   198968
683  -183322
684  -297435
685    44814
686   259673
687    68412
688  -107326
689  -118839
690   -74908
691   126956
692   246800
693   -82994
694  -331331
695      975
696   297794
697   102443
698  -140492
699  -146810
700   -52315
701   104521
702   191357
703   -14927
704  -269044
705  -118270
706   254139
707   231471
708  -155681
709  -268707
710     -430
711   174304
712   132706
713     4834
714  -185545
715  -171416
716   186865
717   298501
718  -107281
719  -334133
720   -30674
721   254170
722   151637
723   -84067
724  -183071
725  -100746
726   115493
727   224858
728    -8917
729  -294170
730  -123371
731   263815
732   222814
733  -131305
734  -216247
735   -45100
736   104104
737   170620
738    41103
739  -216590
740  -163922
741   188040
742   268351
743   -62318
744  -279621
745   -89301
746   181694
747   174308
748   -10052
749  -153627
750  -160192
751    57975
752   287067
753    55529
754  -344614
755  -179351
756   255266
757   216940
758   -66625
759  -156724
760  -125518
761    43202
762   261547
763    96487
764  -276803
765  -199703
766   204047
767   270451
768   -36707
769  -240759
770  -126825
771   110399
772   194356
773    49435
774  -174221
775  -208781
776    72668
777   290777
778    45799
779  -284797
780  -156495
781   165498
782   202807
783    25108
784  -129352
785  -163120
786     9304
787   238544
788   137527
789  -226344
790  -256387
791   133189
792   291858
793     -142
794  -215528
795  -129158
796    19260
797   166155
798   177199
799  -147194
800  -310980
801    78031
802   349124
803    44945
804  -248697
805  -146438
806    71165
807   185641
808   131598
809  -116053
810  -243606
811    -8441
812   260827
813   131772
814  -223648
815  -255360
816    89426
817   253832
818    50429
819  -136647
820  -146777
821   -44655
822   176543
823   213153
824  -125955
825  -294480
826    46064
827   300910
828    89092
829  -171853
830  -167187
831   -17478
832   147050
833   166564
834   -70262
835  -272036
836   -70791
837   267565
838   177630
839  -198559
840  -243454
841    40969
842   196756
843   127407
844   -47809
845  -204248
846   -91094
847   224452
848   237641
849  -128115
850  -288880
851    -3726
852   257471
853   128124
854  -140703
855  -189814
856   -47800
857   117286
858   188486
859   -11478
860  -290101
861  -115102
862   284163
863   186709
864  -177918
865  -184526
866     5402
867   111698
868   179726
869    38796
870  -244110
871  -144907
872   226345
873   220438
874  -110892
875  -239525
876   -54955
877   175619
878   183885
879   -47317
880  -216337
881  -116401
882   123461
883   218125
884    -6410
885  -272089
886  -126713
887   238368
888   223826
889  -101735
890  -208899
891   -56710
892   106865
893   184283
894    53225
895  -224673
896  -188796
897   196471
898   281005
899   -93640
900  -270572
901   -36597
902   142523
903   128686
904    47747
905  -159068
906  -223805
907   110650
908   299174
909   -33597
910  -285456
911   -82339
912   157824
913   164541
914    23075
915  -170670
916  -172790
917    93513
918   242954
919    45782
920  -211417
921  -175529
922   135615
923   267828
924    -7812
925  -243728
926  -109018
927   105013
928   168670
929    78854
930  -162855
931  -240080
932    91032
933   300990
934     3372
935  -266161
936  -114583
937   123182
938   180107
939    63389
940  -147841
941  -197439
942    50457
943   258832
944    87354
945  -221901
946  -191457
947   122060
948   235509
949    25276
950  -175226
951  -155146
952    23874
953   197206
954   133428
955  -164544
956  -250499
957    63149
958   282536
959    58653
960  -220547
961  -157008
962    75342
963   174440
964   108518
965   -93617
966  -240880
967   -19476
968   293318
969   121588
970  -250644
971  -186850
972   105909
973   174800
974    78726
975   -87633
976  -219595
977   -36576
978   261285
979   149273
980  -186088
981  -210686
982    46831
983   225073
984   111816
985  -157558
986  -209407
987    17190
988   187702
989   123051
990   -87195
991  -234432
992   -54406
993   258251
994   160769
995  -201781
996  -209932
997    53812
998   167078
999   117270
1000   -36090
1001  -216224
1002   -95837
1003   235759
1004   214526
1005  -154126
1006  -251699
1007    28537
1008   210866
1009   104875
1010   -83205
1011  -189501
1012   -95422
1013   165250
1014   219024
1015   -93584
1016  -282217
1017   -23217
1018   242370
1019   131867
1020  -111098
1021  -184250
1022   -47087
1023   164186
1024   189981
1025   -44570
1026  -227792
1027   -86952
1028   196922
1029   205194
1030  -100753
1031  -251078
1032   -32281
1033   183079
1034   132021
1035   -45970
1036  -186489
1037  -137435
1038   143050
1039   248575
1040   -56536
1041  -274599
1042   -54456
1043   206605
1044   161642
1045   -56039
1046  -182942
1047   -91533
1048   127722
1049   209769
1050    15734
1051  -227470
1052  -149282
1053   176675
1054   229317
1055   -81870
1056  -237712
1057   -57774
1058   123125
1059   152671
1060    41338
1061  -190418
1062  -195055
1063   145490
1064   270976
1065   -46268
1066  -251874
1067   -67145
1068   161646
1069   172505
1070     9284
1071  -171652
1072  -153971
1073    95455
1074   240120
1075    21920
1076  -244037
1077  -143859
1078   155451
1079   198160
1080   -25261
1081  -183583
1082  -128583
1083    71035
1084   212713
1085    68317
1086  -199316
1087  -181284
1088   114278
1089   247658
1090    28580
1091  -220456
1092  -139033
1093   121593
1094   194280
1095    37824
1096  -146613
1097  -183003
1098    30833
1099   254323
1100    84817
1101  -251495
1102  -176634
1103   139191
1104   187991
1105    17409
1106  -130914
1107  -164983
1108    15924
1109   237764
1110   119297
1111  -195775
1112  -204377
1113    94876
1114   236278
1115    45921
1116  -181238
1117  -155548
1118    51898
1119   188316
1120   102977
1121  -140448
1122  -233130
1123    25599
1124   261008
1125    80155
1126  -202758
1127  -162383
1128    68218
1129   184529
1130    94104
1131  -119189
1132  -203604
1133    -4727
1134   225260
1135   136101
1136  -150132
1137  -216919
1138    36632
1139   228071
1140    92715
1141  -148142
1142  -179122
1143    -9172
1144   177979
1145   161603
1146  -105302
1147  -248389
1148    -5220
1149   243335
1150   117715
1151  -155254
1152  -188250
1153    11033
1154   177955
1155   132840
1156   -79368
1157  -215483
1158   -59363
1159   211770
1160   174917
1161  -144907
1162  -232327
1163    29265
1164   193206
1165    95917
1166   -64790
1167  -179355
1168   -94893
1169   186598
1170   213681
1171  -115039
1172  -247808
1173     1345
1174   198664
1175   121923
1176   -75656
1177  -190694
1178   -69080
1179   168544
1180   182040
1181   -65231
1182  -222659
1183   -77198
1184   181700
1185   183441
1186   -86069
1187  -219790
1188   -41326
1189   160991
1190   151620
1191   -32608
1192  -195366
1193  -114334
1194   155811
1195   218793
1196   -50116
1197  -238554
1198   -65804
1199   181629
1200   156701
1201   -57153
1202  -178012
1203   -95608
1204   114546
1205   210174
1206     -841
1207  -250445
1208  -110339
1209   190578
1210   167320
1211   -73745
1212  -172437
1213   -78936
1214   104093
1215   197438
1216    19575
1217  -215910
1218  -127286
1219   155379
1220   200964
1221   -27896
1222  -197946
1223   -93672
1224   131434
1225   175954
1226      235
1227  -178121
1228  -149411
1229    91982
1230   229863
1231    10212
1232  -233954
1233  -114016
1234   143257
1235   167906
1236    -2730
1237  -158971
1238  -140335
1239    83308
1240   224938
1241    44466
1242  -197753
1243  -141809
1244   115280
1245   208421
1246    13946
1247  -196551
1248  -123724
1249    99849
1250   172157
1251    37280
1252  -155396
1253  -174226
1254    62743
1255   229568
1256    38424
1257  -215341
1258  -134190
1259   110273
1260   172617
1261    32327
1262  -139091
1263  -156648
1264    48145
1265   221810
1266    81061
1267  -191352
1268  -171495
1269   102546
1270   199767
1271    22937
1272  -146415
1273  -139532
1274    28299
1275   198426
1276   107176
1277  -174047
1278  -203335
1279    70560
1280   212348
1281    49498
1282  -154595
1283  -157722
1284    39866
1285   197838
1286    87050
1287  -146698
1288  -180822
1289    24049
1290   207067
1291   112342
1292  -156517
1293  -192524
1294    65380
1295   203432
1296    61269
1297  -123187
1298  -160604
1299    -8452
1300   195640
1301   138106
1302  -149589
1303  -216818
1304    36085
1305   204103
1306    77203
1307  -137870
1308  -170749
1309    12437
1310   178842
1311   121761
1312   -98072
1313  -207750
1314   -23752
1315   221924
1316   140541
1317  -151848
1318  -190535
1319    33854
1320   175140
1321   108643
1322   -75619
1323  -205502
1324   -59877
1325   209427
1326   163991
1327  -137561
1328  -214253
1329     5649
1330   179573
1331   116588
1332   -81559
1333  -191083
1334   -55677
1335   183104
1336   179656
1337   -92439
1338  -227785
1339   -30335
1340   192852
1341   139518
1342   -86399
1343  -195118
1344   -48469
1345   171070
1346   161933
1347   -72227
1348  -205707
1349   -66751
1350   163468
1351   187853
1352   -65396
1353  -238658
1354   -45048
1355   197606
1356   132096
1357   -70246
1358  -162878
1359   -95955
1360   125399
1361   222598
1362   -41941
1363  -265315
1364   -61112
1365   190885
1366   133799
1367   -50003
1368  -161261
1369  -107376
1370   127190
1371   221152
1372   -22991
1373  -231664
1374   -94821
1375   157500
1376   185252
1377   -26019
1378  -199098
1379   -99100
1380   135742
1381   179078
1382   -15427
1383  -193099
1384  -134258
1385   112171
1386   218082
1387    -4292
1388  -223304
1389  -104731
1390   141961
1391   172534
1392    -7053
1393  -166512
1394  -125447
1395    90419
1396   216469
1397    36311
1398  -212688
1399  -140771
1400   133865
1401   190210
1402    -6123
1403  -170202
1404  -123764
1405    77236
1406   199465
1407    48187
1408  -192671
1409  -161858
1410    99037
1411   206854
1412    32766
1413  -181925
1414  -145073
1415    98521
1416   197002
1417    31009
1418  -150174
1419  -147537
1420    41848
1421   214397
1422    87899
1423  -199138
1424  -173155
1425   110863
1426   183812
1427    22716
1428  -118187
1429  -153399
1430     5636
1431   219198
1432   107305
1433  -195734
1434  -178195
1435    84216
1436   181868
1437    57135
1438  -123762
1439  -167771
1440    25055
1441   205585
1442    85095
1443  -151983
1444  -165976
1445    31021
1446   189196
1447   104855
1448  -140056
1449  -187782
1450    43194
1451   191040
1452    69809
1453  -121773
1454  -161864
1455    -7460
1456   184477
1457   138085
1458  -133347
1459  -216652
1460    32650
1461   205849
1462    72756
1463  -117001
1464  -147379
1465   -17848
1466   166090
1467   155804
1468  -108197
1469  -229129
1470     8830
1471   208206
1472    91656
1473  -109497
1474  -157985
1475   -25474
1476   163351
1477   141190
1478  -100781
1479  -200873
1480   -19090
1481   171028
1482   135306
1483   -80410
1484  -197675
1485   -28577
1486   186714
1487   122469
1488   -93220
1489  -165208
1490   -44413
1491   147360
1492   173243
1493   -70585
1494  -223898
1495   -29066
1496   186685
1497   116489
1498   -81066
1499  -164867
1500   -56736
1501   140102
1502   166332
1503   -56103
1504  -209386
1505   -58949
1506   170016
1507   156855
1508   -69399
1509  -191579
1510   -50516
1511   147540
1512   147107
1513   -37165
1514  -182503
1515   -89891
1516   147921
1517   187773
1518   -49021
1519  -212354
1520   -65934
1521   155336
1522   148818
1523   -45028
1524  -168008
1525   -83633
1526   115112
1527   179806
1528   -11550
1529  -209175
1530  -103084
1531   155941
1532   169517
1533   -43382
1534  -161515
1535   -80382
1536    96646
1537   178812
1538    11490
1539  -201093
1540  -118042
1541   139674
1542   182784
1543   -19181
1544  -178567
1545  -106047
1546   106756
1547   179465
1548    -2907
1549  -184629
1550  -115158
1551   105236
1552   193566
1553    19361
1554  -194587
1555  -126815
1556   124675
1557   181814
1558    -2932
1559  -158673
1560  -113299
1561    78813
1562   190608
1563    42707
1564  -185042
1565  -152824
1566    98484
1567   195824
1568    15366
1569  -173457
1570  -122403
1571    80847
1572   172835
1573    46435
1574  -148740
1575  -161223
1576    64716
1577   216640
1578    46298
1579  -180558
1580  -129295
1581    78933
1582   168708
1583    52972
1584  -139317
1585  -164083
1586    46883
1587   201887
1588    62232
1589  -166870
1590  -159353
1591    60164
1592   193651
1593    62143
1594  -149511
1595  -150221
1596    47120
1597   182714
1598    87501
1599  -136230
1600  -182283
1601    42667
1602   211769
1603    70386
1604  -156668
1605  -156979
1606    36868
1607   168341
1608    81057
1609  -120140
1610  -175761
1611    10768
1612   194670
1613   107631
1614  -137537
1615  -181246
1616    36834
1617   184551
1618    81253
1619  -100791
1620  -153495
1621   -12589
1622   176343
1623   131043
1624  -121850
1625  -200537
1626    11691
1627   180128
1628    92086
1629  -103919
1630  -169371
1631   -17871
1632   167172
1633   123791
1634   -97475
1635  -188203
1636   -17382
1637   186541
1638   135693
1639  -104106
1640  -181666
1641    -2791
1642   165120
1643   115166
1644   -76855
1645  -182380
1646   -44502
1647   172165
1648   145871
1649   -98877
1650  -196520
1651   -27214
1652   161665
1653   127112
1654   -74959
1655  -178747
1656   -41202
1657   155104
1658   149030
1659   -55576
1660  -192571
1661   -56835
1662   169296
1663   150382
1664   -73531
1665  -177530
1666   -45462
1667   132483
1668   144795
1669   -37695
1670  -190799
1671   -82381
1672   149348
1673   161485
1674   -55265
1675  -187295
1676   -61910
1677   140475
1678   149755
1679   -35021
1680  -168908
1681   -83946
1682   125514
1683   178888
1684   -27186
1685  -204039
1686   -78625
1687   148748
1688   154749
1689   -33510
1690  -166730
1691   -93945
1692   110871
1693   179233
1694   -14559
1695  -194805
1696   -95106
1697   133122
1698   173893
1699   -17473
1700  -179741
1701   -95614
1702   113899
1703   163283
1704    -1562
1705  -166379
1706  -115378
1707   103870
1708   191450
1709     4425
1710  -188651
1711  -108260
1712   108382
1713   165859
1714     9535
1715  -157559
1716  -118957
1717    86886
1718   182919
1719    26847
1720  -173083
1721  -134872
1722    94569
1723   184715
1724    11784
1725  -161258
1726  -113918
1727    71177
1728   170657
1729    50150
1730  -161104
1731  -153101
1732    88854
1733   198473
1734    22734
1735  -158346
1736  -121866
1737    61388
1738   175936
1739    55578
1740  -156357
1741  -153349
1742    64890
1743   187127
1744    50522
1745  -157611
1746  -154422
1747    63117
1748   188885
1749    47686
1750  -144525
1751  -134884
1752    44459
1753   175472
1754    83491
1755  -137361
1756  -168949
1757    48959
1758   194330
1759    60219
1760  -140219
1761  -143848
1762    30891
1763   160850
1764    83355
1765  -117081
1766  -174567
1767    16364
1768   190989
1769    84648
1770  -138571
1771  -156138
1772    31228
1773   166217
1774    94303
1775   -99253
1776  -170372
1777     6933
1778   187942
1779    98820
1780  -124200
1781  -167696
1782     8342
1783   172770
1784   101951
1785  -113796
1786  -171975
1787     1574
1788   160732
1789   104219
1790   -94930
1791  -181902
1792   -13752
1793   190675
1794   117849
1795  -112426
1796  -160376
1797    -1358
1798   147872
1799   118779
1800   -71347
1801  -185162
1802   -29314
1803   176360
1804   123727
1805   -96486
1806  -175113
1807   -26439
1808   146405
1809   120424
1810   -72820
1811  -170482
1812   -38602
1813   147078
1814   141246
1815   -62805
1816  -184125
1817   -40124
1818   163104
1819   131617
1820   -68750
1821  -163645
1822   -44523
1823   134067
1824   141980
1825   -48867
1826  -186807
1827   -65407
1828   152437
1829   147385
1830   -66295
1831  -177492
1832   -47487
1833   133494
1834   138827
1835   -35296
1836  -172380
1837   -78189
1838   143369
1839   163870
1840   -49724
1841  -178738
1842   -58959
1843   129322
1844   147688
1845   -27749
1846  -173358
1847   -80975
1848   122404
1849   154240
1850   -22461
1851  -172357
1852   -93018
1853   122089
1854   169484
1855   -29056
1856  -174398
1857   -71650
1858   107424
1859   144726
1860     7556
1861  -160293
1862  -113753
1863   114054
1864   179665
1865   -19470
1866  -174152
1867   -87288
1868    98081
1869   152034
1870    11172
1871  -159668
1872  -114921
1873    97751
1874   176020
1875     5794
1876  -172328
1877  -110078
1878   102277
1879   170602
1880    10631
1881  -152889
1882  -112029
1883    78886
1884   175527
1885    29436
1886  -167518
1887  -129803
1888    92435
1889   178841
1890    20341
1891  -158386
1892  -120378
1893    72743
1894   165430
1895    37053
1896  -145296
1897  -137473
1898    62657
1899   189365
1900    48055
1901  -160014
1902  -133823
1903    71290
1904   166325
1905    45162
1906  -132008
1907  -141920
1908    44159
1909   180844
1910    64523
1911  -146117
1912  -151769
1913    50659
1914   178806
1915    59192
1916  -141078
1917  -144851
1918    43055
1919   170060
1920    77060
1921  -125565
1922  -165435
1923    35159
1924   194286
1925    70436
1926  -140565
1927  -146739
1928    32089
1929   165843
1930    89201
1931  -119170
1932  -173708
1933    20635
1934   186266
1935    85390
1936  -126087
1937  -163620
1938    16159
1939   175491
1940    96203
1941  -112780
1942  -163371
1943     3037
1944   166536
1945   109582
1946  -103245
1947  -180207
1948     1019
1949   180758
1950   106019
1951  -105986
1952  -166039
1953    -9710
1954   158042
1955   116672
1956   -88241
1957  -178561
1958   -21032
1959   171077
1960   125565
1961   -98839
1962  -181006
1963   -12455
1964   159067
1965   115687
1966   -72370
1967  -170195
1968   -42977
1969   161157
1970   143529
1971   -83952
1972  -187195
1973   -26505
1974   158951
1975   129670
1976   -65210
1977  -174237
1978   -46905
1979   150197
1980   143373
1981   -63003
1982  -185697
1983   -55921
1984   152001
1985   147044
1986   -63530
1987  -179159
1988   -53398
1989   135091
1990   145099
1991   -38490
1992  -179359
1993   -74584
1994   140907
1995   158524
1996   -42641
1997  -176114
1998   -66612
1999   130364
2000   153819
2001   -29839
2002  -169072
2003   -80833
2004   115713
2005   160510
2006   -18205
2007  -180759
2008   -89701
2009   125188
2010   155268
2011   -26119
2012  -164145
2013   -88817
2014   100074
2015   166055
2016     2214
2017  -172183
2018  -101070
2019   116244
2020   167885
2021    -9123
2022  -165016
2023   -98120
2024   100465
2025   161791
2026     8503
2027  -157652
2028  -115840
2029    90130
2030   179075
2031     8234
2032  -174958
2033  -108199
2034    97029
2035   158778
2036    18944
2037  -145825
2038  -125572
2039    73572
2040   179391
2041    25774
2042  -157633
2043  -114422
2044    77659
2045   164904
2046    36571
2047  -145096
2048  -129939
2049    64336
2050   166790
2051    37876
2052  -138947
2053  -129496
2054    56078
2055   173732
2056    48881
2057  -147233
2058  -133876
2059    60461
2060   162400
2061    47815
2062  -125177
2063  -135426
2064    39038
2065   173423
2066    67302
2067  -143344
2068  -149086
2069    56246
2070   166314
2071    48091
2072  -117085
2073  -135558
2074    20461
2075   168077
2076    84847
2077  -135448
2078  -155791
2079    47138
2080   165574
2081    60549
2082  -108336
2083  -144456
2084    12937
2085   167738
2086    84108
2087  -120100
2088  -149394
2089    18636
2090   154409
2091    87363
2092  -105211
2093  -160494
2094    14426
2095   164553
2096    79147
2097   -99749
2098  -141802
2099    -6068
2100   149243
2101   110119
2102   -97610
2103  -165134
2104    10865
2105   159834
2106    88454
2107   -90132
2108  -149082
2109   -14765
2110   148038
2111   111950
2112   -87258
2113  -167469
2114   -10784
2115   155299
2116   101750
2117   -89188
2118  -158113
2119   -17461
2120   142841
2121   114053
2122   -69187
2123  -163341
2124   -29772
2125   151261
2126   124626
2127   -76630
2128  -166487
2129   -22338
2130   147517
2131   114509
2132   -63071
2133  -154099
2134   -45543
2135   130265
2136   134346
2137   -60941
2138  -176780
2139   -40633
2140   142017
2141   117665
2142   -56542
2143  -152273
2144   -54380
2145   125880
2146   140384
2147   -45334
2148  -161398
2149   -48119
2150   125983
2151   135284
2152   -34716
2153  -165221
2154   -63895
2155   130072
2156   134095
2157   -43931
2158  -151759
2159   -69183
2160   104166
2161   152019
2162   -23763
2163  -182020
2164   -70328
2165   131675
2166   133240
2167   -29199
2168  -142807
2169   -80501
2170   100544
2171   164631
2172    -9491
2173  -173167
2174   -81849
2175   119036
2176   143668
2177   -17346
2178  -151341
2179   -89183
2180    94147
2181   153246
2182    -1125
2183  -157383
2184  -100933
2185    94282
2186   157984
2187     -303
2188  -154879
2189   -94624
2190    94455
2191   151970
2192     8739
2193  -143257
2194  -105004
2195    75942
2196   158182
2197    20670
2198  -150393
2199  -109480
2200    82963
2201   157554
2202    16890
2203  -142977
2204  -110303
2205    66732
2206   157618
2207    34126
2208  -141244
2209  -119402
2210    69221
2211   163454
2212    35799
2213  -143059
2214  -124493
2215    67204
2216   160037
2217    35234
2218  -128237
2219  -125417
2220    42930
2221   166783
2222    55554
2223  -148386
2224  -133064
2225    67824
2226   153238
2227    41567
2228  -106327
2229  -131483
2230    23284
2231   171237
2232    68897
2233  -140216
2234  -133346
2235    47982
2236   146572
2237    62995
2238  -103801
2239  -146202
2240    22827
2241   166477
2242    61733
2243  -118758
2244  -129619
2245    17426
2246   146607
2247    89805
2248  -107145
2249  -155440
2250    28784
2251   161468
2252    64400
2253   -99121
2254  -132335
2255    -2003
2256   148098
2257   102982
2258  -105275
2259  -160870
2260    19018
2261   152435
2262    75900
2263   -86974
2264  -144887
2265   -15994
2266   150942
2267   111982
2268   -95054
2269  -159554
2270     4966
2271   145967
2272    93458
2273   -74373
2274  -152065
2275   -21083
2276   152312
2277   108829
2278   -81512
2279  -150771
2280   -19975
2281   131377
2282   114001
2283   -69183
2284  -166220
2285   -20874
2286   146904
2287    98425
2288   -65395
2289  -138192
2290   -45897
2291   125853
2292   135795
2293   -65548
2294  -167852
2295   -19038
2296   134590
2297   103974
2298   -43731
2299  -147416
2300   -61689
2301   131068
2302   135755
2303   -65669
2304  -155852
2305   -34685
2306   112185
2307   124306
2308   -27730
2309  -166460
2310   -65730
2311   137086
2312   128912
2313   -50020
2314  -140906
2315   -60301
2316   101369
2317   150667
2318   -22427
2319  -177202
2320   -61778
2321   131664
2322   120462
2323   -30256
2324  -131716
2325   -83831
2326    91465
2327   161271
2328   -17597
2329  -175884
2330   -66637
2331   116014
2332   121052
2333   -13110
2334  -130212
2335   -95221
2336    91099
2337   161063
2338   -13582
2339  -159636
2340   -71516
2341    93169
2342   132530
2343    11664
2344  -141321
2345  -105703
2346    98028
2347   155268
2348   -13578
2349  -141704
2350   -83745
2351    66034
2352   148287
2353    30385
2354  -156863
2355  -111610
2356    99092
2357   145942
2358      384
2359  -125277
2360  -103626
2361    54108
2362   164514
2363    38292
2364  -156165
2365  -108690
2366    84065
2367   142605
2368    25401
2369  -122949
2370  -122195
2371    55919
2372   164378
2373    33090
2374  -134837
2375  -110056
2376    52600
2377   146044
2378    49047
2379  -130028
2380  -131599
2381    58367
2382   154971
2383    35149
2384  -114227
2385  -118028
2386    29043
2387   154638
2388    64085
2389  -128364
2390  -131991
2391    52529
2392   147866
2393    47871
2394  -102064
2395  -128474
2396    18473
2397   158663
2398    73895
2399  -124922
2400  -133739
2401    35884
2402   142846
2403    68157
2404   -98273
2405  -145864
2406    13815
2407   162279
2408    72341
2409  -113167
2410  -131186
2411    13560
2412   138947
2413    92475
2414   -94173
2415  -160065
2416    16781
2417   159090
2418    68721
2419   -93109
2420  -126599
2421   -11233
2422   138403
2423   109000
2424   -93863
2425  -160324
2426    11846
2427   145748
2428    76611
2429   -72749
2430  -135455
2431   -23813
2432   141841
2433   109133
2434   -87893
2435  -150185
2436    -7705
2437   128536
2438    95780
2439   -64014
2440  -149116
2441   -27859
2442   142167
2443   106360
2444   -71666
2445  -142066
2446   -27069
2447   126174
2448   119445
2449   -58041
2450  -155287
2451   -27660
2452   137064
2453   110389
2454   -57231
2455  -147164
2456   -46479
2457   121305
2458   125170
2459   -52873
2460  -161561
2461   -42735
2462   124369
2463   116439
2464   -44949
2465  -149723
2466   -53561
2467   119922
2468   130843
2469   -37843
2470  -146445
2471   -50797
2472   114093
2473   130806
2474   -30560
2475  -151780
2476   -59951
2477   116550
2478   120587
2479   -33153
2480  -138942
2481   -72291
2482    94309
2483   139840
2484   -21713
2485  -161055
2486   -65110
2487   109324
2488   122976
2489   -13412
2490  -129401
2491   -84538
2492    93463
2493   155199
2494   -12352
2495  -152529
2496   -69234
2497    96433
2498   132941
2499     3537
2500  -140845
2501   -99119
2502    90655
2503   147617
2504   -10008
2505  -143686
2506   -87129
2507    72698
2508   145042
2509    19782
2510  -148426
2511  -102895
2512    91337
2513   144230
2514     5108
2515  -127395
2516   -96135
2517    62817
2518   153953
2519    30316
2520  -143725
2521  -105269
2522    78149
2523   140605
2524    18719
2525  -121529
2526  -109926
2527    52417
2528   153904
2529    37010
2530  -135881
2531  -113117
2532    62699
2533   144221
2534    35950
2535  -120252
2536  -118054
2537    48991
2538   153744
2539    43306
2540  -123591
2541  -119569
2542    41335
2543   148877
2544    55669
2545  -120793
2546  -128957
2547    47539
2548   152572
2549    49778
2550  -110893
2551  -126111
2552    24327
2553   152539
2554    69773
2555  -118218
2556  -134896
2557    35797
2558   146780
2559    64004
2560  -100713
2561  -136153
2562    15653
2563   151483
2564    72557
2565  -105231
2566  -131444
2567    15010
2568   140806
2569    82387
2570   -94153
2571  -145518
2572    12568
2573   146343
2574    72189
2575   -87497
2576  -130930
2577    -3495
2578   138626
2579    96267
2580   -88883
2581  -149141
2582     4157
2583   141040
2584    81418
2585   -76382
2586  -135076
2587   -18519
2588   135107
2589   105576
2590   -80042
2591  -151743
2592    -9832
2593   136156
2594    93083
2595   -68302
2596  -142281
2597   -28291
2598   132133
2599   113141
2600   -68741
2601  -149853
2602   -23034
2603   128024
2604   108288
2605   -54192
2606  -147020
2607   -38306
2608   128218
2609   113415
2610   -59457
2611  -143317
2612   -36811
2613   112489
2614   117164
2615   -39631
2616  -152540
2617   -47023
2618   122871
2619   111881
2620   -46151
2621  -135962
2622   -46897
2623   105247
2624   125091
2625   -28990
2626  -145859
2627   -52742
2628   113276
2629   118241
2630   -34180
2631  -138293
2632   -59942
2633   101437
2634   125110
2635   -24560
2636  -142973
2637   -67329
2638    98392
2639   126363
2640   -22161
2641  -142122
2642   -69425
2643    97895
2644   131864
2645   -11770
2646  -135685
2647   -73639
2648    90311
2649   135877
2650    -5501
2651  -140616
2652   -79744
2653    91431
2654   134808
2655    -6376
2656  -134091
2657   -80553
2658    77702
2659   132168
2660     3810
2661  -136935
2662   -88543
2663    80962
2664   132277
2665     5868
2666  -125877
2667   -88089
2668    72521
2669   137217
2670    13529
2671  -128608
2672   -86997
2673    71615
2674   132964
2675    20472
2676  -122905
2677  -101177
2678    65130
2679   137597
2680    15047
2681  -120517
2682   -93168
2683    52333
2684   133336
2685    36141
2686  -122421
2687  -111931
2688    63285
2689   140554
2690    24858
2691  -112660
2692   -99746
2693    43869
2694   141943
2695    46121
2696  -120115
2697  -116951
2698    52056
2699   138067
2700    35400
2701  -108884
2702  -112509
2703    33350
2704   140298
2705    49475
2706  -115988
2707  -115235
2708    40656
2709   132344
2710    49777
2711   -98737
2712  -119333
2713    29369
2714   143626
2715    54401
2716  -106348
2717  -110166
2718    29060
2719   127569
2720    64513
2721   -92070
2722  -131037
2723    19717
2724   142425
2725    54435
2726  -101067
2727  -114691
2728    13042
2729   125769
2730    76714
2731   -88132
2732  -135586
2733    16359
2734   139943
2735    67046
2736   -82999
2737  -122865
2738     -538
2739   135639
2740    86367
2741   -87034
2742  -132435
2743     3028
2744   125922
2745    82125
2746   -73069
2747  -142188
2748   -11441
2749   139080
2750    85216
2751   -81518
2752  -126344
2753   -10336
2754   117234
2755    97732
2756   -63541
2757  -144213
2758   -11570
2759   135059
2760    87555
2761   -66410
2762  -124971
2763   -24443
2764   113678
2765   104903
2766   -60393
2767  -143968
2768   -21696
2769   119598
2770    94052
2771   -49445
2772  -132288
2773   -41055
2774   118467
2775   112704
2776   -56490
2777  -136341
2778   -28358
2779   108428
2780   107077
2781   -29942
2782  -143190
2783   -54411
2784   123533
2785   116607
2786   -52605
2787  -130935
2788   -42588
2789    90418
2790   119892
2791   -19887
2792  -153078
2793   -62443
2794   118244
2795   115421
2796   -38317
2797  -123272
2798   -58916
2799    88869
2800   135407
2801   -17048
2802  -149673
2803   -57208
2804   104699
2805   112214
2806   -13508
2807  -123486
2808   -79238
2809    89464
2810   139651
2811   -21228
2812  -140548
2813   -57086
2814    80715
2815   114098
2816     7616
2817  -128956
2818   -90323
2819    92060
2820   138087
2821   -15200
2822  -126060
2823   -69394
2824    65076
2825   129158
2826    21160
2827  -134447
2828   -95879
2829    87398
2830   132397
2831    -1492
2832  -118080
2833   -91019
2834    56879
2835   140902
2836    23609
2837  -136025
2838   -94203
2839    72319
2840   126433
2841    21814
2842  -110980
2843  -108522
2844    55283
2845   150462
2846    23936
2847  -125981
2848   -87558
2849    52284
2850   122428
2851    44303
2852  -110008
2853  -121689
2854    54182
2855   147501
2856    21717
2857  -112831
2858   -92099
2859    32105
2860   126529
2861    56168
2862  -114899
2863  -121629
2864    53780
2865   134293
2866    34186
2867   -92383
2868  -106934
2869    18512
2870   140606
2871    60529
2872  -115864
2873  -113889
2874    41378
2875   120582
2876    54365
2877   -82216
2878  -129740
2879    13216
2880   149294
2881    58067
2882  -108408
2883  -108899
2884    19687
2885   118128
2886    78009
2887   -80544
2888  -141428
2889    14659
2890   146877
2891    57806
2892   -90253
2893  -109508
2894      175
2895   120336
2896    89828
2897   -83746
2898  -139409
2899    11784
2900   130803
2901    64700
2902   -72328
2903  -118857
2904   -15086
2905   128598
2906    94065
2907   -84303
2908  -130107
2909     5314
2910   115200
2911    78124
2912   -55537
2913  -133247
2914   -23150
2915   134444
2916    91654
2917   -78640
2918  -122499
2919   -11075
2920   103964
2921    95975
2922   -48240
2923  -145915
2924   -25423
2925   132510
2926    89667
2927   -62806
2928  -120398
2929   -32162
2930   103719
2931   113112
2932   -47675
2933  -144399
2934   -26330
2935   118235
2936    95063
2937   -39325
2938  -128491
2939   -52443
2940   110116
2941   117829
2942   -50319
2943  -134972
2944   -32743
2945    95531
2946   104274
2947   -22656
2948  -137978
2949   -60214
2950   114252
2951   114519
2952   -41924
2953  -121501
2954   -45324
2955    85447
2956   118857
2957   -16616
2958  -142646
2959   -58603
2960   105000
2961   109554
2962   -25176
2963  -118233
2964   -65710
2965    81876
2966   129030
2967   -15834
2968  -140273
2969   -59912
2970    91209
2971   111881
2972    -3777
2973  -122525
2974   -82612
2975    85231
2976   134411
2977   -13339
2978  -130022
2979   -64207
2980    71907
2981   119405
2982    17154
2983  -127857
2984   -95928
2985    85366
2986   133244
2987    -7719
2988  -117621
2989   -75350
2990    56525
2991   129457
2992    23854
2993  -128476
2994   -92890
2995    75791
2996   123751
2997    10265
2998  -107362
2999   -93272
3000    51191
3001   140083
3002    22566
3003  -126320
3004   -85379
3005    59524
3006   116393
3007    31119
3008  -104532
3009  -110865
3010    51748
3011   142267
3012    23377
3013  -114552
3014   -87951
3015    39024
3016   121723
3017    49630
3018  -107178
3019  -116680
3020    49631
3021   135938
3022    31875
3023   -99771
3024  -102342
3025    23601
3026   130466
3027    57465
3028  -107644
3029  -115286
3030    39364
3031   126084
3032    48858
3033   -89033
3034  -119168
3035    17429
3036   139053
3037    57655
3038  -102845
3039  -107246
3040    25690
3041   117670
3042    65497
3043   -81212
3044  -129942
3045    14254
3046   139991
3047    55415
3048   -92639
3049  -104435
3050     7865
3051   113616
3052    77655
3053   -79744
3054  -132077
3055    12053
3056   130593
3057    61893
3058   -74667
3059  -111360
3060    -9598
3061   121266
3062    87985
3063   -79114
3064  -128861
3065     5415
3066   115607
3067    73478
3068   -56841
3069  -125168
3070   -21512
3071   127801
3072    88862
3073   -77075
3074  -120776
3075    -8144
3076   103133
3077    91055
3078   -46246
3079  -136914
3080   -25566
3081   126396
3082    88055
3083   -64222
3084  -116159
3085   -26088
3086   100506
3087   103692
3088   -44806
3089  -136904
3090   -26618
3091   114701
3092    89130
3093   -46709
3094  -119105
3095   -41494
3096   103700
3097   108945
3098   -46252
3099  -129499
3100   -29940
3101    99834
3102    95268
3103   -30155
3104  -124406
3105   -52324
3106   103389
3107   112852
3108   -40810
3109  -123683
3110   -40724
3111    86914
3112   104785
3113   -17977
3114  -129631
3115   -60183
3116    98712
3117   113874
3118   -28114
3119  -121375
3120   -55743
3121    80577
3122   117076
3123   -11385
3124  -130746
3125   -63917
3126    90122
3127   112323
3128   -11302
3129  -118059
3130   -71529
3131    77698
3132   122007
3133    -8105
3134  -125206
3135   -65403
3136    75361
3137   113013
3138     6078
3139  -117718
3140   -83196
3141    76304
3142   124889
3143    -4382
3144  -115751
3145   -70948
3146    63355
3147   120051
3148    15143
3149  -119153
3150   -84790
3151    70148
3152   120445
3153     7861
3154  -110429
3155   -83887
3156    53778
3157   125673
3158    21243
3159  -117067
3160   -88009
3161    56225
3162   120018
3163    23643
3164  -104980
3165   -96442
3166    48800
3167   130588
3168    28041
3169  -108541
3170   -92914
3171    43643
3172   120898
3173    39138
3174  -101354
3175  -104062
3176    41502
3177   128712
3178    35030
3179  -102355
3180   -98657
3181    33044
3182   120220
3183    47640
3184   -95066
3185  -107527
3186    32604
3187   125914
3188    43598
3189   -93526
3190  -103942
3191    25270
3192   122143
3193    52022
3194   -89667
3195  -107159
3196    23133
3197   119672
3198    54317
3199   -86262
3200  -112153
3201    17146
3202   122160
3203    57518
3204   -82941
3205  -108027
3206    10638
3207   116095
3208    66258
3209   -78734
3210  -116942
3211     7583
3212   118625
3213    66898
3214   -73606
3215  -114085
3216    -1201
3217   116379
3218    73861
3219   -72163
3220  -115599
3221    -3480
3222   112107
3223    79287
3224   -62549
3225  -121645
3226    -7964
3227   115283
3228    77290
3229   -64288
3230  -114432
3231   -15457
3232   106236
3233    85760
3234   -57826
3235  -122613
3236   -15323
3237   110283
3238    81045
3239   -55217
3240  -114693
3241   -21943
3242   104717
3243    90407
3244   -49631
3245  -120379
3246   -22055
3247   103826
3248    88228
3249   -44986
3250  -119027
3251   -32096
3252   101019
3253    93511
3254   -43494
3255  -119243
3256   -33943
3257    95124
3258    95559
3259   -35771
3260  -121181
3261   -40893
3262    97801
3263   100179
3264   -33106
3265  -116870
3266   -43749
3267    87813
3268   104915
3269   -24520
3270  -122427
3271   -48619
3272    92112
3273   102352
3274   -22991
3275  -115797
3276   -54108
3277    83767
3278   107740
3279   -18557
3280  -119139
3281   -53476
3282    83282
3283   105733
3284   -13103
3285  -118625
3286   -61117
3287    82078
3288   107685
3289   -14584
3290  -113518
3291   -60822
3292    73577
3293   111310
3294    -5424
3295  -117937
3296   -66598
3297    76763
3298   109275
3299    -3382
3300  -107671
3301   -68431
3302    66697
3303   118325
3304     4527
3305  -114495
3306   -71520
3307    66855
3308   111854
3309     8561
3310  -107521
3311   -80680
3312    58412
3313   117403
3314    10381
3315  -109316
3316   -81111
3317    53387
3318   115576
3319    21548
3320  -104961
3321   -86897
3322    55579
3323   119496
3324    21319
3325  -102153
3326   -85750
3327    46211
3328   118748
3329    30594
3330  -103396
3331   -92733
3332    47950
3333   118117
3334    27815
3335   -97801
3336   -91885
3337    37359
3338   118149
3339    35872
3340   -99153
3341   -96219
3342    38037
3343   116607
3344    36984
3345   -92740
3346   -97371
3347    32069
3348   119056
3349    42638
3350   -87948
3351   -99277
3352    24563
3353   117489
3354    51281
3355   -88064
3356  -105793
3357    23528
3358   117199
3359    50907
3360   -81442
3361  -105365
3362    11879
3363   116395
3364    59067
3365   -83648
3366  -109897
3367    12418
3368   113651
3369    61923
3370   -74312
3371  -112363
3372     4491
3373   116751
3374    63768
3375   -72510
3376  -108254
3377     2425
3378   113159
3379    74291
3380   -68103
3381  -116789
3382     1745
3383   111224
3384    66568
3385   -64514
3386  -110187
3387   -10634
3388   108335
3389    78019
3390   -65272
3391  -119844
3392    -8516
3393   106247
3394    73302
3395   -54416
3396  -113083
3397   -19557
3398   107616
3399    88325
3400   -53840
3401  -116175
3402   -19148
3403   101099
3404    85690
3405   -43848
3406  -117257
3407   -30189
3408   101167
3409    89940
3410   -45890
3411  -117773
3412   -33229
3413    92235
3414    95278
3415   -36322
3416  -120704
3417   -34262
3418    98624
3419    94844
3420   -34268
3421  -112926
3422   -41035
3423    88740
3424   101637
3425   -29708
3426  -118523
3427   -40812
3428    90647
3429    94540
3430   -24881
3431  -114607
3432   -50272
3433    84474
3434   101855
3435   -23364
3436  -114375
3437   -48489
3438    81805
3439   102948
3440   -14870
3441  -115244
3442   -54271
3443    81988
3444   103928
3445   -13073
3446  -108184
3447   -61560
3448    70957
3449   109727
3450    -7308
3451  -115729
3452   -63452
3453    71645
3454   105395
3455     -591
3456  -105405
3457   -71384
3458    65345
3459   114683
3460     2041
3461  -108111
3462   -69188
3463    62642
3464   109605
3465    10243
3466  -106227
3467   -78584
3468    58095
3469   112262
3470     7886
3471  -105851
3472   -75241
3473    53112
3474   112836
3475    17565
3476  -104044
3477   -80692
3478    56977
3479   111163
3480    15750
3481   -96586
3482   -79841
3483    45635
3484   115781
3485    27112
3486  -101925
3487   -87517
3488    48221
3489   108816
3490    22944
3491   -91893
3492   -89512
3493    36156
3494   116624
3495    32911
3496   -95121
3497   -91309
3498    36200
3499   111141
3500    37082
3501   -87900
3502   -95525
3503    30644
3504   114965
3505    42191
3506   -85455
3507   -94997
3508    22799
3509   112797
3510    47129
3511   -85894
3512  -100140
3513    24276
3514   111940
3515    47520
3516   -77922
3517  -101377
3518    15179
3519   113166
3520    53782
3521   -79756
3522  -102367
3523    14466
3524   110509
3525    56106
3526   -74820
3527  -102925
3528    11716
3529   109731
3530    57927
3531   -70189
3532  -103171
3533     5630
3534   108685
3535    64385
3536   -70238
3537  -108001
3538     3392
3539   106077
3540    63761
3541   -62123
3542  -107408
3543    -6771
3544   105485
3545    72935
3546   -62838
3547  -110725
3548    -5900
3549   103443
3550    73069
3551   -52135
3552  -107727
3553   -15977
3554   102824
3555    81058
3556   -54315
3557  -111831
3558   -16273
3559    97837
3560    80444
3561   -46747
3562  -112401
3563   -23738
3564    98223
3565    81670
3566   -46303
3567  -110063
3568   -25381
3569    93233
3570    88051
3571   -40018
3572  -113329
3573   -26888
3574    95529
3575    84383
3576   -36144
3577  -108084
3578   -36039
3579    89201
3580    93530
3581   -34247
3582  -113073
3583   -36667
3584    86840
3585    90363
3586   -28509
3587  -110781
3588   -44951
3589    84796
3590    96402
3591   -22204
3592  -109378
3593   -48006
3594    80599
3595    99016
3596   -17140
3597  -110984
3598   -51578
3599    77486
3600    99392
3601   -13102
3602  -107067
3603   -58214
3604    72680
3605   102985
3606   -11591
3607  -109358
3608   -57258
3609    71164
3610   103583
3611    -3960
3612  -105042
3613   -62888
3614    67123
3615   105808
3616    -2599
3617  -105219
3618   -62997
3619    64442
3620   104771
3621     3233
3622  -103910
3623   -69095
3624    60171
3625   104694
3626     4156
3627  -102301
3628   -70598
3629    56566
3630   107960
3631    11055
3632  -101773
3633   -74069
3634    54211
3635   106464
3636    14772
3637   -93759
3638   -77512
3639    47343
3640   111008
3641    21009
3642   -97145
3643   -79565
3644    45109
3645   107577
3646    25659
3647   -90550
3648   -85199
3649    38498
3650   110290
3651    29673
3652   -91104
3653   -86161
3654    35114
3655   108670
3656    33258
3657   -87922
3658   -87137
3659    33366
3660   107247
3661    37899
3662   -84720
3663   -92234
3664    27773
3665   110472
3666    39199
3667   -84772
3668   -89587
3669    24637
3670   105900
3671    42529
3672   -81227
3673   -95450
3674    21436
3675   106949
3676    46744
3677   -75322
3678   -96103
3679    16092
3680   107931
3681    50634
3682   -76111
3683   -97152
3684    11518
3685   102882
3686    56299
3687   -67839
3688  -100647
3689     6536
3690   106000
3691    57082
3692   -69347
3693   -99336
3694     2227
3695    98834
3696    64294
3697   -59394
3698  -105062
3699    -3718
3700   103432
3701    64841
3702   -61928
3703  -100215
3704    -5285
3705    97217
3706    71377
3707   -55087
3708  -105647
3709   -10243
3710    98997
3711    68509
3712   -55628
3713  -103610
3714   -14919
3715    95432
3716    76011
3717   -52070
3718  -106774
3719   -13517
3720    93032
3721    73537
3722   -42959
3723  -104362
3724   -23634
3725    94821
3726    83097
3727   -45600
3728  -104469
3729   -21536
3730    87387
3731    80201
3732   -35655
3733  -108383
3734   -32370
3735    90818
3736    85283
3737   -35288
3738  -104430
3739   -34227
3740    80636
3741    88421
3742   -27538
3743  -107537
3744   -36005
3745    83534
3746    87474
3747   -22053
3748  -102198
3749   -46017
3750    78885
3751    95921
3752   -22521
3753  -105865
3754   -41178
3755    74646
3756    89684
3757   -12856
3758  -103963
3759   -53594
3760    74553
3761    96203
3762   -19058
3763  -103860
3764   -46677
3765    67348
3766    95117
3767    -5855
3768  -103989
3769   -57846
3770    71404
3771    98178
3772    -9601
3773   -98195
3774   -55907
3775    61119
3776   101064
3777     1637
3778  -105258
3779   -62190
3780    63471
3781    94935
3782     1721
3783   -93283
3784   -67902
3785    52916
3786   105559
3787     7473
3788  -101639
3789   -65303
3790    54231
3791    96490
3792    15937
3793   -89941
3794   -76590
3795    48686
3796   109468
3797    13135
3798   -94370
3799   -68729
3800    43058
3801    99220
3802    24794
3803   -90267
3804   -81786
3805    44186
3806   103858
3807    17885
3808   -86961
3809   -76937
3810    33452
3811   104257
3812    30907
3813   -89605
3814   -80777
3815    40259
3816   100082
3817    27729
3818   -80517
3819   -84245
3820    27953
3821   107096
3822    34663
3823   -85566
3824   -83873
3825    28641
3826    98114
3827    38901
3828   -75760
3829   -91941
3830    21130
3831   106270
3832    41388
3833   -76794
3834   -86066
3835    18515
3836    96773
3837    48169
3838   -70669
3839   -96163
3840    15035
3841   102197
3842    47235
3843   -68321
3844   -90832
3845     6152
3846    99658
3847    55775
3848   -69152
3849   -96050
3850    11148
3851    97698
3852    53180
3853   -58718
3854   -96162
3855    -1394
3856   101216
3857    60409
3858   -65290
3859   -94054
3860     4184
3861    92811
3862    61381
3863   -53803
3864  -102266
3865    -6885
3866    99089
3867    62672
3868   -58283
3869   -95475
3870    -9390
3871    90527
3872    70799
3873   -48414
3874  -103904
3875   -10803
3876    92704
3877    67978
3878   -45940
3879   -97446
3880   -19417
3881    89855
3882    77452
3883   -44669
3884  -103306
3885   -18540
3886    85992
3887    73212
3888   -36093
3889   -99713
3890   -28464
3891    87328
3892    80797
3893   -37487
3894  -101283
3895   -26450
3896    80429
3897    79368
3898   -27772
3899  -102349
3900   -33583
3901    84401
3902    82409
3903   -30815
3904   -99879
3905   -35091
3906    76954
3907    85961
3908   -24062
3909  -104031
3910   -38442
3911    78587
3912    84915
3913   -22582
3914   -98685
3915   -43994
3916    73767
3917    91804
3918   -18526
3919  -101907
3920   -42751
3921    70506
3922    88531
3923   -10691
3924   -98986
3925   -53824
3926    69586
3927    95769
3928   -11172
3929   -97786
3930   -49667
3931    61006
3932    92348
3933    -2221
3934   -98105
3935   -58941
3936    61789
3937    93822
3938        8
3939   -92493
3940   -60079
3941    55717
3942    97864
3943     4100
3944   -97310
3945   -61644
3946    55900
3947    94544
3948     8302
3949   -89680
3950   -69055
3951    50122
3952   101197
3953     8979
3954   -93222
3955   -65913
3956    48321
3957    96391
3958    16491
3959   -88131
3960   -74921
3961    45591
3962   102009
3963    15414
3964   -89313
3965   -70948
3966    40503
3967    99094
3968    24344
3969   -86034
3970   -77865
3971    38155
3972    99257
3973    25473
3974   -81160
3975   -78868
3976    29312
3977   100503
3978    33516
3979   -81565
3980   -81723
3981    29502
3982    96627
3983    34461
3984   -74609
3985   -85372
3986    22730
3987   101523
3988    39204
3989   -76140
3990   -83405
3991    20886
3992    93936
3993    43780
3994   -69350
3995   -90058
3996    17645
3997   101312
3998    43619
3999   -69994
4000   -88024
4001    11306
4002    96608
4003    50738
4004   -67591
4005   -92435
4006    11402
4007    96917
4008    49848
4009   -63146
4010   -90431
4011     1674
4012    97339
4013    56176
4014   -62051
4015   -92771
4016     3970
4017    92360
4018    58785
4019   -54662
4020   -94852
4021    -5738
4022    93987
4023    61657
4024   -54835
4025   -93523
4026    -6838
4027    87057
4028    64150
4029   -46248
4030   -98316
4031   -13362
4032    90321
4033    66407
4034   -45898
4035   -93813
4036   -15670
4037    85057
4038    71298
4039   -41771
4040   -99193
4041   -17763
4042    84839
4043    69714
4044   -37222
4045   -94477
4046   -23107
4047    82974
4048    76006
4049   -37473
4050   -98364
4051   -22912
4052    80637
4053    73913
4054   -30319
4055   -95869
4056   -31942
4057    80752
4058    79606
4059   -32279
4060   -97227
4061   -29392
4062    73717
4063    80959
4064   -22206
4065   -97227
4066   -37520
4067    74749
4068    82354
4069   -23171
4070   -93439
4071   -40489
4072    68529
4073    85402
4074   -14873
4075   -95534
4076   -42231
4077    67581
4078    84010
4079   -12371
4080   -91962
4081   -49098
4082    62431
4083    89231
4084    -8375
4085   -94982
4086   -48392
4087    62118
4088    85104
4089    -5353
4090   -91238
4091   -54338
4092    58491
4093    92279
4094    -2401
4095   -92300
4096   -52541
4097    56870
4098    89498
4099     2997
4100   -89399
4101   -59127
4102    54777
4103    94035
4104     3114
4105   -88721
4106   -60926
4107    48259
4108    92573
4109     8663
4110   -89315
4111   -64630
4112    48318
4113    92821
4114    11710
4115   -82629
4116   -66478
4117    40930
4118    95334
4119    17197
4120   -84249
4121   -66878
4122    40537
4123    92768
4124    20041
4125   -79951
4126   -72962
4127    33827
4128    94277
4129    23322
4130   -80105
4131   -72015
4132    32927
4133    92175
4134    27816
4135   -76191
4136   -77197
4137    29443
4138    94206
4139    30345
4140   -74233
4141   -76798
4142    24906
4143    95362
4144    34411
4145   -73935
4146   -80733
4147    23554
4148    94120
4149    35227
4150   -69822
4151   -80926
4152    18581
4153    94294
4154    41859
4155   -69839
4156   -83540
4157    17913
4158    92182
4159    43129
4160   -62492
4161   -84366
4162     9834
4163    93243
4164    49046
4165   -64670
4166   -86118
4167     6875
4168    88664
4169    50254
4170   -57018
4171   -87316
4172     1489
4173    89595
4174    53436
4175   -54214
4176   -87058
4177    -1635
4178    86759
4179    58785
4180   -52069
4181   -90319
4182    -3287
4183    86369
4184    56610
4185   -48950
4186   -89031
4187    -9247
4188    85372
4189    63412
4190   -48274
4191   -92309
4192    -8848
4193    84159
4194    62512
4195   -42965
4196   -91928
4197   -15108
4198    84025
4199    67691
4200   -42266
4201   -93035
4202   -17228
4203    80486
4204    69448
4205   -36472
4206   -93143
4207   -22698
4208    79890
4209    71212
4210   -33435
4211   -90426
4212   -25637
4213    74214
4214    74205
4215   -29970
4216   -93043
4217   -29395
4218    75555
4219    74363
4220   -24574
4221   -89791
4222   -34251
4223    68571
4224    78729
4225   -21565
4226   -93440
4227   -33757
4228    69149
4229    78403
4230   -16027
4231   -90811
4232   -40338
4233    66231
4234    83143
4235   -16239
4236   -90311
4237   -40579
4238    63658
4239    82358
4240    -9563
4241   -91778
4242   -46103
4243    63890
4244    83397
4245   -11544
4246   -89319
4247   -47974
4248    57357
4249    86072
4250    -3047
4251   -90915
4252   -51508
4253    56899
4254    84454
4255    -1683
4256   -84340
4257   -53113
4258    52687
4259    89414
4260     2536
4261   -86940
4262   -55329
4263    48765
4264    86210
4265     6157
4266   -81902
4267   -60790
4268    43804
4269    88825
4270    10092
4271   -82132
4272   -60680
4273    40976
4274    87713
4275    15863
4276   -80585
4277   -64865
4278    40000
4279    88973
4280    15647
4281   -77232
4282   -65936
4283    34576
4284    89797
4285    22122
4286   -79012
4287   -70019
4288    35966
4289    89681
4290    20527
4291   -74804
4292   -70664
4293    29134
4294    91083
4295    26752
4296   -75136
4297   -72145
4298    28756
4299    88479
4300    28409
4301   -70570
4302   -76190
4303    23243
4304    90680
4305    32995
4306   -68675
4307   -76159
4308    19256
4309    87528
4310    36947
4311   -64955
4312   -79673
4313    16111
4314    89506
4315    38246
4316   -61083
4317   -77628
4318    10730
4319    85974
4320    44727
4321   -60900
4322   -82723
4323    10653
4324    86524
4325    44600
4326   -56724
4327   -81099
4328     4031
4329    85018
4330    49499
4331   -57713
4332   -84491
4333     5089
4334    85592
4335    51291
4336   -51173
4337   -86505
4338    -1194
4339    85866
4340    53640
4341   -51352
4342   -86438
4343    -2989
4344    83026
4345    56731
4346   -47589
4347   -87586
4348    -6901
4349    82395
4350    57708
4351   -44200
4352   -86791
4353   -13013
4354    78739
4355    63562
4356   -40238
4357   -89118
4358   -13736
4359    78414
4360    62445
4361   -37214
4362   -85411
4363   -18960
4364    75297
4365    67973
4366   -34016
4367   -88790
4368   -21230
4369    73829
4370    67754
4371   -29735
4372   -87573
4373   -24304
4374    71750
4375    71185
4376   -27676
4377   -88230
4378   -27711
4379    70564
4380    72970
4381   -24339
4382   -89820
4383   -31144
4384    70611
4385    74689
4386   -22185
4387   -87275
4388   -33537
4389    65972
4390    76820
4391   -16771
4392   -89483
4393   -37907
4394    65985
4395    78101
4396   -15867
4397   -85680
4398   -41096
4399    59855
4400    79590
4401   -10427
4402   -87249
4403   -43003
4404    59813
4405    79861
4406    -7419
4407   -84359
4408   -46129
4409    53944
4410    82076
4411    -3871
4412   -82736
4413   -48303
4414    51043
4415    81786
4416      624
4417   -83337
4418   -53100
4419    49672
4420    84617
4421     1337
4422   -81239
4423   -53246
4424    45504
4425    83269
4426     7700
4427   -81183
4428   -57475
4429    44901
4430    85628
4431     9591
4432   -78917
4433   -59049
4434    40282
4435    86924
4436    13355
4437   -79708
4438   -63961
4439    40262
4440    86887
4441    16196
4442   -76502
4443   -64876
4444    34078
4445    87046
4446    18959
4447   -74776
4448   -66528
4449    31995
4450    86382
4451    24049
4452   -70432
4453   -69255
4454    28586
4455    86341
4456    25544
4457   -68961
4458   -69155
4459    23856
4460    84385
4461    30452
4462   -65655
4463   -73034
4464    21045
4465    85908
4466    32270
4467   -66311
4468   -73501
4469    17835
4470    85800
4471    37445
4472   -61555
4473   -76235
4474    15066
4475    84558
4476    37835
4477   -59996
4478   -77930
4479    12691
4480    86068
4481    42168
4482   -58227
4483   -78441
4484     7816
4485    82803
4486    44004
4487   -56117
4488   -80818
4489     5814
4490    84937
4491    45855
4492   -54833
4493   -80147
4494     1873
4495    81619
4496    51490
4497   -50687
4498   -82679
4499     -494
4500    81656
4501    51327
4502   -47349
4503   -80915
4504    -6638
4505    78080
4506    54641
4507   -43567
4508   -83598
4509    -7691
4510    77054
4511    55864
4512   -40445
4513   -82836
4514   -13315
4515    75787
4516    60843
4517   -38655
4518   -83280
4519   -14040
4520    74143
4521    61717
4522   -34938
4523   -85825
4524   -19307
4525    74014
4526    64481
4527   -34744
4528   -85830
4529   -21119
4530    69946
4531    66935
4532   -29404
4533   -86635
4534   -24687
4535    71201
4536    68164
4537   -26226
4538   -84102
4539   -28497
4540    66785
4541    71987
4542   -23040
4543   -86234
4544   -31149
4545    65369
4546    70846
4547   -18365
4548   -83593
4549   -35587
4550    62793
4551    72753
4552   -17174
4553   -83490
4554   -34964
4555    58107
4556    73795
4557   -10140
4558   -81966
4559   -40941
4560    58736
4561    76028
4562   -10407
4563   -80782
4564   -40982
4565    54156
4566    77756
4567    -4626
4568   -82865
4569   -45675
4570    53340
4571    77087
4572    -3944
4573   -79993
4574   -48447
4575    49535
4576    81426
4577     -306
4578   -80989
4579   -49283
4580    48582
4581    80657
4582     4330
4583   -77725
4584   -54849
4585    45423
4586    83658
4587     5535
4588   -76282
4589   -55063
4590    39974
4591    80714
4592    12072
4593   -76257
4594   -60536
4595    39811
4596    83032
4597    12109
4598   -72890
4599   -58194
4600    32349
4601    82536
4602    19102
4603   -72806
4604   -61550
4605    33773
4606    80459
4607    18738
4608   -65928
4609   -64757
4610    27398
4611    84210
4612    23278
4613   -70590
4614   -64740
4615    27065
4616    80232
4617    25877
4618   -64305
4619   -70924
4620    22003
4621    85281
4622    27517
4623   -66739
4624   -67749
4625    19948
4626    80927
4627    34176
4628   -61675
4629   -74370
4630    19216
4631    84196
4632    32403
4633   -60281
4634   -71240
4635    12689
4636    81654
4637    40234
4638   -57459
4639   -76154
4640    11787
4641    79240
4642    39091
4643   -52862
4644   -73566
4645     4594
4646    81224
4647    43964
4648   -53039
4649   -74804
4650     5318
4651    75741
4652    46056
4653   -44779
4654   -77374
4655     -834
4656    79572
4657    46258
4658   -49525
4659   -74990
4660    -1728
4661    72692
4662    51658
4663   -42443
4664   -80183
4665    -5872
4666    77449
4667    50852
4668   -43881
4669   -77359
4670    -9880
4671    73428
4672    58148
4673   -38854
4674   -82066
4675    -9899
4676    73302
4677    56385
4678   -35340
4679   -80958
4680   -17717
4681    71793
4682    61411
4683   -34021
4684   -80423
4685   -16381
4686    68039
4687    60934
4688   -27437
4689   -81400
4690   -22895
4691    68879
4692    64320
4693   -28223
4694   -78653
4695   -22903
4696    62244
4697    65825
4698   -22105
4699   -80647
4700   -26677
4701    63685
4702    64963
4703   -20496
4704   -77311
4705   -30543
4706    59323
4707    68577
4708   -17542
4709   -80688
4710   -31305
4711    58809
4712    68974
4713   -13109
4714   -78407
4715   -38733
4716    56867
4717    72660
4718   -14276
4719   -79290
4720   -35083
4721    54000
4722    71010
4723    -6873
4724   -79217
4725   -43697
4726    54152
4727    74763
4728    -8526
4729   -77103
4730   -42057
4731    49488
4732    75349
4733     -473
4734   -77923
4735   -46955
4736    48703
4737    75110
4738    -1093
4739   -73855
4740   -48358
4741    43307
4742    77373
4743     4980
4744   -75897
4745   -49989
4746    42923
4747    75299
4748     7283
4749   -71839
4750   -54346
4751    38075
4752    79274
4753     7828
4754   -70928
4755   -53414
4756    36209
4757    76119
4758    15148
4759   -68883
4760   -58086
4761    35025
4762    80861
4763    14357
4764   -67979
4765   -59060
4766    29579
4767    79045
4768    20387
4769   -69104
4770   -63102
4771    29979
4772    79335
4773    21479
4774   -65852
4775   -63462
4776    23553
4777    80785
4778    26687
4779   -64411
4780   -65189
4781    22935
4782    77790
4783    27064
4784   -58739
4785   -68935
4786    18666
4787    79817
4788    30844
4789   -59458
4790   -66025
4791    15933
4792    76023
4793    33960
4794   -55896
4795   -70101
4796    12619
4797    78001
4798    34206
4799   -55092
4800   -68974
4801     8083
4802    75498
4803    39406
4804   -52918
4805   -72811
4806     7127
4807    76556
4808    40829
4809   -48937
4810   -73071
4811     3811
4812    76266
4813    44376
4814   -49161
4815   -74463
4816     1456
4817    73554
4818    47407
4819   -43690
4820   -76831
4821    -3830
4822    74456
4823    49644
4824   -44100
4825   -76091
4826    -4703
4827    71254
4828    51304
4829   -38607
4830   -77655
4831    -9151
4832    72669
4833    52903
4834   -37310
4835   -75522
4836   -10725
4837    68179
4838    55593
4839   -33312
4840   -77319
4841   -13339
4842    66679
4843    55950
4844   -29580
4845   -75194
4846   -16896
4847    64985
4848    60669
4849   -28375
4850   -78151
4851   -19622
4852    63335
4853    59998
4854   -24668
4855   -77083
4856   -24548
4857    63366
4858    62904
4859   -24439
4860   -77534
4861   -26382
4862    59552
4863    65459
4864   -20055
4865   -77662
4866   -28897
4867    59899
4868    67167
4869   -18187
4870   -77697
4871   -32752
4872    55365
4873    69031
4874   -13360
4875   -78143
4876   -33923
4877    55203
4878    68394
4879   -10208
4880   -74300
4881   -38089
4882    51431
4883    69866
4884    -8542
4885   -74411
4886   -37679
4887    47931
4888    68918
4889    -3358
4890   -72433
4891   -42049
4892    47678
4893    71694
4894    -2354
4895   -72580
4896   -43347
4897    44296
4898    71062
4899     2066
4900   -70681
4901   -48391
4902    42925
4903    73066
4904     3499
4905   -70413
4906   -49665
4907    39257
4908    74412
4909     8039
4910   -71911
4911   -52409
4912    38426
4913    75114
4914    10310
4915   -67448
4916   -53370
4917    34160
4918    77057
4919    13381
4920   -68277
4921   -54823
4922    32313
4923    75193
4924    15861
4925   -64406
4926   -57237
4927    27797
4928    75842
4929    18834
4930   -64576
4931   -58174
4932    27352
4933    75058
4934    21957
4935   -61058
4936   -61166
4937    23291
4938    76110
4939    23222
4940   -60669
4941   -60480
4942    19846
4943    74513
4944    28397
4945   -57658
4946   -63437
4947    18020
4948    74289
4949    28564
4950   -54719
4951   -65424
4952    14446
4953    75323
4954    33218
4955   -54793
4956   -67382
4957    13490
4958    73889
4959    34656
4960   -51985
4961   -69181
4962     8841
4963    75805
4964    39450
4965   -51008
4966   -70121
4967     5653
4968    72469
4969    40599
4970   -47619
4971   -71192
4972     1119
4973    73157
4974    42416
4975   -45175
4976   -69622
4977     -996
4978    70413
4979    44993
4980   -41922
4981   -71914
4982    -1723
4983    69841
4984    45826
4985   -37788
4986   -70259
4987    -7852
4988    68240
4989    49684
4990   -38277
4991   -72789
4992    -6762
4993    65566
4994    49916
4995   -33460
4996   -72846
4997   -12652
4998    67351
4999    54691
5000   -33654
5001   -73978
5002   -12858
5003    64512
5004    55624
5005   -28269
5006   -75637
5007   -18754
5008    63968
5009    56740
5010   -28314
5011   -73773
5012   -20756
5013    60410
5014    61569
5015   -24505
5016   -76511
5017   -23345
5018    61126
5019    60118
5020   -21331
5021   -71840
5022   -26691
5023    57624
5024    63780
5025   -19322
5026   -74907
5027   -26043
5028    56660
5029    62248
5030   -14842
5031   -71847
5032   -32465
5033    54106
5034    65034
5035   -14826
5036   -72243
5037   -31704
5038    48899
5039    64626
5040    -9420
5041   -72088
5042   -35426
5043    51251
5044    66839
5045    -7312
5046   -70311
5047   -39562
5048    46011
5049    69749
5050    -2408
5051   -72826
5052   -40731
5053    46383
5054    68606
5055    -1565
5056   -68740
5057   -44410
5058    42082
5059    72446
5060     1497
5061   -70658
5062   -44457
5063    40536
5064    70095
5065     6279
5066   -67895
5067   -49296
5068    38819
5069    73462
5070     6692
5071   -66248
5072   -48814
5073    32357
5074    71252
5075    11511
5076   -65963
5077   -52274
5078    33561
5079    70974
5080    11450
5081   -61978
5082   -52013
5083    28060
5084    71553
5085    16557
5086   -63766
5087   -54077
5088    29028
5089    70949
5090    18643
5091   -57987
5092   -57374
5093    24088
5094    73359
5095    21045
5096   -60693
5097   -58009
5098    21772
5099    71071
5100    24992
5101   -56468
5102   -63809
5103    19309
5104    75400
5105    26364
5106   -56089
5107   -61626
5108    14533
5109    72624
5110    32190
5111   -54766
5112   -65049
5113    14890
5114    72713
5115    29541
5116   -50488
5117   -63824
5118     8548
5119    71744
5120    35640
5121   -51469
5122   -65375
5123     9551
5124    68490
5125    35168
5126   -43920
5127   -66387
5128     3411
5129    70035
5130    37367
5131   -47174
5132   -65949
5133     4420
5134    66577
5135    42385
5136   -40954
5137   -68532
5138     -517
5139    68752
5140    41528
5141   -40991
5142   -66397
5143    -5366
5144    64173
5145    49016
5146   -37783
5147   -71996
5148    -4379
5149    66232
5150    46256
5151   -33463
5152   -70424
5153   -12066
5154    65446
5155    52046
5156   -35123
5157   -72117
5158    -9697
5159    62115
5160    50670
5161   -27834
5162   -71221
5163   -16096
5164    64127
5165    53779
5166   -29712
5167   -70036
5168   -15791
5169    57881
5170    54346
5171   -23484
5172   -73211
5173   -19062
5174    60464
5175    54854
5176   -22729
5177   -67101
5178   -22821
5179    54452
5180    60310
5181   -20109
5182   -72458
5183   -22662
5184    55139
5185    57829
5186   -14795
5187   -68504
5188   -30952
5189    52130
5190    63337
5191   -15807
5192   -72358
5193   -27485
5194    49576
5195    61512
5196    -8389
5197   -70078
5198   -34648
5199    51724
5200    64886
5201   -10918
5202   -68709
5203   -33149
5204    45549
5205    65197
5206    -3218
5207   -71356
5208   -38012
5209    47583
5210    64695
5211    -5325
5212   -65275
5213   -40176
5214    41146
5215    68187
5216     -849
5217   -68855
5218   -40854
5219    40195
5220    64023
5221     2314
5222   -62691
5223   -43743
5224    36665
5225    69727
5226     4343
5227   -64904
5228   -43407
5229    34215
5230    66307
5231     8744
5232   -64467
5233   -49913
5234    33255
5235    69803
5236     9117
5237   -61564
5238   -49446
5239    28909
5240    69071
5241    14725
5242   -63328
5243   -51564
5244    31082
5245    69284
5246    15342
5247   -58505
5248   -55613
5249    23901
5250    72413
5251    19039
5252   -60469
5253   -54111
5254    24270
5255    67464
5256    21146
5257   -54354
5258   -58898
5259    19185
5260    72253
5261    22056
5262   -55150
5263   -55572
5264    17653
5265    66444
5266    26867
5267   -52628
5268   -60627
5269    17380
5270    69131
5271    24657
5272   -48832
5273   -57848
5274    10009
5275    67402
5276    31696
5277   -51145
5278   -61926
5279    12496
5280    67015
5281    30996
5282   -44844
5283   -61769
5284     5326
5285    68710
5286    36154
5287   -46395
5288   -63353
5289     6204
5290    64457
5291    39313
5292   -41432
5293   -65811
5294      885
5295    68573
5296    39794
5297   -42903
5298   -64023
5299    -1121
5300    63628
5301    45104
5302   -37226
5303   -68639
5304    -2430
5305    64105
5306    42618
5307   -34821
5308   -64336
5309    -7452
5310    63693
5311    48858
5312   -34660
5313   -67397
5314    -6561
5315    60836
5316    45367
5317   -28402
5318   -65792
5319   -12935
5320    60558
5321    49620
5322   -30736
5323   -66551
5324   -12923
5325    57005
5326    50840
5327   -25585
5328   -68404
5329   -16665
5330    58698
5331    51059
5332   -24966
5333   -66112
5334   -19882
5335    53896
5336    56250
5337   -21413
5338   -70319
5339   -20862
5340    55809
5341    54581
5342   -17933
5343   -67174
5344   -26510
5345    53285
5346    60321
5347   -17453
5348   -69949
5349   -24514
5350    51013
5351    57910
5352   -10947
5353   -66578
5354   -30678
5355    50357
5356    59443
5357   -12169
5358   -66360
5359   -29379
5360    45636
5361    61393
5362    -7955
5363   -67786
5364   -33194
5365    46356
5366    60015
5367    -6881
5368   -62753
5369   -35332
5370    40757
5371    64621
5372    -3138
5373   -67260
5374   -37107
5375    41386
5376    62083
5377       -5
5378   -61154
5379   -41161
5380    38213
5381    67039
5382      518
5383   -65180
5384   -40922
5385    36465
5386    63729
5387     7103
5388   -61818
5389   -45718
5390    35036
5391    67160
5392     6442
5393   -60806
5394   -45100
5395    30352
5396    66610
5397    12506
5398   -60024
5399   -49527
5400    29888
5401    65953
5402    12280
5403   -56414
5404   -50111
5405    25619
5406    67814
5407    15874
5408   -58579
5409   -50516
5410    26200
5411    65139
5412    17308
5413   -53951
5414   -53989
5415    21947
5416    67982
5417    18639
5418   -54464
5419   -51910
5420    19437
5421    65066
5422    23854
5423   -51769
5424   -56932
5425    17999
5426    67429
5427    23003
5428   -50975
5429   -54992
5430    13197
5431    66596
5432    30052
5433   -50256
5434   -60416
5435    13577
5436    65405
5437    28749
5438   -45830
5439   -59839
5440     7095
5441    66803
5442    33004
5443   -46181
5444   -61361
5445     8679
5446    64152
5447    34108
5448   -41464
5449   -61134
5450     2833
5451    64638
5452    37209
5453   -41618
5454   -61241
5455     2599
5456    61428
5457    38794
5458   -37885
5459   -65485
5460     -971
5461    62315
5462    38677
5463   -36238
5464   -61214
5465    -3304
5466    59765
5467    44442
5468   -34972
5469   -64464
5470    -4631
5471    60561
5472    42762
5473   -31454
5474   -62566
5475    -9770
5476    59459
5477    47972
5478   -31507
5479   -64971
5480   -12434
5481    56869
5482    47439
5483   -26456
5484   -65742
5485   -14518
5486    58479
5487    51161
5488   -25814
5489   -65007
5490   -17218
5491    54136
5492    52571
5493   -21704
5494   -65791
5495   -18728
5496    53823
5497    51754
5498   -20527
5499   -64818
5500   -21573
5501    51800
5502    54773
5503   -17741
5504   -65914
5505   -21594
5506    49699
5507    53379
5508   -15871
5509   -63945
5510   -25245
5511    48917
5512    56132
5513   -14525
5514   -63279
5515   -26695
5516    47262
5517    57340
5518    -9930
5519   -65145
5520   -30228
5521    46024
5522    57828
5523    -8351
5524   -63629
5525   -32747
5526    41356
5527    60352
5528    -5251
5529   -64705
5530   -34219
5531    41647
5532    60784
5533    -1830
5534   -61107
5535   -38270
5536    38235
5537    63004
5538       71
5539   -62918
5540   -38374
5541    36087
5542    61655
5543     3578
5544   -60078
5545   -41857
5546    33819
5547    63826
5548     3931
5549   -60572
5550   -41891
5551    32268
5552    62830
5553     7903
5554   -58212
5555   -43756
5556    30988
5557    62815
5558     8926
5559   -56109
5560   -45538
5561    27531
5562    63628
5563    12346
5564   -55032
5565   -47195
5566    26468
5567    63140
5568    13992
5569   -54633
5570   -49518
5571    23206
5572    64022
5573    17479
5574   -52997
5575   -51185
5576    21258
5577    64707
5578    21454
5579   -52406
5580   -53243
5581    18084
5582    64641
5583    22293
5584   -51014
5585   -53896
5586    15069
5587    64402
5588    23927
5589   -48969
5590   -54436
5591    13903
5592    63031
5593    27113
5594   -45278
5595   -56091
5596    12346
5597    63276
5598    28799
5599   -44609
5600   -56917
5601    10480
5602    61858
5603    30581
5604   -42437
5605   -57853
5606     6326
5607    61715
5608    32054
5609   -41459
5610   -58160
5611     4355
5612    61746
5613    34891
5614   -39662
5615   -60116
5616     1266
5617    61736
5618    36257
5619   -36535
5620   -58626
5621     -910
5622    59893
5623    38387
5624   -35740
5625   -61219
5626    -3789
5627    58930
5628    40685
5629   -31984
5630   -60990
5631    -7864
5632    58671
5633    43257
5634   -30011
5635   -61720
5636    -8278
5637    56457
5638    44698
5639   -27690
5640   -61770
5641   -11250
5642    55265
5643    45980
5644   -26578
5645   -62966
5646   -12893
5647    53600
5648    46493
5649   -23708
5650   -61684
5651   -15788
5652    52920
5653    48178
5654   -22291
5655   -62799
5656   -16881
5657    51625
5658    50550
5659   -19670
5660   -62539
5661   -20549
5662    48865
5663    51553
5664   -17176
5665   -62189
5666   -22781
5667    48117
5668    53211
5669   -12678
5670   -62497
5671   -26256
5672    47089
5673    54718
5674   -12007
5675   -62664
5676   -27771
5677    44041
5678    56487
5679    -8345
5680   -62045
5681   -30121
5682    43350
5683    57258
5684    -7705
5685   -61322
5686   -31314
5687    40970
5688    57559
5689    -4171
5690   -61071
5691   -33203
5692    39200
5693    57024
5694    -3717
5695   -59266
5696   -35106
5697    37970
5698    58237
5699     -280
5700   -60177
5701   -36062
5702    35139
5703    58057
5704     2155
5705   -58200
5706   -38659
5707    35635
5708    59434
5709     4244
5710   -56708
5711   -40643
5712    31914
5713    60252
5714     8109
5715   -55202
5716   -42577
5717    28857
5718    60357
5719     8978
5720   -53807
5721   -44513
5722    25754
5723    61435
5724    12523
5725   -52532
5726   -44989
5727    23732
5728    60573
5729    15225
5730   -51528
5731   -48880
5732    21559
5733    61703
5734    16434
5735   -50099
5736   -47876
5737    19790
5738    60840
5739    20190
5740   -50032
5741   -51319
5742    17250
5743    61790
5744    19917
5745   -48288
5746   -49926
5747    14588
5748    59530
5749    23009
5750   -47450
5751   -52306
5752    14656
5753    60223
5754    23349
5755   -44394
5756   -52356
5757     9558
5758    60295
5759    27688
5760   -42971
5761   -54989
5762     8911
5763    58706
5764    29780
5765   -39208
5766   -56749
5767     4213
5768    59676
5769    30930
5770   -39442
5771   -55566
5772     2396
5773    57497
5774    34618
5775   -35231
5776   -59592
5777     1449
5778    58631
5779    35761
5780   -36051
5781   -56852
5782    -3182
5783    56365
5784    37651
5785   -33797
5786   -58981
5787    -2611
5788    56017
5789    39298
5790   -30738
5791   -59592
5792    -6775
5793    56093
5794    40769
5795   -30868
5796   -57915
5797    -8037
5798    53745
5799    42747
5800   -26768
5801   -59293
5802    -9577
5803    54229
5804    43578
5805   -25052
5806   -57638
5807   -12201
5808    50567
5809    46268
5810   -23328
5811   -61254
5812   -14763
5813    51823
5814    46135
5815   -20545
5816   -58640
5817   -18579
5818    48649
5819    50790
5820   -17756
5821   -60384
5822   -19215
5823    46441
5824    48495
5825   -14100
5826   -58863
5827   -23982
5828    46534
5829    51078
5830   -14309
5831   -60011
5832   -22651
5833    42751
5834    52106
5835   -10759
5836   -60451
5837   -27638
5838    44667
5839    53787
5840   -10919
5841   -56843
5842   -25446
5843    39628
5844    53877
5845    -5364
5846   -59849
5847   -29221
5848    40809
5849    53024
5850    -5068
5851   -56261
5852   -32456
5853    37670
5854    57260
5855    -3083
5856   -58558
5857   -33157
5858    35938
5859    55512
5860     1675
5861   -56076
5862   -36985
5863    34448
5864    57542
5865     1878
5866   -55625
5867   -37167
5868    30425
5869    57210
5870     6785
5871   -54220
5872   -40080
5873    30712
5874    59209
5875     7578
5876   -53707
5877   -41370
5878    26522
5879    59123
5880     9682
5881   -52543
5882   -42225
5883    27286
5884    57543
5885    11101
5886   -50574
5887   -44611
5888    22571
5889    59140
5890    13012
5891   -50765
5892   -43491
5893    21020
5894    57632
5895    15557
5896   -48712
5897   -47742
5898    19999
5899    59500
5900    17372
5901   -46477
5902   -45668
5903    15515
5904    57913
5905    22581
5906   -47327
5907   -50937
5908    16013
5909    58724
5910    22014
5911   -42619
5912   -49791
5913    10407
5914    58402
5915    26128
5916   -43296
5917   -51950
5918    10698
5919    56625
5920    28263
5921   -39509
5922   -53621
5923     6777
5924    58572
5925    28117
5926   -40272
5927   -53267
5928     5353
5929    55642
5930    31722
5931   -36845
5932   -56186
5933     4143
5934    56882
5935    30781
5936   -36572
5937   -54030
5938      245
5939    54706
5940    35625
5941   -33710
5942   -57018
5943       20
5944    55321
5945    34661
5946   -32691
5947   -54944
5948    -4248
5949    54354
5950    38330
5951   -30710
5952   -56307
5953    -4682
5954    51655
5955    38700
5956   -26558
5957   -58033
5958    -9667
5959    52789
5960    41723
5961   -27035
5962   -56833
5963   -10257
5964    48994
5965    42465
5966   -22421
5967   -58450
5968   -13066
5969    49353
5970    43874
5971   -21961
5972   -57021
5973   -15875
5974    47378
5975    45888
5976   -19500
5977   -58016
5978   -15634
5979    48257
5980    46129
5981   -16544
5982   -57503
5983   -20499
5984    46722
5985    48515
5986   -16890
5987   -56531
5988   -19426
5989    43731
5990    48379
5991   -12798
5992   -58202
5993   -23434
5994    44451
5995    49127
5996   -11789
5997   -55862
5998   -24763
5999    39511
6000    51385
6001    -8161
6002   -58279
6003   -26609
6004    39674
6005    51107
6006    -5549
6007   -54497
6008   -29388
6009    35514
6010    53695
6011    -4053
6012   -55915
6013   -31639
6014    35324
6015    52834
6016     -957
6017   -53682
6018   -35197
6019    34182
6020    55055
6021      429
6022   -54678
6023   -34334
6024    32287
6025    54409
6026     3580
6027   -53186
6028   -36906
6029    31758
6030    55081
6031     3435
6032   -51645
6033   -37213
6034    26728
6035    55345
6036     7265
6037   -52215
6038   -39145
6039    27347
6040    55057
6041     7104
6042   -49431
6043   -40956
6044    24047
6045    57622
6046    11323
6047   -50667
6048   -41456
6049    21505
6050    55144
6051    13993
6052   -47000
6053   -43790
6054    20170
6055    57508
6056    14710
6057   -45486
6058   -44283
6059    15956
6060    57400
6061    18802
6062   -45327
6063   -47169
6064    16470
6065    56436
6066    19654
6067   -42473
6068   -47550
6069    12799
6070    56657
6071    22459
6072   -43651
6073   -47953
6074    12142
6075    55920
6076    22983
6077   -39776
6078   -49725
6079     9280
6080    56892
6081    24086
6082   -40760
6083   -49525
6084     8063
6085    53461
6086    26990
6087   -37966
6088   -51059
6089     5871
6090    56265
6091    28334
6092   -35175
6093   -51303
6094     1517
6095    54053
6096    32063
6097   -34882
6098   -54148
6099     1595
6100    53105
6101    33363
6102   -30967
6103   -53477
6104    -3123
6105    53237
6106    36489
6107   -31409
6108   -54511
6109    -4406
6110    50300
6111    36418
6112   -26827
6113   -54338
6114    -6845
6115    51322
6116    37393
6117   -26856
6118   -53914
6119    -7285
6120    48547
6121    40985
6122   -22506
6123   -56891
6124    -9939
6125    49824
6126    40128
6127   -23853
6128   -53914
6129   -12503
6130    46611
6131    43361
6132   -22349
6133   -54535
6134   -12204
6135    46929
6136    40988
6137   -17994
6138   -55025
6139   -15642
6140    46198
6141    44161
6142   -18281
6143   -54689
6144   -18809
6145    43141
6146    45496
6147   -13854
6148   -56155
6149   -21466
6150    42509
6151    47249
6152   -13060
6153   -54036
6154   -22483
6155    37864
6156    48533
6157    -9246
6158   -54479
6159   -25004
6160    40481
6161    47721
6162    -6946
6163   -52356
6164   -26799
6165    35702
6166    50539
6167    -6154
6168   -54864
6169   -25946
6170    35966
6171    49147
6172    -2516
6173   -51778
6174   -29760
6175    34701
6176    53095
6177    -2618
6178   -52409
6179   -29761
6180    32453
6181    51076
6182      651
6183   -52701
6184   -34247
6185    31776
6186    53287
6187     1100
6188   -49556
6189   -34780
6190    27272
6191    54355
6192     5144
6193   -51090
6194   -37094
6195    28246
6196    52616
6197     6947
6198   -48273
6199   -37555
6200    24570
6201    54906
6202     8694
6203   -48326
6204   -39741
6205    22494
6206    53423
6207    11158
6208   -46373
6209   -41655
6210    21062
6211    54866
6212    12449
6213   -45141
6214   -42460
6215    18140
6216    54717
6217    15259
6218   -44953
6219   -42878
6220    17787
6221    53959
6222    15966
6223   -42946
6224   -43847
6225    14789
6226    53916
6227    19566
6228   -42483
6229   -44405
6230    13355
6231    53247
6232    19643
6233   -39646
6234   -47544
6235    10037
6236    55173
6237    22601
6238   -39210
6239   -46623
6240     9678
6241    52883
6242    25943
6243   -37626
6244   -49723
6245     8254
6246    52641
6247    27133
6248   -35802
6249   -48207
6250     2944
6251    51868
6252    30331
6253   -35294
6254   -50807
6255     2958
6256    50642
6257    30395
6258   -30356
6259   -50312
6260     -753
6261    51598
6262    32295
6263   -31234
6264   -51158
6265     -938
6266    48837
6267    33095
6268   -28111
6269   -51456
6270    -3508
6271    50540
6272    34026
6273   -28977
6274   -51758
6275    -4165
6276    48559
6277    36598
6278   -25448
6279   -53386
6280    -7180
6281    49079
6282    37109
6283   -23593
6284   -52725
6285   -10772
6286    46275
6287    40431
6288   -21397
6289   -53065
6290   -11972
6291    44977
6292    40540
6293   -19101
6294   -52716
6295   -14897
6296    44429
6297    42327
6298   -17581
6299   -52715
6300   -15811
6301    42635
6302    43479
6303   -14042
6304   -52821
6305   -18485
6306    42195
6307    44362
6308   -14245
6309   -51850
6310   -20323
6311    40201
6312    45274
6313   -11283
6314   -53518
6315   -19720
6316    39158
6317    46202
6318    -9459
6319   -51544
6320   -23934
6321    37215
6322    46843
6323    -8687
6324   -53152
6325   -24338
6326    36510
6327    46801
6328    -6186
6329   -51535
6330   -26952
6331    33731
6332    48792
6333    -5014
6334   -49979
6335   -26944
6336    32045
6337    49243
6338     -727
6339   -49889
6340   -30924
6341    32178
6342    50082
6343      352
6344   -48481
6345   -31331
6346    27449
6347    49984
6348     3923
6349   -49704
6350   -33278
6351    27538
6352    49560
6353     3933
6354   -46638
6355   -34703
6356    24653
6357    52513
6358     6852
6359   -48058
6360   -36044
6361    25386
6362    50898
6363     9101
6364   -46412
6365   -37750
6366    22375
6367    53360
6368    10451
6369   -47054
6370   -39045
6371    19951
6372    50446
6373    13230
6374   -43692
6375   -41084
6376    18541
6377    52863
6378    13621
6379   -42588
6380   -40722
6381    16742
6382    52003
6383    17020
6384   -40164
6385   -42626
6386    13681
6387    51385
6388    17822
6389   -38916
6390   -43495
6391    11455
6392    52152
6393    20709
6394   -38596
6395   -44718
6396     9101
6397    50638
6398    22725
6399   -37764
6400   -45700
6401     7605
6402    51620
6403    24205
6404   -35161
6405   -45094
6406     6608
6407    50513
6408    25799
6409   -34702
6410   -47325
6411     5477
6412    50545
6413    27111
6414   -32984
6415   -47779
6416     1419
6417    50280
6418    29555
6419   -32247
6420   -48674
6421     1654
6422    49378
6423    30341
6424   -30104
6425   -48661
6426    -1533
6427    47691
6428    31041
6429   -28426
6430   -50093
6431    -3530
6432    46067
6433    33859
6434   -25003
6435   -50742
6436    -7674
6437    46917
6438    35092
6439   -25451
6440   -50260
6441    -7943
6442    44628
6443    36958
6444   -22203
6445   -51237
6446   -10096
6447    43856
6448    37463
6449   -21036
6450   -49608
6451   -11802
6452    42900
6453    39874
6454   -18735
6455   -51341
6456   -13178
6457    43160
6458    39179
6459   -17152
6460   -51451
6461   -14077
6462    42600
6463    41942
6464   -15315
6465   -51570
6466   -16749
6467    39983
6468    41572
6469   -13585
6470   -50990
6471   -18568
6472    39489
6473    43430
6474   -11287
6475   -50556
6476   -20778
6477    36462
6478    43582
6479    -9233
6480   -50132
6481   -23589
6482    36165
6483    45150
6484    -7193
6485   -50063
6486   -24853
6487    33791
6488    46597
6489    -4814
6490   -49446
6491   -26150
6492    32034
6493    46072
6494    -3797
6495   -49618
6496   -27244
6497    30598
6498    48142
6499     -953
6500   -47617
6501   -28448
6502    29353
6503    47551
6504      256
6505   -47453
6506   -31464
6507    28729
6508    49261
6509     2254
6510   -48101
6511   -31329
6512    26435
6513    49886
6514     3270
6515   -46499
6516   -34182
6517    26416
6518    49102
6519     5363
6520   -45113
6521   -34447
6522    23432
6523    49084
6524     8040
6525   -44404
6526   -37013
6527    21595
6528    49523
6529    10278
6530   -42900
6531   -38835
6532    19044
6533    50571
6534    12043
6535   -41685
6536   -39170
6537    17877
6538    50035
6539    14834
6540   -39879
6541   -40183
6542    14790
6543    49998
6544    15618
6545   -39495
6546   -40321
6547    13849
6548    49706
6549    17628
6550   -38278
6551   -42750
6552    11124
6553    49795
6554    19174
6555   -38387
6556   -41491
6557    10230
6558    49321
6559    21835
6560   -35965
6561   -43805
6562     8315
6563    49162
6564    21674
6565   -34363
6566   -45380
6567     6495
6568    49160
6569    24109
6570   -34105
6571   -46246
6572     4296
6573    48153
6574    25450
6575   -30379
6576   -45736
6577     2117
6578    48335
6579    27657
6580   -29379
6581   -46857
6582     -682
6583    46037
6584    29081
6585   -27126
6586   -47448
6587    -2361
6588    46821
6589    31054
6590   -26263
6591   -47458
6592    -3586
6593    45729
6594    32880
6595   -25758
6596   -48173
6597    -5558
6598    44480
6599    33549
6600   -22983
6601   -49496
6602    -7587
6603    44834
6604    35876
6605   -21330
6606   -49105
6607    -7905
6608    42775
6609    35413
6610   -20553
6611   -49331
6612   -11566
6613    43426
6614    37783
6615   -18483
6616   -48282
6617   -11562
6618    40587
6619    38886
6620   -15386
6621   -49522
6622   -15479
6623    40801
6624    39527
6625   -13091
6626   -48210
6627   -16566
6628    37237
6629    40888
6630   -12232
6631   -49250
6632   -17164
6633    36852
6634    41104
6635    -9554
6636   -47842
6637   -21151
6638    34269
6639    43130
6640   -10188
6641   -48417
6642   -20882
6643    33866
6644    42747
6645    -6360
6646   -47303
6647   -24822
6648    34002
6649    44255
6650    -6542
6651   -47883
6652   -24208
6653    31950
6654    43879
6655    -2808
6656   -48500
6657   -26928
6658    30083
6659    45767
6660    -2964
6661   -47078
6662   -26910
6663    28402
6664    46761
6665     1265
6666   -47297
6667   -29862
6668    28043
6669    45668
6670     1299
6671   -44143
6672   -31360
6673    24869
6674    47930
6675     5682
6676   -43685
6677   -32072
6678    23752
6679    47236
6680     6886
6681   -41818
6682   -34301
6683    22280
6684    47951
6685     7489
6686   -42582
6687   -34435
6688    19484
6689    46349
6690    10416
6691   -42057
6692   -36811
6693    18194
6694    48718
6695    10553
6696   -39853
6697   -36987
6698    17482
6699    48487
6700    13945
6701   -40555
6702   -39436
6703    15548
6704    48109
6705    14757
6706   -37608
6707   -40534
6708    13475
6709    48942
6710    15642
6711   -37311
6712   -40183
6713    12896
6714    47251
6715    19306
6716   -34713
6717   -42853
6718     9358
6719    46872
6720    20351
6721   -33941
6722   -41717
6723     7450
6724    46151
6725    23319
6726   -33079
6727   -42993
6728     6129
6729    46863
6730    23351
6731   -30959
6732   -43801
6733     3475
6734    46262
6735    25371
6736   -30293
6737   -44321
6738     3096
6739    46192
6740    26534
6741   -28330
6742   -45347
6743     -697
6744    46108
6745    28896
6746   -28715
6747   -44994
6748    -1860
6749    43110
6750    28880
6751   -26159
6752   -46587
6753    -3334
6754    44275
6755    32393
6756   -24900
6757   -46743
6758    -5614
6759    43296
6760    32677
6761   -21277
6762   -47834
6763    -6563
6764    41552
6765    33165
6766   -21821
6767   -46953
6768    -9447
6769    39398
6770    35926
6771   -18367
6772   -47449
6773    -9694
6774    38581
6775    35635
6776   -16441
6777   -47310
6778   -13399
6779    39071
6780    37244
6781   -14986
6782   -46319
6783   -13655
6784    37824
6785    38075
6786   -13146
6787   -46832
6788   -15845
6789    37974
6790    38896
6791   -10691
6792   -46873
6793   -17195
6794    35868
6795    39698
6796   -10425
6797   -47017
6798   -19068
6799    35592
6800    42254
6801    -8410
6802   -46697
6803   -21822
6804    33808
6805    42932
6806    -7325
6807   -46450
6808   -22302
6809    33019
6810    41896
6811    -4673
6812   -45230
6813   -25035
6814    29931
6815    43509
6816    -2399
6817   -45348
6818   -23780
6819    28777
6820    43184
6821      528
6822   -44691
6823   -27360
6824    27211
6825    44169
6826      981
6827   -43182
6828   -28739
6829    25078
6830    43885
6831     2817
6832   -43318
6833   -30755
6834    24023
6835    44730
6836     4352
6837   -41748
6838   -30681
6839    22416
6840    45858
6841     6830
6842   -42225
6843   -32141
6844    20658
6845    45186
6846     7917
6847   -40668
6848   -34900
6849    19848
6850    47601
6851    10292
6852   -40712
6853   -33013
6854    17411
6855    45721
6856    12100
6857   -39413
6858   -36301
6859    17091
6860    46512
6861    13260
6862   -38258
6863   -37715
6864    13654
6865    46486
6866    16704
6867   -35692
6868   -37828
6869    12669
6870    45297
6871    16051
6872   -35143
6873   -38810
6874    10545
6875    46661
6876    18619
6877   -34432
6878   -40019
6879     8790
6880    44966
6881    19828
6882   -32650
6883   -41236
6884     6546
6885    46316
6886    21549
6887   -30936
6888   -42105
6889     5378
6890    44879
6891    23153
6892   -31207
6893   -42961
6894     4455
6895    44626
6896    23950
6897   -29145
6898   -43282
6899     1343
6900    44339
6901    25819
6902   -28527
6903   -43081
6904     1194
6905    43163
6906    26378
6907   -25542
6908   -43798
6909    -1511
6910    42049
6911    27795
6912   -24798
6913   -44218
6914    -3185
6915    41104
6916    29907
6917   -21983
6918   -44817
6919    -5526
6920    41132
6921    30742
6922   -21695
6923   -44402
6924    -7154
6925    39838
6926    32574
6927   -19714
6928   -45734
6929    -8808
6930    40261
6931    33595
6932   -18461
6933   -45319
6934   -10802
6935    38928
6936    35283
6937   -17435
6938   -45737
6939   -11341
6940    37747
6941    35356
6942   -15302
6943   -44354
6944   -12969
6945    37245
6946    37446
6947   -14492
6948   -46524
6949   -14724
6950    35321
6951    37680
6952   -11613
6953   -45481
6954   -17649
6955    35223
6956    39412
6957    -9763
6958   -45324
6959   -18168
6960    32733
6961    40124
6962    -7833
6963   -44084
6964   -19021
6965    31878
6966    39728
6967    -6884
6968   -43540
6969   -22560
6970    30068
6971    41486
6972    -4214
6973   -42680
6974   -23803
6975    30549
6976    40945
6977    -2582
6978   -43759
6979   -25563
6980    27934
6981    42443
6982      -18
6983   -42880
6984   -25664
6985    26918
6986    42687
6987     1699
6988   -42155
6989   -29000
6990    24822
6991    44530
6992     1764
6993   -42184
6994   -28536
6995    23756
6996    44286
6997     4581
6998   -41558
6999   -29634
7000    22453
7001    44179
7002     5427
7003   -39030
7004   -30896
7005    18789
7006    44155
7007     8773
7008   -40036
7009   -32358
7010    18481
7011    43808
7012    10793
7013   -37382
7014   -33826
7015    15964
7016    44476
7017    10675
7018   -37731
7019   -34705
7020    14979
7021    43553
7022    12771
7023   -36794
7024   -36193
7025    13824
7026    44550
7027    14268
7028   -36256
7029   -37187
7030    12376
7031    45113
7032    16359
7033   -34478
7034   -38458
7035    10324
7036    45987
7037    18250
7038   -33439
7039   -38417
7040     8501
7041    44739
7042    18813
7043   -31441
7044   -40731
7045     7193
7046    43898
7047    19939
7048   -30822
7049   -39407
7050     5730
7051    43608
7052    22438
7053   -28015
7054   -41346
7055     3130
7056    41815
7057    22531
7058   -26964
7059   -41061
7060       92
7061    42585
7062    24841
7063   -26137
7064   -40525
7065      108
7066    41445
7067    27824
7068   -23975
7069   -41801
7070    -2494
7071    41391
7072    26831
7073   -22740
7074   -42865
7075    -3396
7076    40174
7077    29576
7078   -22106
7079   -44133
7080    -5547
7081    39621
7082    30460
7083   -21092
7084   -43881
7085    -7007
7086    38968
7087    31554
7088   -19096
7089   -43036
7090    -8362
7091    38937
7092    33428
7093   -17010
7094   -44398
7095   -10247
7096    35717
7097    34715
7098   -16004
7099   -43664
7100   -11651
7101    35749
7102    34390
7103   -14137
7104   -43509
7105   -13813
7106    34563
7107    34875
7108   -12375
7109   -42238
7110   -15037
7111    33275
7112    36013
7113    -9886
7114   -42976
7115   -17480
7116    32193
7117    36661
7118    -9305
7119   -42316
7120   -18703
7121    31612
7122    38463
7123    -7621
7124   -43733
7125   -19110
7126    30931
7127    38433
7128    -5947
7129   -42475
7130   -21327
7131    29786
7132    39921
7133    -5817
7134   -42874
7135   -22512
7136    28872
7137    41203
7138    -2593
7139   -42718
7140   -23714
7141    27716
7142    41031
7143    -1336
7144   -41680
7145   -25801
7146    24935
7147    40927
7148     1207
7149   -41698
7150   -26828
7151    24788
7152    40329
7153     2591
7154   -38852
7155   -27816
7156    21494
7157    41680
7158     4482
7159   -39393
7160   -28940
7161    20515
7162    41744
7163     5801
7164   -39507
7165   -30078
7166    19599
7167    43178
7168     8138
7169   -36978
7170   -30762
7171    17579
7172    41847
7173     9497
7174   -36414
7175   -33234
7176    16832
7177    44039
7178    10273
7179   -35315
7180   -34120
7181    14476
7182    42595
7183    12179
7184   -35699
7185   -36094
7186    13727
7187    43297
7188    13687
7189   -33195
7190   -35142
7191    11467
7192    42884
7193    16063
7194   -33474
7195   -36649
7196     9926
7197    43077
7198    18075
7199   -30639
7200   -36312
7201     8692
7202    42520
7203    17772
7204   -30937
7205   -37463
7206     5377
7207    41589
7208    20807
7209   -29093
7210   -39265
7211     5032
7212    41985
7213    22363
7214   -27016
7215   -37436
7216     2285
7217    41830
7218    22855
7219   -27542
7220   -40558
7221     2117
7222    40713
7223    23945
7224   -24720
7225   -40497
7226    -1200
7227    41435
7228    26255
7229   -24709
7230   -40808
7231    -1676
7232    39881
7233    26823
7234   -22470
7235   -41441
7236    -3763
7237    39107
7238    28666
7239   -21819
7240   -42274
7241    -5616
7242    37906
7243    29181
7244   -19101
7245   -41072
7246    -6521
7247    36946
7248    30287
7249   -18492
7250   -41087
7251    -9346
7252    35549
7253    31509
7254   -16483
7255   -41515
7256   -10278
7257    34640
7258    32223
7259   -14714
7260   -41022
7261   -11255
7262    34371
7263    34645
7264   -13468
7265   -41630
7266   -13499
7267    32708
7268    34111
7269   -11742
7270   -42922
7271   -14660
7272    33201
7273    36674
7274    -9600
7275   -41823
7276   -17111
7277    31718
7278    36058
7279    -9033
7280   -42346
7281   -17509
7282    30933
7283    37127
7284    -7307
7285   -41759
7286   -19000
7287    29345
7288    37345
7289    -5670
7290   -41261
7291   -19998
7292    27922
7293    37827
7294    -3733
7295   -40561
7296   -22872
7297    25626
7298    38402
7299    -2649
7300   -39884
7301   -22508
7302    26057
7303    38913
7304     -438
7305   -38920
7306   -24427
7307    23540
7308    39753
7309     1380
7310   -39283
7311   -25512
7312    22549
7313    40813
7314     2397
7315   -37561
7316   -27658
7317    22437
7318    40242
7319     4873
7320   -37925
7321   -27854
7322    19341
7323    42191
7324     5838
7325   -38427
7326   -29882
7327    19728
7328    40444
7329     7305
7330   -36554
7331   -31068
7332    16448
7333    42887
7334     8335
7335   -36543
7336   -32017
7337    16951
7338    41109
7339     9509
7340   -33899
7341   -32308
7342    13896
7343    41364
7344    11325
7345   -33172
7346   -34157
7347    11923
7348    40840
7349    14473
7350   -32009
7351   -33687
7352    10592
7353    40776
7354    15255
7355   -31224
7356   -34328
7357     8966
7358    41733
7359    15704
7360   -30035
7361   -35501
7362     7638
7363    41693
7364    16563
7365   -29626
7366   -36773
7367     6666
7368    41750
7369    20155
7370   -28695
7371   -37392
7372     4624
7373    40544
7374    20853
7375   -27313
7376   -39241
7377     3348
7378    40333
7379    22559
7380   -26250
7381   -38206
7382      739
7383    39183
7384    23214
7385   -23904
7386   -40221
7387      271
7388    38442
7389    25060
7390   -22416
7391   -39048
7392    -2971
7393    37198
7394    25961
7395   -22056
7396   -39690
7397    -3310
7398    36914
7399    26865
7400   -20819
7401   -37507
7402    -5689
7403    36512
7404    28090
7405   -19293
7406   -39771
7407    -5673
7408    35989
7409    29051
7410   -17147
7411   -40480
7412    -8245
7413    36532
7414    30441
7415   -16141
7416   -41216
7417    -8770
7418    34606
7419    32446
7420   -14343
7421   -42324
7422   -10722
7423    34219
7424    31548
7425   -13519
7426   -40511
7427   -13396
7428    32885
7429    34620
7430   -11287
7431   -42042
7432   -13578
7433    31412
7434    33295
7435    -9567
7436   -40023
7437   -15424
7438    30457
7439    35975
7440    -8950
7441   -39866
7442   -16100
7443    29388
7444    35155
7445    -5648
7446   -39428
7447   -18712
7448    28496
7449    36193
7450    -5721
7451   -39939
7452   -20013
7453    27248
7454    36878
7455    -3340
7456   -39297
7457   -19936
7458    26125
7459    37162
7460    -1591
7461   -38898
7462   -22467
7463    24451
7464    38651
7465     -725
7466   -39208
7467   -24007
7468    23645
7469    38416
7470     1123
7471   -37796
7472   -25479
7473    22686
7474    39723
7475     2840
7476   -36733
7477   -25669
7478    20774
7479    39069
7480     4678
7481   -36648
7482   -27921
7483    20136
7484    40036
7485     5654
7486   -36490
7487   -27212
7488    17853
7489    38413
7490     7136
7491   -35817
7492   -29251
7493    17558
7494    39346
7495     8071
7496   -33692
7497   -30590
7498    15324
7499    39113
7500     9641
7501   -33480
7502   -30405
7503    14316
7504    38599
7505    11974
7506   -32923
7507   -32410
7508    11075
7509    40238
7510    13465
7511   -32278
7512   -33261
7513    10225
7514    39606
7515    16561
7516   -31983
7517   -34537
7518     8922
7519    40333
7520    15974
7521   -31177
7522   -35042
7523     7921
7524    38581
7525    17511
7526   -29114
7527   -35607
7528     5670
7529    38145
7530    18064
7531   -27976
7532   -36113
7533     4920
7534    37765
7535    21308
7536   -26553
7537   -36033
7538     3679
7539    38892
7540    20231
7541   -24014
7542   -36994
7543     1772
7544    37887
7545    22928
7546   -23703
7547   -36085
7548       85
7549    37444
7550    23751
7551   -20971
7552   -38694
7553    -1035
7554    36580
7555    24913
7556   -21530
7557   -38710
7558    -4470
7559    36318
7560    26577
7561   -19785
7562   -39285
7563    -4801
7564    34947
7565    26875
7566   -19152
7567   -38597
7568    -6271
7569    35018
7570    28863
7571   -16857
7572   -39427
7573    -7347
7574    33905
7575    30014
7576   -14540
7577   -38980
7578    -9858
7579    34039
7580    29241
7581   -15019
7582   -39696
7583   -10061
7584    32187
7585    30099
7586   -12671
7587   -38732
7588   -12446
7589    31303
7590    31987
7591   -10956
7592   -37388
7593   -13152
7594    29827
7595    33051
7596   -10759
7597   -39966
7598   -15186
7599    29608
7600    33473
7601    -7552
7602   -38635
7603   -16709
7604    27985
7605    35023
7606    -6956
7607   -39740
7608   -17624
7609    27457
7610    36473
7611    -4485
7612   -38937
7613   -19340
7614    25936
7615    36697
7616    -3591
7617   -38229
7618   -21109
7619    25091
7620    36568
7621     -835
7622   -38169
7623   -22545
7624    24634
7625    36635
7626    -1077
7627   -36311
7628   -22098
7629    22527
7630    36704
7631     1779
7632   -35923
7633   -22800
7634    21295
7635    36219
7636     2691
7637   -35372
7638   -25736
7639    20293
7640    36703
7641     4378
7642   -35550
7643   -25595
7644    17599
7645    39182
7646     4793
7647   -35101
7648   -29262
7649    18089
7650    38877
7651     6819
7652   -34215
7653   -28264
7654    15545
7655    38812
7656     8631
7657   -32595
7658   -29775
7659    14616
7660    38621
7661     9749
7662   -32114
7663   -30576
7664    12503
7665    39312
7666    11179
7667   -32004
7668   -31497
7669    12457
7670    38967
7671    13861
7672   -30004
7673   -32993
7674     9821
7675    38675
7676    14054
7677   -28603
7678   -31746
7679     9414
7680    37304
7681    15941
7682   -27795
7683   -33147
7684     8515
7685    38145
7686    15531
7687   -26148
7688   -33524
7689     5516
7690    37240
7691    18452
7692   -26358
7693   -35253
7694     3336
7695    36777
7696    18943
7697   -24206
7698   -36071
7699     3800
7700    37125
7701    20897
7702   -24068
7703   -35596
7704     1506
7705    36705
7706    22735
7707   -22631
7708   -37051
7709    -1083
7710    36178
7711    23272
7712   -22151
7713   -36262
7714    -1935
7715    34900
7716    24802
7717   -19918
7718   -36507
7719    -2641
7720    35115
7721    25509
7722   -20244
7723   -36391
7724    -4981
7725    34533
7726    26470
7727   -17125
7728   -37261
7729    -5886
7730    33883
7731    27663
7732   -17480
7733   -36818
7734    -6985
7735    33171
7736    27489
7737   -13958
7738   -37657
7739    -9054
7740    31665
7741    29305
7742   -13765
7743   -38418
7744   -10344
7745    31762
7746    29692
7747   -12530
7748   -37893
7749   -12171
7750    30037
7751    31841
7752   -10879
7753   -39238
7754   -13505
7755    29793
7756    32263
7757    -9149
7758   -38122
7759   -15250
7760    28308
7761    34063
7762    -8893
7763   -38304
7764   -15424
7765    27539
7766    32782
7767    -6320
7768   -38046
7769   -17418
7770    26185
7771    34963
7772    -5581
7773   -36427
7774   -17560
7775    25472
7776    33569
7777    -3070
7778   -37287
7779   -19496
7780    23719
7781    34745
7782    -2964
7783   -34520
7784   -21374
7785    23725
7786    33918
7787     -949
7788   -35748
7789   -21392
7790    21588
7791    36453
7792       -5
7793   -34592
7794   -23255
7795    21042
7796    36276
7797     3169
7798   -35189
7799   -24969
7800    19085
7801    37752
7802     4049
7803   -34298
7804   -26308
7805    18811
7806    37314
7807     5613
7808   -34292
7809   -25313
7810    16550
7811    37118
7812     6533
7813   -32180
7814   -28050
7815    14913
7816    36550
7817     8065
7818   -32391
7819   -28540
7820    14224
7821    36427
7822     9419
7823   -30394
7824   -29499
7825    12645
7826    36078
7827    10802
7828   -31303
7829   -30356
7830    11369
7831    37158
7832    12761
7833   -28106
7834   -31153
7835    10419
7836    36621
7837    13742
7838   -28747
7839   -31288
7840     7656
7841    36341
7842    14876
7843   -27482
7844   -33221
7845     7178
7846    36917
7847    16051
7848   -26169
7849   -32743
7850     4681
7851    37332
7852    17655
7853   -25489
7854   -34494
7855     3742
7856    35779
7857    19805
7858   -25279
7859   -33831
7860     1426
7861    37327
7862    20302
7863   -23500
7864   -36267
7865     1038
7866    35326
7867    21873
7868   -21716
7869   -34836
7870     -119
7871    35377
7872    20871
7873   -20485
7874   -35668
7875     -678
7876    33613
7877    22926
7878   -19946
7879   -35428
7880    -3038
7881    33136
7882    23525
7883   -17610
7884   -35561
7885    -4398
7886    32994
7887    25010
7888   -17526
7889   -36052
7890    -6324
7891    33084
7892    26191
7893   -15520
7894   -37273
7895    -7746
7896    31864
7897    28095
7898   -14993
7899   -36477
7900    -9111
7901    31753
7902    28542
7903   -11306
7904   -38317
7905   -10902
7906    30043
7907    29502
7908   -12758
7909   -36049
7910   -11831
7911    29811
7912    29022
7913   -10321
7914   -37010
7915   -11969
7916    27830
7917    30863
7918    -8959
7919   -35748
7920   -13642
7921    27487
7922    31021
7923    -7797
7924   -37117
7925   -15146
7926    25498
7927    31246
7928    -6086
7929   -35634
7930   -18010
7931    25920
7932    32306
7933    -4941
7934   -35593
7935   -17354
7936    23826
7937    33769
7938    -3501
7939   -35682
7940   -20267
7941    23677
7942    33525
7943    -1270
7944   -35272
7945   -19105
7946    22020
7947    34489
7948    -1057
7949   -34310
7950   -22550
7951    21928
7952    34216
7953      969
7954   -34951
7955   -22879
7956    19270
7957    35908
7958     1504
7959   -32670
7960   -24087
7961    19431
7962    33483
7963     4536
7964   -32719
7965   -23541
7966    16118
7967    36028
7968     4516
7969   -31247
7970   -24970
7971    16843
7972    34120
7973     7118
7974   -31367
7975   -25769
7976    15405
7977    35611
7978     8010
7979   -31006
7980   -28155
7981    13895
7982    34691
7983     9912
7984   -30066
7985   -28678
7986    11543
7987    36527
7988    10597
7989   -29148
7990   -30459
7991    10844
7992    34682
7993    12453
7994   -29584
7995   -29694
7996     8492
7997    37163
7998    12273
7999   -26072
8000   -31727
8001     8316
8002    35973
8003    14917
8004   -27866
8005   -30888
8006     5815
8007    36083
8008    15545
8009   -25407
8010   -32885
8011     6616
8012    34036
8013    17887
8014   -24417
8015   -31595
8016     3266
8017    35209
8018    17385
8019   -23360
8020   -33750
8021     4712
8022    32302
8023    19327
8024   -23645
8025   -32871
8026      819
8027    35701
8028    20733
8029   -21089
8030   -35348
8031      299
8032    33352
8033    22192
8034   -20007
8035   -34445
8036    -2760
8037    34448
8038    21896
8039   -16844
8040   -35918
8041    -3592
8042    31987
8043    25065
8044   -18655
8045   -33930
8046    -5101
8047    33169
8048    24347
8049   -14813
8050   -36355
8051    -5232
8052    30886
8053    26340
8054   -15669
8055   -34231
8056    -8196
8057    32199
8058    26214
8059   -13360
8060   -35953
8061    -6528
8062    28382
8063    28147
8064   -12870
8065   -33620
8066   -10382
8067    29911
8068    28185
8069   -10514
8070   -36726
8071   -10094
8072    26420
8073    29316
8074   -11187
8075   -34366
8076   -13487
8077    28608
8078    30102
8079    -8461
8080   -36014
8081   -12514
8082    24759
8083    32011
8084    -7685
8085   -34208
8086   -17570
8087    26460
8088    30449
8089    -5042
8090   -36088
8091   -15276
8092    23318
8093    32490
8094    -5147
8095   -35074
8096   -17848
8097    24940
8098    30528
8099    -1886
8100   -35252
8101   -17851
8102    21275
8103    33005
8104    -2700
8105   -32972
8106   -19808
8107    22052
8108    31485
8109      366
8110   -35485
8111   -18654
8112    19641
8113    34948
8114     -110
8115   -31710
8116   -23113
8117    18996
8118    32645
8119     3116
8120   -33481
8121   -22173
$$ Imaginary data points
##PAGE= N=2
##DATA TABLE= (X++(I..I)), XYDATA
0  -528005
1  1931396
2   570317
3 -2076762
4   368555
5  1668709
6  -923232
7 -1390858
8  1131406
9   954923
10  -994012
11  -596471
12   913059
13   460860
14  -474488
15   -99423
16   414530
17  -119216
18  -205263
19   426830
20   244589
21  -481662
22  -103090
23   325380
24  -115454
25  -220347
26     7497
27  -489561
28  -165490
29   966024
30   104581
31 -1483541
32   -33714
33  1614272
34  -156562
35 -1408231
36   581533
37  1147602
38  -710056
39  -442193
40  1153317
41    52525
42 -1271682
43   278772
44  1295797
45  -492121
46 -1264013
47   483571
48  1042832
49  -610022
50  -922990
51   516057
52   452068
53  -702854
54   -23165
55   898419
56  -244480
57  -862825
58   469666
59   680038
60  -438882
61  -289525
62   265299
63   -63987
64   197022
65   500589
66  -484562
67  -713559
68   539743
69   504428
70  -640436
71  -374908
72   408235
73    30222
74  -222028
75   262572
76    37973
77  -609643
78   -25430
79   956369
80   301443
81  -888225
82  -184825
83  1029314
84   199734
85  -878994
86   -12516
87   584867
88  -370085
89  -360145
90   626099
91    20562
92  -935406
93     3512
94   752619
95  -214800
96  -607939
97   173883
98   283507
99   -12448
100   203155
101    31365
102  -404928
103    74734
104   563311
105    53052
106  -289188
107    13213
108    64583
109    39895
110   228659
111   -68052
112  -559503
113  -163897
114   566454
115   285657
116  -570540
117  -468406
118   419004
119   422754
120  -375441
121  -304709
122   284689
123    26549
124  -123440
125   466866
126   156833
127  -703305
128   -92871
129   784496
130    62751
131  -622173
132   -15422
133   347077
134   -18525
135   -72479
136    -9311
137  -256560
138  -185913
139   247900
140   268428
141  -129766
142  -253623
143    31972
144   228617
145   136983
146   -41442
147  -238474
148  -186901
149   337120
150   500473
151  -237815
152  -589598
153   134720
154   452279
155  -148679
156  -288703
157    65334
158   -73972
159   -99760
160   388323
161   147192
162  -646818
163  -264429
164   687252
165   325510
166  -507440
167  -185284
168   374030
169   138761
170   -63493
171    44447
172  -145823
173  -234380
174   187868
175   351187
176   -98485
177  -372869
178   -68880
179   243916
180   115741
181  -165476
182  -210684
183   -82462
184   119774
185   313827
186    54067
187  -433233
188  -166624
189   433136
190   189793
191  -242131
192   -25695
193    52206
194   -78127
195   284724
196   287499
197  -491006
198  -466569
199   469784
200   460522
201  -362304
202  -381921
203   162536
204   191634
205   -31396
206   -18131
207   -95606
208  -249059
209    68864
210   462618
211    76983
212  -473963
213  -143843
214   387156
215   173699
216  -179814
217  -105176
218   -33965
219    28961
220   269286
221   119734
222  -383095
223  -287930
224   267590
225   272611
226  -141909
227  -186807
228    -5337
229    26142
230   150582
231   205366
232  -229492
233  -438779
234   194447
235   559150
236   -54367
237  -444401
238   -11463
239   260048
240    57825
241   -18633
242   -52097
243  -233595
244   -59845
245   388166
246   224259
247  -424273
248  -387719
249   291736
250   352169
251  -188350
252  -232481
253    50423
254    40103
255   140855
256   258631
257  -200435
258  -442812
259   178112
260   462566
261   -74528
262  -283154
263      185
264    58009
265    81289
266   171456
267  -128116
268  -400655
269     5110
270   449182
271   119914
272  -387453
273  -209898
274   217625
275   171301
276   -42539
277   -50225
278  -126432
279  -112589
280   294155
281   364922
282  -269296
283  -468935
284   163635
285   426745
286   -32710
287  -265192
288   -65008
289    47598
290    91470
291   170740
292   -64172
293  -401239
294  -100366
295   438631
296   198287
297  -348404
298  -205352
299   172276
300   139489
301    67063
302     7674
303  -257759
304  -139441
305   398543
306   312198
307  -312402
308  -337817
309   141211
310   233698
311      702
312  -100578
313  -131793
314  -114987
315   150830
316   309137
317  -112053
318  -473192
319   -38701
320   433508
321   120337
322  -264770
323  -100330
324    75046
325    81946
326   183018
327    39145
328  -333259
329  -177505
330   354925
331   319245
332  -206159
333  -331255
334    32122
335   221192
336    73952
337   -80888
338  -182650
339  -163679
340   173704
341   367514
342   -89383
343  -447513
344   -29645
345   342709
346    92943
347  -127193
348   -92493
349   -89315
350    88099
351   317589
352    25457
353  -414641
354  -178346
355   353352
356   264763
357  -204743
358  -245254
359    37577
360   114701
361    93752
362    63429
363  -202254
364  -286216
365   209107
366   435309
367  -106419
368  -397785
369    -1078
370   237931
371    97921
372   -14652
373  -137430
374  -188889
375   107060
376   342835
377    21073
378  -375974
379  -190475
380   246492
381   244692
382   -83181
383  -204587
384   -86891
385    68920
386   221678
387   115827
388  -289234
389  -294426
390   242111
391   384883
392   -76158
393  -293861
394   -52086
395   134118
396   131239
397    58219
398  -149301
399  -259107
400    70128
401   397961
402    75888
403  -398707
404  -191642
405   250301
406   174088
407   -65229
408   -88759
409  -134404
410   -29435
411   309119
412   182831
413  -342639
414  -297356
415   214872
416   295778
417   -24857
418  -190193
419  -124172
420    36632
421   203451
422   135639
423  -200699
424  -319215
425    77785
426   400432
427    80449
428  -318225
429  -150428
430   142921
431   142228
432    80775
433   -70369
434  -272822
435   -28563
436   389745
437   173181
438  -329523
439  -263679
440   145207
441   236194
442    30243
443  -143899
444  -168336
445   -19092
446   211453
447   195748
448  -179629
449  -361496
450    49385
451   383792
452    75681
453  -249770
454  -124720
455    52590
456   125972
457   171439
458   -61294
459  -327563
460   -38684
461   389105
462   176745
463  -279989
464  -232728
465    83011
466   167819
467    87160
468   -45680
469  -221717
470  -125641
471   277208
472   283361
473  -235318
474  -370239
475    79370
476   288011
477    66828
478  -108479
479  -147668
480   -75692
481   163874
482   240681
483   -88522
484  -344888
485   -65999
486   342442
487   217579
488  -216162
489  -240332
490    55797
491   138363
492    89041
493    23542
494  -227341
495  -201947
496   299546
497   338717
498  -235694
499  -335019
500    85324
501   188768
502    60781
503     6224
504  -159896
505  -173226
506   193442
507   308018
508  -111592
509  -359766
510   -54703
511   281818
512   173233
513  -126739
514  -180243
515   -43834
516    92361
517   191965
518    46940
519  -297341
520  -211927
521   297949
522   325009
523  -171918
524  -293477
525    22286
526   154063
527    98279
528    32023
529  -160120
530  -216199
531   153577
532   363228
533   -62514
534  -394212
535   -62062
536   267188
537   122852
538   -64651
539  -118959
540  -138748
541    64611
542   283863
543    31460
544  -336446
545  -160599
546   253517
547   253129
548   -78511
549  -232082
550   -68234
551   120387
552   142356
553    49876
554  -157672
555  -246680
556   120951
557   404212
558   -28224
559  -405272
560   -59195
561   230836
562    79254
563     6554
564   -62142
565  -230602
566    29739
567   384018
568    52513
569  -387167
570  -157718
571   233998
572   209023
573   -17686
574  -163664
575  -141515
576    57950
577   222656
578    84026
579  -239216
580  -255366
581   145147
582   341443
583    -1007
584  -288623
585  -103507
586   128651
587   133950
588    64623
589  -103688
590  -235697
591    28227
592   355676
593   111736
594  -333081
595  -210090
596   192982
597   200408
598   -11272
599   -99557
600  -157148
601   -48920
602   266568
603   191137
604  -287172
605  -302124
606   168473
607   292958
608    13102
609  -168516
610  -156178
611     5015
612   217746
613   154018
614  -175733
615  -273004
616    45548
617   335871
618   131410
619  -275324
620  -229464
621   122081
622   188091
623    44302
624   -65289
625  -201795
626   -96774
627   289666
628   234398
629  -272143
630  -299932
631   129709
632   240783
633    56110
634   -78703
635  -168224
636   -82247
637   203365
638   226699
639  -144163
640  -325101
641     5549
642   321024
643   143306
644  -193351
645  -205807
646    -8128
647   141640
648   175927
649   -31179
650  -301972
651  -109936
652   333776
653   244953
654  -226107
655  -288784
656    42517
657   209155
658   123210
659   -38134
660  -194350
661  -133938
662   205653
663   295626
664  -131155
665  -374909
666   -10672
667   295602
668   119386
669  -110581
670  -157071
671  -109757
672   107449
673   258841
674   -24014
675  -324297
676  -101751
677   269340
678   227425
679   -95808
680  -236018
681   -66382
682   150155
683   179101
684    21366
685  -202311
686  -201983
687   160528
688   335608
689   -69959
690  -372876
691   -71598
692   229069
693   144774
694   -13807
695  -155382
696  -194208
697   103758
698   329723
699     8557
700  -342293
701  -132557
702   253131
703   233440
704   -63630
705  -206736
706  -110213
707    78494
708   207697
709    78606
710  -241753
711  -238889
712   184309
713   311639
714   -69034
715  -273602
716   -80153
717   106283
718   162447
719    95079
720  -142199
721  -229002
722    76794
723   315344
724    55833
725  -288154
726  -174925
727   162622
728   218685
729    18319
730  -151409
731  -181231
732    -2755
733   245946
734   129967
735  -262661
736  -249804
737   166017
738   289095
739    11889
740  -197753
741  -148043
742    52857
743   210225
744   122373
745  -156079
746  -240131
747    62498
748   316110
749    72152
750  -287956
751  -181233
752   126211
753   154758
754    43610
755   -72635
756  -213421
757   -55720
758   292474
759   161982
760  -261021
761  -218723
762   132257
763   214416
764    68617
765   -94022
766  -186503
767   -43189
768   221336
769   178972
770  -156979
771  -272096
772    25478
773   279799
774   100344
775  -204893
776  -194242
777    24185
778   168773
779   144969
780   -76880
781  -258297
782   -41028
783   293455
784   168520
785  -220794
786  -239724
787    80620
788   224397
789    83610
790   -92861
791  -171112
792   -78565
793   184613
794   224529
795  -146832
796  -314749
797    49324
798   280839
799    57335
800  -134447
801  -134377
802   -74337
803   124638
804   232657
805   -60737
806  -297546
807   -34805
808   274972
809   153136
810  -150654
811  -217610
812   -20566
813   173878
814   161845
815   -29486
816  -211062
817  -127903
818   202646
819   261918
820  -132909
821  -314749
822     7557
823   242030
824   111321
825   -72548
826  -170168
827  -119816
828   141717
829   246627
830   -65920
831  -309077
832   -52871
833   267557
834   168589
835  -125976
836  -192958
837   -41693
838   123556
839   183744
840    16301
841  -242091
842  -145087
843   223370
844   236924
845  -116110
846  -250613
847   -43043
848   151195
849   151734
850    -3716
851  -183777
852  -156967
853   118532
854   267658
855     3706
856  -298850
857  -120668
858   244783
859   197770
860   -84120
861  -162618
862  -106169
863    48436
864   249937
865    81844
866  -301495
867  -185084
868   239189
869   226460
870   -91920
871  -201396
872   -97910
873    90709
874   220690
875    53764
876  -219716
877  -165355
878   137101
879   243800
880    -1981
881  -256219
882  -138969
883   167733
884   201677
885   -12645
886  -163112
887  -146775
888    35633
889   229049
890    92768
891  -250750
892  -209364
893   175631
894   258775
895   -21329
896  -179906
897  -102613
898    38044
899   187152
900   150451
901  -174988
902  -277736
903   110515
904   313689
905   -13053
906  -249589
907  -113721
908    59502
909   157868
910   124033
911  -147441
912  -262034
913    58577
914   291021
915    65176
916  -215403
917  -169384
918    93145
919   238170
920    76820
921  -164524
922  -165318
923    26469
924   191919
925   137761
926  -157743
927  -266255
928    59534
929   275721
930    31980
931  -201723
932  -139572
933    10359
934   156917
935   163654
936  -105691
937  -262308
938    18445
939   283001
940   112126
941  -183165
942  -186240
943    46110
944   200464
945   120835
946   -98517
947  -216252
948   -52896
949   217650
950   175891
951  -164990
952  -265440
953    31206
954   238593
955    88846
956  -130985
957  -174659
958   -40244
959   166389
960   195959
961   -70783
962  -268879
963   -28432
964   280115
965   137084
966  -178517
967  -174134
968     7426
969   124133
970   162332
971   -19916
972  -267605
973  -100373
974   259047
975   172021
976  -166345
977  -202297
978     -686
979   158149
980   161946
981   -47724
982  -226415
983   -76319
984   185988
985   191828
986   -55622
987  -240127
988   -77183
989   227199
990   185607
991  -119206
992  -203731
993   -47283
994   111464
995   182378
996    17024
997  -260736
998  -144499
999   235299
1000   216555
1001  -126642
1002  -215187
1003   -28582
1004   131449
1005   164117
1006    22129
1007  -204086
1008  -162633
1009   164654
1010   252741
1011   -68580
1012  -259828
1013   -54771
1014   169181
1015   148211
1016   -13877
1017  -171769
1018  -155092
1019   106940
1020   248234
1021    -1660
1022  -253468
1023  -116147
1024   173387
1025   205230
1026   -32274
1027  -206655
1028  -100776
1029   119575
1030   192193
1031    41015
1032  -193783
1033  -183678
1034   130034
1035   264206
1036   -26350
1037  -250048
1038   -91026
1039   125062
1040   159841
1041    41744
1042  -163664
1043  -195342
1044    78451
1045   258375
1046    43972
1047  -232570
1048  -155554
1049   142346
1050   219748
1051     -101
1052  -179131
1053  -130069
1054    52189
1055   203169
1056   111563
1057  -192567
1058  -229432
1059   124180
1060   261414
1061   -18613
1062  -202904
1063  -107780
1064    52654
1065   173278
1066   112634
1067  -151294
1068  -228584
1069    63542
1070   263068
1071    54687
1072  -211288
1073  -155833
1074    90631
1075   195361
1076    70713
1077  -134375
1078  -192890
1079    11639
1080   239838
1081   117509
1082  -198552
1083  -205996
1084    83984
1085   219685
1086    59385
1087  -156822
1088  -174356
1089    20770
1090   192359
1091   122429
1092  -121487
1093  -223623
1094     5090
1095   254514
1096   113892
1097  -193899
1098  -181024
1099    59140
1100   164292
1101   104720
1102   -70837
1103  -224747
1104   -52006
1105   254453
1106   154004
1107  -186583
1108  -206241
1109    52320
1110   189337
1111    95179
1112   -99221
1113  -191773
1114   -38420
1115   195776
1116   169814
1117  -114836
1118  -239433
1119    -2094
1120   232303
1121   109980
1122  -139467
1123  -172005
1124   -19430
1125   153994
1126   168602
1127   -70125
1128  -251167
1129   -54050
1130   225023
1131   152831
1132  -127869
1133  -206426
1134   -10054
1135   186431
1136   147708
1137   -69755
1138  -199987
1139   -71502
1140   171899
1141   197851
1142   -76982
1143  -246657
1144   -33101
1145   208568
1146   131896
1147   -87663
1148  -183231
1149   -80731
1150   134561
1151   193734
1152   -37091
1153  -242615
1154   -88794
1155   201064
1156   182788
1157   -93891
1158  -205684
1159   -39482
1160   149214
1161   164005
1162     1451
1163  -203361
1164  -140194
1165   182816
1166   232217
1167   -96861
1168  -238007
1169   -32776
1170   143515
1171   140067
1172    -4192
1173  -195926
1174  -149036
1175   146278
1176   227667
1177   -39727
1178  -228797
1179   -89879
1180   158191
1181   191295
1182   -25244
1183  -200380
1184  -101073
1185   123621
1186   197750
1187    21941
1188  -208220
1189  -156496
1190   142198
1191   227551
1192   -29169
1193  -220420
1194   -99750
1195   121292
1196   174881
1197    22108
1198  -177483
1199  -165301
1200    92357
1201   242938
1202    27973
1203  -230778
1204  -128335
1205   147871
1206   181599
1207     3076
1208  -152246
1209  -154274
1210    55818
1211   246454
1212    71352
1213  -229359
1214  -163683
1215   132296
1216   202020
1217     9582
1218  -174738
1219  -150861
1220    67245
1221   215190
1222    71261
1223  -183476
1224  -189741
1225    75212
1226   237312
1227    47483
1228  -203095
1229  -143638
1230    87322
1231   183714
1232    78287
1233  -134694
1234  -206319
1235    30506
1236   250297
1237    88579
1238  -192387
1239  -171115
1240    68267
1241   197725
1242    79927
1243  -147495
1244  -192136
1245    21364
1246   203645
1247   116967
1248  -141477
1249  -221640
1250    25699
1251   243832
1252    90721
1253  -174074
1254  -171583
1255    34158
1256   179705
1257   122016
1258  -107760
1259  -227225
1260    -7643
1261   243134
1262   125306
1263  -165494
1264  -192661
1265    33633
1266   189451
1267   106759
1268   -99283
1269  -202507
1270   -39724
1271   216205
1272   170041
1273  -143040
1274  -226396
1275    19531
1276   192595
1277   103047
1278   -92968
1279  -191031
1280   -51675
1281   189581
1282   172737
1283  -100628
1284  -223139
1285   -33631
1286   190617
1287   156591
1288   -93925
1289  -208324
1290   -25321
1291   177692
1292   146235
1293   -53648
1294  -205558
1295   -92184
1296   184189
1297   196936
1298  -100175
1299  -229910
1300   -26537
1301   165802
1302   133471
1303   -52820
1304  -197969
1305   -94390
1306   164298
1307   201549
1308   -53076
1309  -226833
1310   -69134
1311   189407
1312   169995
1313   -79343
1314  -187044
1315   -54592
1316   128866
1317   175336
1318    -4103
1319  -222170
1320  -124215
1321   175419
1322   190069
1323   -78689
1324  -195109
1325   -63095
1326   112138
1327   167451
1328    10193
1329  -199329
1330  -134420
1331   145734
1332   212724
1333   -29167
1334  -202770
1335   -84745
1336   126736
1337   167468
1338     4326
1339  -176140
1340  -132856
1341   112160
1342   209096
1343     5685
1344  -201004
1345  -123593
1346   116531
1347   192389
1348      739
1349  -197220
1350  -112424
1351   117437
1352   168562
1353    19194
1354  -156246
1355  -162573
1356    80781
1357   240718
1358    13344
1359  -227874
1360   -98278
1361   124629
1362   144499
1363    34369
1364  -130823
1365  -175372
1366    71421
1367   250117
1368    30679
1369  -210357
1370  -117317
1371    95688
1372   162952
1373    41352
1374  -151498
1375  -158917
1376    63018
1377   201295
1378    55772
1379  -167660
1380  -168901
1381    60307
1382   209261
1383    52962
1384  -170000
1385  -135647
1386    71009
1387   176167
1388    76842
1389  -130873
1390  -185568
1391    35958
1392   225599
1393    79281
1394  -178017
1395  -159974
1396    71192
1397   175042
1398    57997
1399  -128372
1400  -175186
1401    14234
1402   212207
1403   105463
1404  -166146
1405  -182030
1406    59673
1407   194236
1408    70781
1409  -131453
1410  -167961
1411    25906
1412   196069
1413   100338
1414  -127898
1415  -187100
1416     3229
1417   206161
1418   113896
1419  -158896
1420  -184523
1421    45710
1422   167962
1423    85317
1424   -80969
1425  -189322
1426   -42621
1427   221796
1428   146194
1429  -162738
1430  -185710
1431    40219
1432   155022
1433   101493
1434   -67723
1435  -198730
1436   -43131
1437   206765
1438   139794
1439  -126142
1440  -194121
1441   -12922
1442   171383
1443   139613
1444   -95415
1445  -204822
1446   -14851
1447   185596
1448   127058
1449   -84199
1450  -194486
1451   -53596
1452   186774
1453   169717
1454  -106828
1455  -214505
1456    -7851
1457   176044
1458   113284
1459   -69219
1460  -177308
1461   -78271
1462   163252
1463   195127
1464   -83077
1465  -232846
1466   -25422
1467   177177
1468   119407
1469   -55420
1470  -163272
1471   -87639
1472   145767
1473   200776
1474   -56793
1475  -223392
1476   -60493
1477   157759
1478   157935
1479   -40046
1480  -196566
1481   -83357
1482   154451
1483   167771
1484   -44207
1485  -189699
1486   -98068
1487   129887
1488   201583
1489   -28702
1490  -220631
1491   -71996
1492   156240
1493   150499
1494   -20509
1495  -168005
1496  -122240
1497   119534
1498   215511
1499   -18062
1500  -221950
1501   -94046
1502   142175
1503   168177
1504   -19252
1505  -181194
1506  -111936
1507   109807
1508   189423
1509     8590
1510  -192172
1511  -131447
1512   124492
1513   206494
1514    -6102
1515  -187689
1516  -102561
1517   102004
1518   171938
1519    27725
1520  -164235
1521  -149610
1522    82455
1523   213306
1524    32109
1525  -200020
1526  -138515
1527   104351
1528   178101
1529    20031
1530  -147858
1531  -140034
1532    57193
1533   213680
1534    66587
1535  -195371
1536  -154823
1537   105323
1538   187033
1539    29222
1540  -146404
1541  -144455
1542    52998
1543   197847
1544    58345
1545  -173463
1546  -161741
1547    64492
1548   194860
1549    61486
1550  -159764
1551  -157976
1552    65710
1553   186081
1554    58125
1555  -132066
1556  -161071
1557    29931
1558   209911
1559    95229
1560  -162822
1561  -173801
1562    56060
1563   183593
1564    64156
1565  -128757
1566  -161045
1567    14085
1568   183153
1569   104502
1570  -131218
1571  -193293
1572    22081
1573   204280
1574    86223
1575  -136741
1576  -152638
1577    17880
1578   164128
1579   115343
1580  -101548
1581  -199683
1582     1159
1583   205862
1584   103048
1585  -132075
1586  -169659
1587     8063
1588   169939
1589   111931
1590  -103033
1591  -183212
1592   -10878
1593   178653
1594   126942
1595  -107020
1596  -196700
1597    -5661
1598   187579
1599   108840
1600  -102274
1601  -167191
1602   -25364
1603   153842
1604   141308
1605   -79492
1606  -204332
1607   -33716
1608   187785
1609   138118
1610   -93190
1611  -182094
1612   -23591
1613   153449
1614   129819
1615   -58017
1616  -183485
1617   -67661
1618   167851
1619   168301
1620   -86424
1621  -204119
1622   -32051
1623   151459
1624   127560
1625   -46380
1626  -175447
1627   -74951
1628   154344
1629   173744
1630   -60172
1631  -198212
1632   -56816
1633   154052
1634   153412
1635   -49986
1636  -181649
1637   -64269
1638   133054
1639   154558
1640   -32663
1641  -195797
1642   -94791
1643   149694
1644   175478
1645   -51568
1646  -186900
1647   -65971
1648   127221
1649   159281
1650   -13836
1651  -181355
1652   -98516
1653   134034
1654   184038
1655   -18695
1656  -189786
1657   -98997
1658   128047
1659   166304
1660   -23440
1661  -173620
1662  -101692
1663    98174
1664   179908
1665    10094
1666  -190093
1667  -120846
1668   125042
1669   181594
1670    -6239
1671  -165202
1672  -102914
1673    94557
1674   179061
1675    23471
1676  -171699
1677  -132018
1678    95086
1679   193228
1680    11071
1681  -187487
1682  -118049
1683    97001
1684   164916
1685    23551
1686  -150222
1687  -139731
1688    74027
1689   202887
1690    35840
1691  -180516
1692  -125744
1693    93648
1694   177720
1695    39313
1696  -148595
1697  -141341
1698    62540
1699   181271
1700    48152
1701  -159595
1702  -158614
1703    61212
1704   194304
1705    49355
1706  -158770
1707  -137338
1708    57711
1709   170032
1710    66838
1711  -131220
1712  -160258
1713    45755
1714   200610
1715    74140
1716  -146702
1717  -154051
1718    45419
1719   175521
1720    65876
1721  -128934
1722  -155117
1723    18382
1724   176844
1725    95039
1726  -137687
1727  -181338
1728    39411
1729   187418
1730    69978
1731  -117673
1732  -145378
1733     7955
1734   175419
1735   112977
1736  -124112
1737  -181814
1738    25760
1739   182834
1740    88310
1741  -115828
1742  -169599
1743     1941
1744   171026
1745    99028
1746  -107452
1747  -170734
1748   -10638
1749   172630
1750   125860
1751  -104752
1752  -187151
1753     3228
1754   177522
1755   103377
1756   -90580
1757  -161505
1758   -27106
1759   157948
1760   138252
1761   -85754
1762  -194397
1763   -24064
1764   175190
1765   117542
1766   -94193
1767  -167359
1768   -30473
1769   141701
1770   136664
1771   -60996
1772  -189277
1773   -42116
1774   172569
1775   136021
1776   -81187
1777  -171219
1778   -39720
1779   142774
1780   144484
1781   -56912
1782  -184359
1783   -51169
1784   148880
1785   144571
1786   -55661
1787  -191263
1788   -63214
1789   157183
1790   147371
1791   -60915
1792  -167651
1793   -58387
1794   122935
1795   159505
1796   -27996
1797  -200240
1798   -77251
1799   157413
1800   154957
1801   -46415
1802  -165071
1803   -74887
1804   114229
1805   161718
1806   -18506
1807  -183887
1808   -91302
1809   128119
1810   169316
1811   -20727
1812  -181727
1813   -89505
1814   120786
1815   155899
1816   -13518
1817  -161115
1818  -101497
1819   102219
1820   179654
1821     1619
1822  -183963
1823  -104708
1824   118530
1825   167952
1826    -6654
1827  -161854
1828  -102519
1829    90702
1830   172369
1831    20647
1832  -173462
1833  -128504
1834   104758
1835   183953
1836     1324
1837  -168859
1838  -109557
1839    81106
1840   170794
1841    35556
1842  -163110
1843  -136080
1844    88903
1845   183718
1846    27960
1847  -158638
1848  -131213
1849    78074
1850   182193
1851    33135
1852  -153892
1853  -126135
1854    58150
1855   169379
1856    61358
1857  -150422
1858  -159998
1859    70697
1860   189858
1861    33563
1862  -143465
1863  -127315
1864    40985
1865   165934
1866    76734
1867  -136520
1868  -160713
1869    54882
1870   187407
1871    56600
1872  -139830
1873  -144705
1874    38162
1875   169803
1876    72678
1877  -125528
1878  -157475
1879    26435
1880   180865
1881    81456
1882  -139596
1883  -161189
1884    36680
1885   171890
1886    77590
1887  -112378
1888  -153841
1889    13148
1890   171142
1891    98711
1892  -116744
1893  -170268
1894    14971
1895   179157
1896    92457
1897  -115870
1898  -155418
1899     9224
1900   151310
1901    97580
1902   -91033
1903  -172160
1904   -11632
1905   172610
1906   107926
1907  -104607
1908  -160266
1909    -2757
1910   153679
1911   104827
1912   -82702
1913  -160944
1914   -20014
1915   153454
1916   120730
1917   -80708
1918  -174833
1919   -20938
1920   161380
1921   107962
1922   -85524
1923  -155194
1924   -33050
1925   135596
1926   132669
1927   -66957
1928  -182070
1929   -31266
1930   159000
1931   119298
1932   -72074
1933  -158992
1934   -40596
1935   138067
1936   135582
1937   -55814
1938  -168337
1939   -46806
1940   138208
1941   136549
1942   -56842
1943  -176034
1944   -47388
1945   137549
1946   127502
1947   -47944
1948  -155397
1949   -61738
1950   117939
1951   143887
1952   -36022
1953  -170710
1954   -62807
1955   131146
1956   139699
1957   -36348
1958  -155836
1959   -65696
1960   108634
1961   138005
1962   -17123
1963  -159329
1964   -86603
1965   120201
1966   155616
1967   -33036
1968  -165519
1969   -68440
1970   106711
1971   140112
1972    -7132
1973  -154918
1974   -92521
1975   110752
1976   160158
1977   -15930
1978  -164516
1979   -87737
1980   103705
1981   153001
1982    -8253
1983  -155264
1984   -91746
1985    91419
1986   156521
1987     7962
1988  -161040
1989  -105585
1990    99986
1991   160618
1992     -226
1993  -148036
1994   -95522
1995    82252
1996   156480
1997    21101
1998  -148157
1999  -112271
2000    79975
2001   160635
2002    19574
2003  -152022
2004  -112080
2005    79255
2006   152833
2007    20243
2008  -135975
2009  -118352
2010    60089
2011   168543
2012    38850
2013  -150772
2014  -121131
2015    79068
2016   162220
2017    31571
2018  -132532
2019  -124271
2020    55018
2021   166446
2022    49513
2023  -139696
2024  -136362
2025    60168
2026   172556
2027    41907
2028  -144969
2029  -128446
2030    51798
2031   154578
2032    60006
2033  -120216
2034  -147279
2035    39289
2036   178686
2037    58241
2038  -137963
2039  -133270
2040    41301
2041   156986
2042    72950
2043  -116329
2044  -151732
2045    30092
2046   166553
2047    69371
2048  -120263
2049  -147648
2050    22546
2051   165193
2052    81223
2053  -115247
2054  -148950
2055    19868
2056   154081
2057    82459
2058  -100485
2059  -157062
2060     5431
2061   168740
2062    95187
2063  -112619
2064  -155515
2065    13756
2066   153253
2067    88770
2068   -86650
2069  -157079
2070   -16882
2071   166405
2072   115661
2073  -109600
2074  -167181
2075     7143
2076   150988
2077    94659
2078   -75539
2079  -162196
2080   -32084
2081   161301
2082   123640
2083   -94333
2084  -165807
2085   -14091
2086   143893
2087   116845
2088   -70014
2089  -170120
2090   -28738
2091   150906
2092   117474
2093   -64660
2094  -157697
2095   -46034
2096   139059
2097   139936
2098   -65541
2099  -174839
2100   -29910
2101   138982
2102   118363
2103   -46977
2104  -157810
2105   -62344
2106   132402
2107   146409
2108   -53206
2109  -173869
2110   -50631
2111   132722
2112   133559
2113   -40623
2114  -161676
2115   -70185
2116   121871
2117   150856
2118   -30733
2119  -171502
2120   -70831
2121   132765
2122   149289
2123   -36178
2124  -165103
2125   -71832
2126   112807
2127   145973
2128   -16374
2129  -161077
2130   -91846
2131   111095
2132   161272
2133   -22770
2134  -172900
2135   -79393
2136   109707
2137   142747
2138    -6050
2139  -146199
2140   -99846
2141    94799
2142   167560
2143     -185
2144  -162770
2145   -89927
2146    96576
2147   153079
2148    10326
2149  -152351
2150  -108223
2151    90477
2152   155197
2153     5665
2154  -144799
2155  -111194
2156    73399
2157   168401
2158    21945
2159  -162964
2160  -107045
2161    89405
2162   147502
2163    24418
2164  -126963
2165  -125884
2166    63155
2167   182798
2168    34502
2169  -159255
2170  -112527
2171    76385
2172   148971
2173    35328
2174  -128107
2175  -132517
2176    50625
2177   172824
2178    46829
2179  -144232
2180  -129530
2181    58343
2182   162901
2183    44712
2184  -129910
2185  -127017
2186    45900
2187   158398
2188    60919
2189  -120898
2190  -139226
2191    36620
2192   163709
2193    61823
2194  -127744
2195  -137130
2196    38528
2197   155030
2198    63602
2199  -110129
2200  -140408
2201    20861
2202   160389
2203    77518
2204  -117086
2205  -146450
2206    26725
2207   158392
2208    75683
2209  -108862
2210  -147045
2211    15352
2212   155378
2213    82085
2214  -101229
2215  -151598
2216     4519
2217   163919
2218    93264
2219  -111290
2220  -151253
2221    15457
2222   146230
2223    88885
2224   -75797
2225  -156326
2226   -17282
2227   169248
2228   106214
2229  -111526
2230  -151448
2231     3365
2232   132136
2233    99506
2234   -66310
2235  -164723
2236   -24695
2237   158032
2238   105188
2239   -86004
2240  -146089
2241   -23547
2242   132759
2243   122792
2244   -68910
2245  -166346
2246   -16995
2247   144741
2248   102170
2249   -58885
2250  -148077
2251   -51110
2252   134648
2253   136762
2254   -70234
2255  -171748
2256   -25551
2257   133331
2258   110421
2259   -45321
2260  -156273
2261   -62781
2262   137208
2263   144764
2264   -60192
2265  -164909
2266   -36517
2267   125430
2268   123924
2269   -33547
2270  -160144
2271   -71823
2272   129804
2273   143554
2274   -45420
2275  -158172
2276   -59035
2277   111209
2278   140120
2279   -28251
2280  -165325
2281   -67608
2282   119350
2283   132568
2284   -21471
2285  -142876
2286   -86704
2287   100419
2288   158999
2289   -24102
2290  -167659
2291   -63574
2292   103817
2293   128969
2294     3108
2295  -143418
2296  -105724
2297   100792
2298   161736
2299   -19507
2300  -154627
2301   -75873
2302    83515
2303   146018
2304    20439
2305  -157729
2306  -108452
2307   103979
2308   151034
2309    -6767
2310  -136510
2311  -100189
2312    69042
2313   167605
2314    21330
2315  -164300
2316  -101570
2317    91453
2318   138254
2319    18276
2320  -122288
2321  -123811
2322    60253
2323   178859
2324    24724
2325  -159511
2326   -97365
2327    75921
2328   132300
2329    37969
2330  -115076
2331  -134829
2332    51360
2333   175744
2334    30664
2335  -145278
2336  -105187
2337    51364
2338   137203
2339    56521
2340  -119222
2341  -139411
2342    54447
2343   166490
2344    37799
2345  -120241
2346  -114149
2347    27775
2348   153264
2349    73709
2350  -131335
2351  -141119
2352    55883
2353   149463
2354    46471
2355   -99778
2356  -136367
2357     8297
2358   167784
2359    77902
2360  -132674
2361  -136389
2362    43767
2363   140412
2364    68041
2365   -91304
2366  -148751
2367     9969
2368   168835
2369    78288
2370  -111901
2371  -132531
2372    12867
2373   142827
2374    87123
2375   -98077
2376  -154410
2377     9252
2378   148216
2379    76850
2380   -85940
2381  -139257
2382   -11052
2383   148205
2384   101770
2385   -97197
2386  -148335
2387     9341
2388   136860
2389    90447
2390   -65671
2391  -147633
2392   -24655
2393   150563
2394   108153
2395   -92349
2396  -148534
2397    -7633
2398   127201
2399   100888
2400   -60999
2401  -160656
2402   -32233
2403   146503
2404   107582
2405   -75932
2406  -143336
2407   -27283
2408   125417
2409   124101
2410   -55077
2411  -164720
2412   -28081
2413   140664
2414   104560
2415   -53824
2416  -139538
2417   -55216
2418   121728
2419   139035
2420   -57820
2421  -166338
2422   -31248
2423   122122
2424   104804
2425   -33081
2426  -141846
2427   -70222
2428   122436
2429   142752
2430   -48986
2431  -153308
2432   -43223
2433   106225
2434   122604
2435   -20369
2436  -151703
2437   -70578
2438   118664
2439   135353
2440   -32738
2441  -144105
2442   -66215
2443    98014
2444   139497
2445   -16560
2446  -156678
2447   -71184
2448   108252
2449   133230
2450   -11820
2451  -142427
2452   -85442
2453    94041
2454   148391
2455   -10669
2456  -154475
2457   -78987
2458    96321
2459   137719
2460     2116
2461  -141349
2462   -95907
2463    87190
2464   150280
2465     1601
2466  -143195
2467   -90116
2468    82502
2469   145520
2470    12565
2471  -140922
2472   -99946
2473    78759
2474   142469
2475    13176
2476  -129992
2477  -106770
2478    65334
2479   154750
2480    21253
2481  -143798
2482   -96946
2483    71937
2484   135116
2485    30907
2486  -116904
2487  -118946
2488    57065
2489   163044
2490    27883
2491  -138395
2492  -100605
2493    55848
2494   136467
2495    46454
2496  -119435
2497  -130407
2498    53580
2499   156656
2500    33719
2501  -122280
2502  -112246
2503    37516
2504   148270
2505    62437
2506  -123322
2507  -129193
2508    51026
2509   145177
2510    45360
2511  -103049
2512  -127767
2513    21748
2514   153651
2515    66610
2516  -120206
2517  -127176
2518    38615
2519   137784
2520    58424
2521   -93039
2522  -132116
2523    13245
2524   152706
2525    72690
2526  -107696
2527  -126571
2528    23503
2529   133154
2530    69394
2531   -90027
2532  -135735
2533     5836
2534   144140
2535    77117
2536   -94735
2537  -132999
2538     5008
2539   135604
2540    85489
2541   -87302
2542  -137214
2543     5895
2544   139916
2545    84636
2546   -77132
2547  -136389
2548   -13542
2549   138397
2550    97562
2551   -87332
2552  -143981
2553    -3277
2554   129387
2555    90837
2556   -65859
2557  -145861
2558   -24369
2559   135815
2560   101781
2561   -73726
2562  -138203
2563   -17666
2564   126749
2565   107547
2566   -58394
2567  -145233
2568   -22248
2569   130065
2570    97887
2571   -56954
2572  -136033
2573   -39301
2574   119934
2575   115458
2576   -59563
2577  -148549
2578   -29068
2579   116999
2580   101694
2581   -42756
2582  -137598
2583   -51487
2584   118648
2585   128009
2586   -47656
2587  -146258
2588   -37025
2589   113717
2590   112884
2591   -31107
2592  -139196
2593   -60902
2594   111563
2595   129660
2596   -38858
2597  -148281
2598   -53156
2599   104037
2600   120893
2601   -23096
2602  -144497
2603   -69597
2604   107157
2605   131891
2606   -26923
2607  -140877
2608   -65055
2609    96202
2610   135238
2611    -9567
2612  -145792
2613   -72562
2614   103423
2615   127737
2616   -16625
2617  -132899
2618   -80100
2619    82704
2620   140252
2621    -2212
2622  -146202
2623   -80571
2624    91856
2625   128767
2626    -3847
2627  -130911
2628   -88196
2629    77735
2630   143813
2631     9039
2632  -136423
2633   -89216
2634    79820
2635   141304
2636    10543
2637  -134603
2638   -96934
2639    71260
2640   142019
2641    17683
2642  -133334
2643  -103627
2644    66373
2645   145275
2646    22806
2647  -133479
2648  -105251
2649    65140
2650   144484
2651    30156
2652  -122178
2653  -107304
2654    55236
2655   148307
2656    40841
2657  -126817
2658  -114751
2659    54921
2660   144258
2661    38394
2662  -116786
2663  -117239
2664    40914
2665   145502
2666    46583
2667  -118722
2668  -119108
2669    40875
2670   142078
2671    54583
2672  -105856
2673  -124225
2674    35302
2675   147527
2676    54572
2677  -105682
2678  -120084
2679    23183
2680   143302
2681    69952
2682  -107158
2683  -136444
2684    27574
2685   142435
2686    58956
2687   -96668
2688  -128705
2689     5929
2690   145247
2691    84418
2692  -101560
2693  -139508
2694    18364
2695   139426
2696    75860
2697   -82554
2698  -135806
2699    -3681
2700   143129
2701    90436
2702   -90929
2703  -138604
2704     1017
2705   129641
2706    87586
2707   -74581
2708  -144440
2709   -13784
2710   137908
2711    91950
2712   -78878
2713  -135014
2714   -13956
2715   124284
2716   103813
2717   -62371
2718  -147477
2719   -17973
2720   135351
2721    93456
2722   -66207
2723  -130210
2724   -31377
2725   116021
2726   114396
2727   -57071
2728  -152056
2729   -28288
2730   125413
2731    98138
2732   -52498
2733  -136853
2734   -46128
2735   118187
2736   121775
2737   -50049
2738  -144866
2739   -36015
2740   112876
2741   115609
2742   -35443
2743  -145485
2744   -53205
2745   118740
2746   119145
2747   -40204
2748  -134762
2749   -55250
2750    98531
2751   126311
2752   -26174
2753  -152720
2754   -58664
2755   110272
2756   115211
2757   -25854
2758  -129074
2759   -67199
2760    93650
2761   135077
2762   -19134
2763  -146576
2764   -59902
2765    98451
2766   120090
2767    -9834
2768  -130422
2769   -78755
2770    92743
2771   133674
2772   -16652
2773  -134567
2774   -68061
2775    79584
2776   126387
2777     4600
2778  -137357
2779   -88650
2780    91374
2781   132449
2782    -8949
2783  -120696
2784   -78048
2785    63173
2786   141078
2787    22726
2788  -142259
2789   -93827
2790    87911
2791   128574
2792     2107
2793  -112760
2794   -94364
2795    52345
2796   147160
2797    23716
2798  -140360
2799   -92228
2800    70692
2801   121380
2802    25155
2803  -108104
2804  -110066
2805    55004
2806   149831
2807    21288
2808  -123583
2809   -88523
2810    49024
2811   124869
2812    46999
2813  -113054
2814  -120445
2815    58507
2816   143117
2817    21221
2818  -108631
2819   -96898
2820    29223
2821   131386
2822    56364
2823  -117465
2824  -119186
2825    53287
2826   135491
2827    35916
2828   -94033
2829  -111184
2830    19826
2831   142287
2832    62001
2833  -112407
2834  -115567
2835    36570
2836   127316
2837    57365
2838   -88492
2839  -130515
2840    15101
2841   145774
2842    59251
2843  -103810
2844  -111867
2845    16997
2846   122394
2847    79364
2848   -86281
2849  -140645
2850    18590
2851   143057
2852    57390
2853   -85708
2854  -109357
2855    -3580
2856   122785
2857    90546
2858   -88698
2859  -141590
2860    15463
2861   127228
2862    63683
2863   -65802
2864  -121619
2865   -19233
2866   132306
2867    92361
2868   -87655
2869  -129390
2870     4999
2871   113328
2872    84117
2873   -52851
2874  -139286
2875   -22539
2876   139060
2877    88710
2878   -78482
2879  -120407
2880   -18754
2881   105692
2882   107352
2883   -50078
2884  -152096
2885   -24579
2886   130739
2887    86318
2888   -57710
2889  -118881
2890   -40393
2891   105782
2892   122725
2893   -48838
2894  -147977
2895   -24171
2896   117619
2897    93891
2898   -36615
2899  -125844
2900   -52654
2901   109454
2902   121190
2903   -49888
2904  -137203
2905   -32248
2906    96603
2907   101763
2908   -21308
2909  -134762
2910   -59669
2911   111727
2912   114878
2913   -39928
2914  -122114
2915   -46841
2916    81766
2917   120442
2918   -11408
2919  -143391
2920   -62661
2921   107916
2922   111362
2923   -24863
2924  -115696
2925   -69499
2926    76552
2927   134298
2928    -9335
2929  -143236
2930   -63364
2931    91199
2932   113560
2933    -1916
2934  -119985
2935   -87330
2936    80176
2937   136369
2938   -10628
2939  -129090
2940   -66841
2941    68783
2942   123454
2943    16930
2944  -129577
2945   -92137
2946    84336
2947   127309
2948    -5409
2949  -112340
2950   -78494
2951    53800
2952   131851
2953    22706
2954  -132157
2955   -90600
2956    75304
2957   119188
2958    12547
2959  -102870
2960   -94000
2961    50331
2962   139761
2963    23341
2964  -124689
2965   -86456
2966    57371
2967   117716
2968    32685
2969  -103224
2970  -109731
2971    48811
2972   139275
2973    25674
2974  -111378
2975   -94088
2976    36003
2977   125337
2978    51043
2979  -108385
2980  -117609
2981    50860
2982   135911
2983    31059
2984   -95798
2985  -100964
2986    19578
2987   131639
2988    62403
2989  -108745
2990  -117194
2991    42660
2992   126179
2993    43073
2994   -86619
2995  -113895
2996    14270
2997   136341
2998    59266
2999  -103563
3000  -106659
3001    26561
3002   115274
3003    64282
3004   -80429
3005  -127202
3006    16599
3007   137065
3008    56045
3009   -88355
3010  -103011
3011     5221
3012   115089
3013    80242
3014   -82089
3015  -132964
3016    14664
3017   127572
3018    60082
3019   -71200
3020  -114949
3021   -13266
3022   121788
3023    88297
3024   -80473
3025  -128882
3026     4415
3027   117778
3028    77716
3029   -57582
3030  -126214
3031   -19813
3032   127090
3033    87572
3034   -72692
3035  -119531
3036   -13579
3037   106096
3038    94975
3039   -52251
3040  -138508
3041   -22915
3042   124055
3043    83107
3044   -60492
3045  -113222
3046   -28626
3047   100750
3048   106754
3049   -47946
3050  -139209
3051   -22422
3052   115504
3053    86154
3054   -43463
3055  -118009
3056   -43258
3057   102876
3058   111963
3059   -48344
3060  -134104
3061   -28778
3062    98241
3063    95087
3064   -25508
3065  -127540
3066   -54757
3067   107689
3068   111274
3069   -42478
3070  -120939
3071   -43508
3072    83915
3073   112835
3074   -11902
3075  -137576
3076   -59036
3077   106105
3078   107788
3079   -29657
3080  -114935
3081   -61535
3082    76146
3083   124400
3084   -10141
3085  -137818
3086   -59938
3087    92543
3088   107139
3089   -11896
3090  -114657
3091   -74316
3092    76859
3093   127117
3094    -8791
3095  -126663
3096   -61770
3097    76032
3098   113165
3099     5357
3100  -119054
3101   -82179
3102    78017
3103   124525
3104    -5490
3105  -116115
3106   -70632
3107    61520
3108   119143
3109    17059
3110  -121595
3111   -88746
3112    73294
3113   123337
3114     6467
3115  -107692
3116   -81623
3117    52205
3118   126789
3119    25204
3120  -119577
3121   -91412
3122    61772
3123   121118
3124    23573
3125  -104074
3126   -96530
3127    46304
3128   131397
3129    27551
3130  -111408
3131   -94186
3132    45435
3133   122007
3134    38184
3135  -103231
3136  -105527
3137    46275
3138   129353
3139    29003
3140  -100097
3141   -94033
3142    30608
3143   124494
3144    48126
3145  -103243
3146  -107919
3147    39721
3148   121129
3149    38241
3150   -90980
3151  -104190
3152    21725
3153   125808
3154    54688
3155   -96934
3156  -105820
3157    26700
3158   118084
3159    54699
3160   -83574
3161  -114149
3162    16379
3163   128606
3164    58981
3165   -87532
3166  -109952
3167    11595
3168   117478
3169    67813
3170   -80809
3171  -121496
3172    10264
3173   123251
3174    64593
3175   -77226
3176  -112591
3177    -1317
3178   116005
3179    78277
3180   -71902
3181  -122525
3182      614
3183   120265
3184    72741
3185   -69257
3186  -117182
3187    -9519
3188   115063
3189    80091
3190   -67035
3191  -121606
3192    -8223
3193   113738
3194    80866
3195   -60137
3196  -121995
3197   -14880
3198   111516
3199    83806
3200   -57801
3201  -118878
3202   -19792
3203   107122
3204    91958
3205   -53554
3206  -126175
3207   -23398
3208   107225
3209    89452
3210   -47606
3211  -121905
3212   -33235
3213   105588
3214    99566
3215   -44241
3216  -125176
3217   -35157
3218   101147
3219   101468
3220   -36239
3221  -125732
3222   -39348
3223   101620
3224   101742
3225   -34853
3226  -121805
3227   -48173
3228    92627
3229   108215
3230   -28670
3231  -127350
3232   -47072
3233    94531
3234   102486
3235   -23963
3236  -119259
3237   -56976
3238    88706
3239   112501
3240   -20242
3241  -122975
3242   -53259
3243    86312
3244   109045
3245   -14229
3246  -118703
3247   -62613
3248    82307
3249   113292
3250   -12402
3251  -119105
3252   -64530
3253    75448
3254   114505
3255    -3300
3256  -120345
3257   -71140
3258    76124
3259   116062
3260      144
3261  -114126
3262   -75102
3263    65271
3264   121064
3265     8888
3266  -118410
3267   -79463
3268    67730
3269   117694
3270    12517
3271  -108861
3272   -85279
3273    58210
3274   122578
3275    15748
3276  -113160
3277   -84151
3278    56177
3279   118935
3280    21247
3281  -107287
3282   -90021
3283    52358
3284   120190
3285    20939
3286  -103336
3287   -90208
3288    44814
3289   122993
3290    31872
3291  -104035
3292   -92617
3293    46689
3294   117432
3295    32255
3296   -95341
3297   -97901
3298    34820
3299   124333
3300    39852
3301  -100389
3302   -98433
3303    33265
3304   116349
3305    44378
3306   -90744
3307  -106564
3308    26899
3309   123443
3310    48729
3311   -90145
3312  -104382
3313    21447
3314   117949
3315    58239
3316   -84410
3317  -109755
3318    20871
3319   120264
3320    57497
3321   -80001
3322  -108953
3323     9580
3324   117323
3325    63647
3326   -81474
3327  -112332
3328    10840
3329   114935
3330    61296
3331   -73035
3332  -110659
3333      122
3334   115877
3335    69770
3336   -72518
3337  -111169
3338     2130
3339   112285
3340    69129
3341   -65729
3342  -113115
3343    -7204
3344   111099
3345    74928
3346   -62703
3347  -113161
3348   -10693
3349   107629
3350    80483
3351   -60082
3352  -115924
3353   -12477
3354   107322
3355    80659
3356   -50959
3357  -114511
3358   -22545
3359   104058
3360    88026
3361   -53096
3362  -119266
3363   -22543
3364    98429
3365    87118
3366   -41984
3367  -119810
3368   -29881
3369   101507
3370    90862
3371   -42128
3372  -114166
3373   -31482
3374    95683
3375    97000
3376   -35748
3377  -117433
3378   -33150
3379    94273
3380    90787
3381   -32086
3382  -114341
3383   -44267
3384    90390
3385   100193
3386   -35053
3387  -119083
3388   -39707
3389    86323
3390    94198
3391   -22139
3392  -112773
3393   -51788
3394    88165
3395   106939
3396   -23140
3397  -114498
3398   -46593
3399    80406
3400   102827
3401   -14261
3402  -115341
3403   -59192
3404    79265
3405   105886
3406   -14006
3407  -112333
3408   -60066
3409    70108
3410   108269
3411    -4304
3412  -114055
3413   -63588
3414    74501
3415   106280
3416    -1267
3417  -105804
3418   -68970
3419    64713
3420   113646
3421     1750
3422  -112491
3423   -67714
3424    66969
3425   107267
3426     7101
3427  -105543
3428   -76812
3429    59748
3430   112993
3431     8045
3432  -105828
3433   -73375
3434    56583
3435   111959
3436    15880
3437  -104127
3438   -80527
3439    55146
3440   113423
3441    17779
3442   -99500
3443   -84741
3444    46637
3445   117899
3446    23155
3447  -102786
3448   -84596
3449    45492
3450   111074
3451    29586
3452   -94037
3453   -92534
3454    38770
3455   118302
3456    32450
3457   -96356
3458   -89739
3459    34282
3460   112548
3461    39082
3462   -90732
3463   -97617
3464    31806
3465   114680
3466    39222
3467   -87165
3468   -95711
3469    24724
3470   114298
3471    48480
3472   -86457
3473  -100766
3474    25459
3475   112085
3476    46438
3477   -80098
3478  -100934
3479    15825
3480   114026
3481    55003
3482   -82622
3483  -101758
3484    17889
3485   107812
3486    53021
3487   -71631
3488  -105174
3489     7001
3490   115162
3491    62599
3492   -74928
3493  -103109
3494     7519
3495   105077
3496    65283
3497   -65139
3498  -110116
3499    -2677
3500   109750
3501    68509
3502   -64334
3503  -107413
3504    -8077
3505   103901
3506    74461
3507   -60742
3508  -112292
3509    -9008
3510   101842
3511    75045
3512   -52083
3513  -109876
3514   -16737
3515   102932
3516    80237
3517   -54514
3518  -112353
3519   -17729
3520    98402
3521    80359
3522   -46120
3523  -113216
3524   -23643
3525    97233
3526    82712
3527   -44278
3528  -111605
3529   -26356
3530    95832
3531    87472
3532   -42244
3533  -112260
3534   -28432
3535    92124
3536    87425
3537   -33906
3538  -110871
3539   -36497
3540    91005
3541    93728
3542   -34230
3543  -113201
3544   -36582
3545    84222
3546    93507
3547   -24186
3548  -110719
3549   -47175
3550    85385
3551    99554
3552   -23901
3553  -111052
3554   -46467
3555    76628
3556    98777
3557   -13865
3558  -109739
3559   -53521
3560    79045
3561    99940
3562   -14669
3563  -108119
3564   -56709
3565    71692
3566   103866
3567   -10520
3568  -110389
3569   -56756
3570    72867
3571   101467
3572    -5201
3573  -105807
3574   -63188
3575    67041
3576   107614
3577    -3015
3578  -106711
3579   -60430
3580    65749
3581   102689
3582     3177
3583  -103093
3584   -70583
3585    60832
3586   107982
3587     5676
3588  -101922
3589   -70402
3590    55771
3591   106811
3592    10627
3593  -101481
3594   -74888
3595    52144
3596   107650
3597    17090
3598   -95677
3599   -78950
3600    47379
3601   110448
3602    20073
3603   -96027
3604   -79996
3605    42664
3606   109127
3607    27711
3608   -91917
3609   -84077
3610    39921
3611   109460
3612    26838
3613   -91527
3614   -85978
3615    36997
3616   107423
3617    33995
3618   -88025
3619   -87968
3620    34723
3621   109577
3622    34923
3623   -86142
3624   -89576
3625    29468
3626   109095
3627    40071
3628   -83760
3629   -92888
3630    25602
3631   106143
3632    42302
3633   -79906
3634   -95557
3635    19665
3636   110764
3637    47480
3638   -77688
3639   -95958
3640    17123
3641   105108
3642    51726
3643   -71214
3644   -98175
3645     9435
3646   108259
3647    56457
3648   -71658
3649   -98834
3650     6581
3651   102007
3652    60042
3653   -67293
3654  -102062
3655     1277
3656   102160
3657    63950
3658   -62419
3659  -103793
3660    -2380
3661   103054
3662    65873
3663   -61265
3664  -101054
3665    -4672
3666    99634
3667    70878
3668   -57411
3669  -107022
3670    -9546
3671    99606
3672    69678
3673   -53979
3674  -106325
3675   -13193
3676    98428
3677    73768
3678   -51119
3679  -107410
3680   -17353
3681    92999
3682    78854
3683   -42760
3684  -106306
3685   -20916
3686    96307
3687    81458
3688   -42513
3689  -105770
3690   -27109
3691    87454
3692    85493
3693   -33315
3694  -109935
3695   -31698
3696    90427
3697    85075
3698   -33406
3699  -105123
3700   -36228
3701    80180
3702    90836
3703   -27369
3704  -109014
3705   -38900
3706    83946
3707    90060
3708   -25383
3709  -105537
3710   -43796
3711    78956
3712    96635
3713   -21372
3714  -107123
3715   -42994
3716    76825
3717    92565
3718   -15643
3719  -106196
3720   -52773
3721    76806
3722    98334
3723   -17470
3724  -104002
3725   -48916
3726    67736
3727    97172
3728    -6249
3729  -106340
3730   -58550
3731    71254
3732   100029
3733    -6758
3734   -98565
3735   -59075
3736    61243
3737   102603
3738     2338
3739  -104028
3740   -63493
3741    60954
3742    99800
3743     6369
3744   -95856
3745   -71191
3746    54686
3747   106238
3748     6460
3749   -98564
3750   -67450
3751    49855
3752   101590
3753    18118
3754   -94020
3755   -78094
3756    51046
3757   106175
3758    11838
3759   -92867
3760   -72641
3761    41476
3762   104913
3763    24929
3764   -93806
3765   -81875
3766    46587
3767   104974
3768    19484
3769   -87772
3770   -78457
3771    35306
3772   107786
3773    31372
3774   -91899
3775   -82637
3776    38849
3777   101047
3778    29609
3779   -81224
3780   -87813
3781    26351
3782   108440
3783    35610
3784   -85507
3785   -84514
3786    25375
3787    98291
3788    43522
3789   -74661
3790   -94846
3791    21733
3792   108762
3793    40792
3794   -75761
3795   -86473
3796    13916
3797    98792
3798    54996
3799   -70819
3800   -99336
3801    16704
3802   104266
3803    47408
3804   -68007
3805   -93595
3806     4281
3807   101262
3808    58397
3809   -70911
3810   -96567
3811    10067
3812    98685
3813    55338
3814   -60732
3815  -100021
3816    -1486
3817   103318
3818    61777
3819   -65757
3820   -96364
3821     1483
3822    93460
3823    64505
3824   -54071
3825  -104581
3826    -7924
3827    99909
3828    65207
3829   -55923
3830   -97441
3831   -11658
3832    90747
3833    74186
3834   -48202
3835  -106319
3836   -14556
3837    94555
3838    70492
3839   -44331
3840   -98142
3841   -22261
3842    88299
3843    79512
3844   -41537
3845  -103831
3846   -20991
3847    86744
3848    77325
3849   -34132
3850  -101573
3851   -31735
3852    88825
3853    83001
3854   -38735
3855  -101417
3856   -27937
3857    79469
3858    83514
3859   -26927
3860  -106583
3861   -36280
3862    85301
3863    83489
3864   -30849
3865  -100104
3866   -37374
3867    74653
3868    91534
3869   -21309
3870  -104658
3871   -40557
3872    77682
3873    85709
3874   -18632
3875   -98056
3876   -48704
3877    71136
3878    94348
3879   -15912
3880  -101942
3881   -46472
3882    66335
3883    89593
3884    -5635
3885   -97598
3886   -57428
3887    67587
3888    97790
3889    -8049
3890   -96331
3891   -53414
3892    58804
3893    94216
3894     1870
3895   -97451
3896   -62043
3897    60247
3898    97072
3899     -279
3900   -92396
3901   -61764
3902    53075
3903    97723
3904     7764
3905   -96035
3906   -65002
3907    54931
3908    97512
3909     9482
3910   -89980
3911   -69343
3912    48606
3913   100504
3914    11396
3915   -91606
3916   -68395
3917    45356
3918    96453
3919    18830
3920   -87042
3921   -76301
3922    42516
3923   100858
3924    18260
3925   -83857
3926   -72451
3927    35100
3928    98358
3929    29249
3930   -83996
3931   -80786
3932    35387
3933    98276
3934    28583
3935   -76256
3936   -80777
3937    26549
3938   100710
3939    34258
3940   -80808
3941   -82806
3942    26385
3943    97230
3944    37513
3945   -72018
3946   -85796
3947    21089
3948   102647
3949    37936
3950   -75780
3951   -84580
3952    17942
3953    96284
3954    44798
3955   -70090
3956   -89097
3957    16474
3958    99671
3959    42270
3960   -68915
3961   -86642
3962    10089
3963    94897
3964    52042
3965   -66254
3966   -92422
3967    10503
3968    95425
3969    49617
3970   -61680
3971   -91449
3972     1506
3973    95025
3974    58161
3975   -59526
3976   -93317
3977     1967
3978    90255
3979    57216
3980   -52693
3981   -95923
3982    -6028
3983    93809
3984    61557
3985   -53086
3986   -91771
3987    -7174
3988    87410
3989    65956
3990   -46228
3991   -98645
3992   -10929
3993    90824
3994    66346
3995   -47224
3996   -93101
3997   -15501
3998    84640
3999    71916
4000   -44009
4001   -98619
4002   -16464
4003    86631
4004    70455
4005   -38247
4006   -96229
4007   -22542
4008    84774
4009    73960
4010   -39604
4011   -96302
4012   -21656
4013    79883
4014    76683
4015   -29836
4016   -98571
4017   -30204
4018    80190
4019    78581
4020   -31329
4021   -96059
4022   -32043
4023    73712
4024    81405
4025   -22073
4026   -99334
4027   -37184
4028    75281
4029    82133
4030   -21399
4031   -93085
4032   -40549
4033    68650
4034    86920
4035   -15872
4036   -96839
4037   -43631
4038    68978
4039    84832
4040   -11626
4041   -92722
4042   -48719
4043    65707
4044    91024
4045   -12501
4046   -95890
4047   -47368
4048    62861
4049    87764
4050    -4105
4051   -93460
4052   -55071
4053    62384
4054    93108
4055    -6183
4056   -93270
4057   -53621
4058    56095
4059    91420
4060     3495
4061   -93148
4062   -59327
4063    57383
4064    93146
4065     2509
4066   -88428
4067   -61083
4068    47773
4069    94262
4070    11515
4071   -88833
4072   -64939
4073    47507
4074    93111
4075    14276
4076   -85043
4077   -69622
4078    41505
4079    96266
4080    16263
4081   -85271
4082   -68834
4083    39447
4084    92808
4085    22140
4086   -81045
4087   -75638
4088    35693
4089    98549
4090    23694
4091   -81337
4092   -72216
4093    33380
4094    95338
4095    28795
4096   -78181
4097   -79555
4098    30392
4099    97378
4100    29599
4101   -76515
4102   -78191
4103    25418
4104    95418
4105    34797
4106   -75433
4107   -81699
4108    24055
4109    95350
4110    37387
4111   -70030
4112   -82762
4113    18112
4114    95805
4115    42416
4116   -70469
4117   -85122
4118    15884
4119    90714
4120    46725
4121   -62248
4122   -87318
4123     8139
4124    92844
4125    46664
4126   -62587
4127   -85898
4128     6263
4129    89591
4130    53707
4131   -56737
4132   -90226
4133     2778
4134    90488
4135    53489
4136   -55196
4137   -90572
4138    -2617
4139    89766
4140    58150
4141   -54857
4142   -91883
4143    -3548
4144    88375
4145    58294
4146   -49766
4147   -91511
4148    -7934
4149    90227
4150    64770
4151   -48477
4152   -91448
4153    -9057
4154    84421
4155    63313
4156   -42022
4157   -93938
4158   -17311
4159    84475
4160    68557
4161   -43081
4162   -93247
4163   -19314
4164    79035
4165    70138
4166   -34021
4167   -93432
4168   -22690
4169    80490
4170    73184
4171   -31646
4172   -92026
4173   -25703
4174    76611
4175    75805
4176   -28741
4177   -93498
4178   -27487
4179    73520
4180    73935
4181   -25590
4182   -92082
4183   -36607
4184    71682
4185    79477
4186   -24670
4187   -92267
4188   -34244
4189    69341
4190    79837
4191   -17156
4192   -91885
4193   -40114
4194    70965
4195    83205
4196   -16514
4197   -92488
4198   -41143
4199    65018
4200    84318
4201   -11707
4202   -92457
4203   -46891
4204    63445
4205    84668
4206    -9315
4207   -89629
4208   -48608
4209    58489
4210    87334
4211    -4681
4212   -90367
4213   -50452
4214    56744
4215    87044
4216     1862
4217   -84908
4218   -55119
4219    51858
4220    89519
4221     1647
4222   -88322
4223   -56888
4224    49524
4225    85993
4226     8507
4227   -83573
4228   -62311
4229    46986
4230    91313
4231     8005
4232   -83454
4233   -60193
4234    44663
4235    90659
4236    14675
4237   -82141
4238   -66174
4239    42176
4240    89835
4241    14483
4242   -80361
4243   -69413
4244    35778
4245    94224
4246    20379
4247   -80947
4248   -69365
4249    36429
4250    90053
4251    23640
4252   -75160
4253   -73445
4254    30752
4255    95507
4256    27858
4257   -75886
4258   -72074
4259    27518
4260    89664
4261    31356
4262   -70922
4263   -78052
4264    23829
4265    91786
4266    33297
4267   -69953
4268   -77327
4269    18397
4270    88783
4271    38598
4272   -65996
4273   -81874
4274    17448
4275    90408
4276    39300
4277   -63098
4278   -80826
4279    11824
4280    89772
4281    46276
4282   -63188
4283   -83295
4284    11436
4285    87987
4286    44710
4287   -57903
4288   -84747
4289     4137
4290    89269
4291    49400
4292   -59045
4293   -85282
4294     5874
4295    85690
4296    52512
4297   -52322
4298   -87700
4299    -2108
4300    89275
4301    55060
4302   -51944
4303   -86113
4304    -3639
4305    84076
4306    60554
4307   -47148
4308   -90510
4309    -9320
4310    84071
4311    59690
4312   -43998
4313   -87083
4314   -14733
4315    80357
4316    64855
4317   -40871
4318   -90669
4319   -15062
4320    78047
4321    65003
4322   -34966
4323   -87847
4324   -21336
4325    77306
4326    69102
4327   -35538
4328   -89922
4329   -20899
4330    74513
4331    69743
4332   -28074
4333   -89576
4334   -27204
4335    74134
4336    71768
4337   -30584
4338   -90431
4339   -29246
4340    71028
4341    74875
4342   -23536
4343   -90014
4344   -31897
4345    70494
4346    75937
4347   -20349
4348   -87662
4349   -36084
4350    66349
4351    79661
4352   -16237
4353   -90245
4354   -38375
4355    64994
4356    77021
4357   -14625
4358   -87185
4359   -42932
4360    59143
4361    81519
4362   -10189
4363   -86585
4364   -42658
4365    57743
4366    80524
4367    -4625
4368   -84186
4369   -49279
4370    55215
4371    83828
4372    -2963
4373   -83232
4374   -50233
4375    51015
4376    82820
4377      323
4378   -84567
4379   -54129
4380    50695
4381    85025
4382     2066
4383   -82868
4384   -55636
4385    46706
4386    86098
4387     7672
4388   -82453
4389   -58286
4390    46301
4391    86731
4392     9699
4393   -79302
4394   -61280
4395    40858
4396    88104
4397    13727
4398   -79881
4399   -62946
4400    40520
4401    86627
4402    16494
4403   -76045
4404   -66301
4405    34076
4406    88390
4407    20718
4408   -73473
4409   -65933
4410    31716
4411    86819
4412    24954
4413   -71717
4414   -70334
4415    27801
4416    86023
4417    26917
4418   -69250
4419   -69488
4420    23658
4421    85810
4422    32172
4423   -67647
4424   -73909
4425    22275
4426    87279
4427    32822
4428   -65342
4429   -75332
4430    17594
4431    86718
4432    36352
4433   -64088
4434   -77252
4435    16351
4436    87202
4437    38869
4438   -59945
4439   -78230
4440    12842
4441    87320
4442    42174
4443   -60339
4444   -79804
4445     7762
4446    84122
4447    46124
4448   -55542
4449   -81076
4450     5600
4451    83153
4452    47884
4453   -53095
4454   -80589
4455      524
4456    81022
4457    51827
4458   -48002
4459   -83254
4460    -1952
4461    80578
4462    52074
4463   -46606
4464   -80744
4465    -7096
4466    77656
4467    56440
4468   -42817
4469   -84644
4470    -8454
4471    77475
4472    58082
4473   -41873
4474   -84390
4475   -12437
4476    76661
4477    61338
4478   -38377
4479   -85787
4480   -14791
4481    73341
4482    62911
4483   -35257
4484   -87294
4485   -18906
4486    75621
4487    64188
4488   -32974
4489   -85940
4490   -22059
4491    71187
4492    68622
4493   -28546
4494   -86580
4495   -24975
4496    69845
4497    67851
4498   -25073
4499   -83379
4500   -28619
4501    66283
4502    71402
4503   -22501
4504   -84325
4505   -31131
4506    64780
4507    71629
4508   -18217
4509   -83808
4510   -34766
4511    60698
4512    73598
4513   -16170
4514   -83203
4515   -36125
4516    58570
4517    75585
4518   -11055
4519   -83075
4520   -39891
4521    57218
4522    76415
4523   -10939
4524   -81721
4525   -42126
4526    55399
4527    78983
4528    -5108
4529   -84590
4530   -45957
4531    54396
4532    79390
4533    -2918
4534   -80370
4535   -48480
4536    50074
4537    81365
4538     1092
4539   -81333
4540   -50341
4541    48246
4542    79482
4543     4358
4544   -77195
4545   -54282
4546    45133
4547    81258
4548     5007
4549   -76598
4550   -54655
4551    39370
4552    82028
4553    11710
4554   -75273
4555   -59155
4556    40945
4557    81818
4558    11752
4559   -71920
4560   -58701
4561    33537
4562    82239
4563    18295
4564   -72082
4565   -62116
4566    34013
4567    80892
4568    19230
4569   -69126
4570   -64583
4571    29653
4572    85066
4573    22680
4574   -70605
4575   -66062
4576    28135
4577    82510
4578    25828
4579   -67448
4580   -71656
4581    23873
4582    85044
4583    27256
4584   -66283
4585   -68745
4586    19864
4587    82777
4588    33447
4589   -63449
4590   -72731
4591    19212
4592    83683
4593    32412
4594   -58289
4595   -70777
4596    12055
4597    81544
4598    39030
4599   -59765
4600   -74622
4601    12698
4602    78785
4603    39350
4604   -51724
4605   -75378
4606     5060
4607    81590
4608    42972
4609   -52835
4610   -75214
4611     4983
4612    76508
4613    46775
4614   -47950
4615   -80048
4616     1476
4617    80668
4618    46636
4619   -49120
4620   -75397
4621    -2475
4622    76693
4623    53924
4624   -45741
4625   -83850
4626    -3694
4627    78105
4628    50904
4629   -42607
4630   -79867
4631   -10034
4632    74526
4633    59060
4634   -40536
4635   -83267
4636   -10314
4637    74280
4638    55759
4639   -34553
4640   -81439
4641   -16481
4642    74294
4643    61908
4644   -36036
4645   -80740
4646   -16020
4647    68617
4648    61999
4649   -27648
4650   -82498
4651   -22369
4652    70551
4653    62938
4654   -28473
4655   -77318
4656   -24471
4657    62909
4658    67920
4659   -21940
4660   -83849
4661   -28765
4662    65971
4663    65772
4664   -22515
4665   -79768
4666   -31646
4667    60443
4668    72651
4669   -18407
4670   -83553
4671   -32637
4672    60947
4673    70850
4674   -14095
4675   -80727
4676   -38952
4677    58441
4678    74793
4679   -14001
4680   -81600
4681   -37876
4682    55427
4683    72598
4684    -6558
4685   -81620
4686   -43516
4687    55720
4688    75768
4689    -7236
4690   -76567
4691   -44016
4692    48404
4693    75886
4694      267
4695   -79973
4696   -48010
4697    49730
4698    74847
4699     1792
4700   -72662
4701   -50701
4702    43489
4703    79715
4704     4436
4705   -76374
4706   -50739
4707    41543
4708    77080
4709     9675
4710   -71796
4711   -56501
4712    39203
4713    80534
4714     8781
4715   -73953
4716   -54851
4717    36079
4718    79235
4719    17054
4720   -71475
4721   -61561
4722    36349
4723    82704
4724    14919
4725   -69897
4726   -58932
4727    29242
4728    80759
4729    22560
4730   -69621
4731   -64144
4732    29933
4733    79234
4734    20910
4735   -64794
4736   -64472
4737    22721
4738    81878
4739    26715
4740   -64264
4741   -65445
4742    22352
4743    77684
4744    28650
4745   -59626
4746   -69149
4747    17693
4748    81503
4749    31334
4750   -58716
4751   -67148
4752    13879
4753    75422
4754    36306
4755   -56484
4756   -72049
4757    13040
4758    79771
4759    35998
4760   -55048
4761   -70050
4762     6683
4763    78132
4764    43234
4765   -53484
4766   -74841
4767     6945
4768    77888
4769    42557
4770   -49057
4771   -75153
4772     1764
4773    77528
4774    46654
4775   -49919
4776   -74560
4777     1511
4778    75259
4779    47696
4780   -44364
4781   -77068
4782    -4158
4783    75175
4784    48152
4785   -42849
4786   -75398
4787    -6633
4788    71032
4789    52440
4790   -37921
4791   -77633
4792    -9042
4793    71332
4794    52602
4795   -36837
4796   -74286
4797   -13114
4798    66905
4799    57138
4800   -35253
4801   -78446
4802   -14237
4803    67505
4804    56833
4805   -29597
4806   -76698
4807   -19529
4808    67286
4809    62233
4810   -30164
4811   -79226
4812   -20540
4813    64612
4814    62967
4815   -24450
4816   -80151
4817   -24243
4818    65091
4819    64260
4820   -24452
4821   -78685
4822   -27413
4823    59366
4824    66386
4825   -19066
4826   -79107
4827   -31177
4828    60733
4829    66501
4830   -17053
4831   -75923
4832   -32213
4833    56236
4834    68966
4835   -11665
4836   -76201
4837   -34601
4838    54614
4839    67151
4840   -10509
4841   -75993
4842   -38297
4843    51989
4844    71581
4845    -7269
4846   -74213
4847   -39787
4848    48388
4849    70924
4850    -2814
4851   -74490
4852   -43038
4853    47860
4854    73163
4855     -938
4856   -72627
4857   -45653
4858    43442
4859    74305
4860     2674
4861   -73584
4862   -48539
4863    43539
4864    76213
4865     5010
4866   -71864
4867   -50547
4868    39329
4869    76591
4870     9096
4871   -71512
4872   -52870
4873    38331
4874    75977
4875    11892
4876   -67784
4877   -55759
4878    34597
4879    76663
4880    12820
4881   -68151
4882   -55606
4883    30883
4884    75057
4885    18114
4886   -64802
4887   -60065
4888    28942
4889    76693
4890    18535
4891   -64480
4892   -58250
4893    25867
4894    75144
4895    23016
4896   -62645
4897   -63135
4898    23153
4899    76770
4900    24310
4901   -60145
4902   -62819
4903    19861
4904    77063
4905    29002
4906   -59192
4907   -65309
4908    18080
4909    75540
4910    30960
4911   -56645
4912   -67046
4913    13558
4914    77306
4915    34786
4916   -55659
4917   -68662
4918    11335
4919    75019
4920    36895
4921   -50683
4922   -70969
4923     6858
4924    76055
4925    39423
4926   -50788
4927   -70284
4928     5221
4929    72072
4930    42371
4931   -46799
4932   -71488
4933     2002
4934    73665
4935    42629
4936   -44135
4937   -71093
4938    -1369
4939    69870
4940    47247
4941   -41103
4942   -72610
4943    -3657
4944    70881
4945    46866
4946   -39198
4947   -71627
4948    -7580
4949    69946
4950    50870
4951   -37596
4952   -73856
4953   -10248
4954    67432
4955    52222
4956   -33583
4957   -75974
4958   -13832
4959    67652
4960    55317
4961   -32734
4962   -73941
4963   -15695
4964    65134
4965    56318
4966   -28243
4967   -75036
4968   -18228
4969    64604
4970    58851
4971   -26960
4972   -74286
4973   -20783
4974    60133
4975    59757
4976   -23754
4977   -75857
4978   -23354
4979    59976
4980    59957
4981   -19949
4982   -73447
4983   -27161
4984    57562
4985    64264
4986   -18872
4987   -73262
4988   -26590
4989    54925
4990    63510
4991   -13147
4992   -72636
4993   -34155
4994    54710
4995    65146
4996   -13782
4997   -72872
4998   -33706
4999    50936
5000    66787
5001    -7875
5002   -73505
5003   -38636
5004    50835
5005    68237
5006    -7354
5007   -71508
5008   -39300
5009    46694
5010    71275
5011    -2556
5012   -72546
5013   -41831
5014    44656
5015    69366
5016     -462
5017   -69277
5018   -44058
5019    42067
5020    73029
5021     1672
5022   -70305
5023   -46325
5024    39175
5025    68890
5026     6368
5027   -65738
5028   -49834
5029    37616
5030    73290
5031     6641
5032   -66824
5033   -48660
5034    33832
5035    71288
5036    13135
5037   -65054
5038   -50871
5039    33952
5040    72287
5041    12749
5042   -62649
5043   -53823
5044    28866
5045    73377
5046    17223
5047   -63704
5048   -55756
5049    29216
5050    72898
5051    19292
5052   -60601
5053   -59705
5054    23815
5055    75811
5056    22150
5057   -60386
5058   -58080
5059    22601
5060    73155
5061    24692
5062   -57577
5063   -62642
5064    19479
5065    74606
5066    27353
5067   -56199
5068   -61063
5069    15322
5070    71649
5071    30915
5072   -54110
5073   -64642
5074    14911
5075    70921
5076    31812
5077   -50248
5078   -64165
5079     9086
5080    72739
5081    35591
5082   -50858
5083   -65225
5084     8709
5085    68422
5086    36727
5087   -43927
5088   -68114
5089     3637
5090    72079
5091    38795
5092   -46895
5093   -67140
5094     2999
5095    67779
5096    44887
5097   -41220
5098   -71596
5099     -823
5100    70542
5101    42738
5102   -40249
5103   -68319
5104    -5402
5105    67053
5106    49362
5107   -39743
5108   -72930
5109    -6446
5110    65416
5111    46235
5112   -34560
5113   -71029
5114   -12988
5115    65500
5116    52574
5117   -34672
5118   -71513
5119    -9752
5120    62212
5121    51268
5122   -26448
5123   -71890
5124   -16827
5125    64113
5126    54488
5127   -29960
5128   -69603
5129   -16888
5130    56393
5131    55541
5132   -23968
5133   -74109
5134   -19608
5135    59803
5136    54902
5137   -22648
5138   -70049
5139   -24106
5140    56168
5141    61404
5142   -20564
5143   -74263
5144   -24042
5145    56523
5146    59217
5147   -15358
5148   -70833
5149   -32901
5150    54165
5151    63573
5152   -16157
5153   -72464
5154   -28661
5155    51124
5156    63167
5157    -9327
5158   -72518
5159   -36275
5160    52071
5161    65400
5162   -10033
5163   -68556
5164   -34738
5165    45070
5166    66582
5167    -4904
5168   -70408
5169   -38721
5170    46409
5171    64715
5172    -3852
5173   -65361
5174   -40516
5175    41130
5176    68347
5177     -211
5178   -69099
5179   -40229
5180    41416
5181    64964
5182     3900
5183   -63537
5184   -45759
5185    38257
5186    70860
5187     4129
5188   -66061
5189   -43814
5190    35725
5191    67071
5192    10656
5193   -63474
5194   -52125
5195    35187
5196    70827
5197     8483
5198   -62379
5199   -49193
5200    28153
5201    71286
5202    16682
5203   -63236
5204   -52940
5205    30908
5206    71191
5207    14936
5208   -57818
5209   -54960
5210    23961
5211    72634
5212    18619
5213   -61519
5214   -54017
5215    23876
5216    67012
5217    20768
5218   -55168
5219   -59591
5220    21032
5221    71373
5222    22318
5223   -56361
5224   -55609
5225    17780
5226    67513
5227    27576
5228   -52497
5229   -61323
5230    16620
5231    69924
5232    27024
5233   -49847
5234   -59608
5235    10471
5236    70016
5237    33928
5238   -51114
5239   -63411
5240    10917
5241    67724
5242    32709
5243   -45507
5244   -65567
5245     5418
5246    70235
5247    38115
5248   -46344
5249   -65312
5250     5138
5251    65257
5252    40956
5253   -40503
5254   -67808
5255      384
5256    69344
5257    40211
5258   -41714
5259   -64997
5260    -2741
5261    64032
5262    44690
5263   -38614
5264   -69623
5265    -2822
5266    64429
5267    41956
5268   -34996
5269   -65795
5270    -6556
5271    63520
5272    48869
5273   -35497
5274   -68055
5275    -5883
5276    60857
5277    45799
5278   -28320
5279   -67522
5280   -15087
5281    61991
5282    51345
5283   -30978
5284   -67946
5285   -13956
5286    57324
5287    51759
5288   -23327
5289   -71007
5290   -17826
5291    59091
5292    52805
5293   -24810
5294   -69084
5295   -20654
5296    55531
5297    57956
5298   -19161
5299   -71026
5300   -22109
5301    56385
5302    55724
5303   -17223
5304   -68154
5305   -27846
5306    52533
5307    60943
5308   -15855
5309   -71019
5310   -26220
5311    51263
5312    57733
5313   -12260
5314   -67218
5315   -31289
5316    49492
5317    61501
5318   -12272
5319   -65714
5320   -30608
5321    45596
5322    62113
5323    -5458
5324   -67720
5325   -35322
5326    45584
5327    61375
5328    -5720
5329   -65028
5330   -37383
5331    41464
5332    65120
5333    -2563
5334   -67590
5335   -37355
5336    41176
5337    63028
5338     2300
5339   -62492
5340   -43693
5341    38212
5342    68652
5343     2008
5344   -64759
5345   -42528
5346    35515
5347    63741
5348     8673
5349   -62940
5350   -48582
5351    34939
5352    67270
5353     5599
5354   -60287
5355   -45801
5356    29083
5357    66818
5358    13030
5359   -60990
5360   -48381
5361    29957
5362    65566
5363    12351
5364   -55961
5365   -49700
5366    24715
5367    68807
5368    16163
5369   -59399
5370   -50165
5371    24666
5372    63980
5373    18196
5374   -54233
5375   -55133
5376    21046
5377    69170
5378    20604
5379   -55369
5380   -54043
5381    18525
5382    64952
5383    25784
5384   -50355
5385   -59266
5386    16881
5387    69251
5388    25419
5389   -50545
5390   -57343
5391    11142
5392    66560
5393    29889
5394   -49796
5395   -60728
5396    12174
5397    66270
5398    30367
5399   -45431
5400   -60505
5401     5404
5402    67143
5403    34448
5404   -45956
5405   -59856
5406     7758
5407    62872
5408    35302
5409   -41011
5410   -63243
5411     2657
5412    65600
5413    34684
5414   -42634
5415   -59439
5416      974
5417    61839
5418    40059
5419   -39078
5420   -64814
5421     -431
5422    63330
5423    38783
5424   -35745
5425   -62826
5426    -5104
5427    61529
5428    44330
5429   -36314
5430   -66459
5431    -5903
5432    58959
5433    44160
5434   -30035
5435   -65766
5436   -11968
5437    60057
5438    48563
5439   -31657
5440   -65765
5441   -11678
5442    56320
5443    49135
5444   -24375
5445   -67357
5446   -15845
5447    57699
5448    49811
5449   -26450
5450   -65016
5451   -17633
5452    53386
5453    52803
5454   -20789
5455   -66905
5456   -19208
5457    53954
5458    50382
5459   -21899
5460   -63635
5461   -22274
5462    52224
5463    55886
5464   -19526
5465   -66911
5466   -21696
5467    50526
5468    53447
5469   -14661
5470   -63502
5471   -27695
5472    49204
5473    58732
5474   -14000
5475   -64884
5476   -26993
5477    44994
5478    57287
5479    -8960
5480   -65064
5481   -31468
5482    45596
5483    60293
5484    -7968
5485   -63290
5486   -33850
5487    41285
5488    62947
5489    -3620
5490   -65428
5491   -35480
5492    41040
5493    60259
5494    -1494
5495   -62138
5496   -38793
5497    39123
5498    63256
5499      701
5500   -62114
5501   -38828
5502    37768
5503    61753
5504     3551
5505   -60184
5506   -42477
5507    35371
5508    64282
5509     3958
5510   -58931
5511   -40915
5512    32372
5513    63134
5514     8528
5515   -59826
5516   -45454
5517    30609
5518    64632
5519     9589
5520   -56110
5521   -46585
5522    26572
5523    65147
5524    13191
5525   -56031
5526   -47768
5527    25314
5528    62880
5529    16922
5530   -54079
5531   -50964
5532    22597
5533    66311
5534    18710
5535   -53206
5536   -51948
5537    20803
5538    62504
5539    22718
5540   -51220
5541   -54796
5542    17595
5543    65808
5544    23360
5545   -50581
5546   -53422
5547    16101
5548    63932
5549    24739
5550   -47010
5551   -56442
5552    14684
5553    64074
5554    26456
5555   -46621
5556   -56711
5557     9962
5558    63740
5559    28156
5560   -46177
5561   -57079
5562     9212
5563    61210
5564    30224
5565   -42180
5566   -58673
5567     5890
5568    62416
5569    33904
5570   -40257
5571   -59184
5572     3527
5573    61037
5574    36329
5575   -39516
5576   -60899
5577       66
5578    60733
5579    38062
5580   -35908
5581   -61527
5582    -3110
5583    59550
5584    40291
5585   -33854
5586   -62519
5587    -5228
5588    58923
5589    42023
5590   -31538
5591   -62683
5592    -7417
5593    58188
5594    43459
5595   -31194
5596   -62858
5597    -8040
5598    56060
5599    43683
5600   -28049
5601   -62593
5602   -12406
5603    55014
5604    44021
5605   -26007
5606   -61918
5607   -12316
5608    53835
5609    47917
5610   -23219
5611   -63831
5612   -14148
5613    52602
5614    49286
5615   -20700
5616   -61675
5617   -17846
5618    51234
5619    51067
5620   -19448
5621   -63084
5622   -20786
5623    49264
5624    52705
5625   -15895
5626   -63553
5627   -23698
5628    48702
5629    55100
5630   -14115
5631   -62922
5632   -25391
5633    46766
5634    55950
5635   -11164
5636   -62333
5637   -28331
5638    44808
5639    56398
5640    -8533
5641   -61812
5642   -29994
5643    43183
5644    55675
5645    -7304
5646   -59784
5647   -32100
5648    40968
5649    57445
5650    -4651
5651   -61501
5652   -32830
5653    39507
5654    58454
5655    -1988
5656   -59732
5657   -34851
5658    37589
5659    59492
5660     -824
5661   -58863
5662   -37047
5663    35259
5664    60140
5665     2154
5666   -57800
5667   -39884
5668    32663
5669    59825
5670     4950
5671   -58018
5672   -41399
5673    30211
5674    61714
5675     9859
5676   -56914
5677   -44469
5678    28137
5679    61574
5680    10699
5681   -54765
5682   -45006
5683    24755
5684    62121
5685    13373
5686   -54742
5687   -46982
5688    25389
5689    61864
5690    14937
5691   -53571
5692   -47581
5693    21948
5694    62675
5695    17386
5696   -51464
5697   -48547
5698    20586
5699    61204
5700    17843
5701   -49008
5702   -51266
5703    18108
5704    61540
5705    20985
5706   -46911
5707   -50972
5708    15229
5709    61648
5710    24620
5711   -46757
5712   -52808
5713    13274
5714    62056
5715    25439
5716   -44220
5717   -53877
5718     9107
5719    61113
5720    29342
5721   -42864
5722   -55004
5723     7592
5724    60995
5725    31322
5726   -41013
5727   -57597
5728     4573
5729    60807
5730    32263
5731   -38173
5732   -57653
5733     2614
5734    58866
5735    36189
5736   -38048
5737   -58186
5738     1069
5739    58547
5740    34915
5741   -35367
5742   -57449
5743    -2317
5744    57455
5745    38343
5746   -33851
5747   -60537
5748    -3274
5749    56786
5750    38063
5751   -31171
5752   -59143
5753    -7240
5754    55420
5755    42207
5756   -29654
5757   -60102
5758    -8332
5759    53430
5760    42077
5761   -27140
5762   -60360
5763   -11631
5764    53804
5765    45781
5766   -26171
5767   -59930
5768   -14783
5769    51346
5770    48927
5771   -21080
5772   -62529
5773   -16521
5774    51955
5775    47604
5776   -19655
5777   -59870
5778   -19528
5779    47910
5780    50499
5781   -17899
5782   -61606
5783   -20636
5784    48552
5785    50224
5786   -15512
5787   -60388
5788   -23764
5789    45914
5790    52818
5791   -14254
5792   -60286
5793   -23300
5794    43155
5795    51773
5796   -11159
5797   -60701
5798   -26810
5799    43178
5800    52605
5801   -10032
5802   -57129
5803   -29290
5804    41365
5805    54840
5806    -6370
5807   -59321
5808   -30211
5809    39786
5810    54762
5811    -4281
5812   -56832
5813   -33879
5814    36656
5815    56672
5816    -2066
5817   -57419
5818   -34306
5819    35017
5820    56992
5821     2015
5822   -56456
5823   -38845
5824    33729
5825    60012
5826     2594
5827   -56022
5828   -36813
5829    30186
5830    58575
5831     6781
5832   -55814
5833   -41815
5834    31358
5835    58503
5836     5977
5837   -52216
5838   -42032
5839    26284
5840    59565
5841    10699
5842   -53989
5843   -41950
5844    26226
5845    57212
5846    11159
5847   -50616
5848   -44102
5849    23282
5850    60367
5851    13878
5852   -51068
5853   -44225
5854    21765
5855    57911
5856    16962
5857   -47766
5858   -47542
5859    19654
5860    59941
5861    17029
5862   -47031
5863   -48746
5864    15147
5865    58783
5866    21958
5867   -45455
5868   -51319
5869    14267
5870    59543
5871    23212
5872   -43268
5873   -51300
5874    10762
5875    58790
5876    26580
5877   -43656
5878   -52712
5879    10404
5880    58269
5881    27154
5882   -40257
5883   -54494
5884     6894
5885    59086
5886    29420
5887   -40743
5888   -53045
5889     4848
5890    55882
5891    31987
5892   -37604
5893   -56752
5894     4052
5895    57458
5896    31121
5897   -37006
5898   -54042
5899     -116
5900    54404
5901    36885
5902   -34312
5903   -57753
5904     -300
5905    54335
5906    35892
5907   -30581
5908   -55589
5909    -5601
5910    53926
5911    39451
5912   -30985
5913   -58607
5914    -5735
5915    50982
5916    39562
5917   -25978
5918   -57915
5919   -10811
5920    52480
5921    42250
5922   -26667
5923   -56664
5924   -11599
5925    48867
5926    44255
5927   -22035
5928   -59801
5929   -13817
5930    51215
5931    43426
5932   -21817
5933   -56805
5934   -16132
5935    48375
5936    47142
5937   -19660
5938   -59679
5939   -15668
5940    47468
5941    45919
5942   -17479
5943   -57284
5944   -20088
5945    45271
5946    49836
5947   -16435
5948   -58388
5949   -21465
5950    44311
5951    49833
5952   -12600
5953   -57828
5954   -25109
5955    43518
5956    51549
5957   -11446
5958   -56979
5959   -25514
5960    39706
5961    51788
5962    -6836
5963   -57172
5964   -28826
5965    39580
5966    51716
5967    -5556
5968   -55795
5969   -31990
5970    37184
5971    54664
5972    -3058
5973   -57181
5974   -30556
5975    36792
5976    54543
5977     -374
5978   -54705
5979   -34740
5980    33910
5981    55675
5982     -181
5983   -54526
5984   -33530
5985    32143
5986    55071
5987     4753
5988   -54005
5989   -37302
5990    31527
5991    54579
5992     3586
5993   -50654
5994   -37841
5995    27287
5996    56876
5997     8185
5998   -52642
5999   -39931
6000    26419
6001    55075
6002     9510
6003   -49297
6004   -42474
6005    23480
6006    58754
6007    13305
6008   -50629
6009   -42359
6010    21541
6011    55982
6012    15501
6013   -47429
6014   -45258
6015    19421
6016    58360
6017    15668
6018   -46280
6019   -45175
6020    16768
6021    55783
6022    20087
6023   -44825
6024   -48580
6025    17067
6026    56738
6027    18077
6028   -43561
6029   -46301
6030    12516
6031    56820
6032    23375
6033   -43145
6034   -47766
6035    13091
6036    55542
6037    22944
6038   -40530
6039   -49316
6040     9433
6041    56726
6042    24667
6043   -40080
6044   -49763
6045     7399
6046    53678
6047    28091
6048   -37127
6049   -53330
6050     4417
6051    55928
6052    29825
6053   -35157
6054   -52030
6055     2061
6056    54467
6057    32787
6058   -34161
6059   -54595
6060      842
6061    52851
6062    34204
6063   -30366
6064   -54091
6065    -3575
6066    53084
6067    35565
6068   -30551
6069   -55052
6070    -2911
6071    51626
6072    36700
6073   -28196
6074   -56245
6075    -5997
6076    52144
6077    38458
6078   -26492
6079   -54684
6080    -7772
6081    49556
6082    40757
6083   -24521
6084   -56620
6085    -8532
6086    49151
6087    39476
6088   -22974
6089   -54186
6090   -12784
6091    47621
6092    44415
6093   -20673
6094   -57412
6095   -13726
6096    46461
6097    42914
6098   -17044
6099   -55257
6100   -18186
6101    46406
6102    46906
6103   -16184
6104   -55792
6105   -18953
6106    41862
6107    46721
6108   -12330
6109   -55316
6110   -22324
6111    42243
6112    47172
6113   -12256
6114   -53205
6115   -23026
6116    39293
6117    49018
6118    -8048
6119   -56356
6120   -24063
6121    40331
6122    48502
6123    -8298
6124   -54067
6125   -27530
6126    38116
6127    51379
6128    -6157
6129   -54313
6130   -27180
6131    36462
6132    51010
6133    -3911
6134   -54180
6135   -31124
6136    34630
6137    51988
6138    -2029
6139   -52217
6140   -30791
6141    31390
6142    53154
6143     1356
6144   -52293
6145   -34696
6146    30432
6147    52821
6148     2370
6149   -49611
6150   -35304
6151    27581
6152    54921
6153     6447
6154   -50810
6155   -36765
6156    26868
6157    54136
6158     8188
6159   -47938
6160   -40467
6161    24176
6162    55293
6163     8686
6164   -49351
6165   -39607
6166    22565
6167    52847
6168    12684
6169   -45663
6170   -41994
6171    21954
6172    55327
6173    10776
6174   -46449
6175   -42486
6176    18066
6177    54192
6178    16230
6179   -46099
6180   -44397
6181    19106
6182    54687
6183    16210
6184   -43175
6185   -44703
6186    13353
6187    55522
6188    20209
6189   -42531
6190   -46118
6191    14049
6192    53171
6193    21521
6194   -39662
6195   -47581
6196     9446
6197    54430
6198    23910
6199   -39024
6200   -48824
6201     9046
6202    52902
6203    25876
6204   -36056
6205   -49949
6206     5656
6207    54119
6208    27430
6209   -34893
6210   -48883
6211     2927
6212    52986
6213    29184
6214   -34156
6215   -51122
6216     3505
6217    52102
6218    30878
6219   -32822
6220   -50312
6221        0
6222    52126
6223    31978
6224   -32038
6225   -50896
6226     -238
6227    50623
6228    32942
6229   -28683
6230   -52363
6231    -3645
6232    51277
6233    34621
6234   -28572
6235   -51774
6236    -3927
6237    47826
6238    38058
6239   -24124
6240   -53241
6241    -7928
6242    47887
6243    37556
6244   -23732
6245   -52062
6246   -11961
6247    44644
6248    41404
6249   -20729
6250   -54254
6251   -11318
6252    45197
6253    40173
6254   -17914
6255   -52359
6256   -15966
6257    44067
6258    42958
6259   -18760
6260   -53848
6261   -15358
6262    43068
6263    43277
6264   -14767
6265   -53948
6266   -18386
6267    42869
6268    45396
6269   -14304
6270   -52795
6271   -20265
6272    40783
6273    46752
6274   -11203
6275   -54705
6276   -21607
6277    39818
6278    46175
6279   -10382
6280   -53003
6281   -24116
6282    37107
6283    47638
6284    -8489
6285   -53910
6286   -25169
6287    35843
6288    47647
6289    -5414
6290   -51476
6291   -28373
6292    33399
6293    50107
6294    -2382
6295   -51769
6296   -28490
6297    31597
6298    49731
6299     -432
6300   -51346
6301   -31746
6302    31210
6303    51775
6304     1436
6305   -48983
6306   -32549
6307    28218
6308    50897
6309     3795
6310   -49727
6311   -33567
6312    28559
6313    50279
6314     4486
6315   -46433
6316   -36237
6317    25424
6318    52914
6319     6338
6320   -48022
6321   -36752
6322    24469
6323    51623
6324     9726
6325   -45611
6326   -39141
6327    22691
6328    52882
6329    10295
6330   -45536
6331   -39042
6332    19859
6333    52416
6334    13856
6335   -44268
6336   -41416
6337    18504
6338    52570
6339    13978
6340   -41955
6341   -43093
6342    14584
6343    51908
6344    18323
6345   -41929
6346   -43077
6347    13720
6348    50911
6349    18964
6350   -38603
6351   -44706
6352    11516
6353    52983
6354    22463
6355   -39365
6356   -45652
6357    10338
6358    50924
6359    22099
6360   -36829
6361   -47401
6362     7800
6363    52766
6364    23565
6365   -35735
6366   -47408
6367     6735
6368    51551
6369    26544
6370   -35069
6371   -49174
6372     4997
6373    50632
6374    27538
6375   -32077
6376   -47800
6377     1350
6378    50906
6379    30640
6380   -32139
6381   -50157
6382      176
6383    49223
6384    30312
6385   -29328
6386   -50043
6387    -3640
6388    49040
6389    33464
6390   -27495
6391   -49786
6392    -4705
6393    46532
6394    35453
6395   -24856
6396   -50258
6397    -7507
6398    46017
6399    35820
6400   -23678
6401   -49516
6402    -8533
6403    45713
6404    37610
6405   -22461
6406   -50870
6407    -9890
6408    45341
6409    38071
6410   -20108
6411   -51151
6412   -12313
6413    44267
6414    40200
6415   -20501
6416   -52000
6417   -13003
6418    43149
6419    40611
6420   -16597
6421   -51414
6422   -15165
6423    41432
6424    41085
6425   -16615
6426   -50632
6427   -17910
6428    39539
6429    43297
6430   -11706
6431   -51349
6432   -20034
6433    39024
6434    43816
6435   -10500
6436   -50374
6437   -22239
6438    35528
6439    45131
6440    -7392
6441   -50471
6442   -22669
6443    35689
6444    45606
6445    -7308
6446   -49255
6447   -26002
6448    34130
6449    46838
6450    -3833
6451   -50020
6452   -26817
6453    31663
6454    46545
6455    -3003
6456   -49545
6457   -28098
6458    31859
6459    48299
6460     -341
6461   -49994
6462   -31196
6463    29831
6464    48843
6465      193
6466   -48488
6467   -31825
6468    28570
6469    49028
6470     2622
6471   -46225
6472   -32168
6473    27120
6474    49907
6475     5018
6476   -46083
6477   -34082
6478    24527
6479    49675
6480     7220
6481   -44605
6482   -35820
6483    21678
6484    50355
6485     9506
6486   -43748
6487   -36856
6488    20644
6489    49736
6490    12455
6491   -42913
6492   -39119
6493    17740
6494    50384
6495    14118
6496   -41571
6497   -38540
6498    18199
6499    49676
6500    14616
6501   -40519
6502   -41540
6503    15303
6504    50038
6505    15480
6506   -39539
6507   -40841
6508    14225
6509    49512
6510    18964
6511   -39855
6512   -43330
6513    12360
6514    50559
6515    19092
6516   -37714
6517   -43936
6518     9300
6519    49639
6520    21861
6521   -35352
6522   -44868
6523     7888
6524    50011
6525    23461
6526   -33756
6527   -45985
6528     5560
6529    48396
6530    25495
6531   -33113
6532   -46171
6533     3414
6534    47084
6535    27443
6536   -29752
6537   -45947
6538     1361
6539    47331
6540    28509
6541   -29775
6542   -46151
6543        1
6544    46053
6545    30675
6546   -27368
6547   -48543
6548    -2944
6549    47629
6550    31472
6551   -28030
6552   -47521
6553    -3796
6554    45563
6555    33090
6556   -25073
6557   -49353
6558    -5277
6559    45873
6560    33911
6561   -24902
6562   -48212
6563    -7966
6564    44840
6565    34926
6566   -21486
6567   -49910
6568    -9025
6569    42782
6570    36519
6571   -19823
6572   -48510
6573   -12608
6574    42702
6575    38177
6576   -18270
6577   -49334
6578   -13921
6579    40158
6580    39624
6581   -15758
6582   -48658
6583   -17051
6584    40137
6585    40124
6586   -13621
6587   -48199
6588   -17532
6589    37508
6590    41026
6591   -11841
6592   -49024
6593   -18332
6594    36903
6595    41979
6596   -10427
6597   -49240
6598   -20008
6599    34722
6600    43714
6601    -9318
6602   -48857
6603   -21284
6604    35629
6605    44074
6606    -6724
6607   -48339
6608   -24283
6609    33137
6610    44794
6611    -5907
6612   -48368
6613   -25543
6614    31249
6615    45178
6616    -2870
6617   -47941
6618   -27200
6619    30836
6620    45457
6621    -1581
6622   -45876
6623   -29518
6624    28431
6625    47578
6626      811
6627   -46548
6628   -30724
6629    26417
6630    45724
6631     3253
6632   -43869
6633   -31429
6634    23296
6635    48039
6636     3990
6637   -44884
6638   -32163
6639    22799
6640    46571
6641     7268
6642   -44187
6643   -34615
6644    22810
6645    48616
6646     8049
6647   -43420
6648   -34672
6649    19399
6650    48264
6651    10817
6652   -41842
6653   -38788
6654    20106
6655    49031
6656    11568
6657   -41759
6658   -37446
6659    16106
6660    49414
6661    14720
6662   -40338
6663   -38890
6664    15899
6665    47673
6666    15671
6667   -37452
6668   -40416
6669    11829
6670    48964
6671    17633
6672   -38089
6673   -41293
6674    10947
6675    46839
6676    19322
6677   -34117
6678   -42501
6679     9245
6680    47919
6681    20218
6682   -34879
6683   -41620
6684     7224
6685    45987
6686    22874
6687   -33026
6688   -44368
6689     6512
6690    46830
6691    23937
6692   -31746
6693   -44289
6694     2414
6695    46771
6696    27077
6697   -30618
6698   -45073
6699     2127
6700    46721
6701    27584
6702   -27850
6703   -46234
6704     -558
6705    45891
6706    29300
6707   -28449
6708   -46024
6709    -1860
6710    44296
6711    30545
6712   -25102
6713   -47928
6714    -3533
6715    44610
6716    30003
6717   -23625
6718   -45509
6719    -7132
6720    42773
6721    33375
6722   -22198
6723   -46583
6724    -7579
6725    41699
6726    34647
6727   -20571
6728   -46191
6729   -10692
6730    41192
6731    36037
6732   -18440
6733   -47856
6734   -10436
6735    39095
6736    35787
6737   -15257
6738   -46791
6739   -12819
6740    38808
6741    37888
6742   -16426
6743   -47239
6744   -13698
6745    37087
6746    39069
6747   -12318
6748   -48902
6749   -15485
6750    37434
6751    39211
6752   -12662
6753   -47726
6754   -18884
6755    35624
6756    41118
6757    -9502
6758   -47468
6759   -19790
6760    35952
6761    40865
6762    -8152
6763   -47158
6764   -21906
6765    32071
6766    43236
6767    -5453
6768   -46230
6769   -23254
6770    31688
6771    42687
6772    -4104
6773   -46762
6774   -24756
6775    28784
6776    44358
6777    -2370
6778   -44751
6779   -26349
6780    29137
6781    43744
6782    -1022
6783   -45254
6784   -27908
6785    28601
6786    44759
6787      558
6788   -43854
6789   -29174
6790    25414
6791    44970
6792     2671
6793   -44361
6794   -29987
6795    24962
6796    45976
6797     4222
6798   -43155
6799   -32620
6800    22719
6801    46654
6802     5954
6803   -42302
6804   -32983
6805    21385
6806    46019
6807     9228
6808   -40026
6809   -34470
6810    20191
6811    46648
6812     9197
6813   -40293
6814   -34671
6815    16755
6816    46524
6817    13055
6818   -38434
6819   -36111
6820    15955
6821    45892
6822    12452
6823   -36766
6824   -36872
6825    12520
6826    47725
6827    16179
6828   -36453
6829   -39481
6830    12991
6831    45580
6832    16884
6833   -34543
6834   -39990
6835     9718
6836    46833
6837    18049
6838   -34683
6839   -41113
6840     8732
6841    45663
6842    20406
6843   -32744
6844   -42606
6845     7343
6846    47982
6847    20880
6848   -32551
6849   -41093
6850     5502
6851    45254
6852    23558
6853   -30183
6854   -44026
6855     2805
6856    45767
6857    24249
6858   -28797
6859   -42701
6860     1262
6861    44185
6862    26921
6863   -27950
6864   -43751
6865       11
6866    44022
6867    27533
6868   -25293
6869   -43692
6870    -3458
6871    42652
6872    29675
6873   -24681
6874   -44632
6875    -3416
6876    41610
6877    31025
6878   -21932
6879   -44949
6880    -6013
6881    41567
6882    31373
6883   -22640
6884   -44723
6885    -7591
6886    40565
6887    34079
6888   -19562
6889   -45562
6890    -8865
6891    40840
6892    34944
6893   -19132
6894   -46005
6895   -10842
6896    40522
6897    36821
6898   -17690
6899   -46455
6900   -12116
6901    37472
6902    36055
6903   -14064
6904   -45614
6905   -14891
6906    37592
6907    37319
6908   -13778
6909   -45772
6910   -15895
6911    34821
6912    38975
6913    -9701
6914   -44816
6915   -17853
6916    34206
6917    38484
6918    -9871
6919   -44001
6920   -19774
6921    31150
6922    40196
6923    -6818
6924   -44639
6925   -21136
6926    32264
6927    39872
6928    -5453
6929   -44450
6930   -22101
6931    30221
6932    42133
6933    -4347
6934   -44077
6935   -23326
6936    30270
6937    41395
6938    -2635
6939   -43679
6940   -26329
6941    28298
6942    43257
6943     -900
6944   -43374
6945   -26605
6946    26081
6947    43926
6948     2331
6949   -42508
6950   -28479
6951    24917
6952    44763
6953     2599
6954   -42665
6955   -29052
6956    23665
6957    43635
6958     6399
6959   -41065
6960   -31868
6961    21519
6962    44910
6963     6787
6964   -40117
6965   -31809
6966    19530
6967    44809
6968     8533
6969   -38682
6970   -33073
6971    17971
6972    45038
6973     9941
6974   -36825
6975   -34926
6976    16243
6977    45324
6978    12422
6979   -37271
6980   -34231
6981    15801
6982    44358
6983    13775
6984   -36333
6985   -37479
6986    13013
6987    44564
6988    14253
6989   -34978
6990   -36690
6991    11870
6992    45678
6993    16762
6994   -34632
6995   -38188
6996    10338
6997    44793
6998    18307
6999   -32974
7000   -38942
7001     7810
7002    45105
7003    20235
7004   -31607
7005   -39130
7006     7712
7007    41788
7008    21037
7009   -30425
7010   -40890
7011     5200
7012    43694
7013    23473
7014   -29460
7015   -41114
7016     3338
7017    41992
7018    24145
7019   -27047
7020   -41113
7021     2095
7022    42151
7023    26529
7024   -26168
7025   -42096
7026     -119
7027    40969
7028    28064
7029   -24860
7030   -43025
7031    -2384
7032    41252
7033    27085
7034   -24200
7035   -44364
7036    -3711
7037    41136
7038    29492
7039   -22064
7040   -43699
7041    -5357
7042    41051
7043    30465
7044   -19753
7045   -43042
7046    -7171
7047    38903
7048    32530
7049   -19998
7050   -43742
7051    -9565
7052    38296
7053    31925
7054   -16346
7055   -44138
7056   -11262
7057    37699
7058    34618
7059   -15617
7060   -43847
7061   -12216
7062    35908
7063    34381
7064   -13715
7065   -43720
7066   -13528
7067    35208
7068    34423
7069   -11746
7070   -43943
7071   -15799
7072    33177
7073    38223
7074   -10195
7075   -44698
7076   -15476
7077    33606
7078    38389
7079    -8794
7080   -43478
7081   -19476
7082    32056
7083    39237
7084    -6701
7085   -44409
7086   -19850
7087    30599
7088    39744
7089    -4942
7090   -43343
7091   -21978
7092    30031
7093    40436
7094    -4172
7095   -42608
7096   -22990
7097    26088
7098    41722
7099    -2414
7100   -42724
7101   -25305
7102    27040
7103    40755
7104     -912
7105   -40597
7106   -25699
7107    24087
7108    41278
7109      951
7110   -40216
7111   -26258
7112    23660
7113    41041
7114     3030
7115   -39615
7116   -28318
7117    20950
7118    43129
7119     4564
7120   -39413
7121   -29403
7122    20295
7123    42497
7124     6290
7125   -37821
7126   -31274
7127    18923
7128    44612
7129     7513
7130   -38084
7131   -31357
7132    17707
7133    43805
7134    10714
7135   -37199
7136   -33198
7137    17118
7138    44209
7139    10715
7140   -35247
7141   -34127
7142    14413
7143    43438
7144    13378
7145   -36053
7146   -35190
7147    13037
7148    43121
7149    14323
7150   -33190
7151   -36023
7152    10707
7153    42934
7154    17032
7155   -33363
7156   -36392
7157     9735
7158    41738
7159    16792
7160   -30362
7161   -37496
7162     7688
7163    42224
7164    18955
7165   -30771
7166   -38099
7167     6050
7168    41596
7169    20922
7170   -28475
7171   -39228
7172     4088
7173    42713
7174    20771
7175   -28813
7176   -39326
7177     2353
7178    42393
7179    23793
7180   -27739
7181   -41992
7182     1441
7183    41088
7184    24524
7185   -25816
7186   -41021
7187     -851
7188    40748
7189    25998
7190   -24015
7191   -41920
7192    -1885
7193    40602
7194    27409
7195   -21982
7196   -41882
7197    -4403
7198    38469
7199    27690
7200   -19916
7201   -40813
7202    -5794
7203    38275
7204    30245
7205   -18143
7206   -42343
7207    -7855
7208    37090
7209    29937
7210   -16976
7211   -42007
7212   -10198
7213    35337
7214    31744
7215   -16591
7216   -42652
7217    -9688
7218    35868
7219    32049
7220   -14126
7221   -42289
7222   -11802
7223    34441
7224    35141
7225   -13069
7226   -43468
7227   -12969
7228    34311
7229    35215
7230   -12084
7231   -43282
7232   -15153
7233    33956
7234    37162
7235   -11209
7236   -42423
7237   -16250
7238    32279
7239    36975
7240    -7438
7241   -41390
7242   -18390
7243    30370
7244    36839
7245    -7115
7246   -41052
7247   -19241
7248    28855
7249    38741
7250    -5173
7251   -41191
7252   -20053
7253    27505
7254    40269
7255    -3821
7256   -40088
7257   -23017
7258    27110
7259    39766
7260    -1313
7261   -39946
7262   -24235
7263    25107
7264    39391
7265     -602
7266   -39360
7267   -24886
7268    25319
7269    40484
7270     2118
7271   -39928
7272   -27318
7273    23268
7274    40148
7275     2734
7276   -39202
7277   -26943
7278    22190
7279    40701
7280     5297
7281   -38715
7282   -28880
7283    19901
7284    42233
7285     5976
7286   -37610
7287   -30852
7288    18370
7289    41306
7290     7960
7291   -36542
7292   -31379
7293    16518
7294    41362
7295     8610
7296   -35897
7297   -31379
7298    15990
7299    41165
7300    11139
7301   -33545
7302   -33171
7303    14255
7304    41093
7305    11311
7306   -32827
7307   -33381
7308    12337
7309    42098
7310    14186
7311   -32832
7312   -34773
7313    11819
7314    41628
7315    14967
7316   -31010
7317   -35154
7318     8660
7319    42927
7320    18050
7321   -31993
7322   -37325
7323     7014
7324    41307
7325    18859
7326   -28362
7327   -37909
7328     5287
7329    41234
7330    20098
7331   -27747
7332   -37760
7333     4528
7334    39748
7335    20883
7336   -26390
7337   -38569
7338     2818
7339    40410
7340    22151
7341   -26287
7342   -38411
7343      588
7344    38033
7345    23911
7346   -23429
7347   -40007
7348      927
7349    38560
7350    25414
7351   -23440
7352   -38463
7353    -3784
7354    38286
7355    26432
7356   -21590
7357   -39263
7358    -3144
7359    37248
7360    27542
7361   -20307
7362   -39679
7363    -6181
7364    37178
7365    28245
7366   -18639
7367   -41115
7368    -6872
7369    36145
7370    29621
7371   -18450
7372   -41673
7373    -8524
7374    36500
7375    30962
7376   -15498
7377   -40472
7378   -10595
7379    34015
7380    31829
7381   -14331
7382   -41380
7383   -11393
7384    34758
7385    32788
7386   -12581
7387   -41029
7388   -12825
7389    33284
7390    33785
7391   -11660
7392   -39820
7393   -13896
7394    30942
7395    33844
7396    -7665
7397   -41445
7398   -16737
7399    29635
7400    35260
7401    -9206
7402   -40295
7403   -17469
7404    28528
7405    36177
7406    -5489
7407   -40680
7408   -19590
7409    28082
7410    36625
7411    -5682
7412   -40092
7413   -19945
7414    26400
7415    37500
7416    -2466
7417   -40645
7418   -22538
7419    26975
7420    38754
7421    -2764
7422   -39516
7423   -23610
7424    24502
7425    39913
7426     -381
7427   -39667
7428   -24126
7429    23664
7430    38080
7431     1280
7432   -37513
7433   -26498
7434    22384
7435    39529
7436     2958
7437   -36682
7438   -25604
7439    19627
7440    38966
7441     4660
7442   -37125
7443   -27696
7444    19275
7445    39381
7446     6009
7447   -34523
7448   -28482
7449    16968
7450    40275
7451     8017
7452   -34712
7453   -30105
7454    15356
7455    40758
7456     8449
7457   -33914
7458   -30582
7459    14542
7460    40380
7461    10018
7462   -34140
7463   -32132
7464    13927
7465    40563
7466    12276
7467   -32316
7468   -33604
7469    10790
7470    40915
7471    14082
7472   -32495
7473   -32952
7474    11006
7475    40384
7476    15571
7477   -32272
7478   -35520
7479     8627
7480    40590
7481    15557
7482   -28829
7483   -34362
7484     7709
7485    38236
7486    18412
7487   -28137
7488   -35855
7489     6450
7490    39179
7491    17303
7492   -26167
7493   -35775
7494     3389
7495    39278
7496    19942
7497   -26076
7498   -35518
7499     3327
7500    37995
7501    21436
7502   -22967
7503   -38169
7504      830
7505    37951
7506    22490
7507   -23411
7508   -37148
7509     -198
7510    37811
7511    24882
7512   -21654
7513   -39662
7514    -2041
7515    36550
7516    25899
7517   -20883
7518   -38207
7519    -4751
7520    36852
7521    27647
7522   -19060
7523   -39675
7524    -5354
7525    35710
7526    26625
7527   -18249
7528   -39048
7529    -6736
7530    35643
7531    29160
7532   -16608
7533   -39302
7534    -6534
7535    33738
7536    29188
7537   -14681
7538   -38257
7539   -10091
7540    33430
7541    31492
7542   -14337
7543   -38773
7544   -11498
7545    30803
7546    31541
7547   -12987
7548   -40555
7549   -13816
7550    32295
7551    33766
7552   -11368
7553   -38827
7554   -13253
7555    30135
7556    34025
7557    -9717
7558   -40381
7559   -15233
7560    30180
7561    33427
7562    -7201
7563   -39753
7564   -17200
7565    28725
7566    35010
7567    -7054
7568   -38470
7569   -17773
7570    27619
7571    35591
7572    -4875
7573   -38165
7574   -20378
7575    26366
7576    35744
7577    -3669
7578   -37643
7579   -20764
7580    24438
7581    36638
7582    -1902
7583   -37633
7584   -22343
7585    23611
7586    35895
7587     -784
7588   -36402
7589   -23593
7590    21570
7591    36944
7592     1320
7593   -37117
7594   -23199
7595    20995
7596    38021
7597     3012
7598   -35284
7599   -26485
7600    19798
7601    38019
7602     3427
7603   -35025
7604   -26681
7605    18014
7606    38397
7607     7230
7608   -35746
7609   -28548
7610    17466
7611    38923
7612     6892
7613   -35675
7614   -29009
7615    13867
7616    38785
7617     9049
7618   -33860
7619   -31038
7620    15205
7621    40014
7622     9497
7623   -31903
7624   -31702
7625    12060
7626    38955
7627    12394
7628   -31178
7629   -32577
7630    11835
7631    38169
7632    12778
7633   -30860
7634   -31841
7635    10099
7636    37988
7637    13725
7638   -29720
7639   -31894
7640     8534
7641    38215
7642    15904
7643   -28548
7644   -34516
7645     5868
7646    38891
7647    17212
7648   -27504
7649   -34024
7650     5086
7651    37729
7652    18084
7653   -26562
7654   -35935
7655     3438
7656    37429
7657    19594
7658   -25069
7659   -36473
7660     2599
7661    37657
7662    21471
7663   -23648
7664   -37158
7665      491
7666    38040
7667    21619
7668   -21509
7669   -37383
7670    -1553
7671    36285
7672    22697
7673   -21832
7674   -36843
7675    -1470
7676    35412
7677    23783
7678   -19504
7679   -36695
7680    -2811
7681    35073
7682    24924
7683   -18755
7684   -36680
7685    -5286
7686    34799
7687    26873
7688   -17485
7689   -37497
7690    -4432
7691    32997
7692    27048
7693   -16286
7694   -37683
7695    -8398
7696    33440
7697    28926
7698   -14497
7699   -38415
7700   -10677
7701    31370
7702    31085
7703   -12857
7704   -38580
7705   -11129
7706    32184
7707    30910
7708   -11405
7709   -38393
7710   -13284
7711    29275
7712    32865
7713    -9484
7714   -39006
7715   -14004
7716    30393
7717    32906
7718    -8504
7719   -37853
7720   -14837
7721    27933
7722    32807
7723    -7046
7724   -37701
7725   -15914
7726    27745
7727    33152
7728    -6451
7729   -37404
7730   -17641
7731    25467
7732    34450
7733    -5142
7734   -37415
7735   -18251
7736    25402
7737    33572
7738    -3237
7739   -36155
7740   -20353
7741    23246
7742    36398
7743    -1540
7744   -35843
7745   -21171
7746    21846
7747    35949
7748      811
7749   -35671
7750   -23524
7751    20147
7752    36292
7753     1764
7754   -35110
7755   -24395
7756    20860
7757    36897
7758     2718
7759   -35589
7760   -25450
7761    18314
7762    37403
7763     4572
7764   -34238
7765   -26819
7766    16477
7767    37312
7768     5588
7769   -32792
7770   -26593
7771    15742
7772    37230
7773     7219
7774   -33140
7775   -27614
7776    16139
7777    36405
7778     7783
7779   -31743
7780   -28767
7781    13695
7782    37406
7783    10413
7784   -30559
7785   -30067
7786    13649
7787    37035
7788    11201
7789   -30333
7790   -30405
7791    10119
7792    37923
7793    12867
7794   -29727
7795   -32175
7796     9748
7797    37376
7798    13893
7799   -29035
7800   -32663
7801     6713
7802    38054
7803    15407
7804   -28054
7805   -33527
7806     6914
7807    37388
7808    16831
7809   -26838
7810   -33617
7811     4274
7812    36788
7813    18109
7814   -24754
7815   -34549
7816     3699
7817    35746
7818    19619
7819   -23863
7820   -34696
7821     2321
7822    36195
7823    19591
7824   -23197
7825   -34836
7826      443
7827    34601
7828    21962
7829   -22629
7830   -35068
7831     -327
7832    35092
7833    21419
7834   -21086
7835   -35873
7836    -1680
7837    34811
7838    24448
7839   -19185
7840   -36465
7841    -3701
7842    33833
7843    25275
7844   -17840
7845   -37290
7846    -5187
7847    34111
7848    27567
7849   -17174
7850   -36003
7851    -6900
7852    32513
7853    27535
7854   -15375
7855   -37517
7856    -7649
7857    31832
7858    28883
7859   -14033
7860   -36859
7861    -9148
7862    32218
7863    28366
7864   -12887
7865   -36821
7866   -10525
7867    30652
7868    29462
7869   -11572
7870   -36688
7871   -11978
7872    30048
7873    30184
7874    -9916
7875   -36305
7876   -13232
7877    28246
7878    32611
7879    -8382
7880   -36056
7881   -14519
7882    27368
7883    32091
7884    -6278
7885   -36488
7886   -15775
7887    26555
7888    33646
7889    -5023
7890   -36470
7891   -17116
7892    25584
7893    33252
7894    -3587
7895   -36665
7896   -18845
7897    23903
7898    35255
7899    -2213
7900   -34592
7901   -20312
7902    23166
7903    34070
7904    -1544
7905   -35262
7906   -21041
7907    22499
7908    35396
7909     -890
7910   -35359
7911   -22359
7912    21378
7913    34162
7914      740
7915   -34680
7916   -22625
7917    19697
7918    35049
7919     1890
7920   -33709
7921   -23477
7922    18622
7923    34669
7924     3954
7925   -33368
7926   -23610
7927    17413
7928    36466
7929     5068
7930   -32343
7931   -26171
7932    15729
7933    35109
7934     7501
7935   -31348
7936   -26379
7937    15096
7938    36428
7939     8262
7940   -31734
7941   -28324
7942    12450
7943    36715
7944    11386
7945   -29732
7946   -29078
7947    11903
7948    35997
7949    11399
7950   -29181
7951   -30387
7952     9663
7953    36798
7954    12919
7955   -28674
7956   -29531
7957     8123
7958    36271
7959    13337
7960   -27246
7961   -30559
7962     8723
7963    34617
7964    15283
7965   -26067
7966   -30481
7967     7015
7968    36047
7969    16593
7970   -25569
7971   -31766
7972     4435
7973    34400
7974    17126
7975   -24286
7976   -32675
7977     3056
7978    34874
7979    17498
7980   -22828
7981   -33947
7982     1880
7983    33207
7984    20629
7985   -21963
7986   -33948
7987     -746
7988    34625
7989    20895
7990   -20999
7991   -33848
7992     -993
7993    33408
7994    23441
7995   -19804
7996   -35101
7997    -2713
7998    34062
7999    22706
8000   -18950
8001   -35466
8002    -2664
8003    32461
8004    24788
8005   -17400
8006   -34040
8007    -4742
8008    32956
8009    24119
8010   -15495
8011   -35713
8012    -6929
8013    31944
8014    26660
8015   -15254
8016   -35224
8017    -7116
8018    30848
8019    26935
8020   -13315
8021   -35460
8022    -8316
8023    29828
8024    28317
8025   -13906
8026   -35440
8027   -11333
8028    29113
8029    28161
8030   -10726
8031   -36355
8032   -11744
8033    28595
8034    29388
8035    -9010
8036   -35885
8037   -13516
8038    27433
8039    30458
8040    -7742
8041   -35710
8042   -13797
8043    25731
8044    31487
8045    -7279
8046   -35941
8047   -16067
8048    25974
8049    31255
8050    -4480
8051   -35984
8052   -16758
8053    24245
8054    33480
8055    -5304
8056   -35237
8057   -17963
8058    23934
8059    31722
8060    -3823
8061   -34450
8062   -18081
8063    21278
8064    33009
8065    -2493
8066   -34088
8067   -19564
8068    22735
8069    32836
8070      339
8071   -33767
8072   -20308
8073    19538
8074    34061
8075     1221
8076   -33203
8077   -22445
8078    19162
8079    33758
8080     4236
8081   -33370
8082   -22202
8083    17109
8084    35513
8085     3740
8086   -31328
8087   -25619
8088    16535
8089    34508
8090     6134
8091   -32474
8092   -24173
8093    15232
8094    35963
8095     6280
8096   -29436
8097   -26857
8098    14002
8099    34640
8100     9096
8101   -30285
8102   -26431
8103    12026
8104    35073
8105     7783
8106   -27857
8107   -28431
8108    11550
8109    34882
8110    10680
8111   -28661
8112   -27938
8113    10121
8114    35447
8115    10354
8116   -26519
8117   -29189
8118     8997
8119    35362
8120    12184
8121   -22588
##END NTUPLES=NMR FID
##END=
