# Supplementary material for: An untargeted multi-technique metabolomics approach to studying intracellular metabolites of HepG2 cells exposed to 2,3,7,8-tetrachlorodibenzo-p-dioxin
Source: BMC Genomics. 2011 May 20;12:251. doi: 10.1186/1471-2164-12-251 (PMC3141663; doi:10.1186/1471-2164-12-251)
Supplement: Additional file 2 — Metadata and NMR raw data: ZIP file containing: -All NMR raw data (in JCAMP-DX format ".dx") -The metadata on NMR (polars & apolars), LC-MS and GC-MS data sets (as Tab delimited files ".txt"). [file 1471-2164-12-251-S2.ZIP › TE/Ainhoa/SAFETY COPY D Disk/TRABAJO/ARTICLES/ARTICLE Metabolomics TCDD_ACCEPTED/JCAMP_DX_NMR_data_and_all_metadata/NMR_apolar_TCDD_p11a.5C.dx]

##TITLE=
##JCAMPDX= 6.0         $$ Bruker NMR JCAMP-DX V2.0
##DATA TYPE= NMR FID
##DATA CLASS= NTUPLES
##ORIGIN= Bruker BioSpin GmbH
##OWNER= bruker
$$ 1.72 TOPSPIN		Version 2.1
$$ 2011-04-15 14:45:56.850 +0200  WUR\bruker@RIK1030
$$ Compression mode = fixed
##.OBSERVE FREQUENCY= 400.1319223
##.OBSERVE NUCLEUS= ^1H
##.DELAY= (6, 6)
##.ACQUISITION MODE= SIMULTANEOUS (DQD)
##.ACQUISITION SCHEME= undefined
##.AVERAGES= 128
##.DIGITISER RES= 18
##SPECTROMETER/DATA SYSTEM= avance400
##.PULSE SEQUENCE= zg
##.SOLVENT NAME= CDCl3
##.SHIFT REFERENCE= INTERNAL, CDCl3, 1, 11.01498
##AUDIT TRAIL= $$ (NUMBER, WHEN, WHO, WHERE, PROCESS, VERSION, WHAT)
$$ ##TITLE= Audit trail, TOPSPIN		Version 1.3
$$ ##JCAMPDX= 5.01
$$ ##ORIGIN= Bruker BioSpin GmbH
$$ ##OWNER= bruker
$$ $$ P:/NMR-data/data/Ainhoa_raw_data/nmr/AR220608.5C/1/audita.txt
$$ ##AUDIT TRAIL=  $$ (NUMBER, WHEN, WHO, WHERE, VERSION, WHAT)
(   1,<2008-07-29 15:06:31.668 +0200>,<WUR\bruker>,<RIK1030>,<TOPSPIN 1.3>,
      <created by zg, POWCHK disabled, PULCHK disabled
       configuration hash MD5:
       D1 93 94 B6 6B D6 3B BD 35 EA 0D 0D AE B0 63 FA
       data hash MD5: 16K
       33 E1 C9 41 23 98 BD 22 8C DA 9D 66 F8 14 40 E4>)
(   2,<2011-04-15 14:45:53.975 +0200>,<WUR\bruker>,<RIK1030>,<proc1d>,<TOPSPIN 2.1>,
      <convdta from       1 "NMR_apolar_TCDD_p11a.5C" "Ainhoa_raw_data" "P:\NMR-data"
       data hash MD5: 16244
       49 11 EF E5 CA 90 A6 10 8A E1 FA 49 FF FA 01 99>)
$$ ##END=
$$ 
$$ $$ hash MD5
$$ $$ 72 D9 65 29 7A 63 0B AD BB D5 A6 E8 CC E1 4D 16
##$RELAX= 
##$BRUKER FILE EXP=format.temp
$$ EDIT_PAR COMMAND FILE
$$ 
$$ DI_MODE         LONG
$$ ED_ENTRY        ACQU
$$ ORDER           FILE
$$ 
$$ 
$$ HEADER		"F2 - Acquisition Parameters"
$$ T_NAME		Date_
$$ 		TYPE	R64
$$ 		CLASS	ACQU
$$ 		SUBRANGE 0.0 50000000
$$ 		REL	"Date_=itodate(DATE)"
$$ 		INV_REL	"DATE=datetoi(Date_,DATE)"
$$ 		FORMAT	"%14.0f"
$$ 		TEXT	" "
$$ END
$$ T_NAME		Time
$$ 		TYPE	R32
$$ 		CLASS	ACQU
$$ 		SUBRANGE 0.0 1000000
$$ 		REL	"Time=itotime(DATE)"
$$ 		INV_REL	"DATE=timetoi(Time,DATE)"
$$ 		FORMAT	"%14.2f"
$$ 		TEXT	" "
$$ END
$$ NAME		INSTRUM
$$ 		TEXT	" "
$$ END
$$ NAME		PROBHD
$$ 		FORMAT	"%14.14s"
$$ 		TEXT	" "
$$ END
$$ NAME		PULPROG
$$ 		TEXT	" "
$$ END
$$ NAME		TD
$$ 		TEXT	" "
$$ END
$$ NAME		SOLVENT
$$ 		TEXT	" "
$$ END
$$ NAME		NS
$$ 		TEXT	" "
$$ END
$$ NAME		DS
$$ 		TEXT	" "
$$ END
$$ T_NAME		SWH
$$ 		TYPE	R32
$$ 		CLASS	ACQU
$$ 		SUBRANGE 0.0 1e8
$$ 		REL	"SWH=SW*SFO1"
$$ 		INV_REL "SW=SWH/SFO1"
$$ 		UNIT	"Hz"
$$ 		FORMAT	"%14.3f Hz"
$$ 		TEXT	" "
$$ END
$$ T_NAME          FIDRES
$$                 TYPE    R32
$$                 CLASS   ACQU
$$                 SUBRANGE 0.0 100000
$$                 REL     "FIDRES=SW*SFO1/TD"
$$                 INV_REL "TD = nextpow(SW*SFO1/FIDRES)"
$$ 		UNIT	"Hz"
$$ 		FORMAT	"%14.6f Hz"
$$ 		TEXT	" "
$$ END
$$ T_NAME          AQ
$$ 		TYPE	R32
$$ 		CLASS	ACQU
$$ 		SUBRANGE 0.0 1000
$$ 		REL	"AQ=aqcalc(SW,SFO1,TD,DIGTYP)"
$$ 		INV_REL	"TD=tdcalc(SW,SFO1,1.0e6*AQ,DIGTYP)"
$$ 		UNIT	"sec"
$$ 		FORMAT	"%14.7f sec"
$$ 		TEXT	" "
$$ END
$$ NAME		RG
$$ 		TEXT	" "
$$ END
$$ T_NAME          DW
$$ 		TYPE	R32
$$ 		CLASS	ACQU
$$ 		SUBRANGE 0.0 1000000
$$ 		REL	"DW=1/(2*SW*SFO1)"
$$ 		INV_REL	"SW=1000000/(2*(0.005+DW)*SFO1)"
$$ 		UNIT	"usec"
$$ 		FORMAT	"%14.3lf usec"
$$ 		TEXT	" "
$$ END
$$ NAME		DE
$$ 		FORMAT	"%14.2f usec"
$$ 		TEXT	" "
$$ END
$$ NAME		TE
$$ 		FORMAT	"%14.1f K"
$$ 		TEXT	" "
$$ END
$$ T_NAME		D1
$$ 		TYPE	R32
$$ 		CLASS	ACQU
$$ 		SUBRANGE 0.0 1e38
$$ 		REL	"D1=D[1]"
$$ 		INV_REL	"D[1]=D1"
$$ 		UNIT	"sec"
$$ 		FORMAT	"%14.8f sec"
$$ 		TEXT	" "
$$ END
$$ NAME		TD0
$$ 		TEXT	" "
$$ END
$$ HEADER		"======== CHANNEL f1 ========"
$$ NAME		NUC1
$$ 		NONEDIT
$$ 		TEXT	" "
$$ END
$$ T_NAME		P1
$$ 		TYPE	R32
$$ 		CLASS	ACQU
$$ 		SUBRANGE 0.0 1.0e10
$$ 		REL	"P1=P[1]"
$$ 		INV_REL	"P[1]=P1"
$$ 		UNIT	"usec"
$$ 		FORMAT	"%14.2f usec"
$$ 		TEXT	" "
$$ END
$$ T_NAME		PL1
$$ 		TYPE	R32
$$ 		CLASS	ACQU
$$ 		SUBRANGE -6.0 1e38
$$ 		REL	"PL1=PL[1]"
$$ 		INV_REL	"PL[1]=PL1"
$$ 		UNIT	"dB"
$$ 		FORMAT	"%14.2f dB"
$$ 		TEXT	" "
$$ END
$$ NAME		SFO1
$$ 		FORMAT	"%14.7f MHz"
$$ 		TEXT	" "
$$ END
##$RELAX= 
##$BRUKER FILE EXP=scon
$$ ##TITLE= Parameter file, TOPSPIN		Version 1.3
$$ ##JCAMPDX= 5.0
$$ ##DATATYPE= Parameter Values
$$ ##ORIGIN= Bruker BioSpin GmbH
$$ ##OWNER= bruker
$$ $$ 2008-07-29 14:58:16.455 +0200  WUR\bruker@RIK1030
$$ $$ P:/NMR-data/data/Ainhoa_raw_data/nmr/AR220608.5C/1/scon
$$ ##$BLKPA= (0..15)
3 3 3 3 3 3 3 3 3 3 3 3 3 3 3 3 
$$ ##$BLKTR= (0..15)
3 3 3 3 3 3 3 3 3 3 3 3 3 3 3 3 
$$ ##$DE1= 2
$$ ##$DE2= 2
$$ ##$DEADC= 4
$$ ##$DEPA= 2
$$ ##$DERX= 3
$$ ##$PHASP4= (0..15)
0.5 0.5 0.5 0.5 0.5 0.5 0.5 0.5 0.5 0.5 0.5 0.5 0.5 0.5 0.5 0.5 
$$ ##$PHASPR= (0..15)
3 3 3 3 3 3 3 3 3 3 3 3 3 3 3 3 
$$ ##$SHAPPR= (0..15)
1.6 1.6 1.6 1.6 1.6 1.6 1.6 1.6 1.6 1.6 1.6 1.6 1.6 1.6 1.6 1.6 
$$ ##END=
##$RELAX= 
##$BRUKER FILE EXP=pulseprogram
$$ # 1 "C:/Bruker/TOPSPIN/exp/stan/nmr/lists/pp/zg"
$$ ;zg
$$ ;avance-version (06/11/09)
$$ ;1D sequence
$$ ;
$$ ;$CLASS=HighRes
$$ ;$DIM=1D
$$ ;$TYPE=
$$ ;$SUBTYPE=
$$ ;$COMMENT=
$$ 
$$ 
$$ # 1 "C:/Bruker/TOPSPIN/exp/stan/nmr/lists/pp/Avance.incl" 1
$$ ;Avance2.incl
$$ ;   for 1
$$ ;
$$ ;avance-version (07/01/22)
$$ ;
$$ ;$CLASS=HighRes Incl
$$ ;$COMMENT=
$$ 
$$ 
$$ 
$$ 
$$ 
$$ 
$$ 
$$ 
$$ 
$$ 
$$ 
$$ 
$$ 
$$ 
$$ 
$$ 
$$ 
$$ 
$$ 
$$ 
$$ 
$$ 
$$ 
$$ 
$$ 
$$ 
$$ 
$$ 
$$ 
$$ 
$$ 
$$ 
$$ 
$$ 
$$ 
$$ 
$$ 
$$ 
$$ 
$$ 
$$ 
$$ 
$$ 
$$ 
$$ 
$$ 
$$ 
$$ 
$$ 
$$ 
$$ 
$$ 
$$ 
$$ 
$$ 
$$ 
$$ 
$$ 
$$ 
$$ 
$$ 
$$ 
$$ 
$$ 
$$ 
$$ 
$$ 
$$ 
$$ 
$$ 
$$ 
$$ 
$$ 
$$ 
$$ 
$$ 
$$ 
$$ 
$$ 
$$ 
$$ 
$$ 
$$ 
$$ 
$$ 
$$ 
$$ 
$$ 
$$ 
$$ 
$$ 
$$ 
$$ 
$$ 
$$ 
$$ 
$$ 
$$ 
$$ 
$$ 
$$ 
$$ 
$$ 
$$ 
$$ 
$$ 
$$ 
$$ 
$$ 
$$ 
$$ 
$$ 
$$ 
$$ 
$$ 
$$ 
$$ 
$$ 
$$ 
$$ 
$$ 
$$ 
$$ 
$$ 
$$ 
$$ 
$$ 
$$ 
$$ 
$$ 
$$ 
$$ 
$$ 
$$ ;$Id: Avance2.incl,v 1.10.6.7 2007/01/22 13:54:46 ber Exp $
$$ # 12 "C:/Bruker/TOPSPIN/exp/stan/nmr/lists/pp/zg" 2
$$ 
$$ 
$$ 
$$ "acqt0=-p1*2/3.1416"
$$ 
$$ 
$$ # 1 "mc_line 18 file C:/Bruker/TOPSPIN/exp/stan/nmr/lists/pp/zg expanding definition part of mc command before ze"
$$ define delay MCWRK
$$ define delay MCREST
$$ "MCWRK = 0.500000*30m"
$$ "MCREST = 30m - 30m"
$$ # 18 "C:/Bruker/TOPSPIN/exp/stan/nmr/lists/pp/zg"
$$ 1 ze
$$ # 1 "mc_line 18 file C:/Bruker/TOPSPIN/exp/stan/nmr/lists/pp/zg expanding definition of mc command after ze"
$$ # 19 "C:/Bruker/TOPSPIN/exp/stan/nmr/lists/pp/zg"
$$ # 1 "mc_line 19 file C:/Bruker/TOPSPIN/exp/stan/nmr/lists/pp/zg expanding start label for mc command"
$$ 2 MCWRK  * 2
$$ LBLF0, MCREST
$$ # 20 "C:/Bruker/TOPSPIN/exp/stan/nmr/lists/pp/zg"
$$   d1
$$   p1 ph1
$$   go=2 ph31
$$ # 1 "mc_line 23 file C:/Bruker/TOPSPIN/exp/stan/nmr/lists/pp/zg expanding mc command in line"
$$   MCWRK wr #0
$$   MCWRK zd 
$$   lo to LBLF0 times td0
$$ 
$$ # 24 "C:/Bruker/TOPSPIN/exp/stan/nmr/lists/pp/zg"
$$ exit
$$ 
$$ 
$$ ph1=0 2 2 0 1 3 3 1
$$ ph31=0 2 2 0 1 3 3 1
$$ 
$$ 
$$ ;pl1 : f1 channel - power level for pulse (default)
$$ ;p1 : f1 channel -  high power pulse
$$ ;d1 : relaxation delay; 1-5 * T1
$$ ;NS: 1 * n, total number of scans: NS * TD0
$$ 
$$ 
$$ 
$$ ;$Id: zg,v 1.7.10.2 2006/11/10 11:04:15 ber Exp $
##$RELAX= 
##$BRUKER FILE EXP=uxnmr.par
$$ ##TITLE= Parameter file, TOPSPIN		Version 1.3
$$ ##JCAMPDX= 5.0
$$ ##DATATYPE= Parameter Values
$$ ##ORIGIN= Bruker BioSpin GmbH
$$ ##OWNER= Administrator
$$ $$ 2008-03-03 09:42:28.895 +0100  WUR\bruker@RIK1030
$$ $$ C:/Bruker/TOPSPIN/conf/instr/avance400/uxnmr.par
$$ ##$ACB= 0
$$ ##$ACBTAT= (0..15)
0 88 72 0 0 0 0 0 0 0 0 0 0 0 0 0 
$$ ##$ACBTBA= (0..15)
0 0 0 0 0 0 0 0 0 0 0 0 0 0 0 0 
$$ ##$ACBTCTL= (0..15)
0 0 0 0 0 0 0 0 0 0 0 0 0 0 0 0 
$$ ##$ACBTDI= (0..15)
0 102 102 0 0 0 0 0 0 0 0 0 0 0 0 0 
$$ ##$ACBTDM= (0..15)
0 10 10 0 0 0 0 0 0 0 0 0 0 0 0 0 
$$ ##$ACBTFHI= (0..15)
0 400 400 0 0 0 0 0 0 0 0 0 0 0 0 0 
$$ ##$ACBTFL= (0..15)
0 73 74 0 0 0 0 0 0 0 0 0 0 0 0 0 
$$ ##$ACBTFLO= (0..15)
0 14 14 0 0 0 0 0 0 0 0 0 0 0 0 0 
$$ ##$ACBTOUT= (0..15)
0 1 2 0 0 0 0 0 0 0 0 0 0 0 0 0 
$$ ##$ACBTPO= (0..15)
0 150000 60000 0 0 0 0 0 0 0 0 0 0 0 0 0 
$$ ##$ACBTPW= (0..15)
0 10 10 0 0 0 0 0 0 0 0 0 0 0 0 0 
$$ ##$ACBTSB= (0..15)
0 0 0 0 0 0 0 0 0 0 0 0 0 0 0 0 
$$ ##$ACBTY= <no>
$$ ##$AQSBDHW= (0..31)
255 255 1 4 4 255 255 255 0 0 255 255 255 255 255 255 255 255 255 0 255 
255 255 255 255 255 255 255 255 255 255 255 
$$ ##$AQSBDID= (0..31)
255 255 88 83 83 255 255 255 65 67 255 255 255 255 255 255 255 255 255 
66 255 255 255 255 255 255 255 255 255 255 255 255 
$$ ##$AQSBDNO= (0..31)
255 255 1 1 2 255 255 255 1 1 255 255 255 255 255 255 255 255 255 1 255 
255 255 255 255 255 255 255 255 255 255 255 
$$ ##$AQSBDTY= (0..31)
255 255 3 16 16 255 255 255 5 9 255 255 255 255 255 255 255 255 255 7 
255 255 255 255 255 255 255 255 255 255 255 255 
$$ ##$AQSBUAD= (0..31)
255 255 52 36 37 255 255 255 54 26 255 255 255 255 255 255 255 255 255 
32 255 255 255 255 255 255 255 255 255 255 255 255 
$$ ##$AQSECL= (0..31)
255 255 2 3 3 255 255 255 5 2 255 255 255 255 255 255 255 255 255 255 
255 255 255 255 255 255 255 255 255 255 255 255 
$$ ##$AQSECLS= (0..31)
255 255 3 2 2 255 255 255 0 0 255 255 255 255 255 255 255 255 255 255 
255 255 255 255 255 255 255 255 255 255 255 255 
$$ ##$ATT19F= (0..1)
0 0 
$$ ##$ATT1H= (0..1)
0 0 
$$ ##$ATT3H= (0..1)
0 0 
$$ ##$ATTX= (0..1)
0 0 
$$ ##$ATTY= (0..1)
0 0 
$$ ##$ATTZ= (0..1)
0 0 
$$ ##$BACSAIR= no
$$ ##$BACSCAP= 60
$$ ##$BACSDEL= 10
$$ ##$BACSFCM= no
$$ ##$BACSOPT= <>
$$ ##$BACSTY= <tty08>
$$ ##$BARPTY= <no>
$$ ##$BFREQ= 400.13
$$ ##$BIRDS= yes
$$ ##$BMPC= 0
$$ ##$BMPCTY= <no>
$$ ##$BPSUTY= <no>
$$ ##$BSMS= 1
$$ ##$BSMSTY= <tty02>
$$ ##$CFASMOD= (0..7)
1 1 1 1 1 1 1 1 
$$ ##$CFASMUL= (0..7)
1 1 1 1 1 1 1 1 
$$ ##$CNFTXDR= (0..7)
6 6 0 0 0 0 0 0 
$$ ##$COMDIG2= 0
$$ ##$CPDBTY= <no>
$$ ##$CRCOTY= <no>
$$ ##$DATSTAT= no
$$ ##$DIGI140= (0..7)
0 0 0 0 0 0 0 0 
$$ ##$DIGIB12= (0..7)
0 0 0 0 0 0 0 0 
$$ ##$DIGIB16= (0..7)
0 0 0 0 0 0 0 0 
$$ ##$DIGIFA= (0..7)
0 0 0 0 0 0 0 0 
$$ ##$DIGIHA= (0..7)
0 0 0 0 0 0 0 0 
$$ ##$DIGIHAF= (0..7)
0 0 0 0 0 0 0 0 
$$ ##$DIGIHRD= (0..7)
0 0 0 0 0 0 0 0 
$$ ##$DIGIIA= (0..7)
0 0 0 0 0 0 0 0 
$$ ##$DIGIO16= (0..7)
0 0 0 0 0 0 0 0 
$$ ##$DIGISA= (0..7)
1 0 0 0 0 0 0 0 
$$ ##$DIGISAF= (0..7)
0 0 0 0 0 0 0 0 
$$ ##$DIGISL= (0..7)
0 0 0 0 0 0 0 0 
$$ ##$DIGITYI= (0..7)
0 0 0 0 0 0 0 0 
$$ ##$DIGITYP= (0..7)
0 0 0 0 0 0 0 0 
$$ ##$DIGITZ= 0
$$ ##$DRU= no
$$ ##$FCUMEM= (0..7)
2093056 2093056 0 0 0 0 0 0 
$$ ##$FCUPAL= (0..7)
260 260 0 0 0 0 0 0 
$$ ##$FQMIX= 0
$$ ##$FUNCMOD= <>
$$ ##$GCUTYPE= 2
$$ ##$GTUTY= <no>
$$ ##$HFAC= 3
$$ ##$HPCU= 0
$$ ##$HPCUTY= <no>
$$ ##$HPTXLP= (0..3)
-1 -1 -1 -1 
$$ ##$HPTXPI= (0..3)
0 0 0 0 
$$ ##$HPTXPO= (0..3)
0 0 0 0 
$$ ##$HPTXTY= (0..3)
0 0 0 0 
$$ ##$IF451= 0
$$ ##$IFREQ= 1
$$ ##$INTFPR= 0
$$ ##$IPSO= no
$$ ##$LOCKTY= <tty03>
$$ ##$LOCSWID= 0
$$ ##$M2FAC= 0
$$ ##$MASTY= <no>
$$ ##$MEMPRM= 0
$$ ##$MHFAC= 0
$$ ##$MXFAC= 0
$$ ##$NAMPD1= <2H>
$$ ##$NAMPD10= <>
$$ ##$NAMPD11= <>
$$ ##$NAMPD12= <>
$$ ##$NAMPD13= <>
$$ ##$NAMPD14= <>
$$ ##$NAMPD15= <>
$$ ##$NAMPD16= <>
$$ ##$NAMPD2= <X-BB19F_2HS>
$$ ##$NAMPD3= <1H>
$$ ##$NAMPD4= <>
$$ ##$NAMPD5= <>
$$ ##$NAMPD6= <>
$$ ##$NAMPD7= <>
$$ ##$NAMPD8= <>
$$ ##$NAMPD9= <>
$$ ##$NFCU= 2
$$ ##$NMRCH= 0
$$ ##$NMRMEM= 0
$$ ##$NRCU= 1
$$ ##$NROUT= 1
$$ ##$PAMPF1= (0..15)
75 99 67 27 0 0 0 12 117 46 8 118 1 0 0 0 
$$ ##$PAMPF2= (0..15)
0 0 0 0 0 0 0 0 0 0 0 0 0 0 0 0 
$$ ##$PAMPF3= (0..15)
0 0 0 0 0 0 0 0 0 0 0 0 0 0 0 0 
$$ ##$PAMPF4= (0..15)
0 0 0 0 0 0 0 0 0 0 0 0 0 0 0 0 
$$ ##$PAMPF5= (0..15)
0 0 0 0 0 0 0 0 0 0 0 0 0 0 0 0 
$$ ##$PAMPF6= (0..15)
0 0 0 0 0 0 0 0 0 0 0 0 0 0 0 0 
$$ ##$PAMPF7= (0..15)
0 0 0 0 0 0 0 0 0 0 0 0 0 0 0 0 
$$ ##$PAMPF8= (0..15)
0 0 0 0 0 0 0 0 0 0 0 0 0 0 0 0 
$$ ##$PH4= 0
$$ ##$PHF4TY= <no>
$$ ##$POWCHK= no
$$ ##$PRAMD1= (0..7)
0 1048576 0 0 0 1048576 0 0 
$$ ##$PRAMD10= (0..7)
0 0 0 0 0 0 0 0 
$$ ##$PRAMD11= (0..7)
0 0 0 0 0 0 0 0 
$$ ##$PRAMD12= (0..7)
0 0 0 0 0 0 0 0 
$$ ##$PRAMD13= (0..7)
0 0 0 0 0 0 0 0 
$$ ##$PRAMD14= (0..7)
0 0 0 0 0 0 0 0 
$$ ##$PRAMD15= (0..7)
0 0 0 0 0 0 0 0 
$$ ##$PRAMD16= (0..7)
0 0 0 0 0 0 0 0 
$$ ##$PRAMD17= (0..7)
0 0 0 0 0 0 0 0 
$$ ##$PRAMD18= (0..7)
0 0 0 0 0 0 0 0 
$$ ##$PRAMD19= (0..7)
0 0 0 0 0 0 0 0 
$$ ##$PRAMD2= (0..7)
2147483644 2146435071 2147483647 134217727 2147483644 2146435071 2147483647 
134217727 
$$ ##$PRAMD20= (0..7)
0 0 0 0 0 0 0 0 
$$ ##$PRAMD21= (0..7)
0 0 0 0 0 0 0 0 
$$ ##$PRAMD3= (0..7)
2 0 0 0 2 0 0 0 
$$ ##$PRAMD4= (0..7)
2147483644 2146435071 2147483647 134217727 2147483644 2146435071 2147483647 
134217727 
$$ ##$PRAMD5= (0..7)
0 0 0 0 0 0 0 0 
$$ ##$PRAMD6= (0..7)
0 0 0 0 0 0 0 0 
$$ ##$PRAMD7= (0..7)
0 0 0 0 0 0 0 0 
$$ ##$PRAMD8= (0..7)
0 0 0 0 0 0 0 0 
$$ ##$PRAMD9= (0..7)
0 0 0 0 0 0 0 0 
$$ ##$PRAMLED= (0..1)
15 15 
$$ ##$PRAMP1= <tty01>
$$ ##$PRAMP2= <no>
$$ ##$PRAMP3= <no>
$$ ##$PRAMP4= <no>
$$ ##$PRAMP5= <no>
$$ ##$PRAMP6= <no>
$$ ##$PRAMP7= <no>
$$ ##$PRAMP8= <no>
$$ ##$PRAMPTP= 0
$$ ##$PREPTY= <no>
$$ ##$PRESHLD= 0
$$ ##$PTS160= -1
$$ ##$PTSA2X= (0..7)
0 0 0 0 0 0 0 0 
$$ ##$PTSF2X= (0..7)
0 0 0 0 0 0 0 0 
$$ ##$PTSFMX= (0..7)
429.9 429.9 0 0 0 0 0 0 
$$ ##$PULCHK= no
$$ ##$RCUCDS= (0..7)
8388608 0 0 0 0 0 0 0 
$$ ##$RCUCFS= (0..7)
4096 0 0 0 0 0 0 0 
$$ ##$RCUCSS= (0..7)
1048576 0 0 0 0 0 0 0 
$$ ##$RCUI2C1= (0..7)
78 0 0 0 0 0 0 0 
$$ ##$RCUI2C2= (0..7)
0 0 0 0 0 0 0 0 
$$ ##$RCUI2C3= (0..7)
0 0 0 0 0 0 0 0 
$$ ##$RCUI2C4= (0..7)
0 0 0 0 0 0 0 0 
$$ ##$RCUI2C5= (0..7)
0 0 0 0 0 0 0 0 
$$ ##$RCUI2C6= (0..7)
0 0 0 0 0 0 0 0 
$$ ##$RCUI2C7= (0..7)
0 0 0 0 0 0 0 0 
$$ ##$RCUI2C8= (0..7)
0 0 0 0 0 0 0 0 
$$ ##$RDCU= 0
$$ ##$RGTYPE= (0..7)
5 0 0 0 0 0 0 0 
$$ ##$RG_max= (0..7)
46341 0 0 0 0 0 0 0 
$$ ##$RG_min= (0..7)
1 0 0 0 0 0 0 0 
$$ ##$RG_tab1= (0..255)
1 1.1 1.3 1.4 1.6 1.8 2 2.2 2.5 2.8 3.2 3.6 4 4.5 5 5.7 6.3 7.1 8 9 10.1 
11.3 12.7 14.3 16 18 20.2 22.6 25.4 28.5 32 35.9 40.3 45.3 50.8 57 64 
71.8 80.6 90.5 101.6 114 128 143.7 161.3 181 203.2 228.1 256 287.4 322.5 
362 406.4 456.1 512 574.7 645.1 724.1 812.7 912.3 1024 1149.4 1290.2 1448.2 
1625.5 1824.6 2048 2298.8 2580.3 2896.3 3251 3649.1 4096 4597.6 5160.6 
5792.6 6502 7298.2 8192 9195.2 10321.3 11585.2 13004 14596.5 16384 18390.4 
20642.5 23170.5 26008 29193 32768 36780.8 41285.1 46341 -1 -1 -1 -1 -1 
-1 -1 -1 -1 -1 -1 -1 -1 -1 -1 -1 -1 -1 -1 -1 -1 -1 -1 -1 -1 -1 -1 -1 -1 
-1 -1 -1 -1 -1 -1 -1 -1 -1 -1 -1 -1 -1 -1 -1 -1 -1 -1 -1 -1 -1 -1 -1 -1 
-1 -1 -1 -1 -1 -1 -1 -1 -1 -1 -1 -1 -1 -1 -1 -1 -1 -1 -1 -1 -1 -1 -1 -1 
-1 -1 -1 -1 -1 -1 -1 -1 -1 -1 -1 -1 -1 -1 -1 -1 -1 -1 -1 -1 -1 -1 -1 -1 
-1 -1 -1 -1 -1 -1 -1 -1 -1 -1 -1 -1 -1 -1 -1 -1 -1 -1 -1 -1 -1 -1 -1 -1 
-1 -1 -1 -1 -1 -1 -1 -1 -1 -1 -1 -1 -1 -1 -1 -1 -1 -1 -1 -1 -1 -1 -1 -1 
-1 -1 -1 -1 -1 -1 -1 -1 -1 -1 -1 -1 -1 
$$ ##$RG_tab2= (0..255)
-1 -1 -1 -1 -1 -1 -1 -1 -1 -1 -1 -1 -1 -1 -1 -1 -1 -1 -1 -1 -1 -1 -1 -1 
-1 -1 -1 -1 -1 -1 -1 -1 -1 -1 -1 -1 -1 -1 -1 -1 -1 -1 -1 -1 -1 -1 -1 -1 
-1 -1 -1 -1 -1 -1 -1 -1 -1 -1 -1 -1 -1 -1 -1 -1 -1 -1 -1 -1 -1 -1 -1 -1 
-1 -1 -1 -1 -1 -1 -1 -1 -1 -1 -1 -1 -1 -1 -1 -1 -1 -1 -1 -1 -1 -1 -1 -1 
-1 -1 -1 -1 -1 -1 -1 -1 -1 -1 -1 -1 -1 -1 -1 -1 -1 -1 -1 -1 -1 -1 -1 -1 
-1 -1 -1 -1 -1 -1 -1 -1 -1 -1 -1 -1 -1 -1 -1 -1 -1 -1 -1 -1 -1 -1 -1 -1 
-1 -1 -1 -1 -1 -1 -1 -1 -1 -1 -1 -1 -1 -1 -1 -1 -1 -1 -1 -1 -1 -1 -1 -1 
-1 -1 -1 -1 -1 -1 -1 -1 -1 -1 -1 -1 -1 -1 -1 -1 -1 -1 -1 -1 -1 -1 -1 -1 
-1 -1 -1 -1 -1 -1 -1 -1 -1 -1 -1 -1 -1 -1 -1 -1 -1 -1 -1 -1 -1 -1 -1 -1 
-1 -1 -1 -1 -1 -1 -1 -1 -1 -1 -1 -1 -1 -1 -1 -1 -1 -1 -1 -1 -1 -1 -1 -1 
-1 -1 -1 -1 -1 -1 -1 -1 -1 -1 -1 -1 -1 -1 -1 -1 
$$ ##$RG_tab3= (0..255)
-1 -1 -1 -1 -1 -1 -1 -1 -1 -1 -1 -1 -1 -1 -1 -1 -1 -1 -1 -1 -1 -1 -1 -1 
-1 -1 -1 -1 -1 -1 -1 -1 -1 -1 -1 -1 -1 -1 -1 -1 -1 -1 -1 -1 -1 -1 -1 -1 
-1 -1 -1 -1 -1 -1 -1 -1 -1 -1 -1 -1 -1 -1 -1 -1 -1 -1 -1 -1 -1 -1 -1 -1 
-1 -1 -1 -1 -1 -1 -1 -1 -1 -1 -1 -1 -1 -1 -1 -1 -1 -1 -1 -1 -1 -1 -1 -1 
-1 -1 -1 -1 -1 -1 -1 -1 -1 -1 -1 -1 -1 -1 -1 -1 -1 -1 -1 -1 -1 -1 -1 -1 
-1 -1 -1 -1 -1 -1 -1 -1 -1 -1 -1 -1 -1 -1 -1 -1 -1 -1 -1 -1 -1 -1 -1 -1 
-1 -1 -1 -1 -1 -1 -1 -1 -1 -1 -1 -1 -1 -1 -1 -1 -1 -1 -1 -1 -1 -1 -1 -1 
-1 -1 -1 -1 -1 -1 -1 -1 -1 -1 -1 -1 -1 -1 -1 -1 -1 -1 -1 -1 -1 -1 -1 -1 
-1 -1 -1 -1 -1 -1 -1 -1 -1 -1 -1 -1 -1 -1 -1 -1 -1 -1 -1 -1 -1 -1 -1 -1 
-1 -1 -1 -1 -1 -1 -1 -1 -1 -1 -1 -1 -1 -1 -1 -1 -1 -1 -1 -1 -1 -1 -1 -1 
-1 -1 -1 -1 -1 -1 -1 -1 -1 -1 -1 -1 -1 -1 -1 -1 
$$ ##$RG_tab4= (0..255)
-1 -1 -1 -1 -1 -1 -1 -1 -1 -1 -1 -1 -1 -1 -1 -1 -1 -1 -1 -1 -1 -1 -1 -1 
-1 -1 -1 -1 -1 -1 -1 -1 -1 -1 -1 -1 -1 -1 -1 -1 -1 -1 -1 -1 -1 -1 -1 -1 
-1 -1 -1 -1 -1 -1 -1 -1 -1 -1 -1 -1 -1 -1 -1 -1 -1 -1 -1 -1 -1 -1 -1 -1 
-1 -1 -1 -1 -1 -1 -1 -1 -1 -1 -1 -1 -1 -1 -1 -1 -1 -1 -1 -1 -1 -1 -1 -1 
-1 -1 -1 -1 -1 -1 -1 -1 -1 -1 -1 -1 -1 -1 -1 -1 -1 -1 -1 -1 -1 -1 -1 -1 
-1 -1 -1 -1 -1 -1 -1 -1 -1 -1 -1 -1 -1 -1 -1 -1 -1 -1 -1 -1 -1 -1 -1 -1 
-1 -1 -1 -1 -1 -1 -1 -1 -1 -1 -1 -1 -1 -1 -1 -1 -1 -1 -1 -1 -1 -1 -1 -1 
-1 -1 -1 -1 -1 -1 -1 -1 -1 -1 -1 -1 -1 -1 -1 -1 -1 -1 -1 -1 -1 -1 -1 -1 
-1 -1 -1 -1 -1 -1 -1 -1 -1 -1 -1 -1 -1 -1 -1 -1 -1 -1 -1 -1 -1 -1 -1 -1 
-1 -1 -1 -1 -1 -1 -1 -1 -1 -1 -1 -1 -1 -1 -1 -1 -1 -1 -1 -1 -1 -1 -1 -1 
-1 -1 -1 -1 -1 -1 -1 -1 -1 -1 -1 -1 -1 -1 -1 -1 
$$ ##$RG_tab5= (0..255)
-1 -1 -1 -1 -1 -1 -1 -1 -1 -1 -1 -1 -1 -1 -1 -1 -1 -1 -1 -1 -1 -1 -1 -1 
-1 -1 -1 -1 -1 -1 -1 -1 -1 -1 -1 -1 -1 -1 -1 -1 -1 -1 -1 -1 -1 -1 -1 -1 
-1 -1 -1 -1 -1 -1 -1 -1 -1 -1 -1 -1 -1 -1 -1 -1 -1 -1 -1 -1 -1 -1 -1 -1 
-1 -1 -1 -1 -1 -1 -1 -1 -1 -1 -1 -1 -1 -1 -1 -1 -1 -1 -1 -1 -1 -1 -1 -1 
-1 -1 -1 -1 -1 -1 -1 -1 -1 -1 -1 -1 -1 -1 -1 -1 -1 -1 -1 -1 -1 -1 -1 -1 
-1 -1 -1 -1 -1 -1 -1 -1 -1 -1 -1 -1 -1 -1 -1 -1 -1 -1 -1 -1 -1 -1 -1 -1 
-1 -1 -1 -1 -1 -1 -1 -1 -1 -1 -1 -1 -1 -1 -1 -1 -1 -1 -1 -1 -1 -1 -1 -1 
-1 -1 -1 -1 -1 -1 -1 -1 -1 -1 -1 -1 -1 -1 -1 -1 -1 -1 -1 -1 -1 -1 -1 -1 
-1 -1 -1 -1 -1 -1 -1 -1 -1 -1 -1 -1 -1 -1 -1 -1 -1 -1 -1 -1 -1 -1 -1 -1 
-1 -1 -1 -1 -1 -1 -1 -1 -1 -1 -1 -1 -1 -1 -1 -1 -1 -1 -1 -1 -1 -1 -1 -1 
-1 -1 -1 -1 -1 -1 -1 -1 -1 -1 -1 -1 -1 -1 -1 -1 
$$ ##$RG_tab6= (0..255)
-1 -1 -1 -1 -1 -1 -1 -1 -1 -1 -1 -1 -1 -1 -1 -1 -1 -1 -1 -1 -1 -1 -1 -1 
-1 -1 -1 -1 -1 -1 -1 -1 -1 -1 -1 -1 -1 -1 -1 -1 -1 -1 -1 -1 -1 -1 -1 -1 
-1 -1 -1 -1 -1 -1 -1 -1 -1 -1 -1 -1 -1 -1 -1 -1 -1 -1 -1 -1 -1 -1 -1 -1 
-1 -1 -1 -1 -1 -1 -1 -1 -1 -1 -1 -1 -1 -1 -1 -1 -1 -1 -1 -1 -1 -1 -1 -1 
-1 -1 -1 -1 -1 -1 -1 -1 -1 -1 -1 -1 -1 -1 -1 -1 -1 -1 -1 -1 -1 -1 -1 -1 
-1 -1 -1 -1 -1 -1 -1 -1 -1 -1 -1 -1 -1 -1 -1 -1 -1 -1 -1 -1 -1 -1 -1 -1 
-1 -1 -1 -1 -1 -1 -1 -1 -1 -1 -1 -1 -1 -1 -1 -1 -1 -1 -1 -1 -1 -1 -1 -1 
-1 -1 -1 -1 -1 -1 -1 -1 -1 -1 -1 -1 -1 -1 -1 -1 -1 -1 -1 -1 -1 -1 -1 -1 
-1 -1 -1 -1 -1 -1 -1 -1 -1 -1 -1 -1 -1 -1 -1 -1 -1 -1 -1 -1 -1 -1 -1 -1 
-1 -1 -1 -1 -1 -1 -1 -1 -1 -1 -1 -1 -1 -1 -1 -1 -1 -1 -1 -1 -1 -1 -1 -1 
-1 -1 -1 -1 -1 -1 -1 -1 -1 -1 -1 -1 -1 -1 -1 -1 
$$ ##$RG_tab7= (0..255)
-1 -1 -1 -1 -1 -1 -1 -1 -1 -1 -1 -1 -1 -1 -1 -1 -1 -1 -1 -1 -1 -1 -1 -1 
-1 -1 -1 -1 -1 -1 -1 -1 -1 -1 -1 -1 -1 -1 -1 -1 -1 -1 -1 -1 -1 -1 -1 -1 
-1 -1 -1 -1 -1 -1 -1 -1 -1 -1 -1 -1 -1 -1 -1 -1 -1 -1 -1 -1 -1 -1 -1 -1 
-1 -1 -1 -1 -1 -1 -1 -1 -1 -1 -1 -1 -1 -1 -1 -1 -1 -1 -1 -1 -1 -1 -1 -1 
-1 -1 -1 -1 -1 -1 -1 -1 -1 -1 -1 -1 -1 -1 -1 -1 -1 -1 -1 -1 -1 -1 -1 -1 
-1 -1 -1 -1 -1 -1 -1 -1 -1 -1 -1 -1 -1 -1 -1 -1 -1 -1 -1 -1 -1 -1 -1 -1 
-1 -1 -1 -1 -1 -1 -1 -1 -1 -1 -1 -1 -1 -1 -1 -1 -1 -1 -1 -1 -1 -1 -1 -1 
-1 -1 -1 -1 -1 -1 -1 -1 -1 -1 -1 -1 -1 -1 -1 -1 -1 -1 -1 -1 -1 -1 -1 -1 
-1 -1 -1 -1 -1 -1 -1 -1 -1 -1 -1 -1 -1 -1 -1 -1 -1 -1 -1 -1 -1 -1 -1 -1 
-1 -1 -1 -1 -1 -1 -1 -1 -1 -1 -1 -1 -1 -1 -1 -1 -1 -1 -1 -1 -1 -1 -1 -1 
-1 -1 -1 -1 -1 -1 -1 -1 -1 -1 -1 -1 -1 -1 -1 -1 
$$ ##$RG_tab8= (0..255)
-1 -1 -1 -1 -1 -1 -1 -1 -1 -1 -1 -1 -1 -1 -1 -1 -1 -1 -1 -1 -1 -1 -1 -1 
-1 -1 -1 -1 -1 -1 -1 -1 -1 -1 -1 -1 -1 -1 -1 -1 -1 -1 -1 -1 -1 -1 -1 -1 
-1 -1 -1 -1 -1 -1 -1 -1 -1 -1 -1 -1 -1 -1 -1 -1 -1 -1 -1 -1 -1 -1 -1 -1 
-1 -1 -1 -1 -1 -1 -1 -1 -1 -1 -1 -1 -1 -1 -1 -1 -1 -1 -1 -1 -1 -1 -1 -1 
-1 -1 -1 -1 -1 -1 -1 -1 -1 -1 -1 -1 -1 -1 -1 -1 -1 -1 -1 -1 -1 -1 -1 -1 
-1 -1 -1 -1 -1 -1 -1 -1 -1 -1 -1 -1 -1 -1 -1 -1 -1 -1 -1 -1 -1 -1 -1 -1 
-1 -1 -1 -1 -1 -1 -1 -1 -1 -1 -1 -1 -1 -1 -1 -1 -1 -1 -1 -1 -1 -1 -1 -1 
-1 -1 -1 -1 -1 -1 -1 -1 -1 -1 -1 -1 -1 -1 -1 -1 -1 -1 -1 -1 -1 -1 -1 -1 
-1 -1 -1 -1 -1 -1 -1 -1 -1 -1 -1 -1 -1 -1 -1 -1 -1 -1 -1 -1 -1 -1 -1 -1 
-1 -1 -1 -1 -1 -1 -1 -1 -1 -1 -1 -1 -1 -1 -1 -1 -1 -1 -1 -1 -1 -1 -1 -1 
-1 -1 -1 -1 -1 -1 -1 -1 -1 -1 -1 -1 -1 -1 -1 -1 
$$ ##$ROUTER= 3
$$ ##$RX22TY= <tty10>
$$ ##$SCMTY= <no>
$$ ##$SPECTR= 5
$$ ##$SY2FLAG= 0
$$ ##$TFXNUM= 0
$$ ##$TRIPLO2= 0
$$ ##$VTUTY= <tty05>
$$ ##$WBREFAM= (0..15)
100 100 100 100 100 100 100 100 100 100 100 100 100 100 100 100 
$$ ##$WBREFPH= (0..15)
0 0 0 0 0 0 0 0 0 0 0 0 0 0 0 0 
$$ ##$XFAC= 2
$$ ##END=
##$RELAX= 
$$ Bruker specific parameters
$$ --------------------------
##$DU= <P:\NMR-data>
##$EXPNO= 1
##$NAME= <NMR_apolar_TCDD_p11a.5C>
##$PROCNO= 1
##$TYPE= <nmr>
##$USER= <Ainhoa_raw_data>
##$ACQT0= -4.83829889523336
##$AMP= (0..31)
100 100 100 100 100 100 100 100 100 100 100 100 100 100 100 100 100 100
100 100 100 100 100 100 100 100 100 100 100 100 100 100
##$ANAVPT= -1
##$AQSEQ= 0
##$AQ_mod= 3
##$AUNM= <au_zg>
##$AUTOPOS= <22 >
##$BF1= 400.13
##$BF2= 100.612769
##$BF3= 400.13
##$BF4= 400.13
##$BF5= 500.13
##$BF6= 500.13
##$BF7= 500.13
##$BF8= 500.13
##$BYTORDA= 0
##$CFDGTYP= 0
##$CFRGTYP= 5
##$CHEMSTR= <none>
##$CNST= (0..63)
1 1 145 1 1 1 1 1 1 1 1 1 1 1 1 1 1 1 1 1 1 1 1 1 1 1 1 1 1 1 1 1 1 1 1
1 1 1 1 1 1 1 1 1 1 1 1 1 1 1 1 1 1 1 1 1 1 1 1 1 1 1 1 1
##$CPDPRG= <>
##$CPDPRG1= <>
##$CPDPRG2= <>
##$CPDPRG3= <>
##$CPDPRG4= <mlev>
##$CPDPRG5= <mlev>
##$CPDPRG6= <mlev>
##$CPDPRG7= <mlev>
##$CPDPRG8= <mlev>
##$CPDPRGB= <>
##$CPDPRGT= <>
##$D= (0..63)
0 2 0 0 0 0 0 0 0 0.06 0 0 2e-005 0 0 0 0.0002 0 0 0 0 0 0 0 0 0 0 0 0
0 0 0 0 0 0 0 0 0 0 0 0 0 0 0 0 0 0 0 0 0 0 0 0 0 0 0 0 0 0 0 0 0 0 0
##$DATE= 1217336786
##$DBL= (0..7)
120 120 120 120 120 120 120 120
##$DBP= (0..7)
150 150 150 150 150 150 150 150
##$DBP07= 0
##$DBPNAM0= <>
##$DBPNAM1= <>
##$DBPNAM2= <>
##$DBPNAM3= <>
##$DBPNAM4= <>
##$DBPNAM5= <>
##$DBPNAM6= <>
##$DBPNAM7= <>
##$DBPOAL= (0..7)
0.5 0.5 0.5 0.5 0.5 0.5 0.5 0.5
##$DBPOFFS= (0..7)
0 0 0 0 0 0 0 0
##$DE= 6
##$DECBNUC= <off>
##$DECIM= 24
##$DECNUC= <off>
##$DECSTAT= 4
##$DIGMOD= 0
##$DIGTYP= 7
##$DL= (0..7)
0 120 120 120 120 120 120 120
##$DP= (0..7)
150 150 150 150 150 150 150 150
##$DP07= 0
##$DPNAME0= <>
##$DPNAME1= <>
##$DPNAME2= <>
##$DPNAME3= <>
##$DPNAME4= <>
##$DPNAME5= <>
##$DPNAME6= <>
##$DPNAME7= <>
##$DPOAL= (0..7)
0.5 0.5 0.5 0.5 0.5 0.5 0.5 0.5
##$DPOFFS= (0..7)
0 0 0 0 0 0 0 0
##$DQDMODE= 0
##$DR= 18
##$DS= 4
##$DSLIST= <SSSSSSSSSSSSSSS>
##$DSPFIRM= 0
##$DSPFVS= -1
##$DTYPA= 0
##$EXP= <AID_chl>
##$F1LIST= <111111111111111>
##$F2LIST= <222222222222222>
##$F3LIST= <333333333333333>
##$FCUCHAN= (0..9)
0 2 1 0 0 0 0 0 0 0
##$FL1= 90
##$FL2= 90
##$FL3= 90
##$FL4= 90
##$FOV= 20
##$FQ1LIST= <freqlist>
##$FQ2LIST= <freqlist>
##$FQ3LIST= <freqlist>
##$FQ4LIST= <freqlist>
##$FQ5LIST= <freqlist>
##$FQ6LIST= <freqlist>
##$FQ7LIST= <freqlist>
##$FQ8LIST= <freqlist>
##$FRQLO3= 1882485.02994012
##$FRQLO3N= 0
##$FS= (0..7)
83 83 83 83 83 83 83 83
##$FTLPGN= 0
##$FW= 90000
##$FnMODE= 0
##$FnTYPE= 0
##$GP031= 0
##$GPNAM0= <sine.100>
##$GPNAM1= <sine.100>
##$GPNAM10= <sine.100>
##$GPNAM11= <sine.100>
##$GPNAM12= <sine.100>
##$GPNAM13= <sine.100>
##$GPNAM14= <sine.100>
##$GPNAM15= <sine.100>
##$GPNAM16= <sine.100>
##$GPNAM17= <sine.100>
##$GPNAM18= <sine.100>
##$GPNAM19= <sine.100>
##$GPNAM2= <sine.100>
##$GPNAM20= <sine.100>
##$GPNAM21= <sine.100>
##$GPNAM22= <sine.100>
##$GPNAM23= <sine.100>
##$GPNAM24= <sine.100>
##$GPNAM25= <sine.100>
##$GPNAM26= <sine.100>
##$GPNAM27= <sine.100>
##$GPNAM28= <sine.100>
##$GPNAM29= <sine.100>
##$GPNAM3= <sine.100>
##$GPNAM30= <sine.100>
##$GPNAM31= <sine.100>
##$GPNAM4= <sine.100>
##$GPNAM5= <sine.100>
##$GPNAM6= <sine.100>
##$GPNAM7= <sine.100>
##$GPNAM8= <sine.100>
##$GPNAM9= <sine.100>
##$GPX= (0..31)
0 0 0 0 0 0 0 0 0 0 0 0 0 0 0 0 0 0 0 0 0 0 0 0 0 0 0 0 0 0 0 0
##$GPY= (0..31)
0 0 0 0 0 0 0 0 0 0 0 0 0 0 0 0 0 0 0 0 0 0 0 0 0 0 0 0 0 0 0 0
##$GPZ= (0..31)
0 0 0 0 0 0 0 0 0 0 0 0 0 0 0 0 0 0 0 0 0 0 0 0 0 0 0 0 0 0 0 0
##$GRDPROG= <>
##$GRPDLY= -1
##$HDDUTY= 20
##$HDRATE= 20
##$HGAIN= (0..3)
0 0 0 0
##$HL1= 1
##$HL2= 35
##$HL3= 16
##$HL4= 17
##$HOLDER= 0
##$HPMOD= (0..7)
0 0 0 0 0 0 0 0
##$HPPRGN= 0
##$IN= (0..63)
0.001 0.001 0.001 0.001 0.001 0.001 0.001 0.001 0.001 0.001 0.001 0.001
0.001 0.001 0.001 0.001 0.001 0.001 0.001 0.001 0.001 0.001 0.001 0.001
0.001 0.001 0.001 0.001 0.001 0.001 0.001 0.001 0.001 0.001 0.001 0.001
0.001 0.001 0.001 0.001 0.001 0.001 0.001 0.001 0.001 0.001 0.001 0.001
0.001 0.001 0.001 0.001 0.001 0.001 0.001 0.001 0.001 0.001 0.001 0.001
0.001 0.001 0.001 0.001
##$INF= (0..7)
0 0 0 0 0 0 0 0
##$INP= (0..63)
0 0 0 0 0 0 0 0 0 0 0 0 0 0 0 0 0 0 0 0 0 0 0 0 0 0 0 0 0 0 0 0 0 0 0 0
0 0 0 0 0 0 0 0 0 0 0 0 0 0 0 0 0 0 0 0 0 0 0 0 0 0 0 0
##$INSTRUM= <avance400>
##$L= (0..31)
1 1 1 1 1 1 1 1 1 1 1 1 1 1 1 1 1 1 1 1 1 1 1 1 1 1 1 1 1 1 1 1
##$LFILTER= 100
##$LGAIN= -15
##$LINPSTP= 10
##$LOCKED= yes
##$LOCKFLD= 3186
##$LOCKGN= 118.800003051758
##$LOCKPOW= -35
##$LOCKPPM= 7.23999977111816
##$LOCNUC= <2H>
##$LOCPHAS= 356
##$LOCSHFT= yes
##$LOCSW= 0
##$LTIME= 0.200000002980232
##$MASR= 4200
##$MASRLST= <masrlst>
##$NBL= 1
##$NC= -2
##$NLOGCH= 1
##$NS= 128
##$NUC1= <1H>
##$NUC2= <13C>
##$NUC3= <off>
##$NUC4= <off>
##$NUC5= <off>
##$NUC6= <off>
##$NUC7= <off>
##$NUC8= <off>
##$NUCLEI= 0
##$NUCLEUS= <off>
##$O1= 1922.3
##$O2= 4979.85804243228
##$O3= 1900.52349393
##$O4= 1900.52349393
##$O5= 0
##$O6= 0
##$O7= 0
##$O8= 0
##$OBSCHAN= (0..9)
0 0 0 0 0 0 0 0 0 0
##$OVERFLW= 0
##$P= (0..63)
7.6 7.6 15.2 14.9 29.8 16.5 25 50 0 0 0 0 0 0 0 200000 1000 2500 0 600
2500 0 0 0 0 200 0 7.6 1000 0 0 0 0 0 0 0 0 0 0 0 0 0 0 0 0 0 0 0 0 0 0
0 0 0 0 0 0 0 0 0 0 0 0 0
##$PACOIL= (0..15)
0 0 0 0 0 0 0 0 0 0 0 0 0 0 0 0
##$PAPS= 2
##$PARMODE= 0
##$PCPD= (0..9)
100 100 70 100 100 100 100 100 100 100
##$PHCOR= (0..31)
0 0 0 0 0 0 0 0 0 0 0 0 0 0 0 0 0 0 0 0 0 0 0 0 0 0 0 0 0 0 0 0
##$PHLIST= <>
##$PHP= 1
##$PH_ref= 0
##$PL= (0..63)
120 0 -4 120 120 120 120 120 120 60 10.34 22.38 9 120 120 120 120 120 0
120 120 120 120 120 120 120 120 22.38 120 120 9 120 120 120 120 120 120
120 120 120 120 120 120 120 120 120 120 120 120 120 120 120 120 120 120
120 120 120 120 120 120 120 120 120
##$PLSTEP= 0.1
##$PLSTRT= -6
##$POWMOD= 0
##$PQPHASE= 0
##$PQSCALE= 0
##$PR= 1
##$PRECHAN= (0..15)
-1 1 2 -1 -1 -1 -1 -1 -1 -1 -1 -1 -1 -1 -1 -1
##$PRGAIN= 0
##$PROBHD= <5 mm PABBI 1H-BB Z-GRD Z811201/0006
>
##$PROSOL= no
##$PULPROG= <zg>
##$PW= 0
##$PYNM= <acqu.py>
##$QNP= 1
##$RD= 0
##$RECCHAN= (0..15)
-1 -1 -1 -1 -1 -1 -1 -1 -1 -1 -1 -1 -1 -1 -1 -1
##$RECPH= 0
##$RECPRE= (0..15)
-1 -1 -1 -1 -1 -1 -1 -1 -1 -1 -1 -1 -1 -1 -1 -1
##$RECPRFX= (0..15)
-1 -1 -1 -1 -1 -1 -1 -1 -1 -1 -1 -1 -1 -1 -1 -1
##$RECSEL= (0..15)
0 0 0 0 0 0 0 0 0 0 0 0 0 0 0 0
##$RG= 181
##$RO= 0
##$ROUTWD1= (0..23)
0 0 0 0 0 0 0 0 0 0 0 0 0 0 0 0 0 0 0 0 1 1 0 0
##$ROUTWD2= (0..23)
0 0 0 0 0 1 0 0 0 0 0 0 0 0 0 0 0 0 1 0 1 1 0 0
##$RSEL= (0..9)
0 1 2 0 0 0 0 0 0 0
##$S= (0..7)
83 4 83 83 83 83 83 83
##$SEOUT= 0
##$SFO1= 400.1319223
##$SFO2= 100.617748858042
##$SFO3= 400.131900523494
##$SFO4= 400.131900523494
##$SFO5= 500.13
##$SFO6= 500.13
##$SFO7= 500.13
##$SFO8= 500.13
##$SOLVENT= <CDCl3>
##$SP= (0..31)
1 120 120 120 0 0 120 120 0 0 0 120 0 0 120 0 150 150 120 120.87 118.96
122.27 114.95 150 150 150 150 150 150 120 120 120
##$SP07= 0
##$SPECTR= 0
##$SPNAM0= <gauss>
##$SPNAM1= <Gaus1.1000>
##$SPNAM10= <gauss>
##$SPNAM11= <Gaus1.1000>
##$SPNAM12= <gauss>
##$SPNAM13= <gauss>
##$SPNAM14= <Gaus1.1000>
##$SPNAM15= <Gaus1.1000>
##$SPNAM16= <gauss>
##$SPNAM17= <gauss>
##$SPNAM18= <Gaus1.1000>
##$SPNAM19= <Gaus1.1000>
##$SPNAM2= <Gaus1.1000>
##$SPNAM20= <Gaus1.1000>
##$SPNAM21= <Gaus1.1000>
##$SPNAM22= <Gaus1.1000>
##$SPNAM23= <gauss>
##$SPNAM24= <gauss>
##$SPNAM25= <gauss>
##$SPNAM26= <gauss>
##$SPNAM27= <gauss>
##$SPNAM28= <gauss>
##$SPNAM29= <Gaus1.1000>
##$SPNAM3= <Gaus1.1000>
##$SPNAM30= <Gaus1.1000>
##$SPNAM31= <Gaus1.1000>
##$SPNAM4= <gauss>
##$SPNAM5= <gauss>
##$SPNAM6= <Gaus1.1000>
##$SPNAM7= <Gaus1.1000>
##$SPNAM8= <gauss>
##$SPNAM9= <gauss>
##$SPOAL= (0..31)
0.5 0.5 0.5 0.5 0.5 0.5 0.5 0.5 0.5 0.5 0.5 0.5 0.5 0.5 0.5 0.5 0.5 0.5
0.5 0.5 0.5 0.5 0.5 0.5 0.5 0.5 0.5 0.5 0.5 0.5 0.5 0.5
##$SPOFFS= (0..31)
0 0 0 0 0 0 0 0 0 0 0 0 0 0 0 0 0 0 0 0 0 0 0 0 0 0 0 0 0 0 0 0
##$SUBNAM0= <"">
##$SUBNAM1= <"">
##$SUBNAM2= <"">
##$SUBNAM3= <"">
##$SUBNAM4= <"">
##$SUBNAM5= <"">
##$SUBNAM6= <"">
##$SUBNAM7= <"">
##$SUBNAM8= <"">
##$SUBNAM9= <"">
##$SW= 12.4709369134976
##$SWIBOX= (0..15)
0 1 2 0 0 0 0 0 0 0 0 0 0 0 0 0
##$SW_h= 4990.01996007984
##$SWfinal= 0
##$TD= 16244
##$TD0= 1
##$TE= 301.7
##$TE2= 300
##$TE3= 300
##$TEG= 300
##$TL= (0..7)
0 120 120 120 120 120 120 120
##$TP= (0..7)
150 150 150 150 150 150 150 150
##$TP07= 0
##$TPNAME0= <>
##$TPNAME1= <>
##$TPNAME2= <>
##$TPNAME3= <>
##$TPNAME4= <>
##$TPNAME5= <>
##$TPNAME6= <>
##$TPNAME7= <>
##$TPOAL= (0..7)
0.5 0.5 0.5 0.5 0.5 0.5 0.5 0.5
##$TPOFFS= (0..7)
0 0 0 0 0 0 0 0
##$TUNHIN= 0
##$TUNHOUT= 0
##$TUNXOUT= 0
##$USERA1= <user>
##$USERA2= <user>
##$USERA3= <user>
##$USERA4= <user>
##$USERA5= <user>
##$V9= 5
##$VALIST= <valist>
##$VCLIST= <CCCCCCCCCCCCCCC>
##$VD= 0
##$VDLIST= <DDDDDDDDDDDDDDD>
##$VPLIST= <PPPPPPPPPPPPPPP>
##$VTLIST= <TTTTTTTTTTTTTTT>
##$WBST= 1024
##$WBSW= 15.53612
##$XGAIN= (0..3)
0 0 0 0
##$XL= 0
##$YL= 0
##$YMAX_a= 2259048
##$YMIN_a= -1778539
##$ZGOPTNS= <>
##$ZL1= 120
##$ZL2= 120
##$ZL3= 120
##$ZL4= 120
##$ABSF1= 10
##$ABSF2= 0
##$ABSG= 5
##$ABSL= 3
##$ALPHA= 0
##$AQORDER= 0
##$ASSFAC= 0
##$ASSFACI= 0
##$ASSFACX= 0
##$ASSWID= 0
##$AUNMP= <proc_1H_AID>
##$AXLEFT= 0
##$AXNAME= <>
##$AXNUC= <off>
##$AXRIGHT= 0
##$AXTYPE= 0
##$AXUNIT= <>
##$AZFE= 0.1
##$AZFW= 0.1
##$BCFW= 1
##$BC_mod= 2
##$BYTORDP= 0
##$COROFFS= 0
##$CY= 12.5
##$DATMOD= 1
##$DC= 2
##$DFILT= <>
##$DTYPP= 0
##$F1P= 9.9967504570787
##$F2P= -9.53364507338961e-007
##$FCOR= 1
##$FTSIZE= 65536
##$FT_mod= 4
##$GAMMA= 1
##$GB= 0
##$INTBC= 1
##$INTSCL= 1
##$ISEN= 128
##$LB= 1
##$LEV0= 0
##$LPBIN= 0
##$MAXI= 10000
##$MC2= 0
##$MEAN= 0
##$ME_mod= 0
##$MI= 0.02
##$NCOEF= 0
##$NC_proc= 0
##$NLEV= 6
##$NOISF1= 8.174992
##$NOISF2= 6.675002
##$NSP= 1
##$NTH_PI= 0
##$NZP= 0
##$OFFSET= 11.01498
##$PC= 1
##$PHC0= 207.9838
##$PHC1= -8.11141
##$PH_mod= 0
##$PKNL= yes
##$PPARMOD= 0
##$PPDIAG= 0
##$PPIPTYP= 0
##$PPMPNUM= 100
##$PPRESOL= 1
##$PSCAL= 0
##$PSIGN= 0
##$PYNMP= <proc.py>
##$REVERSE= no
##$SF= 400.130009885034
##$SI= 131072
##$SIGF1= 5.6
##$SIGF2= 5.2
##$SINO= 400
##$SIOLD= 131072
##$SPECTYP= <>
##$SREGLST= <1H.CDCl3>
##$SSB= 2
##$STSI= 0
##$STSR= 0
##$SW_p= 4990.01996007982
##$SYMM= 0
##$S_DEV= 0
##$TDeff= 16244
##$TDoff= 0
##$TI= <>
##$TILT= no
##$TM1= 0
##$TM2= 0
##$TOPLEV= 0
##$USERP1= <user>
##$USERP2= <user>
##$USERP3= <user>
##$USERP4= <user>
##$USERP5= <user>
##$WDW= 4
##$XDIM= 8192
##$YMAX_p= 0
##$YMIN_p= 0
##$CURPLOT= <\\rik006s\net8_hp>
##$CURPRIN= <$\\rik006s\net8_hp>
##$DFORMAT= <normdp>
##$LAYOUT= <+/1d_h.xwp>
##$LFORMAT= <normlp>
##$PFORMAT= <normpl>
##$SURQMSG= 1
$$ End of Bruker specific parameters
$$ ---------------------------------
##NTUPLES= NMR FID
##VAR_NAME=  TIME,          FID/REAL,        FID/IMAG
##SYMBOL=    X,             R,               I
##VAR_TYPE=  INDEPENDENT,   DEPENDENT,       DEPENDENT
##VAR_FORM=  AFFN,          ASDF,            ASDF
##VAR_DIM=   8122,          8122,            8122
##UNITS=     SECONDS,       ARBITRARY UNITS, ARBITRARY UNITS
##FACTOR=    0.0002004,     1,               1
##FIRST=     0,             -1805634,        -347931
##LAST=      1.6274484,     -24012,          -17978
##MIN=       0,             -1843388,        -1843388
##MAX=       1.6274484,     2148048,         2148048
$$ Real data points
##PAGE= N=1
##DATA TABLE= (X++(R..R)), XYDATA
0 -1805634
1  -817265
2  2148048
3    89115
4 -1843388
5   122816
6  1349130
7  -292845
8  -564215
9   613508
10   291476
11  -645984
12   121120
13   914905
14    41855
15  -891185
16   -77139
17   776907
18   121454
19  -696454
20  -285577
21   200078
22   170826
23    60050
24  -155832
25  -367669
26    94293
27   322757
28  -169231
29   -89570
30   453136
31  -167013
32  -532399
33   678493
34   796019
35  -983705
36  -831835
37  1135903
38   728322
39 -1147017
40  -513167
41   898204
42    83324
43  -744926
44   249025
45   462618
46  -705324
47  -449121
48  1035066
49   575239
50 -1103377
51  -578691
52  1173336
53   608891
54  -941026
55  -330279
56   788146
57   114576
58  -383385
59   229632
60    22114
61  -567114
62    55492
63   461884
64  -215201
65  -402514
66    41904
67   108296
68   156827
69   147600
70  -347193
71  -355665
72   440854
73   486137
74  -265330
75  -284062
76   260799
77   150553
78  -183748
79    65370
80   217795
81  -334937
82  -386876
83   544877
84   576959
85  -738349
86  -781572
87   687685
88   685094
89  -698162
90  -525099
91   551230
92   209293
93  -339266
94   242015
95   234017
96  -553733
97  -147498
98   757538
99   202770
100  -644529
101  -186227
102   467071
103   227663
104  -199453
105  -292597
106  -116598
107   192242
108   201921
109  -135646
110  -198748
111    -9608
112    16541
113    47824
114   152542
115   -28396
116  -278576
117   -42444
118   445854
119   328535
120  -371661
121  -467552
122   343704
123   524883
124  -285789
125  -392288
126   258232
127    99305
128  -257870
129   207655
130   200352
131  -590887
132  -313742
133   683823
134   362204
135  -628443
136  -385876
137   453036
138   385186
139  -213332
140  -280282
141    38306
142   143002
143   128253
144   158245
145   -57780
146  -300025
147   -40319
148   316162
149   115039
150  -250741
151  -240459
152    34760
153   279962
154   186863
155  -297004
156  -403815
157   176685
158   400780
159  -111230
160  -256975
161   105694
162    61870
163  -106106
164   228326
165   211378
166  -441862
167  -324122
168   573047
169   451660
170  -490476
171  -445008
172   321013
173   319345
174  -173108
175  -205893
176   -21805
177   -44035
178    51393
179   263315
180    42506
181  -410295
182  -197385
183   440819
184   330840
185  -334815
186  -320522
187   195225
188   289847
189    72051
190  -123639
191  -272343
192   -52311
193   315015
194   132216
195  -235653
196  -125528
197    28245
198     3086
199   159832
200   108667
201  -367797
202  -291637
203   406905
204   429352
205  -285943
206  -413656
207   168990
208   333319
209   -50626
210  -126787
211    31448
212   -91046
213   -51380
214   339781
215   164034
216  -485689
217  -320013
218   437008
219   355134
220  -314269
221  -338447
222   110566
223   215403
224    59408
225   -57894
226  -183200
227  -156289
228   173221
229   323413
230   -20485
231  -292431
232   -79781
233   198174
234   201712
235    -5584
236  -260293
237  -211979
238   227815
239   364427
240  -123640
241  -406304
242   -30211
243   261042
244    73687
245   -99560
246   -67785
247   -92067
248   -33371
249   267256
250   235137
251  -342549
252  -409553
253   325563
254   487353
255  -210524
256  -367029
257   121329
258   184243
259   -10613
260    55342
261   -78828
262  -309578
263    28417
264   405674
265    67409
266  -372025
267  -196211
268   214297
269   251834
270   -35762
271  -236417
272  -137290
273   140101
274   290448
275    64807
276  -277798
277  -196534
278   186763
279   235129
280   -29290
281  -145529
282  -119531
283   -21998
284   227813
285   201531
286  -279532
287  -396878
288   167293
289   436108
290   -40529
291  -362978
292   -48909
293   200321
294    74891
295    25540
296    -3026
297  -229234
298  -111295
299   380393
300   272538
301  -359748
302  -335624
303   231160
304   290062
305   -65490
306  -182314
307  -108069
308    15852
309   194504
310   152295
311  -180408
312  -295370
313    42173
314   312447
315   107211
316  -197794
317  -180299
318    40584
319   212841
320   175763
321  -152866
322  -351038
323    26524
324   403578
325   100847
326  -301788
327  -157938
328   105083
329   116810
330    73178
331   -40994
332  -237415
333  -121804
334   291581
335   304096
336  -216628
337  -396885
338    93643
339   371564
340    33083
341  -213991
342   -79518
343    19381
344   101734
345   212328
346   -34477
347  -362637
348   -98514
349   336802
350   191480
351  -212281
352  -237760
353    22297
354   194357
355   136124
356   -93428
357  -262843
358   -82788
359   275201
360   245096
361  -169451
362  -276534
363    41475
364   206559
365    92962
366   -25313
367  -181284
368  -177514
369   209673
370   352055
371  -140008
372  -412296
373    -5215
374   317491
375   107797
376  -155270
377  -154408
378   -36690
379   108466
380   202298
381    23473
382  -291516
383  -192363
384   273043
385   321298
386  -144137
387  -314408
388     2142
389   204486
390   123310
391   -40180
392  -197981
393  -149229
394   168807
395   283550
396   -48973
397  -317093
398  -106840
399   210938
400   182375
401   -52871
402  -183976
403  -123831
404   121237
405   297642
406    23911
407  -363458
408  -153765
409   300122
410   208881
411  -127236
412  -149675
413   -54664
414    43069
415   206057
416    96890
417  -276077
418  -259073
419   201933
420   341210
421   -56113
422  -318708
423   -89204
424   188005
425   147948
426   -19054
427  -142843
428  -174646
429    58627
430   323656
431    85124
432  -323491
433  -189412
434   201196
435   222981
436    -8059
437  -173044
438  -159284
439    77225
440   272555
441    71795
442  -270282
443  -214206
444   151750
445   271390
446     6406
447  -219747
448  -124264
449    75232
450   175545
451   109867
452  -163243
453  -294904
454    73939
455   380808
456    51068
457  -324450
458  -142149
459   161402
460   157002
461    34901
462   -94815
463  -197101
464   -16622
465   294225
466   171193
467  -267111
468  -284133
469   139235
470   287351
471    21139
472  -174611
473  -142719
474     6394
475   205585
476   166628
477  -188048
478  -295968
479    63223
480   307148
481    94579
482  -200033
483  -195270
484    35550
485   198748
486   122642
487  -118452
488  -252203
489   -36040
490   311332
491   200404
492  -261302
493  -276266
494   127397
495   208083
496    26858
497   -54142
498  -155958
499  -120626
500   235029
501   279752
502  -201233
503  -352779
504    66367
505   295992
506    84577
507  -144814
508  -170129
509   -24350
510   170858
511   175914
512   -80750
513  -285540
514   -82424
515   290031
516   225395
517  -184249
518  -260990
519    27765
520   186643
521   118478
522   -38528
523  -218585
524  -134012
525   235866
526   283767
527  -145466
528  -327610
529    -1348
530   239570
531   114595
532   -71768
533  -157032
534  -121284
535   129658
536   288807
537   -37292
538  -360882
539   -87821
540   300475
541   182389
542  -129213
543  -187632
544   -52603
545   121252
546   191098
547     4062
548  -245105
549  -162809
550   193663
551   292672
552   -70657
553  -331954
554   -64899
555   227959
556   125710
557   -46638
558  -126253
559  -161132
560    81302
561   326747
562    13221
563  -362656
564  -107566
565   251409
566   161134
567   -39895
568  -134791
569  -153467
570    64301
571   275603
572    41734
573  -297070
574  -181641
575   192983
576   259595
577   -31955
578  -234726
579  -109570
580   110425
581   175630
582    58855
583  -167092
584  -222974
585    93689
586   337699
587    39165
588  -319940
589  -150537
590   188086
591   182383
592   -13826
593  -136329
594  -144775
595    25205
596   252354
597   113992
598  -271984
599  -236451
600   175151
601   256378
602   -23500
603  -170652
604  -116359
605    28043
606   208289
607   128206
608  -208069
609  -240976
610   120744
611   279479
612    39125
613  -206828
614  -166929
615    65234
616   193491
617    77046
618  -131934
619  -209515
620    -6015
621   278462
622   155105
623  -261314
624  -252751
625   146840
626   236783
627    13101
628  -115533
629  -142871
630   -33491
631   226435
632   183256
633  -208546
634  -277532
635    96258
636   278350
637    51994
638  -189199
639  -163681
640    31736
641   171915
642   114502
643  -117584
644  -236409
645     2400
646   285857
647   128805
648  -220644
649  -194453
650    79931
651   170522
652    82805
653   -68171
654  -193871
655   -57691
656   235131
657   188249
658  -184920
659  -276352
660    47437
661   245930
662    80315
663  -123674
664  -153678
665   -49444
666   152985
667   210689
668   -91873
669  -310846
670   -14916
671   308345
672   138745
673  -173225
674  -185625
675     -430
676   165544
677   150688
678   -79001
679  -237155
680   -61087
681   232063
682   200035
683  -151080
684  -280320
685    11886
686   235402
687    97076
688   -98868
689  -146838
690   -68475
691   152329
692   230883
693   -84820
694  -299531
695   -21603
696   252781
697   124301
698  -105010
699  -166526
700   -67599
701   124821
702   196362
703   -28259
704  -264868
705  -114884
706   233826
707   229759
708  -121799
709  -253773
710   -26665
711   163353
712   144409
713    -2100
714  -194798
715  -162765
716   179419
717   283968
718   -77767
719  -307040
720   -63260
721   217830
722   171782
723   -58609
724  -192203
725  -106555
726   128334
727   224032
728   -10373
729  -272672
730  -131265
731   218366
732   222031
733   -80988
734  -210694
735   -77649
736   104778
737   187700
738    34316
739  -220382
740  -164809
741   169593
742   262310
743   -32224
744  -258538
745  -109359
746   150645
747   179452
748     6209
749  -161167
750  -167272
751    66794
752   279993
753    58893
754  -307125
755  -181392
756   204476
757   216489
758   -25434
759  -158593
760  -142279
761    51045
762   252745
763    85853
764  -251660
765  -199201
766   157487
767   259146
768     8126
769  -216196
770  -148178
771    89712
772   199851
773    58593
774  -171718
775  -205429
776    64154
777   275278
778    63354
779  -249359
780  -167935
781   120622
782   199194
783    51455
784  -127368
785  -172839
786    13438
787   237084
788   131240
789  -208850
790  -243624
791    96632
792   263802
793    34483
794  -182944
795  -146046
796     9232
797   175702
798   163608
799  -142670
800  -284236
801    53637
802   310944
803    74428
804  -206722
805  -164041
806    41801
807   185137
808   131544
809  -112498
810  -231465
811   -11411
812   243702
813   138114
814  -188387
815  -245425
816    51744
817   230974
818    78907
819  -115046
820  -159606
821   -43869
822   180889
823   195146
824  -122217
825  -271484
826    21590
827   262406
828   109291
829  -137440
830  -175447
831   -30512
832   149096
833   162470
834   -71134
835  -253494
836   -66611
837   244400
838   177288
839  -160965
840  -232975
841    11079
842   180307
843   134264
844   -44948
845  -200590
846   -85673
847   208130
848   220999
849  -107123
850  -268248
851   -28762
852   223963
853   143015
854  -106520
855  -190235
856   -58977
857   124569
858   185193
859   -20608
860  -267755
861  -107462
862   247667
863   186238
864  -129743
865  -183065
866   -29466
867   111199
868   181090
869    22235
870  -232967
871  -130500
872   203343
873   212445
874   -83654
875  -228612
876   -73147
877   157366
878   182819
879   -32143
880  -202057
881  -114323
882   121338
883   210927
884    -5151
885  -256178
886  -126540
887   204414
888   215311
889   -66588
890  -198782
891   -77186
892   103547
893   184971
894    40072
895  -214944
896  -172199
897   172178
898   261186
899   -57139
900  -242935
901   -66994
902   121190
903   145441
904    47936
905  -164570
906  -203239
907   107444
908   274895
909   -15680
910  -255963
911  -102135
912   129835
913   173202
914    38494
915  -165930
916  -168826
917    87281
918   230380
919    46703
920  -201793
921  -173810
922   116479
923   253001
924    15567
925  -218900
926  -125057
927    85839
928   172757
929    76097
930  -161014
931  -219476
932    82154
933   276741
934    26045
935  -233138
936  -133694
937    95531
938   183418
939    71346
940  -143089
941  -189855
942    45908
943   242388
944    88960
945  -203536
946  -192150
947    91666
948   222297
949    49902
950  -156893
951  -163900
952    14904
953   195829
954   128391
955  -156181
956  -234128
957    50471
958   260336
959    77379
960  -189178
961  -166824
962    48557
963   173695
964   111976
965   -95047
966  -227028
967   -15563
968   267165
969   123091
970  -212571
971  -190008
972    69435
973   173631
974    95345
975   -84675
976  -211935
977   -31949
978   240210
979   142685
980  -160492
981  -206430
982    23467
983   211745
984   124869
985  -134304
986  -205287
987     -324
988   178051
989   128795
990   -84481
991  -225016
992   -50981
993   236985
994   161492
995  -163418
996  -205528
997    19532
998   159643
999   130007
1000   -37373
1001  -210926
1002   -87743
1003   216119
1004   200522
1005  -130382
1006  -239958
1007     -599
1008   193669
1009   121736
1010   -67807
1011  -187631
1012   -93718
1013   158507
1014   205222
1015   -81881
1016  -259401
1017   -36451
1018   215541
1019   143588
1020   -84006
1021  -184844
1022   -63128
1023   153730
1024   184434
1025   -39977
1026  -215920
1027   -87682
1028   180042
1029   199911
1030   -78713
1031  -237487
1032   -55103
1033   163562
1034   146088
1035   -30881
1036  -183298
1037  -129048
1038   136969
1039   232277
1040   -44628
1041  -251724
1042   -73225
1043   179020
1044   169629
1045   -34795
1046  -180890
1047  -102345
1048   117027
1049   201431
1050    15577
1051  -215984
1052  -144404
1053   157676
1054   221068
1055   -51517
1056  -219332
1057   -79444
1058   109059
1059   163595
1060    41944
1061  -185316
1062  -179066
1063   132444
1064   249402
1065   -25510
1066  -229096
1067   -91525
1068   133372
1069   178244
1070    23026
1071  -168464
1072  -152546
1073    88534
1074   225280
1075    26370
1076  -223556
1077  -146286
1078   131128
1079   197114
1080     1195
1081  -172939
1082  -138300
1083    61847
1084   206443
1085    69413
1086  -185350
1087  -174451
1088    97581
1089   234560
1090    40486
1091  -201511
1092  -149008
1093    95526
1094   190663
1095    52829
1096  -139858
1097  -177397
1098    30580
1099   237066
1100    84982
1101  -220748
1102  -175669
1103   106234
1104   186809
1105    43077
1106  -124035
1107  -169373
1108    14382
1109   220867
1110   113537
1111  -176230
1112  -194660
1113    73052
1114   223042
1115    63519
1116  -160130
1117  -161871
1118    31730
1119   181762
1120   107692
1121  -129811
1122  -216717
1123    19580
1124   239243
1125    87747
1126  -174892
1127  -167846
1128    42223
1129   180341
1130   104720
1131  -109090
1132  -195572
1133    -7699
1134   207365
1135   132589
1136  -134092
1137  -207911
1138    16470
1139   211263
1140   104885
1141  -125236
1142  -178066
1143   -21013
1144   168320
1145   154193
1146   -95761
1147  -229035
1148   -14326
1149   220510
1150   123290
1151  -129839
1152  -184310
1153    -7518
1154   166547
1155   135898
1156   -70244
1157  -202998
1158   -56613
1159   195123
1160   165242
1161  -122659
1162  -217167
1163     4763
1164   175829
1165   110370
1166   -54911
1167  -178507
1168   -88822
1169   171795
1170   193246
1171   -99383
1172  -227550
1173   -17618
1174   182279
1175   131017
1176   -63146
1177  -186221
1178   -72513
1179   154822
1180   173484
1181   -54886
1182  -208115
1183   -76640
1184   168525
1185   177198
1186   -70794
1187  -207898
1188   -56266
1189   145694
1190   155920
1191   -24530
1192  -187282
1193  -107200
1194   144587
1195   204019
1196   -41997
1197  -223001
1198   -74916
1199   162773
1200   161014
1201   -41201
1202  -174786
1203   -98440
1204   110552
1205   198470
1206    -1379
1207  -229315
1208  -107472
1209   171201
1210   168817
1211   -52883
1212  -171228
1213   -92127
1214   100270
1215   192965
1216    17822
1217  -203849
1218  -122581
1219   142556
1220   195997
1221   -17927
1222  -190954
1223  -103607
1224   119471
1225   179980
1226    10355
1227  -172952
1228  -144649
1229    90784
1230   217096
1231    14507
1232  -217257
1233  -120645
1234   126377
1235   175042
1236    12089
1237  -161334
1238  -144184
1239    76717
1240   213435
1241    45785
1242  -186809
1243  -143093
1244   102470
1245   207693
1246    25923
1247  -187210
1248  -134059
1249    86826
1250   176925
1251    48493
1252  -153179
1253  -171486
1254    61206
1255   222550
1256    45081
1257  -200057
1258  -144806
1259    92346
1260   180541
1261    48788
1262  -139470
1263  -161929
1264    43290
1265   214918
1266    83270
1267  -178114
1268  -175353
1269    83861
1270   202332
1271    43844
1272  -143934
1273  -153975
1274    20502
1275   195701
1276   108058
1277  -160355
1278  -198447
1279    53794
1280   207285
1281    68667
1282  -143956
1283  -169870
1284    25332
1285   196777
1286   103278
1287  -133649
1288  -184821
1289    13819
1290   202231
1291   119426
1292  -145349
1293  -195962
1294    40126
1295   197841
1296    85645
1297  -113307
1298  -174059
1299   -19771
1300   189073
1301   142942
1302  -130996
1303  -213657
1304    15865
1305   199521
1306   101518
1307  -121617
1308  -182010
1309    -7341
1310   175976
1311   134399
1312   -85690
1313  -207463
1314   -35078
1315   208807
1316   146324
1317  -129586
1318  -194791
1319     2410
1320   167551
1321   129812
1322   -62342
1323  -205683
1324   -68071
1325   192605
1326   165997
1327  -112045
1328  -210249
1329   -21423
1330   170087
1331   137541
1332   -63969
1333  -193017
1334   -72145
1335   164164
1336   180066
1337   -67472
1338  -216894
1339   -52455
1340   174588
1341   155066
1342   -64815
1343  -195311
1344   -69588
1345   153449
1346   170120
1347   -46628
1348  -197143
1349   -81158
1350   148387
1351   187497
1352   -44744
1353  -222604
1354   -65465
1355   169998
1356   147507
1357   -41208
1358  -163601
1359  -109161
1360   114549
1361   212879
1362   -24959
1363  -237400
1364   -76536
1365   163021
1366   146651
1367   -25476
1368  -160216
1369  -118439
1370   109547
1371   209237
1372    -5145
1373  -207569
1374  -106154
1375   131937
1376   184277
1377    -7297
1378  -184927
1379  -111285
1380   113752
1381   179667
1382     8708
1383  -175886
1384  -138340
1385    95302
1386   205619
1387    10712
1388  -198474
1389  -112473
1390   114685
1391   171600
1392    13990
1393  -155281
1394  -133344
1395    72316
1396   202497
1397    45315
1398  -187772
1399  -139384
1400   108246
1401   184658
1402    13615
1403  -157961
1404  -130252
1405    62267
1406   187976
1407    55556
1408  -169873
1409  -154825
1410    77569
1411   191673
1412    42247
1413  -163590
1414  -144787
1415    77007
1416   187328
1417    46327
1418  -135707
1419  -148567
1420    31503
1421   198880
1422    85098
1423  -174173
1424  -163211
1425    84637
1426   173736
1427    40630
1428  -110802
1429  -154373
1430       37
1431   200837
1432   103064
1433  -165493
1434  -168419
1435    60836
1436   173551
1437    67782
1438  -116651
1439  -165603
1440    16576
1441   190227
1442    89297
1443  -132247
1444  -162283
1445    19548
1446   177308
1447   102281
1448  -127136
1449  -177512
1450    28036
1451   179505
1452    81955
1453  -108193
1454  -161622
1455   -12665
1456   172923
1457   130034
1458  -118969
1459  -199292
1460    19342
1461   190237
1462    82817
1463  -105678
1464  -150454
1465   -23640
1466   157554
1467   147449
1468   -95477
1469  -210459
1470    -2122
1471   190850
1472    99033
1473   -97869
1474  -159551
1475   -31533
1476   156408
1477   139888
1478   -85563
1479  -189849
1480   -29400
1481   160466
1482   134637
1483   -72533
1484  -188736
1485   -33749
1486   172903
1487   126345
1488   -78890
1489  -164996
1490   -51657
1491   142365
1492   166204
1493   -62354
1494  -207840
1495   -36839
1496   171304
1497   124926
1498   -69027
1499  -167820
1500   -61125
1501   136638
1502   163024
1503   -46598
1504  -197868
1505   -65916
1506   155734
1507   156391
1508   -57596
1509  -185491
1510   -58538
1511   138564
1512   152251
1513   -28800
1514  -179914
1515   -93783
1516   136221
1517   179268
1518   -38468
1519  -199004
1520   -74954
1521   141359
1522   153259
1523   -31243
1524  -166739
1525   -92598
1526   107805
1527   176634
1528    -3357
1529  -195276
1530  -105256
1531   137898
1532   168848
1533   -29328
1534  -160426
1535   -91324
1536    91218
1537   179122
1538    18139
1539  -188651
1540  -121027
1541   122978
1542   179484
1543    -7309
1544  -171921
1545  -111063
1546    97501
1547   179689
1548    10380
1549  -175669
1550  -122541
1551    92034
1552   186795
1553    26375
1554  -181533
1555  -128604
1556   106398
1557   179143
1558    11982
1559  -154985
1560  -122711
1561    69704
1562   187671
1563    49775
1564  -168709
1565  -149624
1566    81571
1567   188948
1568    28336
1569  -161774
1570  -128881
1571    68282
1572   171976
1573    56901
1574  -139354
1575  -160841
1576    52475
1577   203673
1578    54402
1579  -163607
1580  -133697
1581    64527
1582   167751
1583    62307
1584  -131279
1585  -165367
1586    35314
1587   191958
1588    70311
1589  -149070
1590  -157061
1591    45298
1592   184874
1593    70146
1594  -137614
1595  -152446
1596    34246
1597   176748
1598    92008
1599  -124760
1600  -178000
1601    28948
1602   197324
1603    80016
1604  -140323
1605  -158057
1606    26489
1607   164384
1608    89100
1609  -110084
1610  -174930
1611     -770
1612   183132
1613   110098
1614  -120972
1615  -176672
1616    21904
1617   174420
1618    90821
1619   -93166
1620  -158392
1621   -19830
1622   169130
1623   129991
1624  -105738
1625  -190320
1626    -2547
1627   168532
1628   101319
1629   -92900
1630  -168916
1631   -25337
1632   159937
1633   126815
1634   -84679
1635  -181658
1636   -28147
1637   172963
1638   135427
1639   -91769
1640  -177097
1641   -14410
1642   154933
1643   122446
1644   -66573
1645  -180246
1646   -52736
1647   160080
1648   145683
1649   -83039
1650  -188208
1651   -37121
1652   150232
1653   131783
1654   -63005
1655  -176874
1656   -51195
1657   146047
1658   150947
1659   -46083
1660  -184868
1661   -63512
1662   152797
1663   149949
1664   -59685
1665  -172527
1666   -56402
1667   125692
1668   147530
1669   -28833
1670  -184119
1671   -85250
1672   136163
1673   160186
1674   -41150
1675  -180636
1676   -69598
1677   129410
1678   151401
1679   -24102
1680  -165520
1681   -91699
1682   115194
1683   177082
1684   -16201
1685  -189776
1686   -85556
1687   132257
1688   155831
1689   -20872
1690  -163183
1691   -99645
1692   103384
1693   176935
1694    -3453
1695  -182860
1696  -101109
1697   116332
1698   171824
1699    -4582
1700  -171002
1701  -102725
1702   102706
1703   163923
1704    10145
1705  -160307
1706  -120908
1707    91884
1708   185879
1709    14938
1710  -174005
1711  -112522
1712    94622
1713   165329
1714    19551
1715  -151737
1716  -124265
1717    75220
1718   178372
1719    35863
1720  -160245
1721  -136006
1722    79924
1723   177606
1724    24516
1725  -152153
1726  -120897
1727    62056
1728   169544
1729    57259
1730  -150153
1731  -150870
1732    73243
1733   189130
1734    35631
1735  -146208
1736  -127568
1737    51729
1738   172739
1739    61923
1740  -145206
1741  -152379
1742    52216
1743   180944
1744    61728
1745  -143494
1746  -151675
1747    49410
1748   177852
1749    57794
1750  -133735
1751  -140485
1752    33101
1753   170653
1754    88027
1755  -126187
1756  -164696
1757    35648
1758   182066
1759    69578
1760  -127568
1761  -146688
1762    21774
1763   157234
1764    89798
1765  -108166
1766  -171587
1767     6985
1768   179269
1769    91206
1770  -122599
1771  -154737
1772    18119
1773   159512
1774    98991
1775   -93545
1776  -168773
1777    -2285
1778   176832
1779   104615
1780  -108713
1781  -166051
1782    -2559
1783   163071
1784   105911
1785  -102794
1786  -167721
1787    -7657
1788   155477
1789   110058
1790   -84736
1791  -179392
1792   -21257
1793   176562
1794   119426
1795   -97082
1796  -159377
1797   -12928
1798   143720
1799   124268
1800   -66449
1801  -180913
1802   -36619
1803   164250
1804   126381
1805   -81058
1806  -171369
1807   -33997
1808   140854
1809   124337
1810   -61967
1811  -168524
1812   -47703
1813   140525
1814   143411
1815   -52529
1816  -179848
1817   -49904
1818   150795
1819   134784
1820   -58294
1821  -163501
1822   -54876
1823   128922
1824   144663
1825   -40166
1826  -181466
1827   -71587
1828   141369
1829   149740
1830   -51623
1831  -174710
1832   -58580
1833   126398
1834   145112
1835   -26012
1836  -171340
1837   -85510
1838   131758
1839   164850
1840   -35721
1841  -174617
1842   -71240
1843   119684
1844   151547
1845   -18554
1846  -169391
1847   -89907
1848   113193
1849   157661
1850    -9828
1851  -168034
1852  -102370
1853   111424
1854   169782
1855   -13064
1856  -168431
1857   -85511
1858    97616
1859   152978
1860    17013
1861  -158375
1862  -119825
1863   100532
1864   177857
1865    -2455
1866  -164608
1867   -99588
1868    86001
1869   158684
1870    22281
1871  -154886
1872  -123767
1873    83419
1874   177154
1875    22674
1876  -162483
1877  -121772
1878    85926
1879   169759
1880    25587
1881  -145916
1882  -123377
1883    66322
1884   176092
1885    43490
1886  -156920
1887  -137938
1888    72462
1889   177356
1890    36929
1891  -146816
1892  -129426
1893    57469
1894   167675
1895    53365
1896  -135188
1897  -146032
1898    46354
1899   182586
1900    62490
1901  -144251
1902  -140094
1903    51537
1904   162346
1905    61592
1906  -121160
1907  -149279
1908    28346
1909   173618
1910    77359
1911  -129945
1912  -154758
1913    31999
1914   169887
1915    72746
1916  -123116
1917  -148751
1918    24355
1919   163142
1920    89353
1921  -109496
1922  -166734
1923    16511
1924   179056
1925    83186
1926  -118667
1927  -149866
1928    12644
1929   157055
1930    97997
1931  -102626
1932  -170628
1933     1120
1934   169859
1935    97302
1936  -104333
1937  -162828
1938    -1285
1939   161413
1940   102681
1941   -94357
1942  -159888
1943   -12846
1944   153658
1945   116718
1946   -84285
1947  -173529
1948   -15356
1949   161889
1950   111015
1951   -85675
1952  -159510
1953   -24232
1954   142471
1955   120000
1956   -69665
1957  -169335
1958   -34384
1959   152362
1960   126711
1961   -76397
1962  -169266
1963   -26946
1964   141032
1965   117665
1966   -56760
1967  -160530
1968   -49742
1969   142806
1970   140469
1971   -66133
1972  -173429
1973   -39327
1974   137757
1975   127197
1976   -48891
1977  -161105
1978   -54807
1979   133726
1980   139721
1981   -46018
1982  -170727
1983   -63037
1984   133870
1985   141196
1986   -45812
1987  -162976
1988   -59577
1989   119192
1990   139620
1991   -28330
1992  -164907
1993   -76556
1994   122125
1995   150859
1996   -29688
1997  -161106
1998   -69973
1999   112954
2000   144453
2001   -18714
2002  -154768
2003   -81584
2004   103175
2005   153507
2006    -9408
2007  -164760
2008   -88146
2009   109268
2010   147031
2011   -14644
2012  -149019
2013   -89171
2014    89814
2015   156585
2016     7179
2017  -159096
2018   -99648
2019   100884
2020   158035
2021      938
2022  -152336
2023   -96122
2024    89454
2025   153013
2026    12288
2027  -147035
2028  -112942
2029    80606
2030   168285
2031    14334
2032  -159642
2033  -105889
2034    85757
2035   151174
2036    22248
2037  -136444
2038  -119220
2039    66398
2040   169123
2041    29321
2042  -146886
2043  -114243
2044    69003
2045   157138
2046    36672
2047  -133171
2048  -122992
2049    58369
2050   158346
2051    41570
2052  -130750
2053  -127535
2054    51324
2055   165063
2056    50661
2057  -136811
2058  -130501
2059    53561
2060   155827
2061    49358
2062  -119838
2063  -133571
2064    35098
2065   165934
2066    67238
2067  -133479
2068  -143295
2069    48566
2070   160096
2071    54154
2072  -112080
2073  -136229
2074    19037
2075   165400
2076    84085
2077  -127484
2078  -152873
2079    37509
2080   159928
2081    67639
2082  -103563
2083  -144058
2084     9613
2085   162036
2086    86284
2087  -113042
2088  -149667
2089    11232
2090   153262
2091    91393
2092   -99059
2093  -157553
2094     8824
2095   158254
2096    84187
2097   -93232
2098  -144385
2099   -10514
2100   147811
2101   110071
2102   -91766
2103  -163843
2104      350
2105   151058
2106    94240
2107   -81624
2108  -149484
2109   -19680
2110   144441
2111   116811
2112   -80208
2113  -165784
2114   -17970
2115   150015
2116   109162
2117   -77050
2118  -158715
2119   -26672
2120   137717
2121   118517
2122   -61822
2123  -163000
2124   -37383
2125   143653
2126   128868
2127   -66976
2128  -164387
2129   -33363
2130   139120
2131   120177
2132   -51870
2133  -154122
2134   -52288
2135   125205
2136   138239
2137   -49782
2138  -172690
2139   -50079
2140   132165
2141   124793
2142   -44467
2143  -150950
2144   -62631
2145   118280
2146   141816
2147   -35906
2148  -159040
2149   -60162
2150   116814
2151   139324
2152   -24121
2153  -160916
2154   -73099
2155   117993
2156   137385
2157   -29808
2158  -148946
2159   -78302
2160    97844
2161   153145
2162   -13742
2163  -173023
2164   -78590
2165   116230
2166   136917
2167   -16155
2168  -140640
2169   -88961
2170    92169
2171   162904
2172      641
2173  -164694
2174   -89200
2175   104560
2176   146506
2177    -3749
2178  -144798
2179   -96522
2180    83878
2181   152686
2182    10313
2183  -149540
2184  -105840
2185    82350
2186   156976
2187    12171
2188  -145063
2189  -101824
2190    79622
2191   151323
2192    19083
2193  -134777
2194  -108199
2195    65233
2196   155964
2197    30635
2198  -141014
2199  -115633
2200    69631
2201   155741
2202    27775
2203  -132224
2204  -115131
2205    56081
2206   154842
2207    41869
2208  -133195
2209  -123559
2210    56201
2211   158902
2212    45190
2213  -132592
2214  -126367
2215    54318
2216   154656
2217    45896
2218  -118637
2219  -128082
2220    34248
2221   161466
2222    62657
2223  -134800
2224  -134446
2225    51969
2226   147871
2227    52020
2228   -99680
2229  -133479
2230    16246
2231   163602
2232    73077
2233  -126121
2234  -135050
2235    34602
2236   143096
2237    69409
2238   -95685
2239  -142982
2240    15049
2241   157006
2242    70696
2243  -106225
2244  -132263
2245     7727
2246   142739
2247    92428
2248   -97840
2249  -152509
2250    16084
2251   150746
2252    74225
2253   -89022
2254  -134862
2255    -9281
2256   143032
2257   105845
2258   -93815
2259  -158311
2260     5797
2261   144836
2262    84360
2263   -78119
2264  -143583
2265   -22956
2266   142912
2267   113052
2268   -84379
2269  -157555
2270    -7365
2271   139926
2272    99102
2273   -66579
2274  -151156
2275   -29301
2276   140669
2277   111398
2278   -70650
2279  -148495
2280   -30027
2281   127342
2282   118496
2283   -59281
2284  -160907
2285   -31153
2286   135907
2287   104667
2288   -54103
2289  -139060
2290   -51858
2291   119589
2292   135814
2293   -54556
2294  -162014
2295   -32811
2296   125001
2297   111331
2298   -35102
2299  -145244
2300   -64576
2301   121827
2302   136811
2303   -50799
2304  -151659
2305   -47312
2306   106077
2307   128181
2308   -21450
2309  -160808
2310   -70366
2311   123051
2312   130982
2313   -35242
2314  -139181
2315   -68082
2316    96474
2317   149330
2318   -13489
2319  -168080
2320   -69907
2321   115807
2322   123997
2323   -17243
2324  -129692
2325   -87961
2326    85932
2327   157821
2328    -8571
2329  -164679
2330   -74640
2331   102318
2332   126232
2333    -1505
2334  -127761
2335   -98789
2336    81156
2337   157961
2338    -1878
2339  -149278
2340   -80756
2341    81218
2342   134782
2343    18572
2344  -134881
2345  -107818
2346    84272
2347   151480
2348     1219
2349  -133251
2350   -91877
2351    58175
2352   147460
2353    35669
2354  -145157
2355  -112640
2356    83280
2357   144175
2358    14292
2359  -118330
2360  -109252
2361    46466
2362   158914
2363    43728
2364  -142954
2365  -113678
2366    69043
2367   141151
2368    34862
2369  -117746
2370  -123597
2371    46259
2372   157685
2373    42563
2374  -124049
2375  -115498
2376    42061
2377   144170
2378    54245
2379  -120810
2380  -130962
2381    46541
2382   147130
2383    44739
2384  -106245
2385  -120466
2386    22444
2387   148685
2388    69255
2389  -116031
2390  -131305
2391    38834
2392   143207
2393    58200
2394   -94889
2395  -130274
2396     9885
2397   150522
2398    76972
2399  -111742
2400  -134519
2401    23336
2402   138749
2403    75267
2404   -89220
2405  -143159
2406     5171
2407   151915
2408    78330
2409   -99140
2410  -132326
2411     3698
2412   136052
2413    96077
2414   -86105
2415  -154723
2416     4784
2417   148652
2418    78064
2419   -81053
2420  -129999
2421   -17436
2422   132797
2423   107896
2424   -81991
2425  -153705
2426       -3
2427   136012
2428    84421
2429   -65288
2430  -134132
2431   -28710
2432   133249
2433   109438
2434   -74475
2435  -146491
2436   -19018
2437   123184
2438   101251
2439   -57132
2440  -147140
2441   -34723
2442   132079
2443   109532
2444   -60351
2445  -141150
2446   -36051
2447   119616
2448   120410
2449   -48199
2450  -151623
2451   -38724
2452   125858
2453   114339
2454   -46291
2455  -142690
2456   -54129
2457   112407
2458   126210
2459   -43405
2460  -153039
2461   -50445
2462   114095
2463   119333
2464   -33897
2465  -144673
2466   -60649
2467   109054
2468   130277
2469   -26944
2470  -142296
2471   -60024
2472   104617
2473   131335
2474   -18559
2475  -145121
2476   -66521
2477   103597
2478   123920
2479   -18221
2480  -133600
2481   -79254
2482    86922
2483   138628
2484   -11680
2485  -150652
2486   -73238
2487    96662
2488   123028
2489    -2990
2490  -124908
2491   -89468
2492    82722
2493   150067
2494      197
2495  -142807
2496   -78598
2497    83348
2498   133908
2499    12807
2500  -133172
2501  -102031
2502    78388
2503   142811
2504     2991
2505  -132989
2506   -93130
2507    64302
2508   142265
2509    26803
2510  -136378
2511  -104843
2512    75486
2513   140206
2514    18643
2515  -118556
2516  -102096
2517    53485
2518   147792
2519    36980
2520  -129282
2521  -108236
2522    63235
2523   136156
2524    28734
2525  -112650
2526  -110770
2527    42537
2528   144447
2529    42694
2530  -121556
2531  -112786
2532    48954
2533   138210
2534    42147
2535  -109779
2536  -117328
2537    37899
2538   144172
2539    49960
2540  -110219
2541  -118674
2542    31304
2543   141479
2544    58200
2545  -109882
2546  -125569
2547    34319
2548   142868
2549    56121
2550   -99656
2551  -123349
2552    15052
2553   141678
2554    72200
2555  -106281
2556  -130219
2557    25311
2558   136851
2559    66801
2560   -91078
2561  -130717
2562     9258
2563   139563
2564    74328
2565   -92708
2566  -127603
2567     7485
2568   131909
2569    81078
2570   -85298
2571  -137156
2572     6804
2573   134772
2574    73826
2575   -78559
2576  -127081
2577    -9710
2578   129091
2579    94000
2580   -79526
2581  -139652
2582    -1351
2583   130277
2584    82802
2585   -68464
2586  -129154
2587   -21365
2588   126280
2589   101344
2590   -70929
2591  -143113
2592   -15595
2593   127039
2594    93104
2595   -60436
2596  -136345
2597   -30390
2598   123372
2599   108024
2600   -60979
2601  -141450
2602   -25616
2603   119850
2604   105146
2605   -49331
2606  -140633
2607   -37870
2608   119766
2609   108841
2610   -52900
2611  -137060
2612   -38986
2613   107287
2614   113752
2615   -38511
2616  -144949
2617   -46589
2618   115179
2619   109936
2620   -41265
2621  -132203
2622   -47404
2623   101186
2624   121342
2625   -27507
2626  -140341
2627   -53451
2628   106693
2629   116457
2630   -30611
2631  -134095
2632   -60743
2633    96717
2634   123059
2635   -20473
2636  -137971
2637   -67651
2638    94976
2639   127220
2640   -18410
2641  -137487
2642   -70233
2643    93695
2644   129432
2645    -9478
2646  -132724
2647   -75696
2648    86085
2649   134490
2650    -2955
2651  -136959
2652   -80438
2653    86025
2654   133436
2655    -1687
2656  -131133
2657   -84003
2658    74466
2659   132502
2660     7486
2661  -133955
2662   -89626
2663    76621
2664   134583
2665     8766
2666  -124112
2667   -90492
2668    68526
2669   137242
2670    18293
2671  -126188
2672   -93076
2673    65200
2674   133958
2675    23769
2676  -121520
2677  -102739
2678    61051
2679   138176
2680    21613
2681  -120090
2682  -100312
2683    49184
2684   135279
2685    40252
2686  -120306
2687  -113924
2688    55883
2689   141336
2690    32168
2691  -110656
2692  -106531
2693    38023
2694   140847
2695    52767
2696  -114779
2697  -119647
2698    43702
2699   138978
2700    44957
2701  -105409
2702  -116663
2703    27832
2704   138824
2705    56554
2706  -107259
2707  -120115
2708    30080
2709   132810
2710    59492
2711   -94559
2712  -122007
2713    19478
2714   140304
2715    61598
2716   -99817
2717  -117102
2718    18278
2719   126158
2720    71595
2721   -85564
2722  -132989
2723    11158
2724   136532
2725    64863
2726   -89947
2727  -119359
2728     3675
2729   124039
2730    83895
2731   -79554
2732  -135918
2733     3625
2734   133279
2735    77453
2736   -74305
2737  -126618
2738    -9579
2739   129650
2740    91486
2741   -75876
2742  -133928
2743    -9784
2744   120732
2745    89369
2746   -64208
2747  -139880
2748   -20805
2749   130225
2750    92127
2751   -68296
2752  -126223
2753   -21458
2754   111186
2755   103035
2756   -53785
2757  -139671
2758   -23955
2759   123557
2760    95666
2761   -53928
2762  -124729
2763   -33808
2764   106354
2765   107956
2766   -47785
2767  -139404
2768   -32414
2769   109577
2770    98152
2771   -38626
2772  -129640
2773   -48347
2774   107969
2775   112892
2776   -42788
2777  -132706
2778   -39151
2779    97488
2780   109949
2781   -20773
2782  -136659
2783   -60461
2784   110449
2785   116913
2786   -38819
2787  -126652
2788   -50175
2789    83959
2790   119554
2791   -12216
2792  -141598
2793   -67211
2794   104074
2795   115267
2796   -25286
2797  -120263
2798   -65649
2799    79784
2800   131212
2801    -7439
2802  -139192
2803   -64679
2804    90526
2805   113857
2806    -5730
2807  -118170
2808   -81065
2809    78747
2810   131698
2811   -11078
2812  -129982
2813   -65461
2814    70995
2815   114776
2816    12568
2817  -120632
2818   -90804
2819    79735
2820   132095
2821    -2891
2822  -117726
2823   -75392
2824    58218
2825   125756
2826    25591
2827  -124246
2828   -95807
2829    74323
2830   128387
2831     9521
2832  -110645
2833   -92363
2834    49712
2835   135233
2836    28353
2837  -124968
2838   -95647
2839    60451
2840   124865
2841    28852
2842  -106701
2843  -107101
2844    46230
2845   141276
2846    29946
2847  -114944
2848   -92114
2849    43248
2850   120222
2851    47136
2852  -102328
2853  -118083
2854    44430
2855   138815
2856    31080
2857  -104498
2858   -95524
2859    26848
2860   122496
2861    58334
2862  -104079
2863  -118297
2864    40225
2865   128815
2866    42159
2867   -87382
2868  -108351
2869    13579
2870   134421
2871    62663
2872  -103239
2873  -113874
2874    29349
2875   117836
2876    59787
2877   -77476
2878  -127746
2879     7778
2880   139577
2881    61781
2882   -96820
2883  -110953
2884    10513
2885   115111
2886    79950
2887   -75476
2888  -137120
2889     5702
2890   136070
2891    64856
2892   -80293
2893  -112216
2894    -6105
2895   115899
2896    89512
2897   -73383
2898  -134124
2899      514
2900   122138
2901    72442
2902   -64607
2903  -119598
2904   -18700
2905   121037
2906    93077
2907   -72225
2908  -127294
2909    -6196
2910   110765
2911    84599
2912   -49795
2913  -127659
2914   -26560
2915   123499
2916    94116
2917   -66457
2918  -120501
2919   -19974
2920    99328
2921    99243
2922   -41804
2923  -138882
2924   -32529
2925   118986
2926    93862
2927   -50552
2928  -118931
2929   -38719
2930    98398
2931   112132
2932   -37703
2933  -135852
2934   -35947
2935   106294
2936    99308
2937   -30889
2938  -125035
2939   -55986
2940   101353
2941   115260
2942   -40178
2943  -127892
2944   -42039
2945    89145
2946   106479
2947   -15464
2948  -130810
2949   -62496
2950   101925
2951   113512
2952   -30791
2953  -117143
2954   -53196
2955    79070
2956   117600
2957    -9682
2958  -132867
2959   -63275
2960    93171
2961   109444
2962   -14808
2963  -115276
2964   -68794
2965    75136
2966   123865
2967    -6916
2968  -129776
2969   -65470
2970    78339
2971   112395
2972     5428
2973  -115720
2974   -83300
2975    75687
2976   128186
2977    -2428
2978  -120320
2979   -70136
2980    61921
2981   119202
2982    21947
2983  -119241
2984   -94526
2985    72377
2986   126484
2987     2226
2988  -109716
2989   -80672
2990    50297
2991   123480
2992    27805
2993  -117785
2994   -93297
2995    62762
2996   121063
2997    19671
2998  -102101
2999   -94623
3000    46422
3001   132810
3002    27597
3003  -113507
3004   -87898
3005    48874
3006   113153
3007    35989
3008   -98817
3009  -107238
3010    42844
3011   133759
3012    28934
3013  -103289
3014   -90696
3015    32192
3016   118552
3017    50852
3018   -98648
3019  -112929
3020    39820
3021   128932
3022    39545
3023   -90441
3024  -102632
3025    18260
3026   124423
3027    59177
3028   -97384
3029  -112462
3030    27752
3031   120660
3032    54798
3033   -80686
3034  -115949
3035    11560
3036   130778
3037    59942
3038   -90719
3039  -106901
3040    16840
3041   114147
3042    68838
3043   -73655
3044  -123521
3045     7703
3046   129206
3047    59505
3048   -82672
3049  -105099
3050     1169
3051   110403
3052    77650
3053   -72261
3054  -125657
3055     3751
3056   121270
3057    66853
3058   -66920
3059  -110899
3060   -12375
3061   114512
3062    86440
3063   -70502
3064  -124227
3065    -3842
3066   108780
3067    78959
3068   -51952
3069  -123026
3070   -24339
3071   118894
3072    89202
3073   -66183
3074  -117640
3075   -16930
3076    98409
3077    92229
3078   -41084
3079  -131725
3080   -29812
3081   116167
3082    89426
3083   -52987
3084  -114257
3085   -30697
3086    95840
3087   102735
3088   -38751
3089  -130080
3090   -32582
3091   106311
3092    91137
3093   -38052
3094  -117358
3095   -44721
3096    96336
3097   105522
3098   -37241
3099  -124454
3100   -37314
3101    91854
3102    97879
3103   -23060
3104  -118795
3105   -54360
3106    94243
3107   109034
3108   -31793
3109  -118792
3110   -46140
3111    80396
3112   106839
3113   -12598
3114  -122952
3115   -61419
3116    90140
3117   111414
3118   -18880
3119  -115436
3120   -59921
3121    74032
3122   114664
3123    -5183
3124  -123478
3125   -66282
3126    80530
3127   111196
3128    -3019
3129  -113379
3130   -72735
3131    71416
3132   119045
3133    -1702
3134  -117343
3135   -68352
3136    66498
3137   111131
3138    11056
3139  -111607
3140   -82144
3141    68166
3142   119204
3143     2108
3144  -108682
3145   -73627
3146    56192
3147   117079
3148    19387
3149  -110887
3150   -84499
3151    60975
3152   116813
3153    14044
3154  -103687
3155   -84477
3156    49499
3157   120747
3158    24289
3159  -107844
3160   -87560
3161    49488
3162   116124
3163    28862
3164   -99574
3165   -93813
3166    43771
3167   124717
3168    31556
3169  -101395
3170   -92288
3171    37344
3172   117575
3173    41235
3174   -96106
3175  -101453
3176    35564
3177   122946
3178    38877
3179   -94547
3180   -98914
3181    27112
3182   116856
3183    48594
3184   -90129
3185  -105614
3186    27290
3187   119359
3188    46821
3189   -86768
3190  -103043
3191    20257
3192   116925
3193    53327
3194   -84177
3195  -105181
3196    17365
3197   115926
3198    56169
3199   -80536
3200  -109170
3201    12565
3202   118133
3203    59408
3204   -78155
3205  -107582
3206     6545
3207   113125
3208    68123
3209   -73609
3210  -114155
3211     3859
3212   114682
3213    68479
3214   -67314
3215  -112494
3216    -4245
3217   112497
3218    75475
3219   -66570
3220  -114299
3221    -8587
3222   108973
3223    80827
3224   -58295
3225  -118694
3226   -12734
3227   111260
3228    79083
3229   -57369
3230  -114527
3231   -19342
3232   102826
3233    87667
3234   -51207
3235  -120919
3236   -19436
3237   105512
3238    83310
3239   -47772
3240  -114575
3241   -27270
3242   100016
3243    92021
3244   -44641
3245  -119026
3246   -28213
3247    98950
3248    91019
3249   -39722
3250  -118280
3251   -36543
3252    96591
3253    96156
3254   -36629
3255  -117089
3256   -39513
3257    89963
3258    98419
3259   -29384
3260  -118973
3261   -45901
3262    90875
3263   101677
3264   -25915
3265  -114058
3266   -50516
3267    82305
3268   105961
3269   -17853
3270  -119275
3271   -54044
3272    84587
3273   105340
3274   -16660
3275  -114116
3276   -58272
3277    76268
3278   108977
3279    -9769
3280  -115918
3281   -59874
3282    75549
3283   108053
3284    -5589
3285  -114561
3286   -65193
3287    74051
3288   108524
3289    -6510
3290  -108842
3291   -67235
3292    64393
3293   111862
3294     3292
3295  -112046
3296   -70575
3297    67745
3298   109399
3299     4982
3300  -102911
3301   -74650
3302    58622
3303   115953
3304    12210
3305  -106201
3306   -77057
3307    56083
3308   111272
3309    17387
3310  -101845
3311   -84368
3312    50093
3313   114421
3314    19655
3315  -101300
3316   -83999
3317    43034
3318   113995
3319    29378
3320   -99090
3321   -89622
3322    45257
3323   116028
3324    29065
3325   -92963
3326   -87534
3327    36117
3328   114031
3329    37285
3330   -94253
3331   -94243
3332    36564
3333   112841
3334    34448
3335   -89267
3336   -93318
3337    28318
3338   113143
3339    42147
3340   -87766
3341   -96251
3342    27961
3343   111432
3344    43800
3345   -83150
3346   -97647
3347    22734
3348   112825
3349    47982
3350   -78861
3351   -99969
3352    15407
3353   111132
3354    55492
3355   -77453
3356  -104151
3357    14435
3358   110166
3359    57583
3360   -70225
3361  -103054
3362     3907
3363   109315
3364    63685
3365   -71363
3366  -106739
3367     2796
3368   105874
3369    65901
3370   -64653
3371  -108452
3372    -1752
3373   106944
3374    66806
3375   -63794
3376  -105749
3377    -4665
3378   104842
3379    74188
3380   -59046
3381  -109958
3382    -5633
3383   102522
3384    68769
3385   -54057
3386  -106902
3387   -17185
3388    99934
3389    78474
3390   -55578
3391  -113488
3392   -14193
3393    98396
3394    74963
3395   -46483
3396  -107992
3397   -23712
3398    97421
3399    85588
3400   -43744
3401  -110209
3402   -23512
3403    93392
3404    85573
3405   -37711
3406  -111431
3407   -33070
3408    92188
3409    88473
3410   -37327
3411  -111650
3412   -36686
3413    84970
3414    92527
3415   -29020
3416  -113643
3417   -38062
3418    88976
3419    91981
3420   -27386
3421  -106741
3422   -42600
3423    81930
3424    99056
3425   -22085
3426  -111920
3427   -44071
3428    82737
3429    93854
3430   -20719
3431  -107531
3432   -50931
3433    77840
3434    99104
3435   -16662
3436  -108183
3437   -51723
3438    74798
3439   100437
3440   -10741
3441  -109324
3442   -56688
3443    72999
3444   100225
3445    -7160
3446  -104238
3447   -61970
3448    65938
3449   106899
3450    -3065
3451  -108314
3452   -64641
3453    65106
3454   103833
3455     3631
3456  -100351
3457   -71050
3458    58602
3459   110330
3460     7870
3461  -103683
3462   -70827
3463    54597
3464   106815
3465    13757
3466  -100477
3467   -76761
3468    53127
3469   107831
3470    13986
3471   -98790
3472   -76657
3473    47143
3474   109349
3475    20360
3476   -97894
3477   -80518
3478    49153
3479   108474
3480    20703
3481   -91209
3482   -81205
3483    39493
3484   110459
3485    30512
3486   -95052
3487   -86103
3488    41146
3489   106445
3490    28830
3491   -86109
3492   -89391
3493    30017
3494   111613
3495    36615
3496   -88314
3497   -90817
3498    30207
3499   107092
3500    40287
3501   -82749
3502   -94050
3503    23895
3504   110568
3505    45561
3506   -78619
3507   -95506
3508    16378
3509   109126
3510    51677
3511   -79032
3512   -98863
3513    17028
3514   106925
3515    51061
3516   -73742
3517   -98820
3518     9174
3519   105898
3520    56482
3521   -72786
3522   -99600
3523     9764
3524   104434
3525    58048
3526   -68388
3527  -100559
3528     5384
3529   103974
3530    61199
3531   -63666
3532  -101936
3533     -992
3534   102641
3535    66502
3536   -62636
3537  -105426
3538    -2946
3539    98984
3540    67012
3541   -54515
3542  -104111
3543   -12125
3544    99567
3545    74108
3546   -54466
3547  -107319
3548   -12708
3549    96706
3550    74877
3551   -45517
3552  -104890
3553   -21313
3554    94696
3555    80598
3556   -45268
3557  -107046
3558   -22105
3559    90447
3560    81228
3561   -39090
3562  -106409
3563   -27451
3564    91576
3565    81882
3566   -38268
3567  -105060
3568   -29549
3569    86511
3570    88038
3571   -32845
3572  -107849
3573   -30861
3574    86839
3575    84726
3576   -29440
3577  -104461
3578   -38494
3579    82216
3580    89983
3581   -26458
3582  -107935
3583   -38250
3584    79229
3585    89036
3586   -21330
3587  -105454
3588   -46331
3589    77285
3590    95416
3591   -16291
3592  -103584
3593   -49728
3594    73650
3595    96861
3596   -12544
3597  -105418
3598   -53688
3599    70499
3600    97369
3601    -7655
3602  -101695
3603   -59531
3604    66045
3605    99629
3606    -4590
3607  -102858
3608   -59660
3609    63587
3610    99870
3611     1213
3612   -98688
3613   -63553
3614    60988
3615   102210
3616     2521
3617   -98805
3618   -64958
3619    58090
3620   101318
3621     8128
3622   -97860
3623   -69046
3624    54101
3625   102121
3626     9101
3627   -96819
3628   -71567
3629    50505
3630   103642
3631    16059
3632   -95063
3633   -74063
3634    48986
3635   101767
3636    18923
3637   -89814
3638   -79022
3639    41961
3640   106895
3641    25164
3642   -90238
3643   -80890
3644    38312
3645   103348
3646    29363
3647   -84426
3648   -84508
3649    31354
3650   105218
3651    33540
3652   -84868
3653   -87237
3654    29952
3655   104700
3656    37079
3657   -81897
3658   -87204
3659    26801
3660   103737
3661    39667
3662   -78442
3663   -91494
3664    21751
3665   105084
3666    42196
3667   -77391
3668   -89228
3669    19749
3670   102585
3671    46439
3672   -75472
3673   -94562
3674    14600
3675   102974
3676    49611
3677   -70370
3678   -94054
3679    11889
3680   102505
3681    53411
3682   -69783
3683   -95394
3684     7767
3685    98041
3686    57640
3687   -62016
3688   -99457
3689      960
3690   101158
3691    60270
3692   -62445
3693   -98522
3694    -2613
3695    94765
3696    65011
3697   -53789
3698  -102174
3699    -8186
3700    99637
3701    66842
3702   -55068
3703   -98660
3704   -10602
3705    92566
3706    70993
3707   -47558
3708  -103128
3709   -13841
3710    93132
3711    70993
3712   -47929
3713  -100830
3714   -19173
3715    89882
3716    75493
3717   -44613
3718  -102576
3719   -18032
3720    87218
3721    74848
3722   -37156
3723  -102278
3724   -27440
3725    88500
3726    82265
3727   -38800
3728  -102084
3729   -27056
3730    80385
3731    81231
3732   -27872
3733  -104481
3734   -35715
3735    83066
3736    84655
3737   -28817
3738  -100616
3739   -38797
3740    75364
3741    88358
3742   -20474
3743  -103744
3744   -40960
3745    76688
3746    88195
3747   -16973
3748   -98736
3749   -48192
3750    71942
3751    93776
3752   -17105
3753  -100770
3754   -43980
3755    68419
3756    89080
3757    -8615
3758   -98695
3759   -55568
3760    67884
3761    94612
3762   -12041
3763   -98370
3764   -50371
3765    61797
3766    93816
3767     -457
3768   -98139
3769   -59301
3770    63666
3771    95035
3772    -2077
3773   -94047
3774   -57301
3775    54869
3776    98376
3777     7133
3778   -97983
3779   -63691
3780    55875
3781    94354
3782     7052
3783   -88538
3784   -69271
3785    47585
3786   102470
3787    12854
3788   -93694
3789   -67570
3790    46957
3791    93854
3792    20200
3793   -84704
3794   -76964
3795    42479
3796   103981
3797    17505
3798   -87861
3799   -70917
3800    36590
3801    96699
3802    27215
3803   -84226
3804   -80876
3805    38217
3806   100233
3807    24124
3808   -81387
3809   -78217
3810    27966
3811   100657
3812    33586
3813   -83063
3814   -80884
3815    33065
3816    97563
3817    33443
3818   -75274
3819   -84587
3820    21673
3821   102644
3822    39368
3823   -78638
3824   -84188
3825    21779
3826    94955
3827    42298
3828   -70190
3829   -90994
3830    14540
3831   100962
3832    45284
3833   -70297
3834   -87180
3835    11990
3836    93395
3837    51986
3838   -63481
3839   -93779
3840     9288
3841    97388
3842    51359
3843   -60901
3844   -90570
3845     1070
3846    93730
3847    58336
3848   -61751
3849   -94099
3850     3322
3851    92292
3852    57131
3853   -52369
3854   -94211
3855    -7087
3856    96757
3857    62417
3858   -56977
3859   -93299
3860    -3924
3861    87809
3862    64357
3863   -47343
3864   -98764
3865   -12670
3866    93458
3867    66243
3868   -50214
3869   -94316
3870   -13584
3871    85773
3872    72081
3873   -41256
3874  -100633
3875   -17735
3876    87506
3877    70355
3878   -37938
3879   -94595
3880   -24970
3881    81874
3882    77387
3883   -35578
3884   -98750
3885   -24679
3886    78970
3887    74231
3888   -28097
3889   -96298
3890   -33757
3891    78595
3892    82653
3893   -30720
3894   -97450
3895   -31035
3896    74541
3897    79448
3898   -20624
3899   -97075
3900   -39414
3901    74979
3902    83906
3903   -22944
3904   -95472
3905   -39322
3906    69408
3907    85525
3908   -16929
3909   -98502
3910   -43090
3911    71192
3912    85277
3913   -14849
3914   -92816
3915   -47589
3916    66296
3917    90240
3918   -11935
3919   -96132
3920   -47565
3921    62510
3922    87027
3923    -4642
3924   -92394
3925   -56170
3926    60208
3927    91781
3928    -4378
3929   -90637
3930   -53323
3931    53522
3932    89564
3933     4565
3934   -91183
3935   -60906
3936    53647
3937    91219
3938     4867
3939   -84913
3940   -61896
3941    47736
3942    94082
3943     9289
3944   -88474
3945   -63487
3946    47224
3947    90900
3948    13704
3949   -82790
3950   -68843
3951    44237
3952    95997
3953    13754
3954   -85412
3955   -66452
3956    40060
3957    93051
3958    20512
3959   -80798
3960   -73034
3961    37976
3962    97657
3963    21235
3964   -81249
3965   -71099
3966    32337
3967    93548
3968    28567
3969   -78971
3970   -76830
3971    30467
3972    94212
3973    29146
3974   -74068
3975   -77866
3976    24432
3977    94729
3978    36160
3979   -74384
3980   -80057
3981    22959
3982    92306
3983    37113
3984   -67556
3985   -83019
3986    15645
3987    95603
3988    40675
3989   -68298
3990   -82243
3991    15031
3992    89647
3993    44545
3994   -62989
3995   -86331
3996    11488
3997    94774
3998    46712
3999   -62203
4000   -85086
4001     6470
4002    91055
4003    50693
4004   -60973
4005   -89320
4006     5739
4007    90440
4008    51160
4009   -56292
4010   -90788
4011    -1272
4012    91877
4013    55806
4014   -56085
4015   -89488
4016      893
4017    86550
4018    58316
4019   -48297
4020   -91823
4021    -8695
4022    88468
4023    62113
4024   -49163
4025   -89964
4026   -10347
4027    82143
4028    64428
4029   -42535
4030   -93740
4031   -16280
4032    83326
4033    67038
4034   -40540
4035   -91158
4036   -18071
4037    80362
4038    71636
4039   -36511
4040   -94627
4041   -20332
4042    79767
4043    70405
4044   -33192
4045   -92483
4046   -26962
4047    78005
4048    74822
4049   -32591
4050   -95758
4051   -26183
4052    75342
4053    74855
4054   -25220
4055   -93008
4056   -33623
4057    75937
4058    79815
4059   -26875
4060   -93577
4061   -32870
4062    70745
4063    79332
4064   -17879
4065   -92937
4066   -40446
4067    67856
4068    81953
4069   -17393
4070   -91820
4071   -42830
4072    63771
4073    84556
4074   -10546
4075   -91413
4076   -43932
4077    62278
4078    84506
4079    -6948
4080   -88356
4081   -51099
4082    57596
4083    88121
4084    -4138
4085   -90464
4086   -50547
4087    56239
4088    84829
4089    -1013
4090   -87258
4091   -56704
4092    52903
4093    90255
4094     2577
4095   -87512
4096   -56783
4097    52118
4098    87760
4099     5913
4100   -83894
4101   -61068
4102    48539
4103    91977
4104     8230
4105   -84993
4106   -62818
4107    43453
4108    90796
4109    13044
4110   -83168
4111   -66002
4112    40977
4113    90015
4114    16251
4115   -78714
4116   -68154
4117    35968
4118    92897
4119    22080
4120   -79244
4121   -69125
4122    34727
4123    89935
4124    24202
4125   -73509
4126   -73322
4127    28026
4128    91255
4129    28785
4130   -73805
4131   -73654
4132    25775
4133    89463
4134    31242
4135   -70408
4136   -76441
4137    23430
4138    90606
4139    33989
4140   -67799
4141   -77371
4142    20523
4143    90503
4144    38398
4145   -67721
4146   -80614
4147    18158
4148    90406
4149    38567
4150   -63566
4151   -80878
4152    11650
4153    91317
4154    44732
4155   -64463
4156   -83023
4157    11033
4158    88402
4159    45379
4160   -56540
4161   -84412
4162     4350
4163    87951
4164    50738
4165   -57460
4166   -84303
4167     1730
4168    85044
4169    51809
4170   -52319
4171   -85335
4172    -2286
4173    84460
4174    54486
4175   -49490
4176   -85737
4177    -6101
4178    82200
4179    59941
4180   -46095
4181   -87495
4182    -7699
4183    82304
4184    59682
4185   -42095
4186   -87452
4187   -14104
4188    80706
4189    64498
4190   -41645
4191   -90225
4192   -13482
4193    78640
4194    63326
4195   -37633
4196   -90558
4197   -20249
4198    79064
4199    67603
4200   -35587
4201   -89482
4202   -21219
4203    75047
4204    70217
4205   -30392
4206   -90447
4207   -24626
4208    75509
4209    71859
4210   -27677
4211   -88123
4212   -29242
4213    70222
4214    73314
4215   -23459
4216   -89617
4217   -31898
4218    68215
4219    74951
4220   -19663
4221   -87367
4222   -37999
4223    64022
4224    78414
4225   -17395
4226   -89076
4227   -37817
4228    64151
4229    78157
4230   -12396
4231   -86578
4232   -42804
4233    60997
4234    80641
4235   -10801
4236   -87548
4237   -43301
4238    57046
4239    81677
4240    -5099
4241   -88807
4242   -48468
4243    57451
4244    81582
4245    -5778
4246   -85616
4247   -49714
4248    53303
4249    86374
4250     -926
4251   -85102
4252   -52108
4253    52292
4254    84227
4255     2129
4256   -80903
4257   -56542
4258    46689
4259    86754
4260     7548
4261   -83101
4262   -58602
4263    43634
4264    84112
4265    10044
4266   -77373
4267   -62351
4268    39482
4269    87517
4270    14459
4271   -77106
4272   -62930
4273    35679
4274    86790
4275    18904
4276   -74227
4277   -66697
4278    34900
4279    86997
4280    19883
4281   -73959
4282   -67764
4283    29227
4284    86480
4285    25382
4286   -74660
4287   -70729
4288    30796
4289    87321
4290    25360
4291   -69846
4292   -71865
4293    24472
4294    90521
4295    31322
4296   -69841
4297   -73374
4298    23328
4299    86368
4300    32830
4301   -65827
4302   -75512
4303    17557
4304    87895
4305    36813
4306   -63291
4307   -75160
4308    13660
4309    84365
4310    40807
4311   -59793
4312   -78780
4313    10997
4314    85789
4315    42798
4316   -56145
4317   -75901
4318     6385
4319    82271
4320    48011
4321   -54999
4322   -81229
4323     3658
4324    81779
4325    46982
4326   -51108
4327   -81140
4328    -1173
4329    81169
4330    52585
4331   -52134
4332   -82968
4333    -1466
4334    81382
4335    53746
4336   -47035
4337   -83094
4338    -5992
4339    79979
4340    56099
4341   -45850
4342   -84595
4343    -7864
4344    77659
4345    58096
4346   -41176
4347   -85472
4348   -11824
4349    77124
4350    59414
4351   -39148
4352   -83583
4353   -16982
4354    74081
4355    63380
4356   -35229
4357   -86229
4358   -18727
4359    72905
4360    64622
4361   -30765
4362   -84428
4363   -23717
4364    69489
4365    68108
4366   -28458
4367   -85222
4368   -24460
4369    67195
4370    68396
4371   -25018
4372   -84562
4373   -30138
4374    67095
4375    71073
4376   -23515
4377   -83946
4378   -31077
4379    63921
4380    72446
4381   -19028
4382   -85386
4383   -34140
4384    63668
4385    73864
4386   -16775
4387   -83649
4388   -37951
4389    60218
4390    76276
4391   -12979
4392   -84688
4393   -41505
4394    59593
4395    77314
4396    -9786
4397   -81564
4398   -42380
4399    54535
4400    78329
4401    -4473
4402   -83197
4403   -46420
4404    53259
4405    78263
4406    -1473
4407   -79944
4408   -48415
4409    48046
4410    80052
4411      579
4412   -79192
4413   -50877
4414    44888
4415    79970
4416     4867
4417   -78543
4418   -54964
4419    43444
4420    80860
4421     6495
4422   -76579
4423   -54662
4424    41488
4425    81959
4426    12194
4427   -75729
4428   -59889
4429    39983
4430    83230
4431    12442
4432   -74727
4433   -60107
4434    35737
4435    84432
4436    17399
4437   -73772
4438   -64407
4439    33679
4440    83983
4441    19123
4442   -71864
4443   -64838
4444    30310
4445    84728
4446    22868
4447   -70339
4448   -66691
4449    27319
4450    83636
4451    27852
4452   -64978
4453   -68670
4454    23623
4455    82855
4456    28838
4457   -64325
4458   -69662
4459    18257
4460    81471
4461    33318
4462   -60657
4463   -71902
4464    16304
4465    82809
4466    34280
4467   -59991
4468   -72134
4469    12359
4470    81875
4471    39614
4472   -57645
4473   -74401
4474     9988
4475    81558
4476    40345
4477   -55668
4478   -76389
4479     6956
4480    82046
4481    44219
4482   -54256
4483   -78117
4484     3559
4485    79271
4486    47064
4487   -50813
4488   -79687
4489     1069
4490    80755
4491    49018
4492   -48941
4493   -77532
4494    -2545
4495    77677
4496    52402
4497   -43718
4498   -81410
4499    -5143
4500    77287
4501    53294
4502   -41056
4503   -79483
4504   -10274
4505    73323
4506    55621
4507   -37751
4508   -80293
4509   -12264
4510    72420
4511    57611
4512   -35823
4513   -80165
4514   -16176
4515    71854
4516    60110
4517   -33808
4518   -80051
4519   -18161
4520    68873
4521    63335
4522   -29189
4523   -82752
4524   -23263
4525    69552
4526    64765
4527   -28433
4528   -80991
4529   -23961
4530    66405
4531    67122
4532   -24050
4533   -83161
4534   -28490
4535    65978
4536    68547
4537   -21197
4538   -81755
4539   -30816
4540    62895
4541    70847
4542   -17640
4543   -82153
4544   -32975
4545    60001
4546    69783
4547   -12822
4548   -80034
4549   -37650
4550    57916
4551    72080
4552   -12830
4553   -79759
4554   -38396
4555    53465
4556    71861
4557    -6389
4558   -79197
4559   -42872
4560    53273
4561    74949
4562    -6115
4563   -76836
4564   -43474
4565    49678
4566    76370
4567     -320
4568   -77769
4569   -47731
4570    48240
4571    77296
4572      535
4573   -76936
4574   -50658
4575    45258
4576    80292
4577     3318
4578   -76921
4579   -50944
4580    43074
4581    79088
4582     8345
4583   -75394
4584   -55466
4585    40433
4586    81521
4587     8833
4588   -73636
4589   -55363
4590    36466
4591    79203
4592    15566
4593   -72195
4594   -60765
4595    35138
4596    81174
4597    15807
4598   -68231
4599   -58782
4600    28778
4601    79625
4602    22302
4603   -67709
4604   -62946
4605    28616
4606    79269
4607    22909
4608   -63460
4609   -65787
4610    23323
4611    81786
4612    26605
4613   -65593
4614   -64796
4615    22438
4616    78260
4617    29269
4618   -60305
4619   -70516
4620    18955
4621    82894
4622    30625
4623   -62379
4624   -69042
4625    15410
4626    77522
4627    36901
4628   -58627
4629   -72476
4630    13717
4631    80851
4632    36122
4633   -55680
4634   -71440
4635     9039
4636    78370
4637    41611
4638   -54097
4639   -75135
4640     7771
4641    76957
4642    41893
4643   -48228
4644   -74181
4645     1023
4646    76467
4647    46046
4648   -47980
4649   -75671
4650      121
4651    72475
4652    49379
4653   -42580
4654   -76145
4655    -3806
4656    76018
4657    49085
4658   -43950
4659   -75114
4660    -6004
4661    71033
4662    53614
4663   -35896
4664   -79896
4665    -9821
4666    74546
4667    53044
4668   -37916
4669   -76398
4670   -13983
4671    70239
4672    59775
4673   -34172
4674   -80706
4675   -14989
4676    69472
4677    58268
4678   -31518
4679   -78685
4680   -20418
4681    67783
4682    62324
4683   -29450
4684   -79315
4685   -19762
4686    63419
4687    61760
4688   -22790
4689   -79266
4690   -25573
4691    64216
4692    64082
4693   -23820
4694   -77196
4695   -27162
4696    58092
4697    65177
4698   -17222
4699   -78085
4700   -30547
4701    60223
4702    65400
4703   -15930
4704   -75812
4705   -33423
4706    55002
4707    69132
4708   -13521
4709   -77646
4710   -35056
4711    54450
4712    68359
4713    -9206
4714   -74857
4715   -41433
4716    52300
4717    73036
4718    -8336
4719   -76955
4720   -39214
4721    49701
4722    71452
4723    -1517
4724   -75413
4725   -45748
4726    48843
4727    75568
4728    -3186
4729   -73757
4730   -44004
4731    44356
4732    74932
4733     2921
4734   -73031
4735   -49279
4736    43351
4737    74849
4738     3837
4739   -70061
4740   -49738
4741    38011
4742    75697
4743     8830
4744   -71017
4745   -52121
4746    36902
4747    73283
4748    10819
4749   -66782
4750   -55850
4751    34359
4752    76848
4753    12957
4754   -66651
4755   -54764
4756    30885
4757    75201
4758    18435
4759   -64641
4760   -58978
4761    29341
4762    78030
4763    18550
4764   -65066
4765   -59558
4766    23976
4767    76461
4768    23857
4769   -63967
4770   -63819
4771    23913
4772    76907
4773    24124
4774   -61720
4775   -64297
4776    19848
4777    77872
4778    28603
4779   -60508
4780   -65085
4781    17935
4782    74758
4783    30775
4784   -55974
4785   -67792
4786    13927
4787    76298
4788    32364
4789   -55186
4790   -65366
4791    10759
4792    72976
4793    36688
4794   -50999
4795   -70034
4796     8083
4797    73735
4798    37535
4799   -48572
4800   -67929
4801     4923
4802    72778
4803    40819
4804   -48178
4805   -72274
4806     2872
4807    72896
4808    43881
4809   -44777
4810   -72447
4811    -2044
4812    71954
4813    45941
4814   -45281
4815   -74577
4816    -3217
4817    71304
4818    49100
4819   -40217
4820   -75329
4821    -7090
4822    71324
4823    51415
4824   -39186
4825   -74897
4826    -9459
4827    68703
4828    52723
4829   -33020
4830   -75134
4831   -12453
4832    68497
4833    55345
4834   -33352
4835   -74871
4836   -15120
4837    64195
4838    57050
4839   -29929
4840   -74419
4841   -17640
4842    63307
4843    57675
4844   -25498
4845   -74310
4846   -20818
4847    62036
4848    60202
4849   -24017
4850   -74438
4851   -23223
4852    58663
4853    60988
4854   -19652
4855   -74355
4856   -26867
4857    59820
4858    64571
4859   -19170
4860   -74506
4861   -28722
4862    55159
4863    65687
4864   -15369
4865   -75318
4866   -32639
4867    56595
4868    66490
4869   -12931
4870   -74386
4871   -35138
4872    51089
4873    68803
4874    -9114
4875   -74383
4876   -35894
4877    50519
4878    68300
4879    -5730
4880   -71470
4881   -41360
4882    47661
4883    69141
4884    -4598
4885   -71090
4886   -40179
4887    44955
4888    68538
4889     -583
4890   -69680
4891   -43462
4892    42579
4893    70714
4894     1780
4895   -68946
4896   -43917
4897    39373
4898    71366
4899     6425
4900   -68625
4901   -50227
4902    38127
4903    72726
4904     6600
4905   -67172
4906   -49786
4907    35326
4908    73230
4909    11476
4910   -66882
4911   -53740
4912    33594
4913    73673
4914    13720
4915   -63803
4916   -54990
4917    28453
4918    73837
4919    16495
4920   -64449
4921   -56165
4922    27639
4923    73417
4924    19193
4925   -60329
4926   -59242
4927    24469
4928    73967
4929    21434
4930   -59971
4931   -58368
4932    21116
4933    71814
4934    25060
4935   -56829
4936   -60850
4937    18329
4938    73076
4939    27487
4940   -55009
4941   -61694
4942    15174
4943    71264
4944    30388
4945   -53872
4946   -65474
4947    13189
4948    71477
4949    31740
4950   -50629
4951   -64863
4952     9765
4953    72510
4954    36075
4955   -50011
4956   -66546
4957     8422
4958    71825
4959    36683
4960   -46383
4961   -67966
4962     3815
4963    72274
4964    40232
4965   -47305
4966   -68988
4967     1208
4968    70917
4969    41786
4970   -42662
4971   -69611
4972    -1112
4973    70068
4974    43941
4975   -40907
4976   -69453
4977    -3791
4978    67427
4979    46813
4980   -38160
4981   -69726
4982    -4933
4983    66226
4984    47226
4985   -34717
4986   -68904
4987    -9977
4988    64359
4989    50555
4990   -34123
4991   -70928
4992   -10614
4993    62784
4994    50655
4995   -29025
4996   -72002
4997   -15628
4998    63164
4999    53712
5000   -29714
5001   -71450
5002   -16182
5003    61626
5004    57293
5005   -24265
5006   -73865
5007   -20698
5008    60638
5009    57533
5010   -23056
5011   -72726
5012   -23925
5013    57215
5014    60708
5015   -20476
5016   -73908
5017   -24475
5018    55887
5019    59763
5020   -16063
5021   -71138
5022   -28915
5023    53562
5024    63604
5025   -14714
5026   -71285
5027   -29393
5028    51355
5029    62361
5030   -10783
5031   -69625
5032   -33365
5033    48864
5034    64520
5035   -10607
5036   -69968
5037   -34366
5038    46472
5039    64857
5040    -4982
5041   -69021
5042   -36645
5043    47082
5044    65565
5045    -4404
5046   -68059
5047   -39350
5048    42356
5049    68124
5050       85
5051   -69011
5052   -43087
5053    42781
5054    67644
5055     2219
5056   -65654
5057   -47380
5058    38880
5059    70380
5060     4470
5061   -67166
5062   -46936
5063    35494
5064    68904
5065    10097
5066   -64191
5067   -50443
5068    33495
5069    71566
5070    10222
5071   -62459
5072   -49952
5073    29285
5074    69879
5075    13866
5076   -63014
5077   -52875
5078    29913
5079    69083
5080    14487
5081   -59399
5082   -54312
5083    24399
5084    70218
5085    19041
5086   -58967
5087   -55013
5088    24603
5089    68446
5090    21242
5091   -55928
5092   -57526
5093    19261
5094    71626
5095    23664
5096   -56678
5097   -58082
5098    18465
5099    69070
5100    27129
5101   -52852
5102   -63074
5103    15206
5104    71746
5105    28405
5106   -51461
5107   -60962
5108    11585
5109    71142
5110    33907
5111   -50354
5112   -64556
5113    12199
5114    70632
5115    32766
5116   -45794
5117   -64210
5118     5503
5119    69791
5120    37298
5121   -46518
5122   -66176
5123     5178
5124    65468
5125    37110
5126   -41278
5127   -64749
5128      549
5129    67299
5130    40527
5131   -42842
5132   -64527
5133      108
5134    63507
5135    43377
5136   -38051
5137   -68178
5138    -3531
5139    64603
5140    43580
5141   -36569
5142   -67282
5143    -7930
5144    62401
5145    48309
5146   -34395
5147   -69887
5148    -9186
5149    62192
5150    47452
5151   -30436
5152   -68741
5153   -14754
5154    62675
5155    52827
5156   -29956
5157   -70298
5158   -14136
5159    58996
5160    51451
5161   -24014
5162   -70137
5163   -19099
5164    59730
5165    54447
5166   -25496
5167   -68156
5168   -19397
5169    54025
5170    55035
5171   -20515
5172   -70052
5173   -22866
5174    55542
5175    55617
5176   -19331
5177   -66639
5178   -25037
5179    50232
5180    59923
5181   -15881
5182   -70252
5183   -25082
5184    52161
5185    56647
5186   -12474
5187   -66105
5188   -30799
5189    48093
5190    62329
5191   -11680
5192   -69913
5193   -30697
5194    46697
5195    61981
5196    -6434
5197   -67791
5198   -37396
5199    46606
5200    65427
5201    -5986
5202   -65999
5203   -35938
5204    42450
5205    65410
5206     -117
5207   -66789
5208   -40982
5209    43233
5210    64474
5211     -725
5212   -64631
5213   -42447
5214    37513
5215    67823
5216     2969
5217   -66156
5218   -41766
5219    37392
5220    63314
5221     5863
5222   -60240
5223   -45722
5224    34134
5225    68298
5226     7639
5227   -61539
5228   -44758
5229    30717
5230    65855
5231    12080
5232   -59906
5233   -48849
5234    31066
5235    68275
5236    12360
5237   -58117
5238   -49610
5239    25015
5240    68491
5241    17192
5242   -58982
5243   -51969
5244    26473
5245    67589
5246    17909
5247   -54656
5248   -55984
5249    19750
5250    70145
5251    22255
5252   -56326
5253   -54694
5254    19793
5255    65368
5256    23793
5257   -52168
5258   -58763
5259    15544
5260    68982
5261    24906
5262   -50418
5263   -56217
5264    13670
5265    66506
5266    29930
5267   -47644
5268   -59981
5269    11669
5270    65713
5271    28786
5272   -45259
5273   -58177
5274     8055
5275    65629
5276    33557
5277   -45984
5278   -61213
5279     7251
5280    64017
5281    33446
5282   -41038
5283   -61161
5284     2687
5285    64903
5286    38893
5287   -42414
5288   -62191
5289      958
5290    63216
5291    40501
5292   -37788
5293   -64662
5294    -2340
5295    64096
5296    40477
5297   -37168
5298   -64432
5299    -4389
5300    61163
5301    44124
5302   -33549
5303   -67134
5304    -5497
5305    60777
5306    43847
5307   -31672
5308   -64394
5309   -11049
5310    59760
5311    48483
5312   -30231
5313   -65686
5314    -9993
5315    57523
5316    46024
5317   -26398
5318   -65028
5319   -14431
5320    57585
5321    49945
5322   -26787
5323   -63905
5324   -15741
5325    54363
5326    50860
5327   -21404
5328   -67536
5329   -18277
5330    54958
5331    51983
5332   -20383
5333   -64230
5334   -22899
5335    51910
5336    56407
5337   -17784
5338   -67602
5339   -23725
5340    50609
5341    55218
5342   -13273
5343   -65499
5344   -28049
5345    48680
5346    59439
5347   -14041
5348   -65780
5349   -27378
5350    46988
5351    57210
5352    -7851
5353   -65844
5354   -32949
5355    46623
5356    59690
5357    -8305
5358   -62548
5359   -32414
5360    41951
5361    60877
5362    -4086
5363   -64487
5364   -35250
5365    43348
5366    59098
5367    -4004
5368   -59653
5369   -36224
5370    37666
5371    62246
5372     -162
5373   -62108
5374   -38492
5375    38090
5376    60746
5377     2221
5378   -57702
5379   -41929
5380    34653
5381    64739
5382     4570
5383   -61146
5384   -41560
5385    33408
5386    62767
5387     9661
5388   -57687
5389   -46590
5390    30668
5391    65364
5392     9487
5393   -57320
5394   -45532
5395    26643
5396    65661
5397    15806
5398   -56954
5399   -50355
5400    27813
5401    64850
5402    14593
5403   -53501
5404   -50487
5405    22013
5406    66111
5407    18288
5408   -56384
5409   -50531
5410    21055
5411    62660
5412    19238
5413   -51076
5414   -53491
5415    18981
5416    66634
5417    21690
5418   -50516
5419   -52827
5420    15787
5421    62740
5422    25273
5423   -49339
5424   -56685
5425    14436
5426    64617
5427    25949
5428   -45652
5429   -55784
5430     9206
5431    63566
5432    30958
5433   -45930
5434   -58716
5435    10210
5436    63414
5437    31731
5438   -42253
5439   -58741
5440     4482
5441    64262
5442    35206
5443   -42227
5444   -60646
5445     4408
5446    61213
5447    34614
5448   -38319
5449   -61408
5450       99
5451    62096
5452    37743
5453   -37675
5454   -60928
5455    -1570
5456    58726
5457    40065
5458   -34214
5459   -62232
5460    -3365
5461    59540
5462    39629
5463   -32781
5464   -60788
5465    -7624
5466    57737
5467    43737
5468   -31165
5469   -61773
5470    -7663
5471    55500
5472    43779
5473   -26450
5474   -61449
5475   -12682
5476    55684
5477    48384
5478   -27736
5479   -63765
5480   -13823
5481    53488
5482    48705
5483   -23319
5484   -65004
5485   -17273
5486    54217
5487    50692
5488   -21006
5489   -63609
5490   -19607
5491    50723
5492    52931
5493   -18100
5494   -63728
5495   -22132
5496    50271
5497    52553
5498   -16325
5499   -62232
5500   -23692
5501    47385
5502    54527
5503   -14336
5504   -62804
5505   -24221
5506    46133
5507    53488
5508   -11716
5509   -61872
5510   -28170
5511    44468
5512    54970
5513   -10314
5514   -61039
5515   -29446
5516    42433
5517    56184
5518    -6579
5519   -61581
5520   -32684
5521    42676
5522    58291
5523    -4896
5524   -59136
5525   -34813
5526    38804
5527    59374
5528    -2273
5529   -61777
5530   -35974
5531    37437
5532    60653
5533      349
5534   -58332
5535   -39213
5536    34425
5537    62328
5538     3461
5539   -59347
5540   -40453
5541    33478
5542    60653
5543     6729
5544   -57197
5545   -42811
5546    30237
5547    61019
5548     6898
5549   -56074
5550   -42221
5551    28334
5552    61490
5553    10681
5554   -55201
5555   -45151
5556    27471
5557    61055
5558    12013
5559   -53727
5560   -47172
5561    24238
5562    61438
5563    14193
5564   -52240
5565   -47795
5566    21768
5567    61648
5568    16512
5569   -50510
5570   -50387
5571    19652
5572    62777
5573    19810
5574   -49250
5575   -51283
5576    17300
5577    63035
5578    22333
5579   -48394
5580   -53435
5581    15513
5582    62836
5583    24607
5584   -45893
5585   -53976
5586    11981
5587    61928
5588    27312
5589   -46218
5590   -54758
5591    11227
5592    61378
5593    28816
5594   -42678
5595   -55359
5596     7357
5597    61573
5598    30385
5599   -41622
5600   -56241
5601     6833
5602    58135
5603    31737
5604   -39082
5605   -57967
5606     3332
5607    60212
5608    34062
5609   -37307
5610   -58047
5611     1013
5612    58340
5613    36129
5614   -35242
5615   -58063
5616    -1864
5617    58544
5618    38057
5619   -33296
5620   -59508
5621    -5183
5622    56461
5623    40567
5624   -31721
5625   -60571
5626    -7367
5627    55352
5628    42201
5629   -28620
5630   -60115
5631   -10329
5632    54252
5633    44309
5634   -26301
5635   -61284
5636   -13403
5637    53532
5638    45218
5639   -23419
5640   -60333
5641   -14470
5642    50956
5643    47693
5644   -22620
5645   -61056
5646   -15408
5647    51496
5648    47209
5649   -20631
5650   -61058
5651   -18607
5652    49132
5653    49442
5654   -17966
5655   -59944
5656   -18670
5657    48413
5658    50083
5659   -15230
5660   -60484
5661   -23476
5662    46134
5663    51191
5664   -14332
5665   -59747
5666   -25242
5667    44946
5668    52529
5669   -10233
5670   -59814
5671   -27834
5672    42345
5673    54628
5674    -7773
5675   -59729
5676   -29047
5677    40877
5678    56516
5679    -5277
5680   -59096
5681   -31819
5682    38647
5683    55787
5684    -3703
5685   -58815
5686   -33761
5687    35878
5688    56106
5689     -765
5690   -57701
5691   -35033
5692    34843
5693    56266
5694      244
5695   -56212
5696   -35855
5697    33522
5698    57913
5699     3438
5700   -56701
5701   -37123
5702    31994
5703    57786
5704     4535
5705   -55627
5706   -39914
5707    29737
5708    56904
5709     7046
5710   -53275
5711   -41145
5712    26806
5713    59037
5714    10139
5715   -53152
5716   -42986
5717    25884
5718    59658
5719    12275
5720   -51781
5721   -46079
5722    21062
5723    59611
5724    14801
5725   -49969
5726   -47044
5727    19663
5728    59856
5729    18076
5730   -48020
5731   -48914
5732    18011
5733    59820
5734    19642
5735   -47327
5736   -49097
5737    15332
5738    58493
5739    22467
5740   -44848
5741   -49312
5742    13709
5743    59152
5744    22563
5745   -44287
5746   -49793
5747    11122
5748    57857
5749    25829
5750   -43295
5751   -51714
5752    10645
5753    58064
5754    26225
5755   -40619
5756   -52454
5757     7076
5758    59033
5759    29330
5760   -39732
5761   -53999
5762     5372
5763    55998
5764    31699
5765   -35857
5766   -55667
5767     1500
5768    57308
5769    33471
5770   -35544
5771   -55813
5772    -1375
5773    54951
5774    37054
5775   -32600
5776   -58307
5777    -3246
5778    56074
5779    37525
5780   -31223
5781   -56430
5782    -6116
5783    54114
5784    38714
5785   -28871
5786   -57976
5787    -5435
5788    52348
5789    39026
5790   -27514
5791   -57940
5792    -9084
5793    52440
5794    41827
5795   -25453
5796   -56656
5797   -10300
5798    50610
5799    43746
5800   -23211
5801   -58871
5802   -12525
5803    50456
5804    43447
5805   -21678
5806   -57082
5807   -15743
5808    47802
5809    46188
5810   -19290
5811   -59490
5812   -19080
5813    47001
5814    46608
5815   -16765
5816   -57884
5817   -20647
5818    44648
5819    49661
5820   -13618
5821   -58280
5822   -22462
5823    43908
5824    49424
5825   -10500
5826   -58139
5827   -25563
5828    43148
5829    51622
5830   -11466
5831   -56404
5832   -25266
5833    39255
5834    51922
5835    -7225
5836   -56497
5837   -28603
5838    39704
5839    51528
5840    -5487
5841   -54638
5842   -29599
5843    37094
5844    53600
5845    -3525
5846   -56253
5847   -31571
5848    36201
5849    53300
5850    -1888
5851   -53097
5852   -33919
5853    34318
5854    55793
5855      619
5856   -54259
5857   -34701
5858    31279
5859    54214
5860     5532
5861   -52552
5862   -38540
5863    29791
5864    57111
5865     5724
5866   -51816
5867   -38663
5868    26106
5869    55934
5870     8958
5871   -51514
5872   -41749
5873    26671
5874    56656
5875     9181
5876   -49374
5877   -42094
5878    22522
5879    56523
5880    13840
5881   -48842
5882   -42602
5883    21917
5884    56065
5885    13454
5886   -46760
5887   -44824
5888    19525
5889    56855
5890    15416
5891   -47700
5892   -44508
5893    16807
5894    55392
5895    19760
5896   -44971
5897   -48192
5898    16414
5899    57272
5900    20778
5901   -43034
5902   -47352
5903    11814
5904    55553
5905    23818
5906   -42592
5907   -50419
5908    11216
5909    56680
5910    23878
5911   -39421
5912   -50066
5913     7020
5914    56094
5915    27379
5916   -39861
5917   -51585
5918     6005
5919    54853
5920    29363
5921   -35250
5922   -53055
5923     3562
5924    55959
5925    30801
5926   -35736
5927   -52518
5928     1237
5929    53152
5930    33111
5931   -32735
5932   -55248
5933     -799
5934    54912
5935    32614
5936   -31978
5937   -52659
5938    -2403
5939    52097
5940    37627
5941   -30486
5942   -55469
5943    -2995
5944    52143
5945    36437
5946   -27381
5947   -54073
5948    -6922
5949    50758
5950    39542
5951   -26389
5952   -54708
5953    -8976
5954    49247
5955    40585
5956   -22830
5957   -56294
5958   -11757
5959    49265
5960    41930
5961   -21898
5962   -55938
5963   -13245
5964    45989
5965    44435
5966   -18760
5967   -57611
5968   -15935
5969    45488
5970    43473
5971   -17502
5972   -55424
5973   -18370
5974    43343
5975    46695
5976   -15793
5977   -56624
5978   -18645
5979    43641
5980    46128
5981   -12202
5982   -55977
5983   -22396
5984    42300
5985    48823
5986   -12835
5987   -55298
5988   -22720
5989    39800
5990    49268
5991    -8581
5992   -56538
5993   -25586
5994    39456
5995    48700
5996    -7203
5997   -53524
5998   -26552
5999    36508
6000    51269
6001    -3944
6002   -54884
6003   -29276
6004    35945
6005    51388
6006    -2395
6007   -53009
6008   -32396
6009    32840
6010    53274
6011     -420
6012   -53368
6013   -32410
6014    31511
6015    52412
6016     3307
6017   -51717
6018   -35887
6019    29314
6020    53905
6021     4672
6022   -50317
6023   -35751
6024    26578
6025    53041
6026     7136
6027   -50175
6028   -37940
6029    26728
6030    54003
6031     6883
6032   -48510
6033   -37829
6034    22751
6035    54261
6036    10179
6037   -48876
6038   -40065
6039    23641
6040    54733
6041    11452
6042   -46347
6043   -41735
6044    20391
6045    56284
6046    14160
6047   -45497
6048   -41945
6049    17601
6050    53907
6051    18187
6052   -43238
6053   -45547
6054    16712
6055    55438
6056    18940
6057   -41589
6058   -45444
6059    12292
6060    54327
6061    22234
6062   -42230
6063   -47387
6064    12000
6065    54154
6066    22171
6067   -39261
6068   -48812
6069     8587
6070    55646
6071    25028
6072   -39204
6073   -49488
6074     8470
6075    53261
6076    25864
6077   -36667
6078   -49888
6079     4678
6080    53542
6081    26136
6082   -36281
6083   -48854
6084     3524
6085    51612
6086    29900
6087   -32820
6088   -51276
6089      844
6090    51243
6091    31023
6092   -32022
6093   -51050
6094    -1325
6095    50614
6096    33589
6097   -30327
6098   -52144
6099    -1187
6100    50902
6101    34094
6102   -27726
6103   -51682
6104    -6408
6105    48674
6106    37595
6107   -26439
6108   -52762
6109    -7273
6110    47482
6111    37514
6112   -22654
6113   -53511
6114   -10338
6115    47590
6116    39527
6117   -23695
6118   -52999
6119   -11070
6120    44899
6121    40788
6122   -20718
6123   -54646
6124   -13007
6125    45589
6126    40717
6127   -18926
6128   -52824
6129   -14990
6130    43873
6131    43104
6132   -17537
6133   -54141
6134   -15974
6135    42841
6136    43035
6137   -14745
6138   -52888
6139   -19330
6140    41689
6141    46527
6142   -12955
6143   -53027
6144   -20863
6145    38759
6146    46439
6147    -9241
6148   -54572
6149   -24000
6150    38113
6151    46988
6152    -8703
6153   -51576
6154   -26051
6155    35891
6156    48821
6157    -4897
6158   -53596
6159   -26753
6160    35246
6161    48787
6162    -3622
6163   -50260
6164   -29070
6165    32535
6166    50936
6167    -2803
6168   -51594
6169   -29831
6170    31310
6171    48795
6172       83
6173   -50730
6174   -31956
6175    30043
6176    50741
6177     -117
6178   -49533
6179   -32094
6180    27382
6181    51146
6182     5301
6183   -48961
6184   -35116
6185    28432
6186    51687
6187     5656
6188   -47295
6189   -36593
6190    23413
6191    52422
6192     8594
6193   -47888
6194   -38328
6195    22792
6196    52176
6197    10800
6198   -45083
6199   -39523
6200    20366
6201    53532
6202    13267
6203   -44534
6204   -41371
6205    18701
6206    52309
6207    15056
6208   -42927
6209   -42129
6210    16713
6211    52595
6212    16348
6213   -42108
6214   -43177
6215    14512
6216    52244
6217    19837
6218   -40466
6219   -44190
6220    13604
6221    51527
6222    18675
6223   -38558
6224   -45343
6225    10368
6226    52192
6227    22352
6228   -39058
6229   -45701
6230    10627
6231    52245
6232    23581
6233   -36598
6234   -47611
6235     6663
6236    52346
6237    26304
6238   -35787
6239   -47753
6240     4929
6241    50008
6242    28910
6243   -33283
6244   -49816
6245     3409
6246    49876
6247    29047
6248   -30502
6249   -48690
6250      -79
6251    48900
6252    31878
6253   -29913
6254   -50736
6255    -1705
6256    48646
6257    32730
6258   -27168
6259   -50517
6260    -3957
6261    47375
6262    33540
6263   -26448
6264   -50527
6265    -5505
6266    47198
6267    35001
6268   -24059
6269   -51916
6270    -8092
6271    46450
6272    35828
6273   -23919
6274   -50715
6275    -8928
6276    44227
6277    38521
6278   -20987
6279   -51559
6280   -11017
6281    44113
6282    38655
6283   -19795
6284   -50529
6285   -13584
6286    42183
6287    41526
6288   -17018
6289   -52847
6290   -15338
6291    41176
6292    40738
6293   -14626
6294   -51524
6295   -18310
6296    40729
6297    44212
6298   -13004
6299   -50646
6300   -19595
6301    38474
6302    44475
6303   -10426
6304   -50662
6305   -21062
6306    37709
6307    44301
6308    -8960
6309   -50270
6310   -22398
6311    35675
6312    44777
6313    -7629
6314   -51217
6315   -23164
6316    34976
6317    46012
6318    -5423
6319   -48926
6320   -26143
6321    34383
6322    47287
6323    -3314
6324   -49676
6325   -26235
6326    32413
6327    47404
6328    -1989
6329   -48101
6330   -29734
6331    30815
6332    48569
6333      237
6334   -46643
6335   -31376
6336    27310
6337    49380
6338     3109
6339   -47837
6340   -32985
6341    26690
6342    49582
6343     4854
6344   -45220
6345   -33823
6346    23995
6347    50685
6348     7922
6349   -45656
6350   -36549
6351    22401
6352    50020
6353     8186
6354   -44056
6355   -36246
6356    21491
6357    50615
6358    11327
6359   -44383
6360   -37829
6361    20839
6362    50230
6363    12111
6364   -42690
6365   -38753
6366    18221
6367    50461
6368    13794
6369   -41832
6370   -40041
6371    16109
6372    50382
6373    16153
6374   -40727
6375   -41168
6376    15332
6377    50554
6378    15988
6379   -39956
6380   -42268
6381    12009
6382    51258
6383    19654
6384   -37867
6385   -43055
6386    10744
6387    49289
6388    21513
6389   -35438
6390   -44731
6391     7480
6392    49201
6393    22348
6394   -34161
6395   -44161
6396     5161
6397    47707
6398    25121
6399   -32398
6400   -46324
6401     4252
6402    48625
6403    26721
6404   -31059
6405   -47137
6406     2517
6407    48270
6408    28694
6409   -31191
6410   -47677
6411      650
6412    47452
6413    29487
6414   -28811
6415   -47668
6416    -2038
6417    47964
6418    31372
6419   -28099
6420   -49233
6421    -2587
6422    45805
6423    32659
6424   -25060
6425   -47901
6426    -5482
6427    45832
6428    34336
6429   -24015
6430   -49349
6431    -7087
6432    44972
6433    35529
6434   -21897
6435   -49269
6436   -10447
6437    43303
6438    37183
6439   -19118
6440   -49649
6441   -10630
6442    41497
6443    38505
6444   -18212
6445   -49194
6446   -13556
6447    41945
6448    38758
6449   -16054
6450   -48622
6451   -16189
6452    40055
6453    39733
6454   -14727
6455   -50081
6456   -16592
6457    39371
6458    40827
6459   -13210
6460   -49148
6461   -18660
6462    37514
6463    42317
6464   -11565
6465   -49223
6466   -19561
6467    37254
6468    43163
6469   -10266
6470   -49493
6471   -22549
6472    34562
6473    44311
6474    -6789
6475   -47415
6476   -24231
6477    33433
6478    44849
6479    -4544
6480   -47505
6481   -24878
6482    31967
6483    45177
6484    -2606
6485   -47782
6486   -27399
6487    30057
6488    46175
6489     -393
6490   -46659
6491   -29730
6492    28624
6493    46812
6494      456
6495   -45249
6496   -29928
6497    26023
6498    46712
6499     3000
6500   -44954
6501   -31419
6502    24879
6503    48767
6504     4595
6505   -44561
6506   -33726
6507    23652
6508    48137
6509     5842
6510   -43985
6511   -33601
6512    21773
6513    48531
6514     7084
6515   -44210
6516   -35204
6517    21681
6518    48529
6519    10623
6520   -41522
6521   -37737
6522    18393
6523    48463
6524    12170
6525   -41055
6526   -38699
6527    16400
6528    48381
6529    14484
6530   -39605
6531   -39576
6532    14846
6533    48472
6534    16474
6535   -38821
6536   -40255
6537    12051
6538    48816
6539    17527
6540   -36267
6541   -41424
6542    11100
6543    48329
6544    19635
6545   -35740
6546   -41705
6547     8629
6548    47160
6549    20840
6550   -33923
6551   -42919
6552     7350
6553    48006
6554    21674
6555   -34416
6556   -44708
6557     5946
6558    47276
6559    25057
6560   -32393
6561   -45195
6562     5020
6563    48095
6564    25576
6565   -30919
6566   -44971
6567     1685
6568    46168
6569    28265
6570   -29224
6571   -45278
6572      826
6573    45466
6574    28690
6575   -25991
6576   -46356
6577    -1546
6578    45447
6579    30876
6580   -25642
6581   -46290
6582    -4456
6583    43902
6584    31734
6585   -23371
6586   -46714
6587    -7083
6588    43322
6589    31842
6590   -22486
6591   -46464
6592    -8341
6593    41552
6594    34106
6595   -19805
6596   -47496
6597    -8882
6598    41379
6599    36023
6600   -19592
6601   -48675
6602   -11452
6603    40440
6604    36204
6605   -18062
6606   -48072
6607   -12382
6608    40313
6609    38834
6610   -15981
6611   -48505
6612   -14556
6613    39922
6614    39056
6615   -13720
6616   -47767
6617   -15523
6618    36123
6619    40048
6620   -10768
6621   -48033
6622   -18138
6623    36857
6624    40182
6625    -9452
6626   -46043
6627   -19529
6628    33415
6629    42541
6630    -7493
6631   -47708
6632   -22127
6633    33785
6634    41672
6635    -5807
6636   -45712
6637   -23606
6638    31672
6639    43067
6640    -3223
6641   -47131
6642   -24956
6643    30150
6644    43508
6645    -2311
6646   -46274
6647   -26035
6648    29698
6649    45030
6650    -1446
6651   -45535
6652   -26930
6653    27307
6654    46005
6655     1346
6656   -44984
6657   -30316
6658    27098
6659    46555
6660     2391
6661   -44311
6662   -30676
6663    24632
6664    46106
6665     5240
6666   -44365
6667   -31879
6668    23880
6669    46774
6670     5825
6671   -41095
6672   -32920
6673    19918
6674    47527
6675     9198
6676   -41639
6677   -34053
6678    17957
6679    45209
6680    10928
6681   -39318
6682   -36443
6683    16873
6684    47696
6685    12413
6686   -38387
6687   -36642
6688    16070
6689    46031
6690    14387
6691   -37922
6692   -38502
6693    13845
6694    47223
6695    14558
6696   -36230
6697   -38800
6698    11595
6699    47646
6700    18013
6701   -35985
6702   -40054
6703    11289
6704    46242
6705    18063
6706   -34642
6707   -41066
6708     9037
6709    46891
6710    20064
6711   -33554
6712   -40788
6713     8143
6714    45598
6715    22237
6716   -31868
6717   -42222
6718     5232
6719    45946
6720    23296
6721   -30065
6722   -42478
6723     2874
6724    44757
6725    26679
6726   -29032
6727   -43448
6728     1570
6729    43595
6730    27793
6731   -25944
6732   -43449
6733    -1334
6734    43670
6735    28888
6736   -27073
6737   -44004
6738    -1747
6739    42511
6740    29242
6741   -23752
6742   -44926
6743    -4812
6744    42471
6745    31441
6746   -23849
6747   -45789
6748    -5967
6749    42297
6750    32000
6751   -21571
6752   -45684
6753    -8344
6754    41544
6755    33321
6756   -20363
6757   -46533
6758    -8293
6759    41014
6760    34641
6761   -17486
6762   -46300
6763   -11725
6764    38724
6765    35045
6766   -15576
6767   -45476
6768   -11653
6769    36849
6770    37152
6771   -14678
6772   -45523
6773   -13820
6774    35497
6775    37172
6776   -11730
6777   -44509
6778   -17669
6779    36036
6780    38527
6781   -11981
6782   -44637
6783   -17547
6784    33058
6785    39773
6786    -8974
6787   -45279
6788   -20190
6789    32830
6790    40147
6791    -7128
6792   -44848
6793   -20464
6794    31568
6795    41973
6796    -5480
6797   -44796
6798   -22244
6799    31521
6800    41794
6801    -3720
6802   -44923
6803   -24439
6804    29709
6805    43538
6806    -3061
6807   -43505
6808   -25152
6809    28632
6810    42398
6811     -216
6812   -43499
6813   -27689
6814    26623
6815    43414
6816     1276
6817   -41742
6818   -27396
6819    23885
6820    43053
6821     4222
6822   -40367
6823   -29735
6824    22352
6825    44008
6826     4137
6827   -39982
6828   -31328
6829    20961
6830    45362
6831     7501
6832   -40302
6833   -31891
6834    20607
6835    45065
6836     8118
6837   -37791
6838   -34916
6839    19289
6840    45529
6841    10559
6842   -39004
6843   -34098
6844    17632
6845    44270
6846    11026
6847   -37850
6848   -35886
6849    15669
6850    46340
6851    13217
6852   -38801
6853   -36244
6854    12252
6855    44691
6856    16744
6857   -35771
6858   -37368
6859    11385
6860    45785
6861    17315
6862   -34309
6863   -39031
6864     8931
6865    44346
6866    18360
6867   -34103
6868   -39141
6869     8393
6870    43798
6871    20009
6872   -30656
6873   -39999
6874     5850
6875    43245
6876    22948
6877   -30157
6878   -39972
6879     5385
6880    42368
6881    23059
6882   -28021
6883   -41261
6884     1882
6885    43403
6886    24268
6887   -28019
6888   -41990
6889     1351
6890    42163
6891    26131
6892   -27013
6893   -42921
6894     -674
6895    42390
6896    26333
6897   -24701
6898   -42921
6899    -2168
6900    41969
6901    29694
6902   -23993
6903   -43838
6904    -3953
6905    41508
6906    29986
6907   -21535
6908   -43672
6909    -6685
6910    40288
6911    31400
6912   -19821
6913   -43422
6914    -6672
6915    37525
6916    31858
6917   -18023
6918   -43666
6919    -9345
6920    37937
6921    32887
6922   -16351
6923   -42965
6924    -9715
6925    35177
6926    33925
6927   -13942
6928   -44457
6929   -12685
6930    36779
6931    35727
6932   -14761
6933   -44282
6934   -13725
6935    36360
6936    37953
6937   -11239
6938   -45526
6939   -15535
6940    34541
6941    37288
6942   -10062
6943   -43945
6944   -18677
6945    34212
6946    39988
6947    -9520
6948   -44135
6949   -18766
6950    31460
6951    38601
6952    -7070
6953   -43325
6954   -20707
6955    30268
6956    40442
6957    -4540
6958   -42040
6959   -22247
6960    28848
6961    39425
6962    -3181
6963   -42380
6964   -23115
6965    27712
6966    41061
6967    -1984
6968   -41881
6969   -24705
6970    25218
6971    41090
6972      579
6973   -40323
6974   -25985
6975    24944
6976    42136
6977     1727
6978   -40415
6979   -27874
6980    24292
6981    41851
6982     2496
6983   -39649
6984   -28117
6985    22393
6986    42517
6987     5105
6988   -40698
6989   -30149
6990    21462
6991    43995
6992     6503
6993   -39165
6994   -31440
6995    19243
6996    43014
6997     8222
6998   -38660
6999   -32864
7000    16415
7001    43134
7002    10385
7003   -36580
7004   -32682
7005    15244
7006    42793
7007    11755
7008   -35644
7009   -34565
7010    13219
7011    41859
7012    13377
7013   -34702
7014   -34694
7015    11765
7016    42532
7017    15111
7018   -33492
7019   -36575
7020    10714
7021    43411
7022    16591
7023   -32180
7024   -37778
7025     9034
7026    43176
7027    17785
7028   -32318
7029   -37256
7030     6853
7031    43292
7032    19242
7033   -30152
7034   -40398
7035     6365
7036    42612
7037    21367
7038   -29951
7039   -39006
7040     4210
7041    43016
7042    24110
7043   -27936
7044   -40373
7045     1999
7046    42215
7047    23936
7048   -26409
7049   -40836
7050      547
7051    40766
7052    25680
7053   -25226
7054   -40738
7055    -1328
7056    40193
7057    26213
7058   -22661
7059   -41606
7060    -3540
7061    39374
7062    27566
7063   -22177
7064   -41267
7065    -4528
7066    37984
7067    28454
7068   -20383
7069   -41620
7070    -5794
7071    37253
7072    30147
7073   -18665
7074   -43584
7075    -7306
7076    38253
7077    31440
7078   -17385
7079   -42750
7080    -8942
7081    36821
7082    31942
7083   -16269
7084   -43340
7085   -10767
7086    36917
7087    34775
7088   -15473
7089   -42760
7090   -12477
7091    35770
7092    34283
7093   -12796
7094   -41980
7095   -14515
7096    33865
7097    35550
7098   -11115
7099   -42818
7100   -15446
7101    32432
7102    35801
7103    -8991
7104   -42031
7105   -17104
7106    30463
7107    37146
7108    -7908
7109   -41297
7110   -19182
7111    29843
7112    38023
7113    -5810
7114   -42280
7115   -20873
7116    27742
7117    38522
7118    -4825
7119   -40811
7120   -23337
7121    27811
7122    39759
7123    -3720
7124   -42329
7125   -22969
7126    26245
7127    39840
7128     -696
7129   -41559
7130   -26047
7131    25724
7132    41802
7133      579
7134   -40957
7135   -25407
7136    23772
7137    41880
7138     2255
7139   -40377
7140   -26353
7141    22880
7142    41226
7143     3250
7144   -38192
7145   -27082
7146    21479
7147    41759
7148     4895
7149   -37468
7150   -29344
7151    20021
7152    41452
7153     6189
7154   -36568
7155   -29758
7156    18085
7157    41240
7158     8779
7159   -37700
7160   -31117
7161    15889
7162    40944
7163     9582
7164   -35091
7165   -31838
7166    14799
7167    42548
7168    11897
7169   -33791
7170   -33852
7171    14006
7172    42200
7173    12842
7174   -33950
7175   -34565
7176    11773
7177    42149
7178    14759
7179   -32744
7180   -36053
7181     9433
7182    42783
7183    17018
7184   -32325
7185   -35503
7186     9073
7187    42870
7188    17544
7189   -30654
7190   -36885
7191     7129
7192    41143
7193    19026
7194   -29668
7195   -37145
7196     5545
7197    39856
7198    21017
7199   -27572
7200   -37527
7201     4322
7202    40289
7203    21767
7204   -26653
7205   -38063
7206     1630
7207    39389
7208    23600
7209   -24844
7210   -39382
7211       56
7212    39392
7213    24619
7214   -23460
7215   -39730
7216    -1845
7217    38600
7218    25890
7219   -22206
7220   -40392
7221    -2137
7222    37841
7223    27452
7224   -21304
7225   -39708
7226    -4706
7227    38848
7228    28139
7229   -20737
7230   -40790
7231    -5883
7232    36589
7233    29299
7234   -19070
7235   -41118
7236    -9092
7237    37841
7238    29998
7239   -17861
7240   -41139
7241    -9183
7242    34934
7243    31885
7244   -14374
7245   -41213
7246   -11819
7247    34449
7248    31970
7249   -12846
7250   -40619
7251   -11959
7252    32304
7253    33506
7254   -11797
7255   -42028
7256   -13488
7257    32151
7258    33327
7259   -10694
7260   -40165
7261   -15493
7262    30943
7263    34884
7264    -8469
7265   -39988
7266   -17665
7267    29527
7268    35807
7269    -7736
7270   -40988
7271   -17389
7272    29909
7273    37476
7274    -5984
7275   -40965
7276   -19275
7277    28237
7278    37021
7279    -4792
7280   -40843
7281   -21313
7282    27086
7283    38028
7284    -3725
7285   -39861
7286   -21643
7287    25109
7288    38333
7289     -507
7290   -39493
7291   -24026
7292    24675
7293    38011
7294      188
7295   -37958
7296   -24647
7297    22156
7298    39354
7299     2259
7300   -38095
7301   -25415
7302    20846
7303    38887
7304     4644
7305   -36247
7306   -26366
7307    19761
7308    38750
7309     5164
7310   -35597
7311   -27638
7312    17739
7313    41048
7314     7098
7315   -36280
7316   -30048
7317    17607
7318    39847
7319     8719
7320   -34407
7321   -29847
7322    15195
7323    41359
7324    10306
7325   -34798
7326   -32243
7327    15135
7328    39993
7329    11396
7330   -33187
7331   -31662
7332    12053
7333    40324
7334    13147
7335   -32786
7336   -33447
7337    11683
7338    40466
7339    15635
7340   -30892
7341   -34856
7342     9253
7343    40071
7344    14666
7345   -29294
7346   -34319
7347     8534
7348    39271
7349    17160
7350   -29193
7351   -36089
7352     7147
7353    39608
7354    17330
7355   -28581
7356   -35736
7357     6094
7358    39057
7359    20339
7360   -26972
7361   -36785
7362     3053
7363    39993
7364    21936
7365   -25234
7366   -37796
7367     1738
7368    38291
7369    23736
7370   -24921
7371   -38950
7372     -726
7373    38298
7374    23523
7375   -22145
7376   -39274
7377    -1544
7378    38901
7379    26011
7380   -21821
7381   -37940
7382    -2226
7383    36859
7384    26342
7385   -20128
7386   -38591
7387    -4316
7388    36468
7389    26724
7390   -18491
7391   -38324
7392    -5950
7393    34574
7394    27817
7395   -17024
7396   -38997
7397    -6822
7398    33848
7399    29766
7400   -16253
7401   -38937
7402    -9647
7403    33881
7404    30174
7405   -15283
7406   -39121
7407   -10248
7408    32391
7409    32414
7410   -12996
7411   -39687
7412   -12066
7413    32440
7414    32037
7415   -13210
7416   -39296
7417   -12758
7418    31286
7419    33733
7420    -9643
7421   -40901
7422   -14989
7423    30180
7424    34342
7425    -8310
7426   -38948
7427   -16685
7428    27825
7429    35064
7430    -7148
7431   -40146
7432   -17628
7433    28135
7434    34683
7435    -4789
7436   -38098
7437   -18689
7438    26192
7439    36998
7440    -4381
7441   -38172
7442   -20248
7443    25289
7444    35906
7445    -1938
7446   -37642
7447   -21910
7448    24789
7449    37531
7450    -2040
7451   -36502
7452   -22166
7453    22198
7454    36823
7455      867
7456   -37942
7457   -23474
7458    22096
7459    38232
7460     1624
7461   -36672
7462   -24693
7463    20587
7464    38503
7465     3890
7466   -37021
7467   -26553
7468    19470
7469    37712
7470     4483
7471   -35616
7472   -27700
7473    18143
7474    39357
7475     6785
7476   -34104
7477   -27316
7478    16007
7479    39513
7480     7463
7481   -32718
7482   -30788
7483    14619
7484    37979
7485     8983
7486   -32523
7487   -30002
7488    12977
7489    39157
7490    11514
7491   -31671
7492   -31229
7493    12340
7494    37709
7495    12930
7496   -29994
7497   -32712
7498    10841
7499    38198
7500    14205
7501   -29172
7502   -33064
7503     9008
7504    39188
7505    16279
7506   -27817
7507   -33774
7508     7875
7509    38143
7510    17645
7511   -29036
7512   -35043
7513     6247
7514    37655
7515    19333
7516   -26499
7517   -35531
7518     4695
7519    39032
7520    20121
7521   -25868
7522   -36363
7523     3100
7524    37214
7525    21244
7526   -24340
7527   -37029
7528     1755
7529    37025
7530    21062
7531   -22227
7532   -35978
7533      -97
7534    36024
7535    23236
7536   -22106
7537   -36309
7538    -1225
7539    34652
7540    23126
7541   -20944
7542   -36984
7543    -3155
7544    35714
7545    24646
7546   -19991
7547   -36570
7548    -3404
7549    33575
7550    26801
7551   -17485
7552   -38454
7553    -6058
7554    33720
7555    28038
7556   -17681
7557   -37372
7558    -8372
7559    33340
7560    28778
7561   -15114
7562   -38683
7563    -8387
7564    33610
7565    29942
7566   -13315
7567   -38025
7568   -11145
7569    32647
7570    30696
7571   -12758
7572   -38755
7573   -11585
7574    30824
7575    31485
7576   -11568
7577   -38252
7578   -12109
7579    29364
7580    31546
7581    -9122
7582   -37835
7583   -14154
7584    28106
7585    32069
7586    -7316
7587   -38123
7588   -16246
7589    27733
7590    33502
7591    -6153
7592   -37356
7593   -16237
7594    25883
7595    33831
7596    -6004
7597   -37150
7598   -19530
7599    26399
7600    34618
7601    -2282
7602   -37381
7603   -19868
7604    24541
7605    36278
7606    -1922
7607   -37134
7608   -21862
7609    23214
7610    36255
7611       -6
7612   -35817
7613   -22029
7614    22457
7615    37400
7616      124
7617   -35580
7618   -23427
7619    21653
7620    36357
7621     3081
7622   -35909
7623   -24239
7624    19758
7625    36890
7626     2871
7627   -35069
7628   -24075
7629    18512
7630    36353
7631     5545
7632   -34115
7633   -25729
7634    16376
7635    36814
7636     6999
7637   -32247
7638   -27104
7639    15794
7640    36913
7641     7860
7642   -31562
7643   -28282
7644    13343
7645    37712
7646     9142
7647   -30963
7648   -30543
7649    13159
7650    37590
7651    11460
7652   -30593
7653   -30907
7654    11291
7655    38419
7656    11951
7657   -28850
7658   -31851
7659    10257
7660    37972
7661    14567
7662   -28003
7663   -32433
7664     8470
7665    37628
7666    14799
7667   -28277
7668   -33641
7669     7696
7670    36084
7671    17373
7672   -26376
7673   -32583
7674     6191
7675    37466
7676    16930
7677   -24961
7678   -32624
7679     5143
7680    35116
7681    19534
7682   -23918
7683   -34943
7684     2494
7685    36339
7686    20242
7687   -22692
7688   -34190
7689     -129
7690    34966
7691    21884
7692   -21905
7693   -34677
7694    -1059
7695    35673
7696    23346
7697   -20689
7698   -35528
7699    -1337
7700    35868
7701    23933
7702   -20162
7703   -36591
7704    -3160
7705    34210
7706    25528
7707   -17401
7708   -36234
7709    -4353
7710    32341
7711    26235
7712   -16954
7713   -36651
7714    -5560
7715    33359
7716    26812
7717   -16593
7718   -37232
7719    -7949
7720    31972
7721    27520
7722   -14949
7723   -35697
7724    -9268
7725    31904
7726    27734
7727   -12156
7728   -36130
7729    -9267
7730    30905
7731    28473
7732   -11869
7733   -35264
7734   -11212
7735    30030
7736    29394
7737   -11012
7738   -36283
7739   -12161
7740    27903
7741    31032
7742    -8636
7743   -36706
7744   -14930
7745    28469
7746    31852
7747    -7356
7748   -36365
7749   -16562
7750    25936
7751    32913
7752    -6908
7753   -36877
7754   -17724
7755    25762
7756    32304
7757    -3902
7758   -35758
7759   -18203
7760    24590
7761    34634
7762    -2728
7763   -35312
7764   -19703
7765    23798
7766    34887
7767    -1516
7768   -35394
7769   -19326
7770    21859
7771    34648
7772    -1163
7773   -34293
7774   -21239
7775    20903
7776    34057
7777      749
7778   -34481
7779   -22241
7780    19938
7781    36038
7782     1371
7783   -32691
7784   -24293
7785    17608
7786    34920
7787     3604
7788   -33761
7789   -24297
7790    17235
7791    35741
7792     5182
7793   -32488
7794   -25816
7795    16006
7796    36650
7797     6346
7798   -32990
7799   -26497
7800    14411
7801    36386
7802     8652
7803   -30813
7804   -29219
7805    13500
7806    35905
7807    10435
7808   -30087
7809   -28233
7810    11779
7811    36859
7812    10942
7813   -28661
7814   -29602
7815    11241
7816    35853
7817    12008
7818   -27950
7819   -29628
7820     9412
7821    36340
7822    12634
7823   -28208
7824   -30892
7825     8675
7826    34807
7827    15404
7828   -26780
7829   -31272
7830     6397
7831    34933
7832    15911
7833   -25054
7834   -32461
7835     4943
7836    35268
7837    17753
7838   -24921
7839   -32468
7840     3399
7841    34883
7842    18909
7843   -23564
7844   -33629
7845     1729
7846    34111
7847    20429
7848   -22234
7849   -34083
7850      784
7851    36135
7852    21612
7853   -20508
7854   -33898
7855     -601
7856    34252
7857    22434
7858   -20766
7859   -34472
7860    -2489
7861    32627
7862    21973
7863   -18618
7864   -35020
7865    -2601
7866    33028
7867    24317
7868   -18141
7869   -33641
7870    -3604
7871    32162
7872    24909
7873   -16114
7874   -34823
7875    -6772
7876    30393
7877    25904
7878   -16051
7879   -35384
7880    -6859
7881    30852
7882    27178
7883   -13429
7884   -35373
7885    -8474
7886    30042
7887    28331
7888   -13122
7889   -35574
7890   -10289
7891    29415
7892    28908
7893   -10743
7894   -36322
7895   -11637
7896    28341
7897    30247
7898   -10133
7899   -35526
7900   -12545
7901    27580
7902    30984
7903    -7660
7904   -36162
7905   -13876
7906    25970
7907    31058
7908    -7484
7909   -36092
7910   -15810
7911    24623
7912    30410
7913    -6099
7914   -35425
7915   -16009
7916    22980
7917    32694
7918    -4973
7919   -34034
7920   -17575
7921    23697
7922    31745
7923    -3487
7924   -34445
7925   -18600
7926    20712
7927    33643
7928    -2356
7929   -33689
7930   -20096
7931    21594
7932    34273
7933      161
7934   -33961
7935   -20461
7936    20067
7937    34153
7938      938
7939   -32492
7940   -23355
7941    18539
7942    33733
7943     3741
7944   -33394
7945   -23281
7946    16889
7947    34553
7948     3754
7949   -30874
7950   -24393
7951    17282
7952    35317
7953     6265
7954   -32565
7955   -26023
7956    13954
7957    35207
7958     5692
7959   -30508
7960   -25940
7961    14298
7962    34816
7963     8983
7964   -29904
7965   -26906
7966    12396
7967    35942
7968     9212
7969   -29010
7970   -27216
7971    11170
7972    33899
7973    10895
7974   -27585
7975   -27916
7976     9613
7977    34885
7978    11051
7979   -26755
7980   -29734
7981     9246
7982    34273
7983    13788
7984   -26191
7985   -29393
7986     6672
7987    33626
7988    14054
7989   -25297
7990   -31328
7991     6378
7992    34066
7993    16259
7994   -24285
7995   -30478
7996     4263
7997    35686
7998    16342
7999   -23578
8000   -32389
8001     2537
8002    34070
8003    18289
8004   -21557
8005   -31004
8006     1625
8007    34345
8008    18519
8009   -21306
8010   -32590
8011     1481
8012    33153
8013    20522
8014   -21240
8015   -33136
8016      -46
8017    33401
8018    20999
8019   -19204
8020   -33194
8021    -1212
8022    31248
8023    22993
8024   -18799
8025   -32854
8026    -3050
8027    32555
8028    23422
8029   -16328
8030   -34193
8031    -4082
8032    30817
8033    24641
8034   -16244
8035   -33108
8036    -6475
8037    31732
8038    25637
8039   -13287
8040   -35651
8041    -6843
8042    29696
8043    27173
8044   -13290
8045   -34710
8046   -10172
8047    29607
8048    26239
8049   -10665
8050   -35189
8051    -9895
8052    27010
8053    28321
8054    -9933
8055   -34825
8056   -11801
8057    27621
8058    27962
8059    -8067
8060   -34793
8061   -11410
8062    25946
8063    29552
8064    -9617
8065   -32934
8066   -13787
8067    25728
8068    28009
8069    -6427
8070   -34681
8071   -13458
8072    24738
8073    30565
8074    -6887
8075   -33512
8076   -17200
8077    24152
8078    30648
8079    -3400
8080   -35064
8081   -16939
8082    21375
8083    31672
8084    -3296
8085   -32416
8086   -19936
8087    22024
8088    31082
8089     -505
8090   -33191
8091   -19315
8092    19264
8093    33444
8094      -65
8095   -32174
8096   -21254
8097    20411
8098    32768
8099     2627
8100   -33444
8101   -20958
8102    17823
8103    34169
8104     2664
8105   -30803
8106   -23752
8107    16384
8108    32304
8109     4305
8110   -32488
8111   -21631
8112    14338
8113    34195
8114     3801
8115   -29476
8116   -25292
8117    15769
8118    32614
8119     8428
8120   -30527
8121   -24012
$$ Imaginary data points
##PAGE= N=2
##DATA TABLE= (X++(I..I)), XYDATA
0  -347931
1  1501708
2   301524
3 -1594656
4   425196
5  1309831
6  -834468
7 -1147681
8   948286
9   848924
10  -815989
11  -611524
12   701973
13   481058
14  -375225
15  -179492
16   347374
17   -25542
18  -233950
19   291924
20   322588
21  -347114
22  -280302
23   229121
24   183922
25  -111468
26  -269572
27  -410509
28   150723
29   746636
30  -174067
31 -1089300
32   186362
33  1111037
34  -293430
35  -879941
36   580433
37   606540
38  -677943
39   -50877
40  1011264
41  -239507
42 -1096275
43   464476
44  1109211
45  -575406
46 -1051397
47   524350
48   829074
49  -601045
50  -669781
51   547331
52   263703
53  -718428
54    81529
55   889664
56  -292235
57  -901531
58   437511
59   782863
60  -370170
61  -476849
62   217580
63   184703
64   118651
65   172258
66  -292333
67  -361830
68   268727
69   238573
70  -262258
71  -151071
72    20558
73  -111874
74   146584
75   337751
76  -277862
77  -588228
78   257255
79   815850
80   -29471
81  -731178
82    76937
83   760599
84   -55668
85  -563344
86   218105
87   291145
88  -517038
89   -84645
90   732459
91  -161703
92  -964417
93   157997
94   815861
95  -276728
96  -670616
97   215353
98   368350
99  -107950
100    42074
101   158945
102  -226465
103  -133915
104   359479
105   284720
106  -156997
107  -288110
108   -30338
109   343840
110   266308
111  -340822
112  -499207
113   137742
114   475163
115    -8291
116  -428669
117  -155378
118   248422
119   128059
120  -142802
121   -18625
122    25561
123  -216321
124   110772
125   592850
126   -82797
127  -758987
128   108678
129   784733
130  -103510
131  -613605
132   114702
133   343151
134  -151435
135   -79948
136   175683
137  -185571
138  -361152
139   189154
140   463317
141   -95835
142  -482289
143    -1208
144   448839
145   141197
146  -271293
147  -210684
148    53176
149   251498
150   216576
151  -125497
152  -293945
153    -4291
154   195014
155    58059
156   -50197
157  -160244
158  -250706
159   138144
160   491908
161   -88341
162  -663952
163   -25139
164   650604
165    91803
166  -463025
167    -1399
168   294274
169   -50603
170   -11071
171   223408
172  -163108
173  -396457
174   192880
175   508796
176  -106425
177  -525844
178   -38249
179   410853
180    88295
181  -301995
182  -145444
183    64369
184    37806
185   143664
186   142244
187  -242391
188  -272302
189   231917
190   326170
191   -65726
192  -231175
193  -114739
194   136600
195   369349
196    45375
197  -494397
198  -200731
199   432956
200   218026
201  -289887
202  -161776
203    81811
204     3683
205    60250
206   161381
207  -163450
208  -391994
209   126185
210   558136
211     3328
212  -551170
213   -69047
214   455456
215   103218
216  -246869
217   -40115
218    31979
219   -59953
220   167776
221   216917
222  -251362
223  -378035
224   147006
225   389647
226   -25396
227  -328532
228  -111517
229   185873
230   222058
231    27671
232  -249512
233  -227362
234   170875
235   326515
236   -11267
237  -233645
238   -86627
239    73057
240   154325
241   142660
242  -149513
243  -354549
244    39306
245   465517
246   112292
247  -462460
248  -249543
249   325428
250   226499
251  -196476
252  -115499
253    43189
254   -74495
255   116409
256   334856
257  -153166
258  -495679
259   110936
260   512229
261    -6647
262  -360841
263   -70243
264   161164
265   133551
266    50616
267  -131606
268  -242895
269   -12513
270   278384
271   155666
272  -214346
273  -256623
274    63280
275   246104
276   102110
277  -144158
278  -247863
279   -12766
280   356368
281   226312
282  -300771
283  -314739
284   174990
285   275766
286   -29199
287  -132872
288   -83009
289   -70737
290   111548
291   272987
292   -69945
293  -456644
294   -81490
295   471729
296   177013
297  -374314
298  -193507
299   202208
300   136784
301    17452
302     7945
303  -181140
304  -156758
305   274225
306   321386
307  -182629
308  -357747
309    25493
310   286405
311   110539
312  -163010
313  -216368
314   -35619
315   208552
316   206826
317  -137640
318  -334391
319   -19823
320   287555
321   119289
322  -132215
323  -130379
324   -49925
325   115003
326   275696
327     1346
328  -390381
329  -135877
330   379141
331   258678
332  -230189
333  -270257
334    59630
335   173785
336    57888
337   -28109
338  -152259
339  -199611
340   129507
341   380477
342   -32445
343  -439528
344   -83886
345   348018
346   152341
347  -156361
348  -156019
349   -43316
350   126951
351   236424
352     4247
353  -304726
354  -161313
355   231803
356   248976
357   -92955
358  -246408
359   -67866
360   137493
361   190797
362    28933
363  -266623
364  -225824
365   238717
366   345894
367  -122769
368  -307451
369     4829
370   164028
371   100516
372    42508
373  -135222
374  -231780
375    86362
376   362653
377    45740
378  -376975
379  -197647
380   254335
381   247086
382  -100006
383  -211404
384   -64990
385    77304
386   183247
387   107157
388  -224272
389  -275276
390   155083
391   353944
392     1485
393  -281905
394  -124848
395   142861
396   201480
397    36293
398  -198074
399  -213749
400   101024
401   322182
402    50580
403  -302234
404  -164492
405   163656
406   169258
407    11900
408  -101191
409  -194703
410   -16737
411   333568
412   166100
413  -337424
414  -270032
415   205954
416   269779
417   -30076
418  -175797
419  -112374
420    25681
421   179543
422   146601
423  -159041
424  -311586
425    30850
426   373535
427   116429
428  -294983
429  -186517
430   135255
431   186695
432    71301
433  -112810
434  -236814
435    -2611
436   318277
437   151073
438  -243157
439  -237902
440    72425
441   224064
442    90896
443  -140823
444  -216045
445   -12365
446   245334
447   180014
448  -192117
449  -316040
450    56846
451   322665
452    64829
453  -199567
454  -123064
455    16148
456   127851
457   186397
458   -58290
459  -324193
460   -57765
461   357827
462   185450
463  -247850
464  -236877
465    72253
466   186171
467    87335
468   -68318
469  -204748
470  -102421
471   235591
472   254870
473  -168796
474  -328934
475    17477
476   259036
477   120027
478  -105098
479  -193754
480   -63772
481   195879
482   218550
483  -103328
484  -303930
485   -55479
486   279842
487   190389
488  -157194
489  -218369
490     5979
491   134830
492   136078
493    10810
494  -251380
495  -182748
496   286065
497   305270
498  -202520
499  -300222
500    56427
501   178615
502    80347
503    -7439
504  -165771
505  -156122
506   172821
507   285071
508   -71565
509  -325166
510   -89750
511   249219
512   195902
513  -107041
514  -204618
515   -50558
516   123659
517   190602
518    20130
519  -271136
520  -184799
521   240827
522   285346
523  -111721
524  -261999
525   -33346
526   142837
527   147756
528    27574
529  -197826
530  -201593
531   166665
532   326354
533   -54616
534  -338982
535   -69285
536   219396
537   132615
538   -37190
539  -134443
540  -150332
541    73169
542   280844
543    40793
544  -309858
545  -172719
546   216974
547   251435
548   -57859
549  -231343
550   -83064
551   125538
552   156791
553    41953
554  -162610
555  -230852
556   100891
557   356767
558     6473
559  -341427
560   -99482
561   187573
562   132293
563    25156
564  -116191
565  -222587
566    58835
567   345157
568    48169
569  -325533
570  -156916
571   174705
572   203789
573    18751
574  -162364
575  -164120
576    55229
577   238871
578    97977
579  -230088
580  -254114
581   121892
582   317084
583    17924
584  -257362
585  -119212
586   105242
587   149985
588    76195
589  -115368
590  -236492
591    19414
592   326435
593   125983
594  -280278
595  -216521
596   142552
597   210335
598    22482
599  -121912
600  -175045
601   -23550
602   257870
603   173550
604  -242010
605  -275011
606   110219
607   263242
608    56839
609  -149759
610  -179284
611    -2562
612   228418
613   158032
614  -167712
615  -269654
616    25793
617   302262
618   138217
619  -226194
620  -219988
621    77300
622   183128
623    81211
624   -69661
625  -217090
626   -91310
627   273787
628   228271
629  -221963
630  -282926
631    74953
632   223187
633    87190
634   -80974
635  -183042
636   -72929
637   200260
638   216727
639  -116261
640  -299384
641   -27373
642   278052
643   160326
644  -152157
645  -209168
646   -27844
647   151911
648   180568
649   -42506
650  -288270
651  -104088
652   290098
653   228708
654  -166838
655  -256245
656    -3120
657   183784
658   146649
659   -33107
660  -208549
661  -129919
662   197574
663   273820
664  -102144
665  -330072
666   -40100
667   245972
668   137736
669   -78807
670  -163919
671  -110094
672   112059
673   246393
674   -12431
675  -295913
676  -119208
677   225925
678   226899
679   -65356
680  -226629
681   -79922
682   140804
683   179438
684    14863
685  -199723
686  -183214
687   148844
688   300605
689   -38871
690  -313507
691   -93004
692   181723
693   158625
694     2225
695  -169958
696  -181320
697   112948
698   296881
699     9057
700  -296139
701  -134796
702   201067
703   219570
704   -30518
705  -187839
706  -117335
707    73474
708   204067
709    74601
710  -229305
711  -226769
712   154664
713   287855
714   -34942
715  -240815
716   -96146
717    92611
718   165107
719    82142
720  -147638
721  -208767
722    75525
723   284825
724    61691
725  -247058
726  -176496
727   122660
728   211042
729    34961
730  -153779
731  -175257
732    18979
733   235649
734   110437
735  -234650
736  -225688
737   129922
738   257878
739    33912
740  -174595
741  -150672
742    44835
743   201446
744   112021
745  -154177
746  -228615
747    55289
748   289963
749    78616
750  -244972
751  -173380
752    97028
753   154856
754    58102
755   -85092
756  -205764
757   -34519
758   269499
759   145277
760  -225707
761  -209799
762    89367
763   205021
764    86129
765   -99437
766  -186324
767   -23504
768   213978
769   155801
770  -147988
771  -251512
772    12891
773   253845
774   110941
775  -175966
776  -191669
777    13064
778   167960
779   139751
780   -86936
781  -245065
782   -30913
783   270631
784   161191
785  -186719
786  -225165
787    48688
788   204433
789    97904
790   -88233
791  -181238
792   -65163
793   189143
794   205572
795  -134851
796  -288036
797    22245
798   250036
799    84429
800  -113794
801  -150449
802   -67963
803   137388
804   210831
805   -67369
806  -276111
807   -43605
808   247059
809   162580
810  -121822
811  -214549
812   -36964
813   168375
814   162753
815   -36368
816  -210445
817  -112775
818   196681
819   241506
820  -112026
821  -286553
822   -22606
823   208880
824   132319
825   -57242
826  -179681
827  -111511
828   148252
829   232189
830   -61601
831  -282121
832   -66355
833   232577
834   177429
835   -92073
836  -193450
837   -58755
838   122285
839   182445
840     7704
841  -233689
842  -139877
843   201102
844   231696
845   -83309
846  -237382
847   -68057
848   137559
849   163852
850     2174
851  -186502
852  -147188
853   121669
854   252610
855     6888
856  -271082
857  -129882
858   201682
859   199509
860   -46208
861  -165430
862  -119968
863    61640
864   241186
865    64965
866  -275764
867  -177143
868   198669
869   220896
870   -50313
871  -190824
872  -114711
873    83759
874   215537
875    53252
876  -206625
877  -163344
878   121824
879   239356
880    16413
881  -235383
882  -148415
883   134633
884   198074
885    10564
886  -158966
887  -151587
888    41429
889   223490
890    86662
891  -227437
892  -201266
893   137379
894   244872
895    11888
896  -165989
897  -123384
898    35379
899   189625
900   133187
901  -169655
902  -253897
903    91149
904   285642
905    17254
906  -216188
907  -133139
908    40931
909   166212
910   121832
911  -140755
912  -241860
913    50362
914   268768
915    77348
916  -191256
917  -176120
918    64958
919   225734
920    90616
921  -147738
922  -170331
923    17815
924   190261
925   131996
926  -149688
927  -249367
928    40282
929   254127
930    62153
931  -171121
932  -153403
933     2045
934   160858
935   154581
936  -105236
937  -243755
938     9245
939   257528
940   121353
941  -156748
942  -190843
943    19673
944   190167
945   126943
946   -91094
947  -211050
948   -50682
949   208093
950   168502
951  -143911
952  -249209
953     8493
954   217532
955   109009
956  -107907
957  -178910
958   -47381
959   163042
960   185262
961   -71551
962  -252754
963   -38273
964   251778
965   146560
966  -142505
967  -180338
968   -17656
969   127229
970   162661
971   -26953
972  -248547
973   -91880
974   232268
975   172626
976  -132266
977  -201405
978   -28624
979   151608
980   168196
981   -41189
982  -216549
983   -77021
984   172679
985   184786
986   -49232
987  -230041
988   -84346
989   202785
990   186591
991   -87364
992  -197595
993   -65844
994   111094
995   182780
996     9818
997  -244147
998  -134902
999   206711
1000   209404
1001   -90698
1002  -205458
1003   -56018
1004   121766
1005   169616
1006    22307
1007  -196207
1008  -152706
1009   151686
1010   237607
1011   -47692
1012  -240788
1013   -77027
1014   147441
1015   160451
1016     1270
1017  -172101
1018  -150412
1019   102267
1020   232068
1021     1997
1022  -233411
1023  -121478
1024   148629
1025   204594
1026    -9426
1027  -195993
1028  -114384
1029   106255
1030   191257
1031    41602
1032  -184015
1033  -173283
1034   116794
1035   247498
1036    -5379
1037  -225869
1038  -111558
1039   104528
1040   167155
1041    50280
1042  -160378
1043  -186224
1044    72764
1045   242781
1046    50957
1047  -213037
1048  -161454
1049   115958
1050   214500
1051    24815
1052  -166695
1053  -140551
1054    45677
1055   198921
1056   103549
1057  -180715
1058  -213698
1059   102459
1060   243658
1061    12722
1062  -182175
1063  -127723
1064    40134
1065   177252
1066   109390
1067  -146275
1068  -211548
1069    54637
1070   243955
1071    66916
1072  -188242
1073  -162878
1074    65896
1075   191050
1076    83399
1077  -127841
1078  -190015
1079     8826
1080   223131
1081   113554
1082  -179074
1083  -200805
1084    59325
1085   209448
1086    78933
1087  -139471
1088  -177001
1089     8781
1090   186264
1091   123095
1092  -115237
1093  -214163
1094     -621
1095   236855
1096   119290
1097  -167354
1098  -184905
1099    31893
1100   162564
1101   114093
1102   -72061
1103  -216213
1104   -47097
1105   234122
1106   149148
1107  -160794
1108  -203595
1109    24092
1110   182967
1111   112949
1112   -88491
1113  -190708
1114   -43109
1115   187495
1116   163750
1117  -104185
1118  -229416
1119   -14545
1120   214343
1121   123430
1122  -116051
1123  -177324
1124   -35570
1125   151583
1126   169250
1127   -65057
1128  -236390
1129   -57190
1130   206106
1131   157368
1132  -105965
1133  -207085
1134   -31426
1135   173412
1136   155103
1137   -59339
1138  -196530
1139   -76367
1140   163018
1141   192577
1142   -64359
1143  -235587
1144   -51644
1145   188253
1146   147916
1147   -64562
1148  -184598
1149   -89126
1150   131407
1151   192481
1152   -29417
1153  -230784
1154   -92495
1155   183849
1156   186154
1157   -67872
1158  -202526
1159   -62896
1160   135791
1161   171547
1162     4491
1163  -199711
1164  -135604
1165   165623
1166   221993
1167   -71452
1168  -225201
1169   -60999
1170   129501
1171   157269
1172     7450
1173  -191522
1174  -145613
1175   132533
1176   218254
1177   -22138
1178  -215724
1179  -104798
1180   137857
1181   196148
1182    -4802
1183  -191442
1184  -117314
1185   107128
1186   195230
1187    31426
1188  -197703
1189  -154909
1190   123598
1191   219980
1192    -4895
1193  -203899
1194  -119508
1195    97858
1196   179819
1197    37773
1198  -167228
1199  -164916
1200    80848
1201   229939
1202    41338
1203  -210659
1204  -140925
1205   118478
1206   184749
1207    27106
1208  -144578
1209  -160145
1210    44970
1211   229227
1212    74742
1213  -205280
1214  -164694
1215   105148
1216   198806
1217    35069
1218  -159047
1219  -158935
1220    48508
1221   205897
1222    79548
1223  -164170
1224  -183689
1225    57016
1226   221982
1227    63058
1228  -178804
1229  -154486
1230    58779
1231   177468
1232    90799
1233  -122824
1234  -198739
1235    17987
1236   225593
1237    95616
1238  -165383
1239  -172599
1240    45327
1241   189819
1242    94625
1243  -128551
1244  -186712
1245     5929
1246   188854
1247   118669
1248  -123719
1249  -208697
1250    11625
1251   220223
1252    99547
1253  -147392
1254  -172984
1255    10513
1256   167778
1257   126276
1258   -94267
1259  -210509
1260   -14702
1261   216738
1262   125301
1263  -138484
1264  -186435
1265    11197
1266   174735
1267   115004
1268   -84553
1269  -190392
1270   -45517
1271   191309
1272   158147
1273  -120067
1274  -210014
1275     1924
1276   177204
1277   113713
1278   -76610
1279  -183958
1280   -55938
1281   171577
1282   163968
1283   -83183
1284  -202984
1285   -37229
1286   171976
1287   149789
1288   -77642
1289  -195722
1290   -38972
1291   157232
1292   145129
1293   -44212
1294  -191756
1295   -87049
1296   166248
1297   180336
1298   -81858
1299  -209680
1300   -37614
1301   151775
1302   136347
1303   -42180
1304  -184694
1305   -88220
1306   146620
1307   183425
1308   -43644
1309  -207934
1310   -70483
1311   169285
1312   162805
1313   -63262
1314  -177916
1315   -64418
1316   118909
1317   169793
1318    -4115
1319  -201405
1320  -110506
1321   158047
1322   176419
1323   -60548
1324  -181988
1325   -71471
1326   106146
1327   163946
1328    10094
1329  -186587
1330  -124042
1331   129907
1332   194891
1333   -20832
1334  -189488
1335   -88526
1336   117844
1337   166092
1338     6680
1339  -169652
1340  -125938
1341   102605
1342   194219
1343     8479
1344  -186544
1345  -117946
1346   109162
1347   185947
1348     6057
1349  -186044
1350  -115442
1351   104817
1352   168476
1353    23376
1354  -154740
1355  -152668
1356    81335
1357   222601
1358    14047
1359  -208800
1360  -103910
1361   109410
1362   152723
1363    38554
1364  -134881
1365  -166588
1366    68175
1367   228515
1368    33064
1369  -193654
1370  -123298
1371    87044
1372   171186
1373    47349
1374  -150155
1375  -156438
1376    57984
1377   194380
1378    60619
1379  -158259
1380  -164846
1381    56809
1382   202414
1383    57297
1384  -161210
1385  -144361
1386    57563
1387   178869
1388    83284
1389  -129784
1390  -183538
1391    34082
1392   215473
1393    79495
1394  -166507
1395  -162452
1396    57958
1397   179774
1398    70706
1399  -125102
1400  -176597
1401     9519
1402   203794
1403   105911
1404  -152300
1405  -181585
1406    45597
1407   194252
1408    84053
1409  -126093
1410  -174023
1411    14708
1412   192682
1413   108818
1414  -118012
1415  -186701
1416    -2617
1417   199159
1418   118363
1419  -143606
1420  -186802
1421    24699
1422   170439
1423   102679
1424   -78262
1425  -192386
1426   -43823
1427   207079
1428   145589
1429  -141194
1430  -185678
1431    17159
1432   157333
1433   118017
1434   -65648
1435  -198466
1436   -48998
1437   191152
1438   145417
1439  -105229
1440  -192277
1441   -28189
1442   166728
1443   146644
1444   -83093
1445  -203710
1446   -33794
1447   173413
1448   139606
1449   -70760
1450  -193637
1451   -60508
1452   175132
1453   168058
1454   -87601
1455  -206754
1456   -29134
1457   164512
1458   130413
1459   -53550
1460  -179071
1461   -86613
1462   151599
1463   189154
1464   -65193
1465  -218372
1466   -44215
1467   162160
1468   134744
1469   -40285
1470  -167074
1471   -96634
1472   133107
1473   195942
1474   -37357
1475  -208628
1476   -75982
1477   141136
1478   162476
1479   -26618
1480  -189691
1481   -94234
1482   136843
1483   172173
1484   -24173
1485  -181172
1486  -106447
1487   115709
1488   194656
1489   -15204
1490  -204216
1491   -85100
1492   135046
1493   158126
1494    -3835
1495  -165054
1496  -127554
1497   105146
1498   204566
1499    -1564
1500  -201991
1501  -103892
1502   123300
1503   170304
1504    -2607
1505  -172010
1506  -118959
1507    94506
1508   185609
1509    23320
1510  -177371
1511  -135680
1512   104591
1513   195311
1514     8425
1515  -173976
1516  -113569
1517    85676
1518   172421
1519    39528
1520  -155089
1521  -149822
1522    68701
1523   200429
1524    42161
1525  -179471
1526  -140369
1527    86003
1528   175169
1529    35388
1530  -139933
1531  -144262
1532    45553
1533   201276
1534    70744
1535  -174376
1536  -153192
1537    83707
1538   180555
1539    41976
1540  -138165
1541  -147505
1542    41089
1543   189226
1544    69464
1545  -153990
1546  -161249
1547    49811
1548   184787
1549    68335
1550  -144917
1551  -156880
1552    49610
1553   179266
1554    70267
1555  -122307
1556  -163525
1557    19710
1558   196530
1559    97473
1560  -143179
1561  -169728
1562    39419
1563   176956
1564    75006
1565  -118260
1566  -161829
1567     4476
1568   173892
1569   109325
1570  -114758
1571  -186086
1572     9495
1573   189689
1574    92792
1575  -121313
1576  -154389
1577     5009
1578   158283
1579   121463
1580   -90326
1581  -193100
1582   -11120
1583   187981
1584   108953
1585  -112812
1586  -168624
1587    -4213
1588   162318
1589   118199
1590   -89928
1591  -180497
1592   -22098
1593   166369
1594   130048
1595   -90276
1596  -190116
1597   -17350
1598   174339
1599   117195
1600   -87204
1601  -168215
1602   -35800
1603   149416
1604   143320
1605   -65896
1606  -195265
1607   -44183
1608   171371
1609   139614
1610   -78896
1611  -177519
1612   -36662
1613   144821
1614   136666
1615   -46747
1616  -180901
1617   -73909
1618   150716
1619   164274
1620   -68439
1621  -193306
1622   -45365
1623   139143
1624   135173
1625   -35844
1626  -172117
1627   -82026
1628   139172
1629   170876
1630   -43445
1631  -187674
1632   -67417
1633   138750
1634   154937
1635   -38574
1636  -175676
1637   -74275
1638   122333
1639   158460
1640   -18165
1641  -186485
1642  -100766
1643   133645
1644   170590
1645   -35298
1646  -177681
1647   -78190
1648   114916
1649   161408
1650    -4228
1651  -175965
1652  -105896
1653   118232
1654   178690
1655    -4467
1656  -177273
1657  -103417
1658   113020
1659   166023
1660    -7378
1661  -164130
1662  -109245
1663    87801
1664   175785
1665    21572
1666  -174856
1667  -123524
1668   105567
1669   175791
1670     6989
1671  -157502
1672  -109698
1673    82715
1674   175466
1675    33977
1676  -158650
1677  -134816
1678    79422
1679   185414
1680    23410
1681  -171204
1682  -121554
1683    81544
1684   164260
1685    35641
1686  -141508
1687  -141972
1688    61628
1689   193646
1690    45615
1691  -163075
1692  -129254
1693    75730
1694   172752
1695    48946
1696  -139819
1697  -142820
1698    52088
1699   176863
1700    58593
1701  -147711
1702  -158290
1703    48232
1704   184937
1705    57772
1706  -144444
1707  -140753
1708    44984
1709   166112
1710    75246
1711  -120751
1712  -161205
1713    30822
1714   188185
1715    79962
1716  -130626
1717  -154589
1718    30798
1719   169591
1720    75124
1721  -117891
1722  -156928
1723     8725
1724   169922
1725   100417
1726  -122348
1727  -174763
1728    24347
1729   176763
1730    79895
1731  -107346
1732  -150481
1733    -1587
1734   168004
1735   115233
1736  -110160
1737  -177511
1738     9767
1739   172443
1740    97383
1741  -103257
1742  -167065
1743    -7598
1744   162601
1745   106336
1746   -93769
1747  -171828
1748   -20899
1749   163282
1750   127684
1751   -89957
1752  -180018
1753    -9495
1754   164931
1755   110569
1756   -78198
1757  -163265
1758   -37481
1759   149886
1760   138964
1761   -71921
1762  -186698
1763   -35301
1764   159879
1765   122481
1766   -77292
1767  -163280
1768   -41710
1769   134551
1770   140049
1771   -50268
1772  -182088
1773   -54541
1774   155423
1775   138818
1776   -63758
1777  -166982
1778   -51960
1779   132991
1780   145850
1781   -45622
1782  -176963
1783   -61814
1784   134947
1785   148345
1786   -41416
1787  -182302
1788   -69972
1789   141190
1790   149323
1791   -44438
1792  -164369
1793   -69073
1794   113459
1795   160473
1796   -17762
1797  -186322
1798   -84767
1799   135336
1800   152752
1801   -29849
1802  -158172
1803   -83245
1804   104586
1805   159186
1806    -6962
1807  -172311
1808   -98984
1809   112591
1810   166289
1811    -6581
1812  -167851
1813   -93583
1814   106623
1815   153389
1816    -1686
1817  -153062
1818  -106724
1819    89526
1820   173440
1821    13812
1822  -169099
1823  -108565
1824    99748
1825   162553
1826     5256
1827  -151322
1828  -107869
1829    77816
1830   167278
1831    29406
1832  -160822
1833  -128406
1834    87849
1835   175305
1836    13497
1837  -154183
1838  -112562
1839    68708
1840   164343
1841    41576
1842  -149847
1843  -134970
1844    71851
1845   174966
1846    37237
1847  -145311
1848  -129699
1849    64054
1850   170956
1851    40307
1852  -139461
1853  -127481
1854    47559
1855   161154
1856    64329
1857  -134888
1858  -152826
1859    55611
1860   175041
1861    43029
1862  -129259
1863  -127783
1864    31645
1865   158980
1866    77102
1867  -124882
1868  -153457
1869    41971
1870   174821
1871    62880
1872  -125701
1873  -140504
1874    29740
1875   159454
1876    74195
1877  -114353
1878  -152675
1879    18682
1880   171469
1881    83560
1882  -125270
1883  -155127
1884    26148
1885   160885
1886    80101
1887  -104766
1888  -149386
1889     8230
1890   162597
1891    97240
1892  -105749
1893  -163193
1894     7799
1895   166649
1896    92636
1897  -104426
1898  -150216
1899     4078
1900   145857
1901    98464
1902   -84879
1903  -166250
1904   -14571
1905   162030
1906   107123
1907   -94504
1908  -155092
1909    -7779
1910   146552
1911   104931
1912   -77455
1913  -158143
1914   -23478
1915   147408
1916   120695
1917   -75594
1918  -169363
1919   -24061
1920   151583
1921   110604
1922   -76686
1923  -154220
1924   -35106
1925   134111
1926   131411
1927   -62703
1928  -176034
1929   -36781
1930   150116
1931   121834
1932   -65856
1933  -158839
1934   -41986
1935   135807
1936   134913
1937   -52503
1938  -167326
1939   -52436
1940   133888
1941   137975
1942   -50324
1943  -170974
1944   -52521
1945   132014
1946   130079
1947   -41721
1948  -155962
1949   -66463
1950   116325
1951   146704
1952   -30952
1953  -167535
1954   -68367
1955   123929
1956   142999
1957   -29852
1958  -156055
1959   -72023
1960   107109
1961   143101
1962   -12307
1963  -160962
1964   -92252
1965   114269
1966   158927
1967   -22107
1968  -162085
1969   -78701
1970   100960
1971   147881
1972     -417
1973  -156378
1974  -100667
1975   104810
1976   165681
1977    -4800
1978  -162753
1979   -97230
1980    96551
1981   157135
1982     1896
1983  -154104
1984  -102741
1985    85796
1986   162738
1987    16897
1988  -159177
1989  -115232
1990    89836
1991   164999
1992    13611
1993  -147224
1994  -107913
1995    75202
1996   161050
1997    30738
1998  -145993
1999  -123432
2000    69376
2001   165501
2002    34082
2003  -147171
2004  -122854
2005    66619
2006   156867
2007    35909
2008  -133216
2009  -130136
2010    49492
2011   171996
2012    51845
2013  -143584
2014  -132244
2015    62797
2016   163790
2017    47430
2018  -126752
2019  -134776
2020    41966
2021   167754
2022    62622
2023  -131600
2024  -145740
2025    41502
2026   171523
2027    59964
2028  -132327
2029  -137381
2030    35482
2031   155335
2032    73621
2033  -112542
2034  -154687
2035    24184
2036   173908
2037    74787
2038  -122231
2039  -141042
2040    23349
2041   153443
2042    86355
2043  -103393
2044  -154412
2045    12143
2046   160725
2047    86118
2048  -104868
2049  -152241
2050     4808
2051   157114
2052    92102
2053   -99500
2054  -151734
2055     1338
2056   147858
2057    95426
2058   -85361
2059  -160055
2060   -11643
2061   158225
2062   105903
2063   -94268
2064  -156333
2065    -4682
2066   144527
2067   101315
2068   -72129
2069  -156883
2070   -30047
2071   154465
2072   122711
2073   -88342
2074  -163058
2075   -13029
2076   138507
2077   105701
2078   -59228
2079  -158393
2080   -43281
2081   146693
2082   127847
2083   -73486
2084  -160730
2085   -31457
2086   130505
2087   123895
2088   -53638
2089  -162360
2090   -41089
2091   134538
2092   121300
2093   -47872
2094  -152561
2095   -57070
2096   125005
2097   139535
2098   -48607
2099  -164902
2100   -44752
2101   122948
2102   121333
2103   -32174
2104  -151181
2105   -69633
2106   118083
2107   145109
2108   -35917
2109  -161952
2110   -59240
2111   118222
2112   133072
2113   -26672
2114  -152923
2115   -76114
2116   107901
2117   147031
2118   -20547
2119  -161401
2120   -77835
2121   114617
2122   146444
2123   -22087
2124  -154405
2125   -77550
2126   100235
2127   143762
2128    -4776
2129  -149850
2130   -94016
2131    98114
2132   157019
2133    -8700
2134  -158519
2135   -83694
2136    94332
2137   139082
2138     5299
2139  -138013
2140  -101326
2141    81614
2142   160073
2143     9291
2144  -149115
2145   -94953
2146    82366
2147   148286
2148    19535
2149  -141663
2150  -107524
2151    78697
2152   150967
2153    16566
2154  -135257
2155  -112373
2156    63628
2157   160921
2158    29469
2159  -148811
2160  -109398
2161    74577
2162   144310
2163    31743
2164  -121314
2165  -124760
2166    54247
2167   172852
2168    40652
2169  -145355
2170  -114832
2171    63254
2172   146199
2173    41935
2174  -119460
2175  -131009
2176    42124
2177   163666
2178    51507
2179  -132655
2180  -130461
2181    47263
2182   155584
2183    52554
2184  -119160
2185  -128114
2186    36277
2187   152896
2188    65317
2189  -112301
2190  -137069
2191    26707
2192   157514
2193    67779
2194  -115779
2195  -135804
2196    28361
2197   147980
2198    69371
2199  -100996
2200  -140101
2201    11840
2202   152806
2203    81734
2204  -105965
2205  -145818
2206    15831
2207   151485
2208    80352
2209   -98094
2210  -145635
2211     5976
2212   148900
2213    88589
2214   -90619
2215  -149473
2216    -4127
2217   154404
2218    97792
2219   -97474
2220  -150673
2221     2377
2222   140064
2223    95143
2224   -69523
2225  -154856
2226   -23981
2227   156675
2228   108994
2229   -95148
2230  -148771
2231    -9194
2232   125832
2233   104060
2234   -58780
2235  -157757
2236   -30893
2237   145360
2238   109059
2239   -73569
2240  -145494
2241   -31600
2242   125265
2243   124520
2244   -57420
2245  -158809
2246   -29293
2247   132833
2248   109374
2249   -49992
2250  -146715
2251   -54983
2252   125287
2253   135559
2254   -56576
2255  -162598
2256   -36552
2257   122014
2258   115260
2259   -35634
2260  -150877
2261   -66952
2262   125070
2263   141696
2264   -46417
2265  -157907
2266   -48698
2267   114771
2268   125846
2269   -22593
2270  -153150
2271   -75605
2272   117588
2273   140730
2274   -33712
2275  -150555
2276   -66506
2277   102433
2278   138957
2279   -17918
2280  -155171
2281   -73014
2282   106602
2283   131321
2284   -11727
2285  -137867
2286   -88447
2287    92365
2288   154525
2289   -13324
2290  -155480
2291   -70331
2292    91547
2293   129296
2294    10311
2295  -136624
2296  -104105
2297    89214
2298   155338
2299    -7792
2300  -143935
2301   -82781
2302    74093
2303   143661
2304    24551
2305  -146579
2306  -108343
2307    89168
2308   146053
2309     6543
2310  -129436
2311  -104005
2312    63251
2313   159211
2314    27177
2315  -150681
2316  -104153
2317    77829
2318   136471
2319    26663
2320  -116353
2321  -123407
2322    53938
2323   170620
2324    31841
2325  -145100
2326  -102222
2327    62175
2328   131771
2329    43286
2330  -109715
2331  -132080
2332    43672
2333   166272
2334    38096
2335  -133457
2336  -109139
2337    42404
2338   135823
2339    59635
2340  -112064
2341  -136111
2342    44434
2343   157212
2344    46455
2345  -111879
2346  -118007
2347    21274
2348   148338
2349    76224
2350  -120308
2351  -137997
2352    42743
2353   143666
2354    55745
2355   -93612
2356  -135775
2357     5511
2358   158589
2359    80300
2360  -119795
2361  -135357
2362    30007
2363   137037
2364    74372
2365   -84833
2366  -145995
2367     2926
2368   157716
2369    82283
2370   -99358
2371  -135009
2372     4949
2373   137182
2374    90636
2375   -89256
2376  -149574
2377     1137
2378   139252
2379    81957
2380   -78055
2381  -138565
2382   -17387
2383   140862
2384   103671
2385   -84411
2386  -144063
2387    -2940
2388   130345
2389    93833
2390   -60144
2391  -144397
2392   -29889
2393   140688
2394   108929
2395   -80146
2396  -145589
2397   -16976
2398   121385
2399   106015
2400   -54629
2401  -153503
2402   -38155
2403   135418
2404   110483
2405   -64090
2406  -142469
2407   -35709
2408   119975
2409   124046
2410   -48065
2411  -158094
2412   -35722
2413   129360
2414   108741
2415   -44257
2416  -138728
2417   -60079
2418   114590
2419   135322
2420   -47321
2421  -157777
2422   -41425
2423   112455
2424   110618
2425   -24885
2426  -139174
2427   -71355
2428   112417
2429   139085
2430   -37580
2431  -146500
2432   -52688
2433    98734
2434   123361
2435   -14541
2436  -144711
2437   -74107
2438   106318
2439   132618
2440   -22603
2441  -138404
2442   -71152
2443    91569
2444   137758
2445    -8758
2446  -148535
2447   -74803
2448    96964
2449   132667
2450    -4455
2451  -136892
2452   -88666
2453    86303
2454   144823
2455    -3060
2456  -145593
2457   -83550
2458    85614
2459   135367
2460     9263
2461  -134804
2462   -97774
2463    78416
2464   146524
2465     9910
2466  -136233
2467   -92590
2468    74570
2469   142006
2470    17486
2471  -131880
2472  -100565
2473    69422
2474   138776
2475    21932
2476  -124489
2477  -107391
2478    58395
2479   149786
2480    25999
2481  -133918
2482  -100538
2483    61284
2484   134057
2485    36537
2486  -111916
2487  -117190
2488    50515
2489   156005
2490    34078
2491  -129133
2492  -103770
2493    48423
2494   134038
2495    50560
2496  -113534
2497  -127366
2498    45248
2499   150363
2500    41997
2501  -116042
2502  -116975
2503    32073
2504   145272
2505    62908
2506  -114707
2507  -128086
2508    40827
2509   142287
2510    53445
2511   -99180
2512  -128566
2513    17329
2514   149513
2515    69373
2516  -110594
2517  -127711
2518    28989
2519   135155
2520    64397
2521   -89235
2522  -132062
2523     7179
2524   146996
2525    76604
2526  -100215
2527  -128581
2528    14066
2529   132495
2530    75019
2531   -83480
2532  -136061
2533      -85
2534   139276
2535    83306
2536   -85677
2537  -135254
2538    -2332
2539   134474
2540    90443
2541   -81139
2542  -138842
2543    -4457
2544   133403
2545    91591
2546   -70329
2547  -138411
2548   -20365
2549   134370
2550   101495
2551   -76227
2552  -144619
2553   -14495
2554   125260
2555    98504
2556   -59123
2557  -145999
2558   -31113
2559   129921
2560   105981
2561   -63277
2562  -141710
2563   -27788
2564   121370
2565   112280
2566   -50679
2567  -144810
2568   -33636
2569   121069
2570   105387
2571   -46228
2572  -138039
2573   -47788
2574   114431
2575   120685
2576   -47897
2577  -145398
2578   -40301
2579   108843
2580   109896
2581   -31858
2582  -135339
2583   -59057
2584   109875
2585   129548
2586   -35751
2587  -142951
2588   -50298
2589   103949
2590   119953
2591   -21365
2592  -138376
2593   -70541
2594   101624
2595   132537
2596   -25031
2597  -144726
2598   -66675
2599    94072
2600   126880
2601   -10536
2602  -141114
2603   -79448
2604    93908
2605   134007
2606   -11452
2607  -136045
2608   -77032
2609    84961
2610   135939
2611     2306
2612  -138806
2613   -82360
2614    88264
2615   129811
2616     -662
2617  -127051
2618   -88806
2619    70391
2620   139254
2621    10276
2622  -134447
2623   -88586
2624    76168
2625   131119
2626    10584
2627  -121599
2628   -95496
2629    64237
2630   140673
2631    20923
2632  -125020
2633   -96611
2634    65360
2635   138492
2636    23540
2637  -123289
2638  -102069
2639    54770
2640   137544
2641    32673
2642  -119278
2643  -108256
2644    52396
2645   140474
2646    35425
2647  -119235
2648  -109201
2649    49078
2650   137791
2651    42078
2652  -110035
2653  -111350
2654    40583
2655   141316
2656    48713
2657  -112189
2658  -116731
2659    39378
2660   135548
2661    47420
2662  -101804
2663  -117435
2664    27567
2665   135950
2666    54665
2667  -103611
2668  -118338
2669    28422
2670   132999
2671    59769
2672   -95258
2673  -121579
2674    21920
2675   135126
2676    61148
2677   -91424
2678  -118399
2679    11178
2680   131606
2681    74589
2682   -92483
2683  -129998
2684    14530
2685   130967
2686    65461
2687   -83050
2688  -124320
2689    -3295
2690   132256
2691    84970
2692   -86534
2693  -131971
2694     7356
2695   128947
2696    78859
2697   -72604
2698  -129578
2699   -10773
2700   129936
2701    90282
2702   -77081
2703  -132855
2704    -7906
2705   119715
2706    88295
2707   -65010
2708  -135908
2709   -17813
2710   125199
2711    91526
2712   -66389
2713  -128468
2714   -20523
2715   114141
2716   100415
2717   -54724
2718  -138405
2719   -21419
2720   123632
2721    91932
2722   -55570
2723  -124680
2724   -33548
2725   107653
2726   110359
2727   -49268
2728  -142835
2729   -31984
2730   115403
2731    99212
2732   -44227
2733  -131354
2734   -46615
2735   108297
2736   116875
2737   -41508
2738  -137017
2739   -40873
2740   104655
2741   112873
2742   -30021
2743  -137734
2744   -52989
2745   109184
2746   115030
2747   -33746
2748  -129804
2749   -56522
2750    90837
2751   123290
2752   -21926
2753  -143498
2754   -59329
2755   101957
2756   113942
2757   -19663
2758  -124028
2759   -68705
2760    87264
2761   129626
2762   -13733
2763  -138235
2764   -62903
2765    91067
2766   118105
2767    -5840
2768  -124787
2769   -78333
2770    85768
2771   129161
2772   -10026
2773  -128377
2774   -71987
2775    73261
2776   125262
2777     8105
2778  -129597
2779   -87944
2780    83547
2781   129914
2782    -2315
2783  -117396
2784   -82640
2785    59464
2786   136373
2787    24043
2788  -132864
2789   -94506
2790    77866
2791   127154
2792    10345
2793  -110114
2794   -95805
2795    48841
2796   142319
2797    28589
2798  -129376
2799   -95934
2800    62249
2801   123535
2802    30660
2803  -106203
2804  -107673
2805    48807
2806   142510
2807    29147
2808  -115332
2809   -94359
2810    41904
2811   125365
2812    49396
2813  -107705
2814  -117747
2815    48296
2816   137229
2817    30204
2818  -103087
2819  -101249
2820    24685
2821   129375
2822    59144
2823  -107722
2824  -118088
2825    42369
2826   130732
2827    44480
2828   -89627
2829  -113706
2830    14087
2831   136605
2832    65503
2833  -103146
2834  -117027
2835    25834
2836   124318
2837    62505
2838   -83476
2839  -128084
2840     9134
2841   138032
2842    66048
2843   -91926
2844  -114560
2845     7048
2846   119121
2847    82257
2848   -78953
2849  -136727
2850     9160
2851   135226
2852    65189
2853   -76706
2854  -111929
2855   -10102
2856   117678
2857    91451
2858   -78793
2859  -135360
2860     4212
2861   121172
2862    70486
2863   -59764
2864  -120333
2865   -22911
2866   123015
2867    93147
2868   -73893
2869  -127255
2870    -6372
2871   108333
2872    87736
2873   -46624
2874  -134864
2875   -27702
2876   127515
2877    90863
2878   -64276
2879  -119552
2880   -26821
2881   100657
2882   106291
2883   -44598
2884  -142984
2885   -30458
2886   119683
2887    90783
2888   -47970
2889  -117488
2890   -45596
2891    99386
2892   118845
2893   -39789
2894  -140856
2895   -33199
2896   105768
2897    96436
2898   -30978
2899  -124160
2900   -54954
2901   101139
2902   117673
2903   -37768
2904  -129956
2905   -40350
2906    89859
2907   105103
2908   -16662
2909  -129796
2910   -60985
2911   101326
2912   113235
2913   -30071
2914  -117410
2915   -53041
2916    76590
2917   117848
2918    -7801
2919  -135104
2920   -65157
2921    94781
2922   109775
2923   -15334
2924  -113042
2925   -72953
2926    71886
2927   129379
2928    -2837
2929  -132922
2930   -67544
2931    82936
2932   113892
2933     3815
2934  -116744
2935   -85986
2936    74066
2937   130471
2938    -1396
2939  -121571
2940   -73007
2941    62332
2942   121715
2943    20216
2944  -122173
2945   -92297
2946    74041
2947   124138
2948     3984
2949  -108165
2950   -82735
2951    49771
2952   128986
2953    26765
2954  -121481
2955   -91606
2956    64794
2957   117828
2958    18940
2959  -101340
2960   -95620
2961    45974
2962   133570
2963    28714
2964  -115227
2965   -92293
2966    48914
2967   118517
2968    38265
2969   -99112
2970  -108004
2971    42775
2972   134530
2973    33509
2974  -104363
2975   -97709
2976    29711
2977   122677
2978    54494
2979  -101123
2980  -114738
2981    39749
2982   129551
2983    38434
2984   -90322
2985  -102703
2986    15782
2987   127449
2988    63787
2989   -99905
2990  -115358
2991    30642
2992   122085
2993    51666
2994   -81008
2995  -113565
2996    10307
2997   130125
2998    61958
2999   -92478
3000  -108499
3001    16106
3002   113246
3003    67971
3004   -76288
3005  -123639
3006     9081
3007   128367
3008    60958
3009   -79253
3010  -106775
3011     -890
3012   112565
3013    83016
3014   -74317
3015  -128668
3016     5948
3017   120791
3018    67068
3019   -64160
3020  -115509
3021   -18040
3022   115815
3023    89210
3024   -70059
3025  -126469
3026    -5338
3027   110964
3028    82080
3029   -51719
3030  -125130
3031   -24462
3032   117195
3033    90088
3034   -61391
3035  -117817
3036   -22053
3037   102463
3038    96615
3039   -44949
3040  -132679
3041   -27836
3042   113675
3043    87322
3044   -49502
3045  -113777
3046   -35476
3047    96078
3048   106431
3049   -40470
3050  -132743
3051   -29660
3052   105202
3053    90924
3054   -36298
3055  -115141
3056   -46706
3057    95804
3058   109575
3059   -37472
3060  -125777
3061   -36861
3062    90829
3063    98678
3064   -20324
3065  -122830
3066   -57976
3067    96563
3068   110238
3069   -30557
3070  -117599
3071   -51474
3072    78170
3073   113071
3074    -7122
3075  -129285
3076   -62110
3077    94642
3078   108823
3079   -18988
3080  -112319
3081   -66229
3082    70872
3083   121816
3084    -3610
3085  -127984
3086   -64456
3087    82577
3088   107490
3089    -3382
3090  -111049
3091   -76060
3092    69944
3093   123468
3094    -1831
3095  -119033
3096   -67654
3097    66748
3098   112374
3099    11293
3100  -112366
3101   -82835
3102    69226
3103   121067
3104     4078
3105  -109844
3106   -74743
3107    54256
3108   117822
3109    22716
3110  -113925
3111   -89271
3112    62353
3113   119531
3114    14256
3115  -101317
3116   -86681
3117    45124
3118   124345
3119    30218
3120  -110123
3121   -93742
3122    50082
3123   118540
3124    30064
3125   -97079
3126   -99559
3127    39385
3128   126526
3129    35156
3130  -102207
3131   -96522
3132    35678
3133   118550
3134    44679
3135   -96413
3136  -105551
3137    36614
3138   123751
3139    37519
3140   -91294
3141   -97140
3142    23836
3143   119215
3144    52419
3145   -92754
3146  -106897
3147    29563
3148   118129
3149    46108
3150   -82717
3151  -104439
3152    16284
3153   119638
3154    57654
3155   -87425
3156  -107098
3157    17026
3158   113796
3159    59963
3160   -77331
3161  -112689
3162     8551
3163   119821
3164    63806
3165   -75995
3166  -109668
3167     2050
3168   111093
3169    72829
3170   -71800
3171  -118660
3172     1284
3173   116205
3174    69521
3175   -67166
3176  -112479
3177   -10066
3178   111149
3179    79286
3180   -63681
3181  -119207
3182    -7776
3183   112103
3184    76722
3185   -57959
3186  -114900
3187   -15924
3188   106993
3189    82542
3190   -57018
3191  -118166
3192   -16716
3193   104949
3194    84593
3195   -50977
3196  -118635
3197   -22914
3198   103213
3199    85600
3200   -47634
3201  -114234
3202   -27626
3203    99185
3204    93597
3205   -43452
3206  -120038
3207   -31240
3208    98555
3209    92891
3210   -37423
3211  -116182
3212   -39151
3213    94986
3214    99080
3215   -34157
3216  -120008
3217   -41329
3218    91713
3219    99429
3220   -26724
3221  -119813
3222   -45175
3223    90187
3224    99943
3225   -24474
3226  -114211
3227   -52033
3228    82717
3229   107187
3230   -19775
3231  -118386
3232   -50780
3233    83652
3234   100152
3235   -15802
3236  -110746
3237   -58934
3238    77545
3239   110003
3240   -11821
3241  -114749
3242   -55759
3243    76339
3244   105077
3245    -7360
3246  -110581
3247   -64599
3248    72215
3249   110419
3250    -4928
3251  -111098
3252   -65462
3253    66417
3254   110045
3255     3182
3256  -110925
3257   -71015
3258    65882
3259   111101
3260     6662
3261  -105656
3262   -74558
3263    58022
3264   115562
3265    13210
3266  -107706
3267   -79032
3268    58938
3269   112145
3270    16314
3271  -101169
3272   -83311
3273    50013
3274   115607
3275    19984
3276  -103048
3277   -83776
3278    50085
3279   112629
3280    24390
3281   -99023
3282   -87421
3283    45507
3284   113343
3285    26149
3286   -95006
3287   -87866
3288    38473
3289   116553
3290    32802
3291   -96604
3292   -90452
3293    38723
3294   112353
3295    34985
3296   -87446
3297   -94606
3298    28963
3299   117075
3300    42088
3301   -91738
3302   -95593
3303    27754
3304   110202
3305    44799
3306   -83878
3307  -102596
3308    21728
3309   115887
3310    49924
3311   -82884
3312  -101268
3313    16534
3314   113506
3315    56934
3316   -79753
3317  -105394
3318    15678
3319   113515
3320    57360
3321   -73914
3322  -105956
3323     5693
3324   112686
3325    63244
3326   -74564
3327  -108544
3328     6702
3329   108776
3330    61737
3331   -66954
3332  -107285
3333    -1887
3334   110242
3335    70157
3336   -67860
3337  -109228
3338     -920
3339   107091
3340    70383
3341   -60770
3342  -110160
3343    -9515
3344   105609
3345    74984
3346   -58067
3347  -112470
3348   -13690
3349   103332
3350    79905
3351   -55396
3352  -113760
3353   -16049
3354   102246
3355    81880
3356   -46246
3357  -112856
3358   -25801
3359   100058
3360    88717
3361   -47024
3362  -117120
3363   -26677
3364    94466
3365    86942
3366   -38791
3367  -115901
3368   -34163
3369    94615
3370    90748
3371   -36388
3372  -114519
3373   -35663
3374    91899
3375    96888
3376   -30969
3377  -114370
3378   -36544
3379    89857
3380    92724
3381   -26704
3382  -111621
3383   -47590
3384    85714
3385   100315
3386   -26880
3387  -114667
3388   -44376
3389    80603
3390    95408
3391   -18038
3392  -110083
3393   -55384
3394    80850
3395   105954
3396   -16959
3397  -110512
3398   -51961
3399    74496
3400   102757
3401    -6927
3402  -110274
3403   -62118
3404    73078
3405   106246
3406    -7167
3407  -108902
3408   -64912
3409    64764
3410   107986
3411     1440
3412  -109307
3413   -67988
3414    65567
3415   107099
3416     5193
3417  -101754
3418   -72643
3419    58515
3420   112533
3421     9805
3422  -105838
3423   -70727
3424    57860
3425   106259
3426    13775
3427   -99011
3428   -79298
3429    51505
3430   112002
3431    15241
3432  -101319
3433   -78239
3434    49823
3435   110053
3436    20947
3437   -96947
3438   -82709
3439    46155
3440   109588
3441    24634
3442   -93496
3443   -85938
3444    39804
3445   113449
3446    28769
3447   -94740
3448   -85732
3449    36747
3450   108939
3451    34517
3452   -87236
3453   -93526
3454    30122
3455   112708
3456    37671
3457   -88621
3458   -90805
3459    26418
3460   107135
3461    44199
3462   -81534
3463   -97808
3464    23761
3465   110453
3466    45252
3467   -79183
3468   -97003
3469    17145
3470   109657
3471    51692
3472   -77013
3473   -98753
3474    17315
3475   105825
3476    50151
3477   -72892
3478  -100505
3479     9165
3480   108105
3481    56646
3482   -74263
3483   -99925
3484     9587
3485   102726
3486    57765
3487   -64259
3488  -102458
3489     1588
3490   106544
3491    64949
3492   -66758
3493  -102516
3494      579
3495   100339
3496    66307
3497   -58511
3498  -106217
3499    -8178
3500   100367
3501    69926
3502   -55385
3503  -105544
3504   -12491
3505    98021
3506    75169
3507   -52194
3508  -107022
3509   -14805
3510    95914
3511    77145
3512   -45992
3513  -106763
3514   -20730
3515    95560
3516    81216
3517   -47065
3518  -108539
3519   -22339
3520    91397
3521    80178
3522   -40730
3523  -108234
3524   -26969
3525    91135
3526    84129
3527   -37371
3528  -106267
3529   -30317
3530    90018
3531    87098
3532   -34271
3533  -106258
3534   -32788
3535    84673
3536    87384
3537   -28341
3538  -106541
3539   -40649
3540    84852
3541    92499
3542   -27896
3543  -106617
3544   -42048
3545    78148
3546    91689
3547   -17576
3548  -105700
3549   -50350
3550    78431
3551    98517
3552   -16964
3553  -105078
3554   -49126
3555    72223
3556    97584
3557    -8575
3558  -104795
3559   -55145
3560    71427
3561    98884
3562    -9356
3563  -104797
3564   -59288
3565    64580
3566   101349
3567    -3402
3568  -103392
3569   -60071
3570    65047
3571    99848
3572      490
3573  -100143
3574   -66689
3575    61465
3576   105211
3577     2825
3578  -100754
3579   -64543
3580    58316
3581   100716
3582     9068
3583   -97707
3584   -72391
3585    53629
3586   105917
3587    12144
3588   -96073
3589   -72383
3590    48857
3591   104585
3592    16756
3593   -94584
3594   -76428
3595    44660
3596   105778
3597    22988
3598   -89840
3599   -80652
3600    40899
3601   105375
3602    24385
3603   -90119
3604   -81422
3605    35135
3606   104008
3607    31770
3608   -85454
3609   -85317
3610    32609
3611   105983
3612    32260
3613   -85397
3614   -84997
3615    28653
3616   104588
3617    38581
3618   -81787
3619   -88296
3620    27146
3621   104354
3622    39679
3623   -79740
3624   -90668
3625    21185
3626   104759
3627    42909
3628   -76993
3629   -91882
3630    18574
3631   101552
3632    46354
3633   -72627
3634   -94762
3635    12781
3636   104162
3637    51041
3638   -71218
3639   -93589
3640     9852
3641    99521
3642    55635
3643   -64404
3644   -98834
3645     4348
3646   100900
3647    58284
3648   -63505
3649   -97089
3650     -260
3651    96397
3652    61491
3653   -58857
3654   -98388
3655    -4597
3656    95072
3657    65945
3658   -55502
3659  -100896
3660    -7502
3661    95965
3662    67147
3663   -52508
3664   -98341
3665   -10179
3666    92377
3667    71761
3668   -49086
3669  -103597
3670   -13757
3671    93123
3672    70843
3673   -46461
3674  -102182
3675   -18860
3676    90746
3677    75762
3678   -42931
3679  -102113
3680   -22669
3681    86469
3682    78611
3683   -36710
3684  -103018
3685   -27163
3686    88079
3687    81065
3688   -35275
3689  -100509
3690   -32543
3691    79959
3692    85648
3693   -28110
3694  -104915
3695   -35592
3696    82146
3697    85070
3698   -28161
3699  -100007
3700   -39747
3701    74364
3702    89611
3703   -20894
3704  -102962
3705   -42137
3706    76596
3707    89167
3708   -18949
3709   -99741
3710   -46181
3711    70514
3712    92327
3713   -14409
3714  -101066
3715   -46073
3716    68941
3717    90246
3718    -9726
3719  -101039
3720   -53771
3721    68956
3722    94556
3723   -10953
3724   -97591
3725   -52313
3726    61494
3727    94404
3728      -26
3729  -100146
3730   -61199
3731    63079
3732    97380
3733     -680
3734   -92954
3735   -61067
3736    53695
3737    99360
3738     7088
3739   -95625
3740   -65153
3741    53563
3742    96770
3743    10669
3744   -89711
3745   -70609
3746    48670
3747   101232
3748    12303
3749   -90059
3750   -68374
3751    43766
3752    98047
3753    22421
3754   -88285
3755   -77955
3756    43249
3757   101623
3758    17097
3759   -87196
3760   -73087
3761    35310
3762    99172
3763    28589
3764   -87158
3765   -80803
3766    40026
3767   100983
3768    24627
3769   -80821
3770   -78683
3771    30230
3772   101989
3773    33426
3774   -83284
3775   -82864
3776    31214
3777    97848
3778    34011
3779   -74447
3780   -84833
3781    21342
3782   102543
3783    38070
3784   -76937
3785   -84403
3786    19716
3787    94810
3788    46375
3789   -68830
3790   -92846
3791    15961
3792   102852
3793    44037
3794   -68665
3795   -85450
3796     8228
3797    94728
3798    55490
3799   -64997
3800   -96107
3801     9521
3802    97702
3803    50679
3804   -62597
3805   -91422
3806      331
3807    94755
3808    58743
3809   -63490
3810   -95221
3811     3588
3812    93355
3813    57667
3814   -55015
3815   -96587
3816    -5129
3817    96853
3818    63121
3819   -57023
3820   -93821
3821    -4815
3822    89336
3823    65628
3824   -47288
3825   -99889
3826   -11925
3827    92750
3828    66157
3829   -47977
3830   -94243
3831   -15876
3832    85535
3833    72668
3834   -40920
3835  -100568
3836   -19698
3837    86500
3838    70441
3839   -37349
3840   -95178
3841   -25334
3842    82237
3843    78756
3844   -35409
3845   -99401
3846   -25331
3847    80050
3848    76539
3849   -29149
3850   -98734
3851   -33209
3852    81976
3853    80979
3854   -32793
3855   -96690
3856   -31177
3857    74003
3858    83138
3859   -21609
3860  -100376
3861   -37636
3862    78920
3863    82073
3864   -24864
3865   -95152
3866   -38416
3867    70021
3868    87530
3869   -16297
3870  -100373
3871   -41669
3872    71317
3873    84565
3874   -13799
3875   -94994
3876   -49102
3877    64992
3878    91406
3879    -9515
3880   -95569
3881   -49721
3882    62372
3883    88332
3884    -1812
3885   -93664
3886   -57939
3887    61213
3888    93926
3889    -3509
3890   -91370
3891   -55256
3892    53981
3893    92741
3894     5476
3895   -92282
3896   -62102
3897    54704
3898    94150
3899     3758
3900   -88890
3901   -62493
3902    48346
3903    96008
3904    10912
3905   -90343
3906   -64233
3907    48831
3908    95495
3909    13387
3910   -86524
3911   -68467
3912    43695
3913    97351
3914    15726
3915   -87857
3916   -68696
3917    39962
3918    94674
3919    21445
3920   -83671
3921   -76728
3922    38312
3923    98778
3924    22292
3925   -79762
3926   -73565
3927    30572
3928    96313
3929    31748
3930   -79217
3931   -81358
3932    30414
3933    96323
3934    31457
3935   -73466
3936   -81546
3937    21998
3938    96525
3939    37299
3940   -75498
3941   -83260
3942    21263
3943    93156
3944    41319
3945   -68248
3946   -86335
3947    16533
3948    98428
3949    42683
3950   -69329
3951   -84451
3952    13225
3953    93104
3954    47845
3955   -65234
3956   -89234
3957    11961
3958    95931
3959    46640
3960   -64226
3961   -87495
3962     5481
3963    92232
3964    55344
3965   -60996
3966   -92228
3967     4954
3968    92870
3969    53909
3970   -55725
3971   -90732
3972    -3067
3973    91776
3974    60349
3975   -54273
3976   -91848
3977    -5614
3978    86976
3979    61155
3980   -47410
3981   -93971
3982   -11448
3983    88302
3984    64766
3985   -46581
3986   -91976
3987   -13520
3988    82797
3989    68483
3990   -39957
3991   -95887
3992   -17006
3993    85721
3994    68670
3995   -39493
3996   -91775
3997   -21390
3998    79522
3999    72932
4000   -36521
4001   -95695
4002   -22960
4003    80577
4004    72620
4005   -32581
4006   -94634
4007   -27897
4008    78794
4009    76442
4010   -31504
4011   -94497
4012   -28530
4013    74087
4014    78871
4015   -23426
4016   -94618
4017   -35595
4018    75111
4019    78476
4020   -23446
4021   -92343
4022   -37329
4023    67091
4024    82042
4025   -15546
4026   -95272
4027   -42823
4028    67009
4029    82499
4030   -14097
4031   -89654
4032   -44590
4033    62183
4034    85752
4035    -9226
4036   -92548
4037   -46786
4038    61408
4039    85050
4040    -6762
4041   -89339
4042   -52258
4043    57676
4044    87324
4045    -5139
4046   -90086
4047   -50388
4048    55212
4049    87136
4050      720
4051   -88535
4052   -57346
4053    54654
4054    90125
4055      927
4056   -86592
4057   -56448
4058    48898
4059    90094
4060     8910
4061   -86922
4062   -61796
4063    49303
4064    90483
4065     8883
4066   -82417
4067   -63558
4068    42631
4069    91428
4070    16141
4071   -81883
4072   -66101
4073    39606
4074    90804
4075    19067
4076   -77897
4077   -69449
4078    35193
4079    92360
4080    21759
4081   -78134
4082   -69140
4083    32798
4084    89734
4085    26578
4086   -74143
4087   -76186
4088    30025
4089    92933
4090    27455
4091   -74817
4092   -74015
4093    27308
4094    90780
4095    32040
4096   -71258
4097   -77491
4098    23125
4099    93616
4100    33841
4101   -69948
4102   -78227
4103    20027
4104    90084
4105    38079
4106   -68399
4107   -80942
4108    17892
4109    90142
4110    40918
4111   -63866
4112   -81601
4113    11990
4114    91793
4115    44482
4116   -63325
4117   -81921
4118     8846
4119    86450
4120    48368
4121   -55340
4122   -86438
4123     2360
4124    88190
4125    49536
4126   -55352
4127   -84027
4128     1300
4129    85141
4130    54591
4131   -51027
4132   -87045
4133    -2457
4134    85957
4135    56031
4136   -50120
4137   -86774
4138    -4904
4139    83703
4140    59390
4141   -48577
4142   -89918
4143    -8243
4144    83185
4145    60798
4146   -43981
4147   -89484
4148   -12075
4149    83501
4150    64337
4151   -43953
4152   -89987
4153   -13878
4154    79512
4155    65256
4156   -37556
4157   -91276
4158   -21240
4159    79459
4160    69330
4161   -36573
4162   -90905
4163   -22476
4164    74383
4165    70250
4166   -29767
4167   -91406
4168   -26328
4169    73601
4170    73770
4171   -25555
4172   -89306
4173   -30807
4174    69968
4175    74946
4176   -23034
4177   -90214
4178   -32280
4179    67367
4180    74679
4181   -19134
4182   -89544
4183   -39205
4184    66424
4185    79127
4186   -19504
4187   -88899
4188   -37617
4189    63062
4190    78968
4191   -12394
4192   -87877
4193   -42586
4194    63337
4195    83324
4196   -11536
4197   -86610
4198   -43022
4199    59347
4200    81973
4201    -7371
4202   -88130
4203   -49219
4204    57443
4205    83893
4206    -4161
4207   -86509
4208   -51661
4209    52216
4210    86139
4211      496
4212   -85749
4213   -52679
4214    50422
4215    84597
4216     5868
4217   -80874
4218   -57477
4219    45762
4220    88638
4221     7319
4222   -82492
4223   -57607
4224    43107
4225    85350
4226    12394
4227   -77936
4228   -63942
4229    41332
4230    88339
4231    12439
4232   -78776
4233   -62792
4234    37587
4235    87125
4236    18432
4237   -75741
4238   -66408
4239    36074
4240    88165
4241    19821
4242   -74010
4243   -69304
4244    31675
4245    90274
4246    24177
4247   -74300
4248   -69971
4249    28788
4250    87008
4251    26677
4252   -69513
4253   -72855
4254    24143
4255    91566
4256    30553
4257   -70621
4258   -72148
4259    22296
4260    86100
4261    34193
4262   -64844
4263   -76293
4264    16940
4265    87555
4266    36837
4267   -63750
4268   -75968
4269    13445
4270    84072
4271    41838
4272   -59985
4273   -79462
4274    11910
4275    86071
4276    42045
4277   -56509
4278   -79054
4279     6532
4280    84955
4281    47724
4282   -56405
4283   -81433
4284     7494
4285    83443
4286    47778
4287   -52341
4288   -83699
4289     -224
4290    84229
4291    51777
4292   -52160
4293   -83373
4294     -527
4295    81353
4296    53095
4297   -47315
4298   -85875
4299    -6442
4300    82710
4301    57177
4302   -45961
4303   -83695
4304    -8370
4305    78730
4306    60768
4307   -41580
4308   -86948
4309   -12245
4310    78061
4311    60656
4312   -38222
4313   -85032
4314   -18019
4315    74905
4316    63936
4317   -36547
4318   -86519
4319   -18737
4320    72591
4321    64116
4322   -29456
4323   -84246
4324   -22851
4325    71188
4326    69919
4327   -30498
4328   -86491
4329   -24787
4330    69667
4331    69284
4332   -24037
4333   -87093
4334   -29614
4335    69141
4336    72435
4337   -24831
4338   -88393
4339   -31956
4340    65688
4341    73686
4342   -18675
4343   -87284
4344   -34383
4345    66323
4346    75699
4347   -15986
4348   -85718
4349   -39027
4350    61288
4351    78107
4352   -13341
4353   -85512
4354   -38882
4355    59577
4356    76206
4357    -8786
4358   -82651
4359   -45150
4360    54713
4361    80767
4362    -5252
4363   -83817
4364   -45029
4365    52692
4366    78455
4367    -1799
4368   -80200
4369   -50426
4370    50016
4371    80746
4372     1352
4373   -79596
4374   -51564
4375    47396
4376    82142
4377     5326
4378   -80160
4379   -55574
4380    45122
4381    82744
4382     6642
4383   -77903
4384   -58318
4385    41808
4386    85463
4387    10783
4388   -78095
4389   -59644
4390    40678
4391    84475
4392    14770
4393   -74784
4394   -63665
4395    35710
4396    85970
4397    17199
4398   -74700
4399   -64503
4400    33828
4401    84786
4402    20133
4403   -71529
4404   -66041
4405    28030
4406    85383
4407    24384
4408   -69331
4409   -66618
4410    26406
4411    83291
4412    28094
4413   -65762
4414   -70159
4415    22264
4416    83823
4417    30349
4418   -63378
4419   -70040
4420    18763
4421    83371
4422    34847
4423   -62654
4424   -73915
4425    16756
4426    82868
4427    34812
4428   -60931
4429   -74551
4430    13408
4431    83716
4432    40953
4433   -59226
4434   -77442
4435    10187
4436    83245
4437    41811
4438   -55642
4439   -77635
4440     6941
4441    82608
4442    45058
4443   -54653
4444   -78821
4445     3576
4446    80070
4447    46688
4448   -50741
4449   -80755
4450      455
4451    80040
4452    49799
4453   -46835
4454   -79327
4455    -3493
4456    77948
4457    53928
4458   -44688
4459   -80805
4460    -6307
4461    75673
4462    54471
4463   -41414
4464   -79822
4465   -10863
4466    73835
4467    57816
4468   -38223
4469   -81981
4470   -13208
4471    73225
4472    59148
4473   -36533
4474   -82393
4475   -16251
4476    72900
4477    62847
4478   -33274
4479   -82528
4480   -18310
4481    70984
4482    64273
4483   -30666
4484   -84317
4485   -22186
4486    69880
4487    64893
4488   -27564
4489   -82171
4490   -25207
4491    65981
4492    67875
4493   -23929
4494   -83678
4495   -27419
4496    65799
4497    68973
4498   -20640
4499   -80036
4500   -31452
4501    61386
4502    72867
4503   -16617
4504   -80939
4505   -34544
4506    59552
4507    71581
4508   -13960
4509   -79699
4510   -38743
4511    55837
4512    73577
4513   -10742
4514   -80153
4515   -40020
4516    54226
4517    75010
4518    -6685
4519   -80145
4520   -43789
4521    54236
4522    75622
4523    -5032
4524   -77880
4525   -44727
4526    49742
4527    78879
4528      258
4529   -80515
4530   -48893
4531    49648
4532    77615
4533       57
4534   -76868
4535   -51338
4536    44736
4537    80172
4538     4902
4539   -76260
4540   -53246
4541    43527
4542    79606
4543     9246
4544   -73344
4545   -55954
4546    39211
4547    80343
4548    11431
4549   -71921
4550   -57846
4551    34145
4552    79742
4553    16220
4554   -71138
4555   -60348
4556    32992
4557    79694
4558    16978
4559   -68447
4560   -60496
4561    26929
4562    80386
4563    22410
4564   -67838
4565   -63484
4566    28799
4567    80437
4568    24747
4569   -64482
4570   -65234
4571    23837
4572    81746
4573    27049
4574   -65479
4575   -67113
4576    21696
4577    79450
4578    30947
4579   -62353
4580   -69689
4581    19381
4582    82353
4583    32337
4584   -59820
4585   -70190
4586    14563
4587    79673
4588    36065
4589   -57359
4590   -73907
4591    13963
4592    79170
4593    36231
4594   -53362
4595   -71252
4596     6276
4597    77615
4598    41377
4599   -52786
4600   -73800
4601     6951
4602    75655
4603    42495
4604   -47598
4605   -74109
4606      959
4607    77035
4608    46714
4609   -47665
4610   -72570
4611     -600
4612    73169
4613    49014
4614   -43455
4615   -77123
4616    -3432
4617    75964
4618    50011
4619   -43394
4620   -74826
4621    -8056
4622    71514
4623    55907
4624   -39605
4625   -80337
4626    -8547
4627    73444
4628    52833
4629   -37266
4630   -76540
4631   -14379
4632    70093
4633    60140
4634   -34582
4635   -80487
4636   -13438
4637    68535
4638    57469
4639   -29971
4640   -78382
4641   -20312
4642    67347
4643    60776
4644   -29769
4645   -78673
4646   -20483
4647    62907
4648    62664
4649   -23072
4650   -78960
4651   -25431
4652    64964
4653    63710
4654   -22842
4655   -75875
4656   -27241
4657    57417
4658    67267
4659   -17407
4660   -80920
4661   -30698
4662    60682
4663    66895
4664   -17510
4665   -76299
4666   -33862
4667    55233
4668    72267
4669   -13493
4670   -79692
4671   -34512
4672    56368
4673    69819
4674    -9364
4675   -77503
4676   -40240
4677    53678
4678    73479
4679    -8710
4680   -77210
4681   -40011
4682    49949
4683    73235
4684    -2755
4685   -77195
4686   -45346
4687    50632
4688    73081
4689    -2751
4690   -72055
4691   -45161
4692    44318
4693    74669
4694     3287
4695   -75481
4696   -48788
4697    43452
4698    74786
4699     5243
4700   -69452
4701   -51558
4702    37782
4703    77080
4704     8057
4705   -72191
4706   -52609
4707    37752
4708    75191
4709    12836
4710   -68946
4711   -56970
4712    34491
4713    78377
4714    12979
4715   -68292
4716   -55456
4717    31506
4718    78047
4719    18950
4720   -67988
4721   -61496
4722    30941
4723    79877
4724    19690
4725   -65074
4726   -60776
4727    24795
4728    78697
4729    24932
4730   -65005
4731   -64847
4732    25305
4733    77832
4734    24464
4735   -61286
4736   -64509
4737    19941
4738    77838
4739    29660
4740   -58984
4741   -66017
4742    17179
4743    76184
4744    31566
4745   -55066
4746   -68828
4747    13494
4748    76818
4749    33717
4750   -54323
4751   -68120
4752    10079
4753    73584
4754    38433
4755   -51483
4756   -72121
4757     8370
4758    75026
4759    39168
4760   -49643
4761   -69844
4762     4426
4763    73761
4764    42982
4765   -48540
4766   -74184
4767     3418
4768    75110
4769    44313
4770   -46204
4771   -74058
4772    -1108
4773    73952
4774    47545
4775   -43342
4776   -74548
4777    -3126
4778    71111
4779    49309
4780   -39559
4781   -75443
4782    -6761
4783    71803
4784    51714
4785   -37323
4786   -73779
4787   -10339
4788    66890
4789    53777
4790   -33521
4791   -76503
4792   -12534
4793    67708
4794    54581
4795   -32617
4796   -74276
4797   -15742
4798    63841
4799    58662
4800   -28916
4801   -75850
4802   -18087
4803    63275
4804    57949
4805   -25583
4806   -75445
4807   -22366
4808    63293
4809    61386
4810   -23769
4811   -76246
4812   -24581
4813    59554
4814    63441
4815   -19276
4816   -76778
4817   -27632
4818    60138
4819    64676
4820   -20243
4821   -75394
4822   -30558
4823    55992
4824    66997
4825   -14237
4826   -75520
4827   -31372
4828    55766
4829    66713
4830   -13201
4831   -74365
4832   -34812
4833    51497
4834    68630
4835    -8582
4836   -72905
4837   -37614
4838    49537
4839    69566
4840    -4721
4841   -72418
4842   -40955
4843    46626
4844    70065
4845    -2619
4846   -71406
4847   -42426
4848    45474
4849    69834
4850      967
4851   -70690
4852   -45567
4853    42874
4854    73407
4855     2371
4856   -70371
4857   -47442
4858    39144
4859    71893
4860     5863
4861   -70999
4862   -50556
4863    40284
4864    74031
4865     8523
4866   -68239
4867   -52909
4868    35093
4869    74525
4870    11488
4871   -67988
4872   -53944
4873    33753
4874    74985
4875    15240
4876   -65304
4877   -55875
4878    30224
4879    75538
4880    16411
4881   -63291
4882   -56140
4883    26845
4884    73009
4885    20984
4886   -60757
4887   -59541
4888    25725
4889    74684
4890    22299
4891   -59501
4892   -59170
4893    20220
4894    73160
4895    25090
4896   -57279
4897   -62562
4898    18791
4899    74081
4900    27186
4901   -56205
4902   -63225
4903    15680
4904    74791
4905    29937
4906   -55022
4907   -65812
4908    13191
4909    72963
4910    33321
4911   -51301
4912   -66805
4913    10163
4914    75109
4915    36415
4916   -51686
4917   -67215
4918     6586
4919    71587
4920    39801
4921   -48047
4922   -69178
4923     4308
4924    73056
4925    41209
4926   -46481
4927   -69367
4928      765
4929    68615
4930    42944
4931   -42396
4932   -70956
4933     -787
4934    69971
4935    45107
4936   -40366
4937   -69662
4938    -5253
4939    67207
4940    47330
4941   -37236
4942   -70969
4943    -6953
4944    66031
4945    49573
4946   -34771
4947   -72541
4948   -11621
4949    65918
4950    51349
4951   -34043
4952   -71790
4953   -11903
4954    63200
4955    54257
4956   -29824
4957   -74215
4958   -17258
4959    63937
4960    57435
4961   -28724
4962   -73868
4963   -17934
4964    61147
4965    57836
4966   -24281
4967   -74419
4968   -21174
4969    59659
4970    59159
4971   -23465
4972   -73014
4973   -24316
4974    57385
4975    60815
4976   -19535
4977   -74187
4978   -26129
4979    55738
4980    61212
4981   -15749
4982   -70487
4983   -30462
4984    54346
4985    63662
4986   -14141
4987   -70291
4988   -29925
4989    50991
4990    62950
4991    -9103
4992   -70750
4993   -35062
4994    50269
4995    65299
4996    -8218
4997   -70928
4998   -36280
4999    46005
5000    66649
5001    -3684
5002   -71408
5003   -40847
5004    46400
5005    68769
5006    -2962
5007   -69181
5008   -41816
5009    42405
5010    70234
5011      989
5012   -70617
5013   -43726
5014    41724
5015    68773
5016     3303
5017   -65699
5018   -47345
5019    38318
5020    71811
5021     6469
5022   -66530
5023   -46314
5024    35914
5025    69395
5026     9874
5027   -63804
5028   -51429
5029    32663
5030    70087
5031    10021
5032   -63410
5033   -50384
5034    29636
5035    68739
5036    14544
5037   -62085
5038   -53413
5039    28093
5040    70773
5041    16066
5042   -59578
5043   -55295
5044    24699
5045    71728
5046    20730
5047   -59324
5048   -56866
5049    24205
5050    70493
5051    21648
5052   -56173
5053   -60310
5054    19292
5055    72618
5056    25165
5057   -56279
5058   -59440
5059    17436
5060    70936
5061    28366
5062   -53425
5063   -63390
5064    13902
5065    71163
5066    28567
5067   -52873
5068   -62050
5069    11174
5070    69944
5071    33386
5072   -50753
5073   -64763
5074     9616
5075    68186
5076    34599
5077   -45534
5078   -63269
5079     5530
5080    68733
5081    37746
5082   -46952
5083   -64433
5084     4386
5085    66458
5086    39792
5087   -42133
5088   -65686
5089     -749
5090    67916
5091    39971
5092   -41174
5093   -65440
5094    -1501
5095    65155
5096    45713
5097   -37657
5098   -70096
5099    -4891
5100    67361
5101    45218
5102   -36664
5103   -68340
5104    -8570
5105    64257
5106    49262
5107   -34584
5108   -70248
5109    -8709
5110    63497
5111    48590
5112   -30703
5113   -69230
5114   -14168
5115    62741
5116    52681
5117   -30375
5118   -71108
5119   -13254
5120    57784
5121    52834
5122   -23633
5123   -69322
5124   -18412
5125    58978
5126    54378
5127   -25638
5128   -68379
5129   -19401
5130    54370
5131    55857
5132   -20559
5133   -70816
5134   -22860
5135    56104
5136    56327
5137   -19305
5138   -67785
5139   -27117
5140    51764
5141    61072
5142   -15383
5143   -69220
5144   -26496
5145    52035
5146    59568
5147   -12343
5148   -67924
5149   -33717
5150    49605
5151    63859
5152   -11664
5153   -68900
5154   -31045
5155    46196
5156    62341
5157    -5549
5158   -68555
5159   -37188
5160    48143
5161    64246
5162    -7549
5163   -65219
5164   -36629
5165    41546
5166    65658
5167     -391
5168   -68874
5169   -39144
5170    42037
5171    63192
5172      177
5173   -62345
5174   -41598
5175    38116
5176    67031
5177     2233
5178   -66081
5179   -41937
5180    36768
5181    63701
5182     6572
5183   -60840
5184   -47377
5185    34162
5186    69265
5187     7022
5188   -63223
5189   -45656
5190    31360
5191    65517
5192    12811
5193   -60929
5194   -50633
5195    30450
5196    69830
5197    12003
5198   -58057
5199   -50736
5200    25097
5201    69433
5202    18622
5203   -58531
5204   -54306
5205    25401
5206    69356
5207    17536
5208   -54356
5209   -55667
5210    20031
5211    70951
5212    21653
5213   -56140
5214   -55040
5215    19648
5216    65958
5217    24962
5218   -50962
5219   -58436
5220    16105
5221    69236
5222    25354
5223   -52244
5224   -56145
5225    14725
5226    65191
5227    29272
5228   -49041
5229   -61022
5230    12368
5231    66453
5232    30006
5233   -47259
5234   -60625
5235     6906
5236    66612
5237    34081
5238   -46270
5239   -61735
5240     7097
5241    65376
5242    36126
5243   -41842
5244   -63577
5245     1993
5246    66962
5247    37880
5248   -42201
5249   -63646
5250      711
5251    62836
5252    41336
5253   -36916
5254   -66405
5255    -2995
5256    65865
5257    41957
5258   -37737
5259   -63923
5260    -5655
5261    61480
5262    45381
5263   -34035
5264   -66584
5265    -6846
5266    62546
5267    43794
5268   -31826
5269   -64863
5270   -11306
5271    60395
5272    48658
5273   -31266
5274   -66083
5275   -10718
5276    56940
5277    48490
5278   -25321
5279   -66168
5280   -15389
5281    58564
5282    52809
5283   -27227
5284   -66901
5285   -15658
5286    54287
5287    52839
5288   -20562
5289   -68926
5290   -20990
5291    55960
5292    54133
5293   -20847
5294   -66346
5295   -23658
5296    51454
5297    57898
5298   -16904
5299   -69023
5300   -24600
5301    51491
5302    56293
5303   -14259
5304   -66269
5305   -28114
5306    49795
5307    59672
5308   -13573
5309   -66777
5310   -28526
5311    47406
5312    58047
5313    -8575
5314   -65237
5315   -32436
5316    47062
5317    60636
5318    -8946
5319   -63652
5320   -31939
5321    42959
5322    61656
5323    -3891
5324   -64713
5325   -35508
5326    42410
5327    61262
5328    -1642
5329   -61366
5330   -38485
5331    37985
5332    63954
5333     1340
5334   -64298
5335   -38582
5336    37617
5337    62112
5338     5832
5339   -60548
5340   -44926
5341    34869
5342    66427
5343     5561
5344   -61956
5345   -43346
5346    31809
5347    65042
5348    11731
5349   -60683
5350   -48469
5351    30468
5352    66129
5353    10071
5354   -57752
5355   -47569
5356    25880
5357    66228
5358    15139
5359   -58067
5360   -49623
5361    26906
5362    64170
5363    15601
5364   -53429
5365   -50780
5366    22437
5367    66924
5368    18306
5369   -55190
5370   -50662
5371    20782
5372    63366
5373    20361
5374   -49385
5375   -54843
5376    17775
5377    66350
5378    22679
5379   -52081
5380   -52884
5381    14435
5382    63958
5383    26834
5384   -47466
5385   -58380
5386    14167
5387    66206
5388    27362
5389   -47239
5390   -58013
5391     8599
5392    64126
5393    31238
5394   -45941
5395   -60679
5396     9346
5397    63128
5398    32257
5399   -41464
5400   -61226
5401     3438
5402    63669
5403    34536
5404   -41503
5405   -59441
5406     4411
5407    61580
5408    36385
5409   -37052
5410   -61904
5411      367
5412    62231
5413    36942
5414   -37420
5415   -59023
5416    -2042
5417    57838
5418    40625
5419   -35082
5420   -63393
5421    -3474
5422    59446
5423    41159
5424   -32588
5425   -61001
5426    -7648
5427    58753
5428    46001
5429   -31861
5430   -64310
5431    -8500
5432    56476
5433    45479
5434   -26363
5435   -64873
5436   -14546
5437    56708
5438    49026
5439   -26743
5440   -65218
5441   -14633
5442    53565
5443    49721
5444   -21127
5445   -64921
5446   -18761
5447    54964
5448    50696
5449   -22766
5450   -62375
5451   -19723
5452    50351
5453    53720
5454   -17845
5455   -65738
5456   -21207
5457    50278
5458    51742
5459   -17037
5460   -62848
5461   -24441
5462    48190
5463    54070
5464   -15089
5465   -62957
5466   -24144
5467    46424
5468    54460
5469   -10665
5470   -61731
5471   -28852
5472    44932
5473    58506
5474    -9500
5475   -62014
5476   -30544
5477    42206
5478    57366
5479    -5333
5480   -62408
5481   -34605
5482    41417
5483    59488
5484    -3737
5485   -60914
5486   -36042
5487    37468
5488    60559
5489     -514
5490   -61792
5491   -37245
5492    37795
5493    59371
5494     1882
5495   -59049
5496   -40452
5497    34418
5498    62610
5499     4114
5500   -59047
5501   -40532
5502    33697
5503    60707
5504     6693
5505   -57685
5506   -43365
5507    31143
5508    61750
5509     6948
5510   -55750
5511   -42779
5512    27530
5513    61624
5514     9616
5515   -54974
5516   -45862
5517    26897
5518    62458
5519    11650
5520   -53125
5521   -47359
5522    23525
5523    62477
5524    16627
5525   -54274
5526   -48649
5527    21546
5528    61686
5529    18995
5530   -50952
5531   -51500
5532    19258
5533    65069
5534    21275
5535   -49295
5536   -51726
5537    15788
5538    61965
5539    23856
5540   -47284
5541   -55021
5542    14045
5543    62713
5544    25077
5545   -47508
5546   -54425
5547    12431
5548    60779
5549    26702
5550   -44368
5551   -55664
5552    10367
5553    61710
5554    28031
5555   -43730
5556   -55641
5557     6834
5558    60679
5559    30657
5560   -40889
5561   -56678
5562     6162
5563    58936
5564    31659
5565   -39448
5566   -58164
5567     1277
5568    60222
5569    35532
5570   -38133
5571   -58664
5572      781
5573    57929
5574    38090
5575   -34833
5576   -59325
5577    -3639
5578    59041
5579    40582
5580   -33113
5581   -60432
5582    -6620
5583    57315
5584    41856
5585   -30204
5586   -61226
5587    -8301
5588    55684
5589    43983
5590   -27951
5591   -62147
5592   -11254
5593    54486
5594    43227
5595   -26563
5596   -60477
5597   -10686
5598    53439
5599    45083
5600   -23467
5601   -61803
5602   -13750
5603    51992
5604    46376
5605   -22862
5606   -59936
5607   -16364
5608    51379
5609    48476
5610   -19174
5611   -61413
5612   -18770
5613    48451
5614    49030
5615   -16915
5616   -58996
5617   -22085
5618    47806
5619    51646
5620   -14798
5621   -60898
5622   -24266
5623    45386
5624    53134
5625   -11323
5626   -61369
5627   -27107
5628    44018
5629    54575
5630    -9508
5631   -60842
5632   -28580
5633    42504
5634    55898
5635    -7178
5636   -60026
5637   -31082
5638    41366
5639    56219
5640    -4838
5641   -59564
5642   -31912
5643    39493
5644    55577
5645    -2913
5646   -56584
5647   -33690
5648    37425
5649    57863
5650     -997
5651   -58447
5652   -34645
5653    35275
5654    56075
5655     1772
5656   -56423
5657   -37443
5658    33629
5659    57822
5660     2164
5661   -55998
5662   -39319
5663    30809
5664    58322
5665     6397
5666   -55763
5667   -39806
5668    29009
5669    60603
5670     8915
5671   -54511
5672   -43278
5673    26624
5674    60213
5675    12062
5676   -53185
5677   -45327
5678    25393
5679    60424
5680    13632
5681   -51113
5682   -46026
5683    21752
5684    60123
5685    16413
5686   -50104
5687   -46509
5688    21705
5689    59801
5690    16951
5691   -49639
5692   -48054
5693    16928
5694    61048
5695    19979
5696   -47480
5697   -49160
5698    16929
5699    59085
5700    21818
5701   -45414
5702   -51069
5703    14360
5704    58903
5705    22398
5706   -43562
5707   -51072
5708    11147
5709    59656
5710    26384
5711   -43038
5712   -54202
5713     9122
5714    58803
5715    28994
5716   -40443
5717   -55092
5718     6413
5719    58311
5720    30516
5721   -39647
5722   -54777
5723     4297
5724    58112
5725    33700
5726   -36724
5727   -56859
5728     1588
5729    57670
5730    35419
5731   -35699
5732   -56016
5733    -1665
5734    55707
5735    37237
5736   -32739
5737   -59200
5738    -1999
5739    55092
5740    36586
5741   -32236
5742   -56587
5743    -4005
5744    54611
5745    40292
5746   -30610
5747   -58566
5748    -6617
5749    53558
5750    39126
5751   -27145
5752   -56660
5753   -10075
5754    53101
5755    42797
5756   -24777
5757   -59376
5758   -10974
5759    50744
5760    43841
5761   -22064
5762   -59629
5763   -14916
5764    50510
5765    45456
5766   -21735
5767   -58354
5768   -17986
5769    48260
5770    48498
5771   -17812
5772   -60931
5773   -17787
5774    47546
5775    47694
5776   -15343
5777   -59106
5778   -22208
5779    44024
5780    51138
5781   -14534
5782   -58278
5783   -21682
5784    43851
5785    50188
5786   -11989
5787   -58380
5788   -25073
5789    42373
5790    52173
5791    -9726
5792   -56751
5793   -26621
5794    40318
5795    52307
5796    -7252
5797   -57625
5798   -27839
5799    40241
5800    51450
5801    -5924
5802   -55925
5803   -29430
5804    36891
5805    54002
5806    -2726
5807   -57277
5808   -32041
5809    36396
5810    54620
5811     -293
5812   -53830
5813   -35444
5814    33948
5815    56701
5816     1572
5817   -55799
5818   -36396
5819    31225
5820    56414
5821     6518
5822   -53289
5823   -40824
5824    29672
5825    57575
5826     5802
5827   -51849
5828   -39902
5829    26891
5830    58182
5831     9800
5832   -52245
5833   -42724
5834    25705
5835    56351
5836    10270
5837   -50173
5838   -41830
5839    22244
5840    58166
5841    13769
5842   -50330
5843   -42566
5844    22484
5845    56956
5846    14086
5847   -46381
5848   -44846
5849    18815
5850    58602
5851    16881
5852   -47464
5853   -46454
5854    17929
5855    56115
5856    19588
5857   -44287
5858   -48704
5859    14746
5860    58255
5861    21406
5862   -43471
5863   -49261
5864    10512
5865    57675
5866    24067
5867   -41412
5868   -50763
5869    10994
5870    56491
5871    25706
5872   -39081
5873   -50960
5874     6149
5875    56815
5876    29539
5877   -39192
5878   -51626
5879     6041
5880    55907
5881    29427
5882   -35580
5883   -52877
5884     3481
5885    56182
5886    30812
5887   -36960
5888   -52559
5889     2104
5890    54303
5891    33193
5892   -33664
5893   -54881
5894      855
5895    54023
5896    33873
5897   -32108
5898   -54061
5899    -3563
5900    52407
5901    37663
5902   -30762
5903   -56269
5904    -3936
5905    52225
5906    37867
5907   -27133
5908   -55689
5909    -8595
5910    51919
5911    40867
5912   -26180
5913   -55503
5914    -8524
5915    48035
5916    42341
5917   -21628
5918   -56595
5919   -14326
5920    49585
5921    43428
5922   -22065
5923   -55827
5924   -14722
5925    45834
5926    45755
5927   -18659
5928   -57603
5929   -16064
5930    46574
5931    44065
5932   -17760
5933   -54564
5934   -18265
5935    43567
5936    46547
5937   -14738
5938   -58092
5939   -18601
5940    44301
5941    46636
5942   -13937
5943   -55314
5944   -23422
5945    41853
5946    48991
5947   -11216
5948   -55909
5949   -24376
5950    39334
5951    49605
5952    -9071
5953   -55815
5954   -28263
5955    39191
5956    51646
5957    -6331
5958   -54003
5959   -28379
5960    36236
5961    51942
5962    -2673
5963   -54397
5964   -30769
5965    34907
5966    51780
5967    -1895
5968   -52231
5969   -33735
5970    32722
5971    53851
5972     -409
5973   -53602
5974   -33364
5975    31556
5976    52751
5977     2629
5978   -50920
5979   -35624
5980    29636
5981    53739
5982     4209
5983   -50969
5984   -35447
5985    27403
5986    54173
5987     7015
5988   -51530
5989   -38639
5990    27152
5991    53554
5992     6991
5993   -47832
5994   -38571
5995    23899
5996    54756
5997    12034
5998   -49189
5999   -41354
6000    21917
6001    54810
6002    12609
6003   -45977
6004   -43437
6005    19627
6006    56599
6007    15456
6008   -47236
6009   -43667
6010    17743
6011    54776
6012    17908
6013   -42789
6014   -46311
6015    15261
6016    56666
6017    19063
6018   -42918
6019   -45476
6020    13320
6021    55064
6022    21700
6023   -42142
6024   -47353
6025    12067
6026    54312
6027    21987
6028   -39415
6029   -48048
6030     9114
6031    54635
6032    24421
6033   -40247
6034   -49417
6035     9120
6036    52603
6037    26159
6038   -35973
6039   -50079
6040     4857
6041    53720
6042    30066
6043   -35831
6044   -49573
6045     3862
6046    52823
6047    30447
6048   -33365
6049   -52025
6050      904
6051    52591
6052    30850
6053   -30849
6054   -51173
6055    -1964
6056    51105
6057    34148
6058   -30052
6059   -52985
6060    -3504
6061    50458
6062    35550
6063   -26642
6064   -53067
6065    -6866
6066    49076
6067    38386
6068   -27227
6069   -53352
6070    -7918
6071    47342
6072    38566
6073   -24214
6074   -53171
6075    -9939
6076    48668
6077    40002
6078   -23520
6079   -53666
6080   -11677
6081    46347
6082    42864
6083   -22206
6084   -54806
6085   -13437
6086    45967
6087    41240
6088   -19213
6089   -53731
6090   -16937
6091    44610
6092    44424
6093   -16790
6094   -55358
6095   -17348
6096    42808
6097    44164
6098   -13101
6099   -53341
6100   -20473
6101    41086
6102    46710
6103   -13222
6104   -53693
6105   -21411
6106    37649
6107    47175
6108    -8209
6109   -53702
6110   -24993
6111    38846
6112    47970
6113    -8691
6114   -52171
6115   -26491
6116    35920
6117    48740
6118    -4685
6119   -52149
6120   -27141
6121    35557
6122    48032
6123    -3718
6124   -50258
6125   -30014
6126    33572
6127    51446
6128    -2043
6129   -52707
6130   -29827
6131    32756
6132    49757
6133     -588
6134   -50745
6135   -33367
6136    29951
6137    51345
6138     1625
6139   -50320
6140   -34124
6141    27808
6142    51270
6143     4164
6144   -49542
6145   -36202
6146    27588
6147    52007
6148     6403
6149   -47038
6150   -37408
6151    23432
6152    52108
6153    10033
6154   -48152
6155   -39280
6156    22261
6157    52392
6158    11824
6159   -45124
6160   -41557
6161    19954
6162    53814
6163    12929
6164   -44784
6165   -41409
6166    18242
6167    52182
6168    15789
6169   -43579
6170   -43722
6171    16949
6172    53538
6173    14819
6174   -42182
6175   -42911
6176    14883
6177    52677
6178    19317
6179   -41894
6180   -45381
6181    12940
6182    52162
6183    18952
6184   -38972
6185   -44757
6186    10174
6187    52671
6188    23384
6189   -38613
6190   -46212
6191     9751
6192    51557
6193    24110
6194   -36140
6195   -48502
6196     5286
6197    52894
6198    26357
6199   -34513
6200   -48164
6201     3544
6202    50364
6203    28347
6204   -32403
6205   -50116
6206     1670
6207    51311
6208    30480
6209   -31075
6210   -49835
6211      -67
6212    49318
6213    31834
6214   -30959
6215   -50306
6216     -852
6217    49219
6218    32726
6219   -28175
6220   -50723
6221    -4103
6222    48849
6223    34681
6224   -27388
6225   -50644
6226    -5464
6227    47598
6228    34508
6229   -25416
6230   -52902
6231    -7641
6232    46643
6233    36756
6234   -23554
6235   -50747
6236    -9011
6237    44971
6238    39180
6239   -21089
6240   -52701
6241   -11294
6242    44728
6243    38841
6244   -19283
6245   -51049
6246   -14857
6247    42318
6248    42984
6249   -16816
6250   -52023
6251   -15702
6252    41037
6253    42760
6254   -13861
6255   -51200
6256   -18147
6257    40474
6258    44267
6259   -13133
6260   -52444
6261   -19816
6262    39068
6263    43658
6264   -10539
6265   -51812
6266   -20903
6267    38711
6268    45585
6269   -11266
6270   -50816
6271   -22951
6272    36498
6273    46005
6274    -8340
6275   -51218
6276   -23080
6277    34979
6278    46492
6279    -6179
6280   -49549
6281   -26529
6282    33489
6283    48511
6284    -3746
6285   -50687
6286   -27515
6287    31634
6288    48117
6289    -1563
6290   -47985
6291   -30997
6292    29925
6293    49139
6294     1505
6295   -48681
6296   -32352
6297    27937
6298    49456
6299     4424
6300   -47384
6301   -34286
6302    26498
6303    49923
6304     5767
6305   -45436
6306   -34596
6307    24721
6308    50162
6309     7528
6310   -46607
6311   -36008
6312    24114
6313    49829
6314     8498
6315   -45054
6316   -37504
6317    21545
6318    51873
6319     9401
6320   -44930
6321   -37686
6322    20211
6323    51587
6324    13078
6325   -43151
6326   -40402
6327    18614
6328    50522
6329    12945
6330   -42237
6331   -40471
6332    15225
6333    49504
6334    17093
6335   -40638
6336   -41307
6337    14006
6338    50642
6339    17848
6340   -38363
6341   -42743
6342    10586
6343    50501
6344    22310
6345   -37678
6346   -43522
6347     9129
6348    48909
6349    22269
6350   -34822
6351   -45644
6352     6581
6353    50027
6354    24451
6355   -35519
6356   -45204
6357     6007
6358    48974
6359    25444
6360   -33065
6361   -46169
6362     3912
6363    50760
6364    26341
6365   -32834
6366   -47551
6367     2824
6368    47764
6369    28516
6370   -31316
6371   -48355
6372     1356
6373    48559
6374    29662
6375   -29555
6376   -47379
6377    -2573
6378    47933
6379    32758
6380   -27819
6381   -49944
6382    -3693
6383    46677
6384    32700
6385   -24960
6386   -49206
6387    -6956
6388    45264
6389    35569
6390   -23616
6391   -48896
6392    -7700
6393    43086
6394    36704
6395   -19943
6396   -49012
6397    -9976
6398    42345
6399    37118
6400   -18796
6401   -49271
6402   -13052
6403    41899
6404    38000
6405   -17352
6406   -50726
6407   -12867
6408    40911
6409    40289
6410   -16238
6411   -50564
6412   -15464
6413    40843
6414    41233
6415   -15126
6416   -50251
6417   -16997
6418    39413
6419    42023
6420   -13053
6421   -48788
6422   -18734
6423    37098
6424    44107
6425   -11629
6426   -49426
6427   -19930
6428    36609
6429    43031
6430    -8528
6431   -49170
6432   -22161
6433    34115
6434    45342
6435    -6285
6436   -47928
6437   -23686
6438    32339
6439    45761
6440    -4511
6441   -48418
6442   -27137
6443    31886
6444    44732
6445    -1861
6446   -47274
6447   -28291
6448    29089
6449    47569
6450      134
6451   -46460
6452   -28446
6453    28790
6454    47439
6455     1005
6456   -46084
6457   -31675
6458    27359
6459    48312
6460     2406
6461   -46733
6462   -31427
6463    25655
6464    47722
6465     4902
6466   -45630
6467   -33082
6468    24736
6469    47720
6470     6777
6471   -44247
6472   -35365
6473    23091
6474    49463
6475     8215
6476   -43275
6477   -35388
6478    20740
6479    49495
6480    10614
6481   -41241
6482   -36879
6483    18794
6484    48668
6485    12808
6486   -40478
6487   -37910
6488    15469
6489    48094
6490    14916
6491   -39518
6492   -39399
6493    13527
6494    47417
6495    16632
6496   -38678
6497   -41312
6498    12297
6499    48021
6500    18242
6501   -37369
6502   -42349
6503    11486
6504    48773
6505    19706
6506   -37146
6507   -42584
6508     9016
6509    49280
6510    21846
6511   -35715
6512   -43881
6513     8462
6514    47859
6515    22091
6516   -33147
6517   -43507
6518     5567
6519    47804
6520    25908
6521   -33099
6522   -45893
6523     2732
6524    47738
6525    26448
6526   -29733
6527   -45404
6528     1243
6529    46439
6530    28574
6531   -29432
6532   -46075
6533       -5
6534    45042
6535    29797
6536   -26633
6537   -47274
6538    -2579
6539    43492
6540    31327
6541   -24527
6542   -46657
6543    -4781
6544    43248
6545    32568
6546   -23195
6547   -47940
6548    -6465
6549    43876
6550    33298
6551   -22712
6552   -47564
6553    -8585
6554    42391
6555    35440
6556   -20086
6557   -48706
6558    -8648
6559    42839
6560    34783
6561   -18739
6562   -47148
6563   -12235
6564    41838
6565    37486
6566   -18328
6567   -48846
6568   -11662
6569    39769
6570    38326
6571   -16431
6572   -47817
6573   -15778
6574    38174
6575    39718
6576   -14309
6577   -47160
6578   -17834
6579    35374
6580    39304
6581   -10663
6582   -46927
6583   -18854
6584    35882
6585    40683
6586    -9786
6587   -46685
6588   -20912
6589    33807
6590    42271
6591    -6917
6592   -46872
6593   -22239
6594    33921
6595    43516
6596    -5993
6597   -47117
6598   -23558
6599    31139
6600    43718
6601    -4328
6602   -46820
6603   -24297
6604    31527
6605    43528
6606    -2145
6607   -46119
6608   -26871
6609    30011
6610    46044
6611     -868
6612   -45833
6613   -28774
6614    27240
6615    45350
6616     1490
6617   -46239
6618   -29283
6619    25570
6620    46046
6621     2142
6622   -43093
6623   -31256
6624    23435
6625    46716
6626     5620
6627   -44156
6628   -32055
6629    22156
6630    46050
6631     6978
6632   -40390
6633   -34313
6634    20482
6635    47571
6636     9053
6637   -41425
6638   -34481
6639    18191
6640    46332
6641    11773
6642   -40334
6643   -37416
6644    17411
6645    47201
6646    11623
6647   -39308
6648   -36830
6649    14624
6650    46324
6651    14532
6652   -38676
6653   -39812
6654    15519
6655    48143
6656    15231
6657   -37350
6658   -38631
6659    12068
6660    46600
6661    18010
6662   -36238
6663   -41919
6664    11539
6665    47209
6666    18649
6667   -34694
6668   -41138
6669     7497
6670    47125
6671    20940
6672   -33071
6673   -41840
6674     7727
6675    46083
6676    22349
6677   -31039
6678   -43045
6679     3772
6680    46869
6681    23614
6682   -30264
6683   -43462
6684     2695
6685    44057
6686    26979
6687   -28532
6688   -44487
6689      926
6690    44643
6691    27322
6692   -26355
6693   -43931
6694     -435
6695    43939
6696    29071
6697   -26542
6698   -46249
6699    -1628
6700    43998
6701    29573
6702   -23936
6703   -47000
6704    -4492
6705    43744
6706    30921
6707   -23188
6708   -45686
6709    -6610
6710    41676
6711    33604
6712   -20298
6713   -46650
6714    -7975
6715    39854
6716    33363
6717   -19938
6718   -45672
6719   -10350
6720    39424
6721    35000
6722   -16882
6723   -45995
6724   -11575
6725    38384
6726    35668
6727   -15005
6728   -45239
6729   -14269
6730    37440
6731    37698
6732   -13703
6733   -46249
6734   -15826
6735    36012
6736    37873
6737   -11070
6738   -45902
6739   -16271
6740    35305
6741    40518
6742   -10812
6743   -45997
6744   -17397
6745    33298
6746    40475
6747    -9734
6748   -46111
6749   -20661
6750    33598
6751    40750
6752    -7153
6753   -45352
6754   -21445
6755    31819
6756    42357
6757    -4164
6758   -45014
6759   -22783
6760    31287
6761    41684
6762    -2249
6763   -44227
6764   -25258
6765    28529
6766    42841
6767    -2821
6768   -44062
6769   -26007
6770    27502
6771    43107
6772     1135
6773   -42914
6774   -28098
6775    25434
6776    44276
6777     1519
6778   -42140
6779   -28675
6780    23710
6781    43589
6782     4631
6783   -42816
6784   -30372
6785    22142
6786    45350
6787     5218
6788   -41659
6789   -30764
6790    21916
6791    45589
6792     7256
6793   -40766
6794   -33286
6795    20319
6796    45474
6797     8844
6798   -40487
6799   -35513
6800    18500
6801    46088
6802     9983
6803   -39886
6804   -35128
6805    16908
6806    45348
6807    12530
6808   -38368
6809   -36453
6810    15185
6811    44915
6812    13409
6813   -36301
6814   -36248
6815    11922
6816    44998
6817    17036
6818   -34582
6819   -38856
6820    11131
6821    45483
6822    17412
6823   -33394
6824   -39203
6825     9190
6826    45622
6827    19536
6828   -32889
6829   -39546
6830     8021
6831    44733
6832    21748
6833   -31547
6834   -39920
6835     6073
6836    45291
6837    21584
6838   -30980
6839   -40420
6840     4681
6841    44082
6842    23819
6843   -30258
6844   -41324
6845     3523
6846    44284
6847    25229
6848   -28648
6849   -42496
6850     1245
6851    43686
6852    26863
6853   -26334
6854   -42753
6855      120
6856    42356
6857    27588
6858   -23627
6859   -44056
6860    -2930
6861    41572
6862    30194
6863   -22320
6864   -44114
6865    -4442
6866    40957
6867    29959
6868   -21213
6869   -42869
6870    -6732
6871    39703
6872    31923
6873   -19780
6874   -43913
6875    -7785
6876    38477
6877    32699
6878   -17840
6879   -44535
6880    -9890
6881    39066
6882    33567
6883   -17092
6884   -44180
6885   -12487
6886    37314
6887    35066
6888   -15146
6889   -45330
6890   -13789
6891    36671
6892    36043
6893   -13111
6894   -44311
6895   -15069
6896    36639
6897    37207
6898   -11946
6899   -45981
6900   -16565
6901    34012
6902    38748
6903   -10136
6904   -44107
6905   -18487
6906    33522
6907    39147
6908    -9221
6909   -44599
6910   -19128
6911    29935
6912    39889
6913    -6175
6914   -43246
6915   -22204
6916    30354
6917    40397
6918    -5335
6919   -42693
6920   -22441
6921    27686
6922    41090
6923    -1757
6924   -43035
6925   -23848
6926    27626
6927    40739
6928    -1367
6929   -41602
6930   -25893
6931    26534
6932    42185
6933      -59
6934   -41848
6935   -26568
6936    25369
6937    42951
6938     2371
6939   -41796
6940   -28732
6941    24401
6942    43310
6943     3556
6944   -41804
6945   -29126
6946    22288
6947    42480
6948     5366
6949   -40403
6950   -30837
6951    20934
6952    43965
6953     7764
6954   -38292
6955   -32106
6956    19826
6957    43620
6958     9810
6959   -38435
6960   -32714
6961    16504
6962    43318
6963    10205
6964   -36280
6965   -34310
6966    15761
6967    42872
6968    12774
6969   -35564
6970   -35149
6971    15066
6972    43744
6973    14129
6974   -35169
6975   -35667
6976    11062
6977    43573
6978    15403
6979   -33831
6980   -36014
6981    10860
6982    43522
6983    16713
6984   -32536
6985   -39071
6986     8403
6987    43587
6988    18686
6989   -31854
6990   -38423
6991     7555
6992    43500
6993    20405
6994   -30054
6995   -39717
6996     4777
6997    42354
6998    21316
6999   -29338
7000   -39252
7001     3784
7002    42811
7003    23134
7004   -28096
7005   -40076
7006     2309
7007    41193
7008    24231
7009   -25307
7010   -40108
7011      591
7012    41634
7013    26074
7014   -24945
7015   -41204
7016    -1456
7017    39321
7018    26677
7019   -23295
7020   -41008
7021    -3318
7022    39651
7023    28890
7024   -21425
7025   -41322
7026    -4700
7027    40115
7028    29784
7029   -20311
7030   -42179
7031    -6436
7032    39228
7033    30583
7034   -18820
7035   -43315
7036    -7379
7037    38195
7038    32804
7039   -17371
7040   -43114
7041    -9545
7042    37784
7043    32846
7044   -15796
7045   -43702
7046   -11344
7047    36214
7048    35173
7049   -14359
7050   -43357
7051   -12614
7052    33821
7053    35192
7054   -11567
7055   -43075
7056   -15160
7057    33255
7058    35929
7059   -10393
7060   -41683
7061   -15858
7062    31745
7063    36569
7064    -9394
7065   -42906
7066   -17834
7067    31618
7068    37322
7069    -7392
7070   -42733
7071   -18474
7072    30187
7073    38092
7074    -5854
7075   -42141
7076   -20277
7077    29314
7078    38859
7079    -5066
7080   -41616
7081   -23946
7082    28188
7083    40277
7084    -2382
7085   -41854
7086   -22783
7087    26277
7088    41041
7089    -1226
7090   -40953
7091   -24683
7092    25382
7093    40504
7094     -379
7095   -39781
7096   -25772
7097    23791
7098    41178
7099     2416
7100   -39733
7101   -27874
7102    21319
7103    40429
7104     4328
7105   -38252
7106   -28368
7107    20157
7108    41677
7109     5661
7110   -37467
7111   -30416
7112    19379
7113    41070
7114     7097
7115   -36292
7116   -31052
7117    17400
7118    42480
7119     9075
7120   -36147
7121   -30614
7122    14888
7123    41578
7124    11443
7125   -34843
7126   -33561
7127    14987
7128    43194
7129    10847
7130   -35454
7131   -34517
7132    14011
7133    42592
7134    14892
7135   -34543
7136   -36049
7137    13177
7138    42746
7139    14474
7140   -32774
7141   -35933
7142     9085
7143    41777
7144    17185
7145   -32869
7146   -35585
7147     9143
7148    41083
7149    17714
7150   -30303
7151   -37815
7152     5824
7153    40663
7154    19043
7155   -28395
7156   -37381
7157     4325
7158    40533
7159    19986
7160   -27497
7161   -38738
7162     2994
7163    40388
7164    22141
7165   -26825
7166   -38373
7167     1726
7168    40085
7169    23395
7170   -25144
7171   -39794
7172      408
7173    39882
7174    25467
7175   -24304
7176   -40597
7177    -1506
7178    39388
7179    26074
7180   -23393
7181   -41261
7182    -3099
7183    39257
7184    27938
7185   -22168
7186   -40633
7187    -5359
7188    37398
7189    28118
7190   -20211
7191   -41299
7192    -6685
7193    37298
7194    30687
7195   -18600
7196   -41519
7197    -7841
7198    36820
7199    31984
7200   -15976
7201   -41902
7202   -10127
7203    34981
7204    31361
7205   -14199
7206   -40979
7207   -10593
7208    34603
7209    31870
7210   -13759
7211   -41048
7212   -13224
7213    32840
7214    34103
7215   -12351
7216   -41810
7217   -13187
7218    32511
7219    34969
7220    -9865
7221   -41334
7222   -15761
7223    32519
7224    36565
7225    -9692
7226   -41562
7227   -17259
7228    31068
7229    37240
7230    -7130
7231   -41737
7232   -18819
7233    29075
7234    37266
7235    -6987
7236   -40794
7237   -20012
7238    27776
7239    37130
7240    -3548
7241   -41360
7242   -21476
7243    26848
7244    37571
7245    -2021
7246   -38596
7247   -22211
7248    23896
7249    38699
7250      502
7251   -39260
7252   -24312
7253    24012
7254    39694
7255       66
7256   -39089
7257   -25136
7258    21647
7259    40328
7260     2336
7261   -36812
7262   -25722
7263    21249
7264    40049
7265     4477
7266   -36330
7267   -27081
7268    20337
7269    40284
7270     5595
7271   -36322
7272   -28480
7273    19012
7274    41068
7275     7989
7276   -37146
7277   -30545
7278    17105
7279    40758
7280     8922
7281   -36038
7282   -32307
7283    15356
7284    42664
7285    11436
7286   -34583
7287   -32394
7288    14079
7289    40728
7290    11036
7291   -34016
7292   -33026
7293    12049
7294    39701
7295    12522
7296   -31480
7297   -33799
7298    10916
7299    39627
7300    15675
7301   -31187
7302   -35571
7303     8951
7304    39871
7305    16266
7306   -29886
7307   -34760
7308     8482
7309    39913
7310    17910
7311   -28592
7312   -36672
7313     5301
7314    39781
7315    18012
7316   -27425
7317   -37252
7318     3484
7319    40446
7320    21085
7321   -27678
7322   -36989
7323     3298
7324    38325
7325    22032
7326   -25223
7327   -39685
7328     1965
7329    39051
7330    23430
7331   -23867
7332   -38419
7333     -370
7334    39336
7335    25726
7336   -22456
7337   -39497
7338    -1344
7339    38043
7340    24858
7341   -22424
7342   -38728
7343    -4263
7344    37308
7345    26737
7346   -19878
7347   -39963
7348    -6026
7349    35917
7350    27213
7351   -18874
7352   -39037
7353    -6693
7354    35090
7355    28420
7356   -16449
7357   -39454
7358    -6429
7359    35087
7360    29794
7361   -15847
7362   -40137
7363    -9164
7364    34996
7365    31200
7366   -15334
7367   -40379
7368   -11547
7369    32029
7370    33589
7371   -12613
7372   -41177
7373   -13347
7374    32955
7375    32775
7376   -11176
7377   -39533
7378   -14570
7379    31652
7380    34226
7381    -9698
7382   -40488
7383   -14950
7384    30043
7385    34380
7386    -8519
7387   -38918
7388   -16601
7389    28497
7390    35198
7391    -7143
7392   -38729
7393   -17098
7394    28556
7395    35337
7396    -4562
7397   -38056
7398   -19893
7399    26466
7400    36033
7401    -3609
7402   -37764
7403   -19912
7404    25449
7405    36819
7406    -2148
7407   -37664
7408   -22806
7409    23470
7410    37111
7411      -76
7412   -38536
7413   -23840
7414    22534
7415    38744
7416     1003
7417   -37616
7418   -24409
7419    22080
7420    38216
7421     3274
7422   -37163
7423   -27813
7424    20053
7425    39941
7426     4562
7427   -36530
7428   -26079
7429    18886
7430    38792
7431     5741
7432   -35095
7433   -28480
7434    17776
7435    38134
7436     6307
7437   -34240
7438   -27711
7439    16400
7440    38477
7441     9556
7442   -33199
7443   -29430
7444    15601
7445    38128
7446    10230
7447   -32348
7448   -30099
7449    13110
7450    38908
7451    11678
7452   -32806
7453   -31303
7454    11461
7455    39788
7456    13018
7457   -30895
7458   -33058
7459    10462
7460    39735
7461    15842
7462   -29591
7463   -33885
7464     8564
7465    39251
7466    15483
7467   -29710
7468   -35512
7469     6284
7470    39047
7471    16489
7472   -27592
7473   -34726
7474     6373
7475    39665
7476    19394
7477   -26886
7478   -35646
7479     3938
7480    38520
7481    19100
7482   -25387
7483   -36156
7484     2131
7485    37374
7486    20880
7487   -24609
7488   -35401
7489      633
7490    37436
7491    21938
7492   -23427
7493   -36629
7494     -982
7495    37306
7496    24043
7497   -22094
7498   -35902
7499    -1572
7500    35394
7501    24483
7502   -20023
7503   -38191
7504    -2678
7505    35935
7506    25592
7507   -19542
7508   -37565
7509    -4894
7510    34211
7511    28084
7512   -17777
7513   -39179
7514    -7055
7515    34957
7516    28624
7517   -17429
7518   -38772
7519    -8226
7520    33756
7521    28984
7522   -15186
7523   -39329
7524    -9906
7525    32723
7526    30314
7527   -13344
7528   -38624
7529   -11355
7530    31729
7531    30663
7532   -12267
7533   -38594
7534   -10858
7535    30041
7536    30320
7537    -9927
7538   -38409
7539   -13361
7540    29809
7541    32010
7542    -9732
7543   -37679
7544   -14618
7545    28953
7546    32986
7547    -7684
7548   -38631
7549   -16045
7550    27075
7551    33606
7552    -6997
7553   -37296
7554   -17635
7555    26644
7556    34245
7557    -5462
7558   -38724
7559   -19469
7560    25781
7561    35222
7562    -3214
7563   -37506
7564   -21538
7565    24460
7566    36670
7567    -2346
7568   -36573
7569   -21441
7570    23555
7571    36817
7572     -376
7573   -37114
7574   -22884
7575    21352
7576    37369
7577     1033
7578   -35113
7579   -23488
7580    20830
7581    36853
7582     2670
7583   -35366
7584   -24330
7585    18628
7586    36443
7587     3757
7588   -33573
7589   -26051
7590    17712
7591    37681
7592     5710
7593   -34223
7594   -26298
7595    16917
7596    37369
7597     7332
7598   -33626
7599   -28528
7600    15372
7601    38555
7602     8478
7603   -31694
7604   -29054
7605    14001
7606    38588
7607     9878
7608   -30817
7609   -30931
7610    12049
7611    37812
7612    11049
7613   -30940
7614   -31572
7615     9180
7616    38687
7617    13308
7618   -29815
7619   -32052
7620     9963
7621    37193
7622    14167
7623   -28023
7624   -32597
7625     6891
7626    37128
7627    15853
7628   -27558
7629   -33243
7630     7465
7631    36416
7632    17114
7633   -27023
7634   -32770
7635     5025
7636    37033
7637    17331
7638   -24396
7639   -33422
7640     3693
7641    36290
7642    19361
7643   -23796
7644   -34061
7645     2957
7646    36672
7647    20754
7648   -23767
7649   -35725
7650      757
7651    35501
7652    21724
7653   -22816
7654   -35958
7655    -1006
7656    35383
7657    23942
7658   -20051
7659   -36424
7660    -2091
7661    34841
7662    23713
7663   -20033
7664   -36614
7665    -3288
7666    34391
7667    25924
7668   -18022
7669   -37154
7670    -5126
7671    33884
7672    26740
7673   -18354
7674   -36390
7675    -6828
7676    32238
7677    26989
7678   -15408
7679   -37011
7680    -7523
7681    30811
7682    28148
7683   -14743
7684   -37351
7685    -8846
7686    30650
7687    28573
7688   -12046
7689   -36462
7690    -9381
7691    30665
7692    30610
7693   -12444
7694   -37132
7695   -12411
7696    29640
7697    30960
7698    -9904
7699   -38744
7700   -14146
7701    28396
7702    32657
7703    -7595
7704   -37484
7705   -15249
7706    27478
7707    33584
7708    -7728
7709   -36448
7710   -16266
7711    26450
7712    33580
7713    -5695
7714   -36171
7715   -18111
7716    25767
7717    33177
7718    -3601
7719   -37175
7720   -18418
7721    24248
7722    33847
7723    -2806
7724   -36183
7725   -19131
7726    23910
7727    33795
7728    -1541
7729   -35289
7730   -21154
7731    22661
7732    35753
7733     -920
7734   -35132
7735   -21786
7736    21192
7737    34776
7738      836
7739   -35002
7740   -23898
7741    20333
7742    36022
7743     2566
7744   -33519
7745   -23276
7746    18501
7747    36394
7748     5038
7749   -34419
7750   -26667
7751    16869
7752    37681
7753     5946
7754   -32767
7755   -27324
7756    16184
7757    37272
7758     6701
7759   -32436
7760   -27600
7761    13894
7762    37027
7763     8933
7764   -30782
7765   -29149
7766    13518
7767    36917
7768    10231
7769   -29563
7770   -28459
7771    12341
7772    36796
7773    11574
7774   -29371
7775   -29079
7776    10432
7777    35347
7778    12561
7779   -27487
7780   -30485
7781     8596
7782    36900
7783    14082
7784   -27441
7785   -31213
7786     8256
7787    35668
7788    14780
7789   -26245
7790   -31637
7791     6165
7792    37137
7793    17127
7794   -25845
7795   -33333
7796     5642
7797    36081
7798    18640
7799   -24079
7800   -33490
7801     3743
7802    35622
7803    18526
7804   -23751
7805   -34351
7806     2240
7807    34676
7808    20538
7809   -22950
7810   -35296
7811      741
7812    35030
7813    21213
7814   -20893
7815   -33879
7816     -613
7817    34309
7818    22881
7819   -19582
7820   -34435
7821    -2392
7822    33647
7823    23514
7824   -18571
7825   -35561
7826    -3161
7827    32539
7828    23886
7829   -17863
7830   -34873
7831    -5309
7832    31588
7833    25271
7834   -16138
7835   -36234
7836    -6514
7837    31716
7838    26749
7839   -14815
7840   -35738
7841    -7969
7842    30730
7843    27329
7844   -12880
7845   -36239
7846    -9036
7847    29656
7848    28064
7849   -13012
7850   -35198
7851   -11144
7852    29009
7853    29470
7854   -10858
7855   -37118
7856   -11257
7857    27912
7858    30549
7859    -8229
7860   -36064
7861   -13587
7862    27476
7863    31119
7864    -8474
7865   -36723
7866   -13947
7867    27285
7868    31360
7869    -6540
7870   -34225
7871   -16594
7872    25055
7873    31203
7874    -4755
7875   -34970
7876   -17067
7877    24078
7878    31631
7879    -4076
7880   -34280
7881   -18260
7882    23869
7883    33779
7884    -2474
7885   -34342
7886   -18672
7887    22295
7888    34288
7889    -1418
7890   -34488
7891   -21072
7892    21438
7893    34605
7894     1004
7895   -33953
7896   -21560
7897    19834
7898    33665
7899     2035
7900   -33615
7901   -23668
7902    18359
7903    34462
7904     3540
7905   -32342
7906   -23064
7907    16536
7908    35546
7909     3603
7910   -31490
7911   -25252
7912    16590
7913    35272
7914     5731
7915   -31222
7916   -25082
7917    15281
7918    34708
7919     5908
7920   -30452
7921   -26841
7922    14632
7923    34866
7924     8770
7925   -29946
7926   -27484
7927    12692
7928    37115
7929     8623
7930   -27942
7931   -28211
7932    11244
7933    35105
7934    11949
7935   -28615
7936   -29442
7937     9718
7938    36391
7939    11883
7940   -27606
7941   -30601
7942     8404
7943    35198
7944    13539
7945   -27416
7946   -30815
7947     8344
7948    34849
7949    15231
7950   -24706
7951   -31688
7952     5060
7953    34559
7954    16060
7955   -24610
7956   -31548
7957     3512
7958    35291
7959    17132
7960   -23884
7961   -32212
7962     3317
7963    33848
7964    18855
7965   -23011
7966   -31438
7967     1657
7968    34152
7969    18941
7970   -22220
7971   -32461
7972     1785
7973    33036
7974    20280
7975   -20577
7976   -33138
7977     -406
7978    32206
7979    21529
7980   -18089
7981   -34217
7982    -1242
7983    32236
7984    22726
7985   -17494
7986   -33589
7987    -4765
7988    31597
7989    24387
7990   -15643
7991   -34178
7992    -5685
7993    31405
7994    26000
7995   -15529
7996   -34750
7997    -7014
7998    31996
7999    25211
8000   -13689
8001   -34621
8002    -8547
8003    28964
8004    26672
8005   -12521
8006   -34239
8007    -9416
8008    29113
8009    25411
8010   -11855
8011   -35429
8012   -10388
8013    27630
8014    28431
8015   -10767
8016   -33683
8017   -11404
8018    27275
8019    27569
8020    -9294
8021   -34540
8022   -12070
8023    25956
8024    29206
8025    -8358
8026   -33756
8027   -14803
8028    25989
8029    29321
8030    -4860
8031   -33341
8032   -15291
8033    23969
8034    31044
8035    -4350
8036   -34629
8037   -16964
8038    23209
8039    31255
8040    -2674
8041   -34525
8042   -17750
8043    22291
8044    32719
8045    -2754
8046   -33720
8047   -18877
8048    21865
8049    31879
8050       36
8051   -32846
8052   -19223
8053    21164
8054    32645
8055     -710
8056   -32363
8057   -21137
8058    20846
8059    32558
8060     2612
8061   -31986
8062   -20329
8063    18043
8064    34682
8065     1849
8066   -31175
8067   -22398
8068    17898
8069    32221
8070     4784
8071   -31159
8072   -23590
8073    15453
8074    33994
8075     4537
8076   -29219
8077   -25241
8078    14764
8079    33457
8080     7778
8081   -30721
8082   -25629
8083    13868
8084    35132
8085     7908
8086   -28008
8087   -27457
8088    10631
8089    33540
8090    10180
8091   -28058
8092   -27340
8093    11077
8094    35677
8095    10191
8096   -26507
8097   -28751
8098    10026
8099    33203
8100    12892
8101   -27470
8102   -28385
8103     8356
8104    34918
8105    12230
8106   -24315
8107   -29955
8108     7765
8109    32668
8110    15483
8111   -25258
8112   -29230
8113     4546
8114    33144
8115    15203
8116   -23400
8117   -30561
8118     4181
8119    33681
8120    16262
8121   -17978
##END NTUPLES=NMR FID
##END=
