# Supplementary material for: An untargeted multi-technique metabolomics approach to studying intracellular metabolites of HepG2 cells exposed to 2,3,7,8-tetrachlorodibenzo-p-dioxin
Source: BMC Genomics. 2011 May 20;12:251. doi: 10.1186/1471-2164-12-251 (PMC3141663; doi:10.1186/1471-2164-12-251)
Supplement: Additional file 2 — Metadata and NMR raw data: ZIP file containing: -All NMR raw data (in JCAMP-DX format ".dx") -The metadata on NMR (polars & apolars), LC-MS and GC-MS data sets (as Tab delimited files ".txt"). [file 1471-2164-12-251-S2.ZIP › TE/Ainhoa/SAFETY COPY D Disk/TRABAJO/ARTICLES/ARTICLE Metabolomics TCDD_ACCEPTED/JCAMP_DX_NMR_data_and_all_metadata/NMR_apolar_TCDD_p11b.1C.dx]

##TITLE=
##JCAMPDX= 6.0         $$ Bruker NMR JCAMP-DX V2.0
##DATA TYPE= NMR FID
##DATA CLASS= NTUPLES
##ORIGIN= Bruker BioSpin GmbH
##OWNER= bruker
$$ 1.72 TOPSPIN		Version 2.1
$$ 2011-04-15 14:46:05.913 +0200  WUR\bruker@RIK1030
$$ Compression mode = fixed
##.OBSERVE FREQUENCY= 400.1319223
##.OBSERVE NUCLEUS= ^1H
##.DELAY= (6, 6)
##.ACQUISITION MODE= SIMULTANEOUS (DQD)
##.ACQUISITION SCHEME= undefined
##.AVERAGES= 128
##.DIGITISER RES= 18
##SPECTROMETER/DATA SYSTEM= avance400
##.PULSE SEQUENCE= zg
##.SOLVENT NAME= CDCl3
##.SHIFT REFERENCE= INTERNAL, CDCl3, 1, 11.01413
##AUDIT TRAIL= $$ (NUMBER, WHEN, WHO, WHERE, PROCESS, VERSION, WHAT)
$$ ##TITLE= Audit trail, TOPSPIN		Version 2.1
$$ ##JCAMPDX= 5.01
$$ ##ORIGIN= Bruker BioSpin GmbH
$$ ##OWNER= bruker
$$ $$ P:\NMR-data/data/Ainhoa_raw_data/nmr/AR091208.1C/1/audita.txt
$$ ##AUDIT TRAIL=  $$ (NUMBER, WHEN, WHO, WHERE, PROCESS, VERSION, WHAT)
(   1,<2008-12-08 15:50:22.242 +0100>,<WUR\bruker>,<RIK1030>,<go>,<TOPSPIN 2.1>,
      <created by zg
	started at 2008-12-08 15:42:13.107 +0100,
	POWCHK disabled, PULCHK disabled,
       configuration hash MD5:
       8F 0B B7 F2 C7 1F F4 CB 9D A9 C3 7F 18 55 F2 E6
       data hash MD5: 16K
       F1 6D 20 07 E8 FF A1 91 28 0D 97 7D 8A BA 3A 4B>)
(   2,<2011-04-15 14:46:03.866 +0200>,<WUR\bruker>,<RIK1030>,<proc1d>,<TOPSPIN 2.1>,
      <convdta from       1 "NMR_apolar_TCDD_p11b.1C" "Ainhoa_raw_data" "P:\NMR-data"
       data hash MD5: 16244
       5B 76 8C 2A 1E 57 C7 E4 EA 8E 36 92 A6 A0 E2 C1>)
$$ ##END=
$$ 
$$ $$ hash MD5
$$ $$ 0C 43 B9 52 C9 E0 95 E1 60 A0 3A 32 A7 DF E6 D3
##$RELAX= 
##$BRUKER FILE EXP=format.temp
$$ EDIT_PAR COMMAND FILE
$$ 
$$ DI_MODE         LONG
$$ ED_ENTRY        ACQU
$$ ORDER           FILE
$$ 
$$ 
$$ HEADER		"F2 - Acquisition Parameters"
$$ T_NAME		Date_
$$ 		TYPE	R64
$$ 		CLASS	ACQU
$$ 		SUBRANGE 0.0 50000000
$$ 		REL	"Date_=itodate(DATE)"
$$ 		INV_REL	"DATE=datetoi(Date_,DATE)"
$$ 		FORMAT	"%14.0f"
$$ 		TEXT	" "
$$ END
$$ T_NAME		Time
$$ 		TYPE	R32
$$ 		CLASS	ACQU
$$ 		SUBRANGE 0.0 1000000
$$ 		REL	"Time=itotime(DATE)"
$$ 		INV_REL	"DATE=timetoi(Time,DATE)"
$$ 		FORMAT	"%14.2f"
$$ 		TEXT	" "
$$ END
$$ NAME		INSTRUM
$$ 		TEXT	" "
$$ END
$$ NAME		PROBHD
$$ 		FORMAT	"%14.14s"
$$ 		TEXT	" "
$$ END
$$ NAME		PULPROG
$$ 		TEXT	" "
$$ END
$$ NAME		TD
$$ 		TEXT	" "
$$ END
$$ NAME		SOLVENT
$$ 		TEXT	" "
$$ END
$$ NAME		NS
$$ 		TEXT	" "
$$ END
$$ NAME		DS
$$ 		TEXT	" "
$$ END
$$ T_NAME		SWH
$$ 		TYPE	R32
$$ 		CLASS	ACQU
$$ 		SUBRANGE 0.0 1e8
$$ 		REL	"SWH=SW*SFO1"
$$ 		INV_REL "SW=SWH/SFO1"
$$ 		UNIT	"Hz"
$$ 		FORMAT	"%14.3f Hz"
$$ 		TEXT	" "
$$ END
$$ T_NAME          FIDRES
$$                 TYPE    R32
$$                 CLASS   ACQU
$$                 SUBRANGE 0.0 100000
$$                 REL     "FIDRES=SW*SFO1/TD"
$$                 INV_REL "TD = nextpow(SW*SFO1/FIDRES)"
$$ 		UNIT	"Hz"
$$ 		FORMAT	"%14.6f Hz"
$$ 		TEXT	" "
$$ END
$$ T_NAME          AQ
$$ 		TYPE	R32
$$ 		CLASS	ACQU
$$ 		SUBRANGE 0.0 1000
$$ 		REL	"AQ=aqcalc(SW,SFO1,TD,DIGTYP)"
$$ 		INV_REL	"TD=tdcalc(SW,SFO1,1.0e6*AQ,DIGTYP)"
$$ 		UNIT	"sec"
$$ 		FORMAT	"%14.7f sec"
$$ 		TEXT	" "
$$ END
$$ NAME		RG
$$ 		TEXT	" "
$$ END
$$ T_NAME          DW
$$ 		TYPE	R32
$$ 		CLASS	ACQU
$$ 		SUBRANGE 0.0 1000000
$$ 		REL	"DW=1/(2*SW*SFO1)"
$$ 		INV_REL	"SW=1000000/(2*(0.005+DW)*SFO1)"
$$ 		UNIT	"usec"
$$ 		FORMAT	"%14.3lf usec"
$$ 		TEXT	" "
$$ END
$$ NAME		DE
$$ 		FORMAT	"%14.2f usec"
$$ 		TEXT	" "
$$ END
$$ NAME		TE
$$ 		FORMAT	"%14.1f K"
$$ 		TEXT	" "
$$ END
$$ T_NAME		D1
$$ 		TYPE	R32
$$ 		CLASS	ACQU
$$ 		SUBRANGE 0.0 1e38
$$ 		REL	"D1=D[1]"
$$ 		INV_REL	"D[1]=D1"
$$ 		UNIT	"sec"
$$ 		FORMAT	"%14.8f sec"
$$ 		TEXT	" "
$$ END
$$ NAME		TD0
$$ 		TEXT	" "
$$ END
$$ HEADER		"======== CHANNEL f1 ========"
$$ NAME		NUC1
$$ 		NONEDIT
$$ 		TEXT	" "
$$ END
$$ T_NAME		P1
$$ 		TYPE	R32
$$ 		CLASS	ACQU
$$ 		SUBRANGE 0.0 1.0e10
$$ 		REL	"P1=P[1]"
$$ 		INV_REL	"P[1]=P1"
$$ 		UNIT	"usec"
$$ 		FORMAT	"%14.2f usec"
$$ 		TEXT	" "
$$ END
$$ T_NAME		PL1
$$ 		TYPE	R32
$$ 		CLASS	ACQU
$$ 		SUBRANGE -6.0 1e38
$$ 		REL	"PL1=PL[1]"
$$ 		INV_REL	"PL[1]=PL1"
$$ 		UNIT	"dB"
$$ 		FORMAT	"%14.2f dB"
$$ 		TEXT	" "
$$ END
$$ T_NAME		PL1W
$$ 		TYPE	R32
$$ 		CLASS	ACQU
$$ 		SUBRANGE -6.0 1e38
$$ 		REL	"PL1W=40.3*pow(10.0,(-6-PL[1])/10.0)"
$$ 		INV_REL	"PL[1]=-6-4.3425*log(PL1W/40.3)"
$$ 		UNIT	"no"
$$ 		FORMAT	"%14.8f W"
$$ 		TEXT	" "
$$ END
$$ NAME		SFO1
$$ 		FORMAT	"%14.7f MHz"
$$ 		TEXT	" "
$$ END
##$RELAX= 
##$BRUKER FILE EXP=scon2
$$ ##TITLE= Parameter file, TOPSPIN		Version 2.1
$$ ##JCAMPDX= 5.0
$$ ##DATATYPE= Parameter Values
$$ ##NPOINTS= 1	$$ modification sequence number
$$ ##ORIGIN= Bruker BioSpin GmbH
$$ ##OWNER= bruker
$$ $$ 2008-12-08 15:42:12.764 +0100  WUR\bruker@RIK1030
$$ $$ P:\NMR-data/data/Ainhoa_raw_data/nmr/AR091208.1C/1/scon2
$$ $$ process C:\Bruker\TOPSPIN2.1\prog\mod\go.exe
$$ ##$BLKTR= (0..15)
3 3 3 3 3 3 3 3 3 3 3 3 3 3 3 3
$$ ##$DE1= 4.5
$$ ##$DEADC= 0.5
$$ ##$DEPA= 4.5
$$ ##$DERX= 1.5
$$ ##$FILCOR= 0
$$ ##END=
##$RELAX= 
##$BRUKER FILE EXP=pulseprogram
$$ # 1 "C:/Bruker/TOPSPIN2.1/exp/stan/nmr/lists/pp/zg"
$$ ;zg
$$ ;avance-version (06/11/09)
$$ ;1D sequence
$$ ;
$$ ;$CLASS=HighRes
$$ ;$DIM=1D
$$ ;$TYPE=
$$ ;$SUBTYPE=
$$ ;$COMMENT=
$$ 
$$ 
$$ # 1 "C:/Bruker/TOPSPIN2.1/exp/stan/nmr/lists/pp/Avance.incl" 1
$$ ;Avance2.incl
$$ ;   for 1
$$ ;
$$ ;avance-version (07/08/21)
$$ ;
$$ ;$CLASS=HighRes Incl
$$ ;$COMMENT=
$$ 
$$ 
$$ 
$$ 
$$ 
$$ 
$$ 
$$ 
$$ 
$$ 
$$ 
$$ 
$$ 
$$ 
$$ 
$$ 
$$ 
$$ 
$$ 
$$ 
$$ 
$$ 
$$ 
$$ 
$$ 
$$ 
$$ 
$$ 
$$ 
$$ 
$$ 
$$ 
$$ 
$$ 
$$ 
$$ 
$$ 
$$ 
$$ 
$$ 
$$ 
$$ 
$$ 
$$ 
$$ 
$$ 
$$ 
$$ 
$$ 
$$ 
$$ 
$$ 
$$ 
$$ 
$$ 
$$ 
$$ 
$$ 
$$ 
$$ 
$$ 
$$ 
$$ 
$$ 
$$ 
$$ 
$$ 
$$ 
$$ 
$$ 
$$ 
$$ 
$$ 
$$ 
$$ 
$$ 
$$ 
$$ 
$$ 
$$ 
$$ 
$$ 
$$ 
$$ 
$$ 
$$ 
$$ 
$$ 
$$ 
$$ 
$$ 
$$ 
$$ 
$$ 
$$ 
$$ 
$$ 
$$ 
$$ 
$$ 
$$ 
$$ 
$$ 
$$ 
$$ 
$$ 
$$ 
$$ 
$$ 
$$ 
$$ 
$$ 
$$ 
$$ 
$$ 
$$ 
$$ 
$$ 
$$ 
$$ 
$$ 
$$ 
$$ 
$$ 
$$ 
$$ 
$$ 
$$ 
$$ 
$$ 
$$ 
$$ 
$$ 
$$ ;$Id: Avance2.incl,v 1.17.2.1 2007/09/14 16:17:35 ber Exp $
$$ # 12 "C:/Bruker/TOPSPIN2.1/exp/stan/nmr/lists/pp/zg" 2
$$ 
$$ 
$$ 
$$ "acqt0=-p1*2/3.1416"
$$ 
$$ 
$$ # 1 "mc_line 18 file C:/Bruker/TOPSPIN2.1/exp/stan/nmr/lists/pp/zg expanding definition part of mc command before ze"
$$ define delay MCWRK
$$ define delay MCREST
$$ "MCWRK = 0.333333*30m"
$$ "MCREST = 30m - 30m"
$$     dccorr
$$ # 18 "C:/Bruker/TOPSPIN2.1/exp/stan/nmr/lists/pp/zg"
$$ 1 ze
$$ # 1 "mc_line 18 file C:/Bruker/TOPSPIN2.1/exp/stan/nmr/lists/pp/zg expanding definition of mc command after ze"
$$ # 19 "C:/Bruker/TOPSPIN2.1/exp/stan/nmr/lists/pp/zg"
$$ # 1 "mc_line 19 file C:/Bruker/TOPSPIN2.1/exp/stan/nmr/lists/pp/zg expanding start label for mc command"
$$ 2 MCWRK  * 2
$$ LBLF0, MCWRK
$$   MCREST
$$ # 20 "C:/Bruker/TOPSPIN2.1/exp/stan/nmr/lists/pp/zg"
$$   d1
$$   p1 ph1
$$   go=2 ph31
$$ # 1 "mc_line 23 file C:/Bruker/TOPSPIN2.1/exp/stan/nmr/lists/pp/zg expanding mc command in line"
$$   MCWRK wr #0
$$   MCWRK zd 
$$   lo to LBLF0 times td0
$$ 
$$   MCWRK
$$ # 24 "C:/Bruker/TOPSPIN2.1/exp/stan/nmr/lists/pp/zg"
$$ exit
$$ 
$$ 
$$ ph1=0 2 2 0 1 3 3 1
$$ ph31=0 2 2 0 1 3 3 1
$$ 
$$ 
$$ ;pl1 : f1 channel - power level for pulse (default)
$$ ;p1 : f1 channel -  high power pulse
$$ ;d1 : relaxation delay; 1-5 * T1
$$ ;NS: 1 * n, total number of scans: NS * TD0
$$ 
$$ 
$$ 
$$ ;$Id: zg,v 1.9 2006/11/10 10:56:44 ber Exp $
##$RELAX= 
##$BRUKER FILE EXP=uxnmr.par
$$ ##TITLE= Parameter file, TOPSPIN		Version 2.1
$$ ##JCAMPDX= 5.0
$$ ##DATATYPE= Parameter Values
$$ ##NPOINTS= 15	$$ modification sequence number
$$ ##ORIGIN= Bruker BioSpin GmbH
$$ ##OWNER= Administrator
$$ $$ 2008-11-25 14:24:23.096 +0100  WUR\bruker@RIK1030
$$ $$ C:/Bruker/TOPSPIN2.1/conf/instr/avance400/uxnmr.par
$$ $$ process C:\Bruker\TOPSPIN2.1\prog\mod\hconfserver.exe
$$ ##$ACB= 0
$$ ##$ACBTAT= (0..15)
0 66 66 50 0 0 0 0 0 0 0 0 0 0 0 0
$$ ##$ACBTBA= (0..15)
0 1 1 0 0 0 0 0 0 0 0 0 0 0 0 0
$$ ##$ACBTBLK= (0..15)
0 0 0 0 0 0 0 0 0 0 0 0 0 0 0 0
$$ ##$ACBTCTL= (0..15)
0 0 0 0 0 0 0 0 0 0 0 0 0 0 0 0
$$ ##$ACBTDI= (0..15)
0 102 102 72 0 0 0 0 0 0 0 0 0 0 0 0
$$ ##$ACBTDM= (0..15)
0 10 10 0 0 0 0 0 0 0 0 0 0 0 0 0
$$ ##$ACBTFHI= (0..15)
0 400 400 0 0 0 0 0 0 0 0 0 0 0 0 0
$$ ##$ACBTFL= (0..15)
0 73 74 8 0 0 0 0 0 0 0 0 0 0 0 0
$$ ##$ACBTFLO= (0..15)
0 14 14 0 0 0 0 0 0 0 0 0 0 0 0 0
$$ ##$ACBTINP= (0..15)
0 0 0 0 0 0 0 0 0 0 0 0 0 0 0 0
$$ ##$ACBTOUT= (0..15)
0 1 2 0 0 0 0 0 0 0 0 0 0 0 0 0
$$ ##$ACBTPO= (0..15)
0 150000 60000 20000 0 0 0 0 0 0 0 0 0 0 0 0
$$ ##$ACBTPW= (0..15)
0 10 10 0 0 0 0 0 0 0 0 0 0 0 0 0
$$ ##$ACBTSB= (0..15)
0 0 0 0 0 0 0 0 0 0 0 0 0 0 0 0
$$ ##$ACBTY= <no>
$$ ##$AQSBDCH= (0..95)
0 0 0 0 0 0 255 255 255 255 255 255 255 255 255 255 255 255 255 255 255
255 255 255 255 255 255 255 255 255 255 255 255 255 255 255 255 255 255
255 255 255 255 255 255 255 255 255 255 255 255 255 255 255 255 255 255
255 255 255 255 255 255 255 255 255 255 255 255 255 255 255 255 255 255
255 255 255 255 255 255 255 255 255 255 255 255 255 255 255 255 255 255
255 255 255
$$ ##$AQSBDHW= (0..95)
1 4 4 0 0 0 255 255 255 255 255 255 255 255 255 255 255 255 255 255 255
255 255 255 255 255 255 255 255 255 255 255 255 255 255 255 255 255 255
255 255 255 255 255 255 255 255 255 255 255 255 255 255 255 255 255 255
255 255 255 255 255 255 255 255 255 255 255 255 255 255 255 255 255 255
255 255 255 255 255 255 255 255 255 255 255 255 255 255 255 255 255 255
255 255 255
$$ ##$AQSBDID= (0..95)
88 83 83 65 67 66 255 255 255 255 255 255 255 255 255 255 255 255 255 255
255 255 255 255 255 255 255 255 255 255 255 255 255 255 255 255 255 255
255 255 255 255 255 255 255 255 255 255 255 255 255 255 255 255 255 255
255 255 255 255 255 255 255 255 255 255 255 255 255 255 255 255 255 255
255 255 255 255 255 255 255 255 255 255 255 255 255 255 255 255 255 255
255 255 255 255
$$ ##$AQSBDNO= (0..95)
1 1 2 1 1 1 255 255 255 255 255 255 255 255 255 255 255 255 255 255 255
255 255 255 255 255 255 255 255 255 255 255 255 255 255 255 255 255 255
255 255 255 255 255 255 255 255 255 255 255 255 255 255 255 255 255 255
255 255 255 255 255 255 255 255 255 255 255 255 255 255 255 255 255 255
255 255 255 255 255 255 255 255 255 255 255 255 255 255 255 255 255 255
255 255 255
$$ ##$AQSBDSL= (0..95)
2 3 4 8 9 19 255 255 255 255 255 255 255 255 255 255 255 255 255 255 255
255 255 255 255 255 255 255 255 255 255 255 255 255 255 255 255 255 255
255 255 255 255 255 255 255 255 255 255 255 255 255 255 255 255 255 255
255 255 255 255 255 255 255 255 255 255 255 255 255 255 255 255 255 255
255 255 255 255 255 255 255 255 255 255 255 255 255 255 255 255 255 255
255 255 255
$$ ##$AQSBDTY= (0..95)
3 16 16 5 9 7 255 255 255 255 255 255 255 255 255 255 255 255 255 255 255
255 255 255 255 255 255 255 255 255 255 255 255 255 255 255 255 255 255
255 255 255 255 255 255 255 255 255 255 255 255 255 255 255 255 255 255
255 255 255 255 255 255 255 255 255 255 255 255 255 255 255 255 255 255
255 255 255 255 255 255 255 255 255 255 255 255 255 255 255 255 255 255
255 255 255
$$ ##$AQSBUAD= (0..95)
52 36 37 54 26 32 255 255 255 255 255 255 255 255 255 255 255 255 255 255
255 255 255 255 255 255 255 255 255 255 255 255 255 255 255 255 255 255
255 255 255 255 255 255 255 255 255 255 255 255 255 255 255 255 255 255
255 255 255 255 255 255 255 255 255 255 255 255 255 255 255 255 255 255
255 255 255 255 255 255 255 255 255 255 255 255 255 255 255 255 255 255
255 255 255 255
$$ ##$AQSECL= (0..95)
2 3 3 5 2 255 255 255 255 255 255 255 255 255 255 255 255 255 255 255 255
255 255 255 255 255 255 255 255 255 255 255 255 255 255 255 255 255 255
255 255 255 255 255 255 255 255 255 255 255 255 255 255 255 255 255 255
255 255 255 255 255 255 255 255 255 255 255 255 255 255 255 255 255 255
255 255 255 255 255 255 255 255 255 255 255 255 255 255 255 255 255 255
255 255 255
$$ ##$AQSECLS= (0..95)
3 2 2 0 0 255 255 255 255 255 255 255 255 255 255 255 255 255 255 255 255
255 255 255 255 255 255 255 255 255 255 255 255 255 255 255 255 255 255
255 255 255 255 255 255 255 255 255 255 255 255 255 255 255 255 255 255
255 255 255 255 255 255 255 255 255 255 255 255 255 255 255 255 255 255
255 255 255 255 255 255 255 255 255 255 255 255 255 255 255 255 255 255
255 255 255
$$ ##$AQSSPLT= no
$$ ##$ATT19F= (0..1)
0 0
$$ ##$ATT1H= (0..1)
0 0
$$ ##$ATT3H= (0..1)
0 0
$$ ##$ATTX= (0..1)
0 0
$$ ##$ATTY= (0..1)
0 0
$$ ##$ATTZ= (0..1)
0 0
$$ ##$BACSAIR= no
$$ ##$BACSCAP= 60
$$ ##$BACSDEL= 10
$$ ##$BACSFCM= no
$$ ##$BACSOPT= <>
$$ ##$BACSTY= <tty08>
$$ ##$BARPTY= <no>
$$ ##$BFREQ= 400.13
$$ ##$BGAETH1= <no>
$$ ##$BGAETH2= <no>
$$ ##$BGAETH3= <no>
$$ ##$BGAETH4= <no>
$$ ##$BGAETH5= <no>
$$ ##$BGAETH6= <no>
$$ ##$BGAETH7= <no>
$$ ##$BGAETH8= <no>
$$ ##$BIRDS= yes
$$ ##$BMPC= 0
$$ ##$BMPCTY= <no>
$$ ##$BPSUTY= <no>
$$ ##$BSMS= 1
$$ ##$BSMSETH= <no>
$$ ##$BSMSTY= <tty02>
$$ ##$CFASMOD= (0..7)
1 1 1 1 1 1 1 1
$$ ##$CFASMUL= (0..7)
1 1 1 1 1 1 1 1
$$ ##$CNFTXDR= (0..7)
6 6 0 0 0 0 0 0
$$ ##$COMDIG2= 0
$$ ##$CPDBTY= <no>
$$ ##$CRCOTY= <no>
$$ ##$CSW1= (0..31)
0 0 0 0 0 0 0 0 0 0 0 0 0 0 0 0 0 0 0 0 0 0 0 0 0 0 0 0 0 0 0 0
$$ ##$CSW2= (0..31)
0 0 0 0 0 0 0 0 0 0 0 0 0 0 0 0 0 0 0 0 0 0 0 0 0 0 0 0 0 0 0 0
$$ ##$CSWNUM= (0..7)
0 0 0 0 0 0 0 0
$$ ##$DATSTAT= no
$$ ##$DIGI140= (0..7)
0 0 0 0 0 0 0 0
$$ ##$DIGIB12= (0..7)
0 0 0 0 0 0 0 0
$$ ##$DIGIB16= (0..7)
0 0 0 0 0 0 0 0
$$ ##$DIGIFA= (0..7)
0 0 0 0 0 0 0 0
$$ ##$DIGIHA= (0..7)
0 0 0 0 0 0 0 0
$$ ##$DIGIHAF= (0..7)
0 0 0 0 0 0 0 0
$$ ##$DIGIHRD= (0..7)
0 0 0 0 0 0 0 0
$$ ##$DIGIIA= (0..7)
0 0 0 0 0 0 0 0
$$ ##$DIGIO16= (0..7)
0 0 0 0 0 0 0 0
$$ ##$DIGISA= (0..7)
1 0 0 0 0 0 0 0
$$ ##$DIGISAF= (0..7)
0 0 0 0 0 0 0 0
$$ ##$DIGISL= (0..7)
0 0 0 0 0 0 0 0
$$ ##$DIGITYI= (0..7)
0 0 0 0 0 0 0 0
$$ ##$DIGITYP= (0..7)
0 0 0 0 0 0 0 0
$$ ##$DIGITZ= 0
$$ ##$DRU= no
$$ ##$DRUETH01= <no>
$$ ##$DRUETH02= <no>
$$ ##$DRUETH03= <no>
$$ ##$DRUETH04= <no>
$$ ##$DRUETH05= <no>
$$ ##$DRUETH06= <no>
$$ ##$DRUETH07= <no>
$$ ##$DRUETH08= <no>
$$ ##$DRUETH09= <no>
$$ ##$DRUETH10= <no>
$$ ##$DRUETH11= <no>
$$ ##$DRUETH12= <no>
$$ ##$DRUETH13= <no>
$$ ##$DRUETH14= <no>
$$ ##$DRUETH15= <no>
$$ ##$DRUETH16= <no>
$$ ##$DRUETH17= <no>
$$ ##$DRUETH18= <no>
$$ ##$DRUETH19= <no>
$$ ##$DRUETH20= <no>
$$ ##$DRUETH21= <no>
$$ ##$DRUETH22= <no>
$$ ##$DRUETH23= <no>
$$ ##$DRUETH24= <no>
$$ ##$DRUETH25= <no>
$$ ##$DRUETH26= <no>
$$ ##$DRUETH27= <no>
$$ ##$DRUETH28= <no>
$$ ##$DRUETH29= <no>
$$ ##$DRUETH30= <no>
$$ ##$DRUETH31= <no>
$$ ##$DRUETH32= <no>
$$ ##$FCUMEM= (0..7)
2093056 2093056 0 0 0 0 0 0
$$ ##$FCUPAL= (0..7)
260 260 0 0 0 0 0 0
$$ ##$FGSVTY= <no>
$$ ##$FQMIX= 0
$$ ##$FUNCMOD= <>
$$ ##$GCUTYPE= 2
$$ ##$GPREDEL= 0
$$ ##$GPSCUTY= <no>
$$ ##$GRADRES= 5
$$ ##$GTUTY= <no>
$$ ##$HFAC= 3
$$ ##$HPCU= 0
$$ ##$HPCUTY= <no>
$$ ##$HPTXLP= (0..3)
-1 -1 -1 -1
$$ ##$HPTXPI= (0..3)
0 0 0 0
$$ ##$HPTXPO= (0..3)
0 0 0 0
$$ ##$HPTXTY= (0..3)
0 0 0 0
$$ ##$IF451= 0
$$ ##$IFREQ= 1
$$ ##$INTFPR= 0
$$ ##$IPSO= no
$$ ##$IPSOETH= <>
$$ ##$LOCKTY= <tty03>
$$ ##$LOCSWID= 0
$$ ##$LOCSWIF= 0
$$ ##$M2FAC= 0
$$ ##$MAS= 0
$$ ##$MASETIME= 10
$$ ##$MASITIME= 10
$$ ##$MASTY= <no>
$$ ##$MAS_CT= 0
$$ ##$MAS_SG= 0
$$ ##$MAS_TO= 0
$$ ##$MEMPRM= 0
$$ ##$MHFAC= 0
$$ ##$MXFAC= 0
$$ ##$NAMPD1= <2H>
$$ ##$NAMPD10= <>
$$ ##$NAMPD11= <>
$$ ##$NAMPD12= <>
$$ ##$NAMPD13= <>
$$ ##$NAMPD14= <>
$$ ##$NAMPD15= <>
$$ ##$NAMPD16= <>
$$ ##$NAMPD2= <X-BB19F_2HS>
$$ ##$NAMPD3= <1H>
$$ ##$NAMPD4= <>
$$ ##$NAMPD5= <>
$$ ##$NAMPD6= <>
$$ ##$NAMPD7= <>
$$ ##$NAMPD8= <>
$$ ##$NAMPD9= <>
$$ ##$NFCU= 2
$$ ##$NMRCH= 0
$$ ##$NMRMEM= 0
$$ ##$NRCU= 1
$$ ##$NROUT= 1
$$ ##$NSGU= 2
$$ ##$PAMPF1= (0..15)
75 99 67 27 0 0 0 12 0 0 0 0 0 0 0 0
$$ ##$PAMPF2= (0..15)
0 0 0 0 0 0 0 0 0 0 0 0 0 0 0 0
$$ ##$PAMPF3= (0..15)
0 0 0 0 0 0 0 0 0 0 0 0 0 0 0 0
$$ ##$PAMPF4= (0..15)
0 0 0 0 0 0 0 0 0 0 0 0 0 0 0 0
$$ ##$PAMPF5= (0..15)
0 0 0 0 0 0 0 0 0 0 0 0 0 0 0 0
$$ ##$PAMPF6= (0..15)
0 0 0 0 0 0 0 0 0 0 0 0 0 0 0 0
$$ ##$PAMPF7= (0..15)
0 0 0 0 0 0 0 0 0 0 0 0 0 0 0 0
$$ ##$PAMPF8= (0..15)
0 0 0 0 0 0 0 0 0 0 0 0 0 0 0 0
$$ ##$PH4= 0
$$ ##$PHF4TY= <no>
$$ ##$POWCHK= no
$$ ##$PRAMD1= (0..7)
0 1048576 0 0 0 1048576 0 0
$$ ##$PRAMD10= (0..7)
0 0 0 0 0 0 0 0
$$ ##$PRAMD11= (0..7)
0 0 0 0 0 0 0 0
$$ ##$PRAMD12= (0..7)
0 0 0 0 0 0 0 0
$$ ##$PRAMD13= (0..7)
0 0 0 0 0 0 0 0
$$ ##$PRAMD14= (0..7)
0 0 0 0 0 0 0 0
$$ ##$PRAMD15= (0..7)
0 0 0 0 0 0 0 0
$$ ##$PRAMD16= (0..7)
0 0 0 0 0 0 0 0
$$ ##$PRAMD17= (0..7)
0 0 0 0 0 0 0 0
$$ ##$PRAMD18= (0..7)
0 0 0 0 0 0 0 0
$$ ##$PRAMD19= (0..7)
0 0 0 0 0 0 0 0
$$ ##$PRAMD2= (0..7)
2147483644 2146435071 2147483647 134217727 2147483644 2146435071 2147483647
134217727
$$ ##$PRAMD20= (0..7)
0 0 0 0 0 0 0 0
$$ ##$PRAMD21= (0..7)
0 0 0 0 0 0 0 0
$$ ##$PRAMD3= (0..7)
2 0 0 0 2 0 0 0
$$ ##$PRAMD4= (0..7)
0 0 0 0 0 0 0 0
$$ ##$PRAMD5= (0..7)
0 0 0 0 0 0 0 0
$$ ##$PRAMD6= (0..7)
0 0 0 0 0 0 0 0
$$ ##$PRAMD7= (0..7)
0 0 0 0 0 0 0 0
$$ ##$PRAMD8= (0..7)
0 0 0 0 0 0 0 0
$$ ##$PRAMD9= (0..7)
0 0 0 0 0 0 0 0
$$ ##$PRAMLED= (0..1)
15 15
$$ ##$PRAMP1= <tty01>
$$ ##$PRAMP2= <no>
$$ ##$PRAMP3= <no>
$$ ##$PRAMP4= <no>
$$ ##$PRAMP5= <no>
$$ ##$PRAMP6= <no>
$$ ##$PRAMP7= <no>
$$ ##$PRAMP8= <no>
$$ ##$PRAMPTP= 0
$$ ##$PREPTY= <no>
$$ ##$PRESHLD= 0
$$ ##$PTS160= -1
$$ ##$PTSA2X= (0..7)
0 0 0 0 0 0 0 0
$$ ##$PTSF2X= (0..7)
0 0 0 0 0 0 0 0
$$ ##$PTSFMX= (0..7)
429.9 429.9 0 0 0 0 0 0
$$ ##$PULCHK= no
$$ ##$RCUCDS= (0..7)
8388608 0 0 0 0 0 0 0
$$ ##$RCUCFS= (0..7)
4096 0 0 0 0 0 0 0
$$ ##$RCUCSS= (0..7)
1048576 0 0 0 0 0 0 0
$$ ##$RCUI2C1= (0..7)
78 0 0 0 0 0 0 0
$$ ##$RCUI2C2= (0..7)
0 0 0 0 0 0 0 0
$$ ##$RCUI2C3= (0..7)
0 0 0 0 0 0 0 0
$$ ##$RCUI2C4= (0..7)
0 0 0 0 0 0 0 0
$$ ##$RCUI2C5= (0..7)
0 0 0 0 0 0 0 0
$$ ##$RCUI2C6= (0..7)
0 0 0 0 0 0 0 0
$$ ##$RCUI2C7= (0..7)
0 0 0 0 0 0 0 0
$$ ##$RCUI2C8= (0..7)
0 0 0 0 0 0 0 0
$$ ##$RDCU= 0
$$ ##$RFSVTY= <no>
$$ ##$RGTYPE= (0..31)
5 0 0 0 0 0 0 0 0 0 0 0 0 0 0 0 0 0 0 0 0 0 0 0 0 0 0 0 0 0 0 0
$$ ##$RG_max= (0..31)
46341 0 0 0 0 0 0 0 0 0 0 0 0 0 0 0 0 0 0 0 0 0 0 0 0 0 0 0 0 0 0 0
$$ ##$RG_min= (0..31)
1 0 0 0 0 0 0 0 0 0 0 0 0 0 0 0 0 0 0 0 0 0 0 0 0 0 0 0 0 0 0 0
$$ ##$RG_tab1= (0..255)
1 1.1 1.3 1.4 1.6 1.8 2 2.2 2.5 2.8 3.2 3.6 4 4.5 5 5.7 6.3 7.1 8 9 10.1
11.3 12.7 14.3 16 18 20.2 22.6 25.4 28.5 32 35.9 40.3 45.3 50.8 57 64 71.8
80.6 90.5 101.6 114 128 143.7 161.3 181 203.2 228.1 256 287.4 322.5 362
406.4 456.1 512 574.7 645.1 724.1 812.7 912.3 1024 1149.4 1290.2 1448.2
1625.5 1824.6 2048 2298.8 2580.3 2896.3 3251 3649.1 4096 4597.6 5160.6
5792.6 6502 7298.2 8192 9195.2 10321.3 11585.2 13004 14596.5 16384 18390.4
20642.5 23170.5 26008 29193 32768 36780.8 41285.1 46341 -1 -1 -1 -1 -1
-1 -1 -1 -1 -1 -1 -1 -1 -1 -1 -1 -1 -1 -1 -1 -1 -1 -1 -1 -1 -1 -1 -1 -1
-1 -1 -1 -1 -1 -1 -1 -1 -1 -1 -1 -1 -1 -1 -1 -1 -1 -1 -1 -1 -1 -1 -1 -1
-1 -1 -1 -1 -1 -1 -1 -1 -1 -1 -1 -1 -1 -1 -1 -1 -1 -1 -1 -1 -1 -1 -1 -1
-1 -1 -1 -1 -1 -1 -1 -1 -1 -1 -1 -1 -1 -1 -1 -1 -1 -1 -1 -1 -1 -1 -1 -1
-1 -1 -1 -1 -1 -1 -1 -1 -1 -1 -1 -1 -1 -1 -1 -1 -1 -1 -1 -1 -1 -1 -1 -1
-1 -1 -1 -1 -1 -1 -1 -1 -1 -1 -1 -1 -1 -1 -1 -1 -1 -1 -1 -1 -1 -1 -1 -1
-1 -1 -1 -1 -1 -1 -1 -1 -1 -1 -1 -1 -1
$$ ##$RG_tab2= (0..255)
-1 -1 -1 -1 -1 -1 -1 -1 -1 -1 -1 -1 -1 -1 -1 -1 -1 -1 -1 -1 -1 -1 -1 -1
-1 -1 -1 -1 -1 -1 -1 -1 -1 -1 -1 -1 -1 -1 -1 -1 -1 -1 -1 -1 -1 -1 -1 -1
-1 -1 -1 -1 -1 -1 -1 -1 -1 -1 -1 -1 -1 -1 -1 -1 -1 -1 -1 -1 -1 -1 -1 -1
-1 -1 -1 -1 -1 -1 -1 -1 -1 -1 -1 -1 -1 -1 -1 -1 -1 -1 -1 -1 -1 -1 -1 -1
-1 -1 -1 -1 -1 -1 -1 -1 -1 -1 -1 -1 -1 -1 -1 -1 -1 -1 -1 -1 -1 -1 -1 -1
-1 -1 -1 -1 -1 -1 -1 -1 -1 -1 -1 -1 -1 -1 -1 -1 -1 -1 -1 -1 -1 -1 -1 -1
-1 -1 -1 -1 -1 -1 -1 -1 -1 -1 -1 -1 -1 -1 -1 -1 -1 -1 -1 -1 -1 -1 -1 -1
-1 -1 -1 -1 -1 -1 -1 -1 -1 -1 -1 -1 -1 -1 -1 -1 -1 -1 -1 -1 -1 -1 -1 -1
-1 -1 -1 -1 -1 -1 -1 -1 -1 -1 -1 -1 -1 -1 -1 -1 -1 -1 -1 -1 -1 -1 -1 -1
-1 -1 -1 -1 -1 -1 -1 -1 -1 -1 -1 -1 -1 -1 -1 -1 -1 -1 -1 -1 -1 -1 -1 -1
-1 -1 -1 -1 -1 -1 -1 -1 -1 -1 -1 -1 -1 -1 -1 -1
$$ ##$RG_tab3= (0..255)
-1 -1 -1 -1 -1 -1 -1 -1 -1 -1 -1 -1 -1 -1 -1 -1 -1 -1 -1 -1 -1 -1 -1 -1
-1 -1 -1 -1 -1 -1 -1 -1 -1 -1 -1 -1 -1 -1 -1 -1 -1 -1 -1 -1 -1 -1 -1 -1
-1 -1 -1 -1 -1 -1 -1 -1 -1 -1 -1 -1 -1 -1 -1 -1 -1 -1 -1 -1 -1 -1 -1 -1
-1 -1 -1 -1 -1 -1 -1 -1 -1 -1 -1 -1 -1 -1 -1 -1 -1 -1 -1 -1 -1 -1 -1 -1
-1 -1 -1 -1 -1 -1 -1 -1 -1 -1 -1 -1 -1 -1 -1 -1 -1 -1 -1 -1 -1 -1 -1 -1
-1 -1 -1 -1 -1 -1 -1 -1 -1 -1 -1 -1 -1 -1 -1 -1 -1 -1 -1 -1 -1 -1 -1 -1
-1 -1 -1 -1 -1 -1 -1 -1 -1 -1 -1 -1 -1 -1 -1 -1 -1 -1 -1 -1 -1 -1 -1 -1
-1 -1 -1 -1 -1 -1 -1 -1 -1 -1 -1 -1 -1 -1 -1 -1 -1 -1 -1 -1 -1 -1 -1 -1
-1 -1 -1 -1 -1 -1 -1 -1 -1 -1 -1 -1 -1 -1 -1 -1 -1 -1 -1 -1 -1 -1 -1 -1
-1 -1 -1 -1 -1 -1 -1 -1 -1 -1 -1 -1 -1 -1 -1 -1 -1 -1 -1 -1 -1 -1 -1 -1
-1 -1 -1 -1 -1 -1 -1 -1 -1 -1 -1 -1 -1 -1 -1 -1
$$ ##$RG_tab4= (0..255)
-1 -1 -1 -1 -1 -1 -1 -1 -1 -1 -1 -1 -1 -1 -1 -1 -1 -1 -1 -1 -1 -1 -1 -1
-1 -1 -1 -1 -1 -1 -1 -1 -1 -1 -1 -1 -1 -1 -1 -1 -1 -1 -1 -1 -1 -1 -1 -1
-1 -1 -1 -1 -1 -1 -1 -1 -1 -1 -1 -1 -1 -1 -1 -1 -1 -1 -1 -1 -1 -1 -1 -1
-1 -1 -1 -1 -1 -1 -1 -1 -1 -1 -1 -1 -1 -1 -1 -1 -1 -1 -1 -1 -1 -1 -1 -1
-1 -1 -1 -1 -1 -1 -1 -1 -1 -1 -1 -1 -1 -1 -1 -1 -1 -1 -1 -1 -1 -1 -1 -1
-1 -1 -1 -1 -1 -1 -1 -1 -1 -1 -1 -1 -1 -1 -1 -1 -1 -1 -1 -1 -1 -1 -1 -1
-1 -1 -1 -1 -1 -1 -1 -1 -1 -1 -1 -1 -1 -1 -1 -1 -1 -1 -1 -1 -1 -1 -1 -1
-1 -1 -1 -1 -1 -1 -1 -1 -1 -1 -1 -1 -1 -1 -1 -1 -1 -1 -1 -1 -1 -1 -1 -1
-1 -1 -1 -1 -1 -1 -1 -1 -1 -1 -1 -1 -1 -1 -1 -1 -1 -1 -1 -1 -1 -1 -1 -1
-1 -1 -1 -1 -1 -1 -1 -1 -1 -1 -1 -1 -1 -1 -1 -1 -1 -1 -1 -1 -1 -1 -1 -1
-1 -1 -1 -1 -1 -1 -1 -1 -1 -1 -1 -1 -1 -1 -1 -1
$$ ##$RG_tab5= (0..255)
-1 -1 -1 -1 -1 -1 -1 -1 -1 -1 -1 -1 -1 -1 -1 -1 -1 -1 -1 -1 -1 -1 -1 -1
-1 -1 -1 -1 -1 -1 -1 -1 -1 -1 -1 -1 -1 -1 -1 -1 -1 -1 -1 -1 -1 -1 -1 -1
-1 -1 -1 -1 -1 -1 -1 -1 -1 -1 -1 -1 -1 -1 -1 -1 -1 -1 -1 -1 -1 -1 -1 -1
-1 -1 -1 -1 -1 -1 -1 -1 -1 -1 -1 -1 -1 -1 -1 -1 -1 -1 -1 -1 -1 -1 -1 -1
-1 -1 -1 -1 -1 -1 -1 -1 -1 -1 -1 -1 -1 -1 -1 -1 -1 -1 -1 -1 -1 -1 -1 -1
-1 -1 -1 -1 -1 -1 -1 -1 -1 -1 -1 -1 -1 -1 -1 -1 -1 -1 -1 -1 -1 -1 -1 -1
-1 -1 -1 -1 -1 -1 -1 -1 -1 -1 -1 -1 -1 -1 -1 -1 -1 -1 -1 -1 -1 -1 -1 -1
-1 -1 -1 -1 -1 -1 -1 -1 -1 -1 -1 -1 -1 -1 -1 -1 -1 -1 -1 -1 -1 -1 -1 -1
-1 -1 -1 -1 -1 -1 -1 -1 -1 -1 -1 -1 -1 -1 -1 -1 -1 -1 -1 -1 -1 -1 -1 -1
-1 -1 -1 -1 -1 -1 -1 -1 -1 -1 -1 -1 -1 -1 -1 -1 -1 -1 -1 -1 -1 -1 -1 -1
-1 -1 -1 -1 -1 -1 -1 -1 -1 -1 -1 -1 -1 -1 -1 -1
$$ ##$RG_tab6= (0..255)
-1 -1 -1 -1 -1 -1 -1 -1 -1 -1 -1 -1 -1 -1 -1 -1 -1 -1 -1 -1 -1 -1 -1 -1
-1 -1 -1 -1 -1 -1 -1 -1 -1 -1 -1 -1 -1 -1 -1 -1 -1 -1 -1 -1 -1 -1 -1 -1
-1 -1 -1 -1 -1 -1 -1 -1 -1 -1 -1 -1 -1 -1 -1 -1 -1 -1 -1 -1 -1 -1 -1 -1
-1 -1 -1 -1 -1 -1 -1 -1 -1 -1 -1 -1 -1 -1 -1 -1 -1 -1 -1 -1 -1 -1 -1 -1
-1 -1 -1 -1 -1 -1 -1 -1 -1 -1 -1 -1 -1 -1 -1 -1 -1 -1 -1 -1 -1 -1 -1 -1
-1 -1 -1 -1 -1 -1 -1 -1 -1 -1 -1 -1 -1 -1 -1 -1 -1 -1 -1 -1 -1 -1 -1 -1
-1 -1 -1 -1 -1 -1 -1 -1 -1 -1 -1 -1 -1 -1 -1 -1 -1 -1 -1 -1 -1 -1 -1 -1
-1 -1 -1 -1 -1 -1 -1 -1 -1 -1 -1 -1 -1 -1 -1 -1 -1 -1 -1 -1 -1 -1 -1 -1
-1 -1 -1 -1 -1 -1 -1 -1 -1 -1 -1 -1 -1 -1 -1 -1 -1 -1 -1 -1 -1 -1 -1 -1
-1 -1 -1 -1 -1 -1 -1 -1 -1 -1 -1 -1 -1 -1 -1 -1 -1 -1 -1 -1 -1 -1 -1 -1
-1 -1 -1 -1 -1 -1 -1 -1 -1 -1 -1 -1 -1 -1 -1 -1
$$ ##$RG_tab7= (0..255)
-1 -1 -1 -1 -1 -1 -1 -1 -1 -1 -1 -1 -1 -1 -1 -1 -1 -1 -1 -1 -1 -1 -1 -1
-1 -1 -1 -1 -1 -1 -1 -1 -1 -1 -1 -1 -1 -1 -1 -1 -1 -1 -1 -1 -1 -1 -1 -1
-1 -1 -1 -1 -1 -1 -1 -1 -1 -1 -1 -1 -1 -1 -1 -1 -1 -1 -1 -1 -1 -1 -1 -1
-1 -1 -1 -1 -1 -1 -1 -1 -1 -1 -1 -1 -1 -1 -1 -1 -1 -1 -1 -1 -1 -1 -1 -1
-1 -1 -1 -1 -1 -1 -1 -1 -1 -1 -1 -1 -1 -1 -1 -1 -1 -1 -1 -1 -1 -1 -1 -1
-1 -1 -1 -1 -1 -1 -1 -1 -1 -1 -1 -1 -1 -1 -1 -1 -1 -1 -1 -1 -1 -1 -1 -1
-1 -1 -1 -1 -1 -1 -1 -1 -1 -1 -1 -1 -1 -1 -1 -1 -1 -1 -1 -1 -1 -1 -1 -1
-1 -1 -1 -1 -1 -1 -1 -1 -1 -1 -1 -1 -1 -1 -1 -1 -1 -1 -1 -1 -1 -1 -1 -1
-1 -1 -1 -1 -1 -1 -1 -1 -1 -1 -1 -1 -1 -1 -1 -1 -1 -1 -1 -1 -1 -1 -1 -1
-1 -1 -1 -1 -1 -1 -1 -1 -1 -1 -1 -1 -1 -1 -1 -1 -1 -1 -1 -1 -1 -1 -1 -1
-1 -1 -1 -1 -1 -1 -1 -1 -1 -1 -1 -1 -1 -1 -1 -1
$$ ##$RG_tab8= (0..255)
-1 -1 -1 -1 -1 -1 -1 -1 -1 -1 -1 -1 -1 -1 -1 -1 -1 -1 -1 -1 -1 -1 -1 -1
-1 -1 -1 -1 -1 -1 -1 -1 -1 -1 -1 -1 -1 -1 -1 -1 -1 -1 -1 -1 -1 -1 -1 -1
-1 -1 -1 -1 -1 -1 -1 -1 -1 -1 -1 -1 -1 -1 -1 -1 -1 -1 -1 -1 -1 -1 -1 -1
-1 -1 -1 -1 -1 -1 -1 -1 -1 -1 -1 -1 -1 -1 -1 -1 -1 -1 -1 -1 -1 -1 -1 -1
-1 -1 -1 -1 -1 -1 -1 -1 -1 -1 -1 -1 -1 -1 -1 -1 -1 -1 -1 -1 -1 -1 -1 -1
-1 -1 -1 -1 -1 -1 -1 -1 -1 -1 -1 -1 -1 -1 -1 -1 -1 -1 -1 -1 -1 -1 -1 -1
-1 -1 -1 -1 -1 -1 -1 -1 -1 -1 -1 -1 -1 -1 -1 -1 -1 -1 -1 -1 -1 -1 -1 -1
-1 -1 -1 -1 -1 -1 -1 -1 -1 -1 -1 -1 -1 -1 -1 -1 -1 -1 -1 -1 -1 -1 -1 -1
-1 -1 -1 -1 -1 -1 -1 -1 -1 -1 -1 -1 -1 -1 -1 -1 -1 -1 -1 -1 -1 -1 -1 -1
-1 -1 -1 -1 -1 -1 -1 -1 -1 -1 -1 -1 -1 -1 -1 -1 -1 -1 -1 -1 -1 -1 -1 -1
-1 -1 -1 -1 -1 -1 -1 -1 -1 -1 -1 -1 -1 -1 -1 -1
$$ ##$RG_tabA= (0..255)
1 1.1 1.3 1.4 1.6 1.8 2 2.2 2.5 2.8 3.2 3.6 4 4.5 5 5.7 6.3 7.1 8 9 10.1
11.3 12.7 14.3 16 18 20.2 22.6 25.4 28.5 32 35.9 40.3 45.3 50.8 57 64 71.8
80.6 90.5 101.6 114 128 143.7 161.3 181 203.2 228.1 256 287.4 322.5 362
406.4 456.1 512 574.7 645.1 724.1 812.7 912.3 1024 1149.4 1290.2 1448.2
1625.5 1824.6 2048 2298.8 2580.3 2896.3 3251 3649.1 4096 4597.6 5160.6
5792.6 6502 7298.2 8192 9195.2 10321.3 11585.2 13004 14596.5 16384 18390.4
20642.5 23170.5 26008 29193 32768 36780.8 41285.1 46341 -1 -1 -1 -1 -1
-1 -1 -1 -1 -1 -1 -1 -1 -1 -1 -1 -1 -1 -1 -1 -1 -1 -1 -1 -1 -1 -1 -1 -1
-1 -1 -1 -1 -1 -1 -1 -1 -1 -1 -1 -1 -1 -1 -1 -1 -1 -1 -1 -1 -1 -1 -1 -1
-1 -1 -1 -1 -1 -1 -1 -1 -1 -1 -1 -1 -1 -1 -1 -1 -1 -1 -1 -1 -1 -1 -1 -1
-1 -1 -1 -1 -1 -1 -1 -1 -1 -1 -1 -1 -1 -1 -1 -1 -1 -1 -1 -1 -1 -1 -1 -1
-1 -1 -1 -1 -1 -1 -1 -1 -1 -1 -1 -1 -1 -1 -1 -1 -1 -1 -1 -1 -1 -1 -1 -1
-1 -1 -1 -1 -1 -1 -1 -1 -1 -1 -1 -1 -1 -1 -1 -1 -1 -1 -1 -1 -1 -1 -1 -1
-1 -1 -1 -1 -1 -1 -1 -1 -1 -1 -1 -1 -1
$$ ##$ROUT14= (0..7)
0 0 0 0 0 0 0 0
$$ ##$ROUTER= 3
$$ ##$RX22TY= <tty10>
$$ ##$RXFMAX= (0..7)
-1 -1 -1 -1 -1 -1 -1 -1
$$ ##$RXFMIN= (0..7)
-1 -1 -1 -1 -1 -1 -1 -1
$$ ##$RXINTLV= (0..7)
0 0 0 0 0 0 0 0
$$ ##$RXMSTY= <no>
$$ ##$SCMTY= <no>
$$ ##$SGUC1= (0..15)
0 0 0 0 0 0 0 0 0 0 0 0 0 0 0 0
$$ ##$SGUC2= (0..15)
0 0 0 0 0 0 0 0 0 0 0 0 0 0 0 0
$$ ##$SPECTR= 5
$$ ##$SY2FLAG= 0
$$ ##$TFXNUM= 0
$$ ##$TRIPLO2= 0
$$ ##$VTUTY= <tty05>
$$ ##$WBREFAM= (0..15)
100 100 100 100 100 100 100 100 100 100 100 100 100 100 100 100
$$ ##$WBREFPH= (0..15)
0 0 0 0 0 0 0 0 0 0 0 0 0 0 0 0
$$ ##$XFAC= 2
$$ ##END=
##$RELAX= 
$$ Bruker specific parameters
$$ --------------------------
##$DU= <P:\NMR-data>
##$EXPNO= 1
##$NAME= <NMR_apolar_TCDD_p11b.1C>
##$PROCNO= 1
##$TYPE= <nmr>
##$USER= <Ainhoa_raw_data>
##$ACQT0= -4.83829889523336
##$AMP= (0..31)
100 100 100 100 100 100 100 100 100 100 100 100 100 100 100 100 100 100
100 100 100 100 100 100 100 100 100 100 100 100 100 100
##$ANAVPT= -1
##$AQSEQ= 0
##$AQ_mod= 3
##$AUNM= <au_zg>
##$AUTOPOS= <22 >
##$BF1= 400.13
##$BF2= 100.612769
##$BF3= 400.13
##$BF4= 400.13
##$BF5= 500.13
##$BF6= 500.13
##$BF7= 500.13
##$BF8= 500.13
##$BYTORDA= 0
##$CFDGTYP= 0
##$CFRGTYP= 5
##$CHEMSTR= <none>
##$CNST= (0..63)
1 1 145 1 1 1 1 1 1 1 1 1 1 1 1 1 1 1 1 1 1 1 1 1 1 1 1 1 1 1 1 1 1 1 1
1 1 1 1 1 1 1 1 1 1 1 1 1 1 1 1 1 1 1 1 1 1 1 1 1 1 1 1 1
##$CPDPRG= <>
##$CPDPRG1= <>
##$CPDPRG2= <>
##$CPDPRG3= <>
##$CPDPRG4= <mlev>
##$CPDPRG5= <mlev>
##$CPDPRG6= <mlev>
##$CPDPRG7= <mlev>
##$CPDPRG8= <mlev>
##$CPDPRGB= <>
##$CPDPRGT= <>
##$D= (0..63)
0 2 0 0 0 0 0 0 0 0.06 0 0 2e-005 0 0 0 0.0002 0 0 0 0 0 0 0 0 0 0 0 0
0 0 0 0 0 0 0 0 0 0 0 0 0 0 0 0 0 0 0 0 0 0 0 0 0 0 0 0 0 0 0 0 0 0 0
##$DATE= 1228747821
##$DBL= (0..7)
120 120 120 120 120 120 120 120
##$DBP= (0..7)
150 150 150 150 150 150 150 150
##$DBP07= 0
##$DBPNAM0= <>
##$DBPNAM1= <>
##$DBPNAM2= <>
##$DBPNAM3= <>
##$DBPNAM4= <>
##$DBPNAM5= <>
##$DBPNAM6= <>
##$DBPNAM7= <>
##$DBPOAL= (0..7)
0.5 0.5 0.5 0.5 0.5 0.5 0.5 0.5
##$DBPOFFS= (0..7)
0 0 0 0 0 0 0 0
##$DE= 6
##$DECBNUC= <off>
##$DECIM= 24
##$DECNUC= <off>
##$DECSTAT= 4
##$DIGMOD= 0
##$DIGTYP= 7
##$DL= (0..7)
0 120 120 120 120 120 120 120
##$DP= (0..7)
150 150 150 150 150 150 150 150
##$DP07= 0
##$DPNAME0= <>
##$DPNAME1= <>
##$DPNAME2= <>
##$DPNAME3= <>
##$DPNAME4= <>
##$DPNAME5= <>
##$DPNAME6= <>
##$DPNAME7= <>
##$DPOAL= (0..7)
0.5 0.5 0.5 0.5 0.5 0.5 0.5 0.5
##$DPOFFS= (0..7)
0 0 0 0 0 0 0 0
##$DQDMODE= 0
##$DR= 18
##$DS= 4
##$DSLIST= <SSSSSSSSSSSSSSS>
##$DSPFIRM= 0
##$DSPFVS= -1
##$DTYPA= 0
##$EXP= <>
##$F1LIST= <111111111111111>
##$F2LIST= <222222222222222>
##$F3LIST= <333333333333333>
##$FCUCHAN= (0..9)
0 2 1 0 0 0 0 0 0 0
##$FL1= 90
##$FL2= 90
##$FL3= 90
##$FL4= 90
##$FOV= 20
##$FQ1LIST= <freqlist>
##$FQ2LIST= <freqlist>
##$FQ3LIST= <freqlist>
##$FQ4LIST= <freqlist>
##$FQ5LIST= <freqlist>
##$FQ6LIST= <freqlist>
##$FQ7LIST= <freqlist>
##$FQ8LIST= <freqlist>
##$FRQLO3= 1882485.02994012
##$FRQLO3N= 0
##$FS= (0..7)
83 83 83 83 83 83 83 83
##$FTLPGN= 0
##$FW= 90000
##$FnMODE= 0
##$FnTYPE= 0
##$GP031= 0
##$GPNAM0= <sine.100>
##$GPNAM1= <sine.100>
##$GPNAM10= <sine.100>
##$GPNAM11= <sine.100>
##$GPNAM12= <sine.100>
##$GPNAM13= <sine.100>
##$GPNAM14= <sine.100>
##$GPNAM15= <sine.100>
##$GPNAM16= <sine.100>
##$GPNAM17= <sine.100>
##$GPNAM18= <sine.100>
##$GPNAM19= <sine.100>
##$GPNAM2= <sine.100>
##$GPNAM20= <sine.100>
##$GPNAM21= <sine.100>
##$GPNAM22= <sine.100>
##$GPNAM23= <sine.100>
##$GPNAM24= <sine.100>
##$GPNAM25= <sine.100>
##$GPNAM26= <sine.100>
##$GPNAM27= <sine.100>
##$GPNAM28= <sine.100>
##$GPNAM29= <sine.100>
##$GPNAM3= <sine.100>
##$GPNAM30= <sine.100>
##$GPNAM31= <sine.100>
##$GPNAM4= <sine.100>
##$GPNAM5= <sine.100>
##$GPNAM6= <sine.100>
##$GPNAM7= <sine.100>
##$GPNAM8= <sine.100>
##$GPNAM9= <sine.100>
##$GPX= (0..31)
0 0 0 0 0 0 0 0 0 0 0 0 0 0 0 0 0 0 0 0 0 0 0 0 0 0 0 0 0 0 0 0
##$GPY= (0..31)
0 0 0 0 0 0 0 0 0 0 0 0 0 0 0 0 0 0 0 0 0 0 0 0 0 0 0 0 0 0 0 0
##$GPZ= (0..31)
0 0 0 0 0 0 0 0 0 0 0 0 0 0 0 0 0 0 0 0 0 0 0 0 0 0 0 0 0 0 0 0
##$GRDPROG= <>
##$GRPDLY= -1
##$HDDUTY= 20
##$HDRATE= 20
##$HGAIN= (0..3)
0 0 0 0
##$HL1= 1
##$HL2= 35
##$HL3= 16
##$HL4= 17
##$HOLDER= 0
##$HPMOD= (0..7)
0 0 0 0 0 0 0 0
##$HPPRGN= 0
##$IN= (0..63)
0.001 0.001 0.001 0.001 0.001 0.001 0.001 0.001 0.001 0.001 0.001 0.001
0.001 0.001 0.001 0.001 0.001 0.001 0.001 0.001 0.001 0.001 0.001 0.001
0.001 0.001 0.001 0.001 0.001 0.001 0.001 0.001 0.001 0.001 0.001 0.001
0.001 0.001 0.001 0.001 0.001 0.001 0.001 0.001 0.001 0.001 0.001 0.001
0.001 0.001 0.001 0.001 0.001 0.001 0.001 0.001 0.001 0.001 0.001 0.001
0.001 0.001 0.001 0.001
##$INF= (0..7)
0 0 0 0 0 0 0 0
##$INP= (0..63)
0 0 0 0 0 0 0 0 0 0 0 0 0 0 0 0 0 0 0 0 0 0 0 0 0 0 0 0 0 0 0 0 0 0 0 0
0 0 0 0 0 0 0 0 0 0 0 0 0 0 0 0 0 0 0 0 0 0 0 0 0 0 0 0
##$INSTRUM= <avance400>
##$L= (0..31)
1 1 1 1 1 1 1 1 1 1 1 1 1 1 1 1 1 1 1 1 1 1 1 1 1 1 1 1 1 1 1 1
##$LFILTER= 100
##$LGAIN= -15
##$LINPSTP= 10
##$LOCKED= yes
##$LOCKFLD= 3153
##$LOCKGN= 119.400001525879
##$LOCKPOW= -35
##$LOCKPPM= 7.23999977111816
##$LOCNUC= <2H>
##$LOCPHAS= 273
##$LOCSHFT= yes
##$LOCSW= 0
##$LTIME= 0.200000002980232
##$MASR= 4200
##$MASRLST= <masrlst>
##$NBL= 1
##$NC= -2
##$NLOGCH= 1
##$NS= 128
##$NUC1= <1H>
##$NUC2= <13C>
##$NUC3= <off>
##$NUC4= <off>
##$NUC5= <off>
##$NUC6= <off>
##$NUC7= <off>
##$NUC8= <off>
##$NUCLEI= 0
##$NUCLEUS= <off>
##$O1= 1922.3
##$O2= 4979.85804243228
##$O3= 1900.52349393
##$O4= 1900.52349393
##$O5= 0
##$O6= 0
##$O7= 0
##$O8= 0
##$OBSCHAN= (0..9)
0 0 0 0 0 0 0 0 0 0
##$OVERFLW= 0
##$P= (0..63)
7.6 7.6 15.2 14.9 29.8 16.5 25 50 0 0 0 0 0 0 0 200000 1000 2500 0 600
2500 0 0 0 0 200 0 7.6 1000 0 0 0 0 0 0 0 0 0 0 0 0 0 0 0 0 0 0 0 0 0 0
0 0 0 0 0 0 0 0 0 0 0 0 0
##$PACOIL= (0..15)
0 0 0 0 0 0 0 0 0 0 0 0 0 0 0 0
##$PAPS= 2
##$PARMODE= 0
##$PCPD= (0..9)
100 100 70 100 100 100 100 100 100 100
##$PHCOR= (0..31)
0 0 0 0 0 0 0 0 0 0 0 0 0 0 0 0 0 0 0 0 0 0 0 0 0 0 0 0 0 0 0 0
##$PHLIST= <>
##$PHP= 1
##$PH_ref= 0
##$PL= (0..63)
120 0 -4 120 120 120 120 120 120 60 10.34 22.38 9 120 120 120 120 120 0
120 120 120 120 120 120 120 120 22.38 120 120 9 120 120 120 120 120 120
120 120 120 120 120 120 120 120 120 120 120 120 120 120 120 120 120 120
120 120 120 120 120 120 120 120 120
##$PLSTEP= 0.1
##$PLSTRT= -6
##$POWMOD= 0
##$PQPHASE= 0
##$PQSCALE= 0
##$PR= 1
##$PRECHAN= (0..15)
-1 1 2 -1 -1 -1 -1 -1 -1 -1 -1 -1 -1 -1 -1 -1
##$PRGAIN= 0
##$PROBHD= <5 mm PABBI 1H-BB Z-GRD Z811201/0006
>
##$PROSOL= no
##$PULPROG= <zg>
##$PW= 0
##$PYNM= <acqu.py>
##$QNP= 1
##$RD= 0
##$RECCHAN= (0..15)
-1 -1 -1 -1 -1 -1 -1 -1 -1 -1 -1 -1 -1 -1 -1 -1
##$RECPH= 0
##$RECPRE= (0..15)
-1 -1 -1 -1 -1 -1 -1 -1 -1 -1 -1 -1 -1 -1 -1 -1
##$RECPRFX= (0..15)
-1 -1 -1 -1 -1 -1 -1 -1 -1 -1 -1 -1 -1 -1 -1 -1
##$RECSEL= (0..15)
0 0 0 0 0 0 0 0 0 0 0 0 0 0 0 0
##$RG= 128
##$RO= 0
##$ROUTWD1= (0..23)
0 0 0 0 0 0 0 0 0 0 0 0 0 0 0 0 0 0 0 0 1 1 0 0
##$ROUTWD2= (0..23)
0 0 0 0 0 1 0 0 0 0 0 0 0 0 0 0 0 0 1 0 1 1 0 0
##$RSEL= (0..9)
0 1 2 0 0 0 0 0 0 0
##$S= (0..7)
83 4 83 83 83 83 83 83
##$SEOUT= 0
##$SFO1= 400.1319223
##$SFO2= 100.617748858042
##$SFO3= 400.131900523494
##$SFO4= 400.131900523494
##$SFO5= 500.13
##$SFO6= 500.13
##$SFO7= 500.13
##$SFO8= 500.13
##$SOLVENT= <CDCl3>
##$SP= (0..31)
1 120 120 120 0 0 120 120 0 0 0 120 0 0 120 0 150 150 120 120.87 118.96
122.27 114.95 150 150 150 150 150 150 120 120 120
##$SP07= 0
##$SPECTR= 0
##$SPNAM0= <gauss>
##$SPNAM1= <Gaus1.1000>
##$SPNAM10= <gauss>
##$SPNAM11= <Gaus1.1000>
##$SPNAM12= <gauss>
##$SPNAM13= <gauss>
##$SPNAM14= <Gaus1.1000>
##$SPNAM15= <Gaus1.1000>
##$SPNAM16= <gauss>
##$SPNAM17= <gauss>
##$SPNAM18= <Gaus1.1000>
##$SPNAM19= <Gaus1.1000>
##$SPNAM2= <Gaus1.1000>
##$SPNAM20= <Gaus1.1000>
##$SPNAM21= <Gaus1.1000>
##$SPNAM22= <Gaus1.1000>
##$SPNAM23= <gauss>
##$SPNAM24= <gauss>
##$SPNAM25= <gauss>
##$SPNAM26= <gauss>
##$SPNAM27= <gauss>
##$SPNAM28= <gauss>
##$SPNAM29= <Gaus1.1000>
##$SPNAM3= <Gaus1.1000>
##$SPNAM30= <Gaus1.1000>
##$SPNAM31= <Gaus1.1000>
##$SPNAM4= <gauss>
##$SPNAM5= <gauss>
##$SPNAM6= <Gaus1.1000>
##$SPNAM7= <Gaus1.1000>
##$SPNAM8= <gauss>
##$SPNAM9= <gauss>
##$SPOAL= (0..31)
0.5 0.5 0.5 0.5 0.5 0.5 0.5 0.5 0.5 0.5 0.5 0.5 0.5 0.5 0.5 0.5 0.5 0.5
0.5 0.5 0.5 0.5 0.5 0.5 0.5 0.5 0.5 0.5 0.5 0.5 0.5 0.5
##$SPOFFS= (0..31)
0 0 0 0 0 0 0 0 0 0 0 0 0 0 0 0 0 0 0 0 0 0 0 0 0 0 0 0 0 0 0 0
##$SUBNAM0= <"">
##$SUBNAM1= <"">
##$SUBNAM2= <"">
##$SUBNAM3= <"">
##$SUBNAM4= <"">
##$SUBNAM5= <"">
##$SUBNAM6= <"">
##$SUBNAM7= <"">
##$SUBNAM8= <"">
##$SUBNAM9= <"">
##$SW= 12.4709369134976
##$SWIBOX= (0..15)
0 1 2 0 0 0 0 0 0 0 0 0 0 0 0 0
##$SW_h= 4990.01996007984
##$SWfinal= 0
##$TD= 16244
##$TD0= 1
##$TE= 302.45
##$TE2= 300
##$TE3= 300
##$TEG= 300
##$TL= (0..7)
0 120 120 120 120 120 120 120
##$TP= (0..7)
150 150 150 150 150 150 150 150
##$TP07= 0
##$TPNAME0= <>
##$TPNAME1= <>
##$TPNAME2= <>
##$TPNAME3= <>
##$TPNAME4= <>
##$TPNAME5= <>
##$TPNAME6= <>
##$TPNAME7= <>
##$TPOAL= (0..7)
0.5 0.5 0.5 0.5 0.5 0.5 0.5 0.5
##$TPOFFS= (0..7)
0 0 0 0 0 0 0 0
##$TUNHIN= 0
##$TUNHOUT= 0
##$TUNXOUT= 0
##$USERA1= <user>
##$USERA2= <user>
##$USERA3= <user>
##$USERA4= <user>
##$USERA5= <user>
##$V9= 5
##$VALIST= <valist>
##$VCLIST= <CCCCCCCCCCCCCCC>
##$VD= 0
##$VDLIST= <DDDDDDDDDDDDDDD>
##$VPLIST= <PPPPPPPPPPPPPPP>
##$VTLIST= <TTTTTTTTTTTTTTT>
##$WBST= 1024
##$WBSW= 15.536156
##$XGAIN= (0..3)
0 0 0 0
##$XL= 0
##$YL= 0
##$YMAX_a= 1317235
##$YMIN_a= -1702544
##$ZGOPTNS= <>
##$ZL1= 120
##$ZL2= 120
##$ZL3= 120
##$ZL4= 120
##$ABSF1= 10
##$ABSF2= 0
##$ABSG= 5
##$ABSL= 3
##$ALPHA= 0
##$AQORDER= 0
##$ASSFAC= 0
##$ASSFACI= 0
##$ASSFACX= 0
##$ASSWID= 0
##$AUNMP= <proc_1H_AID>
##$AXLEFT= 0
##$AXNAME= <>
##$AXNUC= <off>
##$AXRIGHT= 0
##$AXTYPE= 0
##$AXUNIT= <>
##$AZFE= 0.1
##$AZFW= 0.1
##$BCFW= 1
##$BC_mod= 2
##$BYTORDP= 0
##$COROFFS= 0
##$CY= 12.5
##$DATMOD= 1
##$DC= 2
##$DFILT= <>
##$DTYPP= 0
##$F1P= 9.9967504570787
##$F2P= -9.53364507338961e-007
##$FCOR= 1
##$FTSIZE= 65536
##$FT_mod= 4
##$GAMMA= 1
##$GB= 0
##$INTBC= 1
##$INTSCL= 1
##$ISEN= 128
##$LB= 1
##$LEV0= 0
##$LPBIN= 0
##$MAXI= 10000
##$MC2= 0
##$MEAN= 0
##$ME_mod= 0
##$MI= 0.02
##$NCOEF= 0
##$NC_proc= 0
##$NLEV= 6
##$NOISF1= 8.174992
##$NOISF2= 6.675002
##$NSP= 1
##$NTH_PI= 0
##$NZP= 0
##$OFFSET= 11.01413
##$PC= 1
##$PHC0= 23.34838
##$PHC1= -9.25055
##$PH_mod= 0
##$PKNL= yes
##$PPARMOD= 0
##$PPDIAG= 0
##$PPIPTYP= 0
##$PPMPNUM= 100
##$PPRESOL= 1
##$PSCAL= 0
##$PSIGN= 0
##$PYNMP= <proc.py>
##$REVERSE= no
##$SF= 400.130010226175
##$SI= 131072
##$SIGF1= 5.6
##$SIGF2= 5.2
##$SINO= 400
##$SIOLD= 131072
##$SPECTYP= <>
##$SREGLST= <1H.CDCl3>
##$SSB= 2
##$STSI= 0
##$STSR= 0
##$SW_p= 4990.01996007982
##$SYMM= 0
##$S_DEV= 0
##$TDeff= 16244
##$TDoff= 0
##$TI= <>
##$TILT= no
##$TM1= 0
##$TM2= 0
##$TOPLEV= 0
##$USERP1= <user>
##$USERP2= <user>
##$USERP3= <user>
##$USERP4= <user>
##$USERP5= <user>
##$WDW= 4
##$XDIM= 8192
##$YMAX_p= 0
##$YMIN_p= 0
##$CURPLOT= <\\rik006s\net8_hp>
##$CURPRIN= <$\\rik006s\net8_hp>
##$DFORMAT= <normdp>
##$LAYOUT= <+/1d_h.xwp>
##$LFORMAT= <normlp>
##$PFORMAT= <normpl>
##$SURQMSG= 1
$$ End of Bruker specific parameters
$$ ---------------------------------
##NTUPLES= NMR FID
##VAR_NAME=  TIME,          FID/REAL,        FID/IMAG
##SYMBOL=    X,             R,               I
##VAR_TYPE=  INDEPENDENT,   DEPENDENT,       DEPENDENT
##VAR_FORM=  AFFN,          ASDF,            ASDF
##VAR_DIM=   8122,          8122,            8122
##UNITS=     SECONDS,       ARBITRARY UNITS, ARBITRARY UNITS
##FACTOR=    0.0002004,     1,               1
##FIRST=     0,             1589229,         66412
##LAST=      1.6274484,     -30631,          24462
##MIN=       0,             -1597306,        -1597306
##MAX=       1.6274484,     1589229,         1589229
$$ Real data points
##PAGE= N=1
##DATA TABLE= (X++(R..R)), XYDATA
0  1589229
1   398730
2 -1597306
3   372691
4   972190
5  -134125
6  -789817
7   261924
8   341435
9  -887494
10   195071
11   674750
12  -793191
13  -472000
14   237137
15   503642
16  -132916
17  -680084
18   506397
19   328007
20  -365699
21   439740
22    22366
23  -359372
24    15087
25   424213
26   344752
27  -698285
28    -7129
29   662124
30  -706160
31   -68546
32   612626
33  -478443
34  -557766
35   346867
36   827282
37  -503015
38  -964766
39   937691
40   419742
41  -683368
42   148898
43   205973
44   -46169
45  -116858
46   295682
47   461955
48  -921958
49  -337133
50   972854
51     4433
52  -613588
53  -286577
54   439083
55   275965
56  -684337
57   220530
58   188742
59  -645356
60   514145
61   483345
62  -414997
63  -177348
64   288141
65   444479
66  -421331
67  -151988
68   519579
69  -506934
70   -22247
71   620932
72  -315798
73  -348014
74  -141001
75   300701
76   196070
77  -556714
78   194035
79   189854
80  -316418
81   334896
82   109588
83  -200823
84  -299873
85   104050
86   843530
87  -418131
88  -633453
89   651755
90   126621
91  -180818
92   -45287
93  -102276
94    -1673
95  -202826
96   462702
97   121096
98  -861209
99   277382
100   417437
101  -281271
102   -28321
103  -120718
104   133050
105    68294
106    14926
107   348596
108  -447431
109  -121840
110   517592
111  -146564
112   -23917
113  -102312
114   -62684
115   312208
116  -246181
117    85811
118    29361
119  -543194
120   245838
121   285475
122   -99260
123  -215477
124  -207973
125   506949
126   -48842
127  -315702
128   367598
129  -302186
130   -37135
131   566627
132   -83774
133  -220210
134  -240264
135   283042
136   369274
137  -510784
138   -10126
139   117722
140  -141715
141   343073
142  -150515
143  -218335
144   -56542
145  -103121
146   481795
147  -190058
148  -398058
149   369663
150   -30305
151    70007
152    77420
153  -202076
154    82950
155  -148573
156   319818
157   263555
158  -602261
159   150440
160   243541
161  -165581
162   102663
163  -204871
164    -3149
165   -20982
166   -19755
167   469293
168  -430966
169  -354207
170   462982
171   -13469
172    11843
173  -148078
174  -127251
175   356753
176   -87676
177   144301
178    23922
179  -475158
180   282551
181   204479
182   -56966
183   -81725
184  -351185
185   382600
186   113075
187  -352006
188   197545
189  -262496
190   -67449
191   403398
192   -68333
193   -72974
194  -239282
195   158458
196   365223
197  -398841
198    91497
199    98100
200  -286518
201   391878
202    74267
203  -177429
204  -119990
205  -161213
206   454650
207   -89730
208  -371654
209   229005
210  -127232
211   104928
212   156577
213  -232085
214     1960
215  -210024
216   271411
217   367258
218  -525248
219    23613
220   217530
221   -24702
222   178614
223  -261505
224   -23912
225    64014
226   -62399
227   432763
228  -273451
229  -355685
230   319493
231   -15310
232    57968
233  -153251
234  -195780
235   266231
236  -130240
237   190302
238   117856
239  -512194
240   202501
241   222284
242   -25572
243    17474
244  -312553
245   259087
246   138133
247  -200588
248   245774
249  -298538
250  -166685
251   339884
252    18864
253    25701
254  -346838
255     6971
256   451501
257  -324998
258      523
259    83310
260  -315442
261   314479
262   145344
263   -75096
264  -129298
265  -218268
266   465559
267     9440
268  -332306
269   178216
270  -160161
271   131598
272   204354
273  -222126
274     8787
275  -260285
276   146966
277   397863
278  -422813
279   -43989
280   124344
281   -29942
282   228656
283  -198971
284   -34578
285    -9015
286  -123442
287   492926
288  -124677
289  -370321
290   213746
291    24320
292   167668
293  -129432
294  -253425
295   235115
296  -163098
297   169006
298   235970
299  -495971
300    26075
301   192026
302    64448
303    31842
304  -352962
305   196549
306   133439
307  -137232
308   300356
309  -287466
310  -200796
311   301380
312     7504
313   114547
314  -280827
315  -130205
316   417002
317  -172879
318     5097
319    18863
320  -326428
321   247398
322   114711
323    26682
324   -79957
325  -350721
326   401739
327   124751
328  -283165
329   138572
330  -196534
331   105690
332   244954
333  -146666
334    64920
335  -304688
336    32435
337   448976
338  -303791
339  -100390
340    22145
341   -29034
342   279155
343  -180525
344   -30701
345   -38650
346  -229478
347   484088
348   -14917
349  -348915
350   145127
351   -32592
352   222138
353   -11645
354  -274354
355   168815
356  -155726
357   160699
358   288176
359  -408496
360   -29426
361    81079
362    97496
363   135424
364  -401140
365    90452
366   136047
367  -134462
368   339880
369  -216449
370  -269512
371   224076
372    35240
373   185281
374  -226808
375  -204324
376   357651
377   -84764
378    70812
379    17205
380  -352887
381   197761
382    77324
383    64776
384    18126
385  -416139
386   261360
387   192190
388  -211096
389   104492
390  -238465
391    34139
392   247433
393   -73465
394   113726
395  -299798
396   -46428
397   441451
398  -190470
399   -56986
400   -35914
401   -92014
402   320878
403  -101930
404   -22870
405   -42192
406  -307493
407   419314
408    74966
409  -322983
410    66480
411   -86605
412   214152
413    57406
414  -244118
415   102029
416  -209924
417   152383
418   339120
419  -343850
420   -21928
421    18938
422    64825
423   260715
424  -332132
425   -12530
426   105237
427  -112988
428   355295
429  -138640
430  -272040
431   120660
432    -1495
433   247351
434  -175825
435  -259278
436   275755
437   -98760
438   132185
439    92078
440  -393944
441   115334
442    75188
443    94435
444    92033
445  -402583
446   162986
447   193036
448  -118795
449   139698
450  -256559
451   -36249
452   209607
453   -19797
454   180246
455  -309069
456  -131182
457   420737
458  -138129
459   -25129
460   -41967
461  -183200
462   278849
463    -8400
464    20805
465   -52525
466  -343399
467   353923
468   123578
469  -234603
470    48059
471  -161701
472   188951
473   135298
474  -176594
475    88495
476  -277463
477    82120
478   392296
479  -263473
480   -52778
481   -40978
482    21285
483   303832
484  -250794
485   -48900
486    36523
487  -149677
488   365856
489   -38447
490  -240237
491    25638
492   -45703
493   329724
494  -120401
495  -303850
496   259455
497  -126523
498   110156
499   216289
500  -350385
501   -15694
502    38462
503   157989
504   126476
505  -404353
506   116968
507   139681
508   -90336
509   233901
510  -258199
511  -121122
512   174540
513   -17238
514   251576
515  -254590
516  -233939
517   360812
518   -57469
519    19916
520   -54098
521  -220065
522   222334
523   -14640
524   115953
525    24858
526  -439037
527   259065
528   204864
529  -157352
530    24140
531  -213715
532   161842
533   153318
534  -131722
535   154817
536  -309899
537   -54420
538   413457
539  -147740
540   -65998
541  -103576
542   -22522
543   318159
544  -177673
545   -34036
546   -12425
547  -215252
548   357741
549    35769
550  -182057
551    -1467
552  -149068
553   343998
554    24713
555  -334011
556   173646
557   -99331
558    71132
559   241028
560  -219995
561   -60213
562  -109296
563   176299
564   252865
565  -420939
566    35695
567   138898
568  -115434
569   276879
570  -155380
571  -178308
572    83940
573   -20471
574   308992
575  -163226
576  -276543
577   250703
578   -30138
579   120174
580   -33190
581  -289896
582   184552
583   -25844
584   121107
585   127314
586  -435313
587   117811
588   199985
589   -49547
590    50532
591  -284534
592   110670
593   178526
594  -114494
595   203863
596  -262853
597  -157120
598   357356
599   -42864
600   -10023
601  -156643
602   -74312
603   328633
604  -138897
605    11076
606    -2345
607  -311300
608   306845
609   107480
610  -145828
611    -2330
612  -206312
613   262131
614   114733
615  -234806
616    88315
617  -168057
618    95432
619   259289
620  -177499
621     2511
622  -177494
623    68205
624   366156
625  -317563
626   -77611
627    95421
628   -84668
629   265914
630   -98272
631  -156237
632     -130
633   -70951
634   354561
635  -101521
636  -302876
637   204997
638   -34475
639   144138
640    31819
641  -288870
642   127472
643   -39485
644   119386
645   180249
646  -391553
647    53652
648   157435
649   -22162
650    99784
651  -278154
652    37185
653   145481
654   -90023
655   246077
656  -222220
657  -205917
658   286592
659   -11359
660    74797
661  -152009
662  -161127
663   315698
664   -81914
665    40746
666    37688
667  -350354
668   211424
669   148946
670   -63447
671   -25583
672  -268923
673   244168
674   142925
675  -201332
676    97456
677  -224532
678    53763
679   299583
680  -153960
681    20019
682  -168032
683     1662
684   374839
685  -226034
686   -93308
687    40396
688   -83100
689   268453
690   -86455
691  -100921
692    -7313
693  -173107
694   352719
695   -10495
696  -311310
697   154469
698   -59383
699   139012
700    96418
701  -253793
702    75646
703   -92787
704   117996
705   256800
706  -346533
707   -18503
708   104766
709    21871
710   177027
711  -282099
712   -32527
713   124015
714   -82013
715   291241
716  -175116
717  -266839
718   230257
719    13827
720   120647
721  -133605
722  -234758
723   276104
724   -27081
725    55584
726    48729
727  -342531
728   161667
729   130319
730    -8730
731    29578
732  -313765
733   189327
734   189751
735  -171457
736   118262
737  -217645
738   -34886
739   276508
740   -88952
741    49551
742  -190793
743   -77286
744   361602
745  -138830
746   -61579
747   -21742
748  -150152
749   291349
750   -16007
751   -66922
752   -12860
753  -253683
754   341693
755   114292
756  -296054
757    70791
758   -87527
759   149797
760   150520
761  -220458
762    28130
763  -154694
764   108657
765   305282
766  -324699
767   -49605
768    57684
769     2068
770   250155
771  -235866
772   -91760
773   104341
774   -82206
775   300270
776   -96094
777  -253926
778   150871
779   -12191
780   183789
781   -77178
782  -279243
783   209347
784   -43125
785    76442
786   119032
787  -335202
788    63943
789    90290
790    58362
791   107878
792  -354500
793    94908
794   215614
795  -110820
796   153928
797  -197942
798  -125604
799   226833
800     4037
801   103656
802  -238800
803  -148293
804   355328
805   -93334
806   -23740
807   -25380
808  -235131
809   258595
810    56350
811   -41581
812     2799
813  -272806
814   262498
815   165590
816  -201059
817    33993
818  -152948
819   141851
820   174823
821  -184156
822    70715
823  -201669
824    -5566
825   352842
826  -217016
827   -85675
828   -11937
829   -25775
830   279782
831  -156757
832   -75393
833    41238
834  -143883
835   331601
836     3534
837  -244743
838    74402
839   -52309
840   236948
841     1196
842  -298319
843   137197
844   -78029
845    99613
846   182652
847  -334086
848    -3416
849    42074
850    70041
851   184584
852  -341518
853     3988
854   189877
855   -56231
856   190791
857  -175691
858  -127694
859   162082
860   -21162
861   214124
862  -182966
863  -248237
864   322151
865   -43618
866     -161
867    10913
868  -266400
869   160296
870    58952
871    33134
872    24561
873  -329032
874   192025
875   166195
876  -124590
877    79806
878  -237424
879    69396
880   248190
881  -131420
882    81552
883  -185401
884   -75728
885   336938
886  -103664
887   -55551
888   -95103
889   -72621
890   330359
891  -116926
892   -87582
893    33825
894  -210657
895   284808
896    80636
897  -214580
898     2733
899  -111611
900   254998
901    64749
902  -286991
903   125449
904  -109550
905    63577
906   272744
907  -252600
908   -48950
909     2458
910    71928
911   232393
912  -281495
913   -31461
914    99935
915   -73149
916   272607
917  -156610
918  -194424
919   137283
920   -62496
921   224354
922   -79930
923  -299101
924   205204
925     7976
926    83481
927    11618
928  -283446
929   144548
930    26077
931    75055
932   122417
933  -373523
934   106562
935   209718
936   -86440
937    90368
938  -241146
939    -3216
940   217422
941   -80503
942   119396
943  -205771
944  -137906
945   318521
946   -64470
947    -4254
948   -96973
949  -156845
950   311825
951   -37493
952   -50185
953    24221
954  -256937
955   244072
956   126278
957  -148446
958     6510
959  -193791
960   213565
961   162011
962  -244201
963    73201
964  -135261
965    25793
966   284053
967  -172073
968   -51506
969   -81464
970    41547
971   305576
972  -245925
973   -74312
974    76690
975  -116747
976   285457
977   -60618
978  -219691
979    67206
980   -59584
981   241423
982   -26271
983  -279158
984   137018
985   -28513
986   144572
987    80316
988  -306196
989   106960
990    10703
991    57668
992   201699
993  -334466
994    -5213
995   175074
996   -19752
997   122949
998  -244722
999   -46000
1000   162468
1001   -73992
1002   202281
1003  -179678
1004  -228367
1005   280747
1006    -8875
1007    43236
1008   -84264
1009  -205706
1010   264998
1011    -3384
1012    17788
1013    45081
1014  -315120
1015   197199
1016   160454
1017  -106110
1018    18598
1019  -235421
1020   147096
1021   186167
1022  -173471
1023    70465
1024  -194329
1025    -5364
1026   293070
1027  -144219
1028    -2719
1029  -111667
1030   -55582
1031   349251
1032  -143294
1033   -98566
1034    35031
1035  -124575
1036   276032
1037    -4370
1038  -152020
1039    19576
1040  -143439
1041   277685
1042    51262
1043  -295809
1044    93361
1045   -72704
1046   120768
1047   151024
1048  -275359
1049    41209
1050   -39861
1051    50762
1052   258424
1053  -286063
1054   -58502
1055   117513
1056     2873
1057   199255
1058  -214885
1059   -87053
1060   135653
1061   -81685
1062   250847
1063  -113156
1064  -277464
1065   215490
1066     4432
1067    89556
1068   -55346
1069  -264991
1070   203612
1071     7894
1072    39843
1073    83719
1074  -326756
1075   125385
1076   153932
1077   -39734
1078    75014
1079  -274141
1080    87142
1081   217080
1082  -122881
1083   111646
1084  -198622
1085   -81934
1086   285075
1087   -85454
1088    30954
1089  -134200
1090  -141996
1091   334768
1092   -68496
1093   -78832
1094   -11327
1095  -180600
1096   263191
1097    30874
1098  -104911
1099    28271
1100  -225076
1101   256366
1102   150472
1103  -263727
1104    63114
1105  -102070
1106    94948
1107   202972
1108  -212924
1109    17441
1110   -98721
1111    28295
1112   299785
1113  -244841
1114   -79435
1115    53557
1116   -34612
1117   265052
1118  -162655
1119  -137567
1120   104396
1121   -95760
1122   260992
1123   -37950
1124  -278509
1125   142707
1126   -11228
1127   145243
1128     9438
1129  -290211
1130   143722
1131      -92
1132    61262
1133   140668
1134  -319423
1135    50037
1136   115948
1137    -3842
1138   144206
1139  -289894
1140   -11164
1141   215169
1142   -78771
1143   140151
1144  -173860
1145  -143573
1146   236855
1147   -36687
1148    87829
1149  -128929
1150  -208116
1151   301241
1152   -16574
1153   -29558
1154     -424
1155  -237643
1156   222784
1157    74763
1158   -67451
1159    46170
1160  -266343
1161   184386
1162   199735
1163  -196235
1164    41807
1165  -147915
1166    56938
1167   222857
1168  -155439
1169    31695
1170  -148778
1171   -27118
1172   336114
1173  -186994
1174   -82608
1175    15973
1176   -90850
1177   286482
1178   -79086
1179  -141189
1180    52381
1181  -123469
1182   264294
1183    21392
1184  -240764
1185    86863
1186   -76643
1187   182660
1188    90316
1189  -295922
1190    92888
1191   -33913
1192    56060
1193   201727
1194  -285134
1195   -11972
1196    63537
1197    14700
1198   205576
1199  -272476
1200   -67271
1201   175245
1202   -64959
1203   189561
1204  -137598
1205  -181399
1206   187449
1207   -22338
1208   148863
1209   -96867
1210  -252080
1211   263151
1212    -2867
1213    13525
1214    41846
1215  -284374
1216   153765
1217    95245
1218   -34549
1219    60776
1220  -286500
1221   113396
1222   192078
1223  -128401
1224    72408
1225  -203972
1226     4024
1227   251927
1228  -118706
1229    63471
1230  -142071
1231  -102821
1232   337632
1233   -95962
1234   -65261
1235   -18635
1236  -133152
1237   280244
1238   -25350
1239  -111664
1240    23373
1241  -190276
1242   249360
1243    77992
1244  -225596
1245    57240
1246  -130607
1247   163959
1248   158499
1249  -270860
1250    60393
1251   -58084
1252    38423
1253   248631
1254  -231960
1255   -32531
1256    22605
1257     6450
1258   259800
1259  -230416
1260   -98827
1261   132140
1262   -82517
1263   227625
1264   -97165
1265  -213691
1266   141855
1267   -47069
1268   176403
1269   -40983
1270  -291604
1271   195802
1272    -1065
1273    50467
1274    88533
1275  -295577
1276    96871
1277    88350
1278    14336
1279   115975
1280  -301094
1281    58116
1282   192464
1283   -83178
1284   125548
1285  -216156
1286   -67533
1287   253070
1288   -84981
1289    84401
1290  -129049
1291  -170442
1292   292928
1293   -36045
1294   -27850
1295   -51250
1296  -188508
1297   268691
1298     7082
1299   -80903
1300    42785
1301  -242838
1302   207790
1303   148942
1304  -182823
1305    41876
1306  -158701
1307   129029
1308   207706
1309  -213575
1310    40338
1311   -97854
1312     2681
1313   279413
1314  -177550
1315   -50683
1316   -30807
1317   -35442
1318   299702
1319  -171643
1320  -132384
1321    86813
1322  -112590
1323   246954
1324   -19379
1325  -224280
1326    82557
1327   -60642
1328   205358
1329    28157
1330  -290814
1331   130394
1332   -21574
1333    83730
1334   148839
1335  -295167
1336    39809
1337    62015
1338    28659
1339   172935
1340  -291166
1341   -17768
1342   161773
1343   -52892
1344   170570
1345  -204043
1346  -128560
1347   216856
1348   -56054
1349   126930
1350  -105467
1351  -218945
1352   239610
1353     4084
1354    39579
1355   -49775
1356  -245807
1357   246102
1358    31869
1359   -45446
1360    81319
1361  -284738
1362   134194
1363   193016
1364  -116601
1365    30200
1366  -199539
1367    84767
1368   212687
1369  -147700
1370    63963
1371  -161269
1372   -52041
1373   313095
1374  -132312
1375   -43523
1376   -50208
1377  -103702
1378   303753
1379   -74513
1380  -121342
1381    30208
1382  -138835
1383   255766
1384    28946
1385  -185913
1386    56924
1387  -128358
1388   207594
1389   116318
1390  -279967
1391    72357
1392   -46611
1393    75228
1394   186510
1395  -253573
1396     6455
1397      292
1398    14327
1399   241611
1400  -255699
1401   -79327
1402   128559
1403   -48968
1404   208209
1405  -148483
1406  -160988
1407   156442
1408   -50301
1409   182374
1410   -66869
1411  -251099
1412   194618
1413    -7079
1414    85354
1415    18446
1416  -295856
1417   170354
1418    55320
1419   -16044
1420   109351
1421  -284516
1422    59314
1423   165973
1424   -49731
1425    78477
1426  -246872
1427    27996
1428   222110
1429  -122904
1430   113761
1431  -151059
1432  -137627
1433   300599
1434   -58786
1435   -15702
1436   -63300
1437  -149998
1438   276446
1439   -25238
1440   -66829
1441     9430
1442  -207220
1443   245184
1444    70999
1445  -165676
1446    62116
1447  -178873
1448   153562
1449   177784
1450  -224657
1451    36732
1452   -94269
1453    60296
1454   224675
1455  -208524
1456     7994
1457   -41793
1458   -32456
1459   298081
1460  -184228
1461  -117215
1462    79232
1463   -60478
1464   231670
1465   -93053
1466  -163355
1467    97131
1468   -93758
1469   220579
1470     2034
1471  -285976
1472   143288
1473   -13140
1474    89770
1475    89302
1476  -279907
1477    84352
1478    42778
1479    30388
1480   144400
1481  -280857
1482    23462
1483   130620
1484   -41309
1485   158669
1486  -235223
1487   -72650
1488   221293
1489   -79283
1490   116567
1491  -117937
1492  -173452
1493   234126
1494   -21198
1495    48360
1496   -68827
1497  -211055
1498   259206
1499     7427
1500   -42993
1501    42720
1502  -247911
1503   177566
1504   120802
1505  -109308
1506    52545
1507  -216046
1508   111757
1509   204663
1510  -169063
1511    44131
1512  -140373
1513     6128
1514   256752
1515  -149157
1516      809
1517   -76121
1518   -74314
1519   306045
1520  -116127
1521  -105537
1522    23794
1523  -102344
1524   258672
1525   -37656
1526  -162285
1527    72918
1528  -127949
1529   210212
1530    75763
1531  -258241
1532    77117
1533   -44713
1534   112280
1535   127841
1536  -257864
1537    51880
1538   -11022
1539    30135
1540   213019
1541  -263959
1542   -37608
1543   107010
1544   -33465
1545   196583
1546  -188677
1547  -121699
1548   163905
1549   -48188
1550   165616
1551   -99171
1552  -204623
1553   192096
1554   -18964
1555    99755
1556   -26327
1557  -267409
1558   199664
1559    37810
1560    -7316
1561    65617
1562  -269326
1563   111563
1564   125755
1565   -53602
1566    82519
1567  -246898
1568    49019
1569   219925
1570  -113140
1571    66964
1572  -157700
1573   -50483
1574   254639
1575   -95011
1576    29508
1577   -94692
1578  -135412
1579   299438
1580   -58192
1581   -82681
1582     5682
1583  -159787
1584   240833
1585    28964
1586  -134027
1587    43716
1588  -166599
1589   194198
1590   122840
1591  -213055
1592    52682
1593  -106306
1594   102157
1595   194161
1596  -235445
1597    20070
1598   -40608
1599       54
1600   249991
1601  -203311
1602   -72376
1603    48232
1604   -32962
1605   243419
1606  -151620
1607  -139744
1608   124333
1609   -70585
1610   202491
1611   -39024
1612  -225006
1613   133679
1614   -34592
1615   135084
1616    25952
1617  -289581
1618   136194
1619    25822
1620    19216
1621   112443
1622  -270638
1623    46981
1624   106845
1625   -15546
1626   129265
1627  -248190
1628    -6715
1629   202810
1630   -75529
1631   119711
1632  -153555
1633  -115615
1634   240373
1635   -56772
1636    55037
1637   -81040
1638  -191861
1639   254893
1640    -5304
1641   -44052
1642    -6053
1643  -209195
1644   208744
1645    65299
1646   -98690
1647    50739
1648  -210321
1649   148598
1650   174693
1651  -166229
1652    45745
1653  -138420
1654    56826
1655   233070
1656  -176977
1657     7648
1658   -71174
1659   -39737
1660   267085
1661  -139502
1662   -75340
1663     2071
1664   -77196
1665   264316
1666   -85881
1667  -146163
1668    79044
1669  -105122
1670   212178
1671    26806
1672  -221652
1673    88003
1674   -59463
1675   140532
1676    92305
1677  -269557
1678    74569
1679     2005
1680    42030
1681   157020
1682  -254195
1683     3602
1684    72108
1685    -6885
1686   181780
1687  -229618
1688   -70044
1689   170636
1690   -53836
1691   152979
1692  -128007
1693  -162499
1694   192510
1695   -30006
1696    98036
1697   -60848
1698  -226610
1699   207594
1700    16573
1701    10052
1702    17425
1703  -248193
1704   162690
1705    88795
1706   -57929
1707    73190
1708  -236655
1709    82870
1710   187781
1711  -107717
1712    55007
1713  -171037
1714     3202
1715   237236
1716  -120354
1717    25004
1718   -97263
1719   -89521
1720   270878
1721   -78257
1722   -55754
1723   -24323
1724  -123483
1725   265329
1726   -23013
1727  -132410
1728    50783
1729  -143844
1730   197458
1731    86217
1732  -198186
1733    43210
1734   -94520
1735   133905
1736   138866
1737  -235678
1738    39326
1739   -41804
1740    38398
1741   213698
1742  -222460
1743   -32479
1744    44845
1745   -17372
1746   223509
1747  -173494
1748  -115853
1749   115746
1750   -42100
1751   185795
1752   -96910
1753  -183733
1754   143339
1755   -44790
1756   138006
1757    -8263
1758  -260755
1759   149318
1760    23824
1761    46338
1762    57608
1763  -258275
1764   105131
1765    82132
1766   -16081
1767   113807
1768  -248788
1769    22886
1770   180838
1771   -65593
1772    85473
1773  -181233
1774   -54255
1775   219064
1776   -75823
1777    61395
1778  -112435
1779  -141735
1780   259315
1781   -37114
1782   -23859
1783   -25247
1784  -176997
1785   238345
1786    36859
1787   -97659
1788    30264
1789  -177154
1790   171189
1791   117748
1792  -150582
1793    35492
1794  -151521
1795   107253
1796   192896
1797  -202173
1798    21073
1799   -70166
1800    -1761
1801   241534
1802  -158932
1803   -52210
1804    -3341
1805   -39788
1806   252310
1807  -120664
1808  -124304
1809    71817
1810   -74091
1811   213191
1812   -33810
1813  -197072
1814    97230
1815   -63322
1816   151511
1817    52189
1818  -260243
1819    89537
1820     7419
1821    66744
1822   108405
1823  -255610
1824    46823
1825    67066
1826     1144
1827   155589
1828  -233041
1829   -36319
1830   156239
1831   -35392
1832   127708
1833  -170428
1834  -106956
1835   195962
1836   -49943
1837    95522
1838   -86564
1839  -194491
1840   218340
1841     3773
1842     9635
1843   -16887
1844  -214953
1845   189168
1846    63443
1847   -50839
1848    39791
1849  -216819
1850   128434
1851   142673
1852  -106236
1853    53265
1854  -184268
1855    47365
1856   222783
1857  -140770
1858    13964
1859   -96328
1860   -37915
1861   242056
1862  -102324
1863   -33778
1864   -44606
1865   -87107
1866   268147
1867   -62677
1868  -119780
1869    39217
1870  -110306
1871   211128
1872    28553
1873  -179868
1874    53533
1875   -92273
1876   153040
1877   103740
1878  -235141
1879    44760
1880   -29614
1881    70850
1882   158575
1883  -228128
1884      130
1885    30043
1886     6005
1887   198964
1888  -200301
1889   -82285
1890   111863
1891   -27322
1892   173793
1893  -130773
1894  -150785
1895   151259
1896   -36068
1897   128527
1898   -43046
1899  -221218
1900   152324
1901    13833
1902    60567
1903    14882
1904  -247641
1905   134501
1906    70130
1907   -15493
1908    76573
1909  -236995
1910    59909
1911   151347
1912   -56609
1913    77102
1914  -193963
1915   -12439
1916   216746
1917   -78955
1918    43559
1919  -119631
1920   -89478
1921   237523
1922   -53697
1923    -7070
1924   -60219
1925  -145731
1926   251035
1927    -3821
1928   -94376
1929    14052
1930  -156071
1931   190421
1932    81270
1933  -140855
1934    29008
1935  -134957
1936   137125
1937   153644
1938  -188306
1939    23014
1940   -79568
1941    53298
1942   207412
1943  -185406
1944   -22940
1945   -13885
1946   -21470
1947   232570
1948  -142392
1949  -103737
1950    52479
1951   -46023
1952   210649
1953   -80005
1954  -166795
1955    98621
1956   -52755
1957   160335
1958    10051
1959  -228462
1960    98221
1961    -5284
1962    95334
1963    69382
1964  -256957
1965    76549
1966    57373
1967    11169
1968   121055
1969  -232894
1970    -2443
1971   128167
1972   -23263
1973   116015
1974  -193443
1975   -68697
1976   189319
1977   -48679
1978    87872
1979  -112111
1980  -147897
1981   213217
1982   -16788
1983    27967
1984   -41771
1985  -194078
1986   206197
1987    42996
1988   -47673
1989    16947
1990  -195579
1991   149533
1992   110619
1993   -96345
1994    39302
1995  -177695
1996    82272
1997   185350
1998  -138320
1999    22192
2000  -114472
2001     1617
2002   229188
2003  -128642
2004   -23690
2005   -43971
2006   -62817
2007   244767
2008   -79601
2009   -96764
2010    17208
2011   -80964
2012   221346
2013   -21127
2014  -157170
2015    62280
2016   -88446
2017   163332
2018    66376
2019  -215253
2020    54935
2021   -37166
2022    93946
2023   121294
2024  -232901
2025    26154
2026    24358
2027    19416
2028   163004
2029  -202737
2030   -43308
2031    86930
2032   -13307
2033   164809
2034  -164269
2035  -109949
2036   152273
2037   -39099
2038   125966
2039   -72238
2040  -184146
2041   160794
2042     -451
2043    62346
2044   -14512
2045  -215230
2046   150062
2047    44916
2048    -3856
2049    45908
2050  -224488
2051    97059
2052   118649
2053   -62991
2054    65026
2055  -188011
2056    21869
2057   185753
2058   -84779
2059    39762
2060  -130121
2061   -42524
2062   225519
2063   -81812
2064      453
2065   -54756
2066  -110006
2067   235809
2068   -23051
2069   -77669
2070    -5781
2071  -118443
2072   207030
2073    24656
2074  -132409
2075    41397
2076  -129084
2077   144615
2078   118427
2079  -188631
2080    23451
2081   -64364
2082    75711
2083   157609
2084  -186872
2085      282
2086   -17759
2087    12791
2088   201196
2089  -168769
2090   -60332
2091    56805
2092   -35689
2093   195627
2094  -106876
2095  -139904
2096   102845
2097   -35047
2098   145746
2099   -40314
2100  -186263
2101   111775
2102   -20760
2103    97867
2104    28834
2105  -237652
2106   102552
2107    45423
2108    18373
2109    79814
2110  -223420
2111    45096
2112   106869
2113   -22277
2114    97632
2115  -195759
2116   -20005
2117   176829
2118   -52359
2119    71977
2120  -130696
2121   -89413
2122   205665
2123   -43458
2124    28430
2125   -62523
2126  -152405
2127   210635
2128     7832
2129   -44453
2130    -9873
2131  -166199
2132   179318
2133    65183
2134  -102221
2135    36781
2136  -157260
2137   109926
2138   148232
2139  -136944
2140    20034
2141  -105675
2142    50861
2143   192643
2144  -147936
2145    -4684
2146   -47287
2147   -25065
2148   225060
2149  -119947
2150   -76737
2151    21581
2152   -63260
2153   207897
2154   -56257
2155  -145017
2156    58836
2157   -58070
2158   166522
2159     6535
2160  -188759
2161    78865
2162   -42030
2163   111734
2164    88327
2165  -236759
2166    52511
2167    35524
2168    32272
2169   117637
2170  -208486
2171    -1942
2172    77592
2173    -6927
2174   140699
2175  -186568
2176   -72759
2177   151239
2178   -33873
2179   106973
2180  -110567
2181  -135201
2182   172074
2183   -19716
2184    64006
2185   -40402
2186  -189377
2187   170565
2188    30675
2189    -2818
2190    10008
2191  -200798
2192   135142
2193    90229
2194   -63039
2195    46246
2196  -181902
2197    66560
2198   159053
2199   -94702
2200    35705
2201  -135844
2202     1015
2203   209042
2204  -102011
2205    -1887
2206   -69332
2207   -64649
2208   226408
2209   -66852
2210   -63573
2211    -8825
2212   -99408
2213   212725
2214    -4008
2215  -130251
2216    29919
2217   -92041
2218   164780
2219    58568
2220  -171869
2221    47170
2222   -73946
2223   101722
2224   137074
2225  -209906
2226    10082
2227     3617
2228    28685
2229   153428
2230  -175294
2231   -34645
2232    39755
2233   -11433
2234   179807
2235  -150220
2236  -104254
2237   114602
2238   -39036
2239   142714
2240   -63781
2241  -169441
2242   128033
2243    -5414
2244    87889
2245   -10443
2246  -198548
2247   120647
2248    23454
2249    35391
2250    48877
2251  -229509
2252    84426
2253   101359
2254   -38474
2255    70134
2256  -184379
2257    11600
2258   151029
2259   -48345
2260    61022
2261  -151509
2262   -43017
2263   205941
2264   -65948
2265    26404
2266   -71554
2267  -114946
2268   212865
2269   -14503
2270   -39866
2271   -25492
2272  -132107
2273   193308
2274    28964
2275   -92580
2276    21144
2277  -142251
2278   145159
2279   104222
2280  -147173
2281    30748
2282  -101599
2283    70781
2284   165939
2285  -154967
2286    -7130
2287   -43389
2288    21214
2289   187287
2290  -145333
2291   -37684
2292     8519
2293   -43007
2294   212161
2295   -96969
2296  -128175
2297    74477
2298   -45838
2299   155325
2300   -23640
2301  -168031
2302    75364
2303   -28352
2304   124200
2305    27757
2306  -216733
2307    88496
2308     9773
2309    44341
2310   100500
2311  -224026
2312    24164
2313    89423
2314    -5323
2315    99803
2316  -181650
2317   -26997
2318   125147
2319   -28161
2320   109210
2321  -149238
2322  -100777
2323   191523
2324   -39452
2325    49440
2326   -52267
2327  -154338
2328   170430
2329    16098
2330     4265
2331   -22369
2332  -175950
2333   169626
2334    52280
2335   -64930
2336    41842
2337  -178167
2338    96241
2339   140903
2340  -106352
2341    23606
2342  -124652
2343    38220
2344   173807
2345  -110080
2346    10305
2347   -86536
2348   -23247
2349   224579
2350  -106037
2351   -48752
2352    -1836
2353   -78505
2354   207691
2355   -31546
2356  -118503
2357    23084
2358   -69175
2359   177100
2360     8599
2361  -158281
2362    58677
2363   -73917
2364   122048
2365    96599
2366  -209292
2367    36280
2368    -2602
2369    47240
2370   131094
2371  -190228
2372   -10895
2373    42946
2374     4634
2375   149893
2376  -169204
2377   -63171
2378   102142
2379   -33431
2380   142229
2381  -105043
2382  -141301
2383   145150
2384   -17771
2385    83350
2386   -33888
2387  -176032
2388   133989
2389    14457
2390    40510
2391    14763
2392  -211284
2393   119135
2394    72541
2395   -36594
2396    59291
2397  -189351
2398    44425
2399   140282
2400   -59421
2401    46421
2402  -150717
2403    -3959
2404   184827
2405   -75937
2406    32772
2407   -90682
2408   -79833
2409   220534
2410   -48557
2411   -38689
2412   -22238
2413  -110542
2414   191924
2415     7430
2416   -85565
2417     4460
2418  -120209
2419   170820
2420    59050
2421  -145392
2422    44859
2423  -100906
2424    91282
2425   140924
2426  -166592
2427     4797
2428   -38938
2429    41601
2430   160511
2431  -158789
2432   -20791
2433     4225
2434   -17100
2435   192320
2436  -128723
2437   -92177
2438    73336
2439   -41537
2440   161318
2441   -57847
2442  -151133
2443    93368
2444   -25861
2445   118525
2446    -2681
2447  -192553
2448    97367
2449     1705
2450    59324
2451    57694
2452  -219786
2453    62276
2454    66803
2455    -3094
2456    86295
2457  -192299
2458     5758
2459   123168
2460   -30184
2461    89771
2462  -152597
2463   -54264
2464   175400
2465   -43918
2466    59112
2467   -85287
2468  -120053
2469   188917
2470   -17490
2471    -1200
2472   -29053
2473  -154581
2474   169325
2475    31578
2476   -55817
2477    13072
2478  -160584
2479   136816
2480    94976
2481  -109483
2482    42528
2483  -126947
2484    61635
2485   165327
2486  -122048
2487     7355
2488   -75326
2489    12479
2490   189185
2491  -123039
2492   -22729
2493   -22822
2494   -54634
2495   211696
2496   -80565
2497  -103890
2498    38322
2499   -65816
2500   171379
2501   -13063
2502  -146999
2503    56042
2504   -55416
2505   137740
2506    44873
2507  -193138
2508    67286
2509   -20834
2510    64217
2511   111834
2512  -205657
2513    16989
2514    46251
2515    10519
2516   123191
2517  -176829
2518   -29007
2519    90275
2520   -25987
2521   133796
2522  -135475
2523  -101422
2524   147022
2525   -32054
2526    85863
2527   -60633
2528  -152219
2529   148532
2530    -4197
2531    39325
2532    -8907
2533  -187822
2534   140185
2535    47146
2536   -25173
2537    39945
2538  -185776
2539    88305
2540   114292
2541   -68949
2542    49821
2543  -150184
2544    24160
2545   167295
2546   -85579
2547    28812
2548  -104517
2549   -37865
2550   205357
2551   -81505
2552   -17753
2553   -33847
2554   -93955
2555   204090
2556   -27353
2557   -82766
2558    10476
2559  -100521
2560   174424
2561    28175
2562  -129534
2563    41710
2564   -95146
2565   123443
2566    96764
2567  -173552
2568    38505
2569   -47102
2570    48684
2571   146516
2572  -172201
2573    -8575
2574     8991
2575     1102
2576   162219
2577  -149054
2578   -55083
2579    64148
2580   -40061
2581   164074
2582   -91199
2583  -129933
2584   110171
2585   -30328
2586   113027
2587   -27858
2588  -169418
2589   111453
2590    -7928
2591    66621
2592    30015
2593  -208519
2594    95188
2595    51439
2596    -2103
2597    69716
2598  -192594
2599    38690
2600   106765
2601   -36534
2602    76465
2603  -162401
2604   -18648
2605   161557
2606   -60519
2607    57701
2608  -101738
2609   -87434
2610   190874
2611   -38500
2612     3437
2613   -39323
2614  -122271
2615   182558
2616      818
2617   -44670
2618     6820
2619  -143343
2620   156830
2621    63269
2622  -108308
2623    37395
2624  -121675
2625    89657
2626   124155
2627  -134630
2628    22345
2629   -80793
2630    33860
2631   169918
2632  -140184
2633   -10348
2634   -20671
2635   -24155
2636   191944
2637  -106678
2638   -68829
2639    35407
2640   -53468
2641   179071
2642   -52258
2643  -132725
2644    70561
2645   -52201
2646   135270
2647    10573
2648  -179392
2649    78098
2650   -24126
2651    76547
2652    71656
2653  -203104
2654    51862
2655    33514
2656    18345
2657   105428
2658  -188260
2659     5146
2660    90173
2661   -25873
2662   116893
2663  -149965
2664   -63349
2665   144006
2666   -41360
2667    85280
2668   -87425
2669  -122395
2670   162272
2671   -21742
2672    36936
2673   -30056
2674  -160872
2675   159569
2676    20304
2677   -20934
2678    23442
2679  -175932
2680   121271
2681    90706
2682   -76201
2683    40274
2684  -145674
2685    61424
2686   141379
2687   -96933
2688    32742
2689  -111753
2690     -403
2691   192755
2692  -106735
2693    -8071
2694   -40653
2695   -61753
2696   201177
2697   -60437
2698   -66700
2699     4994
2700   -81752
2701   187480
2702   -14249
2703  -123464
2704    47846
2705   -86721
2706   140013
2707    59537
2708  -172558
2709    48403
2710   -44427
2711    75139
2712   109997
2713  -183141
2714    21913
2715     1401
2716    20049
2717   146501
2718  -175616
2719   -28766
2720    68248
2721   -29490
2722   148298
2723  -119363
2724   -98733
2725   109387
2726   -28397
2727   116878
2728   -69404
2729  -147012
2730   133932
2731   -19885
2732    69342
2733     2874
2734  -194820
2735   121423
2736    37356
2737     1308
2738    45971
2739  -191645
2740    73827
2741    93818
2742   -38789
2743    63009
2744  -170086
2745    20722
2746   150280
2747   -70653
2748    57525
2749  -117638
2750   -53737
2751   195340
2752   -60552
2753     4891
2754   -51027
2755   -96823
2756   189795
2757   -24483
2758   -41786
2759    -7860
2760  -125097
2761   178945
2762    28097
2763  -107929
2764    37534
2765  -116068
2766   117033
2767    99307
2768  -141161
2769    27743
2770   -75191
2771    63296
2772   141892
2773  -152825
2774     8397
2775   -31440
2776       76
2777   183485
2778  -139111
2779   -53950
2780    38588
2781   -39786
2782   167464
2783   -78855
2784  -110364
2785    65181
2786   -41381
2787   149055
2788   -33255
2789  -163561
2790   100570
2791   -31522
2792    85616
2793    49629
2794  -200496
2795    68186
2796    31525
2797    29727
2798    72957
2799  -189814
2800    36727
2801    70107
2802   -15918
2803   106162
2804  -175229
2805   -27563
2806   143081
2807   -50515
2808    81009
2809  -101484
2810   -95076
2811   162081
2812   -25790
2813    39323
2814   -57296
2815  -128922
2816   174493
2817    -9382
2818   -11419
2819    11237
2820  -168470
2821   145535
2822    67381
2823   -79408
2824    33010
2825  -138182
2826    85935
2827   114450
2828   -98938
2829    33381
2830  -117392
2831    34264
2832   174577
2833  -123999
2834     7235
2835   -48465
2836   -38919
2837   197305
2838   -84903
2839   -56832
2840     1714
2841   -59947
2842   183795
2843   -46320
2844  -101162
2845    42788
2846   -81472
2847   158763
2848    21747
2849  -168241
2850    66755
2851   -45854
2852    83129
2853    83234
2854  -177328
2855    34307
2856    -4390
2857    44102
2858   115367
2859  -187099
2860    10265
2861    52963
2862   -22867
2863   144660
2864  -144433
2865   -70867
2866   114279
2867   -30164
2868   105518
2869   -87098
2870  -114017
2871   127904
2872   -26620
2873    81410
2874   -35566
2875  -171413
2876   148219
2877     8061
2878     6526
2879    35122
2880  -185878
2881    95788
2882    79559
2883   -35258
2884    42743
2885  -164644
2886    57967
2887   120297
2888   -73147
2889    61731
2890  -135719
2891   -18692
2892   188598
2893   -83228
2894    10373
2895   -58369
2896   -70218
2897   186594
2898   -46536
2899   -31010
2900   -19499
2901  -100933
2902   189073
2903   -10801
2904   -94475
2905    38948
2906  -114024
2907   136941
2908    70829
2909  -144422
2910    36123
2911   -71325
2912    80255
2913   111032
2914  -155788
2915    24708
2916   -38169
2917    24850
2918   163662
2919  -161936
2920   -24230
2921    36521
2922   -31756
2923   163024
2924  -103805
2925   -90962
2926    70590
2927   -33371
2928   141444
2929   -62864
2930  -137045
2931   104139
2932   -38782
2933    99064
2934    13030
2935  -192706
2936    98701
2937    17366
2938    29241
2939    57665
2940  -186279
2941    55964
2942    64122
2943    -5894
2944    78376
2945  -178677
2946    15391
2947   121926
2948   -55175
2949    84656
2950  -125020
2951   -65085
2952   168075
2953   -44769
2954    33485
2955   -65726
2956  -101305
2957   169489
2958   -24005
2959    -1952
2960   -16912
2961  -143071
2962   168136
2963    27749
2964   -74008
2965    33477
2966  -136341
2967   107868
2968    95752
2969  -104535
2970    28132
2971  -106777
2972    62251
2973   140161
2974  -127826
2975    20283
2976   -63953
2977    -5874
2978   188331
2979  -116544
2980   -39692
2981     6750
2982   -47188
2983   174294
2984   -65146
2985   -87152
2986    35988
2987   -60922
2988   163161
2989   -20812
2990  -147404
2991    78271
2992   -53887
2993   100179
2994    56232
2995  -181727
2996    55577
2997     -495
2998    46149
2999    87525
3000  -179064
3001    29479
3002    39061
3003    -1223
3004   122532
3005  -169066
3006   -28777
3007   109301
3008   -41607
3009   105337
3010  -103376
3011   -96233
3012   134298
3013   -25411
3014    69393
3015   -59258
3016  -133612
3017   149124
3018   -12896
3019    24035
3020     7132
3021  -176630
3022   129990
3023    54800
3024   -42325
3025    36526
3026  -155627
3027    76473
3028   103256
3029   -68186
3030    44284
3031  -135820
3032    26434
3033   157935
3034   -96121
3035    28213
3036   -76179
3037   -45455
3038   188947
3039   -70096
3040   -31031
3041   -20567
3042   -72206
3043   177444
3044   -35806
3045   -72098
3046    21007
3047   -98602
3048   161400
3049    25676
3050  -139090
3051    52939
3052   -70824
3053    92997
3054    88506
3055  -154966
3056    29766
3057   -33008
3058    49173
3059   124596
3060  -167624
3061     7030
3062    18324
3063   -15693
3064   155991
3065  -136102
3066   -64983
3067    79790
3068   -34042
3069   128817
3070   -79679
3071  -112350
3072    99996
3073   -31143
3074   105509
3075   -28846
3076  -165647
3077   122551
3078    -6545
3079    37156
3080    40443
3081  -186308
3082    81333
3083    57122
3084   -10248
3085    56633
3086  -171069
3087    43385
3088   100336
3089   -49313
3090    75336
3091  -141548
3092   -23096
3093   161492
3094   -64584
3095    39356
3096   -75058
3097   -78483
3098   172058
3099   -37724
3100    -4055
3101   -30357
3102  -110313
3103   173056
3104    -4447
3105   -59649
3106    23107
3107  -127840
3108   133710
3109    66189
3110  -111397
3111    32540
3112   -97020
3113    81236
3114   112402
3115  -129053
3116    25001
3117   -65078
3118    25596
3119   161054
3120  -134297
3121   -15502
3122    -1860
3123   -28935
3124   168695
3125   -93797
3126   -73532
3127    40851
3128   -45933
3129   152647
3130   -48859
3131  -122292
3132    74039
3133   -47603
3134   115095
3135    15806
3136  -170748
3137    79452
3138    -8982
3139    51951
3140    65642
3141  -177791
3142    45279
3143    38281
3144     8114
3145    91209
3146  -169852
3147     4664
3148    91414
3149   -36009
3150    98870
3151  -126695
3152   -62108
3153   138172
3154   -38314
3155    64078
3156   -71317
3157  -107890
3158   151272
3159   -19779
3160    23554
3161   -18780
3162  -146187
3163   145531
3164    24930
3165   -34863
3166    26095
3167  -150070
3168   102114
3169    83445
3170   -76287
3171    36216
3172  -126194
3173    51577
3174   133121
3175   -98945
3176    28068
3177   -83168
3178    -9449
3179   173848
3180   -92805
3181   -15917
3182   -24297
3183   -52318
3184   175280
3185   -59104
3186   -64377
3187    19283
3188   -74736
3189   159500
3190    -7982
3191  -119432
3192    49559
3193   -65763
3194   111728
3195    51885
3196  -154687
3197    48459
3198   -31675
3199    59377
3200    97978
3201  -165080
3202    20738
3203    15627
3204     7931
3205   124936
3206  -150108
3207   -27556
3208    68349
3209   -27468
3210   124221
3211  -106346
3212   -88190
3213   107027
3214   -30745
3215    92782
3216   -51495
3217  -134442
3218   121257
3219    -9436
3220    48114
3221     3439
3222  -165022
3223   109245
3224    32029
3225    -6650
3226    44150
3227  -167802
3228    66111
3229    90074
3230   -49810
3231    52200
3232  -137919
3233    13073
3234   134996
3235   -67914
3236    41858
3237   -93427
3238   -44189
3239   172024
3240   -61216
3241    -1213
3242   -35051
3243   -86016
3244   171485
3245   -23661
3246   -52276
3247     8133
3248  -103813
3249   148002
3250    26754
3251  -102551
3252    33975
3253   -95263
3254   100938
3255    86692
3256  -135688
3257    31346
3258   -57764
3259    45488
3260   131101
3261  -138716
3262      678
3263    -8859
3264    -3188
3265   154392
3266  -119903
3267   -48776
3268    42650
3269   -36487
3270   145426
3271   -71988
3272  -104558
3273    75574
3274   -36950
3275   112997
3276   -18805
3277  -147581
3278    87852
3279   -16584
3280    64087
3281    35228
3282  -172301
3283    70922
3284    29902
3285    10501
3286    70552
3287  -167973
3288    26952
3289    81957
3290   -26514
3291    77303
3292  -137252
3293   -23296
3294   126062
3295   -43587
3296    63491
3297   -89052
3298   -80157
3299   155220
3300   -30692
3301    19618
3302   -34033
3303  -117908
3304   148503
3305     6206
3306   -27775
3307     5265
3308  -133309
3309   124485
3310    56321
3311   -74883
3312    31523
3313  -119999
3314    73814
3315   113397
3316  -101766
3317    25951
3318   -80912
3319    20900
3320   150150
3321  -103254
3322    -4555
3323   -34037
3324   -27199
3325   167689
3326   -82664
3327   -53738
3328    16692
3329   -56587
3330   154009
3331   -33812
3332  -105136
3333    46965
3334   -55177
3335   120916
3336    18431
3337  -145248
3338    57749
3339   -31246
3340    69734
3341    70938
3342  -164286
3343    36511
3344    13141
3345    20434
3346   101455
3347  -155803
3348    -6254
3349    62059
3350   -15689
3351   107794
3352  -123006
3353   -57456
3354   103471
3355   -31199
3356    90051
3357   -71746
3358  -111109
3359   125580
3360   -16299
3361    45699
3362   -20143
3363  -142867
3364   116693
3365    19021
3366     1327
3367    19502
3368  -154840
3369    91430
3370    68787
3371   -44369
3372    44830
3373  -135351
3374    40349
3375   120831
3376   -69417
3377    33255
3378   -94167
3379   -11484
3380   151562
3381   -69283
3382     5027
3383   -50821
3384   -57602
3385   168165
3386   -48182
3387   -45103
3388     2477
3389   -84479
3390   149530
3391     4227
3392   -89700
3393    26969
3394   -78920
3395   117625
3396    53010
3397  -126157
3398    38837
3399   -55752
3400    63910
3401   104034
3402  -143934
3403    11968
3404   -11452
3405    13598
3406   128320
3407  -130325
3408   -28186
3409    33127
3410   -20923
3411   135012
3412   -96428
3413   -78463
3414    76653
3415   -34297
3416   110559
3417   -40534
3418  -126556
3419    92484
3420   -15157
3421    68569
3422     6387
3423  -155004
3424    86257
3425    15385
3426    19272
3427    48611
3428  -164928
3429    53155
3430    69172
3431   -25419
3432    64047
3433  -138711
3434     3360
3435   113809
3436   -45070
3437    53559
3438  -100372
3439   -45933
3440   145336
3441   -44215
3442    24025
3443   -50347
3444   -92115
3445   155585
3446   -15241
3447   -25726
3448    -3024
3449  -110474
3450   131896
3451    31901
3452   -66821
3453    20088
3454  -107419
3455    97090
3456    81738
3457  -102928
3458    28682
3459   -79723
3460    41276
3461   127530
3462  -112179
3463     1515
3464   -34736
3465    -2702
3466   147402
3467   -96502
3468   -35967
3469     9963
3470   -38096
3471   149770
3472   -60542
3473   -87268
3474    50271
3475   -45773
3476   119519
3477    -7884
3478  -128436
3479    59930
3480   -28019
3481    79033
3482    36477
3483  -155861
3484    55096
3485     5699
3486    28002
3487    79234
3488  -156505
3489    16199
3490    56778
3491    -9243
3492    88388
3493  -129779
3494   -28778
3495    95088
3496   -28740
3497    81476
3498   -90098
3499   -81325
3500   126063
3501   -24950
3502    44925
3503   -36776
3504  -121598
3505   125915
3506     6067
3507     1033
3508     3304
3509  -135816
3510   105259
3511    48229
3512   -40930
3513    30421
3514  -129570
3515    64921
3516    98870
3517   -73510
3518    31299
3519   -95478
3520    12910
3521   137079
3522   -78781
3523     6217
3524   -53331
3525   -30181
3526   155112
3527   -63287
3528   -32494
3529    -7913
3530   -61024
3531   151635
3532   -23766
3533   -80440
3534    26895
3535   -66523
3536   120923
3537    25746
3538  -117597
3539    36798
3540   -49604
3541    79683
3542    70687
3543  -140421
3544    28110
3545   -14433
3546    28133
3547   107806
3548  -136413
3549   -10301
3550    31470
3551    -4782
3552   115570
3553  -109934
3554   -53437
3555    69061
3556   -26325
3557   105584
3558   -67217
3559  -103545
3560    96392
3561   -18487
3562    67072
3563   -16627
3564  -135895
3565    94126
3566    10128
3567    25203
3568    22017
3569  -150010
3570    74086
3571    51523
3572   -18655
3573    49223
3574  -138980
3575    30425
3576   101600
3577   -46665
3578    45359
3579  -103996
3580   -16769
3581   133036
3582   -50938
3583    24134
3584   -62321
3585   -62056
3586   152369
3587   -34003
3588   -17497
3589   -14673
3590   -92206
3591   140620
3592     7635
3593   -61873
3594    15767
3595   -94577
3596   109883
3597    55329
3598   -97518
3599    26064
3600   -75580
3601    63401
3602   100698
3603  -116760
3604    12917
3605   -36946
3606    15153
3607   130223
3608  -109240
3609   -22545
3610     7358
3611   -18518
3612   136941
3613   -80548
3614   -66972
3615    46098
3616   -35520
3617   119435
3618   -35537
3619  -112082
3620    67615
3621   -26365
3622    82236
3623    11623
3624  -141410
3625    64629
3626      807
3627    38696
3628    50907
3629  -152800
3630    40156
3631    45480
3632    -4699
3633    73698
3634  -135844
3635    -3936
3636    88816
3637   -26572
3638    68715
3639  -100061
3640   -49536
3641   119796
3642   -30487
3643    46191
3644   -55414
3645   -94756
3646   131626
3647    -9296
3648     2383
3649   -10629
3650  -116862
3651   116912
3652    28807
3653   -37560
3654    18455
3655  -118272
3656    84402
3657    76102
3658   -72458
3659    27483
3660   -93799
3661    39127
3662   117956
3663   -86779
3664    12230
3665   -55628
3666    -7507
3667   143590
3668   -79050
3669   -24110
3670   -11163
3671   -41501
3672   144834
3673   -47583
3674   -67660
3675    23039
3676   -54860
3677   124503
3678    -3267
3679  -108226
3680    44076
3681   -44792
3682    87463
3683    46423
3684  -135793
3685    37838
3686   -12947
3687    41460
3688    81692
3689  -138480
3690    10402
3691    25882
3692     3638
3693   100829
3694  -122517
3695   -32566
3696    68405
3697   -20726
3698    92621
3699   -82708
3700   -77635
3701    94447
3702   -20099
3703    68134
3704   -39882
3705  -115437
3706   104840
3707     -500
3708    26983
3709     4209
3710  -136391
3711    88041
3712    39966
3713   -15874
3714    30872
3715  -130780
3716    54039
3717    81979
3718   -45219
3719    37412
3720  -108255
3721    10239
3722   121460
3723   -61310
3724    21537
3725   -66107
3726   -37331
3727   141776
3728   -45691
3729   -13936
3730   -27000
3731   -66398
3732   141427
3733   -16723
3734   -52593
3735    10135
3736   -81515
3737   120524
3738    30303
3739   -94627
3740    27105
3741   -66865
3742    77672
3743    74875
3744  -114716
3745    19697
3746   -37091
3747    36725
3748   107632
3749  -119180
3750    -4416
3751     3307
3752    -6229
3753   125824
3754   -97386
3755   -50673
3756    44883
3757   -24581
3758   110795
3759   -59110
3760   -90564
3761    68284
3762   -26660
3763    88338
3764   -13722
3765  -129601
3766    78953
3767    -1937
3768    41728
3769    30510
3770  -142870
3771    56232
3772    36255
3773     4025
3774    51275
3775  -138612
3776    24401
3777    76760
3778   -28325
3779    62063
3780  -111084
3781   -27426
3782   116497
3783   -36034
3784    38927
3785   -66842
3786   -66364
3787   127694
3788   -21914
3789     9485
3790   -27819
3791   -97319
3792   130223
3793     7666
3794   -35955
3795    12363
3796  -106915
3797    98269
3798    55981
3799   -70938
3800    19796
3801   -89700
3802    61023
3803    93133
3804   -91345
3805    17078
3806   -60299
3807    14673
3808   129520
3809   -92511
3810   -13407
3811   -12894
3812   -23386
3813   134896
3814   -65359
3815   -53913
3816    20500
3817   -39380
3818   126422
3819   -30490
3820   -94846
3821    48702
3822   -41956
3823    93724
3824    21049
3825  -129759
3826    48368
3827   -12905
3828    50299
3829    57429
3830  -138930
3831    28727
3832    19268
3833    13195
3834    84319
3835  -132209
3836    -8849
3837    64817
3838   -18475
3839    85067
3840   -96700
3841   -55414
3842    94135
3843   -21966
3844    63923
3845   -57544
3846   -92440
3847   111085
3848   -11966
3849    30862
3850   -13233
3851  -123565
3852   104253
3853    25081
3854   -15746
3855    18957
3856  -122054
3857    71616
3858    66155
3859   -45546
3860    29270
3861  -109034
3862    35017
3863   106205
3864   -67589
3865    23465
3866   -71442
3867   -14562
3868   135571
3869   -59511
3870   -10086
3871   -30274
3872   -45915
3873   138625
3874   -36012
3875   -45036
3876     4062
3877   -65983
3878   126788
3879     4249
3880   -87952
3881    28787
3882   -61634
3883    89440
3884    50405
3885  -112721
3886    25926
3887   -35659
3888    50312
3889    85227
3890  -122969
3891     9478
3892        0
3893     8147
3894   110506
3895  -110487
3896   -31002
3897    41838
3898   -17746
3899   104460
3900   -77679
3901   -71940
3902    70227
3903   -23188
3904    84880
3905   -36921
3906  -110860
3907    85980
3908    -9309
3909    46857
3910     8311
3911  -134344
3912    73434
3913    27277
3914     7327
3915    35840
3916  -133713
3917    44264
3918    64863
3919   -25540
3920    50364
3921  -116769
3922     2194
3923   106558
3924   -44117
3925    39898
3926   -77001
3927   -44977
3928   127262
3929   -33919
3930    10025
3931   -38454
3932   -75210
3933   131815
3934   -11179
3935   -27656
3936      304
3937   -94865
3938   114918
3939    31986
3940   -69457
3941    21425
3942   -84198
3943    76163
3944    74182
3945   -91664
3946    20060
3947   -59956
3948    36087
3949   109429
3950  -102412
3951      161
3952   -19587
3953    -6871
3954   128278
3955   -84319
3956   -40739
3957    20495
3958   -28978
3959   121796
3960   -51747
3961   -78738
3962    47110
3963   -36398
3964   100237
3965    -7134
3966  -118256
3967    59809
3968   -17517
3969    57276
3970    36299
3971  -134491
3972    44462
3973    15536
3974    19981
3975    63492
3976  -134718
3977    15359
3978    54289
3979   -15443
3980    76174
3981  -110967
3982   -30430
3983    93201
3984   -28378
3985    59752
3986   -70377
3987   -70014
3988   110664
3989   -20224
3990    32356
3991   -30246
3992  -103650
3993   115388
3994     5361
3995   -11225
3996     8987
3997  -115973
3998    90965
3999    49064
4000   -46974
4001    23982
4002  -103247
4003    55805
4004    87711
4005   -70992
4006    24236
4007   -76691
4008    10808
4009   124072
4010   -76762
4011      -34
4012   -33984
4013   -29632
4014   136110
4015   -54348
4016   -37449
4017     2039
4018   -51228
4019   129247
4020   -22223
4021   -75578
4022    31885
4023   -57700
4024    99876
4025    26182
4026  -112211
4027    36820
4028   -34901
4029    59409
4030    63636
4031  -124835
4032    24005
4033    -3506
4034    19945
4035    92160
4036  -122411
4037    -8389
4038    39093
4039   -12724
4040    97367
4041   -93159
4042   -53417
4043    71315
4044   -22268
4045    81748
4046   -56172
4047   -90637
4048    90805
4049   -16844
4050    51048
4051   -10786
4052  -122393
4053    89516
4054    15710
4055     8144
4056    22498
4057  -126690
4058    63420
4059    52030
4060   -23685
4061    39590
4062  -117771
4063    27649
4064    93537
4065   -50027
4066    37369
4067   -83567
4068   -20575
4069   123784
4070   -48082
4071    11901
4072   -44609
4073   -54747
4074   132005
4075   -29559
4076   -22334
4077    -6692
4078   -78277
4079   123251
4080     7149
4081   -64927
4082    20685
4083   -77562
4084    90665
4085    51155
4086   -93810
4087    24880
4088   -57830
4089    52766
4090    88943
4091  -109027
4092    12528
4093   -21599
4094     8810
4095   113977
4096   -98556
4097   -23192
4098    19076
4099   -18313
4100   115303
4101   -72376
4102   -63088
4103    49913
4104   -31556
4105    99316
4106   -31645
4107  -103691
4108    68276
4109   -20689
4110    63605
4111    13489
4112  -128627
4113    61107
4114     8323
4115    25040
4116    45149
4117  -133797
4118    36742
4119    45829
4120   -11728
4121    63868
4122  -118672
4123    -4735
4124    86213
4125   -32192
4126    56569
4127   -82676
4128   -46749
4129   111044
4130   -30587
4131    32576
4132   -43361
4133   -82519
4134   121192
4135   -10328
4136    -6850
4137    -3471
4138  -102526
4139   105951
4140    28178
4141   -45814
4142    19759
4143   -98022
4144    74738
4145    68954
4146   -73425
4147    25664
4148   -78012
4149    33278
4150   107839
4151   -86235
4152     8144
4153   -38404
4154    -9116
4155   127117
4156   -73677
4157   -25489
4158    -1049
4159   -38299
4160   127881
4161   -46142
4162   -66116
4163    32018
4164   -49712
4165   106701
4166      422
4167  -103872
4168    45897
4169   -35242
4170    70829
4171    41725
4172  -124198
4173    39169
4174    -6777
4175    30321
4176    74788
4177  -129165
4178    12513
4179    33789
4180    -7855
4181    87342
4182  -107049
4183   -30604
4184    69907
4185   -24337
4186    77496
4187   -73361
4188   -70013
4189    95967
4190   -23759
4191    52062
4192   -28557
4193  -105321
4194   101404
4195     1863
4196    10646
4197     8005
4198  -119384
4199    82342
4200    37735
4201   -25533
4202    30106
4203  -114987
4204    49785
4205    78927
4206   -53844
4207    34910
4208   -88595
4209     3753
4210   114181
4211   -59324
4212    15794
4213   -50007
4214   -33621
4215   130031
4216   -47504
4217   -16405
4218   -11673
4219   -63006
4220   128128
4221   -14873
4222   -58932
4223    18792
4224   -69303
4225   100699
4226    27496
4227   -90958
4228    29605
4229   -54104
4230    66941
4231    67625
4232  -111786
4233    24304
4234   -23124
4235    23777
4236    98541
4237  -110869
4238    -6759
4239    16935
4240   -10237
4241   105230
4242   -88418
4243   -45387
4244    49898
4245   -26165
4246    97547
4247   -54147
4248   -87430
4249    75060
4250   -23632
4251    66826
4252    -7986
4253  -117529
4254    74448
4255     2018
4256    29075
4257    26657
4258  -129182
4259    57251
4260    35311
4261    -8819
4262    51688
4263  -122133
4264    19777
4265    77212
4266   -34759
4267    51297
4268   -92116
4269   -22966
4270   107396
4271   -39172
4272    33098
4273   -54177
4274   -61431
4275   123504
4276   -26807
4277    -1332
4278   -12662
4279   -87657
4280   116988
4281     8399
4282   -42650
4283    14210
4284   -89802
4285    91022
4286    47147
4287   -73886
4288    26002
4289   -76443
4290    51868
4291    89265
4292   -94008
4293    15527
4294   -40635
4295     8662
4296   114542
4297   -86518
4298   -12762
4299    -3674
4300   -21339
4301   123132
4302   -64373
4303   -51429
4304    32001
4305   -41010
4306   109779
4307   -24272
4308   -92649
4309    52277
4310   -34325
4311    77042
4312    17837
4313  -118192
4314    50515
4315   -11451
4316    37789
4317    53941
4318  -130232
4319    30876
4320    26789
4321     -888
4322    74825
4323  -115582
4324    -7036
4325    66824
4326   -23015
4327    72188
4328   -86651
4329   -47229
4330    95466
4331   -29209
4332    52105
4333   -46089
4334   -87238
4335   107893
4336   -12402
4337    14537
4338    -6685
4339  -108529
4340    97532
4341    22553
4342   -22286
4343    21381
4344  -110474
4345    69891
4346    62684
4347   -55214
4348    32567
4349   -91346
4350    26368
4351   101727
4352   -68331
4353    18963
4354   -56418
4355   -12969
4356   122529
4357   -62724
4358    -8085
4359   -17808
4360   -47306
4361   128817
4362   -36353
4363   -49974
4364    17549
4365   -59927
4366   109264
4367     4376
4368   -85291
4369    34822
4370   -52117
4371    76637
4372    45050
4373  -110695
4374    33636
4375   -27000
4376    35541
4377    80031
4378  -117481
4379    10168
4380    12602
4381      239
4382    94646
4383  -102441
4384   -26736
4385    48151
4386   -22702
4387    93310
4388   -70035
4389   -68237
4390    77445
4391   -25302
4392    67860
4393   -27841
4394  -102958
4395    83421
4396    -7034
4397    32088
4398    10051
4399  -120890
4400    72531
4401    25251
4402    -6093
4403    37923
4404  -119643
4405    40674
4406    65111
4407   -35388
4408    45304
4409   -97536
4410      549
4411    99579
4412   -47391
4413    33046
4414   -62489
4415   -40594
4416   121187
4417   -40424
4418     2241
4419   -22645
4420   -70558
4421   121211
4422   -10781
4423   -35982
4424    10389
4425   -81036
4426   101980
4427    27476
4428   -71719
4429    27695
4430   -72096
4431    67473
4432    68508
4433   -95501
4434    22700
4435   -43221
4436    26559
4437    99430
4438   -98273
4439     -954
4440    -7337
4441    -9130
4442   113609
4443   -80487
4444   -36573
4445    29692
4446   -31938
4447   106789
4448   -45649
4449   -77230
4450    54331
4451   -33391
4452    81390
4453    -4114
4454  -108342
4455    61150
4456   -13792
4457    43999
4458    34902
4459  -124957
4460    46826
4461    19484
4462     5887
4463    58525
4464  -119537
4465    14742
4466    57809
4467   -22171
4468    65016
4469   -97105
4470   -24673
4471    90966
4472   -33051
4473    50036
4474   -59628
4475   -64235
4476   109040
4477   -22279
4478    17972
4479   -19122
4480   -92307
4481   106318
4482     4948
4483   -18888
4484    11721
4485  -101546
4486    84607
4487    43904
4488   -53897
4489    26906
4490   -88993
4491    47478
4492    83641
4493   -73878
4494    22987
4495   -58908
4496     7118
4497   111050
4498   -73794
4499     -306
4500   -23038
4501   -28870
4502   123722
4503   -54445
4504   -37894
4505    13594
4506   -49039
4507   112687
4508   -18480
4509   -75154
4510    36542
4511   -47897
4512    85038
4513    21314
4514  -105574
4515    42445
4516   -27963
4517    46881
4518    59415
4519  -117656
4520    25060
4521     6637
4522     9488
4523    81529
4524  -110842
4525    -6029
4526    43944
4527   -18232
4528    85592
4529   -85271
4530   -47772
4531    76017
4532   -27218
4533    66095
4534   -45350
4535   -84816
4536    89555
4537   -13941
4538    35880
4539    -7334
4540  -108808
4541    85305
4542    12892
4543    -2313
4544    24888
4545  -114792
4546    60043
4547    52642
4548   -35077
4549    38054
4550   -98521
4551    22309
4552    87584
4553   -51985
4554    31110
4555   -68796
4556   -18338
4557   113737
4558   -51360
4559     6863
4560   -29238
4561   -52924
4562   120478
4563   -28278
4564   -30176
4565     4103
4566   -67227
4567   108168
4568     5506
4569   -65657
4570    26141
4571   -66149
4572    78823
4573    47221
4574   -94767
4575    27734
4576   -42698
4577    39297
4578    81204
4579  -102639
4580     9901
4581    -9235
4582     4269
4583    99915
4584   -93061
4585   -21412
4586    26819
4587   -22549
4588   101394
4589   -63052
4590   -62063
4591    55882
4592   -28183
4593    79671
4594   -24794
4595   -93546
4596    66794
4597   -17766
4598    48476
4599    13724
4600  -117009
4601    61304
4602    11919
4603     9528
4604    44457
4605  -117053
4606    32626
4607    48755
4608   -18545
4609    53239
4610  -100139
4611    -2256
4612    82432
4613   -36763
4614    46525
4615   -69849
4616   -43906
4617   107319
4618   -31289
4619    18416
4620   -29600
4621   -72776
4622   109188
4623    -8985
4624   -14332
4625     1001
4626   -88008
4627    97915
4628    24956
4629   -51276
4630    23440
4631   -82896
4632    63407
4633    64927
4634   -74213
4635    22007
4636   -58248
4637    25041
4638    93884
4639   -80277
4640     6517
4641   -27414
4642   -11268
4643   113510
4644   -68546
4645   -26553
4646    11275
4647   -35687
4648   108872
4649   -36464
4650   -62919
4651    35258
4652   -39877
4653    88804
4654    -1646
4655   -95540
4656    48091
4657   -28307
4658    54058
4659    39702
4660  -114458
4661    36773
4662     2826
4663    17338
4664    63221
4665  -111793
4666    10797
4667    36953
4668   -10869
4669    74112
4670   -95873
4671   -26111
4672    72128
4673   -26688
4674    63087
4675   -58634
4676   -65865
4677    90545
4678   -18567
4679    35844
4680   -23204
4681   -92179
4682    91833
4683     1110
4684     2898
4685    10380
4686  -106600
4687    75265
4688    38132
4689   -34104
4690    28876
4691   -95034
4692    40321
4693    74166
4694   -52805
4695    28359
4696   -72388
4697     4293
4698   102975
4699   -59650
4700    11258
4701   -35867
4702   -33881
4703   116336
4704   -42570
4705   -23347
4706     -794
4707   -52434
4708   109044
4709   -13124
4710   -57697
4711    22399
4712   -58482
4713    87767
4714    25424
4715   -88552
4716    32119
4717   -40907
4718    50635
4719    61704
4720  -101389
4721    18149
4722   -11744
4723    17401
4724    84551
4725   -99732
4726    -6202
4727    22135
4728   -13527
4729    92063
4730   -77808
4731   -44812
4732    54217
4733   -24493
4734    77262
4735   -41274
4736   -78527
4737    69450
4738   -18372
4739    51658
4740    -5059
4741  -104577
4742    69551
4743     4291
4744    14473
4745    27735
4746  -112261
4747    48708
4748    39885
4749   -16646
4750    41844
4751  -100482
4752    16115
4753    72726
4754   -35716
4755    41858
4756   -75534
4757   -21669
4758   100729
4759   -39452
4760    19111
4761   -38597
4762   -54768
4763   108571
4764   -20285
4765   -11670
4766    -7905
4767   -73371
4768   101806
4769     7977
4770   -45263
4771    16724
4772   -75554
4773    75763
4774    46839
4775   -72912
4776    22285
4777   -55630
4778    39932
4779    79046
4780   -83636
4781    10869
4782   -28540
4783     5209
4784   100277
4785   -77753
4786   -15479
4787     7210
4788   -22721
4789   103277
4790   -52544
4791   -51554
4792    34312
4793   -31932
4794    87405
4795   -19387
4796   -82663
4797    49087
4798   -25358
4799    59257
4800    17820
4801  -106867
4802    46237
4803      213
4804    24079
4805    45539
4806  -109961
4807    24396
4808    32072
4809    -4801
4810    59323
4811   -98506
4812    -7043
4813    64419
4814   -23099
4815    57366
4816   -70221
4817   -45506
4818    89176
4819   -23404
4820    33223
4821   -34672
4822   -73803
4823    93992
4824    -6691
4825     4164
4826    -3330
4827   -92026
4828    84575
4829    23634
4830   -29489
4831    20060
4832   -89190
4833    56053
4834    58020
4835   -53110
4836    24247
4837   -70551
4838    22478
4839    88051
4840   -63207
4841    12582
4842   -40597
4843   -13716
4844   106808
4845   -54757
4846   -15140
4847    -6236
4848   -38255
4849   106750
4850   -29580
4851   -48398
4852    19422
4853   -46635
4854    90159
4855     4359
4856   -80289
4857    33770
4858   -37363
4859    60328
4860    40578
4861   -99219
4862    26199
4863   -12130
4864    26341
4865    66904
4866  -101344
4867     5750
4868    18829
4869    -2518
4870    78945
4871   -86459
4872   -27257
4873    50221
4874   -20545
4875    72139
4876   -55136
4877   -62063
4878    70343
4879   -18141
4880    49292
4881   -22021
4882   -88008
4883    75450
4884    -2317
4885    18713
4886    11738
4887  -102149
4888    60925
4889    29360
4890   -14082
4891    31170
4892   -96818
4893    32972
4894    61326
4895   -35337
4896    33618
4897   -78309
4898    -1950
4899    90800
4900   -43383
4901    19678
4902   -45889
4903   -35428
4904   104708
4905   -31914
4906    -8025
4907   -14875
4908   -56493
4909   103053
4910    -7399
4911   -40588
4912    11615
4913   -64639
4914    83382
4915    28055
4916   -69337
4917    22677
4918   -52358
4919    51663
4920    60556
4921   -83689
4922    15668
4923   -28362
4924    18740
4925    85177
4926   -84598
4927    -6136
4928     4422
4929   -10514
4930    93582
4931   -65546
4932   -38265
4933    32597
4934   -24321
4935    82965
4936   -36272
4937   -69187
4938    51068
4939   -22625
4940    61009
4941     -625
4942   -95135
4943    53022
4944    -2936
4945    28494
4946    28846
4947  -104888
4948    37625
4949    25679
4950     -194
4951    46080
4952   -98682
4953     9658
4954    57805
4955   -22042
4956    48249
4957   -76274
4958   -26114
4959    83093
4960   -26346
4961    32122
4962   -45390
4963   -54962
4964    93737
4965   -14694
4966     5753
4967   -13632
4968   -75912
4969    89844
4970    10333
4971   -26264
4972    10979
4973   -79208
4974    67390
4975    43130
4976   -50910
4977    20127
4978   -66628
4979    37335
4980    73134
4981   -65457
4982    12616
4983   -41025
4984     3151
4985    95493
4986   -62367
4987    -9328
4988    -9434
4989   -22530
4990    99205
4991   -41978
4992   -38308
4993    16402
4994   -36103
4995    90148
4996   -14468
4997   -70912
4998    34568
4999   -32053
5000    64421
5001    21518
5002   -92109
5003    32955
5004   -11913
5005    34356
5006    48744
5007   -99804
5008    17609
5009    14792
5010     4389
5011    64727
5012   -91978
5013   -11974
5014    47115
5015   -14727
5016    63509
5017   -66457
5018   -44160
5019    68219
5020   -17909
5021    47963
5022   -36222
5023   -71799
5024    77713
5025    -7645
5026    20742
5027    -2553
5028   -90286
5029    70008
5030    18359
5031   -10419
5032    17926
5033   -90443
5034    48100
5035    48961
5036   -33509
5037    27874
5038   -76622
5039    16371
5040    79470
5041   -46798
5042    18261
5043   -49019
5044   -16628
5045    97433
5046   -41090
5047    -4688
5048   -20119
5049   -39728
5050   100558
5051   -22087
5052   -33083
5053     6932
5054   -53611
5055    88575
5056    11126
5057   -63874
5058    21595
5059   -45024
5060    60779
5061    42198
5062   -80987
5063    19607
5064   -27074
5065    31685
5066    67277
5067   -87249
5068     4494
5069     1172
5070      788
5071    81685
5072   -74769
5073   -25965
5074    31440
5075   -16229
5076    75962
5077   -50184
5078   -54954
5079    50785
5080   -19399
5081    60455
5082   -18633
5083   -82983
5084    59633
5085    -5158
5086    30121
5087    13560
5088   -96762
5089    46936
5090    20182
5091     3082
5092    32012
5093   -95111
5094    26277
5095    48797
5096   -20607
5097    39811
5098   -79877
5099    -7935
5100    77710
5101   -28958
5102    27348
5103   -51469
5104   -37102
5105    91256
5106   -22397
5107     7351
5108   -23290
5109   -60611
5110    92760
5111    -3511
5112   -23989
5113     4788
5114   -69385
5115    75571
5116    28824
5117   -49627
5118    15394
5119   -60076
5120    49556
5121    55841
5122   -65668
5123    15833
5124   -40957
5125    17912
5126    82464
5127   -69807
5128    -3609
5129   -10056
5130   -10416
5131    90440
5132   -53420
5133   -31276
5134    14595
5135   -24347
5136    86422
5137   -30799
5138   -59452
5139    34730
5140   -28391
5141    67648
5142     4231
5143   -85929
5144    38755
5145    -9962
5146    37882
5147    30762
5148   -95308
5149    26737
5150    12181
5151    12678
5152    49797
5153   -93914
5154     4553
5155    42067
5156   -12374
5157    55287
5158   -72880
5159   -28193
5160    65603
5161   -17080
5162    41879
5163   -46874
5164   -54020
5165    78029
5166   -13475
5167    21445
5168   -15882
5169   -76943
5170    77223
5171     9666
5172   -10174
5173     9155
5174   -80718
5175    57125
5176    36988
5177   -32054
5178    19234
5179   -73910
5180    33670
5181    66078
5182   -49192
5183    17570
5184   -51102
5185     -174
5186    89075
5187   -47814
5188    -3330
5189   -22513
5190   -23478
5191    94026
5192   -33312
5193   -27024
5194     1718
5195   -40398
5196    89619
5197    -8371
5198   -57342
5199    21637
5200   -40019
5201    66774
5202    25428
5203   -78318
5204    22566
5205   -23927
5206    40621
5207    49300
5208   -87444
5209    13066
5210     -271
5211    10792
5212    69175
5213   -82684
5214   -12417
5215    29321
5216   -10210
5217    69240
5218   -60520
5219   -41535
5220    48578
5221   -16082
5222    57772
5223   -33793
5224   -68316
5225    62657
5226   -10069
5227    33074
5228    -1781
5229   -87803
5230    57607
5231    13444
5232     4871
5233    19646
5234   -90105
5235    38408
5236    40257
5237   -18476
5238    31598
5239   -81306
5240    11603
5241    69424
5242   -33335
5243    25139
5244   -55616
5245   -21026
5246    86584
5247   -28905
5248     5960
5249   -29438
5250   -43021
5251    91901
5252   -15059
5253   -17734
5254    -2798
5255   -58423
5256    83133
5257    13060
5258   -48033
5259    13754
5260   -53879
5261    58372
5262    41693
5263   -64293
5264    15779
5265   -39523
5266    30913
5267    67044
5268   -73858
5269     4999
5270   -13069
5271      789
5272    82860
5273   -63208
5274   -21952
5275    14127
5276   -16058
5277    79980
5278   -42714
5279   -48286
5280    34254
5281   -22630
5282    68541
5283   -13810
5284   -75909
5285    44647
5286   -12777
5287    41359
5288    16807
5289   -89785
5290    35743
5291     9585
5292    15620
5293    36072
5294   -92289
5295    18520
5296    35391
5297    -8194
5298    45602
5299   -79382
5300   -11788
5301    63212
5302   -20423
5303    37921
5304   -53691
5305   -40062
5306    76544
5307   -16623
5308    20124
5309   -25955
5310   -61045
5311    81024
5312    -1664
5313    -7177
5314      573
5315   -72946
5316    68503
5317    25724
5318   -32862
5319    14314
5320   -66806
5321    44831
5322    53351
5323   -49342
5324    16433
5325   -51609
5326    16648
5327    77808
5328   -55542
5329     2739
5330   -24445
5331   -12112
5332    89456
5333   -43595
5334   -23046
5335      554
5336   -27497
5337    86502
5338   -23279
5339   -47938
5340    20751
5341   -34472
5342    71874
5343     6910
5344   -74785
5345    28414
5346   -21901
5347    45220
5348    34542
5349   -84719
5350    20001
5351    -1786
5352    19074
5353    53806
5354   -84919
5355     1880
5356    25386
5357    -5468
5358    62192
5359   -68718
5360   -27622
5361    49162
5362   -14399
5363    52143
5364   -44442
5365   -53447
5366    62938
5367   -12772
5368    34447
5369   -15950
5370   -75275
5371    65812
5372     4961
5373     6532
5374    10163
5375   -83237
5376    49163
5377    31262
5378   -16470
5379    21638
5380   -77537
5381    28171
5382    57878
5383   -34353
5384    23957
5385   -60321
5386    -3479
5387    80695
5388   -37246
5389     8270
5390   -33002
5391   -29193
5392    88304
5393   -25398
5394   -14767
5395    -8637
5396   -46046
5397    86475
5398    -4020
5399   -41257
5400    13060
5401   -48923
5402    67110
5403    26501
5404   -63796
5405    18448
5406   -35983
5407    40851
5408    51752
5409   -73598
5410    11209
5411   -15910
5412    13115
5413    71474
5414   -73164
5415    -9464
5416    12908
5417   -10196
5418    74869
5419   -54415
5420   -37068
5421    34222
5422   -17621
5423    64810
5424   -29291
5425   -62784
5426    47610
5427   -14695
5428    44888
5429      325
5430   -84242
5431    46378
5432     4942
5433    17447
5434    24082
5435   -89050
5436    30703
5437    28383
5438    -4386
5439    36310
5440   -81773
5441     6687
5442    56127
5443   -22657
5444    35536
5445   -60310
5446   -23943
5447    76261
5448   -23103
5449    19603
5450   -33787
5451   -46760
5452    82391
5453   -11897
5454    -3042
5455    -7559
5456   -63287
5457    76545
5458    10948
5459   -30825
5460    11706
5461   -62848
5462    55639
5463    40407
5464   -49979
5465    15154
5466   -49788
5467    29711
5468    64478
5469   -60531
5470     7498
5471   -27264
5472      276
5473    82688
5474   -53826
5475   -14656
5476     -253
5477   -19381
5478    83730
5479   -35622
5480   -40812
5481    20893
5482   -27206
5483    72835
5484    -8957
5485   -65867
5486    32450
5487   -22282
5488    50216
5489    19148
5490   -83399
5491    28613
5492    -3357
5493    23210
5494    41139
5495   -85881
5496    13737
5497    20855
5498     -290
5499    52349
5500   -76768
5501   -11499
5502    47684
5503   -14764
5504    48564
5505   -52974
5506   -39694
5507    63991
5508   -15464
5509    32551
5510   -27276
5511   -63107
5512    69818
5513    -3442
5514     8845
5515     -789
5516   -76565
5517    60798
5518    20929
5519   -16200
5520    15872
5521   -73722
5522    39969
5523    47336
5524   -35108
5525    20216
5526   -60861
5527    13097
5528    72515
5529   -43660
5530    10557
5531   -36523
5532   -15032
5533    85778
5534   -35407
5535   -10960
5536   -10897
5537   -33967
5538    85786
5539   -16807
5540   -35901
5541    10298
5542   -41864
5543    72809
5544     9199
5545   -61089
5546    21057
5547   -34838
5548    47981
5549    37043
5550   -75370
5551    17757
5552   -15988
5553    22446
5554    58133
5555   -77136
5556     1463
5557     9464
5558    -1995
5559    67513
5560   -64742
5561   -24206
5562    33758
5563   -15560
5564    62746
5565   -42686
5566   -51098
5567    50004
5568   -15264
5569    44890
5570   -14224
5571   -73990
5572    53778
5573    -1589
5574    20973
5575    11780
5576   -84605
5577    42511
5578    22071
5579    -4109
5580    27912
5581   -81833
5582    21633
5583    48630
5584   -22459
5585    31903
5586   -65517
5587    -7082
5588    70800
5589   -29059
5590    20853
5591   -39659
5592   -34425
5593    82385
5594   -21626
5595    -1481
5596   -14030
5597   -51437
5598    81351
5599    -1842
5600   -27263
5601     7844
5602   -56903
5603    65442
5604    25200
5605   -50458
5606    16641
5607   -47873
5608    40343
5609    51762
5610   -63399
5611    12530
5612   -28750
5613    12564
5614    71814
5615   -63173
5616    -4382
5617    -2508
5618   -10342
5619    79665
5620   -48970
5621   -30798
5622    19964
5623   -21927
5624    72433
5625   -24806
5626   -56731
5627    35946
5628   -21906
5629    54441
5630     4079
5631   -77695
5632    37281
5633    -6438
5634    29035
5635    28873
5636   -86685
5637    24764
5638    16891
5639     3436
5640    43735
5641   -80302
5642     3460
5643    42835
5644   -14803
5645    44267
5646   -61458
5647   -24932
5648    63216
5649   -19841
5650    32559
5651   -36136
5652   -49779
5653    73173
5654   -11322
5655     9838
5656    -8852
5657   -66173
5658    68652
5659     9447
5660   -15131
5661    10784
5662   -69899
5663    52432
5664    35960
5665   -36978
5666    18698
5667   -60285
5668    25804
5669    62074
5670   -47995
5671    12326
5672   -39713
5673    -1419
5674    79562
5675   -46181
5676    -4805
5677   -14400
5678   -23069
5679    85839
5680   -30412
5681   -30032
5682     9641
5683   -34789
5684    75830
5685    -5769
5686   -54990
5687    22815
5688   -32240
5689    54851
5690    21726
5691   -74079
5692    25214
5693   -17171
5694    28999
5695    45450
5696   -79672
5697    12053
5698     7333
5699     4433
5700    58228
5701   -72168
5702   -11116
5703    32111
5704   -12970
5705    58421
5706   -53199
5707   -38055
5708    51045
5709   -17298
5710    44780
5711   -25614
5712   -63017
5713    59586
5714    -7020
5715    22527
5716      723
5717   -77844
5718    53807
5719    13467
5720    -2227
5721    19918
5722   -79656
5723    35806
5724    39474
5725   -23493
5726    27149
5727   -67530
5728     8176
5729    64522
5730   -33403
5731    20383
5732   -44719
5733   -18495
5734    79860
5735   -30991
5736     2831
5737   -19443
5738   -39753
5739    83648
5740   -14863
5741   -23561
5742     4167
5743   -48662
5744    70833
5745    10591
5746   -47395
5747    16802
5748   -45832
5749    51003
5750    37412
5751   -64310
5752    17508
5753   -29436
5754    22671
5755    60536
5756   -69339
5757     3426
5758    -4905
5759    -1049
5760    71715
5761   -59074
5762   -19777
5763    18980
5764   -17095
5765    71489
5766   -38595
5767   -46650
5768    38789
5769   -20421
5770    55332
5771   -10356
5772   -69995
5773    43634
5774    -9184
5775    32600
5776    14839
5777   -81977
5778    36843
5779    10519
5780     6880
5781    34470
5782   -82781
5783    16820
5784    37520
5785   -14885
5786    39206
5787   -67235
5788    -9149
5789    59695
5790   -22463
5791    31592
5792   -45304
5793   -35004
5794    74090
5795   -19904
5796    12748
5797   -17859
5798   -55006
5799    75173
5800    -1482
5801   -12992
5802     4772
5803   -63280
5804    61511
5805    23518
5806   -36115
5807    16316
5808   -58539
5809    39041
5810    49837
5811   -51400
5812    15970
5813   -40161
5814    11259
5815    71996
5816   -53238
5817      444
5818   -16595
5819   -12312
5820    80074
5821   -42591
5822   -21277
5823     7551
5824   -28374
5825    77368
5826   -20185
5827   -48402
5828    25799
5829   -29461
5830    58778
5831     7047
5832   -68502
5833    29843
5834   -17337
5835    36179
5836    31421
5837   -80640
5838    22806
5839     3239
5840     8595
5841    49539
5842   -77044
5843     1538
5844    29328
5845    -9248
5846    52275
5847   -61162
5848   -23610
5849    50106
5850   -16964
5851    44854
5852   -37264
5853   -50434
5854    62441
5855   -12413
5856    23375
5857   -10447
5858   -68604
5859    60206
5860     6134
5861     -637
5862    10923
5863   -73964
5864    47106
5865    29445
5866   -22114
5867    22253
5868   -68338
5869    22757
5870    56343
5871   -37835
5872    19830
5873   -47763
5874    -4428
5875    74756
5876   -37155
5877     5484
5878   -24372
5879   -27423
5880    82334
5881   -26225
5882   -17453
5883      731
5884   -41289
5885    75854
5886    -2938
5887   -43779
5888    16482
5889   -40893
5890    57014
5891    22643
5892   -61996
5893    21113
5894   -29657
5895    32455
5896    47800
5897   -72772
5898    11218
5899    -6565
5900     7005
5901    63057
5902   -66025
5903    -9860
5904    16975
5905   -11332
5906    66054
5907   -49690
5908   -34193
5909    37400
5910   -19659
5911    55395
5912   -24344
5913   -60702
5914    48702
5915   -11650
5916    34118
5917     2041
5918   -75093
5919    44961
5920     5417
5921    10053
5922    22304
5923   -80869
5924    31176
5925    29888
5926   -13582
5927    34062
5928   -70647
5929     4358
5930    55515
5931   -24867
5932    28336
5933   -50222
5934   -19553
5935    71299
5936   -25343
5937    14265
5938   -25071
5939   -42797
5940    77690
5941   -12890
5942   -10641
5943    -1432
5944   -55684
5945    68542
5946    11253
5947   -32913
5948    13982
5949   -54219
5950    50549
5951    36544
5952   -51442
5953    17907
5954   -40970
5955    23033
5956    61526
5957   -57525
5958     5995
5959   -18659
5960    -2255
5961    73281
5962   -50709
5963   -14322
5964     4307
5965   -18729
5966    75320
5967   -34559
5968   -39123
5969    25423
5970   -26144
5971    61368
5972    -7433
5973   -62064
5974    34435
5975   -17340
5976    40133
5977    17170
5978   -77153
5979    31205
5980      555
5981    15802
5982    37790
5983   -79580
5984    14452
5985    25192
5986    -7976
5987    45739
5988   -66722
5989   -10786
5990    47737
5991   -18075
5992    40639
5993   -46534
5994   -35733
5995    62662
5996   -17390
5997    25044
5998   -19882
5999   -58634
6000    65553
6001    -2011
6002      597
6003     3823
6004   -67250
6005    55296
6006    19564
6007   -20403
6008    17036
6009   -65374
6010    35831
6011    45921
6012   -38691
6013    19739
6014   -49828
6015     7821
6016    67485
6017   -43222
6018     6883
6019   -27268
6020   -14987
6021    76943
6022   -35908
6023   -12113
6024    -3157
6025   -32389
6026    77311
6027   -15877
6028   -38426
6029    16910
6030   -35479
6031    61571
6032     9440
6033   -58722
6034    24121
6035   -27323
6036    41450
6037    33294
6038   -71459
6039    18823
6040    -8673
6041    13659
6042    52423
6043   -71862
6044      729
6045    16067
6046    -4952
6047    58814
6048   -57151
6049   -23805
6050    35731
6051   -15764
6052    52943
6053   -35432
6054   -48216
6055    50517
6056   -14854
6057    36260
6058    -8968
6059   -67945
6060    51339
6061     1360
6062    11980
6063    12505
6064   -73880
6065    40113
6066    22990
6067   -10084
6068    25971
6069   -70996
6070    19667
6071    47232
6072   -27294
6073    26262
6074   -53682
6075    -7224
6076    66691
6077   -30329
6078    14723
6079   -29985
6080   -30236
6081    76122
6082   -21734
6083    -6032
6084    -6655
6085   -45818
6086    72517
6087    -1531
6088   -30076
6089    11267
6090   -47364
6091    57051
6092    23148
6093   -49164
6094    17177
6095   -39362
6096    34144
6097    47084
6098   -60708
6099    11756
6100   -19057
6101     7554
6102    65082
6103   -57979
6104    -6722
6105     3586
6106   -11413
6107    68904
6108   -43457
6109   -29028
6110    23680
6111   -20917
6112    62351
6113   -21254
6114   -54019
6115    37561
6116   -17525
6117    42410
6118     5037
6119   -70263
6120    36198
6121    -2259
6122    19666
6123    25063
6124   -76909
6125    25793
6126    19388
6127    -3447
6128    37011
6129   -70600
6130     2870
6131    43070
6132   -17979
6133    36989
6134   -51830
6135   -22854
6136    60326
6137   -19859
6138    25016
6139   -28972
6140   -44514
6141    67872
6142   -11144
6143     3779
6144    -4550
6145   -58954
6146    62534
6147    10318
6148   -19687
6149    11830
6150   -59095
6151    45458
6152    33985
6153   -37087
6154    17950
6155   -49593
6156    22003
6157    56845
6158   -47817
6159    10574
6160   -27737
6161    -3079
6162    71602
6163   -42520
6164    -7954
6165    -6146
6166   -21365
6167    74203
6168   -28833
6169   -30619
6170    14876
6171   -30706
6172    64928
6173    -4499
6174   -53630
6175    25948
6176   -24449
6177    44358
6178    20147
6179   -68346
6180    23527
6181   -10417
6182    21215
6183    40123
6184   -72903
6185    11409
6186    12221
6187    -1901
6188    50533
6189   -63332
6190   -11204
6191    34587
6192   -13136
6193    47807
6194   -44219
6195   -35374
6196    49078
6197   -15834
6198    35571
6199   -20743
6200   -57424
6201    54755
6202    -4599
6203    13914
6204     2453
6205   -67970
6206    47634
6207    15040
6208    -8237
6209    18042
6210   -67873
6211    30497
6212    38502
6213   -25666
6214    22641
6215   -54703
6216     6056
6217    59749
6218   -33339
6219    13707
6220   -33916
6221   -17395
6222    71640
6223   -28166
6224    -3956
6225   -12239
6226   -33563
6227    72516
6228   -12295
6229   -25905
6230     8526
6231   -41644
6232    61253
6233    11000
6234   -47647
6235    16773
6236   -35437
6237    40436
6238    33706
6239   -59030
6240    15121
6241   -19985
6242    17300
6243    53108
6244   -61908
6245      420
6246     2309
6247    -3421
6248    61149
6249   -50790
6250   -20223
6251    21359
6252   -15738
6253    57896
6254   -31874
6255   -43306
6256    37268
6257   -16773
6258    44732
6259    -7496
6260   -63246
6261    41389
6262    -4067
6263    21415
6264    13943
6265   -71900
6266    32495
6267    14537
6268      537
6269    27487
6270   -70222
6271    14511
6272    37050
6273   -16853
6274    31537
6275   -56596
6276    -9194
6277    56399
6278   -21578
6279    21794
6280   -35239
6281   -31205
6282    66968
6283   -15972
6284     4646
6285   -11960
6286   -48068
6287    65285
6288      217
6289   -16483
6290     5743
6291   -51702
6292    52091
6293    23539
6294   -36070
6295    14702
6296   -46631
6297    31953
6298    45902
6299   -47852
6300    11467
6301   -29933
6302     7508
6303    62543
6304   -47919
6305    -2142
6306    -7157
6307   -11634
6308    67343
6309   -36400
6310   -23246
6311    11423
6312   -21618
6313    63445
6314   -16896
6315   -45873
6316    26263
6317   -21965
6318    47862
6319     7249
6320   -63634
6321    27949
6322    -9624
6323    25457
6324    27993
6325   -70390
6326    18767
6327     8618
6328     5187
6329    40746
6330   -66242
6331      496
6332    31449
6333   -10710
6334    42649
6335   -51096
6336   -23461
6337    47792
6338   -15097
6339    32190
6340   -29473
6341   -44961
6342    56871
6343    -8466
6344    15593
6345    -6633
6346   -58865
6347    53082
6348     7818
6349    -7227
6350    10285
6351   -61766
6352    39047
6353    30170
6354   -24034
6355    17535
6356   -53844
6357    18439
6358    51109
6359   -35042
6360    13776
6361   -35471
6362    -4521
6363    65516
6364   -34112
6365    -1394
6366   -14637
6367   -22920
6368    70477
6369   -22182
6370   -21579
6371     4622
6372   -32674
6373    63107
6374    -1527
6375   -42414
6376    16411
6377   -30938
6378    46119
6379    21935
6380   -57522
6381    17140
6382   -19369
6383    24587
6384    41146
6385   -62596
6386     7535
6387     -256
6388     3194
6389    53032
6390   -56395
6391   -11413
6392    20884
6393    -9871
6394    52316
6395   -40335
6396   -33661
6397    36879
6398   -13863
6399    41745
6400   -18584
6401   -52377
6402    43567
6403    -6826
6404    23481
6405     3333
6406   -65459
6407    38492
6408    10140
6409     2097
6410    18744
6411   -66076
6412    24709
6413    30898
6414   -14973
6415    24482
6416   -56858
6417     3360
6418    51089
6419   -23819
6420    19851
6421   -38576
6422   -18943
6423    63741
6424   -21043
6425     5348
6426   -17681
6427   -35389
6428    65628
6429    -7937
6430   -14130
6431     1022
6432   -44164
6433    56950
6434    12190
6435   -34799
6436    11396
6437   -41391
6438    39300
6439    34423
6440   -46931
6441    11818
6442   -28622
6443    18110
6444    52486
6445   -50117
6446     1874
6447    -9184
6448    -2656
6449    60951
6450   -43189
6451   -16162
6452    10800
6453   -15062
6454    59869
6455   -27616
6456   -37596
6457    24683
6458   -17879
6459    48190
6460    -5203
6461   -56916
6462    30955
6463    -9305
6464    29523
6465    15144
6466   -66788
6467    24949
6468     6755
6469     8260
6470    29955
6471   -66092
6472     9896
6473    27119
6474    -7992
6475    35477
6476   -54745
6477   -10898
6478    45154
6479   -14957
6480    29503
6481   -35404
6482   -32341
6483    56031
6484   -12065
6485    14826
6486   -14749
6487   -48618
6488    56447
6489     1119
6490    -5074
6491     3692
6492   -54745
6493    46514
6494    20632
6495   -23972
6496    12973
6497   -51287
6498    28298
6499    41459
6500   -35432
6501    12051
6502   -36824
6503     7082
6504    57988
6505   -38116
6506     1007
6507   -17667
6508   -12591
6509    65998
6510   -29190
6511   -17108
6512     2151
6513   -23938
6514    62438
6515   -12755
6516   -36601
6517    15417
6518   -26163
6519    48647
6520     9851
6521   -53389
6522    19679
6523   -17306
6524    29699
6525    28731
6526   -62839
6527    13309
6528    -1490
6529     9542
6530    43248
6531   -59574
6532    -1837
6533    18394
6534    -5785
6535    46383
6536   -46881
6537   -23509
6538    35829
6539   -12159
6540    39436
6541   -27731
6542   -42949
6543    44661
6544    -8668
6545    23797
6546    -6165
6547   -56912
6548    43153
6549     5178
6550     4564
6551     9710
6552   -61524
6553    33606
6554    23899
6555   -13038
6556    18341
6557   -55770
6558    13510
6559    44408
6560   -23303
6561    16643
6562   -40694
6563    -6530
6564    58415
6565   -25766
6566     6150
6567   -21987
6568   -24582
6569    64205
6570   -16197
6571   -11904
6572    -2709
6573   -36161
6574    58721
6575     2542
6576   -30687
6577     9342
6578   -36461
6579    44413
6580    22693
6581   -45938
6582    12776
6583   -26739
6584    25459
6585    41370
6586   -51257
6587     5248
6588    -9772
6589     5348
6590    52595
6591   -48166
6592    -9970
6593     8718
6594    -8808
6595    55406
6596   -35312
6597   -29207
6598    24901
6599   -15046
6600    46557
6601   -15465
6602   -48468
6603    32688
6604    -9681
6605    30505
6606     4239
6607   -60869
6608    30471
6609     4167
6610    11673
6611    19594
6612   -63477
6613    18750
6614    22692
6615    -5112
6616    28921
6617   -55489
6618     -140
6619    40764
6620   -14457
6621    24654
6622   -40706
6623   -19983
6624    53308
6625   -15574
6626    13827
6627   -21720
6628   -37095
6629    57210
6630    -4570
6631    -3870
6632    -2875
6633   -46335
6634    51208
6635    12365
6636   -21058
6637     9357
6638   -46294
6639    36104
6640    31657
6641   -34960
6642    11459
6643   -35708
6644    16018
6645    49295
6646   -39781
6647     2859
6648   -18062
6649    -2021
6650    59554
6651   -36235
6652   -11629
6653     -460
6654   -16193
6655    60081
6656   -21824
6657   -31956
6658    15126
6659   -21112
6660    50386
6661    -1472
6662   -47972
6663    21024
6664   -15506
6665    34261
6666    17588
6667   -59083
6668    18952
6669    -2342
6670    13909
6671    32538
6672   -59869
6673     4990
6674    15854
6675    -1096
6676    38906
6677   -51523
6678   -12654
6679    33573
6680   -10226
6681    36842
6682   -35855
6683   -32146
6684    44448
6685    -9820
6686    23240
6687   -15178
6688   -48209
6689    46622
6690     -109
6691     6058
6692     1712
6693   -56112
6694    40143
6695    17321
6696   -11686
6697    13002
6698   -53718
6699    24644
6700    37285
6701   -24178
6702    13900
6703   -41866
6704     4293
6705    52557
6706   -28025
6707     5847
6708   -24467
6709   -13618
6710    60725
6711   -21893
6712    -8841
6713    -6146
6714   -27767
6715    59602
6716    -7252
6717   -27767
6718     7449
6719   -30828
6720    48990
6721    11357
6722   -43585
6723    13985
6724   -24930
6725    31531
6726    30773
6727   -52585
6728    10024
6729   -10516
6730    12163
6731    43741
6732   -51017
6733    -3386
6734     7646
6735    -3291
6736    48728
6737   -41439
6738   -20977
6739    23509
6740   -11276
6741    44289
6742   -24813
6743   -41387
6744    34163
6745    -9533
6746    30376
6747    -5743
6748   -54261
6749    34888
6750     1549
6751    14241
6752    11337
6753   -60418
6754    26773
6755    18350
6756    -2950
6757    21720
6758   -56396
6759     9333
6760    36749
6761   -15438
6762    21787
6763   -43070
6764    -9104
6765    50146
6766   -17889
6767    13112
6768   -25790
6769   -26618
6770    57955
6771   -10998
6772    -1948
6773    -7069
6774   -39140
6775    54614
6776     3980
6777   -19420
6778     5632
6779   -41203
6780    42334
6781    22500
6782   -33989
6783    10882
6784   -33513
6785    25016
6786    40825
6787   -42120
6788     5909
6789   -18988
6790     6140
6791    52084
6792   -40270
6793    -6550
6794    -1627
6795    -8323
6796    56244
6797   -30427
6798   -25062
6799    14188
6800   -16202
6801    50151
6802   -12532
6803   -43009
6804    23066
6805   -13845
6806    36074
6807     6308
6808   -55269
6809    22743
6810    -3873
6811    17993
6812    22919
6813   -59911
6814    14483
6815    13671
6816     1115
6817    32160
6818   -53480
6819    -3035
6820    30135
6821    -9223
6822    32393
6823   -40649
6824   -21261
6825    44151
6826   -11967
6827    22111
6828   -22385
6829   -39439
6830    48318
6831    -4498
6832     6641
6833    -4187
6834   -47656
6835    45321
6836    10134
6837    -9831
6838     7183
6839   -50196
6840    32920
6841    28982
6842   -24673
6843    13127
6844   -40943
6845    13574
6846    46218
6847   -31645
6848     7128
6849   -26900
6850    -3890
6851    56664
6852   -29015
6853    -5574
6854    -7979
6855   -18972
6856    58881
6857   -16710
6858   -23403
6859     6268
6860   -25591
6861    51301
6862      631
6863   -39655
6864    14359
6865   -23227
6866    36747
6867    19562
6868   -50543
6869    14586
6870   -11289
6871    18058
6872    35668
6873   -53787
6874     4004
6875     5764
6876     2213
6877    42386
6878   -47011
6879   -11564
6880    22120
6881    -8472
6882    42101
6883   -34195
6884   -30618
6885    34796
6886   -10067
6887    31731
6888   -14341
6889   -47550
6890    38704
6891    -1734
6892    15195
6893     2392
6894   -56017
6895    33295
6896    12350
6897    -2380
6898    15484
6899   -55788
6900    19277
6901    30461
6902   -16157
6903    18967
6904   -45092
6905     1484
6906    46687
6907   -21309
6908    13288
6909   -30542
6910   -16294
6911    55990
6912   -17842
6913     -164
6914   -10870
6915   -30689
6916    56065
6917    -5360
6918   -17571
6919     2187
6920   -35150
6921    47220
6922    12542
6923   -32686
6924    11274
6925   -31841
6926    31909
6927    30814
6928   -43717
6929     9633
6930   -19492
6931    13596
6932    45074
6933   -45105
6934    -1655
6935    -3314
6936    -2316
6937    51367
6938   -37305
6939   -17108
6940    13880
6941   -12188
6942    48768
6943   -21835
6944   -36183
6945    24757
6946   -12484
6947    37222
6948    -4373
6949   -50371
6950    28026
6951    -4911
6952    20540
6953    13702
6954   -57129
6955    21252
6956     9529
6957     4008
6958    25379
6959   -55434
6960     6713
6961    27379
6962    -8795
6963    27088
6964   -44376
6965   -10563
6966    41629
6967   -14350
6968    21989
6969   -28630
6970   -28596
6971    50127
6972    -9859
6973     7877
6974   -10516
6975   -41198
6976    49128
6977     3165
6978    -8408
6979     3823
6980   -45312
6981    40026
6982    20049
6983   -25287
6984     9797
6985   -40388
6986    22997
6987    38428
6988   -32853
6989     8820
6990   -28034
6991     5126
6992    51507
6993   -33968
6994    -2024
6995   -11325
6996   -11193
6997    56466
6998   -25164
6999   -17759
7000     5165
7001   -20367
7002    52073
7003    -9006
7004   -35150
7005    16045
7006   -20410
7007    40127
7008     8442
7009   -48511
7010    18351
7011   -11929
7012    22880
7013    25484
7014   -54831
7015    11425
7016     3544
7017     5524
7018    35574
7019   -50793
7020    -2966
7021    19785
7022    -5735
7023    37633
7024   -39325
7025   -21310
7026    34612
7027   -10987
7028    29917
7029   -23187
7030   -38609
7031    41318
7032    -6181
7033    15949
7034    -4542
7035   -50165
7036    39856
7037     6576
7038     -379
7039     9061
7040   -52743
7041    28944
7042    24308
7043   -16441
7044    15653
7045   -46345
7046    11940
7047    41185
7048   -23529
7049    12983
7050   -32927
7051    -6828
7052    53098
7053   -23492
7054     2123
7055   -15315
7056   -22094
7057    56103
7058   -13782
7059   -14616
7060      835
7061   -30623
7062    50685
7063     1863
7064   -30307
7065    10696
7066   -30171
7067    36968
7068    20511
7069   -43709
7070    12184
7071   -19714
7072    19791
7073    36837
7074   -48225
7075     4290
7076    -4253
7077     4035
7078    45915
7079   -43686
7080   -10447
7081    12367
7082    -8407
7083    46265
7084   -30575
7085   -28334
7086    25853
7087   -12487
7088    38251
7089   -13310
7090   -43964
7091    32135
7092    -7078
7093    23720
7094     4645
7095   -54369
7096    28320
7097     5480
7098     5708
7099    18943
7100   -55315
7101    16162
7102    22837
7103    -8481
7104    24273
7105   -47785
7106      493
7107    38387
7108   -15756
7109    21177
7110   -32847
7111   -18867
7112    50057
7113   -14702
7114     8643
7115   -15741
7116   -33547
7117    51952
7118    -3957
7119    -6793
7120       83
7121   -40341
7122    44301
7123    11831
7124   -23369
7125     9140
7126   -38851
7127    30646
7128    30125
7129   -35367
7130     9929
7131   -28181
7132    13909
7133    44684
7134   -38122
7135     1513
7136   -12769
7137    -4303
7138    52836
7139   -32186
7140   -12454
7141     4457
7142   -15288
7143    51764
7144   -19402
7145   -30014
7146    16219
7147   -17919
7148    42113
7149    -1725
7150   -44470
7151    22735
7152   -11828
7153    26872
7154    16003
7155   -53327
7156    18413
7157      875
7158     9815
7159    28471
7160   -53052
7161     5682
7162    17743
7163    -4801
7164    33699
7165   -44624
7166   -11025
7167    33418
7168   -11397
7169    29469
7170   -29545
7171   -28778
7172    42844
7173    -9251
7174    18025
7175   -12799
7176   -43813
7177    44205
7178      941
7179      382
7180     3682
7181   -49421
7182    36606
7183    16760
7184   -15255
7185    11687
7186   -45566
7187    21011
7188    34293
7189   -25623
7190    13166
7191   -34741
7192     3755
7193    48373
7194   -28269
7195     4309
7196   -18606
7197   -13820
7198    55188
7199   -21524
7200   -10348
7201    -1917
7202   -23606
7203    52862
7204    -8076
7205   -26488
7206    10347
7207   -26847
7208    42322
7209    10496
7210   -41429
7211    15120
7212   -19633
7213    25494
7214    27830
7215   -50013
7216    10420
7217    -6216
7218     8492
7219    39424
7220   -47810
7221    -2332
7222    10526
7223    -5462
7224    43016
7225   -37851
7226   -19760
7227    25588
7228   -10912
7229    38386
7230   -22648
7231   -36871
7232    33516
7233    -9455
7234    24785
7235    -4712
7236   -49243
7237    34547
7238     1938
7239     8418
7240    11421
7241   -53411
7242    25444
7243    17734
7244    -6445
7245    19610
7246   -49702
7247     9435
7248    34562
7249   -17583
7250    19469
7251   -37479
7252    -9158
7253    47840
7254   -18870
7255    10226
7256   -19678
7257   -24276
7258    52669
7259   -11700
7260    -4330
7261    -3404
7262   -34482
7263    49816
7264     1886
7265   -21018
7266     7866
7267   -36235
7268    37944
7269    20862
7270   -35277
7271    11143
7272   -27697
7273    20566
7274    37151
7275   -41684
7276     6848
7277   -14334
7278     4788
7279    48223
7280   -39430
7281    -6886
7282     2344
7283    -9820
7284    49898
7285   -27399
7286   -23715
7287    16276
7288   -15437
7289    43546
7290   -12191
7291   -40260
7292    25209
7293   -13405
7294    29336
7295     6865
7296   -51390
7297    23626
7298    -1213
7299    13200
7300    20460
7301   -54337
7302    14726
7303    13959
7304    -2370
7305    28996
7306   -48914
7307    -1880
7308    31042
7309   -12458
7310    27548
7311   -35573
7312   -19600
7313    42981
7314   -13131
7315    17397
7316   -19027
7317   -34945
7318    46448
7319    -5366
7320     2782
7321    -1411
7322   -43937
7323    41855
7324    10438
7325   -14044
7326     9941
7327   -43942
7328    29282
7329    26973
7330   -25211
7331    13013
7332   -35132
7333    12043
7334    42522
7335   -31755
7336     6853
7337   -20065
7338    -4848
7339    51835
7340   -27397
7341    -6113
7342    -3479
7343   -18321
7344    52947
7345   -17050
7346   -21933
7347    10045
7348   -23661
7349    45303
7350      239
7351   -37894
7352    17499
7353   -19410
7354    29985
7355    17213
7356   -48327
7357    15415
7358    -7238
7359    14025
7360    32009
7361   -51152
7362     5398
7363     8327
7364     -524
7365    38898
7366   -43387
7367   -10797
7368    23695
7369   -10929
7370    35916
7371   -30019
7372   -28670
7373    35470
7374   -10494
7375    26303
7376   -11678
7377   -42752
7378    38414
7379    -2462
7380    10175
7381     4262
7382   -50674
7383    31626
7384    11490
7385    -5935
7386    14648
7387   -48964
7388    19340
7389    28259
7390   -17603
7391    17512
7392   -39393
7393     1143
7394    43489
7395   -22661
7396    11478
7397   -24130
7398   -15419
7399    51200
7400   -18233
7401    -1922
7402    -7319
7403   -27885
7404    52045
7405    -6818
7406   -18555
7407     6930
7408   -31713
7409    43070
7410    11349
7411   -33647
7412    12617
7413   -27321
7414    28317
7415    28531
7416   -42312
7417     9904
7418   -15233
7419    11209
7420    41015
7421   -43151
7422      105
7423      808
7424    -4389
7425    46255
7426   -35357
7427   -15938
7428    15804
7429   -13569
7430    42717
7431   -21243
7432   -32629
7433    26078
7434   -12981
7435    31474
7436    -1418
7437   -47140
7438    28613
7439    -3532
7440    14967
7441    12929
7442   -52335
7443    21542
7444    10154
7445     -594
7446    24034
7447   -50388
7448     7473
7449    26875
7450   -11824
7451    25495
7452   -38381
7453   -10126
7454    41319
7455   -15827
7456    17636
7457   -24052
7458   -26579
7459    48901
7460   -11238
7461     4437
7462    -6398
7463   -38154
7464    46253
7465     2137
7466   -11547
7467     5433
7468   -40616
7469    36290
7470    19260
7471   -25607
7472    11846
7473   -35307
7474    20638
7475    35426
7476   -33588
7477     9035
7478   -22125
7479     2880
7480    47458
7481   -33282
7482    -1135
7483    -6375
7484   -11101
7485    50911
7486   -24178
7487   -17069
7488     9217
7489   -19008
7490    46268
7491    -9718
7492   -33101
7493    18701
7494   -17824
7495    33676
7496     8117
7497   -45943
7498    19663
7499    -9248
7500    17444
7501    23549
7502   -50730
7503    12079
7504     5705
7505     1357
7506    33247
7507   -47597
7508    -2277
7509    21554
7510    -8802
7511    33281
7512   -35298
7513   -19716
7514    34516
7515   -11951
7516    25754
7517   -20483
7518   -34953
7519    41016
7520    -7106
7521    11095
7522    -1805
7523   -45415
7524    37063
7525     6313
7526    -3945
7527     8866
7528   -46741
7529    26650
7530    23330
7531   -18057
7532    15351
7533   -40405
7534     9639
7535    37713
7536   -25245
7537    12050
7538   -25910
7539    -6382
7540    48610
7541   -23682
7542      841
7543   -10922
7544   -19849
7545    51540
7546   -14078
7547   -15123
7548     4427
7549   -27969
7550    45651
7551     2010
7552   -30080
7553    12149
7554   -25395
7555    32833
7556    18594
7557   -41680
7558    14001
7559   -15778
7560    16717
7561    33712
7562   -46135
7563     4937
7564     -794
7565      784
7566    41645
7567   -40806
7568    -9088
7569    14402
7570    -9599
7571    40927
7572   -28057
7573   -26040
7574    26038
7575   -12904
7576    32627
7577   -11196
7578   -40570
7579    31301
7580    -5617
7581    17249
7582     5522
7583   -48630
7584    27730
7585     6090
7586     1994
7587    17088
7588   -49276
7589    15694
7590    23028
7591   -11422
7592    22445
7593   -41960
7594     -204
7595    37074
7596   -17591
7597    17288
7598   -27547
7599   -17441
7600    46397
7601   -15511
7602     5656
7603   -11879
7604   -30434
7605    48356
7606    -4411
7607    -9222
7608     2274
7609   -36054
7610    41461
7611    11000
7612   -23797
7613     9942
7614   -32841
7615    27668
7616    27409
7617   -34159
7618    11483
7619   -22897
7620    10633
7621    40568
7622   -36788
7623     1656
7624    -7426
7625    -4574
7626    46665
7627   -30784
7628   -11762
7629     7240
7630   -14841
7631    45213
7632   -17094
7633   -28436
7634    18487
7635   -16615
7636    35704
7637    -1021
7638   -41855
7639    21230
7640    -9368
7641    21578
7642    14838
7643   -49534
7644    17874
7645     2371
7646     5353
7647    26018
7648   -48854
7649     5478
7650    18568
7651    -6741
7652    29528
7653   -39170
7654   -10499
7655    32473
7656   -11569
7657    24345
7658   -24929
7659   -26455
7660    40770
7661   -10342
7662    13016
7663    -9029
7664   -38906
7665    41413
7666      938
7667    -2846
7668     5252
7669   -43524
7670    33305
7671    15972
7672   -16042
7673    11722
7674   -38511
7675    18340
7676    32461
7677   -25858
7678    12089
7679   -28522
7680     2131
7681    44130
7682   -26470
7683     2886
7684   -12137
7685   -13093
7686    49121
7687   -20671
7688   -10456
7689     1547
7690   -21638
7691    47020
7692    -6211
7693   -26621
7694    12403
7695   -23350
7696    36036
7697    10203
7698   -38806
7699    14942
7700   -14606
7701    21316
7702    25603
7703   -45709
7704    10188
7705    -2155
7706     5950
7707    34952
7708   -43493
7709    -2963
7710    12249
7711    -6623
7712    37411
7713   -32992
7714   -17493
7715    25251
7716   -11011
7717    31267
7718   -17924
7719   -32958
7720    33137
7721    -7924
7722    19568
7723    -2359
7724   -44134
7725    31534
7726     2934
7727     3578
7728    10851
7729   -47624
7730    23222
7731    17171
7732    -9733
7733    17523
7734   -42344
7735     8144
7736    32692
7737   -18558
7738    15691
7739   -30772
7740    -8390
7741    43572
7742   -18363
7743     6632
7744   -15384
7745   -22440
7746    47781
7747   -11850
7748    -6975
7749     -668
7750   -29939
7751    42684
7752     2700
7753   -22490
7754     8950
7755   -29773
7756    32647
7757    18355
7758   -32846
7759    10737
7760   -22309
7761    16674
7762    33073
7763   -38309
7764     6371
7765    -9413
7766     1865
7767    41586
7768   -34429
7769    -7156
7770     6297
7771   -10212
7772    42972
7773   -24828
7774   -21891
7775    17653
7776   -13815
7777    35742
7778    -9037
7779   -36895
7780    24008
7781    -9595
7782    23497
7783     6575
7784   -45648
7785    22197
7786      875
7787     8510
7788    19030
7789   -48220
7790    13044
7791    15406
7792    -3958
7793    24245
7794   -42093
7795    -2373
7796    30301
7797   -11874
7798    22754
7799   -29831
7800   -18350
7801    39102
7802   -11547
7803    11992
7804   -14002
7805   -31818
7806    42629
7807    -4059
7808     -352
7809     -365
7810   -37093
7811    36594
7812     9640
7813   -14593
7814     9207
7815   -36740
7816    25210
7817    24960
7818   -25188
7819    10963
7820   -28062
7821     9736
7822    38499
7823   -29668
7824     4983
7825   -14683
7826    -4940
7827    45080
7828   -25204
7829    -7893
7830      161
7831   -15632
7832    46083
7833   -14787
7834   -22448
7835    11034
7836   -18474
7837    37576
7838     1493
7839   -35734
7840    16434
7841   -15028
7842    25061
7843    16018
7844   -43882
7845    12427
7846    -3676
7847     9687
7848    28111
7849   -44604
7850     3680
7851     9924
7852    -2210
7853    32627
7854   -36776
7855   -10882
7856    23738
7857    -9964
7858    29060
7859   -25113
7860   -25235
7861    32602
7862    -8308
7863    18673
7864    -8061
7865   -37890
7866    34185
7867     -530
7868     4805
7869     3807
7870   -42895
7871    27770
7872    13601
7873    -9094
7874    12954
7875   -40864
7876    16198
7877    27187
7878   -17513
7879    13447
7880   -30707
7881       25
7882    39405
7883   -20446
7884     7392
7885   -18474
7886   -13691
7887    45645
7888   -15542
7889    -4982
7890    -3953
7891   -24259
7892    44371
7893    -4582
7894   -18186
7895     6026
7896   -25425
7897    35570
7898    11117
7899   -31593
7900    11057
7901   -21388
7902    22253
7903    25028
7904   -38141
7905     7039
7906    -9560
7907     7006
7908    35482
7909   -37874
7910    -1676
7911     3252
7912    -3629
7913    37816
7914   -29240
7915   -15747
7916    17405
7917   -10786
7918    34168
7919   -16756
7920   -29450
7921    23817
7922    -8249
7923    23808
7924    -1527
7925   -40950
7926    24440
7927    -1466
7928    10256
7929    11236
7930   -44802
7931    17833
7932    12862
7933    -2858
7934    18732
7935   -41479
7936     5584
7937    26642
7938   -10575
7939    19537
7940   -31945
7941    -9873
7942    37587
7943   -12392
7944    12724
7945   -18948
7946   -22894
7947    41778
7948    -7431
7949      595
7950    -3907
7951   -31925
7952    39473
7953     3465
7954   -13219
7955     5683
7956   -32855
7957    29740
7958    17948
7959   -25252
7960     9435
7961   -27483
7962    16563
7963    31451
7964   -30342
7965     5024
7966   -14950
7967     1212
7968    40257
7969   -29762
7970    -3644
7971    -2726
7972    -9639
7973    41885
7974   -19995
7975   -17824
7976    10288
7977   -15461
7978    37961
7979    -7968
7980   -30861
7981    16248
7982   -12338
7983    26524
7984     7801
7985   -41246
7986    17223
7987    -4748
7988    13289
7989    20382
7990   -43486
7991     7907
7992     9356
7993       39
7994    26865
7995   -39766
7996    -2911
7997    21139
7998    -7457
7999    25843
8000   -28897
8001   -18335
8002    31742
8003   -10162
8004    18268
8005   -14882
8006   -30049
8007    33859
8008    -2727
8009     5850
8010     -655
8011   -37892
8012    32170
8013     7134
8014    -6710
8015     7969
8016   -37620
8017    21849
8018    21539
8019   -18251
8020    11935
8021   -31213
8022     8813
8023    33251
8024   -21785
8025     6982
8026   -18632
8027    -6853
8028    43437
8029   -20725
8030    -2569
8031    -6578
8032   -16255
8033    42943
8034    -9498
8035   -16261
8036     5321
8037   -21751
8038    37226
8039     2875
8040   -27809
8041     9757
8042   -17998
8043    25375
8044    17379
8045   -37724
8046    10372
8047   -10390
8048    12682
8049    27563
8050   -38206
8051     2322
8052     3464
8053     -455
8054    34444
8055   -33573
8056    -9188
8057    14380
8058    -6811
8059    31354
8060   -21908
8061   -23552
8062    24907
8063    -8527
8064    24426
8065    -8774
8066   -34666
8067    26237
8068    -1909
8069    11190
8070     5207
8071   -41658
8072    22880
8073     8704
8074     -880
8075    12890
8076   -40275
8077    11377
8078    22962
8079   -11422
8080    16903
8081   -34563
8082     -723
8083    32413
8084   -14324
8085    11093
8086   -21303
8087   -15576
8088    41322
8089   -11776
8090     2298
8091    -8740
8092   -24198
8093    39387
8094     -890
8095   -12258
8096     3607
8097   -28786
8098    34058
8099    10130
8100   -22266
8101     7638
8102   -24290
8103    20631
8104    24997
8105   -31739
8106     7564
8107   -17149
8108     8910
8109    33299
8110   -30454
8111    -2023
8112    -2372
8113    -4086
8114    39798
8115   -25986
8116   -11921
8117     8232
8118   -10088
8119    35085
8120   -11086
8121   -30631
$$ Imaginary data points
##PAGE= N=2
##DATA TABLE= (X++(I..I)), XYDATA
0    66412
1 -1402908
2   209424
3  1019428
4  -538811
5  -644268
6   534496
7   816750
8  -885013
9  -398519
10   956835
11  -249804
12  -479783
13   225272
14    25049
15   -76990
16  -352023
17   392315
18   243120
19  -881688
20   149933
21   554309
22  -292808
23  -129400
24    77632
25   343386
26  -107280
27   -31698
28   580534
29  -656733
30  -320109
31  1131368
32  -111834
33  -808617
34    58884
35   638217
36   -63779
37  -865740
38   423673
39   343049
40  -941788
41   266492
42   605355
43  -365110
44  -406315
45   142200
46   716799
47  -337475
48  -634849
49   756199
50   179305
51  -399932
52   155207
53   249628
54    -8080
55  -626114
56   240677
57   730624
58  -758429
59  -193820
60   547586
61  -251776
62   -62477
63   105483
64   -68850
65  -346572
66   -36493
67   835103
68  -314956
69  -622875
70   665837
71   138381
72  -179052
73      360
74   -89094
75   191152
76  -159342
77   216344
78   257642
79  -757905
80   -22740
81   454515
82  -113452
83  -304107
84  -304837
85   495662
86    96594
87  -527598
88   531448
89    34656
90  -516696
91   340486
92   317753
93    13006
94  -352707
95    92526
96   557636
97  -438077
98   -32792
99   309133
100  -548028
101    75028
102   327368
103   -92186
104  -236899
105  -320273
106   410688
107    67031
108  -390017
109   222476
110  -200874
111    12849
112   446106
113  -116896
114   -33493
115  -231081
116   107776
117   563637
118  -411695
119  -200727
120   282516
121   -15428
122   125714
123  -164099
124   -26818
125   -82703
126  -312165
127   578375
128   -25581
129  -615547
130   326331
131   130572
132   -42611
133   -27484
134  -139122
135   196499
136  -193902
137   165768
138   428454
139  -466793
140   -52070
141   191810
142   -15110
143   133685
144  -358471
145    27089
146   173137
147  -199043
148   372002
149  -183019
150  -448478
151   290751
152   136791
153   105701
154  -252097
155  -169790
156   483025
157  -149948
158    22643
159   193854
160  -490487
161   148161
162   319815
163   -21626
164  -134677
165  -362176
166   394015
167   135589
168  -439297
169   214571
170  -168551
171  -134199
172   343507
173   -51596
174    34646
175  -256328
176   -39761
177   500457
178  -252710
179  -102902
180   116245
181  -126236
182   307999
183   -50384
184   -53394
185     3526
186  -383303
187   436660
188   182090
189  -474198
190    96744
191    -6358
192    97517
193    82223
194  -233470
195    51837
196  -262704
197   187031
198   504117
199  -500198
200  -104660
201   259118
202      373
203   165001
204  -266936
205   -15013
206   132666
207  -151101
208   412242
209  -118660
210  -432015
211   221999
212    70647
213   130343
214  -191054
215  -265810
216   372990
217  -131393
218    14894
219   233635
220  -434740
221    35397
222   206397
223    78424
224    70717
225  -403814
226   206438
227   254315
228  -248549
229   192656
230  -211839
231  -191311
232   307203
233    25154
234    92105
235  -320563
236  -152523
237   505750
238  -188419
239  -105867
240    67031
241  -250777
242   282998
243    87131
244   -38956
245   -36752
246  -376517
247   405399
248   231939
249  -389375
250    69366
251   -39166
252   139766
253   118997
254  -218949
255   118978
256  -306986
257     3385
258   547507
259  -350075
260  -189298
261   144663
262     3441
263   209598
264  -217268
265   -35026
266    56981
267  -205919
268   451593
269     5088
270  -389716
271   136332
272     6903
273   224631
274   -62748
275  -340050
276   263523
277   -89504
278    58678
279   269003
280  -425160
281   -68907
282   133651
283   119451
284   127070
285  -445171
286   112046
287   271162
288  -186397
289   221434
290  -161761
291  -213428
292   215762
293    41841
294   232296
295  -267150
296  -272885
297   487257
298   -83633
299  -114759
300    58112
301  -261396
302   169700
303    72556
304    53859
305   -14074
306  -461019
307   303168
308   252287
309  -296626
310    73246
311  -150198
312    97628
313   244454
314  -155432
315   123151
316  -256360
317   -78063
318   505714
319  -187541
320  -149665
321     9839
322   -29397
323   297075
324  -195275
325   -72988
326    34548
327  -297010
328   397171
329   103035
330  -354092
331    42786
332   -68016
333   271290
334    39562
335  -364423
336   201456
337   -80010
338    57681
339   335262
340  -308178
341   -87193
342    22437
343   125064
344   250917
345  -435655
346     4901
347   236513
348  -170922
349   263107
350  -136040
351  -274353
352   151971
353     1601
354   267434
355  -170905
356  -335825
357   375374
358   -12068
359   -14042
360    54835
361  -296788
362   151154
363    51857
364    99836
365   112735
366  -487562
367   175841
368   292700
369  -220264
370    68500
371  -200345
372     4989
373   243885
374   -92611
375   142922
376  -263933
377  -168261
378   445855
379   -88911
380   -74125
381   -63331
382  -122472
383   365697
384   -86514
385   -82011
386    44233
387  -329569
388   316699
389   188366
390  -263669
391    -1435
392  -139448
393   251109
394   126568
395  -323634
396   122605
397  -137291
398    31424
399   366217
400  -244378
401   -89157
402   -44773
403    62557
404   330379
405  -352369
406   -75412
407   184561
408  -162525
409   295703
410   -42575
411  -282745
412    64422
413   -25309
414   306815
415   -92531
416  -352224
417   276520
418   -25002
419    77720
420   120267
421  -357119
422    90771
423    53296
424    95490
425   196128
426  -445284
427    48237
428   266306
429  -114916
430   105217
431  -239974
432   -65353
433   212239
434   -51080
435   207706
436  -259359
437  -249451
438   408180
439   -51297
440   -28435
441   -49726
442  -208468
443   319551
444     4846
445   -29256
446    43734
447  -360599
448   244665
449   221145
450  -174031
451    -5089
452  -203794
453   215392
454   175886
455  -263197
456   117718
457  -205648
458   -47180
459   408467
460  -165169
461  -106108
462   -82488
463     9479
464   347703
465  -242601
466   -94077
467    91648
468  -175769
469   337342
470    31573
471  -259846
472    11396
473   -78613
474   323993
475   -12323
476  -359208
477   202136
478   -55138
479    88478
480   195695
481  -332314
482     4724
483     1215
484   100417
485   261760
486  -397078
487   -32159
488   224738
489   -51649
490   153234
491  -224269
492   -85116
493   149917
494   -75292
495   317463
496  -186799
497  -361750
498   365350
499    17853
500   -28571
501   -38466
502  -220878
503   220901
504    -1645
505    68964
506    73126
507  -433011
508   190164
509   231438
510  -127734
511    43000
512  -260927
513   139426
514   239341
515  -200712
516   128087
517  -207421
518  -125854
519   383382
520   -58107
521   -54996
522  -161077
523   -48165
524   403971
525  -196909
526  -111383
527    85803
528  -231926
529   281302
530   106902
531  -180955
532   -37145
533  -176808
534   339856
535    84921
536  -376251
537   150168
538   -56144
539    57918
540   241295
541  -247292
542   -29770
543   -73385
544    82480
545   323802
546  -341106
547   -81702
548   160801
549   -39001
550   228341
551  -204159
552  -138619
553   139097
554  -118775
555   316412
556   -44960
557  -398386
558   219944
559    88369
560    61282
561   -73979
562  -247955
563   214082
564   -45831
565    85638
566   195343
567  -458785
568    59649
569   265966
570   -64412
571    50790
572  -278692
573    60980
574   244810
575  -129229
576   139645
577  -208258
578  -164157
579   330725
580   -30868
581    32687
582  -156837
583  -165249
584   408436
585   -84289
586  -117715
587    56674
588  -244481
589   228992
590   116265
591  -102880
592   -10702
593  -278584
594   280332
595   197637
596  -331868
597    73283
598   -83395
599    46640
600   258377
601  -167627
602    -9232
603  -159825
604    28139
605   404465
606  -281694
607  -128549
608   113252
609   -72035
610   279169
611  -112384
612  -196715
613    67887
614  -105987
615   306760
616     3467
617  -343721
618   125857
619    14834
620   166467
621    12508
622  -331245
623   172007
624   -18663
625    44227
626   263547
627  -361682
628   -56365
629   189809
630    22528
631   108641
632  -294536
633        0
634   201122
635  -106792
636   215634
637  -171053
638  -256402
639   258748
640    11370
641    96136
642  -131384
643  -252003
644   339486
645     2054
646   -38650
647    50886
648  -307593
649   167151
650   161666
651   -24684
652     6839
653  -337914
654   204445
655   253461
656  -239635
657    49201
658  -163728
659     2016
660   286301
661  -115517
662    22469
663  -195576
664   -72011
665   433954
666  -168165
667  -148924
668    50602
669   -94815
670   281456
671   -37087
672  -128994
673    13039
674  -202640
675   319416
676    93934
677  -312142
678    78841
679   -79367
680   162096
681   137793
682  -312916
683    72719
684   -64513
685    35239
686   318732
687  -274603
688  -109200
689    75186
690    62203
691   233882
692  -294887
693   -77895
694   178634
695  -105639
696   276914
697   -94940
698  -319466
699   171648
700    29688
701   158031
702   -97460
703  -313513
704   263185
705    21898
706    13962
707    89403
708  -323727
709    96621
710   134470
711    34657
712    97027
713  -361700
714   103673
715   267788
716  -163593
717    91043
718  -180956
719   -91422
720   256307
721   -56430
722    82897
723  -186839
724  -186156
725   374953
726   -56261
727   -84083
728   -12491
729  -174341
730   284012
731    32654
732   -77566
733    25966
734  -284924
735   264800
736   197739
737  -261904
738    21770
739  -126649
740   138240
741   198309
742  -258515
743    30037
744  -117672
745     3219
746   342031
747  -213909
748  -105150
749    12400
750    14293
751   303853
752  -228264
753  -114716
754   154833
755  -140890
756   275094
757    17359
758  -293784
759    78539
760   -14922
761   199280
762   -25324
763  -319384
764   175960
765   -34456
766    57669
767   176742
768  -336708
769    17448
770    97681
771    47020
772   189682
773  -329574
774    -9483
775   242391
776   -74509
777   139377
778  -190345
779  -140089
780   223494
781   -32446
782   145093
783  -161408
784  -264357
785   333500
786     5965
787   -54028
788   -32707
789  -219691
790   248733
791    46464
792   -44318
793    69995
794  -326407
795   174474
796   249582
797  -190831
798     4130
799  -143638
800   104422
801   200355
802  -176889
803    77678
804  -172420
805   -70741
806   380528
807  -138410
808  -100993
809   -23429
810   -63751
811   317755
812  -116525
813  -145531
814    64008
815  -161909
816   264666
817    67569
818  -241259
819    15549
820   -94384
821   251004
822    72336
823  -349523
824   129184
825   -15979
826    52784
827   224379
828  -274981
829   -31416
830    45942
831    64503
832   236615
833  -323195
834   -66004
835   207040
836   -66756
837   170779
838  -163298
839  -175709
840   165526
841   -46606
842   197756
843  -105630
844  -306911
845   271112
846    23295
847    15541
848    13335
849  -268594
850   189990
851    66196
852     1410
853   117617
854  -341010
855    76182
856   238949
857   -85832
858    25951
859  -244883
860    64035
861   246676
862  -159019
863   109054
864  -167963
865  -170900
866   370647
867   -39607
868   -90223
869   -72202
870   -96591
871   316965
872   -63398
873  -108420
874    29133
875  -214187
876   271513
877   100587
878  -218349
879    40576
880  -149765
881   198383
882   173646
883  -300011
884    53157
885   -40873
886    54631
887   239946
888  -216803
889   -18996
890   -35794
891     2451
892   322883
893  -255592
894  -151348
895   145706
896   -64048
897   201414
898  -105653
899  -186184
900    94159
901   -85044
902   267098
903   -13357
904  -361086
905   205415
906    54274
907    53990
908    68617
909  -274160
910   103308
911    55898
912    59312
913   151992
914  -362745
915    30773
916   204591
917   -79168
918   106980
919  -260064
920   -58294
921   262260
922  -102643
923   100267
924  -129385
925  -191161
926   287313
927     1570
928    18781
929   -86954
930  -182045
931   332419
932   -13906
933   -84455
934    72208
935  -272071
936   183585
937   166284
938  -150201
939    10481
940  -215923
941   149465
942   210248
943  -238173
944    38832
945  -122068
946     3868
947   295219
948  -160291
949   -27195
950   -68867
951   -44719
952   358186
953  -157293
954  -152788
955    84377
956   -80582
957   254953
958   -43613
959  -194195
960    72008
961  -127898
962   241322
963    73135
964  -343821
965   100180
966    20134
967    90197
968    99810
969  -271362
970    68772
971    -2461
972    45045
973   247427
974  -326959
975   -53214
976   196929
977   -42411
978   150664
979  -199515
980  -114205
981   193890
982   -52358
983   160211
984  -122768
985  -235581
986   232683
987    -8639
988    77909
989   -48223
990  -287815
991   265934
992    55589
993   -57131
994    80568
995  -277394
996   107100
997   169761
998   -51305
999    40599
1000  -279610
1001   113486
1002   255888
1003  -194939
1004    60959
1005  -137573
1006   -71069
1007   290948
1008   -87234
1009    -7333
1010  -114919
1011  -105148
1012   360618
1013  -104127
1014  -130727
1015    51549
1016  -149705
1017   253076
1018    38443
1019  -164773
1020    33498
1021  -165626
1022   233173
1023   124317
1024  -289347
1025    60967
1026   -65338
1027   106869
1028   186456
1029  -279962
1030    28047
1031   -19028
1032      859
1033   288570
1034  -239814
1035  -109577
1036   111256
1037    -4118
1038   219031
1039  -189023
1040  -135094
1041   158969
1042   -86683
1043   220475
1044   -43389
1045  -289194
1046   167440
1047     5055
1048   116434
1049    -1801
1050  -319733
1051   186483
1052    60007
1053    -9767
1054   113778
1055  -290270
1056    48049
1057   147584
1058    -7627
1059   106497
1060  -301840
1061    32659
1062   272002
1063  -140316
1064    90487
1065  -137004
1066  -135496
1067   266009
1068   -43828
1069    35075
1070  -113597
1071  -185822
1072   330398
1073   -27778
1074   -96638
1075    18277
1076  -203482
1077   236945
1078    79734
1079  -126141
1080    42334
1081  -228062
1082   192285
1083   199716
1084  -241658
1085    36341
1086  -111984
1087    76500
1088   244222
1089  -225926
1090     7214
1091   -57850
1092   -42956
1093   313000
1094  -167483
1095  -115950
1096    32042
1097   -41479
1098   286346
1099  -142727
1100  -169318
1101   132672
1102  -126145
1103   229124
1104    46299
1105  -292269
1106    95790
1107   -10165
1108   148389
1109    53429
1110  -317433
1111   124509
1112    24750
1113    23892
1114   174446
1115  -297515
1116       52
1117   122522
1118   -10596
1119   173197
1120  -275626
1121   -62093
1122   243247
1123   -81990
1124   129930
1125  -126664
1126  -178445
1127   229298
1128   -19410
1129    92064
1130   -81708
1131  -252752
1132   278468
1133    27284
1134   -46621
1135    15141
1136  -259566
1137   193094
1138   107487
1139   -95508
1140    70109
1141  -263436
1142   105335
1143   238743
1144  -164766
1145    24816
1146  -154504
1147    33761
1148   267901
1149  -159626
1150    25451
1151   -88719
1152   -96327
1153   330200
1154   -98289
1155  -107736
1156    -6543
1157  -101871
1158   297641
1159   -64995
1160  -182297
1161    84328
1162  -157178
1163   210598
1164   102329
1165  -257507
1166    41705
1167   -57047
1168   170832
1169   119440
1170  -298954
1171    87877
1172   -12026
1173    26294
1174   250479
1175  -263281
1176   -53256
1177    91998
1178    -8106
1179   219540
1180  -228144
1181  -123438
1182   170487
1183   -57517
1184   182987
1185  -119886
1186  -217966
1187   185295
1188   -38238
1189   139687
1190   -25918
1191  -305573
1192   214539
1193    56040
1194    10098
1195    51157
1196  -281060
1197   138355
1198   109864
1199   -40777
1200   117388
1201  -287790
1202    35117
1203   242698
1204  -104301
1205    53217
1206  -188248
1207   -29054
1208   260790
1209  -113788
1210    61070
1211  -113494
1212  -171859
1213   328168
1214   -39511
1215   -88527
1216   -19893
1217  -160457
1218   275840
1219    17573
1220  -139013
1221    44312
1222  -197629
1223   206190
1224   144609
1225  -213819
1226    37411
1227  -129348
1228   137603
1229   208114
1230  -264360
1231    35965
1232   -47649
1233    -7485
1234   283529
1235  -195738
1236   -82825
1237    21627
1238   -28514
1239   272771
1240  -176247
1241  -152239
1242   117295
1243   -83076
1244   231780
1245   -47064
1246  -239313
1247   135032
1248   -58954
1249   170772
1250    53615
1251  -321427
1252   134806
1253    46446
1254    53734
1255   103224
1256  -294076
1257    72440
1258    84647
1259   -10546
1260   175494
1261  -294891
1262   -35658
1263   220070
1264   -66804
1265   111996
1266  -194318
1267  -107921
1268   245401
1269   -73109
1270   103361
1271   -95877
1272  -231501
1273   288837
1274    12625
1275   -30325
1276   -16214
1277  -218112
1278   239351
1279    59600
1280   -81388
1281    58274
1282  -259903
1283   155667
1284   184492
1285  -164905
1286    49598
1287  -185337
1288    63592
1289   257785
1290  -195538
1291    12195
1292   -88660
1293   -50083
1294   289308
1295  -128396
1296   -57431
1297   -30121
1298   -85774
1299   320329
1300   -97865
1301  -162952
1302    89524
1303  -118218
1304   232904
1305    35959
1306  -227542
1307    78803
1308   -91284
1309   171319
1310   113826
1311  -306658
1312    69073
1313     5035
1314    59560
1315   158469
1316  -276240
1317    19709
1318    47174
1319   -16209
1320   237342
1321  -249980
1322   -99627
1323   187395
1324   -43549
1325   161151
1326  -142613
1327  -153390
1328   190258
1329   -52984
1330   150459
1331   -55846
1332  -271395
1333   223549
1334    18630
1335    19522
1336    18379
1337  -270360
1338   170618
1339    75496
1340   -41679
1341    89347
1342  -282345
1343    88235
1344   191702
1345  -108685
1346    80637
1347  -208186
1348     1829
1349   269778
1350  -129643
1351    32535
1352  -106981
1353   -87644
1354   276619
1355   -83616
1356   -11045
1357   -54504
1358  -162755
1359   325528
1360   -32577
1361  -162754
1362    64249
1363  -155262
1364   194387
1365    85591
1366  -177152
1367    35882
1368  -144663
1369   174262
1370   157384
1371  -270661
1372    61429
1373   -52103
1374    36539
1375   239298
1376  -229951
1377   -25200
1378    24172
1379   -26322
1380   261555
1381  -184370
1382  -120451
1383   109131
1384   -51061
1385   218080
1386  -115676
1387  -194326
1388   153699
1389   -75947
1390   164181
1391    12322
1392  -289355
1393   144181
1394    22079
1395    73103
1396    55492
1397  -295036
1398   129391
1399    77884
1400   -18486
1401   145344
1402  -277384
1403    14049
1404   189076
1405   -58102
1406   106429
1407  -217875
1408   -52542
1409   247193
1410   -91162
1411    78198
1412  -124272
1413  -158910
1414   273358
1415   -48369
1416     7186
1417   -36636
1418  -221995
1419   279384
1420    41217
1421  -115195
1422    34758
1423  -194068
1424   180266
1425   110654
1426  -127393
1427    52324
1428  -213768
1429   135867
1430   229520
1431  -237926
1432    36864
1433   -78598
1434    -8905
1435   265005
1436  -163252
1437   -41077
1438   -33460
1439   -47992
1440   292176
1441  -143053
1442  -119041
1443    65358
1444   -98895
1445   263034
1446   -44774
1447  -223664
1448   113298
1449   -81950
1450   172451
1451    66735
1452  -274830
1453    87941
1454   -12823
1455   109141
1456   117615
1457  -311339
1458    76179
1459    68929
1460   -15414
1461   189888
1462  -247404
1463   -54364
1464   147375
1465   -20307
1466   158253
1467  -216819
1468  -105491
1469   224662
1470   -80528
1471   126070
1472   -78682
1473  -231387
1474   226294
1475     5574
1476    35510
1477   -20314
1478  -247966
1479   211727
1480    61304
1481   -40828
1482    48084
1483  -259496
1484   146467
1485   150712
1486  -114037
1487    80949
1488  -221565
1489    41592
1490   256500
1491  -149451
1492    16938
1493  -119460
1494   -33865
1495   266480
1496  -121193
1497   -10801
1498   -62146
1499  -119850
1500   314567
1501   -66986
1502  -131969
1503    36972
1504  -127278
1505   249099
1506    20294
1507  -190683
1508    70529
1509  -127914
1510   174969
1511   124714
1512  -253273
1513    49019
1514   -54494
1515    94796
1516   177393
1517  -271264
1518    21299
1519    20132
1520   -11420
1521   232583
1522  -209122
1523   -79776
1524    94848
1525   -32401
1526   223776
1527  -162981
1528  -162362
1529   176956
1530   -60532
1531   154680
1532   -38216
1533  -243821
1534   155793
1535    -1023
1536    93313
1537     7795
1538  -289026
1539   167283
1540    61051
1541   -15857
1542    97626
1543  -274104
1544    71598
1545   161376
1546   -63989
1547    98886
1548  -221647
1549    -6775
1550   236121
1551   -93267
1552    61651
1553  -144833
1554   -93481
1555   266841
1556   -82420
1557    12841
1558   -58334
1559  -182767
1560   279752
1561    -2490
1562   -97432
1563    11533
1564  -174509
1565   225678
1566    69804
1567  -149012
1568    61300
1569  -172708
1570   140156
1571   178414
1572  -200915
1573    28004
1574  -102835
1575    68584
1576   224995
1577  -222889
1578       27
1579   -23766
1580   -42954
1581   271744
1582  -156340
1583  -106283
1584    55138
1585   -54091
1586   245820
1587  -103123
1588  -176248
1589   117617
1590   -74256
1591   189255
1592     2632
1593  -251052
1594   122654
1595   -29639
1596   112049
1597    78713
1598  -298667
1599    98903
1600    58164
1601    12994
1602   133143
1603  -260984
1604    20941
1605   122041
1606   -32916
1607   158137
1608  -227503
1609   -74305
1610   214611
1611   -61180
1612   103359
1613  -136277
1614  -150672
1615   233821
1616   -49477
1617    57928
1618   -40388
1619  -234967
1620   238243
1621    43724
1622   -48962
1623    16703
1624  -216463
1625   183330
1626   102452
1627  -100882
1628    65235
1629  -217801
1630    96748
1631   208494
1632  -162566
1633    32220
1634  -137557
1635    10057
1636   257694
1637  -161440
1638   -13040
1639   -50259
1640   -75353
1641   279694
1642   -95128
1643   -95285
1644    15724
1645   -96743
1646   266619
1647   -36584
1648  -179965
1649    80575
1650  -107321
1651   186734
1652    69990
1653  -241878
1654    70151
1655   -60193
1656   110148
1657   142360
1658  -272637
1659    37000
1660    25285
1661    26351
1662   185814
1663  -234611
1664   -27614
1665    88084
1666   -28094
1667   207065
1668  -189484
1669  -128224
1670   171562
1671   -47822
1672   144906
1673   -98318
1674  -199162
1675   184017
1676   -27602
1677    89951
1678    -9538
1679  -258800
1680   178826
1681    54441
1682     2727
1683    43778
1684  -254292
1685   132307
1686   116544
1687   -65841
1688    92329
1689  -235984
1690    31438
1691   215165
1692  -106497
1693    47633
1694  -158689
1695   -42426
1696   252741
1697  -100368
1698    14151
1699   -75103
1700  -121805
1701   275077
1702   -42125
1703   -64539
1704    -4695
1705  -153509
1706   252435
1707    28320
1708  -154460
1709    49190
1710  -148007
1711   163115
1712   116856
1713  -198390
1714    39417
1715  -106466
1716    93446
1717   191647
1718  -227311
1719     8015
1720   -17959
1721    11825
1722   230177
1723  -185653
1724   -54135
1725    46850
1726   -45568
1727   241915
1728  -134251
1729  -158687
1730   122992
1731   -53218
1732   169138
1733   -46427
1734  -214825
1735   123188
1736   -33769
1737   123798
1738    31900
1739  -272959
1740   127576
1741    41401
1742    32007
1743   100081
1744  -264319
1745    63836
1746   118189
1747   -32883
1748   123556
1749  -222106
1750   -26741
1751   182694
1752   -57545
1753    96272
1754  -169978
1755  -101344
1756   237802
1757   -66270
1758    46108
1759   -64736
1760  -178485
1761   234248
1762     2970
1763   -22667
1764    -9049
1765  -201402
1766   219822
1767    67746
1768  -110331
1769    50304
1770  -189890
1771   125214
1772   154446
1773  -148326
1774    32855
1775  -146227
1776    61276
1777   218847
1778  -179254
1779     7271
1780   -63501
1781   -30440
1782   261420
1783  -135280
1784   -66961
1785    14284
1786   -75421
1787   252225
1788   -69321
1789  -153991
1790    66567
1791   -77871
1792   200258
1793     1252
1794  -210517
1795    91729
1796   -71563
1797   129529
1798   101962
1799  -268206
1800    62048
1801    20414
1802    44020
1803   142653
1804  -242743
1805     9809
1806    77398
1807   -15421
1808   175373
1809  -203403
1810   -77674
1811   153962
1812   -42362
1813   143147
1814  -134729
1815  -154728
1816   198327
1817   -39346
1818    81515
1819   -37965
1820  -217680
1821   184714
1822    23684
1823    14564
1824    14241
1825  -241578
1826   161239
1827    94773
1828   -68331
1829    64425
1830  -213568
1831    73964
1832   170999
1833   -96884
1834    55554
1835  -172141
1836     5689
1837   241339
1838  -124509
1839    13352
1840   -80486
1841   -82933
1842   255797
1843   -73259
1844   -54622
1845   -20370
1846  -119644
1847   246854
1848   -16882
1849  -130596
1850    35592
1851  -127106
1852   196959
1853    63580
1854  -191566
1855    63795
1856   -99829
1857   108932
1858   156874
1859  -218280
1860    17836
1861   -23862
1862    48481
1863   183632
1864  -211652
1865   -17637
1866    35969
1867   -30526
1868   215719
1869  -159270
1870  -116724
1871   111063
1872   -40357
1873   173596
1874   -90420
1875  -179770
1876   144897
1877   -33929
1878   117171
1879     -620
1880  -236912
1881   134136
1882    26324
1883    48001
1884    51917
1885  -254692
1886   102349
1887    93098
1888   -31103
1889    95415
1890  -222538
1891    17890
1892   164179
1893   -62765
1894    86116
1895  -173427
1896   -58430
1897   226592
1898   -69990
1899    35145
1900   -88122
1901  -122305
1902   231991
1903   -34093
1904   -16713
1905   -22596
1906  -172047
1907   223530
1908    33649
1909  -102086
1910    29825
1911  -162601
1912   159761
1913   107465
1914  -151737
1915    43611
1916  -130382
1917    82909
1918   182534
1919  -175580
1920     7699
1921   -63552
1922    20435
1923   219222
1924  -168155
1925   -34139
1926     7331
1927   -53102
1928   236529
1929  -107998
1930  -127538
1931    68713
1932   -57254
1933   192985
1934   -42814
1935  -183651
1936    98213
1937   -54167
1938   137388
1939    41575
1940  -235571
1941    90007
1942      668
1943    65288
1944   101704
1945  -250904
1946    49250
1947    75610
1948    -8206
1949   131410
1950  -209454
1951   -24196
1952   135189
1953   -40545
1954   125451
1955  -159050
1956  -103540
1957   194104
1958   -44241
1959    74728
1960   -77221
1961  -162882
1962   200211
1963   -12169
1964    17102
1965    -5680
1966  -211020
1967   181550
1968    67084
1969   -66547
1970    32714
1971  -191143
1972   119077
1973   128989
1974  -108607
1975    48285
1976  -163333
1977    45021
1978   206233
1979  -134397
1980    13345
1981   -89845
1982   -25612
1983   241138
1984  -112840
1985   -40382
1986   -15954
1987   -84593
1988   238614
1989   -51195
1990  -117829
1991    32462
1992   -94804
1993   201927
1994    10950
1995  -180142
1996    64444
1997   -84034
1998   131475
1999    95642
2000  -219095
2001    49078
2002   -25884
2003    64683
2004   153478
2005  -223114
2006     3451
2007    48304
2008     -160
2009   173247
2010  -179112
2011   -65328
2012   101098
2013   -30826
2014   166081
2015  -132831
2016  -147971
2017   155956
2018   -32811
2019   106970
2020   -49762
2021  -201832
2022   153883
2023     7124
2024    49896
2025    18159
2026  -235059
2027   131814
2028    82635
2029   -20522
2030    53457
2031  -215101
2032    74942
2033   138451
2034   -65540
2035    74630
2036  -182855
2037   -11146
2038   212985
2039   -84093
2040    27085
2041  -105296
2042   -78200
2043   227479
2044   -55459
2045   -18839
2046   -44951
2047  -128842
2048   229983
2049    -5359
2050   -91549
2051    15333
2052  -141227
2053   186341
2054    73225
2055  -152124
2056    36128
2057  -112898
2058   116389
2059   139942
2060  -177981
2061    20147
2062   -68279
2063    50362
2064   196895
2065  -186900
2066   -31636
2067    11306
2068   -15199
2069   203066
2070  -134498
2071   -92825
2072    53681
2073   -41163
2074   201256
2075   -85600
2076  -172173
2077   113401
2078   -39045
2079   131478
2080     7966
2081  -213184
2082    93938
2083     5527
2084    83855
2085    56704
2086  -237887
2087    76947
2088    60304
2089    11726
2090   103975
2091  -225726
2092    10078
2093   131491
2094   -39015
2095   103932
2096  -168343
2097   -68258
2098   176198
2099   -36489
2100    70538
2101  -114863
2102  -122767
2103   208277
2104   -28414
2105    20462
2106   -31711
2107  -177885
2108   192926
2109    40928
2110   -49234
2111     9057
2112  -177554
2113   152793
2114   100918
2115  -103453
2116    37199
2117  -157218
2118    78390
2119   171918
2120  -130187
2121    13699
2122  -105920
2123    13650
2124   218201
2125  -133146
2126   -31534
2127   -32444
2128   -50589
2129   225818
2130   -82594
2131   -91105
2132    20071
2133   -77679
2134   214957
2135   -19808
2136  -166280
2137    65714
2138   -62991
2139   146103
2140    53838
2141  -198906
2142    56713
2143   -34224
2144    87458
2145   113772
2146  -227347
2147    27180
2148    31038
2149    13506
2150   152009
2151  -199961
2152   -40614
2153    99967
2154   -22529
2155   143879
2156  -141422
2157  -105134
2158   140625
2159   -24034
2160   118416
2161   -88202
2162  -169011
2163   175984
2164   -11752
2165    47666
2166     -316
2167  -212511
2168   137665
2169    60407
2170    -9636
2171    24078
2172  -209927
2173   106126
2174   112497
2175   -67879
2176    61802
2177  -179289
2178    24258
2179   184848
2180   -84355
2181    34319
2182  -123236
2183   -36516
2184   223307
2185   -79694
2186   -12420
2187   -51273
2188   -95126
2189   221274
2190   -34276
2191   -71599
2192     1351
2193  -121516
2194   197920
2195    31547
2196  -139787
2197    34110
2198  -105418
2199   138307
2200    99360
2201  -175487
2202    33404
2203   -67518
2204    71179
2205   160987
2206  -189243
2207    -5807
2208    -1176
2209    11068
2210   187946
2211  -162044
2212   -65485
2213    60045
2214   -29817
2215   178418
2216  -103113
2217  -133930
2218    96948
2219   -31794
2220   147235
2221   -45749
2222  -194780
2223   125738
2224   -12080
2225    72879
2226    41060
2227  -222436
2228    81650
2229    56500
2230    26833
2231    61645
2232  -217475
2233    55960
2234   105143
2235   -34658
2236    98824
2237  -184455
2238   -30880
2239   178311
2240   -53526
2241    58712
2242  -114397
2243   -92636
2244   192952
2245   -32044
2246    19997
2247   -65010
2248  -136674
2249   206591
2250    -3423
2251   -43089
2252     8838
2253  -167980
2254   163923
2255    83140
2256  -104603
2257    18198
2258  -135952
2259   112974
2260   129566
2261  -133527
2262    26978
2263  -109302
2264    43216
2265   198912
2266  -148485
2267   -21742
2268   -32160
2269   -18877
2270   206070
2271  -107289
2272   -71449
2273    12050
2274   -51539
2275   205920
2276   -62612
2277  -137114
2278    64520
2279   -62447
2280   160210
2281    15330
2282  -194751
2283    73577
2284   -23744
2285    90379
2286    73980
2287  -204503
2288    43249
2289    17065
2290    45997
2291   115049
2292  -218281
2293     9236
2294    88930
2295   -26442
2296   134085
2297  -157999
2298   -80951
2299   141440
2300   -20859
2301    94228
2302  -109550
2303  -121144
2304   162933
2305   -22335
2306    66790
2307   -41907
2308  -189687
2309   176309
2310    30512
2311   -19173
2312    21709
2313  -190436
2314   115533
2315    97642
2316   -54938
2317    28170
2318  -173648
2319    78237
2320   146423
2321  -102353
2322    48619
2323  -130611
2324   -15047
2325   216552
2326   -93327
2327   -19194
2328   -55620
2329   -51313
2330   205579
2331   -65287
2332   -46954
2333   -10784
2334  -103211
2335   215815
2336    -8915
2337  -135103
2338    45188
2339   -91945
2340   143770
2341    67868
2342  -165910
2343    31754
2344   -61662
2345   100672
2346   112649
2347  -194532
2348    28617
2349   -15540
2350    24840
2351   174318
2352  -184487
2353   -44244
2354    66296
2355   -13922
2356   155522
2357  -125238
2358   -95076
2359    90868
2360   -26119
2361   149603
2362   -84655
2363  -165010
2364   140077
2365   -22151
2366    79792
2367     3286
2368  -207354
2369   111487
2370    38108
2371    23284
2372    38515
2373  -206291
2374    80227
2375    88650
2376   -24096
2377    73705
2378  -191207
2379    21880
2380   158058
2381   -66704
2382    64896
2383  -126145
2384   -59125
2385   194834
2386   -49814
2387    13107
2388   -76247
2389   -99734
2390   202414
2391   -31896
2392   -32170
2393   -11745
2394  -147055
2395   187834
2396    43543
2397  -107717
2398    23730
2399  -122494
2400   131187
2401   101920
2402  -132052
2403    26372
2404  -100476
2405    78601
2406   162702
2407  -164618
2408     5218
2409   -37443
2410    -1844
2411   196578
2412  -133691
2413   -64482
2414    20330
2415   -27095
2416   183125
2417   -93516
2418  -106636
2419    61182
2420   -55970
2421   172272
2422   -25270
2423  -184014
2424    95804
2425   -24001
2426    93551
2427    43859
2428  -197120
2429    64459
2430    15674
2431    53895
2432    81702
2433  -213619
2434    41346
2435    75188
2436   -14343
2437   114325
2438  -180325
2439   -35340
2440   138176
2441   -33578
2442    89508
2443  -125571
2444   -94142
2445   164868
2446   -29880
2447    56034
2448   -70153
2449  -149313
2450   180531
2451     2266
2452    -4876
2453    -2888
2454  -174618
2455   152193
2456    70535
2457   -59902
2458    25227
2459  -160148
2460   103582
2461   126234
2462  -100192
2463    34729
2464  -130257
2465    33544
2466   182307
2467  -117414
2468      263
2469   -70705
2470   -31870
2471   205817
2472   -91517
2473   -51173
2474   -11308
2475   -65766
2476   201450
2477   -45395
2478  -103707
2479    38388
2480   -83971
2481   174227
2482    26700
2483  -171572
2484    57782
2485   -51042
2486   101622
2487    84451
2488  -185388
2489    33177
2490   -17987
2491    54814
2492   130576
2493  -203938
2494     -418
2495    53558
2496   -13289
2497   152082
2498  -153727
2499   -76174
2500   105701
2501   -20356
2502   126738
2503  -104538
2504  -125149
2505   134898
2506   -24469
2507    94891
2508   -39383
2509  -186595
2510   147458
2511    17320
2512    21671
2513    24188
2514  -196220
2515   102669
2516    75250
2517   -21855
2518    46149
2519  -189414
2520    61742
2521   131761
2522   -74036
2523    58845
2524  -144566
2525   -18963
2526   186679
2527   -72198
2528    17303
2529   -85935
2530   -65531
2531   204500
2532   -53502
2533   -25023
2534   -23330
2535  -111574
2536   201603
2537     2750
2538   -92069
2539    21176
2540  -116697
2541   155867
2542    66772
2543  -143668
2544    28910
2545   -92420
2546    97400
2547   121293
2548  -169018
2549    18402
2550   -47688
2551    34299
2552   176375
2553  -164616
2554   -32477
2555    25557
2556   -14846
2557   180185
2558  -116139
2559   -88738
2560    67943
2561   -34546
2562   162846
2563   -67179
2564  -151812
2565   102703
2566   -35311
2567   110500
2568     4085
2569  -202930
2570    96953
2571    13336
2572    45575
2573    56431
2574  -204394
2575    62183
2576    65005
2577     1742
2578    89845
2579  -194379
2580    12565
2581   132042
2582   -45993
2583    86573
2584  -138466
2585   -65885
2586   168591
2587   -38708
2588    47838
2589   -89951
2590  -113966
2591   191034
2592   -22534
2593    -1433
2594   -20872
2595  -156585
2596   172588
2597    42416
2598   -62869
2599    13220
2600  -149562
2601   130500
2602    97109
2603  -104400
2604    30590
2605  -130051
2606    68430
2607   160004
2608  -132980
2609    10592
2610   -71684
2611     1157
2612   193674
2613  -113217
2614   -36859
2615   -17993
2616   -38193
2617   200588
2618   -80596
2619   -89510
2620    37521
2621   -70214
2622   177398
2623   -13031
2624  -155586
2625    61070
2626   -50902
2627   122301
2628    46037
2629  -188463
2630    57535
2631   -16215
2632    64589
2633   102620
2634  -201599
2635    23190
2636    44114
2637     9861
2638   129365
2639  -177675
2640   -35149
2641   101405
2642   -25381
2643   123580
2644  -127673
2645  -101043
2646   140849
2647   -27234
2648    87444
2649   -67470
2650  -156965
2651   156493
2652      -11
2653    31559
2654    -3178
2655  -185001
2656   133592
2657    53387
2658   -23421
2659    35256
2660  -184960
2661    90317
2662   114916
2663   -73322
2664    49715
2665  -149478
2666    20929
2667   169844
2668   -88167
2669    24666
2670   -94313
2671   -38012
2672   197104
2673   -75735
2674   -16956
2675   -37627
2676   -87907
2677   205081
2678   -35006
2679   -81156
2680    20507
2681  -105772
2682   168320
2683    35117
2684  -133197
2685    34447
2686   -86270
2687   122482
2688    89055
2689  -167457
2690    39032
2691   -52644
2692    53808
2693   149678
2694  -177166
2695    -9268
2696    14451
2697      812
2698   161197
2699  -143642
2700   -59272
2701    60191
2702   -32783
2703   160258
2704   -97069
2705  -125407
2706   109531
2707   -35245
2708   114843
2709   -24521
2710  -174088
2711   111215
2712    -2287
2713    60659
2714    27747
2715  -197945
2716    94474
2717    43072
2718      199
2719    75280
2720  -196955
2721    40060
2722   114275
2723   -46773
2724    75095
2725  -148686
2726   -22785
2727   154931
2728   -56191
2729    58194
2730  -103608
2731   -84226
2732   194152
2733   -46220
2734     4755
2735   -31278
2736  -132095
2737   182567
2738     9494
2739   -56227
2740     8957
2741  -138555
2742   148757
2743    64251
2744  -102681
2745    33174
2746  -126842
2747    95997
2748   130200
2749  -142564
2750    28384
2751   -73006
2752    21803
2753   175767
2754  -131943
2755   -19694
2756   -17923
2757   -19252
2758   185466
2759  -109368
2760   -64291
2761    37004
2762   -62284
2763   178013
2764   -47933
2765  -137433
2766    75149
2767   -48796
2768   123865
2769    15347
2770  -172552
2771    72353
2772   -21589
2773    78511
2774    67185
2775  -200871
2776    58288
2777    31773
2778     9182
2779   112883
2780  -185063
2781    -7066
2782    96679
2783   -20858
2784   101208
2785  -143558
2786   -54506
2787   130051
2788   -40840
2789    93984
2790   -92325
2791  -130068
2792   172914
2793   -19088
2794    24951
2795   -18531
2796  -156806
2797   144290
2798    30259
2799   -15521
2800    12914
2801  -169651
2802   126050
2803    79591
2804   -77697
2805    52163
2806  -150841
2807    50953
2808   152820
2809  -103509
2810    22943
2811   -90086
2812    -4338
2813   174161
2814   -93088
2815    -1610
2816   -49912
2817   -57223
2818   207697
2819   -71704
2820   -66860
2821    24479
2822   -90156
2823   172884
2824     1698
2825  -124850
2826    38101
2827   -73069
2828   135227
2829    46772
2830  -162978
2831    54595
2832   -55492
2833    73468
2834   118631
2835  -189503
2836    18910
2837    15350
2838    11398
2839   139717
2840  -157496
2841   -32635
2842    58168
2843   -16946
2844   146579
2845  -129021
2846   -88184
2847   113211
2848   -45504
2849   117803
2850   -53287
2851  -159316
2852   127199
2853    -6106
2854    55528
2855    -4322
2856  -174214
2857   114170
2858    20627
2859    14295
2860    48668
2861  -197291
2862    83982
2863    96588
2864   -55321
2865    68817
2866  -152942
2867     7066
2868   145414
2869   -59358
2870    44770
2871  -116034
2872   -36501
2873   178964
2874   -70997
2875    21111
2876   -53017
2877  -108650
2878   200466
2879   -22910
2880   -57731
2881     5965
2882  -114979
2883   157094
2884    33343
2885   -91009
2886    24552
2887  -117517
2888   129935
2889    90566
2890  -149528
2891    44987
2892   -77243
2893    44882
2894   153827
2895  -148733
2896    -6353
2897   -18180
2898     4469
2899   164485
2900  -132538
2901   -39258
2902    29096
2903   -44456
2904   178213
2905   -87116
2906  -116089
2907    87753
2908   -48380
2909   126223
2910   -14211
2911  -158824
2912    86711
2913   -21632
2914    85819
2915    31515
2916  -191697
2917    86930
2918    15723
2919    18095
2920    92278
2921  -195043
2922    27862
2923    90629
2924   -25660
2925    88839
2926  -152198
2927   -25600
2928   123697
2929   -41489
2930    85994
2931  -114709
2932   -88271
2933   173643
2934   -43534
2935    35486
2936   -36943
2937  -140985
2938   165143
2939    10278
2940   -22621
2941      994
2942  -145819
2943   138251
2944    50661
2945   -65967
2946    37429
2947  -150102
2948    92320
2949   123214
2950  -117942
2951    35208
2952   -93190
2953    17651
2954   162872
2955  -106982
2956    -2360
2957   -50198
2958   -21591
2959   185952
2960   -99142
2961   -42199
2962    10589
2963   -73450
2964   183846
2965   -37001
2966  -116441
2967    50489
2968   -63340
2969   136346
2970    18657
2971  -149410
2972    56777
2973   -49838
2974    95585
2975    76412
2976  -187985
2977    49518
2978     2278
2979    21484
2980   124699
2981  -173433
2982   -12578
2983    61744
2984    -8355
2985   120599
2986  -143301
2987   -52480
2988   102951
2989   -40919
2990   118513
2991   -87201
2992  -128108
2993   143983
2994   -23168
2995    56572
2996   -20074
2997  -158791
2998   126722
2999    17067
3000    13416
3001    17413
3002  -176150
3003   111146
3004    63191
3005   -46430
3006    60859
3007  -165671
3008    43731
3009   136216
3010   -78138
3011    40577
3012  -111013
3013   -11110
3014   162862
3015   -74045
3016    19859
3017   -70440
3018   -63771
3019   196254
3020   -60522
3021   -37510
3022     1088
3023  -104331
3024   171672
3025     6581
3026   -94363
3027    23504
3028   -95394
3029   137545
3030    52182
3031  -133134
3032    42878
3033   -82023
3034    82194
3035   119095
3036  -165635
3037    21200
3038   -20250
3039    14654
3040   149234
3041  -140514
3042   -28008
3043    24686
3044   -15405
3045   156813
3046  -118294
3047   -76113
3048    80797
3049   -50418
3050   137194
3051   -47763
3052  -145659
3053   102366
3054   -20961
3055    80606
3056     3263
3057  -168305
3058    94571
3059     4430
3060    37447
3061    55775
3062  -194786
3063    68437
3064    69101
3065   -27462
3066    83433
3067  -160755
3068     -581
3069   123408
3070   -42046
3071    67202
3072  -122439
3073   -46856
3074   156248
3075   -55258
3076    47353
3077   -64765
3078  -115315
3079   181291
3080   -18955
3081   -22305
3082    -4321
3083  -130174
3084   148216
3085    30926
3086   -61982
3087    21350
3088  -135162
3089   119660
3090    87315
3091  -114557
3092    42193
3093  -101770
3094    47596
3095   146974
3096  -125240
3097     7331
3098   -46749
3099    -1033
3100   166342
3101  -110581
3102   -28295
3103     -288
3104   -46928
3105   179228
3106   -74354
3107   -92985
3108    54822
3109   -60563
3110   142416
3111    -8434
3112  -140194
3113    63773
3114   -41755
3115   102262
3116    40856
3117  -174731
3118    64952
3119    -7718
3120    40431
3121    96255
3122  -181526
3123    20409
3124    54066
3125    -7213
3126   107082
3127  -151043
3128   -30545
3129    97453
3130   -31069
3131   102908
3132  -110825
3133   -88279
3134   139004
3135   -35652
3136    65829
3137   -44608
3138  -140761
3139   144223
3140     2826
3141     9742
3142     1259
3143  -154989
3144   121426
3145    44353
3146   -36578
3147    38172
3148  -157126
3149    79726
3150   107127
3151   -82228
3152    43274
3153  -116480
3154    15208
3155   152975
3156   -86008
3157    16100
3158   -70912
3159   -33355
3160   178396
3161   -75668
3162   -23936
3163   -15621
3164   -79619
3165   178202
3166   -28486
3167   -84449
3168    26668
3169   -85641
3170   144296
3171    27728
3172  -127962
3173    42552
3174   -70464
3175    98534
3176    83435
3177  -159854
3178    36210
3179   -26982
3180    35619
3181   127146
3182  -155619
3183    -5801
3184    24874
3185    -4825
3186   139900
3187  -130946
3188   -54569
3189    73753
3190   -34875
3191   127533
3192   -80257
3193  -113112
3194   105721
3195   -29137
3196    87882
3197   -22018
3198  -154967
3199   108444
3200     1827
3201    37434
3202    26628
3203  -173748
3204    85933
3205    50157
3206   -12165
3207    60511
3208  -165516
3209    37953
3210   106432
3211   -48822
3212    62943
3213  -127894
3214   -21465
3215   148434
3216   -55960
3217    37504
3218   -78626
3219   -74156
3220   169624
3221   -39495
3222    -6127
3223   -26027
3224  -111202
3225   164698
3226     3618
3227   -62053
3228    18523
3229  -117346
3230   127680
3231    61391
3232  -102892
3233    32424
3234   -96311
3235    80005
3236   112716
3237  -130962
3238    23702
3239   -54073
3240    17914
3241   152638
3242  -126524
3243   -18828
3244    -1273
3245   -24486
3246   160223
3247   -95924
3248   -68483
3249    45485
3250   -47704
3251   146889
3252   -43417
3253  -122585
3254    75746
3255   -40636
3256   104783
3257    16263
3258  -161154
3259    73754
3260    -8199
3261    52482
3262    62239
3263  -175604
3264    47098
3265    38698
3266     2037
3267    92566
3268  -161660
3269    -3442
3270    92713
3271   -30362
3272    89859
3273  -120027
3274   -58170
3275   130223
3276   -36199
3277    63562
3278   -69391
3279  -107502
3280   148735
3281   -17960
3282    16380
3283   -13938
3284  -138983
3285   136877
3286    27350
3287   -36453
3288    23394
3289  -138742
3290    99150
3291    80547
3292   -73643
3293    35876
3294  -117387
3295    49338
3296   129636
3297   -98909
3298    22259
3299   -73144
3300   -11246
3301   162463
3302   -88441
3303   -19829
3304   -22392
3305   -48962
3306   167580
3307   -54904
3308   -64414
3309    22084
3310   -70703
3311   151714
3312    -2526
3313  -116840
3314    49105
3315   -59323
3316   104983
3317    53402
3318  -149491
3319    43142
3320   -28355
3321    53303
3322    94558
3323  -160508
3324    16462
3325    18024
3326     2507
3327   120908
3328  -141509
3329   -32118
3330    69859
3331   -23991
3332   114158
3333   -98323
3334   -82276
3335   105593
3336   -29733
3337    87390
3338   -45881
3339  -131119
3340   118665
3341    -7569
3342    37710
3343     5724
3344  -156492
3345   101571
3346    34889
3347   -11225
3348    39539
3349  -155138
3350    62754
3351    85935
3352   -47388
3353    50551
3354  -131036
3355    11705
3356   133795
3357   -65764
3358    35740
3359   -83984
3360   -44057
3361   160198
3362   -51671
3363    -4109
3364   -35606
3365   -78735
3366   162995
3367   -20713
3368   -49084
3369     7757
3370   -98856
3371   140998
3372    30550
3373  -100219
3374    31084
3375   -85218
3376    91900
3377    82253
3378  -127444
3379    23921
3380   -52221
3381    44398
3382   119852
3383  -134395
3384     1694
3385    -5281
3386    -4791
3387   146634
3388  -111507
3389   -49674
3390    45541
3391   -28066
3392   134014
3393   -68476
3394   -96762
3395    72810
3396   -36123
3397   107022
3398   -17560
3399  -144729
3400    84745
3401   -13253
3402    55213
3403    33881
3404  -164818
3405    62794
3406    30553
3407    11532
3408    65642
3409  -159429
3410    28394
3411    79874
3412   -25861
3413    78025
3414  -131723
3415   -26488
3416   126182
3417   -41445
3418    55123
3419   -81951
3420   -77649
3421   144042
3422   -29117
3423    18832
3424   -36719
3425  -114665
3426   146850
3427     3883
3428   -30813
3429    10991
3430  -125137
3431   116688
3432    57691
3433   -74258
3434    27257
3435  -108834
3436    71482
3437   104201
3438   -98570
3439    22385
3440   -76176
3441    20317
3442   143381
3443  -103118
3444    -6171
3445   -26418
3446   -28140
3447   159735
3448   -74079
3449   -54411
3450    16108
3451   -48893
3452   146188
3453   -32678
3454   -98842
3455    45775
3456   -55305
3457   114583
3458    20726
3459  -142900
3460    52957
3461   -26024
3462    63624
3463    67813
3464  -154206
3465    30435
3466    14005
3467    22080
3468    96642
3469  -148121
3470    -4100
3471    62993
3472   -17689
3473   102882
3474  -114669
3475   -60064
3476   101779
3477   -27254
3478    77743
3479   -68797
3480  -103245
3481   119029
3482   -16240
3483    43661
3484   -19443
3485  -138989
3486   118955
3487    21744
3488    -8372
3489    23373
3490  -141973
3491    82179
3492    70449
3493   -43698
3494    36448
3495  -127514
3496    40842
3497   114507
3498   -70297
3499    32513
3500   -90605
3501   -15710
3502   150183
3503   -66769
3504    -1561
3505   -41727
3506   -56274
3507   157751
3508   -39390
3509   -44412
3510    -1222
3511   -77283
3512   144969
3513     2685
3514   -89375
3515    30303
3516   -76085
3517   107198
3518    55480
3519  -124774
3520    30722
3521   -47234
3522    58810
3523    95319
3524  -135269
3525    11249
3526    -7610
3527    15074
3528   121569
3529  -125560
3530   -27855
3531    38732
3532   -19519
3533   123503
3534   -88834
3535   -79028
3536    73258
3537   -26424
3538   100042
3539   -42379
3540  -119143
3541    89191
3542   -14059
3543    63093
3544     7055
3545  -150462
3546    81065
3547    22880
3548    14071
3549    42936
3550  -149709
3551    47122
3552    65530
3553   -18978
3554    58011
3555  -134822
3556     3812
3557   110367
3558   -44557
3559    50555
3560   -93483
3561   -48034
3562   140268
3563   -37372
3564    17058
3565   -47465
3566   -84213
3567   145547
3568   -13418
3569   -23891
3570    -5941
3571  -106335
3572   130241
3573    30315
3574   -70964
3575    23094
3576   -99083
3577    88552
3578    81526
3579   -99293
3580    21763
3581   -71730
3582    44103
3583   118204
3584  -110369
3585     3798
3586   -30888
3587    -3570
3588   144676
3589   -94311
3590   -39272
3591    13781
3592   -34239
3593   140299
3594   -56400
3595   -84952
3596    46081
3597   -41537
3598   115891
3599    -8745
3600  -126226
3601    60760
3602   -26307
3603    74791
3604    39614
3605  -149998
3606    48700
3607    10025
3608    28663
3609    72328
3610  -149364
3611    15320
3612    52972
3613    -7973
3614    84963
3615  -127055
3616   -30332
3617    95949
3618   -28203
3619    72539
3620   -84073
3621   -76344
3622   120216
3623   -20194
3624    39575
3625   -38496
3626  -112385
3627   124231
3628     5701
3629    -1739
3630     3318
3631  -129876
3632   102786
3633    50573
3634   -44504
3635    26545
3636  -119218
3637    61115
3638    95212
3639   -70402
3640    26129
3641   -91674
3642    14487
3643   132546
3644   -78725
3645     4885
3646   -47760
3647   -32658
3648   150818
3649   -57434
3650   -36512
3651    -6266
3652   -57544
3653   143873
3654   -21956
3655   -78952
3656    27046
3657   -64320
3658   115669
3659    26390
3660  -116440
3661    36892
3662   -45146
3663    72991
3664    70047
3665  -136753
3666    24872
3667    -8474
3668    27307
3669   101325
3670  -132651
3671    -9746
3672    34703
3673    -7392
3674   109309
3675  -106374
3676   -54164
3677    72683
3678   -23733
3679    96484
3680   -63913
3681   -99641
3682    95627
3683   -17094
3684    60793
3685   -15457
3686  -131895
3687    92405
3688    13959
3689    20782
3690    20413
3691  -143662
3692    69239
3693    53125
3694   -19728
3695    45585
3696  -132437
3697    26367
3698    98357
3699   -43981
3700    40555
3701   -99436
3702   -17879
3703   129096
3704   -48727
3705    19269
3706   -57090
3707   -60940
3708   145454
3709   -28896
3710   -21234
3711   -12797
3712   -84621
3713   133650
3714     8996
3715   -62423
3716    13880
3717   -86487
3718   104462
3719    52283
3720   -96963
3721    24299
3722   -68833
3723    60835
3724    97605
3725  -115228
3726     7983
3727   -29299
3728    16572
3729   122563
3730  -104128
3731   -23237
3732     8160
3733   -15931
3734   131063
3735   -78410
3736   -65456
3737    47529
3738   -34431
3739   113098
3740   -31680
3741  -109962
3742    64520
3743   -22653
3744    77685
3745    11390
3746  -136985
3747    61198
3748     2202
3749    37787
3750    49676
3751  -147911
3752    38602
3753    46656
3754    -5705
3755    70154
3756  -129035
3757    -5845
3758    86757
3759   -24925
3760    63508
3761   -99053
3762   -46470
3763   118631
3764   -31666
3765    41495
3766   -52220
3767   -91277
3768   128476
3769    -7488
3770    -2845
3771   -10612
3772  -109321
3773   112471
3774    27051
3775   -38563
3776    16144
3777  -113473
3778    85143
3779    74365
3780   -75491
3781    26688
3782   -87447
3783    34375
3784   114867
3785   -82897
3786     6734
3787   -52436
3788    -4012
3789   136090
3790   -76315
3791   -20270
3792   -10915
3793   -42595
3794   143863
3795   -44285
3796   -70560
3797    26150
3798   -50341
3799   116528
3800      -41
3801  -104654
3802    38644
3803   -41596
3804    85064
3805    42237
3806  -133554
3807    40125
3808   -11589
3809    37237
3810    80974
3811  -136517
3812     8375
3813    31932
3814     2067
3815    91509
3816  -116885
3817   -28353
3818    67608
3819   -21262
3820    90005
3821   -83031
3822   -76449
3823    99635
3824   -21721
3825    59329
3826   -34143
3827  -112627
3828   101164
3829     3035
3830    23615
3831     1896
3832  -130488
3833    88554
3834    36247
3835   -17955
3836    34442
3837  -128917
3838    50520
3839    84809
3840   -48569
3841    36027
3842   -99419
3843     6375
3844   117521
3845   -56493
3846    20629
3847   -65475
3848   -35937
3849   140773
3850   -49089
3851   -14446
3852   -18747
3853   -68585
3854   137081
3855   -11450
3856   -57562
3857    10519
3858   -72335
3859   113540
3860    26441
3861   -90492
3862    28179
3863   -65254
3864    77949
3865    73587
3866  -118345
3867    20512
3868   -28700
3869    30090
3870   103523
3871  -113762
3872    -9628
3873     6327
3874    -2495
3875   116022
3876   -96565
3877   -46147
3878    45983
3879   -26328
3880   108851
3881   -55191
3882   -92502
3883    70100
3884   -21458
3885    77817
3886   -10668
3887  -121435
3888    72370
3889    -1387
3890    42386
3891    26823
3892  -140410
3893    57373
3894    36092
3895    -1308
3896    53653
3897  -130642
3898    18541
3899    77852
3900   -26694
3901    54048
3902  -104782
3903   -21744
3904   110767
3905   -37933
3906    39093
3907   -64685
3908   -65794
3909   131353
3910   -23926
3911      827
3912   -21923
3913   -92052
3914   122941
3915     9848
3916   -37008
3917     7246
3918   -99293
3919   100789
3920    49454
3921   -73248
3922    25286
3923   -85666
3924    57426
3925    94913
3926   -92569
3927    14434
3928   -50841
3929    14769
3930   121269
3931   -88308
3932   -11501
3933   -14881
3934   -22147
3935   133305
3936   -67979
3937   -52733
3938    25572
3939   -43655
3940   120134
3941   -24913
3942   -94575
3943    45496
3944   -36169
3945    88684
3946    15678
3947  -122963
3948    49889
3949   -15928
3950    48627
3951    56942
3952  -138569
3953    30262
3954    25640
3955     6567
3956    77864
3957  -124221
3958    -7431
3959    63521
3960   -15821
3961    79281
3962   -98816
3963   -49089
3964    97017
3965   -27486
3966    59673
3967   -53065
3968   -92447
3969   110218
3970    -8600
3971    22721
3972   -13317
3973  -114674
3974   100398
3975    21540
3976   -14227
3977    19713
3978  -122369
3979    74555
3980    64846
3981   -51192
3982    32734
3983  -101217
3984    29158
3985   104637
3986   -64076
3987    19732
3988   -69256
3989   -10741
3990   129822
3991   -62963
3992    -4502
3993   -27911
3994   -49089
3995   139314
3996   -36665
3997   -49481
3998    10955
3999   -62752
4000   119853
4001     4183
4002   -85924
4003    29248
4004   -57698
4005    90264
4006    46130
4007  -115661
4008    31656
4009   -33797
4010    44992
4011    86388
4012  -124279
4013     7194
4014     7266
4015     6902
4016   102301
4017  -108420
4018   -28125
4019    43143
4020   -19027
4021   103920
4022   -77996
4023   -72015
4024    76367
4025   -25537
4026    78704
4027   -30964
4028  -109043
4029    82897
4030    -6663
4031    44285
4032     7508
4033  -130492
4034    74528
4035    23262
4036     2754
4037    40243
4038  -131869
4039    41711
4040    68122
4041   -29516
4042    47120
4043  -108121
4044      433
4045   101950
4046   -41989
4047    36852
4048   -75694
4049   -40484
4050   128690
4051   -39031
4052     6377
4053   -30578
4054   -74993
4055   128981
4056    -8812
4057   -34642
4058      990
4059   -86068
4060   110678
4061    27176
4062   -69379
4063    22902
4064   -82121
4065    76538
4066    73836
4067   -95755
4068    20393
4069   -51963
4070    30589
4071   106395
4072   -98452
4073    -1553
4074   -16643
4075    -6236
4076   122789
4077   -84059
4078   -36738
4079    22522
4080   -32582
4081   119032
4082   -48052
4083   -80188
4084    49211
4085   -34247
4086    93578
4087    -6653
4088  -112715
4089    59417
4090   -19278
4091    56977
4092    35241
4093  -134982
4094    47363
4095    16590
4096    14025
4097    62450
4098  -130463
4099    14282
4100    56290
4101   -15051
4102    70359
4103  -108942
4104   -24962
4105    92686
4106   -30241
4107    58574
4108   -68812
4109   -69447
4110   114065
4111   -20249
4112    26424
4113   -27434
4114   -99543
4115   110583
4116     5451
4117   -11323
4118     6896
4119  -112300
4120    91306
4121    44700
4122   -49826
4123    28626
4124   -99926
4125    51498
4126    88226
4127   -70336
4128    22821
4129   -70949
4130    10657
4131   117973
4132   -74442
4133     2901
4134   -33214
4135   -29390
4136   134349
4137   -55873
4138   -37211
4139     6823
4140   -52503
4141   124058
4142   -20214
4143   -77087
4144    31852
4145   -52354
4146    97921
4147    22142
4148  -109998
4149    40988
4150   -33839
4151    57066
4152    63567
4153  -126097
4154    23678
4155     2124
4156    17643
4157    87755
4158  -120006
4159    -7573
4160    39243
4161   -13897
4162    95879
4163   -94122
4164   -50373
4165    75715
4166   -26642
4167    78156
4168   -51779
4169   -90385
4170    90522
4171   -15581
4172    46761
4173   -10388
4174  -117898
4175    88284
4176     9895
4177     6744
4178    26061
4179  -127963
4180    63556
4181    52261
4182   -30194
4183    40877
4184  -111393
4185    24806
4186    91517
4187   -48585
4188    36101
4189   -82432
4190   -16767
4191   123130
4192   -52790
4193    11669
4194   -39847
4195   -57049
4196   132248
4197   -29097
4198   -27257
4199    -3389
4200   -74112
4201   120184
4202     5493
4203   -65063
4204    22989
4205   -75827
4206    89582
4207    50588
4208   -96468
4209    27358
4210   -52221
4211    47179
4212    88182
4213  -105877
4214    10185
4215   -19624
4216     8974
4217   110704
4218   -98138
4219   -19836
4220    20525
4221   -23460
4222   113937
4223   -67519
4224   -64442
4225    52316
4226   -31380
4227    93190
4228   -27796
4229   -99928
4230    66612
4231   -21180
4232    60847
4233    13844
4234  -127285
4235    62967
4236     8816
4237    19008
4238    47365
4239  -130775
4240    34825
4241    48752
4242   -12783
4243    59882
4244  -114805
4245    -1998
4246    85686
4247   -33993
4248    56080
4249   -81647
4250   -47807
4251   114555
4252   -32516
4253    26940
4254   -39691
4255   -80308
4256   117141
4257    -9510
4258    -7535
4259    -3388
4260  -100708
4261   104922
4262    25887
4263   -46465
4264    23856
4265   -96761
4266    70434
4267    68591
4268   -73509
4269    25306
4270   -72662
4271    28934
4272   102942
4273   -84081
4274    10040
4275   -37788
4276   -11966
4277   125698
4278   -73004
4279   -24659
4280     2875
4281   -38716
4282   123028
4283   -41120
4284   -64809
4285    31821
4286   -46567
4287   103095
4288    -3112
4289  -101144
4290    47708
4291   -35456
4292    65991
4293    41779
4294  -124332
4295    37978
4296    -2769
4297    27574
4298    70708
4299  -123380
4300    12307
4301    33678
4302    -7143
4303    85177
4304  -106099
4305   -26643
4306    72701
4307   -27121
4308    75298
4309   -67846
4310   -71119
4311    93676
4312   -22418
4313    48126
4314   -28886
4315  -101348
4316    97694
4317    -1407
4318    11452
4319    11274
4320  -118023
4321    81011
4322    37809
4323   -27850
4324    33299
4325  -109398
4326    46800
4327    77187
4328   -52628
4329    35361
4330   -86802
4331     4883
4332   112277
4333   -63103
4334    16184
4335   -47884
4336   -35383
4337   128859
4338   -47239
4339   -19077
4340    -9315
4341   -60039
4342   124598
4343   -15602
4344   -58032
4345    21787
4346   -68256
4347   102093
4348    26897
4349   -92866
4350    33835
4351   -52190
4352    60842
4353    67259
4354  -110215
4355    22985
4356   -21845
4357    21792
4358    95607
4359  -109552
4360    -4091
4361    16625
4362   -14425
4363   105302
4364   -85377
4365   -45173
4366    51926
4367   -27958
4368    92366
4369   -47826
4370   -84238
4371    72788
4372   -24564
4373    64923
4374    -6120
4375  -115520
4376    75507
4377      698
4378    24551
4379    29863
4380  -126276
4381    53982
4382    38463
4383   -11119
4384    48738
4385  -117252
4386    19209
4387    76918
4388   -36386
4389    49944
4390   -88804
4391   -23135
4392   106959
4393   -41243
4394    28129
4395   -49653
4396   -60144
4397   120785
4398   -25406
4399    -4767
4400   -11862
4401   -85344
4402   113970
4403     7211
4404   -43657
4405    18435
4406   -88172
4407    85993
4408    47912
4409   -74182
4410    27288
4411   -71359
4412    47630
4413    87165
4414   -90866
4415    16916
4416   -39056
4417     6471
4418   112099
4419   -85720
4420   -12645
4421       18
4422   -24874
4423   117848
4424   -60910
4425   -50733
4426    32298
4427   -39662
4428   104394
4429   -23942
4430   -90411
4431    52544
4432   -32888
4433    72909
4434    18498
4435  -117584
4436    50648
4437    -7179
4438    34032
4439    51990
4440  -125470
4441    31219
4442    28118
4443    -1726
4444    71247
4445  -114005
4446    -5967
4447    66360
4448   -25243
4449    69228
4450   -82990
4451   -47908
4452    93687
4453   -28352
4454    47543
4455   -43015
4456   -83892
4457   104876
4458   -12575
4459    13177
4460    -3413
4461  -104726
4462    93694
4463    20441
4464   -24791
4465    22690
4466  -105193
4467    65590
4468    60385
4469   -54484
4470    32030
4471   -86831
4472    25865
4473    97543
4474   -69006
4475    18533
4476   -52760
4477   -14147
4478   120365
4479   -61018
4480   -10795
4481   -14995
4482   -43536
4483   123848
4484   -36393
4485   -48549
4486    18167
4487   -57391
4488   107404
4489     3650
4490   -85704
4491    36039
4492   -49670
4493    73481
4494    44696
4495  -108305
4496    31965
4497   -24321
4498    34853
4499    76819
4500  -115000
4501    11432
4502    12786
4503    -2366
4504    93874
4505   -97930
4506   -25341
4507    48909
4508   -23887
4509    88463
4510   -66778
4511   -65131
4512    75689
4513   -26823
4514    66136
4515   -26235
4516   -99997
4517    84243
4518    -7998
4519    29057
4520    12329
4521  -117793
4522    70506
4523    25613
4524    -7463
4525    37152
4526  -115984
4527    40979
4528    65185
4529   -36796
4530    44458
4531   -94292
4532     -509
4533    99648
4534   -47399
4535    29019
4536   -58579
4537   -38665
4538   118160
4539   -38921
4540       66
4541   -21576
4542   -68138
4543   119857
4544   -10631
4545   -38590
4546    12266
4547   -77919
4548    97317
4549    28318
4550   -71660
4551    26327
4552   -67625
4553    62427
4554    65770
4555   -92245
4556    23328
4557   -41451
4558    22225
4559    97407
4560   -95303
4561    -2015
4562    -3250
4563   -12497
4564   108684
4565   -75979
4566   -36869
4567    29773
4568   -31056
4569   103407
4570   -43746
4571   -74919
4572    55772
4573   -31829
4574    76791
4575    -2481
4576  -108213
4577    59471
4578   -10729
4579    39604
4580    32087
4581  -120640
4582    44548
4583    20225
4584     4534
4585    56479
4586  -117250
4587    14738
4588    59686
4589   -24275
4590    60816
4591   -89542
4592   -26454
4593    89859
4594   -30790
4595    46383
4596   -55947
4597   -61804
4598   105765
4599   -23131
4600    16387
4601   -16508
4602   -90715
4603   102469
4604     6748
4605   -21877
4606    12828
4607   -95528
4608    78348
4609    42986
4610   -51836
4611    26018
4612   -84801
4613    46468
4614    81307
4615   -73557
4616    22964
4617   -54168
4618     4220
4619   108628
4620   -69714
4621    -4926
4622   -19799
4623   -26270
4624   116475
4625   -52260
4626   -36947
4627    13531
4628   -46537
4629   109084
4630   -17712
4631   -76912
4632    36446
4633   -42387
4634    78076
4635    22695
4636  -102262
4637    38510
4638   -23952
4639    45152
4640    56297
4641  -113440
4642    24707
4643     8273
4644     6263
4645    79081
4646  -105214
4647    -9760
4648    45016
4649   -17162
4650    77956
4651   -77939
4652   -45228
4653    71198
4654   -26404
4655    64243
4656   -43543
4657   -82454
4658    88574
4659   -14296
4660    30434
4661    -3492
4662  -103855
4663    80390
4664    14755
4665    -3601
4666    21065
4667  -108487
4668    58349
4669    49327
4670   -35271
4671    37115
4672   -96342
4673    20347
4674    88297
4675   -52658
4676    27319
4677   -63234
4678   -17678
4679   109321
4680   -48257
4681     4972
4682   -29341
4683   -48586
4684   117779
4685   -28548
4686   -30086
4687     6602
4688   -66758
4689   102932
4690     7978
4691   -66020
4692    25034
4693   -59688
4694    73596
4695    43881
4696   -88812
4697    27783
4698   -41486
4699    37032
4700    79256
4701  -100096
4702    10672
4703    -5415
4704      537
4705    95305
4706   -86564
4707   -22750
4708    27002
4709   -21325
4710    94756
4711   -61236
4712   -57986
4713    55052
4714   -29634
4715    76843
4716   -21117
4717   -94962
4718    66780
4719   -12587
4720    43367
4721    13882
4722  -110981
4723    56423
4724    12697
4725     9983
4726    39910
4727  -114789
4728    32814
4729    49994
4730   -22271
4731    50896
4732   -94796
4733    -5548
4734    82513
4735   -33424
4736    40186
4737   -64336
4738   -40716
4739   102518
4740   -30993
4741    17979
4742   -27406
4743   -71425
4744   106063
4745    -7369
4746   -19402
4747     5066
4748   -82998
4749    88352
4750    26235
4751   -49073
4752    20852
4753   -77319
4754    60740
4755    62277
4756   -73605
4757    23189
4758   -55370
4759    21455
4760    93490
4761   -77767
4762     2116
4763   -21307
4764   -10554
4765   107080
4766   -64578
4767   -27146
4768    10176
4769   -32800
4770   105855
4771   -36098
4772   -64550
4773    37126
4774   -37857
4775    82815
4776     1702
4777   -94586
4778    43342
4779   -21845
4780    50294
4781    35676
4782  -110204
4783    35252
4784     4809
4785    15933
4786    61986
4787  -107830
4788     8238
4789    40230
4790   -12028
4791    68115
4792   -86331
4793   -25902
4794    67892
4795   -23786
4796    58635
4797   -56233
4798   -61257
4799    87536
4800   -19970
4801    32312
4802   -18965
4803   -89057
4804    87424
4805     4939
4806    -2125
4807     9201
4808   -97784
4809    69602
4810    36502
4811   -31361
4812    26284
4813   -91162
4814    39711
4815    73132
4816   -53442
4817    24923
4818   -65712
4819     2231
4820    98795
4821   -55113
4822     5803
4823   -34132
4824   -29026
4825   111866
4826   -41584
4827   -23555
4828     -889
4829   -50181
4830   104903
4831   -11547
4832   -58201
4833    22184
4834   -51891
4835    80699
4836    23729
4837   -83576
4838    29058
4839   -36949
4840    48700
4841    57477
4842   -98599
4843    19703
4844    -9330
4845    12812
4846    79958
4847   -93790
4848    -8270
4849    24638
4850   -12140
4851    84956
4852   -72288
4853   -41406
4854    52243
4855   -23665
4856    73511
4857   -39973
4858   -76493
4859    68071
4860   -15736
4861    46185
4862    -4430
4863   -99681
4864    65865
4865     7425
4866    14022
4867    23727
4868  -107441
4869    47552
4870    39821
4871   -16444
4872    40436
4873   -97104
4874    14304
4875    73958
4876   -34832
4877    35430
4878   -70034
4879   -20575
4880    96032
4881   -35667
4882    17815
4883   -37339
4884   -51330
4885   105546
4886   -20520
4887   -14585
4888    -4004
4889   -69059
4890    94745
4891    10454
4892   -46318
4893    15771
4894   -68720
4895    70917
4896    43319
4897   -70938
4898    22451
4899   -52605
4900    36291
4901    76334
4902   -80857
4903     8223
4904   -22886
4905     4233
4906    95006
4907   -72782
4908   -18097
4909     8499
4910   -20429
4911    97740
4912   -51461
4913   -51428
4914    35950
4915   -29645
4916    82378
4917   -16801
4918   -82490
4919    47581
4920   -19796
4921    55053
4922    15825
4923  -101350
4924    44028
4925     1287
4926    22059
4927    44373
4928  -106523
4929    22517
4930    33546
4931    -7368
4932    55006
4933   -91640
4934    -8415
4935    63032
4936   -22511
4937    50895
4938   -65017
4939   -41967
4940    85358
4941   -22558
4942    31065
4943   -31053
4944   -70971
4945    90605
4946    -4980
4947     1027
4948    -2306
4949   -84419
4950    78751
4951    23212
4952   -29763
4953    17312
4954   -83366
4955    53263
4956    58069
4957   -53435
4958    20540
4959   -64060
4960    19907
4961    85346
4962   -59402
4963     7324
4964   -35911
4965   -11380
4966   101802
4967   -52315
4968   -18306
4969    -4052
4970   -35468
4971   101335
4972   -26686
4973   -50538
4974    19625
4975   -41508
4976    83454
4977     6545
4978   -76907
4979    31130
4980   -33287
4981    55949
4982    38526
4983   -94619
4984    26263
4985    -9293
4986    22184
4987    63167
4988   -95344
4989     3990
4990    20261
4991    -3139
4992    71962
4993   -80820
4994   -25765
4995    48640
4996   -18278
4997    67159
4998   -53155
4999   -59763
5000    68255
5001   -15373
5002    43806
5003   -19566
5004   -84157
5005    70510
5006     1197
5007    16848
5008     7880
5009   -97751
5010    58921
5011    29731
5012   -14343
5013    27873
5014   -92361
5015    30928
5016    62073
5017   -33683
5018    28024
5019   -71871
5020     -797
5021    86898
5022   -40504
5023    16653
5024   -43728
5025   -32606
5026   101496
5027   -30664
5028   -10806
5029   -11307
5030   -53367
5031    95225
5032    -6288
5033   -39492
5034    11105
5035   -58485
5036    78971
5037    25657
5038   -67058
5039    22044
5040   -48212
5041    48507
5042    59039
5043   -81709
5044    13792
5045   -22751
5046    17063
5047    79061
5048   -79248
5049    -7292
5050     4841
5051    -8365
5052    88473
5053   -63651
5054   -38599
5055    33214
5056   -23227
5057    79451
5058   -32776
5059   -69495
5060    48868
5061   -17370
5062    55711
5063    -2240
5064   -91302
5065    50880
5066    -1967
5067    27084
5068    26893
5069  -102134
5070    35312
5071    27864
5072    -3675
5073    42921
5074   -91709
5075     7686
5076    56275
5077   -20459
5078    43113
5079   -71820
5080   -23134
5081    80053
5082   -26937
5083    28498
5084   -40971
5085   -54463
5086    91534
5087   -13869
5088      868
5089   -11187
5090   -70453
5091    84019
5092    11329
5093   -25283
5094     9925
5095   -75813
5096    65991
5097    42189
5098   -52501
5099    19392
5100   -61329
5101    33838
5102    72883
5103   -62549
5104     8984
5105   -36271
5106     4189
5107    89875
5108   -60419
5109   -10560
5110    -9170
5111   -22653
5112    97029
5113   -40954
5114   -42779
5115    19236
5116   -32009
5117    83377
5118   -11036
5119   -68319
5120    31560
5121   -28037
5122    61459
5123    18455
5124   -89460
5125    33433
5126   -10733
5127    29115
5128    47574
5129   -95223
5130    14698
5131    19487
5132     3193
5133    58535
5134   -84526
5135   -10612
5136    44997
5137   -14199
5138    59365
5139   -63423
5140   -42593
5141    68771
5142   -18146
5143    42098
5144   -30949
5145   -69635
5146    73446
5147    -2592
5148    16649
5149    -5340
5150   -85106
5151    67316
5152    19532
5153   -11027
5154    17554
5155   -87690
5156    44835
5157    52121
5158   -34588
5159    22890
5160   -69534
5161    14636
5162    75865
5163   -41955
5164    14207
5165   -47187
5166   -14268
5167    94160
5168   -40350
5169    -5643
5170   -16306
5171   -39622
5172    94883
5173   -17748
5174   -35434
5175     7956
5176   -46562
5177    81009
5178     7535
5179   -59567
5180    21269
5181   -42915
5182    57962
5183    40229
5184   -81483
5185    19012
5186   -22075
5187    27141
5188    64472
5189   -81415
5190     1545
5191     3124
5192     2528
5193    75386
5194   -73160
5195   -23310
5196    30238
5197   -16378
5198    74410
5199   -47400
5200   -56710
5201    50379
5202   -16352
5203    53645
5204   -16992
5205   -78891
5206    55129
5207    -3479
5208    30724
5209     9989
5210   -94068
5211    46917
5212    19585
5213      649
5214    32145
5215   -91841
5216    22201
5217    49571
5218   -20263
5219    33999
5220   -74586
5221    -4756
5222    72177
5223   -29455
5224    27187
5225   -48627
5226   -35976
5227    90017
5228   -22705
5229     2499
5230   -17651
5231   -56993
5232    87419
5233     -664
5234   -23718
5235     3288
5236   -63574
5237    73486
5238    26631
5239   -49274
5240    17235
5241   -58242
5242    46030
5243    58233
5244   -65986
5245    12332
5246   -35989
5247    16212
5248    77916
5249   -65170
5250    -4786
5251   -11288
5252    -7550
5253    89193
5254   -53737
5255   -30648
5256    17547
5257   -24366
5258    82127
5259   -25828
5260   -60761
5261    33270
5262   -23003
5263    63103
5264     1927
5265   -80676
5266    37878
5267   -11931
5268    35834
5269    31218
5270   -94140
5271    27306
5272    14558
5273     6234
5274    47254
5275   -86543
5276     2344
5277    41044
5278   -10495
5279    49844
5280   -70683
5281   -24492
5282    64712
5283   -19886
5284    40675
5285   -42300
5286   -55399
5287    76823
5288   -10679
5289    15988
5290   -13972
5291   -72401
5292    73191
5293     9950
5294    -8964
5295     7924
5296   -79778
5297    57569
5298    37940
5299   -34540
5300    19947
5301   -69224
5302    28996
5303    66426
5304   -46726
5305    13499
5306   -47571
5307      850
5308    83916
5309   -47104
5310    -3121
5311   -20469
5312   -25025
5313    92589
5314   -32443
5315   -29569
5316     6137
5317   -37637
5318    82208
5319    -5926
5320   -55846
5321    20481
5322   -35502
5323    63303
5324    21474
5325   -76501
5326    24010
5327   -21954
5328    34978
5329    50131
5330   -84515
5331    10721
5332     3874
5333     8345
5334    63284
5335   -77333
5336   -12663
5337    28282
5338    -8763
5339    66909
5340   -59842
5341   -40558
5342    50834
5343   -16305
5344    52854
5345   -29385
5346   -68856
5347    59325
5348    -6007
5349    29664
5350    -2986
5351   -83042
5352    55137
5353    12688
5354     4321
5355    19538
5356   -88167
5357    38237
5358    40715
5359   -20573
5360    28480
5361   -74279
5362     8977
5363    65561
5364   -30276
5365    23058
5366   -53532
5367   -17409
5368    83617
5369   -31008
5370     5821
5371   -24794
5372   -42523
5373    88641
5374   -14048
5375   -21082
5376    -1397
5377   -53551
5378    77814
5379    10765
5380   -44977
5381    14299
5382   -52590
5383    57582
5384    41025
5385   -66047
5386    16675
5387   -35899
5388    27447
5389    65937
5390   -70175
5391     1058
5392   -11696
5393     3144
5394    77924
5395   -62534
5396   -20449
5397    13790
5398   -17032
5399    79915
5400   -41765
5401   -49767
5402    36032
5403   -20798
5404    62074
5405   -12252
5406   -72503
5407    42384
5408   -11429
5409    39621
5410    13586
5411   -87584
5412    37956
5413     8680
5414    12109
5415    36823
5416   -88910
5417    18140
5418    37065
5419   -10296
5420    41603
5421   -74462
5422    -9644
5423    60025
5424   -20806
5425    37366
5426   -52570
5427   -38234
5428    77482
5429   -18254
5430    17036
5431   -21865
5432   -61076
5433    78469
5434      261
5435    -8127
5436      -46
5437   -69530
5438    66734
5439    24563
5440   -32153
5441    15117
5442   -67705
5443    43995
5444    53634
5445   -51138
5446    14985
5447   -47341
5448    13981
5449    75013
5450   -52621
5451     1156
5452   -23912
5453   -10599
5454    86698
5455   -44594
5456   -21817
5457     3138
5458   -28621
5459    83838
5460   -21639
5461   -49278
5462    22159
5463   -30729
5464    66624
5465     6154
5466   -70963
5467    28668
5468   -21863
5469    42517
5470    33226
5471   -85354
5472    21880
5473      896
5474    14469
5475    53494
5476   -82050
5477      213
5478    26945
5479    -5454
5480    58446
5481   -67992
5482   -26100
5483    48956
5484   -16386
5485    51375
5486   -43390
5487   -54333
5488    63508
5489   -10966
5490    30542
5491   -13746
5492   -73602
5493    62058
5494     6527
5495     5698
5496     9312
5497   -81382
5498    49503
5499    31011
5500   -19075
5501    22718
5502   -74947
5503    25119
5504    57677
5505   -35074
5506    20774
5507   -54973
5508    -3186
5509    77727
5510   -37499
5511     7406
5512   -30266
5513   -28904
5514    87575
5515   -26340
5516   -17475
5517    -4118
5518   -44260
5519    81682
5520    -3110
5521   -42501
5522    13162
5523   -45666
5524    64392
5525    24445
5526   -63263
5527    19147
5528   -35166
5529    38198
5530    52000
5531   -74215
5532    10458
5533   -12970
5534    11434
5535    68692
5536   -69853
5537   -10526
5538    12057
5539    -7877
5540    72429
5541   -54081
5542   -36687
5543    35827
5544   -18333
5545    62922
5546   -27278
5547   -62797
5548    47454
5549   -12220
5550    42322
5551     -610
5552   -81068
5553    46653
5554     3951
5555    16198
5556    23417
5557   -86179
5558    31310
5559    30093
5560    -8814
5561    35593
5562   -77860
5563     6812
5564    55802
5565   -23036
5566    32861
5567   -58204
5568   -20969
5569    73864
5570   -24033
5571    18451
5572   -31705
5573   -46238
5574    81741
5575   -10741
5576    -4978
5577    -6568
5578   -61369
5579    74321
5580    11755
5581   -31071
5582    10250
5583   -60842
5584    54632
5585    39433
5586   -50427
5587    16056
5588   -48387
5589    28182
5590    64461
5591   -59548
5592     6695
5593   -24807
5594      471
5595    79114
5596   -54101
5597   -12833
5598      531
5599   -19429
5600    81708
5601   -35788
5602   -40830
5603    22102
5604   -26868
5605    69937
5606    -9268
5607   -64688
5608    33500
5609   -21201
5610    47088
5611    18067
5612   -80924
5613    30975
5614    -3016
5615    20850
5616    40390
5617   -85886
5618    14703
5619    22693
5620    -2381
5621    51295
5622   -74720
5623   -11619
5624    46659
5625   -16143
5626    47473
5627   -53310
5628   -39667
5629    64004
5630   -16272
5631    31144
5632   -25075
5633   -62394
5634    69388
5635    -2346
5636     7112
5637       50
5638   -74332
5639    59870
5640    21011
5641   -17729
5642    16684
5643   -72603
5644    38754
5645    47270
5646   -37109
5647    20619
5648   -58222
5649    12216
5650    71029
5651   -44078
5652    10162
5653   -32983
5654   -15654
5655    84315
5656   -36202
5657   -10492
5658    -6926
5659   -33579
5660    83292
5661   -17304
5662   -36708
5663    12684
5664   -40581
5665    69891
5666     9968
5667   -60207
5668    22296
5669   -32344
5670    46978
5671    37021
5672   -74736
5673    18116
5674   -14102
5675    20005
5676    58038
5677   -75756
5678     1020
5679    11211
5680    -3273
5681    66059
5682   -62744
5683   -24489
5684    34645
5685   -15384
5686    60469
5687   -40503
5688   -51543
5689    50600
5690   -15099
5691    43131
5692   -13406
5693   -72836
5694    53858
5695     -556
5696    18053
5697    12054
5698   -81848
5699    43449
5700    22322
5701    -6167
5702    26826
5703   -78372
5704    21790
5705    47859
5706   -23916
5707    30952
5708   -61779
5709    -6404
5710    70253
5711   -30213
5712    18273
5713   -37411
5714   -32108
5715    80827
5716   -21061
5717    -2241
5718   -11614
5719   -50372
5720    79690
5721     -723
5722   -27746
5723     8207
5724   -55495
5725    63704
5726    25280
5727   -50114
5728    16749
5729   -46769
5730    39069
5731    51034
5732   -62110
5733    11914
5734   -26599
5735    12533
5736    69952
5737   -61691
5738    -5970
5739    -1108
5740   -10789
5741    77631
5742   -48157
5743   -30442
5744    21844
5745   -22002
5746    69444
5747   -24511
5748   -55895
5749    36362
5750   -20803
5751    51178
5752     3250
5753   -76296
5754    38403
5755    -5622
5756    24655
5757    27709
5758   -83829
5759    25923
5760    16289
5761     1774
5762    41701
5763   -78950
5764     4136
5765    42908
5766   -16369
5767    43934
5768   -59796
5769   -24425
5770    63155
5771   -19787
5772    30873
5773   -33803
5774   -49392
5775    72660
5776   -11268
5777     9934
5778    -9640
5779   -65543
5780    68899
5781     8375
5782   -15523
5783    11614
5784   -69245
5785    50801
5786    36568
5787   -37685
5788    18434
5789   -57685
5790    25730
5791    60412
5792   -48635
5793    13006
5794   -36994
5795    -1335
5796    78483
5797   -47579
5798    -5003
5799   -10383
5800   -23740
5801    83630
5802   -30428
5803   -30291
5804    10997
5805   -33236
5806    73344
5807    -6626
5808   -54957
5809    25369
5810   -31965
5811    52485
5812    22529
5813   -72962
5814    24941
5815   -14636
5816    26857
5817    45707
5818   -78842
5819    12314
5820     7325
5821     3523
5822    58168
5823   -71009
5824   -11530
5825    33299
5826   -14337
5827    57985
5828   -50714
5829   -38858
5830    51407
5831   -16459
5832    42820
5833   -25024
5834   -60587
5835    59321
5836    -7777
5837    20530
5838      694
5839   -76630
5840    53935
5841    13884
5842    -6280
5843    19789
5844   -76438
5845    34058
5846    39717
5847   -24908
5848    25657
5849   -64232
5850     9260
5851    62957
5852   -35394
5853    19826
5854   -41662
5855   -18730
5856    79237
5857   -30126
5858      442
5859   -16360
5860   -38036
5861    80642
5862   -14470
5863   -23415
5864     4069
5865   -47721
5866    70232
5867    11146
5868   -47552
5869    17776
5870   -43714
5871    47802
5872    38579
5873   -62937
5874    15934
5875   -26325
5876    22110
5877    58758
5878   -67450
5879     3356
5880    -3636
5881    -2096
5882    70564
5883   -58180
5884   -20408
5885    21525
5886   -17173
5887    66527
5888   -36593
5889   -45352
5890    37146
5891   -18647
5892    51896
5893   -11575
5894   -67696
5895    45062
5896    -9292
5897    29141
5898    15704
5899   -80743
5900    36693
5901    13220
5902     3567
5903    32177
5904   -78552
5905    16973
5906    35027
5907   -13968
5908    37817
5909   -66812
5910    -8349
5911    60149
5912   -23685
5913    29668
5914   -41270
5915   -35937
5916    72026
5917   -17659
5918    10114
5919   -16845
5920   -54250
5921    72687
5922    -2089
5923   -12934
5924     4967
5925   -62304
5926    60785
5927    23777
5928   -37146
5929    17034
5930   -55063
5931    36749
5932    49326
5933   -49400
5934    14540
5935   -37819
5936    11824
5937    68234
5938   -53952
5939     1876
5940   -13411
5941   -12838
5942    78414
5943   -41552
5944   -22855
5945    10385
5946   -25717
5947    73326
5948   -21095
5949   -46922
5950    25586
5951   -28433
5952    57911
5953     6025
5954   -68719
5955    31152
5956   -16791
5957    32520
5958    32051
5959   -78282
5960    20366
5961     4572
5962     8178
5963    47565
5964   -74429
5965     1683
5966    28687
5967   -10666
5968    52205
5969   -60071
5970   -25105
5971    51215
5972   -18613
5973    41891
5974   -34721
5975   -49374
5976    61366
5977   -11611
5978    21719
5979   -10030
5980   -66431
5981    61025
5982     4797
5983    -2452
5984    12063
5985   -72007
5986    46667
5987    29889
5988   -25083
5989    21258
5990   -63406
5991    21910
5992    53957
5993   -36568
5994    19048
5995   -45933
5996    -3217
5997    73759
5998   -38508
5999     4198
6000   -20780
6001   -27330
6002    79698
6003   -24747
6004   -19517
6005     1964
6006   -38735
6007    73806
6008    -3525
6009   -42178
6010    17383
6011   -40904
6012    55766
6013    23856
6014   -62053
6015    20950
6016   -25818
6017    29799
6018    47490
6019   -69375
6020    10352
6021    -5859
6022     6262
6023    61318
6024   -65602
6025    -9744
6026    17157
6027   -12435
6028    63063
6029   -47299
6030   -35213
6031    38640
6032   -18319
6033    51087
6034   -23798
6035   -57306
6036    47835
6037   -11197
6038    31733
6039     2054
6040   -74085
6041    45678
6042     6657
6043     6394
6044    21775
6045   -76705
6046    29281
6047    30502
6048   -13423
6049    31059
6050   -67419
6051     5532
6052    52727
6053   -24640
6054    28618
6055   -48376
6056   -21196
6057    70732
6058   -24052
6059    11618
6060   -22335
6061   -42350
6062    73746
6063   -10786
6064   -10532
6065    -1505
6066   -52928
6067    66171
6068    10060
6069   -32850
6070    14980
6071   -52092
6072    46275
6073    36950
6074   -51874
6075    15363
6076   -37261
6077    21601
6078    58363
6079   -56479
6080     5621
6081   -16466
6082     -818
6083    71466
6084   -51951
6085   -14423
6086     8176
6087   -19070
6088    70306
6089   -31485
6090   -39315
6091    25347
6092   -23114
6093    58598
6094    -7734
6095   -60783
6096    34120
6097   -16945
6098    37381
6099    18399
6100   -74561
6101    29178
6102     1938
6103    12690
6104    36359
6105   -74907
6106    12457
6107    23736
6108    -6314
6109    43475
6110   -65120
6111    -9748
6112    46080
6113   -18036
6114    40496
6115   -43514
6116   -36054
6117    62109
6118   -16072
6119    21978
6120   -18847
6121   -54716
6122    64000
6123    -2928
6124      553
6125     2999
6126   -65196
6127    55769
6128    19511
6129   -23126
6130    17020
6131   -60908
6132    33766
6133    45114
6134   -38120
6135    17069
6136   -46453
6137     9585
6138    63584
6139   -42988
6140     7288
6141   -25047
6142   -14697
6143    75894
6144   -35494
6145   -13470
6146     -756
6147   -31179
6148    73388
6149   -14650
6150   -36012
6151    15607
6152   -34363
6153    59818
6154     8821
6155   -57467
6156    22747
6157   -26143
6158    36918
6159    34329
6160   -69569
6161    17375
6162    -6748
6163    13672
6164    50109
6165   -67867
6166     1076
6167    15382
6168    -5974
6169    55923
6170   -56035
6171   -23152
6172    37425
6173   -16174
6174    49858
6175   -33304
6176   -47365
6177    49192
6178   -12143
6179    31992
6180   -10189
6181   -64957
6182    51043
6183      467
6184    10216
6185    12534
6186   -72831
6187    38837
6188    23537
6189   -12270
6190    24603
6191   -66747
6192    17680
6193    46248
6194   -25192
6195    24579
6196   -51617
6197    -6470
6198    64755
6199   -28851
6200    12493
6201   -28235
6202   -30259
6203    73118
6204   -19434
6205    -7870
6206    -5641
6207   -43053
6208    67907
6209     -226
6210   -29155
6211    10893
6212   -46119
6213    53717
6214    22965
6215   -49511
6216    16886
6217   -35808
6218    30982
6219    46604
6220   -58383
6221     9404
6222   -17487
6223     8311
6224    61073
6225   -56124
6226    -7163
6227     5898
6228   -10741
6229    66184
6230   -42227
6231   -30271
6232    25763
6233   -18965
6234    57634
6235   -18913
6236   -51726
6237    35587
6238   -15347
6239    40164
6240     3837
6241   -68309
6242    35484
6243    -1280
6244    16397
6245    25163
6246   -73545
6247    22267
6248    20171
6249    -3544
6250    34793
6251   -65231
6252     1828
6253    42088
6254   -17227
6255    34740
6256   -48879
6257   -22076
6258    59250
6259   -19270
6260    21772
6261   -26088
6262   -43606
6263    65583
6264    -8517
6265     1092
6266    -4679
6267   -55405
6268    59299
6269     9629
6270   -19559
6271    10896
6272   -56074
6273    43898
6274    33640
6275   -38159
6276    14932
6277   -45023
6278    20307
6279    55080
6280   -45302
6281     7991
6282   -25647
6283    -2040
6284    68865
6285   -42190
6286    -8245
6287    -4318
6288   -21015
6289    70675
6290   -26847
6291   -30447
6292    14204
6293   -27332
6294    59893
6295    -3275
6296   -51332
6297    23900
6298   -23449
6299    42166
6300    20267
6301   -65314
6302    22726
6303    -7478
6304    18930
6305    38527
6306   -68857
6307     9218
6308    12538
6309     -749
6310    47171
6311   -60107
6312   -10792
6313    33735
6314   -13073
6315    45141
6316   -42944
6317   -34759
6318    49435
6319   -13418
6320    31523
6321   -18553
6322   -54357
6323    52991
6324    -3242
6325    10863
6326     1535
6327   -64146
6328    46596
6329    15851
6330    -9670
6331    17289
6332   -63975
6333    28313
6334    38194
6335   -25805
6336    20315
6337   -51568
6338     5311
6339    57138
6340   -31275
6341    12888
6342   -32477
6343   -16753
6344    68626
6345   -26278
6346    -4896
6347    -9527
6348   -33357
6349    68695
6350   -10730
6351   -25609
6352     7576
6353   -37970
6354    57753
6355    11002
6356   -45894
6357    16770
6358   -32849
6359    38460
6360    33622
6361   -58188
6362    13354
6363   -17219
6364    15542
6365    51404
6366   -59340
6367     -645
6368     3290
6369    -2704
6370    58097
6371   -48789
6372   -20814
6373    23821
6374   -14323
6375    53872
6376   -30191
6377   -42905
6378    37081
6379   -13523
6380    39691
6381    -6629
6382   -60133
6383    39735
6384    -3396
6385    20007
6386    13083
6387   -68405
6388    31433
6389    15825
6390    -2126
6391    27059
6392   -65629
6393    12160
6394    37639
6395   -15064
6396    28680
6397   -51725
6398    -9655
6399    54306
6400   -20654
6401    20149
6402   -32126
6403   -30907
6404    64303
6405   -14309
6406     2447
6407   -10148
6408   -45343
6409    61866
6410     1251
6411   -18287
6412     5657
6413   -48736
6414    49700
6415    22717
6416   -36653
6417    13141
6418   -41907
6419    30062
6420    44042
6421   -45853
6422     9482
6423   -26530
6424     8100
6425    59341
6426   -45933
6427    -3983
6428    -5937
6429   -10517
6430    64832
6431   -34800
6432   -23995
6433    13342
6434   -21012
6435    59382
6436   -15033
6437   -44764
6438    23999
6439   -19990
6440    44290
6441     7591
6442   -59563
6443    26638
6444    -9021
6445    23788
6446    27239
6447   -66733
6448    16835
6449    10930
6450     3765
6451    38110
6452   -61111
6453    -1498
6454    30104
6455   -10348
6456    38941
6457   -48175
6458   -22547
6459    47523
6460   -13652
6461    28734
6462   -27626
6463   -42626
6464    54629
6465    -7151
6466    11908
6467    -6770
6468   -55505
6469    50509
6470     8786
6471    -7653
6472     8773
6473   -57994
6474    37741
6475    29582
6476   -24766
6477    15282
6478   -50453
6479    17165
6480    49760
6481   -34080
6482    11045
6483   -33364
6484    -4975
6485    63506
6486   -31634
6487    -2092
6488   -13335
6489   -21891
6490    66046
6491   -19571
6492   -21664
6493     4739
6494   -30858
6495    59366
6496     -457
6497   -40680
6498    15967
6499   -28682
6500    44146
6501    20553
6502   -55589
6503    16293
6504   -15654
6505    23597
6506    39305
6507   -60176
6508     5684
6509     2894
6510     3200
6511    48863
6512   -53832
6513   -11335
6514    22044
6515    -9783
6516    48990
6517   -38608
6518   -33295
6519    37503
6520   -11622
6521    37939
6522   -17094
6523   -51408
6524    42524
6525    -4878
6526    20557
6527     2780
6528   -62466
6529    36994
6530    10698
6531     1745
6532    17518
6533   -63227
6534    22460
6535    31535
6536   -14533
6537    22942
6538   -53321
6539     1838
6540    49439
6541   -22316
6542    17594
6543   -35418
6544   -18573
6545    60678
6546   -19542
6547     3260
6548   -16500
6549   -33602
6550    62188
6551    -7252
6552   -15028
6553     1805
6554   -41840
6555    54125
6556    12757
6557   -33976
6558    10981
6559   -37817
6560    36911
6561    33163
6562   -45521
6563    10586
6564   -25222
6565    17029
6566    49304
6567   -49362
6568      629
6569    -6766
6570    -2157
6571    58774
6572   -41575
6573   -17404
6574    11147
6575   -14125
6576    55574
6577   -24497
6578   -37162
6579    24164
6580   -16331
6581    44691
6582    -3945
6583   -54294
6584    29549
6585    -8146
6586    26054
6587    15144
6588   -62982
6589    23129
6590     8229
6591     7167
6592    28641
6593   -61773
6594     8175
6595    26141
6596    -7464
6597    32301
6598   -50927
6599   -11223
6600    44153
6601   -13715
6602    26923
6603   -34011
6604   -30792
6605    54237
6606   -10512
6607    12604
6608   -14610
6609   -46889
6610    54174
6611     1694
6612    -6558
6613     3106
6614   -51051
6615    43847
6616    21441
6617   -23234
6618    11676
6619   -46390
6620    26429
6621    41103
6622   -32946
6623    10333
6624   -34534
6625     6688
6626    55659
6627   -35981
6628      273
6629   -14995
6630   -12288
6631    61996
6632   -26893
6633   -17518
6634     1991
6635   -22478
6636    58968
6637   -11270
6638   -35365
6639    15103
6640   -24422
6641    46676
6642     9612
6643   -52163
6644    18302
6645   -14697
6646    27735
6647    28791
6648   -59518
6649    12883
6650     1280
6651     9398
6652    40112
6653   -56964
6654    -2869
6655    19415
6656    -5516
6657    43200
6658   -45102
6659   -22182
6660    35273
6661   -10901
6662    36237
6663   -26829
6664   -41784
6665    43600
6666    -6933
6667    21532
6668    -6412
6669   -55302
6670    42121
6671     6364
6672     2583
6673    10101
6674   -58195
6675    30260
6676    23821
6677   -13163
6678    18150
6679   -53179
6680    13614
6681    42599
6682   -23510
6683    15820
6684   -37984
6685    -7489
6686    56088
6687   -23318
6688     4460
6689   -19157
6690   -23657
6691    61511
6692   -14526
6693   -12210
6694    -3079
6695   -33555
6696    57051
6697     2104
6698   -31055
6699     9430
6700   -33500
6701    43554
6702    22040
6703   -44513
6704    12258
6705   -23528
6706    24763
6707    39144
6708   -50816
6709     4091
6710    -8064
6711     5843
6712    50668
6713   -47231
6714   -10388
6715    10523
6716    -8736
6717    51667
6718   -33195
6719   -28467
6720    23586
6721   -13551
6722    43369
6723   -14916
6724   -46874
6725    32544
6726    -8337
6727    28346
6728     4785
6729   -58073
6730    29743
6731     5789
6732     9466
6733    19821
6734   -60463
6735    17880
6736    22306
6737    -6112
6738    26961
6739   -53660
6740       87
6741    40217
6742   -14808
6743    24851
6744   -37533
6745   -20127
6746    51938
6747   -13635
6748    12082
6749   -20023
6750   -36160
6751    56209
6752    -4367
6753    -4435
6754    -2538
6755   -44914
6756    49788
6757    11621
6758   -22950
6759     8382
6760   -43196
6761    34336
6762    31426
6763   -34524
6764    10280
6765   -32755
6766    15737
6767    48157
6768   -39507
6769     2163
6770   -16184
6771    -3431
6772    57533
6773   -32913
6774   -12440
6775     1322
6776   -16006
6777    56735
6778   -19304
6779   -30351
6780    14250
6781   -19721
6782    46943
6783     -953
6784   -46689
6785    20928
6786   -14406
6787    31527
6788    16749
6789   -56115
6790    16762
6791     -188
6792    13093
6793    30547
6794   -58537
6795     5810
6796    16519
6797    -2221
6798    37151
6799   -49519
6800   -13584
6801    33578
6802   -10035
6803    32859
6804   -33332
6805   -30725
6806    43920
6807    -8674
6808    21914
6809   -15082
6810   -46004
6811    46344
6812      696
6813     5061
6814     2442
6815   -53323
6816    37820
6817    17702
6818   -12145
6819    12060
6820   -50015
6821    22676
6822    35467
6823   -23969
6824    14137
6825   -39494
6826     3772
6827    51824
6828   -27990
6829     5319
6830   -21687
6831   -13745
6832    58372
6833   -21259
6834    -9921
6835    -5507
6836   -25693
6837    56915
6838    -8065
6839   -26960
6840     8422
6841   -29274
6842    46270
6843    11341
6844   -43740
6845    13810
6846   -21763
6847    30669
6848    29569
6849   -50775
6850     9611
6851    -9085
6852    12154
6853    42911
6854   -50931
6855    -3793
6856     7643
6857    -3389
6858    46278
6859   -40604
6860   -20721
6861    23295
6862   -10652
6863    42521
6864   -24234
6865   -38302
6866    33902
6867    -9891
6868    29028
6869    -4734
6870   -52307
6871    34097
6872     1259
6873    11677
6874    11201
6875   -57589
6876    25173
6877    17305
6878    -4574
6879    20564
6880   -54023
6881    10302
6882    35821
6883   -15576
6884    20955
6885   -42418
6886    -9415
6887    49831
6888   -17922
6889    12108
6890   -24214
6891   -26158
6892    56334
6893   -10986
6894    -3522
6895    -6942
6896   -37218
6897    53383
6898     3489
6899   -19864
6900     5450
6901   -39513
6902    40871
6903    21800
6904   -34789
6905    10482
6906   -32001
6907    23751
6908    39092
6909   -41364
6910     6058
6911   -17399
6912     5326
6913    51818
6914   -40785
6915    -7196
6916     -374
6917    -9878
6918    53379
6919   -29001
6920   -24008
6921    14234
6922   -15733
6923    47598
6924   -12255
6925   -41248
6926    23076
6927   -13398
6928    33829
6929     7449
6930   -53881
6931    23046
6932    -1883
6933    17189
6934    22480
6935   -57725
6936    13681
6937    14364
6938      918
6939    31017
6940   -52095
6941    -2726
6942    31110
6943    -9970
6944    30351
6945   -39191
6946   -21672
6947    43482
6948   -11703
6949    20757
6950   -20784
6951   -37608
6952    48478
6953    -3913
6954     5982
6955    -3284
6956   -46770
6957    44180
6958    10492
6959   -10974
6960     8562
6961   -47614
6962    31481
6963    27950
6964   -24738
6965    12553
6966   -39297
6967    13114
6968    45173
6969   -31002
6970     7704
6971   -25384
6972    -4606
6973    55307
6974   -27962
6975    -6226
6976    -7776
6977   -18613
6978    56676
6979   -16789
6980   -22684
6981     7123
6982   -24454
6983    49752
6984      561
6985   -39409
6986    15140
6987   -20791
6988    34744
6989    18253
6990   -50200
6991    13909
6992    -9463
6993    16428
6994    33594
6995   -53241
6996     3640
6997     7072
6998     1373
6999    41629
7000   -47217
7001   -12221
7002    22925
7003    -8987
7004    39373
7005   -32130
7006   -30270
7007    34584
7008   -10451
7009    29704
7010   -14322
7011   -45349
7012    38368
7013    -2229
7014    13972
7015     2972
7016   -53656
7017    33661
7018    12799
7019    -3180
7020    14980
7021   -52300
7022    20137
7023    30358
7024   -15970
7025    18431
7026   -43974
7027     1743
7028    45486
7029   -20494
7030    12119
7031   -27943
7032   -16693
7033    55111
7034   -17951
7035     -973
7036   -10923
7037   -30242
7038    55758
7039    -5189
7040   -17917
7041     4108
7042   -34473
7043    46565
7044    11486
7045   -32958
7046    10953
7047   -29838
7048    31094
7049    30232
7050   -43129
7051     9473
7052   -17913
7053    12055
7054    44335
7055   -44254
7056    -1693
7057    -1738
7058    -3014
7059    50218
7060   -36478
7061   -16825
7062    13598
7063   -12858
7064    46675
7065   -20609
7066   -34426
7067    25359
7068   -13139
7069    35912
7070    -2817
7071   -48840
7072    27904
7073    -5647
7074    18870
7075    13466
7076   -56063
7077    21108
7078    10185
7079     3506
7080    24643
7081   -54200
7082     6650
7083    28395
7084    -9778
7085    27291
7086   -43959
7087   -10923
7088    42307
7089   -14268
7090    20643
7091   -27279
7092   -27639
7093    49545
7094   -10145
7095     7036
7096    -9635
7097   -40492
7098    48708
7099     2572
7100   -10674
7101     4287
7102   -43941
7103    38510
7104    19662
7105   -24583
7106    11238
7107   -39059
7108    21864
7109    37781
7110   -33491
7111     9562
7112   -25326
7113     3885
7114    50311
7115   -33455
7116    -1555
7117    -9278
7118   -11732
7119    55250
7120   -25765
7121   -17422
7122     6269
7123   -19995
7124    52051
7125    -8788
7126   -35853
7127    16887
7128   -19753
7129    38232
7130     8682
7131   -49184
7132    18241
7133   -10819
7134    22206
7135    24879
7136   -54239
7137    11379
7138     4479
7139     4675
7140    35152
7141   -50014
7142    -3166
7143    21664
7144    -6976
7145    36189
7146   -39052
7147   -20224
7148    34291
7149   -10753
7150    29192
7151   -21419
7152   -38396
7153    41455
7154    -5866
7155    14335
7156    -4056
7157   -47725
7158    38717
7159     6124
7160    -1574
7161    10115
7162   -51448
7163    28978
7164    24736
7165   -16424
7166    16215
7167   -44016
7168    10928
7169    40820
7170   -24579
7171    12456
7172   -30587
7173    -6319
7174    51668
7175   -23341
7176     1496
7177   -14283
7178   -21766
7179    56359
7180   -14650
7181   -14110
7182      775
7183   -29294
7184    49707
7185     3065
7186   -31039
7187    10778
7188   -28627
7189    37323
7190    19723
7191   -42846
7192    12273
7193   -19294
7194    18882
7195    36496
7196   -47277
7197     5062
7198    -3146
7199     2808
7200    45635
7201   -42828
7202    -9731
7203    12557
7204    -9217
7205    44841
7206   -30005
7207   -26698
7208    25511
7209   -13101
7210    36446
7211   -12416
7212   -43070
7213    31721
7214    -6908
7215    22059
7216     5133
7217   -52808
7218    28253
7219     6266
7220     5171
7221    18674
7222   -54387
7223    16988
7224    23131
7225    -9550
7226    23408
7227   -46761
7228     -693
7229    39668
7230   -16171
7231    20171
7232   -32635
7233   -18637
7234    49783
7235   -14852
7236     8254
7237   -14683
7238   -32967
7239    51814
7240    -4726
7241    -7670
7242     1266
7243   -38911
7244    45074
7245    10484
7246   -23993
7247    10241
7248   -37619
7249    30250
7250    28731
7251   -35484
7252    10258
7253   -25970
7254    12255
7255    43335
7256   -38626
7257     2794
7258   -11124
7259    -4050
7260    51262
7261   -32679
7262   -12297
7263     5503
7264   -15302
7265    49977
7266   -19007
7267   -29783
7268    17422
7269   -17732
7270    40470
7271    -1472
7272   -44467
7273    22568
7274   -11444
7275    25553
7276    16092
7277   -53490
7278    17720
7279     1919
7280     8862
7281    29105
7282   -52956
7283     6045
7284    18396
7285    -5514
7286    32746
7287   -43760
7288   -11206
7289    33832
7290   -13004
7291    28719
7292   -28072
7293   -28381
7294    42622
7295    -9967
7296    16345
7297   -11011
7298   -41695
7299    43566
7300      486
7301      578
7302     4020
7303   -46798
7304    35195
7305    16309
7306   -15021
7307    14174
7308   -44318
7309    21023
7310    33908
7311   -25916
7312    11958
7313   -32829
7314     2448
7315    47313
7316   -28198
7317     5035
7318   -17510
7319   -13209
7320    54522
7321   -21109
7322   -11225
7323     -484
7324   -24331
7325    51406
7326    -7159
7327   -27179
7328    10902
7329   -25485
7330    41188
7331     9992
7332   -41299
7333    15284
7334   -18941
7335    24962
7336    27651
7337   -48818
7338    11084
7339    -5187
7340     7907
7341    38563
7342   -46794
7343    -1734
7344    10373
7345    -4713
7346    41431
7347   -37039
7348   -18804
7349    25815
7350   -12852
7351    36701
7352   -20729
7353   -35263
7354    33660
7355    -9148
7356    23535
7357    -4085
7358   -48089
7359    34215
7360     1512
7361     7431
7362    12111
7363   -51917
7364    24939
7365    18063
7366    -8318
7367    19673
7368   -47967
7369     9606
7370    34179
7371   -17317
7372    18444
7373   -35920
7374    -8648
7375    46997
7376   -19954
7377    10177
7378   -20394
7379   -24351
7380    52367
7381   -12142
7382    -5475
7383    -2782
7384   -33972
7385    48269
7386     2275
7387   -21765
7388     8602
7389   -35131
7390    36880
7391    19860
7392   -34195
7393    12568
7394   -27263
7395    19907
7396    36057
7397   -40731
7398     6817
7399   -12304
7400     3133
7401    46923
7402   -39415
7403    -5789
7404     2809
7405    -9782
7406    49129
7407   -26741
7408   -22893
7409    17292
7410   -16293
7411    41818
7412   -10864
7413   -39234
7414    24489
7415   -12378
7416    28823
7417     6584
7418   -51099
7419    23480
7420    -1113
7421    11734
7422    21348
7423   -53757
7424    13525
7425    15720
7426    -3201
7427    28406
7428   -47201
7429    -1140
7430    31379
7431   -13087
7432    26232
7433   -34405
7434   -19918
7435    42591
7436   -13373
7437    17380
7438   -17136
7439   -34121
7440    46210
7441    -4725
7442     1484
7443     -559
7444   -41706
7445    41561
7446     8297
7447   -14482
7448    10520
7449   -42388
7450    28144
7451    25821
7452   -27026
7453    12583
7454   -33645
7455    11373
7456    41402
7457   -31970
7458     6803
7459   -19420
7460    -5040
7461    50897
7462   -28943
7463    -5579
7464    -3826
7465   -17785
7466    52160
7467   -15539
7468   -23385
7469    10143
7470   -22233
7471    43131
7472      171
7473   -37986
7474    16714
7475   -18512
7476    29382
7477    17681
7478   -48410
7479    15250
7480    -6612
7481    12482
7482    31714
7483   -48826
7484     5136
7485     9136
7486    -1925
7487    37068
7488   -42233
7489    -9792
7490    24243
7491   -11532
7492    34569
7493   -27649
7494   -26889
7495    35160
7496   -11044
7497    24341
7498   -11037
7499   -41700
7500    37598
7501    -2546
7502     9385
7503     5352
7504   -49562
7505    32142
7506    11560
7507    -6360
7508    15358
7509   -47195
7510    17488
7511    29619
7512   -17551
7513    16273
7514   -38292
7515      790
7516    43096
7517   -22651
7518    10749
7519   -22536
7520   -15679
7521    51749
7522   -18166
7523    -3229
7524    -7129
7525   -26471
7526    49822
7527    -5979
7528   -18446
7529     6205
7530   -30355
7531    40703
7532    10269
7533   -32962
7534    12118
7535   -25975
7536    26417
7537    27438
7538   -41905
7539    10140
7540   -14253
7541     9613
7542    39278
7543   -42079
7544     -515
7545     1051
7546    -4999
7547    44777
7548   -33983
7549   -15589
7550    17075
7551   -12616
7552    41217
7553   -18791
7554   -32429
7555    25905
7556   -12710
7557    30437
7558    -2968
7559   -45065
7560    27649
7561    -3359
7562    14946
7563    13091
7564   -52628
7565    20640
7566    10898
7567     -813
7568    22296
7569   -48313
7570     7068
7571    27245
7572   -12289
7573    23882
7574   -38599
7575    -9098
7576    40038
7577   -15434
7578    16683
7579   -22124
7580   -25844
7581    47397
7582   -10464
7583     3950
7584    -5720
7585   -35835
7586    44669
7587     2347
7588   -11843
7589     7112
7590   -40011
7591    35107
7592    18198
7593   -26136
7594    12144
7595   -32595
7596    19278
7597    33582
7598   -33061
7599     9056
7600   -20580
7601     3058
7602    45506
7603   -33297
7604    -1854
7605    -5249
7606   -11858
7607    49323
7608   -23108
7609   -17830
7610     9003
7611   -17916
7612    44186
7613    -8147
7614   -32717
7615    18419
7616   -18155
7617    32981
7618     8466
7619   -44855
7620    19233
7621    -8324
7622    16359
7623    22836
7624   -50476
7625    11320
7626     6199
7627     1167
7628    30987
7629   -45405
7630    -1095
7631    21465
7632    -9247
7633    32871
7634   -34533
7635   -18425
7636    34677
7637   -12112
7638    23990
7639   -17548
7640   -33898
7641    39616
7642    -6323
7643    10550
7644    -2232
7645   -42758
7646    36765
7647     6134
7648    -5632
7649    10244
7650   -45467
7651    26125
7652    22468
7653   -17610
7654    14147
7655   -37953
7656     9648
7657    38494
7658   -24360
7659    10089
7660   -25527
7661    -7163
7662    47725
7663   -22788
7664     -192
7665    -9512
7666   -20533
7667    49975
7668   -12722
7669   -15893
7670     3980
7671   -25927
7672    44121
7673     1958
7674   -29837
7675    13155
7676   -24346
7677    31122
7678    18521
7679   -40837
7680    13326
7681   -13413
7682    15238
7683    31495
7684   -44062
7685     4669
7686     -165
7687      352
7688    39249
7689   -39145
7690    -9037
7691    15374
7692   -10514
7693    39206
7694   -26506
7695   -24842
7696    26419
7697   -10791
7698    29701
7699   -11351
7700   -39283
7701    30173
7702    -5694
7703    17155
7704     5159
7705   -48281
7706    25823
7707     7936
7708      491
7709    16862
7710   -47546
7711    14804
7712    22322
7713    -9962
7714    19984
7715   -40262
7716     -509
7717    36810
7718   -17282
7719    16055
7720   -26831
7721   -16953
7722    45169
7723   -13617
7724     4599
7725    -9916
7726   -28758
7727    45885
7728    -4670
7729    -9361
7730     2545
7731   -33842
7732    39627
7733    10152
7734   -24283
7735    10683
7736   -31274
7737    25633
7738    25710
7739   -33408
7740     8903
7741   -20895
7742     9125
7743    38907
7744   -35500
7745      758
7746    -6658
7747    -4577
7748    45828
7749   -30003
7750   -13264
7751     7995
7752   -13758
7753    44393
7754   -17107
7755   -27363
7756    17553
7757   -15122
7758    34103
7759     -718
7760   -41139
7761    22013
7762    -9302
7763    20236
7764    14213
7765   -47847
7766    16635
7767     4311
7768     4783
7769    24712
7770   -46319
7771     5364
7772    18607
7773    -6888
7774    27410
7775   -37542
7776   -10731
7777    31787
7778   -12407
7779    22853
7780   -23674
7781   -25404
7782    39321
7783    -9240
7784    10397
7785    -7902
7786   -36123
7787    39566
7788     1279
7789    -3355
7790     4671
7791   -40326
7792    30938
7793    16302
7794   -16980
7795    11921
7796   -37432
7797    17210
7798    30835
7799   -25251
7800     9906
7801   -26193
7802     1450
7803    43450
7804   -26438
7805     2468
7806   -12033
7807   -12196
7808    47032
7809   -18921
7810   -11628
7811     1824
7812   -20961
7813    45116
7814    -7039
7815   -26224
7816    11777
7817   -20213
7818    34201
7819     9884
7820   -38440
7821    14785
7822   -13001
7823    19462
7824    23538
7825   -43682
7826     9064
7827    -1042
7828     4706
7829    32507
7830   -41840
7831    -2323
7832    13283
7833    -5671
7834    34642
7835   -31221
7836   -18196
7837    26435
7838   -10511
7839    29552
7840   -17743
7841   -32102
7842    31613
7843    -6452
7844    17208
7845    -1430
7846   -43137
7847    30860
7848     2731
7849     3616
7850     9959
7851   -44792
7852    20932
7853    18490
7854   -10230
7855    16174
7856   -39819
7857     8384
7858    32612
7859   -17405
7860    14126
7861   -28208
7862    -8410
7863    42430
7864   -17174
7865     5427
7866   -14323
7867   -20703
7868    45302
7869   -10138
7870    -8509
7871     -529
7872   -28404
7873    41236
7874     3016
7875   -21845
7876     8852
7877   -28107
7878    31157
7879    18416
7880   -33165
7881    11107
7882   -20295
7883    16354
7884    31424
7885   -36655
7886     4292
7887    -7654
7888     1469
7889    39351
7890   -33461
7891    -7365
7892     5498
7893    -7380
7894    40557
7895   -22315
7896   -22787
7897    18058
7898   -12230
7899    34364
7900    -9007
7901   -35837
7902    22788
7903    -8371
7904    20741
7905     6520
7906   -44588
7907    20856
7908     1364
7909     6838
7910    18184
7911   -45198
7912    11173
7913    15370
7914    -4677
7915    23179
7916   -39978
7917    -2051
7918    28916
7919   -11539
7920    20044
7921   -26957
7922   -17154
7923    38765
7924   -11023
7925    11863
7926   -12734
7927   -28984
7928    40548
7929    -2801
7930    -2240
7931      191
7932   -35761
7933    35872
7934     8968
7935   -14966
7936     7894
7937   -34736
7938    23382
7939    24563
7940   -24522
7941     9470
7942   -26604
7943     9380
7944    36189
7945   -28379
7946     2482
7947   -13340
7948    -5529
7949    44648
7950   -24681
7951    -8774
7952     -125
7953   -14311
7954    42762
7955   -12724
7956   -22902
7957    10932
7958   -18074
7959    35946
7960      963
7961   -35107
7962    15269
7963   -12393
7964    22905
7965    15684
7966   -42178
7967    13324
7968    -2609
7969     9075
7970    25681
7971   -42247
7972     3008
7973    11742
7974    -3165
7975    30611
7976   -35272
7977   -10434
7978    23315
7979    -8577
7980    25920
7981   -23001
7982   -25023
7983    31426
7984    -7601
7985    17566
7986    -8472
7987   -36306
7988    32606
7989      650
7990     4389
7991     5061
7992   -41310
7993    26545
7994    12957
7995    -7747
7996    11398
7997   -38982
7998    14741
7999    26910
8000   -17813
8001    12672
8002   -29915
8003     -294
8004    37711
8005   -18998
8006     5939
8007   -16647
8008   -14652
8009    44100
8010   -15513
8011    -4458
8012    -3611
8013   -21693
8014    41868
8015    -3442
8016   -19794
8017     7958
8018   -23873
8019    33754
8020    10274
8021   -30351
8022    10396
8023   -19261
8024    20566
8025    23937
8026   -36841
8027     7711
8028    -9100
8029     6991
8030    33184
8031   -35172
8032    -2575
8033     5102
8034    -3840
8035    37630
8036   -28079
8037   -16077
8038    15670
8039    -8999
8040    32679
8041   -14515
8042   -30124
8043    23477
8044    -9003
8045    23319
8046    -1751
8047   -39359
8048    23199
8049      488
8050     8714
8051    11304
8052   -43575
8053    17123
8054    12809
8055    -1687
8056    17343
8057   -39805
8058     5675
8059    26495
8060   -11465
8061    18234
8062   -31046
8063    -8533
8064    35293
8065   -12468
8066    10545
8067   -16902
8068   -22105
8069    40406
8070    -8498
8071     -471
8072    -4456
8073   -29205
8074    37361
8075     4652
8076   -14716
8077     6148
8078   -31029
8079    28075
8080    17161
8081   -23473
8082     8253
8083   -23914
8084    14437
8085    31720
8086   -30058
8087     5583
8088   -15064
8089     2261
8090    37922
8091   -27137
8092    -6164
8093     -490
8094    -9170
8095    41094
8096   -19847
8097   -16681
8098     9024
8099   -13004
8100    35231
8101    -5657
8102   -31264
8103    16597
8104   -11805
8105    25651
8106     6780
8107   -39109
8108    14758
8109    -2873
8110    11526
8111    19381
8112   -41975
8113     9637
8114     7450
8115      236
8116    24779
8117   -37378
8118    -3938
8119    21223
8120    -7612
8121    24462
##END NTUPLES=NMR FID
##END=
