# Supplementary material for: An untargeted multi-technique metabolomics approach to studying intracellular metabolites of HepG2 cells exposed to 2,3,7,8-tetrachlorodibenzo-p-dioxin
Source: BMC Genomics. 2011 May 20;12:251. doi: 10.1186/1471-2164-12-251 (PMC3141663; doi:10.1186/1471-2164-12-251)
Supplement: Additional file 2 — Metadata and NMR raw data: ZIP file containing: -All NMR raw data (in JCAMP-DX format ".dx") -The metadata on NMR (polars & apolars), LC-MS and GC-MS data sets (as Tab delimited files ".txt"). [file 1471-2164-12-251-S2.ZIP › TE/Ainhoa/SAFETY COPY D Disk/TRABAJO/ARTICLES/ARTICLE Metabolomics TCDD_ACCEPTED/JCAMP_DX_NMR_data_and_all_metadata/NMR_apolar_TCDD_p11b.2C.dx]

##TITLE=
##JCAMPDX= 6.0         $$ Bruker NMR JCAMP-DX V2.0
##DATA TYPE= NMR FID
##DATA CLASS= NTUPLES
##ORIGIN= Bruker BioSpin GmbH
##OWNER= bruker
$$ 1.72 TOPSPIN		Version 2.1
$$ 2011-04-15 14:46:14.085 +0200  WUR\bruker@RIK1030
$$ Compression mode = fixed
##.OBSERVE FREQUENCY= 400.1319223
##.OBSERVE NUCLEUS= ^1H
##.DELAY= (6, 6)
##.ACQUISITION MODE= SIMULTANEOUS (DQD)
##.ACQUISITION SCHEME= undefined
##.AVERAGES= 128
##.DIGITISER RES= 18
##SPECTROMETER/DATA SYSTEM= avance400
##.PULSE SEQUENCE= zg
##.SOLVENT NAME= CDCl3
##.SHIFT REFERENCE= INTERNAL, CDCl3, 1, 11.01403
##AUDIT TRAIL= $$ (NUMBER, WHEN, WHO, WHERE, PROCESS, VERSION, WHAT)
$$ ##TITLE= Audit trail, TOPSPIN		Version 2.1
$$ ##JCAMPDX= 5.01
$$ ##ORIGIN= Bruker BioSpin GmbH
$$ ##OWNER= bruker
$$ $$ P:\NMR-data/data/Ainhoa_raw_data/nmr/AR091208.2C/1/audita.txt
$$ ##AUDIT TRAIL=  $$ (NUMBER, WHEN, WHO, WHERE, PROCESS, VERSION, WHAT)
(   1,<2008-12-08 16:17:51.628 +0100>,<WUR\bruker>,<RIK1030>,<go>,<TOPSPIN 2.1>,
      <created by zg
	started at 2008-12-08 16:09:42.789 +0100,
	POWCHK disabled, PULCHK disabled,
       configuration hash MD5:
       8F 0B B7 F2 C7 1F F4 CB 9D A9 C3 7F 18 55 F2 E6
       data hash MD5: 16K
       A7 C9 E6 F6 A9 3F 5D B6 B9 82 EF 10 F7 58 F3 61>)
(   2,<2011-04-15 14:46:12.022 +0200>,<WUR\bruker>,<RIK1030>,<proc1d>,<TOPSPIN 2.1>,
      <convdta from       1 "NMR_apolar_TCDD_p11b.2C" "Ainhoa_raw_data" "P:\NMR-data"
       data hash MD5: 16244
       95 44 6D 05 30 DF 58 29 6A 1A BD 3E 55 AE 29 76>)
$$ ##END=
$$ 
$$ $$ hash MD5
$$ $$ B7 9D DE D1 1A A6 B8 B1 46 44 EA 4E 05 B1 57 F9
##$RELAX= 
##$BRUKER FILE EXP=format.temp
$$ EDIT_PAR COMMAND FILE
$$ 
$$ DI_MODE         LONG
$$ ED_ENTRY        ACQU
$$ ORDER           FILE
$$ 
$$ 
$$ HEADER		"F2 - Acquisition Parameters"
$$ T_NAME		Date_
$$ 		TYPE	R64
$$ 		CLASS	ACQU
$$ 		SUBRANGE 0.0 50000000
$$ 		REL	"Date_=itodate(DATE)"
$$ 		INV_REL	"DATE=datetoi(Date_,DATE)"
$$ 		FORMAT	"%14.0f"
$$ 		TEXT	" "
$$ END
$$ T_NAME		Time
$$ 		TYPE	R32
$$ 		CLASS	ACQU
$$ 		SUBRANGE 0.0 1000000
$$ 		REL	"Time=itotime(DATE)"
$$ 		INV_REL	"DATE=timetoi(Time,DATE)"
$$ 		FORMAT	"%14.2f"
$$ 		TEXT	" "
$$ END
$$ NAME		INSTRUM
$$ 		TEXT	" "
$$ END
$$ NAME		PROBHD
$$ 		FORMAT	"%14.14s"
$$ 		TEXT	" "
$$ END
$$ NAME		PULPROG
$$ 		TEXT	" "
$$ END
$$ NAME		TD
$$ 		TEXT	" "
$$ END
$$ NAME		SOLVENT
$$ 		TEXT	" "
$$ END
$$ NAME		NS
$$ 		TEXT	" "
$$ END
$$ NAME		DS
$$ 		TEXT	" "
$$ END
$$ T_NAME		SWH
$$ 		TYPE	R32
$$ 		CLASS	ACQU
$$ 		SUBRANGE 0.0 1e8
$$ 		REL	"SWH=SW*SFO1"
$$ 		INV_REL "SW=SWH/SFO1"
$$ 		UNIT	"Hz"
$$ 		FORMAT	"%14.3f Hz"
$$ 		TEXT	" "
$$ END
$$ T_NAME          FIDRES
$$                 TYPE    R32
$$                 CLASS   ACQU
$$                 SUBRANGE 0.0 100000
$$                 REL     "FIDRES=SW*SFO1/TD"
$$                 INV_REL "TD = nextpow(SW*SFO1/FIDRES)"
$$ 		UNIT	"Hz"
$$ 		FORMAT	"%14.6f Hz"
$$ 		TEXT	" "
$$ END
$$ T_NAME          AQ
$$ 		TYPE	R32
$$ 		CLASS	ACQU
$$ 		SUBRANGE 0.0 1000
$$ 		REL	"AQ=aqcalc(SW,SFO1,TD,DIGTYP)"
$$ 		INV_REL	"TD=tdcalc(SW,SFO1,1.0e6*AQ,DIGTYP)"
$$ 		UNIT	"sec"
$$ 		FORMAT	"%14.7f sec"
$$ 		TEXT	" "
$$ END
$$ NAME		RG
$$ 		TEXT	" "
$$ END
$$ T_NAME          DW
$$ 		TYPE	R32
$$ 		CLASS	ACQU
$$ 		SUBRANGE 0.0 1000000
$$ 		REL	"DW=1/(2*SW*SFO1)"
$$ 		INV_REL	"SW=1000000/(2*(0.005+DW)*SFO1)"
$$ 		UNIT	"usec"
$$ 		FORMAT	"%14.3lf usec"
$$ 		TEXT	" "
$$ END
$$ NAME		DE
$$ 		FORMAT	"%14.2f usec"
$$ 		TEXT	" "
$$ END
$$ NAME		TE
$$ 		FORMAT	"%14.1f K"
$$ 		TEXT	" "
$$ END
$$ T_NAME		D1
$$ 		TYPE	R32
$$ 		CLASS	ACQU
$$ 		SUBRANGE 0.0 1e38
$$ 		REL	"D1=D[1]"
$$ 		INV_REL	"D[1]=D1"
$$ 		UNIT	"sec"
$$ 		FORMAT	"%14.8f sec"
$$ 		TEXT	" "
$$ END
$$ NAME		TD0
$$ 		TEXT	" "
$$ END
$$ HEADER		"======== CHANNEL f1 ========"
$$ NAME		NUC1
$$ 		NONEDIT
$$ 		TEXT	" "
$$ END
$$ T_NAME		P1
$$ 		TYPE	R32
$$ 		CLASS	ACQU
$$ 		SUBRANGE 0.0 1.0e10
$$ 		REL	"P1=P[1]"
$$ 		INV_REL	"P[1]=P1"
$$ 		UNIT	"usec"
$$ 		FORMAT	"%14.2f usec"
$$ 		TEXT	" "
$$ END
$$ T_NAME		PL1
$$ 		TYPE	R32
$$ 		CLASS	ACQU
$$ 		SUBRANGE -6.0 1e38
$$ 		REL	"PL1=PL[1]"
$$ 		INV_REL	"PL[1]=PL1"
$$ 		UNIT	"dB"
$$ 		FORMAT	"%14.2f dB"
$$ 		TEXT	" "
$$ END
$$ T_NAME		PL1W
$$ 		TYPE	R32
$$ 		CLASS	ACQU
$$ 		SUBRANGE -6.0 1e38
$$ 		REL	"PL1W=40.3*pow(10.0,(-6-PL[1])/10.0)"
$$ 		INV_REL	"PL[1]=-6-4.3425*log(PL1W/40.3)"
$$ 		UNIT	"no"
$$ 		FORMAT	"%14.8f W"
$$ 		TEXT	" "
$$ END
$$ NAME		SFO1
$$ 		FORMAT	"%14.7f MHz"
$$ 		TEXT	" "
$$ END
##$RELAX= 
##$BRUKER FILE EXP=scon2
$$ ##TITLE= Parameter file, TOPSPIN		Version 2.1
$$ ##JCAMPDX= 5.0
$$ ##DATATYPE= Parameter Values
$$ ##NPOINTS= 1	$$ modification sequence number
$$ ##ORIGIN= Bruker BioSpin GmbH
$$ ##OWNER= bruker
$$ $$ 2008-12-08 16:09:42.430 +0100  WUR\bruker@RIK1030
$$ $$ P:\NMR-data/data/Ainhoa_raw_data/nmr/AR091208.2C/1/scon2
$$ $$ process C:\Bruker\TOPSPIN2.1\prog\mod\go.exe
$$ ##$BLKTR= (0..15)
3 3 3 3 3 3 3 3 3 3 3 3 3 3 3 3
$$ ##$DE1= 4.5
$$ ##$DEADC= 0.5
$$ ##$DEPA= 4.5
$$ ##$DERX= 1.5
$$ ##$FILCOR= 0
$$ ##END=
##$RELAX= 
##$BRUKER FILE EXP=pulseprogram
$$ # 1 "C:/Bruker/TOPSPIN2.1/exp/stan/nmr/lists/pp/zg"
$$ ;zg
$$ ;avance-version (06/11/09)
$$ ;1D sequence
$$ ;
$$ ;$CLASS=HighRes
$$ ;$DIM=1D
$$ ;$TYPE=
$$ ;$SUBTYPE=
$$ ;$COMMENT=
$$ 
$$ 
$$ # 1 "C:/Bruker/TOPSPIN2.1/exp/stan/nmr/lists/pp/Avance.incl" 1
$$ ;Avance2.incl
$$ ;   for 1
$$ ;
$$ ;avance-version (07/08/21)
$$ ;
$$ ;$CLASS=HighRes Incl
$$ ;$COMMENT=
$$ 
$$ 
$$ 
$$ 
$$ 
$$ 
$$ 
$$ 
$$ 
$$ 
$$ 
$$ 
$$ 
$$ 
$$ 
$$ 
$$ 
$$ 
$$ 
$$ 
$$ 
$$ 
$$ 
$$ 
$$ 
$$ 
$$ 
$$ 
$$ 
$$ 
$$ 
$$ 
$$ 
$$ 
$$ 
$$ 
$$ 
$$ 
$$ 
$$ 
$$ 
$$ 
$$ 
$$ 
$$ 
$$ 
$$ 
$$ 
$$ 
$$ 
$$ 
$$ 
$$ 
$$ 
$$ 
$$ 
$$ 
$$ 
$$ 
$$ 
$$ 
$$ 
$$ 
$$ 
$$ 
$$ 
$$ 
$$ 
$$ 
$$ 
$$ 
$$ 
$$ 
$$ 
$$ 
$$ 
$$ 
$$ 
$$ 
$$ 
$$ 
$$ 
$$ 
$$ 
$$ 
$$ 
$$ 
$$ 
$$ 
$$ 
$$ 
$$ 
$$ 
$$ 
$$ 
$$ 
$$ 
$$ 
$$ 
$$ 
$$ 
$$ 
$$ 
$$ 
$$ 
$$ 
$$ 
$$ 
$$ 
$$ 
$$ 
$$ 
$$ 
$$ 
$$ 
$$ 
$$ 
$$ 
$$ 
$$ 
$$ 
$$ 
$$ 
$$ 
$$ 
$$ 
$$ 
$$ 
$$ 
$$ 
$$ 
$$ 
$$ 
$$ ;$Id: Avance2.incl,v 1.17.2.1 2007/09/14 16:17:35 ber Exp $
$$ # 12 "C:/Bruker/TOPSPIN2.1/exp/stan/nmr/lists/pp/zg" 2
$$ 
$$ 
$$ 
$$ "acqt0=-p1*2/3.1416"
$$ 
$$ 
$$ # 1 "mc_line 18 file C:/Bruker/TOPSPIN2.1/exp/stan/nmr/lists/pp/zg expanding definition part of mc command before ze"
$$ define delay MCWRK
$$ define delay MCREST
$$ "MCWRK = 0.333333*30m"
$$ "MCREST = 30m - 30m"
$$     dccorr
$$ # 18 "C:/Bruker/TOPSPIN2.1/exp/stan/nmr/lists/pp/zg"
$$ 1 ze
$$ # 1 "mc_line 18 file C:/Bruker/TOPSPIN2.1/exp/stan/nmr/lists/pp/zg expanding definition of mc command after ze"
$$ # 19 "C:/Bruker/TOPSPIN2.1/exp/stan/nmr/lists/pp/zg"
$$ # 1 "mc_line 19 file C:/Bruker/TOPSPIN2.1/exp/stan/nmr/lists/pp/zg expanding start label for mc command"
$$ 2 MCWRK  * 2
$$ LBLF0, MCWRK
$$   MCREST
$$ # 20 "C:/Bruker/TOPSPIN2.1/exp/stan/nmr/lists/pp/zg"
$$   d1
$$   p1 ph1
$$   go=2 ph31
$$ # 1 "mc_line 23 file C:/Bruker/TOPSPIN2.1/exp/stan/nmr/lists/pp/zg expanding mc command in line"
$$   MCWRK wr #0
$$   MCWRK zd 
$$   lo to LBLF0 times td0
$$ 
$$   MCWRK
$$ # 24 "C:/Bruker/TOPSPIN2.1/exp/stan/nmr/lists/pp/zg"
$$ exit
$$ 
$$ 
$$ ph1=0 2 2 0 1 3 3 1
$$ ph31=0 2 2 0 1 3 3 1
$$ 
$$ 
$$ ;pl1 : f1 channel - power level for pulse (default)
$$ ;p1 : f1 channel -  high power pulse
$$ ;d1 : relaxation delay; 1-5 * T1
$$ ;NS: 1 * n, total number of scans: NS * TD0
$$ 
$$ 
$$ 
$$ ;$Id: zg,v 1.9 2006/11/10 10:56:44 ber Exp $
##$RELAX= 
##$BRUKER FILE EXP=uxnmr.par
$$ ##TITLE= Parameter file, TOPSPIN		Version 2.1
$$ ##JCAMPDX= 5.0
$$ ##DATATYPE= Parameter Values
$$ ##NPOINTS= 15	$$ modification sequence number
$$ ##ORIGIN= Bruker BioSpin GmbH
$$ ##OWNER= Administrator
$$ $$ 2008-11-25 14:24:23.096 +0100  WUR\bruker@RIK1030
$$ $$ C:/Bruker/TOPSPIN2.1/conf/instr/avance400/uxnmr.par
$$ $$ process C:\Bruker\TOPSPIN2.1\prog\mod\hconfserver.exe
$$ ##$ACB= 0
$$ ##$ACBTAT= (0..15)
0 66 66 50 0 0 0 0 0 0 0 0 0 0 0 0
$$ ##$ACBTBA= (0..15)
0 1 1 0 0 0 0 0 0 0 0 0 0 0 0 0
$$ ##$ACBTBLK= (0..15)
0 0 0 0 0 0 0 0 0 0 0 0 0 0 0 0
$$ ##$ACBTCTL= (0..15)
0 0 0 0 0 0 0 0 0 0 0 0 0 0 0 0
$$ ##$ACBTDI= (0..15)
0 102 102 72 0 0 0 0 0 0 0 0 0 0 0 0
$$ ##$ACBTDM= (0..15)
0 10 10 0 0 0 0 0 0 0 0 0 0 0 0 0
$$ ##$ACBTFHI= (0..15)
0 400 400 0 0 0 0 0 0 0 0 0 0 0 0 0
$$ ##$ACBTFL= (0..15)
0 73 74 8 0 0 0 0 0 0 0 0 0 0 0 0
$$ ##$ACBTFLO= (0..15)
0 14 14 0 0 0 0 0 0 0 0 0 0 0 0 0
$$ ##$ACBTINP= (0..15)
0 0 0 0 0 0 0 0 0 0 0 0 0 0 0 0
$$ ##$ACBTOUT= (0..15)
0 1 2 0 0 0 0 0 0 0 0 0 0 0 0 0
$$ ##$ACBTPO= (0..15)
0 150000 60000 20000 0 0 0 0 0 0 0 0 0 0 0 0
$$ ##$ACBTPW= (0..15)
0 10 10 0 0 0 0 0 0 0 0 0 0 0 0 0
$$ ##$ACBTSB= (0..15)
0 0 0 0 0 0 0 0 0 0 0 0 0 0 0 0
$$ ##$ACBTY= <no>
$$ ##$AQSBDCH= (0..95)
0 0 0 0 0 0 255 255 255 255 255 255 255 255 255 255 255 255 255 255 255
255 255 255 255 255 255 255 255 255 255 255 255 255 255 255 255 255 255
255 255 255 255 255 255 255 255 255 255 255 255 255 255 255 255 255 255
255 255 255 255 255 255 255 255 255 255 255 255 255 255 255 255 255 255
255 255 255 255 255 255 255 255 255 255 255 255 255 255 255 255 255 255
255 255 255
$$ ##$AQSBDHW= (0..95)
1 4 4 0 0 0 255 255 255 255 255 255 255 255 255 255 255 255 255 255 255
255 255 255 255 255 255 255 255 255 255 255 255 255 255 255 255 255 255
255 255 255 255 255 255 255 255 255 255 255 255 255 255 255 255 255 255
255 255 255 255 255 255 255 255 255 255 255 255 255 255 255 255 255 255
255 255 255 255 255 255 255 255 255 255 255 255 255 255 255 255 255 255
255 255 255
$$ ##$AQSBDID= (0..95)
88 83 83 65 67 66 255 255 255 255 255 255 255 255 255 255 255 255 255 255
255 255 255 255 255 255 255 255 255 255 255 255 255 255 255 255 255 255
255 255 255 255 255 255 255 255 255 255 255 255 255 255 255 255 255 255
255 255 255 255 255 255 255 255 255 255 255 255 255 255 255 255 255 255
255 255 255 255 255 255 255 255 255 255 255 255 255 255 255 255 255 255
255 255 255 255
$$ ##$AQSBDNO= (0..95)
1 1 2 1 1 1 255 255 255 255 255 255 255 255 255 255 255 255 255 255 255
255 255 255 255 255 255 255 255 255 255 255 255 255 255 255 255 255 255
255 255 255 255 255 255 255 255 255 255 255 255 255 255 255 255 255 255
255 255 255 255 255 255 255 255 255 255 255 255 255 255 255 255 255 255
255 255 255 255 255 255 255 255 255 255 255 255 255 255 255 255 255 255
255 255 255
$$ ##$AQSBDSL= (0..95)
2 3 4 8 9 19 255 255 255 255 255 255 255 255 255 255 255 255 255 255 255
255 255 255 255 255 255 255 255 255 255 255 255 255 255 255 255 255 255
255 255 255 255 255 255 255 255 255 255 255 255 255 255 255 255 255 255
255 255 255 255 255 255 255 255 255 255 255 255 255 255 255 255 255 255
255 255 255 255 255 255 255 255 255 255 255 255 255 255 255 255 255 255
255 255 255
$$ ##$AQSBDTY= (0..95)
3 16 16 5 9 7 255 255 255 255 255 255 255 255 255 255 255 255 255 255 255
255 255 255 255 255 255 255 255 255 255 255 255 255 255 255 255 255 255
255 255 255 255 255 255 255 255 255 255 255 255 255 255 255 255 255 255
255 255 255 255 255 255 255 255 255 255 255 255 255 255 255 255 255 255
255 255 255 255 255 255 255 255 255 255 255 255 255 255 255 255 255 255
255 255 255
$$ ##$AQSBUAD= (0..95)
52 36 37 54 26 32 255 255 255 255 255 255 255 255 255 255 255 255 255 255
255 255 255 255 255 255 255 255 255 255 255 255 255 255 255 255 255 255
255 255 255 255 255 255 255 255 255 255 255 255 255 255 255 255 255 255
255 255 255 255 255 255 255 255 255 255 255 255 255 255 255 255 255 255
255 255 255 255 255 255 255 255 255 255 255 255 255 255 255 255 255 255
255 255 255 255
$$ ##$AQSECL= (0..95)
2 3 3 5 2 255 255 255 255 255 255 255 255 255 255 255 255 255 255 255 255
255 255 255 255 255 255 255 255 255 255 255 255 255 255 255 255 255 255
255 255 255 255 255 255 255 255 255 255 255 255 255 255 255 255 255 255
255 255 255 255 255 255 255 255 255 255 255 255 255 255 255 255 255 255
255 255 255 255 255 255 255 255 255 255 255 255 255 255 255 255 255 255
255 255 255
$$ ##$AQSECLS= (0..95)
3 2 2 0 0 255 255 255 255 255 255 255 255 255 255 255 255 255 255 255 255
255 255 255 255 255 255 255 255 255 255 255 255 255 255 255 255 255 255
255 255 255 255 255 255 255 255 255 255 255 255 255 255 255 255 255 255
255 255 255 255 255 255 255 255 255 255 255 255 255 255 255 255 255 255
255 255 255 255 255 255 255 255 255 255 255 255 255 255 255 255 255 255
255 255 255
$$ ##$AQSSPLT= no
$$ ##$ATT19F= (0..1)
0 0
$$ ##$ATT1H= (0..1)
0 0
$$ ##$ATT3H= (0..1)
0 0
$$ ##$ATTX= (0..1)
0 0
$$ ##$ATTY= (0..1)
0 0
$$ ##$ATTZ= (0..1)
0 0
$$ ##$BACSAIR= no
$$ ##$BACSCAP= 60
$$ ##$BACSDEL= 10
$$ ##$BACSFCM= no
$$ ##$BACSOPT= <>
$$ ##$BACSTY= <tty08>
$$ ##$BARPTY= <no>
$$ ##$BFREQ= 400.13
$$ ##$BGAETH1= <no>
$$ ##$BGAETH2= <no>
$$ ##$BGAETH3= <no>
$$ ##$BGAETH4= <no>
$$ ##$BGAETH5= <no>
$$ ##$BGAETH6= <no>
$$ ##$BGAETH7= <no>
$$ ##$BGAETH8= <no>
$$ ##$BIRDS= yes
$$ ##$BMPC= 0
$$ ##$BMPCTY= <no>
$$ ##$BPSUTY= <no>
$$ ##$BSMS= 1
$$ ##$BSMSETH= <no>
$$ ##$BSMSTY= <tty02>
$$ ##$CFASMOD= (0..7)
1 1 1 1 1 1 1 1
$$ ##$CFASMUL= (0..7)
1 1 1 1 1 1 1 1
$$ ##$CNFTXDR= (0..7)
6 6 0 0 0 0 0 0
$$ ##$COMDIG2= 0
$$ ##$CPDBTY= <no>
$$ ##$CRCOTY= <no>
$$ ##$CSW1= (0..31)
0 0 0 0 0 0 0 0 0 0 0 0 0 0 0 0 0 0 0 0 0 0 0 0 0 0 0 0 0 0 0 0
$$ ##$CSW2= (0..31)
0 0 0 0 0 0 0 0 0 0 0 0 0 0 0 0 0 0 0 0 0 0 0 0 0 0 0 0 0 0 0 0
$$ ##$CSWNUM= (0..7)
0 0 0 0 0 0 0 0
$$ ##$DATSTAT= no
$$ ##$DIGI140= (0..7)
0 0 0 0 0 0 0 0
$$ ##$DIGIB12= (0..7)
0 0 0 0 0 0 0 0
$$ ##$DIGIB16= (0..7)
0 0 0 0 0 0 0 0
$$ ##$DIGIFA= (0..7)
0 0 0 0 0 0 0 0
$$ ##$DIGIHA= (0..7)
0 0 0 0 0 0 0 0
$$ ##$DIGIHAF= (0..7)
0 0 0 0 0 0 0 0
$$ ##$DIGIHRD= (0..7)
0 0 0 0 0 0 0 0
$$ ##$DIGIIA= (0..7)
0 0 0 0 0 0 0 0
$$ ##$DIGIO16= (0..7)
0 0 0 0 0 0 0 0
$$ ##$DIGISA= (0..7)
1 0 0 0 0 0 0 0
$$ ##$DIGISAF= (0..7)
0 0 0 0 0 0 0 0
$$ ##$DIGISL= (0..7)
0 0 0 0 0 0 0 0
$$ ##$DIGITYI= (0..7)
0 0 0 0 0 0 0 0
$$ ##$DIGITYP= (0..7)
0 0 0 0 0 0 0 0
$$ ##$DIGITZ= 0
$$ ##$DRU= no
$$ ##$DRUETH01= <no>
$$ ##$DRUETH02= <no>
$$ ##$DRUETH03= <no>
$$ ##$DRUETH04= <no>
$$ ##$DRUETH05= <no>
$$ ##$DRUETH06= <no>
$$ ##$DRUETH07= <no>
$$ ##$DRUETH08= <no>
$$ ##$DRUETH09= <no>
$$ ##$DRUETH10= <no>
$$ ##$DRUETH11= <no>
$$ ##$DRUETH12= <no>
$$ ##$DRUETH13= <no>
$$ ##$DRUETH14= <no>
$$ ##$DRUETH15= <no>
$$ ##$DRUETH16= <no>
$$ ##$DRUETH17= <no>
$$ ##$DRUETH18= <no>
$$ ##$DRUETH19= <no>
$$ ##$DRUETH20= <no>
$$ ##$DRUETH21= <no>
$$ ##$DRUETH22= <no>
$$ ##$DRUETH23= <no>
$$ ##$DRUETH24= <no>
$$ ##$DRUETH25= <no>
$$ ##$DRUETH26= <no>
$$ ##$DRUETH27= <no>
$$ ##$DRUETH28= <no>
$$ ##$DRUETH29= <no>
$$ ##$DRUETH30= <no>
$$ ##$DRUETH31= <no>
$$ ##$DRUETH32= <no>
$$ ##$FCUMEM= (0..7)
2093056 2093056 0 0 0 0 0 0
$$ ##$FCUPAL= (0..7)
260 260 0 0 0 0 0 0
$$ ##$FGSVTY= <no>
$$ ##$FQMIX= 0
$$ ##$FUNCMOD= <>
$$ ##$GCUTYPE= 2
$$ ##$GPREDEL= 0
$$ ##$GPSCUTY= <no>
$$ ##$GRADRES= 5
$$ ##$GTUTY= <no>
$$ ##$HFAC= 3
$$ ##$HPCU= 0
$$ ##$HPCUTY= <no>
$$ ##$HPTXLP= (0..3)
-1 -1 -1 -1
$$ ##$HPTXPI= (0..3)
0 0 0 0
$$ ##$HPTXPO= (0..3)
0 0 0 0
$$ ##$HPTXTY= (0..3)
0 0 0 0
$$ ##$IF451= 0
$$ ##$IFREQ= 1
$$ ##$INTFPR= 0
$$ ##$IPSO= no
$$ ##$IPSOETH= <>
$$ ##$LOCKTY= <tty03>
$$ ##$LOCSWID= 0
$$ ##$LOCSWIF= 0
$$ ##$M2FAC= 0
$$ ##$MAS= 0
$$ ##$MASETIME= 10
$$ ##$MASITIME= 10
$$ ##$MASTY= <no>
$$ ##$MAS_CT= 0
$$ ##$MAS_SG= 0
$$ ##$MAS_TO= 0
$$ ##$MEMPRM= 0
$$ ##$MHFAC= 0
$$ ##$MXFAC= 0
$$ ##$NAMPD1= <2H>
$$ ##$NAMPD10= <>
$$ ##$NAMPD11= <>
$$ ##$NAMPD12= <>
$$ ##$NAMPD13= <>
$$ ##$NAMPD14= <>
$$ ##$NAMPD15= <>
$$ ##$NAMPD16= <>
$$ ##$NAMPD2= <X-BB19F_2HS>
$$ ##$NAMPD3= <1H>
$$ ##$NAMPD4= <>
$$ ##$NAMPD5= <>
$$ ##$NAMPD6= <>
$$ ##$NAMPD7= <>
$$ ##$NAMPD8= <>
$$ ##$NAMPD9= <>
$$ ##$NFCU= 2
$$ ##$NMRCH= 0
$$ ##$NMRMEM= 0
$$ ##$NRCU= 1
$$ ##$NROUT= 1
$$ ##$NSGU= 2
$$ ##$PAMPF1= (0..15)
75 99 67 27 0 0 0 12 0 0 0 0 0 0 0 0
$$ ##$PAMPF2= (0..15)
0 0 0 0 0 0 0 0 0 0 0 0 0 0 0 0
$$ ##$PAMPF3= (0..15)
0 0 0 0 0 0 0 0 0 0 0 0 0 0 0 0
$$ ##$PAMPF4= (0..15)
0 0 0 0 0 0 0 0 0 0 0 0 0 0 0 0
$$ ##$PAMPF5= (0..15)
0 0 0 0 0 0 0 0 0 0 0 0 0 0 0 0
$$ ##$PAMPF6= (0..15)
0 0 0 0 0 0 0 0 0 0 0 0 0 0 0 0
$$ ##$PAMPF7= (0..15)
0 0 0 0 0 0 0 0 0 0 0 0 0 0 0 0
$$ ##$PAMPF8= (0..15)
0 0 0 0 0 0 0 0 0 0 0 0 0 0 0 0
$$ ##$PH4= 0
$$ ##$PHF4TY= <no>
$$ ##$POWCHK= no
$$ ##$PRAMD1= (0..7)
0 1048576 0 0 0 1048576 0 0
$$ ##$PRAMD10= (0..7)
0 0 0 0 0 0 0 0
$$ ##$PRAMD11= (0..7)
0 0 0 0 0 0 0 0
$$ ##$PRAMD12= (0..7)
0 0 0 0 0 0 0 0
$$ ##$PRAMD13= (0..7)
0 0 0 0 0 0 0 0
$$ ##$PRAMD14= (0..7)
0 0 0 0 0 0 0 0
$$ ##$PRAMD15= (0..7)
0 0 0 0 0 0 0 0
$$ ##$PRAMD16= (0..7)
0 0 0 0 0 0 0 0
$$ ##$PRAMD17= (0..7)
0 0 0 0 0 0 0 0
$$ ##$PRAMD18= (0..7)
0 0 0 0 0 0 0 0
$$ ##$PRAMD19= (0..7)
0 0 0 0 0 0 0 0
$$ ##$PRAMD2= (0..7)
2147483644 2146435071 2147483647 134217727 2147483644 2146435071 2147483647
134217727
$$ ##$PRAMD20= (0..7)
0 0 0 0 0 0 0 0
$$ ##$PRAMD21= (0..7)
0 0 0 0 0 0 0 0
$$ ##$PRAMD3= (0..7)
2 0 0 0 2 0 0 0
$$ ##$PRAMD4= (0..7)
0 0 0 0 0 0 0 0
$$ ##$PRAMD5= (0..7)
0 0 0 0 0 0 0 0
$$ ##$PRAMD6= (0..7)
0 0 0 0 0 0 0 0
$$ ##$PRAMD7= (0..7)
0 0 0 0 0 0 0 0
$$ ##$PRAMD8= (0..7)
0 0 0 0 0 0 0 0
$$ ##$PRAMD9= (0..7)
0 0 0 0 0 0 0 0
$$ ##$PRAMLED= (0..1)
15 15
$$ ##$PRAMP1= <tty01>
$$ ##$PRAMP2= <no>
$$ ##$PRAMP3= <no>
$$ ##$PRAMP4= <no>
$$ ##$PRAMP5= <no>
$$ ##$PRAMP6= <no>
$$ ##$PRAMP7= <no>
$$ ##$PRAMP8= <no>
$$ ##$PRAMPTP= 0
$$ ##$PREPTY= <no>
$$ ##$PRESHLD= 0
$$ ##$PTS160= -1
$$ ##$PTSA2X= (0..7)
0 0 0 0 0 0 0 0
$$ ##$PTSF2X= (0..7)
0 0 0 0 0 0 0 0
$$ ##$PTSFMX= (0..7)
429.9 429.9 0 0 0 0 0 0
$$ ##$PULCHK= no
$$ ##$RCUCDS= (0..7)
8388608 0 0 0 0 0 0 0
$$ ##$RCUCFS= (0..7)
4096 0 0 0 0 0 0 0
$$ ##$RCUCSS= (0..7)
1048576 0 0 0 0 0 0 0
$$ ##$RCUI2C1= (0..7)
78 0 0 0 0 0 0 0
$$ ##$RCUI2C2= (0..7)
0 0 0 0 0 0 0 0
$$ ##$RCUI2C3= (0..7)
0 0 0 0 0 0 0 0
$$ ##$RCUI2C4= (0..7)
0 0 0 0 0 0 0 0
$$ ##$RCUI2C5= (0..7)
0 0 0 0 0 0 0 0
$$ ##$RCUI2C6= (0..7)
0 0 0 0 0 0 0 0
$$ ##$RCUI2C7= (0..7)
0 0 0 0 0 0 0 0
$$ ##$RCUI2C8= (0..7)
0 0 0 0 0 0 0 0
$$ ##$RDCU= 0
$$ ##$RFSVTY= <no>
$$ ##$RGTYPE= (0..31)
5 0 0 0 0 0 0 0 0 0 0 0 0 0 0 0 0 0 0 0 0 0 0 0 0 0 0 0 0 0 0 0
$$ ##$RG_max= (0..31)
46341 0 0 0 0 0 0 0 0 0 0 0 0 0 0 0 0 0 0 0 0 0 0 0 0 0 0 0 0 0 0 0
$$ ##$RG_min= (0..31)
1 0 0 0 0 0 0 0 0 0 0 0 0 0 0 0 0 0 0 0 0 0 0 0 0 0 0 0 0 0 0 0
$$ ##$RG_tab1= (0..255)
1 1.1 1.3 1.4 1.6 1.8 2 2.2 2.5 2.8 3.2 3.6 4 4.5 5 5.7 6.3 7.1 8 9 10.1
11.3 12.7 14.3 16 18 20.2 22.6 25.4 28.5 32 35.9 40.3 45.3 50.8 57 64 71.8
80.6 90.5 101.6 114 128 143.7 161.3 181 203.2 228.1 256 287.4 322.5 362
406.4 456.1 512 574.7 645.1 724.1 812.7 912.3 1024 1149.4 1290.2 1448.2
1625.5 1824.6 2048 2298.8 2580.3 2896.3 3251 3649.1 4096 4597.6 5160.6
5792.6 6502 7298.2 8192 9195.2 10321.3 11585.2 13004 14596.5 16384 18390.4
20642.5 23170.5 26008 29193 32768 36780.8 41285.1 46341 -1 -1 -1 -1 -1
-1 -1 -1 -1 -1 -1 -1 -1 -1 -1 -1 -1 -1 -1 -1 -1 -1 -1 -1 -1 -1 -1 -1 -1
-1 -1 -1 -1 -1 -1 -1 -1 -1 -1 -1 -1 -1 -1 -1 -1 -1 -1 -1 -1 -1 -1 -1 -1
-1 -1 -1 -1 -1 -1 -1 -1 -1 -1 -1 -1 -1 -1 -1 -1 -1 -1 -1 -1 -1 -1 -1 -1
-1 -1 -1 -1 -1 -1 -1 -1 -1 -1 -1 -1 -1 -1 -1 -1 -1 -1 -1 -1 -1 -1 -1 -1
-1 -1 -1 -1 -1 -1 -1 -1 -1 -1 -1 -1 -1 -1 -1 -1 -1 -1 -1 -1 -1 -1 -1 -1
-1 -1 -1 -1 -1 -1 -1 -1 -1 -1 -1 -1 -1 -1 -1 -1 -1 -1 -1 -1 -1 -1 -1 -1
-1 -1 -1 -1 -1 -1 -1 -1 -1 -1 -1 -1 -1
$$ ##$RG_tab2= (0..255)
-1 -1 -1 -1 -1 -1 -1 -1 -1 -1 -1 -1 -1 -1 -1 -1 -1 -1 -1 -1 -1 -1 -1 -1
-1 -1 -1 -1 -1 -1 -1 -1 -1 -1 -1 -1 -1 -1 -1 -1 -1 -1 -1 -1 -1 -1 -1 -1
-1 -1 -1 -1 -1 -1 -1 -1 -1 -1 -1 -1 -1 -1 -1 -1 -1 -1 -1 -1 -1 -1 -1 -1
-1 -1 -1 -1 -1 -1 -1 -1 -1 -1 -1 -1 -1 -1 -1 -1 -1 -1 -1 -1 -1 -1 -1 -1
-1 -1 -1 -1 -1 -1 -1 -1 -1 -1 -1 -1 -1 -1 -1 -1 -1 -1 -1 -1 -1 -1 -1 -1
-1 -1 -1 -1 -1 -1 -1 -1 -1 -1 -1 -1 -1 -1 -1 -1 -1 -1 -1 -1 -1 -1 -1 -1
-1 -1 -1 -1 -1 -1 -1 -1 -1 -1 -1 -1 -1 -1 -1 -1 -1 -1 -1 -1 -1 -1 -1 -1
-1 -1 -1 -1 -1 -1 -1 -1 -1 -1 -1 -1 -1 -1 -1 -1 -1 -1 -1 -1 -1 -1 -1 -1
-1 -1 -1 -1 -1 -1 -1 -1 -1 -1 -1 -1 -1 -1 -1 -1 -1 -1 -1 -1 -1 -1 -1 -1
-1 -1 -1 -1 -1 -1 -1 -1 -1 -1 -1 -1 -1 -1 -1 -1 -1 -1 -1 -1 -1 -1 -1 -1
-1 -1 -1 -1 -1 -1 -1 -1 -1 -1 -1 -1 -1 -1 -1 -1
$$ ##$RG_tab3= (0..255)
-1 -1 -1 -1 -1 -1 -1 -1 -1 -1 -1 -1 -1 -1 -1 -1 -1 -1 -1 -1 -1 -1 -1 -1
-1 -1 -1 -1 -1 -1 -1 -1 -1 -1 -1 -1 -1 -1 -1 -1 -1 -1 -1 -1 -1 -1 -1 -1
-1 -1 -1 -1 -1 -1 -1 -1 -1 -1 -1 -1 -1 -1 -1 -1 -1 -1 -1 -1 -1 -1 -1 -1
-1 -1 -1 -1 -1 -1 -1 -1 -1 -1 -1 -1 -1 -1 -1 -1 -1 -1 -1 -1 -1 -1 -1 -1
-1 -1 -1 -1 -1 -1 -1 -1 -1 -1 -1 -1 -1 -1 -1 -1 -1 -1 -1 -1 -1 -1 -1 -1
-1 -1 -1 -1 -1 -1 -1 -1 -1 -1 -1 -1 -1 -1 -1 -1 -1 -1 -1 -1 -1 -1 -1 -1
-1 -1 -1 -1 -1 -1 -1 -1 -1 -1 -1 -1 -1 -1 -1 -1 -1 -1 -1 -1 -1 -1 -1 -1
-1 -1 -1 -1 -1 -1 -1 -1 -1 -1 -1 -1 -1 -1 -1 -1 -1 -1 -1 -1 -1 -1 -1 -1
-1 -1 -1 -1 -1 -1 -1 -1 -1 -1 -1 -1 -1 -1 -1 -1 -1 -1 -1 -1 -1 -1 -1 -1
-1 -1 -1 -1 -1 -1 -1 -1 -1 -1 -1 -1 -1 -1 -1 -1 -1 -1 -1 -1 -1 -1 -1 -1
-1 -1 -1 -1 -1 -1 -1 -1 -1 -1 -1 -1 -1 -1 -1 -1
$$ ##$RG_tab4= (0..255)
-1 -1 -1 -1 -1 -1 -1 -1 -1 -1 -1 -1 -1 -1 -1 -1 -1 -1 -1 -1 -1 -1 -1 -1
-1 -1 -1 -1 -1 -1 -1 -1 -1 -1 -1 -1 -1 -1 -1 -1 -1 -1 -1 -1 -1 -1 -1 -1
-1 -1 -1 -1 -1 -1 -1 -1 -1 -1 -1 -1 -1 -1 -1 -1 -1 -1 -1 -1 -1 -1 -1 -1
-1 -1 -1 -1 -1 -1 -1 -1 -1 -1 -1 -1 -1 -1 -1 -1 -1 -1 -1 -1 -1 -1 -1 -1
-1 -1 -1 -1 -1 -1 -1 -1 -1 -1 -1 -1 -1 -1 -1 -1 -1 -1 -1 -1 -1 -1 -1 -1
-1 -1 -1 -1 -1 -1 -1 -1 -1 -1 -1 -1 -1 -1 -1 -1 -1 -1 -1 -1 -1 -1 -1 -1
-1 -1 -1 -1 -1 -1 -1 -1 -1 -1 -1 -1 -1 -1 -1 -1 -1 -1 -1 -1 -1 -1 -1 -1
-1 -1 -1 -1 -1 -1 -1 -1 -1 -1 -1 -1 -1 -1 -1 -1 -1 -1 -1 -1 -1 -1 -1 -1
-1 -1 -1 -1 -1 -1 -1 -1 -1 -1 -1 -1 -1 -1 -1 -1 -1 -1 -1 -1 -1 -1 -1 -1
-1 -1 -1 -1 -1 -1 -1 -1 -1 -1 -1 -1 -1 -1 -1 -1 -1 -1 -1 -1 -1 -1 -1 -1
-1 -1 -1 -1 -1 -1 -1 -1 -1 -1 -1 -1 -1 -1 -1 -1
$$ ##$RG_tab5= (0..255)
-1 -1 -1 -1 -1 -1 -1 -1 -1 -1 -1 -1 -1 -1 -1 -1 -1 -1 -1 -1 -1 -1 -1 -1
-1 -1 -1 -1 -1 -1 -1 -1 -1 -1 -1 -1 -1 -1 -1 -1 -1 -1 -1 -1 -1 -1 -1 -1
-1 -1 -1 -1 -1 -1 -1 -1 -1 -1 -1 -1 -1 -1 -1 -1 -1 -1 -1 -1 -1 -1 -1 -1
-1 -1 -1 -1 -1 -1 -1 -1 -1 -1 -1 -1 -1 -1 -1 -1 -1 -1 -1 -1 -1 -1 -1 -1
-1 -1 -1 -1 -1 -1 -1 -1 -1 -1 -1 -1 -1 -1 -1 -1 -1 -1 -1 -1 -1 -1 -1 -1
-1 -1 -1 -1 -1 -1 -1 -1 -1 -1 -1 -1 -1 -1 -1 -1 -1 -1 -1 -1 -1 -1 -1 -1
-1 -1 -1 -1 -1 -1 -1 -1 -1 -1 -1 -1 -1 -1 -1 -1 -1 -1 -1 -1 -1 -1 -1 -1
-1 -1 -1 -1 -1 -1 -1 -1 -1 -1 -1 -1 -1 -1 -1 -1 -1 -1 -1 -1 -1 -1 -1 -1
-1 -1 -1 -1 -1 -1 -1 -1 -1 -1 -1 -1 -1 -1 -1 -1 -1 -1 -1 -1 -1 -1 -1 -1
-1 -1 -1 -1 -1 -1 -1 -1 -1 -1 -1 -1 -1 -1 -1 -1 -1 -1 -1 -1 -1 -1 -1 -1
-1 -1 -1 -1 -1 -1 -1 -1 -1 -1 -1 -1 -1 -1 -1 -1
$$ ##$RG_tab6= (0..255)
-1 -1 -1 -1 -1 -1 -1 -1 -1 -1 -1 -1 -1 -1 -1 -1 -1 -1 -1 -1 -1 -1 -1 -1
-1 -1 -1 -1 -1 -1 -1 -1 -1 -1 -1 -1 -1 -1 -1 -1 -1 -1 -1 -1 -1 -1 -1 -1
-1 -1 -1 -1 -1 -1 -1 -1 -1 -1 -1 -1 -1 -1 -1 -1 -1 -1 -1 -1 -1 -1 -1 -1
-1 -1 -1 -1 -1 -1 -1 -1 -1 -1 -1 -1 -1 -1 -1 -1 -1 -1 -1 -1 -1 -1 -1 -1
-1 -1 -1 -1 -1 -1 -1 -1 -1 -1 -1 -1 -1 -1 -1 -1 -1 -1 -1 -1 -1 -1 -1 -1
-1 -1 -1 -1 -1 -1 -1 -1 -1 -1 -1 -1 -1 -1 -1 -1 -1 -1 -1 -1 -1 -1 -1 -1
-1 -1 -1 -1 -1 -1 -1 -1 -1 -1 -1 -1 -1 -1 -1 -1 -1 -1 -1 -1 -1 -1 -1 -1
-1 -1 -1 -1 -1 -1 -1 -1 -1 -1 -1 -1 -1 -1 -1 -1 -1 -1 -1 -1 -1 -1 -1 -1
-1 -1 -1 -1 -1 -1 -1 -1 -1 -1 -1 -1 -1 -1 -1 -1 -1 -1 -1 -1 -1 -1 -1 -1
-1 -1 -1 -1 -1 -1 -1 -1 -1 -1 -1 -1 -1 -1 -1 -1 -1 -1 -1 -1 -1 -1 -1 -1
-1 -1 -1 -1 -1 -1 -1 -1 -1 -1 -1 -1 -1 -1 -1 -1
$$ ##$RG_tab7= (0..255)
-1 -1 -1 -1 -1 -1 -1 -1 -1 -1 -1 -1 -1 -1 -1 -1 -1 -1 -1 -1 -1 -1 -1 -1
-1 -1 -1 -1 -1 -1 -1 -1 -1 -1 -1 -1 -1 -1 -1 -1 -1 -1 -1 -1 -1 -1 -1 -1
-1 -1 -1 -1 -1 -1 -1 -1 -1 -1 -1 -1 -1 -1 -1 -1 -1 -1 -1 -1 -1 -1 -1 -1
-1 -1 -1 -1 -1 -1 -1 -1 -1 -1 -1 -1 -1 -1 -1 -1 -1 -1 -1 -1 -1 -1 -1 -1
-1 -1 -1 -1 -1 -1 -1 -1 -1 -1 -1 -1 -1 -1 -1 -1 -1 -1 -1 -1 -1 -1 -1 -1
-1 -1 -1 -1 -1 -1 -1 -1 -1 -1 -1 -1 -1 -1 -1 -1 -1 -1 -1 -1 -1 -1 -1 -1
-1 -1 -1 -1 -1 -1 -1 -1 -1 -1 -1 -1 -1 -1 -1 -1 -1 -1 -1 -1 -1 -1 -1 -1
-1 -1 -1 -1 -1 -1 -1 -1 -1 -1 -1 -1 -1 -1 -1 -1 -1 -1 -1 -1 -1 -1 -1 -1
-1 -1 -1 -1 -1 -1 -1 -1 -1 -1 -1 -1 -1 -1 -1 -1 -1 -1 -1 -1 -1 -1 -1 -1
-1 -1 -1 -1 -1 -1 -1 -1 -1 -1 -1 -1 -1 -1 -1 -1 -1 -1 -1 -1 -1 -1 -1 -1
-1 -1 -1 -1 -1 -1 -1 -1 -1 -1 -1 -1 -1 -1 -1 -1
$$ ##$RG_tab8= (0..255)
-1 -1 -1 -1 -1 -1 -1 -1 -1 -1 -1 -1 -1 -1 -1 -1 -1 -1 -1 -1 -1 -1 -1 -1
-1 -1 -1 -1 -1 -1 -1 -1 -1 -1 -1 -1 -1 -1 -1 -1 -1 -1 -1 -1 -1 -1 -1 -1
-1 -1 -1 -1 -1 -1 -1 -1 -1 -1 -1 -1 -1 -1 -1 -1 -1 -1 -1 -1 -1 -1 -1 -1
-1 -1 -1 -1 -1 -1 -1 -1 -1 -1 -1 -1 -1 -1 -1 -1 -1 -1 -1 -1 -1 -1 -1 -1
-1 -1 -1 -1 -1 -1 -1 -1 -1 -1 -1 -1 -1 -1 -1 -1 -1 -1 -1 -1 -1 -1 -1 -1
-1 -1 -1 -1 -1 -1 -1 -1 -1 -1 -1 -1 -1 -1 -1 -1 -1 -1 -1 -1 -1 -1 -1 -1
-1 -1 -1 -1 -1 -1 -1 -1 -1 -1 -1 -1 -1 -1 -1 -1 -1 -1 -1 -1 -1 -1 -1 -1
-1 -1 -1 -1 -1 -1 -1 -1 -1 -1 -1 -1 -1 -1 -1 -1 -1 -1 -1 -1 -1 -1 -1 -1
-1 -1 -1 -1 -1 -1 -1 -1 -1 -1 -1 -1 -1 -1 -1 -1 -1 -1 -1 -1 -1 -1 -1 -1
-1 -1 -1 -1 -1 -1 -1 -1 -1 -1 -1 -1 -1 -1 -1 -1 -1 -1 -1 -1 -1 -1 -1 -1
-1 -1 -1 -1 -1 -1 -1 -1 -1 -1 -1 -1 -1 -1 -1 -1
$$ ##$RG_tabA= (0..255)
1 1.1 1.3 1.4 1.6 1.8 2 2.2 2.5 2.8 3.2 3.6 4 4.5 5 5.7 6.3 7.1 8 9 10.1
11.3 12.7 14.3 16 18 20.2 22.6 25.4 28.5 32 35.9 40.3 45.3 50.8 57 64 71.8
80.6 90.5 101.6 114 128 143.7 161.3 181 203.2 228.1 256 287.4 322.5 362
406.4 456.1 512 574.7 645.1 724.1 812.7 912.3 1024 1149.4 1290.2 1448.2
1625.5 1824.6 2048 2298.8 2580.3 2896.3 3251 3649.1 4096 4597.6 5160.6
5792.6 6502 7298.2 8192 9195.2 10321.3 11585.2 13004 14596.5 16384 18390.4
20642.5 23170.5 26008 29193 32768 36780.8 41285.1 46341 -1 -1 -1 -1 -1
-1 -1 -1 -1 -1 -1 -1 -1 -1 -1 -1 -1 -1 -1 -1 -1 -1 -1 -1 -1 -1 -1 -1 -1
-1 -1 -1 -1 -1 -1 -1 -1 -1 -1 -1 -1 -1 -1 -1 -1 -1 -1 -1 -1 -1 -1 -1 -1
-1 -1 -1 -1 -1 -1 -1 -1 -1 -1 -1 -1 -1 -1 -1 -1 -1 -1 -1 -1 -1 -1 -1 -1
-1 -1 -1 -1 -1 -1 -1 -1 -1 -1 -1 -1 -1 -1 -1 -1 -1 -1 -1 -1 -1 -1 -1 -1
-1 -1 -1 -1 -1 -1 -1 -1 -1 -1 -1 -1 -1 -1 -1 -1 -1 -1 -1 -1 -1 -1 -1 -1
-1 -1 -1 -1 -1 -1 -1 -1 -1 -1 -1 -1 -1 -1 -1 -1 -1 -1 -1 -1 -1 -1 -1 -1
-1 -1 -1 -1 -1 -1 -1 -1 -1 -1 -1 -1 -1
$$ ##$ROUT14= (0..7)
0 0 0 0 0 0 0 0
$$ ##$ROUTER= 3
$$ ##$RX22TY= <tty10>
$$ ##$RXFMAX= (0..7)
-1 -1 -1 -1 -1 -1 -1 -1
$$ ##$RXFMIN= (0..7)
-1 -1 -1 -1 -1 -1 -1 -1
$$ ##$RXINTLV= (0..7)
0 0 0 0 0 0 0 0
$$ ##$RXMSTY= <no>
$$ ##$SCMTY= <no>
$$ ##$SGUC1= (0..15)
0 0 0 0 0 0 0 0 0 0 0 0 0 0 0 0
$$ ##$SGUC2= (0..15)
0 0 0 0 0 0 0 0 0 0 0 0 0 0 0 0
$$ ##$SPECTR= 5
$$ ##$SY2FLAG= 0
$$ ##$TFXNUM= 0
$$ ##$TRIPLO2= 0
$$ ##$VTUTY= <tty05>
$$ ##$WBREFAM= (0..15)
100 100 100 100 100 100 100 100 100 100 100 100 100 100 100 100
$$ ##$WBREFPH= (0..15)
0 0 0 0 0 0 0 0 0 0 0 0 0 0 0 0
$$ ##$XFAC= 2
$$ ##END=
##$RELAX= 
$$ Bruker specific parameters
$$ --------------------------
##$DU= <P:\NMR-data>
##$EXPNO= 1
##$NAME= <NMR_apolar_TCDD_p11b.2C>
##$PROCNO= 1
##$TYPE= <nmr>
##$USER= <Ainhoa_raw_data>
##$ACQT0= -4.83829889523336
##$AMP= (0..31)
100 100 100 100 100 100 100 100 100 100 100 100 100 100 100 100 100 100
100 100 100 100 100 100 100 100 100 100 100 100 100 100
##$ANAVPT= -1
##$AQSEQ= 0
##$AQ_mod= 3
##$AUNM= <au_zg>
##$AUTOPOS= <22 >
##$BF1= 400.13
##$BF2= 100.612769
##$BF3= 400.13
##$BF4= 400.13
##$BF5= 500.13
##$BF6= 500.13
##$BF7= 500.13
##$BF8= 500.13
##$BYTORDA= 0
##$CFDGTYP= 0
##$CFRGTYP= 5
##$CHEMSTR= <none>
##$CNST= (0..63)
1 1 145 1 1 1 1 1 1 1 1 1 1 1 1 1 1 1 1 1 1 1 1 1 1 1 1 1 1 1 1 1 1 1 1
1 1 1 1 1 1 1 1 1 1 1 1 1 1 1 1 1 1 1 1 1 1 1 1 1 1 1 1 1
##$CPDPRG= <>
##$CPDPRG1= <>
##$CPDPRG2= <>
##$CPDPRG3= <>
##$CPDPRG4= <mlev>
##$CPDPRG5= <mlev>
##$CPDPRG6= <mlev>
##$CPDPRG7= <mlev>
##$CPDPRG8= <mlev>
##$CPDPRGB= <>
##$CPDPRGT= <>
##$D= (0..63)
0 2 0 0 0 0 0 0 0 0.06 0 0 2e-005 0 0 0 0.0002 0 0 0 0 0 0 0 0 0 0 0 0
0 0 0 0 0 0 0 0 0 0 0 0 0 0 0 0 0 0 0 0 0 0 0 0 0 0 0 0 0 0 0 0 0 0 0
##$DATE= 1228749470
##$DBL= (0..7)
120 120 120 120 120 120 120 120
##$DBP= (0..7)
150 150 150 150 150 150 150 150
##$DBP07= 0
##$DBPNAM0= <>
##$DBPNAM1= <>
##$DBPNAM2= <>
##$DBPNAM3= <>
##$DBPNAM4= <>
##$DBPNAM5= <>
##$DBPNAM6= <>
##$DBPNAM7= <>
##$DBPOAL= (0..7)
0.5 0.5 0.5 0.5 0.5 0.5 0.5 0.5
##$DBPOFFS= (0..7)
0 0 0 0 0 0 0 0
##$DE= 6
##$DECBNUC= <off>
##$DECIM= 24
##$DECNUC= <off>
##$DECSTAT= 4
##$DIGMOD= 0
##$DIGTYP= 7
##$DL= (0..7)
0 120 120 120 120 120 120 120
##$DP= (0..7)
150 150 150 150 150 150 150 150
##$DP07= 0
##$DPNAME0= <>
##$DPNAME1= <>
##$DPNAME2= <>
##$DPNAME3= <>
##$DPNAME4= <>
##$DPNAME5= <>
##$DPNAME6= <>
##$DPNAME7= <>
##$DPOAL= (0..7)
0.5 0.5 0.5 0.5 0.5 0.5 0.5 0.5
##$DPOFFS= (0..7)
0 0 0 0 0 0 0 0
##$DQDMODE= 0
##$DR= 18
##$DS= 4
##$DSLIST= <SSSSSSSSSSSSSSS>
##$DSPFIRM= 0
##$DSPFVS= -1
##$DTYPA= 0
##$EXP= <>
##$F1LIST= <111111111111111>
##$F2LIST= <222222222222222>
##$F3LIST= <333333333333333>
##$FCUCHAN= (0..9)
0 2 1 0 0 0 0 0 0 0
##$FL1= 90
##$FL2= 90
##$FL3= 90
##$FL4= 90
##$FOV= 20
##$FQ1LIST= <freqlist>
##$FQ2LIST= <freqlist>
##$FQ3LIST= <freqlist>
##$FQ4LIST= <freqlist>
##$FQ5LIST= <freqlist>
##$FQ6LIST= <freqlist>
##$FQ7LIST= <freqlist>
##$FQ8LIST= <freqlist>
##$FRQLO3= 1882485.02994012
##$FRQLO3N= 0
##$FS= (0..7)
83 83 83 83 83 83 83 83
##$FTLPGN= 0
##$FW= 90000
##$FnMODE= 0
##$FnTYPE= 0
##$GP031= 0
##$GPNAM0= <sine.100>
##$GPNAM1= <sine.100>
##$GPNAM10= <sine.100>
##$GPNAM11= <sine.100>
##$GPNAM12= <sine.100>
##$GPNAM13= <sine.100>
##$GPNAM14= <sine.100>
##$GPNAM15= <sine.100>
##$GPNAM16= <sine.100>
##$GPNAM17= <sine.100>
##$GPNAM18= <sine.100>
##$GPNAM19= <sine.100>
##$GPNAM2= <sine.100>
##$GPNAM20= <sine.100>
##$GPNAM21= <sine.100>
##$GPNAM22= <sine.100>
##$GPNAM23= <sine.100>
##$GPNAM24= <sine.100>
##$GPNAM25= <sine.100>
##$GPNAM26= <sine.100>
##$GPNAM27= <sine.100>
##$GPNAM28= <sine.100>
##$GPNAM29= <sine.100>
##$GPNAM3= <sine.100>
##$GPNAM30= <sine.100>
##$GPNAM31= <sine.100>
##$GPNAM4= <sine.100>
##$GPNAM5= <sine.100>
##$GPNAM6= <sine.100>
##$GPNAM7= <sine.100>
##$GPNAM8= <sine.100>
##$GPNAM9= <sine.100>
##$GPX= (0..31)
0 0 0 0 0 0 0 0 0 0 0 0 0 0 0 0 0 0 0 0 0 0 0 0 0 0 0 0 0 0 0 0
##$GPY= (0..31)
0 0 0 0 0 0 0 0 0 0 0 0 0 0 0 0 0 0 0 0 0 0 0 0 0 0 0 0 0 0 0 0
##$GPZ= (0..31)
0 0 0 0 0 0 0 0 0 0 0 0 0 0 0 0 0 0 0 0 0 0 0 0 0 0 0 0 0 0 0 0
##$GRDPROG= <>
##$GRPDLY= -1
##$HDDUTY= 20
##$HDRATE= 20
##$HGAIN= (0..3)
0 0 0 0
##$HL1= 1
##$HL2= 35
##$HL3= 16
##$HL4= 17
##$HOLDER= 0
##$HPMOD= (0..7)
0 0 0 0 0 0 0 0
##$HPPRGN= 0
##$IN= (0..63)
0.001 0.001 0.001 0.001 0.001 0.001 0.001 0.001 0.001 0.001 0.001 0.001
0.001 0.001 0.001 0.001 0.001 0.001 0.001 0.001 0.001 0.001 0.001 0.001
0.001 0.001 0.001 0.001 0.001 0.001 0.001 0.001 0.001 0.001 0.001 0.001
0.001 0.001 0.001 0.001 0.001 0.001 0.001 0.001 0.001 0.001 0.001 0.001
0.001 0.001 0.001 0.001 0.001 0.001 0.001 0.001 0.001 0.001 0.001 0.001
0.001 0.001 0.001 0.001
##$INF= (0..7)
0 0 0 0 0 0 0 0
##$INP= (0..63)
0 0 0 0 0 0 0 0 0 0 0 0 0 0 0 0 0 0 0 0 0 0 0 0 0 0 0 0 0 0 0 0 0 0 0 0
0 0 0 0 0 0 0 0 0 0 0 0 0 0 0 0 0 0 0 0 0 0 0 0 0 0 0 0
##$INSTRUM= <avance400>
##$L= (0..31)
1 1 1 1 1 1 1 1 1 1 1 1 1 1 1 1 1 1 1 1 1 1 1 1 1 1 1 1 1 1 1 1
##$LFILTER= 100
##$LGAIN= -15
##$LINPSTP= 10
##$LOCKED= yes
##$LOCKFLD= 3153
##$LOCKGN= 119.5
##$LOCKPOW= -35
##$LOCKPPM= 7.23999977111816
##$LOCNUC= <2H>
##$LOCPHAS= 273
##$LOCSHFT= yes
##$LOCSW= 0
##$LTIME= 0.200000002980232
##$MASR= 4200
##$MASRLST= <masrlst>
##$NBL= 1
##$NC= -2
##$NLOGCH= 1
##$NS= 128
##$NUC1= <1H>
##$NUC2= <13C>
##$NUC3= <off>
##$NUC4= <off>
##$NUC5= <off>
##$NUC6= <off>
##$NUC7= <off>
##$NUC8= <off>
##$NUCLEI= 0
##$NUCLEUS= <off>
##$O1= 1922.3
##$O2= 4979.85804243228
##$O3= 1900.52349393
##$O4= 1900.52349393
##$O5= 0
##$O6= 0
##$O7= 0
##$O8= 0
##$OBSCHAN= (0..9)
0 0 0 0 0 0 0 0 0 0
##$OVERFLW= 0
##$P= (0..63)
7.6 7.6 15.2 14.9 29.8 16.5 25 50 0 0 0 0 0 0 0 200000 1000 2500 0 600
2500 0 0 0 0 200 0 7.6 1000 0 0 0 0 0 0 0 0 0 0 0 0 0 0 0 0 0 0 0 0 0 0
0 0 0 0 0 0 0 0 0 0 0 0 0
##$PACOIL= (0..15)
0 0 0 0 0 0 0 0 0 0 0 0 0 0 0 0
##$PAPS= 2
##$PARMODE= 0
##$PCPD= (0..9)
100 100 70 100 100 100 100 100 100 100
##$PHCOR= (0..31)
0 0 0 0 0 0 0 0 0 0 0 0 0 0 0 0 0 0 0 0 0 0 0 0 0 0 0 0 0 0 0 0
##$PHLIST= <>
##$PHP= 1
##$PH_ref= 0
##$PL= (0..63)
120 0 -4 120 120 120 120 120 120 60 10.34 22.38 9 120 120 120 120 120 0
120 120 120 120 120 120 120 120 22.38 120 120 9 120 120 120 120 120 120
120 120 120 120 120 120 120 120 120 120 120 120 120 120 120 120 120 120
120 120 120 120 120 120 120 120 120
##$PLSTEP= 0.1
##$PLSTRT= -6
##$POWMOD= 0
##$PQPHASE= 0
##$PQSCALE= 0
##$PR= 1
##$PRECHAN= (0..15)
-1 1 2 -1 -1 -1 -1 -1 -1 -1 -1 -1 -1 -1 -1 -1
##$PRGAIN= 0
##$PROBHD= <5 mm PABBI 1H-BB Z-GRD Z811201/0006
>
##$PROSOL= no
##$PULPROG= <zg>
##$PW= 0
##$PYNM= <acqu.py>
##$QNP= 1
##$RD= 0
##$RECCHAN= (0..15)
-1 -1 -1 -1 -1 -1 -1 -1 -1 -1 -1 -1 -1 -1 -1 -1
##$RECPH= 0
##$RECPRE= (0..15)
-1 -1 -1 -1 -1 -1 -1 -1 -1 -1 -1 -1 -1 -1 -1 -1
##$RECPRFX= (0..15)
-1 -1 -1 -1 -1 -1 -1 -1 -1 -1 -1 -1 -1 -1 -1 -1
##$RECSEL= (0..15)
0 0 0 0 0 0 0 0 0 0 0 0 0 0 0 0
##$RG= 128
##$RO= 0
##$ROUTWD1= (0..23)
0 0 0 0 0 0 0 0 0 0 0 0 0 0 0 0 0 0 0 0 1 1 0 0
##$ROUTWD2= (0..23)
0 0 0 0 0 1 0 0 0 0 0 0 0 0 0 0 0 0 1 0 1 1 0 0
##$RSEL= (0..9)
0 1 2 0 0 0 0 0 0 0
##$S= (0..7)
83 4 83 83 83 83 83 83
##$SEOUT= 0
##$SFO1= 400.1319223
##$SFO2= 100.617748858042
##$SFO3= 400.131900523494
##$SFO4= 400.131900523494
##$SFO5= 500.13
##$SFO6= 500.13
##$SFO7= 500.13
##$SFO8= 500.13
##$SOLVENT= <CDCl3>
##$SP= (0..31)
1 120 120 120 0 0 120 120 0 0 0 120 0 0 120 0 150 150 120 120.87 118.96
122.27 114.95 150 150 150 150 150 150 120 120 120
##$SP07= 0
##$SPECTR= 0
##$SPNAM0= <gauss>
##$SPNAM1= <Gaus1.1000>
##$SPNAM10= <gauss>
##$SPNAM11= <Gaus1.1000>
##$SPNAM12= <gauss>
##$SPNAM13= <gauss>
##$SPNAM14= <Gaus1.1000>
##$SPNAM15= <Gaus1.1000>
##$SPNAM16= <gauss>
##$SPNAM17= <gauss>
##$SPNAM18= <Gaus1.1000>
##$SPNAM19= <Gaus1.1000>
##$SPNAM2= <Gaus1.1000>
##$SPNAM20= <Gaus1.1000>
##$SPNAM21= <Gaus1.1000>
##$SPNAM22= <Gaus1.1000>
##$SPNAM23= <gauss>
##$SPNAM24= <gauss>
##$SPNAM25= <gauss>
##$SPNAM26= <gauss>
##$SPNAM27= <gauss>
##$SPNAM28= <gauss>
##$SPNAM29= <Gaus1.1000>
##$SPNAM3= <Gaus1.1000>
##$SPNAM30= <Gaus1.1000>
##$SPNAM31= <Gaus1.1000>
##$SPNAM4= <gauss>
##$SPNAM5= <gauss>
##$SPNAM6= <Gaus1.1000>
##$SPNAM7= <Gaus1.1000>
##$SPNAM8= <gauss>
##$SPNAM9= <gauss>
##$SPOAL= (0..31)
0.5 0.5 0.5 0.5 0.5 0.5 0.5 0.5 0.5 0.5 0.5 0.5 0.5 0.5 0.5 0.5 0.5 0.5
0.5 0.5 0.5 0.5 0.5 0.5 0.5 0.5 0.5 0.5 0.5 0.5 0.5 0.5
##$SPOFFS= (0..31)
0 0 0 0 0 0 0 0 0 0 0 0 0 0 0 0 0 0 0 0 0 0 0 0 0 0 0 0 0 0 0 0
##$SUBNAM0= <"">
##$SUBNAM1= <"">
##$SUBNAM2= <"">
##$SUBNAM3= <"">
##$SUBNAM4= <"">
##$SUBNAM5= <"">
##$SUBNAM6= <"">
##$SUBNAM7= <"">
##$SUBNAM8= <"">
##$SUBNAM9= <"">
##$SW= 12.4709369134976
##$SWIBOX= (0..15)
0 1 2 0 0 0 0 0 0 0 0 0 0 0 0 0
##$SW_h= 4990.01996007984
##$SWfinal= 0
##$TD= 16244
##$TD0= 1
##$TE= 302.45
##$TE2= 300
##$TE3= 300
##$TEG= 300
##$TL= (0..7)
0 120 120 120 120 120 120 120
##$TP= (0..7)
150 150 150 150 150 150 150 150
##$TP07= 0
##$TPNAME0= <>
##$TPNAME1= <>
##$TPNAME2= <>
##$TPNAME3= <>
##$TPNAME4= <>
##$TPNAME5= <>
##$TPNAME6= <>
##$TPNAME7= <>
##$TPOAL= (0..7)
0.5 0.5 0.5 0.5 0.5 0.5 0.5 0.5
##$TPOFFS= (0..7)
0 0 0 0 0 0 0 0
##$TUNHIN= 0
##$TUNHOUT= 0
##$TUNXOUT= 0
##$USERA1= <user>
##$USERA2= <user>
##$USERA3= <user>
##$USERA4= <user>
##$USERA5= <user>
##$V9= 5
##$VALIST= <valist>
##$VCLIST= <CCCCCCCCCCCCCCC>
##$VD= 0
##$VDLIST= <DDDDDDDDDDDDDDD>
##$VPLIST= <PPPPPPPPPPPPPPP>
##$VTLIST= <TTTTTTTTTTTTTTT>
##$WBST= 1024
##$WBSW= 15.536156
##$XGAIN= (0..3)
0 0 0 0
##$XL= 0
##$YL= 0
##$YMAX_a= 1247861
##$YMIN_a= -1673538
##$ZGOPTNS= <>
##$ZL1= 120
##$ZL2= 120
##$ZL3= 120
##$ZL4= 120
##$ABSF1= 10
##$ABSF2= 0
##$ABSG= 5
##$ABSL= 3
##$ALPHA= 0
##$AQORDER= 0
##$ASSFAC= 0
##$ASSFACI= 0
##$ASSFACX= 0
##$ASSWID= 0
##$AUNMP= <proc_1H_AID>
##$AXLEFT= 0
##$AXNAME= <>
##$AXNUC= <off>
##$AXRIGHT= 0
##$AXTYPE= 0
##$AXUNIT= <>
##$AZFE= 0.1
##$AZFW= 0.1
##$BCFW= 1
##$BC_mod= 2
##$BYTORDP= 0
##$COROFFS= 0
##$CY= 12.5
##$DATMOD= 1
##$DC= 2
##$DFILT= <>
##$DTYPP= 0
##$F1P= 9.9967504570787
##$F2P= -9.53364507338961e-007
##$FCOR= 1
##$FTSIZE= 65536
##$FT_mod= 4
##$GAMMA= 1
##$GB= 0
##$INTBC= 1
##$INTSCL= 1
##$ISEN= 128
##$LB= 1
##$LEV0= 0
##$LPBIN= 0
##$MAXI= 10000
##$MC2= 0
##$MEAN= 0
##$ME_mod= 0
##$MI= 0.02
##$NCOEF= 0
##$NC_proc= 0
##$NLEV= 6
##$NOISF1= 8.174992
##$NOISF2= 6.675002
##$NSP= 1
##$NTH_PI= 0
##$NZP= 0
##$OFFSET= 11.01403
##$PC= 1
##$PHC0= 35.44838
##$PHC1= -9.25055
##$PH_mod= 0
##$PKNL= yes
##$PPARMOD= 0
##$PPDIAG= 0
##$PPIPTYP= 0
##$PPMPNUM= 100
##$PPRESOL= 1
##$PSCAL= 0
##$PSIGN= 0
##$PYNMP= <proc.py>
##$REVERSE= no
##$SF= 400.130010266624
##$SI= 131072
##$SIGF1= 5.6
##$SIGF2= 5.2
##$SINO= 400
##$SIOLD= 131072
##$SPECTYP= <>
##$SREGLST= <1H.CDCl3>
##$SSB= 2
##$STSI= 0
##$STSR= 0
##$SW_p= 4990.01996007982
##$SYMM= 0
##$S_DEV= 0
##$TDeff= 16244
##$TDoff= 0
##$TI= <>
##$TILT= no
##$TM1= 0
##$TM2= 0
##$TOPLEV= 0
##$USERP1= <user>
##$USERP2= <user>
##$USERP3= <user>
##$USERP4= <user>
##$USERP5= <user>
##$WDW= 4
##$XDIM= 8192
##$YMAX_p= 0
##$YMIN_p= 0
##$CURPLOT= <\\rik006s\net8_hp>
##$CURPRIN= <$\\rik006s\net8_hp>
##$DFORMAT= <normdp>
##$LAYOUT= <+/1d_h.xwp>
##$LFORMAT= <normlp>
##$PFORMAT= <normpl>
##$SURQMSG= 1
$$ End of Bruker specific parameters
$$ ---------------------------------
##NTUPLES= NMR FID
##VAR_NAME=  TIME,          FID/REAL,        FID/IMAG
##SYMBOL=    X,             R,               I
##VAR_TYPE=  INDEPENDENT,   DEPENDENT,       DEPENDENT
##VAR_FORM=  AFFN,          ASDF,            ASDF
##VAR_DIM=   8122,          8122,            8122
##UNITS=     SECONDS,       ARBITRARY UNITS, ARBITRARY UNITS
##FACTOR=    0.0002004,     1,               1
##FIRST=     0,             1505743,         395227
##LAST=      1.6274484,     -75265,          15098
##MIN=       0,             -1575206,        -1575206
##MAX=       1.6274484,     1505743,         1505743
$$ Real data points
##PAGE= N=1
##DATA TABLE= (X++(R..R)), XYDATA
0  1505743
1   622800
2 -1575206
3   156663
4   994287
5    62221
6  -836692
7    16634
8   523050
9  -745828
10     4008
11   693756
12  -686069
13  -465671
14   206251
15   498032
16     1719
17  -777982
18   398777
19   512197
20  -359230
21   324875
22    22012
23  -310067
24    41727
25   287573
26   367069
27  -646684
28  -158012
29   776764
30  -594269
31  -260672
32   567712
33  -344351
34  -459733
35   210530
36   755720
37  -295619
38 -1015900
39   846363
40   588567
41  -712895
42    37815
43   215499
44    56971
45   -91557
46    97805
47   503349
48  -761982
49  -458388
50   928310
51    49896
52  -606135
53  -335034
54   396813
55   453613
56  -710786
57    28759
58   334609
59  -579208
60   418885
61   487227
62  -398913
63  -171448
64   239036
65   529856
66  -347983
67  -371787
68   548435
69  -351077
70  -112952
71   572286
72  -329728
73  -300983
74  -103187
75   235144
76   258528
77  -605657
78   119121
79   335773
80  -294727
81   279715
82    76880
83  -165615
84  -173821
85    -8617
86   795229
87  -308024
88  -736675
89   645115
90   212043
91  -217242
92  -104896
93  -155160
94   108769
95  -200737
96   319012
97   224010
98  -856188
99   212690
100   529683
101  -281603
102   -75548
103  -158919
104   182615
105   186298
106  -101771
107   316348
108  -363355
109  -167889
110   572219
111  -158859
112   -97771
113   -88471
114   -93379
115   404659
116  -246006
117   -55166
118   102036
119  -496135
120   234945
121   271748
122  -159294
123  -151630
124  -218803
125   519775
126    48042
127  -453931
128   356720
129  -182418
130   -82720
131   549970
132  -115915
133  -201353
134  -202475
135   226586
136   441604
137  -553533
138  -118384
139   220523
140  -128387
141   330174
142  -166667
143  -263816
144    45978
145  -118708
146   453681
147  -134792
148  -498526
149   398895
150    61212
151    43453
152    50057
153  -282389
154   156413
155   -86662
156   200400
157   297219
158  -619189
159   109237
160   349458
161  -187518
162    63191
163  -239974
164    12475
165   100759
166  -107071
167   430155
168  -348326
169  -400699
170   519607
171     7660
172   -49956
173  -144954
174  -166910
175   438673
176   -73172
177    23970
178    75722
179  -469792
180   278863
181   236050
182  -133306
183   -58072
184  -365595
185   384549
186   230088
187  -448458
188   146225
189  -177285
190   -67285
191   424287
192  -121186
193   -80391
194  -191654
195   122889
196   457020
197  -429470
198   -40227
199   188437
200  -258071
201   374619
202    52896
203  -236807
204   -42248
205  -166518
206   439493
207   -48065
208  -478319
209   253372
210   -43800
211    84020
212   154970
213  -302386
214    53063
215  -139874
216   186192
217   406653
218  -545522
219   -32985
220   307762
221   -25693
222   164697
223  -311085
224   -54926
225   180256
226  -111995
227   383712
228  -227533
229  -409193
230   377071
231    19192
232    19878
233  -159711
234  -260532
235   358699
236   -77963
237    76610
238   151377
239  -509595
240   208783
241   277517
242   -93438
243    16615
244  -338169
245   261122
246   250239
247  -288019
248   192795
249  -240672
250  -171155
251   381043
252   -36927
253     5011
254  -298122
255   -42550
256   546078
257  -315110
258  -127059
259   143371
260  -281766
261   321799
262   131268
263  -141009
264   -64223
265  -234208
266   463244
267    77995
268  -447427
269   169768
270   -93218
271   125637
272   226117
273  -309772
274    27700
275  -177968
276    86205
277   437339
278  -447903
279  -107670
280   207039
281   -18247
282   243531
283  -247426
284   -92910
285   111648
286  -146618
287   444412
288   -92942
289  -435185
290   262770
291    59027
292   142845
293  -125381
294  -346634
295   302009
296   -85774
297    66229
298   253740
299  -495960
300    27572
301   253188
302    21165
303    43011
304  -395616
305   180084
306   265155
307  -202504
308   244077
309  -243849
310  -219258
311   361816
312   -27009
313    69899
314  -246235
315  -186771
316   494371
317  -141112
318  -105403
319    47279
320  -314067
321   279838
322   124405
323   -61932
324   -23840
325  -352366
326   395049
327   213321
328  -377019
329   111467
330  -142657
331   108329
332   291164
333  -232005
334    50723
335  -223176
336   -13470
337   490235
338  -323894
339  -177854
340    81794
341   -21043
342   314088
343  -214119
344  -116247
345    68260
346  -230017
347   444704
348    21746
349  -423756
350   179036
351    13318
352   210666
353     6410
354  -371253
355   205850
356   -70278
357    86983
358   297396
359  -431393
360   -33856
361   150138
362    58753
363   154658
364  -441172
365    43522
366   261643
367  -165514
368   284045
369  -190699
370  -293801
371   290729
372    24797
373   143675
374  -206712
375  -266732
376   429917
377   -37486
378   -20419
379    30858
380  -363790
381   234323
382   117290
383   -26603
384    45979
385  -421328
386   254683
387   285664
388  -278584
389    64700
390  -207834
391    40245
392   309890
393  -147455
394    83249
395  -233992
396   -82799
397   495275
398  -200482
399  -139707
400     6406
401   -90759
402   367324
403  -114791
404  -120341
405    39981
406  -296283
407   396367
408   114269
409  -400441
410    80915
411   -45253
412   218954
413    90516
414  -343917
415   121465
416  -129251
417    97383
418   361893
419  -385336
420   -49429
421    97899
422    40417
423   281534
424  -369930
425   -77374
426   213649
427  -120810
428   316104
429  -130762
430  -312701
431   193144
432     2738
433   218635
434  -158030
435  -342959
436   343360
437   -31481
438    50931
439   103516
440  -417771
441   143564
442   131298
443    18013
444   106189
445  -424126
446   148272
447   293079
448  -173807
449   102348
450  -247083
451   -41559
452   289350
453   -81811
454   141418
455  -255643
456  -175915
457   487841
458  -123131
459  -112108
460   -15976
461  -184749
462   331833
463    -3403
464   -75676
465     8218
466  -338210
467   346704
468   178452
469  -320406
470    43326
471  -128876
472   199154
473   186022
474  -275637
475    86080
476  -197247
477    37632
478   427250
479  -298758
480  -101623
481    27922
482    10892
483   340406
484  -280184
485  -132265
486   131060
487  -143519
488   339362
489   -35977
490  -297343
491    91239
492   -38745
493   309638
494   -83259
495  -407000
496   296385
497   -35708
498    44328
499   216299
500  -376535
501     4781
502    95607
503   100908
504   152118
505  -442724
506    82974
507   254966
508  -128136
509   196479
510  -252996
511  -144871
512   261067
513   -53251
514   201589
515  -212314
516  -285227
517   422207
518   -23762
519   -53876
520   -47907
521  -242438
522   285478
523    13118
524     8209
525    70696
526  -428848
527   247262
528   271008
529  -223036
530     6654
531  -202951
532   171106
533   230299
534  -222666
535   125557
536  -229907
537   -87907
538   448451
539  -170535
540  -120481
541   -55407
542   -31515
543   369494
544  -193743
545  -128075
546    63891
547  -202254
548   344389
549    44068
550  -255312
551    52073
552  -130598
553   323663
554    72939
555  -426375
556   174029
557   -13813
558    42320
559   235942
560  -268948
561   -37610
562   -42908
563   119090
564   289654
565  -450432
566   -29237
567   246439
568  -119224
569   238985
570  -164258
571  -208260
572   169220
573   -38309
574   265036
575  -137615
576  -333456
577   310089
578     9742
579    60060
580   -23505
581  -333730
582   234698
583    28841
584    23372
585   148709
586  -429495
587   112026
588   266516
589  -104162
590    39081
591  -290447
592   103680
593   275960
594  -184747
595   154346
596  -201135
597  -177109
598   400807
599   -62560
600   -64085
601  -124847
602   -98308
603   395656
604  -134821
605   -97039
606    57384
607  -292850
608   305377
609   129046
610  -226801
611    28746
612  -179843
613   258617
614   164167
615  -327484
616    83909
617  -100240
618    76765
619   284240
620  -244297
621    -3884
622   -95227
623    21585
624   396097
625  -334711
626  -153073
627   176238
628   -72661
629   255321
630  -118113
631  -205627
632    87182
633   -78605
634   320075
635   -69651
636  -379548
637   249229
638    23297
639   100007
640    41029
641  -348605
642   162735
643    32609
644    41844
645   190777
646  -406603
647    40107
648   240900
649   -61382
650    85288
651  -300359
652    16602
653   255407
654  -136705
655   189302
656  -178695
657  -231977
658   346960
659   -15724
660    14770
661  -127260
662  -200390
663   384230
664   -49468
665   -70073
666    72058
667  -336227
668   220537
669   183472
670  -141063
671    -7891
672  -262010
673   243667
674   220860
675  -286191
676    70250
677  -166652
678    36533
679   348225
680  -208342
681   -18270
682   -97360
683   -27215
684   419002
685  -233645
686  -180383
687    96825
688   -67960
689   285903
690  -100848
691  -183770
692    72349
693  -161406
694   324275
695    27866
696  -398469
697   172592
698    10266
699   118241
700   109260
701  -325402
702    96007
703    -9654
704    57958
705   269015
706  -370960
707   -47649
708   188398
709     -893
710   172078
711  -307788
712   -82548
713   227941
714  -100449
715   237414
716  -146027
717  -307528
718   287046
719    34551
720    74288
721  -116648
722  -289999
723   330663
724    33787
725   -30367
726    61780
727  -348892
728   173882
729   186273
730   -80666
731    31140
732  -321161
733   175491
734   284786
735  -232088
736    71434
737  -177011
738   -45087
739   336580
740  -129004
741     -613
742  -137881
743  -102241
744   415759
745  -134298
746  -149156
747    20927
748  -143329
749   319577
750   -10321
751  -161510
752    46181
753  -238496
754   315003
755   163448
756  -374551
757    62188
758   -36214
759   146375
760   181789
761  -295770
762    29494
763   -76483
764    64430
765   340378
766  -350683
767  -103376
768   136367
769    -3996
770   259141
771  -257419
772  -161577
773   189790
774   -80316
775   263148
776   -83303
777  -312885
778   206767
779    16861
780   146818
781   -56450
782  -349478
783   250795
784    33391
785     6413
786   124936
787  -353623
788    78586
789   155898
790    -6566
791   114724
792  -366213
793    64083
794   316624
795  -148681
796   102919
797  -174944
798  -138295
799   291272
800   -28587
801    61839
802  -196435
803  -193340
804   417172
805   -64736
806  -115854
807     3811
808  -237061
809   287596
810    85753
811  -131590
812    34283
813  -259082
814   253673
815   225531
816  -275501
817    19342
818  -118215
819   140618
820   235088
821  -263494
822    44175
823  -117854
824   -39713
825   383307
826  -236319
827  -146878
828    52227
829   -30208
830   302815
831  -174333
832  -158991
833   125046
834  -133622
835   300880
836    22483
837  -312256
838   121759
839   -18556
840   208498
841    32622
842  -377084
843   159489
844     5075
845    42437
846   194059
847  -363608
848    -7062
849   119389
850    20347
851   191830
852  -357394
853   -46731
854   287438
855   -72078
856   149501
857  -172062
858  -158741
859   246956
860   -38129
861   157888
862  -140976
863  -302731
864   373275
865    11701
866   -83599
867    18579
868  -274594
869   196419
870    99802
871   -55115
872    47674
873  -324434
874   184156
875   243437
876  -197834
877    56618
878  -203933
879    54873
880   316287
881  -187646
882    32331
883  -119679
884   -97312
885   373947
886  -119741
887  -119659
888   -44893
889   -87264
890   367044
891  -107162
892  -188300
893    95531
894  -182264
895   268115
896   105737
897  -285069
898    33962
899   -79805
900   240066
901   114241
902  -374372
903   117649
904   -20133
905    23137
906   279796
907  -288827
908   -71056
909    74089
910    41092
911   248043
912  -306993
913   -93268
914   199548
915   -78197
916   241218
917  -144955
918  -245205
919   215867
920   -46876
921   172435
922   -50867
923  -351935
924   244853
925    61151
926    24251
927    18166
928  -322054
929   174087
930    89266
931   -11435
932   135600
933  -374774
934    82487
935   294935
936  -131883
937    60401
938  -228247
939   -19083
940   301028
941  -121237
942    68525
943  -156220
944  -164576
945   373960
946   -62361
947   -78208
948   -60715
949  -176472
950   354086
951   -11587
952  -153188
953    59831
954  -237382
955   239623
956   161390
957  -226992
958    21801
959  -164277
960   200378
961   224197
962  -320193
963    47374
964   -57878
965     4699
966   306911
967  -214492
968   -82471
969   -12701
970    11552
971   337922
972  -258729
973  -159633
974   159787
975  -105247
976   262695
977   -53253
978  -281088
979   128322
980   -38287
981   208670
982      463
983  -351964
984   170096
985    33076
986    95809
987   100485
988  -358911
989   117269
990    96074
991    -9139
992   203940
993  -342573
994   -36176
995   259173
996   -47045
997   102584
998  -252007
999   -79809
1000   262419
1001  -101250
1002   142189
1003  -135335
1004  -267286
1005   335007
1006    13403
1007   -25112
1008   -61457
1009  -239515
1010   311193
1011    41713
1012   -84123
1013    73992
1014  -305966
1015   193632
1016   217083
1017  -181267
1018    16528
1019  -216610
1020   135557
1021   263464
1022  -243013
1023    33445
1024  -130852
1025   -27880
1026   342086
1027  -178978
1028   -58612
1029   -42900
1030   -77994
1031   383155
1032  -137981
1033  -190442
1034    94344
1035  -109296
1036   274383
1037     4897
1038  -235256
1039    74721
1040  -117997
1041   248299
1042    96087
1043  -375855
1044   100497
1045    -1706
1046    87658
1047   175587
1048  -332566
1049    33497
1050    50525
1051     1733
1052   265014
1053  -300354
1054  -104008
1055   199723
1056   -12035
1057   187144
1058  -224064
1059  -144561
1060   230938
1061   -86034
1062   189648
1063   -78200
1064  -325805
1065   261623
1066    43751
1067    32283
1068   -35636
1069  -309973
1070   240088
1071    73775
1072   -46049
1073    96732
1074  -328316
1075   121756
1076   225691
1077  -104694
1078    64866
1079  -265410
1080    63226
1081   304667
1082  -173587
1083    60413
1084  -150711
1085  -104623
1086   342484
1087  -106095
1088   -35557
1089   -80778
1090  -165814
1091   374240
1092   -46671
1093  -168732
1094    28962
1095  -171495
1096   278811
1097    58159
1098  -198551
1099    66682
1100  -195844
1101   228800
1102   206857
1103  -337427
1104    45148
1105   -40912
1106    76275
1107   236346
1108  -272000
1109    -5919
1110   -15393
1111    -8952
1112   321240
1113  -260502
1114  -139917
1115   132699
1116   -40933
1117   262696
1118  -163426
1119  -210226
1120   184152
1121   -80338
1122   214801
1123   -12458
1124  -338471
1125   183201
1126    32888
1127    98860
1128    30506
1129  -349265
1130   165645
1131    79048
1132    -8092
1133   147558
1134  -334874
1135    40401
1136   200140
1137   -56186
1138   134429
1139  -285701
1140   -47091
1141   305895
1142  -105002
1143    88413
1144  -145050
1145  -172630
1146   303065
1147   -44424
1148    20716
1149   -87638
1150  -243337
1151   344475
1152    21246
1153  -119069
1154    24854
1155  -239206
1156   241397
1157   120740
1158  -160908
1159    67278
1160  -239930
1161   164999
1162   267268
1163  -262118
1164    14402
1165   -99998
1166    43990
1167   274647
1168  -215481
1169    -7838
1170   -71002
1171   -61569
1172   369496
1173  -194606
1174  -162999
1175    84213
1176   -89177
1177   293238
1178   -72804
1179  -225924
1180   118432
1181  -101235
1182   237966
1183    51953
1184  -318178
1185   121195
1186   -25249
1187   143385
1188   125650
1189  -363202
1190    94307
1191    54759
1192     2572
1193   210279
1194  -312550
1195   -35481
1196   151559
1197   -26517
1198   201681
1199  -276453
1200  -123899
1201   268595
1202   -72982
1203   141902
1204  -117904
1205  -224466
1206   257976
1207   -12099
1208    84562
1209   -60613
1210  -303167
1211   303170
1212    58335
1213   -72486
1214    57235
1215  -292279
1216   167761
1217   160565
1218  -115504
1219    65804
1220  -272153
1221    95751
1222   275265
1223  -186381
1224    37974
1225  -164478
1226   -19059
1227   321460
1228  -159255
1229     1648
1230   -76522
1231  -130607
1232   377304
1233   -87271
1234  -152937
1235    28111
1236  -132805
1237   302092
1238    -2539
1239  -206368
1240    72180
1241  -163725
1242   232225
1243   123305
1244  -308145
1245    67386
1246   -76255
1247   135385
1248   204871
1249  -337748
1250    35065
1251    27419
1252     5164
1253   264835
1254  -264992
1255   -76024
1256   107812
1257   -19073
1258   265744
1259  -233875
1260  -174617
1261   218279
1262   -72905
1263   190209
1264   -80042
1265  -275322
1266   204771
1267   -15546
1268   124122
1269    -9405
1270  -352938
1271   223481
1272    73815
1273   -17688
1274    97281
1275  -320263
1276   100880
1277   166497
1278   -51549
1279   115368
1280  -303565
1281    26573
1282   286527
1283  -123446
1284    85725
1285  -190617
1286  -102644
1287   330897
1288   -98705
1289    18209
1290   -84562
1291  -198520
1292   341135
1293   -12526
1294  -108206
1295   -18889
1296  -203103
1297   297945
1298    51264
1299  -181269
1300    70093
1301  -220967
1302   193602
1303   206761
1304  -258491
1305    31609
1306  -117114
1307   108145
1308   266777
1309  -272627
1310      657
1311   -25145
1312   -21070
1313   312765
1314  -203753
1315  -107522
1316    44035
1317   -53906
1318   319999
1319  -162687
1320  -221921
1321   156091
1322   -92705
1323   221404
1324      815
1325  -296718
1326   127468
1327   -25711
1328   168408
1329    66169
1330  -362319
1331   141292
1332    55519
1333    31148
1334   166714
1335  -329515
1336    25980
1337   147145
1338   -19544
1339   177684
1340  -299292
1341   -62731
1342   256923
1343   -75675
1344   139040
1345  -186680
1346  -179983
1347   294910
1348   -54407
1349    63767
1350   -71070
1351  -261502
1352   287465
1353    37326
1354   -34096
1355   -18667
1356  -278134
1357   270548
1358   100160
1359  -141393
1360    95940
1361  -266338
1362   117710
1363   260032
1364  -178839
1365    14635
1366  -173167
1367    63623
1368   289716
1369  -203933
1370    17266
1371   -94882
1372   -86016
1373   360026
1374  -142814
1375  -119076
1376    10748
1377  -118552
1378   325644
1379   -55624
1380  -212419
1381    82181
1382  -123743
1383   246434
1384    62780
1385  -272166
1386    92046
1387   -87013
1388   170453
1389   166068
1390  -348164
1391    60318
1392    28982
1393    38317
1394   212413
1395  -295791
1396   -22768
1397    90974
1398   -27493
1399   248891
1400  -259670
1401  -143656
1402   216240
1403   -54371
1404   179318
1405  -135284
1406  -220986
1407   231807
1408   -35213
1409   125240
1410   -33852
1411  -306344
1412   237595
1413    46376
1414    13939
1415    44348
1416  -330850
1417   180283
1418   137252
1419   -93636
1420   109234
1421  -278577
1422    44604
1423   243870
1424  -105073
1425    61115
1426  -228673
1427    -7907
1428   313223
1429  -159034
1430    49321
1431   -93241
1432  -168765
1433   347985
1434   -52558
1435   -92315
1436   -21125
1437  -166836
1438   308837
1439     5017
1440  -163159
1441    51205
1442  -195388
1443   240897
1444   123415
1445  -257086
1446    73615
1447  -132319
1448   126068
1449   231350
1450  -288535
1451    13230
1452   -25727
1453    33929
1454   263215
1455  -253345
1456   -40154
1457    47016
1458   -60964
1459   307032
1460  -183033
1461  -191720
1462   152327
1463   -52744
1464   217340
1465   -83759
1466  -239395
1467   167320
1468   -65615
1469   172202
1470    39298
1471  -350755
1472   166067
1473    54864
1474    36957
1475   106611
1476  -322199
1477    85613
1478   126080
1479   -27792
1480   147446
1481  -293816
1482    -4710
1483   224033
1484   -84248
1485   134024
1486  -218734
1487  -119808
1488   307211
1489   -86572
1490    53060
1491   -84495
1492  -207132
1493   290949
1494    -5346
1495   -24189
1496   -32548
1497  -242722
1498   293221
1499    60957
1500  -138182
1501    64733
1502  -239433
1503   175899
1504   181150
1505  -191853
1506    51275
1507  -183894
1508    90121
1509   274119
1510  -228478
1511     6890
1512   -81888
1513   -18120
1514   308962
1515  -182931
1516   -60616
1517    -2132
1518   -96812
1519   332707
1520  -108802
1521  -191633
1522    83790
1523   -96852
1524   260026
1525   -14123
1526  -254780
1527   123244
1528   -91874
1529   175613
1530   114716
1531  -330582
1532    86626
1533    19884
1534    74324
1535   158253
1536  -313947
1537    38450
1538    80873
1539   -18806
1540   222994
1541  -278262
1542   -85149
1543   199655
1544   -55957
1545   173989
1546  -181040
1547  -180260
1548   245905
1549   -44680
1550   112116
1551   -71892
1552  -258012
1553   249617
1554    15103
1555    28945
1556     7368
1557  -306712
1558   223939
1559   110029
1560   -88795
1561    77089
1562  -271979
1563   107378
1564   202817
1565  -125005
1566    73040
1567  -226652
1568    17726
1569   301499
1570  -156248
1571    17620
1572  -113659
1573   -80259
1574   317887
1575  -112909
1576   -43600
1577   -32742
1578  -158680
1579   332254
1580   -32517
1581  -174596
1582    49797
1583  -151975
1584   246545
1585    66777
1586  -228236
1587    73981
1588  -131586
1589   168124
1590   174778
1591  -290095
1592    46494
1593   -42508
1594    66981
1595   237098
1596  -286194
1597   -16463
1598    48581
1599   -31945
1600   265246
1601  -216993
1602  -133862
1603   130642
1604   -45240
1605   236000
1606  -141184
1607  -218460
1608   198184
1609   -50151
1610   157863
1611   -12955
1612  -290222
1613   180492
1614    14029
1615    76046
1616    58383
1617  -338402
1618   144355
1619   109224
1620   -45767
1621   116316
1622  -285618
1623    33000
1624   192500
1625   -71798
1626   116073
1627  -237648
1628   -47839
1629   291757
1630  -101450
1631    65618
1632  -118372
1633  -152891
1634   306628
1635   -52673
1636   -20526
1637   -35858
1638  -217520
1639   290180
1640    32123
1641  -131612
1642    23468
1643  -209055
1644   219321
1645   119860
1646  -190214
1647    62923
1648  -177816
1649   126954
1650   237238
1651  -233417
1652    20925
1653   -82851
1654    30040
1655   285813
1656  -219924
1657   -46205
1658     4288
1659   -61694
1660   294213
1661  -148705
1662  -148821
1663    72171
1664   -81226
1665   267767
1666   -68117
1667  -236357
1668   137968
1669   -75020
1670   180473
1671    56903
1672  -295628
1673   117137
1674    -3104
1675    96532
1676   124497
1677  -326946
1678    70607
1679    84747
1680    -6834
1681   167828
1682  -280716
1683   -24275
1684   162110
1685   -48175
1686   172030
1687  -224555
1688  -125206
1689   258089
1690   -61305
1691   106483
1692  -103052
1693  -208612
1694   259878
1695   -10973
1696    29964
1697   -27934
1698  -266560
1699   244890
1700    69446
1701   -71386
1702    37515
1703  -262373
1704   169073
1705   160136
1706  -140514
1707    71742
1708  -216182
1709    61986
1710   263384
1711  -163472
1712    22739
1713  -130031
1714   -24741
1715   304706
1716  -151020
1717   -38297
1718   -34897
1719  -111975
1720   308260
1721   -75014
1722  -138511
1723    30944
1724  -129375
1725   277436
1726     9099
1727  -228916
1728    90544
1729  -112178
1730   175711
1731   126737
1732  -274859
1733    55743
1734   -38810
1735   102350
1736   183090
1737  -296635
1738    17094
1739    41743
1740    -1764
1741   233048
1742  -248448
1743   -83539
1744   133329
1745   -41904
1746   217022
1747  -170146
1748  -182671
1749   194053
1750   -35906
1751   152366
1752   -75698
1753  -248364
1754   205205
1755    -9521
1756    76738
1757    25046
1758  -310091
1759   172111
1760    92214
1761   -20806
1762    71488
1763  -284745
1764   102251
1765   166173
1766   -84636
1767   107246
1768  -239801
1769    -8339
1770   265756
1771  -104021
1772    48785
1773  -152716
1774   -88583
1775   294045
1776   -89963
1777    -6570
1778   -62351
1779  -171221
1780   304551
1781   -15675
1782  -111268
1783    14781
1784  -184614
1785   251971
1786    82405
1787  -190347
1788    50884
1789  -152487
1790   160028
1791   170358
1792  -228434
1793    33168
1794  -101752
1795    77091
1796   250651
1797  -253650
1798   -22569
1799     6091
1800   -26064
1801   269528
1802  -179834
1803  -114032
1804    71820
1805   -53124
1806   258697
1807  -112129
1808  -206041
1809   137092
1810   -56976
1811   187856
1812    -8497
1813  -272562
1814   140663
1815   -16517
1816   103476
1817    84377
1818  -317157
1819    95170
1820    81057
1821    16898
1822   124853
1823  -288949
1824    29412
1825   156452
1826   -46936
1827   147394
1828  -232125
1829   -78631
1830   241679
1831   -56241
1832    90965
1833  -152266
1834  -154662
1835   270290
1836   -43871
1837    28828
1838   -51629
1839  -231114
1840   260141
1841    42835
1842   -67054
1843    10014
1844  -231759
1845   205779
1846   124138
1847  -132806
1848    48759
1849  -204646
1850   116979
1851   212592
1852  -176001
1853    34829
1854  -144291
1855    17876
1856   288669
1857  -177837
1858   -39273
1859   -41076
1860   -57868
1861   285421
1862  -116445
1863  -104369
1864    18329
1865  -101016
1866   285512
1867   -40006
1868  -208583
1869    87274
1870   -90535
1871   199240
1872    61780
1873  -260973
1874    80447
1875   -45229
1876   119396
1877   143250
1878  -298437
1879    36307
1880    43136
1881    31869
1882   183586
1883  -266758
1884   -33140
1885   117622
1886   -28534
1887   198363
1888  -202981
1889  -137028
1890   192780
1891   -34219
1892   146979
1893  -114320
1894  -212271
1895   219783
1896   -14051
1897    71161
1898   -15011
1899  -268804
1900   188697
1901    62460
1902    -5815
1903    39582
1904  -278276
1905   140192
1906   145385
1907   -85392
1908    79088
1909  -232835
1910    40282
1911   230060
1912  -110758
1913    52576
1914  -164733
1915   -46052
1916   288927
1917  -103324
1918   -11682
1919   -74777
1920  -117279
1921   288409
1922   -52592
1923   -84931
1924    -9041
1925  -161706
1926   271603
1927    31597
1928  -184608
1929    46938
1930  -139062
1931   183373
1932   126876
1933  -221505
1934    40816
1935   -93002
1936   108949
1937   204328
1938  -249354
1939      329
1940   -11965
1941    20505
1942   242360
1943  -217284
1944   -73148
1945    67748
1946   -44362
1947   238763
1948  -142349
1949  -170739
1950   124796
1951   -44890
1952   192489
1953   -59498
1954  -239523
1955   154914
1956   -20940
1957   113465
1958    38895
1959  -284645
1960   123791
1961    54312
1962    37679
1963    93400
1964  -293285
1965    69370
1966   141293
1967   -44966
1968   118387
1969  -233928
1970   -29802
1971   212749
1972   -60482
1973    89974
1974  -172985
1975  -110285
1976   265409
1977   -57581
1978    27985
1979   -75166
1980  -181060
1981   263531
1982     2687
1983   -50727
1984    -4095
1985  -211009
1986   226037
1987    90492
1988  -131528
1989    35147
1990  -184293
1991   146733
1992   168976
1993  -172566
1994    36799
1995  -137867
1996    58029
1997   246375
1998  -188886
1999   -15061
2000   -54173
2001   -23792
2002   271127
2003  -152436
2004   -87191
2005    24645
2006   -77799
2007   259421
2008   -74682
2009  -173948
2010    75608
2011   -72508
2012   212041
2013     3930
2014  -238114
2015   105043
2016   -46705
2017   127929
2018    98356
2019  -278418
2020    67602
2021    28817
2022    51452
2023   145493
2024  -275701
2025     7456
2026   109877
2027   -20946
2028   161853
2029  -216431
2030   -81259
2031   172066
2032   -37338
2033   140954
2034  -152208
2035  -164398
2036   228237
2037   -29627
2038    69276
2039   -47450
2040  -226735
2041   211518
2042    35596
2043    -5704
2044     9256
2045  -244834
2046   172535
2047   107283
2048   -79629
2049    55437
2050  -225694
2051    90786
2052   193614
2053  -128195
2054    47287
2055  -161040
2056    -1389
2057   255966
2058  -124521
2059    -5941
2060   -86096
2061   -69335
2062   281501
2063   -93848
2064   -74734
2065       62
2066  -122252
2067   261456
2068    -5830
2069  -160898
2070    36355
2071  -110604
2072   211531
2073    62892
2074  -223105
2075    67090
2076   -86617
2077   118300
2078   160677
2079  -254611
2080    13872
2081    -2035
2082    47976
2083   191240
2084  -234250
2085   -35121
2086    62822
2087   -15710
2088   215329
2089  -181790
2090  -121485
2091   137738
2092   -42320
2093   180263
2094   -94312
2095  -207259
2096   166048
2097   -13928
2098   106455
2099   -18407
2100  -247333
2101   156192
2102    28259
2103    39383
2104    54594
2105  -279303
2106   109373
2107   120167
2108   -40904
2109    83347
2110  -237279
2111    29688
2112   190309
2113   -73309
2114    78178
2115  -182573
2116   -55726
2117   256274
2118   -73199
2119    21394
2120   -99686
2121  -124234
2122   267742
2123   -37091
2124   -46117
2125   -22073
2126  -173951
2127   242090
2128    44321
2129  -127358
2130    17226
2131  -164971
2132   185088
2133   119686
2134  -187072
2135    40855
2136  -123097
2137    90977
2138   203594
2139  -197506
2140    -3743
2141   -53042
2142    25237
2143   242112
2144  -184478
2145   -58516
2146    24228
2147   -43059
2148   247771
2149  -124023
2150  -148878
2151    87770
2152   -60930
2153   202993
2154   -36883
2155  -222332
2156   106390
2157   -29223
2158   138354
2159    34307
2160  -260533
2161   104910
2162    15656
2163    63148
2164   115894
2165  -281619
2166    40512
2167   114356
2168    -7604
2169   122917
2170  -229093
2171   -29342
2172   163739
2173   -40331
2174   124943
2175  -176702
2176  -121199
2177   228590
2178   -37745
2179    61261
2180   -87712
2181  -180814
2182   230552
2183     3470
2184    -4123
2185   -12113
2186  -219267
2187   198318
2188    81897
2189   -76505
2190    27653
2191  -209226
2192   136824
2193   158232
2194  -132530
2195    40452
2196  -160207
2197    48383
2198   226606
2199  -144243
2200     1946
2201   -94633
2202   -25971
2203   266381
2204  -125095
2205   -64569
2206   -13275
2207   -81296
2208   259676
2209   -61337
2210  -142201
2211    42801
2212   -96462
2213   217835
2214    24425
2215  -212157
2216    62638
2217   -63339
2218   149032
2219    96180
2220  -247901
2221    57174
2222   -15143
2223    65336
2224   172482
2225  -256315
2226   -17448
2227    77200
2228     2869
2229   167560
2230  -201303
2231   -76961
2232   122006
2233   -32730
2234   171831
2235  -143435
2236  -168732
2237   187764
2238   -27997
2239   103519
2240   -43249
2241  -226138
2242   175108
2243    31147
2244    34202
2245    11430
2246  -241837
2247   145287
2248    84795
2249   -31423
2250    64992
2251  -247423
2252    74295
2253   182279
2254   -93093
2255    54353
2256  -174452
2257   -10521
2258   226745
2259   -87155
2260    23982
2261  -121719
2262   -76709
2263   273178
2264   -73004
2265   -42673
2266   -28302
2267  -136812
2268   249530
2269     6250
2270  -118693
2271     9596
2272  -136742
2273   207469
2274    72637
2275  -178639
2276    39849
2277  -117904
2278   132123
2279   157885
2280  -217560
2281    20949
2282   -48942
2283    44705
2284   211280
2285  -199065
2286   -44798
2287    19588
2288    -1774
2289   218999
2290  -166228
2291   -99765
2292    84749
2293   -54030
2294   209796
2295   -83256
2296  -203429
2297   130622
2298   -23888
2299   130690
2300    -2797
2301  -234457
2302   114933
2303    14029
2304    80814
2305    57437
2306  -272855
2307    95239
2308    86430
2309    -9487
2310   113384
2311  -245550
2312     1216
2313   172574
2314   -42096
2315    87613
2316  -182864
2317   -61689
2318   206919
2319   -52252
2320    72932
2321  -122789
2322  -149845
2323   256098
2324   -24218
2325   -18188
2326   -22619
2327  -181892
2328   207121
2329    50685
2330   -67820
2331     3715
2332  -191978
2333   181151
2334   115576
2335  -145469
2336    47236
2337  -157333
2338    78006
2339   205832
2340  -162081
2341     -339
2342   -86613
2343    18107
2344   232314
2345  -148432
2346   -37099
2347   -28613
2348   -48998
2349   264720
2350  -109437
2351  -125950
2352    56945
2353   -79343
2354   212930
2355   -14614
2356  -194896
2357    63857
2358   -50738
2359   166847
2360    41150
2361  -238897
2362    83239
2363   -22580
2364    84259
2365   132739
2366  -262961
2367    24171
2368    69791
2369    13961
2370   148394
2371  -220407
2372   -42442
2373   123060
2374   -22152
2375   147845
2376  -172195
2377  -117187
2378   181605
2379   -39220
2380   109377
2381   -83934
2382  -197984
2383   200655
2384     8697
2385    28993
2386   -11320
2387  -216992
2388   169062
2389    63905
2390   -26230
2391    37235
2392  -234840
2393   121511
2394   148152
2395  -102026
2396    54806
2397  -181221
2398    26578
2399   213886
2400  -106319
2401    18307
2402  -124288
2403   -33504
2404   253802
2405  -100545
2406   -25947
2407   -44195
2408  -106039
2409   264752
2410   -36917
2411  -116792
2412    19500
2413  -114937
2414   210517
2415    36555
2416  -166727
2417    35990
2418  -106194
2419   164429
2420   107936
2421  -225938
2422    49008
2423   -50508
2424    63079
2425   184358
2426  -217508
2427   -20394
2428    22617
2429    16250
2430   192788
2431  -188990
2432   -69013
2433    82262
2434   -37891
2435   197788
2436  -125573
2437  -162196
2438   141358
2439   -33091
2440   137992
2441   -39472
2442  -217303
2443   141673
2444     7996
2445    77509
2446    23085
2447  -249705
2448   121688
2449    63954
2450     2876
2451    78501
2452  -250620
2453    54006
2454   147931
2455   -52749
2456    81472
2457  -196585
2458   -22937
2459   204385
2460   -65504
2461    60636
2462  -132838
2463   -95916
2464   247988
2465   -48597
2466      213
2467   -50310
2468  -153399
2469   237211
2470     8037
2471   -76411
2472     4337
2473  -169188
2474   189995
2475    79166
2476  -137808
2477    32259
2478  -152288
2479   127497
2480   159052
2481  -183011
2482    30843
2483   -85859
2484    36843
2485   219829
2486  -167298
2487   -29726
2488   -20366
2489   -11397
2490   234450
2491  -144112
2492   -87179
2493    46898
2494   -70006
2495   224960
2496   -66888
2497  -183301
2498    92134
2499   -50548
2500   158522
2501    12430
2502  -222657
2503    91368
2504   -17241
2505   103820
2506    80378
2507  -258700
2508    73264
2509    48463
2510    18351
2511   134776
2512  -240075
2513    -7353
2514   126493
2515   -24410
2516   124306
2517  -188183
2518   -71556
2519   174135
2520   -47218
2521   107814
2522  -116307
2523  -156448
2524   215815
2525   -20024
2526    32591
2527   -35402
2528  -194772
2529   192921
2530    33972
2531   -28398
2532    17730
2533  -214410
2534   153736
2535   110164
2536   -98993
2537    48176
2538  -182470
2539    76067
2540   186610
2541  -128719
2542    31194
2543  -121216
2544      353
2545   234998
2546  -121595
2547   -16678
2548   -56877
2549   -64867
2550   256936
2551   -87129
2552   -92320
2553    18810
2554  -104702
2555   223179
2556    -6185
2557  -165250
2558    51081
2559   -89378
2560   171581
2561    65197
2562  -211234
2563    63682
2564   -53620
2565    97208
2566   141033
2567  -236962
2568    27095
2569    20250
2570    16737
2571   177102
2572  -207584
2573   -46699
2574    85539
2575   -23986
2576   172300
2577  -159953
2578  -114540
2579   143761
2580   -46710
2581   142311
2582   -75485
2583  -195227
2584   168160
2585    -5541
2586    70080
2587    -4521
2588  -226437
2589   150455
2590    42512
2591     6798
2592    54467
2593  -244415
2594    99351
2595   126724
2596   -61432
2597    70525
2598  -201212
2599    20515
2600   187979
2601   -83206
2602    55819
2603  -146370
2604   -52224
2605   240403
2606   -81103
2607     6023
2608   -64565
2609  -120393
2610   246168
2611   -28859
2612   -70048
2613    -1636
2614  -140819
2615   212643
2616    34488
2617  -129971
2618    37680
2619  -140449
2620   156419
2621   118770
2622  -189117
2623    39663
2624   -86320
2625    71070
2626   179364
2627  -194394
2628    -1704
2629   -24827
2630     6919
2631   215818
2632  -173212
2633   -65425
2634    49474
2635   -42755
2636   213199
2637  -110408
2638  -143328
2639   101948
2640   -50407
2641   171434
2642   -31620
2643  -211605
2644   120089
2645   -20527
2646   103361
2647    41102
2648  -249095
2649   100264
2650    37702
2651    28993
2652    98518
2653  -248354
2654    41762
2655   114045
2656   -26925
2657   113602
2658  -206824
2659   -29991
2660   177951
2661   -56833
2662    96076
2663  -138270
2664  -113565
2665   220980
2666   -43915
2667    35845
2668   -60241
2669  -168162
2670   217162
2671     5383
2672   -31105
2673      393
2674  -192745
2675   186501
2676    74779
2677   -99707
2678    42910
2679  -180530
2680   115859
2681   161202
2682  -145191
2683    31018
2684  -123590
2685    39479
2686   210626
2687  -148084
2688    -2773
2689   -65378
2690   -32095
2691   250615
2692  -124364
2693   -76176
2694    16198
2695   -78768
2696   231279
2697   -50016
2698  -146253
2699    55468
2700   -79090
2701   190959
2702    20073
2703  -208422
2704    80218
2705   -54752
2706   114672
2707   103462
2708  -242500
2709    49117
2710    13865
2711    41468
2712   145399
2713  -229376
2714    -3727
2715    78421
2716   -14276
2717   165280
2718  -191614
2719   -81841
2720   152052
2721   -44988
2722   133412
2723  -107963
2724  -159342
2725   176708
2726   -18664
2727    79869
2728   -43081
2729  -209087
2730   181882
2731    20555
2732     7308
2733    30887
2734  -236917
2735   134633
2736   105111
2737   -61705
2738    57574
2739  -205224
2740    62214
2741   171669
2742   -94285
2743    52333
2744  -157511
2745    -9908
2746   229867
2747  -105486
2748    15387
2749   -80008
2750   -91635
2751   255144
2752   -62317
2753   -63860
2754    -9565
2755  -119432
2756   225975
2757    -2052
2758  -123025
2759    33369
2760  -131424
2761   184638
2762    77836
2763  -192808
2764    54772
2765   -86893
2766    96947
2767   152789
2768  -206082
2769    16339
2770   -25356
2771    34602
2772   189466
2773  -197708
2774   -30892
2775    40417
2776   -30082
2777   210082
2778  -148386
2779  -119789
2780   110298
2781   -45176
2782   163918
2783   -67094
2784  -180644
2785   124771
2786   -27434
2787   123116
2788    -2242
2789  -237663
2790   136983
2791    19066
2792    32924
2793    79036
2794  -246028
2795    69448
2796   101602
2797   -19164
2798    86998
2799  -215247
2800    16307
2801   154848
2802   -64186
2803    97952
2804  -166487
2805   -74495
2806   226319
2807   -67665
2808    36726
2809   -72710
2810  -137252
2811   222042
2812   -16026
2813   -21987
2814   -23168
2815  -166565
2816   213958
2817    31245
2818   -96492
2819    42896
2820  -177480
2821   144704
2822   130753
2823  -154461
2824    35082
2825  -118133
2826    70522
2827   179905
2828  -161747
2829    14777
2830   -72313
2831     1677
2832   236495
2833  -157670
2834   -50462
2835    16288
2836   -61924
2837   229385
2838   -85789
2839  -129739
2840    60150
2841   -66241
2842   193375
2843   -24745
2844  -186401
2845    94212
2846   -61730
2847   134840
2848    64456
2849  -245624
2850    82827
2851    10277
2852    45280
2853   115691
2854  -229915
2855    25743
2856    66067
2857     1658
2858   140392
2859  -215702
2860   -31794
2861   141958
2862   -55301
2863   135421
2864  -136726
2865  -129428
2866   189274
2867   -31850
2868    70660
2869   -66953
2870  -169871
2871   188526
2872    -4676
2873    22636
2874    -1282
2875  -219773
2876   177047
2877    68749
2878   -68090
2879    54714
2880  -200093
2881    92809
2882   149520
2883   -97428
2884    40787
2885  -159114
2886    37010
2887   200479
2888  -126350
2889    31276
2890   -96433
2891   -56691
2892   254102
2893   -97120
2894   -53119
2895   -11935
2896   -93423
2897   227908
2898   -36359
2899  -106792
2900    29003
2901  -112682
2902   203855
2903    29818
2904  -183429
2905    71249
2906   -90465
2907   117742
2908   120633
2909  -215479
2910    36952
2911   -24628
2912    53160
2913   157327
2914  -211160
2915      488
2916    31732
2917   -13106
2918   196826
2919  -181874
2920   -83423
2921   115786
2922   -47602
2923   162288
2924   -97088
2925  -156505
2926   136695
2927   -28445
2928   120181
2929   -39357
2930  -209500
2931   156245
2932    -1893
2933    47145
2934    46096
2935  -245480
2936   112330
2937    83580
2938   -27223
2939    74909
2940  -213843
2941    46699
2942   142502
2943   -58668
2944    79436
2945  -179950
2946   -19591
2947   208902
2948   -90130
2949    50840
2950   -94365
2951  -107162
2952   233802
2953   -45333
2954   -24575
2955   -31407
2956  -135374
2957   215574
2958    -1593
2959   -79120
2960    23505
2961  -161162
2962   181230
2963    83388
2964  -156992
2965    49885
2966  -120057
2967    95454
2968   156085
2969  -172081
2970    19578
2971   -69254
2972    36672
2973   201670
2974  -177277
2975   -19066
2976     1541
2977   -38608
2978   228014
2979  -128199
2980  -108534
2981    71610
2982   -58352
2983   185772
2984   -56374
2985  -163177
2986    94695
2987   -54208
2988   149450
2989    13971
2990  -229665
2991   112430
2992    -7604
2993    58895
2994    92472
2995  -238133
2996    57637
2997    66216
2998     2334
2999   113174
3000  -215841
3001     5906
3002   123589
3003   -46460
3004   127397
3005  -169506
3006   -80729
3007   194510
3008   -58663
3009    73739
3010   -81080
3011  -147752
3012   199527
3013   -15155
3014    18150
3015   -28247
3016  -183544
3017   195017
3018    29079
3019   -51520
3020    39186
3021  -200968
3022   135389
3023   122410
3024  -113797
3025    43493
3026  -151330
3027    63031
3028   175853
3029  -128878
3030    28715
3031  -105622
3032    -6102
3033   230613
3034  -130571
3035   -23386
3036   -23554
3037   -76051
3038   235106
3039   -70568
3040  -103655
3041    31052
3042   -86001
3043   200700
3044   -13488
3045  -157044
3046    67406
3047   -89794
3048   149900
3049    73465
3050  -220219
3051    67536
3052   -26183
3053    63179
3054   131565
3055  -215184
3056    19199
3057    29739
3058    13236
3059   160718
3060  -203020
3061   -35798
3062   101633
3063   -45156
3064   162924
3065  -135549
3066  -128713
3067   154015
3068   -34891
3069   107172
3070   -61839
3071  -176216
3072   159717
3073    -9197
3074    60065
3075     3998
3076  -226229
3077   153613
3078    52810
3079   -26308
3080    63478
3081  -215682
3082    79355
3083   130471
3084   -67608
3085    61571
3086  -178482
3087    20948
3088   183645
3089   -97660
3090    52793
3091  -116892
3092   -64558
3093   234893
3094   -79861
3095   -15436
3096   -36427
3097  -112064
3098   222708
3099   -26182
3100   -75790
3101    11977
3102  -132793
3103   197896
3104    36740
3105  -145428
3106    52501
3107  -119596
3108   125243
3109   121718
3110  -184037
3111    33822
3112   -62655
3113    58880
3114   168912
3115  -186918
3116      241
3117    -5993
3118    -7776
3119   205786
3120  -160409
3121   -72209
3122    68954
3123   -48016
3124   185278
3125   -90645
3126  -144722
3127   104745
3128   -44148
3129   144206
3130   -25049
3131  -199964
3132   121388
3133   -17426
3134    78548
3135    50950
3136  -235876
3137    94660
3138    52812
3139     4081
3140    90785
3141  -217231
3142    34954
3143   114166
3144   -38331
3145   101444
3146  -182813
3147   -32605
3148   177715
3149   -67466
3150    77090
3151  -109305
3152  -111888
3153   210471
3154   -40110
3155    15251
3156   -41328
3157  -154464
3158   203075
3159     6709
3160   -45617
3161    15596
3162  -176698
3163   166495
3164    81661
3165  -112523
3166    43857
3167  -151822
3168    94967
3169   152966
3170  -143672
3171    29211
3172  -100217
3173    25920
3174   202048
3175  -146608
3176   -10087
3177   -32844
3178   -41584
3179   226249
3180  -107197
3181   -81597
3182    32417
3183   -71048
3184   202237
3185   -47011
3186  -145761
3187    71280
3188   -72604
3189   156430
3190    27900
3191  -201319
3192    81481
3193   -33365
3194    85247
3195    94964
3196  -222558
3197    50472
3198    27976
3199    20987
3200   133379
3201  -208376
3202    -6854
3203    92125
3204   -26904
3205   139633
3206  -163100
3207   -80708
3208   149500
3209   -43884
3210   108676
3211   -92828
3212  -149962
3213   174246
3214   -18572
3215    52515
3216   -23343
3217  -192019
3218   164966
3219    32538
3220   -11381
3221    31432
3222  -204526
3223   122130
3224    99780
3225   -71426
3226    56889
3227  -177848
3228    49727
3229   168276
3230  -103213
3231    39379
3232  -122198
3233   -19213
3234   211020
3235  -100369
3236    -1108
3237   -55062
3238   -79413
3239   229911
3240   -60352
3241   -68875
3242    10640
3243  -108133
3244   202414
3245     4871
3246  -132775
3247    46702
3248  -104537
3249   150739
3250    75405
3251  -182577
3252    50883
3253   -65558
3254    79798
3255   140420
3256  -198940
3257    15441
3258    -2921
3259    14822
3260   175809
3261  -177214
3262   -41755
3263    59278
3264   -29660
3265   178291
3266  -126993
3267  -114596
3268   112421
3269   -43476
3270   140034
3271   -54157
3272  -176644
3273   130243
3274   -17397
3275    83329
3276    11774
3277  -213014
3278   118165
3279    33014
3280    15784
3281    64162
3282  -218769
3283    71186
3284   101597
3285   -40331
3286    83811
3287  -184478
3288      673
3289   162310
3290   -65461
3291    65572
3292  -128777
3293   -64619
3294   202319
3295   -60550
3296    24270
3297   -59477
3298  -124521
3299   212792
3300   -15607
3301   -43761
3302      482
3303  -147548
3304   178651
3305    46746
3306  -101798
3307    30757
3308  -143041
3309   126090
3310   115921
3311  -147705
3312    35691
3313   -99546
3314    53944
3315   177488
3316  -156255
3317     -328
3318   -36958
3319    -7751
3320   204249
3321  -131583
3322   -56712
3323    24578
3324   -51502
3325   200312
3326   -79887
3327  -127410
3328    74436
3329   -60630
3330   157303
3331    -9406
3332  -183822
3333    88387
3334   -34054
3335    99200
3336    56069
3337  -216262
3338    74997
3339    20035
3340    31669
3341   105226
3342  -212123
3343    23581
3344    85101
3345   -19852
3346   119808
3347  -175297
3348   -44421
3349   141240
3350   -42406
3351   100789
3352  -117548
3353  -111315
3354   177015
3355   -34111
3356    53985
3357   -47149
3358  -166096
3359   177241
3360    12147
3361   -10972
3362     8117
3363  -182444
3364   142126
3365    71650
3366   -65870
3367    39211
3368  -171463
3369    87741
3370   139153
3371  -107798
3372    41298
3373  -122830
3374    15723
3375   193958
3376  -111654
3377     1888
3378   -59657
3379   -42242
3380   211732
3381   -86709
3382   -51672
3383    -3718
3384   -85214
3385   204849
3386   -34478
3387  -122189
3388    45311
3389   -87762
3390   156541
3391    38670
3392  -168550
3393    55260
3394   -58596
3395   102261
3396   101600
3397  -198465
3398    39832
3399    -5987
3400    32805
3401   148525
3402  -189141
3403   -17687
3404    56506
3405   -15367
3406   153108
3407  -150215
3408   -80399
3409   107018
3410   -38667
3411   134769
3412   -89014
3413  -147189
3414   141271
3415   -23602
3416    82085
3417   -15581
3418  -189730
3419   134151
3420    22791
3421    22194
3422    34310
3423  -203762
3424   102208
3425    78996
3426   -36970
3427    65814
3428  -187570
3429    38000
3430   147052
3431   -73031
3432    56468
3433  -134509
3434   -28898
3435   189563
3436   -72473
3437    21039
3438   -74831
3439   -85065
3440   208998
3441   -45151
3442   -35094
3443   -13191
3444  -123597
3445   193405
3446    13674
3447  -100114
3448    26398
3449  -120111
3450   143380
3451    80448
3452  -141909
3453    35128
3454   -94675
3455    85474
3456   141861
3457  -166827
3458    14748
3459   -37819
3460    14887
3461   179952
3462  -150429
3463   -39947
3464    22015
3465   -27074
3466   181858
3467  -110108
3468   -99512
3469    71452
3470   -48391
3471   159275
3472   -46443
3473  -161951
3474   100584
3475   -29008
3476   102380
3477    21594
3478  -197257
3479    89442
3480    13337
3481    44760
3482    68983
3483  -211096
3484    56038
3485    72023
3486   -16192
3487    98802
3488  -183923
3489   -11598
3490   133930
3491   -41990
3492    85117
3493  -131843
3494   -72406
3495   171440
3496   -43844
3497    52633
3498   -69975
3499  -133063
3500   186827
3501    -9304
3502    -8149
3503    -9099
3504  -160083
3505   160941
3506    48151
3507   -64914
3508    26296
3509  -156182
3510   113953
3511   109714
3512  -107260
3513    36673
3514  -123261
3515    48764
3516   168206
3517  -126174
3518     8841
3519   -64950
3520   -14445
3521   196924
3522  -105945
3523   -41431
3524    -6765
3525   -55742
3526   197908
3527   -63184
3528  -101490
3529    42330
3530   -72107
3531   167700
3532     1338
3533  -159208
3534    63372
3535   -52391
3536   110659
3537    64650
3538  -189748
3539    51143
3540    -9576
3541    52541
3542   112540
3543  -195764
3544    13030
3545    49792
3546    -4327
3547   134829
3548  -163340
3549   -51129
3550   103821
3551   -28231
3552   120461
3553  -112331
3554  -110452
3555   140491
3556   -28660
3557    83153
3558   -47040
3559  -165463
3560   147731
3561     7614
3562    21864
3563     9344
3564  -185148
3565   119955
3566    62033
3567   -30865
3568    42408
3569  -178263
3570    74213
3571   122884
3572   -74125
3573    50811
3574  -140043
3575     5761
3576   176457
3577   -86105
3578    20098
3579   -82078
3580   -51303
3581   199444
3582   -65389
3583   -27388
3584   -26032
3585   -94842
3586   196862
3587   -18461
3588   -89454
3589    23067
3590  -105475
3591   159416
3592    46044
3593  -138127
3594    39110
3595   -83861
3596   102804
3597   107621
3598  -167365
3599    27131
3600   -39862
3601    40474
3602   152649
3603  -165829
3604   -16186
3605    18580
3606   -10833
3607   166546
3608  -131565
3609   -74944
3610    70386
3611   -34606
3612   150473
3613   -75998
3614  -133562
3615   105015
3616   -29815
3617   106994
3618   -12882
3619  -181563
3620   106308
3621     6503
3622    48824
3623    40590
3624  -197831
3625    78351
3626    58794
3627    -5849
3628    73069
3629  -186951
3630    25750
3631   118820
3632   -44663
3633    74686
3634  -142866
3635   -39564
3636   165060
3637   -49274
3638    45647
3639   -86374
3640   -94428
3641   185489
3642   -30069
3643    -1967
3644   -27605
3645  -135551
3646   175070
3647    19536
3648   -62497
3649    15618
3650  -138999
3651   133449
3652    79718
3653  -107484
3654    31400
3655  -117207
3656    76799
3657   140224
3658  -132819
3659    16036
3660   -67047
3661    16521
3662   178058
3663  -126041
3664   -25063
3665    -9643
3666   -33608
3667   189107
3668   -90945
3669   -85145
3670    41804
3671   -55252
3672   166175
3673   -32985
3674  -141464
3675    68933
3676   -46997
3677   120756
3678    28000
3679  -182374
3680    69913
3681   -11269
3682    62643
3683    84048
3684  -195347
3685    35547
3686    44681
3687     8881
3688   110596
3689  -175218
3690   -17074
3691    95994
3692   -25939
3693   110765
3694  -132910
3695   -80931
3696   141079
3697   -32089
3698    76993
3699   -70200
3700  -133486
3701   153844
3702    -6848
3703    29235
3704   -15370
3705  -166099
3706   141840
3707    40300
3708   -29507
3709    27274
3710  -167746
3711    97799
3712   101151
3713   -74349
3714    38451
3715  -137729
3716    40839
3717   152514
3718   -93766
3719    23619
3720   -91096
3721   -19816
3722   190442
3723   -87199
3724   -20896
3725   -30385
3726   -66523
3727   191581
3728   -44576
3729   -77135
3730    13506
3731   -84424
3732   168787
3733     9032
3734  -129035
3735    43361
3736   -77911
3737   120170
3738    75442
3739  -167029
3740    37956
3741   -36987
3742    58876
3743   122589
3744  -171770
3745     3669
3746    13487
3747     9587
3748   146875
3749  -152638
3750   -46206
3751    69904
3752   -29485
3753   142735
3754  -101643
3755  -111639
3756   107852
3757   -27523
3758   104022
3759   -44490
3760  -155986
3761   119258
3762    -5528
3763    56166
3764    14246
3765  -189483
3766   103881
3767    47226
3768    -5153
3769    53000
3770  -180744
3771    54461
3772   103309
3773   -41612
3774    61047
3775  -152683
3776     -402
3777   153023
3778   -65026
3779    46310
3780   -99020
3781   -67291
3782   184461
3783   -46725
3784    -3305
3785   -41143
3786  -103961
3787   178997
3788    -7956
3789   -50578
3790     3518
3791  -125045
3792   156330
3793    50248
3794  -108268
3795    31833
3796  -107409
3797    97110
3798   111333
3799  -134212
3800    19152
3801   -67925
3802    44603
3803   151265
3804  -141654
3805    -8217
3806   -16167
3807   -12158
3808   177101
3809  -115791
3810   -66260
3811    41040
3812   -40324
3813   160570
3814   -62327
3815  -120722
3816    71864
3817   -40662
3818   128675
3819    -6473
3820  -168693
3821    85986
3822   -15742
3823    70728
3824    54739
3825  -191364
3826    57945
3827    37101
3828    17849
3829    85479
3830  -181023
3831    14868
3832    87774
3833   -23204
3834    99103
3835  -149197
3836   -48142
3837   138880
3838   -39829
3839    73004
3840   -89566
3841  -105477
3842   159614
3843   -20417
3844    28838
3845   -35390
3846  -141024
3847   158019
3848    16187
3849   -24138
3850    13682
3851  -158183
3852   123813
3853    78508
3854   -78094
3855    32143
3856  -133283
3857    68476
3858   129955
3859  -101073
3860    23514
3861   -96075
3862    11987
3863   174132
3864  -107091
3865    -8496
3866   -37171
3867   -43729
3868   188469
3869   -70513
3870   -65733
3871    11915
3872   -65076
3873   171559
3874   -23100
3875  -114662
3876    45224
3877   -69721
3878   133444
3879    40345
3880  -162922
3881    51832
3882   -37313
3883    73890
3884    93374
3885  -174847
3886    23711
3887     9171
3888    23009
3889   124633
3890  -165458
3891   -19295
3892    63842
3893   -20373
3894   131582
3895  -124622
3896   -81614
3897   109867
3898   -29908
3899   102334
3900   -68936
3901  -132171
3902   128330
3903   -13773
3904    58621
3905   -12319
3906  -169632
3907   123609
3908    28809
3909     -228
3910    34701
3911  -175981
3912    83725
3913    86886
3914   -44459
3915    50440
3916  -153489
3917    30170
3918   136357
3919   -70707
3920    43807
3921  -109351
3922   -30768
3923   178419
3924   -67951
3925     4063
3926   -49659
3927   -81783
3928   183713
3929   -32597
3930   -46129
3931    -3700
3932  -104562
3933   167855
3934    17036
3935   -99082
3936    31476
3937  -103785
3938   120824
3939    81020
3940  -140223
3941    32383
3942   -66212
3943    62729
3944   127832
3945  -150093
3946     6921
3947   -19470
3948    10647
3949   158514
3950  -137524
3951   -41302
3952    38495
3953   -30388
3954   156634
3955   -90985
3956  -101187
3957    78248
3958   -35497
3959   126372
3960   -37543
3961  -148460
3962    95734
3963   -20492
3964    79912
3965    23758
3966  -184367
3967    84846
3968    26116
3969    21692
3970    64869
3971  -182127
3972    41537
3973    78685
3974   -19820
3975    81279
3976  -158357
3977   -11641
3978   129829
3979   -46884
3980    70662
3981  -108402
3982   -75149
3983   163446
3984   -38421
3985    28554
3986   -50799
3987  -116459
3988   166159
3989    -5363
3990   -20181
3991    -2098
3992  -141150
3993   146885
3994    48457
3995   -76302
3996    29677
3997  -130203
3998    94270
3999   107688
4000  -109958
4001    26984
4002   -94320
4003    40358
4004   153385
4005  -121356
4006     2599
4007   -44635
4008   -16746
4009   180835
4010  -100141
4011   -49415
4012    13010
4013   -52250
4014   171922
4015   -52359
4016  -102467
4017    47832
4018   -58932
4019   142644
4020     4361
4021  -152476
4022    65904
4023   -39805
4024    87365
4025    65070
4026  -179453
4027    46448
4028     6959
4029    33191
4030   102062
4031  -174566
4032     7621
4033    57796
4034   -11341
4035   118722
4036  -145797
4037   -50465
4038   110919
4039   -33692
4040    98809
4041   -91237
4042  -107482
4043   135823
4044   -22146
4045    59665
4046   -37328
4047  -147360
4048   139858
4049     9730
4050     4995
4051    15815
4052  -168283
4053   111073
4054    67778
4055   -47009
4056    39497
4057  -151843
4058    60287
4059   120326
4060   -76468
4061    40488
4062  -118364
4063     2105
4064   166424
4065   -86342
4066    10027
4067   -60750
4068   -54653
4069   184634
4070   -57814
4071   -39204
4072    -9959
4073   -84636
4074   174194
4075   -13343
4076   -90901
4077    30554
4078   -93007
4079   138689
4080    47871
4081  -139484
4082    43053
4083   -66393
4084    81285
4085   101700
4086  -158564
4087    23261
4088   -23411
4089    28586
4090   138481
4091  -155407
4092   -16647
4093    34917
4094   -17970
4095   148906
4096  -117666
4097   -76573
4098    80906
4099   -34540
4100   126533
4101   -66121
4102  -129467
4103   106754
4104   -25041
4105    83965
4106    -6275
4107  -170930
4108   105920
4109    13288
4110    26752
4111    43852
4112  -181468
4113    70788
4114    65772
4115   -19089
4116    67472
4117  -164387
4118    20978
4119   117784
4120   -52538
4121    66871
4122  -121906
4123   -42178
4124   160685
4125   -53779
4126    32275
4127   -65430
4128   -91406
4129   173028
4130   -27071
4131   -15734
4132   -13986
4133  -122687
4134   160548
4135    20655
4136   -71658
4137    24453
4138  -122465
4139   118316
4140    79032
4141  -113516
4142    31917
4143   -93974
4144    63667
4145   130430
4146  -132211
4147    14685
4148   -47886
4149     6783
4150   166649
4151  -122247
4152   -31439
4153     8591
4154   -34529
4155   168718
4156   -82951
4157   -86124
4158    50703
4159   -52755
4160   146356
4161   -28673
4162  -139685
4163    76372
4164   -41617
4165    96827
4166    34386
4167  -173892
4168    68444
4169       49
4170    43006
4171    79242
4172  -179744
4173    35848
4174    50829
4175    -6105
4176   103439
4177  -161099
4178   -18270
4179   105560
4180   -37476
4181    93876
4182  -112620
4183   -79372
4184   140326
4185   -34690
4186    59719
4187   -57649
4188  -125831
4189   153461
4190    -8605
4191    10150
4192    -1440
4193  -153892
4194   134480
4195    45160
4196   -45657
4197    31352
4198  -147662
4199    89233
4200    98967
4201   -84439
4202    38680
4203  -120224
4204    32864
4205   149876
4206  -101504
4207    18015
4208   -67393
4209   -25369
4210   179245
4211   -83169
4212   -28014
4213   -13791
4214   -63821
4215   177886
4216   -43907
4217   -80952
4218    29071
4219   -82444
4220   149099
4221    14389
4222  -133781
4223    51146
4224   -63821
4225    97216
4226    71368
4227  -160907
4228    41156
4229   -24427
4230    45032
4231   116859
4232  -166574
4233     8087
4234    30284
4235    -5998
4236   135474
4237  -139318
4238   -50374
4239    81654
4240   -31772
4241   121106
4242   -91618
4243  -105244
4244   113425
4245   -31321
4246    88048
4247   -34027
4248  -153474
4249   123305
4250     -410
4251    33306
4252    21549
4253  -173851
4254    97629
4255    50193
4256   -17187
4257    52466
4258  -166620
4259    52542
4260   104450
4261   -57660
4262    60097
4263  -133687
4264    -9435
4265   152707
4266   -69525
4267    34505
4268   -77873
4269   -63509
4270   174754
4271   -50443
4272    -8521
4273   -24188
4274  -102258
4275   174322
4276    -7879
4277   -64854
4278    21249
4279  -112991
4280   138060
4281    51415
4282  -113308
4283    36237
4284   -92252
4285    86824
4286   104433
4287  -139760
4288    27276
4289   -52339
4290    28930
4291   148475
4292  -141460
4293   -12366
4294     5575
4295   -18441
4296   159594
4297  -107580
4298   -65624
4299    51804
4300   -42436
4301   147084
4302   -59162
4303  -120923
4304    85148
4305   -40746
4306   105276
4307     4171
4308  -164591
4309    87043
4310    -7531
4311    50371
4312    53314
4313  -179607
4314    61235
4315    40345
4316      227
4317    85820
4318  -169121
4319    12622
4320    96913
4321   -38586
4322    86963
4323  -127695
4324   -47565
4325   138887
4326   -45326
4327    60107
4328   -75819
4329   -99760
4330   160801
4331   -27563
4332    14610
4333   -18317
4334  -135740
4335   152031
4336    18821
4337   -42235
4338    21475
4339  -140059
4340   114108
4341    74154
4342   -85987
4343    38213
4344  -120000
4345    60947
4346   129872
4347  -112817
4348    25242
4349   -73804
4350      334
4351   167701
4352  -104433
4353   -14321
4354   -19502
4355   -44493
4356   175791
4357   -73127
4358   -66329
4359    29019
4360   -69035
4361   157286
4362   -17467
4363  -120824
4364    58544
4365   -60444
4366   111486
4367    41151
4368  -158571
4369    57505
4370   -27898
4371    57321
4372    89859
4373  -171792
4374    30306
4375    23197
4376     4098
4377   118759
4378  -154700
4379   -21633
4380    77226
4381   -27863
4382   115431
4383  -113236
4384   -77979
4385   116904
4386   -36090
4387    87192
4388   -57957
4389  -130620
4390   134382
4391   -13295
4392    37360
4393    -1871
4394  -160782
4395   119350
4396    31875
4397   -15730
4398    37968
4399  -162826
4400    80394
4401    86961
4402   -59835
4403    52569
4404  -135674
4405    22387
4406   139038
4407   -78580
4408    36714
4409   -86486
4410   -34054
4411   170019
4412   -71348
4413    -1520
4414   -33653
4415   -79403
4416   175810
4417   -35902
4418   -56477
4419    16107
4420   -98246
4421   151228
4422    19833
4423  -107546
4424    40366
4425   -88241
4426   106076
4427    76961
4428  -143317
4429    39239
4430   -52964
4431    48736
4432   124985
4433  -152464
4434     7391
4435      516
4436    -2714
4437   147773
4438  -130329
4439   -43242
4440    51569
4441   -34869
4442   141907
4443   -85326
4444  -100353
4445    89205
4446   -39703
4447   108603
4448   -26424
4449  -147517
4450   101595
4451   -15562
4452    58794
4453    28129
4454  -172536
4455    84376
4456    29814
4457     3881
4458    66797
4459  -170195
4460    41288
4461    85056
4462   -37774
4463    76736
4464  -139040
4465   -15732
4466   131767
4467   -54328
4468    58439
4469   -89754
4470   -71236
4471   161523
4472   -42918
4473    16979
4474   -33448
4475  -112516
4476   161162
4477    -4618
4478   -36767
4479    10463
4480  -127405
4481   133700
4482    47969
4483   -84905
4484    34450
4485  -115169
4486    85029
4487   105286
4488  -117531
4489    30237
4490   -75478
4491    26263
4492   149147
4493  -120308
4494    -1205
4495   -24041
4496   -22267
4497   167312
4498   -96396
4499   -49788
4500    27244
4501   -54997
4502   157446
4503   -46601
4504  -106262
4505    61782
4506   -56826
4507   118944
4508     9677
4509  -149134
4510    70681
4511   -31134
4512    68897
4513    63588
4514  -171894
4515    52093
4516    17067
4517    14035
4518    98532
4519  -164152
4520     6765
4521    70028
4522   -24039
4523   104681
4524  -129392
4525   -48650
4526   114829
4527   -39899
4528    84357
4529   -79264
4530  -104366
4531   140576
4532   -25461
4533    39451
4534   -22441
4535  -141408
4536   134850
4537    13542
4538   -10805
4539    21375
4540  -153105
4541   104077
4542    66161
4543   -59284
4544    44461
4545  -135357
4546    52189
4547   120853
4548   -87361
4549    36487
4550   -93220
4551    -6802
4552   157067
4553   -86286
4554     5446
4555   -42505
4556   -53890
4557   173533
4558   -60752
4559   -45617
4560    10162
4561   -81821
4562   157126
4563    -8777
4564   -98741
4565    40134
4566   -78979
4567   118988
4568    46050
4569  -138654
4570    47759
4571   -52472
4572    66329
4573    98587
4574  -158381
4575    24347
4576    -2859
4577    12442
4578   127269
4579  -144110
4580   -20880
4581    47334
4582   -23534
4583   132230
4584  -108020
4585   -74836
4586    90336
4587   -38643
4588   108374
4589   -52217
4590  -128424
4591   110443
4592   -20716
4593    61972
4594     1518
4595  -158749
4596   102443
4597    15872
4598    11615
4599    45669
4600  -167431
4601    68625
4602    70164
4603   -36594
4604    65559
4605  -142919
4606    13424
4607   120167
4608   -57873
4609    54362
4610  -101800
4611   -39846
4612   154483
4613   -58903
4614    21805
4615   -47327
4616   -89630
4617   166665
4618   -25387
4619   -32860
4620      964
4621  -109058
4622   144305
4623    22418
4624   -78826
4625    29943
4626  -107023
4627   107490
4628    77990
4629  -118573
4630    35307
4631   -74942
4632    48333
4633   126956
4634  -128732
4635     8105
4636   -28511
4637     -629
4638   150303
4639  -114112
4640   -31966
4641    21426
4642   -39903
4643   153399
4644   -73373
4645   -88368
4646    63813
4647   -49238
4648   121102
4649   -17853
4650  -133639
4651    77382
4652   -30597
4653    78225
4654    33932
4655  -163544
4656    70388
4657     8009
4658    23032
4659    76996
4660  -166604
4661    30250
4662    61738
4663   -18308
4664    88252
4665  -139686
4666   -19931
4667   106537
4668   -39681
4669    80160
4670   -96990
4671   -76285
4672   141043
4673   -36460
4674    41016
4675   -40357
4676  -119746
4677   143067
4678    -1959
4679    -7760
4680     4462
4681  -137040
4682   123485
4683    43276
4684   -54836
4685    35720
4686  -131983
4687    76343
4688   100957
4689   -90296
4690    35121
4691   -94645
4692    20698
4693   140639
4694   -96559
4695    12027
4696   -49325
4697   -27801
4698   164427
4699   -80120
4700   -32354
4701     3505
4702   -63844
4703   158244
4704   -34961
4705   -86600
4706    37978
4707   -68170
4708   126619
4709    16129
4710  -128418
4711    51913
4712   -51541
4713    80325
4714    69711
4715  -156284
4716    39516
4717    -6697
4718    26918
4719   105994
4720  -150430
4721       28
4722    41231
4723   -11787
4724   117425
4725  -125571
4726   -48826
4727    86788
4728   -34207
4729   103645
4730   -74555
4731  -103756
4732   114333
4733   -24347
4734    62816
4735   -20889
4736  -139173
4737   112854
4738     5208
4739    17078
4740    23684
4741  -156795
4742    90046
4743    53483
4744   -32776
4745    50605
4746  -142035
4747    39997
4748   105271
4749   -60617
4750    47001
4751  -107389
4752   -11656
4753   142742
4754   -67718
4755    23772
4756   -58675
4757   -61512
4758   163230
4759   -46008
4760   -23233
4761    -9121
4762   -90386
4763   151080
4764    -1696
4765   -72206
4766    23267
4767   -94560
4768   119781
4769    49297
4770  -114685
4771    37670
4772   -72840
4773    68930
4774   101109
4775  -134171
4776    19613
4777   -29515
4778    18464
4779   132714
4780  -126009
4781   -16953
4782    17399
4783   -22006
4784   141474
4785   -96692
4786   -67390
4787    61256
4788   -40989
4789   120568
4790   -44848
4791  -116415
4792    82865
4793   -29746
4794    80937
4795     7042
4796  -149989
4797    81926
4798     1783
4799    32373
4800    51649
4801  -162528
4802    52158
4803    50810
4804   -13169
4805    72987
4806  -144067
4807     5491
4808    97352
4809   -38952
4810    69162
4811  -108084
4812   -46548
4813   135214
4814   -43374
4815    41461
4816   -56681
4817   -93572
4818   147886
4819   -18291
4820    -4744
4821   -10338
4822  -117427
4823   133592
4824    24099
4825   -51483
4826    23130
4827  -120358
4828    97787
4829    75550
4830   -89249
4831    32925
4832   -92858
4833    45327
4834   120627
4835  -103028
4836    15018
4837   -52167
4838    -4130
4839   148393
4840   -94660
4841   -21662
4842    -3197
4843   -42928
4844   152839
4845   -59952
4846   -71902
4847    37340
4848   -55619
4849   129480
4850   -11289
4851  -117125
4852    56484
4853   -45660
4854    89385
4855    40463
4856  -148428
4857    52663
4858   -11246
4859    38942
4860    82766
4861  -152852
4862    20390
4863    35960
4864    -2220
4865   100234
4866  -134422
4867   -24832
4868    80755
4869   -29133
4870    94502
4871   -94069
4872   -77312
4873   114161
4874   -29646
4875    63189
4876   -42371
4877  -118476
4878   120688
4879    -4511
4880    18908
4881     2983
4882  -140210
4883   104218
4884    36267
4885   -27417
4886    36105
4887  -136504
4888    64594
4889    88119
4890   -62089
4891    40635
4892  -108457
4893    15350
4894   128063
4895   -73646
4896    23563
4897   -66208
4898   -34992
4899   154615
4900   -61914
4901   -16593
4902   -17092
4903   -68710
4904   151977
4905   -24627
4906   -63161
4907    17950
4908   -79779
4909   128580
4910    23505
4911  -106730
4912    38003
4913   -65848
4914    84218
4915    73775
4916  -132686
4917    27891
4918   -30684
4919    34799
4920   109306
4921  -133940
4922    -1461
4923    13359
4924    -5638
4925   125885
4926  -112324
4927   -47769
4928    58605
4929   -30263
4930   115085
4931   -67149
4932   -96013
4933    84607
4934   -28398
4935    83258
4936   -17972
4937  -133212
4938    91333
4939    -4674
4940    37641
4941    28192
4942  -151462
4943    71074
4944    39268
4945    -8079
4946    55257
4947  -143138
4948    30919
4949    86352
4950   -38615
4951    59537
4952  -115334
4953   -18380
4954   125789
4955   -49341
4956    37578
4957   -68937
4958   -66952
4959   145400
4960   -32079
4961    -1010
4962   -24350
4963   -96584
4964   139958
4965     3250
4966   -45146
4967    13194
4968  -106019
4969   111488
4970    52256
4971   -86325
4972    28510
4973   -87680
4974    66309
4975    96825
4976  -106924
4977    19162
4978   -52235
4979    18194
4980   130845
4981  -105910
4982   -11135
4983    -7133
4984   -23164
4985   142299
4986   -78492
4987   -57578
4988    34669
4989   -42706
4990   125842
4991   -36516
4992  -101783
4993    58169
4994   -39965
4995    95332
4996    13396
4997  -138020
4998    62465
4999   -12001
5000    48277
5001    56834
5002  -149530
5003    37491
5004    29626
5005     7291
5006    80206
5007  -140333
5008     -928
5009    74216
5010   -24210
5011    83676
5012  -107234
5013   -51509
5014   110587
5015   -31149
5016    58341
5017   -60357
5018   -93362
5019   123308
5020   -14253
5021    21701
5022   -16308
5023  -122082
5024   117559
5025    21493
5026   -24389
5027    21502
5028  -126161
5029    84746
5030    68994
5031   -60890
5032    31980
5033  -106111
5034    39498
5035   109928
5036   -80165
5037    22952
5038   -71112
5039    -8451
5040   141621
5041   -75818
5042   -10303
5043   -22969
5044   -47128
5045   146896
5046   -44866
5047   -54337
5048    12977
5049   -62852
5050   131874
5051    -2902
5052   -97203
5053    37980
5054   -59468
5055    94839
5056    48126
5057  -129332
5058    35452
5059   -28485
5060    48947
5061    85461
5062  -135561
5063    12277
5064    10097
5065     8689
5066   107975
5067  -122429
5068   -25993
5069    55255
5070   -21804
5071   104912
5072   -85437
5073   -75333
5074    85665
5075   -25623
5076    79550
5077   -40253
5078  -112472
5079    97633
5080    -9825
5081    42119
5082     5104
5083  -138637
5084    87061
5085    29121
5086    -4006
5087    38304
5088  -137510
5089    51465
5090    72842
5091   -36130
5092    46220
5093  -117330
5094     8569
5095   113457
5096   -54342
5097    35455
5098   -77369
5099   -41540
5100   140744
5101   -44433
5102      130
5103   -32836
5104   -73566
5105   141159
5106   -15483
5107   -39429
5108     2578
5109   -90560
5110   123777
5111    27749
5112   -82553
5113    26949
5114   -80881
5115    80870
5116    75287
5117  -106142
5118    20878
5119   -50834
5120    37803
5121   109648
5122  -113319
5123      785
5124   -11015
5125    -5600
5126   130022
5127   -96185
5128   -41911
5129    32255
5130   -30464
5131   120663
5132   -55607
5133   -85570
5134    58001
5135   -32112
5136    96598
5137   -12242
5138  -124310
5139    70450
5140   -15336
5141    54525
5142    33957
5143  -144095
5144    52385
5145    25698
5146    12653
5147    59922
5148  -138609
5149    18948
5150    65543
5151   -18684
5152    70640
5153  -116831
5154   -24838
5155   105933
5156   -34493
5157    54050
5158   -72095
5159   -70680
5160   124536
5161   -22038
5162    20405
5163   -30915
5164   -99821
5165   123919
5166     4440
5167   -19407
5168     8207
5169  -114611
5170   100403
5171    49600
5172   -60974
5173    26102
5174   -99227
5175    59274
5176    91897
5177   -80353
5178    21320
5179   -71759
5180    16683
5181   126068
5182   -87104
5183    -1979
5184   -27599
5185   -27329
5186   140685
5187   -62168
5188   -45158
5189     9948
5190   -47278
5191   130186
5192   -26516
5193   -84556
5194    37416
5195   -51166
5196   103669
5197    20667
5198  -122730
5199    45648
5200   -27264
5201    59251
5202    63640
5203  -134904
5204    25567
5205     7294
5206    19847
5207    88179
5208  -130275
5209    -6005
5210    50102
5211   -14356
5212    95664
5213  -100731
5214   -53113
5215    86127
5216   -24436
5217    74230
5218   -58125
5219   -92358
5220   100659
5221   -13932
5222    42981
5223   -15812
5224  -121675
5225    99470
5226    15993
5227     -466
5228    22228
5229  -129733
5230    70663
5231    59544
5232   -36022
5233    36046
5234  -114182
5235    31506
5236    99898
5237   -56923
5238    33056
5239   -84050
5240   -14782
5241   132943
5242   -57393
5243     3698
5244   -39377
5245   -53625
5246   139757
5247   -31639
5248   -34762
5249    -3636
5250   -72676
5251   128281
5252     3434
5253   -74284
5254    24699
5255   -73911
5256    96828
5257    52025
5258  -108369
5259    27329
5260   -47891
5261    52061
5262    88502
5263  -116889
5264     9895
5265   -13653
5266    11853
5267   113600
5268  -109641
5269   -23472
5270    30037
5271   -21085
5272   114543
5273   -75939
5274   -70359
5275    62265
5276   -27076
5277    93211
5278   -34783
5279  -106653
5280    76427
5281   -16887
5282    60668
5283     9580
5284  -134982
5285    69589
5286    16661
5287    17556
5288    42836
5289  -136519
5290    39428
5291    57092
5292   -16095
5293    56362
5294  -120471
5295    -1068
5296    96384
5297   -36696
5298    49246
5299   -84729
5300   -47503
5301   123708
5302   -33242
5303    20526
5304   -41542
5305   -79982
5306   128179
5307    -9048
5308   -16868
5309    -4328
5310   -98397
5311   114268
5312    28075
5313   -57189
5314    21854
5315   -94323
5316    76755
5317    73577
5318   -84800
5319    20821
5320   -68438
5321    35233
5322   108311
5323   -94079
5324     4360
5325   -32617
5326    -6895
5327   130236
5328   -82052
5329   -32400
5330    10583
5331   -34870
5332   127329
5333   -45944
5334   -74267
5335    37981
5336   -40180
5337   105555
5338    -5778
5339  -110906
5340    51815
5341   -29065
5342    68493
5343    39882
5344  -134950
5345    40536
5346     6176
5347    25590
5348    69416
5349  -131581
5350    12179
5351    43609
5352    -5800
5353    82415
5354  -114347
5355   -27899
5356    82930
5357   -27042
5358    71915
5359   -73604
5360   -73469
5361   105671
5362   -19610
5363    40572
5364   -32036
5365  -102979
5366   107515
5367     2824
5368     4067
5369     5971
5370  -120533
5371    89584
5372    43142
5373   -37516
5374    28553
5375  -111089
5376    51423
5377    84767
5378   -59917
5379    27298
5380   -86069
5381     9868
5382   119413
5383   -68118
5384     9590
5385   -46297
5386   -32907
5387   137486
5388   -50185
5389   -29607
5390    -7117
5391   -57173
5392   130442
5393   -16220
5394   -66959
5395    20356
5396   -63973
5397   106511
5398    25798
5399  -103590
5400    33939
5401   -45943
5402    64560
5403    69375
5404  -120627
5405    20057
5406   -12924
5407    24643
5408    93777
5409  -117065
5410    -7355
5411    25597
5412   -10212
5413   105794
5414   -94841
5415   -50077
5416    63489
5417   -26054
5418    90282
5419   -53539
5420   -90952
5421    82215
5422   -17726
5423    61529
5424   -12250
5425  -120774
5426    83105
5427     5732
5428    21795
5429    27049
5430  -133591
5431    60725
5432    47949
5433   -15992
5434    44833
5435  -121218
5436    21873
5437    86268
5438   -38753
5439    45143
5440   -94046
5441   -21426
5442   119601
5443   -44665
5444    22926
5445   -51680
5446   -61168
5447   131144
5448   -25129
5449   -13969
5450   -13609
5451   -82030
5452   121696
5453     8246
5454   -52131
5455    16740
5456   -86719
5457    93391
5458    52245
5459   -87109
5460    24796
5461   -66161
5462    51926
5463    90795
5464  -100563
5465    12203
5466   -33432
5467    11532
5468   116933
5469   -94726
5470   -18150
5471     6638
5472   -22323
5473   123633
5474   -67488
5475   -61050
5476    40674
5477   -35021
5478   105933
5479   -27548
5480   -99147
5481    57461
5482   -27397
5483    74665
5484    15984
5485  -127517
5486    55877
5487     -122
5488    33371
5489    51271
5490  -134834
5491    30042
5492    39149
5493    -2360
5494    69003
5495  -119843
5496    -6229
5497    76902
5498   -26215
5499    66381
5500   -88120
5501   -50298
5502   106243
5503   -29019
5504    41511
5505   -45637
5506   -86894
5507   115112
5508    -9091
5509     5606
5510    -7367
5511  -107106
5512   104228
5513    24837
5514   -34775
5515    20665
5516  -107123
5517    71931
5518    68617
5519   -64114
5520    27057
5521   -85518
5522    30987
5523   105991
5524   -76356
5525    12774
5526   -51445
5527   -11355
5528   129698
5529   -68328
5530   -18945
5531   -10305
5532   -43258
5533   132483
5534   -38308
5535   -59569
5536    20805
5537   -53325
5538   112659
5539     1767
5540   -95949
5541    39100
5542   -45677
5543    77352
5544    45691
5545  -121753
5546    34147
5547   -15636
5548    34332
5549    78084
5550  -124066
5551    10007
5552    22884
5553     -795
5554    93877
5555  -108063
5556   -28494
5557    60648
5558   -22401
5559    86957
5560   -72580
5561   -71916
5562    86250
5563   -23304
5564    61373
5565   -30448
5566  -106044
5567    92784
5568    -2115
5569    24350
5570     8509
5571  -124677
5572    78122
5573    33546
5574   -14125
5575    35009
5576  -121828
5577    45524
5578    74971
5579   -43033
5580    39930
5581   -97656
5582     2742
5583   110296
5584   -53219
5585    23789
5586   -60761
5587   -39090
5588   130723
5589   -42210
5590    -8527
5591   -20124
5592   -68191
5593   127788
5594   -11123
5595   -48261
5596    12633
5597   -77042
5598   106496
5599    29446
5600   -84104
5601    28705
5602   -65520
5603    68893
5604    70298
5605  -105920
5606    21745
5607   -34825
5608    25879
5609   102045
5610  -105332
5611    -5045
5612     3053
5613    -8595
5614   113735
5615   -86477
5616   -43721
5617    40518
5618   -29150
5619   105271
5620   -49006
5621   -85973
5622    64203
5623   -27601
5624    78000
5625    -5913
5626  -118012
5627    67936
5628    -6245
5629    39317
5630    32283
5631  -132564
5632    50325
5633    30832
5634     1437
5635    56427
5636  -125518
5637    15748
5638    69824
5639   -27050
5640    59647
5641   -98296
5642   -27050
5643   103678
5644   -34570
5645    41720
5646   -59233
5647   -66889
5648   119539
5649   -22929
5650     7628
5651   -18442
5652   -93158
5653   115056
5654     7698
5655   -31698
5656    13385
5657   -99497
5658    89266
5659    49446
5660   -64663
5661    27147
5662   -85458
5663    50556
5664    90221
5665   -84918
5666    18525
5667   -53272
5668     7012
5669   118873
5670   -81258
5671    -9653
5672   -14350
5673   -27076
5674   128876
5675   -58811
5676   -47613
5677    21126
5678   -45565
5679   115737
5680   -20984
5681   -87137
5682    43868
5683   -41972
5684    84732
5685    22133
5686  -117133
5687    45139
5688   -19325
5689    45179
5690    59460
5691  -128259
5692    27549
5693    16285
5694     6243
5695    81480
5696  -118181
5697    -9053
5698    57103
5699   -20234
5700    81083
5701   -87968
5702   -50849
5703    88293
5704   -27324
5705    62351
5706   -47886
5707   -89850
5708   101703
5709   -13164
5710    27207
5711    -5618
5712  -114742
5713    93505
5714    20156
5715   -12526
5716    23413
5717  -118443
5718    64656
5719    60183
5720   -43369
5721    36027
5722  -100857
5723    24518
5724   100154
5725   -61498
5726    25833
5727   -66260
5728   -18715
5729   125116
5730   -56055
5731    -2802
5732   -27201
5733   -51977
5734   130344
5735   -32514
5736   -40245
5737     8451
5738   -68508
5739   115401
5740     6778
5741   -80214
5742    31541
5743   -61752
5744    80544
5745    49169
5746  -105886
5747    31076
5748   -37274
5749    40900
5750    85063
5751  -115798
5752    10868
5753     1550
5754      999
5755   104343
5756  -100737
5757   -27021
5758    39020
5759   -22488
5760   101161
5761   -69166
5762   -67853
5763    67939
5764   -29111
5765    80067
5766   -26580
5767  -106402
5768    78293
5769   -12402
5770    43504
5771    14226
5772  -125860
5773    66686
5774    20135
5775     4915
5776    43472
5777  -127325
5778    38626
5779    60850
5780   -27804
5781    54282
5782  -105291
5783    -4490
5784    97826
5785   -42439
5786    40265
5787   -69091
5788   -45456
5789   119484
5790   -35308
5791    11742
5792   -29046
5793   -76646
5794   122333
5795   -10327
5796   -27533
5797     6560
5798   -91284
5799   103635
5800    29945
5801   -64326
5802    25557
5803   -81735
5804    68375
5805    71397
5806   -88566
5807    23974
5808   -56924
5809    25748
5810   105521
5811   -94578
5812     1840
5813   -17560
5814   -13199
5815   120975
5816   -76264
5817   -35571
5818    19579
5819   -35521
5820   117021
5821   -42968
5822   -75873
5823    47605
5824   -39913
5825    91283
5826      653
5827  -111014
5828    55705
5829   -20669
5830    52437
5831    39733
5832  -127280
5833    42748
5834    11344
5835    13114
5836    66799
5837  -125352
5838    13191
5839    51743
5840   -19193
5841    74865
5842   -99673
5843   -30041
5844    86333
5845   -29677
5846    58813
5847   -63678
5848   -69680
5849   106333
5850   -23563
5851    29987
5852   -21763
5853  -100593
5854   106680
5855     5189
5856   -10431
5857    13360
5858  -110149
5859    82074
5860    45249
5861   -44717
5862    29900
5863  -100078
5864    47194
5865    85004
5866   -67132
5867    27552
5868   -71038
5869     1949
5870   116948
5871   -68829
5872     2946
5873   -30967
5874   -34442
5875   128409
5876   -49599
5877   -32217
5878     5151
5879   -56498
5880   120496
5881   -15724
5882   -72998
5883    32680
5884   -57709
5885    90742
5886    27827
5887  -104706
5888    37299
5889   -36312
5890    52411
5891    64017
5892  -118770
5893    24259
5894    -4616
5895    12487
5896    91070
5897  -113158
5898    -8802
5899    37346
5900   -17001
5901    94445
5902   -83479
5903   -50704
5904    67966
5905   -26494
5906    78877
5907   -47251
5908   -88632
5909    86115
5910   -18767
5911    48102
5912    -3610
5913  -117693
5914    81060
5915    11295
5916     6366
5917    28703
5918  -122487
5919    56868
5920    49073
5921   -25328
5922    44673
5923  -111070
5924    19694
5925    88747
5926   -48536
5927    40444
5928   -76922
5929   -24362
5930   116867
5931   -46511
5932    13481
5933   -39066
5934   -57630
5935   124337
5936   -28164
5937   -20615
5938      -74
5939   -78983
5940   113975
5941     9542
5942   -61922
5943    24243
5944   -75258
5945    81578
5946    51152
5947   -89090
5948    28009
5949   -55493
5950    43658
5951    88087
5952  -101712
5953    12831
5954   -20577
5955     2011
5956   111601
5957   -90934
5958   -21970
5959    18292
5960   -25140
5961   111907
5962   -61749
5963   -61230
5964    48051
5965   -34943
5966    94615
5967   -21884
5968   -98716
5969    64348
5970   -24244
5971    58759
5972    20616
5973  -122395
5974    56722
5975     6114
5976    19651
5977    50179
5978  -126155
5979    30981
5980    43608
5981   -14466
5982    65251
5983  -108876
5984    -7356
5985    82454
5986   -33224
5987    56208
5988   -73687
5989   -49873
5990   106354
5991   -30148
5992    30010
5993   -34952
5994   -82156
5995   113402
5996   -10421
5997    -5801
5998     3723
5999  -100647
6000    96687
6001    28744
6002   -43954
6003    25488
6004   -94973
6005    63396
6006    68745
6007   -68650
6008    27343
6009   -73002
6010    23833
6011   103688
6012   -79210
6013    10083
6014   -35516
6015   -18028
6016   122809
6017   -64828
6018   -24191
6019     1390
6020   -42289
6021   119598
6022   -36087
6023   -62573
6024    31364
6025   -50717
6026    98893
6027     4975
6028   -98822
6029    44484
6030   -35289
6031    61198
6032    45424
6033  -116724
6034    35474
6035    -6406
6036    23657
6037    73949
6038  -118863
6039     9187
6040    32078
6041   -10528
6042    86087
6043   -97397
6044   -31778
6045    67572
6046   -26570
6047    75171
6048   -62295
6049   -70590
6050    87932
6051   -22461
6052    48845
6053   -22027
6054  -102284
6055    91817
6056     -138
6057    11222
6058    15339
6059  -115778
6060    73326
6061    37949
6062   -25450
6063    34284
6064  -107683
6065    38200
6066    75235
6067   -48996
6068    36263
6069   -82584
6070    -2280
6071   109082
6072   -56868
6073    16697
6074   -44973
6075   -40103
6076   123000
6077   -41377
6078   -17320
6079    -7674
6080   -62803
6081   117726
6082   -10986
6083   -54319
6084    20752
6085   -69130
6086    93559
6087    31419
6088   -88231
6089    30889
6090   -52072
6091    56187
6092    69053
6093  -102831
6094    21138
6095   -23683
6096    17403
6097    96120
6098  -102279
6099    -6760
6100    15734
6101   -15696
6102   103710
6103   -76928
6104   -47497
6105    47666
6106   -29073
6107    90823
6108   -41785
6109   -84306
6110    67532
6111   -25638
6112    63601
6113     -670
6114  -114159
6115    68061
6116     -489
6117    23507
6118    34775
6119  -122177
6120    46731
6121    35990
6122    -9778
6123    52015
6124  -112353
6125    13567
6126    73093
6127   -34830
6128    51937
6129   -83737
6130   -28535
6131   103250
6132   -38496
6133    29668
6134   -45387
6135   -64149
6136   114131
6137   -20811
6138    -2328
6139    -9445
6140   -85709
6141   106744
6142    10357
6143   -41048
6144    18900
6145   -88738
6146    77877
6147    52305
6148   -69702
6149    26568
6150   -70513
6151    40890
6152    85935
6153   -82926
6154    16010
6155   -40269
6156      477
6157   112330
6158   -78435
6159   -14771
6160    -1046
6161   -29122
6162   115440
6163   -52676
6164   -51102
6165    29643
6166   -40926
6167   101152
6168   -17300
6169   -87980
6170    49051
6171   -34909
6172    68567
6173    24795
6174  -114467
6175    44937
6176    -7988
6177    30670
6178    55586
6179  -118518
6180    24768
6181    26612
6182    -2571
6183    72209
6184  -106711
6185   -11115
6186    63322
6187   -25966
6188    69451
6189   -74652
6190   -51707
6191    88347
6192   -25042
6193    47537
6194   -37423
6195   -84620
6196    97008
6197    -8926
6198    14304
6199      633
6200  -104820
6201    86688
6202    24456
6203   -22337
6204    25588
6205  -102913
6206    56701
6207    63168
6208   -49506
6209    31153
6210   -84271
6211    18868
6212    95961
6213   -62325
6214    19289
6215   -49753
6216   -20679
6217   117418
6218   -53579
6219   -11439
6220   -13021
6221   -47360
6222   118202
6223   -27829
6224   -47377
6225    17061
6226   -58095
6227   100754
6228     8994
6229   -82607
6230    33427
6231   -49158
6232    65881
6233    49758
6234  -103545
6235    27467
6236   -22465
6237    29702
6238    78824
6239  -106091
6240     5807
6241    11297
6242    -4401
6243    93548
6244   -90173
6245   -30670
6246    46619
6247   -24298
6248    86505
6249   -56620
6250   -68770
6251    68590
6252   -22998
6253    63303
6254   -19451
6255   -98954
6256    76259
6257    -6324
6258    29157
6259    17514
6260  -115920
6261    60670
6262    27339
6263    -7026
6264    38816
6265  -110782
6266    30884
6267    63749
6268   -32385
6269    44236
6270   -89846
6271    -6144
6272    96192
6273   -43076
6274    28714
6275   -54185
6276   -43912
6277   112626
6278   -32035
6279     -737
6280   -18021
6281   -69471
6282   110196
6283    -5061
6284   -35864
6285    11456
6286   -78388
6287    89248
6288    32426
6289   -67346
6290    24877
6291   -67348
6292    55130
6293    69496
6294   -85581
6295    18486
6296   -39719
6297    17246
6298    97147
6299   -86516
6300    -3507
6301    -5476
6302   -14660
6303   107618
6304   -67274
6305   -40032
6306    28342
6307   -31646
6308    97823
6309   -34361
6310   -75270
6311    49723
6312   -30472
6313    73247
6314     3383
6315  -104000
6316    53705
6317   -10682
6318    37276
6319    38554
6320  -116058
6321    37653
6322    22632
6323     3637
6324    57291
6325  -108745
6326     7834
6327    56398
6328   -21335
6329    61317
6330   -85188
6331   -31042
6332    87170
6333   -28845
6334    45190
6335   -48676
6336   -67753
6337    99149
6338   -16805
6339    15095
6340   -14082
6341   -89957
6342    94299
6343    10434
6344   -19376
6345    15306
6346   -95526
6347    70574
6348    48216
6349   -49569
6350    26339
6351   -81294
6352    36167
6353    82204
6354   -64960
6355    19709
6356   -52907
6357    -1347
6358   107563
6359   -63923
6360    -5449
6361   -17475
6362   -30961
6363   114057
6364   -43190
6365   -40053
6366    13068
6367   -46116
6368   102108
6369   -10065
6370   -74020
6371    32658
6372   -42819
6373    74382
6374    28920
6375   -98992
6376    33972
6377   -21938
6378    39547
6379    60271
6380  -107299
6381    17271
6382     9084
6383     5985
6384    78376
6385   -98062
6386   -14063
6387    42214
6388   -17276
6389    79355
6390   -70327
6391   -52163
6392    68915
6393   -22314
6394    60606
6395   -35111
6396   -83243
6397    78690
6398    -9676
6399    31112
6400      129
6401  -103173
6402    72691
6403    17411
6404    -3365
6405    26656
6406  -106036
6407    48169
6408    53883
6409   -31723
6410    35313
6411   -89536
6412    12265
6413    86163
6414   -45411
6415    26451
6416   -59822
6417   -24528
6418   107595
6419   -40908
6420     1198
6421   -25442
6422   -52269
6423   111166
6424   -19245
6425   -31388
6426     4881
6427   -65287
6428    96630
6429    13742
6430   -63316
6431    22830
6432   -60171
6433    65822
6434    50783
6435   -85128
6436    21361
6437   -39204
6438    31394
6439    80560
6440   -90373
6441     4647
6442    -7043
6443    -1690
6444    96205
6445   -78455
6446   -27496
6447    25701
6448   -22134
6449    92975
6450   -49956
6451   -62308
6452    49940
6453   -25934
6454    73106
6455   -14466
6456   -92587
6457    58167
6458   -11934
6459    41982
6460    19704
6461  -109661
6462    48809
6463    16392
6464     8506
6465    42174
6466  -108728
6467    23259
6468    50351
6469   -17570
6470    50753
6471   -89632
6472   -12639
6473    79711
6474   -30185
6475    41048
6476   -58672
6477   -47572
6478    98140
6479   -23950
6480    14978
6481   -24002
6482   -74500
6483    99024
6484     -804
6485   -17461
6486     5200
6487   -84486
6488    81483
6489    31828
6490   -47358
6491    21581
6492   -76543
6493    50935
6494    67342
6495   -67409
6496    18336
6497   -53044
6498    15753
6499    93876
6500   -70043
6501     -686
6502   -20809
6503   -16052
6504   106939
6505   -55464
6506   -31422
6507    10560
6508   -34818
6509   100112
6510   -26490
6511   -64363
6512    32610
6513   -36701
6514    78551
6515     7957
6516   -92544
6517    39340
6518   -20498
6519    46527
6520    41335
6521  -105922
6522    27452
6523     5783
6524    13061
6525    63445
6526  -101354
6527     1596
6528    38981
6529   -12338
6530    68997
6531   -80762
6532   -33268
6533    67770
6534   -21445
6535    57058
6536   -48627
6537   -66382
6538    81462
6539   -14312
6540    30866
6541   -13478
6542   -90485
6543    78842
6544     8815
6545       37
6546    13966
6547   -98113
6548    60476
6549    41110
6550   -29999
6551    27124
6552   -87335
6553    31037
6554    75610
6555   -48513
6556    23810
6557   -62976
6558    -5319
6559    99170
6560   -48224
6561     3112
6562   -30507
6563   -34473
6564   108183
6565   -33106
6566   -26125
6567     -286
6568   -52027
6569    99257
6570    -2718
6571   -58845
6572    20383
6573   -52567
6574    75084
6575    32395
6576   -82607
6577    24364
6578   -36210
6579    43895
6580    63051
6581   -93545
6582    12636
6583    -8169
6584     9550
6585    82717
6586   -86285
6587   -15047
6588    23835
6589   -14466
6590    85425
6591   -63598
6592   -48253
6593    49768
6594   -22115
6595    71247
6596   -31596
6597   -79002
6598    62468
6599   -13291
6600    44285
6601     2433
6602   -99848
6603    57706
6604    11372
6605    11974
6606    27612
6607  -103767
6608    38498
6609    42585
6610   -15256
6611    40426
6612   -91812
6613     5424
6614    72948
6615   -31691
6616    34502
6617   -65572
6618   -28705
6619    94422
6620   -29539
6621    15347
6622   -33513
6623   -56401
6624   100582
6625   -12443
6626   -13682
6627    -2779
6628   -71967
6629    89103
6630    16344
6631   -45616
6632    15805
6633   -69288
6634    62668
6635    50412
6636   -66166
6637    19088
6638   -51922
6639    30495
6640    80788
6641   -75575
6642     5665
6643   -22567
6644    -2294
6645    95699
6646   -65914
6647   -22877
6648     8277
6649   -22891
6650    96340
6651   -42806
6652   -54014
6653    32983
6654   -30389
6655    80105
6656    -9160
6657   -84192
6658    43493
6659   -19154
6660    51409
6661    23387
6662  -100475
6663    37152
6664     2998
6665    21236
6666    48583
6667  -103511
6668    15663
6669    35032
6670    -6516
6671    57987
6672   -86984
6673   -17416
6674    63492
6675   -20350
6676    52544
6677   -60096
6678   -48938
6679    81472
6680   -18449
6681    30807
6682   -26402
6683   -76606
6684    85760
6685      344
6686      547
6687     2405
6688   -88723
6689    71177
6690    29627
6691   -28511
6692    19954
6693   -83331
6694    46550
6695    61769
6696   -50094
6697    21533
6698   -63450
6699    12181
6700    88712
6701   -55464
6702     6263
6703   -34035
6704   -18642
6705   102836
6706   -43918
6707   -20644
6708    -4478
6709   -38809
6710   100924
6711   -19746
6712   -50971
6713    18994
6714   -44835
6715    80799
6716    13908
6717   -79102
6718    28153
6719   -32949
6720    51395
6721    45327
6722   -92704
6723    20445
6724    -9539
6725    19849
6726    68935
6727   -92921
6728    -2246
6729    20952
6730    -6312
6731    76022
6732   -73717
6733   -32954
6734    47776
6735   -18664
6736    67126
6737   -45799
6738   -65041
6739    65680
6740   -14962
6741    45001
6742   -13577
6743   -90574
6744    66305
6745     5106
6746    14887
6747    14607
6748   -97931
6749    50965
6750    33556
6751   -13580
6752    31529
6753   -91983
6754    24097
6755    65973
6756   -32364
6757    30860
6758   -70278
6759    -9892
6760    89194
6761   -36328
6762    15015
6763   -40670
6764   -39343
6765    99556
6766   -24662
6767   -11223
6768   -10215
6769   -59066
6770    94512
6771     1579
6772   -41289
6773    12544
6774   -61405
6775    73046
6776    34029
6777   -66446
6778    19960
6779   -48759
6780    43368
6781    64236
6782   -78555
6783    10703
6784   -24093
6785    10820
6786    84480
6787   -74454
6788   -12658
6789     6471
6790   -12488
6791    90121
6792   -56066
6793   -43454
6794    32948
6795   -22935
6796    79033
6797   -26768
6798   -73982
6799    47344
6800   -18956
6801    54780
6802     6670
6803   -95294
6804    46004
6805     1469
6806    25468
6807    32892
6808  -101549
6809    29203
6810    29669
6811    -2602
6812    47791
6813   -91617
6814      248
6815    59006
6816   -20702
6817    46931
6818   -67294
6819   -32681
6820    80864
6821   -22627
6822    30166
6823   -37890
6824   -60295
6825    88888
6826   -10001
6827     2632
6828    -6189
6829   -78141
6830    80615
6831    16634
6832   -27242
6833    13595
6834   -77142
6835    58805
6836    48120
6837   -49672
6838    19874
6839   -64038
6840    28073
6841    78084
6842   -62075
6843    10135
6844   -36430
6845    -3369
6846    95112
6847   -55519
6848   -14356
6849    -7819
6850   -26769
6851    98189
6852   -34638
6853   -43784
6854    17693
6855   -37721
6856    84369
6857    -4072
6858   -73355
6859    31624
6860   -30639
6861    58153
6862    28501
6863   -91207
6864    28546
6865   -11070
6866    28097
6867    53849
6868   -94678
6869    11030
6870    18988
6871      257
6872    67098
6873   -82585
6874   -17937
6875    46688
6876   -15924
6877    62520
6878   -57340
6879   -49747
6880    67140
6881   -17315
6882    44704
6883   -26694
6884   -77542
6885    72617
6886    -2077
6887    16231
6888     2757
6889   -91377
6890    63016
6891    24839
6892   -12699
6893    22083
6894   -89894
6895    39852
6896    55414
6897   -34458
6898    26635
6899   -72657
6900     8001
6901    82744
6902   -42517
6903    16129
6904   -44881
6905   -23181
6906    97223
6907   -34631
6908    -7515
6909   -15138
6910   -45362
6911    97093
6912   -14182
6913   -36261
6914     9663
6915   -54116
6916    80013
6917    16695
6918   -63749
6919    21405
6920   -45573
6921    54701
6922    48219
6923   -80861
6924    18406
6925   -24225
6926    22074
6927    72841
6928   -82172
6929    -1550
6930     3998
6931    -4516
6932    82192
6933   -68121
6934   -30243
6935    32120
6936   -18849
6937    77121
6938   -43073
6939   -61756
6940    51071
6941   -18832
6942    56980
6943    -9594
6944   -86324
6945    53638
6946    -2263
6947    28629
6948    18833
6949   -97852
6950    42824
6951    22643
6952      380
6953    37474
6954   -94206
6955    17575
6956    52904
6957   -21711
6958    40888
6959   -74675
6960   -14543
6961    77494
6962   -28063
6963    28947
6964   -46246
6965   -44834
6966    90224
6967   -19663
6968     4618
6969   -15558
6970   -65799
6971    88461
6972     3681
6973   -24805
6974     8111
6975   -71731
6976    70386
6977    33929
6978   -50618
6979    18137
6980   -61508
6981    41231
6982    64432
6983   -65581
6984    12883
6985   -38637
6986    10424
6987    86548
6988   -65401
6989    -6753
6990    -9308
6991   -15327
6992    95135
6993   -49598
6994   -35775
6995    17148
6996   -29937
6997    86635
6998   -21489
6999   -65383
7000    34942
7001   -28133
7002    63666
7003    11051
7004   -87321
7005    36117
7006   -11973
7007    34249
7008    39281
7009   -96796
7010    24627
7011    14152
7012     5364
7013    56207
7014   -88971
7015    -2240
7016    44049
7017   -13825
7018    57726
7019   -68766
7020   -33507
7021    66773
7022   -20537
7023    44064
7024   -38855
7025   -63058
7026    78927
7027    -9733
7028    18308
7029    -9098
7030   -82701
7031    73653
7032    13064
7033   -10716
7034    13706
7035   -85644
7036    53723
7037    43787
7038   -35961
7039    23719
7040   -73022
7041    24054
7042    73349
7043   -48636
7044    16983
7045   -49596
7046    -6801
7047    92554
7048   -46300
7049    -2372
7050   -19874
7051   -33458
7052    97721
7053   -28389
7054   -30931
7055     7103
7056   -45592
7057    86890
7058      -64
7059   -59883
7060    23177
7061   -43484
7062    63150
7063    31905
7064   -80469
7065    23838
7066   -25413
7067    31669
7068    59032
7069   -87762
7070     9460
7071     2455
7072     4073
7073    74886
7074   -78370
7075   -16453
7076    30246
7077   -14978
7078    73345
7079   -56234
7080   -48423
7081    53094
7082   -19257
7083    57940
7084   -24684
7085   -76283
7086    62444
7087    -8042
7088    31211
7089     4815
7090   -92772
7091    54645
7092    15307
7093     1974
7094    27254
7095   -94039
7096    32996
7097    44790
7098   -21927
7099    35711
7100   -78916
7101     3617
7102    72618
7103   -33116
7104    27851
7105   -53623
7106   -28889
7107    90472
7108   -29606
7109     6364
7110   -23252
7111   -53045
7112    93820
7113   -10719
7114   -21300
7115     2653
7116   -63873
7117    79587
7118    18462
7119   -48401
7120    18330
7121   -59625
7122    54634
7123    49772
7124   -69070
7125    17918
7126   -38807
7127    23667
7128    75978
7129   -72243
7130     2178
7131   -12580
7132    -4366
7133    87945
7134   -62322
7135   -24519
7136    16943
7137   -23818
7138    86045
7139   -37044
7140   -55620
7141    37248
7142   -26124
7143    67795
7144    -5502
7145   -81030
7146    44370
7147   -14532
7148    40734
7149    24493
7150   -94648
7151    36469
7152     9969
7153     9273
7154    45528
7155   -94319
7156    13695
7157    39052
7158   -13094
7159    51973
7160   -77422
7161   -17156
7162    65931
7163   -23910
7164    43106
7165   -49791
7166   -48435
7167    80744
7168   -18434
7169    20319
7170   -18326
7171   -70815
7172    81525
7173     1231
7174    -8365
7175     6849
7176   -80495
7177    66884
7178    30951
7179   -35759
7180    20502
7181   -72885
7182    39080
7183    61368
7184   -53423
7185    18844
7186   -51994
7187     7627
7188    84470
7189   -55544
7190     3146
7191   -23416
7192   -20242
7193    95710
7194   -42459
7195   -24500
7196     4597
7197   -38344
7198    89959
7199   -16316
7200   -53553
7201    24599
7202   -40006
7203    70242
7204    14603
7205   -78264
7206    31187
7207   -27060
7208    41267
7209    45010
7210   -89808
7211    20752
7212     -241
7213    11004
7214    64829
7215   -86246
7216    -2949
7217    27420
7218   -10689
7219    68724
7220   -67615
7221   -34473
7222    53804
7223   -20056
7224    57905
7225   -38809
7226   -64023
7227    66694
7228   -12716
7229    34421
7230    -8114
7231   -84547
7232    65585
7233     6753
7234     5505
7235    17854
7236   -91480
7237    48495
7238    35845
7239   -21924
7240    30575
7241   -81224
7242    20493
7243    65338
7244   -37630
7245    28570
7246   -60236
7247   -12333
7248    87658
7249   -39039
7250    10839
7251   -29877
7252   -40328
7253    94630
7254   -23955
7255   -17716
7256     -673
7257   -54728
7258    86554
7259     1692
7260   -46111
7261    18039
7262   -55496
7263    66285
7264    33648
7265   -68430
7266    22262
7267   -39641
7268    36146
7269    62205
7270   -78741
7271    10601
7272   -13637
7273     5736
7274    80351
7275   -73562
7276   -14131
7277    15034
7278   -16713
7279    83622
7280   -52166
7281   -44881
7282    38681
7283   -25067
7284    69846
7285   -22184
7286   -72293
7287    50838
7288   -17355
7289    44562
7290     8920
7291   -91946
7292    47600
7293     3674
7294    14445
7295    34261
7296   -95432
7297    28628
7298    33399
7299   -11427
7300    45110
7301   -83848
7302      116
7303    60849
7304   -25836
7305    40703
7306   -58107
7307   -31981
7308    81338
7309   -26376
7310    22026
7311   -28249
7312   -58837
7313    86659
7314   -10326
7315    -5540
7316    -1348
7317   -71975
7318    77848
7319    16710
7320   -33759
7321    17707
7322   -70565
7323    53628
7324    48835
7325   -55399
7326    20430
7327   -53537
7328    22371
7329    75671
7330   -63063
7331     8677
7332   -26563
7333    -7798
7334    90597
7335   -55641
7336   -16078
7337     2973
7338   -28690
7339    89891
7340   -32447
7341   -46268
7342    26089
7343   -35905
7344    75503
7345    -2100
7346   -72651
7347    36638
7348   -27331
7349    48485
7350    29776
7351   -89535
7352    31779
7353    -4154
7354    18409
7355    52049
7356   -91036
7357    12081
7358    24017
7359    -7173
7360    62654
7361   -78443
7362   -19059
7363    51992
7364   -20856
7365    56005
7366   -51510
7367   -50258
7368    70756
7369   -18650
7370    35378
7371   -20855
7372   -73860
7373    73766
7374    -1625
7375     8048
7376     7929
7377   -87428
7378    60976
7379    25016
7380   -19722
7381    24663
7382   -81309
7383    35525
7384    56254
7385   -40365
7386    27350
7387   -62833
7388     4216
7389    81071
7390   -46163
7391    13541
7392   -34475
7393   -25633
7394    93474
7395   -36895
7396   -11618
7397    -4476
7398   -45196
7399    90679
7400   -13484
7401   -40503
7402    17151
7403   -51318
7404    74074
7405    17677
7406   -66548
7407    26347
7408   -39465
7409    45402
7410    48182
7411   -82013
7412    18683
7413   -16567
7414    15239
7415    68953
7416   -80879
7417    -1165
7418    12101
7419    -9857
7420    77740
7421   -65110
7422   -31776
7423    39171
7424   -21964
7425    68186
7426   -36782
7427   -60805
7428    55190
7429   -19962
7430    48361
7431    -6469
7432   -83518
7433    57054
7434    -1702
7435    18263
7436    22338
7437   -93097
7438    42639
7439    25971
7440    -8367
7441    36788
7442   -85504
7443    16539
7444    54350
7445   -29010
7446    38189
7447   -66157
7448   -15568
7449    79116
7450   -32600
7451    23492
7452   -36578
7453   -44536
7454    89105
7455   -20901
7456    -2017
7457    -7208
7458   -62237
7459    85042
7460     2898
7461   -31170
7462    13292
7463   -65699
7464    65623
7465    34248
7466   -55879
7467    21803
7468   -52977
7469    35701
7470    63769
7471   -67910
7472    14192
7473   -29214
7474     5370
7475    82879
7476   -65360
7477    -7196
7478      412
7479   -20291
7480    88538
7481   -47150
7482   -36502
7483    25528
7484   -30989
7485    76805
7486   -18676
7487   -64982
7488    40792
7489   -26744
7490    54093
7491    13146
7492   -85940
7493    40212
7494    -7999
7495    23878
7496    39115
7497   -92263
7498    24198
7499    19262
7500    -2712
7501    53213
7502   -83335
7503    -2574
7504    49122
7505   -20492
7506    51991
7507   -61648
7508   -34361
7509    70312
7510   -22925
7511    35617
7512   -31798
7513   -61151
7514    77912
7515   -10606
7516    11487
7517    -3462
7518   -78000
7519    71525
7520    14323
7521   -19351
7522    18264
7523   -77767
7524    49377
7525    44186
7526   -40712
7527    24637
7528   -63259
7529    20402
7530    71016
7531   -53123
7532    16521
7533   -38496
7534   -10142
7535    88942
7536   -47161
7537    -6246
7538    -8801
7539   -33953
7540    91571
7541   -28636
7542   -34504
7543    15284
7544   -43743
7545    78738
7546      525
7547   -63334
7548    29263
7549   -37705
7550    53350
7551    32398
7552   -81674
7553    25550
7554   -17972
7555    24784
7556    57088
7557   -85467
7558     9815
7559     8656
7560    -1989
7561    70309
7562   -74675
7563   -17905
7564    37125
7565   -19472
7566    66380
7567   -50045
7568   -47976
7569    56689
7570   -20239
7571    48411
7572   -19679
7573   -74366
7574    63847
7575    -8160
7576    21818
7577     9061
7578   -86912
7579    53381
7580    17667
7581    -6847
7582    28182
7583   -85815
7584    31304
7585    46370
7586   -28508
7587    34503
7588   -69714
7589     1047
7590    72959
7591   -37759
7592    24489
7593   -43060
7594   -29232
7595    87626
7596   -30033
7597      510
7598   -14545
7599   -50704
7600    87614
7601   -10821
7602   -27475
7603    10175
7604   -59540
7605    73759
7606    20086
7607   -54378
7608    22096
7609   -50806
7610    47300
7611    49130
7612   -69452
7613    17623
7614   -30341
7615    17126
7616    72530
7617   -71824
7618     1466
7619    -2579
7620    -9538
7621    82572
7622   -58054
7623   -27312
7624    24015
7625   -24172
7626    76446
7627   -33061
7628   -54984
7629    41974
7630   -24528
7631    56937
7632    -2443
7633   -79137
7634    46701
7635   -10551
7636    29029
7637    25659
7638   -90084
7639    35864
7640    14646
7641      966
7642    43388
7643   -86782
7644    12251
7645    41873
7646   -19182
7647    46702
7648   -68462
7649   -18362
7650    68070
7651   -26041
7652    35171
7653   -41314
7654   -47227
7655    80398
7656   -17373
7657    12041
7658   -12946
7659   -67573
7660    77889
7661     2928
7662   -16299
7663    10749
7664   -72801
7665    59844
7666    31958
7667   -40803
7668    21795
7669   -63142
7670    34015
7671    60257
7672   -54819
7673    17165
7674   -40991
7675     3593
7676    80759
7677   -55723
7678      383
7679   -12268
7680   -21884
7681    88232
7682   -39481
7683   -27788
7684    13114
7685   -35574
7686    80574
7687   -14662
7688   -55885
7689    29923
7690   -34628
7691    59784
7692    17297
7693   -77393
7694    31674
7695   -18278
7696    31256
7697    42809
7698   -85644
7699    18833
7700     6326
7701     4477
7702    60100
7703   -80505
7704    -4028
7705    33766
7706   -14795
7707    60888
7708   -60074
7709   -34435
7710    56024
7711   -21120
7712    47410
7713   -32368
7714   -61334
7715    67169
7716   -11469
7717    23332
7718    -2268
7719   -78617
7720    62001
7721     9590
7722    -4036
7723    19004
7724   -81941
7725    43889
7726    38028
7727   -28208
7728    28625
7729   -71234
7730    15374
7731    63880
7732   -40854
7733    22513
7734   -47262
7735   -13904
7736    83861
7737   -39113
7738     3795
7739   -20061
7740   -37433
7741    87657
7742   -21664
7743   -22948
7744     5221
7745   -49579
7746    78619
7747     4443
7748   -50106
7749    20460
7750   -47034
7751    55366
7752    34451
7753   -68930
7754    21671
7755   -30772
7756    27280
7757    58775
7758   -74504
7759     8573
7760    -4878
7761      321
7762    73016
7763   -66730
7764   -15559
7765    21842
7766   -17439
7767    71887
7768   -44644
7769   -44225
7770    42718
7771   -21965
7772    56884
7773   -17435
7774   -69147
7775    50930
7776   -11839
7777    32007
7778    11785
7779   -85601
7780    44929
7781     9240
7782     5991
7783    32099
7784   -85998
7785    25615
7786    37218
7787   -17076
7788    39673
7789   -72489
7790    -3511
7791    62285
7792   -27789
7793    31788
7794   -47891
7795   -32590
7796    78299
7797   -23571
7798    12456
7799   -20996
7800   -54398
7801    80694
7802    -6895
7803   -14736
7804     4979
7805   -64880
7806    69113
7807    19864
7808   -38388
7809    17965
7810   -58544
7811    44564
7812    48468
7813   -56036
7814    18449
7815   -40976
7816    16595
7817    70653
7818   -60189
7819     4101
7820   -15366
7821   -11064
7822    81214
7823   -49683
7824   -20510
7825    10340
7826   -26616
7827    78985
7828   -27199
7829   -48398
7830    29450
7831   -29789
7832    63334
7833     1078
7834   -70474
7835    36346
7836   -17845
7837    36687
7838    29296
7839   -84342
7840    28215
7841     3590
7842    10096
7843    47503
7844   -82245
7845     7208
7846    30710
7847   -11412
7848    53813
7849   -66997
7850   -20539
7851    53776
7852   -20134
7853    44809
7854   -41274
7855   -47429
7856    67723
7857   -15404
7858    24943
7859   -14558
7860   -67823
7861    67880
7862     2273
7863    -2467
7864     9868
7865   -76339
7866    53832
7867    27419
7868   -26059
7869    21578
7870   -68512
7871    29666
7872    55452
7873   -42465
7874    21328
7875   -49572
7876     1256
7877    75559
7878   -43314
7879     4770
7880   -23041
7881   -23908
7882    84702
7883   -33231
7884   -17725
7885     1276
7886   -40383
7887    79757
7888    -8967
7889   -45181
7890    19457
7891   -41368
7892    61718
7893    19256
7894   -65397
7895    23377
7896   -28421
7897    35071
7898    45711
7899   -76383
7900    14876
7901    -6892
7902     9766
7903    61608
7904   -71757
7905    -6163
7906    19827
7907   -11067
7908    66562
7909   -56147
7910   -31959
7911    41068
7912   -19134
7913    55019
7914   -28778
7915   -58967
7916    53889
7917   -13767
7918    33685
7919    -2169
7920   -76207
7921    51743
7922     4359
7923     8014
7924    20984
7925   -82810
7926    37290
7927    30010
7928   -14732
7929    30594
7930   -73270
7931    10994
7932    55154
7933   -28706
7934    29280
7935   -53544
7936   -16677
7937    73909
7938   -28669
7939    12936
7940   -26936
7941   -40720
7942    82298
7943   -15382
7944    -9632
7945    -3009
7946   -54648
7947    72974
7948     8448
7949   -36368
7950    14706
7951   -54361
7952    54687
7953    34754
7954   -54781
7955    17290
7956   -39842
7957    27057
7958    59305
7959   -63993
7960     8195
7961   -16723
7962     1238
7963    73707
7964   -56798
7965   -13652
7966     8255
7967   -17932
7968    73908
7969   -39665
7970   -38224
7971    28703
7972   -24061
7973    62012
7974   -13045
7975   -63824
7976    39417
7977   -17891
7978    41184
7979    13918
7980   -79131
7981    34333
7982     1275
7983    15067
7984    36172
7985   -82701
7986    19059
7987    25779
7988    -6649
7989    44859
7990   -70628
7991    -7542
7992    51014
7993   -19371
7994    40363
7995   -50518
7996   -33926
7997    65889
7998   -18085
7999    23626
8000   -23007
8001   -56509
8002    71167
8003    -5244
8004      650
8005     1140
8006   -67106
8007    60819
8008    18913
8009   -24744
8010    16717
8011   -65325
8012    40276
8013    44474
8014   -42151
8015    18412
8016   -49555
8017    12937
8018    67042
8019   -49390
8020     7721
8021   -26920
8022    -9903
8023    79283
8024   -40387
8025   -14037
8026     -832
8027   -28992
8028    79097
8029   -21501
8030   -38103
8031    17691
8032   -34129
8033    64486
8034     5711
8035   -61824
8036    26450
8037   -26941
8038    42557
8039    31287
8040   -74195
8041    19968
8042    -6543
8043    16418
8044    51294
8045   -75569
8046     4499
8047    16416
8048    -4560
8049    57121
8050   -62223
8051   -20994
8052    40141
8053   -16473
8054    52062
8055   -41004
8056   -46243
8057    53375
8058   -14033
8059    33109
8060   -12830
8061   -67439
8062    57076
8063     -444
8064    11618
8065     9476
8066   -75082
8067    45299
8068    23414
8069   -13182
8070    23919
8071   -71571
8072    24704
8073    47552
8074   -28133
8075    25020
8076   -54896
8077    -3653
8078    70116
8079   -33402
8080    13127
8081   -32363
8082   -26136
8083    78777
8084   -23797
8085    -8491
8086    -7459
8087   -44699
8088    76465
8089    -4827
8090   -31686
8091    10371
8092   -46630
8093    60155
8094    22811
8095   -53634
8096    18589
8097   -38260
8098    37769
8099    45556
8100   -64132
8101    11407
8102   -17437
8103    10705
8104    63942
8105   -64301
8106    -4729
8107     6328
8108    -8513
8109    68015
8110   -48863
8111   -29620
8112    28153
8113   -19737
8114    61658
8115   -25505
8116   -53974
8117    41022
8118   -16279
8119    41510
8120     1303
8121   -75265
$$ Imaginary data points
##PAGE= N=2
##DATA TABLE= (X++(I..I)), XYDATA
0   395227
1 -1206452
2   -77263
3   970530
4  -349590
5  -585630
6   330373
7   857299
8  -765589
9  -609833
10   966118
11   -78389
12  -584682
13    92721
14     9562
15    89462
16  -338423
17   210306
18   344783
19  -799124
20    75511
21   621308
22  -266764
23  -160609
24     8048
25   402249
26    35076
27  -196690
28   530161
29  -498776
30  -427597
31  1085948
32   -25345
33  -834610
34   -54041
35   620615
36   161348
37  -899055
38   180495
39   494899
40  -822815
41   178140
42   596069
43  -348535
44  -372662
45    87139
46   765439
47  -194827
48  -831031
49   643516
50   346421
51  -347631
52    63043
53   114841
54    80619
55  -524827
56    84995
57   782507
58  -709727
59  -337893
60   625630
61  -129440
62   -83899
63    13290
64   -48230
65  -180133
66  -133311
67   768660
68  -192700
69  -722300
70   639100
71   239248
72  -196329
73   -52115
74  -192832
75   262366
76   -79980
77    94477
78   287966
79  -731139
80   -59157
81   521034
82  -105517
83  -289105
84  -387641
85   466222
86   306836
87  -585064
88   387424
89   122795
90  -484542
91   346004
92   277311
93    -7599
94  -346686
95     2493
96   679269
97  -378429
98  -229623
99   345599
100  -462261
101    58669
102   310032
103  -141120
104  -172765
105  -330006
106   406185
107   185109
108  -492012
109   176089
110  -108613
111     5338
112   466942
113  -184588
114   -48527
115  -146830
116    37561
117   590812
118  -405013
119  -312399
120   316617
121    20347
122   158943
123  -205462
124  -117476
125    45279
126  -308418
127   517874
128    52128
129  -692750
130   320758
131   233200
132   -35650
133   -49633
134  -240181
135   255741
136   -95463
137    52229
138   432745
139  -467973
140   -82934
141   277182
142   -46713
143   116622
144  -396447
145   -20285
146   313040
147  -230390
148   280362
149  -122857
150  -454029
151   332224
152   129273
153    72185
154  -219146
155  -246313
156   556661
157   -66629
158  -108289
159   209156
160  -459609
161   143270
162   346629
163   -87870
164  -112651
165  -384229
166   377322
167   267585
168  -524538
169   134881
170   -94293
171  -130479
172   380594
173  -104130
174      218
175  -182702
176   -73979
177   558716
178  -247506
179  -218846
180   165440
181   -96321
182   331624
183   -68014
184  -160306
185    98220
186  -356223
187   370241
188   230088
189  -539919
190    82614
191    59234
192   107822
193    97877
194  -329747
195    83676
196  -159288
197    96562
198   525383
199  -491064
200  -164700
201   335329
202     7362
203   164363
204  -309022
205   -79408
206   248892
207  -163676
208   344129
209   -84666
210  -473589
211   266705
212    94100
213    93994
214  -177584
215  -349584
216   437211
217   -31936
218   -93647
219   232000
220  -414983
221    50595
222   252398
223    11153
224    85659
225  -417481
226   179103
227   377086
228  -304937
229   114502
230  -168838
231  -189666
232   355366
233   -31742
234    49581
235  -256558
236  -202515
237   564982
238  -153401
239  -216689
240    97222
241  -227752
242   315807
243    96414
244  -136670
245    27178
246  -354892
247   372222
248   295210
249  -465510
250    40748
251     6017
252   153479
253   166393
254  -324735
255   109663
256  -195961
257   -65012
258   563305
259  -346285
260  -257284
261   204852
262    22972
263   238799
264  -258642
265  -118302
266   175963
267  -201439
268   389088
269    36581
270  -443542
271   180395
272    37858
273   191714
274   -39307
275  -435578
276   294671
277    14159
278   -23328
279   262793
280  -431162
281   -58232
282   197859
283    59956
284   144375
285  -462649
286    61785
287   396335
288  -206382
289   152302
290  -143158
291  -224429
292   290296
293     2543
294   172809
295  -211202
296  -332332
297   537732
298   -22247
299  -215895
300    57265
301  -252656
302   216852
303    95947
304   -49277
305    40241
306  -442430
307   273426
308   337746
309  -363896
310    32089
311  -110613
312   100437
313   308766
314  -239531
315    81640
316  -161817
317  -117030
318   526179
319  -194070
320  -222444
321    59402
322   -25552
323   342092
324  -205083
325  -183045
326   128154
327  -265512
328   352767
329   133467
330  -418391
331    76295
332   -25478
333   249759
334    78925
335  -460198
336   200355
337    24242
338     1162
339   327096
340  -336385
341   -91548
342    97640
343    73744
344   268731
345  -454082
346   -70243
347   353725
348  -164500
349   202321
350  -123989
351  -299183
352   229704
353    -4614
354   211014
355  -127473
356  -396909
357   418518
358    60300
359   -91906
360    47499
361  -316725
362   191852
363   104186
364    -5225
365   136083
366  -471608
367   144027
368   382911
369  -265617
370    18375
371  -179688
372     6952
373   321061
374  -153002
375    90161
376  -190017
377  -194799
378   486918
379   -88687
380  -155423
381   -23928
382  -127714
383   408830
384   -70607
385  -195334
386   100526
387  -293382
388   290788
389   217010
390  -334206
391    12940
392  -103267
393   244021
394   182053
395  -413914
396   103988
397   -41133
398    -2123
399   373800
400  -277926
401  -111958
402    33124
403    30806
404   353829
405  -365887
406  -165884
407   280065
408  -141664
409   249631
410   -43938
411  -325569
412   135412
413   -18380
414   261475
415   -59996
416  -428796
417   314147
418    55433
419    14009
420   122704
421  -388338
422   114592
423   127212
424    14620
425   205943
426  -443192
427    17416
428   360409
429  -143944
430    63374
431  -240303
432   -79377
433   303631
434   -98255
435   148013
436  -199311
437  -288754
438   457084
439   -28774
440  -111969
441   -28238
442  -222464
443   366009
444    38615
445  -135030
446    81030
447  -334763
448   234748
449   266575
450  -248210
451    -3017
452  -178280
453   210311
454   253412
455  -347435
456    78296
457  -115860
458   -72978
459   428256
460  -193346
461  -150350
462   -18250
463    -8822
464   385904
465  -252510
466  -196458
467   172644
468  -151248
469   308461
470    38144
471  -321428
472    70182
473   -57419
474   293800
475    28817
476  -449221
477   214694
478    36880
479    42509
480   199968
481  -374252
482    12545
483    83912
484    36998
485   269298
486  -405103
487   -79158
488   317882
489   -61275
490   124389
491  -237419
492  -122724
493   255945
494  -101942
495   245703
496  -128416
497  -407205
498   402126
499    68865
500   -94624
501   -39324
502  -250591
503   276831
504    48729
505   -36762
506   102599
507  -417864
508   175476
509   301314
510  -193807
511    23823
512  -244674
513   127650
514   330348
515  -262818
516    66433
517  -137701
518  -140675
519   415625
520   -84016
521  -109141
522  -108610
523   -75992
524   455009
525  -175651
526  -229715
527   136648
528  -193449
529   273809
530   115734
531  -255659
532    11242
533  -153039
534   313628
535   144336
536  -463345
537   126953
538    30980
539    38900
540   249432
541  -299817
542   -39110
543    10268
544    36342
545   336581
546  -353833
547  -146185
548   245876
549   -31644
550   213135
551  -214315
552  -202697
553   234789
554  -106489
555   247283
556    -8760
557  -438817
558   246501
559   138021
560    27886
561   -73048
562  -315089
563   259751
564    37545
565   -13733
566   203519
567  -445231
568    36876
569   339324
570  -100707
571    26981
572  -284264
573    41607
574   344812
575  -165886
576    78947
577  -166167
578  -183348
579   385864
580   -44071
581   -35502
582  -114119
583  -196865
584   455436
585   -40681
586  -223227
587    75547
588  -219360
589   245036
590   139232
591  -189106
592    24834
593  -251229
594   255995
595   269623
596  -401863
597    32055
598   -19512
599    43801
600   288461
601  -228964
602   -33777
603   -76782
604   -12095
605   431012
606  -285883
607  -214157
608   180153
609   -54620
610   276162
611  -115339
612  -271732
613   138384
614   -84637
615   266959
616    31699
617  -408222
618   154956
619    69208
620   137378
621    36380
622  -406493
623   181199
624    80559
625   -24641
626   256162
627  -363458
628   -76889
629   261089
630    -5217
631    98594
632  -313694
633   -42991
634   309643
635  -126203
636   152105
637  -135482
638  -283705
639   317919
640    18639
641    31604
642   -97970
643  -290991
644   380219
645    58601
646  -131301
647    62472
648  -298891
649   180338
650   202841
651  -106925
652    27087
653  -321491
654   176602
655   339100
656  -294799
657     -471
658  -115305
659    -4531
660   338643
661  -164631
662   -23026
663  -119132
664  -106151
665   466664
666  -154435
667  -241453
668    95055
669   -75949
670   295648
671   -33450
672  -221049
673    76247
674  -175827
675   284421
676   132051
677  -386376
678    92147
679   -15361
680   135018
681   170467
682  -377971
683    64410
684    32338
685   -13064
686   313135
687  -286175
688  -134253
689   147497
690    31680
691   235642
692  -303834
693  -148042
694   276077
695  -102748
696   212893
697   -64142
698  -352249
699   220688
700    50272
701   105374
702   -69817
703  -365747
704   295884
705    96215
706   -63533
707    89412
708  -329163
709   107175
710   196191
711   -43685
712    98584
713  -347449
714    73596
715   358952
716  -202495
717    31824
718  -145957
719   -97919
720   318085
721   -93596
722    20986
723  -121184
724  -208012
725   408198
726   -37166
727  -172215
728    20303
729  -164659
730   305918
731    52658
732  -174757
733    72652
734  -250392
735   232773
736   240871
737  -327927
738    14769
739   -72768
740   122725
741   239967
742  -322025
743     3048
744   -28969
745   -28208
746   351196
747  -234379
748  -150332
749    86100
750    -1322
751   314380
752  -232536
753  -204721
754   239585
755  -110265
756   222350
757    28118
758  -337687
759   126755
760    15223
761   158340
762    -1749
763  -388152
764   202876
765    53416
766   -14204
767   174050
768  -351615
769    19728
770   174110
771   -15677
772   180124
773  -324788
774   -41438
775   332368
776   -97914
777    90604
778  -171808
779  -162566
780   297342
781   -52807
782    76192
783  -111839
784  -295925
785   369191
786    42356
787  -131509
788   -18303
789  -229282
790   282033
791    93579
792  -146678
793    92944
794  -291058
795   153909
796   306310
797  -249499
798   -22209
799  -110691
800   103207
801   263993
802  -248720
803    29080
804   -88182
805   -98258
806   401035
807  -152573
808  -168309
809    39092
810   -65067
811   337460
812  -110569
813  -237151
814   129121
815  -127392
816   237949
817    82235
818  -306223
819    61295
820   -56463
821   212184
822   115147
823  -424073
824   119441
825    75742
826     8925
827   222906
828  -307392
829   -44072
830   126954
831    18592
832   239261
833  -325446
834  -124014
835   300884
836   -63773
837   131718
838  -155543
839  -217272
840   247385
841   -41829
842   129293
843   -68321
844  -353072
845   306758
846    78310
847   -61135
848    18148
849  -293776
850   215497
851   136453
852   -91785
853   121300
854  -314886
855    61237
856   306416
857  -136536
858     3596
859  -222114
860    42562
861   334851
862  -204598
863    38254
864   -95367
865  -192229
866   394278
867   -37090
868  -161380
869   -33687
870  -106338
871   349895
872   -41300
873  -211044
874    74616
875  -185070
876   256082
877   139297
878  -297891
879    57834
880   -98213
881   170247
882   221254
883  -362847
884    24378
885    37913
886    33291
887   254807
888  -260858
889   -52532
890    55320
891   -31954
892   323277
893  -250277
894  -224662
895   219713
896   -44067
897   173672
898  -107374
899  -244329
900   171791
901   -64399
902   202743
903    26399
904  -413037
905   221814
906   125179
907     1872
908    68301
909  -310645
910   121493
911   132525
912   -15078
913   155547
914  -356897
915     2929
916   291867
917  -116533
918    71337
919  -241884
920   -92314
921   344790
922  -118470
923    28281
924   -88395
925  -209041
926   331845
927     7113
928   -54061
929   -50348
930  -205976
931   368294
932    36670
933  -189702
934    93172
935  -238860
936   176477
937   207227
938  -224750
939    13633
940  -177657
941   130630
942   272320
943  -300467
944    -3171
945   -51953
946   -12390
947   326076
948  -197829
949   -80454
950    11542
951   -65107
952   370613
953  -151419
954  -236573
955   144310
956   -59529
957   245215
958   -35535
959  -271909
960   131518
961   -89397
962   192481
963   106328
964  -401893
965   105812
966    90593
967    57341
968   110721
969  -325717
970    71370
971    91654
972   -19213
973   245055
974  -324860
975   -96276
976   281531
977   -58121
978   116316
979  -198841
980  -156407
981   279923
982   -56909
983    97407
984   -91825
985  -270984
986   288801
987    19171
988     2052
989   -16463
990  -316465
991   290117
992   125764
993  -144965
994    81180
995  -260766
996   110832
997   225231
998  -126250
999    38578
1000  -256603
1001    83197
1002   339650
1003  -243871
1004     -436
1005   -79373
1006   -83668
1007   336166
1008  -115845
1009   -69784
1010   -45713
1011  -124758
1012   390234
1013   -81127
1014  -228640
1015    98128
1016  -124657
1017   251522
1018    58263
1019  -253313
1020    76247
1021  -126119
1022   197470
1023   167137
1024  -361752
1025    55119
1026     5164
1027    75922
1028   215181
1029  -332140
1030     -319
1031    78266
1032   -36951
1033   286212
1034  -244538
1035  -159368
1036   191891
1037   -10314
1038   205946
1039  -187378
1040  -205510
1041   243840
1042   -68793
1043   155449
1044   -17733
1045  -337470
1046   209001
1047    50361
1048    50897
1049    21934
1050  -362129
1051   198765
1052   144788
1053   -81065
1054   107814
1055  -288633
1056    46753
1057   222442
1058   -70791
1059    95480
1060  -281869
1061    -8346
1062   361976
1063  -163045
1064    20968
1065   -96788
1066  -151904
1067   319011
1068   -56485
1069   -39184
1070   -60552
1071  -207377
1072   359853
1073     8663
1074  -190897
1075    47038
1076  -186475
1077   245046
1078   120562
1079  -216275
1080    64687
1081  -185336
1082   164484
1083   254747
1084  -305834
1085    10298
1086   -49588
1087    54265
1088   285614
1089  -274526
1090   -42944
1091    27764
1092   -65147
1093   320320
1094  -177073
1095  -180090
1096   104214
1097   -43260
1098   285342
1099  -129348
1100  -257274
1101   202727
1102   -85442
1103   178070
1104    69080
1105  -346995
1106   125896
1107    42000
1108   102655
1109    78850
1110  -374125
1111   125994
1112   115194
1113   -34931
1114   170939
1115  -309369
1116   -18087
1117   209611
1118   -55250
1119   154373
1120  -263029
1121  -109450
1122   330890
1123   -87186
1124    68328
1125  -102350
1126  -206351
1127   292558
1128   -13136
1129    17055
1130   -42913
1131  -282195
1132   308139
1133    79526
1134  -132647
1135    30587
1136  -258867
1137   202825
1138   170201
1139  -182003
1140    70563
1141  -227135
1142    84017
1143   303790
1144  -218050
1145   -11475
1146  -109044
1147    13934
1148   327591
1149  -199182
1150   -41553
1151   -15178
1152  -113822
1153   352908
1154   -98744
1155  -185472
1156    52759
1157  -100921
1158   306408
1159   -39170
1160  -277452
1161   132818
1162  -112238
1163   177818
1164   130034
1165  -323674
1166    60027
1167    -4474
1168   135143
1169   159025
1170  -364599
1171    68631
1172    83131
1173   -20664
1174   253063
1175  -280914
1176   -92494
1177   178525
1178   -33514
1179   208165
1180  -223525
1181  -184849
1182   255601
1183   -50052
1184   137195
1185   -98900
1186  -270697
1187   250704
1188    -8717
1189    67930
1190     8114
1191  -346904
1192   235027
1193   123727
1194   -63550
1195    58323
1196  -298123
1197   142425
1198   190462
1199  -119336
1200   108083
1201  -263112
1202     7884
1203   321502
1204  -144278
1205    11443
1206  -153976
1207   -55773
1208   336396
1209  -137504
1210   -14180
1211   -46449
1212  -191350
1213   356650
1214   -19574
1215  -172915
1216    21332
1217  -159697
1218   288946
1219    55863
1220  -235382
1221    75250
1222  -160298
1223   181578
1224   189327
1225  -288052
1226    37148
1227   -72381
1228   104009
1229   258719
1230  -317471
1231    -6148
1232    42561
1233   -34170
1234   295389
1235  -212238
1236  -134981
1237   103723
1238   -45057
1239   270976
1240  -166349
1241  -232329
1242   190777
1243   -64281
1244   190278
1245   -24432
1246  -307127
1247   185757
1248   -13513
1249   106433
1250    83694
1251  -366765
1252   144286
1253   121126
1254    -4322
1255   113416
1256  -318295
1257    66953
1258   176000
1259   -75480
1260   161752
1261  -277255
1262   -75291
1263   303755
1264   -90782
1265    66002
1266  -167182
1267  -146603
1268   319408
1269   -78449
1270    24976
1271   -45173
1272  -256787
1273   320933
1274    46797
1275  -113346
1276    12341
1277  -225250
1278   256856
1279   113789
1280  -175499
1281    75315
1282  -227371
1283   137281
1284   243797
1285  -236329
1286    31523
1287  -132095
1288    34971
1289   314446
1290  -239012
1291   -42519
1292   -16734
1293   -67461
1294   314193
1295  -147548
1296  -123834
1297    45667
1298   -98100
1299   324132
1300   -78922
1301  -253620
1302   146966
1303   -86664
1304   203357
1305    58260
1306  -300830
1307   116680
1308   -37284
1309   122932
1310   146121
1311  -360689
1312    66192
1313    85056
1314    16435
1315   170821
1316  -311525
1317    -2697
1318   145547
1319   -63808
1320   220846
1321  -241523
1322  -150391
1323   269564
1324   -49780
1325   119278
1326  -130195
1327  -202035
1328   267943
1329   -41668
1330    76292
1331   -18875
1332  -308379
1333   259520
1334    71518
1335   -59445
1336    36826
1337  -287631
1338   186736
1339   148377
1340  -127692
1341    91600
1342  -261970
1343    70463
1344   267089
1345  -173843
1346    50426
1347  -166654
1348   -27128
1349   339070
1350  -161867
1351   -32067
1352   -51397
1353  -106205
1354   323224
1355   -97134
1356   -93880
1357    14482
1358  -174365
1359   337539
1360     5101
1361  -261264
1362    99399
1363  -119915
1364   183908
1365   115898
1366  -259873
1367    61503
1368   -94574
1369   138726
1370   206848
1371  -338124
1372    34610
1373    33583
1374      841
1375   259592
1376  -263249
1377   -71622
1378   115726
1379   -51213
1380   255629
1381  -184654
1382  -186542
1383   191222
1384   -47870
1385   189809
1386   -96381
1387  -265966
1388   222379
1389   -38160
1390    98032
1391    41740
1392  -336812
1393   170402
1394    84771
1395     7770
1396    74317
1397  -329853
1398   128692
1399   168957
1400   -90565
1401   134581
1402  -266754
1403   -12422
1404   272113
1405  -101949
1406    72405
1407  -190847
1408   -90359
1409   328701
1410  -104831
1411     8318
1412   -77398
1413  -186924
1414   325127
1415   -32792
1416   -84079
1417    10835
1418  -233579
1419   292059
1420    92617
1421  -205953
1422    50079
1423  -172740
1424   177837
1425   162730
1426  -216530
1427    59047
1428  -164238
1429    98272
1430   295154
1431  -290291
1432   -12483
1433    -4624
1434   -29870
1435   296342
1436  -190498
1437   -99606
1438    45658
1439   -66459
1440   303380
1441  -137584
1442  -204223
1443   136000
1444   -87075
1445   239296
1446   -15574
1447  -304467
1448   158318
1449   -33579
1450   123944
1451    94099
1452  -332859
1453   103328
1454    55736
1455    55702
1456   145311
1457  -351214
1458    54340
1459   166447
1460   -63969
1461   177730
1462  -245938
1463   -88324
1464   230607
1465   -48446
1466   131221
1467  -199218
1468  -162721
1469   307574
1470   -71609
1471    54561
1472   -42373
1473  -265001
1474   269613
1475    40503
1476   -42144
1477     8629
1478  -270099
1479   230182
1480   123519
1481  -125952
1482    60371
1483  -251461
1484   136050
1485   225062
1486  -189302
1487    64304
1488  -177359
1489    10445
1490   321990
1491  -187689
1492   -34031
1493   -67296
1494   -55179
1495   316546
1496  -142319
1497   -83154
1498     9757
1499  -136098
1500   330289
1501   -45998
1502  -221623
1503    86630
1504  -110342
1505   241562
1506    54481
1507  -280254
1508   101750
1509   -79230
1510   138986
1511   163261
1512  -320134
1513    47479
1514    15241
1515    54861
1516   211254
1517  -314682
1518   -15269
1519   114392
1520   -46776
1521   232213
1522  -217864
1523  -131501
1524   182150
1525   -48172
1526   202000
1527  -144086
1528  -232249
1529   250680
1530   -36036
1531    96022
1532   -11495
1533  -292146
1534   200050
1535    43586
1536    23564
1537    37209
1538  -327133
1539   176452
1540   141891
1541   -92029
1542   100286
1543  -273257
1544    55220
1545   245150
1546  -123055
1547    75033
1548  -194475
1549   -38892
1550   314951
1551  -122004
1552     5235
1553   -99858
1554  -124506
1555   327251
1556   -82982
1557   -72417
1558    -1353
1559  -198592
1560   299944
1561    33528
1562  -189377
1563    44710
1564  -162719
1565   225351
1566   119821
1567  -242690
1568    74242
1569  -125111
1570   111136
1571   229083
1572  -265651
1573     7274
1574   -36837
1575    35099
1576   270698
1577  -261488
1578   -57662
1579    65103
1580   -66067
1581   279030
1582  -159299
1583  -176159
1584   131278
1585   -54445
1586   231999
1587   -82718
1588  -257881
1589   180334
1590   -39263
1591   142871
1592    31841
1593  -316711
1594   154544
1595    32513
1596    49802
1597   105508
1598  -341309
1599    90852
1600   146556
1601   -42317
1602   132282
1603  -272549
1604    -4714
1605   215504
1606   -78656
1607   133343
1608  -204700
1609  -120920
1610   297155
1611   -69110
1612    47410
1613  -104207
1614  -192276
1615   296462
1616   -31293
1617   -28108
1618     1047
1619  -257650
1620   258177
1621    94676
1622  -133982
1623    35306
1624  -215716
1625   184335
1626   169179
1627  -185352
1628    64512
1629  -178447
1630    71230
1631   275118
1632  -215280
1633    -5836
1634   -79107
1635   -17916
1636   309618
1637  -187405
1638   -82644
1639    19910
1640   -90481
1641   298651
1642   -92608
1643  -177208
1644    78866
1645   -92123
1646   261827
1647    -6103
1648  -268713
1649   123928
1650   -65462
1651   153515
1652   105038
1653  -309812
1654    83533
1655     6480
1656    65291
1657   173040
1658  -318245
1659    13840
1660   110090
1661   -13744
1662   191604
1663  -253285
1664   -70528
1665   179719
1666   -55768
1667   185655
1668  -174384
1669  -188206
1670   249174
1671   -38380
1672    96652
1673   -71718
1674  -251325
1675   240816
1676     9489
1677    17239
1678    21034
1679  -293233
1680   198451
1681   117415
1682   -72768
1683    55634
1684  -265609
1685   128543
1686   198459
1687  -139518
1688    79480
1689  -207107
1690     3884
1691   291135
1692  -147635
1693     4004
1694  -116008
1695   -71553
1696   316833
1697  -115627
1698   -60742
1699   -18419
1700  -140953
1701   306304
1702   -26940
1703  -154029
1704    44209
1705  -151568
1706   255813
1707    72372
1708  -245737
1709    73056
1710  -109819
1711   142200
1712   162992
1713  -272335
1714    36337
1715   -44794
1716    58275
1717   234761
1718  -273927
1719   -32109
1720    62885
1721   -16627
1722   247350
1723  -204328
1724  -114051
1725   133941
1726   -58909
1727   228905
1728  -118360
1729  -234064
1730   189507
1731   -29699
1732   130434
1733   -23942
1734  -278964
1735   171135
1736    13855
1737    61765
1738    60842
1739  -319758
1740   136678
1741   120629
1742   -32579
1743   108524
1744  -281448
1745    45501
1746   208901
1747   -86554
1748   103902
1749  -207547
1750   -61415
1751   266432
1752   -85935
1753    51157
1754  -136009
1755  -145393
1756   306216
1757   -59605
1758   -32439
1759   -22308
1760  -201547
1761   269172
1762    36853
1763  -108423
1764    25521
1765  -205355
1766   226009
1767   130250
1768  -198483
1769    57361
1770  -156457
1771   107049
1772   214401
1773  -217967
1774    14377
1775   -93025
1776    31073
1777   274974
1778  -220913
1779   -48133
1780    10344
1781   -52599
1782   287407
1783  -143780
1784  -142463
1785    87852
1786   -76937
1787   250313
1788   -49975
1789  -235319
1790   119678
1791   -51875
1792   174187
1793    31329
1794  -288620
1795   122579
1796   -11410
1797    76079
1798   132982
1799  -317152
1800    52623
1801   101450
1802     -879
1803   153071
1804  -266330
1805   -20561
1806   171264
1807   -52670
1808   158573
1809  -194696
1810  -127638
1811   236806
1812   -51179
1813    98543
1814  -108457
1815  -207940
1816   260568
1817   -13347
1818     8916
1819    -7445
1820  -249342
1821   217101
1822    73048
1823   -65721
1824    37765
1825  -252013
1826   163742
1827   168664
1828  -145293
1829    59071
1830  -191266
1831    57236
1832   242146
1833  -156222
1834    24247
1835  -126910
1836   -25359
1837   304794
1838  -150187
1839   -52738
1840   -22497
1841  -100374
1842   290877
1843   -71668
1844  -134886
1845    36440
1846  -120127
1847   256007
1848    13726
1849  -218644
1850    74330
1851  -100319
1852   179470
1853   104990
1854  -273136
1855    75478
1856   -39047
1857    72103
1858   190180
1859  -269764
1860    -3769
1861    49816
1862    15311
1863   206725
1864  -242090
1865   -65100
1866   127666
1867   -53719
1868   205794
1869  -154163
1870  -178137
1871   187098
1872   -33797
1873   138691
1874   -70685
1875  -243192
1876   202921
1877     3210
1878    55448
1879    24328
1880  -281507
1881   160515
1882    87632
1883   -20722
1884    68058
1885  -277770
1886    98166
1887   178219
1888   -94201
1889    83021
1890  -213099
1891    -4540
1892   247117
1893  -104876
1894    47605
1895  -140131
1896   -94491
1897   297269
1898   -79184
1899   -32580
1900   -46412
1901  -146688
1902   277966
1903   -17162
1904  -103665
1905    19870
1906  -177994
1907   236410
1908    80838
1909  -192157
1910    48437
1911  -137949
1912   150421
1913   163330
1914  -229921
1915    36382
1916   -76642
1917    57132
1918   232094
1919  -227638
1920   -31008
1921     4827
1922    -4920
1923   253712
1924  -193835
1925  -101969
1926    88592
1927   -62584
1928   236534
1929   -99661
1930  -204899
1931   132778
1932   -37874
1933   171480
1934   -19878
1935  -261393
1936   143328
1937    -4118
1938    91987
1939    68510
1940  -294656
1941   103136
1942    75632
1943    11995
1944   118035
1945  -283365
1946    27166
1947   166464
1948   -51411
1949   119441
1950  -213336
1951   -62123
1952   223300
1953   -63804
1954    88794
1955  -136770
1956  -152200
1957   266842
1958   -33092
1959     8816
1960   -48457
1961  -199419
1962   247896
1963    26073
1964   -65655
1965    22603
1966  -225088
1967   193474
1968   131002
1969  -145756
1970    34695
1971  -178950
1972   110987
1973   199776
1974  -177399
1975    24771
1976  -121333
1977    19622
1978   270303
1979  -172062
1980   -42153
1981   -32990
1982   -47048
1983   285941
1984  -121367
1985  -119298
1986    44725
1987   -87374
1988   253247
1989   -32576
1990  -202449
1991    78095
1992   -74009
1993   191566
1994    47061
1995  -264320
1996    86011
1997   -32952
1998    99220
1999   132032
2000  -280018
2001    38598
2002    46270
2003    26247
2004   177866
2005  -257152
2006   -35617
2007   133585
2008   -25195
2009   171483
2010  -187181
2011  -119082
2012   182974
2013   -38240
2014   138514
2015  -113744
2016  -210426
2017   218441
2018    -4863
2019    52834
2020   -25933
2021  -250581
2022   192305
2023    58835
2024   -19392
2025    37952
2026  -261396
2027   135713
2028   155615
2029   -83909
2030    51452
2031  -216069
2032    58691
2033   220132
2034  -119003
2035    47237
2036  -152726
2037   -43503
2038   283333
2039  -104769
2040   -29280
2041   -66177
2042  -105153
2043   278028
2044   -51255
2045   -94967
2046      870
2047  -140316
2048   252237
2049    29005
2050  -177233
2051    45665
2052  -126695
2053   180194
2054   121920
2055  -230667
2056    40328
2057   -68686
2058    93111
2059   186906
2060  -237623
2061    -3065
2062    -2063
2063    19378
2064   233639
2065  -214264
2066   -84866
2067    87365
2068   -29951
2069   210784
2070  -139618
2071  -157857
2072   127108
2073   -39730
2074   183406
2075   -62225
2076  -247631
2077   164110
2078     -470
2079    87803
2080    30784
2081  -269087
2082   119771
2083    62823
2084    28618
2085    78852
2086  -275525
2087    71814
2088   141924
2089   -41677
2090   105598
2091  -231328
2092   -20274
2093   217288
2094   -73181
2095    73971
2096  -149114
2097  -106619
2098   248940
2099   -45939
2100    18426
2101   -83322
2102  -163377
2103   261636
2104    -6223
2105   -59358
2106     2836
2107  -195551
2108   213956
2109    87937
2110  -131028
2111    27179
2112  -171479
2113   150127
2114   163556
2115  -179422
2116    30540
2117  -118826
2118    56509
2119   231478
2120  -182870
2121   -21967
2122   -49092
2123   -12043
2124   265018
2125  -156147
2126   -96733
2127    33597
2128   -61680
2129   242852
2130   -79847
2131  -169303
2132    80129
2133   -69297
2134   202872
2135     9494
2136  -245561
2137   100325
2138   -21343
2139   116318
2140    84199
2141  -262963
2142    68038
2143    31299
2144    44336
2145   138812
2146  -267004
2147     3924
2148   114992
2149   -23164
2150   152337
2151  -210535
2152   -85043
2153   183769
2154   -40383
2155   116921
2156  -130376
2157  -156291
2158   210966
2159   -16453
2160    69724
2161   -60613
2162  -219246
2163   225199
2164    31848
2165   -25133
2166    22849
2167  -234166
2168   154488
2169   120373
2170   -79387
2171    32331
2172  -214791
2173   100557
2174   188479
2175  -132517
2176    41227
2177  -151040
2178     1372
2179   252767
2180  -121664
2181   -12026
2182   -78360
2183   -63642
2184   276349
2185   -87501
2186   -84305
2187    -1499
2188  -106712
2189   248849
2190   -16861
2191  -154851
2192    44002
2193  -112316
2194   196668
2195    70583
2196  -220694
2197    53278
2198   -67555
2199   117468
2200   140870
2201  -242652
2202    25767
2203    -4751
2204    39837
2205   194187
2206  -228294
2207   -43765
2208    74192
2209   -13368
2210   199694
2211  -175115
2212  -124572
2213   138185
2214   -33524
2215   162345
2216   -93103
2217  -196972
2218   160349
2219   -10519
2220   108966
2221   -20305
2222  -257116
2223   164007
2224    42978
2225    12950
2226    58386
2227  -255409
2228    89368
2229   124055
2230   -29454
2231    68845
2232  -233997
2233    38235
2234   189822
2235   -84828
2236    77222
2237  -165413
2238   -65180
2239   252480
2240   -72122
2241    10593
2242   -82244
2243  -123324
2244   250204
2245   -25460
2246   -48295
2247   -26832
2248  -159951
2249   240097
2250    32631
2251  -130432
2252    36693
2253  -161057
2254   164229
2255   134411
2256  -178910
2257    21866
2258  -108060
2259    98610
2260   186149
2261  -197061
2262     6720
2263   -52040
2264    14008
2265   244678
2266  -180523
2267   -74896
2268    34622
2269   -33212
2270   227636
2271  -115723
2272  -140071
2273    79264
2274   -53108
2275   201574
2276   -44985
2277  -215911
2278   115706
2279   -33809
2280   130474
2281    44951
2282  -261648
2283    94780
2284    33429
2285    47912
2286    96133
2287  -251230
2288    41664
2289    90667
2290    -1349
2291   129479
2292  -237988
2293   -27471
2294   178948
2295   -57478
2296   111905
2297  -147159
2298  -124766
2299   213479
2300   -25730
2301    52450
2302   -87797
2303  -166748
2304   222858
2305    -2430
2306    -2145
2307    -8277
2308  -221728
2309   201218
2310    86169
2311   -96684
2312    35390
2313  -191897
2314   115883
2315   161811
2316  -122648
2317    23410
2318  -156564
2319    60083
2320   218521
2321  -158249
2322    11305
2323   -79108
2324   -43198
2325   268189
2326  -109516
2327   -81449
2328    -6276
2329   -65059
2330   240250
2331   -64313
2332  -127073
2333    45541
2334  -102592
2335   216379
2336    25420
2337  -220117
2338    75204
2339   -57644
2340   123245
2341   102201
2342  -234372
2343    38781
2344    -8055
2345    69460
2346   148526
2347  -246500
2348     4823
2349    63923
2350   -10224
2351   188321
2352  -199759
2353   -94278
2354   144456
2355   -25819
2356   143100
2357  -124061
2358  -150230
2359   163246
2360   -21197
2361   114202
2362   -60308
2363  -226829
2364   189145
2365    21183
2366    19345
2367    25715
2368  -245083
2369   129730
2370    99269
2371   -37651
2372    48648
2373  -224811
2374    75530
2375   165333
2376   -82271
2377    63468
2378  -179900
2379    -7233
2380   238006
2381  -100844
2382    21563
2383   -92073
2384   -87920
2385   253642
2386   -55514
2387   -48782
2388   -37160
2389  -123514
2390   243704
2391   -11705
2392  -116448
2393    28166
2394  -147160
2395   194017
2396    88271
2397  -187708
2398    36210
2399   -95161
2400   119777
2401   150766
2402  -202031
2403    20331
2404   -49706
2405    51232
2406   211214
2407  -210205
2408   -37353
2409    34830
2410   -23842
2411   219171
2412  -147790
2413  -125355
2414    87608
2415   -33162
2416   186330
2417   -88803
2418  -178556
2419   126257
2420   -39685
2421   143145
2422     3617
2423  -253447
2424   128698
2425    26845
2426    49156
2427    64986
2428  -247025
2429    75177
2430    83060
2431     3626
2432    98680
2433  -241739
2434    19282
2435   161091
2436   -57241
2437   102591
2438  -174226
2439   -75297
2440   216736
2441   -51555
2442    50337
2443  -103141
2444  -135884
2445   230102
2446   -21836
2447    -6547
2448   -37864
2449  -184169
2450   220544
2451    40826
2452   -84479
2453    22101
2454  -184162
2455   159746
2456   127837
2457  -135513
2458    30089
2459  -145561
2460    92298
2461   192280
2462  -162402
2463    14301
2464   -86647
2465     6841
2466   240430
2467  -152505
2468   -52636
2469   -12490
2470   -53210
2471   241824
2472   -98726
2473  -124911
2474    46042
2475   -72098
2476   212702
2477   -26122
2478  -187143
2479    85063
2480   -62354
2481   155154
2482    65870
2483  -244767
2484    75756
2485     2208
2486    69652
2487   115879
2488  -240924
2489    26860
2490    53384
2491    14042
2492   153562
2493  -233600
2494   -41784
2495   139436
2496   -40712
2497   142525
2498  -152738
2499  -129980
2500   181851
2501   -22889
2502    94961
2503   -87039
2504  -181712
2505   197522
2506      179
2507    38850
2508    -8765
2509  -232864
2510   177616
2511    74324
2512   -47694
2513    39791
2514  -214356
2515   106577
2516   145088
2517   -86363
2518    46020
2519  -187136
2520    40914
2521   211772
2522  -122898
2523    26826
2524  -110894
2525   -49239
2526   250404
2527   -91653
2528   -39577
2529   -43118
2530   -92074
2531   251685
2532   -45000
2533  -103639
2534    21818
2535  -120445
2536   216786
2537    37894
2538  -176474
2539    49180
2540   -97694
2541   146560
2542   115073
2543  -217962
2544    31579
2545   -46152
2546    73607
2547   168787
2548  -225590
2549    -7379
2550    20835
2551     2005
2552   206598
2553  -188392
2554   -88130
2555    99017
2556   -29337
2557   183970
2558  -116211
2559  -155664
2560   135444
2561   -29266
2562   142439
2563   -44754
2564  -222807
2565   151161
2566     2751
2567    64762
2568    34682
2569  -256698
2570   113391
2571    76406
2572    -8176
2573    74128
2574  -235780
2575    53028
2576   143483
2577   -50083
2578    89557
2579  -197893
2580   -22401
2581   215596
2582   -76273
2583    54174
2584  -116592
2585  -105223
2586   236618
2587   -43247
2588    -6303
2589   -55733
2590  -151098
2591   239153
2592     4770
2593   -78854
2594    12763
2595  -171843
2596   188769
2597    92349
2598  -140795
2599    28864
2600  -141803
2601   123947
2602   158850
2603  -175920
2604    23138
2605   -93088
2606    41922
2607   219969
2608  -179444
2609   -30116
2610   -14150
2611   -24891
2612   233720
2613  -129161
2614   -98904
2615    44931
2616   -54252
2617   218399
2618   -70803
2619  -170199
2620    95613
2621   -59922
2622   162635
2623    18997
2624  -231536
2625    94464
2626   -11749
2627    88871
2628    80538
2629  -250215
2630    63855
2631    48335
2632    19486
2633   129052
2634  -236430
2635    -1488
2636   126770
2637   -28708
2638   133502
2639  -183133
2640   -80667
2641   183728
2642   -43314
2643    97431
2644  -109538
2645  -155949
2646   208502
2647   -17282
2648    35519
2649   -35425
2650  -204547
2651   198584
2652    41195
2653   -39304
2654    23238
2655  -209933
2656   146101
2657   116399
2658   -95433
2659    46870
2660  -183152
2661    76263
2662   189720
2663  -133602
2664    32751
2665  -118211
2666    -9413
2667   237574
2668  -122653
2669   -23362
2670   -46017
2671   -68292
2672   247248
2673   -82183
2674   -88345
2675    18704
2676  -104007
2677   226227
2678   -10203
2679  -165510
2680    63444
2681   -92324
2682   159859
2683    75174
2684  -212380
2685    54206
2686   -48280
2687    96724
2688   134057
2689  -233697
2690    28308
2691    14932
2692    15572
2693   182971
2694  -210677
2695   -50244
2696    92592
2697   -24201
2698   170433
2699  -152294
2700  -117356
2701   139402
2702   -40424
2703   141683
2704   -78368
2705  -192677
2706   170786
2707   -11419
2708    68091
2709     4233
2710  -229595
2711   144384
2712    48923
2713     1197
2714    50680
2715  -234408
2716    99555
2717   117890
2718   -63428
2719    81152
2720  -200941
2721    15388
2722   196147
2723   -90224
2724    49294
2725  -130651
2726   -55612
2727   229688
2728   -77921
2729     9035
2730   -64987
2731  -121985
2732   249565
2733   -33740
2734   -72273
2735    10013
2736  -150386
2737   206671
2738    47273
2739  -139274
2740    35525
2741  -132976
2742   148434
2743   118120
2744  -183525
2745    39609
2746   -92741
2747    72918
2748   190149
2749  -203062
2750      488
2751   -11431
2752    -6021
2753   216502
2754  -161709
2755   -72448
2756    48715
2757   -39802
2758   206745
2759  -113300
2760  -138809
2761   106238
2762   -61862
2763   166414
2764   -24060
2765  -215421
2766   122201
2767   -17317
2768    92451
2769    45593
2770  -237668
2771    95416
2772    34899
2773    30895
2774    96733
2775  -247087
2776    48890
2777   113532
2778   -38917
2779   119529
2780  -196956
2781   -43610
2782   179168
2783   -49094
2784    83387
2785  -136607
2786  -102833
2787   211091
2788   -49202
2789    46940
2790   -59300
2791  -179605
2792   225329
2793    12926
2794   -46027
2795     8314
2796  -182794
2797   170031
2798    79091
2799   -90244
2800    33203
2801  -179209
2802   123044
2803   152620
2804  -151721
2805    45944
2806  -122411
2807    23999
2808   222023
2809  -148081
2810   -16342
2811   -45051
2812   -31346
2813   229762
2814  -116832
2815   -63245
2816    10433
2817   -82170
2818   238396
2819   -57306
2820  -153633
2821    78618
2822   -84780
2823   168579
2824    34553
2825  -205627
2826    69475
2827   -45270
2828   114105
2829    90990
2830  -238154
2831    60588
2832     6485
2833    30944
2834   158689
2835  -233123
2836   -12847
2837    94910
2838   -20990
2839   154150
2840  -174958
2841   -82160
2842   139439
2843   -36837
2844   137266
2845  -117656
2846  -155629
2847   189374
2848   -34492
2849    72334
2850   -22812
2851  -215153
2852   169557
2853    35509
2854    -1330
2855    21100
2856  -215778
2857   135051
2858    85252
2859   -56818
2860    68428
2861  -211906
2862    66238
2863   179646
2864  -111073
2865    52944
2866  -133447
2867   -23080
2868   218425
2869   -92608
2870     6831
2871   -82490
2872   -73878
2873   245296
2874   -78121
2875   -50015
2876    -1427
2877  -135259
2878   230254
2879     7563
2880  -141209
2881    40843
2882  -111999
2883   164351
2884    75622
2885  -173966
2886    46043
2887   -93028
2888   111049
2889   150112
2890  -221137
2891    29666
2892   -16234
2893    12903
2894   197338
2895  -186273
2896   -47899
2897    49579
2898   -20680
2899   191585
2900  -146662
2901  -103476
2902   106559
2903   -57522
2904   173751
2905   -67479
2906  -193837
2907   145435
2908   -24935
2909    93460
2910    12848
2911  -224310
2912   119875
2913    23641
2914    38667
2915    63047
2916  -244407
2917    91107
2918    93019
2919   -39448
2920   106826
2921  -211784
2922    -1777
2923   174552
2924   -63756
2925    75382
2926  -146125
2927   -64059
2928   206499
2929   -64554
2930    47092
2931   -85268
2932  -139085
2933   238252
2934   -27873
2935   -33734
2936    -1290
2937  -171352
2938   196730
2939    51897
2940   -98861
2941    26265
2942  -157139
2943   148142
2944   110944
2945  -145276
2946    47490
2947  -132131
2948    70130
2949   194017
2950  -176460
2951     7388
2952   -46539
2953    -8935
2954   216608
2955  -138662
2956   -51691
2957     6775
2958   -47857
2959   225104
2960  -101911
2961  -119534
2962    75870
2963   -80112
2964   186148
2965   -10362
2966  -198386
2967    92416
2968   -39955
2969   117637
2970    53958
2971  -224230
2972    78995
2973       63
2974    55459
2975   117718
2976  -243908
2977    34718
2978    79641
2979   -21544
2980   143057
2981  -194983
2982   -53041
2983   142817
2984   -34397
2985   118774
2986  -143283
2987  -110090
2988   185364
2989   -47750
2990    82205
2991   -58527
2992  -190180
2993   200125
2994     8043
2995    -3021
2996     8486
2997  -200631
2998   155766
2999    69275
3000   -55342
3001    40874
3002  -199565
3003   110484
3004   140930
3005  -116183
3006    59606
3007  -151404
3008    15590
3009   213016
3010  -120912
3011     8521
3012   -77603
3013   -41540
3014   228707
3015   -97253
3016   -37400
3017   -20880
3018   -97806
3019   240296
3020   -44822
3021  -121889
3022    47998
3023  -109636
3024   181463
3025    43771
3026  -176924
3027    53249
3028   -77825
3029   125833
3030   103283
3031  -210759
3032    47895
3033   -33126
3034    48172
3035   169699
3036  -216361
3037   -10161
3038    52170
3039   -16025
3040   175209
3041  -163246
3042   -79538
3043    99898
3044   -36593
3045   164836
3046  -112495
3047  -148733
3048   154052
3049   -42555
3050   106094
3051   -18692
3052  -212729
3053   145366
3054    16841
3055    34892
3056    32134
3057  -221873
3058   114757
3059    66914
3060   -23380
3061    80216
3062  -222458
3063    52105
3064   154190
3065   -79289
3066    77125
3067  -156143
3068   -35282
3069   202283
3070   -71700
3071    36394
3072   -99190
3073   -89959
3074   230169
3075   -60112
3076   -14638
3077   -21844
3078  -152974
3079   220945
3080    14204
3081  -100752
3082    27231
3083  -141962
3084   162247
3085    80564
3086  -141486
3087    41424
3088  -123475
3089   106003
3090   154446
3091  -185800
3092    30593
3093   -57753
3094    16862
3095   202863
3096  -167017
3097   -34014
3098    11333
3099   -27676
3100   205923
3101  -127804
3102   -92604
3103    68067
3104   -63106
3105   191514
3106   -57166
3107  -173752
3108   110523
3109   -45890
3110   124467
3111    22456
3112  -213765
3113    96606
3114    -2215
3115    65666
3116    78091
3117  -236416
3118    67324
3119    61045
3120    -6482
3121   120128
3122  -212427
3123    -7910
3124   135412
3125   -42453
3126   107217
3127  -155942
3128   -76844
3129   178743
3130   -48999
3131    77241
3132   -90931
3133  -143835
3134   206323
3135   -22603
3136     9578
3137   -12665
3138  -185047
3139   181609
3140    45081
3141   -58894
3142    26852
3143  -180172
3144   133603
3145   107910
3146  -110071
3147    48515
3148  -154122
3149    60891
3150   182165
3151  -140307
3152    23259
3153   -83851
3154   -14916
3155   218544
3156  -119004
3157   -30733
3158   -21916
3159   -64641
3160   227351
3161   -77292
3162   -97604
3163    38775
3164   -94637
3165   196665
3166    -1182
3167  -167845
3168    66988
3169   -73835
3170   135567
3171    70513
3172  -206607
3173    59832
3174   -30930
3175    69321
3176   131238
3177  -220875
3178    20837
3179    39974
3180       56
3181   158007
3182  -186433
3183   -47496
3184   101486
3185   -33234
3186   148543
3187  -133802
3188  -115893
3189   148998
3190   -41139
3191   107553
3192   -58778
3193  -179637
3194   162678
3195    -4324
3196    41733
3197     9391
3198  -209944
3199   137961
3200    55369
3201   -22289
3202    52187
3203  -205995
3204    86076
3205   122746
3206   -72606
3207    66404
3208  -169866
3209    11980
3210   187416
3211   -92318
3212    40197
3213  -105648
3214   -59551
3215   220598
3216   -74197
3217   -13054
3218   -40245
3219  -109874
3220   220546
3221   -26150
3222   -78584
3223    15989
3224  -131934
3225   186071
3226    45118
3227  -144714
3228    46128
3229  -109100
3230   121022
3231   115894
3232  -177814
3233    35374
3234   -61259
3235    54603
3236   170008
3237  -186330
3238    -2556
3239     6133
3240   -12984
3241   191919
3242  -151335
3243   -73356
3244    68211
3245   -45455
3246   176624
3247   -92342
3248  -140757
3249   109308
3250   -45912
3251   134369
3252   -18019
3253  -197015
3254   120243
3255    -8747
3256    67334
3257    49545
3258  -223020
3259    89836
3260    50767
3261     5406
3262    88922
3263  -214091
3264    34377
3265   117033
3266   -43831
3267    98322
3268  -170646
3269   -41190
3270   175596
3271   -58512
3272    67162
3273  -104979
3274  -105575
3275   201804
3276   -38521
3277    15112
3278   -38756
3279  -152563
3280   198204
3281    10079
3282   -52764
3283    16730
3284  -165201
3285   156770
3286    80859
3287  -111150
3288    38739
3289  -137994
3290    92875
3291   145246
3292  -140668
3293    28267
3294   -91289
3295    24557
3296   195581
3297  -144088
3298   -14977
3299   -24516
3300   -39985
3301   211402
3302  -103089
3303   -83020
3304    32393
3305   -67397
3306   193775
3307   -43843
3308  -143151
3309    71628
3310   -66129
3311   148195
3312    31417
3313  -195651
3314    77784
3315   -26025
3316    79532
3317    93620
3318  -215217
3319    44120
3320    30481
3321    17720
3322   128656
3323  -203056
3324   -11635
3325    94042
3326   -30746
3327   132685
3328  -153902
3329   -83368
3330   148682
3331   -39461
3332    99982
3333   -86213
3334  -141868
3335   171809
3336   -19200
3337    46454
3338   -18851
3339  -186200
3340   161393
3341    34302
3342   -21066
3343    31508
3344  -193594
3345   114264
3346   100058
3347   -74785
3348    50414
3349  -165457
3350    50656
3351   162336
3352  -100698
3353    38167
3354  -114770
3355   -19971
3356   208367
3357   -95974
3358    -7747
3359   -46835
3360   -78099
3361   217224
3362   -52697
3363   -69945
3364     6296
3365  -101687
3366   194570
3367     6173
3368  -129453
3369    44157
3370   -98710
3371   143902
3372    79132
3373  -177994
3374    45836
3375   -55686
3376    72934
3377   133890
3378  -188801
3379    10887
3380     -862
3381    14864
3382   164275
3383  -173403
3384   -41359
3385    63647
3386   -31319
3387   166837
3388  -117408
3389  -112604
3390   112887
3391   -33544
3392   128486
3393   -53828
3394  -166737
3395   128722
3396   -16539
3397    75466
3398    13610
3399  -210179
3400   112004
3401    37365
3402     8162
3403    61163
3404  -207845
3405    62437
3406   100402
3407   -37948
3408    76969
3409  -178065
3410     1819
3411   160996
3412   -64918
3413    65525
3414  -120063
3415   -70010
3416   200225
3417   -53163
3418    13274
3419   -54638
3420  -118541
3421   199624
3422   -14439
3423   -44026
3424    -1500
3425  -144299
3426   175906
3427    45812
3428  -107468
3429    35433
3430  -130749
3431   116428
3432   116488
3433  -143854
3434    30058
3435   -87156
3436    52553
3437   165839
3438  -152664
3439    -1326
3440   -30772
3441    -7597
3442   195677
3443  -130501
3444   -59806
3445    31597
3446   -48639
3447   188135
3448   -71346
3449  -124923
3450    70415
3451   -51912
3452   150365
3453    -9861
3454  -176852
3455    86764
3456   -31343
3457    92681
3458    58591
3459  -210771
3460    65553
3461    25413
3462    27507
3463    99322
3464  -200401
3465    17553
3466    83670
3467   -15796
3468   113769
3469  -168040
3470   -43615
3471   140742
3472   -41668
3473    92308
3474  -107104
3475  -111988
3476   171915
3477   -26755
3478    41334
3479   -46662
3480  -153912
3481   169844
3482     9304
3483   -14070
3484     9882
3485  -177432
3486   140359
3487    76525
3488   -74916
3489    39461
3490  -154644
3491    79581
3492   137429
3493  -103073
3494    34222
3495  -116195
3496    16504
3497   186898
3498  -113170
3499      240
3500   -55137
3501   -48187
3502   207506
3503   -80764
3504   -59812
3505     1979
3506   -79157
3507   192890
3508   -25075
3509  -117733
3510    41357
3511   -81717
3512   155092
3513    38859
3514  -168824
3515    55836
3516   -53552
3517    91636
3518   101910
3519  -191367
3520    30578
3521      471
3522    30724
3523   136095
3524  -182573
3525   -16353
3526    58262
3527   -13968
3528   146401
3529  -143468
3530   -80120
3531   110758
3532   -34306
3533   122175
3534   -81492
3535  -142107
3536   135923
3537   -16802
3538    73501
3539   -19728
3540  -181146
3541   130182
3542    22729
3543    16969
3544    33421
3545  -196976
3546    93882
3547    85116
3548   -38649
3549    56853
3550  -173448
3551    34389
3552   140315
3553   -66088
3554    53436
3555  -131990
3556   -29735
3557   187479
3558   -70541
3559    16798
3560   -66876
3561   -88126
3562   200791
3563   -35660
3564   -40489
3565   -12271
3566  -114552
3567   183367
3568    14696
3569   -95152
3570    25581
3571  -117400
3572   140288
3573    80862
3574  -145620
3575    34716
3576   -81518
3577    75257
3578   137017
3579  -159516
3580     9097
3581   -30807
3582    18498
3583   171591
3584  -148961
3585   -38102
3586    26375
3587   -29379
3588   176208
3589  -103416
3590  -102921
3591    74287
3592   -43001
3593   147929
3594   -41926
3595  -158087
3596    95362
3597   -26299
3598    98917
3599    21488
3600  -194815
3601    87511
3602    16806
3603    38907
3604    71364
3605  -201372
3606    47075
3607    75577
3608   -12916
3609    91927
3610  -176056
3611   -11566
3612   129743
3613   -40748
3614    83006
3615  -127690
3616   -73228
3617   170036
3618   -39881
3619    42446
3620   -64799
3621  -124928
3622   178767
3623    -5921
3624   -12143
3625   -11044
3626  -151055
3627   157711
3628    46610
3629   -67708
3630    25956
3631  -147413
3632   108687
3633   109746
3634  -109229
3635    30035
3636  -111939
3637    45230
3638   160921
3639  -120301
3640     4943
3641   -61697
3642   -12223
3643   192208
3644  -104700
3645   -43282
3646    -2718
3647   -55946
3648   190165
3649   -55983
3650  -104056
3651    40532
3652   -66745
3653   158884
3654     3149
3655  -155898
3656    61080
3657   -48066
3658   104958
3659    65171
3660  -186835
3661    49171
3662    -4001
3663    47257
3664   109958
3665  -189022
3666    10789
3667    54162
3668    -4347
3669   127203
3670  -158313
3671   -50141
3672   106354
3673   -28637
3674   112291
3675  -107147
3676  -109538
3677   140138
3678   -25364
3679    74231
3680   -45576
3681  -158919
3682   146679
3683     9914
3684    17454
3685    10653
3686  -180260
3687   116990
3688    64927
3689   -33121
3690    40830
3691  -171557
3692    68526
3693   121778
3694   -73246
3695    46617
3696  -133519
3697     1574
3698   170780
3699   -80079
3700    16469
3701   -78902
3702   -51694
3703   194088
3704   -62198
3705   -30649
3706   -22072
3707   -91458
3708   189032
3709   -13749
3710   -89782
3711    21916
3712   -97959
3713   152050
3714    46597
3715  -137663
3716    35747
3717   -77054
3718    99535
3719   102055
3720  -165976
3721    24047
3722   -32700
3723    36627
3724   146861
3725  -162464
3726   -20277
3727    25046
3728    -8609
3729   156772
3730  -126766
3731   -73644
3732    71487
3733   -32587
3734   144851
3735   -74808
3736  -133811
3737   105728
3738   -27874
3739    99451
3740    -8807
3741  -177834
3742   102439
3743     9809
3744    43965
3745    39885
3746  -191187
3747    74345
3748    59046
3749    -6793
3750    73543
3751  -182587
3752    22232
3753   120781
3754   -46454
3755    70388
3756  -135482
3757   -40489
3758   160665
3759   -48328
3760    42649
3761   -83774
3762   -91755
3763   184437
3764   -30584
3765    -7923
3766   -22828
3767  -130365
3768   170282
3769    22439
3770   -66266
3771    14726
3772  -130014
3773   130320
3774    76942
3775  -107657
3776    30200
3777  -111610
3778    75544
3779   138307
3780  -134890
3781    14719
3782   -58810
3783    10581
3784   171795
3785  -118451
3786   -30239
3787    -8496
3788   -28589
3789   181432
3790   -89817
3791   -80914
3792    41784
3793   -58115
3794   163162
3795   -28178
3796  -143676
3797    68241
3798   -40697
3799   111014
3800    29912
3801  -174637
3802    63221
3803    -9339
3804    60940
3805    79968
3806  -192398
3807    37129
3808    47236
3809     2990
3810   108462
3811  -169782
3812   -20970
3813   102245
3814   -24782
3815   100209
3816  -127135
3817   -75173
3818   139634
3819   -33526
3820    73011
3821   -69820
3822  -132243
3823   158345
3824    -6717
3825    18032
3826   -10684
3827  -159364
3828   135968
3829    42472
3830   -31486
3831    24981
3832  -162351
3833    98611
3834    98588
3835   -77816
3836    42143
3837  -134288
3838    35002
3839   155092
3840   -94000
3841    18651
3842   -82842
3843   -20873
3844   182731
3845   -82113
3846   -20495
3847   -30507
3848   -65886
3849   190737
3850   -47008
3851   -78986
3852    21418
3853   -84942
3854   160182
3855    14654
3856  -131270
3857    40743
3858   -68079
3859   115779
3860    67907
3861  -163173
3862    40377
3863   -35134
3864    56901
3865   121270
3866  -173894
3867     3811
3868    23591
3869     4215
3870   139360
3871  -145979
3872   -49372
3873    70421
3874   -23112
3875   134518
3876  -103252
3877  -106195
3878   110197
3879   -29679
3880   100024
3881   -38979
3882  -158479
3883   118364
3884     1387
3885    47752
3886    14110
3887  -179490
3888    97701
3889    44746
3890    -3052
3891    52130
3892  -180248
3893    55359
3894   104014
3895   -47973
3896    61957
3897  -143558
3898    -6794
3899   151922
3900   -59636
3901    38719
3902   -95294
3903   -59641
3904   179978
3905   -50047
3906    -2791
3907   -37183
3908  -104625
3909   181808
3910    -7206
3911   -60945
3912     8803
3913  -116823
3914   148777
3915    48930
3916  -107199
3917    28514
3918  -103722
3919   100986
3920   106343
3921  -140182
3922    25688
3923   -62297
3924    37517
3925   154048
3926  -140231
3927   -14345
3928    -8011
3929   -10771
3930   168099
3931  -111635
3932   -62491
3933    39229
3934   -41988
3935   160392
3936   -64287
3937  -122281
3938    77164
3939   -42977
3940   119009
3941      559
3942  -166637
3943    80892
3944   -10779
3945    67615
3946    50155
3947  -186112
3948    61693
3949    34608
3950    12870
3951    88094
3952  -180116
3953    12983
3954    94170
3955   -27396
3956    90178
3957  -140474
3958   -45635
3959   136098
3960   -37399
3961    69242
3962   -90939
3963  -100964
3964   163065
3965   -25793
3966    22171
3967   -29224
3968  -141236
3969   154169
3970    20890
3971   -31927
3972    11496
3973  -149014
3974   120962
3975    74206
3976   -76582
3977    34920
3978  -133451
3979    67834
3980   132437
3981  -105679
3982    25581
3983   -87766
3984     4770
3985   169461
3986  -100214
3987   -11946
3988   -35521
3989   -40202
3990   184462
3991   -74528
3992   -62016
3993    16908
3994   -71827
3995   170056
3996   -19177
3997  -121347
3998    48985
3999   -63746
4000   124970
4001    39056
4002  -159262
4003    52406
4004   -35733
4005    73840
4006    90884
4007  -179291
4008    29479
4009    15189
4010    15953
4011   124965
4012  -162990
4013   -22447
4014    70433
4015   -19780
4016   123269
4017  -123941
4018   -77054
4019   110625
4020   -32173
4021   100941
4022   -67604
4023  -134350
4024   132970
4025   -12531
4026    50506
4027    -6990
4028  -164754
4029   118264
4030    29354
4031     -293
4032    33643
4033  -173137
4034    84731
4035    83934
4036   -49429
4037    55335
4038  -149288
4039    25593
4040   139852
4041   -71267
4042    38095
4043  -101415
4044   -30770
4045   172861
4046   -67348
4047     3832
4048   -48701
4049   -78215
4050   186253
4051   -35614
4052   -51966
4053     4542
4054  -101306
4055   159829
4056    19726
4057  -102959
4058    29535
4059   -93869
4060   119096
4061    75247
4062  -141273
4063    36245
4064   -64567
4065    59839
4066   129004
4067  -153374
4068     6307
4069   -10860
4070     6369
4071   153400
4072  -133684
4073   -41049
4074    39347
4075   -29769
4076   153047
4077   -92166
4078   -98929
4079    82070
4080   -42040
4081   123066
4082   -31149
4083  -151009
4084    96094
4085   -18049
4086    74221
4087    23702
4088  -177912
4089    85655
4090    23968
4091    20209
4092    67617
4093  -182618
4094    44313
4095    82028
4096   -27329
4097    79312
4098  -152916
4099   -12997
4100   130640
4101   -47398
4102    65449
4103  -107079
4104   -70459
4105   165294
4106   -41376
4107    27268
4108   -45940
4109  -116948
4110   168686
4111    -3555
4112   -27769
4113     1422
4114  -134327
4115   141921
4116    47274
4117   -75730
4118    29940
4119  -129105
4120    94672
4121   107152
4122  -113934
4123    30941
4124   -90502
4125    32764
4126   153139
4127  -117294
4128      558
4129   -39359
4130   -17677
4131   176095
4132   -98748
4133   -47033
4134    13276
4135   -54698
4136   169973
4137   -51888
4138  -106329
4139    52972
4140   -59101
4141   133571
4142     6647
4143  -151696
4144    65681
4145   -36493
4146    85099
4147    62508
4148  -178814
4149    51961
4150     9393
4151    27538
4152   102723
4153  -173888
4154     6280
4155    64439
4156   -14520
4157   112313
4158  -143198
4159   -48102
4160   109731
4161   -36161
4162    97800
4163   -90698
4164  -107260
4165   141453
4166   -25024
4167    53185
4168   -29989
4169  -147362
4170   137552
4171    10822
4172     2600
4173    17088
4174  -163973
4175   110857
4176    62500
4177   -50251
4178    46290
4179  -151697
4180    56438
4181   121282
4182   -82751
4183    40388
4184  -109609
4185     -950
4186   162746
4187   -85343
4188    12271
4189   -57835
4190   -52949
4191   184495
4192   -62854
4193   -40105
4194    -1689
4195   -86020
4196   171158
4197   -12284
4198   -95230
4199    32477
4200   -87118
4201   134040
4202    44722
4203  -139115
4204    45587
4205   -64501
4206    78926
4207   101629
4208  -160757
4209    24995
4210   -14991
4211    22356
4212   135996
4213  -150053
4214   -17668
4215    36654
4216   -19483
4217   145439
4218  -116455
4219   -73856
4220    83736
4221   -39651
4222   122934
4223   -59147
4224  -130910
4225   107176
4226   -24283
4227    78054
4228    -2555
4229  -165464
4230   103815
4231    10589
4232    24418
4233    45447
4234  -180219
4235    72394
4236    66682
4237   -25985
4238    68821
4239  -158651
4240    17593
4241   120289
4242   -53892
4243    61944
4244  -117828
4245   -37683
4246   160748
4247   -57812
4248    30934
4249   -60995
4250   -92782
4251   175433
4252   -28961
4253   -22096
4254    -8550
4255  -119176
4256   156224
4257    19293
4258   -72119
4259    26255
4260  -121135
4261   118003
4262    78619
4263  -116182
4264    37170
4265   -91578
4266    57943
4267   130989
4268  -131161
4269    14336
4270   -42959
4271     3435
4272   161718
4273  -120426
4274   -28257
4275    11026
4276   -40129
4277   167176
4278   -80516
4279   -85918
4280    56471
4281   -53228
4282   139527
4283   -24156
4284  -137354
4285    76559
4286   -39249
4287    95423
4288    32150
4289  -173466
4290    72796
4291     1396
4292    36675
4293    80069
4294  -178421
4295    34151
4296    56084
4297    -9465
4298    97884
4299  -155795
4300   -16373
4301   106138
4302   -38051
4303    93035
4304  -110334
4305   -77496
4306   144274
4307   -38037
4308    54754
4309   -49675
4310  -125510
4311   149538
4312    -8294
4313     5805
4314     -153
4315  -150573
4316   131456
4317    40317
4318   -47001
4319    37140
4320  -146979
4321    85419
4322   100906
4323   -86245
4324    40967
4325  -112363
4326    28117
4327   147510
4328   -99769
4329    18440
4330   -64256
4331   -28296
4332   177303
4333   -86706
4334   -28815
4335    -8415
4336   -67402
4337   174212
4338   -43252
4339   -83815
4340    32856
4341   -78109
4342   145848
4343    12949
4344  -132998
4345    54632
4346   -62449
4347    96498
4348    73560
4349  -165059
4350    43470
4351   -19856
4352    37629
4353   114421
4354  -163719
4355     5607
4356    30881
4357    -9022
4358   132125
4359  -137890
4360   -48313
4361    83221
4362   -37417
4363   119762
4364   -85774
4365  -106318
4366   115373
4367   -31664
4368    80989
4369   -28292
4370  -148978
4371   119975
4372    -2201
4373    30021
4374    24167
4375  -171775
4376    97829
4377    50135
4378   -23320
4379    54998
4380  -160906
4381    48908
4382   105279
4383   -58417
4384    57154
4385  -126952
4386    -7629
4387   153044
4388   -70276
4389    33743
4390   -73284
4391   -64117
4392   175371
4393   -50457
4394   -14686
4395   -19138
4396   -99414
4397   168520
4398    -8311
4399   -67945
4400    22414
4401  -109950
4402   134885
4403    49763
4404  -115138
4405    39860
4406   -88683
4407    80671
4408   104970
4409  -139206
4410    26553
4411   -46893
4412    24283
4413   144721
4414  -137076
4415    -9818
4416     7345
4417   -23177
4418   158306
4419  -105174
4420   -65809
4421    57295
4422   -45282
4423   140409
4424   -54802
4425  -119303
4426    86146
4427   -40536
4428   100819
4429     4048
4430  -162576
4431    88742
4432    -6796
4433    46122
4434    55249
4435  -178117
4436    60457
4437    44366
4438    -4436
4439    82752
4440  -164872
4441    13526
4442    98723
4443   -39802
4444    84446
4445  -125352
4446   -47201
4447   141029
4448   -47065
4449    55979
4450   -70084
4451   -99278
4452   157923
4453   -26679
4454     9803
4455   -15732
4456  -132517
4457   147012
4458    17943
4459   -43843
4460    26028
4461  -137905
4462   108863
4463    75253
4464   -87769
4465    39208
4466  -113501
4467    55282
4468   126827
4469  -109867
4470    24669
4471   -68641
4472    -2010
4473   163700
4474  -104004
4475   -15615
4476   -14682
4477   -46303
4478   171360
4479   -69538
4480   -68917
4481    31306
4482   -66285
4483   152178
4484   -17578
4485  -121735
4486    59062
4487   -58442
4488   106979
4489    41962
4490  -159796
4491    58307
4492   -22520
4493    52248
4494    89539
4495  -168808
4496    29152
4497    25938
4498     1568
4499   115802
4500  -152384
4501   -19976
4502    78470
4503   -32629
4504   111901
4505  -107807
4506   -78743
4507   117174
4508   -36776
4509    82158
4510   -51854
4511  -127189
4512   131341
4513   -14473
4514    35328
4515     1693
4516  -158388
4517   117411
4518    32648
4519   -20241
4520    39993
4521  -156960
4522    76635
4523    87081
4524   -60039
4525    51628
4526  -130633
4527    22215
4528   137984
4529   -81176
4530    34223
4531   -82942
4532   -36074
4533   169535
4534   -69396
4535    -7362
4536   -29651
4537   -76386
4538   171972
4539   -34086
4540   -58199
4541    16356
4542   -95179
4543   147643
4544    19712
4545  -108869
4546    42066
4547   -83391
4548    98826
4549    77225
4550  -139844
4551    37051
4552   -47471
4553    44372
4554   120404
4555  -147420
4556     7964
4557     1931
4558    -7243
4559   144126
4560  -124555
4561   -44238
4562    54367
4563   -35597
4564   135531
4565   -79592
4566   -97827
4567    88222
4568   -38249
4569   103263
4570   -24204
4571  -145206
4572   101219
4573   -14517
4574    52216
4575    29671
4576  -170241
4577    80438
4578    33011
4579     1560
4580    62476
4581  -165284
4582    39397
4583    84993
4584   -37442
4585    74674
4586  -136014
4587   -15625
4588   133536
4589   -55842
4590    53688
4591   -83050
4592   -71338
4593   157363
4594   -41157
4595    14398
4596   -31429
4597  -108880
4598   158074
4599    -6356
4600   -38041
4601    15541
4602  -126051
4603   126994
4604    49926
4605   -87211
4606    35069
4607  -108016
4608    78919
4609   101508
4610  -112263
4611    30518
4612   -73031
4613    24735
4614   145468
4615  -119568
4616    -1908
4617   -17127
4618   -26379
4619   161663
4620   -89882
4621   -53620
4622    28460
4623   -50254
4624   150531
4625   -46600
4626  -104382
4627    62537
4628   -54076
4629   116294
4630    11513
4631  -151045
4632    69353
4633   -23441
4634    62161
4635    61402
4636  -165048
4637    47743
4638    19255
4639    14072
4640    94657
4641  -160175
4642     6433
4643    72101
4644   -26738
4645   101384
4646  -122320
4647   -51485
4648   114013
4649   -37770
4650    76658
4651   -72432
4652  -100071
4653   135032
4654   -26126
4655    37766
4656   -19185
4657  -138702
4658   132314
4659    14077
4660   -17116
4661    23217
4662  -145397
4663    97339
4664    66860
4665   -58205
4666    41064
4667  -129034
4668    51091
4669   118259
4670   -87146
4671    36044
4672   -88782
4673    -7370
4674   157786
4675   -85224
4676    -1507
4677   -36674
4678   -51116
4679   167787
4680   -56616
4681   -47021
4682     9131
4683   -77344
4684   154258
4685   -10639
4686   -99655
4687    43099
4688   -76880
4689   111942
4690    48593
4691  -136633
4692    43968
4693   -45109
4694    61725
4695    92761
4696  -150754
4697    24653
4698    -2824
4699    10223
4700   125327
4701  -139484
4702   -22214
4703    51560
4704   -26800
4705   124579
4706   -99991
4707   -75010
4708    87156
4709   -35062
4710   101880
4711   -51299
4712  -123800
4713   109468
4714   -20916
4715    57628
4716     4869
4717  -155964
4718    98427
4719    22720
4720     5864
4721    42284
4722  -158567
4723    64429
4724    70584
4725   -34208
4726    60505
4727  -140126
4728    13375
4729   120834
4730   -59880
4731    48814
4732   -93776
4733   -42531
4734   151761
4735   -52891
4736    15023
4737   -44402
4738   -83820
4739   159585
4740   -26274
4741   -31160
4742     3084
4743  -107915
4744   140255
4745    24793
4746   -81802
4747    31197
4748   -99153
4749    96212
4750    76923
4751  -114023
4752    32642
4753   -70716
4754    46794
4755   121650
4756  -126713
4757     9705
4758   -23626
4759    -5178
4760   147321
4761  -109115
4762   -37605
4763    26255
4764   -35092
4765   143451
4766   -71308
4767   -86289
4768    61085
4769   -45147
4770   118366
4771   -17855
4772  -134106
4773    78778
4774   -25465
4775    71063
4776    35192
4777  -159062
4778    63255
4779    13719
4780    21589
4781    70787
4782  -160530
4783    30093
4784    61855
4785   -19723
4786    86739
4787  -134574
4788   -23357
4789   108244
4790   -40217
4791    71493
4792   -87958
4793   -73195
4794   134150
4795   -33552
4796    37464
4797   -37543
4798  -113527
4799   139439
4800    -3159
4801   -11184
4802     8105
4803  -131700
4804   114643
4805    47229
4806   -56881
4807    31307
4808  -121527
4809    72774
4810    96631
4811   -86769
4812    32161
4813   -91094
4814    20165
4815   140231
4816   -96525
4817     5506
4818   -42301
4819   -27361
4820   157673
4821   -74419
4822   -37972
4823     3300
4824   -57244
4825   152350
4826   -35079
4827   -86497
4828    40018
4829   -64767
4830   121534
4831    19156
4832  -127935
4833    50913
4834   -43584
4835    74074
4836    66552
4837  -149283
4838    37074
4839    -4864
4840    24296
4841   101526
4842  -146624
4843      601
4844    44511
4845   -15203
4846   111408
4847  -115395
4848   -50501
4849    85746
4850   -30492
4851    95503
4852   -71420
4853   -99267
4854   110690
4855   -24203
4856    59207
4857   -19295
4858  -136945
4859   110495
4860     9834
4861    10920
4862    22902
4863  -149154
4864    83270
4865    55866
4866   -31904
4867    45757
4868  -137392
4869    40597
4870   105005
4871   -60625
4872    43862
4873  -100836
4874   -13906
4875   142454
4876   -64073
4877    15581
4878   -53491
4879   -57229
4880   155928
4881   -42941
4882   -25217
4883    -7795
4884   -86488
4885   146840
4886    -1402
4887   -74244
4888    25727
4889   -87837
4890   110180
4891    50286
4892  -110348
4893    34016
4894   -65593
4895    64948
4896    95913
4897  -129221
4898    18820
4899   -24644
4900    14051
4901   127667
4902  -120542
4903   -20321
4904    21994
4905   -21063
4906   132874
4907   -89968
4908   -68569
4909    60670
4910   -35828
4911   115035
4912   -43127
4913  -115890
4914    82684
4915   -26232
4916    75029
4917     8541
4918  -146395
4919    76341
4920     7775
4921    29711
4922    47487
4923  -154922
4924    50753
4925    52039
4926   -13350
4927    69027
4928  -137536
4929     3157
4930    98125
4931   -39338
4932    62699
4933   -99917
4934   -46084
4935   130537
4936   -39944
4937    36122
4938   -53372
4939   -89156
4940   141818
4941   -17329
4942    -8182
4943    -5932
4944  -112415
4945   127056
4946    25685
4947   -52103
4948    21545
4949  -111369
4950    90693
4951    74029
4952   -86706
4953    30206
4954   -88869
4955    43225
4956   118815
4957  -100940
4958    10383
4959   -45498
4960    -4462
4961   143526
4962   -88539
4963   -26456
4964    -1465
4965   -38058
4966   146402
4967   -56737
4968   -74358
4969    36457
4970   -52881
4971   123408
4972    -8385
4973  -117190
4974    54692
4975   -38878
4976    82272
4977    39152
4978  -142597
4979    48192
4980    -6851
4981    36452
4982    78687
4983  -147237
4984    18927
4985    38781
4986    -5637
4987    94498
4988  -125631
4989   -26577
4990    79979
4991   -26175
4992    85834
4993   -87918
4994   -73780
4995   110448
4996   -28002
4997    58245
4998   -38369
4999  -115415
5000   117288
5001     -514
5002    14059
5003     3620
5004  -133837
5005    99441
5006    39666
5007   -27236
5008    31226
5009  -132178
5010    62517
5011    87986
5012   -61798
5013    37104
5014  -103217
5015    11784
5016   127571
5017   -70658
5018    16530
5019   -60862
5020   -31158
5021   148089
5022   -58584
5023   -19096
5024   -14949
5025   -66148
5026   146917
5027   -23562
5028   -66360
5029    20563
5030   -74054
5031   119295
5032    23831
5033  -103495
5034    34896
5035   -60368
5036    79130
5037    70092
5038  -129022
5039    29258
5040   -25934
5041    31121
5042   107330
5043  -128312
5044    -4694
5045    17483
5046    -6708
5047   117285
5048  -104766
5049   -47728
5050    56269
5051   -27746
5052   108570
5053   -64971
5054   -95728
5055    85982
5056   -24456
5057    75680
5058   -14993
5059  -130495
5060    86227
5061     3296
5062    34012
5063    24545
5064  -145885
5065    68211
5066    40984
5067    -9242
5068    52097
5069  -138483
5070    27456
5071    88053
5072   -39108
5073    53281
5074  -106010
5075   -19714
5076   121878
5077   -45363
5078    33225
5079   -64654
5080   -62139
5081   141880
5082   -32002
5083    -3922
5084   -17821
5085   -92570
5086   133539
5087     5789
5088   -49293
5089    12302
5090   -97363
5091   104873
5092    50457
5093   -84163
5094    27411
5095   -83170
5096    63695
5097    97419
5098  -106990
5099    16622
5100   -45447
5101    15013
5102   127213
5103   -99709
5104   -17060
5105    -4673
5106   -19293
5107   136243
5108   -76665
5109   -57581
5110    34671
5111   -40999
5112   123065
5113   -32371
5114  -104132
5115    58859
5116   -32355
5117    86922
5118    13987
5119  -131968
5120    57534
5121    -9115
5122    45626
5123    53475
5124  -145248
5125    37149
5126    32810
5127     1526
5128    78037
5129  -131749
5130    -4920
5131    75108
5132   -23420
5133    74169
5134   -99708
5135   -48136
5136   107052
5137   -30590
5138    55343
5139   -56849
5140   -91835
5141   123159
5142   -12265
5143    14724
5144   -10555
5145  -116425
5146   109818
5147    25717
5148   -25855
5149    16581
5150  -119510
5151    81463
5152    67420
5153   -60835
5154    31150
5155  -101099
5156    35975
5157   112438
5158   -77250
5159    15996
5160   -62185
5161    -7661
5162   135500
5163   -69437
5164   -12459
5165   -23120
5166   -43450
5167   144571
5168   -44457
5169   -56604
5170    18526
5171   -61838
5172   123291
5173      994
5174   -96877
5175    35525
5176   -50896
5177    88725
5178    42554
5179  -122418
5180    36578
5181   -27650
5182    44623
5183    84356
5184  -133682
5185    11759
5186    17012
5187     4393
5188   101430
5189  -114810
5190   -29048
5191    53579
5192   -19405
5193    99770
5194   -84380
5195   -72391
5196    86256
5197   -26052
5198    75822
5199   -36044
5200  -115310
5201    95523
5202    -2876
5203    34812
5204     4496
5205  -132542
5206    81553
5207    30257
5208    -3804
5209    34838
5210  -135119
5211    50489
5212    75098
5213   -39684
5214    45104
5215  -109119
5216     4233
5217   112583
5218   -51028
5219    29028
5220   -72309
5221   -37322
5222   134178
5223   -44870
5224        1
5225   -28751
5226   -72807
5227   137928
5228   -14450
5229   -44880
5230     7314
5231   -83238
5232   114214
5233    28641
5234   -80803
5235    24310
5236   -75404
5237    79013
5238    72001
5239  -106646
5240    22993
5241   -46927
5242    32702
5243   109820
5244  -110098
5245    -5801
5246    -5241
5247    -3383
5248   122059
5249   -91587
5250   -42773
5251    30882
5252   -28270
5253   118841
5254   -56019
5255   -87713
5256    62060
5257   -30614
5258    88982
5259    -8219
5260  -121993
5261    66810
5262    -8514
5263    50849
5264    29295
5265  -138492
5266    53995
5267    23181
5268     9107
5269    60036
5270  -136486
5271    18752
5272    68807
5273   -22840
5274    64390
5275  -106961
5276   -25742
5277   101320
5278   -32151
5279    49622
5280   -71917
5281   -66919
5282   123292
5283   -24378
5284    17804
5285   -25488
5286  -100900
5287   120395
5288     9083
5289   -24563
5290     6198
5291  -107056
5292    96261
5293    48924
5294   -58423
5295    24009
5296   -98545
5297    58619
5298    93892
5299   -83331
5300    19587
5301   -64354
5302    11584
5303   124495
5304   -81586
5305    -7792
5306   -26002
5307   -24162
5308   135776
5309   -62386
5310   -44080
5311    13198
5312   -48602
5313   126458
5314   -24655
5315   -87279
5316    39043
5317   -45074
5318    93603
5319    20978
5320  -116047
5321    43319
5322   -24991
5323    57011
5324    58906
5325  -132932
5326    28101
5327    10831
5328    13091
5329    87198
5330  -125206
5331    -9732
5332    52378
5333   -14582
5334    88001
5335   -95943
5336   -51323
5337    83497
5338   -23371
5339    73040
5340   -57196
5341   -93167
5342   102657
5343   -12966
5344    37268
5345   -11390
5346  -121429
5347    94121
5348    21407
5349    -1817
5350    19253
5351  -124869
5352    70112
5353    57636
5354   -37130
5355    37292
5356  -112029
5357    29377
5358   101761
5359   -58246
5360    28030
5361   -76092
5362   -15384
5363   126936
5364   -55080
5365     2372
5366   -38135
5367   -50527
5368   137236
5369   -34959
5370   -35501
5371     2285
5372   -71382
5373   122434
5374     6891
5375   -76372
5376    24592
5377   -66439
5378    90545
5379    49199
5380  -104497
5381    27123
5382   -46930
5383    49773
5384    89758
5385  -116870
5386     8440
5387    -8189
5388     7643
5389   111435
5390  -103371
5391   -28565
5392    30189
5393   -17151
5394   110477
5395   -75177
5396   -68229
5397    61946
5398   -28154
5399    91702
5400   -32306
5401  -108521
5402    76503
5403   -12957
5404    53514
5405    11246
5406  -129390
5407    67672
5408    17539
5409    15161
5410    41017
5411  -134344
5412    41784
5413    58115
5414   -21091
5415    56276
5416  -114617
5417    -2709
5418    96925
5419   -37733
5420    44770
5421   -80025
5422   -43981
5423   120835
5424   -33619
5425    19454
5426   -38564
5427   -79709
5428   127253
5429   -10159
5430   -21062
5431       30
5432   -96171
5433   108989
5434    31316
5435   -57376
5436    19455
5437   -90999
5438    76473
5439    72146
5440   -85149
5441    22585
5442   -67430
5443    32393
5444   109841
5445   -93150
5446      939
5447   -27047
5448    -7783
5449   126419
5450   -77382
5451   -32038
5452    10812
5453   -34378
5454   124645
5455   -47749
5456   -73995
5457    42035
5458   -40852
5459   100085
5460    -2633
5461  -110348
5462    51886
5463   -24650
5464    62618
5465    37750
5466  -129342
5467    42679
5468     6691
5469    23283
5470    68342
5471  -130854
5472    12508
5473    47720
5474   -11416
5475    79352
5476  -108062
5477   -29848
5478    82416
5479   -23921
5480    67159
5481   -72023
5482   -71711
5483   104685
5484   -20633
5485    39744
5486   -29647
5487  -105170
5488   107300
5489     6729
5490     -779
5491     7442
5492  -116838
5493    86780
5494    44216
5495   -36800
5496    27487
5497  -109423
5498    50683
5499    85699
5500   -63465
5501    28191
5502   -81284
5503     6591
5504   118589
5505   -67650
5506     5894
5507   -41642
5508   -30920
5509   133317
5510   -51464
5511   -28507
5512    -2964
5513   -57043
5514   127450
5515   -17362
5516   -69359
5517    25135
5518   -60787
5519   101081
5520    25923
5521  -102965
5522    33909
5523   -43297
5524    62582
5525    66382
5526  -120003
5527    22549
5528   -11119
5529    21366
5530    95764
5531  -116738
5532    -9698
5533    29334
5534   -10101
5535   102533
5536   -90707
5537   -50475
5538    61972
5539   -24517
5540    89154
5541   -53679
5542   -90919
5543    82937
5544   -18167
5545    56893
5546    -9167
5547  -120224
5548    81216
5549     8712
5550    17175
5551    26183
5552  -129085
5553    59692
5554    46634
5555   -19074
5556    45702
5557  -118844
5558    21845
5559    86822
5560   -42897
5561    42356
5562   -87761
5563   -20872
5564   117095
5565   -45193
5566    20287
5567   -47922
5568   -58547
5569   129388
5570   -26647
5571   -16275
5572    -9429
5573   -82404
5574   119820
5575     9319
5576   -54998
5577    17724
5578   -84752
5579    91303
5580    52324
5581   -86689
5582    24847
5583   -65253
5584    50600
5585    90805
5586  -100298
5587    12544
5588   -31203
5589     8347
5590   116445
5591   -93776
5592   -20382
5593     9042
5594   -21875
5595   119402
5596   -66693
5597   -59430
5598    41851
5599   -35064
5600   103637
5601   -26748
5602   -99634
5603    60390
5604   -26565
5605    69336
5606    16069
5607  -125673
5608    56944
5609      966
5610    29311
5611    50712
5612  -132156
5613    33241
5614    39982
5615    -6407
5616    67785
5617  -118067
5618    -6728
5619    78617
5620   -28433
5621    64450
5622   -85348
5623   -49623
5624   105521
5625   -28768
5626    39059
5627   -43879
5628   -86563
5629   115757
5630    -8986
5631     3301
5632    -4548
5633  -106563
5634   102013
5635    27572
5636   -35895
5637    21587
5638  -105470
5639    70385
5640    69491
5641   -66012
5642    27104
5643   -83004
5644    28644
5645   106428
5646   -78074
5647    12513
5648   -46778
5649   -12135
5650   127709
5651   -68719
5652   -20596
5653    -6676
5654   -42604
5655   129136
5656   -38504
5657   -60555
5658    25166
5659   -53051
5660   108294
5661     1829
5662   -97286
5663    40977
5664   -43194
5665    72854
5666    44415
5667  -120204
5668    35068
5669   -13433
5670    32045
5671    78509
5672  -123117
5673     8684
5674    24999
5675    -2072
5676    92263
5677  -105657
5678   -29440
5679    61703
5680   -23140
5681    85667
5682   -70259
5683   -72492
5684    86977
5685   -22528
5686    59409
5687   -28756
5688  -105981
5689    92948
5690    -2573
5691    21199
5692    10493
5693  -123837
5694    77913
5695    33700
5696   -17327
5697    36106
5698  -118333
5699    43741
5700    75252
5701   -45219
5702    38682
5703   -93379
5704     2694
5705   109685
5706   -55353
5707    22786
5708   -57393
5709   -38949
5710   128804
5711   -43645
5712   -11251
5713   -16104
5714   -67822
5715   126240
5716   -11309
5717   -49445
5718    13923
5719   -75524
5720   104245
5721    30265
5722   -85384
5723    29195
5724   -64212
5725    66405
5726    72183
5727  -105156
5728    21136
5729   -32705
5730    23966
5731   100773
5732  -105091
5733    -5531
5734     5836
5735   -10320
5736   113202
5737   -85035
5738   -43877
5739    42978
5740   -30950
5741   103362
5742   -47652
5743   -85178
5744    65910
5745   -27136
5746    73666
5747    -5467
5748  -116504
5749    70144
5750    -5936
5751    35207
5752    33595
5753  -131128
5754    51273
5755    32178
5756    -3972
5757    56544
5758  -122133
5759    15696
5760    71165
5761   -28821
5762    58980
5763   -96312
5764   -26824
5765   104325
5766   -37934
5767    41055
5768   -55960
5769   -67413
5770   119152
5771   -22352
5772     4999
5773   -16005
5774   -92463
5775   113140
5776     8701
5777   -31959
5778    14504
5779   -99225
5780    88486
5781    51007
5782   -66835
5783    27590
5784   -81709
5785    48387
5786    90564
5787   -84862
5788    17906
5789   -50001
5790     6725
5791   116655
5792   -82451
5793    -8460
5794   -11172
5795   -28229
5796   125726
5797   -59474
5798   -49038
5799    26274
5800   -44698
5801   112081
5802   -20128
5803   -88336
5804    46165
5805   -41525
5806    81537
5807    21801
5808  -116794
5809    47773
5810   -17838
5811    41571
5812    61180
5813  -127030
5814    25751
5815    20293
5816     4168
5817    79587
5818  -115238
5819    -9499
5820    58336
5821   -20968
5822    81157
5823   -86013
5824   -51777
5825    89036
5826   -28138
5827    59777
5828   -44478
5829   -90937
5830   100701
5831   -11001
5832    22984
5833    -5498
5834  -111845
5835    93394
5836    18990
5837   -14768
5838    25096
5839  -115828
5840    65347
5841    61531
5842   -49185
5843    35003
5844   -95642
5845    23323
5846    97965
5847   -63116
5848    24423
5849   -63208
5850   -17710
5851   124279
5852   -59176
5853    -3482
5854   -21700
5855   -52011
5856   128153
5857   -31909
5858   -43307
5859    11804
5860   -65382
5861   112164
5862     7411
5863   -79840
5864    30299
5865   -60803
5866    79409
5867    50219
5868  -107319
5869    31289
5870   -34593
5871    36487
5872    85895
5873  -112910
5874     8109
5875     3554
5876     1119
5877   102799
5878   -98906
5879   -26273
5880    41020
5881   -24896
5882   100390
5883   -67285
5884   -68999
5885    70032
5886   -29018
5887    74817
5888   -25405
5889  -103603
5890    77896
5891   -11250
5892    39486
5893    14735
5894  -124132
5895    69498
5896    21361
5897      598
5898    43946
5899  -123724
5900    36599
5901    62864
5902   -30201
5903    50239
5904  -101487
5905    -3234
5906    96914
5907   -43711
5908    40184
5909   -67845
5910   -45832
5911   120532
5912   -37058
5913     9572
5914   -24439
5915   -77270
5916   119881
5917    -7349
5918   -29013
5919     6925
5920   -88887
5921   101785
5922    29917
5923   -64750
5924    27038
5925   -81721
5926    65971
5927    72689
5928   -89802
5929    24062
5930   -50449
5931    22854
5932   102913
5933   -91922
5934     1204
5935   -15061
5936   -11993
5937   119258
5938   -77396
5939   -34864
5940    24158
5941   -35824
5942   112281
5943   -41697
5944   -77038
5945    49228
5946   -37258
5947    86054
5948     -472
5949  -108315
5950    56434
5951   -20496
5952    49745
5953    40471
5954  -126392
5955    42057
5956    14420
5957     9707
5958    65765
5959  -121348
5960    10488
5961    52420
5962   -18163
5963    73155
5964   -97976
5965   -29602
5966    85406
5967   -31825
5968    59045
5969   -59589
5970   -71630
5971   106044
5972   -21896
5973    25875
5974   -17733
5975   -98143
5976   102155
5977     6634
5978   -11254
5979    12720
5980  -108002
5981    81953
5982    44750
5983   -47140
5984    31121
5985   -95866
5986    42822
5987    85739
5988   -68865
5989    25540
5990   -65143
5991     2382
5992   113700
5993   -68734
5994     2348
5995   -28787
5996   -33703
5997   127338
5998   -50742
5999   -34625
6000    10011
6001   -54899
6002   116396
6003   -13414
6004   -73344
6005    31581
6006   -54122
6007    88132
6008    27037
6009  -102347
6010    38979
6011   -35424
6012    49003
6013    66604
6014  -117367
6015    21911
6016      115
6017    10046
6018    88202
6019  -108352
6020   -10037
6021    36837
6022   -17576
6023    93195
6024   -83535
6025   -49414
6026    70002
6027   -28441
6028    74376
6029   -42630
6030   -89544
6031    86305
6032   -15758
6033    41730
6034    -4594
6035  -112238
6036    80314
6037    11148
6038     4205
6039    29145
6040  -120625
6041    56347
6042    51479
6043   -30418
6044    43762
6045  -103685
6046    17470
6047    87494
6048   -46982
6049    36571
6050   -73486
6051   -23767
6052   115116
6053   -47427
6054    13345
6055   -34607
6056   -59074
6057   123393
6058   -26061
6059   -24768
6060     1502
6061   -76351
6062   109061
6063    11338
6064   -60822
6065    23528
6066   -73820
6067    80021
6068    50858
6069   -89925
6070    28536
6071   -52932
6072    38552
6073    88417
6074  -100310
6075    10176
6076   -16479
6077     1789
6078   106748
6079   -89017
6080   -22077
6081    20486
6082   -25212
6083   108761
6084   -61480
6085   -62702
6086    51888
6087   -33536
6088    87347
6089   -20320
6090   -97337
6091    63060
6092   -20583
6093    54244
6094    17707
6095  -119490
6096    56653
6097     7118
6098    16767
6099    51055
6100  -123678
6101    28374
6102    46547
6103   -15718
6104    61727
6105  -103439
6106    -9599
6107    79585
6108   -32208
6109    54367
6110   -72279
6111   -49613
6112   104879
6113   -30719
6114    28107
6115   -30968
6116   -82528
6117   109565
6118    -5454
6119    -9606
6120     2918
6121   -95527
6122    93823
6123    28150
6124   -43654
6125    24852
6126   -91910
6127    63080
6128    68665
6129   -72060
6130    26166
6131   -66823
6132    20117
6133   102523
6134   -78532
6135     7004
6136   -31281
6137   -15566
6138   118107
6139   -64551
6140   -24247
6141     5127
6142   -41592
6143   116951
6144   -33807
6145   -64477
6146    33600
6147   -47420
6148    93256
6149     6853
6150   -96254
6151    43138
6152   -33401
6153    58374
6154    44551
6155  -115482
6156    34961
6157    -3506
6158    19327
6159    74356
6160  -114778
6161     6256
6162    34568
6163    -9609
6164    81775
6165   -94055
6166   -30872
6167    66330
6168   -26794
6169    72894
6170   -59326
6171   -71099
6172    89422
6173   -21319
6174    42741
6175   -17957
6176   -99903
6177    89643
6178     2604
6179     6819
6180    13327
6181  -111215
6182    71906
6183    37250
6184   -27280
6185    33833
6186  -103794
6187    38259
6188    77536
6189   -50663
6190    33219
6191   -76237
6192    -2779
6193   105548
6194   -54108
6195    15172
6196   -41919
6197   -39323
6198   119905
6199   -39395
6200   -18035
6201    -5059
6202   -62419
6203   113117
6204    -7088
6205   -55888
6206    20831
6207   -65080
6208    88650
6209    31750
6210   -86352
6211    30286
6212   -49452
6213    52847
6214    68195
6215  -101776
6216    18759
6217   -18596
6218    13803
6219    94236
6220   -97574
6221   -10174
6222    17612
6223   -14502
6224    98953
6225   -75312
6226   -46637
6227    49520
6228   -28965
6229    86990
6230   -39358
6231   -84008
6232    68085
6233   -21307
6234    56789
6235      420
6236  -108984
6237    64881
6238     2618
6239    21334
6240    32228
6241  -119333
6242    45858
6243    36851
6244   -13152
6245    51318
6246  -107076
6247    10015
6248    73857
6249   -33154
6250    46560
6251   -79360
6252   -29068
6253    99815
6254   -36468
6255    27481
6256   -43236
6257   -63436
6258   112044
6259   -19824
6260    -6260
6261    -6191
6262   -82490
6263   100640
6264    12918
6265   -41146
6266    17620
6267   -83246
6268    75935
6269    50245
6270   -70592
6271    24939
6272   -65643
6273    38405
6274    85875
6275   -83474
6276    11742
6277   -33502
6278     1064
6279   107208
6280   -75994
6281   -16043
6282     1086
6283   -27254
6284   110766
6285   -51262
6286   -52240
6287    31434
6288   -39315
6289    95649
6290   -14323
6291   -87041
6292    46538
6293   -29967
6294    64373
6295    24442
6296  -110214
6297    43536
6298    -5641
6299    28609
6300    55786
6301  -115395
6302    21694
6303    29099
6304    -4671
6305    70142
6306  -100311
6307   -13887
6308    62855
6309   -23191
6310    64729
6311   -71308
6312   -50930
6313    86815
6314   -24515
6315    42609
6316   -34672
6317   -82849
6318    95012
6319    -6243
6320     9251
6321     1511
6322  -100396
6323    82598
6324    25449
6325   -23958
6326    23150
6327   -97587
6328    54751
6329    62020
6330   -51325
6331    29640
6332   -78834
6333    16444
6334    95158
6335   -60494
6336    14802
6337   -46056
6338   -19784
6339   112113
6340   -50237
6341   -12565
6342   -10959
6343   -47094
6344   113401
6345   -24329
6346   -48936
6347    17877
6348   -55678
6349    94013
6350    11468
6351   -80229
6352    31087
6353   -45896
6354    62994
6355    48178
6356  -101074
6357    26311
6358   -19424
6359    26175
6360    77441
6361  -102275
6362     3299
6363    15307
6364    -4337
6365    88185
6366   -85525
6367   -30585
6368    47543
6369   -21721
6370    81047
6371   -55231
6372   -67874
6373    69106
6374   -21467
6375    57285
6376   -17423
6377   -96780
6378    72730
6379    -2430
6380    23744
6381    15542
6382  -110273
6383    59024
6384    28224
6385    -8983
6386    37268
6387  -105694
6388    29188
6389    64146
6390   -33079
6391    40983
6392   -82980
6393    -8399
6394    93775
6395   -39788
6396    24903
6397   -49861
6398   -43378
6399   108499
6400   -29097
6401    -2263
6402   -15312
6403   -67086
6404   106265
6405    -2009
6406   -37648
6407    11705
6408   -73619
6409    85036
6410    33450
6411   -67561
6412    22504
6413   -60923
6414    51901
6415    68048
6416   -84990
6417    16753
6418   -34873
6419    16056
6420    93199
6421   -83381
6422    -7839
6423    -1178
6424   -13247
6425   102064
6426   -64765
6427   -39727
6428    29836
6429   -30058
6430    92452
6431   -32489
6432   -74748
6433    47948
6434   -27344
6435    67696
6436     5430
6437  -100453
6438    50094
6439    -7577
6440    34913
6441    36971
6442  -111964
6443    34362
6444    23557
6445     1003
6446    56071
6447  -104014
6448     3469
6449    57182
6450   -20506
6451    56676
6452   -79941
6453   -31345
6454    84033
6455   -26206
6456    40492
6457   -46300
6458   -65223
6459    96783
6460   -14490
6461    11077
6462   -11765
6463   -85368
6464    90169
6465    13560
6466   -22523
6467    13496
6468   -89844
6469    67842
6470    47740
6471   -50032
6472    24134
6473   -75921
6474    33746
6475    80777
6476   -64089
6477    15745
6478   -47811
6479    -1282
6480   103166
6481   -60439
6482    -7929
6483   -14597
6484   -31358
6485   108577
6486   -38759
6487   -40094
6488    14474
6489   -44670
6490    95800
6491    -6717
6492   -73263
6493    32014
6494   -40129
6495    69617
6496    28523
6497   -96474
6498    31708
6499   -19146
6500    36215
6501    58866
6502  -104042
6503    14698
6504    11478
6505     4625
6506    75354
6507   -93156
6508   -15907
6509    44923
6510   -16277
6511    73552
6512   -68299
6513   -50078
6514    69162
6515   -20800
6516    55583
6517   -33364
6518   -81787
6519    78440
6520    -7010
6521    26783
6522      290
6523   -99556
6524    69061
6525    19891
6526    -5960
6527    24775
6528  -101212
6529    44828
6530    53058
6531   -32027
6532    32783
6533   -84229
6534    10287
6535    83525
6536   -43335
6537    23644
6538   -55538
6539   -23421
6540   103564
6541   -38253
6542     -332
6543   -22050
6544   -50424
6545   105910
6546   -16695
6547   -33304
6548     5942
6549   -61304
6550    91411
6551    15192
6552   -63545
6553    22165
6554   -56259
6555    63449
6556    50117
6557   -85048
6558    20023
6559   -32787
6560    29342
6561    77147
6562   -88899
6563     1753
6564    -3510
6565     -450
6566    91348
6567   -75695
6568   -28500
6569    27442
6570   -21696
6571    87483
6572   -47445
6573   -62482
6574    50217
6575   -22767
6576    67213
6577   -13312
6578   -90584
6579    56601
6580    -9360
6581    38271
6582    19802
6583  -105421
6584    45697
6585    17652
6586     5552
6587    42239
6588  -103344
6589    19662
6590    50472
6591   -18563
6592    47759
6593   -85090
6594   -13476
6595    79371
6596   -28603
6597    36411
6598   -55504
6599   -47059
6600    95591
6601   -21284
6602    11745
6603   -20946
6604   -71009
6605    95112
6606     1215
6607   -18787
6608     4443
6609   -79189
6610    78892
6611    32784
6612   -48848
6613    18390
6614   -71007
6615    48702
6616    66332
6617   -66813
6618    15312
6619   -47586
6620    14914
6621    90417
6622   -67481
6623    -1816
6624   -17897
6625   -14847
6626   102211
6627   -53099
6628   -31804
6629    12693
6630   -33652
6631    95275
6632   -24349
6633   -64348
6634    31188
6635   -34378
6636    74490
6637     8938
6638   -89780
6639    37363
6640   -19644
6641    42961
6642    41340
6643  -103079
6644    24753
6645     9744
6646    11247
6647    60423
6648   -97811
6649     -553
6650    40555
6651   -11207
6652    65614
6653   -78413
6654   -34053
6655    67309
6656   -20372
6657    51998
6658   -46117
6659   -65735
6660    80096
6661   -11794
6662    26517
6663   -14529
6664   -87000
6665    77592
6666    10100
6667    -4255
6668    13185
6669   -93855
6670    57961
6671    43119
6672   -31768
6673    25977
6674   -82781
6675    26893
6676    73465
6677   -46913
6678    21174
6679   -58833
6680    -6306
6681    96175
6682   -47475
6683     1708
6684   -26944
6685   -35304
6686   103676
6687   -30410
6688   -28187
6689     1447
6690   -50018
6691    95183
6692    -1695
6693   -58154
6694    19956
6695   -49320
6696    71787
6697    31415
6698   -82303
6699    23801
6700   -32395
6701    40050
6702    61674
6703   -90934
6704     9413
6705    -4636
6706    10455
6707    78633
6708   -84007
6709   -15901
6710    25553
6711   -12630
6712    81527
6713   -61676
6714   -48822
6715    50796
6716   -20431
6717    66779
6718   -28556
6719   -78229
6720    61070
6721   -10447
6722    40502
6723     2955
6724   -96913
6725    56701
6726    11645
6727    10191
6728    29418
6729  -100655
6730    34886
6731    43500
6732   -16839
6733    38598
6734   -87282
6735     4971
6736    71523
6737   -30377
6738    32525
6739   -62693
6740   -28859
6741    93167
6742   -29145
6743    11332
6744   -30174
6745   -55231
6746    97208
6747   -10595
6748   -17706
6749    -2082
6750   -68768
6751    86655
6752    16926
6753   -46112
6754    14810
6755   -65209
6756    61678
6757    51242
6758   -67823
6759    17099
6760   -46118
6761    28456
6762    78099
6763   -74199
6764     3338
6765   -20399
6766    -1957
6767    93932
6768   -64953
6769   -21868
6770    10578
6771   -23267
6772    91621
6773   -39679
6774   -54851
6775    32819
6776   -29013
6777    76279
6778    -7354
6779   -81641
6780    42025
6781   -18875
6782    48808
6783    24161
6784   -99022
6785    36430
6786     5565
6787    16965
6788    47546
6789   -98948
6790    13832
6791    35411
6792    -7895
6793    55104
6794   -84894
6795   -16211
6796    63849
6797   -20741
6798    48178
6799   -57405
6800   -49193
6801    82666
6802   -16973
6803    26009
6804   -24620
6805   -73369
6806    83832
6807     1350
6808    -2571
6809     2873
6810   -85669
6811    70447
6812    30062
6813   -30059
6814    19964
6815   -79921
6816    42736
6817    62395
6818   -49676
6819    20067
6820   -59505
6821    11280
6822    86891
6823   -54363
6824     5494
6825   -31818
6826   -19684
6827   100561
6828   -42948
6829   -21288
6830    -1340
6831   -39301
6832    95328
6833   -16698
6834   -51913
6835    19390
6836   -41883
6837    77359
6838    13187
6839   -79154
6840    28663
6841   -30743
6842    49232
6843    45317
6844   -92954
6845    19633
6846    -6313
6847    18716
6848    66637
6849   -89989
6850    -3096
6851    22790
6852    -5848
6853    72861
6854   -73523
6855   -34116
6856    49602
6857   -17870
6858    64191
6859   -43170
6860   -65023
6861    65285
6862   -13485
6863    41586
6864   -11575
6865   -87076
6866    65622
6867     4762
6868    12458
6869    16364
6870   -95943
6871    49280
6872    33090
6873   -16260
6874    30734
6875   -87972
6876    21933
6877    63982
6878   -33038
6879    30035
6880   -66767
6881   -10957
6882    87878
6883   -36184
6884    13492
6885   -37241
6886   -40166
6887    98039
6888   -23738
6889   -13821
6890    -8772
6891   -57452
6892    92443
6893     2818
6894   -42924
6895    12412
6896   -60177
6897    71778
6898    34035
6899   -67074
6900    19584
6901   -45729
6902    40881
6903    64370
6904   -78211
6905    10256
6906   -20383
6907    10637
6908    82746
6909   -73791
6910   -12172
6911     7755
6912   -13495
6913    87848
6914   -53628
6915   -42811
6916    34383
6917   -23930
6918    75150
6919   -24897
6920   -72154
6921    47150
6922   -19552
6923    52371
6924     7192
6925   -93148
6926    45635
6927     1931
6928    21431
6929    34039
6930   -99241
6931    28208
6932    30405
6933    -4399
6934    46105
6935   -89444
6936     1023
6937    59810
6938   -21942
6939    44853
6940   -65997
6941   -32676
6942    81431
6943   -22249
6944    26019
6945   -35124
6946   -59953
6947    88264
6948    -8704
6949      268
6950    -6725
6951   -75563
6952    79874
6953    17898
6954   -29538
6955    13080
6956   -75437
6957    56998
6958    48111
6959   -51378
6960    19318
6961   -59369
6962    25956
6963    76173
6964   -61227
6965     9744
6966   -34151
6967    -5101
6968    93474
6969   -54592
6970   -14043
6971    -4233
6972   -27890
6973    95254
6974   -33509
6975   -43882
6976    20380
6977   -36175
6978    81919
6979    -3305
6980   -72351
6981    32488
6982   -28755
6983    55576
6984    27675
6985   -91389
6986    28392
6987    -8260
6988    25828
6989    52776
6990   -94323
6991    10403
6992    19889
6993     -371
6994    64113
6995   -82410
6996   -18365
6997    49024
6998   -16757
6999    61014
7000   -56382
7001   -49570
7002    68138
7003   -16834
7004    41904
7005   -25373
7006   -75705
7007    73139
7008    -3289
7009    15152
7010     4189
7011   -89527
7012    62244
7013    24152
7014   -14901
7015    23343
7016   -86693
7017    36905
7018    54228
7019   -35070
7020    26942
7021   -69788
7022     6154
7023    81042
7024   -43857
7025    15471
7026   -43375
7027   -24151
7028    96245
7029   -35659
7030    -9251
7031   -12722
7032   -45399
7033    96472
7034   -13292
7035   -38117
7036    11412
7037   -53383
7038    79769
7039    17393
7040   -65644
7041    22113
7042   -43839
7043    51582
7044    48350
7045   -81650
7046    16889
7047   -22450
7048    21390
7049    72152
7050   -82668
7051    -1792
7052     6268
7053    -5719
7054    81240
7055   -66714
7056   -30740
7057    33231
7058   -20442
7059    74882
7060   -40409
7061   -60764
7062    51464
7063   -19784
7064    54039
7065    -8638
7066   -85518
7067    54660
7068    -3135
7069    25712
7070    20255
7071   -96700
7072    42182
7073    23625
7074    -2374
7075    37650
7076   -92038
7077    17422
7078    54036
7079   -22894
7080    39691
7081   -72543
7082   -15651
7083    79239
7084   -29668
7085    26738
7086   -44204
7087   -44876
7088    90910
7089   -19425
7090     1619
7091   -13808
7092   -64683
7093    88358
7094     3330
7095   -26911
7096     9584
7097   -70120
7098    68690
7099    34140
7100   -52030
7101    19472
7102   -60082
7103    40508
7104    63542
7105   -65808
7106    14139
7107   -36459
7108     8124
7109    85349
7110   -65286
7111    -6019
7112    -7331
7113   -17339
7114    91872
7115   -48499
7116   -35179
7117    19442
7118   -30907
7119    83526
7120   -20812
7121   -64613
7122    35879
7123   -28619
7124    61086
7125    11650
7126   -87138
7127    38099
7128   -10613
7129    32321
7130    39417
7131   -96596
7132    23502
7133    16544
7134     4418
7135    54962
7136   -89605
7137    -2497
7138    45597
7139   -15731
7140    56822
7141   -67307
7142   -34643
7143    68210
7144   -20977
7145    41672
7146   -37390
7147   -62468
7148    78994
7149   -11297
7150    15923
7151    -7263
7152   -81247
7153    72878
7154    12399
7155   -12469
7156    15691
7157   -83551
7158    53556
7159    42795
7160   -36513
7161    25157
7162   -71457
7163    23231
7164    71899
7165   -49886
7166    17366
7167   -45770
7168    -9586
7169    91752
7170   -46597
7171    -3452
7172   -16963
7173   -33135
7174    97293
7175   -28881
7176   -32187
7177     8887
7178   -45785
7179    85418
7180      202
7181   -60813
7182    24009
7183   -41371
7184    61406
7185    31501
7186   -82124
7187    24608
7188   -23292
7189    31171
7190    58762
7191   -88053
7192     9575
7193     3669
7194     2575
7195    73803
7196   -78271
7197   -17628
7198    32211
7199   -16298
7200    72540
7201   -53894
7202   -47755
7203    54383
7204   -20826
7205    55845
7206   -23407
7207   -75781
7208    62315
7209    -8769
7210    29063
7211     7170
7212   -92204
7213    54663
7214    16343
7215      213
7216    28089
7217   -92084
7218    33369
7219    45373
7220   -23673
7221    36025
7222   -77301
7223     2622
7224    73733
7225   -35166
7226    26684
7227   -51263
7228   -28127
7229    90216
7230   -29896
7231     5563
7232   -21335
7233   -52543
7234    93064
7235   -11252
7236   -23423
7237     5114
7238   -62827
7239    78468
7240    18756
7241   -50665
7242    19774
7243   -57071
7244    52732
7245    49368
7246   -69497
7247    18717
7248   -38393
7249    21649
7250    74264
7251   -73483
7252     3110
7253    -8802
7254    -6317
7255    86836
7256   -61804
7257   -24263
7258    17853
7259   -24634
7260    83431
7261   -36968
7262   -55110
7263    39321
7264   -27255
7265    65429
7266    -5787
7267   -81330
7268    46369
7269   -13654
7270    37976
7271    23580
7272   -94786
7273    36564
7274    10336
7275     8184
7276    45125
7277   -93566
7278    13221
7279    40659
7280   -15196
7281    52099
7282   -75970
7283   -17744
7284    66095
7285   -24417
7286    40445
7287   -48110
7288   -47787
7289    81741
7290   -19327
7291    18702
7292   -17116
7293   -70716
7294    81407
7295     1050
7296   -10976
7297     9169
7298   -78590
7299    64953
7300    30366
7301   -36843
7302    22048
7303   -71047
7304    38699
7305    60569
7306   -54626
7307    20062
7308   -49462
7309     6601
7310    85206
7311   -55878
7312     2244
7313   -20647
7314   -20819
7315    94929
7316   -43042
7317   -25406
7318     6960
7319   -37773
7320    89598
7321   -16295
7322   -56087
7323    26540
7324   -39219
7325    68440
7326    14998
7327   -78453
7328    31453
7329   -24454
7330    39966
7331    44215
7332   -90751
7333    22032
7334      861
7335     9438
7336    63828
7337   -85915
7338    -3111
7339    30293
7340   -12858
7341    67143
7342   -66652
7343   -33599
7344    53807
7345   -21403
7346    55711
7347   -37166
7348   -62860
7349    67985
7350   -15710
7351    31710
7352    -5310
7353   -83990
7354    65254
7355     6640
7356     2496
7357    17983
7358   -88940
7359    48242
7360    36122
7361   -23740
7362    31060
7363   -80220
7364    19741
7365    65231
7366   -39532
7367    27364
7368   -56609
7369   -12461
7370    86885
7371   -39042
7372     8748
7373   -27557
7374   -39148
7375    95076
7376   -24798
7377   -18070
7378      168
7379   -54193
7380    86086
7381     3068
7382   -47904
7383    18988
7384   -53645
7385    63966
7386    33217
7387   -69435
7388    22897
7389   -38009
7390    33700
7391    61555
7392   -78900
7393    12177
7394   -12161
7395     3151
7396    78632
7397   -71860
7398   -13096
7399    17019
7400   -17797
7401    80981
7402   -51324
7403   -44119
7404    40162
7405   -26444
7406    67007
7407   -20467
7408   -72100
7409    51541
7410   -16737
7411    40798
7412     9832
7413   -90799
7414    47179
7415     5229
7416    12615
7417    34117
7418   -95587
7419    28598
7420    34567
7421   -13205
7422    44575
7423   -80737
7424    -1181
7425    63196
7426   -26842
7427    39366
7428   -57020
7429   -31671
7430    81563
7431   -26741
7432    20662
7433   -26633
7434   -58260
7435    87072
7436   -10463
7437    -7533
7438     2483
7439   -70467
7440    75164
7441    17201
7442   -35952
7443    18834
7444   -68315
7445    51760
7446    47742
7447   -57000
7448    21910
7449   -51205
7450    20243
7451    74957
7452   -63232
7453     8430
7454   -24292
7455    -8709
7456    88736
7457   -54075
7458   -17180
7459     4194
7460   -29012
7461    88707
7462   -32389
7463   -47050
7464    27070
7465   -34725
7466    73452
7467    -1548
7468   -74206
7469    36398
7470   -24778
7471    46537
7472    28709
7473   -88726
7474    31384
7475    -2582
7476    15490
7477    52919
7478   -90092
7479    11289
7480    26180
7481    -8241
7482    60346
7483   -75879
7484   -18477
7485    52635
7486   -21741
7487    53327
7488   -48993
7489   -49221
7490    70006
7491   -20642
7492    32172
7493   -17921
7494   -72830
7495    72872
7496    -2180
7497     5588
7498     8749
7499   -82627
7500    59629
7501    25131
7502   -22703
7503    25673
7504   -80036
7505    35193
7506    56310
7507   -42590
7508    26639
7509   -60079
7510     2763
7511    80979
7512   -46253
7513    11833
7514   -33106
7515   -25164
7516    93236
7517   -36856
7518   -12920
7519    -3480
7520   -45478
7521    89980
7522   -11582
7523   -41758
7524    17864
7525   -48938
7526    71210
7527    17918
7528   -66137
7529    26559
7530   -38197
7531    43834
7532    47338
7533   -81187
7534    19177
7535   -13941
7536    13016
7537    68207
7538   -79657
7539    -2405
7540    13766
7541   -10339
7542    74616
7543   -61904
7544   -30321
7545    39870
7546   -23222
7547    67076
7548   -34998
7549   -60627
7550    54880
7551   -18221
7552    44093
7553    -3853
7554   -82902
7555    55967
7556     -681
7557    16559
7558    22048
7559   -91398
7560    41925
7561    26450
7562   -10930
7563    37299
7564   -84385
7565    15177
7566    56647
7567   -28164
7568    36169
7569   -62621
7570   -15622
7571    78564
7572   -32132
7573    21385
7574   -34909
7575   -43568
7576    89084
7577   -21074
7578    -4681
7579    -5554
7580   -61353
7581    81609
7582     3622
7583   -32472
7584    15348
7585   -63286
7586    62392
7587    33456
7588   -56063
7589    22369
7590   -50897
7591    34384
7592    62309
7593   -67491
7594    13683
7595   -25146
7596     3057
7597    81285
7598   -63687
7599    -7876
7600     1601
7601   -18524
7602    84875
7603   -46199
7604   -37339
7605    27362
7606   -30242
7607    74601
7608   -16875
7609   -66450
7610    39591
7611   -24398
7612    51164
7613    13590
7614   -85486
7615    39793
7616    -5616
7617    22528
7618    38951
7619   -91465
7620    23296
7621    22285
7622    -5097
7623    51449
7624   -80614
7625    -3600
7626    48707
7627   -20691
7628    48922
7629   -59139
7630   -33541
7631    68896
7632   -23715
7633    32795
7634   -29034
7635   -59953
7636    76685
7637    -9630
7638     6633
7639     -697
7640   -74725
7641    68481
7642    14570
7643   -20869
7644    18069
7645   -75045
7646    48119
7647    44169
7648   -42907
7649    23496
7650   -60625
7651    17929
7652    70688
7653   -51535
7654    13628
7655   -35543
7656   -10996
7657    87660
7658   -46474
7659    -7309
7660    -8738
7661   -33019
7662    90080
7663   -25953
7664   -36841
7665    15889
7666   -41734
7667    76169
7668     2824
7669   -63408
7670    28160
7671   -34576
7672    50584
7673    31706
7674   -79975
7675    25918
7676   -16016
7677    21679
7678    55507
7679   -83576
7680     8944
7681    11543
7682    -4023
7683    66125
7684   -70798
7685   -17573
7686    37696
7687   -19408
7688    62682
7689   -47466
7690   -47612
7691    57007
7692   -20592
7693    44768
7694   -17721
7695   -72177
7696    61841
7697    -5606
7698    18622
7699     9209
7700   -85218
7701    52601
7702    18709
7703    -7445
7704    27187
7705   -83323
7706    29010
7707    48177
7708   -28904
7709    31774
7710   -66380
7711     -619
7712    71493
7713   -36073
7714    21517
7715   -41072
7716   -28152
7717    87480
7718   -29294
7719    -1476
7720   -12181
7721   -49560
7722    85429
7723    -8810
7724   -29009
7725    10970
7726   -56037
7727    70020
7728    19247
7729   -53448
7730    22195
7731   -47787
7732    44129
7733    48713
7734   -68845
7735    17547
7736   -26846
7737    14937
7738    69665
7739   -70247
7740     -430
7741     -424
7742    -9418
7743    78944
7744   -57186
7745   -26795
7746    25336
7747   -22979
7748    73601
7749   -32195
7750   -56555
7751    42379
7752   -22124
7753    53919
7754    -1550
7755   -77907
7756    44160
7757    -7980
7758    27303
7759    25506
7760   -88713
7761    33302
7762    16994
7763      417
7764    41979
7765   -83920
7766    10504
7767    44367
7768   -19653
7769    44017
7770   -64905
7771   -18054
7772    66657
7773   -26406
7774    31768
7775   -38543
7776   -45890
7777    79397
7778   -17622
7779     8715
7780    -9773
7781   -64452
7782    74184
7783     3381
7784   -17588
7785    11067
7786   -68890
7787    58625
7788    32056
7789   -41304
7790    20654
7791   -59645
7792    31602
7793    60093
7794   -54897
7795    15333
7796   -37851
7797     2455
7798    78968
7799   -52566
7800    -2642
7801   -11619
7802   -21368
7803    86034
7804   -38368
7805   -29778
7806    13371
7807   -33562
7808    76294
7809   -12401
7810   -56740
7811    28430
7812   -31962
7813    56153
7814    16006
7815   -75728
7816    30773
7817   -16538
7818    28392
7819    42288
7820   -83900
7821    18962
7822     8540
7823     2960
7824    55513
7825   -76626
7826    -5217
7827    34831
7828   -15214
7829    56789
7830   -57188
7831   -34070
7832    55724
7833   -19618
7834    43388
7835   -28886
7836   -59654
7837    65473
7838    -9992
7839    19899
7840    -1899
7841   -76308
7842    60054
7843    11356
7844    -6304
7845    18286
7846   -79275
7847    41538
7848    38263
7849   -27936
7850    25751
7851   -67124
7852    13673
7853    64429
7854   -39674
7855    20457
7856   -45107
7857   -13476
7858    81408
7859   -36691
7860     1995
7861   -17163
7862   -36287
7863    85080
7864   -19945
7865   -24131
7866     6283
7867   -46881
7868    74479
7869     5178
7870   -50504
7871    20510
7872   -43632
7873    52241
7874    33508
7875   -67759
7876    20517
7877   -26891
7878    25050
7879    57264
7880   -73045
7881     7403
7882    -1910
7883      -52
7884    69155
7885   -63868
7886   -17029
7887    23002
7888   -17484
7889    68953
7890   -43132
7891   -45148
7892    41855
7893   -19995
7894    53148
7895   -14372
7896   -69429
7897    49240
7898   -10174
7899    29911
7900    11425
7901   -83074
7902    41631
7903    11893
7904     3739
7905    31139
7906   -81911
7907    22976
7908    38167
7909   -16811
7910    36258
7911   -68630
7912    -4383
7913    61742
7914   -27028
7915    29398
7916   -44480
7917   -31652
7918    76206
7919   -22487
7920    10074
7921   -17558
7922   -52192
7923    78420
7924    -5920
7925   -14793
7926     5240
7927   -60080
7928    65619
7929    20542
7930   -39479
7931    17945
7932   -55865
7933    42272
7934    46895
7935   -54808
7936    15949
7937   -38278
7938    15257
7939    69709
7940   -58684
7941     1523
7942   -13842
7943   -10029
7944    79543
7945   -47524
7946   -21393
7947    11089
7948   -25452
7949    75958
7950   -25781
7951   -48134
7952    28642
7953   -26349
7954    59755
7955     1586
7956   -69433
7957    34395
7958   -15699
7959    34261
7960    27035
7961   -81180
7962    25850
7963     6504
7964     8740
7965    45966
7966   -78919
7967     6275
7968    31284
7969   -10842
7970    48568
7971   -63266
7972   -20483
7973    53939
7974   -19924
7975    40595
7976   -39384
7977   -46470
7978    65915
7979   -13644
7980    20331
7981   -12110
7982   -65484
7983    65331
7984     3711
7985    -3040
7986     9240
7987   -72963
7988    50918
7989    29579
7990   -27057
7991    20896
7992   -65747
7993    26968
7994    54578
7995   -40311
7996    17927
7997   -46916
7998      199
7999    74071
8000   -42737
8001     3571
8002   -21560
8003   -23899
8004    82708
8005   -29478
8006   -20143
8007     2787
8008   -37518
8009    76859
8010    -7475
8011   -45027
8012    18778
8013   -37551
8014    57623
8015    19206
8016   -65484
8017    23895
8018   -25368
8019    33224
8020    43344
8021   -73922
8022    13457
8023    -3561
8024     8185
8025    59479
8026   -69558
8027    -6980
8028    21092
8029   -11195
8030    62257
8031   -52179
8032   -33715
8033    42419
8034   -18173
8035    51868
8036   -27410
8037   -57302
8038    50698
8039   -10962
8040    31916
8041     -903
8042   -75229
8043    48472
8044     7265
8045     6834
8046    18961
8047   -79102
8048    33022
8049    31598
8050   -15643
8051    29605
8052   -69597
8053     8965
8054    55478
8055   -27592
8056    26369
8057   -49368
8058   -16683
8059    73762
8060   -27841
8061    10871
8062   -24257
8063   -38682
8064    78278
8065   -14517
8066   -13177
8067     -934
8068   -51174
8069    70716
8070     7068
8071   -36279
8072    13686
8073   -50023
8074    50916
8075    35102
8076   -55633
8077    17133
8078   -37095
8079    25236
8080    57059
8081   -61607
8082     5991
8083   -14547
8084     -302
8085    71731
8086   -55506
8087   -14500
8088     9042
8089   -16688
8090    71838
8091   -36528
8092   -40489
8093    28739
8094   -22361
8095    59638
8096   -11934
8097   -61426
8098    37517
8099   -14912
8100    38682
8101    14574
8102   -77227
8103    33327
8104     3276
8105    13770
8106    33618
8107   -78613
8108    17269
8109    26833
8110    -7941
8111    41742
8112   -67781
8113    -7535
8114    50621
8115   -20060
8116    37533
8117   -48116
8118   -31494
8119    63210
8120   -14023
8121    15098
##END NTUPLES=NMR FID
##END=
