# Supplementary material for: An untargeted multi-technique metabolomics approach to studying intracellular metabolites of HepG2 cells exposed to 2,3,7,8-tetrachlorodibenzo-p-dioxin
Source: BMC Genomics. 2011 May 20;12:251. doi: 10.1186/1471-2164-12-251 (PMC3141663; doi:10.1186/1471-2164-12-251)
Supplement: Additional file 2 — Metadata and NMR raw data: ZIP file containing: -All NMR raw data (in JCAMP-DX format ".dx") -The metadata on NMR (polars & apolars), LC-MS and GC-MS data sets (as Tab delimited files ".txt"). [file 1471-2164-12-251-S2.ZIP › TE/Ainhoa/SAFETY COPY D Disk/TRABAJO/ARTICLES/ARTICLE Metabolomics TCDD_ACCEPTED/JCAMP_DX_NMR_data_and_all_metadata/NMR_apolar_TCDD_p11b.3C.dx]

##TITLE=
##JCAMPDX= 6.0         $$ Bruker NMR JCAMP-DX V2.0
##DATA TYPE= NMR FID
##DATA CLASS= NTUPLES
##ORIGIN= Bruker BioSpin GmbH
##OWNER= bruker
$$ 1.72 TOPSPIN		Version 2.1
$$ 2011-04-15 14:46:29.413 +0200  WUR\bruker@RIK1030
$$ Compression mode = fixed
##.OBSERVE FREQUENCY= 400.1319223
##.OBSERVE NUCLEUS= ^1H
##.DELAY= (6, 6)
##.ACQUISITION MODE= SIMULTANEOUS (DQD)
##.ACQUISITION SCHEME= undefined
##.AVERAGES= 128
##.DIGITISER RES= 18
##SPECTROMETER/DATA SYSTEM= avance400
##.PULSE SEQUENCE= zg
##.SOLVENT NAME= CDCl3
##.SHIFT REFERENCE= INTERNAL, CDCl3, 1, 11.01406
##AUDIT TRAIL= $$ (NUMBER, WHEN, WHO, WHERE, PROCESS, VERSION, WHAT)
$$ ##TITLE= Audit trail, TOPSPIN		Version 2.1
$$ ##JCAMPDX= 5.01
$$ ##ORIGIN= Bruker BioSpin GmbH
$$ ##OWNER= bruker
$$ $$ P:\NMR-data/data/Ainhoa_raw_data/nmr/AR091208.3C/1/audita.txt
$$ ##AUDIT TRAIL=  $$ (NUMBER, WHEN, WHO, WHERE, PROCESS, VERSION, WHAT)
(   1,<2008-12-08 16:50:56.384 +0100>,<WUR\bruker>,<RIK1030>,<go>,<TOPSPIN 2.1>,
      <created by zg
	started at 2008-12-08 16:42:47.500 +0100,
	POWCHK disabled, PULCHK disabled,
       configuration hash MD5:
       8F 0B B7 F2 C7 1F F4 CB 9D A9 C3 7F 18 55 F2 E6
       data hash MD5: 16K
       2E D9 EC 26 FB FC F4 36 B9 24 3A 74 EA 23 DB 8F>)
(   2,<2011-04-15 14:46:26.006 +0200>,<WUR\bruker>,<RIK1030>,<proc1d>,<TOPSPIN 2.1>,
      <convdta from       1 "NMR_apolar_TCDD_p11b.3C" "Ainhoa_raw_data" "P:\NMR-data"
       data hash MD5: 16244
       D5 2C D8 52 1C 9C 55 A7 1C 5D C9 AD 75 D4 A8 EC>)
$$ ##END=
$$ 
$$ $$ hash MD5
$$ $$ 01 BA DD 18 D7 6D 2E 72 98 BF A4 1B B5 6C 61 9E
##$RELAX= 
##$BRUKER FILE EXP=format.temp
$$ EDIT_PAR COMMAND FILE
$$ 
$$ DI_MODE         LONG
$$ ED_ENTRY        ACQU
$$ ORDER           FILE
$$ 
$$ 
$$ HEADER		"F2 - Acquisition Parameters"
$$ T_NAME		Date_
$$ 		TYPE	R64
$$ 		CLASS	ACQU
$$ 		SUBRANGE 0.0 50000000
$$ 		REL	"Date_=itodate(DATE)"
$$ 		INV_REL	"DATE=datetoi(Date_,DATE)"
$$ 		FORMAT	"%14.0f"
$$ 		TEXT	" "
$$ END
$$ T_NAME		Time
$$ 		TYPE	R32
$$ 		CLASS	ACQU
$$ 		SUBRANGE 0.0 1000000
$$ 		REL	"Time=itotime(DATE)"
$$ 		INV_REL	"DATE=timetoi(Time,DATE)"
$$ 		FORMAT	"%14.2f"
$$ 		TEXT	" "
$$ END
$$ NAME		INSTRUM
$$ 		TEXT	" "
$$ END
$$ NAME		PROBHD
$$ 		FORMAT	"%14.14s"
$$ 		TEXT	" "
$$ END
$$ NAME		PULPROG
$$ 		TEXT	" "
$$ END
$$ NAME		TD
$$ 		TEXT	" "
$$ END
$$ NAME		SOLVENT
$$ 		TEXT	" "
$$ END
$$ NAME		NS
$$ 		TEXT	" "
$$ END
$$ NAME		DS
$$ 		TEXT	" "
$$ END
$$ T_NAME		SWH
$$ 		TYPE	R32
$$ 		CLASS	ACQU
$$ 		SUBRANGE 0.0 1e8
$$ 		REL	"SWH=SW*SFO1"
$$ 		INV_REL "SW=SWH/SFO1"
$$ 		UNIT	"Hz"
$$ 		FORMAT	"%14.3f Hz"
$$ 		TEXT	" "
$$ END
$$ T_NAME          FIDRES
$$                 TYPE    R32
$$                 CLASS   ACQU
$$                 SUBRANGE 0.0 100000
$$                 REL     "FIDRES=SW*SFO1/TD"
$$                 INV_REL "TD = nextpow(SW*SFO1/FIDRES)"
$$ 		UNIT	"Hz"
$$ 		FORMAT	"%14.6f Hz"
$$ 		TEXT	" "
$$ END
$$ T_NAME          AQ
$$ 		TYPE	R32
$$ 		CLASS	ACQU
$$ 		SUBRANGE 0.0 1000
$$ 		REL	"AQ=aqcalc(SW,SFO1,TD,DIGTYP)"
$$ 		INV_REL	"TD=tdcalc(SW,SFO1,1.0e6*AQ,DIGTYP)"
$$ 		UNIT	"sec"
$$ 		FORMAT	"%14.7f sec"
$$ 		TEXT	" "
$$ END
$$ NAME		RG
$$ 		TEXT	" "
$$ END
$$ T_NAME          DW
$$ 		TYPE	R32
$$ 		CLASS	ACQU
$$ 		SUBRANGE 0.0 1000000
$$ 		REL	"DW=1/(2*SW*SFO1)"
$$ 		INV_REL	"SW=1000000/(2*(0.005+DW)*SFO1)"
$$ 		UNIT	"usec"
$$ 		FORMAT	"%14.3lf usec"
$$ 		TEXT	" "
$$ END
$$ NAME		DE
$$ 		FORMAT	"%14.2f usec"
$$ 		TEXT	" "
$$ END
$$ NAME		TE
$$ 		FORMAT	"%14.1f K"
$$ 		TEXT	" "
$$ END
$$ T_NAME		D1
$$ 		TYPE	R32
$$ 		CLASS	ACQU
$$ 		SUBRANGE 0.0 1e38
$$ 		REL	"D1=D[1]"
$$ 		INV_REL	"D[1]=D1"
$$ 		UNIT	"sec"
$$ 		FORMAT	"%14.8f sec"
$$ 		TEXT	" "
$$ END
$$ NAME		TD0
$$ 		TEXT	" "
$$ END
$$ HEADER		"======== CHANNEL f1 ========"
$$ NAME		NUC1
$$ 		NONEDIT
$$ 		TEXT	" "
$$ END
$$ T_NAME		P1
$$ 		TYPE	R32
$$ 		CLASS	ACQU
$$ 		SUBRANGE 0.0 1.0e10
$$ 		REL	"P1=P[1]"
$$ 		INV_REL	"P[1]=P1"
$$ 		UNIT	"usec"
$$ 		FORMAT	"%14.2f usec"
$$ 		TEXT	" "
$$ END
$$ T_NAME		PL1
$$ 		TYPE	R32
$$ 		CLASS	ACQU
$$ 		SUBRANGE -6.0 1e38
$$ 		REL	"PL1=PL[1]"
$$ 		INV_REL	"PL[1]=PL1"
$$ 		UNIT	"dB"
$$ 		FORMAT	"%14.2f dB"
$$ 		TEXT	" "
$$ END
$$ T_NAME		PL1W
$$ 		TYPE	R32
$$ 		CLASS	ACQU
$$ 		SUBRANGE -6.0 1e38
$$ 		REL	"PL1W=40.3*pow(10.0,(-6-PL[1])/10.0)"
$$ 		INV_REL	"PL[1]=-6-4.3425*log(PL1W/40.3)"
$$ 		UNIT	"no"
$$ 		FORMAT	"%14.8f W"
$$ 		TEXT	" "
$$ END
$$ NAME		SFO1
$$ 		FORMAT	"%14.7f MHz"
$$ 		TEXT	" "
$$ END
##$RELAX= 
##$BRUKER FILE EXP=scon2
$$ ##TITLE= Parameter file, TOPSPIN		Version 2.1
$$ ##JCAMPDX= 5.0
$$ ##DATATYPE= Parameter Values
$$ ##NPOINTS= 1	$$ modification sequence number
$$ ##ORIGIN= Bruker BioSpin GmbH
$$ ##OWNER= bruker
$$ $$ 2008-12-08 16:42:47.125 +0100  WUR\bruker@RIK1030
$$ $$ P:\NMR-data/data/Ainhoa_raw_data/nmr/AR091208.3C/1/scon2
$$ $$ process C:\Bruker\TOPSPIN2.1\prog\mod\go.exe
$$ ##$BLKTR= (0..15)
3 3 3 3 3 3 3 3 3 3 3 3 3 3 3 3
$$ ##$DE1= 4.5
$$ ##$DEADC= 0.5
$$ ##$DEPA= 4.5
$$ ##$DERX= 1.5
$$ ##$FILCOR= 0
$$ ##END=
##$RELAX= 
##$BRUKER FILE EXP=pulseprogram
$$ # 1 "C:/Bruker/TOPSPIN2.1/exp/stan/nmr/lists/pp/zg"
$$ ;zg
$$ ;avance-version (06/11/09)
$$ ;1D sequence
$$ ;
$$ ;$CLASS=HighRes
$$ ;$DIM=1D
$$ ;$TYPE=
$$ ;$SUBTYPE=
$$ ;$COMMENT=
$$ 
$$ 
$$ # 1 "C:/Bruker/TOPSPIN2.1/exp/stan/nmr/lists/pp/Avance.incl" 1
$$ ;Avance2.incl
$$ ;   for 1
$$ ;
$$ ;avance-version (07/08/21)
$$ ;
$$ ;$CLASS=HighRes Incl
$$ ;$COMMENT=
$$ 
$$ 
$$ 
$$ 
$$ 
$$ 
$$ 
$$ 
$$ 
$$ 
$$ 
$$ 
$$ 
$$ 
$$ 
$$ 
$$ 
$$ 
$$ 
$$ 
$$ 
$$ 
$$ 
$$ 
$$ 
$$ 
$$ 
$$ 
$$ 
$$ 
$$ 
$$ 
$$ 
$$ 
$$ 
$$ 
$$ 
$$ 
$$ 
$$ 
$$ 
$$ 
$$ 
$$ 
$$ 
$$ 
$$ 
$$ 
$$ 
$$ 
$$ 
$$ 
$$ 
$$ 
$$ 
$$ 
$$ 
$$ 
$$ 
$$ 
$$ 
$$ 
$$ 
$$ 
$$ 
$$ 
$$ 
$$ 
$$ 
$$ 
$$ 
$$ 
$$ 
$$ 
$$ 
$$ 
$$ 
$$ 
$$ 
$$ 
$$ 
$$ 
$$ 
$$ 
$$ 
$$ 
$$ 
$$ 
$$ 
$$ 
$$ 
$$ 
$$ 
$$ 
$$ 
$$ 
$$ 
$$ 
$$ 
$$ 
$$ 
$$ 
$$ 
$$ 
$$ 
$$ 
$$ 
$$ 
$$ 
$$ 
$$ 
$$ 
$$ 
$$ 
$$ 
$$ 
$$ 
$$ 
$$ 
$$ 
$$ 
$$ 
$$ 
$$ 
$$ 
$$ 
$$ 
$$ 
$$ 
$$ 
$$ 
$$ 
$$ 
$$ ;$Id: Avance2.incl,v 1.17.2.1 2007/09/14 16:17:35 ber Exp $
$$ # 12 "C:/Bruker/TOPSPIN2.1/exp/stan/nmr/lists/pp/zg" 2
$$ 
$$ 
$$ 
$$ "acqt0=-p1*2/3.1416"
$$ 
$$ 
$$ # 1 "mc_line 18 file C:/Bruker/TOPSPIN2.1/exp/stan/nmr/lists/pp/zg expanding definition part of mc command before ze"
$$ define delay MCWRK
$$ define delay MCREST
$$ "MCWRK = 0.333333*30m"
$$ "MCREST = 30m - 30m"
$$     dccorr
$$ # 18 "C:/Bruker/TOPSPIN2.1/exp/stan/nmr/lists/pp/zg"
$$ 1 ze
$$ # 1 "mc_line 18 file C:/Bruker/TOPSPIN2.1/exp/stan/nmr/lists/pp/zg expanding definition of mc command after ze"
$$ # 19 "C:/Bruker/TOPSPIN2.1/exp/stan/nmr/lists/pp/zg"
$$ # 1 "mc_line 19 file C:/Bruker/TOPSPIN2.1/exp/stan/nmr/lists/pp/zg expanding start label for mc command"
$$ 2 MCWRK  * 2
$$ LBLF0, MCWRK
$$   MCREST
$$ # 20 "C:/Bruker/TOPSPIN2.1/exp/stan/nmr/lists/pp/zg"
$$   d1
$$   p1 ph1
$$   go=2 ph31
$$ # 1 "mc_line 23 file C:/Bruker/TOPSPIN2.1/exp/stan/nmr/lists/pp/zg expanding mc command in line"
$$   MCWRK wr #0
$$   MCWRK zd 
$$   lo to LBLF0 times td0
$$ 
$$   MCWRK
$$ # 24 "C:/Bruker/TOPSPIN2.1/exp/stan/nmr/lists/pp/zg"
$$ exit
$$ 
$$ 
$$ ph1=0 2 2 0 1 3 3 1
$$ ph31=0 2 2 0 1 3 3 1
$$ 
$$ 
$$ ;pl1 : f1 channel - power level for pulse (default)
$$ ;p1 : f1 channel -  high power pulse
$$ ;d1 : relaxation delay; 1-5 * T1
$$ ;NS: 1 * n, total number of scans: NS * TD0
$$ 
$$ 
$$ 
$$ ;$Id: zg,v 1.9 2006/11/10 10:56:44 ber Exp $
##$RELAX= 
##$BRUKER FILE EXP=uxnmr.par
$$ ##TITLE= Parameter file, TOPSPIN		Version 2.1
$$ ##JCAMPDX= 5.0
$$ ##DATATYPE= Parameter Values
$$ ##NPOINTS= 15	$$ modification sequence number
$$ ##ORIGIN= Bruker BioSpin GmbH
$$ ##OWNER= Administrator
$$ $$ 2008-11-25 14:24:23.096 +0100  WUR\bruker@RIK1030
$$ $$ C:/Bruker/TOPSPIN2.1/conf/instr/avance400/uxnmr.par
$$ $$ process C:\Bruker\TOPSPIN2.1\prog\mod\hconfserver.exe
$$ ##$ACB= 0
$$ ##$ACBTAT= (0..15)
0 66 66 50 0 0 0 0 0 0 0 0 0 0 0 0
$$ ##$ACBTBA= (0..15)
0 1 1 0 0 0 0 0 0 0 0 0 0 0 0 0
$$ ##$ACBTBLK= (0..15)
0 0 0 0 0 0 0 0 0 0 0 0 0 0 0 0
$$ ##$ACBTCTL= (0..15)
0 0 0 0 0 0 0 0 0 0 0 0 0 0 0 0
$$ ##$ACBTDI= (0..15)
0 102 102 72 0 0 0 0 0 0 0 0 0 0 0 0
$$ ##$ACBTDM= (0..15)
0 10 10 0 0 0 0 0 0 0 0 0 0 0 0 0
$$ ##$ACBTFHI= (0..15)
0 400 400 0 0 0 0 0 0 0 0 0 0 0 0 0
$$ ##$ACBTFL= (0..15)
0 73 74 8 0 0 0 0 0 0 0 0 0 0 0 0
$$ ##$ACBTFLO= (0..15)
0 14 14 0 0 0 0 0 0 0 0 0 0 0 0 0
$$ ##$ACBTINP= (0..15)
0 0 0 0 0 0 0 0 0 0 0 0 0 0 0 0
$$ ##$ACBTOUT= (0..15)
0 1 2 0 0 0 0 0 0 0 0 0 0 0 0 0
$$ ##$ACBTPO= (0..15)
0 150000 60000 20000 0 0 0 0 0 0 0 0 0 0 0 0
$$ ##$ACBTPW= (0..15)
0 10 10 0 0 0 0 0 0 0 0 0 0 0 0 0
$$ ##$ACBTSB= (0..15)
0 0 0 0 0 0 0 0 0 0 0 0 0 0 0 0
$$ ##$ACBTY= <no>
$$ ##$AQSBDCH= (0..95)
0 0 0 0 0 0 255 255 255 255 255 255 255 255 255 255 255 255 255 255 255
255 255 255 255 255 255 255 255 255 255 255 255 255 255 255 255 255 255
255 255 255 255 255 255 255 255 255 255 255 255 255 255 255 255 255 255
255 255 255 255 255 255 255 255 255 255 255 255 255 255 255 255 255 255
255 255 255 255 255 255 255 255 255 255 255 255 255 255 255 255 255 255
255 255 255
$$ ##$AQSBDHW= (0..95)
1 4 4 0 0 0 255 255 255 255 255 255 255 255 255 255 255 255 255 255 255
255 255 255 255 255 255 255 255 255 255 255 255 255 255 255 255 255 255
255 255 255 255 255 255 255 255 255 255 255 255 255 255 255 255 255 255
255 255 255 255 255 255 255 255 255 255 255 255 255 255 255 255 255 255
255 255 255 255 255 255 255 255 255 255 255 255 255 255 255 255 255 255
255 255 255
$$ ##$AQSBDID= (0..95)
88 83 83 65 67 66 255 255 255 255 255 255 255 255 255 255 255 255 255 255
255 255 255 255 255 255 255 255 255 255 255 255 255 255 255 255 255 255
255 255 255 255 255 255 255 255 255 255 255 255 255 255 255 255 255 255
255 255 255 255 255 255 255 255 255 255 255 255 255 255 255 255 255 255
255 255 255 255 255 255 255 255 255 255 255 255 255 255 255 255 255 255
255 255 255 255
$$ ##$AQSBDNO= (0..95)
1 1 2 1 1 1 255 255 255 255 255 255 255 255 255 255 255 255 255 255 255
255 255 255 255 255 255 255 255 255 255 255 255 255 255 255 255 255 255
255 255 255 255 255 255 255 255 255 255 255 255 255 255 255 255 255 255
255 255 255 255 255 255 255 255 255 255 255 255 255 255 255 255 255 255
255 255 255 255 255 255 255 255 255 255 255 255 255 255 255 255 255 255
255 255 255
$$ ##$AQSBDSL= (0..95)
2 3 4 8 9 19 255 255 255 255 255 255 255 255 255 255 255 255 255 255 255
255 255 255 255 255 255 255 255 255 255 255 255 255 255 255 255 255 255
255 255 255 255 255 255 255 255 255 255 255 255 255 255 255 255 255 255
255 255 255 255 255 255 255 255 255 255 255 255 255 255 255 255 255 255
255 255 255 255 255 255 255 255 255 255 255 255 255 255 255 255 255 255
255 255 255
$$ ##$AQSBDTY= (0..95)
3 16 16 5 9 7 255 255 255 255 255 255 255 255 255 255 255 255 255 255 255
255 255 255 255 255 255 255 255 255 255 255 255 255 255 255 255 255 255
255 255 255 255 255 255 255 255 255 255 255 255 255 255 255 255 255 255
255 255 255 255 255 255 255 255 255 255 255 255 255 255 255 255 255 255
255 255 255 255 255 255 255 255 255 255 255 255 255 255 255 255 255 255
255 255 255
$$ ##$AQSBUAD= (0..95)
52 36 37 54 26 32 255 255 255 255 255 255 255 255 255 255 255 255 255 255
255 255 255 255 255 255 255 255 255 255 255 255 255 255 255 255 255 255
255 255 255 255 255 255 255 255 255 255 255 255 255 255 255 255 255 255
255 255 255 255 255 255 255 255 255 255 255 255 255 255 255 255 255 255
255 255 255 255 255 255 255 255 255 255 255 255 255 255 255 255 255 255
255 255 255 255
$$ ##$AQSECL= (0..95)
2 3 3 5 2 255 255 255 255 255 255 255 255 255 255 255 255 255 255 255 255
255 255 255 255 255 255 255 255 255 255 255 255 255 255 255 255 255 255
255 255 255 255 255 255 255 255 255 255 255 255 255 255 255 255 255 255
255 255 255 255 255 255 255 255 255 255 255 255 255 255 255 255 255 255
255 255 255 255 255 255 255 255 255 255 255 255 255 255 255 255 255 255
255 255 255
$$ ##$AQSECLS= (0..95)
3 2 2 0 0 255 255 255 255 255 255 255 255 255 255 255 255 255 255 255 255
255 255 255 255 255 255 255 255 255 255 255 255 255 255 255 255 255 255
255 255 255 255 255 255 255 255 255 255 255 255 255 255 255 255 255 255
255 255 255 255 255 255 255 255 255 255 255 255 255 255 255 255 255 255
255 255 255 255 255 255 255 255 255 255 255 255 255 255 255 255 255 255
255 255 255
$$ ##$AQSSPLT= no
$$ ##$ATT19F= (0..1)
0 0
$$ ##$ATT1H= (0..1)
0 0
$$ ##$ATT3H= (0..1)
0 0
$$ ##$ATTX= (0..1)
0 0
$$ ##$ATTY= (0..1)
0 0
$$ ##$ATTZ= (0..1)
0 0
$$ ##$BACSAIR= no
$$ ##$BACSCAP= 60
$$ ##$BACSDEL= 10
$$ ##$BACSFCM= no
$$ ##$BACSOPT= <>
$$ ##$BACSTY= <tty08>
$$ ##$BARPTY= <no>
$$ ##$BFREQ= 400.13
$$ ##$BGAETH1= <no>
$$ ##$BGAETH2= <no>
$$ ##$BGAETH3= <no>
$$ ##$BGAETH4= <no>
$$ ##$BGAETH5= <no>
$$ ##$BGAETH6= <no>
$$ ##$BGAETH7= <no>
$$ ##$BGAETH8= <no>
$$ ##$BIRDS= yes
$$ ##$BMPC= 0
$$ ##$BMPCTY= <no>
$$ ##$BPSUTY= <no>
$$ ##$BSMS= 1
$$ ##$BSMSETH= <no>
$$ ##$BSMSTY= <tty02>
$$ ##$CFASMOD= (0..7)
1 1 1 1 1 1 1 1
$$ ##$CFASMUL= (0..7)
1 1 1 1 1 1 1 1
$$ ##$CNFTXDR= (0..7)
6 6 0 0 0 0 0 0
$$ ##$COMDIG2= 0
$$ ##$CPDBTY= <no>
$$ ##$CRCOTY= <no>
$$ ##$CSW1= (0..31)
0 0 0 0 0 0 0 0 0 0 0 0 0 0 0 0 0 0 0 0 0 0 0 0 0 0 0 0 0 0 0 0
$$ ##$CSW2= (0..31)
0 0 0 0 0 0 0 0 0 0 0 0 0 0 0 0 0 0 0 0 0 0 0 0 0 0 0 0 0 0 0 0
$$ ##$CSWNUM= (0..7)
0 0 0 0 0 0 0 0
$$ ##$DATSTAT= no
$$ ##$DIGI140= (0..7)
0 0 0 0 0 0 0 0
$$ ##$DIGIB12= (0..7)
0 0 0 0 0 0 0 0
$$ ##$DIGIB16= (0..7)
0 0 0 0 0 0 0 0
$$ ##$DIGIFA= (0..7)
0 0 0 0 0 0 0 0
$$ ##$DIGIHA= (0..7)
0 0 0 0 0 0 0 0
$$ ##$DIGIHAF= (0..7)
0 0 0 0 0 0 0 0
$$ ##$DIGIHRD= (0..7)
0 0 0 0 0 0 0 0
$$ ##$DIGIIA= (0..7)
0 0 0 0 0 0 0 0
$$ ##$DIGIO16= (0..7)
0 0 0 0 0 0 0 0
$$ ##$DIGISA= (0..7)
1 0 0 0 0 0 0 0
$$ ##$DIGISAF= (0..7)
0 0 0 0 0 0 0 0
$$ ##$DIGISL= (0..7)
0 0 0 0 0 0 0 0
$$ ##$DIGITYI= (0..7)
0 0 0 0 0 0 0 0
$$ ##$DIGITYP= (0..7)
0 0 0 0 0 0 0 0
$$ ##$DIGITZ= 0
$$ ##$DRU= no
$$ ##$DRUETH01= <no>
$$ ##$DRUETH02= <no>
$$ ##$DRUETH03= <no>
$$ ##$DRUETH04= <no>
$$ ##$DRUETH05= <no>
$$ ##$DRUETH06= <no>
$$ ##$DRUETH07= <no>
$$ ##$DRUETH08= <no>
$$ ##$DRUETH09= <no>
$$ ##$DRUETH10= <no>
$$ ##$DRUETH11= <no>
$$ ##$DRUETH12= <no>
$$ ##$DRUETH13= <no>
$$ ##$DRUETH14= <no>
$$ ##$DRUETH15= <no>
$$ ##$DRUETH16= <no>
$$ ##$DRUETH17= <no>
$$ ##$DRUETH18= <no>
$$ ##$DRUETH19= <no>
$$ ##$DRUETH20= <no>
$$ ##$DRUETH21= <no>
$$ ##$DRUETH22= <no>
$$ ##$DRUETH23= <no>
$$ ##$DRUETH24= <no>
$$ ##$DRUETH25= <no>
$$ ##$DRUETH26= <no>
$$ ##$DRUETH27= <no>
$$ ##$DRUETH28= <no>
$$ ##$DRUETH29= <no>
$$ ##$DRUETH30= <no>
$$ ##$DRUETH31= <no>
$$ ##$DRUETH32= <no>
$$ ##$FCUMEM= (0..7)
2093056 2093056 0 0 0 0 0 0
$$ ##$FCUPAL= (0..7)
260 260 0 0 0 0 0 0
$$ ##$FGSVTY= <no>
$$ ##$FQMIX= 0
$$ ##$FUNCMOD= <>
$$ ##$GCUTYPE= 2
$$ ##$GPREDEL= 0
$$ ##$GPSCUTY= <no>
$$ ##$GRADRES= 5
$$ ##$GTUTY= <no>
$$ ##$HFAC= 3
$$ ##$HPCU= 0
$$ ##$HPCUTY= <no>
$$ ##$HPTXLP= (0..3)
-1 -1 -1 -1
$$ ##$HPTXPI= (0..3)
0 0 0 0
$$ ##$HPTXPO= (0..3)
0 0 0 0
$$ ##$HPTXTY= (0..3)
0 0 0 0
$$ ##$IF451= 0
$$ ##$IFREQ= 1
$$ ##$INTFPR= 0
$$ ##$IPSO= no
$$ ##$IPSOETH= <>
$$ ##$LOCKTY= <tty03>
$$ ##$LOCSWID= 0
$$ ##$LOCSWIF= 0
$$ ##$M2FAC= 0
$$ ##$MAS= 0
$$ ##$MASETIME= 10
$$ ##$MASITIME= 10
$$ ##$MASTY= <no>
$$ ##$MAS_CT= 0
$$ ##$MAS_SG= 0
$$ ##$MAS_TO= 0
$$ ##$MEMPRM= 0
$$ ##$MHFAC= 0
$$ ##$MXFAC= 0
$$ ##$NAMPD1= <2H>
$$ ##$NAMPD10= <>
$$ ##$NAMPD11= <>
$$ ##$NAMPD12= <>
$$ ##$NAMPD13= <>
$$ ##$NAMPD14= <>
$$ ##$NAMPD15= <>
$$ ##$NAMPD16= <>
$$ ##$NAMPD2= <X-BB19F_2HS>
$$ ##$NAMPD3= <1H>
$$ ##$NAMPD4= <>
$$ ##$NAMPD5= <>
$$ ##$NAMPD6= <>
$$ ##$NAMPD7= <>
$$ ##$NAMPD8= <>
$$ ##$NAMPD9= <>
$$ ##$NFCU= 2
$$ ##$NMRCH= 0
$$ ##$NMRMEM= 0
$$ ##$NRCU= 1
$$ ##$NROUT= 1
$$ ##$NSGU= 2
$$ ##$PAMPF1= (0..15)
75 99 67 27 0 0 0 12 0 0 0 0 0 0 0 0
$$ ##$PAMPF2= (0..15)
0 0 0 0 0 0 0 0 0 0 0 0 0 0 0 0
$$ ##$PAMPF3= (0..15)
0 0 0 0 0 0 0 0 0 0 0 0 0 0 0 0
$$ ##$PAMPF4= (0..15)
0 0 0 0 0 0 0 0 0 0 0 0 0 0 0 0
$$ ##$PAMPF5= (0..15)
0 0 0 0 0 0 0 0 0 0 0 0 0 0 0 0
$$ ##$PAMPF6= (0..15)
0 0 0 0 0 0 0 0 0 0 0 0 0 0 0 0
$$ ##$PAMPF7= (0..15)
0 0 0 0 0 0 0 0 0 0 0 0 0 0 0 0
$$ ##$PAMPF8= (0..15)
0 0 0 0 0 0 0 0 0 0 0 0 0 0 0 0
$$ ##$PH4= 0
$$ ##$PHF4TY= <no>
$$ ##$POWCHK= no
$$ ##$PRAMD1= (0..7)
0 1048576 0 0 0 1048576 0 0
$$ ##$PRAMD10= (0..7)
0 0 0 0 0 0 0 0
$$ ##$PRAMD11= (0..7)
0 0 0 0 0 0 0 0
$$ ##$PRAMD12= (0..7)
0 0 0 0 0 0 0 0
$$ ##$PRAMD13= (0..7)
0 0 0 0 0 0 0 0
$$ ##$PRAMD14= (0..7)
0 0 0 0 0 0 0 0
$$ ##$PRAMD15= (0..7)
0 0 0 0 0 0 0 0
$$ ##$PRAMD16= (0..7)
0 0 0 0 0 0 0 0
$$ ##$PRAMD17= (0..7)
0 0 0 0 0 0 0 0
$$ ##$PRAMD18= (0..7)
0 0 0 0 0 0 0 0
$$ ##$PRAMD19= (0..7)
0 0 0 0 0 0 0 0
$$ ##$PRAMD2= (0..7)
2147483644 2146435071 2147483647 134217727 2147483644 2146435071 2147483647
134217727
$$ ##$PRAMD20= (0..7)
0 0 0 0 0 0 0 0
$$ ##$PRAMD21= (0..7)
0 0 0 0 0 0 0 0
$$ ##$PRAMD3= (0..7)
2 0 0 0 2 0 0 0
$$ ##$PRAMD4= (0..7)
0 0 0 0 0 0 0 0
$$ ##$PRAMD5= (0..7)
0 0 0 0 0 0 0 0
$$ ##$PRAMD6= (0..7)
0 0 0 0 0 0 0 0
$$ ##$PRAMD7= (0..7)
0 0 0 0 0 0 0 0
$$ ##$PRAMD8= (0..7)
0 0 0 0 0 0 0 0
$$ ##$PRAMD9= (0..7)
0 0 0 0 0 0 0 0
$$ ##$PRAMLED= (0..1)
15 15
$$ ##$PRAMP1= <tty01>
$$ ##$PRAMP2= <no>
$$ ##$PRAMP3= <no>
$$ ##$PRAMP4= <no>
$$ ##$PRAMP5= <no>
$$ ##$PRAMP6= <no>
$$ ##$PRAMP7= <no>
$$ ##$PRAMP8= <no>
$$ ##$PRAMPTP= 0
$$ ##$PREPTY= <no>
$$ ##$PRESHLD= 0
$$ ##$PTS160= -1
$$ ##$PTSA2X= (0..7)
0 0 0 0 0 0 0 0
$$ ##$PTSF2X= (0..7)
0 0 0 0 0 0 0 0
$$ ##$PTSFMX= (0..7)
429.9 429.9 0 0 0 0 0 0
$$ ##$PULCHK= no
$$ ##$RCUCDS= (0..7)
8388608 0 0 0 0 0 0 0
$$ ##$RCUCFS= (0..7)
4096 0 0 0 0 0 0 0
$$ ##$RCUCSS= (0..7)
1048576 0 0 0 0 0 0 0
$$ ##$RCUI2C1= (0..7)
78 0 0 0 0 0 0 0
$$ ##$RCUI2C2= (0..7)
0 0 0 0 0 0 0 0
$$ ##$RCUI2C3= (0..7)
0 0 0 0 0 0 0 0
$$ ##$RCUI2C4= (0..7)
0 0 0 0 0 0 0 0
$$ ##$RCUI2C5= (0..7)
0 0 0 0 0 0 0 0
$$ ##$RCUI2C6= (0..7)
0 0 0 0 0 0 0 0
$$ ##$RCUI2C7= (0..7)
0 0 0 0 0 0 0 0
$$ ##$RCUI2C8= (0..7)
0 0 0 0 0 0 0 0
$$ ##$RDCU= 0
$$ ##$RFSVTY= <no>
$$ ##$RGTYPE= (0..31)
5 0 0 0 0 0 0 0 0 0 0 0 0 0 0 0 0 0 0 0 0 0 0 0 0 0 0 0 0 0 0 0
$$ ##$RG_max= (0..31)
46341 0 0 0 0 0 0 0 0 0 0 0 0 0 0 0 0 0 0 0 0 0 0 0 0 0 0 0 0 0 0 0
$$ ##$RG_min= (0..31)
1 0 0 0 0 0 0 0 0 0 0 0 0 0 0 0 0 0 0 0 0 0 0 0 0 0 0 0 0 0 0 0
$$ ##$RG_tab1= (0..255)
1 1.1 1.3 1.4 1.6 1.8 2 2.2 2.5 2.8 3.2 3.6 4 4.5 5 5.7 6.3 7.1 8 9 10.1
11.3 12.7 14.3 16 18 20.2 22.6 25.4 28.5 32 35.9 40.3 45.3 50.8 57 64 71.8
80.6 90.5 101.6 114 128 143.7 161.3 181 203.2 228.1 256 287.4 322.5 362
406.4 456.1 512 574.7 645.1 724.1 812.7 912.3 1024 1149.4 1290.2 1448.2
1625.5 1824.6 2048 2298.8 2580.3 2896.3 3251 3649.1 4096 4597.6 5160.6
5792.6 6502 7298.2 8192 9195.2 10321.3 11585.2 13004 14596.5 16384 18390.4
20642.5 23170.5 26008 29193 32768 36780.8 41285.1 46341 -1 -1 -1 -1 -1
-1 -1 -1 -1 -1 -1 -1 -1 -1 -1 -1 -1 -1 -1 -1 -1 -1 -1 -1 -1 -1 -1 -1 -1
-1 -1 -1 -1 -1 -1 -1 -1 -1 -1 -1 -1 -1 -1 -1 -1 -1 -1 -1 -1 -1 -1 -1 -1
-1 -1 -1 -1 -1 -1 -1 -1 -1 -1 -1 -1 -1 -1 -1 -1 -1 -1 -1 -1 -1 -1 -1 -1
-1 -1 -1 -1 -1 -1 -1 -1 -1 -1 -1 -1 -1 -1 -1 -1 -1 -1 -1 -1 -1 -1 -1 -1
-1 -1 -1 -1 -1 -1 -1 -1 -1 -1 -1 -1 -1 -1 -1 -1 -1 -1 -1 -1 -1 -1 -1 -1
-1 -1 -1 -1 -1 -1 -1 -1 -1 -1 -1 -1 -1 -1 -1 -1 -1 -1 -1 -1 -1 -1 -1 -1
-1 -1 -1 -1 -1 -1 -1 -1 -1 -1 -1 -1 -1
$$ ##$RG_tab2= (0..255)
-1 -1 -1 -1 -1 -1 -1 -1 -1 -1 -1 -1 -1 -1 -1 -1 -1 -1 -1 -1 -1 -1 -1 -1
-1 -1 -1 -1 -1 -1 -1 -1 -1 -1 -1 -1 -1 -1 -1 -1 -1 -1 -1 -1 -1 -1 -1 -1
-1 -1 -1 -1 -1 -1 -1 -1 -1 -1 -1 -1 -1 -1 -1 -1 -1 -1 -1 -1 -1 -1 -1 -1
-1 -1 -1 -1 -1 -1 -1 -1 -1 -1 -1 -1 -1 -1 -1 -1 -1 -1 -1 -1 -1 -1 -1 -1
-1 -1 -1 -1 -1 -1 -1 -1 -1 -1 -1 -1 -1 -1 -1 -1 -1 -1 -1 -1 -1 -1 -1 -1
-1 -1 -1 -1 -1 -1 -1 -1 -1 -1 -1 -1 -1 -1 -1 -1 -1 -1 -1 -1 -1 -1 -1 -1
-1 -1 -1 -1 -1 -1 -1 -1 -1 -1 -1 -1 -1 -1 -1 -1 -1 -1 -1 -1 -1 -1 -1 -1
-1 -1 -1 -1 -1 -1 -1 -1 -1 -1 -1 -1 -1 -1 -1 -1 -1 -1 -1 -1 -1 -1 -1 -1
-1 -1 -1 -1 -1 -1 -1 -1 -1 -1 -1 -1 -1 -1 -1 -1 -1 -1 -1 -1 -1 -1 -1 -1
-1 -1 -1 -1 -1 -1 -1 -1 -1 -1 -1 -1 -1 -1 -1 -1 -1 -1 -1 -1 -1 -1 -1 -1
-1 -1 -1 -1 -1 -1 -1 -1 -1 -1 -1 -1 -1 -1 -1 -1
$$ ##$RG_tab3= (0..255)
-1 -1 -1 -1 -1 -1 -1 -1 -1 -1 -1 -1 -1 -1 -1 -1 -1 -1 -1 -1 -1 -1 -1 -1
-1 -1 -1 -1 -1 -1 -1 -1 -1 -1 -1 -1 -1 -1 -1 -1 -1 -1 -1 -1 -1 -1 -1 -1
-1 -1 -1 -1 -1 -1 -1 -1 -1 -1 -1 -1 -1 -1 -1 -1 -1 -1 -1 -1 -1 -1 -1 -1
-1 -1 -1 -1 -1 -1 -1 -1 -1 -1 -1 -1 -1 -1 -1 -1 -1 -1 -1 -1 -1 -1 -1 -1
-1 -1 -1 -1 -1 -1 -1 -1 -1 -1 -1 -1 -1 -1 -1 -1 -1 -1 -1 -1 -1 -1 -1 -1
-1 -1 -1 -1 -1 -1 -1 -1 -1 -1 -1 -1 -1 -1 -1 -1 -1 -1 -1 -1 -1 -1 -1 -1
-1 -1 -1 -1 -1 -1 -1 -1 -1 -1 -1 -1 -1 -1 -1 -1 -1 -1 -1 -1 -1 -1 -1 -1
-1 -1 -1 -1 -1 -1 -1 -1 -1 -1 -1 -1 -1 -1 -1 -1 -1 -1 -1 -1 -1 -1 -1 -1
-1 -1 -1 -1 -1 -1 -1 -1 -1 -1 -1 -1 -1 -1 -1 -1 -1 -1 -1 -1 -1 -1 -1 -1
-1 -1 -1 -1 -1 -1 -1 -1 -1 -1 -1 -1 -1 -1 -1 -1 -1 -1 -1 -1 -1 -1 -1 -1
-1 -1 -1 -1 -1 -1 -1 -1 -1 -1 -1 -1 -1 -1 -1 -1
$$ ##$RG_tab4= (0..255)
-1 -1 -1 -1 -1 -1 -1 -1 -1 -1 -1 -1 -1 -1 -1 -1 -1 -1 -1 -1 -1 -1 -1 -1
-1 -1 -1 -1 -1 -1 -1 -1 -1 -1 -1 -1 -1 -1 -1 -1 -1 -1 -1 -1 -1 -1 -1 -1
-1 -1 -1 -1 -1 -1 -1 -1 -1 -1 -1 -1 -1 -1 -1 -1 -1 -1 -1 -1 -1 -1 -1 -1
-1 -1 -1 -1 -1 -1 -1 -1 -1 -1 -1 -1 -1 -1 -1 -1 -1 -1 -1 -1 -1 -1 -1 -1
-1 -1 -1 -1 -1 -1 -1 -1 -1 -1 -1 -1 -1 -1 -1 -1 -1 -1 -1 -1 -1 -1 -1 -1
-1 -1 -1 -1 -1 -1 -1 -1 -1 -1 -1 -1 -1 -1 -1 -1 -1 -1 -1 -1 -1 -1 -1 -1
-1 -1 -1 -1 -1 -1 -1 -1 -1 -1 -1 -1 -1 -1 -1 -1 -1 -1 -1 -1 -1 -1 -1 -1
-1 -1 -1 -1 -1 -1 -1 -1 -1 -1 -1 -1 -1 -1 -1 -1 -1 -1 -1 -1 -1 -1 -1 -1
-1 -1 -1 -1 -1 -1 -1 -1 -1 -1 -1 -1 -1 -1 -1 -1 -1 -1 -1 -1 -1 -1 -1 -1
-1 -1 -1 -1 -1 -1 -1 -1 -1 -1 -1 -1 -1 -1 -1 -1 -1 -1 -1 -1 -1 -1 -1 -1
-1 -1 -1 -1 -1 -1 -1 -1 -1 -1 -1 -1 -1 -1 -1 -1
$$ ##$RG_tab5= (0..255)
-1 -1 -1 -1 -1 -1 -1 -1 -1 -1 -1 -1 -1 -1 -1 -1 -1 -1 -1 -1 -1 -1 -1 -1
-1 -1 -1 -1 -1 -1 -1 -1 -1 -1 -1 -1 -1 -1 -1 -1 -1 -1 -1 -1 -1 -1 -1 -1
-1 -1 -1 -1 -1 -1 -1 -1 -1 -1 -1 -1 -1 -1 -1 -1 -1 -1 -1 -1 -1 -1 -1 -1
-1 -1 -1 -1 -1 -1 -1 -1 -1 -1 -1 -1 -1 -1 -1 -1 -1 -1 -1 -1 -1 -1 -1 -1
-1 -1 -1 -1 -1 -1 -1 -1 -1 -1 -1 -1 -1 -1 -1 -1 -1 -1 -1 -1 -1 -1 -1 -1
-1 -1 -1 -1 -1 -1 -1 -1 -1 -1 -1 -1 -1 -1 -1 -1 -1 -1 -1 -1 -1 -1 -1 -1
-1 -1 -1 -1 -1 -1 -1 -1 -1 -1 -1 -1 -1 -1 -1 -1 -1 -1 -1 -1 -1 -1 -1 -1
-1 -1 -1 -1 -1 -1 -1 -1 -1 -1 -1 -1 -1 -1 -1 -1 -1 -1 -1 -1 -1 -1 -1 -1
-1 -1 -1 -1 -1 -1 -1 -1 -1 -1 -1 -1 -1 -1 -1 -1 -1 -1 -1 -1 -1 -1 -1 -1
-1 -1 -1 -1 -1 -1 -1 -1 -1 -1 -1 -1 -1 -1 -1 -1 -1 -1 -1 -1 -1 -1 -1 -1
-1 -1 -1 -1 -1 -1 -1 -1 -1 -1 -1 -1 -1 -1 -1 -1
$$ ##$RG_tab6= (0..255)
-1 -1 -1 -1 -1 -1 -1 -1 -1 -1 -1 -1 -1 -1 -1 -1 -1 -1 -1 -1 -1 -1 -1 -1
-1 -1 -1 -1 -1 -1 -1 -1 -1 -1 -1 -1 -1 -1 -1 -1 -1 -1 -1 -1 -1 -1 -1 -1
-1 -1 -1 -1 -1 -1 -1 -1 -1 -1 -1 -1 -1 -1 -1 -1 -1 -1 -1 -1 -1 -1 -1 -1
-1 -1 -1 -1 -1 -1 -1 -1 -1 -1 -1 -1 -1 -1 -1 -1 -1 -1 -1 -1 -1 -1 -1 -1
-1 -1 -1 -1 -1 -1 -1 -1 -1 -1 -1 -1 -1 -1 -1 -1 -1 -1 -1 -1 -1 -1 -1 -1
-1 -1 -1 -1 -1 -1 -1 -1 -1 -1 -1 -1 -1 -1 -1 -1 -1 -1 -1 -1 -1 -1 -1 -1
-1 -1 -1 -1 -1 -1 -1 -1 -1 -1 -1 -1 -1 -1 -1 -1 -1 -1 -1 -1 -1 -1 -1 -1
-1 -1 -1 -1 -1 -1 -1 -1 -1 -1 -1 -1 -1 -1 -1 -1 -1 -1 -1 -1 -1 -1 -1 -1
-1 -1 -1 -1 -1 -1 -1 -1 -1 -1 -1 -1 -1 -1 -1 -1 -1 -1 -1 -1 -1 -1 -1 -1
-1 -1 -1 -1 -1 -1 -1 -1 -1 -1 -1 -1 -1 -1 -1 -1 -1 -1 -1 -1 -1 -1 -1 -1
-1 -1 -1 -1 -1 -1 -1 -1 -1 -1 -1 -1 -1 -1 -1 -1
$$ ##$RG_tab7= (0..255)
-1 -1 -1 -1 -1 -1 -1 -1 -1 -1 -1 -1 -1 -1 -1 -1 -1 -1 -1 -1 -1 -1 -1 -1
-1 -1 -1 -1 -1 -1 -1 -1 -1 -1 -1 -1 -1 -1 -1 -1 -1 -1 -1 -1 -1 -1 -1 -1
-1 -1 -1 -1 -1 -1 -1 -1 -1 -1 -1 -1 -1 -1 -1 -1 -1 -1 -1 -1 -1 -1 -1 -1
-1 -1 -1 -1 -1 -1 -1 -1 -1 -1 -1 -1 -1 -1 -1 -1 -1 -1 -1 -1 -1 -1 -1 -1
-1 -1 -1 -1 -1 -1 -1 -1 -1 -1 -1 -1 -1 -1 -1 -1 -1 -1 -1 -1 -1 -1 -1 -1
-1 -1 -1 -1 -1 -1 -1 -1 -1 -1 -1 -1 -1 -1 -1 -1 -1 -1 -1 -1 -1 -1 -1 -1
-1 -1 -1 -1 -1 -1 -1 -1 -1 -1 -1 -1 -1 -1 -1 -1 -1 -1 -1 -1 -1 -1 -1 -1
-1 -1 -1 -1 -1 -1 -1 -1 -1 -1 -1 -1 -1 -1 -1 -1 -1 -1 -1 -1 -1 -1 -1 -1
-1 -1 -1 -1 -1 -1 -1 -1 -1 -1 -1 -1 -1 -1 -1 -1 -1 -1 -1 -1 -1 -1 -1 -1
-1 -1 -1 -1 -1 -1 -1 -1 -1 -1 -1 -1 -1 -1 -1 -1 -1 -1 -1 -1 -1 -1 -1 -1
-1 -1 -1 -1 -1 -1 -1 -1 -1 -1 -1 -1 -1 -1 -1 -1
$$ ##$RG_tab8= (0..255)
-1 -1 -1 -1 -1 -1 -1 -1 -1 -1 -1 -1 -1 -1 -1 -1 -1 -1 -1 -1 -1 -1 -1 -1
-1 -1 -1 -1 -1 -1 -1 -1 -1 -1 -1 -1 -1 -1 -1 -1 -1 -1 -1 -1 -1 -1 -1 -1
-1 -1 -1 -1 -1 -1 -1 -1 -1 -1 -1 -1 -1 -1 -1 -1 -1 -1 -1 -1 -1 -1 -1 -1
-1 -1 -1 -1 -1 -1 -1 -1 -1 -1 -1 -1 -1 -1 -1 -1 -1 -1 -1 -1 -1 -1 -1 -1
-1 -1 -1 -1 -1 -1 -1 -1 -1 -1 -1 -1 -1 -1 -1 -1 -1 -1 -1 -1 -1 -1 -1 -1
-1 -1 -1 -1 -1 -1 -1 -1 -1 -1 -1 -1 -1 -1 -1 -1 -1 -1 -1 -1 -1 -1 -1 -1
-1 -1 -1 -1 -1 -1 -1 -1 -1 -1 -1 -1 -1 -1 -1 -1 -1 -1 -1 -1 -1 -1 -1 -1
-1 -1 -1 -1 -1 -1 -1 -1 -1 -1 -1 -1 -1 -1 -1 -1 -1 -1 -1 -1 -1 -1 -1 -1
-1 -1 -1 -1 -1 -1 -1 -1 -1 -1 -1 -1 -1 -1 -1 -1 -1 -1 -1 -1 -1 -1 -1 -1
-1 -1 -1 -1 -1 -1 -1 -1 -1 -1 -1 -1 -1 -1 -1 -1 -1 -1 -1 -1 -1 -1 -1 -1
-1 -1 -1 -1 -1 -1 -1 -1 -1 -1 -1 -1 -1 -1 -1 -1
$$ ##$RG_tabA= (0..255)
1 1.1 1.3 1.4 1.6 1.8 2 2.2 2.5 2.8 3.2 3.6 4 4.5 5 5.7 6.3 7.1 8 9 10.1
11.3 12.7 14.3 16 18 20.2 22.6 25.4 28.5 32 35.9 40.3 45.3 50.8 57 64 71.8
80.6 90.5 101.6 114 128 143.7 161.3 181 203.2 228.1 256 287.4 322.5 362
406.4 456.1 512 574.7 645.1 724.1 812.7 912.3 1024 1149.4 1290.2 1448.2
1625.5 1824.6 2048 2298.8 2580.3 2896.3 3251 3649.1 4096 4597.6 5160.6
5792.6 6502 7298.2 8192 9195.2 10321.3 11585.2 13004 14596.5 16384 18390.4
20642.5 23170.5 26008 29193 32768 36780.8 41285.1 46341 -1 -1 -1 -1 -1
-1 -1 -1 -1 -1 -1 -1 -1 -1 -1 -1 -1 -1 -1 -1 -1 -1 -1 -1 -1 -1 -1 -1 -1
-1 -1 -1 -1 -1 -1 -1 -1 -1 -1 -1 -1 -1 -1 -1 -1 -1 -1 -1 -1 -1 -1 -1 -1
-1 -1 -1 -1 -1 -1 -1 -1 -1 -1 -1 -1 -1 -1 -1 -1 -1 -1 -1 -1 -1 -1 -1 -1
-1 -1 -1 -1 -1 -1 -1 -1 -1 -1 -1 -1 -1 -1 -1 -1 -1 -1 -1 -1 -1 -1 -1 -1
-1 -1 -1 -1 -1 -1 -1 -1 -1 -1 -1 -1 -1 -1 -1 -1 -1 -1 -1 -1 -1 -1 -1 -1
-1 -1 -1 -1 -1 -1 -1 -1 -1 -1 -1 -1 -1 -1 -1 -1 -1 -1 -1 -1 -1 -1 -1 -1
-1 -1 -1 -1 -1 -1 -1 -1 -1 -1 -1 -1 -1
$$ ##$ROUT14= (0..7)
0 0 0 0 0 0 0 0
$$ ##$ROUTER= 3
$$ ##$RX22TY= <tty10>
$$ ##$RXFMAX= (0..7)
-1 -1 -1 -1 -1 -1 -1 -1
$$ ##$RXFMIN= (0..7)
-1 -1 -1 -1 -1 -1 -1 -1
$$ ##$RXINTLV= (0..7)
0 0 0 0 0 0 0 0
$$ ##$RXMSTY= <no>
$$ ##$SCMTY= <no>
$$ ##$SGUC1= (0..15)
0 0 0 0 0 0 0 0 0 0 0 0 0 0 0 0
$$ ##$SGUC2= (0..15)
0 0 0 0 0 0 0 0 0 0 0 0 0 0 0 0
$$ ##$SPECTR= 5
$$ ##$SY2FLAG= 0
$$ ##$TFXNUM= 0
$$ ##$TRIPLO2= 0
$$ ##$VTUTY= <tty05>
$$ ##$WBREFAM= (0..15)
100 100 100 100 100 100 100 100 100 100 100 100 100 100 100 100
$$ ##$WBREFPH= (0..15)
0 0 0 0 0 0 0 0 0 0 0 0 0 0 0 0
$$ ##$XFAC= 2
$$ ##END=
##$RELAX= 
$$ Bruker specific parameters
$$ --------------------------
##$DU= <P:\NMR-data>
##$EXPNO= 1
##$NAME= <NMR_apolar_TCDD_p11b.3C>
##$PROCNO= 1
##$TYPE= <nmr>
##$USER= <Ainhoa_raw_data>
##$ACQT0= -4.83829889523336
##$AMP= (0..31)
100 100 100 100 100 100 100 100 100 100 100 100 100 100 100 100 100 100
100 100 100 100 100 100 100 100 100 100 100 100 100 100
##$ANAVPT= -1
##$AQSEQ= 0
##$AQ_mod= 3
##$AUNM= <au_zg>
##$AUTOPOS= <22 >
##$BF1= 400.13
##$BF2= 100.612769
##$BF3= 400.13
##$BF4= 400.13
##$BF5= 500.13
##$BF6= 500.13
##$BF7= 500.13
##$BF8= 500.13
##$BYTORDA= 0
##$CFDGTYP= 0
##$CFRGTYP= 5
##$CHEMSTR= <none>
##$CNST= (0..63)
1 1 145 1 1 1 1 1 1 1 1 1 1 1 1 1 1 1 1 1 1 1 1 1 1 1 1 1 1 1 1 1 1 1 1
1 1 1 1 1 1 1 1 1 1 1 1 1 1 1 1 1 1 1 1 1 1 1 1 1 1 1 1 1
##$CPDPRG= <>
##$CPDPRG1= <>
##$CPDPRG2= <>
##$CPDPRG3= <>
##$CPDPRG4= <mlev>
##$CPDPRG5= <mlev>
##$CPDPRG6= <mlev>
##$CPDPRG7= <mlev>
##$CPDPRG8= <mlev>
##$CPDPRGB= <>
##$CPDPRGT= <>
##$D= (0..63)
0 2 0 0 0 0 0 0 0 0.06 0 0 2e-005 0 0 0 0.0002 0 0 0 0 0 0 0 0 0 0 0 0
0 0 0 0 0 0 0 0 0 0 0 0 0 0 0 0 0 0 0 0 0 0 0 0 0 0 0 0 0 0 0 0 0 0 0
##$DATE= 1228751455
##$DBL= (0..7)
120 120 120 120 120 120 120 120
##$DBP= (0..7)
150 150 150 150 150 150 150 150
##$DBP07= 0
##$DBPNAM0= <>
##$DBPNAM1= <>
##$DBPNAM2= <>
##$DBPNAM3= <>
##$DBPNAM4= <>
##$DBPNAM5= <>
##$DBPNAM6= <>
##$DBPNAM7= <>
##$DBPOAL= (0..7)
0.5 0.5 0.5 0.5 0.5 0.5 0.5 0.5
##$DBPOFFS= (0..7)
0 0 0 0 0 0 0 0
##$DE= 6
##$DECBNUC= <off>
##$DECIM= 24
##$DECNUC= <off>
##$DECSTAT= 4
##$DIGMOD= 0
##$DIGTYP= 7
##$DL= (0..7)
0 120 120 120 120 120 120 120
##$DP= (0..7)
150 150 150 150 150 150 150 150
##$DP07= 0
##$DPNAME0= <>
##$DPNAME1= <>
##$DPNAME2= <>
##$DPNAME3= <>
##$DPNAME4= <>
##$DPNAME5= <>
##$DPNAME6= <>
##$DPNAME7= <>
##$DPOAL= (0..7)
0.5 0.5 0.5 0.5 0.5 0.5 0.5 0.5
##$DPOFFS= (0..7)
0 0 0 0 0 0 0 0
##$DQDMODE= 0
##$DR= 18
##$DS= 4
##$DSLIST= <SSSSSSSSSSSSSSS>
##$DSPFIRM= 0
##$DSPFVS= -1
##$DTYPA= 0
##$EXP= <>
##$F1LIST= <111111111111111>
##$F2LIST= <222222222222222>
##$F3LIST= <333333333333333>
##$FCUCHAN= (0..9)
0 2 1 0 0 0 0 0 0 0
##$FL1= 90
##$FL2= 90
##$FL3= 90
##$FL4= 90
##$FOV= 20
##$FQ1LIST= <freqlist>
##$FQ2LIST= <freqlist>
##$FQ3LIST= <freqlist>
##$FQ4LIST= <freqlist>
##$FQ5LIST= <freqlist>
##$FQ6LIST= <freqlist>
##$FQ7LIST= <freqlist>
##$FQ8LIST= <freqlist>
##$FRQLO3= 1882485.02994012
##$FRQLO3N= 0
##$FS= (0..7)
83 83 83 83 83 83 83 83
##$FTLPGN= 0
##$FW= 90000
##$FnMODE= 0
##$FnTYPE= 0
##$GP031= 0
##$GPNAM0= <sine.100>
##$GPNAM1= <sine.100>
##$GPNAM10= <sine.100>
##$GPNAM11= <sine.100>
##$GPNAM12= <sine.100>
##$GPNAM13= <sine.100>
##$GPNAM14= <sine.100>
##$GPNAM15= <sine.100>
##$GPNAM16= <sine.100>
##$GPNAM17= <sine.100>
##$GPNAM18= <sine.100>
##$GPNAM19= <sine.100>
##$GPNAM2= <sine.100>
##$GPNAM20= <sine.100>
##$GPNAM21= <sine.100>
##$GPNAM22= <sine.100>
##$GPNAM23= <sine.100>
##$GPNAM24= <sine.100>
##$GPNAM25= <sine.100>
##$GPNAM26= <sine.100>
##$GPNAM27= <sine.100>
##$GPNAM28= <sine.100>
##$GPNAM29= <sine.100>
##$GPNAM3= <sine.100>
##$GPNAM30= <sine.100>
##$GPNAM31= <sine.100>
##$GPNAM4= <sine.100>
##$GPNAM5= <sine.100>
##$GPNAM6= <sine.100>
##$GPNAM7= <sine.100>
##$GPNAM8= <sine.100>
##$GPNAM9= <sine.100>
##$GPX= (0..31)
0 0 0 0 0 0 0 0 0 0 0 0 0 0 0 0 0 0 0 0 0 0 0 0 0 0 0 0 0 0 0 0
##$GPY= (0..31)
0 0 0 0 0 0 0 0 0 0 0 0 0 0 0 0 0 0 0 0 0 0 0 0 0 0 0 0 0 0 0 0
##$GPZ= (0..31)
0 0 0 0 0 0 0 0 0 0 0 0 0 0 0 0 0 0 0 0 0 0 0 0 0 0 0 0 0 0 0 0
##$GRDPROG= <>
##$GRPDLY= -1
##$HDDUTY= 20
##$HDRATE= 20
##$HGAIN= (0..3)
0 0 0 0
##$HL1= 1
##$HL2= 35
##$HL3= 16
##$HL4= 17
##$HOLDER= 0
##$HPMOD= (0..7)
0 0 0 0 0 0 0 0
##$HPPRGN= 0
##$IN= (0..63)
0.001 0.001 0.001 0.001 0.001 0.001 0.001 0.001 0.001 0.001 0.001 0.001
0.001 0.001 0.001 0.001 0.001 0.001 0.001 0.001 0.001 0.001 0.001 0.001
0.001 0.001 0.001 0.001 0.001 0.001 0.001 0.001 0.001 0.001 0.001 0.001
0.001 0.001 0.001 0.001 0.001 0.001 0.001 0.001 0.001 0.001 0.001 0.001
0.001 0.001 0.001 0.001 0.001 0.001 0.001 0.001 0.001 0.001 0.001 0.001
0.001 0.001 0.001 0.001
##$INF= (0..7)
0 0 0 0 0 0 0 0
##$INP= (0..63)
0 0 0 0 0 0 0 0 0 0 0 0 0 0 0 0 0 0 0 0 0 0 0 0 0 0 0 0 0 0 0 0 0 0 0 0
0 0 0 0 0 0 0 0 0 0 0 0 0 0 0 0 0 0 0 0 0 0 0 0 0 0 0 0
##$INSTRUM= <avance400>
##$L= (0..31)
1 1 1 1 1 1 1 1 1 1 1 1 1 1 1 1 1 1 1 1 1 1 1 1 1 1 1 1 1 1 1 1
##$LFILTER= 100
##$LGAIN= -15
##$LINPSTP= 10
##$LOCKED= yes
##$LOCKFLD= 3152
##$LOCKGN= 120.800003051758
##$LOCKPOW= -35
##$LOCKPPM= 7.23999977111816
##$LOCNUC= <2H>
##$LOCPHAS= 273
##$LOCSHFT= yes
##$LOCSW= 0
##$LTIME= 0.200000002980232
##$MASR= 4200
##$MASRLST= <masrlst>
##$NBL= 1
##$NC= -2
##$NLOGCH= 1
##$NS= 128
##$NUC1= <1H>
##$NUC2= <13C>
##$NUC3= <off>
##$NUC4= <off>
##$NUC5= <off>
##$NUC6= <off>
##$NUC7= <off>
##$NUC8= <off>
##$NUCLEI= 0
##$NUCLEUS= <off>
##$O1= 1922.3
##$O2= 4979.85804243228
##$O3= 1900.52349393
##$O4= 1900.52349393
##$O5= 0
##$O6= 0
##$O7= 0
##$O8= 0
##$OBSCHAN= (0..9)
0 0 0 0 0 0 0 0 0 0
##$OVERFLW= 0
##$P= (0..63)
7.6 7.6 15.2 14.9 29.8 16.5 25 50 0 0 0 0 0 0 0 200000 1000 2500 0 600
2500 0 0 0 0 200 0 7.6 1000 0 0 0 0 0 0 0 0 0 0 0 0 0 0 0 0 0 0 0 0 0 0
0 0 0 0 0 0 0 0 0 0 0 0 0
##$PACOIL= (0..15)
0 0 0 0 0 0 0 0 0 0 0 0 0 0 0 0
##$PAPS= 2
##$PARMODE= 0
##$PCPD= (0..9)
100 100 70 100 100 100 100 100 100 100
##$PHCOR= (0..31)
0 0 0 0 0 0 0 0 0 0 0 0 0 0 0 0 0 0 0 0 0 0 0 0 0 0 0 0 0 0 0 0
##$PHLIST= <>
##$PHP= 1
##$PH_ref= 0
##$PL= (0..63)
120 0 -4 120 120 120 120 120 120 60 10.34 22.38 9 120 120 120 120 120 0
120 120 120 120 120 120 120 120 22.38 120 120 9 120 120 120 120 120 120
120 120 120 120 120 120 120 120 120 120 120 120 120 120 120 120 120 120
120 120 120 120 120 120 120 120 120
##$PLSTEP= 0.1
##$PLSTRT= -6
##$POWMOD= 0
##$PQPHASE= 0
##$PQSCALE= 0
##$PR= 1
##$PRECHAN= (0..15)
-1 1 2 -1 -1 -1 -1 -1 -1 -1 -1 -1 -1 -1 -1 -1
##$PRGAIN= 0
##$PROBHD= <5 mm PABBI 1H-BB Z-GRD Z811201/0006
>
##$PROSOL= no
##$PULPROG= <zg>
##$PW= 0
##$PYNM= <acqu.py>
##$QNP= 1
##$RD= 0
##$RECCHAN= (0..15)
-1 -1 -1 -1 -1 -1 -1 -1 -1 -1 -1 -1 -1 -1 -1 -1
##$RECPH= 0
##$RECPRE= (0..15)
-1 -1 -1 -1 -1 -1 -1 -1 -1 -1 -1 -1 -1 -1 -1 -1
##$RECPRFX= (0..15)
-1 -1 -1 -1 -1 -1 -1 -1 -1 -1 -1 -1 -1 -1 -1 -1
##$RECSEL= (0..15)
0 0 0 0 0 0 0 0 0 0 0 0 0 0 0 0
##$RG= 128
##$RO= 0
##$ROUTWD1= (0..23)
0 0 0 0 0 0 0 0 0 0 0 0 0 0 0 0 0 0 0 0 1 1 0 0
##$ROUTWD2= (0..23)
0 0 0 0 0 1 0 0 0 0 0 0 0 0 0 0 0 0 1 0 1 1 0 0
##$RSEL= (0..9)
0 1 2 0 0 0 0 0 0 0
##$S= (0..7)
83 4 83 83 83 83 83 83
##$SEOUT= 0
##$SFO1= 400.1319223
##$SFO2= 100.617748858042
##$SFO3= 400.131900523494
##$SFO4= 400.131900523494
##$SFO5= 500.13
##$SFO6= 500.13
##$SFO7= 500.13
##$SFO8= 500.13
##$SOLVENT= <CDCl3>
##$SP= (0..31)
1 120 120 120 0 0 120 120 0 0 0 120 0 0 120 0 150 150 120 120.87 118.96
122.27 114.95 150 150 150 150 150 150 120 120 120
##$SP07= 0
##$SPECTR= 0
##$SPNAM0= <gauss>
##$SPNAM1= <Gaus1.1000>
##$SPNAM10= <gauss>
##$SPNAM11= <Gaus1.1000>
##$SPNAM12= <gauss>
##$SPNAM13= <gauss>
##$SPNAM14= <Gaus1.1000>
##$SPNAM15= <Gaus1.1000>
##$SPNAM16= <gauss>
##$SPNAM17= <gauss>
##$SPNAM18= <Gaus1.1000>
##$SPNAM19= <Gaus1.1000>
##$SPNAM2= <Gaus1.1000>
##$SPNAM20= <Gaus1.1000>
##$SPNAM21= <Gaus1.1000>
##$SPNAM22= <Gaus1.1000>
##$SPNAM23= <gauss>
##$SPNAM24= <gauss>
##$SPNAM25= <gauss>
##$SPNAM26= <gauss>
##$SPNAM27= <gauss>
##$SPNAM28= <gauss>
##$SPNAM29= <Gaus1.1000>
##$SPNAM3= <Gaus1.1000>
##$SPNAM30= <Gaus1.1000>
##$SPNAM31= <Gaus1.1000>
##$SPNAM4= <gauss>
##$SPNAM5= <gauss>
##$SPNAM6= <Gaus1.1000>
##$SPNAM7= <Gaus1.1000>
##$SPNAM8= <gauss>
##$SPNAM9= <gauss>
##$SPOAL= (0..31)
0.5 0.5 0.5 0.5 0.5 0.5 0.5 0.5 0.5 0.5 0.5 0.5 0.5 0.5 0.5 0.5 0.5 0.5
0.5 0.5 0.5 0.5 0.5 0.5 0.5 0.5 0.5 0.5 0.5 0.5 0.5 0.5
##$SPOFFS= (0..31)
0 0 0 0 0 0 0 0 0 0 0 0 0 0 0 0 0 0 0 0 0 0 0 0 0 0 0 0 0 0 0 0
##$SUBNAM0= <"">
##$SUBNAM1= <"">
##$SUBNAM2= <"">
##$SUBNAM3= <"">
##$SUBNAM4= <"">
##$SUBNAM5= <"">
##$SUBNAM6= <"">
##$SUBNAM7= <"">
##$SUBNAM8= <"">
##$SUBNAM9= <"">
##$SW= 12.4709369134976
##$SWIBOX= (0..15)
0 1 2 0 0 0 0 0 0 0 0 0 0 0 0 0
##$SW_h= 4990.01996007984
##$SWfinal= 0
##$TD= 16244
##$TD0= 1
##$TE= 302.45
##$TE2= 300
##$TE3= 300
##$TEG= 300
##$TL= (0..7)
0 120 120 120 120 120 120 120
##$TP= (0..7)
150 150 150 150 150 150 150 150
##$TP07= 0
##$TPNAME0= <>
##$TPNAME1= <>
##$TPNAME2= <>
##$TPNAME3= <>
##$TPNAME4= <>
##$TPNAME5= <>
##$TPNAME6= <>
##$TPNAME7= <>
##$TPOAL= (0..7)
0.5 0.5 0.5 0.5 0.5 0.5 0.5 0.5
##$TPOFFS= (0..7)
0 0 0 0 0 0 0 0
##$TUNHIN= 0
##$TUNHOUT= 0
##$TUNXOUT= 0
##$USERA1= <user>
##$USERA2= <user>
##$USERA3= <user>
##$USERA4= <user>
##$USERA5= <user>
##$V9= 5
##$VALIST= <valist>
##$VCLIST= <CCCCCCCCCCCCCCC>
##$VD= 0
##$VDLIST= <DDDDDDDDDDDDDDD>
##$VPLIST= <PPPPPPPPPPPPPPP>
##$VTLIST= <TTTTTTTTTTTTTTT>
##$WBST= 1024
##$WBSW= 15.536156
##$XGAIN= (0..3)
0 0 0 0
##$XL= 0
##$YL= 0
##$YMAX_a= 1292870
##$YMIN_a= -1714047
##$ZGOPTNS= <>
##$ZL1= 120
##$ZL2= 120
##$ZL3= 120
##$ZL4= 120
##$ABSF1= 10
##$ABSF2= 0
##$ABSG= 5
##$ABSL= 3
##$ALPHA= 0
##$AQORDER= 0
##$ASSFAC= 0
##$ASSFACI= 0
##$ASSFACX= 0
##$ASSWID= 0
##$AUNMP= <proc_1H_AID>
##$AXLEFT= 0
##$AXNAME= <>
##$AXNUC= <off>
##$AXRIGHT= 0
##$AXTYPE= 0
##$AXUNIT= <>
##$AZFE= 0.1
##$AZFW= 0.1
##$BCFW= 1
##$BC_mod= 2
##$BYTORDP= 0
##$COROFFS= 0
##$CY= 12.5
##$DATMOD= 1
##$DC= 2
##$DFILT= <>
##$DTYPP= 0
##$F1P= 9.9967504570787
##$F2P= -9.53364507338961e-007
##$FCOR= 1
##$FTSIZE= 65536
##$FT_mod= 4
##$GAMMA= 1
##$GB= 0
##$INTBC= 1
##$INTSCL= 1
##$ISEN= 128
##$LB= 1
##$LEV0= 0
##$LPBIN= 0
##$MAXI= 10000
##$MC2= 0
##$MEAN= 0
##$ME_mod= 0
##$MI= 0.02
##$NCOEF= 0
##$NC_proc= 0
##$NLEV= 6
##$NOISF1= 8.174992
##$NOISF2= 6.675002
##$NSP= 1
##$NTH_PI= 0
##$NZP= 0
##$OFFSET= 11.01406
##$PC= 1
##$PHC0= 30.98315
##$PHC1= -8.15055
##$PH_mod= 0
##$PKNL= yes
##$PPARMOD= 0
##$PPDIAG= 0
##$PPIPTYP= 0
##$PPMPNUM= 100
##$PPRESOL= 1
##$PSCAL= 0
##$PSIGN= 0
##$PYNMP= <proc.py>
##$REVERSE= no
##$SF= 400.130010254413
##$SI= 131072
##$SIGF1= 5.6
##$SIGF2= 5.2
##$SINO= 400
##$SIOLD= 131072
##$SPECTYP= <>
##$SREGLST= <1H.CDCl3>
##$SSB= 2
##$STSI= 0
##$STSR= 0
##$SW_p= 4990.01996007982
##$SYMM= 0
##$S_DEV= 0
##$TDeff= 16244
##$TDoff= 0
##$TI= <>
##$TILT= no
##$TM1= 0
##$TM2= 0
##$TOPLEV= 0
##$USERP1= <user>
##$USERP2= <user>
##$USERP3= <user>
##$USERP4= <user>
##$USERP5= <user>
##$WDW= 4
##$XDIM= 8192
##$YMAX_p= 0
##$YMIN_p= 0
##$CURPLOT= <\\rik006s\net8_hp>
##$CURPRIN= <$\\rik006s\net8_hp>
##$DFORMAT= <normdp>
##$LAYOUT= <+/1d_h.xwp>
##$LFORMAT= <normlp>
##$PFORMAT= <normpl>
##$SURQMSG= 1
$$ End of Bruker specific parameters
$$ ---------------------------------
##NTUPLES= NMR FID
##VAR_NAME=  TIME,          FID/REAL,        FID/IMAG
##SYMBOL=    X,             R,               I
##VAR_TYPE=  INDEPENDENT,   DEPENDENT,       DEPENDENT
##VAR_FORM=  AFFN,          ASDF,            ASDF
##VAR_DIM=   8122,          8122,            8122
##UNITS=     SECONDS,       ARBITRARY UNITS, ARBITRARY UNITS
##FACTOR=    0.0002004,     1,               1
##FIRST=     0,             1559997,         301623
##LAST=      1.6274484,     -63445,          42128
##MIN=       0,             -1611819,        -1611819
##MAX=       1.6274484,     1559997,         1559997
$$ Real data points
##PAGE= N=1
##DATA TABLE= (X++(R..R)), XYDATA
0  1559997
1   577996
2 -1611819
3   229807
4  1017296
5   -11837
6  -845393
7   106786
8   475147
9  -813278
10    62781
11   708964
12  -735518
13  -486608
14   228787
15   510032
16   -55646
17  -755621
18   452949
19   462588
20  -380430
21   369331
22    39625
23  -343367
24    25279
25   359002
26   368517
27  -693117
28  -110831
29   769111
30  -647914
31  -223802
32   609431
33  -378772
34  -527077
35   253015
36   815096
37  -363838
38 -1033594
39   886056
40   560175
41  -715549
42    66003
43   224833
44    24462
45  -106355
46   166919
47   501865
48  -825691
49  -436968
50   956812
51    46168
52  -623271
53  -324560
54   418038
55   393897
56  -712348
57    99852
58   291373
59  -618298
60   457577
61   508764
62  -419058
63  -183819
64   277369
65   508814
66  -395604
67  -297045
68   562757
69  -415027
70  -105240
71   609160
72  -312729
73  -338483
74  -125478
75   270314
76   242932
77  -604798
78   143925
79   303846
80  -307795
81   287186
82    99214
83  -168824
84  -229070
85    22716
86   831251
87  -339298
88  -721736
89   649172
90   193824
91  -210601
92   -89696
93  -136042
94    68656
95  -202623
96   375909
97   188962
98  -873062
99   239718
100   503127
101  -293278
102   -62967
103  -133164
104   164491
105   138583
106   -55702
107   339317
108  -402433
109  -161425
110   567597
111  -150132
112   -84804
113   -96231
114   -72809
115   375182
116  -259788
117    -6667
118    88690
119  -522862
120   228460
121   287540
122  -130697
123  -184786
124  -223781
125   527699
126    17636
127  -415608
128   366037
129  -221167
130   -69983
131   562870
132  -102420
133  -213597
134  -219118
135   250366
136   419368
137  -544135
138   -79067
139   184324
140  -139377
141   341069
142  -158354
143  -258465
144     6546
145  -108749
146   472177
147  -160865
148  -472205
149   400800
150    32010
151    43320
152    59546
153  -248622
154   131476
155  -118029
156   249830
157   297942
158  -628169
159   118560
160   323754
161  -181355
162    69786
163  -228114
164    12804
165    55032
166   -82439
167   452977
168  -380147
169  -395089
170   506602
171     2678
172   -28568
173  -144963
174  -154523
175   413295
176   -76855
177    69290
178    56970
179  -481035
180   286764
181   232347
182  -112136
183   -69363
184  -361842
185   388462
186   187898
187  -421943
188   171953
189  -208835
190   -75752
191   427688
192   -96599
193   -85366
194  -215658
195   142248
196   434629
197  -431089
198     4701
199   169211
200  -274490
201   378278
202    66457
203  -216812
204   -75004
205  -169670
206   453447
207   -59270
208  -450083
209   247571
210   -72239
211    89397
212   158204
213  -280342
214    33557
215  -166481
216   220773
217   401941
218  -547123
219   -15080
220   282942
221   -29078
222   169738
223  -292719
224   -44743
225   137664
226   -94462
227   411450
228  -247581
229  -404866
230   365064
231    12958
232    26464
233  -159790
234  -234103
235   330462
236  -102870
237   117917
238   147877
239  -522120
240   203489
241   269275
242   -66975
243    13371
244  -333708
245   264941
246   213685
247  -264079
248   214393
249  -260570
250  -175247
251   370696
252   -12232
253    11299
254  -323196
255   -26692
256   520976
257  -323115
258   -83862
259   126845
260  -299007
261   320826
262   144201
263  -118280
264   -94714
265  -231260
266   474607
267    53626
268  -415000
269   178382
270  -114669
271   122852
272   220193
273  -276662
274    17159
275  -215391
276   112503
277   434599
278  -447367
279   -90863
280   184410
281   -20746
282   235689
283  -233208
284   -69606
285    68720
286  -142671
287   471910
288  -102035
289  -421654
290   244475
291    49901
292   153784
293  -131578
294  -315920
295   282517
296  -116726
297   104574
298   252285
299  -504839
300    23259
301   237375
302    40663
303    37201
304  -384871
305   192355
306   218827
307  -184223
308   270129
309  -262536
310  -220530
311   345661
312    -7558
313    87167
314  -267478
315  -168239
316   475509
317  -159232
318   -69803
319    41317
320  -322660
321   268447
322   124870
323   -25552
324   -47998
325  -363071
326   406829
327   186086
328  -351573
329   123593
330  -161046
331   107990
332   276299
333  -202497
334    56455
335  -260205
336     2742
337   486444
338  -322382
339  -153122
340    62248
341   -24818
342   303995
343  -205851
344   -86133
345    29134
346  -234913
347   471118
348    11994
349  -407081
350   167425
351    -1141
352   217219
353    -2468
354  -340259
355   199006
356  -104264
357   114700
358   303305
359  -430990
360   -39106
361   128328
362    77229
363   149943
364  -435394
365    63735
366   221298
367  -160141
368   308499
369  -200948
370  -294080
371   269924
372    32684
373   163374
374  -218849
375  -249649
376   412458
377   -56823
378     9664
379    28997
380  -365568
381   223311
382   107399
383     8881
384    35519
385  -429316
386   261698
387   257892
388  -260635
389    82321
390  -219295
391    36598
392   292610
393  -120760
394    95135
395  -266119
396   -74053
397   488597
398  -198641
399  -114464
400    -6047
401   -91839
402   352992
403  -112908
404   -85133
405     9876
406  -307866
407   413657
408   108265
409  -381127
410    74222
411   -59203
412   218794
413    78167
414  -311941
415   117650
416  -160955
417   119252
418   362748
419  -376028
420   -45342
421    70135
422    51766
423   277859
424  -361474
425   -53831
426   178205
427  -121951
428   335833
429  -133434
430  -306826
431   166710
432     5335
433   234980
434  -168458
435  -317752
436   325790
437   -58286
438    79175
439   103418
440  -415769
441   132554
442   114715
443    51406
444   101731
445  -425404
446   155457
447   262208
448  -157968
449   116689
450  -251417
451   -41026
452   263791
453   -57019
454   158307
455  -282967
456  -165217
457   472704
458  -128814
459   -82950
460   -24822
461  -184712
462   315629
463    -5816
464   -39116
465   -16323
466  -349847
467   357217
468   165654
469  -294383
470    42773
471  -141822
472   198557
473   167813
474  -243064
475    90000
476  -232050
477    55213
478   425572
479  -288975
480   -88797
481     1708
482    17835
483   331291
484  -276064
485  -101226
486    99377
487  -148611
488   356235
489   -35412
490  -283591
491    63217
492   -41189
493   327005
494  -100188
495  -376969
496   291283
497   -71094
498    67604
499   221387
500  -373543
501    -5912
502    75609
503   130779
504   146592
505  -439430
506    97853
507   216954
508  -118532
509   213362
510  -258321
511  -138410
512   232913
513   -38281
514   227456
515  -235022
516  -273391
517   408438
518   -35961
519   -28357
520   -50464
521  -236113
522   267778
523      963
524    50820
525    55494
526  -446729
527   255790
528   255819
529  -201673
530    12357
531  -209067
532   171146
533   203638
534  -193993
535   141314
536  -266623
537   -79931
538   448643
539  -161290
540  -103786
541   -76485
542   -28860
543   357262
544  -193528
545   -93929
546    38505
547  -212379
548   357706
549    45702
550  -234654
551    29087
552  -141797
553   339236
554    58047
555  -401938
556   179199
557   -44656
558    51319
559   243471
560  -255922
561   -49593
562   -71306
563   146210
564   285735
565  -449745
566    -6210
567   212894
568  -122738
569   254967
570  -162594
571  -201586
572   139631
573   -30063
574   290380
575  -149271
576  -322623
577   294078
578    -4125
579    81846
580   -27083
581  -322154
582   220685
583     9597
584    60387
585   144553
586  -443907
587   113229
588   249325
589   -84398
590    43360
591  -292933
592   110402
593   244236
594  -164769
595   177354
596  -228387
597  -178360
598   394303
599   -51306
600   -46319
601  -140329
602   -91634
603   377198
604  -140871
605   -58116
606    38250
607  -306912
608   311389
609   127148
610  -200648
611    14705
612  -195258
613   264055
614   149236
615  -299149
616    88826
617  -125617
618    84232
619   280145
620  -222476
621    -4490
622  -130771
623    40597
624   394973
625  -334104
626  -129195
627   151924
628   -78261
629   260006
630  -112602
631  -190583
632    53538
633   -76559
634   344215
635   -81770
636  -359999
637   237015
638     2774
639   115922
640    38037
641  -330090
642   151920
643     6355
644    74175
645   191284
646  -410869
647    42942
648   214178
649   -46163
650    91163
651  -297348
652    27061
653   220018
654  -123907
655   213984
656  -198942
657  -229022
658   330935
659   -10974
660    38354
661  -140910
662  -187559
663   366401
664   -66313
665   -31473
666    61545
667  -348396
668   220877
669   177713
670  -111913
671   -18341
672  -271291
673   250078
674   193896
675  -261483
676    84112
677  -190347
678    45238
679   338533
680  -191953
681    -5635
682  -128467
683   -15805
684   413003
685  -236920
686  -152429
687    79557
688   -73032
689   283056
690   -99553
691  -156317
692    42293
693  -170977
694   346210
695    15852
696  -376954
697   170460
698   -13785
699   125920
700   103906
701  -304065
702    91502
703   -41157
704    84449
705   273965
706  -372385
707   -39542
708   160837
709     6581
710   176658
711  -304739
712   -63310
713   195566
714   -95952
715   262828
716  -160422
717  -302387
718   271294
719    29553
720    94544
721  -125779
722  -275487
723   321118
724    11566
725    -1811
726    59714
727  -356006
728   171643
729   172481
730   -52861
731    29639
732  -327934
733   185621
734   255626
735  -219046
736    89500
737  -194606
738   -43187
739   324273
740  -114906
741    16616
742  -162640
743   -95814
744   406258
745  -138634
746  -120580
747     7748
748  -148243
749   315356
750   -13338
751  -131882
752    23075
753  -251929
754   333678
755   153082
756  -354610
757    65347
758   -53641
759   150308
760   172052
761  -275408
762    30496
763  -107491
764    82875
765   338461
766  -349060
767   -89497
768   112172
769    -2030
770   258499
771  -255607
772  -138344
773   163711
774   -81843
775   284099
776   -88347
777  -300858
778   188632
779     7428
780   164213
781   -64774
782  -330564
783   242861
784     7163
785    28893
786   125573
787  -354554
788    71378
789   136931
790    20566
791   114739
792  -371550
793    76594
794   288002
795  -140894
796   121267
797  -186476
798  -137604
799   274222
800   -12609
801    79271
802  -219083
803  -182743
804   404710
805   -76895
806   -85976
807    -5423
808  -240425
809   283684
810    78282
811  -102332
812    21724
813  -270848
814   262844
815   210586
816  -254221
817    23902
818  -131397
819   145436
820   215691
821  -241484
822    54842
823  -153180
824   -28634
825   383934
826  -231983
827  -130960
828    28505
829   -27415
830   299459
831  -174272
832  -130147
833    97638
834  -140596
835   321836
836    18115
837  -295940
838   103929
839   -30817
840   224598
841    21010
842  -356368
843   157050
844   -25165
845    64084
846   193258
847  -362493
848    -8272
849    92614
850    41652
851   194927
852  -361454
853   -28754
854   260264
855   -68499
856   165783
857  -177905
858  -149933
859   220579
860   -30625
861   185287
862  -160855
863  -291391
864   365128
865    -9056
866   -57669
867    16087
868  -277165
869   188543
870    86450
871   -22098
872    39582
873  -337877
874   191290
875   221726
876  -175737
877    66882
878  -220099
879    63054
880   298045
881  -173701
882    51109
883  -148317
884   -93104
885   371963
886  -114875
887   -99233
888   -65351
889   -82873
890   362315
891  -115720
892  -156447
893    76482
894  -197997
895   281899
896   101272
897  -267230
898    21398
899   -93223
900   251712
901    98238
902  -354125
903   125549
904   -51475
905    37694
906   284958
907  -284277
908   -67824
909    48650
910    53865
911   249417
912  -307080
913   -72502
914   170584
915   -79414
916   258180
917  -152993
918  -233542
919   191727
920   -52455
921   197779
922   -62267
923  -343056
924   237557
925    43986
926    43469
927    16260
928  -315049
929   168848
930    68783
931    20281
932   135549
933  -386199
934    91760
935   273596
936  -119687
937    72627
938  -236245
939   -12344
940   280290
941  -109219
942    88346
943  -180187
944  -161354
945   364715
946   -62348
947   -54580
948   -74604
949  -172766
950   348150
951   -21774
952  -122073
953    48842
954  -251067
955   246913
956   156344
957  -203327
958    14908
959  -179627
960   210374
961   206987
962  -302860
963    58677
964   -85975
965    11810
966   307285
967  -203757
968   -75843
969   -39845
970    24410
971   335111
972  -262062
973  -134265
974   136120
975  -111285
976   276488
977   -56745
978  -268511
979   107731
980   -46173
981   227787
982    -8005
983  -335409
984   162861
985    13832
986   113857
987    94163
988  -348479
989   116114
990    68244
991    17130
992   209946
993  -349410
994   -27564
995   236529
996   -38840
997   110194
998  -255756
999   -67008
1000   233833
1001   -93655
1002   168455
1003  -155254
1004  -263045
1005   324537
1006     7555
1007    -1575
1008   -72169
1009  -231082
1010   303678
1011    26099
1012   -50566
1013    64793
1014  -317835
1015   199509
1016   204183
1017  -157159
1018    17972
1019  -229103
1020   145116
1021   241691
1022  -226866
1023    46756
1024  -157051
1025   -19647
1026   333960
1027  -169738
1028   -40894
1029   -71527
1030   -71238
1031   382089
1032  -145794
1033  -162969
1034    76791
1035  -116031
1036   281616
1037     1134
1038  -211804
1039    54737
1040  -131290
1041   267431
1042    83243
1043  -357597
1044   101183
1045   -27035
1046   102220
1047   169170
1048  -321947
1049    37261
1050    18735
1051    20892
1052   272728
1053  -304490
1054   -91142
1055   177209
1056    -6553
1057   194170
1058  -228150
1059  -126046
1060   204579
1061   -87395
1062   218329
1063   -93203
1064  -320108
1065   252217
1066    31267
1067    53573
1068   -44428
1069  -300972
1070   236508
1071    51831
1072   -17022
1073    94613
1074  -339165
1075   126388
1076   207947
1077   -83632
1078    69804
1079  -276642
1080    74912
1081   283045
1082  -163967
1083    79341
1084  -171739
1085   -99700
1086   333517
1087  -100329
1088   -12013
1089  -102847
1090  -162262
1091   372094
1092   -56517
1093  -143499
1094    17516
1095  -177571
1096   281515
1097    50020
1098  -170498
1099    54092
1100  -213385
1101   246517
1102   193339
1103  -322686
1104    53412
1105   -60758
1106    85212
1107   230770
1108  -259359
1109     1104
1110   -45980
1111     3877
1112   325104
1113  -262652
1114  -124299
1115   110405
1116   -40215
1117   269316
1118  -169258
1119  -191071
1120   162437
1121   -87892
1122   238565
1123   -20948
1124  -328774
1125   172775
1126    18897
1127   117502
1128    21882
1129  -338149
1130   164995
1131    54780
1132    15685
1133   150435
1134  -339235
1135    42336
1136   176823
1137   -38393
1138   142211
1139  -296110
1140   -34353
1141   284525
1142   -99403
1143   107969
1144  -159951
1145  -167405
1146   288689
1147   -40675
1148    45466
1149  -104461
1150  -238046
1151   339199
1152     8545
1153   -93787
1154    16794
1155  -243505
1156   242047
1157   108624
1158  -131776
1159    61239
1160  -257507
1161   177192
1162   252150
1163  -247614
1164    24339
1165  -117975
1166    51225
1167   263974
1168  -200170
1169     4583
1170  -101867
1171   -50699
1172   369717
1173  -197330
1174  -140065
1175    62764
1176   -90436
1177   298449
1178   -78885
1179  -203571
1180    98045
1181  -110515
1182   255748
1183    43638
1184  -299416
1185   111585
1186   -43010
1187   161851
1188   114094
1189  -351032
1190    98061
1191    25775
1192    23340
1193   213521
1194  -312247
1195   -30405
1196   124182
1197   -10647
1198   208629
1199  -284244
1200  -104797
1201   244682
1202   -72699
1203   162506
1204  -130209
1205  -216201
1206   240567
1207   -14493
1208   111733
1209   -77058
1210  -293204
1211   299582
1212    38057
1213   -45257
1214    51865
1215  -297416
1216   169079
1217   141778
1218   -89488
1219    65673
1220  -288042
1221   105709
1222   253445
1223  -172902
1224    49821
1225  -183262
1226    -8701
1227   306805
1228  -150823
1229    23783
1230  -105027
1231  -125096
1232   377495
1233   -93070
1234  -126925
1235    13522
1236  -135198
1237   304890
1238   -13524
1239  -179958
1240    56711
1241  -179061
1242   247876
1243   111415
1244  -289934
1245    66378
1246   -97642
1247   150944
1248   193730
1249  -326948
1250    46705
1251    -1359
1252    18524
1253   267597
1254  -261930
1255   -62552
1256    80331
1257    -9889
1258   272883
1259  -242540
1260  -152675
1261   197623
1262   -78360
1263   209729
1264   -89743
1265  -262934
1266   189310
1267   -26139
1268   148197
1269   -21644
1270  -342642
1271   223741
1272    49297
1273     4157
1274    96006
1275  -322496
1276   103965
1277   144888
1278   -30068
1279   120674
1280  -314308
1281    39683
1282   263956
1283  -115798
1284   100415
1285  -206448
1286   -91308
1287   316299
1288   -97918
1289    41558
1290  -103559
1291  -196714
1292   336484
1293   -20953
1294   -84943
1295   -30170
1296  -203865
1297   298274
1298    36189
1299  -153487
1300    62793
1301  -236559
1302   206664
1303   194700
1304  -242011
1305    36690
1306  -134424
1307   120437
1308   255210
1309  -263167
1310    13987
1311   -50205
1312   -12299
1313   312647
1314  -200617
1315   -92355
1316    18719
1317   -48046
1318   324170
1319  -173631
1320  -199704
1321   137677
1322  -102005
1323   237768
1324    -7429
1325  -282090
1326   115337
1327   -38026
1328   187693
1329    53416
1330  -350642
1331   143803
1332    32105
1333    49841
1334   164648
1335  -328871
1336    30077
1337   122385
1338    -2279
1339   182137
1340  -307185
1341   -48889
1342   232668
1343   -70304
1344   152526
1345  -199460
1346  -166002
1347   279351
1348   -55902
1349    88151
1350   -86011
1351  -255637
1352   279560
1353    26608
1354    -9969
1355   -33320
1356  -274768
1357   273023
1358    79065
1359  -112026
1360    92963
1361  -282835
1362   127946
1363   246463
1364  -161912
1365    18362
1366  -188755
1367    75483
1368   272031
1369  -192899
1370    33971
1371  -122064
1372   -76381
1373   357017
1374  -143556
1375   -96203
1376   -12025
1377  -116046
1378   329065
1379   -66539
1380  -188133
1381    66640
1382  -132431
1383   260608
1384    52356
1385  -251196
1386    81682
1387  -105512
1388   191814
1389   153624
1390  -337826
1391    67340
1392     4846
1393    54161
1394   208826
1395  -292095
1396   -12925
1397    59425
1398   -12321
1399   256790
1400  -269559
1401  -124389
1402   192879
1403   -54400
1404   194780
1405  -147076
1406  -207721
1407   214130
1408   -41274
1409   151289
1410   -47652
1411  -297927
1412   231731
1413    28281
1414    40467
1415    34035
1416  -330860
1417   186886
1418   113180
1419   -69251
1420   114092
1421  -293170
1422    50705
1423   224745
1424   -88543
1425    69366
1426  -244809
1427     7398
1428   292402
1429  -154203
1430    75753
1431  -118440
1432  -163954
1433   346224
1434   -56677
1435   -68047
1436   -37295
1437  -165863
1438   309968
1439    -7534
1440  -136183
1441    38330
1442  -206879
1443   254102
1444   108810
1445  -235571
1446    72298
1447  -155360
1448   141357
1449   221661
1450  -278578
1451    22252
1452   -50761
1453    45868
1454   259947
1455  -249026
1456   -23866
1457    16911
1458   -53584
1459   317230
1460  -192008
1461  -173619
1462   133737
1463   -57005
1464   229445
1465   -92358
1466  -221055
1467   149232
1468   -78455
1469   197340
1470    27781
1471  -342943
1472   166129
1473    32906
1474    56541
1475   102616
1476  -320520
1477    90295
1478   101936
1479    -7647
1480   152608
1481  -301623
1482     4888
1483   199212
1484   -72652
1485   147374
1486  -234971
1487  -106463
1488   290321
1489   -88379
1490    77629
1491  -100118
1492  -203960
1493   281865
1494   -11093
1495      271
1496   -47922
1497  -239819
1498   295310
1499    43444
1500  -111727
1501    58561
1502  -252543
1503   184620
1504   167969
1505  -169976
1506    51848
1507  -202637
1508   102233
1509   259956
1510  -217777
1511    19170
1512  -105276
1513    -8127
1514   303078
1515  -179568
1516   -41328
1517   -28799
1518   -91750
1519   336942
1520  -116137
1521  -168857
1522    66243
1523  -101403
1524   269677
1525   -25725
1526  -231921
1527   109113
1528  -108645
1529   196303
1530   105317
1531  -318521
1532    86870
1533    -1019
1534    91003
1535   151621
1536  -307140
1537    45491
1538    51171
1539     -684
1540   227769
1541  -285821
1542   -71810
1543   174099
1544   -50068
1545   188244
1546  -193044
1547  -165148
1548   226944
1549   -47678
1550   135966
1551   -85698
1552  -248796
1553   238972
1554     3840
1555    55794
1556    -6987
1557  -303743
1558   226225
1559    88345
1560   -63775
1561    73430
1562  -282967
1563   114291
1564   182945
1565  -103324
1566    78554
1567  -244666
1568    32378
1569   284345
1570  -148235
1571    35721
1572  -134861
1573   -71279
1574   309405
1575  -111832
1576   -19109
1577   -58221
1578  -156846
1579   335445
1580   -45386
1581  -149569
1582    35423
1583  -158727
1584   256686
1585    53563
1586  -203934
1587    65982
1588  -150200
1589   186694
1590   162715
1591  -275155
1592    51142
1593   -67190
1594    85145
1595   229547
1596  -281930
1597    -3634
1598    17072
1599   -21035
1600   272250
1601  -223170
1602  -116651
1603   105757
1604   -41940
1605   248646
1606  -154079
1607  -197881
1608   181731
1609   -58811
1610   181801
1611   -24217
1612  -279150
1613   172715
1614    -3921
1615   101157
1616    48942
1617  -335935
1618   150774
1619    83985
1620   -25084
1621   119250
1622  -294633
1623    41042
1624   170036
1625   -55365
1626   125994
1627  -253622
1628   -33044
1629   272932
1630   -98628
1631    87059
1632  -137502
1633  -145067
1634   297275
1635   -56962
1636     6617
1637   -55095
1638  -218395
1639   291997
1640    18164
1641  -107687
1642    13323
1643  -217801
1644   227386
1645   104506
1646  -166685
1647    61735
1648  -198490
1649   141404
1650   225012
1651  -220685
1652    31846
1653  -105630
1654    42659
1655   279533
1656  -215724
1657   -28826
1658   -23008
1659   -55951
1660   298259
1661  -153123
1662  -129952
1663    50817
1664   -82038
1665   277763
1666   -80393
1667  -215059
1668   124416
1669   -88923
1670   199642
1671    48084
1672  -283006
1673   112375
1674   -22896
1675   116718
1676   116948
1677  -321009
1678    76486
1679    60084
1680    11274
1681   169784
1682  -284128
1683   -15281
1684   137591
1685   -35192
1686   182665
1687  -237203
1688  -109466
1689   239517
1690   -61028
1691   125665
1692  -117925
1693  -200277
1694   247204
1695   -17967
1696    56124
1697   -41837
1698  -264438
1699   243547
1700    53821
1701   -47226
1702    30595
1703  -268437
1704   176022
1705   141286
1706  -116901
1707    74449
1708  -234338
1709    73769
1710   247203
1711  -150815
1712    35464
1713  -150638
1714   -13414
1715   294436
1716  -147446
1717   -17628
1718   -60391
1719  -107151
1720   309172
1721   -80422
1722  -114263
1723    11808
1724  -131822
1725   286437
1726    -5077
1727  -205769
1728    80378
1729  -127673
1730   192680
1731   116923
1732  -259971
1733    53370
1734   -59642
1735   119143
1736   173351
1737  -288822
1738    27613
1739    13496
1740    14581
1741   235899
1742  -252827
1743   -68110
1744   106881
1745   -33871
1746   229263
1747  -180884
1748  -166280
1749   176050
1750   -40006
1751   171191
1752   -89841
1753  -236386
1754   192550
1755   -23068
1756   103746
1757    11868
1758  -306245
1759   173587
1760    71001
1761     3003
1762    68094
1763  -289056
1764   109222
1765   142278
1766   -62806
1767   114820
1768  -254878
1769     4922
1770   247281
1771   -95830
1772    64057
1773  -171468
1774   -77842
1775   282055
1776   -90228
1777    17874
1778   -84769
1779  -167758
1780   304120
1781   -25266
1782   -84629
1783      796
1784  -188827
1785   261884
1786    67808
1787  -166716
1788    45492
1789  -168405
1790   173925
1791   158687
1792  -212114
1793    36037
1794  -125697
1795    94032
1796   240975
1797  -249786
1798    -6810
1799   -21606
1800   -16935
1801   273353
1802  -182314
1803   -97078
1804    48416
1805   -50571
1806   269663
1807  -123002
1808  -185789
1809   121378
1810   -65911
1811   206841
1812   -19578
1813  -259445
1814   132433
1815   -34481
1816   126007
1817    75912
1818  -313180
1819   100577
1820    57934
1821    36141
1822   123641
1823  -293190
1824    40111
1825   132420
1826   -31969
1827   157661
1828  -246161
1829   -65698
1830   223646
1831   -52337
1832   107810
1833  -167077
1834  -143761
1835   258949
1836   -49196
1837    55174
1838   -68186
1839  -229804
1840   258872
1841    31132
1842   -43666
1843     -198
1844  -236661
1845   211602
1846   107905
1847  -111531
1848    46624
1849  -219457
1850   129092
1851   197709
1852  -159479
1853    43040
1854  -166681
1855    31324
1856   279111
1857  -176234
1858   -22299
1859   -62561
1860   -52584
1861   284329
1862  -117946
1863   -84126
1864    -4122
1865   -99789
1866   294321
1867   -52766
1868  -187578
1869    75275
1870  -100670
1871   214235
1872    51850
1873  -245409
1874    74938
1875   -64130
1876   138496
1877   134608
1878  -291384
1879    41368
1880    19123
1881    49013
1882   182580
1883  -267823
1884   -23723
1885    92578
1886   -16597
1887   207555
1888  -213510
1889  -124250
1890   174549
1891   -32274
1892   163872
1893  -127848
1894  -199884
1895   207668
1896   -22454
1897    96040
1898   -26919
1899  -265367
1900   185900
1901    48202
1902    17522
1903    29674
1904  -280922
1905   147756
1906   123995
1907   -63718
1908    80808
1909  -247338
1910    51067
1911   213454
1912   -96655
1913    64471
1914  -185735
1915   -34222
1916   278409
1917  -100462
1918     6414
1919   -95965
1920  -111669
1921   284001
1922   -56285
1923   -60143
1924   -29592
1925  -162827
1926   280062
1927    19161
1928  -161638
1929    36783
1930  -150998
1931   198004
1932   114937
1933  -203828
1934    38668
1935  -113875
1936   128124
1937   194819
1938  -240103
1939     9701
1940   -37036
1941    35257
1942   242315
1943  -219233
1944   -58085
1945    40301
1946   -36455
1947   250400
1948  -151431
1949  -154058
1950   105402
1951   -46716
1952   210161
1953   -72589
1954  -226499
1955   143146
1956   -33880
1957   138303
1958    28895
1959  -279495
1960   121638
1961    34242
1962    60774
1963    87659
1964  -297940
1965    78094
1966   117963
1967   -26464
1968   125093
1969  -246760
1970   -19879
1971   192365
1972   -50275
1973   104417
1974  -191210
1975   -99381
1976   253822
1977   -58754
1978    52028
1979   -94123
1980  -178612
1981   260217
1982    -6027
1983   -24312
1984   -18742
1985  -217346
1986   233244
1987    76739
1988  -109497
1989    29534
1990  -199218
1991   157537
1992   156467
1993  -154283
1994    40531
1995  -160834
1996    71721
1997   237602
1998  -182491
1999    -2223
2000   -79485
2001   -14314
2002   271246
2003  -154208
2004   -67486
2005      353
2006   -76212
2007   270039
2008   -82279
2009  -154966
2010    60097
2011   -79443
2012   228023
2013    -6899
2014  -222256
2015    95967
2016   -64342
2017   149281
2018    91624
2019  -271567
2020    66888
2021     6470
2022    70379
2023   144231
2024  -277044
2025    16174
2026    84754
2027    -7314
2028   170988
2029  -224374
2030   -71494
2031   151228
2032   -30801
2033   157687
2034  -165453
2035  -152411
2036   214359
2037   -35069
2038    94098
2039   -59759
2040  -223706
2041   205308
2042    23776
2043    18714
2044     1509
2045  -247235
2046   175834
2047    90487
2048   -56831
2049    53545
2050  -238379
2051    99452
2052   176741
2053  -112496
2054    55826
2055  -180253
2056     8378
2057   245570
2058  -118493
2059     9615
2060  -107406
2061   -61024
2062   277299
2063   -94966
2064   -51453
2065   -20917
2066  -123887
2067   267027
2068   -13782
2069  -140284
2070    23019
2071  -117643
2072   223312
2073    50144
2074  -203706
2075    61248
2076  -106443
2077   135848
2078   152786
2079  -246308
2080    18291
2081   -24798
2082    62445
2083   188752
2084  -231661
2085   -23246
2086    38547
2087    -4982
2088   221311
2089  -189084
2090  -104884
2091   115906
2092   -41061
2093   196024
2094  -107873
2095  -193943
2096   154250
2097   -21822
2098   126528
2099   -29527
2100  -238530
2101   148965
2102    12237
2103    63259
2104    46184
2105  -280327
2106   115727
2107   100317
2108   -20957
2109    84879
2110  -246655
2111    40307
2112   170943
2113   -58876
2114    88861
2115  -199209
2116   -42674
2117   243052
2118   -70408
2119    40108
2120  -118713
2121  -116092
2122   262036
2123   -43533
2124   -20857
2125   -40015
2126  -175553
2127   246644
2128    31201
2129  -104312
2130     7111
2131  -174973
2132   196350
2133   105573
2134  -167540
2135    42383
2136  -143898
2137   106233
2138   194933
2139  -188219
2140     5551
2141   -75415
2142    39158
2143   237700
2144  -185133
2145   -41184
2146    -1324
2147   -38395
2148   254995
2149  -132236
2150  -130564
2151    68680
2152   -65098
2153   217574
2154   -49704
2155  -207607
2156    97090
2157   -41563
2158   157474
2159    24301
2160  -250821
2161   103280
2162    -5263
2163    85129
2164   112257
2165  -283779
2166    50214
2167    93397
2168     6121
2169   128486
2170  -237199
2171   -18517
2172   141980
2173   -31582
2174   137955
2175  -192922
2176  -109411
2177   215319
2178   -39869
2179    81450
2180  -103513
2181  -174798
2182   224721
2183    -6148
2184    20618
2185   -23670
2186  -221410
2187   202620
2188    66787
2189   -54709
2190    22098
2191  -218849
2192   147823
2193   142039
2194  -116739
2195    46257
2196  -178720
2197    60357
2198   215363
2199  -136402
2200    14768
2201  -114701
2202   -15281
2203   262850
2204  -126553
2205   -45336
2206   -34977
2207   -79153
2208   263538
2209   -68455
2210  -122714
2211    26231
2212  -102461
2213   230782
2214    13048
2215  -196856
2216    55478
2217   -77218
2218   165811
2219    86792
2220  -236075
2221    57813
2222   -37734
2223    84038
2224   169963
2225  -257483
2226    -6946
2227    57040
2228    12676
2229   171775
2230  -205884
2231   -64794
2232    99334
2233   -26086
2234   185446
2235  -157336
2236  -154968
2237   173232
2238   -32769
2239   123572
2240   -55082
2241  -218813
2242   170256
2243    19543
2244    55653
2245     2954
2246  -241180
2247   147655
2248    67100
2249    -9334
2250    62026
2251  -257125
2252    85808
2253   164224
2254   -79226
2255    62965
2256  -190233
2257     -560
2258   212622
2259   -78763
2260    38403
2261  -142185
2262   -66425
2263   266287
2264   -76405
2265   -19652
2266   -47432
2267  -135268
2268   253292
2269    -1993
2270   -97459
2271    -3966
2272  -142477
2273   218150
2274    58402
2275  -158370
2276    35481
2277  -134093
2278   148392
2279   145346
2280  -207433
2281    27414
2282   -72111
2283    58090
2284   206792
2285  -197568
2286   -33805
2287    -2859
2288     8172
2289   220661
2290  -172160
2291   -81428
2292    61249
2293   -53531
2294   225403
2295   -96273
2296  -188494
2297   119430
2298   -33440
2299   149290
2300   -13301
2301  -225448
2302   108598
2303    -1541
2304   103565
2305    47083
2306  -270659
2307   101972
2308    62540
2309    10998
2310   114684
2311  -254643
2312    12639
2313   153436
2314   -30607
2315    97224
2316  -196884
2317   -50094
2318   190131
2319   -47442
2320    91361
2321  -143471
2322  -138873
2323   251900
2324   -33767
2325     5276
2326   -36467
2327  -183107
2328   210292
2329    39305
2330   -45211
2331    -7447
2332  -198818
2333   192322
2334    97665
2335  -126038
2336    48238
2337  -178085
2338    93496
2339   194579
2340  -153144
2341     9362
2342  -106594
2343    29279
2344   226042
2345  -146151
2346   -20027
2347   -52647
2348   -41424
2349   268773
2350  -118935
2351  -104960
2352    38761
2353   -84916
2354   226962
2355   -24240
2356  -179908
2357    54215
2358   -60875
2359   183565
2360    29247
2361  -225447
2362    80795
2363   -43889
2364   105830
2365   126379
2366  -263829
2367    32562
2368    47639
2369    28214
2370   151475
2371  -227275
2372   -31368
2373   102194
2374   -13378
2375   158720
2376  -185758
2377  -102824
2378   165547
2379   -40542
2380   130328
2381  -100283
2382  -189335
2383   195853
2384     -782
2385    51485
2386   -21999
2387  -216892
2388   169423
2389    48812
2390    -3010
2391    29977
2392  -243699
2393   132237
2394   129592
2395   -84213
2396    60121
2397  -197367
2398    36703
2399   201161
2400   -96830
2401    29492
2402  -144388
2403   -23271
2404   245792
2405  -100543
2406    -5519
2407   -66197
2408  -102389
2409   268486
2410   -45857
2411   -95489
2412     5590
2413  -120190
2414   219414
2415    26951
2416  -148208
2417    26359
2418  -118021
2419   181004
2420    95416
2421  -212510
2422    52297
2423   -73381
2424    80591
2425   179481
2426  -215620
2427   -11003
2428     1877
2429    28499
2430   192903
2431  -192982
2432   -55045
2433    58314
2434   -30730
2435   210343
2436  -138297
2437  -145821
2438   126646
2439   -38700
2440   156957
2441   -52090
2442  -207097
2443   135318
2444    -3923
2445    99411
2446    12293
2447  -246305
2448   123400
2449    43809
2450    25503
2451    73731
2452  -258719
2453    63940
2454   127328
2455   -37439
2456    88161
2457  -211141
2458   -11123
2459   187625
2460   -57211
2461    76304
2462  -152445
2463   -85251
2464   239415
2465   -51673
2466    22023
2467   -69191
2468  -150332
2469   238200
2470    -2406
2471   -53244
2472    -9765
2473  -175235
2474   198065
2475    64038
2476  -116382
2477    25458
2478  -166993
2479   143656
2480   144393
2481  -168703
2482    38078
2483  -108468
2484    51994
2485   214499
2486  -164210
2487   -16730
2488   -43730
2489    -1113
2490   234165
2491  -148998
2492   -68661
2493    22979
2494   -68058
2495   237935
2496   -80514
2497  -165991
2498    79264
2499   -59681
2500   178188
2501      450
2502  -211498
2503    86023
2504   -33178
2505   127287
2506    69599
2507  -253662
2508    79147
2509    24204
2510    38221
2511   134465
2512  -247497
2513     3596
2514   104854
2515   -12477
2516   133544
2517  -200103
2518   -57750
2519   155252
2520   -43344
2521   126580
2522  -135636
2523  -144986
2524   207958
2525   -27464
2526    56004
2527   -50013
2528  -192469
2529   193553
2530    20954
2531    -4777
2532     8056
2533  -220835
2534   163152
2535    92717
2536   -78936
2537    49056
2538  -199302
2539    90129
2540   172889
2541  -116552
2542    41402
2543  -142785
2544    11235
2545   226416
2546  -119065
2547     -200
2548   -80702
2549   -57639
2550   258112
2551   -94908
2552   -70121
2553     -635
2554  -108325
2555   235167
2556   -18001
2557  -146878
2558    39513
2559  -100644
2560   187409
2561    54744
2562  -196841
2563    61053
2564   -73113
2565   115902
2566   133551
2567  -233025
2568    34185
2569    -4004
2570    30968
2571   178413
2572  -212633
2573   -34087
2574    62992
2575   -15703
2576   181710
2577  -170859
2578   -98769
2579   124803
2580   -48590
2581   163116
2582   -89379
2583  -184697
2584   160862
2585   -15510
2586    92336
2587   -15913
2588  -221388
2589   149462
2590    25639
2591    30582
2592    48073
2593  -249697
2594   108523
2595   107416
2596   -44134
2597    75897
2598  -213908
2599    31791
2600   170958
2601   -71916
2602    67586
2603  -165401
2604   -41237
2605   228103
2606   -81763
2607    26132
2608   -84722
2609  -115595
2610   245995
2611   -36772
2612   -47063
2613   -16891
2614  -143176
2615   219382
2616    22551
2617  -107945
2618    29492
2619  -152244
2620   171540
2621   103735
2622  -174230
2623    42582
2624  -107263
2625    86980
2626   170752
2627  -188415
2628     9128
2629   -48658
2630    20165
2631   214723
2632  -177530
2633   -48197
2634    26796
2635   -37749
2636   222275
2637  -120923
2638  -124840
2639    85095
2640   -54219
2641   189058
2642   -46205
2643  -196457
2644   111848
2645   -34771
2646   125362
2647    29468
2648  -242688
2649   101934
2650    16131
2651    51253
2652    93660
2653  -252571
2654    51452
2655    91499
2656   -11170
2657   118344
2658  -218492
2659   -15720
2660   158122
2661   -49982
2662   112071
2663  -157183
2664  -100121
2665   209649
2666   -47646
2667    58101
2668   -78987
2669  -161349
2670   215691
2671    -6299
2672    -5735
2673   -13293
2674  -195312
2675   194757
2676    57612
2677   -77492
2678    38146
2679  -194025
2680   131404
2681   145960
2682  -131365
2683    37117
2684  -143488
2685    54979
2686   199801
2687  -142609
2688    11484
2689   -90374
2690   -19119
2691   250262
2692  -131155
2693   -54728
2694    -4992
2695   -76441
2696   240025
2697   -61751
2698  -127175
2699    40123
2700   -85677
2701   207545
2702     4544
2703  -192343
2704    75242
2705   -71860
2706   137180
2707    92016
2708  -237297
2709    55553
2710    -7619
2711    60237
2712   141114
2713  -233345
2714     8198
2715    54221
2716     -975
2717   172047
2718  -205114
2719   -65173
2720   132113
2721   -42864
2722   152421
2723  -124560
2724  -147910
2725   166882
2726   -25029
2727   101850
2728   -59536
2729  -201326
2730   180787
2731     4329
2732    34222
2733    21771
2734  -241837
2735   144307
2736    85960
2737   -43005
2738    56490
2739  -219125
2740    75252
2741   156084
2742   -81771
2743    61630
2744  -177088
2745     3630
2746   218717
2747  -103100
2748    34224
2749  -103797
2750   -82285
2751   255011
2752   -69532
2753   -42600
2754   -27162
2755  -120092
2756   233150
2757   -13489
2758  -100856
2759    20180
2760  -140163
2761   201264
2762    62356
2763  -176868
2764    53465
2765  -106598
2766   116345
2767   144153
2768  -200075
2769    23837
2770   -47188
2771    50962
2772   186625
2773  -199701
2774   -16974
2775    16337
2776   -20229
2777   218508
2778  -160534
2779  -103331
2780    92360
2781   -47932
2782   179765
2783   -79993
2784  -167341
2785   112361
2786   -34423
2787   144267
2788   -18005
2789  -229115
2790   137464
2791      532
2792    56721
2793    72957
2794  -249782
2795    77295
2796    83437
2797    -1635
2798    87094
2799  -225544
2800    28813
2801   134914
2802   -50997
2803   109112
2804  -186491
2805   -60078
2806   214078
2807   -68450
2808    57689
2809   -92266
2810  -130886
2811   219684
2812   -23065
2813      525
2814   -41730
2815  -164720
2816   218406
2817    16146
2818   -70152
2819    32551
2820  -189720
2821   161025
2822   115495
2823  -139061
2824    36844
2825  -137713
2826    86476
2827   168082
2828  -152362
2829    23733
2830   -98965
2831    17710
2832   232651
2833  -161374
2834   -29928
2835    -9625
2836   -57447
2837   237502
2838   -96656
2839  -111017
2840    42938
2841   -67024
2842   208030
2843   -39293
2844  -168178
2845    82689
2846   -75050
2847   160183
2848    49918
2849  -238122
2850    86325
2851   -10875
2852    66547
2853   111530
2854  -230780
2855    34568
2856    43627
2857    20323
2858   142360
2859  -226733
2860   -13841
2861   119825
2862   -48460
2863   151960
2864  -155467
2865  -115214
2866   178352
2867   -35658
2868    91834
2869   -84673
2870  -161131
2871   183418
2872   -15099
2873    49870
2874   -17686
2875  -220500
2876   185482
2877    48457
2878   -44267
2879    51177
2880  -213621
2881   105831
2882   134778
2883   -83587
2884    44600
2885  -177622
2886    51566
2887   185476
2888  -118264
2889    47679
2890  -122690
2891   -43708
2892   253169
2893  -103490
2894   -32056
2895   -33026
2896   -91274
2897   234492
2898   -46975
2899   -86352
2900    12252
2901  -118382
2902   220326
2903    13585
2904  -165060
2905    65879
2906  -108945
2907   139222
2908   110330
2909  -208375
2910    42098
2911   -45518
2912    71102
2913   152174
2914  -211893
2915    12405
2916     5751
2917     2385
2918   201340
2919  -194883
2920   -65838
2921    95780
2922   -46376
2923   179434
2924  -111585
2925  -144005
2926   125462
2927   -32886
2928   140625
2929   -55687
2930  -199357
2931   152515
2932   -17501
2933    73530
2934    34635
2935  -248166
2936   120412
2937    63975
2938    -8117
2939    73849
2940  -224686
2941    57646
2942   123982
2943   -44502
2944    86639
2945  -197997
2946    -4447
2947   194474
2948   -86377
2949    68807
2950  -116502
2951   -99256
2952   231291
2953   -51215
2954    -4257
2955   -49477
2956  -132038
2957   220358
2958   -12388
2959   -55844
2960     8979
2961  -169251
2962   195712
2963    66974
2964  -140031
2965    48562
2966  -137343
2967   112108
2968   144767
2969  -162430
2970    26526
2971   -90855
2972    52808
2973   194402
2974  -176357
2975    -2870
2976   -24360
2977   -26716
2978   234344
2979  -138450
2980   -90134
2981    53162
2982   -56896
2983   199177
2984   -67696
2985  -146602
2986    79967
2987   -61544
2988   171523
2989    -2158
2990  -218930
2991   111007
2992   -27757
2993    82759
2994    84121
2995  -239461
2996    64943
2997    45696
2998    21744
2999   111375
3000  -223839
3001    18033
3002   101132
3003   -32145
3004   137800
3005  -189015
3006   -64606
3007   180244
3008   -58264
3009    93751
3010  -100499
3011  -138663
3012   193398
3013   -22980
3014    41486
3015   -46026
3016  -179318
3017   198226
3018    13208
3019   -25793
3020    28501
3021  -210563
3022   148571
3023   105519
3024   -97216
3025    44060
3026  -169563
3027    78524
3028   162216
3029  -118733
3030    37489
3031  -128528
3032    10378
3033   223056
3034  -132847
3035    -3846
3036   -47900
3037   -68822
3038   240070
3039   -80068
3040   -84434
3041    13300
3042   -86761
3043   212613
3044   -27635
3045  -138153
3046    56292
3047  -101713
3048   172118
3049    57849
3050  -210309
3051    70934
3052   -47713
3053    84061
3054   125181
3055  -213384
3056    28085
3057     6501
3058    30876
3059   160338
3060  -211911
3061   -18554
3062    78030
3063   -37579
3064   176956
3065  -152878
3066  -113023
3067   140626
3068   -38630
3069   127200
3070   -79397
3071  -167013
3072   154155
3073   -20246
3074    85585
3075   -12241
3076  -224564
3077   159893
3078    33146
3079    -2996
3080    58733
3081  -227466
3082    91598
3083   112166
3084   -51652
3085    64844
3086  -196724
3087    36075
3088   168217
3089   -90017
3090    67434
3091  -140641
3092   -51070
3093   229156
3094   -84670
3095     5373
3096   -57417
3097  -108176
3098   227020
3099   -36119
3100   -53305
3101    -5407
3102  -136719
3103   211286
3104    20733
3105  -125656
3106    46220
3107  -135231
3108   144937
3109   109351
3110  -174631
3111    37872
3112   -83099
3113    76316
3114   161085
3115  -184502
3116    11955
3117   -30526
3118     6458
3119   208600
3120  -169720
3121   -55590
3122    47775
3123   -44244
3124   198942
3125  -104425
3126  -128890
3127    89961
3128   -48713
3129   163866
3130   -41461
3131  -187551
3132   116997
3133   -31482
3134   101818
3135    39157
3136  -233915
3137   101195
3138    32028
3139    24823
3140    88512
3141  -225464
3142    46797
3143    94440
3144   -23876
3145   106962
3146  -198741
3147   -16914
3148   161163
3149   -62417
3150    93537
3151  -130380
3152  -100919
3153   203191
3154   -45266
3155    37058
3156   -59803
3157  -149652
3158   205692
3159    -4547
3160   -22659
3161     1458
3162  -181356
3163   178907
3164    64314
3165   -92720
3166    40345
3167  -166680
3168   111485
3169   139070
3170  -132054
3171    35728
3172  -121970
3173    42796
3174   193455
3175  -145344
3176     5487
3177   -57964
3178   -30040
3179   228619
3180  -116046
3181   -62265
3182    12096
3183   -68339
3184   213951
3185   -60019
3186  -126733
3187    57377
3188   -80124
3189   176064
3190    12606
3191  -188986
3192    78332
3193   -51192
3194   106936
3195    83514
3196  -219258
3197    56687
3198     5250
3199    40379
3200   130781
3201  -214083
3202     6154
3203    70635
3204   -14421
3205   148505
3206  -178005
3207   -64536
3208   131945
3209   -41374
3210   127402
3211  -111315
3212  -137804
3213   167353
3214   -27320
3215    75779
3216   -40952
3217  -187428
3218   167199
3219    15524
3220    12634
3221    20479
3222  -209843
3223   133800
3224    81529
3225   -53725
3226    56582
3227  -194655
3228    65612
3229   153065
3230   -94060
3231    48930
3232  -143675
3233    -3196
3234   202192
3235  -100190
3236    18124
3237   -77763
3238   -70586
3239   232508
3240   -70403
3241   -47533
3242    -7880
3243  -108538
3244   214047
3245    -9807
3246  -113897
3247    34971
3248  -115157
3249   168405
3250    61385
3251  -170711
3252    50651
3253   -85775
3254    99684
3255   131017
3256  -196395
3257    25476
3258   -26102
3259    31130
3260   175362
3261  -184023
3262   -27097
3263    38024
3264   -20364
3265   188575
3266  -142403
3267   -97623
3268    96376
3269   -45281
3270   159362
3271   -72075
3272  -165802
3273   124400
3274   -28565
3275   106240
3276    -2406
3277  -209716
3278   122289
3279    14832
3280    39877
3281    57969
3282  -225927
3283    82047
3284    81797
3285   -23924
3286    86959
3287  -199665
3288    14995
3289   146575
3290   -57283
3291    77351
3292  -148585
3293   -51336
3294   193735
3295   -61944
3296    43105
3297   -81051
3298  -118132
3299   214734
3300   -27101
3301   -22609
3302   -15438
3303  -150851
3304   188727
3305    31873
3306   -83152
3307    22807
3308  -154858
3309   142271
3310   101993
3311  -134861
3312    37300
3313  -119890
3314    71887
3315   168824
3316  -153135
3317    11597
3318   -59364
3319     5859
3320   204615
3321  -138032
3322   -40837
3323     2599
3324   -45666
3325   209570
3326   -94061
3327  -110153
3328    59502
3329   -65906
3330   175171
3331   -24176
3332  -170627
3333    82150
3334   -46259
3335   121878
3336    43511
3337  -210226
3338    78940
3339      110
3340    52978
3341   101036
3342  -218120
3343    34390
3344    64151
3345    -3894
3346   124840
3347  -189529
3348   -31592
3349   123363
3350   -35612
3351   114814
3352  -136008
3353   -98784
3354   166766
3355   -37075
3356    75551
3357   -65935
3358  -160520
3359   178031
3360      119
3361    12641
3362    -5427
3363  -186057
3364   149898
3365    55606
3366   -45476
3367    34830
3368  -184420
3369   103057
3370   124423
3371   -94468
3372    47153
3373  -143015
3374    31507
3375   184246
3376  -107741
3377    15939
3378   -83121
3379   -31269
3380   210249
3381   -92566
3382   -32729
3383   -25001
3384   -81807
3385   214666
3386   -47893
3387  -103287
3388    32528
3389   -95718
3390   174090
3391    24205
3392  -154224
3393    50232
3394   -74495
3395   124184
3396    89515
3397  -191384
3398    46900
3399   -29095
3400    52049
3401   144907
3402  -194248
3403    -4146
3404    33185
3405    -2750
3406   159987
3407  -162658
3408   -64774
3409    87415
3410   -34953
3411   151805
3412  -106758
3413  -132930
3414   132268
3415   -32420
3416   104667
3417   -32654
3418  -184283
3419   134599
3420     7568
3421    45019
3422    23751
3423  -206950
3424   110386
3425    60139
3426   -16213
3427    65151
3428  -201588
3429    53158
3430   130682
3431   -62973
3432    66263
3433  -154325
3434   -15200
3435   180338
3436   -71704
3437    38704
3438   -97090
3439   -75481
3440   207816
3441   -53455
3442   -12347
3443   -31461
3444  -124052
3445   203345
3446      711
3447   -80107
3448    17128
3449  -129719
3450   158345
3451    66088
3452  -127288
3453    33990
3454  -111717
3455   104334
3456   131133
3457  -162154
3458    24173
3459   -60880
3460    30625
3461   178206
3462  -154717
3463   -25479
3464     -493
3465   -18204
3466   189150
3467  -120790
3468   -81029
3469    54648
3470   -48354
3471   175931
3472   -60673
3473  -148914
3474    93020
3475   -40250
3476   123236
3477     9040
3478  -192349
3479    90287
3480    -3895
3481    66123
3482    60752
3483  -212687
3484    65669
3485    50930
3486      844
3487   100870
3488  -196347
3489     1973
3490   117352
3491   -33192
3492    96355
3493  -149653
3494   -58832
3495   159949
3496   -44111
3497    72231
3498   -89356
3499  -124360
3500   185633
3501   -18866
3502    14497
3503   -24414
3504  -161874
3505   167740
3506    33169
3507   -43926
3508    18162
3509  -165568
3510   127292
3511    94684
3512   -93573
3513    38386
3514  -142276
3515    64940
3516   158302
3517  -120978
3518    20059
3519   -87108
3520    -1228
3521   195008
3522  -111043
3523   -24940
3524   -29049
3525   -50010
3526   204978
3527   -74153
3528   -83015
3529    24669
3530   -75007
3531   182771
3532   -13060
3533  -143486
3534    56780
3535   -65192
3536   130964
3537    52343
3538  -182136
3539    52694
3540   -28838
3541    72955
3542   106048
3543  -197831
3544    23438
3545    27955
3546    11495
3547   138651
3548  -174160
3549   -36970
3550    85243
3551   -20288
3552   133677
3553  -129073
3554   -96333
3555   128646
3556   -32163
3557   104164
3558   -65297
3559  -157647
3560   145760
3561    -3934
3562    45356
3563    -3886
3564  -185553
3565   127785
3566    44764
3567    -9494
3568    37256
3569  -189483
3570    87548
3571   105048
3572   -60644
3573    56781
3574  -158754
3575    20993
3576   165436
3577   -80987
3578    34318
3579  -103482
3580   -39550
3581   195826
3582   -70879
3583    -7619
3584   -45904
3585   -90432
3586   203503
3587   -31841
3588   -68475
3589     7586
3590  -111506
3591   173762
3592    32383
3593  -122734
3594    34560
3595  -100003
3596   122305
3597    95475
3598  -158594
3599    31991
3600   -61348
3601    58989
3602   147264
3603  -168256
3604    -3020
3605    -3502
3606     1023
3607   172247
3608  -141670
3609   -59221
3610    51578
3611   -31792
3612   164526
3613   -92532
3614  -119958
3615    93906
3616   -36858
3617   127549
3618   -27511
3619  -172993
3620   105686
3621    -8864
3622    70161
3623    29634
3624  -199375
3625    86123
3626    40108
3627    13081
3628    70896
3629  -196919
3630    39157
3631   101259
3632   -33045
3633    82962
3634  -160548
3635   -25111
3636   153313
3637   -47944
3638    62672
3639  -106494
3640   -84331
3641   182239
3642   -36128
3643    19760
3644   -45140
3645  -132853
3646   181348
3647     7072
3648   -41320
3649     4094
3650  -148325
3651   147421
3652    65360
3653   -91575
3654    28864
3655  -133111
3656    93516
3657   127715
3658  -125298
3659    23804
3660   -88281
3661    32178
3662   173608
3663  -128099
3664   -10402
3665   -32463
3666   -23894
3667   193554
3668  -100616
3669   -68670
3670    23514
3671   -54919
3672   178683
3673   -47911
3674  -126955
3675    59221
3676   -56386
3677   139666
3678    15450
3679  -173789
3680    69299
3681   -28726
3682    82811
3683    75874
3684  -195932
3685    44238
3686    23886
3687    25823
3688   109997
3689  -183794
3690    -4106
3691    77986
3692   -15245
3693   120359
3694  -148851
3695   -67707
3696   128171
3697   -32661
3698    93773
3699   -88555
3700  -125017
3701   149247
3702   -15191
3703    50061
3704   -31184
3705  -164636
3706   146486
3707    25569
3708    -8310
3709    19631
3710  -175863
3711   110172
3712    86105
3713   -58789
3714    39531
3715  -153480
3716    54788
3717   140513
3718   -85750
3719    32637
3720  -113019
3721    -5449
3722   185582
3723   -89331
3724    -4455
3725   -51814
3726   -61147
3727   196245
3728   -54393
3729   -58342
3730    -3654
3731   -85977
3732   181527
3733    -4538
3734  -111667
3735    34413
3736   -90108
3737   138835
3738    61930
3739  -158101
3740    39223
3741   -56199
3742    78033
3743   115249
3744  -171343
3745    13271
3746    -8524
3747    25408
3748   149101
3749  -161424
3750   -30527
3751    47919
3752   -21561
3753   154146
3754  -117173
3755   -97701
3756    94827
3757   -29732
3758   121646
3759   -60742
3760  -146131
3761   114100
3762   -16840
3763    80693
3764     -516
3765  -188772
3766   109828
3767    29945
3768    16535
3769    48265
3770  -189953
3771    66136
3772    86631
3773   -26457
3774    64263
3775  -169968
3776    15687
3777   139001
3778   -58140
3779    60285
3780  -120561
3781   -54665
3782   179427
3783   -50000
3784    16182
3785   -61308
3786   -99216
3787   182203
3788   -18514
3789   -29646
3790   -12519
3791  -128760
3792   169538
3793    34194
3794   -90069
3795    28059
3796  -122244
3797   114636
3798    99989
3799  -124652
3800    23249
3801   -87906
3802    61535
3803   144576
3804  -140637
3805     4308
3806   -39841
3807      803
3808   180555
3809  -124915
3810   -50407
3811    22455
3812   -37225
3813   171915
3814   -76479
3815  -106425
3816    59527
3817   -45122
3818   147093
3819   -22872
3820  -158296
3821    82966
3822   -30685
3823    92744
3824    44489
3825  -191260
3826    64986
3827    18709
3828    36297
3829    83651
3830  -188821
3831    25637
3832    67690
3833    -9773
3834   105171
3835  -165465
3836   -33785
3837   126355
3838   -37303
3839    89231
3840  -108879
3841   -95063
3842   153565
3843   -25895
3844    49099
3845   -52751
3846  -137565
3847   159622
3848     3972
3849    -1861
3850     2444
3851  -164869
3852   134936
3853    63569
3854   -60757
3855    30043
3856  -148045
3857    82733
3858   117365
3859   -90526
3860    30729
3861  -117641
3862    27609
3863   167222
3864  -106997
3865     4844
3866   -58486
3867   -33530
3868   191243
3869   -78468
3870   -48001
3871    -6276
3872   -63900
3873   182243
3874   -34996
3875   -98874
3876    32717
3877   -77677
3878   151425
3879    25603
3880  -151637
3881    49822
3882   -54629
3883    92902
3884    85144
3885  -172964
3886    30107
3887    -9558
3888    41066
3889   122682
3890  -171801
3891    -6043
3892    42793
3893    -8524
3894   140256
3895  -137977
3896   -67275
3897    95654
3898   -28196
3899   118843
3900   -85440
3901  -121231
3902   120825
3903   -20965
3904    80298
3905   -28865
3906  -166483
3907   126728
3908    13648
3909    22477
3910    25002
3911  -182271
3912    94057
3913    69602
3914   -27700
3915    49623
3916  -168075
3917    45549
3918   121981
3919   -60360
3920    53793
3921  -131558
3922   -16572
3923   171231
3924   -68859
3925    22535
3926   -71271
3927   -73945
3928   185473
3929   -40681
3930   -26573
3931   -21441
3932  -104428
3933   176918
3934     2260
3935   -79290
3936    20882
3937  -114843
3938   138165
3939    66244
3940  -128362
3941    33185
3942   -85013
3943    81192
3944   118884
3945  -146679
3946    15063
3947   -42424
3948    26545
3949   157438
3950  -145144
3951   -24738
3952    16028
3953   -22470
3954   166944
3955  -105037
3956   -84881
3957    62676
3958   -38643
3959   143760
3960   -53825
3961  -136295
3962    89593
3963   -32349
3964   102300
3965     9262
3966  -181513
3967    87986
3968     7533
3969    42898
3970    59122
3971  -188926
3972    53635
3973    59014
3974    -3347
3975    84258
3976  -173213
3977     3768
3978   113203
3979   -39610
3980    84895
3981  -128592
3982   -61560
3983   155288
3984   -41096
3985    48048
3986   -69819
3987  -110874
3988   166945
3989   -16834
3990     2967
3991   -17120
3992  -143916
3993   157310
3994    32324
3995   -56425
3996    24572
3997  -143080
3998   110248
3999    94499
4000   -98107
4001    30886
4002  -114297
4003    56025
4004   143955
4005  -118025
4006    15121
4007   -67241
4008    -4732
4009   181712
4010  -107575
4011   -31392
4012    -7247
4013   -48513
4014   182182
4015   -64276
4016   -86115
4017    34118
4018   -64120
4019   159539
4020   -11484
4021  -139061
4022    60965
4023   -55463
4024   109324
4025    53638
4026  -175368
4027    51124
4028   -12580
4029    52594
4030    97179
4031  -179055
4032    20041
4033    37201
4034     2997
4035   123265
4036  -159608
4037   -35338
4038    93984
4039   -29076
4040   112622
4041  -108593
4042   -96299
4043   127557
4044   -26236
4045    78880
4046   -54758
4047  -141625
4048   140271
4049    -3153
4050    28436
4051     3245
4052  -172402
4053   120966
4054    51351
4055   -28248
4056    36181
4057  -163502
4058    75118
4059   104120
4060   -64675
4061    45389
4062  -137539
4063    18597
4064   156661
4065   -84305
4066    25570
4067   -82859
4068   -43023
4069   184161
4070   -64724
4071   -19362
4072   -29101
4073   -81067
4074   182635
4075   -26319
4076   -71418
4077    16333
4078   -99367
4079   154945
4080    32622
4081  -125356
4082    39231
4083   -82536
4084   101783
4085    89810
4086  -152520
4087    30247
4088   -44008
4089    47158
4090   135114
4091  -159439
4092    -3186
4093    12147
4094    -5944
4095   155103
4096  -130717
4097   -60255
4098    63841
4099   -31796
4100   141358
4101   -83173
4102  -115923
4103    96949
4104   -33676
4105   107083
4106   -23105
4107  -165074
4108   106671
4109    -3028
4110    50476
4111    32697
4112  -184799
4113    80972
4114    46872
4115     -377
4116    65977
4117  -176554
4118    36978
4119    99925
4120   -41460
4121    76431
4122  -142938
4123   -27122
4124   149387
4125   -53767
4126    49572
4127   -86134
4128   -80992
4129   170974
4130   -35385
4131     7328
4132   -31965
4133  -121280
4134   169908
4135     5152
4136   -49084
4137    14376
4138  -133112
4139   134444
4140    64597
4141   -98577
4142    32008
4143  -112725
4144    83821
4145   119871
4146  -126471
4147    23647
4148   -71954
4149    23558
4150   164527
4151  -127307
4152   -14692
4153   -13634
4154   -25906
4155   175860
4156   -94797
4157   -67525
4158    33230
4159   -52793
4160   163146
4161   -44670
4162  -124951
4163    69385
4164   -52376
4165   120211
4166    20484
4167  -167672
4168    70746
4169   -18425
4170    65138
4171    71818
4172  -183026
4173    47597
4174    29611
4175    11606
4176   104757
4177  -174125
4178    -3465
4179    87118
4180   -29269
4181   106595
4182  -131859
4183   -64728
4184   129838
4185   -36537
4186    79473
4187   -77476
4188  -116369
4189   152116
4190   -19733
4191    33443
4192   -17552
4193  -154737
4194   144353
4195    28003
4196   -24839
4197    23799
4198  -159753
4199   103866
4200    82868
4201   -69376
4202    40852
4203  -138263
4204    50205
4205   137794
4206   -96393
4207    30090
4208   -90676
4209   -12980
4210   176149
4211   -88101
4212    -9455
4213   -35059
4214   -57741
4215   184316
4216   -55874
4217   -60828
4218    13402
4219   -85789
4220   165658
4221    -1215
4222  -118381
4223    44713
4224   -77660
4225   117800
4226    58703
4227  -153316
4228    43694
4229   -44717
4230    65683
4231   107976
4232  -169557
4233    19672
4234     7179
4235     8628
4236   138874
4237  -151087
4238   -34252
4239    62332
4240   -26118
4241   134055
4242  -109324
4243   -90494
4244   100128
4245   -35037
4246   108387
4247   -52915
4248  -144114
4249   121841
4250   -13343
4251    57585
4252     9204
4253  -174391
4254   105801
4255    33583
4256     3789
4257    47119
4258  -176917
4259    67510
4260    85194
4261   -41864
4262    66418
4263  -152277
4264     6768
4265   139820
4266   -64962
4267    49679
4268  -100521
4269   -50783
4270   170739
4271   -55304
4272    11979
4273   -46395
4274   -96490
4275   179986
4276   -21914
4277   -42110
4278     6519
4279  -118248
4280   153773
4281    34619
4282   -96024
4283    30886
4284  -107499
4285   107711
4286    90600
4287  -131517
4288    33074
4289   -74879
4290    48786
4291   142112
4292  -143511
4293     1712
4294   -18693
4295    -6200
4296   164071
4297  -118553
4298   -48556
4299    31322
4300   -38035
4301   161625
4302   -75837
4303  -103678
4304    73090
4305   -48543
4306   127728
4307   -12991
4308  -154836
4309    86100
4310   -24138
4311    74954
4312    40862
4313  -179491
4314    69340
4315    17883
4316    22013
4317    83333
4318  -180061
4319    27483
4320    76477
4321   -25550
4322    96113
4323  -146160
4324   -31742
4325   125574
4326   -42733
4327    78421
4328   -97322
4329   -87485
4330   156327
4331   -35947
4332    37057
4333   -38722
4334  -133689
4335   158318
4336     4817
4337   -18721
4338     9435
4339  -148417
4340   128872
4341    57593
4342   -68484
4343    35831
4344  -137357
4345    80442
4346   116012
4347  -104036
4348    35189
4349   -97391
4350    17048
4351   161950
4352  -106925
4353     1914
4354   -44063
4355   -33461
4356   179808
4357   -84266
4358   -45211
4359     9293
4360   -69866
4361   172311
4362   -33851
4363  -104718
4364    48468
4365   -71678
4366   132777
4367    26669
4368  -147894
4369    57261
4370   -47242
4371    80272
4372    81142
4373  -172667
4374    40447
4375     -590
4376    22563
4377   118854
4378  -165504
4379    -6659
4380    56638
4381   -18258
4382   125435
4383  -130772
4384   -61836
4385   102714
4386   -36102
4387   107259
4388   -77130
4389  -119116
4390   129793
4391   -23877
4392    61144
4393   -17754
4394  -158923
4395   125119
4396    14872
4397     8120
4398    28704
4399  -171232
4400    94571
4401    67336
4402   -41777
4403    54706
4404  -153230
4405    39208
4406   123799
4407   -71151
4408    48872
4409  -111037
4410   -19154
4411   163456
4412   -73536
4413    18080
4414   -56647
4415   -71561
4416   180693
4417   -47653
4418   -33752
4419    -3369
4420  -101189
4421   164635
4422     3535
4423   -87963
4424    30908
4425  -100092
4426   125068
4427    61408
4428  -131312
4429    41009
4430   -74193
4431    69795
4432   116491
4433  -150882
4434    19198
4435   -24602
4436    14572
4437   147743
4438  -139765
4439   -25766
4440    28163
4441   -26825
4442   153657
4443  -102539
4444   -82149
4445    74191
4446   -43454
4447   128705
4448   -44706
4449  -134967
4450    96525
4451   -28859
4452    83612
4453    13395
4454  -170360
4455    89600
4456     9189
4457    29103
4458    60716
4459  -178605
4460    55162
4461    63378
4462   -20315
4463    80798
4464  -156616
4465     1258
4466   114267
4467   -47077
4468    74433
4469  -113422
4470   -55434
4471   153155
4472   -47779
4473    39675
4474   -56309
4475  -105424
4476   165266
4477   -18064
4478   -12187
4479    -4404
4480  -131001
4481   146570
4482    30801
4483   -65247
4484    28125
4485  -129570
4486   104159
4487    88929
4488  -105413
4489    35971
4490   -98678
4491    45998
4492   139701
4493  -119447
4494    13280
4495   -49706
4496    -8017
4497   167708
4498  -105076
4499   -30041
4500     4108
4501   -50635
4502   170164
4503   -64180
4504   -85969
4505    46981
4506   -63165
4507   141162
4508    -7411
4509  -136086
4510    66310
4511   -48233
4512    93493
4513    49961
4514  -168657
4515    59300
4516    -7142
4517    37358
4518    95688
4519  -172032
4520    21944
4521    47216
4522    -9989
4523   111822
4524  -147488
4525   -30695
4526    97405
4527   -37093
4528   102565
4529  -100930
4530   -91291
4531   132807
4532   -33599
4533    63623
4534   -41878
4535  -136673
4536   137482
4537    -1948
4538    13580
4539     8645
4540  -157705
4541   117953
4542    47255
4543   -39281
4544    42721
4545  -151550
4546    69797
4547   104317
4548   -76432
4549    46246
4550  -116079
4551    10883
4552   148080
4553   -85661
4554    22514
4555   -67370
4556   -42604
4557   174828
4558   -70258
4559   -23106
4560   -10703
4561   -81578
4562   169728
4563   -24805
4564   -78450
4565    27945
4566   -88312
4567   138998
4568    29753
4569  -124683
4570    45337
4571   -71694
4572    89222
4573    87358
4574  -153891
4575    33304
4576   -27444
4577    31782
4578   125991
4579  -150216
4580    -5597
4581    23310
4582   -11323
4583   140515
4584  -123619
4585   -56983
4586    72354
4587   -37784
4588   127898
4589   -72679
4590  -114485
4591   102144
4592   -31052
4593    86345
4594   -15527
4595  -152172
4596   104028
4597    -2168
4598    37091
4599    35293
4600  -173225
4601    81334
4602    49640
4603   -16781
4604    65995
4605  -158620
4606    30109
4607   102140
4608   -47837
4609    65295
4610  -123892
4611   -23774
4612   143631
4613   -59648
4614    42527
4615   -71428
4616   -79566
4617   167346
4618   -37005
4619    -7817
4620   -17384
4621  -109128
4622   155331
4623     6030
4624   -56481
4625    18850
4626  -118974
4627   125214
4628    60827
4629  -103928
4630    36336
4631   -96459
4632    69153
4633   115888
4634  -124937
4635    18662
4636   -53322
4637    16870
4638   148557
4639  -120540
4640   -14176
4641    -4209
4642   -29823
4643   162097
4644   -89557
4645   -68825
4646    46711
4647   -51409
4648   140357
4649   -35290
4650  -118274
4651    68880
4652   -43902
4653   102573
4654    16798
4655  -157375
4656    73187
4657   -14262
4658    47459
4659    69693
4660  -172077
4661    42395
4662    38728
4663      519
4664    92058
4665  -154769
4666    -3014
4667    87351
4668   -30509
4669    94017
4670  -119412
4671   -60213
4672   130646
4673   -39808
4674    64355
4675   -62351
4676  -110989
4677   143705
4678   -14893
4679    18518
4680   -13474
4681  -139117
4682   133091
4683    24918
4684   -31439
4685    28629
4686  -145563
4687    94918
4688    82735
4689   -75872
4690    39932
4691  -116400
4692    39195
4693   129370
4694   -92432
4695    25285
4696   -75385
4697   -11877
4698   162882
4699   -87557
4700   -10859
4701   -20185
4702   -58952
4703   168693
4704   -50245
4705   -66027
4706    23694
4707   -74243
4708   144759
4709     -391
4710  -112359
4711    47156
4712   -67591
4713   104718
4714    56141
4715  -150705
4716    45057
4717   -30339
4718    48718
4719   101338
4720  -155791
4721    13750
4722    18250
4723     4300
4724   122845
4725  -138531
4726   -31579
4727    67007
4728   -29356
4729   120801
4730   -94018
4731   -89844
4732   104262
4733   -31338
4734    86289
4735   -39719
4736  -132016
4737   112860
4738    -9394
4739    42604
4740    10379
4741  -159929
4742    99735
4743    33289
4744   -10910
4745    48072
4746  -155729
4747    56419
4748    87291
4749   -46709
4750    55814
4751  -127610
4752     5741
4753   130749
4754   -63849
4755    40937
4756   -83885
4757   -48321
4758   161165
4759   -53242
4760    -1699
4761   -29647
4762   -87761
4763   161232
4764   -17042
4765   -50005
4766     9311
4767  -101832
4768   137323
4769    32814
4770   -96746
4771    34198
4772   -91834
4773    90385
4774    88535
4775  -127283
4776    27399
4777   -52972
4778    37696
4779   127443
4780  -129716
4781    -1564
4782    -8151
4783    -9394
4784   147201
4785  -108424
4786   -48943
4787    41875
4788   -38895
4789   137515
4790   -61343
4791  -101484
4792    72417
4793   -38393
4794   104390
4795   -10236
4796  -140749
4797    81729
4798   -16148
4799    57909
4800    41348
4801  -164129
4802    62556
4803    29741
4804     7336
4805    71927
4806  -156393
4807    20994
4808    78196
4809   -26542
4810    79678
4811  -128259
4812   -29867
4813   121078
4814   -41800
4815    61413
4816   -79613
4817   -82733
4818   145341
4819   -26944
4820    20244
4821   -28973
4822  -116100
4823   140699
4824     7057
4825   -25721
4826    11807
4827  -130549
4828   114202
4829    58270
4830   -72213
4831    33086
4832  -112386
4833    64578
4834   107933
4835   -95151
4836    25662
4837   -76944
4838    13517
4839   144017
4840   -98302
4841    -3240
4842   -29069
4843   -33161
4844   159899
4845   -72836
4846   -51123
4847    17867
4848   -58045
4849   146575
4850   -27147
4851   -98891
4852    46193
4853   -57079
4854   113001
4855    24732
4856  -139633
4857    54256
4858   -31398
4859    62787
4860    73679
4861  -155505
4862    31495
4863    11464
4864    15827
4865   102429
4866  -146375
4867    -8747
4868    59831
4869   -18391
4870   107918
4871  -113756
4872   -61102
4873   100071
4874   -31290
4875    84854
4876   -62951
4877  -108790
4878   117128
4879   -16150
4880    44846
4881   -12945
4882  -140082
4883   112609
4884    18825
4885    -4138
4886    28662
4887  -148477
4888    79826
4889    68981
4890   -45467
4891    44675
4892  -127538
4893    32435
4894   115185
4895   -67277
4896    37645
4897   -90184
4898   -19874
4899   150577
4900   -66816
4901     3931
4902   -41109
4903   -62763
4904   158681
4905   -36922
4906   -41298
4907      968
4908   -83970
4909   143999
4910     6573
4911   -88114
4912    30618
4913   -82046
4914   105266
4915    59970
4916  -123788
4917    32476
4918   -52708
4919    55570
4920   102843
4921  -134666
4922    11083
4923   -11568
4924     9899
4925   129677
4926  -122077
4927   -29922
4928    36916
4929   -24968
4930   128796
4931   -84193
4932   -80062
4933    71757
4934   -33197
4935   104120
4936   -35605
4937  -122591
4938    88441
4939   -18795
4940    62988
4941    14595
4942  -151879
4943    77861
4944    19347
4945    14956
4946    50514
4947  -153238
4948    44890
4949    65720
4950   -22477
4951    65205
4952  -133723
4953    -2073
4954   110819
4955   -44371
4956    54467
4957   -91133
4958   -53831
4959   140058
4960   -36849
4961    21055
4962   -44198
4963   -91839
4964   145643
4965    -9769
4966   -22195
4967    -1192
4968  -112390
4969   125712
4970    35169
4971   -67179
4972    24180
4973  -104560
4974    84160
4975    83712
4976   -96985
4977    24489
4978   -75227
4979    36616
4980   123631
4981  -105750
4982     5083
4983   -32546
4984   -10319
4985   146364
4986   -89021
4987   -38458
4988    13559
4989   -39536
4990   140240
4991   -51512
4992   -83251
4993    45328
4994   -47790
4995   116542
4996    -3624
4997  -126676
4998    59276
4999   -29963
5000    72445
5001    46094
5002  -148538
5003    45067
5004     7958
5005    29068
5006    77605
5007  -148445
5008    13783
5009    51748
5010   -10058
5011    92454
5012  -125131
5013   -35553
5014    94683
5015   -28231
5016    77770
5017   -81638
5018   -83137
5019   117271
5020   -22093
5021    45315
5022   -34703
5023  -118710
5024   121872
5025     4682
5026     1123
5027     9487
5028  -133509
5029    97599
5030    51105
5031   -41516
5032    31048
5033  -122238
5034    57549
5035    94437
5036   -69261
5037    33184
5038   -94747
5039     7331
5040   134905
5041   -76709
5042     8149
5043   -48172
5044   -36995
5045   151188
5046   -54714
5047   -32288
5048    -6200
5049   -62839
5050   144507
5051   -19705
5052   -76964
5053    26853
5054   -71223
5055   116413
5056    31994
5057  -117485
5058    35776
5059   -49059
5060    70562
5061    76117
5062  -134582
5063    21588
5064   -13917
5065    25932
5066   107968
5067  -131855
5068   -10029
5069    31739
5070   -12755
5071   116602
5072  -101133
5073   -59053
5074    70580
5075   -25566
5076    98796
5077   -58814
5078  -101274
5079    90411
5080   -20845
5081    67118
5082   -11313
5083  -136406
5084    92444
5085    10205
5086    19317
5087    30792
5088  -145338
5089    63556
5090    53737
5091   -17513
5092    49080
5093  -133802
5094    24435
5095    97529
5096   -45738
5097    49429
5098  -100789
5099   -26664
5100   133345
5101   -46393
5102    20004
5103   -55491
5104   -67180
5105   144087
5106   -25688
5107   -16464
5108   -14410
5109   -93555
5110   136477
5111    11712
5112   -62266
5113    18581
5114   -95524
5115    98971
5116    61773
5117   -95345
5118    24134
5119   -72411
5120    57076
5121   100149
5122  -109838
5123    12191
5124   -36174
5125    10692
5126   131422
5127  -103277
5128   -24364
5129    10559
5130   -24478
5131   131784
5132   -70467
5133   -68330
5134    42589
5135   -36620
5136   115529
5137   -29765
5138  -109824
5139    64778
5140   -29256
5141    78272
5142    21651
5143  -141281
5144    58084
5145     5192
5146    34776
5147    54748
5148  -145492
5149    31384
5150    43019
5151    -2288
5152    74929
5153  -132656
5154    -9737
5155    88468
5156   -28547
5157    69917
5158   -93179
5159   -58797
5160   115608
5161   -24769
5162    42339
5163   -51665
5164   -94351
5165   125008
5166    -7505
5167     5185
5168    -7404
5169  -118952
5170   112223
5171    32974
5172   -40605
5173    20720
5174  -113057
5175    74763
5176    76169
5177   -67459
5178    26426
5179   -93585
5180    34094
5181   116106
5182   -84087
5183    12375
5184   -52991
5185   -14773
5186   141934
5187   -70478
5188   -26337
5189   -11116
5190   -43297
5191   140911
5192   -40281
5193   -64362
5194    21005
5195   -58129
5196   122896
5197     4288
5198  -108671
5199    40992
5200   -44971
5201    81543
5202    50928
5203  -130693
5204    32235
5205   -14304
5206    40993
5207    83623
5208  -135126
5209     7991
5210    25258
5211     -622
5212   102985
5213  -115728
5214   -36687
5215    68401
5216   -22143
5217    91644
5218   -76802
5219   -79236
5220    90793
5221   -21061
5222    67017
5223   -34176
5224  -116724
5225   101714
5226     -815
5227    25571
5228    10392
5229  -135882
5230    81539
5231    41167
5232   -15594
5233    34068
5234  -128505
5235    46152
5236    81523
5237   -43908
5238    42165
5239  -107180
5240      467
5241   122080
5242   -56152
5243    22408
5244   -62439
5245   -44223
5246   140264
5247   -39319
5248   -13289
5249   -24673
5250   -72118
5251   138973
5252   -10912
5253   -53178
5254    11901
5255   -85201
5256   115063
5257    36542
5258   -93806
5259    26362
5260   -67993
5261    71655
5262    78092
5263  -110890
5264    17834
5265   -37164
5266    30005
5267   110479
5268  -114961
5269    -7521
5270     5634
5271   -10779
5272   123584
5273   -89092
5274   -52534
5275    43830
5276   -27235
5277   110799
5278   -52044
5279   -92651
5280    66518
5281   -27105
5282    84573
5283    -5350
5284  -129694
5285    71623
5286    -1888
5287    39858
5288    35090
5289  -142287
5290    48968
5291    36780
5292     3690
5293    58448
5294  -134345
5295    15715
5296    76465
5297   -26898
5298    62602
5299  -105370
5300   -33047
5301   113196
5302   -33670
5303    40215
5304   -62732
5305   -73232
5306   126685
5307   -18842
5308     7797
5309   -22829
5310  -100004
5311   122486
5312    12761
5313   -34791
5314    12421
5315  -106227
5316    93446
5317    57028
5318   -69871
5319    23105
5320   -87786
5321    52477
5322    96890
5323   -87837
5324    16222
5325   -56971
5326     8838
5327   128577
5328   -86292
5329   -13265
5330   -13458
5331   -28610
5332   136469
5333   -58370
5334   -55728
5335    19083
5336   -43207
5337   122830
5338   -20910
5339   -94373
5340    43520
5341   -42988
5342    92334
5343    26680
5344  -128767
5345    44096
5346   -15241
5347    47926
5348    62902
5349  -134925
5350    21870
5351    20026
5352    11580
5353    85645
5354  -126455
5355   -12454
5356    62687
5357   -18889
5358    86075
5359   -92845
5360   -58443
5361    93127
5362   -22956
5363    62800
5364   -51545
5365   -95166
5366   105265
5367    -9245
5368    30204
5369   -10256
5370  -121912
5371    99015
5372    25410
5373   -13825
5374    24138
5375  -123583
5376    66200
5377    67808
5378   -44172
5379    32215
5380  -105964
5381    27667
5382   106712
5383   -62234
5384    24556
5385   -72292
5386   -19312
5387   135161
5388   -55879
5389    -7721
5390   -29398
5391   -52022
5392   137246
5393   -30062
5394   -44897
5395     4615
5396   -69731
5397   123740
5398     9831
5399   -85350
5400    28854
5401   -64118
5402    87219
5403    56834
5404  -112710
5405    25897
5406   -36513
5407    45740
5408    88922
5409  -119978
5410     7104
5411     -545
5412     4789
5413   110350
5414  -107339
5415   -31929
5416    42330
5417   -21094
5418   106927
5419   -71758
5420   -75462
5421    68708
5422   -24643
5423    85035
5424   -30345
5425  -111891
5426    81407
5427   -10344
5428    48945
5429    15193
5430  -135818
5431    68689
5432    26490
5433     6490
5434    42973
5435  -133167
5436    36853
5437    65982
5438   -23504
5439    53796
5440  -114176
5441    -5087
5442   105011
5443   -41022
5444    41997
5445   -75561
5446   -50470
5447   127870
5448   -30910
5449    10308
5450   -33800
5451   -81126
5452   128678
5453    -6777
5454   -28561
5455     3652
5456   -96681
5457   109602
5458    34803
5459   -69180
5460    23149
5461   -85662
5462    71037
5463    78151
5464   -91625
5465    20017
5466   -58533
5467    29643
5468   111992
5469   -97426
5470     -597
5471   -19135
5472   -11901
5473   129692
5474   -78770
5475   -41375
5476    19938
5477   -34702
5478   121529
5479   -42200
5480   -81836
5481    45262
5482   -37156
5483    97888
5484      411
5485  -117898
5486    54908
5487   -18941
5488    57438
5489    43035
5490  -135837
5491    39757
5492    15261
5493    17695
5494    68986
5495  -130358
5496     8758
5497    55278
5498   -13727
5499    77697
5500  -106520
5501   -34446
5502    91423
5503   -27281
5504    61906
5505   -66682
5506   -76375
5507   109517
5508   -17804
5509    31012
5510   -24992
5511  -105683
5512   108952
5513     8790
5514    -8876
5515    10983
5516  -116833
5517    86183
5518    51189
5519   -45602
5520    28260
5521  -104940
5522    48398
5523    90583
5524   -66981
5525    24349
5526   -76776
5527     4964
5528   124064
5529   -69983
5530      566
5531   -36725
5532   -35152
5533   136125
5534   -48317
5535   -37095
5536      452
5537   -55809
5538   127480
5539   -13589
5540   -76442
5541    27813
5542   -58670
5543    99470
5544    30136
5545  -109619
5546    35277
5547   -37222
5548    58675
5549    70170
5550  -124126
5551    20246
5552    -3242
5553    17511
5554    94558
5555  -117302
5556   -11514
5557    36575
5558   -13143
5559   100631
5560   -89245
5561   -55467
5562    70737
5563   -25806
5564    83728
5565   -49702
5566   -95787
5567    88116
5568   -15234
5569    50536
5570    -7417
5571  -123426
5572    83675
5573    14368
5574    10953
5575    27979
5576  -131556
5577    58346
5578    54369
5579   -23609
5580    44407
5581  -116801
5582    19131
5583    93894
5584   -44475
5585    39906
5586   -85991
5587   -24837
5588   123338
5589   -45603
5590    14440
5591   -44375
5592   -61914
5593   132713
5594   -24049
5595   -22908
5596    -6369
5597   -81974
5598   120183
5599    11582
5600   -62576
5601    20709
5602   -81355
5603    89484
5604    55371
5605   -93582
5606    26348
5607   -58887
5608    46913
5609    93310
5610  -105384
5611     9603
5612   -24589
5613     6074
5614   117213
5615   -95548
5616   -24016
5617    16409
5618   -24593
5619   120458
5620   -65680
5621   -66710
5622    47985
5623   -34231
5624   100386
5625   -24483
5626  -104691
5627    63133
5628   -23088
5629    66016
5630    19972
5631  -130941
5632    56682
5633     7415
5634    24987
5635    53863
5636  -134502
5637    29449
5638    47093
5639   -10905
5640    68244
5641  -116905
5642   -10563
5643    86494
5644   -29593
5645    59875
5646   -82262
5647   -53596
5648   112066
5649   -30056
5650    33725
5651   -39851
5652   -88943
5653   118119
5654    -6558
5655    -5105
5656    -1077
5657  -105755
5658   102165
5659    31133
5660   -43839
5661    22470
5662  -102941
5663    69528
5664    74250
5665   -71749
5666    26326
5667   -78504
5668    25356
5669   110665
5670   -80370
5671     7986
5672   -41956
5673   -15205
5674   130499
5675   -67399
5676   -25102
5677    -2391
5678   -44049
5679   130478
5680   -35744
5681   -67112
5682    28456
5683   -51811
5684   106835
5685     6995
5686  -102980
5687    41747
5688   -39320
5689    70212
5690    48234
5691  -124893
5692    34883
5693    -8386
5694    28633
5695    79201
5696  -125595
5697     6516
5698    31346
5699    -6798
5700    91419
5701  -104047
5702   -33170
5703    68079
5704   -24695
5705    82329
5706   -68616
5707   -75221
5708    92343
5709   -21522
5710    53667
5711   -25777
5712  -110143
5713    95334
5714     2978
5715    15307
5716    12374
5717  -123132
5718    76907
5719    39005
5720   -22327
5721    35580
5722  -118199
5723    42466
5724    80999
5725   -48500
5726    38382
5727   -90857
5728    -2896
5729   115374
5730   -55317
5731    18282
5732   -52985
5733   -41903
5734   131247
5735   -42775
5736   -15230
5737   -13017
5738   -69139
5739   127795
5740    -9413
5741   -56791
5742    17318
5743   -74232
5744   101951
5745    32849
5746   -90026
5747    29327
5748   -59452
5749    64618
5750    73952
5751  -111186
5752    21033
5753   -27306
5754    20020
5755   103876
5756  -107549
5757    -9222
5758    11611
5759   -12207
5760   112380
5761   -84503
5762   -48070
5763    46181
5764   -29786
5765   102464
5766   -46439
5767   -90291
5768    69392
5769   -26434
5770    71276
5771    -1830
5772  -121624
5773    68495
5774     -459
5775    32275
5776    33723
5777  -132831
5778    50388
5779    36251
5780    -5765
5781    58053
5782  -124259
5783    13336
5784    77330
5785   -31800
5786    56705
5787   -93075
5788   -30167
5789   108232
5790   -37788
5791    36712
5792   -54032
5793   -68346
5794   123207
5795   -23047
5796      607
5797   -11914
5798   -93799
5799   115414
5800    12477
5801   -38924
5802    17181
5803   -96254
5804    87045
5805    53369
5806   -71526
5807    27308
5808   -79958
5809    46796
5810    94778
5811   -89178
5812    15835
5813   -46781
5814     2494
5815   120785
5816   -82126
5817   -14749
5818    -7485
5819   -29099
5820   127402
5821   -58226
5822   -52738
5823    27751
5824   -45507
5825   113059
5826   -16576
5827   -94297
5828    48822
5829   -38112
5830    78119
5831    25692
5832  -119896
5833    46888
5834   -13547
5835    39004
5836    60723
5837  -130754
5838    27047
5839    25156
5840     -502
5841    81082
5842  -115861
5843   -13038
5844    65126
5845   -22435
5846    77275
5847   -84095
5848   -53837
5849    93174
5850   -27514
5851    55815
5852   -43834
5853   -92508
5854   105456
5855   -10746
5856    19045
5857    -2653
5858  -114760
5859    92336
5860    24525
5861   -18212
5862    24835
5863  -115306
5864    62834
5865    64811
5866   -50225
5867    35228
5868   -96799
5869    20758
5870   104520
5871   -64809
5872    21333
5873   -59476
5874   -20709
5875   125978
5876   -56089
5877    -7430
5878   -19929
5879   -51176
5880   131158
5881   -30925
5882   -47277
5883    15023
5884   -66610
5885   111159
5886    10262
5887   -85797
5888    32404
5889   -56571
5890    76836
5891    50874
5892  -109392
5893    30688
5894   -31000
5895    36172
5896    86654
5897  -116848
5898     8121
5899     9254
5900    -2961
5901   102812
5902   -98545
5903   -31078
5904    44919
5905   -23299
5906    97878
5907   -67506
5908   -71516
5909    72149
5910   -28740
5911    75099
5912   -23309
5913  -108664
5914    80607
5915    -8202
5916    36252
5917    16682
5918  -125438
5919    66072
5920    25175
5921      297
5922    43251
5923  -125823
5924    37424
5925    65983
5926   -32628
5927    51590
5928  -101679
5929    -7453
5930   103278
5931   -43459
5932    36150
5933   -64988
5934   -44837
5935   121001
5936   -36103
5937     7150
5938   -24058
5939   -77770
5940   123498
5941    -7244
5942   -34708
5943     9141
5944   -87385
5945   100579
5946    32271
5947   -68760
5948    25875
5949   -78378
5950    65787
5951    72952
5952   -91238
5953    23818
5954   -50618
5955    22384
5956   107532
5957   -93916
5958    -2358
5959   -11567
5960   -14158
5961   119831
5962   -74814
5963   -38568
5964    23948
5965   -35877
5966   114209
5967   -41196
5968   -80149
5969    51083
5970   -38444
5971    85249
5972     3438
5973  -113564
5974    56940
5975   -16313
5976    46947
5977    40953
5978  -127761
5979    42424
5980    16445
5981     8947
5982    66393
5983  -123655
5984    10465
5985    58340
5986   -22135
5987    71029
5988   -96814
5989   -33293
5990    90198
5991   -30597
5992    54553
5993   -59664
5994   -71365
5995   108379
5996   -21610
5997    23984
5998   -17409
5999  -101702
6000   105082
6001     9213
6002   -16914
6003    15673
6004  -108330
6005    79818
6006    48983
6007   -48835
6008    30388
6009   -96446
6010    43997
6011    88737
6012   -70691
6013    25560
6014   -64845
6015     -271
6016   118016
6017   -69147
6018    -1019
6019   -26562
6020   -34222
6021   127264
6022   -48635
6023   -37520
6024    10067
6025   -55445
6026   117096
6027   -12660
6028   -77936
6029    34690
6030   -52570
6031    86565
6032    29671
6033  -106174
6034    37453
6035   -31387
6036    49133
6037    65806
6038  -119832
6039    22597
6040     2686
6041     8884
6042    89736
6043  -110733
6044   -12763
6045    42441
6046   -18073
6047    90789
6048   -80969
6049   -52897
6050    71131
6051   -26723
6052    74283
6053   -43471
6054   -91425
6055    87311
6056   -15815
6057    41696
6058    -1404
6059  -116351
6060    80180
6061    15483
6062     1911
6063    28680
6064  -119540
6065    54491
6066    52691
6067   -29141
6068    42999
6069  -105747
6070    17460
6071    92067
6072   -49649
6073    34836
6074   -72704
6075   -25753
6076   116765
6077   -45271
6078     9149
6079   -32896
6080   -57195
6081   124198
6082   -25460
6083   -27501
6084     2679
6085   -75812
6086   111308
6087    12648
6088   -65393
6089    24045
6090   -71921
6091    78141
6092    52777
6093   -90893
6094    26723
6095   -50462
6096    40041
6097    89105
6098  -101314
6099     8746
6100   -15235
6101     -283
6102   109211
6103   -88268
6104   -25246
6105    22216
6106   -24086
6107   108176
6108   -60314
6109   -64023
6110    49742
6111   -33761
6112    89381
6113   -20761
6114  -100476
6115    64286
6116   -19300
6117    52930
6118    21132
6119  -121713
6120    54561
6121    10701
6122    16440
6123    49356
6124  -123430
6125    30202
6126    47840
6127   -16412
6128    62173
6129  -105511
6130    -9989
6131    85559
6132   -33255
6133    51903
6134   -70957
6135   -50997
6136   106549
6137   -28257
6138    26023
6139   -32265
6140   -82496
6141   111599
6142    -7408
6143   -10850
6144     3942
6145   -98740
6146    94199
6147    31160
6148   -46499
6149    23505
6150   -91587
6151    60850
6152    70188
6153   -69602
6154    25046
6155   -68048
6156    20470
6157   104259
6158   -78328
6159     6841
6160   -30964
6161   -17229
6162   120424
6163   -63766
6164   -27476
6165     4989
6166   -40353
6167   117093
6168   -34118
6169   -65451
6170    34136
6171   -48321
6172    94647
6173     7308
6174  -100570
6175    44104
6176   -31629
6177    56850
6178    44970
6179  -117263
6180    33281
6181    -1858
6182    20652
6183    73235
6184  -116606
6185     6091
6186    36827
6187   -12213
6188    82990
6189   -93887
6190   -34589
6191    68795
6192   -24949
6193    69875
6194   -59253
6195   -72043
6196    88404
6197   -20006
6198    44095
6199   -19209
6200  -102073
6201    90719
6202     5174
6203     6784
6204    14807
6205  -113043
6206    69386
6207    40562
6208   -26667
6209    33571
6210  -104109
6211    37414
6212    78073
6213   -50500
6214    33660
6215   -78370
6216    -3156
6217   108213
6218   -54859
6219    12351
6220   -40556
6221   -38397
6222   120874
6223   -38717
6224   -21125
6225    -5700
6226   -60878
6227   115337
6228    -8314
6229   -58464
6230    21735
6231   -64496
6232    89368
6233    33008
6234   -87872
6235    28605
6236   -47788
6237    53053
6238    68293
6239  -102515
6240    16734
6241   -18642
6242    15517
6243    94589
6244   -98427
6245   -11309
6246    19094
6247   -15026
6248    99501
6249   -72673
6250   -49111
6251    48617
6252   -26461
6253    87086
6254   -39597
6255   -85212
6256    66652
6257   -21161
6258    58552
6259      807
6260  -112055
6261    64564
6262     4601
6263    20955
6264    32053
6265  -119324
6266    44836
6267    39398
6268   -11926
6269    48220
6270  -108128
6271    11328
6272    75507
6273   -33509
6274    46145
6275   -79765
6276   -28801
6277   103049
6278   -34631
6279    24799
6280   -42929
6281   -62383
6282   112558
6283   -19145
6284    -6124
6285    -7824
6286   -83329
6287   102835
6288    13614
6289   -42339
6290    16488
6291   -84800
6292    75725
6293    52186
6294   -69740
6295    23153
6296   -66378
6297    38273
6298    86512
6299   -82447
6300    11966
6301   -35736
6302      416
6303   109477
6304   -74752
6305   -16893
6306      214
6307   -27540
6308   111285
6309   -49956
6310   -53378
6311    30564
6312   -37205
6313    96362
6314   -15006
6315   -88485
6316    47183
6317   -30659
6318    65816
6319    24393
6320  -110615
6321    42876
6322    -3980
6323    29007
6324    53832
6325  -115803
6326    20747
6327    28891
6328    -2577
6329    70714
6330  -102429
6331   -13254
6332    64980
6333   -22965
6334    65826
6335   -71948
6336   -52598
6337    88200
6338   -22250
6339    43192
6340   -35086
6341   -83446
6342    94815
6343    -6397
6344    11039
6345     1068
6346  -101820
6347    82373
6348    27137
6349   -23855
6350    23593
6351   -98573
6352    53324
6353    63583
6354   -49170
6355    28492
6356   -79554
6357    16836
6358    95532
6359   -60151
6360    14218
6361   -46194
6362   -19566
6363   114119
6364   -50472
6365   -14403
6366   -11491
6367   -44688
6368   114418
6369   -25230
6370   -49729
6371    17240
6372   -54418
6373    96295
6374    11317
6375   -82526
6376    30682
6377   -44307
6378    64207
6379    48580
6380  -101577
6381    24607
6382   -19611
6383    27167
6384    76692
6385  -103833
6386     2635
6387    14219
6388    -4010
6389    89169
6390   -86642
6391   -32431
6392    46516
6393   -21769
6394    82073
6395   -54537
6396   -68750
6397    67496
6398   -20121
6399    59058
6400   -18225
6401   -97893
6402    72623
6403    -1513
6404    25181
6405    15330
6406  -111518
6407    57593
6408    30725
6409    -8158
6410    36842
6411  -107162
6412    28858
6413    64555
6414   -32242
6415    39844
6416   -85011
6417    -7689
6418    94908
6419   -40097
6420    23758
6421   -51351
6422   -42410
6423   109691
6424   -28230
6425    -3575
6426   -17793
6427   -66262
6428   107326
6429    -2279
6430   -37643
6431     9232
6432   -73661
6433    85586
6434    33655
6435   -66378
6436    21984
6437   -61950
6438    52923
6439    68258
6440   -82720
6441    15860
6442   -37144
6443    17073
6444    94559
6445   -82641
6446    -7324
6447    -2698
6448   -13298
6449   103422
6450   -63493
6451   -40329
6452    27687
6453   -28948
6454    94341
6455   -32855
6456   -76147
6457    47494
6458   -26723
6459    68467
6460     3743
6461  -101330
6462    50569
6463    -5945
6464    35941
6465    35523
6466  -112571
6467    34268
6468    23862
6469     3643
6470    54810
6471  -105663
6472     4778
6473    57132
6474   -19250
6475    56682
6476   -82071
6477   -31496
6478    83823
6479   -25418
6480    40695
6481   -47992
6482   -65543
6483    95943
6484   -13958
6485    12989
6486   -13494
6487   -85773
6488    90913
6489    13496
6490   -19754
6491    12869
6492   -90301
6493    67980
6494    47975
6495   -47999
6496    23447
6497   -78553
6498    34266
6499    81672
6500   -63814
6501    15258
6502   -49823
6503    -1608
6504   103803
6505   -59793
6506    -9183
6507   -16319
6508   -29159
6509   110121
6510   -40687
6511   -40705
6512    12860
6513   -43870
6514    98769
6515    -8663
6516   -74071
6517    30557
6518   -39248
6519    71199
6520    28764
6521   -97200
6522    30778
6523   -19719
6524    38466
6525    58982
6526  -104821
6527    13983
6528    10945
6529     5559
6530    76298
6531   -94031
6532   -16539
6533    42670
6534   -14895
6535    74896
6536   -68134
6537   -51503
6538    66729
6539   -19708
6540    57942
6541   -34105
6542   -82250
6543    77062
6544    -6869
6545    28010
6546    -1082
6547  -100333
6548    68517
6549    20601
6550    -3495
6551    24001
6552  -101435
6553    45703
6554    54297
6555   -30524
6556    32078
6557   -86500
6558    11157
6559    85209
6560   -42977
6561    22784
6562   -57482
6563   -22925
6564   103762
6565   -38084
6566    -1020
6567   -26257
6568   -49868
6569   107557
6570   -16385
6571   -32811
6572     3897
6573   -61982
6574    92311
6575    15921
6576   -62511
6577    19559
6578   -57371
6579    64608
6580    50889
6581   -82810
6582    19374
6583   -36175
6584    30412
6585    79049
6586   -87566
6587     1137
6588    -4862
6589     -763
6590    93440
6591   -75050
6592   -28885
6593    24445
6594   -19466
6595    89194
6596   -47818
6597   -62723
6598    48044
6599   -23113
6600    69735
6601   -14201
6602   -90792
6603    55734
6604    -8702
6605    40488
6606    17557
6607  -105997
6608    45965
6609    18292
6610     8397
6611    40741
6612  -105380
6613    20555
6614    50772
6615   -16128
6616    47119
6617   -87408
6618   -13524
6619    77984
6620   -26376
6621    38030
6622   -58317
6623   -45968
6624    95276
6625   -21270
6626    14528
6627   -24348
6628   -71252
6629    95199
6630     1915
6631   -17406
6632     3512
6633   -80003
6634    78394
6635    32814
6636   -44826
6637    18112
6638   -73095
6639    50101
6640    66448
6641   -64766
6642    15857
6643   -50736
6644    15701
6645    91515
6646   -66382
6647    -3316
6648   -20328
6649   -13093
6650   102826
6651   -54043
6652   -31239
6653     8126
6654   -32518
6655    98530
6656   -25398
6657   -64905
6658    30187
6659   -32998
6660    76615
6661     8254
6662   -89813
6663    35735
6664   -19716
6665    46909
6666    39741
6667  -103754
6668    25850
6669     7429
6670    13883
6671    61633
6672   -98812
6673    -1097
6674    37788
6675    -9400
6676    66260
6677   -78333
6678   -32738
6679    63819
6680   -19754
6681    55229
6682   -48368
6683   -65174
6684    79339
6685   -12138
6686    29754
6687   -14479
6688   -88423
6689    76427
6690    10701
6691     -828
6692    11512
6693   -94283
6694    59322
6695    41023
6696   -28307
6697    24291
6698   -86606
6699    29497
6700    74179
6701   -46831
6702    21536
6703   -61329
6704    -4586
6705    96904
6706   -45838
6707     2144
6708   -31384
6709   -33166
6710   106329
6711   -30621
6712   -26121
6713    -1777
6714   -51095
6715    97718
6716    -1359
6717   -57703
6718    18556
6719   -49869
6720    74205
6721    31287
6722   -79970
6723    22844
6724   -35844
6725    42561
6726    62943
6727   -90789
6728    10801
6729    -8012
6730    10760
6731    80956
6732   -82975
6733   -15304
6734    22422
6735   -11542
6736    82943
6737   -62223
6738   -47332
6739    47912
6740   -20256
6741    70639
6742   -30464
6743   -78674
6744    60077
6745   -10506
6746    43128
6747     1133
6748   -97960
6749    55531
6750    11297
6751    13371
6752    26611
6753  -103381
6754    36828
6755    42447
6756   -14088
6757    39824
6758   -90430
6759     5365
6760    71681
6761   -28403
6762    33721
6763   -66519
6764   -26868
6765    92236
6766   -28276
6767    14983
6768   -34208
6769   -55392
6770    98739
6771   -11026
6772   -14216
6773    -3969
6774   -69442
6775    86749
6776    17220
6777   -43056
6778    13408
6779   -68153
6780    62864
6781    49473
6782   -64791
6783    17665
6784   -50806
6785    29591
6786    78816
6787   -72343
6788     3807
6789   -23135
6790      272
6791    94900
6792   -64053
6793   -22295
6794     6936
6795   -21272
6796    94970
6797   -42693
6798   -53880
6799    30920
6800   -27546
6801    79149
6802    -9577
6803   -83194
6804    41138
6805   -18350
6806    52653
6807    22123
6808   -99039
6809    35608
6810     3270
6811    21911
6812    47345
6813  -101060
6814    15279
6815    34014
6816    -5145
6817    57611
6818   -85468
6819   -16502
6820    61242
6821   -19125
6822    51107
6823   -59712
6824   -47764
6825    78925
6826   -17747
6827    31445
6828   -26607
6829   -74441
6830    83474
6831      279
6832     1786
6833      -34
6834   -85450
6835    70950
6836    29370
6837   -26384
6838    18516
6839   -82856
6840    45828
6841    60848
6842   -47640
6843    19840
6844   -63566
6845    13425
6846    87730
6847   -53130
6848     5015
6849   -36459
6850   -17182
6851   100881
6852   -44292
6853   -19881
6854    -5847
6855   -38726
6856    99366
6857   -18493
6858   -49387
6859    16420
6860   -43417
6861    80834
6862    13137
6863   -75580
6864    26433
6865   -33741
6866    52835
6867    45114
6868   -91227
6869    19729
6870   -10680
6871    20775
6872    68294
6873   -90802
6874    -1544
6875    19546
6876    -4222
6877    74830
6878   -74168
6879   -32380
6880    45707
6881   -17793
6882    68185
6883   -46678
6884   -63326
6885    64027
6886   -13836
6887    45304
6888   -13941
6889   -87583
6890    65154
6891     4593
6892    16725
6893    13157
6894   -98602
6895    50644
6896    31883
6897   -12073
6898    30655
6899   -92406
6900    23019
6901    63898
6902   -31292
6903    30895
6904   -70021
6905    -9792
6906    87616
6907   -35274
6908    16456
6909   -41199
6910   -39543
6911    98318
6912   -23765
6913    -9105
6914   -11094
6915   -59094
6916    92398
6917     1560
6918   -38927
6919     9949
6920   -60979
6921    73236
6922    33073
6923   -63973
6924    19373
6925   -50197
6926    43895
6927    63457
6928   -77791
6929    10703
6930   -25261
6931    12761
6932    84242
6933   -74718
6934   -11677
6935     3761
6936   -11554
6937    90864
6938   -56333
6939   -40749
6940    30739
6941   -24549
6942    79842
6943   -27263
6944   -72637
6945    45212
6946   -18706
6947    57147
6948     4608
6949   -93413
6950    45509
6951    -1184
6952    27150
6953    33694
6954  -101160
6955    29217
6956    27506
6957    -1444
6958    47436
6959   -91472
6960      921
6961    56851
6962   -19604
6963    47273
6964   -69590
6965   -30852
6966    79319
6967   -22871
6968    31140
6969   -37655
6970   -60304
6971    87916
6972    -9658
6973     4442
6974    -8623
6975   -76935
6976    81102
6977    14578
6978   -24213
6979    11709
6980   -79418
6981    59972
6982    47177
6983   -48652
6984    19082
6985   -64875
6986    29493
6987    76194
6988   -60450
6989     9691
6990   -39379
6991    -2369
6992    94605
6993   -55256
6994   -11816
6995   -10275
6996   -25487
6997    98685
6998   -35169
6999   -42014
7000    16106
7001   -37572
7002    85450
7003    -5551
7004   -69879
7005    28908
7006   -32130
7007    60204
7008    27046
7009   -89358
7010    29385
7011   -13350
7012    30605
7013    53661
7014   -94953
7015    11081
7016    15368
7017     2211
7018    66522
7019   -83640
7020   -16248
7021    43989
7022   -15039
7023    64746
7024   -60372
7025   -48476
7026    64932
7027   -18165
7028    46843
7029   -28005
7030   -75925
7031    72236
7032    -3056
7033    19654
7034      632
7035   -91547
7036    64151
7037    22741
7038    -9393
7039    21339
7040   -90567
7041    39996
7042    53399
7043   -31022
7044    27795
7045   -75152
7046     9600
7047    79190
7048   -42102
7049    18929
7050   -48167
7051   -22815
7052    97123
7053   -36533
7054    -5265
7055   -17976
7056   -45629
7057    96852
7058   -14163
7059   -34121
7060     7760
7061   -55336
7062    82858
7063    15532
7064   -60977
7065    21223
7066   -48716
7067    56239
7068    47801
7069   -79689
7070    18046
7071   -27245
7072    24754
7073    71938
7074   -82117
7075     -793
7076      851
7077    -1981
7078    84282
7079   -70053
7080   -28253
7081    29099
7082   -18884
7083    78655
7084   -43449
7085   -59703
7086    49016
7087   -19484
7088    60040
7089   -10861
7090   -85050
7091    54356
7092    -5509
7093    32138
7094    17999
7095   -99431
7096    43662
7097    18713
7098     2118
7099    38431
7100   -94991
7101    19357
7102    50215
7103   -19438
7104    43173
7105   -76784
7106   -12855
7107    75747
7108   -28330
7109    32054
7110   -48328
7111   -43936
7112    89596
7113   -20430
7114     7542
7115   -17793
7116   -65059
7117    87902
7118      988
7119   -20754
7120     6673
7121   -73349
7122    72545
7123    31019
7124   -48658
7125    18911
7126   -63688
7127    44284
7128    63258
7129   -63822
7130    14778
7131   -41829
7132    12819
7133    86494
7134   -63939
7135    -4024
7136   -13936
7137   -14786
7138    94944
7139   -49915
7140   -32245
7141    14970
7142   -30327
7143    87207
7144   -22570
7145   -62076
7146    32723
7147   -30738
7148    66867
7149     9266
7150   -86031
7151    37047
7152   -14944
7153    37536
7154    38267
7155   -96368
7156    24794
7157    10417
7158     8228
7159    56981
7160   -90684
7161     -169
7162    40143
7163   -13913
7164    60348
7165   -70855
7166   -31953
7167    64609
7168   -20487
7169    47284
7170   -41303
7171   -62229
7172    78182
7173   -11747
7174    22804
7175   -11438
7176   -82031
7177    74205
7178    10550
7179    -5894
7180    14317
7181   -87824
7182    55343
7183    41207
7184   -32554
7185    23867
7186   -77745
7187    26246
7188    69972
7189   -46644
7190    19751
7191   -53529
7192    -5628
7193    91747
7194   -46065
7195      573
7196   -23229
7197   -33536
7198    98377
7199   -30065
7200   -27381
7201     4259
7202   -46935
7203    89458
7204    -2071
7205   -56273
7206    22670
7207   -46272
7208    66049
7209    29398
7210   -79591
7211    24949
7212   -29337
7213    35869
7214    59235
7215   -87688
7216    10946
7217    -3126
7218     6947
7219    74334
7220   -80597
7221   -13930
7222    26593
7223   -14878
7224    76849
7225   -58237
7226   -46307
7227    50272
7228   -20435
7229    62352
7230   -27782
7231   -74645
7232    60981
7233   -11402
7234    36282
7235     3279
7236   -93078
7237    56040
7238    12340
7239     6648
7240    27108
7241   -95570
7242    35317
7243    41216
7244   -17798
7245    38263
7246   -82559
7247     5608
7248    69451
7249   -33824
7250    31957
7251   -57475
7252   -27371
7253    88811
7254   -30955
7255    11251
7256   -26441
7257   -53124
7258    94233
7259   -13258
7260   -16196
7261      969
7262   -65486
7263    82902
7264    15719
7265   -46104
7266    18152
7267   -62267
7268    57685
7269    47671
7270   -66489
7271    18516
7272   -44602
7273    25980
7274    75200
7275   -73381
7276     4013
7277   -16743
7278    -3114
7279    89380
7280   -63413
7281   -21263
7282    13218
7283   -22915
7284    88260
7285   -39245
7286   -52791
7287    34678
7288   -28701
7289    71082
7290    -8111
7291   -79973
7292    44440
7293   -17893
7294    44658
7295    22715
7296   -95616
7297    37069
7298     5915
7299    14192
7300    45787
7301   -95030
7302    15994
7303    34760
7304   -11323
7305    54665
7306   -81071
7307   -14266
7308    62722
7309   -23726
7310    46805
7311   -53174
7312   -46041
7313    79169
7314   -18952
7315    25380
7316   -22651
7317   -72013
7318    82361
7319    -1545
7320    -3088
7321     5160
7322   -81501
7323    68447
7324    28731
7325   -31410
7326    20539
7327   -76147
7328    42511
7329    58738
7330   -50050
7331    20842
7332   -56777
7333    10101
7334    84192
7335   -55988
7336     6116
7337   -27605
7338   -19496
7339    95888
7340   -43508
7341   -20290
7342      657
7343   -38108
7344    92133
7345   -18739
7346   -49212
7347    23221
7348   -42201
7349    73316
7350    12631
7351   -74925
7352    30366
7353   -30097
7354    45210
7355    43099
7356   -88794
7357    21974
7358    -6246
7359    15368
7360    65257
7361   -87913
7362     -279
7363    23927
7364    -9501
7365    70810
7366   -70612
7367   -31296
7368    49831
7369   -19889
7370    61252
7371   -43031
7372   -61439
7373    64920
7374   -15723
7375    40078
7376   -10330
7377   -84549
7378    65878
7379     2244
7380    10577
7381    16353
7382   -92746
7383    49844
7384    31736
7385   -17264
7386    31299
7387   -85266
7388    23231
7389    61581
7390   -35282
7391    31174
7392   -64116
7393    -9498
7394    85226
7395   -38911
7396    14681
7397   -33831
7398   -38327
7399    94803
7400   -26694
7401   -11780
7402    -5607
7403   -56561
7404    89925
7405     -572
7406   -41236
7407    16276
7408   -58384
7409    68972
7410    31413
7411   -66005
7412    22120
7413   -44561
7414    39895
7415    60701
7416   -77982
7417    13200
7418   -20176
7419     9126
7420    81201
7421   -74525
7422    -9791
7423     9717
7424   -15969
7425    84676
7426   -54062
7427   -40444
7428    34784
7429   -25896
7430    74580
7431   -25081
7432   -69076
7433    49000
7434   -20299
7435    49189
7436     7920
7437   -90489
7438    47718
7439     -507
7440    19310
7441    33593
7442   -96610
7443    30748
7444    27843
7445    -7815
7446    46878
7447   -85838
7448     2967
7449    57449
7450   -24973
7451    44394
7452   -62339
7453   -30660
7454    79458
7455   -26099
7456    27693
7457   -32869
7458   -56798
7459    86587
7460   -12139
7461     -560
7462    -3246
7463   -74401
7464    79253
7465    14315
7466   -28777
7467    15826
7468   -73724
7469    55630
7470    45808
7471   -51945
7472    21428
7473   -59499
7474    26217
7475    73707
7476   -60813
7477    11596
7478   -32064
7479    -5713
7480    91513
7481   -55360
7482   -12172
7483    -2761
7484   -28083
7485    92247
7486   -35238
7487   -41761
7488    21406
7489   -37179
7490    79266
7491    -5223
7492   -69238
7493    35228
7494   -30087
7495    52664
7496    27418
7497   -88213
7498    31470
7499    -9341
7500    24181
7501    51406
7502   -91027
7503    13202
7504    18984
7505    -3430
7506    64458
7507   -79931
7508   -15357
7509    47019
7510   -18639
7511    59166
7512   -55161
7513   -47386
7514    66663
7515   -19036
7516    41842
7517   -24877
7518   -72978
7519    72330
7520    -4394
7521    13039
7522     5045
7523   -86652
7524    61478
7525    21030
7526   -14841
7527    23505
7528   -84139
7529    38779
7530    51884
7531   -37038
7532    28847
7533   -67725
7534     7133
7535    77838
7536   -44997
7537    16230
7538   -40421
7539   -23216
7540    92047
7541   -37450
7542    -6838
7543   -11165
7544   -44183
7545    92284
7546   -16121
7547   -35472
7548    13454
7549   -52154
7550    76156
7551    14676
7552   -61313
7553    23449
7554   -43160
7555    50208
7556    45483
7557   -79053
7558    19459
7559   -23070
7560    20094
7561    68867
7562   -80498
7563      211
7564     6146
7565    -7045
7566    79129
7567   -66173
7568   -27794
7569    32926
7570   -21227
7571    73244
7572   -40169
7573   -57574
7574    51419
7575   -21854
7576    52799
7577    -8691
7578   -82530
7579    55112
7580    -5191
7581    23791
7582    19347
7583   -93088
7584    42920
7585    20808
7586    -4202
7587    36861
7588   -88448
7589    18941
7590    50201
7591   -24763
7592    41221
7593   -69715
7594   -13001
7595    74375
7596   -30919
7597    26290
7598   -40951
7599   -42029
7600    87307
7601   -22121
7602     4013
7603   -12749
7604   -62409
7605    85648
7606        6
7607   -25119
7608    11287
7609   -67801
7610    67394
7611    30331
7612   -49415
7613    20295
7614   -58481
7615    40082
7616    60439
7617   -65725
7618    15436
7619   -35558
7620     8398
7621    81926
7622   -64174
7623    -4135
7624    -6480
7625   -16873
7626    88828
7627   -48312
7628   -31375
7629    20008
7630   -30619
7631    80055
7632   -20934
7633   -61349
7634    37225
7635   -29038
7636    58726
7637    10984
7638   -83150
7639    38704
7640   -12220
7641    29155
7642    37430
7643   -90735
7644    25540
7645    14067
7646     2534
7647    53462
7648   -85478
7649     -582
7650    43370
7651   -16862
7652    55305
7653   -64877
7654   -31154
7655    64643
7656   -21577
7657    40403
7658   -36233
7659   -59127
7660    76162
7661   -12123
7662    16452
7663    -6771
7664   -77509
7665    70647
7666    11303
7667   -13922
7668    15799
7669   -79676
7670    50530
7671    40195
7672   -35865
7673    24392
7674   -67648
7675    23337
7676    68574
7677   -48967
7678    18037
7679   -43867
7680    -7608
7681    85882
7682   -45184
7683    -2332
7684   -15679
7685   -31995
7686    91409
7687   -29511
7688   -29375
7689     9789
7690   -44449
7691    81199
7692    -1003
7693   -57530
7694    24544
7695   -39921
7696    58400
7697    29459
7698   -76671
7699    24167
7700   -22725
7701    29778
7702    55139
7703   -83866
7704    11271
7705     2670
7706     2064
7707    69341
7708   -75079
7709   -15831
7710    30378
7711   -15953
7712    68258
7713   -53251
7714   -44104
7715    50617
7716   -19683
7717    54081
7718   -22930
7719   -70578
7720    60527
7721    -9437
7722    28207
7723     5567
7724   -85954
7725    52260
7726    13057
7727      560
7728    26579
7729   -87234
7730    33337
7731    41098
7732   -22641
7733    33986
7734   -72855
7735     3774
7736    68121
7737   -33792
7738    26617
7739   -47977
7740   -25800
7741    84261
7742   -29032
7743     6078
7744   -20002
7745   -49543
7746    87503
7747   -11207
7748   -20180
7749     4789
7750   -59523
7751    74611
7752    16959
7753   -47622
7754    18211
7755   -55683
7756    50867
7757    45167
7758   -64518
7759    17979
7760   -36627
7761    21111
7762    70058
7763   -69430
7764     3629
7765   -10354
7766    -6010
7767    80912
7768   -57553
7769   -22095
7770    17086
7771   -23431
7772    78190
7773   -35705
7774   -49949
7775    36939
7776   -26075
7777    61010
7778    -6227
7779   -76248
7780    43665
7781   -14190
7782    35226
7783    22406
7784   -87581
7785    34874
7786     8995
7787     7945
7788    41616
7789   -86576
7790    14994
7791    36878
7792   -13890
7793    47715
7794   -71183
7795   -16148
7796    61774
7797   -23174
7798    38514
7799   -45234
7800   -43298
7801    75578
7802   -16977
7803    17776
7804   -17122
7805   -65801
7806    76885
7807     1007
7808    -8658
7809     6939
7810   -72644
7811    61617
7812    27769
7813   -33813
7814    19813
7815   -66762
7816    36951
7817    55279
7818   -49947
7819    17738
7820   -45880
7821     5921
7822    77179
7823   -52696
7824     2549
7825   -20023
7826   -18839
7827    87154
7828   -39647
7829   -22778
7830     6608
7831   -34501
7832    82243
7833   -16214
7834   -50484
7835    23632
7836   -35538
7837    62801
7838    13879
7839   -72683
7840    28820
7841   -22597
7842    37561
7843    40113
7844   -83483
7845    18174
7846      398
7847    10336
7848    58823
7849   -79977
7850    -2263
7851    26912
7852    -9913
7853    61592
7854   -61345
7855   -30808
7856    49670
7857   -19228
7858    52354
7859   -35384
7860   -57596
7861    61304
7862   -12126
7863    28871
7864    -6806
7865   -77153
7866    59234
7867     6055
7868     2903
7869    15002
7870   -81056
7871    43914
7872    32640
7873   -21516
7874    27937
7875   -73978
7876    19222
7877    59469
7878   -34505
7879    24377
7880   -51447
7881   -10426
7882    79073
7883   -35354
7884     7992
7885   -26706
7886   -34517
7887    85913
7888   -21801
7889   -17051
7890     -903
7891   -49490
7892    79314
7893     2453
7894   -42580
7895    15726
7896   -49261
7897    59744
7898    31057
7899   -63523
7900    19101
7901   -35420
7902    32862
7903    56170
7904   -71069
7905     8747
7906   -11275
7907     5119
7908    70449
7909   -65964
7910   -12004
7911    14447
7912   -13802
7913    72878
7914   -47661
7915   -39942
7916    35724
7917   -21387
7918    60723
7919   -20080
7920   -64237
7921    46154
7922   -13345
7923    37687
7924     7890
7925   -82360
7926    43409
7927     4580
7928    12004
7929    29319
7930   -84741
7931    25849
7932    31365
7933   -10909
7934    39860
7935   -74567
7936     -177
7937    56194
7938   -23867
7939    34320
7940   -53489
7941   -29668
7942    74338
7943   -23640
7944    18492
7945   -26542
7946   -51841
7947    77834
7948    -7127
7949    -6590
7950    -1589
7951   -64632
7952    69425
7953    15506
7954   -30499
7955    14548
7956   -61921
7957    47811
7958    43492
7959   -51295
7960    17201
7961   -47369
7962    21026
7963    66730
7964   -56244
7965     5232
7966   -22098
7967    -6427
7968    79933
7969   -49539
7970   -15272
7971     1972
7972   -23513
7973    79276
7974   -28803
7975   -42541
7976    23116
7977   -30783
7978    66361
7979    -2289
7980   -65102
7981    30247
7982   -20831
7983    42929
7984    25988
7985   -80784
7986    26984
7987    -2765
7988    17784
7989    45737
7990   -80873
7991     7916
7992    23235
7993    -6000
7994    54356
7995   -69150
7996   -16809
7997    45987
7998   -16429
7999    47546
8000   -45783
8001   -45103
8002    62153
8003   -15179
8004    30260
8005   -19075
8006   -63610
8007    64759
8008      529
8009     5469
8010     6213
8011   -74860
8012    54572
8013    22639
8014   -18204
8015    19240
8016   -70080
8017    30974
8018    50157
8019   -36958
8020    21160
8021   -54517
8022     4420
8023    70794
8024   -39931
8025     8913
8026   -30086
8027   -21729
8028    84124
8029   -31648
8030   -12274
8031    -6165
8032   -37653
8033    79604
8034    -9499
8035   -39227
8036    13483
8037   -42715
8038    64845
8039    16414
8040   -59636
8041    19970
8042   -32478
8043    40788
8044    42829
8045   -72190
8046    14892
8047   -13617
8048    15241
8049    60272
8050   -69729
8051    -4371
8052    13512
8053    -7402
8054    67045
8055   -57380
8056   -27928
8057    33477
8058   -16483
8059    58353
8060   -32109
8061   -54915
8062    48564
8063   -15018
8064    39715
8065    -6076
8066   -72747
8067    48063
8068     1536
8069    15382
8070    18172
8071   -81638
8072    37004
8073    24276
8074    -6758
8075    30176
8076   -74347
8077    12881
8078    50928
8079   -23358
8080    31663
8081   -57981
8082   -12646
8083    67742
8084   -25640
8085    16916
8086   -32823
8087   -38715
8088    78862
8089   -15715
8090    -3069
8091    -8941
8092   -52291
8093    72284
8094     5692
8095   -28381
8096     9694
8097   -57367
8098    56996
8099    30319
8100   -47805
8101    15119
8102   -44332
8103    31211
8104    56276
8105   -59930
8106     9647
8107   -24834
8108     7308
8109    70377
8110   -55975
8111    -9211
8112     1280
8113   -15523
8114    76658
8115   -41396
8116   -32220
8117    20376
8118   -22147
8119    64790
8120   -12539
8121   -63445
$$ Imaginary data points
##PAGE= N=2
##DATA TABLE= (X++(I..I)), XYDATA
0   301623
1 -1302555
2      545
3  1022185
4  -410897
5  -624926
6   405614
7   855994
8  -825133
9  -549405
10   988282
11  -138957
12  -575652
13   146888
14    25505
15    24049
16  -354339
17   279696
18   318174
19  -844919
20   104843
21   624736
22  -289674
23  -169142
24    51731
25   398537
26   -27454
27  -145230
28   572088
29  -564122
30  -422574
31  1131983
32   -32937
33  -862800
34   -30150
35   658344
36    91307
37  -920170
38   259995
39   469779
40  -876561
41   193725
42   618116
43  -350461
44  -397750
45   104860
46   763128
47  -241536
48  -781410
49   691412
50   304211
51  -375961
52    89947
53   170514
54    49081
55  -568782
56   140503
57   774915
58  -740015
59  -293899
60   619036
61  -180475
62   -92986
63    62164
64   -50557
65  -257420
66  -102706
67   819700
68  -239466
69  -715268
70   665249
71   226710
72  -209499
73   -45811
74  -144119
75   245727
76  -118151
77   133925
78   292255
79  -748178
80   -63413
81   509806
82   -97420
83  -308340
84  -372557
85   490778
86   247203
87  -581416
88   434348
89   105998
90  -500097
91   342056
92   299593
93      983
94  -352751
95    39456
96   642621
97  -407843
98  -162370
99   341390
100  -504029
101    60086
102   331929
103  -124912
104  -210554
105  -327854
106   419993
107   140456
108  -468754
109   200750
110  -135053
111     -977
112   462464
113  -151647
114   -44486
115  -188618
116    63115
117   599772
118  -413736
119  -290282
120   312757
121    18078
122   139987
123  -200564
124   -80088
125     3222
126  -320191
127   545561
128    32568
129  -676375
130   323486
131   203486
132   -39790
133   -43133
134  -205071
135   236110
136  -130631
137    97432
138   436915
139  -477226
140   -73125
141   254944
142   -40743
143   120455
144  -381359
145    -1988
146   260389
147  -224540
148   322237
149  -144252
150  -468043
151   319820
152   144708
153    85562
154  -241100
155  -219528
156   546302
157  -101416
158   -70484
159   215168
160  -473782
161   138623
162   343875
163   -57593
164  -125119
165  -389048
166   389436
167   227738
168  -506001
169   163386
170  -118515
171  -134064
172   372948
173   -87669
174     9097
175  -210818
176   -61550
177   543997
178  -253599
179  -177448
180   154685
181  -110805
182   325355
183   -57566
184  -124136
185    60820
186  -372637
187   404070
188   219639
189  -530662
190    88323
191    43378
192    99796
193    88216
194  -294577
195    76674
196  -205031
197   128024
198   535642
199  -501690
200  -155902
201   317604
202    10090
203   163235
204  -300268
205   -54912
206   214061
207  -163489
208   371671
209   -94827
210  -468296
211   251844
212    90063
213   107754
214  -183357
215  -323522
216   419967
217   -67890
218   -58526
219   237554
220  -428231
221    41449
222   246167
223    37588
224    78016
225  -418245
226   193283
227   336563
228  -294923
229   146147
230  -180174
231  -200267
232   340774
233    -2429
234    65691
235  -290716
236  -188602
237   557323
238  -168638
239  -186662
240    92835
241  -235102
242   303025
243    95027
244  -100321
245     2913
246  -370696
247   388638
248   283068
249  -444893
250    47701
251    -6169
252   150179
253   148875
254  -291122
255   114757
256  -239502
257   -42356
258   568792
259  -350152
260  -242514
261   187540
262    17636
263   226256
264  -246299
265   -85229
266   135046
267  -207749
268   420962
269    30198
270  -436063
271   162645
272    33946
273   207248
274   -52621
275  -404520
276   290719
277   -25258
278     2109
279   271917
280  -433595
281   -70203
282   177358
283    89140
284   139953
285  -465862
286    80752
287   359452
288  -204099
289   176357
290  -148119
291  -223252
292   264677
293    20365
294   200030
295  -237813
296  -318493
297   528134
298   -43170
299  -184540
300    60097
301  -257469
302   200201
303    89138
304    -9074
305    18146
306  -460176
307   290142
308   315923
309  -346011
310    47027
311  -122932
312   100761
313   285452
314  -210810
315   100094
316  -202884
317  -106543
318   530834
319  -190629
320  -203582
321    41445
322   -24769
323   328843
324  -207621
325  -143583
326    98098
327  -284711
328   374741
329   128659
330  -403075
331    61412
332   -41638
333   263498
334    64907
335  -432173
336   206878
337   -13791
338    20402
339   337143
340  -330894
341   -95304
342    71166
343    97260
344   267870
345  -455842
346   -42405
347   317664
348  -173258
349   226988
350  -127945
351  -296941
352   203588
353      652
354   238769
355  -147377
356  -385110
357   412089
358    35699
359   -68939
360    52174
361  -312610
362   179688
363    86065
364    35417
365   130418
366  -490890
367   156354
368   360352
369  -253729
370    36099
371  -187441
372     6800
373   297528
374  -133965
375   111837
376  -222374
377  -192333
378   482917
379   -86408
380  -130173
381   -38050
382  -127183
383   398598
384   -78575
385  -156829
386    82836
387  -313617
388   305056
389   214973
390  -316305
391     4791
392  -117367
393   250015
394   164167
395  -388105
396   115015
397   -75480
398     8070
399   380049
400  -268160
401  -111138
402     3223
403    44718
404   353042
405  -367396
406  -135675
407   253341
408  -153140
409   268015
410   -41370
411  -317070
412   107534
413   -19368
414   286664
415   -72033
416  -410032
417   305999
418    27458
419    34416
420   124502
421  -382656
422   106191
423   103178
424    48474
425   205987
426  -454233
427    25706
428   333659
429  -136383
430    78149
431  -240393
432   -75289
433   273178
434   -81239
435   174796
436  -227064
437  -283218
438   449101
439   -32492
440   -84699
441   -36403
442  -217757
443   353559
444    24652
445   -97260
446    68583
447  -351929
448   242220
449   259320
450  -222378
451    -7486
452  -191227
453   215710
454   227205
455  -322310
456    95163
457  -149897
458   -65609
459   429584
460  -183239
461  -139730
462   -46915
463       40
464   379764
465  -253843
466  -160751
467   147719
468  -163058
469   323471
470    38759
471  -304740
472    44034
473   -66377
474   315232
475    13617
476  -424057
477   215147
478     3355
479    57726
480   200366
481  -363118
482     8042
483    52910
484    64401
485   274230
486  -412451
487   -64855
488   289278
489   -59467
490   136102
491  -236011
492  -107997
493   218974
494   -93559
495   280138
496  -153026
497  -403482
498   394893
499    53297
500   -71146
501   -40349
502  -241129
503   262200
504    27147
505     3340
506    95213
507  -434526
508   183839
509   285163
510  -170658
511    30001
512  -256001
513   136230
514   300155
515  -246569
516    93122
517  -165801
518  -138500
519   413245
520   -71796
521   -90782
522  -134997
523   -68304
524   446100
525  -188936
526  -189112
527   123651
528  -211984
529   280415
530   116488
531  -231792
532   -10803
533  -167014
534   333103
535   127409
536  -441444
537   140750
538     -529
539    44309
540   249430
541  -286261
542   -36937
543   -23105
544    56379
545   342595
546  -357513
547  -126884
548   219665
549   -36592
550   220669
551  -215079
552  -181094
553   204044
554  -114344
555   280508
556   -22016
557  -438230
558   239233
559   124775
560    39850
561   -76017
562  -294843
563   250188
564     5031
565    21254
566   206912
567  -462531
568    41574
569   322233
570   -86681
571    35943
572  -287342
573    50672
574   313843
575  -157774
576   101828
577  -185594
578  -182084
579   374036
580   -35581
581   -10226
582  -134658
583  -190071
584   447097
585   -58622
586  -190139
587    72033
588  -231760
589   242986
590   136495
591  -159359
592     8194
593  -269737
594   271340
595   251299
596  -385307
597    47993
598   -39890
599    44204
600   280840
601  -208584
602   -27323
603  -113141
604     4136
605   433619
606  -287611
607  -189120
608   159608
609   -62178
610   280330
611  -116190
612  -249018
613   113616
614   -92325
615   290376
616    23801
617  -394882
618   143643
619    51920
620   151679
621    26054
622  -386826
623   183288
624    46340
625      674
626   265533
627  -371543
628   -76790
629   241024
630     9653
631   102039
632  -313397
633   -26084
634   275269
635  -123166
636   178167
637  -151435
638  -280934
639   301611
640    20894
641    58637
642  -113548
643  -282864
644   372639
645    38523
646  -100726
647    58736
648  -307030
649   178910
650   193881
651   -74303
652    18335
653  -338827
654   189417
655   315958
656  -280557
657    16806
658  -133963
659      -77
660   323218
661  -148892
662    -6993
663  -154553
664   -96392
665   468292
666  -161495
667  -212263
668    81308
669   -84223
670   295649
671   -36230
672  -189864
673    52379
674  -190138
675   307198
676   123733
677  -367871
678    86815
679   -39965
680   148958
681   160753
682  -361243
683    69047
684    -2973
685     5203
686   323358
687  -288115
688  -131051
689   120708
690    45736
691   242556
692  -307826
693  -123597
694   247438
695  -108492
696   241230
697   -75660
698  -350944
699   204338
700    46167
701   130721
702   -82555
703  -354747
704   291345
705    69768
706   -37426
707    92166
708  -335494
709   105550
710   180070
711   -12148
712   100919
713  -363085
714    84119
715   333511
716  -192900
717    54502
718  -161406
719   -96915
720   301809
721   -82165
722    46174
723  -150874
724  -208877
725   406677
726   -42976
727  -143545
728    10218
729  -170618
730   303605
731    46652
732  -141376
733    56389
734  -272056
735   251288
736   235083
737  -311944
738    16620
739   -93944
740   130158
741   229151
742  -306068
743    13535
744   -62447
745   -16987
746   358906
747  -231156
748  -140354
749    59353
750     5134
751   319365
752  -236073
753  -175444
754   216727
755  -124024
756   244507
757    26776
758  -331355
759   108353
760     5381
761   179527
762   -10348
763  -372748
764   198250
765    21473
766     9344
767   179854
768  -353338
769    15570
770   150530
771    10574
772   188710
773  -334344
774   -32799
775   307215
776   -92868
777   109278
778  -180699
779  -156880
780   277124
781   -43946
782   104086
783  -134103
784  -293586
785   362973
786    32770
787  -107778
788   -24089
789  -227806
790   276035
791    75877
792  -111981
793    86480
794  -312311
795   163654
796   296631
797  -232314
798   -15981
799  -123000
800   107438
801   243906
802  -228493
803    46987
804  -121603
805   -90571
806   403993
807  -148750
808  -149281
809    15408
810   -65083
811   337051
812  -116166
813  -209023
814   109109
815  -141411
816   252952
817    79759
818  -290168
819    41799
820   -72962
821   233941
822   102827
823  -406894
824   126432
825    45201
826    24042
827   226698
828  -301963
829   -42612
830    98433
831    40035
832   245861
833  -334012
834  -105802
835   275666
836   -67871
837   146928
838  -163328
839  -205679
840   224045
841   -42516
842   159453
843   -84417
844  -346549
845   300531
846    60274
847   -34914
848    16292
849  -289051
850   213844
851   113357
852   -60182
853   122034
854  -333687
855    66288
856   290684
857  -118265
858    11645
859  -236369
860    53395
861   309075
862  -194536
863    65587
864  -124550
865  -190489
866   398089
867   -36400
868  -140209
869   -51191
870  -105200
871   346858
872   -52433
873  -178489
874    60968
875  -200722
876   268806
877   130081
878  -276192
879    50765
880  -121337
881   185653
882   209828
883  -350213
884    36346
885    12036
886    41802
887   255592
888  -251976
889   -41936
890    21450
891   -18867
892   334347
893  -259610
894  -204730
895   200475
896   -53238
897   185359
898  -109846
899  -229610
900   148055
901   -72990
902   234381
903    12852
904  -406653
905   221765
906   103339
907    19559
908    69660
909  -304254
910   119467
911   109383
912    11814
913   158816
914  -371040
915    10997
916   268338
917  -105298
918    86935
919  -254485
920   -81818
921   324068
922  -118010
923    53758
924  -104474
925  -209878
926   324521
927     8657
928   -29709
929   -64472
930  -202676
931   366201
932    18833
933  -158185
934    89600
935  -257115
936   183204
937   200850
938  -203650
939    11152
940  -197416
941   141171
942   257576
943  -286825
944    12064
945   -76224
946    -7662
947   324252
948  -188695
949   -65106
950   -18188
951   -59514
952   377409
953  -156250
954  -213010
955   128152
956   -66911
957   253000
958   -40084
959  -251768
960   112642
961  -104945
962   215876
963    98553
964  -393219
965   105869
966    69356
967    68858
968   107573
969  -313981
970    73127
971    60397
972     4347
973   253690
974  -334448
975   -85967
976   258816
977   -52361
978   129818
979  -203464
980  -143992
981   257402
982   -57171
983   121585
984  -105755
985  -266782
986   274567
987    12906
988    30251
989   -29519
990  -313473
991   289689
992   103582
993  -119846
994    82027
995  -272172
996   111849
997   212669
998  -100544
999    37705
1000  -272185
1001    97514
1002   317773
1003  -233767
1004    20254
1005  -101158
1006   -80724
1007   329435
1008  -106921
1009   -49699
1010   -74720
1011  -121176
1012   391820
1013   -91360
1014  -199127
1015    85564
1016  -134380
1017   258780
1018    50701
1019  -228574
1020    60873
1021  -144857
1022   217223
1023   157562
1024  -345297
1025    57915
1026   -19277
1027    89119
1028   208038
1029  -322929
1030    10141
1031    45002
1032   -22608
1033   297157
1034  -249656
1035  -148314
1036   167500
1037    -7219
1038   215689
1039  -195204
1040  -184291
1041   221362
1042   -76933
1043   184223
1044   -28161
1045  -330579
1046   198812
1047    35752
1048    77572
1049    12389
1050  -356996
1051   201595
1052   118857
1053   -60124
1054   112107
1055  -297965
1056    47751
1057   202879
1058   -48248
1059   102203
1060  -298906
1061     7425
1062   341441
1063  -162524
1064    44280
1065  -113096
1066  -149616
1067   309517
1068   -53049
1069   -12983
1070   -82281
1071  -206698
1072   361014
1073    -5500
1074  -164310
1075    40329
1076  -195663
1077   249030
1078   109310
1079  -189957
1080    57598
1081  -208048
1082   179235
1083   245120
1084  -292407
1085    19972
1086   -72976
1087    64361
1088   277241
1089  -267645
1090   -26798
1091    -1663
1092   -59199
1093   329450
1094  -177637
1095  -163618
1096    81579
1097   -43609
1098   293998
1099  -140151
1100  -234012
1101   185906
1102  -102782
1103   201352
1104    64268
1105  -338927
1106   117544
1107    25257
1108   121674
1109    70579
1110  -365645
1111   131425
1112    87959
1113   -17661
1114   176370
1115  -314195
1116   -13329
1117   185860
1118   -40115
1119   166524
1120  -275401
1121   -95947
1122   310748
1123   -88916
1124    88875
1125  -113788
1126  -203268
1127   279358
1128   -14347
1129    45347
1130   -58526
1131  -281813
1132   308558
1133    64406
1134  -107788
1135    26544
1136  -264874
1137   205674
1138   152789
1139  -156385
1140    72526
1141  -247090
1142    93227
1143   291501
1144  -206790
1145      470
1146  -126215
1147    22456
1148   315808
1149  -193276
1150   -20152
1151   -41076
1152  -110343
1153   355632
1154  -100176
1155  -164105
1156    32402
1157  -101776
1158   312309
1159   -51182
1160  -253144
1161   120626
1162  -129914
1163   194084
1164   125701
1165  -309464
1166    52472
1167   -23106
1168   152951
1169   146982
1170  -352901
1171    78239
1172    53066
1173    -3519
1174   258996
1175  -282907
1176   -82625
1177   152294
1178   -23881
1179   218133
1180  -232704
1181  -168580
1182   233716
1183   -53844
1184   155559
1185  -110734
1186  -259861
1187   235560
1188   -17966
1189    96677
1190    -4790
1191  -343076
1192   235761
1193   103787
1194   -40551
1195    55854
1196  -300564
1197   146961
1198   166938
1199   -93937
1200   113770
1201  -282050
1202    17898
1203   303286
1204  -134444
1205    25071
1206  -170587
1207   -45567
1208   319462
1209  -133698
1210    12860
1211   -74648
1212  -191164
1213   359273
1214   -27156
1215  -148774
1216     7134
1217  -163560
1218   294504
1219    41551
1220  -209814
1221    66726
1222  -178399
1223   197503
1224   180887
1225  -269414
1226    37597
1227   -96674
1228   121611
1229   247830
1230  -310637
1231    10566
1232    13164
1233   -25339
1234   300360
1235  -213296
1236  -121785
1237    76039
1238   -39800
1239   280392
1240  -177381
1241  -211143
1242   172218
1243   -73553
1244   211622
1245   -35607
1246  -293394
1247   173728
1248   -30746
1249   134674
1250    75883
1251  -363367
1252   146237
1253    99062
1254    15419
1255   112290
1256  -320059
1257    72416
1258   149015
1259   -54643
1260   173334
1261  -294021
1262   -64568
1263   284605
1264   -87164
1265    84022
1266  -182250
1267  -135572
1268   304336
1269   -80177
1270    54293
1271   -64821
1272  -257634
1273   321285
1274    35887
1275   -87019
1276     3003
1277  -230855
1278   260063
1279    98029
1280  -149324
1281    71545
1282  -246395
1283   148798
1284   232972
1285  -218049
1286    39552
1287  -156155
1288    46014
1289   305171
1290  -233232
1291   -25588
1292   -40804
1293   -64103
1294   316366
1295  -145063
1296  -105401
1297    18855
1298   -97276
1299   334351
1300   -89141
1301  -230455
1302   133593
1303   -99373
1304   220647
1305    52480
1306  -285429
1307   106462
1308   -58266
1309   144373
1310   140200
1311  -353454
1312    69639
1313    60559
1314    31258
1315   171264
1316  -310004
1317     5777
1318   115810
1319   -48651
1320   235642
1321  -252938
1322  -138120
1323   251142
1324   -47697
1325   135991
1326  -140208
1327  -190289
1328   249870
1329   -46645
1330   105002
1331   -31720
1332  -307173
1333   255333
1334    55754
1335   -34877
1336    30566
1337  -289897
1338   187950
1339   127243
1340  -101762
1341    92656
1342  -278679
1343    79764
1344   250341
1345  -155614
1346    62652
1347  -186620
1348   -16049
1349   326495
1350  -158071
1351   -11927
1352   -72934
1353  -101443
1354   317512
1355   -95388
1356   -66797
1357   -10153
1358  -176405
1359   346547
1360   -10036
1361  -237773
1362    91435
1363  -133943
1364   193795
1365   108171
1366  -239369
1367    52386
1368  -117172
1369   157389
1370   196409
1371  -327274
1372    46281
1373     5298
1374    14689
1375   259569
1376  -262252
1377   -57266
1378    87301
1379   -43260
1380   267136
1381  -190695
1382  -168612
1383   168574
1384   -49341
1385   206087
1386  -110329
1387  -248746
1388   207238
1389   -52761
1390   125813
1391    32101
1392  -332322
1393   167363
1394    65118
1395    31914
1396    68306
1397  -329004
1398   136391
1399   141989
1400   -68277
1401   142665
1402  -281336
1403    -3108
1404   253331
1405   -89722
1406    86675
1407  -208711
1408   -78219
1409   311855
1410  -105760
1411    32048
1412   -98725
1413  -183659
1414   319762
1415   -40311
1416   -53477
1417    -6469
1418  -239108
1419   299987
1420    76361
1421  -182084
1422    46832
1423  -184497
1424   186600
1425   148927
1426  -192676
1427    58839
1428  -190180
1429   116526
1430   282621
1431  -284486
1432     5177
1433   -29818
1434   -22255
1435   296455
1436  -189361
1437   -82111
1438    18581
1439   -62164
1440   312068
1441  -146400
1442  -180650
1443   117290
1444   -93968
1445   257449
1446   -28955
1447  -288644
1448   149220
1449   -52848
1450   146859
1451    87582
1452  -326157
1453   102086
1454    32079
1455    77189
1456   139690
1457  -351585
1458    66040
1459   138482
1460   -50017
1461   189401
1462  -257539
1463   -79646
1464   209695
1465   -40229
1466   145360
1467  -214373
1468  -147581
1469   291712
1470   -78192
1471    81993
1472   -58321
1473  -264439
1474   265887
1475    30471
1476   -16179
1477     -818
1478  -272076
1479   233814
1480   106736
1481  -101745
1482    57173
1483  -264331
1484   147961
1485   208257
1486  -169659
1487    71717
1488  -201352
1489    22317
1490   311365
1491  -182878
1492   -19218
1493   -87941
1494   -47352
1495   311313
1496  -140765
1497   -60831
1498   -16417
1499  -135447
1500   337600
1501   -55372
1502  -199174
1503    72553
1504  -118430
1505   253272
1506    43511
1507  -259977
1508    93430
1509   -98568
1510   158323
1511   155581
1512  -308348
1513    48458
1514    -8982
1515    71579
1516   204859
1517  -312563
1518    -1986
1519    86659
1520   -35076
1521   241366
1522  -222915
1523  -119107
1524   157450
1525   -42914
1526   216881
1527  -158458
1528  -215460
1529   235582
1530   -45649
1531   120208
1532   -22935
1533  -287128
1534   191301
1535    30390
1536    50546
1537    26453
1538  -326663
1539   181814
1540   118213
1541   -68972
1542   101570
1543  -284832
1544    64861
1545   225783
1546  -105795
1547    86727
1548  -212467
1549   -27902
1550   300413
1551  -116694
1552    24442
1553  -121221
1554  -115495
1555   318494
1556   -86538
1557   -44105
1558   -24018
1559  -200551
1560   305282
1561    21360
1562  -163116
1563    34350
1564  -171863
1565   236201
1566   104662
1567  -219310
1568    71827
1569  -148335
1570   127993
1571   220630
1572  -254165
1573    16211
1574   -62339
1575    49780
1576   264611
1577  -260686
1578   -38213
1579    34815
1580   -59469
1581   289539
1582  -166532
1583  -157952
1584   108711
1585   -55861
1586   248456
1587   -96137
1588  -238991
1589   167521
1590   -53875
1591   166210
1592    20536
1593  -306378
1594   149741
1595    11649
1596    75734
1597    99804
1598  -341316
1599   100607
1600   121252
1601   -24659
1602   137593
1603  -282461
1604     5243
1605   191299
1606   -65048
1607   148338
1608  -223058
1609  -107676
1610   280546
1611   -69258
1612    69261
1613  -122765
1614  -184642
1615   287875
1616   -40170
1617     1750
1618   -14729
1619  -261838
1620   264140
1621    79429
1622  -109041
1623    29644
1624  -225564
1625   194753
1626   152811
1627  -164289
1628    68459
1629  -201492
1630    84929
1631   263872
1632  -206759
1633     8320
1634  -104417
1635    -6985
1636   304134
1637  -188241
1638   -61542
1639    -4316
1640   -88517
1641   306140
1642   -98864
1643  -155984
1644    59773
1645   -97796
1646   276347
1647   -19506
1648  -249237
1649   115048
1650   -82816
1651   173545
1652    96129
1653  -300832
1654    82668
1655   -18072
1656    84224
1657   169477
1658  -318002
1659    23991
1660    86351
1661      540
1662   196806
1663  -259273
1664   -57820
1665   155108
1666   -48281
1667   201469
1668  -189338
1669  -174136
1670   233608
1671   -43543
1672   116413
1673   -86190
1674  -243763
1675   232195
1676    -3586
1677    43550
1678    10336
1679  -293980
1680   201048
1681   100206
1682   -49001
1683    52682
1684  -273352
1685   137730
1686   177944
1687  -119297
1688    87205
1689  -227208
1690    14910
1691   277087
1692  -139863
1693    18765
1694  -136913
1695   -63098
1696   308162
1697  -116348
1698   -37528
1699   -40227
1700  -139157
1701   309332
1702   -33389
1703  -128527
1704    28114
1705  -157423
1706   267274
1707    57581
1708  -225086
1709    68078
1710  -127192
1711   157905
1712   153002
1713  -258254
1714    38666
1715   -67959
1716    74754
1717   229205
1718  -270335
1719   -18552
1720    37620
1721    -4704
1722   251227
1723  -207832
1724   -97142
1725   107663
1726   -55502
1727   245133
1728  -131759
1729  -216752
1730   175684
1731   -39452
1732   150729
1733   -36013
1734  -268203
1735   161859
1736    -3470
1737    87633
1738    51375
1739  -318299
1740   141210
1741    96998
1742   -10975
1743   108657
1744  -288446
1745    56513
1746   185197
1747   -69993
1748   115541
1749  -224439
1750   -51101
1751   248876
1752   -80121
1753    69048
1754  -156351
1755  -133293
1756   296821
1757   -66403
1758    -5411
1759   -40327
1760  -201542
1761   270629
1762    25617
1763   -82442
1764    13047
1765  -212677
1766   237508
1767   111871
1768  -176283
1769    57085
1770  -176206
1771   121468
1772   201530
1773  -202031
1774    22219
1775  -117443
1776    45968
1777   267258
1778  -217869
1779   -29550
1780   -16183
1781   -45244
1782   292730
1783  -149257
1784  -121275
1785    65937
1786   -79425
1787   264128
1788   -61820
1789  -216590
1790   107514
1791   -62554
1792   192884
1793    19402
1794  -275390
1795   118676
1796   -34338
1797   100602
1798   127859
1799  -315563
1800    60424
1801    77242
1802    16040
1803   155103
1804  -272747
1805    -7869
1806   145615
1807   -41103
1808   173389
1809  -209095
1810  -114650
1811   219034
1812   -50881
1813   119602
1814  -124810
1815  -198078
1816   253082
1817   -24221
1818    35944
1819   -19856
1820  -250346
1821   217174
1822    57292
1823   -40530
1824    30054
1825  -260468
1826   173797
1827   149549
1828  -126302
1829    64433
1830  -209651
1831    67719
1832   228562
1833  -144107
1834    37158
1835  -149616
1836   -14844
1837   296973
1838  -150260
1839   -32525
1840   -44103
1841   -97450
1842   293685
1843   -76654
1844  -112800
1845    17710
1846  -126162
1847   266759
1848     1539
1849  -198623
1850    65265
1851  -114252
1852   196595
1853    94509
1854  -258241
1855    75247
1856   -62087
1857    89354
1858   187752
1859  -265777
1860     4547
1861    26023
1862    28752
1863   207055
1864  -244571
1865   -49720
1866   102162
1867   -47813
1868   220439
1869  -165305
1870  -164433
1871   170092
1872   -37623
1873   157384
1874   -83502
1875  -231777
1876   193930
1877   -10271
1878    80414
1879    14883
1880  -279350
1881   159983
1882    69677
1883     2611
1884    63245
1885  -284227
1886   107100
1887   156756
1888   -77028
1889    90624
1890  -228002
1891     4339
1892   229434
1893   -94829
1894    63676
1895  -159093
1896   -84299
1897   287377
1898   -81514
1899   -11194
1900   -65171
1901  -143316
1902   276537
1903   -24922
1904   -77717
1905     4367
1906  -183233
1907   245040
1908    66003
1909  -169935
1910    43562
1911  -151972
1912   164610
1913   150055
1914  -214317
1915    42000
1916  -100216
1917    71130
1918   224723
1919  -221829
1920   -17898
1921   -19315
1922     6586
1923   253170
1924  -197770
1925   -81943
1926    62779
1927   -61937
1928   249183
1929  -109974
1930  -186953
1931   116763
1932   -45754
1933   188758
1934   -32747
1935  -246512
1936   135508
1937   -22510
1938   113552
1939    60606
1940  -288343
1941   105145
1942    52086
1943    32577
1944   115958
1945  -287510
1946    39606
1947   143442
1948   -37911
1949   129312
1950  -224702
1951   -49841
1952   203674
1953   -58782
1954   107018
1955  -153440
1956  -139620
1957   256577
1958   -40494
1959    32835
1960   -63359
1961  -194200
1962   246777
1963    12259
1964   -39741
1965    12430
1966  -231505
1967   203209
1968   113327
1969  -126176
1970    35211
1971  -192865
1972   123995
1973   183961
1974  -164241
1975    35095
1976  -144169
1977    32483
1978   261974
1979  -170297
1980   -23371
1981   -55975
1982   -40324
1983   285654
1984  -128376
1985   -96946
1986    25149
1987   -90477
1988   263060
1989   -43208
1990  -183345
1991    65700
1992   -85487
1993   207877
1994    33934
1995  -249412
1996    83935
1997   -53219
1998   116933
1999   124846
2000  -275697
2001    45761
2002    22617
2003    43426
2004   176917
2005  -261802
2006   -20667
2007   110898
2008   -17205
2009   181751
2010  -196947
2011  -105214
2012   164267
2013   -38316
2014   155920
2015  -129348
2016  -198573
2017   209859
2018   -15760
2019    74480
2020   -38499
2021  -247014
2022   191571
2023    43321
2024     4755
2025    31828
2026  -267362
2027   144294
2028   137864
2029   -66644
2030    54425
2031  -228338
2032    70331
2033   203981
2034  -107840
2035    59397
2036  -173227
2037   -32785
2038   274889
2039  -104714
2040   -11473
2041   -84606
2042   -99259
2043   277048
2044   -56803
2045   -73046
2046   -17209
2047  -142455
2048   259408
2049    17069
2050  -156812
2051    36156
2052  -139412
2053   194407
2054   110386
2055  -216244
2056    40717
2057   -87334
2058   108312
2059   178940
2060  -230373
2061     5250
2062   -25852
2063    33443
2064   232988
2065  -218803
2066   -70318
2067    66279
2068   -25394
2069   219815
2070  -146802
2071  -142939
2072   108256
2073   -41825
2074   200950
2075   -77191
2076  -233520
2077   155593
2078   -13398
2079   109281
2080    21081
2081  -264220
2082   118121
2083    45350
2084    51164
2085    74043
2086  -278914
2087    79640
2088   120653
2089   -24000
2090   109288
2091  -244288
2092    -8497
2093   198748
2094   -65229
2095    89041
2096  -166364
2097   -97364
2098   237626
2099   -45451
2100    38154
2101  -102159
2102  -155479
2103   258060
2104   -16197
2105   -33475
2106   -11708
2107  -198727
2108   220540
2109    73791
2110  -109207
2111    20794
2112  -183478
2113   163461
2114   148927
2115  -162509
2116    34781
2117  -139340
2118    70364
2119   221676
2120  -175755
2121    -9311
2122   -73666
2123     -777
2124   263677
2125  -159841
2126   -78507
2127    11617
2128   -59301
2129   251549
2130   -87456
2131  -150280
2132    62881
2133   -76337
2134   221437
2135    -3814
2136  -230956
2137    95553
2138   -37598
2139   134427
2140    76252
2141  -255879
2142    68816
2143     7693
2144    63841
2145   137253
2146  -270501
2147    15239
2148    91798
2149   -11272
2150   160406
2151  -222464
2152   -71545
2153   165506
2154   -36480
2155   133471
2156  -144111
2157  -144942
2158   199433
2159   -20854
2160    91408
2161   -76448
2162  -212446
2163   222797
2164    16696
2165      149
2166    14529
2167  -242119
2168   160285
2169   104753
2170   -59908
2171    30949
2172  -225762
2173   111110
2174   172120
2175  -118012
2176    51687
2177  -171354
2178    13056
2179   243233
2180  -117200
2181     4883
2182  -100371
2183   -55175
2184   274719
2185   -91991
2186   -64062
2187   -19752
2188  -108078
2189   255195
2190   -26337
2191  -134475
2192    32072
2193  -122938
2194   211115
2195    58731
2196  -205515
2197    50823
2198   -84855
2199   134198
2200   133898
2201  -234161
2202    31812
2203   -28069
2204    54164
2205   193525
2206  -230190
2207   -31180
2208    52347
2209    -4033
2210   207635
2211  -183460
2212  -109676
2213   119538
2214   -33690
2215   178056
2216  -104615
2217  -185704
2218   148161
2219   -18485
2220   130951
2221   -33092
2222  -250634
2223   162687
2224    25282
2225    35743
2226    54431
2227  -259092
2228    93444
2229   107603
2230   -10627
2231    69244
2232  -243892
2233    49449
2234   171012
2235   -72203
2236    89928
2237  -184183
2238   -55842
2239   241968
2240   -70489
2241    28632
2242   -99961
2243  -118546
2244   246118
2245   -30793
2246   -27344
2247   -44364
2248  -160204
2249   244363
2250    19967
2251  -106445
2252    28740
2253  -172804
2254   176030
2255   122876
2256  -164108
2257    21246
2258  -124697
2259   112251
2260   175838
2261  -187738
2262    15408
2263   -77685
2264    27343
2265   243022
2266  -181876
2267   -60043
2268    12795
2269   -28758
2270   234094
2271  -121982
2272  -123149
2273    58442
2274   -54858
2275   217565
2276   -56108
2277  -199827
2278   104525
2279   -46304
2280   151705
2281    34744
2282  -254643
2283    94969
2284    14972
2285    67725
2286    92868
2287  -250201
2288    47756
2289    68939
2290    17279
2291   130756
2292  -248971
2293   -13470
2294   157365
2295   -49638
2296   126747
2297  -163328
2298  -113801
2299   201907
2300   -25788
2301    72335
2302  -103849
2303  -159086
2304   216457
2305   -10858
2306    24159
2307   -23853
2308  -223445
2309   208013
2310    69408
2311   -74382
2312    31546
2313  -204608
2314   126718
2315   147366
2316  -106619
2317    25747
2318  -173732
2319    74541
2320   206330
2321  -148782
2322    27620
2323  -105086
2324   -34629
2325   267145
2326  -113266
2327   -64031
2328   -25831
2329   -62295
2330   245202
2331   -71260
2332  -104397
2333    27187
2334  -110080
2335   232799
2336    12188
2337  -203069
2338    70525
2339   -73573
2340   140277
2341    94596
2342  -225911
2343    41035
2344   -28293
2345    87643
2346   143566
2347  -245800
2348    16593
2349    38449
2350     3429
2351   195635
2352  -210703
2353   -80331
2354   127194
2355   -23310
2356   157158
2357  -135448
2358  -138990
2359   148620
2360   -24868
2361   136288
2362   -76881
2363  -218935
2364   187075
2365     5585
2366    43595
2367    16913
2368  -247869
2369   133933
2370    82802
2371   -18240
2372    48185
2373  -233837
2374    84408
2375   147780
2376   -67335
2377    71165
2378  -198359
2379     5925
2380   225340
2381   -97425
2382    39324
2383  -113430
2384   -82277
2385   250649
2386   -58530
2387   -29633
2388   -55489
2389  -121959
2390   247113
2391   -22100
2392   -93274
2393    15320
2394  -158543
2395   206864
2396    75630
2397  -172738
2398    35219
2399  -111959
2400   134858
2401   142442
2402  -190984
2403    24279
2404   -72469
2405    67229
2406   206983
2407  -210691
2408   -22985
2409    10597
2410   -16275
2411   226373
2412  -156059
2413  -111024
2414    68972
2415   -31919
2416   197840
2417   -98586
2418  -164209
2419   111063
2420   -48681
2421   165280
2422    -9833
2423  -245314
2424   126985
2425     9489
2426    69382
2427    60113
2428  -245618
2429    77762
2430    63567
2431    23099
2432    98394
2433  -249887
2434    31854
2435   139398
2436   -44840
2437   114107
2438  -190847
2439   -63171
2440   203109
2441   -48831
2442    68643
2443  -121309
2444  -127069
2445   223680
2446   -27946
2447    16558
2448   -55041
2449  -183286
2450   223050
2451    27607
2452   -59948
2453    13412
2454  -194394
2455   171107
2456   114858
2457  -116755
2458    29740
2459  -161862
2460   106604
2461   179538
2462  -151967
2463    22531
2464  -111208
2465    20172
2466   236301
2467  -152069
2468   -35647
2469   -36259
2470   -46038
2471   246125
2472  -106275
2473  -105257
2474    26910
2475   -74326
2476   225443
2477   -37883
2478  -168553
2479    74781
2480   -76412
2481   175025
2482    53124
2483  -234710
2484    75860
2485   -17923
2486    89542
2487   109936
2488  -239166
2489    32628
2490    29227
2491    32271
2492   155369
2493  -242183
2494   -26611
2495   116781
2496   -32819
2497   156917
2498  -167263
2499  -116986
2500   167183
2501   -24238
2502   114287
2503  -102881
2504  -171895
2505   190459
2506   -10531
2507    64262
2508   -23324
2509  -232791
2510   183153
2511    56775
2512   -24804
2513    35603
2514  -225224
2515   116458
2516   127939
2517   -68563
2518    49073
2519  -204051
2520    55395
2521   196825
2522  -114155
2523    41787
2524  -133537
2525   -38683
2526   246478
2527   -93480
2528   -19898
2529   -63385
2530   -87591
2531   254722
2532   -54712
2533   -80513
2534     5984
2535  -125827
2536   230087
2537    24243
2538  -158469
2539    43529
2540  -112311
2541   164990
2542   102774
2543  -207999
2544    34246
2545   -67982
2546    89904
2547   162146
2548  -223391
2549     3556
2550    -4518
2551    16280
2552   210883
2553  -196868
2554   -71500
2555    79477
2556   -25493
2557   197909
2558  -128190
2559  -141243
2560   120772
2561   -33462
2562   162486
2563   -60010
2564  -213500
2565   145351
2566   -12189
2567    88234
2568    23682
2569  -256633
2570   118294
2571    57947
2572    12154
2573    71788
2574  -242815
2575    63677
2576   124533
2577   -34144
2578    95073
2579  -214348
2580    -8133
2581   202387
2582   -71901
2583    70173
2584  -135375
2585   -96778
2586   230871
2587   -45620
2588    14592
2589   -75294
2590  -147599
2591   241957
2592    -7613
2593   -55330
2594     -585
2595  -178405
2596   199263
2597    78281
2598  -122186
2599    24827
2600  -156014
2601   138793
2602   146423
2603  -163921
2604    27485
2605  -115021
2606    58898
2607   214075
2608  -176552
2609   -15805
2610   -37716
2611   -15147
2612   237074
2613  -135401
2614   -82883
2615    23892
2616   -50234
2617   230229
2618   -83451
2619  -151493
2620    82178
2621   -68295
2622   181530
2623     5370
2624  -220157
2625    89183
2626   -27612
2627   109961
2628    70850
2629  -246222
2630    68052
2631    25718
2632    41121
2633   127830
2634  -243504
2635    10261
2636   104629
2637   -14967
2638   142116
2639  -197794
2640   -68317
2641   166976
2642   -40186
2643   115026
2644  -128200
2645  -146163
2646   199739
2647   -24413
2648    60015
2649   -53815
2650  -202442
2651   200257
2652    26223
2653   -14877
2654    13248
2655  -217853
2656   155010
2657    99002
2658   -74655
2659    45342
2660  -199302
2661    91431
2662   174949
2663  -121918
2664    41942
2665  -141302
2666     5050
2667   230515
2668  -121793
2669    -5008
2670   -70750
2671   -59745
2672   249277
2673   -89461
2674   -66944
2675    -3901
2676  -104007
2677   238705
2678   -24028
2679  -145950
2680    51792
2681  -106216
2682   179340
2683    64071
2684  -198970
2685    51655
2686   -67643
2687   117169
2688   125710
2689  -228825
2690    37212
2691   -11193
2692    33370
2693   184781
2694  -217854
2695   -35873
2696    68965
2697   -16213
2698   180653
2699  -164601
2700  -101491
2701   120711
2702   -40781
2703   161526
2704   -95393
2705  -181067
2706   163398
2707   -23247
2708    92971
2709    -9279
2710  -227106
2711   147448
2712    32070
2713    24899
2714    44698
2715  -240430
2716   109426
2717    96469
2718   -44770
2719    84786
2720  -217865
2721    29155
2722   181208
2723   -82430
2724    64041
2725  -149506
2726   -44792
2727   220353
2728   -77691
2729    29249
2730   -86869
2731  -114930
2732   250970
2733   -44396
2734   -47838
2735    -5327
2736  -155326
2737   217520
2738    34239
2739  -119085
2740    28544
2741  -146247
2742   163520
2743   105464
2744  -168448
2745    41415
2746  -114433
2747    90331
2748   181746
2749  -200313
2750    12641
2751   -36658
2752     5933
2753   218432
2754  -167084
2755   -56413
2756    26743
2757   -34662
2758   216598
2759  -124415
2760  -120503
2761    89076
2762   -67099
2763   187147
2764   -37369
2765  -203002
2766   116147
2767   -31499
2768   112488
2769    34809
2770  -232907
2771    97347
2772    14961
2773    52597
2774    91738
2775  -251559
2776    59462
2777    90711
2778   -23849
2779   126142
2780  -211050
2781   -30712
2782   162849
2783   -42185
2784    97160
2785  -153352
2786   -89769
2787   198809
2788   -51339
2789    69976
2790   -79939
2791  -174941
2792   226234
2793     -922
2794   -22071
2795    -3056
2796  -187802
2797   177412
2798    65434
2799   -69154
2800    26904
2801  -190228
2802   137977
2803   135206
2804  -137492
2805    52723
2806  -145380
2807    39538
2808   214121
2809  -145131
2810    -1797
2811   -68208
2812   -20251
2813   226906
2814  -120725
2815   -43370
2816   -13121
2817   -77330
2818   249521
2819   -72260
2820  -132697
2821    64644
2822   -93738
2823   186922
2824    22572
2825  -191685
2826    64560
2827   -59931
2828   135250
2829    78957
2830  -230350
2831    66168
2832   -18573
2833    52862
2834   154901
2835  -239647
2836      947
2837    71810
2838    -9252
2839   161288
2840  -185747
2841   -67637
2842   119613
2843   -32465
2844   154205
2845  -137528
2846  -140117
2847   177645
2848   -43648
2849    97807
2850   -39820
2851  -211722
2852   170099
2853    21069
2854    22471
2855     9375
2856  -217763
2857   142307
2858    65441
2859   -33265
2860    65355
2861  -227177
2862    83662
2863   161738
2864  -100201
2865    64260
2866  -155028
2867    -9729
2868   209796
2869   -89118
2870    23066
2871  -105807
2872   -62760
2873   242197
2874   -85352
2875   -25017
2876   -23482
2877  -135765
2878   241272
2879    -5986
2880  -120281
2881    30993
2882  -123366
2883   179150
2884    62641
2885  -157663
2886    42319
2887  -111592
2888   131530
2889   137478
2890  -215588
2891    40840
2892   -43535
2893    28428
2894   197274
2895  -191812
2896   -34119
2897    27066
2898   -10786
2899   199165
2900  -158892
2901   -85465
2902    86517
2903   -57187
2904   193065
2905   -85455
2906  -179980
2907   138656
2908   -37504
2909   116832
2910     1022
2911  -218889
2912   120716
2913     7906
2914    61969
2915    55056
2916  -247357
2917   101526
2918    70345
2919   -20297
2920   110431
2921  -227982
2922    13018
2923   158307
2924   -56322
2925    87104
2926  -164919
2927   -52120
2928   193743
2929   -62642
2930    67822
2931  -107852
2932  -128907
2933   237921
2934   -38540
2935   -10441
2936   -15813
2937  -174235
2938   205106
2939    38727
2940   -78515
2941    18064
2942  -167379
2943   160703
2944    95212
2945  -128850
2946    47819
2947  -152392
2948    88619
2949   183513
2950  -171583
2951    20021
2952   -70253
2953     3489
2954   215762
2955  -141150
2956   -35935
2957   -15981
2958   -40979
2959   231647
2960  -113437
2961   -99251
2962    57188
2963   -84674
2964   204675
2965   -24388
2966  -184075
2967    86413
2968   -52569
2969   137446
2970    42480
2971  -215990
2972    78879
2973   -19959
2974    78226
2975   109946
2976  -246406
2977    46875
2978    56066
2979    -5103
2980   148527
2981  -207076
2982   -39194
2983   124457
2984   -26896
2985   130165
2986  -160427
2987   -94772
2988   170564
2989   -50451
2990   106053
2991   -78344
2992  -181431
2993   198742
2994    -4448
2995    20504
2996    -3970
2997  -202784
2998   162029
2999    53053
3000   -32869
3001    34498
3002  -210602
3003   124567
3004   121324
3005  -100482
3006    65956
3007  -172560
3008    32386
3009   202081
3010  -117111
3011    21155
3012  -100286
3013   -30787
3014   224456
3015   -99704
3016   -16450
3017   -44758
3018   -91199
3019   247782
3020   -58449
3021   -99373
3022    34402
3023  -117821
3024   197939
3025    30205
3026  -160951
3027    46742
3028   -92284
3029   146001
3030    90183
3031  -200999
3032    52009
3033   -56763
3034    68924
3035   164135
3036  -219469
3037     2948
3038    27217
3039    -3689
3040   181410
3041  -172908
3042   -63826
3043    79437
3044   -30490
3045   177341
3046  -129835
3047  -131234
3048   141731
3049   -50623
3050   131112
3051   -35209
3052  -205748
3053   145233
3054     1583
3055    57730
3056    20150
3057  -223166
3058   121305
3059    46755
3060       -8
3061    77691
3062  -235262
3063    68328
3064   135057
3065   -67846
3066    87180
3067  -175726
3068   -21327
3069   192034
3070   -69166
3071    53142
3072  -121281
3073   -78545
3074   224927
3075   -66519
3076     9752
3077   -43633
3078  -151103
3079   229682
3080     -653
3081   -79568
3082    17672
3083  -151225
3084   176130
3085    65622
3086  -124105
3087    38250
3088  -141475
3089   125559
3090   140698
3091  -177315
3092    39761
3093   -81345
3094    34799
3095   199563
3096  -169992
3097   -19304
3098   -11481
3099   -17597
3100   211135
3101  -137408
3102   -74357
3103    47286
3104   -61880
3105   207342
3106   -73737
3107  -157997
3108   100194
3109   -56863
3110   145309
3111     9044
3112  -206004
3113    95527
3114   -18854
3115    89218
3116    68122
3117  -237122
3118    75728
3119    39589
3120    13300
3121   122352
3122  -223675
3123     5244
3124   116574
3125   -32673
3126   116881
3127  -171976
3128   -62408
3129   165011
3130   -47292
3131    95498
3132  -110108
3133  -133436
3134   201604
3135   -31926
3136    33409
3137   -28866
3138  -185331
3139   186974
3140    30583
3141   -36365
3142    18394
3143  -188440
3144   145602
3145    91666
3146   -91885
3147    48982
3148  -172182
3149    78907
3150   169518
3151  -133008
3152    33984
3153  -107140
3154    -1631
3155   213860
3156  -120179
3157   -13011
3158   -45993
3159   -56148
3160   232423
3161   -87712
3162   -76490
3163    20546
3164   -96909
3165   211622
3166   -16325
3167  -150675
3168    58435
3169   -85965
3170   155015
3171    57204
3172  -196393
3173    60411
3174   -50376
3175    90480
3176   122773
3177  -220104
3178    32271
3179    15454
3180    16744
3181   161177
3182  -196673
3183   -32941
3184    80334
3185   -24581
3186   160669
3187  -150463
3188  -101456
3189   134899
3190   -42324
3191   128040
3192   -76695
3193  -169438
3194   158042
3195   -16038
3196    66102
3197    -7035
3198  -209303
3199   143395
3200    35905
3201       -4
3202    46017
3203  -215315
3204    98759
3205   104674
3206   -56316
3207    70226
3208  -187154
3209    28048
3210   172834
3211   -85361
3212    53815
3213  -127166
3214   -46127
3215   214605
3216   -76444
3217     6884
3218   -62715
3219  -103894
3220   224229
3221   -37565
3222   -56666
3223     -391
3224  -136462
3225   200444
3226    29413
3227  -126216
3228    38921
3229  -124210
3230   140246
3231   103193
3232  -167414
3233    39558
3234   -82401
3235    74205
3236   162595
3237  -184913
3238    10123
3239   -19070
3240      830
3241   196503
3242  -161126
3243   -56283
3244    46439
3245   -40602
3246   190400
3247  -108237
3248  -124161
3249    95724
3250   -52141
3251   154840
3252   -34329
3253  -187029
3254   117331
3255   -24667
3256    92203
3257    38324
3258  -221699
3259    96050
3260    30909
3261    26421
3262    85960
3263  -223605
3264    47021
3265    96804
3266   -29560
3267   106243
3268  -188615
3269   -26312
3270   159955
3271   -54268
3272    83758
3273  -125672
3274   -94510
3275   195555
3276   -43981
3277    36833
3278   -57781
3279  -148687
3280   201791
3281    -2825
3282   -28958
3283     4490
3284  -172546
3285   168894
3286    65236
3287   -92708
3288    37261
3289  -153562
3290   108142
3291   133399
3292  -130159
3293    35958
3294  -112838
3295    40411
3296   189033
3297  -144544
3298       87
3299   -47229
3300   -31232
3301   215180
3302  -112479
3303   -63842
3304    12972
3305   -65664
3306   205090
3307   -57722
3308  -125386
3309    60138
3310   -74313
3311   167982
3312    17219
3313  -185158
3314    76796
3315   -44068
3316   100522
3317    84803
3318  -212959
3319    50648
3320     8967
3321    35836
3322   125871
3323  -210120
3324     1323
3325    72604
3326   -19551
3327   141676
3328  -168761
3329   -68583
3330   133315
3331   -38281
3332   116750
3333  -103614
3334  -130422
3335   165012
3336   -26700
3337    68892
3338   -35472
3339  -182642
3340   164171
3341    18407
3342      654
3343    21402
3344  -199465
3345   125627
3346    81873
3347   -56054
3348    50393
3349  -180510
3350    64818
3351   147234
3352   -90689
3353    47823
3354  -136968
3355    -5695
3356   200755
3357   -96110
3358     9377
3359   -69217
3360   -70865
3361   218744
3362   -60611
3363   -50162
3364   -11686
3365  -102023
3366   205254
3367    -8100
3368  -109825
3369    33835
3370  -109535
3371   162481
3372    63896
3373  -165694
3374    45489
3375   -75059
3376    92734
3377   124878
3378  -186612
3379    18557
3380   -23625
3381    30824
3382   162494
3383  -179652
3384   -25850
3385    40999
3386   -22770
3387   177585
3388  -132101
3389   -96960
3390    97446
3391   -34401
3392   147061
3393   -70399
3394  -153700
3395   121806
3396   -27160
3397    99714
3398    -2865
3399  -207214
3400   117272
3401    18822
3402    30262
3403    54440
3404  -214831
3405    73943
3406    80843
3407   -20223
3408    80519
3409  -193176
3410    17351
3411   144102
3412   -55901
3413    79225
3414  -141080
3415   -55978
3416   193085
3417   -56294
3418    34306
3419   -75134
3420  -112196
3421   202442
3422   -24798
3423   -21485
3424   -18269
3425  -147703
3426   186999
3427    30514
3428   -87930
3429    29101
3430  -144195
3431   134216
3432   102538
3433  -131912
3434    33150
3435  -107484
3436    69967
3437   157700
3438  -150019
3439    10542
3440   -55148
3441     5418
3442   197081
3443  -137471
3444   -42044
3445    10709
3446   -45108
3447   199136
3448   -84975
3449  -108126
3450    56043
3451   -56021
3452   167706
3453   -24937
3454  -163603
3455    80760
3456   -45773
3457   115266
3458    45706
3459  -207253
3460    71268
3461     5670
3462    48056
3463    95358
3464  -206817
3465    28624
3466    63969
3467     -841
3468   118731
3469  -182287
3470   -29215
3471   125359
3472   -37725
3473   108167
3474  -125997
3475  -100662
3476   164445
3477   -31564
3478    62014
3479   -64051
3480  -149334
3481   170148
3482    -2364
3483     8846
3484    -3090
3485  -181918
3486   151698
3487    60590
3488   -56353
3489    36875
3490  -168329
3491    94009
3492   123550
3493   -91129
3494    39450
3495  -136924
3496    33360
3497   178095
3498  -110214
3499    14730
3500   -78431
3501   -36196
3502   209105
3503   -87173
3504   -41170
3505   -16975
3506   -76529
3507   203293
3508   -37891
3509  -100162
3510    27330
3511   -89309
3512   171883
3513    24657
3514  -155002
3515    52112
3516   -70389
3517   112163
3518    91723
3519  -187332
3520    36584
3521   -20530
3522    50091
3523   133223
3524  -186592
3525    -4186
3526    36244
3527    -3290
3528   152584
3529  -156128
3530   -65018
3531    93683
3532   -31587
3533   138442
3534   -98183
3535  -129866
3536   126881
3537   -23421
3538    94659
3539   -35594
3540  -174791
3541   131252
3542     8009
3543    40444
3544    24143
3545  -202491
3546   103576
3547    67264
3548   -20316
3549    57293
3550  -186907
3551    48574
3552   125215
3553   -54319
3554    61828
3555  -151372
3556   -14743
3557   177577
3558   -69214
3559    34303
3560   -89128
3561   -78669
3562   201299
3563   -43565
3564   -19852
3565   -31526
3566  -113677
3567   191432
3568      866
3569   -75968
3570    14525
3571  -126877
3572   156155
3573    65777
3574  -132610
3575    33850
3576  -100778
3577    94289
3578   127062
3579  -155449
3580    17223
3581   -54066
3582    34774
3583   169013
3584  -153817
3585   -22108
3586     4485
3587   -19899
3588   184772
3589  -115912
3590   -85128
3591    57791
3592   -43584
3593   164954
3594   -57211
3595  -144695
3596    87112
3597   -36909
3598   120974
3599     7494
3600  -189432
3601    89475
3602    -1705
3603    61677
3604    64223
3605  -206191
3606    56764
3607    55305
3608     3630
3609    94035
3610  -188980
3611     3062
3612   112267
3613   -32962
3614    93716
3615  -147015
3616   -61461
3617   160783
3618   -41101
3619    61791
3620   -84421
3621  -117850
3622   177812
3623   -15928
3624    10402
3625   -25920
3626  -153147
3627   166775
3628    31456
3629   -48046
3630    19154
3631  -159008
3632   122775
3633    96332
3634   -95054
3635    32587
3636  -130620
3637    62094
3638   152403
3639  -116191
3640    16971
3641   -83608
3642      117
3643   192063
3644  -109472
3645   -27092
3646   -23589
3647   -50450
3648   199017
3649   -67854
3650   -86092
3651    24956
3652   -71494
3653   175320
3654   -10310
3655  -141990
3656    56320
3657   -61626
3658   125368
3659    53352
3660  -180628
3661    52497
3662   -23487
3663    67166
3664   104637
3665  -193432
3666    19287
3667    32504
3668     9956
3669   132451
3670  -170823
3671   -36233
3672    89200
3673   -22882
3674   125628
3675  -123869
3676   -97349
3677   129807
3678   -29615
3679    94427
3680   -63740
3681  -152352
3682   145551
3683    -1814
3684    39865
3685    -2202
3686  -181381
3687   124357
3688    48894
3689   -14132
3690    36721
3691  -181529
3692    81527
3693   106365
3694   -59681
3695    52241
3696  -151139
3697    16498
3698   161250
3699   -76937
3700    28688
3701   -99469
3702   -40309
3703   190954
3704   -66701
3705   -11845
3706   -41363
3707   -87733
3708   196603
3709   -25401
3710   -70898
3711     8686
3712  -104077
3713   165507
3714    32695
3715  -122080
3716    30954
3717   -91061
3718   117591
3719    89979
3720  -158461
3721    29965
3722   -53912
3723    54938
3724   142728
3725  -164477
3726    -7650
3727     4002
3728     3316
3729   161723
3730  -137138
3731   -58351
3732    52676
3733   -28567
3734   158624
3735   -90154
3736  -119006
3737    93956
3738   -34555
3739   120024
3740   -23789
3741  -170456
3742   101307
3743    -3852
3744    66340
3745    29325
3746  -192653
3747    81532
3748    39215
3749    12619
3750    70444
3751  -193482
3752    36978
3753   103035
3754   -34744
3755    79705
3756  -152849
3757   -27072
3758   149215
3759   -45691
3760    57587
3761  -104888
3762   -81278
3763   180935
3764   -38893
3765    13704
3766   -41149
3767  -129153
3768   177867
3769     8809
3770   -45938
3771     3216
3772  -137823
3773   143341
3774    61860
3775   -90242
3776    28677
3777  -129031
3778    95032
3779   125776
3780  -128346
3781    22735
3782   -81447
3783    26766
3784   169440
3785  -122226
3786   -15832
3787   -30486
3788   -19319
3789   186395
3790   -99287
3791   -63158
3792    23328
3793   -58497
3794   177508
3795   -43124
3796  -129504
3797    60376
3798   -51807
3799   131554
3800    17255
3801  -166925
3802    64298
3803   -26529
3804    83101
3805    70990
3806  -193506
3807    48132
3808    25142
3809    20207
3810   110301
3811  -180774
3812    -7505
3813    83965
3814   -15831
3815   109727
3816  -142980
3817   -61128
3818   126115
3819   -32664
3820    91727
3821   -89015
3822  -123590
3823   154731
3824   -16015
3825    39677
3826   -24814
3827  -159825
3828   141972
3829    28575
3830   -10581
3831    16525
3832  -170613
3833   110987
3834    81714
3835   -62531
3836    44780
3837  -151804
3838    50133
3839   144590
3840   -87963
3841    29886
3842  -103596
3843    -7702
3844   178585
3845   -85338
3846    -4346
3847   -52180
3848   -59083
3849   196102
3850   -58360
3851   -59717
3852     6077
3853   -88940
3854   174727
3855     1474
3856  -115948
3857    33004
3858   -79901
3859   132746
3860    55505
3861  -153888
3862    41985
3863   -54338
3864    76859
3865   114903
3866  -175181
3867    14956
3868     3152
3869    17697
3870   141957
3871  -154054
3872   -35257
3873    51129
3874   -16183
3875   144340
3876  -117650
3877   -91580
3878    96813
3879   -33861
3880   119572
3881   -54211
3882  -149128
3883   116016
3884   -10149
3885    68679
3886     1825
3887  -177862
3888   103114
3889    28795
3890    18214
3891    46117
3892  -188034
3893    67178
3894    87153
3895   -33589
3896    65648
3897  -160243
3898     6772
3899   139502
3900   -54592
3901    51356
3902  -114952
3903   -47494
3904   174562
3905   -52833
3906    16317
3907   -57935
3908   -99569
3909   186322
3910   -18352
3911   -40272
3912    -4878
3913  -120755
3914   160358
3915    35192
3916   -89946
3917    23152
3918  -116432
3919   118569
3920    92984
3921  -130079
3922    29996
3923   -83919
3924    54739
3925   147043
3926  -141527
3927    -1210
3928   -30164
3929     1889
3930   170068
3931  -120768
3932   -45911
3933    19141
3934   -37313
3935   172585
3936   -79276
3937  -106047
3938    66027
3939   -48576
3940   138561
3941   -15100
3942  -156814
3943    78428
3944   -24405
3945    90359
3946    38124
3947  -185210
3948    68290
3949    14887
3950    33664
3951    85203
3952  -190237
3953    26520
3954    75438
3955   -14891
3956    96968
3957  -156112
3958   -30414
3959   122875
3960   -33592
3961    84722
3962  -111084
3963   -88537
3964   158483
3965   -31839
3966    44302
3967   -47482
3968  -137001
3969   159960
3970     7649
3971    -9755
3972      -36
3973  -154752
3974   132847
3975    56727
3976   -58183
3977    32368
3978  -149282
3979    84216
3980   118726
3981   -97473
3982    33637
3983  -108753
3984    20498
3985   164397
3986  -101620
3987     3361
3988   -57552
3989   -29885
3990   187204
3991   -83229
3992   -43331
3993    -2408
3994   -70432
3995   182966
3996   -34136
3997  -105230
3998    38643
3999   -73734
4000   143821
4001    24979
4002  -149061
4003    50902
4004   -51909
4005    95391
4006    80903
4007  -178554
4008    38493
4009    -5754
4010    33340
4011   124344
4012  -172241
4013    -9143
4014    50630
4015    -9418
4016   131678
4017  -138097
4018   -62889
4019    95817
4020   -31665
4021   118648
4022   -85834
4023  -123449
4024   128601
4025   -22311
4026    71759
4027   -22067
4028  -163239
4029   121299
4030    15420
4031    21861
4032    24655
4033  -179419
4034    95866
4035    66536
4036   -32020
4037    55632
4038  -165930
4039    40406
4040   125835
4041   -63687
4042    48767
4043  -122405
4044   -16856
4045   165579
4046   -67862
4047    21203
4048   -71379
4049   -70430
4050   188197
4051   -45678
4052   -31045
4053   -12730
4054  -103890
4055   172232
4056     6040
4057   -85730
4058    20227
4059  -104438
4060   135412
4061    61065
4062  -129047
4063    36198
4064   -84301
4065    79746
4066   120286
4067  -151061
4068    15919
4069   -32863
4070    21113
4071   152954
4072  -139114
4073   -26192
4074    16935
4075   -22244
4076   163245
4077  -105857
4078   -82276
4079    65982
4080   -43452
4081   141100
4082   -47602
4083  -139118
4084    90164
4085   -28475
4086    96097
4087     9581
4088  -173586
4089    88345
4090     6014
4091    41522
4092    60627
4093  -189815
4094    56129
4095    62124
4096   -11773
4097    82549
4098  -167257
4099     2292
4100   113333
4101   -39580
4102    78474
4103  -127105
4104   -55800
4105   156902
4106   -45122
4107    48160
4108   -66765
4109  -110452
4110   170160
4111   -15723
4112    -5097
4113   -13343
4114  -137656
4115   151986
4116    31061
4117   -55880
4118    22509
4119  -142109
4120   111744
4121    90470
4122  -100937
4123    35412
4124  -110594
4125    49803
4126   144948
4127  -115135
4128    13020
4129   -63123
4130    -3678
4131   175497
4132  -105375
4133   -27478
4134    -7714
4135   -49694
4136   180670
4137   -66191
4138   -88102
4139    38487
4140   -65468
4141   153366
4142    -9497
4143  -138735
4144    61070
4145   -50919
4146   106954
4147    49123
4148  -174680
4149    58148
4150   -11750
4151    47964
4152    98592
4153  -180148
4154    19095
4155    42524
4156      624
4157   117507
4158  -157654
4159   -32753
4160    92631
4161   -32002
4162   113090
4163  -109680
4164   -94207
4165   132335
4166   -31824
4167    75841
4168   -47470
4169  -141365
4170   139783
4171    -2693
4172    26647
4173     4238
4174  -168591
4175   120912
4176    44383
4177   -29496
4178    42927
4179  -166471
4180    72941
4181   106613
4182   -71205
4183    47700
4184  -130776
4185    14094
4186   153982
4187   -83286
4188    27595
4189   -81269
4190   -40870
4191   185078
4192   -70447
4193   -19875
4194   -21913
4195   -84300
4196   181482
4197   -25217
4198   -76422
4199    20181
4200   -95448
4201   151734
4202    29584
4203  -125631
4204    42406
4205   -80974
4206    99930
4207    90645
4208  -157739
4209    32354
4210   -37335
4211    40049
4212   133351
4213  -155630
4214    -4768
4215    13592
4216    -7285
4217   152221
4218  -129961
4219   -57073
4220    66596
4221   -38371
4222   139797
4223   -76646
4224  -117753
4225    98118
4226   -33063
4227    99623
4228   -19070
4229  -159772
4230   104161
4231    -5651
4232    48719
4233    36203
4234  -185259
4235    82866
4236    47593
4237    -7561
4238    68570
4239  -172707
4240    33527
4241   103930
4242   -42675
4243    71168
4244  -138272
4245   -22620
4246   149344
4247   -57352
4248    49085
4249   -83338
4250   -83128
4251   175330
4252   -37325
4253     -120
4254   -27272
4255  -118114
4256   165299
4257     4080
4258   -50534
4259    16160
4260  -131547
4261   134518
4262    62307
4263  -100763
4264    37798
4265  -110551
4266    76554
4267   119552
4268  -125291
4269    24050
4270   -66842
4271    20428
4272   158200
4273  -125321
4274   -10347
4275   -13950
4276   -29942
4277   174714
4278   -93878
4279   -67064
4280    38866
4281   -54983
4282   155981
4283   -41236
4284  -121598
4285    67260
4286   -49472
4287   117480
4288    17253
4289  -166067
4290    73815
4291   -18760
4292    60292
4293    71230
4294  -183536
4295    45966
4296    34127
4297     8214
4298    99786
4299  -168159
4300     -797
4301    86098
4302   -28203
4303   105435
4304  -129791
4305   -62021
4306   133255
4307   -40855
4308    75561
4309   -70721
4310  -116919
4311   147890
4312   -19156
4313    29753
4314   -17269
4315  -150683
4316   140297
4317    22638
4318   -24361
4319    29078
4320  -158870
4321   101933
4322    82802
4323   -71303
4324    44327
4325  -131136
4326    46460
4327   134682
4328   -93890
4329    32129
4330   -89401
4331   -11167
4332   173829
4333   -92055
4334    -8369
4335   -31755
4336   -60951
4337   182502
4338   -56686
4339   -63171
4340    16608
4341   -82136
4342   163278
4343    -3420
4344  -115910
4345    47610
4346   -77779
4347   118421
4348    59095
4349  -156549
4350    48526
4351   -41212
4352    58753
4353   107422
4354  -166014
4355    18996
4356     7153
4357     7066
4358   136341
4359  -150795
4360   -30412
4361    63013
4362   -31486
4363   134626
4364  -104092
4365   -91153
4366   103577
4367   -36548
4368   103997
4369   -46493
4370  -140263
4371   119170
4372   -15721
4373    55576
4374    10203
4375  -173396
4376   106045
4377    31151
4378    -2678
4379    51390
4380  -172936
4381    63244
4382    87578
4383   -44605
4384    63283
4385  -146846
4386     8379
4387   139384
4388   -66408
4389    48578
4390   -97169
4391   -51647
4392   172308
4393   -56651
4394     7350
4395   -40683
4396   -94390
4397   175751
4398   -21000
4399   -44572
4400     7742
4401  -117104
4402   150649
4403    33180
4404   -97965
4405    35742
4406  -105910
4407   100935
4408    92367
4409  -130802
4410    33097
4411   -69347
4412    43758
4413   138387
4414  -139400
4415     5017
4416   -17319
4417   -10464
4418   162869
4419  -117229
4420   -47281
4421    35796
4422   -42249
4423   155631
4424   -71150
4425  -102830
4426    73274
4427   -48101
4428   122511
4429   -13248
4430  -153047
4431    87164
4432   -23192
4433    71341
4434    42522
4435  -178374
4436    69340
4437    22944
4438    17237
4439    80354
4440  -175336
4441    28075
4442    77461
4443   -25402
4444    93147
4445  -144234
4446   -31087
4447   126020
4448   -45041
4449    74995
4450   -92384
4451   -87262
4452   153476
4453   -34287
4454    33595
4455   -35449
4456  -128737
4457   153379
4458     1027
4459   -19102
4460    13786
4461  -146004
4462   123838
4463    57427
4464   -69144
4465    37028
4466  -131464
4467    75349
4468   111863
4469  -101091
4470    34681
4471   -93916
4472    16368
4473   157318
4474  -106345
4475     2765
4476   -39900
4477   -35623
4478   176786
4479   -81073
4480   -48197
4481    11458
4482   -65120
4483   166858
4484   -34328
4485  -103029
4486    48359
4487   -69456
4488   129374
4489    25541
4490  -149070
4491    58649
4492   -42681
4493    76251
4494    79769
4495  -168844
4496    39012
4497     1049
4498    22533
4499   115041
4500  -163138
4501    -3564
4502    56930
4503   -22091
4504   124027
4505  -126282
4506   -61939
4507   101549
4508   -37691
4509   103075
4510   -73448
4511  -115998
4512   126369
4513   -26025
4514    59986
4515   -14868
4516  -156585
4517   123146
4518    13965
4519     4291
4520    30602
4521  -166553
4522    91667
4523    68001
4524   -43018
4525    53397
4526  -150069
4527    40647
4528   123025
4529   -72375
4530    47946
4531  -107590
4532   -20613
4533   163157
4534   -73754
4535    13138
4536   -53390
4537   -68859
4538   175930
4539   -45507
4540   -35344
4541    -1820
4542   -98448
4543   162538
4544     3232
4545   -89143
4546    33698
4547   -97914
4548   119850
4549    62731
4550  -129527
4551    39598
4552   -69031
4553    65851
4554   111438
4555  -147121
4556    20762
4557   -23586
4558     9262
4559   145801
4560  -135034
4561   -26508
4562    31915
4563   -28963
4564   146928
4565   -95724
4566   -80969
4567    73158
4568   -41939
4569   126019
4570   -42612
4571  -133559
4572    96636
4573   -28315
4574    78285
4575    16145
4576  -168906
4577    87447
4578    13586
4579    24643
4580    57071
4581  -174700
4582    53404
4583    63845
4584   -20385
4585    79531
4586  -154635
4587     1084
4588   118206
4589   -49279
4590    69252
4591  -105709
4592   -58334
4593   150356
4594   -44623
4595    36051
4596   -54305
4597  -102629
4598   161121
4599   -19018
4600   -12858
4601    -1275
4602  -130931
4603   141214
4604    33365
4605   -66468
4606    29979
4607  -123295
4608    96996
4609    86703
4610  -100572
4611    36101
4612   -95753
4613    45102
4614   137280
4615  -117972
4616    13415
4617   -44367
4618   -12866
4619   163700
4620   -99596
4621   -34512
4622     5422
4623   -45450
4624   162260
4625   -62761
4626   -85126
4627    46509
4628   -61562
4629   137418
4630    -5710
4631  -138716
4632    65766
4633   -40773
4634    86405
4635    49137
4636  -162899
4637    54430
4638    -3248
4639    37009
4640    90207
4641  -167743
4642    21931
4643    47933
4644   -13500
4645   109408
4646  -140011
4647   -34599
4648    97175
4649   -34696
4650    94984
4651   -93481
4652   -86581
4653   125848
4654   -32894
4655    62859
4656   -39796
4657  -133009
4658   135406
4659    -2022
4660     9179
4661    12316
4662  -151546
4663   110377
4664    47751
4665   -37585
4666    38713
4667  -144795
4668    69629
4669   100654
4670   -74679
4671    45334
4672  -112602
4673    10221
4674   148801
4675   -84701
4676    17137
4677   -60635
4678   -40924
4679   168501
4680   -66314
4681   -24244
4682   -12877
4683   -75966
4684   167859
4685   -26963
4686   -78539
4687    30710
4688   -86350
4689   132595
4690    31576
4691  -123135
4692    43216
4693   -65376
4694    84655
4695    82277
4696  -147267
4697    34908
4698   -27826
4699    30574
4700   124145
4701  -148092
4702    -4620
4703    27762
4704   -16134
4705   133742
4706  -116227
4707   -57730
4708    69915
4709   -34457
4710   119789
4711   -71048
4712  -109448
4713   101204
4714   -31126
4715    82505
4716   -12044
4717  -152135
4718   102101
4719     4061
4720    30660
4721    33089
4722  -165614
4723    76434
4724    49761
4725   -14464
4726    62193
4727  -156510
4728    30438
4729   104106
4730   -50652
4731    61908
4732  -116956
4733   -27081
4734   143159
4735   -53929
4736    34756
4737   -67985
4738   -74492
4739   159928
4740   -36878
4741    -7704
4742   -15976
4743  -109027
4744   152021
4745     7773
4746   -60901
4747    22877
4748  -111273
4749   114854
4750    61045
4751   -99427
4752    33621
4753   -91456
4754    67286
4755   110583
4756  -124010
4757    21419
4758   -49088
4759    10740
4760   146803
4761  -116070
4762   -19845
4763     1634
4764   -27256
4765   152918
4766   -84733
4767   -67628
4768    43381
4769   -47594
4770   137681
4771   -35549
4772  -120356
4773    70769
4774   -39259
4775    95120
4776    20436
4777  -154740
4778    67247
4779    -6397
4780    45661
4781    63667
4782  -166211
4783    42418
4784    39136
4785    -2260
4786    90404
4787  -150259
4788    -6436
4789    89516
4790   -31582
4791    85611
4792  -108523
4793   -58635
4794   122898
4795   -36381
4796    60291
4797   -59273
4798  -106029
4799   139922
4800   -15774
4801    13720
4802    -7371
4803  -134023
4804   124697
4805    29491
4806   -34928
4807    23556
4808  -134806
4809    89789
4810    79232
4811   -72390
4812    36538
4813  -112492
4814    39254
4815   128652
4816   -91496
4817    20203
4818   -67716
4819   -14183
4820   156903
4821   -80244
4822   -18381
4823   -20257
4824   -51905
4825   162356
4826   -50051
4827   -66341
4828    24517
4829   -71003
4830   139637
4831     2487
4832  -113420
4833    44973
4834   -58309
4835    97329
4836    53188
4837  -142379
4838    41976
4839   -28007
4840    46724
4841    96746
4842  -151229
4843    14295
4844    19410
4845      124
4846   117581
4847  -129580
4848   -32999
4849    66452
4850   -26185
4851   111314
4852   -90930
4853   -83245
4854    99913
4855   -30085
4856    83534
4857   -39084
4858  -129753
4859   111525
4860    -5776
4861    36703
4862     9845
4863  -152485
4864    94296
4865    36741
4866    -9004
4867    41816
4868  -151470
4869    56290
4870    86090
4871   -47821
4872    52070
4873  -122905
4874     3071
4875   131301
4876   -61628
4877    33187
4878   -77746
4879   -46426
4880   154089
4881   -51007
4882    -2407
4883   -28817
4884   -83707
4885   156010
4886   -15946
4887   -51693
4888    13208
4889   -96649
4890   127989
4891    33999
4892   -94233
4893    30937
4894   -84389
4895    84924
4896    83486
4897  -122253
4898    26983
4899   -50233
4900    33684
4901   124710
4902  -125860
4903    -4830
4904    -2907
4905    -9119
4906   139996
4907  -102653
4908   -50779
4909    40948
4910   -34246
4911   132918
4912   -61241
4913  -100672
4914    72554
4915   -35353
4916    98756
4917    -8093
4918  -139397
4919    77007
4920   -10054
4921    54126
4922    37254
4923  -158200
4924    59642
4925    30471
4926     6492
4927    69163
4928  -152324
4929    19786
4930    79890
4931   -27356
4932    73523
4933  -119588
4934   -29824
4935   117159
4936   -39629
4937    55887
4938   -74657
4939   -78812
4940   140367
4941   -26604
4942    16878
4943   -24485
4944  -111794
4945   134385
4946     9753
4947   -29912
4948    11764
4949  -121869
4950   106285
4951    57046
4952   -70635
4953    29485
4954  -107909
4955    61968
4956   106950
4957   -94115
4958    21492
4959   -69897
4960    11734
4961   141055
4962   -91969
4963    -8855
4964   -26131
4965   -29571
4966   153618
4967   -68997
4968   -53064
4969    18601
4970   -54451
4971   140378
4972   -23665
4973  -100323
4974    44755
4975   -50565
4976   105117
4977    25580
4978  -134391
4979    49537
4980   -26990
4981    58755
4982    69855
4983  -149471
4984    30122
4985    15500
4986    12058
4987    97194
4988  -137552
4989   -12036
4990    60029
4991   -16982
4992    98363
4993  -106336
4994   -58483
4995    96972
4996   -29021
4997    78734
4998   -58604
4999  -107152
5000   114425
5001   -11587
5002    38407
5003   -11900
5004  -133689
5005   105032
5006    22646
5007    -4131
5008    22878
5009  -142036
5010    77733
5011    68863
5012   -45127
5013    41242
5014  -123149
5015    29175
5016   114933
5017   -64009
5018    29492
5019   -84672
5020   -17335
5021   143294
5022   -62432
5023     2115
5024   -39039
5025   -60051
5026   153160
5027   -35513
5028   -44438
5029     4134
5030   -79308
5031   134463
5032     8174
5033   -86016
5034    28234
5035   -75025
5036   100096
5037    55959
5038  -118892
5039    32674
5040   -49326
5041    51747
5042   100208
5043  -129859
5044     7802
5045    -5402
5046     8156
5047   121573
5048  -115262
5049   -31380
5050    34845
5051   -21914
5052   123320
5053   -82316
5054   -79845
5055    71544
5056   -30121
5057    98528
5058   -32710
5059  -122082
5060    83734
5061   -11724
5062    58942
5063    11578
5064  -145506
5065    75021
5066    20036
5067    14168
5068    48962
5069  -150409
5070    42264
5071    68121
5072   -24723
5073    61211
5074  -124721
5075    -3841
5076   107417
5077   -39838
5078    50244
5079   -87215
5080   -50761
5081   135601
5082   -38712
5083    19208
5084   -38314
5085   -90447
5086   139835
5087    -7221
5088   -26686
5089     -991
5090  -104565
5091   119035
5092    34053
5093   -64963
5094    23128
5095  -100344
5096    82783
5097    83103
5098   -97223
5099    24789
5100   -69096
5101    32738
5102   121618
5103  -100484
5104    -1540
5105   -30059
5106    -7435
5107   139400
5108   -86938
5109   -38288
5110    12282
5111   -39172
5112   138269
5113   -48364
5114   -86908
5115    46499
5116   -41987
5117   108909
5118     -441
5119  -121753
5120    54834
5121   -25814
5122    70023
5123    42668
5124  -145442
5125    46280
5126    10002
5127    21977
5128    76887
5129  -142291
5130     8641
5131    55131
5132   -11392
5133    83590
5134  -115271
5135   -32983
5136    89708
5137   -27351
5138    74279
5139   -77729
5140   -81926
5141   117591
5142   -21024
5143    38196
5144   -29105
5145  -114338
5146   114104
5147    11011
5148    -2422
5149     5062
5150  -127588
5151    94918
5152    49882
5153   -41650
5154    31105
5155  -119357
5156    52931
5157    98782
5158   -68698
5159    25760
5160   -85551
5161     6080
5162   130129
5163   -69734
5164     4805
5165   -47359
5166   -33578
5167   147146
5168   -55388
5169   -33976
5170    -1863
5171   -62605
5172   136969
5173   -13323
5174   -78107
5175    25017
5176   -61922
5177   107889
5178    28348
5179  -110616
5180    35909
5181   -48218
5182    67542
5183    74800
5184  -132269
5185    21758
5186    -7849
5187    21202
5188   103300
5189  -122581
5190   -14664
5191    31213
5192    -8313
5193   110455
5194   -99534
5195   -55785
5196    68605
5197   -26769
5198    96860
5199   -55677
5200  -103744
5201    89646
5202   -14018
5203    59224
5204   -10388
5205  -129604
5206    84984
5207    12480
5208    22120
5209    26335
5210  -142452
5211    64390
5212    54775
5213   -20808
5214    48171
5215  -127423
5216    19912
5217    97182
5218   -42934
5219    42367
5220   -94862
5221   -22921
5222   125256
5223   -46099
5224    21329
5225   -52313
5226   -65363
5227   141432
5228   -25335
5229   -20823
5230   -10019
5231   -87449
5232   126979
5233    13750
5234   -60486
5235    16119
5236   -89242
5237    98509
5238    57030
5239   -94098
5240    25863
5241   -69018
5242    52869
5243   101981
5244  -108859
5245     6617
5246   -30682
5247    10672
5248   124266
5249   -97407
5250   -24733
5251     7425
5252   -21302
5253   131158
5254   -71668
5255   -68548
5256    46157
5257   -36418
5258   110327
5259   -24210
5260  -109974
5261    61433
5262   -23286
5263    74863
5264    16829
5265  -134502
5266    58630
5267     2670
5268    31965
5269    55762
5270  -143756
5271    32432
5272    46964
5273    -8113
5274    71977
5275  -123090
5276   -10808
5277    84449
5278   -25485
5279    66164
5280   -92258
5281   -53552
5282   115650
5283   -29166
5284    40451
5285   -45104
5286   -95675
5287   122088
5288    -2992
5289       98
5290    -6756
5291  -112276
5292   106990
5293    32740
5294   -37995
5295    19384
5296  -113534
5297    75285
5298    78298
5299   -70773
5300    26154
5301   -87229
5302    28624
5303   116349
5304   -79009
5305     7380
5306   -50329
5307   -12088
5308   135759
5309   -70370
5310   -24069
5311    -9320
5312   -44088
5313   138438
5314   -38400
5315   -68050
5316    26042
5317   -53799
5318   113635
5319     5709
5320  -103984
5321    38309
5322   -42404
5323    78786
5324    48015
5325  -128768
5326    34380
5327   -12617
5328    35064
5329    84440
5330  -131587
5331     4481
5332    29435
5333     -573
5334    96402
5335  -110278
5336   -35677
5337    65327
5338   -19971
5339    89772
5340   -76868
5341   -80316
5342    92200
5343   -20432
5344    61481
5345   -28324
5346  -115829
5347    95985
5348     5614
5349    22809
5350     7717
5351  -130767
5352    80605
5353    38560
5354   -15101
5355    36197
5356  -128156
5357    45184
5358    84906
5359   -45653
5360    37455
5361   -98219
5362     -288
5363   117053
5364   -52992
5365    20229
5366   -62191
5367   -40219
5368   137177
5369   -43516
5370   -12706
5371   -19028
5372   -72450
5373   133641
5374    -8155
5375   -56266
5376    12355
5377   -76894
5378   108716
5379    33528
5380   -88730
5381    25739
5382   -66661
5383    72178
5384    77599
5385  -111451
5386    18438
5387   -32620
5388    26072
5389   109349
5390  -108807
5391   -12219
5392     4832
5393    -6639
5394   118937
5395   -88884
5396   -49914
5397    42507
5398   -28748
5399   110545
5400   -49259
5401   -94600
5402    67985
5403   -24720
5404    77612
5405    -4827
5406  -124312
5407    68692
5408    -1293
5409    40288
5410    32612
5411  -138963
5412    52573
5413    35100
5414     -954
5415    58893
5416  -130448
5417    13168
5418    77798
5419   -27624
5420    57878
5421  -100266
5422   -29711
5423   108796
5424   -34177
5425    40962
5426   -62308
5427   -70995
5428   127383
5429   -20985
5430     4830
5431   -18316
5432   -98576
5433   118326
5434    15017
5435   -34998
5436     9916
5437  -103422
5438    92773
5439    55317
5440   -68796
5441    24674
5442   -89345
5443    51380
5444    98905
5445   -87961
5446    13520
5447   -53553
5448     7111
5449   125159
5450   -83410
5451   -13817
5452   -14667
5453   -26334
5454   133779
5455   -60394
5456   -54109
5457    24537
5458   -46195
5459   119319
5460   -18241
5461   -95346
5462    44875
5463   -38631
5464    85957
5465    23817
5466  -123113
5467    46197
5468   -15774
5469    46571
5470    62976
5471  -135082
5472    24603
5473    23393
5474     6054
5475    84256
5476  -121841
5477   -14135
5478    62401
5479   -17095
5480    83379
5481   -90999
5482   -57292
5483    92512
5484   -23872
5485    63453
5486   -48390
5487   -97537
5488   106164
5489    -6919
5490    24487
5491    -6898
5492  -118997
5493    95244
5494    26921
5495   -13777
5496    22024
5497  -121394
5498    66254
5499    67037
5500   -46892
5501    34256
5502  -102883
5503    24294
5504   106211
5505   -62551
5506    22285
5507   -67050
5508   -18134
5509   130441
5510   -56713
5511    -6842
5512   -26852
5513   -52189
5514   135960
5515   -30614
5516   -47161
5517     9302
5518   -67333
5519   117831
5520    10854
5521   -84483
5522    28342
5523   -61177
5524    85273
5525    53434
5526  -111974
5527    27593
5528   -36213
5529    43077
5530    91093
5531  -119020
5532     3969
5533     2989
5534     3694
5535   108380
5536  -102374
5537   -32370
5538    39632
5539   -20937
5540   105673
5541   -70767
5542   -75915
5543    70443
5544   -25583
5545    81600
5546   -27655
5547  -111166
5548    79751
5549    -7542
5550    44083
5551    13417
5552  -131017
5553    68388
5554    25283
5555     5472
5556    41942
5557  -131210
5558    37620
5559    66093
5560   -28026
5561    52324
5562  -109147
5563    -5316
5564   103157
5565   -41115
5566    38709
5567   -73135
5568   -48287
5569   125249
5570   -33905
5571    10383
5572   -30960
5573   -80392
5574   128548
5575    -5212
5576   -29664
5577     3697
5578   -93792
5579   106819
5580    34724
5581   -67560
5582    22355
5583   -85951
5584    69956
5585    77229
5586   -91693
5587    20566
5588   -57530
5589    27221
5590   112157
5591   -95779
5592    -3159
5593   -16531
5594   -10961
5595   126989
5596   -78042
5597   -39038
5598    19735
5599   -36208
5600   120375
5601   -43442
5602   -81308
5603    48569
5604   -37816
5605    94024
5606      321
5607  -116140
5608    56450
5609   -19156
5610    55223
5611    40460
5612  -132965
5613    42905
5614    14558
5615    15243
5616    68929
5617  -129753
5618     9381
5619    56372
5620   -16168
5621    76105
5622  -104880
5623   -33789
5624    90572
5625   -27737
5626    61348
5627   -66307
5628   -75937
5629   110704
5630   -18862
5631    30330
5632   -23025
5633  -105687
5634   108312
5635     9206
5636    -9331
5637    12322
5638  -116034
5639    85636
5640    50497
5641   -47027
5642    29349
5643  -103608
5644    46957
5645    91280
5646   -69302
5647    25344
5648   -73334
5649     3586
5650   122426
5651   -70289
5652      242
5653   -32587
5654   -34477
5655   134991
5656   -50241
5657   -36865
5658     5637
5659   -55365
5660   124651
5661   -14083
5662   -77007
5663    30580
5664   -57403
5665    95720
5666    30231
5667  -109459
5668    36141
5669   -36979
5670    55809
5671    70180
5672  -122832
5673    19415
5674    -1777
5675    15655
5676    95571
5677  -115396
5678   -12943
5679    37471
5680   -15454
5681    99987
5682   -88757
5683   -56058
5684    70870
5685   -25871
5686    82170
5687   -47483
5688   -94977
5689    86994
5690   -15164
5691    49073
5692    -5200
5693  -122079
5694    84362
5695    14173
5696     8205
5697    28510
5698  -127401
5699    57663
5700    54027
5701   -26698
5702    43094
5703  -113557
5704    19587
5705    91927
5706   -47455
5707    39430
5708   -82187
5709   -24058
5710   122318
5711   -47364
5712    12689
5713   -40391
5714   -61855
5715   130971
5716   -24625
5717   -23729
5718    -3484
5719   -81365
5720   118991
5721    12686
5722   -62677
5723    21471
5724   -80820
5725    86879
5726    56341
5727   -93322
5728    25883
5729   -57784
5730    44616
5731    94184
5732  -104305
5733     8646
5734   -22835
5735     4959
5736   115996
5737   -94384
5738   -24747
5739    17624
5740   -24884
5741   117307
5742   -64328
5743   -66027
5744    49031
5745   -33523
5746    97100
5747   -23838
5748  -102783
5749    64922
5750   -23776
5751    62904
5752    19884
5753  -129610
5754    58373
5755     7917
5756    21585
5757    52569
5758  -131960
5759    31156
5760    46726
5761   -11282
5762    66494
5763  -115135
5764    -8873
5765    85413
5766   -32537
5767    60625
5768   -79889
5769   -53925
5770   111231
5771   -28097
5772    32129
5773   -38626
5774   -87885
5775   115983
5776    -7127
5777    -3777
5778     -995
5779  -105775
5780   102340
5781    30398
5782   -44512
5783    24259
5784  -101337
5785    67718
5786    74289
5787   -72127
5788    26327
5789   -76082
5790    26095
5791   108678
5792   -80971
5793     9000
5794   -39416
5795   -15062
5796   129122
5797   -69172
5798   -25603
5799     1200
5800   -43763
5801   126725
5802   -36583
5803   -65890
5804    30705
5805   -51169
5806   104749
5807     4697
5808  -103163
5809    44831
5810   -38609
5811    67221
5812    48825
5813  -124199
5814    34893
5815    -5964
5816    25724
5817    79431
5818  -124183
5819     6689
5820    31783
5821    -7529
5822    91307
5823  -104065
5824   -34340
5825    69132
5826   -26704
5827    81198
5828   -66129
5829   -77174
5830    92423
5831   -20900
5832    51225
5833   -24505
5834  -107571
5835    96265
5836     1262
5837    13720
5838    14078
5839  -123572
5840    77627
5841    40301
5842   -25918
5843    35843
5844  -113935
5845    41458
5846    79792
5847   -50383
5848    36627
5849   -89282
5850       21
5851   113971
5852   -57984
5853    18726
5854   -49082
5855   -42351
5856   131213
5857   -42043
5858   -18401
5859   -10154
5860   -66999
5861   123953
5862    -9611
5863   -55581
5864    18373
5865   -74022
5866   100221
5867    33740
5868   -91367
5869    31002
5870   -58147
5871    60065
5872    75269
5873  -108196
5874    19318
5875   -25627
5876    19778
5877   102266
5878  -106197
5879    -7888
5880    12989
5881   -14769
5882   112201
5883   -83562
5884   -49231
5885    49416
5886   -30471
5887    98391
5888   -44461
5889   -89230
5890    69689
5891   -24523
5892    68068
5893    -3367
5894  -118912
5895    72019
5896    -1833
5897    28525
5898    35681
5899  -130261
5900    49414
5901    38656
5902    -8715
5903    54164
5904  -119206
5905    13528
5906    75941
5907   -31802
5908    55961
5909   -92943
5910   -29765
5911   108273
5912   -39506
5913    34885
5914   -49683
5915   -68882
5916   120637
5917   -19640
5918     -689
5919   -12381
5920   -91543
5921   112830
5922    11519
5923   -38836
5924    17148
5925   -96498
5926    85012
5927    54472
5928   -73223
5929    27896
5930   -76360
5931    44678
5932    91917
5933   -86627
5934    15599
5935   -44575
5936     5164
5937   118005
5938   -84199
5939   -13642
5940    -3993
5941   -30305
5942   124514
5943   -57493
5944   -54785
5945    29611
5946   -42884
5947   107932
5948   -19159
5949   -91211
5950    47943
5951   -37475
5952    77814
5953    24972
5954  -119909
5955    48056
5956   -12120
5957    35966
5958    61186
5959  -126829
5960    24713
5961    25165
5962      868
5963    78777
5964  -113988
5965   -11196
5966    63193
5967   -24062
5968    77677
5969   -83539
5970   -55021
5971    93201
5972   -27759
5973    53197
5974   -39969
5975   -91558
5976   102555
5977    -9448
5978    18070
5979    -2421
5980  -112075
5981    93121
5982    23578
5983   -21586
5984    26769
5985  -112703
5986    62514
5987    66503
5988   -52868
5989    34124
5990   -90769
5991    21024
5992   101750
5993   -64618
5994    21416
5995   -57569
5996   -20072
5997   125670
5998   -58887
5999    -8348
6000   -16664
6001   -52916
6002   126677
6003   -28651
6004   -48930
6005    15361
6006   -62725
6007   108919
6008     9971
6009   -83795
6010    33597
6011   -57114
6012    74495
6013    53279
6014  -109870
6015    29483
6016   -27611
6017    32801
6018    85736
6019  -112657
6020     6154
6021     8071
6022    -2148
6023   101357
6024   -98033
6025   -30214
6026    46650
6027   -26259
6028    95621
6029   -62368
6030   -72363
6031    73462
6032   -25053
6033    69219
6034   -22969
6035  -104187
6036    81008
6037    -8199
6038    34041
6039    15676
6040  -125127
6041    68041
6042    27135
6043    -5255
6044    43090
6045  -120376
6046    34502
6047    66425
6048   -32846
6049    49137
6050   -97099
6051    -5419
6052    99971
6053   -44916
6054    35155
6055   -61824
6056   -47518
6057   119754
6058   -34503
6059     3619
6060   -21298
6061   -76352
6062   117641
6063    -5555
6064   -34131
6065     9171
6066   -85506
6067    97330
6068    32974
6069   -68319
6070    26679
6071   -75467
6072    61756
6073    74686
6074   -91051
6075    20980
6076   -45180
6077    20922
6078   103472
6079   -92117
6080    -2943
6081    -9159
6082   -14095
6083   116328
6084   -74968
6085   -39840
6086    28252
6087   -35638
6088   107805
6089   -38567
6090   -79379
6091    50156
6092   -33859
6093    82065
6094      876
6095  -109759
6096    56096
6097   -16142
6098    44925
6099    40948
6100  -125524
6101    40782
6102    19275
6103     6056
6104    64079
6105  -117035
6106     8206
6107    56318
6108   -18902
6109    68698
6110   -95091
6111   -31854
6112    89085
6113   -31004
6114    54087
6115   -55165
6116   -71672
6117   105861
6118   -19182
6119    20386
6120   -16159
6121   -96290
6122   100886
6123     8767
6124   -16087
6125    14341
6126  -104671
6127    79684
6128    47989
6129   -51579
6130    29883
6131   -90456
6132    40706
6133    87238
6134   -69272
6135    22094
6136   -61188
6137      576
6138   114162
6139   -69092
6140    -1250
6141   -24035
6142   -34197
6143   124674
6144   -48205
6145   -38872
6146    13008
6147   -52815
6148   112294
6149   -11065
6150   -76018
6151    33384
6152   -50693
6153    84762
6154    29077
6155  -104305
6156    38364
6157   -30507
6158    44919
6159    67408
6160  -115760
6161    19449
6162     4970
6163     8352
6164    86216
6165  -106187
6166   -12069
6167    40742
6168   -18139
6169    89698
6170   -79571
6171   -53051
6172    72080
6173   -26417
6174    69497
6175   -39114
6176   -89450
6177    84434
6178   -13096
6179    36570
6180    -2520
6181  -111358
6182    79486
6183    14564
6184      366
6185    28794
6186  -117376
6187    53508
6188    54209
6189   -32107
6190    41025
6191   -99497
6192    13823
6193    89278
6194   -47577
6195    32874
6196   -70186
6197   -25332
6198   114380
6199   -45417
6200     8504
6201   -30826
6202   -58459
6203   120197
6204   -21455
6205   -28601
6206     3193
6207   -73963
6208   105693
6209    12835
6210   -63239
6211    23928
6212   -69804
6213    76163
6214    52917
6215   -90385
6216    26654
6217   -46512
6218    36287
6219    86184
6220   -98800
6221     5983
6222   -12160
6223      506
6224   103999
6225   -86929
6226   -25011
6227    24900
6228   -24241
6229   103901
6230   -56943
6231   -64310
6232    52091
6233   -30457
6234    82387
6235   -16863
6236   -98242
6237    61875
6238   -16611
6239    50541
6240    20113
6241  -117607
6242    54412
6243    11728
6244    13005
6245    49001
6246  -118544
6247    25512
6248    49337
6249   -16447
6250    58277
6251   -99272
6252   -11441
6253    80992
6254   -30644
6255    49856
6256   -67626
6257   -50618
6258   105215
6259   -27218
6260    22203
6261   -28628
6262   -80781
6263   106070
6264    -3537
6265   -13245
6266     3124
6267   -91150
6268    90244
6269    30784
6270   -47018
6271    22955
6272   -87433
6273    58561
6274    69673
6275   -70903
6276    22207
6277   -62417
6278    19272
6279    99704
6280   -75361
6281     2819
6282   -28591
6283   -14877
6284   116155
6285   -61789
6286   -28229
6287     6622
6288   -39347
6289   111655
6290   -30939
6291   -65170
6292    32247
6293   -43540
6294    89264
6295     7508
6296   -95446
6297    41040
6298   -29373
6299    54707
6300    43944
6301  -113443
6302    31107
6303      709
6304    18027
6305    70963
6306  -110420
6307     3249
6308    35594
6309    -9699
6310    77468
6311   -90817
6312   -32260
6313    67346
6314   -23974
6315    67488
6316   -56503
6317   -70782
6318    87955
6319   -18322
6320    38131
6321   -18492
6322   -98063
6323    86578
6324     5882
6325     4789
6326    12942
6327  -107974
6328    69176
6329    39695
6330   -28653
6331    32473
6332   -99544
6333    35384
6334    77684
6335   -49722
6336    29649
6337   -72632
6338    -4288
6339   104125
6340   -52308
6341    10803
6342   -39679
6343   -38485
6344   117923
6345   -37017
6346   -21716
6347    -3662
6348   -60330
6349   110260
6350    -5100
6351   -57050
6352    19746
6353   -61011
6354    85421
6355    31765
6356   -85980
6357    28393
6358   -45447
6359    49728
6360    68113
6361  -100741
6362    14865
6363   -13978
6364    14169
6365    89837
6366   -94853
6367   -12046
6368    19792
6369   -12756
6370    95487
6371   -72445
6372   -47968
6373    50402
6374   -25585
6375    81238
6376   -36281
6377   -83892
6378    65695
6379   -17590
6380    52411
6381      449
6382  -108117
6383    62915
6384     5850
6385    19076
6386    31786
6387  -114474
6388    41932
6389    40990
6390   -13164
6391    47899
6392  -102111
6393     8633
6394    74246
6395   -32143
6396    43470
6397   -75235
6398   -29246
6399    99130
6400   -33190
6401    23785
6402   -40509
6403   -61564
6404   107957
6405   -15860
6406    -9208
6407    -5542
6408   -79600
6409    97817
6410    15800
6411   -43012
6412    15893
6413   -78651
6414    71786
6415    51524
6416   -69553
6417    20680
6418   -60854
6419    36383
6420    84677
6421   -80399
6422     8117
6423   -30431
6424     1288
6425   104674
6426   -71980
6427   -19255
6428     2647
6429   -24944
6430   107510
6431   -47274
6432   -54392
6433    30821
6434   -35337
6435    90715
6436   -11429
6437   -85908
6438    43993
6439   -26650
6440    61875
6441    23820
6442  -107110
6443    40466
6444    -2719
6445    26213
6446    53737
6447  -110836
6448    18038
6449    30882
6450    -3518
6451    65842
6452   -97024
6453   -14589
6454    62826
6455   -20663
6456    60981
6457   -67754
6458   -50902
6459    85572
6460   -21375
6461    38547
6462   -33078
6463   -81226
6464    91493
6465    -2706
6466     6787
6467     -538
6468   -95815
6469    79708
6470    27359
6471   -25077
6472    20259
6473   -93630
6474    51550
6475    63360
6476   -48637
6477    25185
6478   -74713
6479    15541
6480    92649
6481   -57774
6482    12713
6483   -44684
6484   -19135
6485   110013
6486   -47977
6487   -15339
6488   -11043
6489   -44191
6490   109305
6491   -22141
6492   -49427
6493    15591
6494   -51657
6495    91039
6496    12472
6497   -79022
6498    28807
6499   -41795
6500    60475
6501    48037
6502   -98566
6503    22716
6504   -16431
6505    25848
6506    73679
6507   -99712
6508     -238
6509    15866
6510    -2695
6511    84832
6512   -83360
6513   -32073
6514    47108
6515   -19351
6516    77558
6517   -53802
6518   -67673
6519    67083
6520   -17843
6521    54500
6522   -17938
6523   -94086
6524    69991
6525     -168
6526    22782
6527    15324
6528  -107264
6529    56214
6530    30742
6531    -8473
6532    34203
6533  -101281
6534    26028
6535    63855
6536   -30899
6537    37593
6538   -80877
6539    -8660
6540    91206
6541   -37938
6542    23122
6543   -48199
6544   -42153
6545   105859
6546   -26079
6547    -5261
6548   -15552
6549   -63683
6550   102175
6551     -950
6552   -37841
6553     9819
6554   -70210
6555    82675
6556    34499
6557   -66774
6558    20133
6559   -57355
6560    51299
6561    67267
6562   -81751
6563    13181
6564   -31942
6565    16860
6566    91739
6567   -80138
6568   -10132
6569       27
6570   -12301
6571    99142
6572   -61488
6573   -42120
6574    28562
6575   -26184
6576    88969
6577   -30399
6578   -74220
6579    46318
6580   -24206
6581    65384
6582     4348
6583   -98874
6584    47579
6585    -4610
6586    32850
6587    35634
6588  -108528
6589    31588
6590    25178
6591     2382
6592    52304
6593  -100436
6594     3117
6595    57187
6596   -18454
6597    53368
6598   -76538
6599   -32024
6600    82394
6601   -22899
6602    36656
6603   -44351
6604   -63846
6605    92849
6606   -10674
6607     9494
6608   -12826
6609   -82148
6610    87457
6611    14641
6612   -21667
6613    11180
6614   -87123
6615    65403
6616    48419
6617   -47615
6618    19515
6619   -72059
6620    32718
6621    79009
6622   -60107
6623    12601
6624   -47015
6625     -582
6626   100478
6627   -57755
6628    -9709
6629   -14445
6630   -28798
6631   105579
6632   -36530
6633   -40997
6634    11416
6635   -40830
6636    93562
6637    -6973
6638   -71932
6639    29681
6640   -36984
6641    68557
6642    28244
6643   -94975
6644    28826
6645   -16375
6646    35686
6647    56581
6648  -100238
6649    12607
6650    12791
6651     6754
6652    72459
6653   -90484
6654   -15964
6655    43808
6656   -13766
6657    71064
6658   -65115
6659   -51175
6660    65933
6661   -17413
6662    54221
6663   -34149
6664   -79383
6665    75102
6666    -5630
6667    26024
6668     -369
6669   -97468
6670    67349
6671    21867
6672    -6360
6673    22966
6674   -97946
6675    42063
6676    53021
6677   -29513
6678    30432
6679   -83114
6680    10501
6681    82701
6682   -42625
6683    22475
6684   -54254
6685   -23520
6686   100830
6687   -35309
6688    -2476
6689   -23134
6690   -47919
6691   103351
6692   -16073
6693   -32443
6694     3757
6695   -59725
6696    90320
6697    15617
6698   -63046
6699    19863
6700   -53609
6701    63190
6702    49871
6703   -82319
6704    16368
6705   -32285
6706    29763
6707    75946
6708   -86248
6709     1009
6710    -3820
6711       40
6712    89989
6713   -73716
6714   -29441
6715    26729
6716   -18851
6717    85481
6718   -45575
6719   -61405
6720    46110
6721   -21116
6722    66796
6723   -13598
6724   -88895
6725    54504
6726    -7770
6727    37238
6728    19258
6729  -103776
6730    43988
6731    18806
6732     6704
6733    40293
6734  -101021
6735    19534
6736    48675
6737   -15824
6738    45889
6739   -84306
6740   -12841
6741    78059
6742   -27273
6743    35144
6744   -54013
6745   -46101
6746    92647
6747   -19226
6748    10866
6749   -23226
6750   -69044
6751    93694
6752     1751
6753   -19431
6754     3383
6755   -78484
6756    77313
6757    33895
6758   -47220
6759    17196
6760   -69428
6761    47720
6762    65268
6763   -64003
6764    13811
6765   -47906
6766    14770
6767    89991
6768   -66185
6769    -3629
6770   -18187
6771   -14268
6772    99741
6773   -50365
6774   -33013
6775    10255
6776   -30939
6777    93798
6778   -23487
6779   -61936
6780    29737
6781   -32641
6782    73222
6783     9877
6784   -88148
6785    35885
6786   -17437
6787    43275
6788    39770
6789   -99922
6790    23644
6791     9483
6792    13128
6793    58428
6794   -95315
6795     -250
6796    38754
6797    -9405
6798    64118
6799   -76443
6800   -33484
6801    65944
6802   -17956
6803    50970
6804   -46147
6805   -63920
6806    77614
6807   -10096
6808    26883
6809   -15019
6810   -86602
6811    76390
6812    10417
6813    -2134
6814    12170
6815   -92330
6816    57285
6817    41991
6818   -29248
6819    23959
6820   -81508
6821    28328
6822    71073
6823   -44580
6824    20702
6825   -59810
6826    -5243
6827    94850
6828   -45824
6829     1899
6830   -28640
6831   -33189
6832   102077
6833   -29238
6834   -26027
6835     -501
6836   -47858
6837    95160
6838    -2396
6839   -56665
6840    18697
6841   -49249
6842    72591
6843    31248
6844   -80644
6845    21815
6846   -32742
6847    40761
6848    60569
6849   -89237
6850     9988
6851    -6121
6852    11258
6853    78864
6854   -83565
6855   -15366
6856    23984
6857   -11935
6858    80420
6859   -60966
6860   -47460
6861    47738
6862   -19372
6863    67293
6864   -30169
6865   -76393
6866    59857
6867   -11016
6868    41514
6869     2635
6870   -95990
6871    55128
6872    11366
6873    11610
6874    27180
6875   -99367
6876    35277
6877    40832
6878   -14916
6879    38149
6880   -88275
6881     5550
6882    70792
6883   -30013
6884    33008
6885   -62589
6886   -27743
6887    91146
6888   -27652
6889    12519
6890   -31702
6891   -53812
6892    96981
6893   -10707
6894   -14652
6895    -3879
6896   -68244
6897    86221
6898    16803
6899   -44603
6900    13948
6901   -66536
6902    61466
6903    49474
6904   -65580
6905    15774
6906   -48332
6907    29896
6908    76141
6909   -72707
6910     4556
6911   -21669
6912    -1905
6913    92286
6914   -63983
6915   -21309
6916     8991
6917   -22061
6918    91571
6919   -40154
6920   -53398
6921    30802
6922   -28628
6923    76392
6924    -9314
6925   -80069
6926    41880
6927   -18296
6928    49481
6929    23035
6930   -97315
6931    35074
6932     4916
6933    19980
6934    45511
6935   -99270
6936    14628
6937    34350
6938    -5549
6939    56814
6940   -85241
6941   -16325
6942    62592
6943   -19690
6944    48114
6945   -58101
6946   -48242
6947    79569
6948   -16381
6949    28318
6950   -26695
6951   -72617
6952    83453
6953      650
6954       21
6955     1210
6956   -85212
6957    69595
6958    28497
6959   -28249
6960    18635
6961   -81247
6962    44003
6963    60302
6964   -47976
6965    20737
6966   -61729
6967    10810
6968    85535
6969   -53026
6970     6079
6971   -34150
6972   -18522
6973    99129
6974   -43227
6975   -19804
6976    -4429
6977   -38182
6978    96361
6979   -18577
6980   -50337
6981    18139
6982   -42839
6983    78679
6984    13498
6985   -75276
6986    26511
6987   -30738
6988    51063
6989    43852
6990   -91599
6991    18509
6992    -8296
6993    19972
6994    65770
6995   -89873
6996    -2732
6997    19648
6998    -4980
6999    74717
7000   -73675
7001   -31873
7002    47061
7003   -17846
7004    65229
7005   -45583
7006   -61641
7007    62596
7008   -14237
7009    44566
7010   -13042
7011   -86536
7012    64334
7013     3609
7014    14280
7015    15082
7016   -95896
7017    49796
7018    31406
7019   -12139
7020    30354
7021   -88937
7022    23121
7023    61734
7024   -31462
7025    30769
7026   -68790
7027    -9929
7028    86687
7029   -34901
7030    15604
7031   -39985
7032   -38087
7033    97372
7034   -24192
7035   -10607
7036   -11292
7037   -56705
7038    93186
7039     1395
7040   -40808
7041    11429
7042   -60399
7043    73540
7044    32752
7045   -64551
7046    19797
7047   -48500
7048    43911
7049    62819
7050   -77510
7051    11552
7052   -24490
7053    11541
7054    83313
7055   -73590
7056   -10949
7057     5731
7058   -13570
7059    87974
7060   -55478
7061   -40302
7062    31091
7063   -24842
7064    77815
7065   -26380
7066   -70727
7067    46619
7068   -20392
7069    55498
7070     6717
7071   -91302
7072    45774
7073    -1186
7074    25048
7075    33199
7076   -99985
7077    30391
7078    27281
7079    -2854
7080    47068
7081   -91310
7082     2398
7083    57161
7084   -20278
7085    46185
7086   -68191
7087   -31405
7088    79231
7089   -23068
7090    29867
7091   -37692
7092   -58745
7093    88507
7094   -10477
7095     3196
7096    -8184
7097   -76429
7098    80509
7099    15193
7100   -25795
7101    13148
7102   -77550
7103    58200
7104    46249
7105   -49327
7106    20687
7107   -63102
7108    28300
7109    75503
7110   -60077
7111    11372
7112   -37816
7113    -4089
7114    92766
7115   -54568
7116   -12004
7117    -7640
7118   -27674
7119    96370
7120   -35278
7121   -41219
7122    17830
7123   -38231
7124    83274
7125    -5694
7126   -70982
7127    31157
7128   -31169
7129    58853
7130    26562
7131   -89858
7132    28261
7133   -10886
7134    28726
7135    52769
7136   -95261
7137    11809
7138    16605
7139      879
7140    65891
7141   -82966
7142   -17217
7143    45107
7144   -15329
7145    62420
7146   -59097
7147   -47289
7148    65197
7149   -18401
7150    46003
7151   -26449
7152   -75504
7153    72282
7154    -4821
7155    18245
7156     3054
7157   -89249
7158    63304
7159    21579
7160   -10796
7161    23479
7162   -89279
7163    39681
7164    51663
7165   -33598
7166    28537
7167   -72817
7168     7901
7169    79977
7170   -42947
7171    17856
7172   -47006
7173   -22405
7174    95605
7175   -36141
7176    -5769
7177   -16820
7178   -46102
7179    97558
7180   -14992
7181   -34546
7182     8707
7183   -54752
7184    81706
7185    15502
7186   -61959
7187    20420
7188   -46787
7189    55928
7190    47195
7191   -79481
7192    18360
7193   -27238
7194    23874
7195    71831
7196   -82340
7197      473
7198     1463
7199    -3464
7200    82292
7201   -68254
7202   -26900
7203    29711
7204   -20762
7205    77305
7206   -43059
7207   -58156
7208    49137
7209   -21872
7210    58318
7211   -10004
7212   -85099
7213    55098
7214    -6352
7215    30132
7216    18673
7217   -96064
7218    43508
7219    19448
7220     1503
7221    38434
7222   -94398
7223    19349
7224    50136
7225   -21106
7226    42171
7227   -75679
7228   -12718
7229    75903
7230   -28330
7231    30560
7232   -48323
7233   -43233
7234    90664
7235   -21395
7236     7550
7237   -16276
7238   -65570
7239    89037
7240      783
7241   -21795
7242     8058
7243   -71472
7244    72042
7245    30983
7246   -49037
7247    20149
7248   -63414
7249    43396
7250    61485
7251   -64684
7252    16121
7253   -40345
7254     9752
7255    85192
7256   -65081
7257    -2327
7258   -11999
7259   -15963
7260    93450
7261   -50030
7262   -31036
7263    16629
7264   -31888
7265    87594
7266   -23029
7267   -62502
7268    34085
7269   -30487
7270    65059
7271     9537
7272   -86568
7273    38659
7274   -15517
7275    36102
7276    38476
7277   -96959
7278    25227
7279    11825
7280     6292
7281    56452
7282   -90427
7283     -186
7284    41137
7285   -14262
7286    59663
7287   -69328
7288   -31356
7289    65074
7290   -21976
7291    46479
7292   -40636
7293   -61708
7294    78394
7295   -12419
7296    21047
7297    -9535
7298   -81307
7299    73080
7300     9327
7301    -8682
7302    15297
7303   -85950
7304    54971
7305    39781
7306   -34248
7307    25821
7308   -75074
7309    24823
7310    70151
7311   -48327
7312    19661
7313   -50804
7314    -6121
7315    90738
7316   -47051
7317      272
7318   -21771
7319   -32454
7320    98365
7321   -29953
7322   -28348
7323     6381
7324   -46723
7325    88556
7326    -1924
7327   -57475
7328    22160
7329   -44435
7330    65638
7331    29866
7332   -79526
7333    26581
7334   -28502
7335    34476
7336    58860
7337   -87380
7338    11370
7339     -875
7340     5172
7341    72847
7342   -79772
7343   -13838
7344    26612
7345   -15481
7346    75024
7347   -57269
7348   -46007
7349    51294
7350   -22424
7351    60202
7352   -25719
7353   -72803
7354    60665
7355   -11618
7356    34577
7357     4220
7358   -90934
7359    55647
7360    11168
7361     4763
7362    27615
7363   -94822
7364    34855
7365    41271
7366   -20376
7367    37459
7368   -81465
7369     5565
7370    71624
7371   -32121
7372    30450
7373   -56521
7374   -25983
7375    89501
7376   -31440
7377    10723
7378   -25079
7379   -52389
7380    93156
7381   -11757
7382   -17844
7383     2477
7384   -65106
7385    80935
7386    15196
7387   -45798
7388    17814
7389   -61668
7390    56889
7391    46780
7392   -67266
7393    19875
7394   -42578
7395    25073
7396    73908
7397   -72508
7398     5309
7399   -15128
7400    -4833
7401    87352
7402   -63165
7403   -20447
7404    13233
7405   -24302
7406    86027
7407   -39255
7408   -51725
7409    36502
7410   -29038
7411    69926
7412    -7775
7413   -78740
7414    44490
7415   -17937
7416    43250
7417    23204
7418   -94661
7419    38356
7420     5534
7421    12718
7422    45961
7423   -93720
7424    14590
7425    36863
7426   -11773
7427    52705
7428   -79845
7429   -14300
7430    62568
7431   -23860
7432    45625
7433   -52435
7434   -46187
7435    79790
7436   -20400
7437    23780
7438   -20360
7439   -69593
7440    80758
7441    -1732
7442    -4821
7443     6182
7444   -79642
7445    67975
7446    26291
7447   -33111
7448    22841
7449   -75047
7450    40751
7451    59003
7452   -51877
7453    21903
7454   -54752
7455     9774
7456    82997
7457   -55549
7458     5911
7459   -26566
7460   -19897
7461    95523
7462   -43701
7463   -20166
7464     2641
7465   -38871
7466    91425
7467   -18518
7468   -50947
7469    23462
7470   -41269
7471    72378
7472    12443
7473   -75398
7474    31332
7475   -29039
7476    44320
7477    43553
7478   -90083
7479    22100
7480    -4524
7481    13614
7482    63917
7483   -86261
7484     -591
7485    24320
7486   -10341
7487    70048
7488   -69774
7489   -30392
7490    50410
7491   -22041
7492    59879
7493   -40603
7494   -61229
7495    65302
7496   -15900
7497    36406
7498    -9076
7499   -82811
7500    64351
7501     3111
7502     8422
7503    16605
7504   -91598
7505    49887
7506    32279
7507   -19973
7508    31425
7509   -82459
7510    20623
7511    62104
7512   -35504
7513    29746
7514   -62377
7515    -9658
7516    84570
7517   -38654
7518    14087
7519   -32966
7520   -38110
7521    95110
7522   -25113
7523   -13845
7524    -4565
7525   -54817
7526    87109
7527      488
7528   -41375
7529    16013
7530   -56652
7531    67138
7532    31102
7533   -65707
7534    23282
7535   -42100
7536    36809
7537    60465
7538   -76546
7539    13841
7540   -17309
7541     7601
7542    77884
7543   -71899
7544    -9452
7545    10696
7546   -15961
7547    82918
7548   -52923
7549   -39358
7550    35527
7551   -25651
7552    70044
7553   -24033
7554   -68858
7555    49407
7556   -19298
7557    47880
7558     5919
7559   -88716
7560    46738
7561      506
7562    18754
7563    33138
7564   -95895
7565    28955
7566    29839
7567    -8022
7568    44923
7569   -83824
7570     2514
7571    57282
7572   -24910
7573    43084
7574   -62339
7575   -29772
7576    78105
7577   -26209
7578    25570
7579   -30813
7580   -56232
7581    85035
7582   -11776
7583     -165
7584    -2703
7585   -71368
7586    76659
7587    13598
7588   -29557
7589    16789
7590   -71827
7591    54510
7592    44096
7593   -52281
7594    22047
7595   -55275
7596    24667
7597    71724
7598   -60931
7599    10807
7600   -30152
7601    -5539
7602    88591
7603   -55231
7604   -12298
7605    -1161
7606   -27370
7607    90649
7608   -33689
7609   -42115
7610    21822
7611   -35534
7612    76256
7613    -3993
7614   -68957
7615    34345
7616   -28938
7617    52402
7618    27069
7619   -87508
7620    31117
7621    -8201
7622    20924
7623    51094
7624   -89960
7625    12196
7626    20221
7627    -4300
7628    61288
7629   -77310
7630   -14457
7631    46869
7632   -19848
7633    57627
7634   -52372
7635   -45468
7636    66502
7637   -19389
7638    38242
7639   -21965
7640   -71518
7641    71381
7642    -4508
7643    11418
7644     5795
7645   -83966
7646    60598
7647    21315
7648   -16524
7649    23777
7650   -82156
7651    36077
7652    51977
7653   -36661
7654    26334
7655   -65133
7656     6190
7657    76739
7658   -44146
7659    15410
7660   -38560
7661   -23122
7662    90885
7663   -35358
7664    -8780
7665    -8778
7666   -43632
7667    89757
7668   -13407
7669   -36851
7670    12981
7671   -49705
7672    74083
7673    15083
7674   -62569
7675    23896
7676   -41727
7677    47843
7678    44680
7679   -77562
7680    19186
7681   -19062
7682    17376
7683    66704
7684   -77579
7685     1082
7686     7451
7687    -6844
7688    75239
7689   -64136
7690   -27000
7691    34296
7692   -22073
7693    69258
7694   -37905
7695   -56464
7696    50170
7697   -19104
7698    49579
7699    -8050
7700   -79557
7701    53693
7702    -3704
7703    22766
7704    19982
7705   -90451
7706    41504
7707    22475
7708    -5128
7709    36034
7710   -85556
7711    17141
7712    50076
7713   -23758
7714    37878
7715   -67197
7716   -12723
7717    73695
7718   -30456
7719    25151
7720   -39417
7721   -41225
7722    85597
7723   -20055
7724     1733
7725   -10294
7726   -59757
7727    81977
7728      460
7729   -25513
7730    10983
7731   -63880
7732    64553
7733    29670
7734   -50149
7735    20273
7736   -54401
7737    37430
7738    57991
7739   -62749
7740    14020
7741   -33133
7742     7832
7743    79055
7744   -62769
7745    -5120
7746    -5333
7747   -15583
7748    86329
7749   -46120
7750   -32894
7751    20324
7752   -29244
7753    77946
7754   -19563
7755   -60464
7756    35575
7757   -27103
7758    57034
7759    10140
7760   -81223
7761    36858
7762   -10231
7763    28958
7764    36051
7765   -89677
7766    24058
7767    15455
7768     1963
7769    51020
7770   -82010
7771     -242
7772    42866
7773   -16811
7774    51910
7775   -62209
7776   -30018
7777    64044
7778   -22018
7779    38430
7780   -34096
7781   -56780
7782    73446
7783   -11685
7784    13536
7785    -5578
7786   -74341
7787    68645
7788    11424
7789   -12752
7790    15219
7791   -77442
7792    49444
7793    40152
7794   -36421
7795    23450
7796   -65485
7797    21863
7798    66676
7799   -46875
7800    15348
7801   -42416
7802    -7971
7803    85030
7804   -44347
7805    -3484
7806   -14721
7807   -31211
7808    88975
7809   -26547
7810   -31043
7811     9667
7812   -41721
7813    78059
7814     -534
7815   -55637
7816    24505
7817   -37267
7818    55528
7819    28726
7820   -75411
7821    24013
7822   -20371
7823    27130
7824    53054
7825   -81311
7826     9630
7827     5093
7828     1052
7829    66583
7830   -72210
7831   -14472
7832    30952
7833   -16063
7834    65498
7835   -49874
7836   -43465
7837    50600
7838   -18455
7839    50118
7840   -22632
7841   -69082
7842    57814
7843    -6913
7844    24980
7845     6087
7846   -83882
7847    50028
7848    14783
7849     -785
7850    25525
7851   -83118
7852    29958
7853    43110
7854   -22092
7855    31707
7856   -70978
7857     3422
7858    66766
7859   -32207
7860    24349
7861   -45091
7862   -25620
7863    83378
7864   -28498
7865     3580
7866   -17765
7867   -47011
7868    83815
7869    -9897
7870   -23082
7871     4578
7872   -55587
7873    71496
7874    15648
7875   -47470
7876    17860
7877   -50069
7878    47675
7879    44582
7880   -64001
7881    16241
7882   -31798
7883    19946
7884    66641
7885   -67066
7886     1836
7887    -7727
7888    -5643
7889    77636
7890   -55552
7891   -23401
7892    16958
7893   -20628
7894    74129
7895   -33120
7896   -50842
7897    36245
7898   -23379
7899    58740
7900    -4619
7901   -73360
7902    41068
7903   -10782
7904    33224
7905    21938
7906   -85083
7907    33273
7908    11259
7909     7224
7910    39456
7911   -82925
7912    11745
7913    37463
7914   -14023
7915    45427
7916   -68131
7917   -15402
7918    60533
7919   -21869
7920    35349
7921   -43495
7922   -42609
7923    73641
7924   -16664
7925    15401
7926   -15668
7927   -61618
7928    73718
7929     2377
7930   -10581
7931     6782
7932   -69475
7933    59293
7934    28261
7935   -33919
7936    17929
7937   -62445
7938    34701
7939    55446
7940   -49303
7941    15973
7942   -43621
7943     7081
7944    76025
7945   -50138
7946      114
7947   -17952
7948   -18978
7949    84728
7950   -38047
7951   -23822
7952     5425
7953   -31934
7954    78717
7955   -13919
7956   -50345
7957    23207
7958   -33671
7959    61392
7960    12476
7961   -70312
7962    28464
7963   -20343
7964    34651
7965    38450
7966   -80614
7967    18485
7968     1781
7969     8367
7970    55044
7971   -76650
7972    -2828
7973    27932
7974   -10887
7975    58475
7976   -59201
7977   -30767
7978    49015
7979   -17266
7980    47474
7981   -33334
7982   -56293
7983    60444
7984   -11407
7985    27770
7986    -6714
7987   -74563
7988    58090
7989     8521
7990     1702
7991    15389
7992   -78052
7993    42218
7994    33576
7995   -19881
7996    24967
7997   -69942
7998    16930
7999    59267
8000   -34538
8001    21612
8002   -50315
8003   -11097
8004    77925
8005   -33191
8006     4852
8007   -23649
8008   -33625
8009    83258
8010   -20972
8011   -17685
8012     -262
8013   -46195
8014    76523
8015     3760
8016   -43495
8017    16775
8018   -46197
8019    55666
8020    29751
8021   -61694
8022    19024
8023   -31206
8024    29494
8025    54245
8026   -70236
8027     7596
8028    -9839
8029     5447
8030    68702
8031   -62520
8032   -14706
8033    15756
8034   -13954
8035    70213
8036   -45092
8037   -39911
8038    34420
8039   -19271
8040    58308
8041   -18578
8042   -64831
8043    44012
8044   -12093
8045    36534
8046     8161
8047   -79426
8048    39898
8049     7114
8050    10768
8051    28309
8052   -82389
8053    23800
8054    32448
8055   -10759
8056    37474
8057   -70217
8058     -989
8059    55519
8060   -23318
8061    32156
8062   -49624
8063   -27549
8064    71134
8065   -20149
8066    14995
8067   -23323
8068   -49994
8069    75727
8070    -8385
8071    -7690
8072     -622
8073   -60596
8074    65510
8075    17382
8076   -31877
8077    14618
8078   -57799
8079    45477
8080    42869
8081   -47963
8082    14563
8083   -43479
8084    19593
8085    65689
8086   -54519
8087     4723
8088   -21737
8089    -5514
8090    77162
8091   -46203
8092   -17122
8093     3661
8094   -22555
8095    76640
8096   -27661
8097   -41524
8098    21759
8099   -27864
8100    63664
8101     -831
8102   -65359
8103    31108
8104   -19132
8105    40163
8106    24144
8107   -77157
8108    24595
8109      181
8110    15144
8111    43122
8112   -78988
8113     8191
8114    24292
8115    -6565
8116    51116
8117   -65936
8118   -16491
8119    45129
8120   -14037
8121    42128
##END NTUPLES=NMR FID
##END=
