# Supplementary material for: An untargeted multi-technique metabolomics approach to studying intracellular metabolites of HepG2 cells exposed to 2,3,7,8-tetrachlorodibenzo-p-dioxin
Source: BMC Genomics. 2011 May 20;12:251. doi: 10.1186/1471-2164-12-251 (PMC3141663; doi:10.1186/1471-2164-12-251)
Supplement: Additional file 2 — Metadata and NMR raw data: ZIP file containing: -All NMR raw data (in JCAMP-DX format ".dx") -The metadata on NMR (polars & apolars), LC-MS and GC-MS data sets (as Tab delimited files ".txt"). [file 1471-2164-12-251-S2.ZIP › TE/Ainhoa/SAFETY COPY D Disk/TRABAJO/ARTICLES/ARTICLE Metabolomics TCDD_ACCEPTED/JCAMP_DX_NMR_data_and_all_metadata/NMR_apolar_TCDD_p11b.4C.dx]

##TITLE=
##JCAMPDX= 6.0         $$ Bruker NMR JCAMP-DX V2.0
##DATA TYPE= NMR FID
##DATA CLASS= NTUPLES
##ORIGIN= Bruker BioSpin GmbH
##OWNER= bruker
$$ 1.72 TOPSPIN		Version 2.1
$$ 2011-04-15 14:46:43.303 +0200  WUR\bruker@RIK1030
$$ Compression mode = fixed
##.OBSERVE FREQUENCY= 400.1319223
##.OBSERVE NUCLEUS= ^1H
##.DELAY= (6, 6)
##.ACQUISITION MODE= SIMULTANEOUS (DQD)
##.ACQUISITION SCHEME= undefined
##.AVERAGES= 128
##.DIGITISER RES= 18
##SPECTROMETER/DATA SYSTEM= avance400
##.PULSE SEQUENCE= zg
##.SOLVENT NAME= CDCl3
##.SHIFT REFERENCE= INTERNAL, CDCl3, 1, 11.01403
##AUDIT TRAIL= $$ (NUMBER, WHEN, WHO, WHERE, PROCESS, VERSION, WHAT)
$$ ##TITLE= Audit trail, TOPSPIN		Version 2.1
$$ ##JCAMPDX= 5.01
$$ ##ORIGIN= Bruker BioSpin GmbH
$$ ##OWNER= bruker
$$ $$ P:\NMR-data/data/Ainhoa_raw_data/nmr/AR091208.4C/1/audita.txt
$$ ##AUDIT TRAIL=  $$ (NUMBER, WHEN, WHO, WHERE, PROCESS, VERSION, WHAT)
(   1,<2008-12-08 17:16:28.771 +0100>,<WUR\bruker>,<RIK1030>,<go>,<TOPSPIN 2.1>,
      <created by zg
	started at 2008-12-08 17:08:20.261 +0100,
	POWCHK disabled, PULCHK disabled,
       configuration hash MD5:
       8F 0B B7 F2 C7 1F F4 CB 9D A9 C3 7F 18 55 F2 E6
       data hash MD5: 16K
       04 65 C5 AB ED E3 8F 76 57 07 B6 C5 3E D1 F5 21>)
(   2,<2011-04-15 14:46:40.350 +0200>,<WUR\bruker>,<RIK1030>,<proc1d>,<TOPSPIN 2.1>,
      <convdta from       1 "NMR_apolar_TCDD_p11b.4C" "Ainhoa_raw_data" "P:\NMR-data"
       data hash MD5: 16244
       D6 36 85 75 29 2C FA B3 31 27 EF 53 E0 06 0A AB>)
$$ ##END=
$$ 
$$ $$ hash MD5
$$ $$ 09 AC BF 75 AC 8E A8 81 89 E9 C3 AA 49 8D 9B E2
##$RELAX= 
##$BRUKER FILE EXP=format.temp
$$ EDIT_PAR COMMAND FILE
$$ 
$$ DI_MODE         LONG
$$ ED_ENTRY        ACQU
$$ ORDER           FILE
$$ 
$$ 
$$ HEADER		"F2 - Acquisition Parameters"
$$ T_NAME		Date_
$$ 		TYPE	R64
$$ 		CLASS	ACQU
$$ 		SUBRANGE 0.0 50000000
$$ 		REL	"Date_=itodate(DATE)"
$$ 		INV_REL	"DATE=datetoi(Date_,DATE)"
$$ 		FORMAT	"%14.0f"
$$ 		TEXT	" "
$$ END
$$ T_NAME		Time
$$ 		TYPE	R32
$$ 		CLASS	ACQU
$$ 		SUBRANGE 0.0 1000000
$$ 		REL	"Time=itotime(DATE)"
$$ 		INV_REL	"DATE=timetoi(Time,DATE)"
$$ 		FORMAT	"%14.2f"
$$ 		TEXT	" "
$$ END
$$ NAME		INSTRUM
$$ 		TEXT	" "
$$ END
$$ NAME		PROBHD
$$ 		FORMAT	"%14.14s"
$$ 		TEXT	" "
$$ END
$$ NAME		PULPROG
$$ 		TEXT	" "
$$ END
$$ NAME		TD
$$ 		TEXT	" "
$$ END
$$ NAME		SOLVENT
$$ 		TEXT	" "
$$ END
$$ NAME		NS
$$ 		TEXT	" "
$$ END
$$ NAME		DS
$$ 		TEXT	" "
$$ END
$$ T_NAME		SWH
$$ 		TYPE	R32
$$ 		CLASS	ACQU
$$ 		SUBRANGE 0.0 1e8
$$ 		REL	"SWH=SW*SFO1"
$$ 		INV_REL "SW=SWH/SFO1"
$$ 		UNIT	"Hz"
$$ 		FORMAT	"%14.3f Hz"
$$ 		TEXT	" "
$$ END
$$ T_NAME          FIDRES
$$                 TYPE    R32
$$                 CLASS   ACQU
$$                 SUBRANGE 0.0 100000
$$                 REL     "FIDRES=SW*SFO1/TD"
$$                 INV_REL "TD = nextpow(SW*SFO1/FIDRES)"
$$ 		UNIT	"Hz"
$$ 		FORMAT	"%14.6f Hz"
$$ 		TEXT	" "
$$ END
$$ T_NAME          AQ
$$ 		TYPE	R32
$$ 		CLASS	ACQU
$$ 		SUBRANGE 0.0 1000
$$ 		REL	"AQ=aqcalc(SW,SFO1,TD,DIGTYP)"
$$ 		INV_REL	"TD=tdcalc(SW,SFO1,1.0e6*AQ,DIGTYP)"
$$ 		UNIT	"sec"
$$ 		FORMAT	"%14.7f sec"
$$ 		TEXT	" "
$$ END
$$ NAME		RG
$$ 		TEXT	" "
$$ END
$$ T_NAME          DW
$$ 		TYPE	R32
$$ 		CLASS	ACQU
$$ 		SUBRANGE 0.0 1000000
$$ 		REL	"DW=1/(2*SW*SFO1)"
$$ 		INV_REL	"SW=1000000/(2*(0.005+DW)*SFO1)"
$$ 		UNIT	"usec"
$$ 		FORMAT	"%14.3lf usec"
$$ 		TEXT	" "
$$ END
$$ NAME		DE
$$ 		FORMAT	"%14.2f usec"
$$ 		TEXT	" "
$$ END
$$ NAME		TE
$$ 		FORMAT	"%14.1f K"
$$ 		TEXT	" "
$$ END
$$ T_NAME		D1
$$ 		TYPE	R32
$$ 		CLASS	ACQU
$$ 		SUBRANGE 0.0 1e38
$$ 		REL	"D1=D[1]"
$$ 		INV_REL	"D[1]=D1"
$$ 		UNIT	"sec"
$$ 		FORMAT	"%14.8f sec"
$$ 		TEXT	" "
$$ END
$$ NAME		TD0
$$ 		TEXT	" "
$$ END
$$ HEADER		"======== CHANNEL f1 ========"
$$ NAME		NUC1
$$ 		NONEDIT
$$ 		TEXT	" "
$$ END
$$ T_NAME		P1
$$ 		TYPE	R32
$$ 		CLASS	ACQU
$$ 		SUBRANGE 0.0 1.0e10
$$ 		REL	"P1=P[1]"
$$ 		INV_REL	"P[1]=P1"
$$ 		UNIT	"usec"
$$ 		FORMAT	"%14.2f usec"
$$ 		TEXT	" "
$$ END
$$ T_NAME		PL1
$$ 		TYPE	R32
$$ 		CLASS	ACQU
$$ 		SUBRANGE -6.0 1e38
$$ 		REL	"PL1=PL[1]"
$$ 		INV_REL	"PL[1]=PL1"
$$ 		UNIT	"dB"
$$ 		FORMAT	"%14.2f dB"
$$ 		TEXT	" "
$$ END
$$ T_NAME		PL1W
$$ 		TYPE	R32
$$ 		CLASS	ACQU
$$ 		SUBRANGE -6.0 1e38
$$ 		REL	"PL1W=40.3*pow(10.0,(-6-PL[1])/10.0)"
$$ 		INV_REL	"PL[1]=-6-4.3425*log(PL1W/40.3)"
$$ 		UNIT	"no"
$$ 		FORMAT	"%14.8f W"
$$ 		TEXT	" "
$$ END
$$ NAME		SFO1
$$ 		FORMAT	"%14.7f MHz"
$$ 		TEXT	" "
$$ END
##$RELAX= 
##$BRUKER FILE EXP=scon2
$$ ##TITLE= Parameter file, TOPSPIN		Version 2.1
$$ ##JCAMPDX= 5.0
$$ ##DATATYPE= Parameter Values
$$ ##NPOINTS= 1	$$ modification sequence number
$$ ##ORIGIN= Bruker BioSpin GmbH
$$ ##OWNER= bruker
$$ $$ 2008-12-08 17:08:19.949 +0100  WUR\bruker@RIK1030
$$ $$ P:\NMR-data/data/Ainhoa_raw_data/nmr/AR091208.4C/1/scon2
$$ $$ process C:\Bruker\TOPSPIN2.1\prog\mod\go.exe
$$ ##$BLKTR= (0..15)
3 3 3 3 3 3 3 3 3 3 3 3 3 3 3 3
$$ ##$DE1= 4.5
$$ ##$DEADC= 0.5
$$ ##$DEPA= 4.5
$$ ##$DERX= 1.5
$$ ##$FILCOR= 0
$$ ##END=
##$RELAX= 
##$BRUKER FILE EXP=pulseprogram
$$ # 1 "C:/Bruker/TOPSPIN2.1/exp/stan/nmr/lists/pp/zg"
$$ ;zg
$$ ;avance-version (06/11/09)
$$ ;1D sequence
$$ ;
$$ ;$CLASS=HighRes
$$ ;$DIM=1D
$$ ;$TYPE=
$$ ;$SUBTYPE=
$$ ;$COMMENT=
$$ 
$$ 
$$ # 1 "C:/Bruker/TOPSPIN2.1/exp/stan/nmr/lists/pp/Avance.incl" 1
$$ ;Avance2.incl
$$ ;   for 1
$$ ;
$$ ;avance-version (07/08/21)
$$ ;
$$ ;$CLASS=HighRes Incl
$$ ;$COMMENT=
$$ 
$$ 
$$ 
$$ 
$$ 
$$ 
$$ 
$$ 
$$ 
$$ 
$$ 
$$ 
$$ 
$$ 
$$ 
$$ 
$$ 
$$ 
$$ 
$$ 
$$ 
$$ 
$$ 
$$ 
$$ 
$$ 
$$ 
$$ 
$$ 
$$ 
$$ 
$$ 
$$ 
$$ 
$$ 
$$ 
$$ 
$$ 
$$ 
$$ 
$$ 
$$ 
$$ 
$$ 
$$ 
$$ 
$$ 
$$ 
$$ 
$$ 
$$ 
$$ 
$$ 
$$ 
$$ 
$$ 
$$ 
$$ 
$$ 
$$ 
$$ 
$$ 
$$ 
$$ 
$$ 
$$ 
$$ 
$$ 
$$ 
$$ 
$$ 
$$ 
$$ 
$$ 
$$ 
$$ 
$$ 
$$ 
$$ 
$$ 
$$ 
$$ 
$$ 
$$ 
$$ 
$$ 
$$ 
$$ 
$$ 
$$ 
$$ 
$$ 
$$ 
$$ 
$$ 
$$ 
$$ 
$$ 
$$ 
$$ 
$$ 
$$ 
$$ 
$$ 
$$ 
$$ 
$$ 
$$ 
$$ 
$$ 
$$ 
$$ 
$$ 
$$ 
$$ 
$$ 
$$ 
$$ 
$$ 
$$ 
$$ 
$$ 
$$ 
$$ 
$$ 
$$ 
$$ 
$$ 
$$ 
$$ 
$$ 
$$ 
$$ 
$$ ;$Id: Avance2.incl,v 1.17.2.1 2007/09/14 16:17:35 ber Exp $
$$ # 12 "C:/Bruker/TOPSPIN2.1/exp/stan/nmr/lists/pp/zg" 2
$$ 
$$ 
$$ 
$$ "acqt0=-p1*2/3.1416"
$$ 
$$ 
$$ # 1 "mc_line 18 file C:/Bruker/TOPSPIN2.1/exp/stan/nmr/lists/pp/zg expanding definition part of mc command before ze"
$$ define delay MCWRK
$$ define delay MCREST
$$ "MCWRK = 0.333333*30m"
$$ "MCREST = 30m - 30m"
$$     dccorr
$$ # 18 "C:/Bruker/TOPSPIN2.1/exp/stan/nmr/lists/pp/zg"
$$ 1 ze
$$ # 1 "mc_line 18 file C:/Bruker/TOPSPIN2.1/exp/stan/nmr/lists/pp/zg expanding definition of mc command after ze"
$$ # 19 "C:/Bruker/TOPSPIN2.1/exp/stan/nmr/lists/pp/zg"
$$ # 1 "mc_line 19 file C:/Bruker/TOPSPIN2.1/exp/stan/nmr/lists/pp/zg expanding start label for mc command"
$$ 2 MCWRK  * 2
$$ LBLF0, MCWRK
$$   MCREST
$$ # 20 "C:/Bruker/TOPSPIN2.1/exp/stan/nmr/lists/pp/zg"
$$   d1
$$   p1 ph1
$$   go=2 ph31
$$ # 1 "mc_line 23 file C:/Bruker/TOPSPIN2.1/exp/stan/nmr/lists/pp/zg expanding mc command in line"
$$   MCWRK wr #0
$$   MCWRK zd 
$$   lo to LBLF0 times td0
$$ 
$$   MCWRK
$$ # 24 "C:/Bruker/TOPSPIN2.1/exp/stan/nmr/lists/pp/zg"
$$ exit
$$ 
$$ 
$$ ph1=0 2 2 0 1 3 3 1
$$ ph31=0 2 2 0 1 3 3 1
$$ 
$$ 
$$ ;pl1 : f1 channel - power level for pulse (default)
$$ ;p1 : f1 channel -  high power pulse
$$ ;d1 : relaxation delay; 1-5 * T1
$$ ;NS: 1 * n, total number of scans: NS * TD0
$$ 
$$ 
$$ 
$$ ;$Id: zg,v 1.9 2006/11/10 10:56:44 ber Exp $
##$RELAX= 
##$BRUKER FILE EXP=uxnmr.par
$$ ##TITLE= Parameter file, TOPSPIN		Version 2.1
$$ ##JCAMPDX= 5.0
$$ ##DATATYPE= Parameter Values
$$ ##NPOINTS= 15	$$ modification sequence number
$$ ##ORIGIN= Bruker BioSpin GmbH
$$ ##OWNER= Administrator
$$ $$ 2008-11-25 14:24:23.096 +0100  WUR\bruker@RIK1030
$$ $$ C:/Bruker/TOPSPIN2.1/conf/instr/avance400/uxnmr.par
$$ $$ process C:\Bruker\TOPSPIN2.1\prog\mod\hconfserver.exe
$$ ##$ACB= 0
$$ ##$ACBTAT= (0..15)
0 66 66 50 0 0 0 0 0 0 0 0 0 0 0 0
$$ ##$ACBTBA= (0..15)
0 1 1 0 0 0 0 0 0 0 0 0 0 0 0 0
$$ ##$ACBTBLK= (0..15)
0 0 0 0 0 0 0 0 0 0 0 0 0 0 0 0
$$ ##$ACBTCTL= (0..15)
0 0 0 0 0 0 0 0 0 0 0 0 0 0 0 0
$$ ##$ACBTDI= (0..15)
0 102 102 72 0 0 0 0 0 0 0 0 0 0 0 0
$$ ##$ACBTDM= (0..15)
0 10 10 0 0 0 0 0 0 0 0 0 0 0 0 0
$$ ##$ACBTFHI= (0..15)
0 400 400 0 0 0 0 0 0 0 0 0 0 0 0 0
$$ ##$ACBTFL= (0..15)
0 73 74 8 0 0 0 0 0 0 0 0 0 0 0 0
$$ ##$ACBTFLO= (0..15)
0 14 14 0 0 0 0 0 0 0 0 0 0 0 0 0
$$ ##$ACBTINP= (0..15)
0 0 0 0 0 0 0 0 0 0 0 0 0 0 0 0
$$ ##$ACBTOUT= (0..15)
0 1 2 0 0 0 0 0 0 0 0 0 0 0 0 0
$$ ##$ACBTPO= (0..15)
0 150000 60000 20000 0 0 0 0 0 0 0 0 0 0 0 0
$$ ##$ACBTPW= (0..15)
0 10 10 0 0 0 0 0 0 0 0 0 0 0 0 0
$$ ##$ACBTSB= (0..15)
0 0 0 0 0 0 0 0 0 0 0 0 0 0 0 0
$$ ##$ACBTY= <no>
$$ ##$AQSBDCH= (0..95)
0 0 0 0 0 0 255 255 255 255 255 255 255 255 255 255 255 255 255 255 255
255 255 255 255 255 255 255 255 255 255 255 255 255 255 255 255 255 255
255 255 255 255 255 255 255 255 255 255 255 255 255 255 255 255 255 255
255 255 255 255 255 255 255 255 255 255 255 255 255 255 255 255 255 255
255 255 255 255 255 255 255 255 255 255 255 255 255 255 255 255 255 255
255 255 255
$$ ##$AQSBDHW= (0..95)
1 4 4 0 0 0 255 255 255 255 255 255 255 255 255 255 255 255 255 255 255
255 255 255 255 255 255 255 255 255 255 255 255 255 255 255 255 255 255
255 255 255 255 255 255 255 255 255 255 255 255 255 255 255 255 255 255
255 255 255 255 255 255 255 255 255 255 255 255 255 255 255 255 255 255
255 255 255 255 255 255 255 255 255 255 255 255 255 255 255 255 255 255
255 255 255
$$ ##$AQSBDID= (0..95)
88 83 83 65 67 66 255 255 255 255 255 255 255 255 255 255 255 255 255 255
255 255 255 255 255 255 255 255 255 255 255 255 255 255 255 255 255 255
255 255 255 255 255 255 255 255 255 255 255 255 255 255 255 255 255 255
255 255 255 255 255 255 255 255 255 255 255 255 255 255 255 255 255 255
255 255 255 255 255 255 255 255 255 255 255 255 255 255 255 255 255 255
255 255 255 255
$$ ##$AQSBDNO= (0..95)
1 1 2 1 1 1 255 255 255 255 255 255 255 255 255 255 255 255 255 255 255
255 255 255 255 255 255 255 255 255 255 255 255 255 255 255 255 255 255
255 255 255 255 255 255 255 255 255 255 255 255 255 255 255 255 255 255
255 255 255 255 255 255 255 255 255 255 255 255 255 255 255 255 255 255
255 255 255 255 255 255 255 255 255 255 255 255 255 255 255 255 255 255
255 255 255
$$ ##$AQSBDSL= (0..95)
2 3 4 8 9 19 255 255 255 255 255 255 255 255 255 255 255 255 255 255 255
255 255 255 255 255 255 255 255 255 255 255 255 255 255 255 255 255 255
255 255 255 255 255 255 255 255 255 255 255 255 255 255 255 255 255 255
255 255 255 255 255 255 255 255 255 255 255 255 255 255 255 255 255 255
255 255 255 255 255 255 255 255 255 255 255 255 255 255 255 255 255 255
255 255 255
$$ ##$AQSBDTY= (0..95)
3 16 16 5 9 7 255 255 255 255 255 255 255 255 255 255 255 255 255 255 255
255 255 255 255 255 255 255 255 255 255 255 255 255 255 255 255 255 255
255 255 255 255 255 255 255 255 255 255 255 255 255 255 255 255 255 255
255 255 255 255 255 255 255 255 255 255 255 255 255 255 255 255 255 255
255 255 255 255 255 255 255 255 255 255 255 255 255 255 255 255 255 255
255 255 255
$$ ##$AQSBUAD= (0..95)
52 36 37 54 26 32 255 255 255 255 255 255 255 255 255 255 255 255 255 255
255 255 255 255 255 255 255 255 255 255 255 255 255 255 255 255 255 255
255 255 255 255 255 255 255 255 255 255 255 255 255 255 255 255 255 255
255 255 255 255 255 255 255 255 255 255 255 255 255 255 255 255 255 255
255 255 255 255 255 255 255 255 255 255 255 255 255 255 255 255 255 255
255 255 255 255
$$ ##$AQSECL= (0..95)
2 3 3 5 2 255 255 255 255 255 255 255 255 255 255 255 255 255 255 255 255
255 255 255 255 255 255 255 255 255 255 255 255 255 255 255 255 255 255
255 255 255 255 255 255 255 255 255 255 255 255 255 255 255 255 255 255
255 255 255 255 255 255 255 255 255 255 255 255 255 255 255 255 255 255
255 255 255 255 255 255 255 255 255 255 255 255 255 255 255 255 255 255
255 255 255
$$ ##$AQSECLS= (0..95)
3 2 2 0 0 255 255 255 255 255 255 255 255 255 255 255 255 255 255 255 255
255 255 255 255 255 255 255 255 255 255 255 255 255 255 255 255 255 255
255 255 255 255 255 255 255 255 255 255 255 255 255 255 255 255 255 255
255 255 255 255 255 255 255 255 255 255 255 255 255 255 255 255 255 255
255 255 255 255 255 255 255 255 255 255 255 255 255 255 255 255 255 255
255 255 255
$$ ##$AQSSPLT= no
$$ ##$ATT19F= (0..1)
0 0
$$ ##$ATT1H= (0..1)
0 0
$$ ##$ATT3H= (0..1)
0 0
$$ ##$ATTX= (0..1)
0 0
$$ ##$ATTY= (0..1)
0 0
$$ ##$ATTZ= (0..1)
0 0
$$ ##$BACSAIR= no
$$ ##$BACSCAP= 60
$$ ##$BACSDEL= 10
$$ ##$BACSFCM= no
$$ ##$BACSOPT= <>
$$ ##$BACSTY= <tty08>
$$ ##$BARPTY= <no>
$$ ##$BFREQ= 400.13
$$ ##$BGAETH1= <no>
$$ ##$BGAETH2= <no>
$$ ##$BGAETH3= <no>
$$ ##$BGAETH4= <no>
$$ ##$BGAETH5= <no>
$$ ##$BGAETH6= <no>
$$ ##$BGAETH7= <no>
$$ ##$BGAETH8= <no>
$$ ##$BIRDS= yes
$$ ##$BMPC= 0
$$ ##$BMPCTY= <no>
$$ ##$BPSUTY= <no>
$$ ##$BSMS= 1
$$ ##$BSMSETH= <no>
$$ ##$BSMSTY= <tty02>
$$ ##$CFASMOD= (0..7)
1 1 1 1 1 1 1 1
$$ ##$CFASMUL= (0..7)
1 1 1 1 1 1 1 1
$$ ##$CNFTXDR= (0..7)
6 6 0 0 0 0 0 0
$$ ##$COMDIG2= 0
$$ ##$CPDBTY= <no>
$$ ##$CRCOTY= <no>
$$ ##$CSW1= (0..31)
0 0 0 0 0 0 0 0 0 0 0 0 0 0 0 0 0 0 0 0 0 0 0 0 0 0 0 0 0 0 0 0
$$ ##$CSW2= (0..31)
0 0 0 0 0 0 0 0 0 0 0 0 0 0 0 0 0 0 0 0 0 0 0 0 0 0 0 0 0 0 0 0
$$ ##$CSWNUM= (0..7)
0 0 0 0 0 0 0 0
$$ ##$DATSTAT= no
$$ ##$DIGI140= (0..7)
0 0 0 0 0 0 0 0
$$ ##$DIGIB12= (0..7)
0 0 0 0 0 0 0 0
$$ ##$DIGIB16= (0..7)
0 0 0 0 0 0 0 0
$$ ##$DIGIFA= (0..7)
0 0 0 0 0 0 0 0
$$ ##$DIGIHA= (0..7)
0 0 0 0 0 0 0 0
$$ ##$DIGIHAF= (0..7)
0 0 0 0 0 0 0 0
$$ ##$DIGIHRD= (0..7)
0 0 0 0 0 0 0 0
$$ ##$DIGIIA= (0..7)
0 0 0 0 0 0 0 0
$$ ##$DIGIO16= (0..7)
0 0 0 0 0 0 0 0
$$ ##$DIGISA= (0..7)
1 0 0 0 0 0 0 0
$$ ##$DIGISAF= (0..7)
0 0 0 0 0 0 0 0
$$ ##$DIGISL= (0..7)
0 0 0 0 0 0 0 0
$$ ##$DIGITYI= (0..7)
0 0 0 0 0 0 0 0
$$ ##$DIGITYP= (0..7)
0 0 0 0 0 0 0 0
$$ ##$DIGITZ= 0
$$ ##$DRU= no
$$ ##$DRUETH01= <no>
$$ ##$DRUETH02= <no>
$$ ##$DRUETH03= <no>
$$ ##$DRUETH04= <no>
$$ ##$DRUETH05= <no>
$$ ##$DRUETH06= <no>
$$ ##$DRUETH07= <no>
$$ ##$DRUETH08= <no>
$$ ##$DRUETH09= <no>
$$ ##$DRUETH10= <no>
$$ ##$DRUETH11= <no>
$$ ##$DRUETH12= <no>
$$ ##$DRUETH13= <no>
$$ ##$DRUETH14= <no>
$$ ##$DRUETH15= <no>
$$ ##$DRUETH16= <no>
$$ ##$DRUETH17= <no>
$$ ##$DRUETH18= <no>
$$ ##$DRUETH19= <no>
$$ ##$DRUETH20= <no>
$$ ##$DRUETH21= <no>
$$ ##$DRUETH22= <no>
$$ ##$DRUETH23= <no>
$$ ##$DRUETH24= <no>
$$ ##$DRUETH25= <no>
$$ ##$DRUETH26= <no>
$$ ##$DRUETH27= <no>
$$ ##$DRUETH28= <no>
$$ ##$DRUETH29= <no>
$$ ##$DRUETH30= <no>
$$ ##$DRUETH31= <no>
$$ ##$DRUETH32= <no>
$$ ##$FCUMEM= (0..7)
2093056 2093056 0 0 0 0 0 0
$$ ##$FCUPAL= (0..7)
260 260 0 0 0 0 0 0
$$ ##$FGSVTY= <no>
$$ ##$FQMIX= 0
$$ ##$FUNCMOD= <>
$$ ##$GCUTYPE= 2
$$ ##$GPREDEL= 0
$$ ##$GPSCUTY= <no>
$$ ##$GRADRES= 5
$$ ##$GTUTY= <no>
$$ ##$HFAC= 3
$$ ##$HPCU= 0
$$ ##$HPCUTY= <no>
$$ ##$HPTXLP= (0..3)
-1 -1 -1 -1
$$ ##$HPTXPI= (0..3)
0 0 0 0
$$ ##$HPTXPO= (0..3)
0 0 0 0
$$ ##$HPTXTY= (0..3)
0 0 0 0
$$ ##$IF451= 0
$$ ##$IFREQ= 1
$$ ##$INTFPR= 0
$$ ##$IPSO= no
$$ ##$IPSOETH= <>
$$ ##$LOCKTY= <tty03>
$$ ##$LOCSWID= 0
$$ ##$LOCSWIF= 0
$$ ##$M2FAC= 0
$$ ##$MAS= 0
$$ ##$MASETIME= 10
$$ ##$MASITIME= 10
$$ ##$MASTY= <no>
$$ ##$MAS_CT= 0
$$ ##$MAS_SG= 0
$$ ##$MAS_TO= 0
$$ ##$MEMPRM= 0
$$ ##$MHFAC= 0
$$ ##$MXFAC= 0
$$ ##$NAMPD1= <2H>
$$ ##$NAMPD10= <>
$$ ##$NAMPD11= <>
$$ ##$NAMPD12= <>
$$ ##$NAMPD13= <>
$$ ##$NAMPD14= <>
$$ ##$NAMPD15= <>
$$ ##$NAMPD16= <>
$$ ##$NAMPD2= <X-BB19F_2HS>
$$ ##$NAMPD3= <1H>
$$ ##$NAMPD4= <>
$$ ##$NAMPD5= <>
$$ ##$NAMPD6= <>
$$ ##$NAMPD7= <>
$$ ##$NAMPD8= <>
$$ ##$NAMPD9= <>
$$ ##$NFCU= 2
$$ ##$NMRCH= 0
$$ ##$NMRMEM= 0
$$ ##$NRCU= 1
$$ ##$NROUT= 1
$$ ##$NSGU= 2
$$ ##$PAMPF1= (0..15)
75 99 67 27 0 0 0 12 0 0 0 0 0 0 0 0
$$ ##$PAMPF2= (0..15)
0 0 0 0 0 0 0 0 0 0 0 0 0 0 0 0
$$ ##$PAMPF3= (0..15)
0 0 0 0 0 0 0 0 0 0 0 0 0 0 0 0
$$ ##$PAMPF4= (0..15)
0 0 0 0 0 0 0 0 0 0 0 0 0 0 0 0
$$ ##$PAMPF5= (0..15)
0 0 0 0 0 0 0 0 0 0 0 0 0 0 0 0
$$ ##$PAMPF6= (0..15)
0 0 0 0 0 0 0 0 0 0 0 0 0 0 0 0
$$ ##$PAMPF7= (0..15)
0 0 0 0 0 0 0 0 0 0 0 0 0 0 0 0
$$ ##$PAMPF8= (0..15)
0 0 0 0 0 0 0 0 0 0 0 0 0 0 0 0
$$ ##$PH4= 0
$$ ##$PHF4TY= <no>
$$ ##$POWCHK= no
$$ ##$PRAMD1= (0..7)
0 1048576 0 0 0 1048576 0 0
$$ ##$PRAMD10= (0..7)
0 0 0 0 0 0 0 0
$$ ##$PRAMD11= (0..7)
0 0 0 0 0 0 0 0
$$ ##$PRAMD12= (0..7)
0 0 0 0 0 0 0 0
$$ ##$PRAMD13= (0..7)
0 0 0 0 0 0 0 0
$$ ##$PRAMD14= (0..7)
0 0 0 0 0 0 0 0
$$ ##$PRAMD15= (0..7)
0 0 0 0 0 0 0 0
$$ ##$PRAMD16= (0..7)
0 0 0 0 0 0 0 0
$$ ##$PRAMD17= (0..7)
0 0 0 0 0 0 0 0
$$ ##$PRAMD18= (0..7)
0 0 0 0 0 0 0 0
$$ ##$PRAMD19= (0..7)
0 0 0 0 0 0 0 0
$$ ##$PRAMD2= (0..7)
2147483644 2146435071 2147483647 134217727 2147483644 2146435071 2147483647
134217727
$$ ##$PRAMD20= (0..7)
0 0 0 0 0 0 0 0
$$ ##$PRAMD21= (0..7)
0 0 0 0 0 0 0 0
$$ ##$PRAMD3= (0..7)
2 0 0 0 2 0 0 0
$$ ##$PRAMD4= (0..7)
0 0 0 0 0 0 0 0
$$ ##$PRAMD5= (0..7)
0 0 0 0 0 0 0 0
$$ ##$PRAMD6= (0..7)
0 0 0 0 0 0 0 0
$$ ##$PRAMD7= (0..7)
0 0 0 0 0 0 0 0
$$ ##$PRAMD8= (0..7)
0 0 0 0 0 0 0 0
$$ ##$PRAMD9= (0..7)
0 0 0 0 0 0 0 0
$$ ##$PRAMLED= (0..1)
15 15
$$ ##$PRAMP1= <tty01>
$$ ##$PRAMP2= <no>
$$ ##$PRAMP3= <no>
$$ ##$PRAMP4= <no>
$$ ##$PRAMP5= <no>
$$ ##$PRAMP6= <no>
$$ ##$PRAMP7= <no>
$$ ##$PRAMP8= <no>
$$ ##$PRAMPTP= 0
$$ ##$PREPTY= <no>
$$ ##$PRESHLD= 0
$$ ##$PTS160= -1
$$ ##$PTSA2X= (0..7)
0 0 0 0 0 0 0 0
$$ ##$PTSF2X= (0..7)
0 0 0 0 0 0 0 0
$$ ##$PTSFMX= (0..7)
429.9 429.9 0 0 0 0 0 0
$$ ##$PULCHK= no
$$ ##$RCUCDS= (0..7)
8388608 0 0 0 0 0 0 0
$$ ##$RCUCFS= (0..7)
4096 0 0 0 0 0 0 0
$$ ##$RCUCSS= (0..7)
1048576 0 0 0 0 0 0 0
$$ ##$RCUI2C1= (0..7)
78 0 0 0 0 0 0 0
$$ ##$RCUI2C2= (0..7)
0 0 0 0 0 0 0 0
$$ ##$RCUI2C3= (0..7)
0 0 0 0 0 0 0 0
$$ ##$RCUI2C4= (0..7)
0 0 0 0 0 0 0 0
$$ ##$RCUI2C5= (0..7)
0 0 0 0 0 0 0 0
$$ ##$RCUI2C6= (0..7)
0 0 0 0 0 0 0 0
$$ ##$RCUI2C7= (0..7)
0 0 0 0 0 0 0 0
$$ ##$RCUI2C8= (0..7)
0 0 0 0 0 0 0 0
$$ ##$RDCU= 0
$$ ##$RFSVTY= <no>
$$ ##$RGTYPE= (0..31)
5 0 0 0 0 0 0 0 0 0 0 0 0 0 0 0 0 0 0 0 0 0 0 0 0 0 0 0 0 0 0 0
$$ ##$RG_max= (0..31)
46341 0 0 0 0 0 0 0 0 0 0 0 0 0 0 0 0 0 0 0 0 0 0 0 0 0 0 0 0 0 0 0
$$ ##$RG_min= (0..31)
1 0 0 0 0 0 0 0 0 0 0 0 0 0 0 0 0 0 0 0 0 0 0 0 0 0 0 0 0 0 0 0
$$ ##$RG_tab1= (0..255)
1 1.1 1.3 1.4 1.6 1.8 2 2.2 2.5 2.8 3.2 3.6 4 4.5 5 5.7 6.3 7.1 8 9 10.1
11.3 12.7 14.3 16 18 20.2 22.6 25.4 28.5 32 35.9 40.3 45.3 50.8 57 64 71.8
80.6 90.5 101.6 114 128 143.7 161.3 181 203.2 228.1 256 287.4 322.5 362
406.4 456.1 512 574.7 645.1 724.1 812.7 912.3 1024 1149.4 1290.2 1448.2
1625.5 1824.6 2048 2298.8 2580.3 2896.3 3251 3649.1 4096 4597.6 5160.6
5792.6 6502 7298.2 8192 9195.2 10321.3 11585.2 13004 14596.5 16384 18390.4
20642.5 23170.5 26008 29193 32768 36780.8 41285.1 46341 -1 -1 -1 -1 -1
-1 -1 -1 -1 -1 -1 -1 -1 -1 -1 -1 -1 -1 -1 -1 -1 -1 -1 -1 -1 -1 -1 -1 -1
-1 -1 -1 -1 -1 -1 -1 -1 -1 -1 -1 -1 -1 -1 -1 -1 -1 -1 -1 -1 -1 -1 -1 -1
-1 -1 -1 -1 -1 -1 -1 -1 -1 -1 -1 -1 -1 -1 -1 -1 -1 -1 -1 -1 -1 -1 -1 -1
-1 -1 -1 -1 -1 -1 -1 -1 -1 -1 -1 -1 -1 -1 -1 -1 -1 -1 -1 -1 -1 -1 -1 -1
-1 -1 -1 -1 -1 -1 -1 -1 -1 -1 -1 -1 -1 -1 -1 -1 -1 -1 -1 -1 -1 -1 -1 -1
-1 -1 -1 -1 -1 -1 -1 -1 -1 -1 -1 -1 -1 -1 -1 -1 -1 -1 -1 -1 -1 -1 -1 -1
-1 -1 -1 -1 -1 -1 -1 -1 -1 -1 -1 -1 -1
$$ ##$RG_tab2= (0..255)
-1 -1 -1 -1 -1 -1 -1 -1 -1 -1 -1 -1 -1 -1 -1 -1 -1 -1 -1 -1 -1 -1 -1 -1
-1 -1 -1 -1 -1 -1 -1 -1 -1 -1 -1 -1 -1 -1 -1 -1 -1 -1 -1 -1 -1 -1 -1 -1
-1 -1 -1 -1 -1 -1 -1 -1 -1 -1 -1 -1 -1 -1 -1 -1 -1 -1 -1 -1 -1 -1 -1 -1
-1 -1 -1 -1 -1 -1 -1 -1 -1 -1 -1 -1 -1 -1 -1 -1 -1 -1 -1 -1 -1 -1 -1 -1
-1 -1 -1 -1 -1 -1 -1 -1 -1 -1 -1 -1 -1 -1 -1 -1 -1 -1 -1 -1 -1 -1 -1 -1
-1 -1 -1 -1 -1 -1 -1 -1 -1 -1 -1 -1 -1 -1 -1 -1 -1 -1 -1 -1 -1 -1 -1 -1
-1 -1 -1 -1 -1 -1 -1 -1 -1 -1 -1 -1 -1 -1 -1 -1 -1 -1 -1 -1 -1 -1 -1 -1
-1 -1 -1 -1 -1 -1 -1 -1 -1 -1 -1 -1 -1 -1 -1 -1 -1 -1 -1 -1 -1 -1 -1 -1
-1 -1 -1 -1 -1 -1 -1 -1 -1 -1 -1 -1 -1 -1 -1 -1 -1 -1 -1 -1 -1 -1 -1 -1
-1 -1 -1 -1 -1 -1 -1 -1 -1 -1 -1 -1 -1 -1 -1 -1 -1 -1 -1 -1 -1 -1 -1 -1
-1 -1 -1 -1 -1 -1 -1 -1 -1 -1 -1 -1 -1 -1 -1 -1
$$ ##$RG_tab3= (0..255)
-1 -1 -1 -1 -1 -1 -1 -1 -1 -1 -1 -1 -1 -1 -1 -1 -1 -1 -1 -1 -1 -1 -1 -1
-1 -1 -1 -1 -1 -1 -1 -1 -1 -1 -1 -1 -1 -1 -1 -1 -1 -1 -1 -1 -1 -1 -1 -1
-1 -1 -1 -1 -1 -1 -1 -1 -1 -1 -1 -1 -1 -1 -1 -1 -1 -1 -1 -1 -1 -1 -1 -1
-1 -1 -1 -1 -1 -1 -1 -1 -1 -1 -1 -1 -1 -1 -1 -1 -1 -1 -1 -1 -1 -1 -1 -1
-1 -1 -1 -1 -1 -1 -1 -1 -1 -1 -1 -1 -1 -1 -1 -1 -1 -1 -1 -1 -1 -1 -1 -1
-1 -1 -1 -1 -1 -1 -1 -1 -1 -1 -1 -1 -1 -1 -1 -1 -1 -1 -1 -1 -1 -1 -1 -1
-1 -1 -1 -1 -1 -1 -1 -1 -1 -1 -1 -1 -1 -1 -1 -1 -1 -1 -1 -1 -1 -1 -1 -1
-1 -1 -1 -1 -1 -1 -1 -1 -1 -1 -1 -1 -1 -1 -1 -1 -1 -1 -1 -1 -1 -1 -1 -1
-1 -1 -1 -1 -1 -1 -1 -1 -1 -1 -1 -1 -1 -1 -1 -1 -1 -1 -1 -1 -1 -1 -1 -1
-1 -1 -1 -1 -1 -1 -1 -1 -1 -1 -1 -1 -1 -1 -1 -1 -1 -1 -1 -1 -1 -1 -1 -1
-1 -1 -1 -1 -1 -1 -1 -1 -1 -1 -1 -1 -1 -1 -1 -1
$$ ##$RG_tab4= (0..255)
-1 -1 -1 -1 -1 -1 -1 -1 -1 -1 -1 -1 -1 -1 -1 -1 -1 -1 -1 -1 -1 -1 -1 -1
-1 -1 -1 -1 -1 -1 -1 -1 -1 -1 -1 -1 -1 -1 -1 -1 -1 -1 -1 -1 -1 -1 -1 -1
-1 -1 -1 -1 -1 -1 -1 -1 -1 -1 -1 -1 -1 -1 -1 -1 -1 -1 -1 -1 -1 -1 -1 -1
-1 -1 -1 -1 -1 -1 -1 -1 -1 -1 -1 -1 -1 -1 -1 -1 -1 -1 -1 -1 -1 -1 -1 -1
-1 -1 -1 -1 -1 -1 -1 -1 -1 -1 -1 -1 -1 -1 -1 -1 -1 -1 -1 -1 -1 -1 -1 -1
-1 -1 -1 -1 -1 -1 -1 -1 -1 -1 -1 -1 -1 -1 -1 -1 -1 -1 -1 -1 -1 -1 -1 -1
-1 -1 -1 -1 -1 -1 -1 -1 -1 -1 -1 -1 -1 -1 -1 -1 -1 -1 -1 -1 -1 -1 -1 -1
-1 -1 -1 -1 -1 -1 -1 -1 -1 -1 -1 -1 -1 -1 -1 -1 -1 -1 -1 -1 -1 -1 -1 -1
-1 -1 -1 -1 -1 -1 -1 -1 -1 -1 -1 -1 -1 -1 -1 -1 -1 -1 -1 -1 -1 -1 -1 -1
-1 -1 -1 -1 -1 -1 -1 -1 -1 -1 -1 -1 -1 -1 -1 -1 -1 -1 -1 -1 -1 -1 -1 -1
-1 -1 -1 -1 -1 -1 -1 -1 -1 -1 -1 -1 -1 -1 -1 -1
$$ ##$RG_tab5= (0..255)
-1 -1 -1 -1 -1 -1 -1 -1 -1 -1 -1 -1 -1 -1 -1 -1 -1 -1 -1 -1 -1 -1 -1 -1
-1 -1 -1 -1 -1 -1 -1 -1 -1 -1 -1 -1 -1 -1 -1 -1 -1 -1 -1 -1 -1 -1 -1 -1
-1 -1 -1 -1 -1 -1 -1 -1 -1 -1 -1 -1 -1 -1 -1 -1 -1 -1 -1 -1 -1 -1 -1 -1
-1 -1 -1 -1 -1 -1 -1 -1 -1 -1 -1 -1 -1 -1 -1 -1 -1 -1 -1 -1 -1 -1 -1 -1
-1 -1 -1 -1 -1 -1 -1 -1 -1 -1 -1 -1 -1 -1 -1 -1 -1 -1 -1 -1 -1 -1 -1 -1
-1 -1 -1 -1 -1 -1 -1 -1 -1 -1 -1 -1 -1 -1 -1 -1 -1 -1 -1 -1 -1 -1 -1 -1
-1 -1 -1 -1 -1 -1 -1 -1 -1 -1 -1 -1 -1 -1 -1 -1 -1 -1 -1 -1 -1 -1 -1 -1
-1 -1 -1 -1 -1 -1 -1 -1 -1 -1 -1 -1 -1 -1 -1 -1 -1 -1 -1 -1 -1 -1 -1 -1
-1 -1 -1 -1 -1 -1 -1 -1 -1 -1 -1 -1 -1 -1 -1 -1 -1 -1 -1 -1 -1 -1 -1 -1
-1 -1 -1 -1 -1 -1 -1 -1 -1 -1 -1 -1 -1 -1 -1 -1 -1 -1 -1 -1 -1 -1 -1 -1
-1 -1 -1 -1 -1 -1 -1 -1 -1 -1 -1 -1 -1 -1 -1 -1
$$ ##$RG_tab6= (0..255)
-1 -1 -1 -1 -1 -1 -1 -1 -1 -1 -1 -1 -1 -1 -1 -1 -1 -1 -1 -1 -1 -1 -1 -1
-1 -1 -1 -1 -1 -1 -1 -1 -1 -1 -1 -1 -1 -1 -1 -1 -1 -1 -1 -1 -1 -1 -1 -1
-1 -1 -1 -1 -1 -1 -1 -1 -1 -1 -1 -1 -1 -1 -1 -1 -1 -1 -1 -1 -1 -1 -1 -1
-1 -1 -1 -1 -1 -1 -1 -1 -1 -1 -1 -1 -1 -1 -1 -1 -1 -1 -1 -1 -1 -1 -1 -1
-1 -1 -1 -1 -1 -1 -1 -1 -1 -1 -1 -1 -1 -1 -1 -1 -1 -1 -1 -1 -1 -1 -1 -1
-1 -1 -1 -1 -1 -1 -1 -1 -1 -1 -1 -1 -1 -1 -1 -1 -1 -1 -1 -1 -1 -1 -1 -1
-1 -1 -1 -1 -1 -1 -1 -1 -1 -1 -1 -1 -1 -1 -1 -1 -1 -1 -1 -1 -1 -1 -1 -1
-1 -1 -1 -1 -1 -1 -1 -1 -1 -1 -1 -1 -1 -1 -1 -1 -1 -1 -1 -1 -1 -1 -1 -1
-1 -1 -1 -1 -1 -1 -1 -1 -1 -1 -1 -1 -1 -1 -1 -1 -1 -1 -1 -1 -1 -1 -1 -1
-1 -1 -1 -1 -1 -1 -1 -1 -1 -1 -1 -1 -1 -1 -1 -1 -1 -1 -1 -1 -1 -1 -1 -1
-1 -1 -1 -1 -1 -1 -1 -1 -1 -1 -1 -1 -1 -1 -1 -1
$$ ##$RG_tab7= (0..255)
-1 -1 -1 -1 -1 -1 -1 -1 -1 -1 -1 -1 -1 -1 -1 -1 -1 -1 -1 -1 -1 -1 -1 -1
-1 -1 -1 -1 -1 -1 -1 -1 -1 -1 -1 -1 -1 -1 -1 -1 -1 -1 -1 -1 -1 -1 -1 -1
-1 -1 -1 -1 -1 -1 -1 -1 -1 -1 -1 -1 -1 -1 -1 -1 -1 -1 -1 -1 -1 -1 -1 -1
-1 -1 -1 -1 -1 -1 -1 -1 -1 -1 -1 -1 -1 -1 -1 -1 -1 -1 -1 -1 -1 -1 -1 -1
-1 -1 -1 -1 -1 -1 -1 -1 -1 -1 -1 -1 -1 -1 -1 -1 -1 -1 -1 -1 -1 -1 -1 -1
-1 -1 -1 -1 -1 -1 -1 -1 -1 -1 -1 -1 -1 -1 -1 -1 -1 -1 -1 -1 -1 -1 -1 -1
-1 -1 -1 -1 -1 -1 -1 -1 -1 -1 -1 -1 -1 -1 -1 -1 -1 -1 -1 -1 -1 -1 -1 -1
-1 -1 -1 -1 -1 -1 -1 -1 -1 -1 -1 -1 -1 -1 -1 -1 -1 -1 -1 -1 -1 -1 -1 -1
-1 -1 -1 -1 -1 -1 -1 -1 -1 -1 -1 -1 -1 -1 -1 -1 -1 -1 -1 -1 -1 -1 -1 -1
-1 -1 -1 -1 -1 -1 -1 -1 -1 -1 -1 -1 -1 -1 -1 -1 -1 -1 -1 -1 -1 -1 -1 -1
-1 -1 -1 -1 -1 -1 -1 -1 -1 -1 -1 -1 -1 -1 -1 -1
$$ ##$RG_tab8= (0..255)
-1 -1 -1 -1 -1 -1 -1 -1 -1 -1 -1 -1 -1 -1 -1 -1 -1 -1 -1 -1 -1 -1 -1 -1
-1 -1 -1 -1 -1 -1 -1 -1 -1 -1 -1 -1 -1 -1 -1 -1 -1 -1 -1 -1 -1 -1 -1 -1
-1 -1 -1 -1 -1 -1 -1 -1 -1 -1 -1 -1 -1 -1 -1 -1 -1 -1 -1 -1 -1 -1 -1 -1
-1 -1 -1 -1 -1 -1 -1 -1 -1 -1 -1 -1 -1 -1 -1 -1 -1 -1 -1 -1 -1 -1 -1 -1
-1 -1 -1 -1 -1 -1 -1 -1 -1 -1 -1 -1 -1 -1 -1 -1 -1 -1 -1 -1 -1 -1 -1 -1
-1 -1 -1 -1 -1 -1 -1 -1 -1 -1 -1 -1 -1 -1 -1 -1 -1 -1 -1 -1 -1 -1 -1 -1
-1 -1 -1 -1 -1 -1 -1 -1 -1 -1 -1 -1 -1 -1 -1 -1 -1 -1 -1 -1 -1 -1 -1 -1
-1 -1 -1 -1 -1 -1 -1 -1 -1 -1 -1 -1 -1 -1 -1 -1 -1 -1 -1 -1 -1 -1 -1 -1
-1 -1 -1 -1 -1 -1 -1 -1 -1 -1 -1 -1 -1 -1 -1 -1 -1 -1 -1 -1 -1 -1 -1 -1
-1 -1 -1 -1 -1 -1 -1 -1 -1 -1 -1 -1 -1 -1 -1 -1 -1 -1 -1 -1 -1 -1 -1 -1
-1 -1 -1 -1 -1 -1 -1 -1 -1 -1 -1 -1 -1 -1 -1 -1
$$ ##$RG_tabA= (0..255)
1 1.1 1.3 1.4 1.6 1.8 2 2.2 2.5 2.8 3.2 3.6 4 4.5 5 5.7 6.3 7.1 8 9 10.1
11.3 12.7 14.3 16 18 20.2 22.6 25.4 28.5 32 35.9 40.3 45.3 50.8 57 64 71.8
80.6 90.5 101.6 114 128 143.7 161.3 181 203.2 228.1 256 287.4 322.5 362
406.4 456.1 512 574.7 645.1 724.1 812.7 912.3 1024 1149.4 1290.2 1448.2
1625.5 1824.6 2048 2298.8 2580.3 2896.3 3251 3649.1 4096 4597.6 5160.6
5792.6 6502 7298.2 8192 9195.2 10321.3 11585.2 13004 14596.5 16384 18390.4
20642.5 23170.5 26008 29193 32768 36780.8 41285.1 46341 -1 -1 -1 -1 -1
-1 -1 -1 -1 -1 -1 -1 -1 -1 -1 -1 -1 -1 -1 -1 -1 -1 -1 -1 -1 -1 -1 -1 -1
-1 -1 -1 -1 -1 -1 -1 -1 -1 -1 -1 -1 -1 -1 -1 -1 -1 -1 -1 -1 -1 -1 -1 -1
-1 -1 -1 -1 -1 -1 -1 -1 -1 -1 -1 -1 -1 -1 -1 -1 -1 -1 -1 -1 -1 -1 -1 -1
-1 -1 -1 -1 -1 -1 -1 -1 -1 -1 -1 -1 -1 -1 -1 -1 -1 -1 -1 -1 -1 -1 -1 -1
-1 -1 -1 -1 -1 -1 -1 -1 -1 -1 -1 -1 -1 -1 -1 -1 -1 -1 -1 -1 -1 -1 -1 -1
-1 -1 -1 -1 -1 -1 -1 -1 -1 -1 -1 -1 -1 -1 -1 -1 -1 -1 -1 -1 -1 -1 -1 -1
-1 -1 -1 -1 -1 -1 -1 -1 -1 -1 -1 -1 -1
$$ ##$ROUT14= (0..7)
0 0 0 0 0 0 0 0
$$ ##$ROUTER= 3
$$ ##$RX22TY= <tty10>
$$ ##$RXFMAX= (0..7)
-1 -1 -1 -1 -1 -1 -1 -1
$$ ##$RXFMIN= (0..7)
-1 -1 -1 -1 -1 -1 -1 -1
$$ ##$RXINTLV= (0..7)
0 0 0 0 0 0 0 0
$$ ##$RXMSTY= <no>
$$ ##$SCMTY= <no>
$$ ##$SGUC1= (0..15)
0 0 0 0 0 0 0 0 0 0 0 0 0 0 0 0
$$ ##$SGUC2= (0..15)
0 0 0 0 0 0 0 0 0 0 0 0 0 0 0 0
$$ ##$SPECTR= 5
$$ ##$SY2FLAG= 0
$$ ##$TFXNUM= 0
$$ ##$TRIPLO2= 0
$$ ##$VTUTY= <tty05>
$$ ##$WBREFAM= (0..15)
100 100 100 100 100 100 100 100 100 100 100 100 100 100 100 100
$$ ##$WBREFPH= (0..15)
0 0 0 0 0 0 0 0 0 0 0 0 0 0 0 0
$$ ##$XFAC= 2
$$ ##END=
##$RELAX= 
$$ Bruker specific parameters
$$ --------------------------
##$DU= <P:\NMR-data>
##$EXPNO= 1
##$NAME= <NMR_apolar_TCDD_p11b.4C>
##$PROCNO= 1
##$TYPE= <nmr>
##$USER= <Ainhoa_raw_data>
##$ACQT0= -4.83829889523336
##$AMP= (0..31)
100 100 100 100 100 100 100 100 100 100 100 100 100 100 100 100 100 100
100 100 100 100 100 100 100 100 100 100 100 100 100 100
##$ANAVPT= -1
##$AQSEQ= 0
##$AQ_mod= 3
##$AUNM= <au_zg>
##$AUTOPOS= <22 >
##$BF1= 400.13
##$BF2= 100.612769
##$BF3= 400.13
##$BF4= 400.13
##$BF5= 500.13
##$BF6= 500.13
##$BF7= 500.13
##$BF8= 500.13
##$BYTORDA= 0
##$CFDGTYP= 0
##$CFRGTYP= 5
##$CHEMSTR= <none>
##$CNST= (0..63)
1 1 145 1 1 1 1 1 1 1 1 1 1 1 1 1 1 1 1 1 1 1 1 1 1 1 1 1 1 1 1 1 1 1 1
1 1 1 1 1 1 1 1 1 1 1 1 1 1 1 1 1 1 1 1 1 1 1 1 1 1 1 1 1
##$CPDPRG= <>
##$CPDPRG1= <>
##$CPDPRG2= <>
##$CPDPRG3= <>
##$CPDPRG4= <mlev>
##$CPDPRG5= <mlev>
##$CPDPRG6= <mlev>
##$CPDPRG7= <mlev>
##$CPDPRG8= <mlev>
##$CPDPRGB= <>
##$CPDPRGT= <>
##$D= (0..63)
0 2 0 0 0 0 0 0 0 0.06 0 0 2e-005 0 0 0 0.0002 0 0 0 0 0 0 0 0 0 0 0 0
0 0 0 0 0 0 0 0 0 0 0 0 0 0 0 0 0 0 0 0 0 0 0 0 0 0 0 0 0 0 0 0 0 0 0
##$DATE= 1228752988
##$DBL= (0..7)
120 120 120 120 120 120 120 120
##$DBP= (0..7)
150 150 150 150 150 150 150 150
##$DBP07= 0
##$DBPNAM0= <>
##$DBPNAM1= <>
##$DBPNAM2= <>
##$DBPNAM3= <>
##$DBPNAM4= <>
##$DBPNAM5= <>
##$DBPNAM6= <>
##$DBPNAM7= <>
##$DBPOAL= (0..7)
0.5 0.5 0.5 0.5 0.5 0.5 0.5 0.5
##$DBPOFFS= (0..7)
0 0 0 0 0 0 0 0
##$DE= 6
##$DECBNUC= <off>
##$DECIM= 24
##$DECNUC= <off>
##$DECSTAT= 4
##$DIGMOD= 0
##$DIGTYP= 7
##$DL= (0..7)
0 120 120 120 120 120 120 120
##$DP= (0..7)
150 150 150 150 150 150 150 150
##$DP07= 0
##$DPNAME0= <>
##$DPNAME1= <>
##$DPNAME2= <>
##$DPNAME3= <>
##$DPNAME4= <>
##$DPNAME5= <>
##$DPNAME6= <>
##$DPNAME7= <>
##$DPOAL= (0..7)
0.5 0.5 0.5 0.5 0.5 0.5 0.5 0.5
##$DPOFFS= (0..7)
0 0 0 0 0 0 0 0
##$DQDMODE= 0
##$DR= 18
##$DS= 4
##$DSLIST= <SSSSSSSSSSSSSSS>
##$DSPFIRM= 0
##$DSPFVS= -1
##$DTYPA= 0
##$EXP= <>
##$F1LIST= <111111111111111>
##$F2LIST= <222222222222222>
##$F3LIST= <333333333333333>
##$FCUCHAN= (0..9)
0 2 1 0 0 0 0 0 0 0
##$FL1= 90
##$FL2= 90
##$FL3= 90
##$FL4= 90
##$FOV= 20
##$FQ1LIST= <freqlist>
##$FQ2LIST= <freqlist>
##$FQ3LIST= <freqlist>
##$FQ4LIST= <freqlist>
##$FQ5LIST= <freqlist>
##$FQ6LIST= <freqlist>
##$FQ7LIST= <freqlist>
##$FQ8LIST= <freqlist>
##$FRQLO3= 1882485.02994012
##$FRQLO3N= 0
##$FS= (0..7)
83 83 83 83 83 83 83 83
##$FTLPGN= 0
##$FW= 90000
##$FnMODE= 0
##$FnTYPE= 0
##$GP031= 0
##$GPNAM0= <sine.100>
##$GPNAM1= <sine.100>
##$GPNAM10= <sine.100>
##$GPNAM11= <sine.100>
##$GPNAM12= <sine.100>
##$GPNAM13= <sine.100>
##$GPNAM14= <sine.100>
##$GPNAM15= <sine.100>
##$GPNAM16= <sine.100>
##$GPNAM17= <sine.100>
##$GPNAM18= <sine.100>
##$GPNAM19= <sine.100>
##$GPNAM2= <sine.100>
##$GPNAM20= <sine.100>
##$GPNAM21= <sine.100>
##$GPNAM22= <sine.100>
##$GPNAM23= <sine.100>
##$GPNAM24= <sine.100>
##$GPNAM25= <sine.100>
##$GPNAM26= <sine.100>
##$GPNAM27= <sine.100>
##$GPNAM28= <sine.100>
##$GPNAM29= <sine.100>
##$GPNAM3= <sine.100>
##$GPNAM30= <sine.100>
##$GPNAM31= <sine.100>
##$GPNAM4= <sine.100>
##$GPNAM5= <sine.100>
##$GPNAM6= <sine.100>
##$GPNAM7= <sine.100>
##$GPNAM8= <sine.100>
##$GPNAM9= <sine.100>
##$GPX= (0..31)
0 0 0 0 0 0 0 0 0 0 0 0 0 0 0 0 0 0 0 0 0 0 0 0 0 0 0 0 0 0 0 0
##$GPY= (0..31)
0 0 0 0 0 0 0 0 0 0 0 0 0 0 0 0 0 0 0 0 0 0 0 0 0 0 0 0 0 0 0 0
##$GPZ= (0..31)
0 0 0 0 0 0 0 0 0 0 0 0 0 0 0 0 0 0 0 0 0 0 0 0 0 0 0 0 0 0 0 0
##$GRDPROG= <>
##$GRPDLY= -1
##$HDDUTY= 20
##$HDRATE= 20
##$HGAIN= (0..3)
0 0 0 0
##$HL1= 1
##$HL2= 35
##$HL3= 16
##$HL4= 17
##$HOLDER= 0
##$HPMOD= (0..7)
0 0 0 0 0 0 0 0
##$HPPRGN= 0
##$IN= (0..63)
0.001 0.001 0.001 0.001 0.001 0.001 0.001 0.001 0.001 0.001 0.001 0.001
0.001 0.001 0.001 0.001 0.001 0.001 0.001 0.001 0.001 0.001 0.001 0.001
0.001 0.001 0.001 0.001 0.001 0.001 0.001 0.001 0.001 0.001 0.001 0.001
0.001 0.001 0.001 0.001 0.001 0.001 0.001 0.001 0.001 0.001 0.001 0.001
0.001 0.001 0.001 0.001 0.001 0.001 0.001 0.001 0.001 0.001 0.001 0.001
0.001 0.001 0.001 0.001
##$INF= (0..7)
0 0 0 0 0 0 0 0
##$INP= (0..63)
0 0 0 0 0 0 0 0 0 0 0 0 0 0 0 0 0 0 0 0 0 0 0 0 0 0 0 0 0 0 0 0 0 0 0 0
0 0 0 0 0 0 0 0 0 0 0 0 0 0 0 0 0 0 0 0 0 0 0 0 0 0 0 0
##$INSTRUM= <avance400>
##$L= (0..31)
1 1 1 1 1 1 1 1 1 1 1 1 1 1 1 1 1 1 1 1 1 1 1 1 1 1 1 1 1 1 1 1
##$LFILTER= 100
##$LGAIN= -15
##$LINPSTP= 10
##$LOCKED= yes
##$LOCKFLD= 3152
##$LOCKGN= 120.199996948242
##$LOCKPOW= -35
##$LOCKPPM= 7.23999977111816
##$LOCNUC= <2H>
##$LOCPHAS= 273
##$LOCSHFT= yes
##$LOCSW= 0
##$LTIME= 0.200000002980232
##$MASR= 4200
##$MASRLST= <masrlst>
##$NBL= 1
##$NC= -2
##$NLOGCH= 1
##$NS= 128
##$NUC1= <1H>
##$NUC2= <13C>
##$NUC3= <off>
##$NUC4= <off>
##$NUC5= <off>
##$NUC6= <off>
##$NUC7= <off>
##$NUC8= <off>
##$NUCLEI= 0
##$NUCLEUS= <off>
##$O1= 1922.3
##$O2= 4979.85804243228
##$O3= 1900.52349393
##$O4= 1900.52349393
##$O5= 0
##$O6= 0
##$O7= 0
##$O8= 0
##$OBSCHAN= (0..9)
0 0 0 0 0 0 0 0 0 0
##$OVERFLW= 0
##$P= (0..63)
7.6 7.6 15.2 14.9 29.8 16.5 25 50 0 0 0 0 0 0 0 200000 1000 2500 0 600
2500 0 0 0 0 200 0 7.6 1000 0 0 0 0 0 0 0 0 0 0 0 0 0 0 0 0 0 0 0 0 0 0
0 0 0 0 0 0 0 0 0 0 0 0 0
##$PACOIL= (0..15)
0 0 0 0 0 0 0 0 0 0 0 0 0 0 0 0
##$PAPS= 2
##$PARMODE= 0
##$PCPD= (0..9)
100 100 70 100 100 100 100 100 100 100
##$PHCOR= (0..31)
0 0 0 0 0 0 0 0 0 0 0 0 0 0 0 0 0 0 0 0 0 0 0 0 0 0 0 0 0 0 0 0
##$PHLIST= <>
##$PHP= 1
##$PH_ref= 0
##$PL= (0..63)
120 0 -4 120 120 120 120 120 120 60 10.34 22.38 9 120 120 120 120 120 0
120 120 120 120 120 120 120 120 22.38 120 120 9 120 120 120 120 120 120
120 120 120 120 120 120 120 120 120 120 120 120 120 120 120 120 120 120
120 120 120 120 120 120 120 120 120
##$PLSTEP= 0.1
##$PLSTRT= -6
##$POWMOD= 0
##$PQPHASE= 0
##$PQSCALE= 0
##$PR= 1
##$PRECHAN= (0..15)
-1 1 2 -1 -1 -1 -1 -1 -1 -1 -1 -1 -1 -1 -1 -1
##$PRGAIN= 0
##$PROBHD= <5 mm PABBI 1H-BB Z-GRD Z811201/0006
>
##$PROSOL= no
##$PULPROG= <zg>
##$PW= 0
##$PYNM= <acqu.py>
##$QNP= 1
##$RD= 0
##$RECCHAN= (0..15)
-1 -1 -1 -1 -1 -1 -1 -1 -1 -1 -1 -1 -1 -1 -1 -1
##$RECPH= 0
##$RECPRE= (0..15)
-1 -1 -1 -1 -1 -1 -1 -1 -1 -1 -1 -1 -1 -1 -1 -1
##$RECPRFX= (0..15)
-1 -1 -1 -1 -1 -1 -1 -1 -1 -1 -1 -1 -1 -1 -1 -1
##$RECSEL= (0..15)
0 0 0 0 0 0 0 0 0 0 0 0 0 0 0 0
##$RG= 128
##$RO= 0
##$ROUTWD1= (0..23)
0 0 0 0 0 0 0 0 0 0 0 0 0 0 0 0 0 0 0 0 1 1 0 0
##$ROUTWD2= (0..23)
0 0 0 0 0 1 0 0 0 0 0 0 0 0 0 0 0 0 1 0 1 1 0 0
##$RSEL= (0..9)
0 1 2 0 0 0 0 0 0 0
##$S= (0..7)
83 4 83 83 83 83 83 83
##$SEOUT= 0
##$SFO1= 400.1319223
##$SFO2= 100.617748858042
##$SFO3= 400.131900523494
##$SFO4= 400.131900523494
##$SFO5= 500.13
##$SFO6= 500.13
##$SFO7= 500.13
##$SFO8= 500.13
##$SOLVENT= <CDCl3>
##$SP= (0..31)
1 120 120 120 0 0 120 120 0 0 0 120 0 0 120 0 150 150 120 120.87 118.96
122.27 114.95 150 150 150 150 150 150 120 120 120
##$SP07= 0
##$SPECTR= 0
##$SPNAM0= <gauss>
##$SPNAM1= <Gaus1.1000>
##$SPNAM10= <gauss>
##$SPNAM11= <Gaus1.1000>
##$SPNAM12= <gauss>
##$SPNAM13= <gauss>
##$SPNAM14= <Gaus1.1000>
##$SPNAM15= <Gaus1.1000>
##$SPNAM16= <gauss>
##$SPNAM17= <gauss>
##$SPNAM18= <Gaus1.1000>
##$SPNAM19= <Gaus1.1000>
##$SPNAM2= <Gaus1.1000>
##$SPNAM20= <Gaus1.1000>
##$SPNAM21= <Gaus1.1000>
##$SPNAM22= <Gaus1.1000>
##$SPNAM23= <gauss>
##$SPNAM24= <gauss>
##$SPNAM25= <gauss>
##$SPNAM26= <gauss>
##$SPNAM27= <gauss>
##$SPNAM28= <gauss>
##$SPNAM29= <Gaus1.1000>
##$SPNAM3= <Gaus1.1000>
##$SPNAM30= <Gaus1.1000>
##$SPNAM31= <Gaus1.1000>
##$SPNAM4= <gauss>
##$SPNAM5= <gauss>
##$SPNAM6= <Gaus1.1000>
##$SPNAM7= <Gaus1.1000>
##$SPNAM8= <gauss>
##$SPNAM9= <gauss>
##$SPOAL= (0..31)
0.5 0.5 0.5 0.5 0.5 0.5 0.5 0.5 0.5 0.5 0.5 0.5 0.5 0.5 0.5 0.5 0.5 0.5
0.5 0.5 0.5 0.5 0.5 0.5 0.5 0.5 0.5 0.5 0.5 0.5 0.5 0.5
##$SPOFFS= (0..31)
0 0 0 0 0 0 0 0 0 0 0 0 0 0 0 0 0 0 0 0 0 0 0 0 0 0 0 0 0 0 0 0
##$SUBNAM0= <"">
##$SUBNAM1= <"">
##$SUBNAM2= <"">
##$SUBNAM3= <"">
##$SUBNAM4= <"">
##$SUBNAM5= <"">
##$SUBNAM6= <"">
##$SUBNAM7= <"">
##$SUBNAM8= <"">
##$SUBNAM9= <"">
##$SW= 12.4709369134976
##$SWIBOX= (0..15)
0 1 2 0 0 0 0 0 0 0 0 0 0 0 0 0
##$SW_h= 4990.01996007984
##$SWfinal= 0
##$TD= 16244
##$TD0= 1
##$TE= 302.46
##$TE2= 300
##$TE3= 300
##$TEG= 300
##$TL= (0..7)
0 120 120 120 120 120 120 120
##$TP= (0..7)
150 150 150 150 150 150 150 150
##$TP07= 0
##$TPNAME0= <>
##$TPNAME1= <>
##$TPNAME2= <>
##$TPNAME3= <>
##$TPNAME4= <>
##$TPNAME5= <>
##$TPNAME6= <>
##$TPNAME7= <>
##$TPOAL= (0..7)
0.5 0.5 0.5 0.5 0.5 0.5 0.5 0.5
##$TPOFFS= (0..7)
0 0 0 0 0 0 0 0
##$TUNHIN= 0
##$TUNHOUT= 0
##$TUNXOUT= 0
##$USERA1= <user>
##$USERA2= <user>
##$USERA3= <user>
##$USERA4= <user>
##$USERA5= <user>
##$V9= 5
##$VALIST= <valist>
##$VCLIST= <CCCCCCCCCCCCCCC>
##$VD= 0
##$VDLIST= <DDDDDDDDDDDDDDD>
##$VPLIST= <PPPPPPPPPPPPPPP>
##$VTLIST= <TTTTTTTTTTTTTTT>
##$WBST= 1024
##$WBSW= 15.536156
##$XGAIN= (0..3)
0 0 0 0
##$XL= 0
##$YL= 0
##$YMAX_a= 1188610
##$YMIN_a= -1612137
##$ZGOPTNS= <>
##$ZL1= 120
##$ZL2= 120
##$ZL3= 120
##$ZL4= 120
##$ABSF1= 10
##$ABSF2= 0
##$ABSG= 5
##$ABSL= 3
##$ALPHA= 0
##$AQORDER= 0
##$ASSFAC= 0
##$ASSFACI= 0
##$ASSFACX= 0
##$ASSWID= 0
##$AUNMP= <proc_1H_AID>
##$AXLEFT= 0
##$AXNAME= <>
##$AXNUC= <off>
##$AXRIGHT= 0
##$AXTYPE= 0
##$AXUNIT= <>
##$AZFE= 0.1
##$AZFW= 0.1
##$BCFW= 1
##$BC_mod= 2
##$BYTORDP= 0
##$COROFFS= 0
##$CY= 12.5
##$DATMOD= 1
##$DC= 2
##$DFILT= <>
##$DTYPP= 0
##$F1P= 9.9967504570787
##$F2P= -9.53364507338961e-007
##$FCOR= 1
##$FTSIZE= 65536
##$FT_mod= 4
##$GAMMA= 1
##$GB= 0
##$INTBC= 1
##$INTSCL= 1
##$ISEN= 128
##$LB= 1
##$LEV0= 0
##$LPBIN= 0
##$MAXI= 10000
##$MC2= 0
##$MEAN= 0
##$ME_mod= 0
##$MI= 0.02
##$NCOEF= 0
##$NC_proc= 0
##$NLEV= 6
##$NOISF1= 8.174992
##$NOISF2= 6.675002
##$NSP= 1
##$NTH_PI= 0
##$NZP= 0
##$OFFSET= 11.01403
##$PC= 1
##$PHC0= 40.05422
##$PHC1= -9.20055
##$PH_mod= 0
##$PKNL= yes
##$PPARMOD= 0
##$PPDIAG= 0
##$PPIPTYP= 0
##$PPMPNUM= 100
##$PPRESOL= 1
##$PSCAL= 0
##$PSIGN= 0
##$PYNMP= <proc.py>
##$REVERSE= no
##$SF= 400.13001026586
##$SI= 131072
##$SIGF1= 5.6
##$SIGF2= 5.2
##$SINO= 400
##$SIOLD= 131072
##$SPECTYP= <>
##$SREGLST= <1H.CDCl3>
##$SSB= 2
##$STSI= 0
##$STSR= 0
##$SW_p= 4990.01996007982
##$SYMM= 0
##$S_DEV= 0
##$TDeff= 16244
##$TDoff= 0
##$TI= <>
##$TILT= no
##$TM1= 0
##$TM2= 0
##$TOPLEV= 0
##$USERP1= <user>
##$USERP2= <user>
##$USERP3= <user>
##$USERP4= <user>
##$USERP5= <user>
##$WDW= 4
##$XDIM= 8192
##$YMAX_p= 0
##$YMIN_p= 0
##$CURPLOT= <\\rik006s\net8_hp>
##$CURPRIN= <$\\rik006s\net8_hp>
##$DFORMAT= <normdp>
##$LAYOUT= <+/1d_h.xwp>
##$LFORMAT= <normlp>
##$PFORMAT= <normpl>
##$SURQMSG= 1
$$ End of Bruker specific parameters
$$ ---------------------------------
##NTUPLES= NMR FID
##VAR_NAME=  TIME,          FID/REAL,        FID/IMAG
##SYMBOL=    X,             R,               I
##VAR_TYPE=  INDEPENDENT,   DEPENDENT,       DEPENDENT
##VAR_FORM=  AFFN,          ASDF,            ASDF
##VAR_DIM=   8122,          8122,            8122
##UNITS=     SECONDS,       ARBITRARY UNITS, ARBITRARY UNITS
##FACTOR=    0.0002004,     1,               1
##FIRST=     0,             1434379,         513335
##LAST=      1.6274484,     -71040,          19526
##MIN=       0,             -1519005,        -1519005
##MAX=       1.6274484,     1434379,         1434379
$$ Real data points
##PAGE= N=1
##DATA TABLE= (X++(R..R)), XYDATA
0  1434379
1   693938
2 -1519005
3    81577
4   974821
5   127747
6  -835697
7   -87008
8   585843
9  -658134
10   -73025
11   674836
12  -629347
13  -434780
14   196009
15   464958
16    50637
17  -787646
18   349928
19   574225
20  -350031
21   267308
22    11146
23  -285121
24    72579
25   231911
26   351587
27  -612901
28  -211822
29   805911
30  -534083
31  -330073
32   538254
33  -286839
34  -407164
35   158941
36   698102
37  -209188
38 -1006022
39   788842
40   640146
41  -709602
42    -5243
43   216068
44    93074
45   -72848
46    13622
47   500528
48  -671783
49  -491629
50   886700
51    60617
52  -587691
53  -331800
54   364720
55   502554
56  -700573
57   -47436
58   387995
59  -535552
60   367870
61   472422
62  -389130
63  -155049
64   216965
65   540815
66  -308454
67  -448180
68   544895
69  -272123
70  -147341
71   533926
72  -329611
73  -270284
74   -73711
75   196929
76   268562
77  -605376
78    86622
79   389621
80  -279816
81   243298
82    58691
83  -149287
84  -107971
85   -47167
86   740424
87  -258856
88  -751508
89   630680
90   236708
91  -233740
92  -120589
93  -169787
94   151983
95  -187372
96   246848
97   250320
98  -825298
99   186024
100   561047
101  -281974
102   -93687
103  -163106
104   197255
105   230418
106  -148976
107   288357
108  -316959
109  -177025
110   579052
111  -164841
112  -130119
113   -75554
114  -100484
115   426576
116  -240095
117  -113985
118   127426
119  -457127
120   228307
121   256392
122  -189250
123  -118813
124  -208261
125   505794
126    78919
127  -496053
128   342097
129  -126287
130   -97123
131   526107
132  -135344
133  -190463
134  -170587
135   199742
136   451110
137  -556479
138  -154112
139   261144
140  -119471
141   311556
142  -170059
143  -275652
144    92206
145  -117390
146   426079
147  -112551
148  -523277
149   406317
150    94800
151    24324
152    37539
153  -307203
154   184864
155   -54294
156   143626
157   295077
158  -609516
159    95864
160   385026
161  -199370
162    45326
163  -241818
164    19145
165   151598
166  -139663
167   395811
168  -308058
169  -403599
170   535682
171    10360
172   -80559
173  -132794
174  -173503
175   458385
176   -67940
177   -30265
178    94261
179  -452328
180   274723
181   243654
182  -171385
183   -46545
184  -353250
185   374427
186   267057
187  -480252
188   124860
189  -132588
190   -64601
191   424069
192  -145786
193   -86330
194  -158670
195   105585
196   475896
197  -431928
198   -92046
199   225672
200  -237762
201   353489
202    39584
203  -260855
204    -4232
205  -156983
206   417344
207   -31230
208  -509148
209   262267
210    -5648
211    66934
212   150321
213  -323048
214    72047
215   -99471
216   146109
217   405445
218  -541768
219   -51616
220   342448
221   -35272
222   147643
223  -317604
224   -65725
225   226557
226  -128241
227   346845
228  -204258
229  -418653
230   394952
231    33713
232    -3614
233  -153599
234  -274645
235   386641
236   -53030
237    20273
238   157509
239  -491650
240   208396
241   295706
242  -125421
243    13918
244  -331896
245   252931
246   287010
247  -319871
248   162389
249  -205257
250  -165672
251   390483
252   -60644
253   -11713
254  -264802
255   -56933
256   563864
257  -305785
258  -177977
259   168948
260  -256946
261   313302
262   121932
263  -170009
264   -34592
265  -225964
266   447202
267   100414
268  -481570
269   164961
270   -55502
271   115352
272   224978
273  -336674
274    33104
275  -131903
276    59955
277   436028
278  -446495
279  -128610
280   240128
281   -15759
282   233792
283  -258515
284  -114147
285   160642
286  -147272
287   405981
288   -81972
289  -447364
290   278892
291    72083
292   120639
293  -119461
294  -367064
295   321953
296   -48597
297    19879
298   247415
299  -482014
300    31996
301   275384
302    -1325
303    41054
304  -395842
305   173554
306   308967
307  -226439
308   209339
309  -216270
310  -215848
311   378776
312   -40926
313    43965
314  -224517
315  -198211
316   510833
317  -130625
318  -151279
319    60322
320  -295953
321   286712
322   124666
323  -100948
324    -2744
325  -337397
326   383868
327   236186
328  -407290
329   101402
330  -111835
331   105128
332   299668
333  -262889
334    40949
335  -178526
336   -26841
337   490639
338  -329107
339  -201924
340   110642
341   -18345
342   313482
343  -223632
344  -146836
345   113712
346  -218730
347   414810
348    30658
349  -442953
350   192063
351    32680
352   192935
353     9139
354  -397620
355   220529
356   -28958
357    50947
358   287316
359  -430217
360   -31932
361   180733
362    38546
363   152645
364  -442345
365    27309
366   307924
367  -175947
368   247255
369  -175617
370  -294577
371   315003
372    19760
373   115817
374  -191513
375  -279524
376   448889
377   -21009
378   -64178
379    38327
380  -353623
381   245273
382   131035
383   -67430
384    52177
385  -405576
386   247138
387   312796
388  -305807
389    48591
390  -182030
391    42899
392   327276
393  -177456
394    62465
395  -196445
396   -91629
397   502125
398  -202561
399  -170453
400    30160
401   -84265
402   371162
403  -119853
404  -160747
405    74423
406  -276950
407   375032
408   126033
409  -423420
410    88291
411   -22231
412   209728
413    96374
414  -375546
415   127775
416   -85337
417    71881
418   356329
419  -391894
420   -61282
421   131667
422    29342
423   273732
424  -374343
425   -97682
426   257226
427  -121131
428   284510
429  -125568
430  -321652
431   220867
432     9132
433   193691
434  -146209
435  -359556
436   363327
437    -3992
438    10502
439   102853
440  -412400
441   153246
442   155127
443   -16972
444   103289
445  -414650
446   141157
447   324030
448  -195320
449    80113
450  -230414
451   -39119
452   315218
453  -105209
454   113651
455  -225090
456  -183077
457   499803
458  -116373
459  -147274
460    -2002
461  -174511
462   342938
463    -4251
464  -117687
465    30544
466  -318908
467   335833
468   192382
469  -347927
470    40732
471  -106427
472   197172
473   194889
474  -310476
475    81514
476  -153788
477    24629
478   425069
479  -307083
480  -117509
481    59368
482     8249
483   338590
484  -286173
485  -158905
486   169580
487  -132769
488   315673
489   -38484
490  -313042
491   119037
492   -29706
493   288417
494   -70789
495  -431205
496   306341
497      814
498    14352
499   205561
500  -376972
501    16997
502   120326
503    74211
504   152986
505  -442520
506    71648
507   292155
508  -142322
509   169814
510  -243030
511  -145235
512   292231
513   -67490
514   172093
515  -192235
516  -291809
517   435884
518   -13197
519   -86089
520   -41601
521  -238718
522   303919
523    21390
524   -39262
525    83277
526  -409895
527   239723
528   287003
529  -247488
530     1833
531  -186192
532   169776
533   249982
534  -256230
535   109206
536  -188940
537   -93034
538   449589
539  -180442
540  -138863
541   -28246
542   -34470
543   373385
544  -197616
545  -159916
546    96540
547  -187705
548   329044
549    42450
550  -280396
551    75310
552  -115329
553   301681
554    85168
555  -449139
556   175996
557    23865
558    26578
559   223603
560  -283615
561   -25032
562    -8871
563    91350
564   288350
565  -447620
566   -47838
567   283855
568  -122122
569   212174
570  -163633
571  -210929
572   204351
573   -42330
574   234190
575  -124203
576  -343181
577   327848
578    23174
579    26180
580   -18877
581  -333197
582   250232
583    49993
584   -20323
585   148690
586  -413053
587   111091
588   285834
589  -128984
590    32651
591  -275919
592   101108
593   302476
594  -209526
595   126773
596  -168667
597  -176121
598   408241
599   -73436
600   -86833
601  -101707
602  -101958
603   406387
604  -132768
605  -137821
606    81793
607  -271467
608   298008
609   130599
610  -256321
611    41267
612  -160087
613   247524
614   173410
615  -354470
616    81464
617   -63505
618    67646
619   278814
620  -265331
621    -8043
622   -55558
623     6491
624   390096
625  -334475
626  -173198
627   208177
628   -65120
629   236372
630  -125062
631  -218721
632   122341
633   -73278
634   294390
635   -61099
636  -394083
637   263014
638    44870
639    72886
640    39194
641  -356397
642   175424
643    63281
644     8793
645   182249
646  -401207
647    38315
648   267276
649   -78252
650    71301
651  -294599
652    13346
653   290679
654  -151029
655   155100
656  -160578
657  -228234
658   364406
659   -18474
660   -12938
661  -114211
662  -202071
663   399787
664   -38960
665  -114349
666    80808
667  -314786
668   223466
669   189266
670  -172153
671    -2429
672  -245352
673   237232
674   238505
675  -314003
676    58352
677  -135180
678    33641
679   353794
680  -227287
681   -34641
682   -65786
683   -32982
684   419530
685  -236187
686  -206926
687   121163
688   -58267
689   281286
690  -107039
691  -212158
692   100797
693  -145155
694   304520
695    36091
696  -418379
697   178829
698    35948
699   103459
700   105969
701  -343927
702   103890
703    26633
704    36268
705   260204
706  -373143
707   -53468
708   217427
709   -12299
710   160851
711  -307829
712   -92994
713   264674
714  -104731
715   205320
716  -135309
717  -311689
718   305003
719    40109
720    50953
721  -106231
722  -297451
723   345761
724    52811
725   -66623
726    63076
727  -340222
728   177442
729   204115
730  -108358
731    30021
732  -310741
733   169189
734   309840
735  -254016
736    50577
737  -154199
738   -43238
739   351720
740  -143404
741   -23057
742  -111341
743  -104576
744   424135
745  -132517
746  -178655
747    41519
748  -133113
749   319819
750   -11165
751  -195840
752    65171
753  -219869
754   297110
755   172932
756  -394754
757    61874
758   -13961
759   137551
760   185694
761  -317125
762    29889
763   -40266
764    49516
765   338352
766  -351128
767  -117022
768   165376
769    -9330
770   250157
771  -257963
772  -180049
773   220783
774   -75783
775   237038
776   -78103
777  -324851
778   224330
779    27099
780   123456
781   -49155
782  -360613
783   262434
784    61077
785   -24199
786   120254
787  -348604
788    84405
789   179429
790   -31488
791   109106
792  -356031
793    54713
794   341401
795  -162650
796    77733
797  -160843
798  -134581
799   309201
800   -39393
801    37876
802  -174510
803  -197353
804   426379
805   -56501
806  -147873
807    15346
808  -225624
809   292155
810    90377
811  -165382
812    44241
813  -241373
814   244997
815   237091
816  -297549
817    14342
818   -95825
819   136435
820   243150
821  -286892
822    32699
823   -80734
824   -45998
825   381094
826  -238847
827  -162446
828    77913
829   -28520
830   297909
831  -179094
832  -183430
833   154982
834  -121310
835   278033
836    23244
837  -327702
838   137456
839    -3952
840   188926
841    38163
842  -390906
843   169631
844    36231
845    19669
846   187650
847  -365279
848    -4436
849   146847
850      352
851   184416
852  -352502
853   -55230
854   314282
855   -79759
856   125279
857  -168149
858  -161295
859   272666
860   -43437
861   129319
862  -124903
863  -306611
864   383253
865    25757
866  -113516
867    20527
868  -266636
869   209452
870   111223
871   -88216
872    52495
873  -309612
874   179216
875   260526
876  -221458
877    46107
878  -182233
879    53043
880   327829
881  -208281
882    13483
883   -91924
884   -97660
885   376541
886  -127184
887  -140457
888   -20814
889   -85721
890   366204
891  -106797
892  -218801
893   115993
894  -162732
895   256620
896   106909
897  -304036
898    46726
899   -61572
900   225194
901   121840
902  -395868
903   116149
904    14848
905     9556
906   270331
907  -298920
908   -74673
909   102689
910    27621
911   241539
912  -308948
913  -107993
914   231509
915   -78100
916   220163
917  -141672
918  -254996
919   242255
920   -39783
921   145669
922   -42454
923  -356665
924   257952
925    76739
926    -4180
927    19739
928  -323674
929   183567
930   110576
931   -45393
932   131060
933  -362937
934    76322
935   314852
936  -148610
937    46620
938  -212696
939   -17920
940   322906
941  -135303
942    45297
943  -134267
944  -165022
945   383610
946   -63900
947  -103973
948   -43175
949  -172049
950   357479
951    -6637
952  -188033
953    71912
954  -219928
955   233595
956   167643
957  -251376
958    27359
959  -143337
960   188876
961   233145
962  -339861
963    39068
964   -26130
965      -60
966   304123
967  -226423
968   -91201
969    16303
970     2341
971   332735
972  -258720
973  -180950
974   187394
975   -95951
976   243826
977   -54322
978  -294440
979   149503
980   -27095
981   187878
982     6253
983  -362950
984   181025
985    54693
986    71621
987    97603
988  -364615
989   120958
990   125349
991   -31904
992   193338
993  -335337
994   -39929
995   281779
996   -60513
997    86898
998  -244207
999   -83865
1000   289094
1001  -108097
1002   114720
1003  -118348
1004  -267192
1005   346438
1006    16525
1007   -51389
1008   -51285
1009  -237160
1010   319903
1011    52538
1012  -119305
1013    77341
1014  -289503
1015   191391
1016   227350
1017  -203868
1018    16901
1019  -199550
1020   130366
1021   276081
1022  -263596
1023    19482
1024  -103210
1025   -28657
1026   346298
1027  -190143
1028   -75837
1029   -15295
1030   -80106
1031   379412
1032  -137675
1033  -214464
1034   114028
1035   -96862
1036   264496
1037     1697
1038  -257058
1039    93136
1040  -101570
1041   229792
1042   102540
1043  -390300
1044   104861
1045    24086
1046    73498
1047   172190
1048  -344417
1049    33494
1050    82746
1051   -11543
1052   256289
1053  -298353
1054  -109931
1055   224674
1056   -18474
1057   171822
1058  -222508
1059  -156151
1060   259976
1061   -84947
1062   160968
1063   -69125
1064  -328505
1065   274906
1066    51657
1067     8296
1068   -29462
1069  -310585
1070   250391
1071    93139
1072   -77130
1073    94430
1074  -317350
1075   122575
1076   240994
1077  -127921
1078    57897
1079  -251220
1080    58791
1081   323400
1082  -190720
1083    38867
1084  -130149
1085  -103819
1086   354403
1087  -114552
1088   -57097
1089   -57958
1090  -163857
1091   376645
1092   -45072
1093  -195311
1094    44944
1095  -159142
1096   276739
1097    61952
1098  -227024
1099    78153
1100  -176376
1101   215402
1102   214103
1103  -354873
1104    43784
1105   -15084
1106    68832
1107   237093
1108  -288578
1109   -12429
1110    17646
1111   -18538
1112   314739
1113  -261581
1114  -153152
1115   160154
1116   -41468
1117   248804
1118  -163254
1119  -226236
1120   209625
1121   -71950
1122   190763
1123    -8284
1124  -347244
1125   194930
1126    46209
1127    76151
1128    32785
1129  -353794
1130   173570
1131   103739
1132   -32785
1133   141194
1134  -329443
1135    40623
1136   222528
1137   -75293
1138   122833
1139  -273963
1140   -51500
1141   327580
1142  -113726
1143    64638
1144  -131864
1145  -170608
1146   319063
1147   -48061
1148    -4952
1149   -71143
1150  -241222
1151   349795
1152    28747
1153  -149017
1154    32771
1155  -227451
1156   243157
1157   129823
1158  -189197
1159    71203
1160  -219571
1161   157188
1162   276182
1163  -280138
1164     7041
1165   -75801
1166    41579
1167   279803
1168  -231810
1169   -22049
1170   -40999
1171   -65247
1172   366293
1173  -195451
1174  -181140
1175   107205
1176   -82507
1177   283810
1178   -75248
1179  -246812
1180   139103
1181   -86458
1182   221285
1183    53409
1184  -332474
1185   132254
1186    -5296
1187   123974
1188   125420
1189  -373036
1190    95981
1191    83312
1192   -12363
1193   202006
1194  -313976
1195   -37917
1196   177032
1197   -37990
1198   189018
1199  -270394
1200  -130528
1201   292196
1202   -75069
1203   117597
1204  -112969
1205  -227824
1206   276069
1207   -10108
1208    58077
1209   -51450
1210  -303307
1211   311062
1212    72962
1213  -100093
1214    56582
1215  -283463
1216   173013
1217   175137
1218  -139823
1219    63103
1220  -258644
1221    92118
1222   290630
1223  -203646
1224    24358
1225  -144528
1226   -18848
1227   333190
1228  -171392
1229   -20480
1230   -55248
1231  -130587
1232   379405
1233   -88600
1234  -175120
1235    45744
1236  -124027
1237   300914
1238    -1798
1239  -232175
1240    85804
1241  -146629
1242   223730
1243   127689
1244  -327088
1245    72484
1246   -55239
1247   123763
1248   208613
1249  -351736
1250    29084
1251    54940
1252    -2922
1253   259892
1254  -271660
1255   -85214
1256   133668
1257   -26289
1258   256445
1259  -232354
1260  -188796
1261   242849
1262   -66623
1263   171157
1264   -77579
1265  -284714
1266   222212
1267    -5930
1268   102541
1269    -2846
1270  -358885
1271   230753
1272    93035
1273   -40912
1274    94206
1275  -319648
1276   103897
1277   186725
1278   -72591
1279   109339
1280  -295211
1281    21477
1282   306253
1283  -136154
1284    68419
1285  -176798
1286  -105432
1287   346638
1288  -103595
1289    -5973
1290   -68271
1291  -199112
1292   346706
1293    -8766
1294  -131264
1295    -5107
1296  -198250
1297   299079
1298    61765
1299  -208642
1300    75398
1301  -205561
1302   186356
1303   214968
1304  -276384
1305    29947
1306   -98356
1307    99727
1308   273729
1309  -287226
1310   -10773
1311       67
1312   -25532
1313   311601
1314  -208713
1315  -121134
1316    69543
1317   -56734
1318   311379
1319  -158469
1320  -239788
1321   174228
1322   -82937
1323   206920
1324     3127
1325  -309291
1326   140463
1327   -13722
1328   148743
1329    71473
1330  -371800
1331   144236
1332    78273
1333    12457
1334   162592
1335  -331073
1336    24275
1337   169225
1338   -35100
1339   170495
1340  -291947
1341   -69773
1342   276726
1343   -84104
1344   121862
1345  -177133
1346  -184068
1347   311730
1348   -54531
1349    39977
1350   -60115
1351  -261253
1352   294941
1353    41969
1354   -57087
1355    -9585
1356  -274565
1357   272427
1358   114524
1359  -166892
1360    94529
1361  -250553
1362   113785
1363   269499
1364  -195534
1365    10087
1366  -156664
1367    58916
1368   300654
1369  -216872
1370     2259
1371   -70408
1372   -87611
1373   359800
1374  -145066
1375  -134813
1376    31443
1377  -115291
1378   320553
1379   -55112
1380  -233196
1381    97677
1382  -111569
1383   237093
1384    65792
1385  -289939
1386   101646
1387   -69200
1388   154816
1389   169242
1390  -359067
1391    61431
1392    52488
1393    27221
1394   208266
1395  -301713
1396   -26123
1397   115491
1398   -38185
1399   239714
1400  -257548
1401  -150477
1402   238043
1403   -56542
1404   163156
1405  -131896
1406  -227977
1407   250028
1408   -29640
1409   102265
1410   -27670
1411  -308224
1412   247831
1413    55989
1414    -9316
1415    46942
1416  -328239
1417   185647
1418   154087
1419  -115714
1420   103915
1421  -269191
1422    44718
1423   257199
1424  -121314
1425    51594
1426  -215825
1427   -10896
1428   328945
1429  -169126
1430    27831
1431   -75054
1432  -167288
1433   353589
1434   -56027
1435  -113049
1436    -6067
1437  -162105
1438   311916
1439     6686
1440  -189326
1441    62326
1442  -182213
1443   235988
1444   128522
1445  -278646
1446    76262
1447  -112784
1448   118265
1449   234497
1450  -303365
1451     9753
1452    -2653
1453    27924
1454   263772
1455  -264307
1456   -50945
1457    74624
1458   -65277
1459   298422
1460  -184248
1461  -205035
1462   173134
1463   -47841
1464   205502
1465   -83746
1466  -253458
1467   185974
1468   -53157
1469   151632
1470    42238
1471  -358874
1472   174513
1473    72540
1474    18163
1475   104713
1476  -326989
1477    90438
1478   148800
1479   -46112
1480   139969
1481  -289995
1482    -7664
1483   244668
1484   -95654
1485   119433
1486  -210409
1487  -122912
1488   325516
1489   -89747
1490    32579
1491   -74125
1492  -206951
1493   302698
1494    -3466
1495   -48437
1496   -22456
1497  -238744
1498   298302
1499    71899
1500  -163603
1501    66499
1502  -226672
1503   176168
1504   191381
1505  -212290
1506    48114
1507  -166886
1508    85404
1509   282788
1510  -242796
1511    -4171
1512   -60807
1513   -19117
1514   314608
1515  -191739
1516   -76503
1517    20416
1518   -95471
1519   327385
1520  -108818
1521  -208652
1522   101140
1523   -88180
1524   251378
1525   -13065
1526  -273260
1527   134837
1528   -77009
1529   160654
1530   117859
1531  -341587
1532    90246
1533    39531
1534    61943
1535   157468
1536  -321675
1537    37435
1538   105401
1539   -29866
1540   215032
1541  -276364
1542   -91107
1543   220479
1544   -61685
1545   160787
1546  -176444
1547  -186361
1548   264621
1549   -44366
1550    92664
1551   -66008
1552  -261356
1553   261273
1554    22673
1555     5994
1556    12050
1557  -305552
1558   228416
1559   123034
1560  -110242
1561    74093
1562  -264145
1563   108894
1564   216362
1565  -143675
1566    65997
1567  -212433
1568    14628
1569   313606
1570  -167688
1571     3060
1572   -98559
1573   -79573
1574   326645
1575  -118792
1576   -62057
1577   -14920
1578  -156621
1579   332948
1580   -31401
1581  -195545
1582    61895
1583  -141057
1584   243683
1585    69570
1586  -249068
1587    81496
1588  -115880
1589   159202
1590   177862
1591  -304344
1592    47378
1593   -22174
1594    59052
1595   237345
1596  -295917
1597   -23579
1598    72273
1599   -37311
1600   259856
1601  -219944
1602  -141423
1603   152651
1604   -47177
1605   224299
1606  -139527
1607  -229599
1608   216478
1609   -42531
1610   140577
1611   -11966
1612  -298409
1613   193021
1614    25749
1615    55530
1616    60492
1617  -341458
1618   149617
1619   128108
1620   -62873
1621   111568
1622  -282547
1623    34719
1624   210704
1625   -87141
1626   106754
1627  -228799
1628   -52792
1629   307978
1630  -108864
1631    47696
1632  -108241
1633  -153071
1634   318731
1635   -54670
1636   -40515
1637   -24450
1638  -214510
1639   295524
1640    37011
1641  -154145
1642    31425
1643  -200020
1644   219826
1645   127699
1646  -212446
1647    63936
1648  -162980
1649   122320
1650   243713
1651  -249131
1652    15567
1653   -63076
1654    25837
1655   289416
1656  -229888
1657   -57554
1658    25193
1659   -62627
1660   292297
1661  -152117
1662  -162306
1663    92095
1664   -78132
1665   259069
1666   -67467
1667  -252207
1668   152404
1669   -62888
1670   167801
1671    59346
1672  -307739
1673   126204
1674    11438
1675    80663
1676   125377
1677  -334872
1678    71551
1679   106751
1680   -19570
1681   161187
1682  -281375
1683   -26902
1684   182911
1685   -57641
1686   160747
1687  -219279
1688  -129615
1689   276389
1690   -62570
1691    88057
1692   -97213
1693  -211018
1694   273034
1695    -8354
1696     9977
1697   -20448
1698  -266264
1699   249920
1700    78990
1701   -94191
1702    39161
1703  -255498
1704   170639
1705   171755
1706  -159372
1707    66964
1708  -203727
1709    60495
1710   272776
1711  -176538
1712    14270
1713  -113872
1714   -25750
1715   313376
1716  -158446
1717   -54968
1718   -19533
1719  -110335
1720   309313
1721   -77442
1722  -155390
1723    45237
1724  -123088
1725   271737
1726    10832
1727  -247049
1728    99513
1729   -97662
1730   167714
1731   127948
1732  -288133
1733    60534
1734   -21293
1735    92380
1736   183613
1737  -304825
1738    15592
1739    63981
1740    -9287
1741   226553
1742  -252501
1743   -89308
1744   152395
1745   -45647
1746   206123
1747  -168957
1748  -190468
1749   211825
1750   -33671
1751   136962
1752   -73085
1753  -255203
1754   218647
1755      554
1756    57246
1757    27238
1758  -311031
1759   178324
1760   104009
1761   -38292
1762    69799
1763  -283401
1764   104222
1765   181313
1766  -100595
1767    98990
1768  -231095
1769    -9305
1770   278591
1771  -114983
1772    36465
1773  -140285
1774   -89150
1775   306138
1776   -93711
1777   -24335
1778   -50351
1779  -168888
1780   309259
1781   -14756
1782  -130575
1783    24740
1784  -177853
1785   252698
1786    85715
1787  -210057
1788    54781
1789  -139451
1790   157831
1791   174903
1792  -245560
1793    32130
1794   -84198
1795    71799
1796   253984
1797  -263761
1798   -29360
1799    25775
1800   -27855
1801   268718
1802  -185869
1803  -125053
1804    91044
1805   -54024
1806   250862
1807  -112062
1808  -217368
1809   152667
1810   -49897
1811   176603
1812    -8036
1813  -283046
1814   152012
1815    -3961
1816    88003
1817    84466
1818  -321697
1819   101621
1820    97376
1821     3658
1822   121567
1823  -291231
1824    29172
1825   175551
1826   -57958
1827   138637
1828  -227498
1829   -81051
1830   257303
1831   -62020
1832    77419
1833  -145242
1834  -158524
1835   284941
1836   -44539
1837     9218
1838   -43428
1839  -230076
1840   267158
1841    48133
1842   -86634
1843    14870
1844  -227248
1845   208857
1846   133383
1847  -152169
1848    48219
1849  -194383
1850   116657
1851   221145
1852  -190703
1853    29251
1854  -128756
1855    14469
1856   294556
1857  -187047
1858   -51104
1859   -25071
1860   -58585
1861   287934
1862  -120129
1863  -118030
1864    35804
1865   -98661
1866   280670
1867   -39718
1868  -224103
1869    98745
1870   -81287
1871   190495
1872    62953
1873  -274400
1874    87683
1875   -31263
1876   108447
1877   144309
1878  -306216
1879    37339
1880    60075
1881    22276
1882   180394
1883  -270525
1884   -37559
1885   137462
1886   -35849
1887   190036
1888  -199154
1889  -142813
1890   208951
1891   -36072
1892   133132
1893  -110853
1894  -217433
1895   232616
1896    -9181
1897    53549
1898   -10747
1899  -268949
1900   196052
1901    70910
1902   -24789
1903    40336
1904  -274591
1905   143500
1906   156075
1907  -101356
1908    74896
1909  -225094
1910    39818
1911   240943
1912  -123421
1913    45491
1914  -152147
1915   -47509
1916   296662
1917  -111110
1918   -26225
1919   -60993
1920  -114986
1921   291437
1922   -55953
1923  -101744
1924     5268
1925  -156075
1926   269421
1927    33041
1928  -199888
1929    55779
1930  -127769
1931   180761
1932   127162
1933  -236397
1934    45363
1935   -77568
1936   101294
1937   204250
1938  -259334
1939     -815
1940     6315
1941    14609
1942   239825
1943  -224050
1944   -78291
1945    86780
1946   -46520
1947   231463
1948  -144166
1949  -176990
1950   141901
1951   -43180
1952   180207
1953   -58605
1954  -247676
1955   167392
1956   -13121
1957    97688
1958    39155
1959  -288806
1960   131155
1961    64118
1962    20347
1963    92022
1964  -293374
1965    72541
1966   155672
1967   -59294
1968   110416
1969  -229396
1970   -27587
1971   226701
1972   -72130
1973    78091
1974  -164219
1975  -109432
1976   277850
1977   -62394
1978    10717
1979   -66224
1980  -178734
1981   271962
1982     2843
1983   -70206
1984     3557
1985  -205777
1986   229634
1987    93543
1988  -152004
1989    38242
1990  -174303
1991   146778
1992   173999
1993  -190063
1994    35635
1995  -122514
1996    56044
1997   249388
1998  -201801
1999   -22007
2000   -36357
2001   -24030
2002   272924
2003  -161032
2004   -98729
2005    42545
2006   -75485
2007   255650
2008   -78528
2009  -186727
2010    90699
2011   -64935
2012   204892
2013     3203
2014  -251533
2015   116039
2016   -32745
2017   117714
2018    96837
2019  -287363
2020    73341
2021    45772
2022    40050
2023   142505
2024  -281788
2025     7893
2026   129248
2027   -29664
2028   153178
2029  -217407
2030   -83331
2031   190151
2032   -42390
2033   127528
2034  -148804
2035  -167562
2036   242881
2037   -28518
2038    53133
2039   -44583
2040  -226922
2041   221158
2042    41450
2043   -23898
2044    11996
2045  -241410
2046   177565
2047   117318
2048   -98600
2049    52951
2050  -217635
2051    92340
2052   204507
2053  -141921
2054    39154
2055  -149833
2056    -1091
2057   265004
2058  -135105
2059   -18084
2060   -72430
2061   -66772
2062   287766
2063   -98762
2064   -90622
2065    12570
2066  -116558
2067   261652
2068    -7490
2069  -176494
2070    45402
2071  -101389
2072   208277
2073    63888
2074  -238048
2075    70888
2076   -72039
2077   113203
2078   160723
2079  -265160
2080    14099
2081    14442
2082    43557
2083   189757
2084  -241928
2085   -39779
2086    82706
2087   -18357
2088   208597
2089  -185268
2090  -128043
2091   154887
2092   -41226
2093   168848
2094   -94155
2095  -214227
2096   179164
2097    -7126
2098    94783
2099   -17886
2100  -252116
2101   164761
2102    38459
2103    24006
2104    53552
2105  -278664
2106   113987
2107   134503
2108   -53416
2109    77119
2110  -234222
2111    30520
2112   203813
2113   -83642
2114    68827
2115  -175935
2116   -56481
2117   266913
2118   -79221
2119     8434
2120   -92029
2121  -122871
2122   276769
2123   -38297
2124   -62003
2125   -14152
2126  -168272
2127   245904
2128    46491
2129  -142802
2130    22778
2131  -157710
2132   185606
2133   124083
2134  -201918
2135    41815
2136  -111238
2137    88643
2138   206599
2139  -209040
2140    -7350
2141   -39378
2142    22050
2143   244423
2144  -191641
2145   -67194
2146    39664
2147   -44084
2148   246038
2149  -125821
2150  -158677
2151   102643
2152   -57439
2153   195960
2154   -38045
2155  -232334
2156   117751
2157   -22243
2158   128684
2159    34665
2160  -268328
2161   111573
2162    27261
2163    50387
2164   115169
2165  -283942
2166    42600
2167   128497
2168   -17139
2169   117614
2170  -230114
2171   -29772
2172   179952
2173   -48573
2174   114807
2175  -173426
2176  -124182
2177   241047
2178   -40076
2179    48229
2180   -84023
2181  -182331
2182   241106
2183     5907
2184   -19995
2185    -6829
2186  -217016
2187   203714
2188    86585
2189   -93786
2190    29305
2191  -203868
2192   139253
2193   165440
2194  -148120
2195    38363
2196  -150391
2197    48461
2198   233571
2199  -156647
2200    -4380
2201   -81260
2202   -26448
2203   270884
2204  -131199
2205   -75738
2206     -739
2207   -79186
2208   260682
2209   -63693
2210  -156198
2211    54678
2212   -89174
2213   213982
2214    24433
2215  -224755
2216    70094
2217   -52685
2218   143670
2219    96241
2220  -258801
2221    59786
2222     -783
2223    57411
2224   170875
2225  -262192
2226   -18484
2227    93620
2228    -3117
2229   165149
2230  -204652
2231   -81478
2232   138788
2233   -34769
2234   163621
2235  -142370
2236  -173656
2237   200213
2238   -25328
2239    91061
2240   -42192
2241  -229227
2242   184262
2243    38127
2244    20383
2245    12644
2246  -243410
2247   151340
2248    94583
2249   -46016
2250    62757
2251  -244229
2252    76048
2253   193257
2254  -103787
2255    47154
2256  -168729
2257    -9524
2258   236780
2259   -95480
2260    14387
2261  -112332
2262   -77203
2263   280131
2264   -76397
2265   -57264
2266   -20023
2267  -132558
2268   252377
2269     6373
2270  -133296
2271    16641
2272  -130172
2273   207281
2274    74949
2275  -192374
2276    43746
2277  -107553
2278   129412
2279   160138
2280  -230120
2281    19189
2282   -34810
2283    41533
2284   210928
2285  -206347
2286   -48719
2287    33953
2288    -3564
2289   217380
2290  -170902
2291  -107931
2292   100535
2293   -53416
2294   203549
2295   -84022
2296  -210388
2297   141538
2298   -18183
2299   123419
2300    -3759
2301  -241993
2302   122866
2303    23458
2304    69246
2305    57103
2306  -276656
2307    99190
2308    98691
2309   -19957
2310   108897
2311  -244741
2312     3252
2313   184281
2314   -49829
2315    80870
2316  -181055
2317   -62403
2318   220241
2319   -58180
2320    61883
2321  -116851
2322  -150398
2323   265983
2324   -23227
2325   -32979
2326   -19482
2327  -179307
2328   213784
2329    52392
2330   -82939
2331     7853
2332  -188197
2333   183271
2334   121619
2335  -159303
2336    45848
2337  -148503
2338    78206
2339   210209
2340  -172987
2341    -4258
2342   -74121
2343    16748
2344   235858
2345  -156801
2346   -44659
2347   -16093
2348   -48610
2349   264722
2350  -112933
2351  -136673
2352    68627
2353   -75212
2354   209629
2355   -15960
2356  -204718
2357    74225
2358   -44190
2359   160719
2360    40846
2361  -249074
2362    88324
2363   -10730
2364    76094
2365   131461
2366  -268627
2367    26381
2368    83182
2369     7523
2370   144765
2371  -224377
2372   -43667
2373   137563
2374   -27334
2375   141344
2376  -172258
2377  -120366
2378   195425
2379   -40382
2380    97676
2381   -81364
2382  -200435
2383   210760
2384    13061
2385    15755
2386   -10734
2387  -218404
2388   175655
2389    69513
2390   -40324
2391    37983
2392  -231194
2393   123806
2394   157710
2395  -113802
2396    50290
2397  -173634
2398    27204
2399   221617
2400  -116499
2401    10263
2402  -115079
2403   -33211
2404   260082
2405  -106815
2406   -37799
2407   -34820
2408  -104077
2409   267704
2410   -39199
2411  -129749
2412    28168
2413  -109769
2414   210308
2415    37400
2416  -179502
2417    42515
2418   -98205
2419   160962
2420   110373
2421  -237949
2422    50356
2423   -38503
2424    59861
2425   183714
2426  -225636
2427   -21976
2428    37379
2429    12069
2430   191646
2431  -194106
2432   -74510
2433    96854
2434   -38351
2435   192397
2436  -126832
2437  -167614
2438   153225
2439   -29600
2440   128429
2441   -40048
2442  -222206
2443   151321
2444    13857
2445    66852
2446    23185
2447  -253170
2448   127511
2449    74101
2450    -7940
2451    76461
2452  -250848
2453    56430
2454   158377
2455   -62347
2456    76507
2457  -194518
2458   -22245
2459   214752
2460   -72632
2461    51540
2462  -127961
2463   -96482
2464   256424
2465   -52431
2466   -12282
2467   -44146
2468  -152926
2469   242491
2470     8994
2471   -89486
2472     9025
2473  -164783
2474   192029
2475    82435
2476  -149538
2477    34089
2478  -144940
2479   127023
2480   162540
2481  -193999
2482    28863
2483   -74674
2484    35638
2485   222301
2486  -175051
2487   -35097
2488    -7868
2489   -12265
2490   234537
2491  -149141
2492   -95371
2493    59246
2494   -67248
2495   221247
2496   -68116
2497  -191729
2498   103155
2499   -45818
2500   154103
2501    10599
2502  -232088
2503    99574
2504    -8189
2505    95286
2506    79097
2507  -264637
2508    76555
2509    60444
2510     9406
2511   130814
2512  -241823
2513    -6779
2514   139061
2515   -30731
2516   118894
2517  -187905
2518   -71995
2519   187424
2520   -51369
2521    98035
2522  -113211
2523  -157064
2524   225785
2525   -19405
2526    21047
2527   -31886
2528  -194627
2529   200545
2530    36381
2531   -43209
2532    19405
2533  -212300
2534   158988
2535   115590
2536  -112570
2537    47001
2538  -177173
2539    78107
2540   193818
2541  -140049
2542    25752
2543  -112317
2544      773
2545   240803
2546  -130499
2547   -25386
2548   -46717
2549   -63859
2550   260470
2551   -91751
2552  -103617
2553    28933
2554  -101369
2555   224627
2556    -8156
2557  -176466
2558    58687
2559   -83311
2560   168478
2561    65834
2562  -224244
2563    67878
2564   -42669
2565    92413
2566   141305
2567  -245440
2568    27641
2569    34290
2570    12500
2571   174514
2572  -213546
2573   -48863
2574   100190
2575   -26382
2576   168054
2577  -162188
2578  -118907
2579   156704
2580   -46313
2581   133747
2582   -75119
2583  -200728
2584   179610
2585     -641
2586    60336
2587    -4916
2588  -229237
2589   158316
2590    51010
2591    -6374
2592    53772
2593  -244220
2594   103480
2595   137340
2596   -72080
2597    65508
2598  -198441
2599    22304
2600   199169
2601   -92154
2602    47112
2603  -141287
2604   -52937
2605   249038
2606   -86381
2607    -4531
2608   -58583
2609  -119128
2610   253130
2611   -29664
2612   -82748
2613     3527
2614  -137083
2615   216022
2616    37405
2617  -144078
2618    40646
2619  -133887
2620   156653
2621   122310
2622  -201453
2623    39250
2624   -76969
2625    70827
2626   182502
2627  -203365
2628    -4897
2629   -13203
2630     6102
2631   218343
2632  -180035
2633   -72393
2634    62042
2635   -42223
2636   210823
2637  -112705
2638  -151319
2639   112677
2640   -47188
2641   166851
2642   -32941
2643  -220317
2644   127002
2645   -13196
2646    96553
2647    40597
2648  -255347
2649   104479
2650    47667
2651    21947
2652    97086
2653  -251043
2654    42380
2655   125763
2656   -34319
2657   109446
2658  -207605
2659   -32635
2660   189237
2661   -61070
2662    88794
2663  -136707
2664  -114797
2665   229915
2666   -44396
2667    25250
2668   -57762
2669  -169459
2670   224166
2671     8193
2672   -42856
2673     3247
2674  -191395
2675   190546
2676    79769
2677  -112074
2678    43650
2679  -176420
2680   116608
2681   167323
2682  -155302
2683    28857
2684  -116019
2685    39412
2686   216012
2687  -156311
2688    -8431
2689   -56436
2690   -32078
2691   255671
2692  -127849
2693   -83813
2694    25549
2695   -76610
2696   230982
2697   -51896
2698  -154855
2699    63338
2700   -75766
2701   189228
2702    20023
2703  -217779
2704    85392
2705   -46863
2706   109360
2707   103679
2708  -250877
2709    52468
2710    23514
2711    35450
2712   143865
2713  -234224
2714    -4503
2715    89882
2716   -19421
2717   162901
2718  -192704
2719   -84450
2720   162886
2721   -47645
2722   127995
2723  -107979
2724  -162814
2725   186331
2726   -18731
2727    70844
2728   -41002
2729  -212412
2730   188803
2731    24985
2732    -3730
2733    33966
2734  -236382
2735   138780
2736   112213
2737   -73211
2738    57090
2739  -202400
2740    64316
2741   180369
2742  -104460
2743    48496
2744  -151040
2745   -11513
2746   236931
2747  -112792
2748     7111
2749   -72484
2750   -90446
2751   259290
2752   -65226
2753   -74205
2754    -1405
2755  -117111
2756   228363
2757    -1771
2758  -133938
2759    39683
2760  -125942
2761   182959
2762    80352
2763  -203455
2764    58378
2765   -78463
2766    93911
2767   154703
2768  -215318
2769    16976
2770   -13930
2771    30501
2772   189698
2773  -204537
2774   -34296
2775    53585
2776   -32088
2777   206674
2778  -150518
2779  -125197
2780   121825
2781   -44589
2782   158153
2783   -69223
2784  -186847
2785   134634
2786   -23486
2787   114202
2788    -1502
2789  -242682
2790   144260
2791    27186
2792    22522
2793    76171
2794  -248595
2795    74542
2796   110365
2797   -28988
2798    84386
2799  -215921
2800    18004
2801   166080
2802   -71458
2803    91532
2804  -162145
2805   -74870
2806   234143
2807   -70915
2808    26996
2809   -68944
2810  -136720
2811   230298
2812   -17493
2813   -32981
2814   -18650
2815  -165570
2816   217874
2817    33615
2818  -108110
2819    45426
2820  -171670
2821   147271
2822   135139
2823  -164639
2824    34717
2825  -112446
2826    71436
2827   183616
2828  -172762
2829    11205
2830   -62623
2831      188
2832   239082
2833  -163452
2834   -57129
2835    26234
2836   -61107
2837   229235
2838   -89632
2839  -138195
2840    69543
2841   -62346
2842   190922
2843   -27185
2844  -194996
2845   101476
2846   -54358
2847   130679
2848    64722
2849  -252215
2850    87163
2851    20069
2852    40171
2853   114338
2854  -235238
2855    27653
2856    76509
2857    -3966
2858   138201
2859  -218175
2860   -32527
2861   153652
2862   -58683
2863   129268
2864  -136434
2865  -130470
2866   198425
2867   -32665
2868    62982
2869   -66430
2870  -171985
2871   198197
2872    -2711
2873    12565
2874      907
2875  -220704
2876   181951
2877    73483
2878   -77987
2879    53974
2880  -197488
2881    95721
2882   155869
2883  -108437
2884    38334
2885  -155294
2886    36939
2887   207719
2888  -134556
2889    25796
2890   -88891
2891   -56191
2892   258293
2893  -101552
2894   -60912
2895    -4802
2896   -92574
2897   231681
2898   -39239
2899  -118566
2900    36926
2901  -110810
2902   204202
2903    30885
2904  -193970
2905    76725
2906   -83676
2907   115798
2908   122382
2909  -224586
2910    39382
2911   -14643
2912    48890
2913   157754
2914  -217870
2915     -456
2916    43204
2917   -15534
2918   193705
2919  -185479
2920   -86917
2921   127308
2922   -48899
2923   157326
2924   -98877
2925  -160357
2926   148150
2927   -26757
2928   113154
2929   -38176
2930  -213896
2931   164209
2932     4326
2933    37773
2934    44972
2935  -247816
2936   117333
2937    90468
2938   -36147
2939    72955
2940  -214652
2941    48861
2942   151616
2943   -68731
2944    76226
2945  -177383
2946   -19570
2947   218224
2948   -96424
2949    42101
2950   -89899
2951  -106728
2952   240402
2953   -48382
2954   -34684
2955   -25951
2956  -134194
2957   221466
2958     -449
2959   -92088
2960    28258
2961  -157192
2962   182180
2963    85122
2964  -168775
2965    51325
2966  -113236
2967    95011
2968   158394
2969  -182174
2970    20115
2971   -59429
2972    33499
2973   203259
2974  -184228
2975   -23393
2976    11509
2977   -39743
2978   228035
2979  -132353
2980  -114377
2981    81778
2982   -55576
2983   183336
2984   -58862
2985  -170713
2986   103771
2987   -49854
2988   143961
2989    13978
2990  -235679
2991   117982
2992     -267
2993    52824
2994    91012
2995  -243610
2996    61131
2997    75033
2998    -4198
2999   109473
3000  -218786
3001     6135
3002   134817
3003   -51602
3004   120799
3005  -169749
3006   -81747
3007   204306
3008   -60072
3009    65957
3010   -80198
3011  -147975
3012   207223
3013   -16172
3014     9291
3015   -26183
3016  -183281
3017   200219
3018    32084
3019   -63134
3020    39444
3021  -198211
3022   138234
3023   126655
3024  -124769
3025    42088
3026  -148209
3027    64848
3028   181610
3029  -138983
3030    23961
3031   -98441
3032    -5806
3033   234836
3034  -137534
3035   -30971
3036   -15257
3037   -74124
3038   237219
3039   -73296
3040  -111475
3041    38095
3042   -83237
3043   200211
3044   -15244
3045  -166625
3046    74422
3047   -84095
3048   147582
3049    73429
3050  -228894
3051    71349
3052   -18776
3053    61105
3054   130492
3055  -222699
3056    20854
3057    39862
3058     8546
3059   159478
3060  -208390
3061   -37250
3062   112533
3063   -47179
3064   158386
3065  -137704
3066  -131372
3067   164140
3068   -36027
3069   102017
3070   -62598
3071  -181291
3072   168746
3073    -6291
3074    51369
3075     5183
3076  -229739
3077   158954
3078    59057
3079   -35107
3080    62588
3081  -216616
3082    83541
3083   137509
3084   -75321
3085    59344
3086  -176974
3087    21413
3088   192496
3089  -105208
3090    47512
3091  -113009
3092   -64152
3093   241572
3094   -83690
3095   -22345
3096   -31306
3097  -111060
3098   228375
3099   -28048
3100   -85535
3101    16550
3102  -130254
3103   200533
3104    37722
3105  -155865
3106    56556
3107  -114345
3108   126499
3109   123878
3110  -194855
3111    35236
3112   -55084
3113    56848
3114   170448
3115  -194870
3116    -2416
3117     3138
3118    -8622
3119   205435
3120  -165729
3121   -77497
3122    78554
3123   -47098
3124   184170
3125   -93520
3126  -150171
3127   113486
3128   -41301
3129   139305
3130   -25642
3131  -205787
3132   129453
3133   -11972
3134    71910
3135    49834
3136  -240066
3137    99602
3138    59591
3139    -2624
3140    89843
3141  -219900
3142    37421
3143   124012
3144   -45013
3145    98105
3146  -182654
3147   -32831
3148   186864
3149   -71073
3150    70749
3151  -107319
3152  -112323
3153   218927
3154   -40998
3155     7093
3156   -38835
3157  -154558
3158   208575
3159     8926
3160   -56130
3161    17575
3162  -174451
3163   170401
3164    83845
3165  -122575
3166    44174
3167  -146893
3168    97040
3169   157191
3170  -152833
3171    26695
3172   -94933
3173    26171
3174   205336
3175  -154094
3176   -14718
3177   -26556
3178   -40175
3179   228562
3180  -111061
3181   -88225
3182    39443
3183   -69290
3184   202906
3185   -48093
3186  -153133
3187    78467
3188   -68575
3189   154126
3190    27057
3191  -210111
3192    86204
3193   -27575
3194    82116
3195    93311
3196  -229065
3197    52827
3198    36354
3199    16822
3200   132076
3201  -211501
3202    -7853
3203   101526
3204   -30208
3205   137001
3206  -165077
3207   -82788
3208   158218
3209   -44785
3210   104363
3211   -93963
3212  -153322
3213   182300
3214   -19191
3215    46118
3216   -23384
3217  -195316
3218   170740
3219    35201
3220   -18849
3221    30408
3222  -205124
3223   126421
3224   104730
3225   -80924
3226    55674
3227  -176834
3228    52314
3229   174024
3230  -109565
3231    35731
3232  -118204
3233   -18686
3234   217207
3235  -105522
3236    -5720
3237   -49164
3238   -79891
3239   233626
3240   -63500
3241   -76834
3242    15224
3243  -106790
3244   204742
3245     4312
3246  -140598
3247    50048
3248  -101111
3249   150668
3250    77345
3251  -190901
3252    53553
3253   -60004
3254    77033
3255   142359
3256  -206625
3257    15932
3258     4562
3259    12993
3260   175513
3261  -181736
3262   -44553
3263    68826
3264   -30948
3265   176654
3266  -129500
3267  -117959
3268   122147
3269   -43167
3270   136938
3271   -55579
3272  -180530
3273   138130
3274   -14738
3275    77258
3276    11779
3277  -217208
3278   123412
3279    37824
3280     9191
3281    64424
3282  -220465
3283    73189
3284   107566
3285   -46979
3286    80959
3287  -184144
3288     2877
3289   169574
3290   -71455
3291    61914
3292  -126290
3293   -65300
3294   208939
3295   -63471
3296    17415
3297   -55341
3298  -124250
3299   217748
3300   -17287
3301   -52897
3302     3853
3303  -147097
3304   181768
3305    46213
3306  -111832
3307    34000
3308  -138716
3309   127246
3310   118198
3311  -157367
3312    35920
3313   -93936
3314    52861
3315   179444
3316  -163665
3317    -2738
3318   -28493
3319    -7884
3320   205571
3321  -137412
3322   -60266
3323    33031
3324   -50363
3325   200900
3326   -83360
3327  -132447
3328    82618
3329   -58840
3330   154405
3331   -10961
3332  -188831
3333    94781
3334   -29056
3335    95771
3336    54892
3337  -220082
3338    79185
3339    26537
3340    26439
3341   104307
3342  -215720
3343    25141
3344    93725
3345   -24862
3346   116033
3347  -177522
3348   -44755
3349   149915
3350   -45766
3351    96060
3352  -117143
3353  -111819
3354   185231
3355   -34775
3356    47797
3357   -46983
3358  -165876
3359   184124
3360    13077
3361   -18995
3362     8927
3363  -182568
3364   147753
3365    75752
3366   -75058
3367    38839
3368  -168910
3369    91209
3370   143889
3371  -115378
3372    38173
3373  -118755
3374    17352
3375   198300
3376  -118836
3377    -2208
3378   -55164
3379   -39338
3380   215244
3381   -91800
3382   -58013
3383     2912
3384   -83000
3385   207441
3386   -37181
3387  -129962
3388    50784
3389   -84313
3390   157929
3391    36635
3392  -176496
3393    59122
3394   -53460
3395   102672
3396   101265
3397  -204840
3398    41976
3399      230
3400    31529
3401   147656
3402  -195595
3403   -16635
3404    65280
3405   -16968
3406   152780
3407  -154086
3408   -83258
3409   114567
3410   -38472
3411   131993
3412   -91870
3413  -149993
3414   148972
3415   -22914
3416    77808
3417   -17144
3418  -193309
3419   140295
3420    26260
3421    15985
3422    33747
3423  -206448
3424   107042
3425    84691
3426   -43859
3427    63766
3428  -188718
3429    40923
3430   153046
3431   -79580
3432    53742
3433  -134046
3434   -27798
3435   196736
3436   -77576
3437    15896
3438   -72973
3439   -84785
3440   215103
3441   -47369
3442   -41499
3443    -9948
3444  -123033
3445   198402
3446    14338
3447  -107800
3448    28717
3449  -118208
3450   146497
3451    81791
3452  -150194
3453    35828
3454   -89734
3455    85999
3456   144254
3457  -174321
3458    14643
3459   -32547
3460    16187
3461   181546
3462  -155667
3463   -42080
3464    28848
3465   -26956
3466   183585
3467  -113925
3468  -102348
3469    78495
3470   -47454
3471   157709
3472   -48126
3473  -167551
3474   107727
3475   -26721
3476    99615
3477    20451
3478  -203262
3479    93898
3480    17845
3481    40461
3482    68529
3483  -214706
3484    58235
3485    79118
3486   -20337
3487    96496
3488  -185942
3489   -11105
3490   140882
3491   -44825
3492    82052
3493  -133972
3494   -73503
3495   178398
3496   -46650
3497    48693
3498   -69872
3499  -132905
3500   192976
3501   -10142
3502   -14640
3503    -8026
3504  -161191
3505   165626
3506    50149
3507   -71957
3508    27010
3509  -155056
3510   116000
3511   113000
3512  -114669
3513    35260
3514  -121196
3515    50288
3516   170826
3517  -131301
3518     6134
3519   -60855
3520   -12762
3521   200499
3522  -112798
3523   -45234
3524    -2675
3525   -54609
3526   200038
3527   -67208
3528  -106985
3529    46821
3530   -69325
3531   167846
3532     -632
3533  -164287
3534    68108
3535   -48386
3536   109000
3537    63318
3538  -195474
3539    53986
3540    -4095
3541    50246
3542   111122
3543  -201398
3544    13644
3545    55824
3546    -6302
3547   133256
3548  -167553
3549   -51556
3550   110990
3551   -29044
3552   118516
3553  -115499
3554  -112236
3555   147320
3556   -28459
3557    79716
3558   -48946
3559  -167089
3560   153936
3561     9353
3562    17672
3563     8643
3564  -187703
3565   125282
3566    64468
3567   -37137
3568    41671
3569  -179552
3570    76815
3571   127550
3572   -80695
3573    48602
3574  -138597
3575     8176
3576   181273
3577   -90927
3578    15549
3579   -80476
3580   -50295
3581   203972
3582   -70330
3583   -33120
3584   -23163
3585   -93414
3586   200948
3587   -20750
3588   -95615
3589    25348
3590  -103294
3591   162012
3592    46199
3593  -145719
3594    41650
3595   -81386
3596   104484
3597   108299
3598  -173835
3599    27123
3600   -34942
3601    41015
3602   153024
3603  -171911
3604   -16831
3605    24560
3606   -11230
3607   167468
3608  -135646
3609   -78717
3610    77345
3611   -34544
3612   149874
3613   -79775
3614  -138292
3615   110854
3616   -28415
3617   105371
3618   -14119
3619  -185826
3620   113102
3621    10554
3622    45070
3623    39292
3624  -202140
3625    82342
3626    63920
3627   -10257
3628    71215
3629  -189599
3630    28381
3631   125694
3632   -48580
3633    73079
3634  -144748
3635   -37803
3636   171377
3637   -53456
3638    43039
3639   -86533
3640   -94847
3641   191522
3642   -30603
3643    -7338
3644   -26185
3645  -134666
3646   180470
3647    20439
3648   -68212
3649    15725
3650  -139306
3651   137393
3652    81691
3653  -114254
3654    31647
3655  -115006
3656    77955
3657   142444
3658  -138770
3659    14966
3660   -64569
3661    17177
3662   181123
3663  -131497
3664   -28067
3665    -4901
3666   -32983
3667   191341
3668   -94493
3669   -88924
3670    45664
3671   -53638
3672   167337
3673   -36595
3674  -146595
3675    73401
3676   -44507
3677   120892
3678    26802
3679  -188037
3680    72669
3681    -7138
3682    59377
3683    83360
3684  -199528
3685    38152
3686    50037
3687     6399
3688   108766
3689  -179233
3690   -16438
3691   103443
3692   -28191
3693   109332
3694  -134784
3695   -82110
3696   147265
3697   -33897
3698    72555
3699   -71447
3700  -134958
3701   159803
3702    -6690
3703    23420
3704   -15157
3705  -167049
3706   146817
3707    42203
3708   -35173
3709    27555
3710  -167816
3711   101769
3712   104265
3713   -79943
3714    37107
3715  -137415
3716    43397
3717   156426
3718   -99688
3719    20774
3720   -88820
3721   -18558
3722   194865
3723   -90865
3724   -25317
3725   -27705
3726   -65932
3727   194948
3728   -47505
3729   -81818
3730    16821
3731   -83221
3732   170966
3733     7676
3734  -134612
3735    45872
3736   -76185
3737   120571
3738    75036
3739  -173147
3740    40354
3741   -33167
3742    58930
3743   122876
3744  -176987
3745     4250
3746    17767
3747     9588
3748   147283
3749  -157191
3750   -47576
3751    75548
3752   -28977
3753   142338
3754  -104558
3755  -113440
3756   113940
3757   -27136
3758   102081
3759   -46802
3760  -159038
3761   125104
3762    -4394
3763    52871
3764    11523
3765  -191213
3766   108135
3767    50563
3768    -8522
3769    52244
3770  -182891
3771    58144
3772   107668
3773   -45641
3774    59519
3775  -153668
3776     1784
3777   158903
3778   -68362
3779    43196
3780   -98937
3781   -65747
3782   189636
3783   -49644
3784    -7451
3785   -40736
3786  -103340
3787   184777
3788    -9278
3789   -56847
3790     5017
3791  -124610
3792   160083
3793    49823
3794  -113990
3795    34580
3796  -106174
3797    99040
3798   111626
3799  -140506
3800    20348
3801   -66185
3802    45456
3803   154109
3804  -146505
3805    -8944
3806   -12357
3807   -11992
3808   178356
3809  -119779
3810   -69231
3811    46490
3812   -39230
3813   160996
3814   -65999
3815  -124014
3816    76013
3817   -38998
3818   128411
3819    -8371
3820  -173751
3821    90710
3822   -13291
3823    69157
3824    53557
3825  -195903
3826    62299
3827    41069
3828    14794
3829    84738
3830  -185368
3831    16350
3832    92759
3833   -25759
3834    97359
3835  -151245
3836   -47234
3837   144944
3838   -42353
3839    70444
3840   -91118
3841  -105845
3842   165276
3843   -21853
3844    25316
3845   -36093
3846  -142459
3847   162849
3848    16696
3849   -29670
3850    13976
3851  -157823
3852   127749
3853    80924
3854   -83860
3855    32114
3856  -132445
3857    70614
3858   132671
3859  -106519
3860    22750
3861   -94020
3862    13378
3863   177300
3864  -111766
3865   -12229
3866   -33382
3867   -42709
3868   191427
3869   -74778
3870   -69794
3871    16513
3872   -64065
3873   174101
3874   -25500
3875  -120724
3876    49329
3877   -67620
3878   133490
3879    38230
3880  -167847
3881    54351
3882   -34301
3883    72871
3884    92885
3885  -180292
3886    26142
3887    13883
3888    22390
3889   124533
3890  -170041
3891   -18235
3892    70325
3893   -20657
3894   130019
3895  -127818
3896   -82440
3897   115844
3898   -29866
3899   100391
3900   -70679
3901  -133089
3902   134336
3903   -13640
3904    55462
3905   -14462
3906  -172013
3907   129509
3908    29854
3909    -4028
3910    33515
3911  -177655
3912    87966
3913    89906
3914   -49499
3915    48750
3916  -153835
3917    33962
3918   140637
3919   -75089
3920    41649
3921  -110805
3922   -29258
3923   182506
3924   -71880
3925     1128
3926   -49124
3927   -79459
3928   188261
3929   -35289
3930   -51176
3931    -2936
3932  -102633
3933   170194
3934    14749
3935  -104752
3936    32641
3937  -101337
3938   123409
3939    80174
3940  -145876
3941    33538
3942   -63485
3943    64454
3944   128555
3945  -156402
3946     6240
3947   -15749
3948    11501
3949   159564
3950  -143169
3951   -42588
3952    43650
3953   -29251
3954   157454
3955   -94818
3956  -104172
3957    83748
3958   -35111
3959   126079
3960   -41220
3961  -153314
3962   101274
3963   -18435
3964    78910
3965    21130
3966  -188698
3967    88943
3968    29581
3969    19298
3970    63330
3971  -186202
3972    45998
3973    83543
3974   -23228
3975    80173
3976  -161666
3977    -9839
3978   134930
3979   -49551
3980    68613
3981  -109994
3982   -74521
3983   168985
3984   -38600
3985    25577
3986   -52058
3987  -117139
3988   171769
3989    -5726
3990   -24221
3991    -2063
3992  -141468
3993   150504
3994    49048
3995   -81535
3996    29811
3997  -130090
3998    98494
3999   110166
4000  -116052
4001    26311
4002   -93169
4003    41447
4004   155671
4005  -126168
4006      556
4007   -42370
4008   -15355
4009   184182
4010  -104997
4011   -53314
4012    15373
4013   -51629
4014   175650
4015   -55491
4016  -108527
4017    52074
4018   -58136
4019   143332
4020     3006
4021  -157930
4022    69559
4023   -38351
4024    87998
4025    65376
4026  -185027
4027    49044
4028     9648
4029    32239
4030   101857
4031  -178661
4032     8430
4033    62450
4034   -12406
4035   118952
4036  -149014
4037   -51842
4038   115582
4039   -34424
4040    97251
4041   -93474
4042  -109821
4043   141937
4044   -22970
4045    56815
4046   -39006
4047  -149921
4048   145735
4049    11093
4050     1708
4051    14429
4052  -170072
4053   115016
4054    70223
4055   -51069
4056    38932
4057  -152089
4058    63879
4059   123170
4060   -80729
4061    38828
4062  -116816
4063     3589
4064   170129
4065   -90071
4066     8035
4067   -59800
4068   -53123
4069   188097
4070   -61474
4071   -42500
4072    -7891
4073   -83651
4074   178260
4075   -14876
4076   -95389
4077    31787
4078   -91933
4079   140958
4080    46380
4081  -143771
4082    44691
4083   -64633
4084    83101
4085   101823
4086  -163642
4087    25081
4088   -19163
4089    28673
4090   139087
4091  -160204
4092   -16730
4093    38759
4094   -17874
4095   148539
4096  -121364
4097   -77338
4098    85913
4099   -34596
4100   126441
4101   -68601
4102  -131781
4103   111741
4104   -25301
4105    84176
4106    -7777
4107  -172916
4108   109841
4109    14150
4110    24852
4111    42333
4112  -184064
4113    74888
4114    68708
4115   -22336
4116    66812
4117  -167073
4118    23952
4119   122496
4120   -55389
4121    64987
4122  -122717
4123   -40683
4124   164931
4125   -57079
4126    29513
4127   -65897
4128   -90454
4129   177629
4130   -29505
4131   -18719
4132   -14171
4133  -122406
4134   166081
4135    19316
4136   -76218
4137    25509
4138  -122880
4139   122228
4140    80561
4141  -119587
4142    33028
4143   -93633
4144    66248
4145   132230
4146  -137329
4147    14766
4148   -45871
4149     8492
4150   168280
4151  -126836
4152   -32290
4153    11827
4154   -34413
4155   171881
4156   -87228
4157   -88629
4158    55405
4159   -52330
4160   148385
4161   -31069
4162  -143534
4163    81173
4164   -39915
4165    98501
4166    31875
4167  -179140
4168    71519
4169     2419
4170    42416
4171    78664
4172  -185045
4173    38434
4174    54738
4175    -7288
4176   103543
4177  -164691
4178   -17230
4179   110181
4180   -39103
4181    93461
4182  -115452
4183   -78727
4184   146172
4185   -36696
4186    57667
4187   -58853
4188  -127137
4189   159804
4190    -9420
4191     6482
4192    -1888
4193  -155305
4194   140361
4195    45520
4196   -50328
4197    30903
4198  -149632
4199    93692
4200   100606
4201   -88799
4202    38122
4203  -119903
4204    35009
4205   153027
4206  -105563
4207    16172
4208   -66931
4209   -24417
4210   182440
4211   -87591
4212   -29088
4213   -12682
4214   -63525
4215   181384
4216   -46637
4217   -84212
4218    31427
4219   -82058
4220   152321
4221    13127
4222  -138007
4223    52634
4224   -62498
4225   100275
4226    71967
4227  -166219
4228    43413
4229   -22202
4230    44569
4231   116202
4232  -171736
4233     8250
4234    33750
4235    -6409
4236   136342
4237  -143583
4238   -50362
4239    85520
4240   -32328
4241   121308
4242   -94897
4243  -106444
4244   118676
4245   -31296
4246    86298
4247   -37019
4248  -155672
4249   128021
4250      967
4251    31372
4252    20691
4253  -176213
4254   102394
4255    52381
4256   -20742
4257    52701
4258  -168826
4259    55587
4260   107516
4261   -60594
4262    60055
4263  -133803
4264    -7932
4265   156882
4266   -72426
4267    32828
4268   -79920
4269   -63560
4270   179415
4271   -52959
4272   -11117
4273   -24212
4274  -100853
4275   177262
4276   -10466
4277   -68095
4278    22153
4279  -112177
4280   142333
4281    49964
4282  -116906
4283    37433
4284   -91409
4285    89480
4286   104862
4287  -145453
4288    27537
4289   -50052
4290    30384
4291   149004
4292  -145492
4293   -13373
4294     8741
4295   -18385
4296   161443
4297  -111706
4298   -66456
4299    54521
4300   -42712
4301   147682
4302   -62328
4303  -123673
4304    89047
4305   -40022
4306   106049
4307     1050
4308  -167857
4309    90808
4310    -5111
4311    50369
4312    52017
4313  -182813
4314    64894
4315    41844
4316    -1564
4317    84661
4318  -172883
4319    15454
4320   100939
4321   -39874
4322    86446
4323  -130210
4324   -46319
4325   143489
4326   -47129
4327    58808
4328   -77906
4329   -99257
4330   165555
4331   -28889
4332    11759
4333   -19479
4334  -136780
4335   156969
4336    18702
4337   -46286
4338    20970
4339  -141427
4340   118606
4341    75229
4342   -91300
4343    37856
4344  -120533
4345    63990
4346   131360
4347  -116645
4348    25397
4349   -72493
4350     2401
4351   169953
4352  -109282
4353   -15333
4354   -18503
4355   -43083
4356   178827
4357   -76224
4358   -67880
4359    31391
4360   -68775
4361   160645
4362   -21195
4363  -125641
4364    61236
4365   -60559
4366   113485
4367    40181
4368  -162951
4369    59781
4370   -26654
4371    58340
4372    90459
4373  -177633
4374    32180
4375    25885
4376     3803
4377   119032
4378  -159669
4379   -21366
4380    81304
4381   -28961
4382   115092
4383  -117532
4384   -78754
4385   121746
4386   -36509
4387    86805
4388   -59847
4389  -132165
4390   139457
4391   -13817
4392    34948
4393    -2995
4394  -163055
4395   123954
4396    33182
4397   -17424
4398    36353
4399  -165712
4400    84733
4401    90021
4402   -62711
4403    52054
4404  -138098
4405    25187
4406   142311
4407   -83000
4408    35728
4409   -89038
4410   -32973
4411   174084
4412   -73771
4413    -3171
4414   -33260
4415   -79264
4416   180607
4417   -38241
4418   -59418
4419    15815
4420   -98054
4421   155103
4422    17282
4423  -111371
4424    41337
4425   -87515
4426   109021
4427    76179
4428  -147177
4429    39607
4430   -50759
4431    51177
4432   126030
4433  -157073
4434     7258
4435     1746
4436    -1272
4437   148186
4438  -135027
4439   -43122
4440    54450
4441   -35090
4442   143488
4443   -89352
4444  -101476
4445    93737
4446   -39686
4447   110017
4448   -28652
4449  -149349
4450   105174
4451   -14777
4452    59085
4453    26074
4454  -176642
4455    88169
4456    30809
4457     4323
4458    65423
4459  -174908
4460    43992
4461    86592
4462   -38478
4463    75979
4464  -142784
4465   -13348
4466   134795
4467   -56326
4468    58197
4469   -92742
4470   -71122
4471   165797
4472   -45651
4473    16222
4474   -36337
4475  -113314
4476   166493
4477    -5827
4478   -39714
4479    11172
4480  -128154
4481   138285
4482    48389
4483   -88924
4484    34274
4485  -116340
4486    88796
4487   106146
4488  -122152
4489    31203
4490   -76196
4491    29920
4492   150426
4493  -124781
4494    -1875
4495   -23833
4496   -21496
4497   170008
4498  -100376
4499   -51005
4500    28908
4501   -54682
4502   159942
4503   -50816
4504  -108459
4505    64184
4506   -55647
4507   121786
4508     7035
4509  -153401
4510    73807
4511   -31083
4512    71054
4513    62071
4514  -176650
4515    55014
4516    17379
4517    14918
4518    99115
4519  -167464
4520     8991
4521    73196
4522   -24239
4523   105417
4524  -134917
4525   -47666
4526   119382
4527   -41331
4528    84780
4529   -81658
4530  -105841
4531   145154
4532   -26869
4533    38600
4534   -24628
4535  -143154
4536   140275
4537    13611
4538   -13511
4539    20341
4540  -155102
4541   109610
4542    67507
4543   -62085
4544    44765
4545  -136898
4546    55160
4547   123498
4548   -90648
4549    35274
4550   -94570
4551    -3700
4552   160943
4553   -90115
4554     4187
4555   -42737
4556   -53184
4557   177531
4558   -63440
4559   -47118
4560    10284
4561   -81652
4562   161492
4563   -11282
4564  -101912
4565    41905
4566   -79690
4567   122442
4568    44850
4569  -143088
4570    49545
4571   -52045
4572    68837
4573    98832
4574  -162239
4575    24903
4576    -1886
4577    14563
4578   129983
4579  -148624
4580   -20210
4581    49448
4582   -22570
4583   133329
4584  -113021
4585   -75818
4586    94174
4587   -38366
4588   110190
4589   -56013
4590  -129460
4591   114164
4592   -20609
4593    62236
4594     -851
4595  -160702
4596   105759
4597    16182
4598    11578
4599    44265
4600  -170983
4601    72314
4602    71835
4603   -37041
4604    64682
4605  -146566
4606    15705
4607   122585
4608   -60534
4609    54667
4610  -104115
4611   -38679
4612   159428
4613   -61261
4614    21223
4615   -48553
4616   -89377
4617   171155
4618   -27653
4619   -33495
4620      317
4621  -109086
4622   150539
4623    20889
4624   -80764
4625    29953
4626  -108157
4627   110096
4628    78244
4629  -122702
4630    36663
4631   -76328
4632    50910
4633   128021
4634  -133025
4635     8301
4636   -27414
4637     1073
4638   152520
4639  -118012
4640   -32869
4641    22332
4642   -38139
4643   155203
4644   -77713
4645   -90198
4646    66260
4647   -48781
4648   124719
4649   -20370
4650  -136780
4651    80533
4652   -31071
4653    79643
4654    31884
4655  -167217
4656    73372
4657     8679
4658    23210
4659    77187
4660  -170226
4661    33262
4662    62863
4663   -19193
4664    88510
4665  -143677
4666   -17571
4667   108919
4668   -41171
4669    80057
4670   -99904
4671   -75536
4672   145030
4673   -38393
4674    41510
4675   -42788
4676  -119754
4677   148684
4678    -4060
4679    -8224
4680     2309
4681  -138146
4682   127210
4683    42621
4684   -57168
4685    35058
4686  -133306
4687    80922
4688   100573
4689   -94320
4690    35988
4691   -96085
4692    23374
4693   142707
4694  -100409
4695    12212
4696   -50788
4697   -26809
4698   166907
4699   -84517
4700   -33557
4701     3558
4702   -63375
4703   161925
4704   -39054
4705   -87845
4706    40809
4707   -68016
4708   130203
4709    14220
4710  -131625
4711    55882
4712   -50580
4713    83400
4714    69109
4715  -161012
4716    42299
4717    -5840
4718    27994
4719   106465
4720  -156142
4721     2365
4722    43821
4723   -11030
4724   118132
4725  -130163
4726   -48467
4727    89635
4728   -35156
4729   105360
4730   -78393
4731  -105194
4732   118579
4733   -25735
4734    63254
4735   -24313
4736  -141268
4737   117871
4738     4635
4739    16463
4740    22817
4741  -159617
4742    93518
4743    54222
4744   -34752
4745    50106
4746  -145647
4747    43930
4748   106520
4749   -63643
4750    46746
4751  -108361
4752    -8847
4753   147535
4754   -71123
4755    22946
4756   -60547
4757   -60985
4758   167367
4759   -48275
4760   -25497
4761    -8404
4762   -89396
4763   155376
4764    -4325
4765   -74575
4766    24191
4767   -95387
4768   124547
4769    48661
4770  -117576
4771    37904
4772   -72426
4773    72729
4774   102071
4775  -137910
4776    20988
4777   -29082
4778    20971
4779   133099
4780  -130420
4781   -16124
4782    18332
4783   -21277
4784   143266
4785   -99450
4786   -68381
4787    64231
4788   -40091
4789   122678
4790   -47851
4791  -118700
4792    86098
4793   -29206
4794    83392
4795     4674
4796  -152545
4797    85220
4798     2021
4799    32800
4800    50919
4801  -165702
4802    56031
4803    53401
4804   -13553
4805    73203
4806  -147492
4807     7910
4808    99776
4809   -40627
4810    68996
4811  -110931
4812   -45078
4813   138014
4814   -44883
4815    40934
4816   -59296
4817   -93144
4818   151282
4819   -19955
4820    -5830
4821   -11316
4822  -117791
4823   138127
4824    22385
4825   -52300
4826    22876
4827  -121833
4828   101601
4829    75398
4830   -92215
4831    32749
4832   -94641
4833    48292
4834   121785
4835  -107446
4836    16100
4837   -52452
4838    -1613
4839   151654
4840   -99175
4841   -21675
4842    -3002
4843   -41132
4844   155336
4845   -63593
4846   -72551
4847    38185
4848   -55602
4849   132566
4850   -13371
4851  -118590
4852    59133
4853   -44322
4854    92269
4855    38035
4856  -152582
4857    54858
4858   -10747
4859    40557
4860    81764
4861  -158502
4862    22644
4863    37197
4864    -1583
4865    99932
4866  -138700
4867   -21969
4868    83447
4869   -28562
4870    95420
4871   -97460
4872   -76671
4873   117167
4874   -29731
4875    63483
4876   -44857
4877  -119149
4878   125341
4879    -5821
4880    19042
4881     2138
4882  -141788
4883   109431
4884    36560
4885   -29168
4886    35244
4887  -139293
4888    68763
4889    88398
4890   -64692
4891    41002
4892  -110665
4893    18446
4894   130012
4895   -77584
4896    22919
4897   -66827
4898   -32276
4899   157498
4900   -65231
4901   -17636
4902   -17846
4903   -68117
4904   155718
4905   -28005
4906   -65361
4907    19059
4908   -79131
4909   131816
4910    21010
4911  -109113
4912    39050
4913   -66724
4914    88011
4915    72907
4916  -136230
4917    29308
4918   -29750
4919    37307
4920   109707
4921  -138460
4922       98
4923    14546
4924    -5569
4925   127191
4926  -116050
4927   -47730
4928    60503
4929   -29993
4930   116555
4931   -71063
4932   -96220
4933    88302
4934   -28170
4935    83491
4936   -21069
4937  -135223
4938    95480
4939    -4496
4940    38348
4941    26547
4942  -154645
4943    74716
4944    40025
4945    -7455
4946    54132
4947  -146601
4948    34393
4949    87869
4950   -39379
4951    58426
4952  -116748
4953   -15616
4954   128810
4955   -50688
4956    37142
4957   -71258
4958   -65251
4959   148313
4960   -33718
4961    -2543
4962   -24770
4963   -95706
4964   144345
4965     1882
4966   -47541
4967    12776
4968  -106006
4969   115658
4970    52068
4971   -88516
4972    29264
4973   -88779
4974    69830
4975    98146
4976  -110511
4977    19079
4978   -53457
4979    20720
4980   131549
4981  -109398
4982   -10821
4983    -7133
4984   -20430
4985   143927
4986   -83003
4987   -57961
4988    34973
4989   -41596
4990   129347
4991   -39015
4992  -102530
4993    60610
4994   -38232
4995    96608
4996    10322
4997  -140172
4998    63041
4999   -11486
5000    50514
5001    55364
5002  -153316
5003    40136
5004    31155
5005     8408
5006    79959
5007  -143330
5008     1101
5009    75876
5010   -23512
5011    83484
5012  -110687
5013   -50849
5014   112428
5015   -32579
5016    58967
5017   -64050
5018   -93720
5019   127809
5020   -15076
5021    21992
5022   -17558
5023  -122766
5024   121319
5025    19725
5026   -25237
5027    19578
5028  -127502
5029    87606
5030    69763
5031   -62140
5032    31788
5033  -108200
5034    43129
5035   111560
5036   -82435
5037    22875
5038   -72172
5039    -6653
5040   143365
5041   -78509
5042   -11013
5043   -24258
5044   -45613
5045   150339
5046   -47762
5047   -54665
5048    13397
5049   -62972
5050   135915
5051    -5193
5052   -99099
5053    38686
5054   -59330
5055    98490
5056    45430
5057  -132265
5058    37206
5059   -29298
5060    51147
5061    85160
5062  -139714
5063    14725
5064    10981
5065    10553
5066   109812
5067  -127616
5068   -25591
5069    56020
5070   -20804
5071   107341
5072   -89038
5073   -75019
5074    87681
5075   -25287
5076    80428
5077   -43521
5078  -113472
5079    99895
5080   -10958
5081    42691
5082     3507
5083  -141935
5084    91160
5085    29723
5086    -4386
5087    36735
5088  -140059
5089    55256
5090    73098
5091   -36784
5092    46558
5093  -120643
5094    10893
5095   115328
5096   -56784
5097    36145
5098   -80603
5099   -40492
5100   144501
5101   -46940
5102       19
5103   -34662
5104   -72773
5105   145525
5106   -17372
5107   -40034
5108     3106
5109   -90964
5110   127426
5111    26578
5112   -84300
5113    26896
5114   -82048
5115    84374
5116    74733
5117  -110086
5118    22452
5119   -50884
5120    41412
5121   110214
5122  -117190
5123     1411
5124   -12220
5125    -3484
5126   131459
5127   -99290
5128   -42510
5129    34625
5130   -29443
5131   122237
5132   -60234
5133   -86501
5134    60666
5135   -31700
5136    98721
5137   -16691
5138  -124862
5139    72696
5140   -14510
5141    56631
5142    32428
5143  -147421
5144    56891
5145    25266
5146    13111
5147    58740
5148  -142429
5149    23324
5150    65928
5151   -18554
5152    70581
5153  -120312
5154   -23167
5155   108168
5156   -34877
5157    54623
5158   -76262
5159   -69991
5160   127415
5161   -22884
5162    20787
5163   -33621
5164  -100317
5165   128735
5166     3813
5167   -19584
5168     6939
5169  -115855
5170   105381
5171    49309
5172   -61753
5173    24522
5174  -100828
5175    62516
5176    92739
5177   -82817
5178    21876
5179   -73388
5180    18360
5181   127249
5182   -90691
5183    -1378
5184   -28680
5185   -24719
5186   142798
5187   -65935
5188   -45947
5189    11166
5190   -45221
5191   132928
5192   -29907
5193   -85553
5194    37733
5195   -50445
5196   105918
5197    18194
5198  -124316
5199    46554
5200   -27604
5201    60834
5202    61398
5203  -137989
5204    28669
5205     8599
5206    21950
5207    87284
5208  -133978
5209    -3245
5210    49888
5211   -13204
5212    95755
5213  -105711
5214   -52021
5215    87609
5216   -24778
5217    75913
5218   -61596
5219   -92440
5220   104791
5221   -14646
5222    44645
5223   -17735
5224  -123498
5225   103394
5226    15537
5227     -640
5228    20792
5229  -132292
5230    74668
5231    60232
5232   -37309
5233    35258
5234  -116963
5235    34714
5236   100039
5237   -58880
5238    32841
5239   -86778
5240   -12037
5241   134149
5242   -59749
5243     4239
5244   -41246
5245   -51958
5246   143184
5247   -34418
5248   -35522
5249    -5229
5250   -72411
5251   132325
5252     1284
5253   -75820
5254    24176
5255   -74192
5256    99159
5257    50708
5258  -110318
5259    28516
5260   -48971
5261    55976
5262    88081
5263  -119809
5264    11406
5265   -13011
5266    14629
5267   113922
5268  -113536
5269   -22160
5270    30106
5271   -20133
5272   116052
5273   -80681
5274   -69047
5275    62759
5276   -26327
5277    94900
5278   -38279
5279  -107110
5280    78537
5281   -17308
5282    62135
5283     7374
5284  -136916
5285    73414
5286    16783
5287    17429
5288    42281
5289  -139561
5290    42653
5291    57814
5292   -15800
5293    56274
5294  -124551
5295     2835
5296    97478
5297   -37965
5298    51043
5299   -87569
5300   -45535
5301   126431
5302   -34550
5303    21027
5304   -44788
5305   -79979
5306   131078
5307   -11338
5308   -16317
5309    -5775
5310   -99415
5311   118048
5312    26775
5313   -58860
5314    20542
5315   -95297
5316    80407
5317    73439
5318   -86144
5319    22015
5320   -69569
5321    38347
5322   108314
5323   -96245
5324     4961
5325   -33495
5326    -4342
5327   132315
5328   -84617
5329   -32123
5330    10159
5331   -33987
5332   129393
5333   -49788
5334   -74338
5335    38054
5336   -39896
5337   108837
5338    -8594
5339  -111805
5340    53605
5341   -29235
5342    71712
5343    38670
5344  -136792
5345    42756
5346     5702
5347    28543
5348    68406
5349  -134987
5350    14294
5351    43917
5352    -4359
5353    81563
5354  -117248
5355   -26292
5356    84184
5357   -26533
5358    72392
5359   -77416
5360   -71634
5361   106702
5362   -20252
5363    42580
5364   -34747
5365  -103664
5366   111360
5367     1794
5368     4571
5369     3869
5370  -122728
5371    93607
5372    42972
5373   -36820
5374    27436
5375  -113351
5376    55702
5377    84904
5378   -60600
5379    27776
5380   -88217
5381    13498
5382   120250
5383   -69964
5384     9855
5385   -49021
5386   -30386
5387   140073
5388   -52980
5389   -28355
5390    -8763
5391   -56411
5392   133370
5393   -19815
5394   -68070
5395    20272
5396   -63433
5397   110568
5398    23256
5399  -104776
5400    34989
5401   -47051
5402    68648
5403    66577
5404  -123211
5405    22379
5406   -13516
5407    27216
5408    94795
5409  -121696
5410    -5080
5411    25442
5412    -8214
5413   107224
5414   -98625
5415   -48231
5416    63329
5417   -24952
5418    92920
5419   -57802
5420   -90138
5421    83656
5422   -18734
5423    63320
5424   -15244
5425  -121737
5426    86127
5427     5616
5428    23101
5429    24436
5430  -135830
5431    63813
5432    46688
5433   -16207
5434    44373
5435  -123809
5436    24787
5437    86214
5438   -39319
5439    45722
5440   -97437
5441   -18804
5442   120548
5443   -46051
5444    23449
5445   -54700
5446   -59622
5447   133811
5448   -27070
5449   -12840
5450   -16251
5451   -82639
5452   126464
5453     6055
5454   -52575
5455    15619
5456   -88572
5457    97983
5458    50570
5459   -88398
5460    25273
5461   -67512
5462    55780
5463    90155
5464  -102865
5465    13410
5466   -34865
5467    14613
5468   117100
5469   -99900
5470   -16752
5471     6278
5472   -21375
5473   124986
5474   -70570
5475   -60458
5476    39614
5477   -34417
5478   108993
5479   -30444
5480   -99509
5481    58865
5482   -27601
5483    77349
5484    13224
5485  -129988
5486    57619
5487     -582
5488    35231
5489    50209
5490  -137757
5491    33164
5492    38998
5493    -1726
5494    69172
5495  -123607
5496    -3848
5497    77381
5498   -25243
5499    66620
5500   -91465
5501   -47861
5502   108727
5503   -29549
5504    42100
5505   -48899
5506   -85718
5507   117585
5508   -10210
5509     6646
5510    -9403
5511  -107907
5512   107782
5513    23302
5514   -34001
5515    19827
5516  -108149
5517    76633
5518    68729
5519   -65725
5520    26381
5521   -87194
5522    34043
5523   105694
5524   -78524
5525    12673
5526   -53948
5527    -8384
5528   131156
5529   -70484
5530   -17460
5531   -13391
5532   -41622
5533   134350
5534   -40318
5535   -59033
5536    20883
5537   -52463
5538   115462
5539    -1208
5540   -96834
5541    39345
5542   -46085
5543    80831
5544    43011
5545  -123458
5546    34758
5547   -16567
5548    37767
5549    78412
5550  -127716
5551    10531
5552    21520
5553     1506
5554    93559
5555  -111344
5556   -26927
5557    60938
5558   -21448
5559    88836
5560   -76571
5561   -71099
5562    87980
5563   -23544
5564    63526
5565   -34133
5566  -106681
5567    95953
5568    -3125
5569    26164
5570     6295
5571  -126721
5572    81946
5573    33518
5574   -12477
5575    33309
5576  -124258
5577    48112
5578    75465
5579   -42371
5580    39908
5581  -100741
5582     5253
5583   110989
5584   -53726
5585    25347
5586   -63413
5587   -37136
5588   131707
5589   -43988
5590    -8090
5591   -22513
5592   -67449
5593   131519
5594   -14309
5595   -48062
5596    11090
5597   -78019
5598   109389
5599    25849
5600   -84247
5601    28583
5602   -66801
5603    72241
5604    69577
5605  -107920
5606    23026
5607   -36958
5608    29318
5609   101471
5610  -109292
5611    -2989
5612     1913
5613    -7049
5614   116235
5615   -90485
5616   -42993
5617    39682
5618   -28677
5619   107694
5620   -52843
5621   -85188
5622    64829
5623   -27865
5624    81647
5625    -9354
5626  -118255
5627    69348
5628    -7433
5629    42035
5630    31156
5631  -135081
5632    53512
5633    29469
5634     2456
5635    56816
5636  -129060
5637    19137
5638    70542
5639   -27140
5640    60868
5641  -102719
5642   -25115
5643   104955
5644   -36029
5645    43284
5646   -63346
5647   -65712
5648   121994
5649   -24064
5650    10083
5651   -20605
5652   -93482
5653   118605
5654     5839
5655   -31889
5656    12599
5657  -100717
5658    93398
5659    47714
5660   -65797
5661    25991
5662   -87970
5663    54054
5664    88962
5665   -85781
5666    19822
5667   -56366
5668    10573
5669   119607
5670   -83953
5671    -8867
5672   -16522
5673   -25062
5674   130588
5675   -62721
5676   -46727
5677    20371
5678   -44414
5679   119782
5680   -24096
5681   -88186
5682    44068
5683   -42633
5684    88333
5685    19436
5686  -117384
5687    46611
5688   -19952
5689    48024
5690    58547
5691  -131384
5692    29738
5693    17225
5694     7739
5695    81682
5696  -121565
5697    -6171
5698    56883
5699   -19670
5700    81323
5701   -91796
5702   -48567
5703    88785
5704   -26633
5705    63407
5706   -51721
5707   -88355
5708   104005
5709   -14494
5710    28785
5711    -9361
5712  -114850
5713    96791
5714    18014
5715   -11729
5716    21692
5717  -119056
5718    69234
5719    59987
5720   -42927
5721    35713
5722  -104177
5723    28678
5724   100660
5725   -61829
5726    26560
5727   -69057
5728   -15779
5729   126650
5730   -58274
5731    -1372
5732   -29685
5733   -50107
5734   133494
5735   -35693
5736   -39175
5737     7329
5738   -67831
5739   118209
5740     3440
5741   -79360
5742    30012
5743   -62375
5744    85459
5745    46957
5746  -106914
5747    31512
5748   -38700
5749    44385
5750    83953
5751  -117889
5752    13549
5753     -763
5754     3469
5755   104576
5756  -104223
5757   -24359
5758    38424
5759   -21980
5760   103441
5761   -73963
5762   -66675
5763    67824
5764   -29618
5765    83784
5766   -30685
5767  -105186
5768    80368
5769   -13619
5770    45931
5771    11089
5772  -127948
5773    69589
5774    19375
5775     7540
5776    42169
5777  -129684
5778    42593
5779    59461
5780   -25916
5781    53379
5782  -110271
5783     -159
5784    98036
5785   -42938
5786    42724
5787   -73170
5788   -43331
5789   121217
5790   -38041
5791    13315
5792   -32517
5793   -75578
5794   125934
5795   -14121
5796   -25840
5797     4815
5798   -92234
5799   107548
5800    27654
5801   -64040
5802    24343
5803   -83868
5804    72562
5805    69304
5806   -88855
5807    24935
5808   -58513
5809    29998
5810   105934
5811   -96430
5812     2938
5813   -19942
5814   -10357
5815   122920
5816   -78367
5817   -33685
5818    18500
5819   -34454
5820   119137
5821   -46360
5822   -73465
5823    47241
5824   -40783
5825    95492
5826    -2282
5827  -110854
5828    57153
5829   -22011
5830    55629
5831    37453
5832  -128416
5833    44731
5834    10064
5835    16172
5836    66082
5837  -128538
5838    15846
5839    50864
5840   -17424
5841    75504
5842  -103955
5843   -27228
5844    86632
5845   -30074
5846    61028
5847   -67597
5848   -67130
5849   107025
5850   -24314
5851    32380
5852   -24202
5853  -100506
5854   108873
5855     3553
5856    -8432
5857    11745
5858  -111825
5859    85996
5860    42679
5861   -43450
5862    29269
5863  -101711
5864    50965
5865    84265
5866   -67799
5867    28949
5868   -74891
5869     6036
5870   117278
5871   -70786
5872     4548
5873   -34632
5874   -32147
5875   130245
5876   -52931
5877   -30609
5878     3034
5879   -55088
5880   123528
5881   -19375
5882   -71746
5883    31175
5884   -57755
5885    95546
5886    25237
5887  -104565
5888    38666
5889   -37653
5890    55832
5891    62235
5892  -119683
5893    26430
5894    -6043
5895    15530
5896    90713
5897  -116221
5898    -5583
5899    35464
5900   -16345
5901    96595
5902   -87882
5903   -48576
5904    67709
5905   -26753
5906    82021
5907   -51013
5908   -87964
5909    86606
5910   -20986
5911    51154
5912    -6627
5913  -118107
5914    83917
5915     8718
5916     9721
5917    26529
5918  -124347
5919    60678
5920    47028
5921   -23513
5922    44396
5923  -113471
5924    23601
5925    87608
5926   -48169
5927    41680
5928   -81394
5929   -20872
5930   116989
5931   -48121
5932    15742
5933   -42517
5934   -55972
5935   127419
5936   -30215
5937   -19930
5938    -3012
5939   -78541
5940   117482
5941     6214
5942   -59730
5943    23235
5944   -77202
5945    86196
5946    49009
5947   -89248
5948    28252
5949   -58716
5950    47447
5951    87133
5952  -103135
5953    14514
5954   -23738
5955     4152
5956   111673
5957   -93667
5958   -19536
5959    14741
5960   -23577
5961   113596
5962   -65350
5963   -59673
5964    47017
5965   -35583
5966    97866
5967   -26312
5968   -98649
5969    64964
5970   -25197
5971    61448
5972    17719
5973  -123668
5974    58124
5975     4550
5976    22812
5977    48403
5978  -127937
5979    35673
5980    41530
5981   -12532
5982    64548
5983  -112949
5984    -3877
5985    80649
5986   -33595
5987    58747
5988   -78963
5989   -46698
5990   105714
5991   -31558
5992    32970
5993   -39308
5994   -80474
5995   114799
5996   -12509
5997    -2891
5998     -458
5999  -101189
6000   100692
6001    26024
6002   -41679
6003    23813
6004   -97332
6005    67388
6006    66328
6007   -68605
6008    28241
6009   -76556
6010    27348
6011   101953
6012   -80043
6013    12274
6014   -39500
6015   -14526
6016   123751
6017   -67543
6018   -21343
6019    -1524
6020   -40850
6021   122479
6022   -39604
6023   -60438
6024    30090
6025   -51165
6026   102359
6027     1316
6028   -98219
6029    44405
6030   -36990
6031    65380
6032    42322
6033  -118053
6034    37892
6035    -8367
6036    26863
6037    72422
6038  -121929
6039    11289
6040    29343
6041    -8557
6042    86672
6043  -101626
6044   -28459
6045    66403
6046   -26040
6047    77030
6048   -66350
6049   -68530
6050    88213
6051   -23679
6052    50969
6053   -26148
6054  -102183
6055    93380
6056    -2165
6057    14016
6058    12213
6059  -117351
6060    76270
6061    35061
6062   -21671
6063    33804
6064  -110543
6065    44121
6066    73764
6067   -48308
6068    36745
6069   -87514
6070     1627
6071   107483
6072   -57650
6073    18924
6074   -48395
6075   -37535
6076   124379
6077   -43113
6078   -14516
6079   -11224
6080   -61985
6081   120111
6082   -14918
6083   -51993
6084    19050
6085   -69815
6086    97909
6087    27736
6088   -86903
6089    30615
6090   -54541
6091    60153
6092    66392
6093  -104021
6094    21897
6095   -26577
6096    21351
6097    96616
6098  -104017
6099    -4470
6100    11995
6101   -13848
6102   106088
6103   -80661
6104   -43909
6105    45964
6106   -29152
6107    94540
6108   -45360
6109   -82251
6110    67251
6111   -26306
6112    67302
6113    -3518
6114  -112999
6115    69716
6116    -2079
6117    27782
6118    31246
6119  -123369
6120    49775
6121    33103
6122    -6540
6123    50955
6124  -114716
6125    17722
6126    71282
6127   -33175
6128    53163
6129   -89122
6130   -25636
6131   103418
6132   -38670
6133    32845
6134   -49880
6135   -61069
6136   115720
6137   -23773
6138      -29
6139   -12657
6140   -86111
6141   109431
6142     6864
6143   -38026
6144    17210
6145   -89808
6146    82942
6147    48540
6148   -68765
6149    26467
6150   -72980
6151    45697
6152    86236
6153   -83440
6154    17569
6155   -43904
6156     4895
6157   112028
6158   -80486
6159   -11831
6160    -3580
6161   -27188
6162   117110
6163   -55445
6164   -48890
6165    27911
6166   -40802
6167   103643
6168   -20912
6169   -86322
6170    48754
6171   -35873
6172    72841
6173    21646
6174  -113298
6175    47655
6176    -9655
6177    33987
6178    53936
6179  -120928
6180    26505
6181    23346
6182      589
6183    73278
6184  -109880
6185    -8065
6186    61130
6187   -23932
6188    71548
6189   -79842
6190   -48797
6191    88715
6192   -26216
6193    50075
6194   -41207
6195   -84009
6196    99110
6197   -11503
6198    17160
6199    -1921
6200  -104972
6201    89264
6202    21257
6203   -19559
6204    24252
6205  -105954
6206    60452
6207    59741
6208   -48426
6209    31473
6210   -86770
6211    22615
6212    94363
6213   -62647
6214    20714
6215   -53732
6216   -17352
6217   117894
6218   -55743
6219    -8600
6220   -16229
6221   -45719
6222   120734
6223   -30981
6224   -44957
6225    14882
6226   -58495
6227   104225
6228     6208
6229   -80148
6230    32645
6231   -50723
6232    71235
6233    45619
6234  -103363
6235    28718
6236   -24991
6237    32674
6238    77100
6239  -108102
6240     9085
6241     8506
6242    -1332
6243    93377
6244   -93883
6245   -27323
6246    44346
6247   -22968
6248    88556
6249   -60493
6250   -66070
6251    68231
6252   -23805
6253    66427
6254   -23658
6255   -97991
6256    76741
6257    -8090
6258    32651
6259    14052
6260  -115915
6261    64155
6262    25122
6263    -4523
6264    37996
6265  -112850
6266    35162
6267    61061
6268   -31201
6269    44088
6270   -93268
6271    -2445
6272    94915
6273   -43604
6274    31582
6275   -58816
6276   -41574
6277   113604
6278   -34093
6279     1736
6280   -22458
6281   -68136
6282   112802
6283    -8346
6284   -32634
6285     8482
6286   -78154
6287    94129
6288    29137
6289   -65480
6290    24556
6291   -69112
6292    59780
6293    66975
6294   -84798
6295    19636
6296   -43068
6297    21653
6298    95569
6299   -88393
6300    -2359
6301    -7902
6302   -11581
6303   108467
6304   -70958
6305   -36143
6306    26292
6307   -31025
6308   100430
6309   -38437
6310   -73758
6311    48544
6312   -31290
6313    76766
6314     -857
6315  -102977
6316    55290
6317   -12835
6318    41380
6319    34949
6320  -116968
6321    40068
6322    20026
6323     6615
6324    56654
6325  -111965
6326    10503
6327    54068
6328   -18283
6329    62031
6330   -88705
6331   -28036
6332    85175
6333   -29297
6334    47011
6335   -52651
6336   -65155
6337    99364
6338   -18285
6339    18497
6340   -16826
6341   -89012
6342    96391
6343     7730
6344   -16193
6345    12974
6346   -96470
6347    73676
6348    44523
6349   -46510
6350    25775
6351   -83241
6352    40331
6353    79862
6354   -65079
6355    20076
6356   -56847
6357     2058
6358   106580
6359   -65743
6360    -2974
6361   -20396
6362   -28952
6363   115231
6364   -45844
6365   -36444
6366    10738
6367   -45726
6368   104611
6369   -14140
6370   -71973
6371    32412
6372   -45457
6373    78532
6374    24964
6375   -98844
6376    35139
6377   -25346
6378    43336
6379    58096
6380  -108372
6381    18618
6382     5941
6383     8756
6384    79346
6385  -100336
6386   -11102
6387    40566
6388   -16315
6389    80804
6390   -74792
6391   -47693
6392    67236
6393   -23087
6394    63429
6395   -39201
6396   -81813
6397    79352
6398   -11902
6399    34076
6400    -2513
6401  -103519
6402    74614
6403    15427
6404      -20
6405    24468
6406  -107488
6407    50303
6408    50606
6409   -29876
6410    34780
6411   -92485
6412    16831
6413    83449
6414   -45790
6415    27919
6416   -63790
6417   -21000
6418   107110
6419   -42921
6420     3329
6421   -28523
6422   -49709
6423   112959
6424   -21687
6425   -28736
6426     2568
6427   -65245
6428    99522
6429    10922
6430   -61356
6431    20925
6432   -62485
6433    70730
6434    47813
6435   -84297
6436    21975
6437   -41452
6438    35441
6439    78726
6440   -92045
6441     6500
6442   -10513
6443     1910
6444    95671
6445   -80820
6446   -24478
6447    22686
6448   -20370
6449    94635
6450   -53986
6451   -58990
6452    48262
6453   -25859
6454    76249
6455   -18907
6456   -90676
6457    58214
6458   -13687
6459    45467
6460    15154
6461  -109428
6462    51337
6463    13019
6464    11593
6465    40709
6466  -110197
6467    26331
6468    47267
6469   -15258
6470    50934
6471   -93424
6472    -8403
6473    77836
6474   -28981
6475    42613
6476   -63559
6477   -44750
6478    98080
6479   -25069
6480    18664
6481   -28074
6482   -71667
6483   100611
6484    -3576
6485   -14051
6486     2583
6487   -83940
6488    84104
6489    28652
6490   -44656
6491    19260
6492   -78468
6493    55460
6494    64355
6495   -66671
6496    19939
6497   -57009
6498    19435
6499    92541
6500   -71600
6501     1754
6502   -23859
6503   -12758
6504   106399
6505   -59075
6506   -27987
6507     7345
6508   -32882
6509   102421
6510   -30275
6511   -62683
6512    30902
6513   -36518
6514    82407
6515     4933
6516   -90991
6517    39841
6518   -23311
6519    50225
6520    38515
6521  -106704
6522    29815
6523     3379
6524    17146
6525    62517
6526  -104565
6527     4149
6528    36028
6529    -9380
6530    70073
6531   -83570
6532   -30107
6533    64694
6534   -20613
6535    59457
6536   -52924
6537   -65014
6538    81584
6539   -15783
6540    34444
6541   -18536
6542   -89418
6543    80975
6544     6607
6545     2504
6546    10448
6547   -98756
6548    63513
6549    37926
6550   -27353
6551    25961
6552   -90488
6553    34249
6554    71866
6555   -47435
6556    24681
6557   -66031
6558    -2427
6559    98940
6560   -49459
6561     5469
6562   -34756
6563   -32427
6564   108677
6565   -35079
6566   -23007
6567    -3566
6568   -51497
6569   101542
6570    -5760
6571   -55412
6572    19132
6573   -53595
6574    78421
6575    29549
6576   -81011
6577    24728
6578   -38551
6579    46655
6580    60878
6581   -93237
6582    14192
6583   -11387
6584    13382
6585    82498
6586   -87923
6587   -12809
6588    20065
6589   -11009
6590    86257
6591   -66620
6592   -45043
6593    46828
6594   -21543
6595    73417
6596   -35168
6597   -77432
6598    62193
6599   -14235
6600    47820
6601    -1227
6602   -99430
6603    59470
6604     8654
6605    15495
6606    26479
6607  -105531
6608    40944
6609    38879
6610   -12964
6611    40110
6612   -95939
6613     9705
6614    72214
6615   -29820
6616    36523
6617   -68500
6618   -25365
6619    92754
6620   -29800
6621    18184
6622   -37439
6623   -54277
6624   100718
6625   -15247
6626   -10666
6627    -6454
6628   -71484
6629    90758
6630    14174
6631   -41653
6632    14929
6633   -71024
6634    67012
6635    46823
6636   -64353
6637    18994
6638   -54816
6639    34982
6640    77801
6641   -76143
6642     7203
6643   -26401
6644     1789
6645    95869
6646   -67565
6647   -18988
6648     4367
6649   -20276
6650    97544
6651   -46110
6652   -50573
6653    30824
6654   -30215
6655    82690
6656   -13443
6657   -81839
6658    42359
6659   -21473
6660    54855
6661    19699
6662   -99861
6663    38168
6664      430
6665    24081
6666    45242
6667  -104426
6668    18161
6669    30871
6670    -4347
6671    59526
6672   -90404
6673   -13501
6674    59856
6675   -19350
6676    54125
6677   -63049
6678   -45844
6679    81090
6680   -20037
6681    34190
6682   -30235
6683   -74190
6684    86561
6685    -2629
6686     3825
6687     -575
6688   -87291
6689    74118
6690    26693
6691   -25203
6692    18356
6693   -85936
6694    49681
6695    58439
6696   -47284
6697    21172
6698   -67479
6699    16286
6700    87187
6701   -55814
6702     7666
6703   -38489
6704   -15407
6705   102209
6706   -46155
6707   -17822
6708    -8043
6709   -37023
6710   101750
6711   -22867
6712   -47849
6713    17374
6714   -45366
6715    84222
6716    10111
6717   -76820
6718    27534
6719   -34718
6720    55328
6721    42741
6722   -92653
6723    21620
6724   -12908
6725    23286
6726    67206
6727   -93280
6728      942
6729    18444
6730    -3876
6731    77178
6732   -76433
6733   -30558
6734    45238
6735   -17582
6736    68985
6737   -49517
6738   -61316
6739    64953
6740   -15734
6741    48559
6742   -16037
6743   -87762
6744    66905
6745     2286
6746    17748
6747    11801
6748   -98544
6749    53942
6750    30165
6751   -10736
6752    29897
6753   -93895
6754    27275
6755    62386
6756   -30759
6757    31330
6758   -72792
6759    -7530
6760    86981
6761   -36091
6762    17413
6763   -44227
6764   -36421
6765    99253
6766   -26152
6767    -7854
6768   -12991
6769   -58821
6770    94916
6771    -1128
6772   -38512
6773    10158
6774   -62552
6775    76275
6776    31251
6777   -63599
6778    19492
6779   -51322
6780    47521
6781    60851
6782   -78646
6783    12400
6784   -27475
6785    14645
6786    83480
6787   -76403
6788   -10030
6789     2550
6790   -10908
6791    90574
6792   -58607
6793   -39885
6794    29077
6795   -23134
6796    81621
6797   -30786
6798   -70286
6799    46758
6800   -20174
6801    58378
6802     2608
6803   -94016
6804    45913
6805    -1434
6806    28993
6807    30574
6808  -102020
6809    31936
6810    25742
6811      507
6812    48198
6813   -94449
6814     4553
6815    55208
6816   -19284
6817    46920
6818   -70645
6819   -28937
6820    78976
6821   -23025
6822    32309
6823   -41624
6824   -57423
6825    89136
6826   -12132
6827     5639
6828    -9925
6829   -76335
6830    82657
6831    13772
6832   -23604
6833    11338
6834   -78117
6835    61590
6836    44710
6837   -47319
6838    19538
6839   -66432
6840    32361
6841    75264
6842   -61313
6843    10898
6844   -40567
6845     -540
6846    94181
6847   -56010
6848   -11189
6849   -11483
6850   -25253
6851    99106
6852   -37959
6853   -40520
6854    15286
6855   -37238
6856    87922
6857    -7349
6858   -69475
6859    30338
6860   -32528
6861    62458
6862    24822
6863   -89281
6864    29593
6865   -13979
6866    31709
6867    52370
6868   -96180
6869    12856
6870    14604
6871     3155
6872    66869
6873   -85522
6874   -14978
6875    43175
6876   -14627
6877    64429
6878   -61885
6879   -46188
6880    64873
6881   -17097
6882    47588
6883   -30436
6884   -74771
6885    73806
6886    -4188
6887    20142
6888     -342
6889   -90454
6890    65267
6891    20769
6892    -7745
6893    20054
6894   -91079
6895    42954
6896    50908
6897   -32223
6898    27328
6899   -76340
6900    11061
6901    79342
6902   -42926
6903    16865
6904   -48970
6905   -20293
6906    96079
6907   -37110
6908    -4249
6909   -20216
6910   -43710
6911    98587
6912   -16941
6913   -33581
6914     7075
6915   -53641
6916    83117
6917    14472
6918   -60948
6919    20365
6920   -47829
6921    57112
6922    45417
6923   -79390
6924    18957
6925   -28316
6926    27107
6927    70921
6928   -82826
6929      488
6930      914
6931    -1281
6932    82374
6933   -70222
6934   -26842
6935    27921
6936   -17868
6937    78652
6938   -45753
6939   -58554
6940    49237
6941   -19571
6942    60241
6943   -14091
6944   -84633
6945    53445
6946    -4985
6947    32690
6948    16002
6949   -97890
6950    44646
6951    19329
6952     3622
6953    36908
6954   -95647
6955    19879
6956    49418
6957   -18810
6958    41762
6959   -77727
6960   -10804
6961    74474
6962   -28040
6963    31063
6964   -50927
6965   -41312
6966    90401
6967   -21030
6968     8681
6969   -19603
6970   -64044
6971    88910
6972      670
6973   -21146
6974     5144
6975   -72551
6976    73045
6977    30499
6978   -46912
6979    17644
6980   -63540
6981    45781
6982    61477
6983   -64531
6984    14103
6985   -42369
6986    14757
6987    84441
6988   -65896
6989    -4010
6990   -13824
6991   -12714
6992    93987
6993   -52204
6994   -31264
6995    13254
6996   -28455
6997    88082
6998   -24823
6999   -61407
7000    32984
7001   -29324
7002    67927
7003     7259
7004   -84174
7005    36625
7006   -14343
7007    38853
7008    36863
7009   -96236
7010    25066
7011    10400
7012     9251
7013    54952
7014   -90964
7015      231
7016    39455
7017   -12601
7018    59786
7019   -72025
7020   -29997
7021    64120
7022   -20199
7023    47369
7024   -43549
7025   -59922
7026    77757
7027   -12686
7028    22463
7029   -12409
7030   -80198
7031    74721
7032    11135
7033    -6732
7034    11627
7035   -86867
7036    57579
7037    39369
7038   -31722
7039    23137
7040   -76234
7041    28427
7042    69070
7043   -47422
7044    18716
7045   -53085
7046    -3393
7047    90934
7048   -46987
7049      747
7050   -24292
7051   -30744
7052    97915
7053   -30649
7054   -27473
7055     3551
7056   -45187
7057    88358
7058    -2960
7059   -55681
7060    21098
7061   -44892
7062    66310
7063    28254
7064   -77696
7065    24457
7066   -28723
7067    36262
7068    56756
7069   -87171
7070    11521
7071    -3376
7072     7573
7073    72887
7074   -80646
7075   -13139
7076    26199
7077   -13820
7078    74979
7079   -59344
7080   -44470
7081    50212
7082   -19997
7083    60955
7084   -29181
7085   -72968
7086    61047
7087   -10459
7088    36155
7089     1959
7090   -91905
7091    55877
7092    11857
7093     6552
7094    25415
7095   -94909
7096    36612
7097    40978
7098   -18696
7099    36316
7100   -82209
7101     6613
7102    69529
7103   -32168
7104    30180
7105   -57729
7106   -24620
7107    88779
7108   -30259
7109    10531
7110   -27510
7111   -50615
7112    93394
7113   -14217
7114   -18074
7115     -238
7116   -62924
7117    81313
7118    14121
7119   -45630
7120    16974
7121   -61198
7122    58957
7123    45974
7124   -66134
7125    18441
7126   -43704
7127    27077
7128    73584
7129   -72852
7130     3731
7131   -16685
7132     -887
7133    87178
7134   -63586
7135   -20883
7136    12548
7137   -22457
7138    87080
7139   -39813
7140   -52255
7141    34399
7142   -26411
7143    70137
7144   -10089
7145   -77924
7146    43868
7147   -17543
7148    44364
7149    20784
7150   -93893
7151    37938
7152     5416
7153    13687
7154    43439
7155   -93719
7156    16117
7157    35010
7158    -9826
7159    51850
7160   -79399
7161   -13392
7162    61787
7163   -22590
7164    45410
7165   -54482
7166   -43780
7167    78580
7168   -19264
7169    24766
7170   -23104
7171   -68974
7172    81494
7173    -1455
7174    -3434
7175     2575
7176   -80128
7177    68807
7178    26251
7179   -31178
7180    19618
7181   -75380
7182    43498
7183    58178
7184   -50764
7185    19960
7186   -56040
7187    11507
7188    82586
7189   -55476
7190     5505
7191   -29034
7192   -17034
7193    94806
7194   -44476
7195   -19910
7196      896
7197   -37148
7198    91414
7199   -19738
7200   -49085
7201    22494
7202   -39867
7203    73320
7204    10908
7205   -75209
7206    30885
7207   -29065
7208    45095
7209    40741
7210   -88335
7211    22505
7212    -5378
7213    15691
7214    62347
7215   -86877
7216      883
7217    23325
7218    -8195
7219    68634
7220   -70661
7221   -29253
7222    50019
7223   -19533
7224    60265
7225   -43786
7226   -60072
7227    65216
7228   -15320
7229    38895
7230   -11995
7231   -82955
7232    65749
7233     3181
7234     9900
7235    15365
7236   -91728
7237    50901
7238    31620
7239   -18013
7240    30207
7241   -83424
7242    23326
7243    61002
7244   -36067
7245    29568
7246   -63350
7247    -7794
7248    83879
7249   -39947
7250    14478
7251   -33453
7252   -37311
7253    94601
7254   -26579
7255   -12473
7256    -4252
7257   -53682
7258    88166
7259    -1802
7260   -41440
7261    15902
7262   -56647
7263    68768
7264    30064
7265   -66090
7266    22585
7267   -43582
7268    39219
7269    59003
7270   -76971
7271    12001
7272   -18890
7273    10310
7274    78565
7275   -74857
7276   -10159
7277     9863
7278   -13895
7279    83442
7280   -54538
7281   -39818
7282    35268
7283   -24848
7284    72064
7285   -26318
7286   -67611
7287    49295
7288   -18939
7289    48450
7290     5267
7291   -88501
7292    48269
7293     -418
7294    18896
7295    30731
7296   -94593
7297    31509
7298    28149
7299    -7799
7300    44406
7301   -85207
7302     4277
7303    56244
7304   -25019
7305    42653
7306   -62725
7307   -27693
7308    78963
7309   -27262
7310    25419
7311   -32384
7312   -55554
7313    85938
7314   -12663
7315     -438
7316    -4741
7317   -70477
7318    79276
7319    13114
7320   -29784
7321    15510
7322   -72652
7323    56051
7324    44196
7325   -52319
7326    20208
7327   -56463
7328    27271
7329    71076
7330   -61288
7331    10983
7332   -30790
7333    -3252
7334    88997
7335   -56215
7336   -11806
7337    -1658
7338   -26765
7339    91614
7340   -35164
7341   -41465
7342    22691
7343   -34827
7344    78235
7345    -6600
7346   -69093
7347    35159
7348   -28132
7349    52119
7350    25535
7351   -87189
7352    32675
7353    -8638
7354    22988
7355    49128
7356   -90949
7357    14415
7358    19098
7359    -3910
7360    61943
7361   -79910
7362   -14069
7363    47311
7364   -19645
7365    58224
7366   -54940
7367   -45279
7368    67786
7369   -19410
7370    39405
7371   -25438
7372   -71782
7373    73004
7374    -4345
7375    12816
7376     3506
7377   -85591
7378    62944
7379    20156
7380   -15782
7381    23089
7382   -82388
7383    39197
7384    50578
7385   -37042
7386    27467
7387   -66080
7388     9185
7389    76986
7390   -46132
7391    16812
7392   -39370
7393   -22160
7394    92327
7395   -38457
7396    -7698
7397   -10113
7398   -43593
7399    91692
7400   -16243
7401   -35430
7402    13891
7403   -50721
7404    77250
7405    12264
7406   -62827
7407    25403
7408   -42108
7409    49784
7410    44391
7411   -79026
7412    20212
7413   -21387
7414    21028
7415    66798
7416   -81120
7417     1107
7418     7274
7419    -6427
7420    77501
7421   -67050
7422   -26774
7423    34616
7424   -20715
7425    71198
7426   -41201
7427   -56834
7428    52625
7429   -20573
7430    51565
7431   -10575
7432   -80220
7433    56711
7434    -5328
7435    22430
7436    18849
7437   -92394
7438    44163
7439    21203
7440    -4421
7441    36186
7442   -86677
7443    18624
7444    49837
7445   -25226
7446    38720
7447   -68303
7448   -10764
7449    74904
7450   -32361
7451    26176
7452   -40673
7453   -41032
7454    87506
7455   -22460
7456     2514
7457   -11809
7458   -60542
7459    84987
7460     -334
7461   -26712
7462    11538
7463   -66493
7464    67915
7465    29599
7466   -51804
7467    20628
7468   -56304
7469    39207
7470    59461
7471   -65354
7472    15018
7473   -33744
7474     9081
7475    81025
7476   -64735
7477    -3914
7478    -4316
7479   -16374
7480    86846
7481   -49204
7482   -31676
7483    21028
7484   -29673
7485    78114
7486   -22377
7487   -60579
7488    38031
7489   -28592
7490    58160
7491     9063
7492   -83704
7493    39960
7494   -11108
7495    28868
7496    35569
7497   -90546
7498    26448
7499    14294
7500     1977
7501    52040
7502   -84897
7503     1740
7504    43714
7505   -18034
7506    54120
7507   -65359
7508   -29672
7509    66391
7510   -22504
7511    38773
7512   -35623
7513   -57666
7514    76440
7515   -12889
7516    14601
7517    -7274
7518   -75716
7519    72027
7520    10388
7521   -14056
7522    15656
7523   -79071
7524    52627
7525    39252
7526   -36609
7527    24241
7528   -66355
7529    24130
7530    66047
7531   -51207
7532    18399
7533   -43738
7534    -7092
7535    85421
7536   -48140
7537    -1977
7538   -13782
7539   -30172
7540    90551
7541   -30895
7542   -29302
7543    11013
7544   -43061
7545    81215
7546    -2774
7547   -57868
7548    27067
7549   -40304
7550    57709
7551    27611
7552   -77420
7553    26525
7554   -21626
7555    29104
7556    53833
7557   -84690
7558    12445
7559     4120
7560     1957
7561    69190
7562   -75068
7563   -14001
7564    32502
7565   -16862
7566    67897
7567   -53508
7568   -42848
7569    53529
7570   -20584
7571    52463
7572   -23979
7573   -70060
7574    62208
7575   -10853
7576    26469
7577     5094
7578   -85426
7579    54113
7580    12576
7581    -2944
7582    26567
7583   -85949
7584    34543
7585    40449
7586   -25267
7587    33985
7588   -72928
7589     5388
7590    68621
7591   -36590
7592    27113
7593   -46662
7594   -24391
7595    85480
7596   -31738
7597     5200
7598   -18692
7599   -48033
7600    88156
7601   -14246
7602   -21588
7603     6184
7604   -59056
7605    75481
7606    14886
7607   -49790
7608    19981
7609   -53144
7610    51021
7611    45123
7612   -67304
7613    19692
7614   -35268
7615    20966
7616    68847
7617   -71324
7618     4462
7619    -8621
7620    -6231
7621    80195
7622   -59746
7623   -22056
7624    19307
7625   -22855
7626    77820
7627   -36612
7628   -49973
7629    38725
7630   -25481
7631    60008
7632    -6668
7633   -75040
7634    45739
7635   -13243
7636    33455
7637    21103
7638   -87860
7639    36570
7640     9405
7641     6061
7642    40898
7643   -86384
7644    16084
7645    37021
7646   -15950
7647    47451
7648   -71374
7649   -13814
7650    62922
7651   -25179
7652    37451
7653   -44961
7654   -42166
7655    76785
7656   -19271
7657    16390
7658   -15981
7659   -64334
7660    77714
7661     -331
7662   -11028
7663     7080
7664   -72174
7665    62390
7666    27616
7667   -36271
7668    20308
7669   -64942
7670    37496
7671    55066
7672   -51936
7673    18637
7674   -44955
7675     7390
7676    78470
7677   -54680
7678     3400
7679   -18018
7680   -18550
7681    86844
7682   -41429
7683   -22660
7684     8388
7685   -33876
7686    81621
7687   -18289
7688   -50010
7689    26352
7690   -35401
7691    61924
7692    11993
7693   -73443
7694    31549
7695   -21441
7696    35412
7697    38388
7698   -83645
7699    21718
7700     1279
7701     8565
7702    57456
7703   -81097
7704    -1585
7705    29088
7706   -11848
7707    60954
7708   -61892
7709   -29873
7710    51430
7711   -20833
7712    50020
7713   -36022
7714   -56586
7715    63094
7716   -13566
7717    27409
7718    -6385
7719   -75645
7720    62595
7721     5655
7722      201
7723    16621
7724   -80923
7725    45584
7726    32765
7727   -23272
7728    27750
7729   -72420
7730    19597
7731    59015
7732   -37981
7733    24535
7734   -50715
7735   -10055
7736    79677
7737   -37952
7738     8216
7739   -24040
7740   -34128
7741    86881
7742   -24070
7743   -17928
7744     1311
7745   -48522
7746    79298
7747      -15
7748   -43614
7749    18091
7750   -48380
7751    58578
7752    30144
7753   -65658
7754    21554
7755   -33918
7756    31978
7757    54945
7758   -73209
7759    10722
7760    -9828
7761     3978
7762    71500
7763   -67578
7764   -11530
7765    16601
7766   -15514
7767    72405
7768   -47518
7769   -39502
7770    38340
7771   -22665
7772    60111
7773   -21369
7774   -64351
7775    48542
7776   -15071
7777    36553
7778     7780
7779   -82544
7780    45267
7781     4581
7782    10566
7783    29547
7784   -84898
7785    27498
7786    31702
7787   -12448
7788    39448
7789   -74676
7790     1564
7791    57704
7792   -25869
7793    34394
7794   -52901
7795   -28333
7796    75138
7797   -24592
7798    17526
7799   -24750
7800   -51376
7801    79018
7802    -9537
7803    -8162
7804     1370
7805   -63250
7806    70275
7807    14765
7808   -33102
7809    16238
7810   -60045
7811    47731
7812    43343
7813   -52110
7814    19523
7815   -44588
7816    20467
7817    66610
7818   -58844
7819     6943
7820   -20463
7821    -6195
7822    81045
7823   -51471
7824   -14692
7825     5227
7826   -23939
7827    78522
7828   -30398
7829   -42520
7830    26343
7831   -30485
7832    64659
7833    -3412
7834   -65750
7835    34023
7836   -21632
7837    40953
7838    24334
7839   -81841
7840    29189
7841    -1379
7842    15064
7843    43921
7844   -81754
7845    10877
7846    24901
7847    -7841
7848    52904
7849   -68384
7850   -15495
7851    48220
7852   -18657
7853    45691
7854   -45166
7855   -44439
7856    64498
7857   -16841
7858    28767
7859   -18772
7860   -64619
7861    65950
7862    -1193
7863     2192
7864     6096
7865   -74471
7866    54855
7867    22704
7868   -21401
7869    20648
7870   -69187
7871    32833
7872    49774
7873   -38496
7874    21513
7875   -53146
7876     4858
7877    71636
7878   -43110
7879     8524
7880   -28911
7881   -20205
7882    82925
7883   -33874
7884   -13491
7885    -3716
7886   -37394
7887    79737
7888   -12357
7889   -39827
7890    16393
7891   -42191
7892    64029
7893    15078
7894   -60778
7895    22120
7896   -30611
7897    38795
7898    41171
7899   -73966
7900    16170
7901   -11310
7902    13121
7903    59804
7904   -72069
7905    -2656
7906    14447
7907    -8473
7908    65626
7909   -58046
7910   -27039
7911    36708
7912   -17441
7913    56713
7914   -33092
7915   -54328
7916    50705
7917   -15042
7918    38666
7919    -6626
7920   -71916
7921    50825
7922     1506
7923    13217
7924    17154
7925   -80366
7926    38409
7927    23882
7928    -9708
7929    29635
7930   -74233
7931    14956
7932    50863
7933   -25422
7934    30515
7935   -55383
7936   -13264
7937    69267
7938   -28171
7939    16470
7940   -30839
7941   -37140
7942    78166
7943   -17808
7944    -5171
7945    -6356
7946   -51579
7947    72977
7948     3109
7949   -30784
7950    11602
7951   -54919
7952    56834
7953    29502
7954   -50080
7955    17044
7956   -42481
7957    31485
7958    55344
7959   -61390
7960    10695
7961   -21593
7962     5446
7963    70454
7964   -56833
7965    -8752
7966     3638
7967   -15005
7968    74431
7969   -42009
7970   -32558
7971    23834
7972   -24306
7973    63745
7974   -16138
7975   -58979
7976    36398
7977   -19848
7978    44531
7979     9810
7980   -74382
7981    34405
7982    -2892
7983    19542
7984    32130
7985   -81061
7986    22041
7987    19718
7988    -2500
7989    43056
7990   -71362
7991    -3039
7992    44891
7993   -17342
7994    42323
7995   -53401
7996   -29395
7997    61396
7998   -18927
7999    27354
8000   -27133
8001   -53159
8002    69479
8003    -7663
8004     5130
8005    -2542
8006   -64258
8007    61244
8008    14233
8009   -19671
8010    14589
8011   -64693
8012    43425
8013    38571
8014   -37926
8015    18697
8016   -52492
8017    17540
8018    62606
8019   -47151
8020    11073
8021   -30669
8022    -6564
8023    75455
8024   -40259
8025    -9473
8026    -5485
8027   -26820
8028    78264
8029   -24388
8030   -32035
8031    13570
8032   -33216
8033    65990
8034     1366
8035   -56552
8036    23386
8037   -28776
8038    46015
8039    26492
8040   -70557
8041    20668
8042   -11645
8043    19945
8044    47674
8045   -74384
8046     7398
8047    11300
8048    -1241
8049    56980
8050   -62647
8051   -16983
8052    34975
8053   -15257
8054    53334
8055   -43003
8056   -41287
8057    50036
8058   -14661
8059    36760
8060   -17167
8061   -63113
8062    55799
8063    -4228
8064    15603
8065     5826
8066   -72423
8067    46388
8068    18344
8069    -8561
8070    22203
8071   -72701
8072    27413
8073    42023
8074   -24991
8075    24983
8076   -56779
8077      962
8078    63796
8079   -32146
8080    16254
8081   -36249
8082   -22683
8083    75200
8084   -24832
8085    -4010
8086   -10728
8087   -42017
8088    75933
8089    -8715
8090   -26359
8091     7102
8092   -46410
8093    60854
8094    18404
8095   -48233
8096    17718
8097   -40253
8098    40737
8099    41129
8100   -60284
8101    13338
8102   -21389
8103    14223
8104    60665
8105   -62818
8106    -1154
8107      816
8108    -5102
8109    66880
8110   -49480
8111   -25303
8112    24238
8113   -19358
8114    62348
8115   -30084
8116   -47462
8117    37254
8118   -17119
8119    45650
8120    -2353
8121   -71040
$$ Imaginary data points
##PAGE= N=2
##DATA TABLE= (X++(I..I)), XYDATA
0   513335
1 -1115935
2  -198035
3   929599
4  -252877
5  -531767
6   231153
7   830489
8  -695888
9  -670115
10   948683
11   -10408
12  -611749
13    42549
14    -1796
15   159209
16  -317694
17   118690
18   365936
19  -736391
20    60488
21   632218
22  -268059
23  -171708
24   -14072
25   411465
26    96058
27  -254908
28   487197
29  -427391
30  -457689
31  1048340
32     6873
33  -830201
34   -90818
35   596894
36   244213
37  -884076
38    76141
39   543507
40  -751259
41   141818
42   578114
43  -340348
44  -346912
45    66039
46   755362
47  -131482
48  -883626
49   582281
50   401929
51  -322736
52    29284
53    57033
54   108056
55  -459892
56    22223
57   774486
58  -672280
59  -383662
60   645371
61   -83426
62   -94418
63   -19863
64   -41564
65  -101671
66  -162778
67   711689
68  -139525
69  -739526
70   613991
71   272212
72  -203131
73   -68854
74  -228333
75   282362
76   -39937
77    35945
78   286211
79  -696161
80   -68373
81   537347
82  -105661
83  -276150
84  -401609
85   438808
86   381418
87  -588943
88   315343
89   153918
90  -458095
91   345646
92   251805
93   -25640
94  -328767
95   -27919
96   703806
97  -346298
98  -303274
99   350418
100  -412026
101    54830
102   297451
103  -163042
104  -143710
105  -317976
106   392171
107   225150
108  -519061
109   153627
110   -64582
111      976
112   460431
113  -212181
114   -57528
115  -101168
116    12179
117   579956
118  -392796
119  -345060
120   326776
121    29308
122   164776
123  -213602
124  -153151
125    96492
126  -291653
127   475849
128    76244
129  -703523
130   316105
131   268093
132   -38161
133   -54952
134  -271676
135   271745
136   -49296
137     5740
138   417351
139  -457812
140   -92152
141   307855
142   -61525
143   103442
144  -395915
145   -34952
146   361247
147  -238146
148   231928
149   -95681
150  -441318
151   345744
152   121501
153    47502
154  -196428
155  -265174
156   569453
157   -35075
158  -160268
159   211513
160  -432228
161   142516
162   350660
163  -120598
164  -101832
165  -374299
166   360081
167   308620
168  -547226
169   104195
170   -56740
171  -126200
172   387439
173  -127449
174   -19405
175  -143130
176   -83269
177   564531
178  -242404
179  -260177
180   189752
181   -81527
182   327681
183   -73383
184  -204263
185   135441
186  -329739
187   334237
188   241050
189  -555751
190    81804
191    88893
192   102319
193   101105
194  -359726
195    96065
196  -104598
197    56701
198   513053
199  -478171
200  -182577
201   363557
202     5303
203   153985
204  -314934
205  -103340
206   292376
207  -164632
208   301088
209   -69490
210  -478424
211   284638
212   104010
213    67980
214  -164960
215  -366862
216   451940
217     7889
218  -140361
219   225556
220  -394561
221    55803
222   272478
223   -23871
224    82457
225  -405793
226   165488
227   414780
228  -324505
229    77633
230  -140233
231  -182125
232   368231
233   -54118
234    23188
235  -219230
236  -212802
237   572008
238  -138355
239  -259733
240   112571
241  -208147
242   316390
243    95502
244  -179392
245    52010
246  -327634
247   348340
248   309406
249  -486221
250    30678
251    32363
252   148535
253   177140
254  -357708
255   101737
256  -139018
257   -86914
258   549797
259  -337284
260  -279733
261   230519
262    30526
263   234423
264  -267146
265  -146730
266   224109
267  -190268
268   347989
269    44804
270  -454061
271   195940
272    55311
273   166519
274   -31605
275  -455952
276   302217
277    57603
278   -59674
279   248265
280  -418907
281   -50088
282   224392
283    31439
284   139722
285  -451153
286    44548
287   434117
288  -213850
289   114637
290  -128237
291  -218626
292   314794
293   -12284
294   134991
295  -184543
296  -340290
297   543116
298     -221
299  -254840
300    57937
301  -235664
302   229963
303   102152
304   -93992
305    56116
306  -416755
307   256981
308   360816
309  -384638
310    15113
311   -84572
312   101143
313   319671
314  -271089
315    59367
316  -116003
317  -126115
318   518720
319  -195542
320  -247793
321    84511
322   -20974
323   344359
324  -205883
325  -220782
326   166314
327  -240601
328   324949
329   137117
330  -435735
331    93219
332    -3986
333   227620
334    87470
335  -482613
336   199216
337    66825
338   -22945
339   310316
340  -342000
341   -90044
342   131935
343    49859
344   262348
345  -446866
346   -92851
347   393876
348  -161700
349   167549
350  -116853
351  -298404
352   260427
353    -7881
354   175822
355  -107742
356  -406905
357   425716
358    85094
359  -127623
360    44650
361  -310165
362   205973
363   123067
364   -51981
365   138529
366  -449227
367   131877
368   408084
369  -283733
370    -2776
371  -157762
372     9139
373   343344
374  -177254
375    60571
376  -151269
377  -197094
378   490185
379   -90654
380  -188525
381    -1605
382  -122220
383   410246
384   -67512
385  -237696
386   124886
387  -265948
388   272708
389   220837
390  -359365
391    21000
392   -78067
393   229523
394   194169
395  -437967
396    94378
397     6617
398   -15569
399   362964
400  -289054
401  -118938
402    69479
403    15946
404   347272
405  -361037
406  -194393
407   315466
408  -129578
409   218468
410   -43924
411  -333155
412   164776
413   -11294
414   230498
415   -46443
416  -443923
417   321782
418    87049
419   -20893
420   116996
421  -385557
422   124268
423   158161
424   -21294
425   197938
426  -427873
427     7791
428   390223
429  -158321
430    39602
431  -224504
432   -79207
433   331606
434  -114962
435   113605
436  -169442
437  -290418
438   466868
439   -20587
440  -147609
441   -14160
442  -215126
443   371476
444    47743
445  -179371
446    92340
447  -307812
448   226395
449   274623
450  -274311
451    -2653
452  -156392
453   201149
454   269575
455  -373545
456    61347
457   -70635
458   -77253
459   419711
460  -203449
461  -164537
462    12544
463   -13717
464   383745
465  -250459
466  -227975
467   204890
468  -133917
469   283112
470    34621
471  -336998
472    93593
473   -42862
474   269502
475    39868
476  -467844
477   217896
478    73623
479    18252
480   189290
481  -379156
482    19114
483   119221
484    11016
485   257041
486  -396985
487   -90265
488   346399
489   -67251
490   102872
491  -233508
492  -128674
493   292030
494  -108512
495   204140
496  -106347
497  -409055
498   407954
499    83248
500  -122095
501   -37376
502  -249399
503   293015
504    65380
505   -83614
506   108188
507  -394760
508   169421
509   318293
510  -218029
511    15146
512  -225753
513   122426
514   352740
515  -286028
516    39676
517  -101146
518  -136618
519   415924
520   -95418
521  -129131
522   -80239
523   -79380
524   458632
525  -168246
526  -268004
527   158075
528  -169009
529   262167
530   111436
531  -281869
532    31437
533  -131797
534   293678
535   158148
536  -483293
537   121498
538    66886
539    27992
540   241254
541  -315890
542   -40618
543    48641
544    19437
545   326554
546  -352362
547  -164390
548   276290
549   -32405
550   195283
551  -213576
552  -218308
553   270292
554   -96744
555   208754
556     1181
557  -441536
558   254851
559   152896
560     6297
561   -70020
562  -327475
563   272036
564    70226
565   -56784
566   195267
567  -426279
568    31873
569   361021
570  -118195
571    15108
572  -273028
573    36105
574   374011
575  -181807
576    47183
577  -143315
578  -181909
579   400571
580   -48116
581   -66896
582   -94104
583  -197802
584   458762
585   -27880
586  -261551
587    84499
588  -198533
589   243868
590   145624
591  -223035
592    33907
593  -227327
594   240287
595   284905
596  -419465
597    18206
598    11141
599    41314
600   289028
601  -249648
602   -46903
603   -37483
604   -22306
605   423992
606  -281272
607  -238807
608   206231
609   -46797
610   261717
611  -116072
612  -291725
613   166523
614   -67993
615   241300
616    38310
617  -420267
618   163229
619    91461
620   116172
621    40186
622  -418866
623   184245
624   118947
625   -51860
626   240324
627  -354578
628   -80620
629   284688
630   -19159
631    86169
632  -306365
633   -52844
634   340946
635  -131154
636   118123
637  -119365
638  -281249
639   333332
640    20363
641     1891
642   -82746
643  -290443
644   384392
645    73702
646  -167147
647    64475
648  -280650
649   182443
650   212967
651  -139032
652    30016
653  -300253
654   163851
655   355014
656  -310222
657   -16826
658   -88986
659    -3353
660   344401
661  -183261
662   -43313
663   -83203
664  -110420
665   462357
666  -149567
667  -266471
668   113010
669   -65732
670   290886
671   -36888
672  -249693
673   100578
674  -155022
675   262442
676   137621
677  -403783
678    97368
679    12249
680   118029
681   170039
682  -391064
683    64826
684    71976
685   -30727
686   297380
687  -285798
688  -137356
689   174835
690    16896
691   223514
692  -297093
693  -162827
694   307703
695  -100425
696   179060
697   -56563
698  -352746
699   238902
700    55826
701    76362
702   -57180
703  -368641
704   301834
705   117252
706   -96255
707    84898
708  -317712
709   114708
710   215405
711   -75576
712    92561
713  -328440
714    63744
715   380470
716  -216600
717     8267
718  -124335
719   -91504
720   333277
721  -109692
722    -6954
723   -91734
724  -205754
725   409066
726   -35067
727  -202558
728    38105
729  -149859
730   304294
731    53423
732  -210430
733    89438
734  -223469
735   216999
736   246257
737  -348767
738    16307
739   -44943
740   111074
741   243008
742  -340066
743    -3233
744    10832
745   -36124
746   341412
747  -238993
748  -162277
749   117171
750    -6179
751   301739
752  -229924
753  -227228
754   269464
755   -94660
756   193023
757    26766
758  -346375
759   148181
760    30785
761   133092
762     4886
763  -397173
764   211713
765    85371
766   -43053
767   162211
768  -346437
769    24686
770   200698
771   -42298
772   166266
773  -311275
774   -49236
775   356963
776  -107970
777    63911
778  -157579
779  -159972
780   319366
781   -59476
782    43063
783   -91361
784  -292075
785   373222
786    50660
787  -162910
788    -9470
789  -218683
790   286264
791   104439
792  -183093
793    95453
794  -264362
795   148003
796   315249
797  -267780
798   -29868
799   -88350
800    99822
801   273990
802  -269824
803     7627
804   -52186
805   -98394
806   395373
807  -157480
808  -189049
809    64397
810   -60207
811   330117
812  -110850
813  -262932
814   153235
815  -105051
816   219909
817    79159
818  -322126
819    77319
820   -36976
821   190786
822   120166
823  -436023
824   117276
825   108728
826    -8620
827   209365
828  -312165
829   -44602
830   156020
831     1834
832   227202
833  -318480
834  -135499
835   328160
836   -63773
837   107554
838  -150392
839  -220960
840   273270
841   -38006
842    97980
843   -57317
844  -355124
845   313935
846    93005
847   -90385
848    17598
849  -289363
850   222430
851   154178
852  -125461
853   113816
854  -295597
855    60533
856   321676
857  -155070
858    -5234
859  -204447
860    38492
861   353233
862  -218399
863     9182
864   -66926
865  -187020
866   394322
867   -41845
868  -183062
869   -14882
870  -102625
871   350712
872   -38341
873  -242531
874    91149
875  -164066
876   244579
877   143259
878  -319791
879    63535
880   -74822
881   156945
882   225673
883  -377893
884    18571
885    68158
886    24549
887   249435
888  -273338
889   -61338
890    89231
891   -39764
892   310743
893  -245286
894  -238413
895   244755
896   -37345
897   155559
898  -108148
899  -257256
900   199771
901   -52263
902   171681
903    33275
904  -416580
905   226420
906   144512
907   -21654
908    63588
909  -311501
910   128679
911   157265
912   -43557
913   146893
914  -343898
915    -1161
916   314155
917  -129881
918    56101
919  -225466
920   -95583
921   365583
922  -125432
923    -1006
924   -71758
925  -206059
926   342130
927     5842
928   -84355
929   -33733
930  -203214
931   369243
932    48435
933  -224186
934    98591
935  -217353
936   173767
937   214269
938  -249362
939    14213
940  -154330
941   121970
942   281714
943  -317402
944   -15048
945   -20940
946   -15493
947   324885
948  -208601
949   -97904
950    41937
951   -67359
952   361306
953  -149333
954  -256076
955   166727
956   -46672
957   229692
958   -36111
959  -292732
960   152338
961   -68065
962   168626
963   109296
964  -409331
965   110268
966   112712
967    39748
968   106044
969  -333015
970    73008
971   125342
972   -39978
973   229682
974  -316147
975  -103926
976   303326
977   -64058
978    96864
979  -191280
980  -160478
981   303263
982   -58496
983    67802
984   -81102
985  -271206
986   301237
987    27154
988   -28255
989    -6108
990  -311007
991   292487
992   142916
993  -175377
994    76612
995  -243770
996   113614
997   237825
998  -151769
999    32916
1000  -235395
1001    75030
1002   353452
1003  -256581
1004   -22907
1005   -55470
1006   -80935
1007   340740
1008  -126069
1009   -92543
1010   -19988
1011  -123227
1012   386692
1013   -77656
1014  -253423
1015   115108
1016  -108195
1017   243065
1018    56282
1019  -277813
1020    88644
1021  -104851
1022   180618
1023   170512
1024  -374781
1025    55586
1026    31371
1027    62123
1028   211919
1029  -341860
1030    -6523
1031   112668
1032   -46608
1033   273365
1034  -241931
1035  -167706
1036   215178
1037   -13522
1038   190388
1039  -183738
1040  -218231
1041   268928
1042   -59066
1043   126611
1044   -13238
1045  -340979
1046   220856
1047    61819
1048    24795
1049    25781
1050  -361845
1051   203811
1052   166913
1053  -106132
1054    98458
1055  -279928
1056    49494
1057   241575
1058   -93438
1059    85497
1060  -264589
1061   -15288
1062   380170
1063  -172462
1064    -5335
1065   -80114
1066  -147815
1067   329860
1068   -63902
1069   -65007
1070   -41550
1071  -203474
1072   360410
1073    15085
1074  -218942
1075    58530
1076  -171204
1077   241778
1078   126149
1079  -243996
1080    71089
1081  -163010
1082   153010
1083   260786
1084  -321632
1085     5471
1086   -23549
1087    47289
1088   286575
1089  -287688
1090   -57307
1091    59599
1092   -66736
1093   311582
1094  -179251
1095  -194983
1096   129922
1097   -41923
1098   272293
1099  -124897
1100  -276972
1101   222953
1102   -68599
1103   155625
1104    69515
1105  -356316
1106   136506
1107    59021
1108    80597
1109    80478
1110  -379696
1111   127119
1112   143771
1113   -55975
1114   159881
1115  -305841
1116   -19652
1117   234625
1118   -70373
1119   140350
1120  -251427
1121  -116833
1122   351062
1123   -90615
1124    42245
1125   -92578
1126  -208058
1127   307913
1128   -11441
1129   -12307
1130   -29378
1131  -279361
1132   311605
1133    90647
1134  -159723
1135    34742
1136  -246353
1137   204251
1138   183811
1139  -207927
1140    67160
1141  -205635
1142    78263
1143   313373
1144  -233597
1145   -22390
1146   -86862
1147    10421
1148   334087
1149  -211172
1150   -63221
1151    10901
1152  -111036
1153   348517
1154   -99855
1155  -205191
1156    73160
1157   -93151
1158   298332
1159   -34171
1160  -300106
1161   147129
1162   -91260
1163   162196
1164   131307
1165  -336876
1166    67342
1167    15193
1168   117938
1169   160232
1170  -374057
1171    63762
1172   113531
1173   -32569
1174   240902
1175  -281258
1176   -99027
1177   204111
1178   -40575
1179   194178
1180  -217715
1181  -193943
1182   277415
1183   -46870
1184   115550
1185   -91942
1186  -276871
1187   266641
1188     1602
1189    40302
1190    14719
1191  -344923
1192   238893
1193   137907
1194   -87951
1195    56170
1196  -292448
1197   144555
1198   208695
1199  -143140
1200    98759
1201  -246176
1202     4419
1203   334121
1204  -156430
1205    -2754
1206  -136116
1207   -57022
1208   347801
1209  -144726
1210   -38494
1211   -26000
1212  -187147
1213   356859
1214   -19178
1215  -194934
1216    36126
1217  -150691
1218   284092
1219    59390
1220  -260962
1221    84073
1222  -140506
1223   172451
1224   192319
1225  -305072
1226    38586
1227   -50406
1228    93375
1229   259850
1230  -328964
1231   -14451
1232    71281
1233   -39808
1234   287908
1235  -217006
1236  -144473
1237   128589
1238   -48163
1239   258401
1240  -162748
1241  -244254
1242   212171
1243   -56619
1244   170149
1245   -23007
1246  -316424
1247   201021
1248     1802
1249    80881
1250    86517
1251  -368125
1252   149268
1253   139638
1254   -26333
1255   108711
1256  -315510
1257    67595
1258   200364
1259   -95406
1260   150491
1261  -264158
1262   -79005
1263   321014
1264  -102310
1265    47797
1266  -153195
1267  -146279
1268   335406
1269   -81853
1270    -3730
1271   -29927
1272  -252975
1273   324815
1274    50146
1275  -138818
1276    22357
1277  -215496
1278   257177
1279   122671
1280  -204928
1281    78012
1282  -206794
1283   132442
1284   252024
1285  -255567
1286    27263
1287  -106839
1288    29251
1289   318030
1290  -251640
1291   -56590
1292    11557
1293   -66843
1294   312086
1295  -155577
1296  -142130
1297    71627
1298   -95872
1299   312770
1300   -77437
1301  -272730
1302   165718
1303   -69892
1304   187322
1305    57463
1306  -317030
1307   129265
1308   -17141
1309   103032
1310   145514
1311  -366798
1312    69643
1313   110197
1314      775
1315   164255
1316  -315208
1317    -5016
1318   175504
1319   -77204
1320   203947
1321  -235506
1322  -155373
1323   291248
1324   -52254
1325    97579
1326  -124490
1327  -206288
1328   287973
1329   -36742
1330    46796
1331   -10893
1332  -307500
1333   267827
1334    82997
1335   -86015
1336    39386
1337  -278850
1338   191631
1339   164293
1340  -154219
1341    85879
1342  -245758
1343    70434
1344   281019
1345  -191905
1346    37203
1347  -146331
1348   -28590
1349   348657
1350  -172794
1351   -54771
1352   -32021
1353  -101527
1354   327989
1355  -101586
1356  -118765
1357    35691
1358  -165808
1359   330850
1360     8951
1361  -284148
1362   109861
1363  -100997
1364   177995
1365   116583
1366  -280932
1367    67837
1368   -72886
1369   125535
1370   210137
1371  -349771
1372    30578
1373    61567
1374    -6376
1375   252541
1376  -270324
1377   -80928
1378   143112
1379   -55054
1380   243946
1381  -183402
1382  -196991
1383   213237
1384   -43632
1385   172822
1386   -94087
1387  -276520
1388   239245
1389   -23495
1390    75631
1391    43116
1392  -339732
1393   179046
1394    99705
1395   -13697
1396    72249
1397  -328253
1398   131017
1399   190060
1400  -110984
1401   123469
1402  -256977
1403   -13673
1404   290073
1405  -114295
1406    57722
1407  -177292
1408   -93589
1409   343075
1410  -109841
1411   -14353
1412   -63862
1413  -185536
1414   333991
1415   -30309
1416  -107696
1417    23566
1418  -226043
1419   290634
1420    99361
1421  -228705
1422    54494
1423  -158625
1424   176420
1425   169345
1426  -237874
1427    58539
1428  -144405
1429    87942
1430   300049
1431  -301076
1432   -22398
1433    19069
1434   -31785
1435   295281
1436  -199015
1437  -112132
1438    69217
1439   -67609
1440   296644
1441  -136406
1442  -220240
1443   156432
1444   -79731
1445   224725
1446   -12528
1447  -319126
1448   170858
1449   -18636
1450   107557
1451    94911
1452  -341029
1453   108778
1454    72916
1455    37026
1456   144054
1457  -352312
1458    51499
1459   190035
1460   -76297
1461   166424
1462  -242051
1463   -91903
1464   250104
1465   -58222
1466   116905
1467  -189366
1468  -169656
1469   324853
1470   -70198
1471    31481
1472   -33203
1473  -264565
1474   278521
1475    46273
1476   -65336
1477    17041
1478  -265085
1479   231416
1480   135206
1481  -149727
1482    61445
1483  -238918
1484   134588
1485   237137
1486  -208259
1487    56672
1488  -158491
1489     5331
1490   327707
1491  -198870
1492   -46714
1493   -46109
1494   -56382
1495   321005
1496  -147493
1497  -101976
1498    32369
1499  -132620
1500   323593
1501   -44122
1502  -239996
1503   100905
1504   -99522
1505   231263
1506    56964
1507  -297595
1508   110170
1509   -60975
1510   125524
1511   163863
1512  -329488
1513    49476
1514    35960
1515    42255
1516   209112
1517  -318828
1518   -20063
1519   139652
1520   -53370
1521   221617
1522  -217220
1523  -138303
1524   203360
1525   -52448
1526   185695
1527  -138139
1528  -240222
1529   266742
1530   -28793
1531    74377
1532    -8465
1533  -294511
1534   210958
1535    54475
1536      615
1537    41327
1538  -324773
1539   179358
1540   157912
1541  -113161
1542    93637
1543  -263463
1544    55681
1545   259554
1546  -137948
1547    63123
1548  -180569
1549   -41096
1550   327262
1551  -131189
1552   -11880
1553   -84615
1554  -122629
1555   334911
1556   -84316
1557   -94221
1558    13717
1559  -190971
1560   299064
1561    35476
1562  -208449
1563    53993
1564  -150871
1565   221434
1566   125223
1567  -263371
1568    75908
1569  -105773
1570   104079
1571   232339
1572  -279080
1573     5068
1574   -16276
1575    27822
1576   270051
1577  -268720
1578   -67982
1579    89589
1580   -66653
1581   271106
1582  -160719
1583  -187296
1584   151285
1585   -52547
1586   220773
1587   -81588
1588  -269746
1589   195412
1590   -27851
1591   125646
1592    33444
1593  -324083
1594   161471
1595    47920
1596    31939
1597   105022
1598  -343074
1599    93938
1600   164216
1601   -60064
1602   126034
1603  -271857
1604    -6414
1605   235618
1606   -90841
1607   119948
1608  -195062
1609  -123072
1610   311615
1611   -73317
1612    29577
1613   -94129
1614  -193374
1615   306953
1616   -28280
1617   -51415
1618     9693
1619  -252935
1620   260172
1621   100291
1622  -155154
1623    38454
1624  -206757
1625   184159
1626   179039
1627  -206587
1628    61566
1629  -161908
1630    66583
1631   282025
1632  -227335
1633   -12960
1634   -59934
1635   -20457
1636   313302
1637  -195351
1638   -98246
1639    40198
1640   -88828
1641   294887
1642   -95369
1643  -193075
1644    95388
1645   -86419
1646   252295
1647    -3958
1648  -284418
1649   135120
1650   -50181
1651   141920
1652   106282
1653  -321600
1654    89501
1655    25071
1656    50530
1657   171762
1658  -323029
1659    12676
1660   131100
1661   -24799
1662   183902
1663  -254940
1664   -76589
1665   201306
1666   -62372
1667   171631
1668  -168573
1669  -193338
1670   265413
1671   -36320
1672    78818
1673   -66769
1674  -255173
1675   252752
1676    17082
1677    -5044
1678    24540
1679  -290515
1680   202242
1681   127269
1682   -93404
1683    55007
1684  -258548
1685   128241
1686   212428
1687  -157713
1688    70781
1689  -193600
1690     2352
1691   301421
1692  -159004
1693    -8707
1694  -100010
1695   -72177
1696   323692
1697  -121139
1698   -80209
1699    -2493
1700  -136532
1701   306559
1702   -26239
1703  -173827
1704    56845
1705  -141554
1706   249278
1707    74258
1708  -263752
1709    79003
1710   -93072
1711   135738
1712   166853
1713  -285934
1714    36740
1715   -24170
1716    48483
1717   233796
1718  -279996
1719   -38089
1720    84428
1721   -21631
1722   241454
1723  -208207
1724  -122943
1725   154647
1726   -59552
1727   216399
1728  -116715
1729  -241822
1730   204291
1731   -22713
1732   115508
1733   -22209
1734  -285736
1735   181717
1736    25690
1737    42030
1738    62172
1739  -320594
1740   140675
1741   135750
1742   -49817
1743   103195
1744  -277437
1745    47106
1746   224730
1747  -100225
1748    92381
1749  -199594
1750   -62679
1751   280171
1752   -93906
1753    35798
1754  -124777
1755  -146144
1756   316645
1757   -60402
1758   -53008
1759   -12902
1760  -197300
1761   274645
1762    39468
1763  -129971
1764    33750
1765  -198047
1766   224011
1767   136912
1768  -216706
1769    58243
1770  -143143
1771   105335
1772   218412
1773  -231486
1774     9980
1775   -75191
1776    25965
1777   276450
1778  -229060
1779   -58656
1780    30138
1781   -52605
1782   285101
1783  -147870
1784  -154506
1785   105748
1786   -73436
1787   240850
1788   -50047
1789  -247974
1790   134167
1791   -41096
1792   162703
1793    33122
1794  -300356
1795   132107
1796     4893
1797    62660
1798   132434
1799  -321567
1800    54850
1801   118818
1802   -13393
1803   148349
1804  -268500
1805   -22513
1806   190781
1807   -61353
1808   147765
1809  -190697
1810  -130959
1811   253084
1812   -54381
1813    81945
1814  -101450
1815  -210472
1816   273961
1817    -9352
1818   -11492
1819    -2712
1820  -248096
1821   224142
1822    79357
1823   -85895
1824    40839
1825  -244589
1826   165278
1827   178948
1828  -163319
1829    54543
1830  -179093
1831    56635
1832   250226
1833  -171963
1834    16118
1835  -110965
1836   -27665
1837   310510
1838  -157922
1839   -68028
1840    -5264
1841   -97171
1842   292298
1843   -74899
1844  -151637
1845    51951
1846  -114045
1847   251786
1848    14130
1849  -234967
1850    84702
1851   -86579
1852   172550
1853   107126
1854  -287727
1855    77658
1856   -20086
1857    63124
1858   188531
1859  -278807
1860    -4485
1861    69859
1862     7158
1863   201919
1864  -245899
1865   -71069
1866   149843
1867   -55006
1868   194954
1869  -153472
1870  -184495
1871   204626
1872   -31071
1873   123896
1874   -68999
1875  -249640
1876   215909
1877    12525
1878    37156
1879    24193
1880  -283113
1881   168299
1882   100425
1883   -37984
1884    65760
1885  -274519
1886   100490
1887   193974
1888  -108996
1889    73870
1890  -206147
1891    -4669
1892   260679
1893  -115464
1894    33772
1895  -129179
1896   -93808
1897   306876
1898   -83356
1899   -52199
1900   -37348
1901  -143786
1902   284168
1903   -15961
1904  -123938
1905    28027
1906  -169028
1907   236977
1908    84767
1909  -209667
1910    51204
1911  -125408
1912   149681
1913   168560
1914  -245147
1915    33495
1916   -58980
1917    54128
1918   234624
1919  -237249
1920   -38298
1921    22585
1922    -6331
1923   252223
1924  -199402
1925  -113744
1926   105250
1927   -59606
1928   230700
1929  -100865
1930  -215680
1931   147134
1932   -32209
1933   161679
1934   -20824
1935  -271649
1936   153399
1937     9635
1938    78500
1939    67705
1940  -300871
1941   106908
1942    90608
1943     -370
1944   115759
1945  -285719
1946    27436
1947   183621
1948   -58954
1949   111937
1950  -211912
1951   -64961
1952   239725
1953   -68342
1954    76231
1955  -131541
1956  -154391
1957   279103
1958   -31063
1959    -7151
1960   -43642
1961  -200045
1962   256066
1963    32728
1964   -84031
1965    25579
1966  -219944
1967   197162
1968   139235
1969  -162611
1970    34608
1971  -170774
1972   110436
1973   209474
1974  -191751
1975    18569
1976  -109020
1977    18121
1978   276846
1979  -180921
1980   -52386
1981   -19138
1982   -47425
1983   288309
1984  -124763
1985  -133327
1986    58408
1987   -83876
1988   249622
1989   -31978
1990  -216105
1991    88122
1992   -66620
1993   185124
1994    50383
1995  -276293
1996    91548
1997   -18606
1998    90337
1999   132618
2000  -288207
2001    39091
2002    61568
2003    18170
2004   175110
2005  -260438
2006   -39816
2007   150369
2008   -31112
2009   164192
2010  -186911
2011  -124697
2012   198981
2013   -39286
2014   125714
2015  -109344
2016  -215629
2017   229740
2018     -198
2019    38458
2020   -22458
2021  -252789
2022   199268
2023    67665
2024   -36089
2025    39488
2026  -258416
2027   137784
2028   166209
2029   -98964
2030    49633
2031  -210046
2032    58348
2033   232246
2034  -130646
2035    38078
2036  -141593
2037   -44690
2038   290620
2039  -110967
2040   -41069
2041   -53006
2042  -103858
2043   282695
2044   -53125
2045  -110183
2046    11885
2047  -136282
2048   251083
2049    32179
2050  -192911
2051    52860
2052  -118247
2053   175864
2054   125386
2055  -244036
2056    42694
2057   -55805
2058    86928
2059   189177
2060  -246914
2061    -4997
2062    14629
2063    12930
2064   230530
2065  -219435
2066   -91874
2067   104817
2068   -31788
2069   204027
2070  -140236
2071  -165807
2072   142347
2073   -38121
2074   171523
2075   -60924
2076  -254170
2077   174442
2078     7635
2079    74192
2080    30434
2081  -273371
2082   126598
2083    74112
2084    13576
2085    77143
2086  -275065
2087    73879
2088   155807
2089   -54407
2090    99597
2091  -227390
2092   -20906
2093   231404
2094   -81546
2095    62964
2096  -140989
2097  -106502
2098   258880
2099   -50007
2100     3219
2101   -73930
2102  -161348
2103   268595
2104    -4579
2105   -77534
2106     8513
2107  -189963
2108   216213
2109    90331
2110  -147513
2111    30542
2112  -161196
2113   150239
2114   168750
2115  -193515
2116    29013
2117  -104498
2118    56190
2119   233954
2120  -194096
2121   -27662
2122   -32889
2123   -12866
2124   265200
2125  -162327
2126  -107121
2127    49286
2128   -58403
2129   239400
2130   -82943
2131  -180679
2132    93434
2133   -63361
2134   195316
2135     9027
2136  -256378
2137   109545
2138   -10227
2139   106315
2140    83474
2141  -271224
2142    72404
2143    46041
2144    34200
2145   136550
2146  -270623
2147     4460
2148   131179
2149   -31101
2150   145219
2151  -211165
2152   -87413
2153   199319
2154   -43703
2155   105553
2156  -127856
2157  -158236
2158   225264
2159   -15767
2160    53901
2161   -56741
2162  -220041
2163   234331
2164    37545
2165   -41721
2166    23345
2167  -231964
2168   159902
2169   127262
2170   -96414
2171    31393
2172  -208800
2173   100744
2174   198458
2175  -145615
2176    34847
2177  -140999
2178     2164
2179   260968
2180  -131613
2181   -21051
2182   -65735
2183   -62071
2184   281516
2185   -92696
2186   -98308
2187    10540
2188  -103011
2189   250005
2190   -17517
2191  -170306
2192    54133
2193  -104143
2194   193350
2195    72363
2196  -233676
2197    58299
2198   -55293
2199   113225
2200   142544
2201  -252775
2202    26758
2203    11019
2204    34358
2205   193371
2206  -234697
2207   -47657
2208    91007
2209   -16450
2210   194420
2211  -177586
2212  -130309
2213   153957
2214   -33648
2215   152170
2216   -93598
2217  -203217
2218   173680
2219    -5905
2220    95918
2221   -18935
2222  -261194
2223   171931
2224    52570
2225      104
2226    56810
2227  -255723
2228    94861
2229   134940
2230   -43144
2231    65218
2232  -231329
2233    38391
2234   203187
2235   -94962
2236    67918
2237  -158497
2238   -65163
2239   262655
2240   -76882
2241    -2209
2242   -74588
2243  -122299
2244   257749
2245   -28187
2246   -63772
2247   -19911
2248  -156976
2249   243103
2250    35211
2251  -146208
2252    41679
2253  -152501
2254   162587
2255   137058
2256  -193177
2257    22637
2258   -96046
2259    98013
2260   189159
2261  -209467
2262     2763
2263   -37472
2264    11630
2265   244219
2266  -186640
2267   -82502
2268    49494
2269   -32824
2270   224414
2271  -119517
2272  -149102
2273    92600
2274   -49373
2275   195001
2276   -45671
2277  -225324
2278   125661
2279   -25139
2280   120753
2281    45071
2282  -269220
2283   101131
2284    45586
2285    39022
2286    93500
2287  -254808
2288    45254
2289   104676
2290   -11468
2291   124360
2292  -238708
2293   -27571
2294   192666
2295   -62582
2296   101760
2297  -145155
2298  -123819
2299   225336
2300   -28954
2301    41056
2302   -84161
2303  -168092
2304   233251
2305      885
2306   -17409
2307    -5027
2308  -218484
2309   205933
2310    91474
2311  -110741
2312    34211
2313  -185255
2314   120187
2315   167300
2316  -136609
2317    21407
2318  -147671
2319    59880
2320   226415
2321  -167822
2322     3286
2323   -66593
2324   -42290
2325   270745
2326  -116251
2327   -91861
2328     5098
2329   -61977
2330   242738
2331   -66394
2332  -139622
2333    55883
2334   -96897
2335   213123
2336    25276
2337  -231302
2338    81526
2339   -48000
2340   118834
2341   102236
2342  -244686
2343    43560
2344     4883
2345    63305
2346   148078
2347  -253290
2348     3698
2349    79175
2350   -15970
2351   182610
2352  -202409
2353   -96962
2354   158878
2355   -27757
2356   135168
2357  -125192
2358  -154699
2359   176849
2360   -20037
2361   103239
2362   -58607
2363  -231148
2364   199209
2365    28247
2366     6174
2367    26759
2368  -245045
2369   136216
2370   108118
2371   -51844
2372    47693
2373  -222916
2374    77574
2375   175205
2376   -94091
2377    57950
2378  -174340
2379    -6831
2380   246828
2381  -108159
2382    11088
2383   -84571
2384   -87817
2385   260275
2386   -59565
2387   -60518
2388   -28083
2389  -121292
2390   247884
2391   -10588
2392  -130730
2393    35446
2394  -141263
2395   192544
2396    90258
2397  -201039
2398    40180
2399   -85910
2400   116766
2401   152877
2402  -213804
2403    19255
2404   -37706
2405    46689
2406   212153
2407  -218713
2408   -42481
2409    49387
2410   -25025
2411   216607
2412  -151730
2413  -131969
2414   100998
2415   -32403
2416   180358
2417   -89914
2418  -186715
2419   137179
2420   -34691
2421   133466
2422     3968
2423  -259568
2424   134293
2425    35869
2426    38814
2427    64177
2428  -249735
2429    79140
2430    93124
2431    -7230
2432    95324
2433  -241282
2434    20117
2435   174111
2436   -64355
2437    95079
2438  -172021
2439   -74634
2440   226765
2441   -55217
2442    40441
2443   -98591
2444  -135340
2445   239942
2446   -22485
2447   -20041
2448   -33096
2449  -182212
2450   226146
2451    44015
2452   -98990
2453    25415
2454  -179055
2455   162111
2456   131879
2457  -148328
2458    29948
2459  -136742
2460    92390
2461   197082
2462  -174546
2463     8789
2464   -75473
2465     7307
2466   244321
2467  -159523
2468   -59558
2469    -1056
2470   -51827
2471   242306
2472  -101875
2473  -134570
2474    56907
2475   -67842
2476   210044
2477   -28057
2478  -197144
2479    94955
2480   -56123
2481   148606
2482    64427
2483  -253694
2484    79538
2485    12194
2486    64332
2487   114637
2488  -248137
2489    28730
2490    66059
2491     7300
2492   150617
2493  -236309
2494   -43725
2495   152816
2496   -43673
2497   135803
2498  -153395
2499  -132107
2500   193477
2501   -24271
2502    86429
2503   -86133
2504  -184423
2505   207050
2506     3200
2507    25835
2508    -6940
2509  -232957
2510   183233
2511    81468
2512   -60030
2513    39059
2514  -213187
2515   109347
2516   152002
2517   -97537
2518    42661
2519  -182011
2520    41505
2521   220938
2522  -131520
2523    19963
2524  -102885
2525   -48751
2526   256777
2527   -97295
2528   -48378
2529   -33745
2530   -91494
2531   255154
2532   -47033
2533  -115050
2534    29821
2535  -116355
2536   216877
2537    38394
2538  -188542
2539    55248
2540   -89987
2541   143614
2542   116600
2543  -227195
2544    34288
2545   -35875
2546    68272
2547   170290
2548  -232768
2549    -9006
2550    33407
2551     -436
2552   204996
2553  -192539
2554   -92255
2555   111577
2556   -31229
2557   178407
2558  -117455
2559  -162914
2560   146591
2561   -27956
2562   133779
2563   -43488
2564  -228641
2565   159272
2566     8946
2567    54687
2568    35839
2569  -259023
2570   118272
2571    85299
2572   -18718
2573    73119
2574  -234929
2575    54759
2576   152696
2577   -60034
2578    84559
2579  -194818
2580   -24353
2581   226169
2582   -82453
2583    45283
2584  -110565
2585  -104830
2586   244720
2587   -46442
2588   -16442
2589   -49059
2590  -151330
2591   243481
2592     4775
2593   -91633
2594    18574
2595  -167073
2596   188885
2597    93874
2598  -153628
2599    32363
2600  -134627
2601   122489
2602   162129
2603  -186815
2604    22548
2605   -82327
2606    40059
2607   221859
2608  -185452
2609   -34211
2610    -1775
2611   -26682
2612   233767
2613  -134436
2614  -104774
2615    56835
2616   -53867
2617   214852
2618   -71277
2619  -175865
2620   105289
2621   -56259
2622   154238
2623    18702
2624  -237581
2625   101427
2626    -3108
2627    80188
2628    80442
2629  -254380
2630    68148
2631    58407
2632    10194
2633   126794
2634  -238352
2635     -864
2636   138337
2637   -35188
2638   127045
2639  -182224
2640   -82076
2641   195344
2642   -48388
2643    87418
2644  -106820
2645  -156092
2646   217888
2647   -18623
2648    23613
2649   -33007
2650  -204485
2651   205188
2652    43456
2653   -52984
2654    25064
2655  -205476
2656   150080
2657   121603
2658  -108556
2659    46087
2660  -176192
2661    77140
2662   194993
2663  -144625
2664    28316
2665  -108589
2666    -8309
2667   241389
2668  -130806
2669   -30647
2670   -36207
2671   -65865
2672   249615
2673   -86047
2674   -98044
2675    27429
2676   -99770
2677   226574
2678   -11953
2679  -177254
2680    71846
2681   -85991
2682   156866
2683    74476
2684  -220931
2685    59751
2686   -37882
2687    91578
2688   133442
2689  -242377
2690    29755
2691    28461
2692    10698
2693   179458
2694  -215358
2695   -52107
2696   105330
2697   -26866
2698   165522
2699  -155681
2700  -120831
2701   153007
2702   -40572
2703   133554
2704   -78334
2705  -196886
2706   181157
2707    -7592
2708    57473
2709     2778
2710  -231873
2711   152911
2712    55291
2713   -10733
2714    50182
2715  -234685
2716   104282
2717   126854
2718   -75335
2719    77013
2720  -197917
2721    16962
2722   205730
2723   -98487
2724    43353
2725  -125060
2726   -54715
2727   239248
2728   -83636
2729    -1840
2730   -57901
2731  -120663
2732   255870
2733   -35218
2734   -85681
2735    15421
2736  -146405
2737   209102
2738    47677
2739  -152571
2740    39463
2741  -125939
2742   148718
2743   121285
2744  -195072
2745    40240
2746   -82643
2747    71052
2748   192423
2749  -211781
2750    -3243
2751      228
2752    -6543
2753   216874
2754  -168069
2755   -79193
2756    60719
2757   -39149
2758   205734
2759  -115881
2760  -147166
2761   117937
2762   -57428
2763   161821
2764   -23697
2765  -221924
2766   130154
2767   -10745
2768    84232
2769    44974
2770  -244206
2771   101191
2772    44644
2773    22647
2774    96263
2775  -249833
2776    48833
2777   124817
2778   -46312
2779   114020
2780  -197302
2781   -43911
2782   189627
2783   -54151
2784    76356
2785  -134070
2786  -104544
2787   221427
2788   -50123
2789    35954
2790   -55855
2791  -180150
2792   231440
2793    15009
2794   -56705
2795    11225
2796  -182217
2797   174833
2798    82420
2799  -102786
2800    34417
2801  -174304
2802   123804
2803   158361
2804  -162855
2805    41879
2806  -114812
2807    24014
2808   226282
2809  -155429
2810   -20553
2811   -36815
2812   -31195
2813   233048
2814  -121017
2815   -70587
2816    20332
2817   -81537
2818   237383
2819   -58028
2820  -162733
2821    85005
2822   -79115
2823   167346
2824    33771
2825  -214204
2826    75721
2827   -37906
2828   109726
2829    91281
2830  -245622
2831    63025
2832    17272
2833    25967
2834   156703
2835  -236569
2836   -12746
2837   105846
2838   -24812
2839   149577
2840  -177022
2841   -83223
2842   150621
2843   -39453
2844   131000
2845  -117392
2846  -158957
2847   198229
2848   -32987
2849    62566
2850   -21383
2851  -218296
2852   177010
2853    39378
2854   -11215
2855    21272
2856  -216033
2857   140083
2858    91540
2859   -67532
2860    66744
2861  -209031
2862    67364
2863   186853
2864  -120326
2865    48429
2866  -129817
2867   -20929
2868   225378
2869   -99777
2870      118
2871   -75634
2872   -73543
2873   250258
2874   -81041
2875   -60437
2876     5783
2877  -132543
2878   232676
2879     7948
2880  -151014
2881    45117
2882  -108048
2883   165560
2884    76255
2885  -185714
2886    49201
2887   -86425
2888   108779
2889   152877
2890  -230480
2891    29199
2892    -6298
2893    10283
2894   197104
2895  -193191
2896   -51030
2897    60427
2898   -22554
2899   190971
2900  -150356
2901  -110079
2902   118086
2903   -56637
2904   168857
2905   -67619
2906  -199526
2907   154859
2908   -21852
2909    86055
2910    12559
2911  -228431
2912   126693
2913    30770
2914    29049
2915    63264
2916  -246972
2917    93767
2918   103718
2919   -47320
2920   102797
2921  -211784
2922      309
2923   184243
2924   -70866
2925    69551
2926  -145426
2927   -65080
2928   215503
2929   -67973
2930    37776
2931   -81392
2932  -139449
2933   244857
2934   -28192
2935   -45101
2936     2268
2937  -169782
2938   200663
2939    53737
2940  -110355
2941    28986
2942  -152861
2943   149142
2944   115596
2945  -156919
2946    46962
2947  -123976
2948    68947
2949   198472
2950  -184806
2951     3995
2952   -38189
2953   -10173
2954   218904
2955  -145238
2956   -57354
2957    16025
2958   -48912
2959   225147
2960  -104814
2961  -128131
2962    84167
2963   -76200
2964   184158
2965   -10366
2966  -205625
2967    99609
2968   -33880
2969   113366
2970    53981
2971  -230961
2972    83022
2973     7623
2974    49686
2975   117697
2976  -248853
2977    35226
2978    91461
2979   -26552
2980   139530
2981  -196068
2982   -53065
2983   152926
2984   -38656
2985   113054
2986  -142366
2987  -112414
2988   195499
2989   -48718
2990    73915
2991   -57286
2992  -191000
2993   207038
2994     9907
2995   -12020
2996    10380
2997  -201021
2998   161248
2999    74012
3000   -65196
3001    42598
3002  -196782
3003   111519
3004   146636
3005  -125473
3006    56916
3007  -145816
3008    16027
3009   218028
3010  -128767
3011     3255
3012   -71062
3013   -42004
3014   233742
3015  -101330
3016   -45082
3017   -12387
3018   -96672
3019   242371
3020   -46131
3021  -130752
3022    54130
3023  -105977
3024   181820
3025    43161
3026  -186102
3027    57628
3028   -72319
3029   123738
3030   105675
3031  -219549
3032    50139
3033   -23314
3034    45166
3035   170295
3036  -221981
3037   -11404
3038    61061
3039   -18578
3040   173918
3041  -166981
3042   -82744
3043   109923
3044   -37600
3045   160388
3046  -113573
3047  -153745
3048   163364
3049   -40939
3050    99745
3051   -19405
3052  -215777
3053   152781
3054    20828
3055    27120
3056    31793
3057  -225682
3058   119238
3059    74275
3060   -32672
3061    78490
3062  -222908
3063    53705
3064   161512
3065   -87240
3066    73446
3067  -154746
3068   -34606
3069   211113
3070   -78379
3071    30230
3072   -96085
3073   -90584
3074   237076
3075   -62356
3076   -24179
3077   -16435
3078  -151204
3079   226118
3080    14592
3081  -111497
3082    31240
3083  -138985
3084   164558
3085    82224
3086  -152674
3087    43661
3088  -118479
3089   104855
3090   156942
3091  -193816
3092    28804
3093   -48953
3094    16356
3095   205209
3096  -174134
3097   -37400
3098    21457
3099   -28848
3100   206320
3101  -132238
3102   -98965
3103    77603
3104   -62314
3105   188892
3106   -59138
3107  -180303
3108   118212
3109   -42332
3110   119895
3111    21646
3112  -220106
3113   103370
3114     4094
3115    60537
3116    78302
3117  -240398
3118    70689
3119    70631
3120   -12981
3121   118561
3122  -213612
3123    -7778
3124   145163
3125   -47574
3126   103028
3127  -155719
3128   -76705
3129   187980
3130   -51058
3131    69712
3132   -88181
3133  -145384
3134   213641
3135   -22824
3136      -78
3137   -10077
3138  -184302
3139   186027
3140    47153
3141   -67662
3142    28855
3143  -178168
3144   135840
3145   111877
3146  -120873
3147    49288
3148  -148369
3149    62505
3150   186845
3151  -148829
3152    19169
3153   -77174
3154   -13862
3155   222208
3156  -124912
3157   -36212
3158   -14524
3159   -63242
3160   229438
3161   -80972
3162  -105291
3163    46731
3164   -91029
3165   197012
3166    -2954
3167  -175745
3168    72390
3169   -69451
3170   132561
3171    70178
3172  -212867
3173    63645
3174   -23545
3175    65582
3176   130290
3177  -226052
3178    22650
3179    48666
3180    -3544
3181   157069
3182  -190008
3183   -48240
3184   111915
3185   -35489
3186   144736
3187  -134651
3188  -118844
3189   159353
3190   -41027
3191   100972
3192   -58588
3193  -181706
3194   171155
3195    -2678
3196    34191
3197     8169
3198  -211611
3199   143798
3200    58355
3201   -31302
3202    51814
3203  -206062
3204    89179
3205   129311
3206   -81553
3207    63121
3208  -166734
3209    13462
3210   194212
3211   -99374
3212    34930
3213  -101341
3214   -58613
3215   225499
3216   -78217
3217   -20666
3218   -34855
3219  -107368
3220   224807
3221   -28164
3222   -88529
3223    21276
3224  -128170
3225   188415
3226    45077
3227  -153368
3228    48708
3229  -103810
3230   121921
3231   117640
3232  -187458
3233    37005
3234   -54285
3235    53690
3236   170173
3237  -193528
3238    -4266
3239    15679
3240   -13830
3241   192719
3242  -155689
3243   -76941
3244    77591
3245   -45677
3246   175257
3247   -94880
3248  -145591
3249   118061
3250   -43714
3251   129895
3252   -19559
3253  -203836
3254   127744
3255    -3616
3256    61964
3257    47795
3258  -227440
3259    94855
3260    58199
3261     -653
3262    86336
3263  -217905
3264    36950
3265   126023
3266   -50216
3267    95241
3268  -172092
3269   -40957
3270   184549
3271   -61878
3272    60876
3273  -104351
3274  -105246
3275   210557
3276   -40366
3277     6866
3278   -37620
3279  -152076
3280   204147
3281    11634
3282   -62193
3283    18678
3284  -163281
3285   160537
3286    84189
3287  -120233
3288    39483
3289  -135477
3290    95224
3291   149686
3292  -149498
3293    25973
3294   -85830
3295    25258
3296   200659
3297  -150795
3298   -19520
3299   -17139
3300   -39176
3301   213826
3302  -107612
3303   -88579
3304    38937
3305   -64745
3306   193818
3307   -46485
3308  -151366
3309    78811
3310   -61658
3311   147263
3312    31148
3313  -204480
3314    82542
3315   -20190
3316    77553
3317    92703
3318  -221417
3319    46166
3320    37852
3321    14201
3322   126475
3323  -206526
3324   -12097
3325   103788
3326   -32463
3327   130229
3328  -155809
3329   -86798
3330   157271
3331   -40400
3332    95153
3333   -86849
3334  -145216
3335   179629
3336   -17460
3337    39374
3338   -18373
3339  -188231
3340   166764
3341    37199
3342   -28881
3343    30702
3344  -193799
3345   117465
3346   106388
3347   -81816
3348    48944
3349  -164154
3350    51215
3351   167850
3352  -106148
3353    34452
3354  -111876
3355   -19783
3356   213558
3357   -99742
3358   -14268
3359   -42541
3360   -77479
3361   220317
3362   -55800
3363   -76290
3364    10699
3365  -100523
3366   196932
3367     5476
3368  -137463
3369    47958
3370   -94884
3371   143606
3372    78905
3373  -185412
3374    47446
3375   -51366
3376    72041
3377   134502
3378  -194705
3379    10085
3380     5307
3381    13658
3382   164587
3383  -177595
3384   -43377
3385    70973
3386   -32831
3387   165355
3388  -120007
3389  -117003
3390   120210
3391   -33853
3392   126792
3393   -54024
3394  -169842
3395   136533
3396   -14438
3397    71133
3398    12464
3399  -212274
3400   118227
3401    41610
3402     1937
3403    59994
3404  -209706
3405    65175
3406   105431
3407   -43114
3408    76272
3409  -178114
3410     2903
3411   167455
3412   -69182
3413    61720
3414  -118068
3415   -69491
3416   206311
3417   -56326
3418     8573
3419   -52055
3420  -118963
3421   205206
3422   -16127
3423   -51051
3424     1384
3425  -143232
3426   179624
3427    46058
3428  -115246
3429    38324
3430  -127510
3431   117820
3432   118408
3433  -151796
3434    30449
3435   -82116
3436    53117
3437   168445
3438  -159330
3439    -2729
3440   -25599
3441    -8476
3442   197856
3443  -135166
3444   -62022
3445    39421
3446   -49270
3447   187848
3448   -75532
3449  -130382
3450    77316
3451   -50193
3452   148085
3453   -11366
3454  -182178
3455    92867
3456   -27303
3457    89210
3458    56520
3459  -214714
3460    69185
3461    30609
3462    24806
3463    98870
3464  -205000
3465    20319
3466    91448
3467   -19696
3468   111938
3469  -171274
3470   -43952
3471   149317
3472   -44421
3473    88822
3474  -107771
3475  -112545
3476   179076
3477   -28275
3478    36400
3479   -45693
3480  -154713
3481   176049
3482    10591
3483   -20941
3484    10543
3485  -177409
3486   144580
3487    79064
3488   -81911
3489    39129
3490  -154375
3491    82386
3492   141105
3493  -109932
3494    30950
3495  -113257
3496    18210
3497   191959
3498  -117749
3499    -3770
3500   -50790
3501   -46423
3502   211783
3503   -84552
3504   -65695
3505     7860
3506   -77392
3507   196291
3508   -27983
3509  -124476
3510    45026
3511   -79863
3512   154801
3513    38482
3514  -175472
3515    59004
3516   -49431
3517    90622
3518   101481
3519  -198666
3520    30288
3521     6128
3522    29596
3523   136378
3524  -187534
3525   -16842
3526    65279
3527   -15369
3528   144761
3529  -147083
3530   -81100
3531   117989
3532   -34650
3533   119988
3534   -83881
3535  -145054
3536   142612
3537   -15179
3538    69224
3539   -20832
3540  -184122
3541   136340
3542    25758
3543    12208
3544    32954
3545  -199345
3546    97716
3547    90142
3548   -43544
3549    55990
3550  -174851
3551    37898
3552   146481
3553   -71326
3554    50038
3555  -131111
3556   -28217
3557   192850
3558   -74553
3559    12383
3560   -65274
3561   -86061
3562   205892
3563   -38135
3564   -45481
3565   -10926
3566  -113654
3567   187344
3568    13438
3569  -103167
3570    27862
3571  -115518
3572   142338
3573    80902
3574  -152512
3575    37409
3576   -79208
3577    77264
3578   137848
3579  -166088
3580     8814
3581   -26719
3582    18892
3583   172489
3584  -154650
3585   -38906
3586    33004
3587   -28901
3588   176835
3589  -107218
3590  -105111
3591    80759
3592   -42795
3593   147650
3594   -44600
3595  -161735
3596   101645
3597   -24844
3598    96075
3599    20035
3600  -198581
3601    91571
3602    20393
3603    35229
3604    71089
3605  -205652
3606    50216
3607    80539
3608   -16999
3609    89733
3610  -177941
3611    -9224
3612   136382
3613   -44552
3614    78867
3615  -127159
3616   -74196
3617   177334
3618   -42626
3619    38611
3620   -64626
3621  -125352
3622   183659
3623    -7195
3624   -18302
3625   -10418
3626  -150757
3627   161651
3628    47369
3629   -75414
3630    26791
3631  -146315
3632   111489
3633   112563
3634  -115696
3635    29640
3636  -109309
3637    48118
3638   164140
3639  -126363
3640     3066
3641   -57169
3642   -11782
3643   196045
3644  -109456
3645   -46380
3646     2890
3647   -54683
3648   192440
3649   -59570
3650  -109115
3651    45244
3652   -65236
3653   160759
3654     1307
3655  -162308
3656    66003
3657   -45046
3658   105049
3659    64552
3660  -192617
3661    52342
3662      824
3663    45233
3664   109554
3665  -194432
3666    10978
3667    59798
3668    -5648
3669   126578
3670  -162945
3671   -49675
3672   112994
3673   -30366
3674   110108
3675  -110007
3676  -111528
3677   147061
3678   -25227
3679    69952
3680   -46459
3681  -160232
3682   152242
3683    11483
3684    11963
3685    10014
3686  -180470
3687   121538
3688    67098
3689   -39255
3690    39843
3691  -170914
3692    71095
3693   127066
3694   -79056
3695    43398
3696  -131785
3697     4061
3698   176294
3699   -85165
3700    13138
3701   -76619
3702   -50292
3703   198385
3704   -65209
3705   -35429
3706   -20020
3707   -89425
3708   193337
3709   -15773
3710   -95996
3711    24769
3712   -96014
3713   153724
3714    45685
3715  -143229
3716    38172
3717   -73377
3718   100491
3719   103149
3720  -171758
3721    25679
3722   -27901
3723    37277
3724   147458
3725  -167723
3726   -20884
3727    31090
3728    -7680
3729   156975
3730  -132108
3731   -75647
3732    77318
3733   -32455
3734   144017
3735   -77240
3736  -137422
3737   110953
3738   -25110
3739    97560
3740   -10080
3741  -180879
3742   107344
3743    12390
3744    41343
3745    39391
3746  -195655
3747    78630
3748    63424
3749   -10063
3750    71103
3751  -183748
3752    25465
3753   125903
3754   -50615
3755    68957
3756  -135810
3757   -38262
3758   166885
3759   -51190
3760    38544
3761   -84246
3762   -91246
3763   189644
3764   -32496
3765   -12287
3766   -20954
3767  -129646
3768   175997
3769    22257
3770   -72149
3771    15059
3772  -129120
3773   134165
3774    78336
3775  -113634
3776    30378
3777  -109601
3778    77310
3779   140182
3780  -141770
3781    13632
3782   -55790
3783    12960
3784   174521
3785  -125148
3786   -32932
3787    -4156
3788   -27877
3789   184037
3790   -93118
3791   -85333
3792    46401
3793   -56737
3794   163646
3795   -30471
3796  -148208
3797    72192
3798   -38576
3799   111201
3800    27925
3801  -180245
3802    68320
3803    -5610
3804    60223
3805    79401
3806  -197575
3807    40450
3808    51151
3809     1275
3810   107340
3811  -173137
3812   -19382
3813   107680
3814   -26572
3815    98850
3816  -128732
3817   -75427
3818   145439
3819   -35224
3820    70611
3821   -70695
3822  -134078
3823   164794
3824    -6590
3825    13603
3826   -11034
3827  -161407
3828   141484
3829    44039
3830   -36710
3831    25065
3832  -163313
3833   101670
3834   102299
3835   -83128
3836    41361
3837  -133841
3838    37572
3839   159788
3840   -99102
3841    16596
3842   -81274
3843   -19783
3844   187759
3845   -86827
3846   -23588
3847   -28270
3848   -65688
3849   195497
3850   -49716
3851   -84094
3852    24926
3853   -84185
3854   162548
3855    14604
3856  -137214
3857    43000
3858   -65580
3859   116498
3860    68373
3861  -169760
3862    42221
3863   -31346
3864    56590
3865   121895
3866  -179245
3867     4125
3868    28873
3869     3059
3870   139889
3871  -149627
3872   -50482
3873    74937
3874   -23651
3875   133572
3876  -105708
3877  -108236
3878   115340
3879   -29675
3880    99405
3881   -40693
3882  -161139
3883   123142
3884     2848
3885    44858
3886    12359
3887  -182196
3888   102073
3889    47879
3890    -6249
3891    51566
3892  -181938
3893    58218
3894   108778
3895   -51480
3896    59155
3897  -144584
3898    -5255
3899   157161
3900   -63532
3901    36577
3902   -94934
3903   -59325
3904   185785
3905   -51826
3906    -5848
3907   -36483
3908  -104927
3909   186273
3910    -7665
3911   -66047
3912    10081
3913  -115426
3914   152070
3915    49903
3916  -113124
3917    29777
3918  -101666
3919   102903
3920   108126
3921  -146472
3922    25716
3923   -61173
3924    38186
3925   155626
3926  -145472
3927   -14801
3928    -4576
3929   -10170
3930   170591
3931  -116452
3932   -64326
3933    43883
3934   -41342
3935   161426
3936   -66930
3937  -125445
3938    81479
3939   -41841
3940   119146
3941    -1592
3942  -170241
3943    84718
3944    -8732
3945    66604
3946    49230
3947  -190775
3948    64542
3949    38306
3950    11336
3951    87514
3952  -183940
3953    14736
3954    98031
3955   -30382
3956    88844
3957  -142903
3958   -45392
3959   141562
3960   -40786
3961    66057
3962   -92376
3963   -99787
3964   168605
3965   -26188
3966    19319
3967   -29436
3968  -141079
3969   159356
3970    20463
3971   -36155
3972    12137
3973  -149756
3974   124515
3975    74816
3976   -81926
3977    35131
3978  -133019
3979    70541
3980   134260
3981  -111681
3982    24708
3983   -85509
3984     6658
3985   173424
3986  -104690
3987   -14556
3988   -33656
3989   -39459
3990   187363
3991   -78877
3992   -65498
3993    20986
3994   -70558
3995   172089
3996   -21899
3997  -125214
3998    53462
3999   -63252
4000   126285
4001    37892
4002  -164643
4003    55721
4004   -33462
4005    72991
4006    89481
4007  -184766
4008    31655
4009    19528
4010    14374
4011   123887
4012  -168391
4013   -21448
4014    76532
4015   -21393
4016   122281
4017  -126275
4018   -77980
4019   116938
4020   -33239
4021    99776
4022   -69626
4023  -136537
4024   139140
4025   -13092
4026    46851
4027    -7934
4028  -167524
4029   123976
4030    32009
4031    -4917
4032    32528
4033  -174981
4034    87962
4035    87203
4036   -53860
4037    52949
4038  -150621
4039    28395
4040   143963
4041   -76976
4042    36488
4043  -101774
4044   -28563
4045   177003
4046   -71626
4047      984
4048   -48442
4049   -77964
4050   190160
4051   -38978
4052   -57193
4053     6803
4054  -100120
4055   164416
4056    18550
4057  -108913
4058    30931
4059   -92256
4060   120603
4061    75152
4062  -147491
4063    36267
4064   -61603
4065    60517
4066   129800
4067  -159842
4068     5790
4069    -7137
4070     6728
4071   154659
4072  -138166
4073   -42441
4074    43275
4075   -29740
4076   154393
4077   -96349
4078  -101736
4079    86071
4080   -41487
4081   122555
4082   -33459
4083  -153690
4084   101486
4085   -16187
4086    72990
4087    21929
4088  -182845
4089    89542
4090    26081
4091    17493
4092    66239
4093  -186359
4094    46933
4095    85773
4096   -29803
4097    78261
4098  -156320
4099   -11085
4100   135861
4101   -49501
4102    63075
4103  -108638
4104   -69135
4105   170332
4106   -44067
4107    24677
4108   -47554
4109  -117357
4110   174358
4111    -5068
4112   -31161
4113     1511
4114  -135687
4115   146192
4116    47370
4117   -81218
4118    29075
4119  -129143
4120    97146
4121   108590
4122  -118834
4123    30389
4124   -89347
4125    35671
4126   156283
4127  -122810
4128     -172
4129   -37123
4130   -16960
4131   179302
4132  -102638
4133   -49059
4134    16528
4135   -54285
4136   172544
4137   -55816
4138  -109132
4139    56002
4140   -58415
4141   136381
4142     4230
4143  -156241
4144    69013
4145   -34797
4146    86004
4147    61147
4148  -183481
4149    55190
4150    11452
4151    26825
4152   102304
4153  -179044
4154     8037
4155    68249
4156   -15169
4157   112342
4158  -146465
4159   -47938
4160   115513
4161   -38005
4162    96110
4163   -92768
4164  -108371
4165   146126
4166   -26251
4167    52466
4168   -30641
4169  -148794
4170   143288
4171    12854
4172      -96
4173    16799
4174  -165879
4175   114316
4176    65069
4177   -53977
4178    45776
4179  -152961
4180    59877
4181   124662
4182   -86576
4183    39681
4184  -110380
4185      142
4186   167017
4187   -89175
4188     9282
4189   -57122
4190   -52878
4191   188881
4192   -66915
4193   -43442
4194      230
4195   -84872
4196   175222
4197   -14427
4198   -99788
4199    34356
4200   -86817
4201   137038
4202    44002
4203  -145012
4204    46803
4205   -61902
4206    80405
4207   102067
4208  -166828
4209    26251
4210   -12614
4211    23241
4212   136736
4213  -154910
4214   -18415
4215    40425
4216   -19363
4217   146310
4218  -120999
4219   -75626
4220    88572
4221   -39331
4222   122328
4223   -61921
4224  -132481
4225   112057
4226   -23576
4227    77611
4228    -4951
4229  -169014
4230   108326
4231    12735
4232    23215
4233    44964
4234  -182959
4235    75882
4236    70328
4237   -28728
4238    67472
4239  -161414
4240    20982
4241   124729
4242   -56391
4243    60567
4244  -119814
4245   -37523
4246   165229
4247   -60668
4248    28323
4249   -62202
4250   -92133
4251   180427
4252   -30170
4253   -25583
4254    -8220
4255  -118976
4256   161850
4257    18579
4258   -76349
4259    27268
4260  -120999
4261   121436
4262    78795
4263  -121070
4264    38388
4265   -91184
4266    60256
4267   132154
4268  -137126
4269    14287
4270   -42220
4271     5826
4272   164654
4273  -124567
4274   -29614
4275    13124
4276   -38989
4277   169751
4278   -84892
4279   -89486
4280    60225
4281   -52527
4282   141893
4283   -26819
4284  -140602
4285    80157
4286   -38163
4287    96110
4288    30128
4289  -178700
4290    75424
4291     2805
4292    36410
4293    79742
4294  -183870
4295    36338
4296    58964
4297   -10361
4298    97770
4299  -159228
4300   -15685
4301   110173
4302   -39791
4303    92293
4304  -113190
4305   -77900
4306   149246
4307   -38759
4308    53415
4309   -52498
4310  -126572
4311   154753
4312    -8814
4313     2727
4314    -2057
4315  -151289
4316   136508
4317    39840
4318   -50492
4319    36417
4320  -147996
4321    89070
4322   102100
4323   -90252
4324    41420
4325  -114071
4326    31854
4327   150496
4328  -104049
4329    18256
4330   -64925
4331   -25653
4332   180862
4333   -90399
4334   -30939
4335    -7203
4336   -66702
4337   178354
4338   -46356
4339   -87322
4340    35509
4341   -78008
4342   149441
4343    10901
4344  -137168
4345    57152
4346   -60782
4347    98888
4348    72741
4349  -168793
4350    46153
4351   -17816
4352    39250
4353   114476
4354  -168716
4355     8171
4356    34081
4357    -9546
4358   133700
4359  -142310
4360   -48119
4361    87636
4362   -36830
4363   121296
4364   -88952
4365  -107365
4366   119170
4367   -32551
4368    81936
4369   -29982
4370  -151731
4371   125187
4372    -1716
4373    28416
4374    21918
4375  -174932
4376   101518
4377    51758
4378   -26388
4379    54270
4380  -164072
4381    52105
4382   108630
4383   -61338
4384    55985
4385  -129231
4386    -6186
4387   156040
4388   -73839
4389    31791
4390   -74578
4391   -62682
4392   178945
4393   -52999
4394   -16706
4395   -19121
4396   -98783
4397   172449
4398    -9229
4399   -70073
4400    23002
4401  -109545
4402   138496
4403    49689
4404  -118744
4405    41112
4406   -88280
4407    83225
4408   105429
4409  -143966
4410    27517
4411   -45062
4412    25941
4413   145952
4414  -142374
4415    -9217
4416     9898
4417   -22784
4418   160407
4419  -109298
4420   -67782
4421    59236
4422   -45145
4423   142135
4424   -57585
4425  -122230
4426    88980
4427   -39724
4428   102110
4429     1991
4430  -166627
4431    92840
4432    -5632
4433    45870
4434    53471
4435  -182098
4436    64562
4437    46976
4438    -6151
4439    82022
4440  -168404
4441    14675
4442   101190
4443   -41289
4444    83443
4445  -128351
4446   -45577
4447   144685
4448   -49005
4449    55331
4450   -72370
4451   -99712
4452   162585
4453   -28233
4454     7534
4455   -17092
4456  -133145
4457   152758
4458    17060
4459   -46348
4460    25911
4461  -139485
4462   113519
4463    75403
4464   -91017
4465    39260
4466  -113955
4467    58822
4468   128710
4469  -114439
4470    24777
4471   -68775
4472     1245
4473   166456
4474  -108451
4475   -16189
4476   -13382
4477   -44589
4478   174255
4479   -73558
4480   -71217
4481    32782
4482   -65087
4483   154212
4484   -20551
4485  -124477
4486    61044
4487   -57948
4488   110592
4489    40244
4490  -163783
4491    59872
4492   -21724
4493    54124
4494    88106
4495  -173548
4496    30553
4497    27676
4498     2727
4499   116130
4500  -156184
4501   -18811
4502    81595
4503   -32634
4504   112021
4505  -111118
4506   -78034
4507   121397
4508   -38135
4509    83126
4510   -55050
4511  -127910
4512   135689
4513   -16166
4514    33656
4515     1010
4516  -160401
4517   122488
4518    32092
4519   -21562
4520    39613
4521  -159324
4522    80756
4523    87603
4524   -64400
4525    51409
4526  -133101
4527    25795
4528   140012
4529   -84769
4530    34718
4531   -83558
4532   -33665
4533   173524
4534   -73224
4535    -8514
4536   -30171
4537   -75996
4538   176186
4539   -37090
4540   -61476
4541    17365
4542   -95997
4543   151626
4544    18282
4545  -112951
4546    42270
4547   -83713
4548   102148
4549    77321
4550  -144946
4551    38412
4552   -46851
4553    46203
4554   121335
4555  -152700
4556     9085
4557     3386
4558    -5684
4559   145272
4560  -129715
4561   -44768
4562    57963
4563   -35827
4564   136926
4565   -83362
4566   -99025
4567    92759
4568   -38614
4569   104319
4570   -26711
4571  -148004
4572   104830
4573   -13547
4574    52561
4575    28406
4576  -173667
4577    85312
4578    35302
4579      168
4580    63135
4581  -169243
4582    42971
4583    87440
4584   -40057
4585    73997
4586  -138991
4587   -14057
4588   137523
4589   -57326
4590    53336
4591   -84927
4592   -71173
4593   162600
4594   -42780
4595    12356
4596   -33156
4597  -108940
4598   162705
4599    -8120
4600   -40249
4601    14932
4602  -126884
4603   131428
4604    49852
4605   -90541
4606    35326
4607  -108818
4608    81328
4609   102448
4610  -117817
4611    29811
4612   -72787
4613    27031
4614   147526
4615  -124022
4616    -2337
4617   -16664
4618   -24490
4619   164195
4620   -94988
4621   -55247
4622    30077
4623   -49011
4624   153233
4625   -50985
4626  -107132
4627    64752
4628   -53056
4629   118374
4630     8163
4631  -153580
4632    72623
4633   -23108
4634    63960
4635    59498
4636  -170284
4637    50501
4638    21233
4639    14019
4640    94328
4641  -163925
4642     9218
4643    74312
4644   -27216
4645   101591
4646  -127368
4647   -50850
4648   118054
4649   -38058
4650    76780
4651   -76483
4652   -99259
4653   139926
4654   -27059
4655    38289
4656   -21723
4657  -139964
4658   137415
4659    14224
4660   -17783
4661    22886
4662  -148485
4663   101835
4664    67838
4665   -60502
4666    40817
4667  -132070
4668    54376
4669   119578
4670   -90244
4671    35987
4672   -90689
4673    -5367
4674   160615
4675   -88801
4676    -2568
4677   -36474
4678   -50474
4679   171126
4680   -59740
4681   -48605
4682     9082
4683   -77272
4684   158564
4685   -12770
4686  -102140
4687    43067
4688   -76177
4689   115376
4690    46777
4691  -140840
4692    46076
4693   -44673
4694    63812
4695    93961
4696  -155593
4697    26569
4698    -2165
4699    12141
4700   126988
4701  -144454
4702   -20709
4703    52560
4704   -26224
4705   125853
4706  -104480
4707   -75427
4708    90777
4709   -34974
4710   103089
4711   -54790
4712  -125971
4713   112154
4714   -21204
4715    58328
4716     2808
4717  -158471
4718   101906
4719    23204
4720     5896
4721    41692
4722  -162152
4723    67417
4724    71934
4725   -36370
4726    60861
4727  -143342
4728    16563
4729   124632
4730   -61499
4731    49511
4732   -96715
4733   -41711
4734   155523
4735   -55626
4736    13342
4737   -46264
4738   -83305
4739   164022
4740   -28939
4741   -32624
4742     3246
4743  -108130
4744   144446
4745    23346
4746   -84332
4747    32332
4748   -99800
4749   101258
4750    76052
4751  -117237
4752    33632
4753   -70377
4754    49587
4755   122841
4756  -131911
4757    10996
4758   -22430
4759    -3423
4760   148830
4761  -112940
4762   -36730
4763    26218
4764   -34029
4765   146495
4766   -74484
4767   -87265
4768    63520
4769   -45185
4770   121028
4771   -20688
4772  -136639
4773    81129
4774   -25432
4775    72678
4776    33436
4777  -162396
4778    66921
4779    14777
4780    22797
4781    70399
4782  -164253
4783    32443
4784    62846
4785   -21530
4786    85844
4787  -138118
4788   -20564
4789   110873
4790   -40824
4791    71580
4792   -90728
4793   -72519
4794   138159
4795   -34596
4796    37154
4797   -39852
4798  -114451
4799   143899
4800    -4005
4801   -12295
4802     7585
4803  -132429
4804   118736
4805    46791
4806   -59597
4807    31529
4808  -122828
4809    76109
4810    97624
4811   -90616
4812    31449
4813   -91387
4814    22909
4815   142048
4816   -99231
4817     4868
4818   -42902
4819   -25870
4820   160214
4821   -77522
4822   -38824
4823     3201
4824   -56626
4825   155931
4826   -38578
4827   -88260
4828    41194
4829   -64135
4830   124215
4831    16333
4832  -131496
4833    52221
4834   -43060
4835    76042
4836    65255
4837  -152948
4838    38716
4839    -4150
4840    26155
4841   101968
4842  -150991
4843     2414
4844    45468
4845   -15219
4846   112285
4847  -121009
4848   -49224
4849    89262
4850   -30850
4851    96701
4852   -75751
4853   -99302
4854   114035
4855   -24364
4856    59651
4857   -22638
4858  -138900
4859   114255
4860     9785
4861    10787
4862    21116
4863  -150933
4864    88109
4865    56524
4866   -32227
4867    44530
4868  -139400
4869    43606
4870   107476
4871   -63354
4872    43830
4873  -103917
4874   -11256
4875   145057
4876   -66063
4877    15769
4878   -55109
4879   -56768
4880   159357
4881   -45607
4882   -27113
4883    -7932
4884   -86076
4885   150688
4886    -3396
4887   -75903
4888    26682
4889   -87707
4890   113967
4891    48764
4892  -114041
4893    34500
4894   -67047
4895    67503
4896    96184
4897  -132945
4898    20592
4899   -26382
4900    16559
4901   129518
4902  -125560
4903   -19726
4904    22979
4905   -18895
4906   134497
4907   -93424
4908   -68154
4909    62431
4910   -35567
4911   116613
4912   -46427
4913  -117761
4914    85494
4915   -24683
4916    76394
4917     6868
4918  -149058
4919    80538
4920     7629
4921    29948
4922    46074
4923  -158892
4924    54089
4925    53484
4926   -13711
4927    70308
4928  -141981
4929     6474
4930   100515
4931   -39412
4932    62911
4933  -103036
4934   -44888
4935   133587
4936   -42565
4937    36227
4938   -54177
4939   -88500
4940   146710
4941   -19802
4942    -8315
4943    -8279
4944  -113693
4945   130660
4946    23544
4947   -54154
4948    21470
4949  -112546
4950    95327
4951    73759
4952   -90029
4953    30228
4954   -88832
4955    45953
4956   120126
4957  -105244
4958    10763
4959   -46096
4960    -2518
4961   146088
4962   -92643
4963   -26838
4964    -1196
4965   -36799
4966   149785
4967   -60953
4968   -74513
4969    38398
4970   -51624
4971   125875
4972   -10976
4973  -119297
4974    56124
4975   -37972
4976    84555
4977    37743
4978  -145893
4979    50455
4980    -6878
4981    38494
4982    77061
4983  -150614
4984    21715
4985    40575
4986    -5582
4987    94772
4988  -129268
4989   -25301
4990    82757
4991   -26848
4992    86718
4993   -92194
4994   -72832
4995   112963
4996   -28989
4997    57885
4998   -41268
4999  -116453
5000   121248
5001    -1317
5002    12841
5003     1579
5004  -135179
5005   103349
5006    40011
5007   -28332
5008    29972
5009  -133533
5010    65971
5011    88859
5012   -63518
5013    36223
5014  -106296
5015    15542
5016   129465
5017   -73029
5018    15748
5019   -62262
5020   -28978
5021   150247
5022   -60856
5023   -18727
5024   -16954
5025   -65366
5026   150592
5027   -25207
5028   -67115
5029    20497
5030   -74703
5031   122114
5032    21411
5033  -106010
5034    35888
5035   -60745
5036    82736
5037    68776
5038  -132454
5039    30363
5040   -26392
5041    33134
5042   106311
5043  -132761
5044    -2943
5045    18718
5046    -5654
5047   119367
5048  -108955
5049   -46907
5050    58507
5051   -26693
5052   110327
5053   -69489
5054   -96213
5055    88281
5056   -24952
5057    77227
5058   -17100
5059  -132975
5060    90635
5061     3071
5062    34030
5063    23272
5064  -149253
5065    71913
5066    41637
5067    -8173
5068    51090
5069  -141774
5070    30378
5071    89505
5072   -39314
5073    52991
5074  -109275
5075   -18289
5076   123695
5077   -46895
5078    32944
5079   -67482
5080   -60473
5081   144698
5082   -34831
5083    -3945
5084   -19798
5085   -93206
5086   137951
5087     4861
5088   -50695
5089    12881
5090   -98555
5091   109056
5092    48871
5093   -85887
5094    26962
5095   -84177
5096    66785
5097    96621
5098  -108857
5099    17109
5100   -46928
5101    17910
5102   128862
5103  -104134
5104   -16201
5105    -5314
5106   -17177
5107   137707
5108   -80896
5109   -57675
5110    35598
5111   -39658
5112   125733
5113   -35727
5114  -104751
5115    60635
5116   -32681
5117    89405
5118    12034
5119  -134038
5120    60536
5121    -9086
5122    47945
5123    51600
5124  -149506
5125    41057
5126    32694
5127     2385
5128    77703
5129  -136299
5130    -3171
5131    76720
5132   -24189
5133    74618
5134  -103385
5135   -47069
5136   108940
5137   -30313
5138    55642
5139   -58928
5140   -91994
5141   125609
5142   -12983
5143    13772
5144   -13845
5145  -116751
5146   113438
5147    24993
5148   -26208
5149    15634
5150  -121421
5151    86321
5152    67411
5153   -62585
5154    30459
5155  -103752
5156    39560
5157   114201
5158   -80183
5159    15973
5160   -64179
5161    -5139
5162   137724
5163   -73333
5164   -13191
5165   -24000
5166   -41431
5167   146917
5168   -48350
5169   -56315
5170    17534
5171   -61156
5172   126888
5173    -2168
5174   -98739
5175    36315
5176   -51434
5177    91621
5178    41337
5179  -125149
5180    37365
5181   -26747
5182    48535
5183    84168
5184  -137685
5185    13377
5186    16626
5187     5649
5188   101727
5189  -118943
5190   -27348
5191    55634
5192   -17702
5193   100489
5194   -88057
5195   -71463
5196    87369
5197   -25175
5198    78192
5199   -40323
5200  -115269
5201    98032
5202    -3591
5203    37522
5204     1916
5205  -134389
5206    85886
5207    29871
5208    -2776
5209    32435
5210  -137259
5211    54610
5212    75658
5213   -40193
5214    44754
5215  -112969
5216     6746
5217   115201
5218   -52528
5219    29533
5220   -75382
5221   -34386
5222   136853
5223   -47072
5224     -435
5225   -31594
5226   -71301
5227   141851
5228   -15935
5229   -44085
5230     6930
5231   -83601
5232   118523
5233    26875
5234   -81844
5235    23966
5236   -75924
5237    84109
5238    71095
5239  -109841
5240    23564
5241   -48079
5242    36576
5243   110573
5244  -114087
5245    -4593
5246    -5925
5247    -2520
5248   124465
5249   -95061
5250   -41808
5251    32204
5252   -26638
5253   121672
5254   -59945
5255   -87059
5256    64030
5257   -31395
5258    92884
5259   -11231
5260  -123783
5261    68021
5262    -9211
5263    53483
5264    28018
5265  -141199
5266    56438
5267    24325
5268    10232
5269    59818
5270  -139396
5271    21240
5272    69224
5273   -23202
5274    65360
5275  -110118
5276   -23450
5277   103048
5278   -32503
5279    50706
5280   -74017
5281   -66318
5282   126697
5283   -25585
5284    17925
5285   -28479
5286   -99976
5287   124357
5288     8076
5289   -24359
5290     5086
5291  -108522
5292   100611
5293    49318
5294   -59753
5295    23916
5296   -99686
5297    61723
5298    93817
5299   -84719
5300    19705
5301   -66405
5302    15013
5303   126364
5304   -84457
5305    -6970
5306   -27188
5307   -22561
5308   137749
5309   -65785
5310   -44291
5311    12340
5312   -47024
5313   130021
5314   -26734
5315   -88425
5316    41485
5317   -45292
5318    97222
5319    17856
5320  -119252
5321    45097
5322   -25779
5323    58402
5324    57639
5325  -135486
5326    29635
5327    10486
5328    15509
5329    85736
5330  -128956
5331    -7073
5332    53467
5333   -12965
5334    88922
5335  -100378
5336   -50775
5337    84716
5338   -24053
5339    74591
5340   -60418
5341   -93069
5342   104885
5343   -13769
5344    38207
5345   -14057
5346  -121144
5347    97631
5348    19830
5349    -1672
5350    16619
5351  -127130
5352    73321
5353    57822
5354   -36939
5355    35946
5356  -114814
5357    31836
5358   102023
5359   -59208
5360    28464
5361   -77924
5362   -13045
5363   128672
5364   -57173
5365     2337
5366   -40160
5367   -48713
5368   139786
5369   -37760
5370   -35866
5371      668
5372   -71789
5373   126079
5374     3648
5375   -76805
5376    24223
5377   -67223
5378    95080
5379    46938
5380  -105546
5381    28887
5382   -47069
5383    54489
5384    87825
5385  -120038
5386    10164
5387    -9207
5388     9914
5389   111193
5390  -107252
5391   -26454
5392    29920
5393   -16198
5394   112667
5395   -79343
5396   -68495
5397    62644
5398   -28394
5399    94159
5400   -34962
5401  -108370
5402    79003
5403   -13529
5404    54902
5405     8492
5406  -131623
5407    69676
5408    17915
5409    16650
5410    40210
5411  -137491
5412    44504
5413    58028
5414   -20578
5415    55370
5416  -118344
5417      655
5418    97131
5419   -37982
5420    44973
5421   -82705
5422   -41181
5423   122568
5424   -35809
5425    20529
5426   -42071
5427   -78681
5428   131657
5429   -11406
5430   -19907
5431    -2572
5432   -96640
5433   112793
5434    29050
5435   -58618
5436    18768
5437   -92523
5438    80893
5439    71614
5440   -86122
5441    23738
5442   -69568
5443    35995
5444   110943
5445   -96458
5446     2300
5447   -28866
5448    -5162
5449   128389
5450   -81466
5451   -31936
5452     9211
5453   -32123
5454   127352
5455   -50358
5456   -74657
5457    43130
5458   -41782
5459   103430
5460    -4861
5461  -111885
5462    52975
5463   -24925
5464    65648
5465    35827
5466  -132297
5467    44714
5468     5188
5469    24723
5470    68392
5471  -134756
5472    15019
5473    47690
5474    -9872
5475    79312
5476  -111674
5477   -28029
5478    83612
5479   -24881
5480    68464
5481   -75980
5482   -70886
5483   107278
5484   -21121
5485    41154
5486   -31856
5487  -105174
5488   110682
5489     5362
5490       66
5491     5338
5492  -118612
5493    89672
5494    44318
5495   -36548
5496    27220
5497  -111363
5498    54927
5499    85527
5500   -64193
5501    29140
5502   -83674
5503    10225
5504   120352
5505   -69257
5506     6624
5507   -44322
5508   -29254
5509   135510
5510   -54334
5511   -27280
5512    -4455
5513   -54757
5514   130482
5515   -20474
5516   -69166
5517    25499
5518   -61704
5519   103433
5520    24238
5521  -103815
5522    33776
5523   -44414
5524    66145
5525    64860
5526  -123166
5527    23962
5528   -12357
5529    23815
5530    96513
5531  -119281
5532    -7136
5533    28068
5534    -7988
5535   103279
5536   -94598
5537   -49222
5538    63150
5539   -24119
5540    91114
5541   -56968
5542   -90706
5543    84380
5544   -19062
5545    60230
5546   -11693
5547  -121129
5548    84552
5549     8212
5550    19644
5551    23592
5552  -131235
5553    63641
5554    45116
5555   -18078
5556    44179
5557  -121335
5558    25621
5559    87648
5560   -42606
5561    42563
5562   -90729
5563   -18390
5564   118539
5565   -46348
5566    20685
5567   -51366
5568   -57379
5569   132009
5570   -28551
5571   -13500
5572   -11792
5573   -82077
5574   123391
5575     6695
5576   -54900
5577    16369
5578   -85142
5579    94650
5580    49799
5581   -87080
5582    25125
5583   -67018
5584    54214
5585    89635
5586  -102781
5587    12954
5588   -32921
5589    12189
5590   116854
5591   -96720
5592   -18660
5593     8195
5594   -20296
5595   121843
5596   -70766
5597   -58346
5598    41714
5599   -35405
5600   106159
5601   -31077
5602   -99200
5603    61943
5604   -27054
5605    72975
5606    14322
5607  -127363
5608    58846
5609      896
5610    31339
5611    48952
5612  -134639
5613    35695
5614    38949
5615    -6170
5616    68505
5617  -122096
5618    -3860
5619    78732
5620   -27329
5621    64864
5622   -89461
5623   -48652
5624   107392
5625   -29547
5626    40829
5627   -47316
5628   -86101
5629   117784
5630   -11238
5631     4423
5632    -7324
5633  -107053
5634   106242
5635    25886
5636   -35790
5637    20554
5638  -107491
5639    74487
5640    67564
5641   -66302
5642    27913
5643   -85096
5644    32776
5645   105257
5646   -79486
5647    12909
5648   -48932
5649    -9504
5650   128227
5651   -71478
5652   -17887
5653    -8571
5654   -41709
5655   131416
5656   -42267
5657   -59955
5658    25254
5659   -52560
5660   112063
5661    -1358
5662   -97490
5663    42094
5664   -43339
5665    77048
5666    43289
5667  -123045
5668    35885
5669   -14221
5670    34334
5671    77491
5672  -127144
5673    11363
5674    23608
5675    -1422
5676    93825
5677  -108789
5678   -28037
5679    62448
5680   -23160
5681    87431
5682   -73962
5683   -71462
5684    88241
5685   -23352
5686    61438
5687   -31453
5688  -106613
5689    95902
5690    -2769
5691    23749
5692     8090
5693  -124994
5694    81249
5695    33337
5696   -16437
5697    33870
5698  -121309
5699    48012
5700    75337
5701   -46296
5702    39856
5703   -95987
5704     6074
5705   110190
5706   -56639
5707    23829
5708   -60289
5709   -36615
5710   130518
5711   -45401
5712    -9796
5713   -19121
5714   -66833
5715   128914
5716   -14357
5717   -49156
5718    12829
5719   -75974
5720   108227
5721    27160
5722   -85161
5723    29611
5724   -65354
5725    69736
5726    71115
5727  -107645
5728    22737
5729   -34106
5730    27125
5731   101779
5732  -107970
5733    -4392
5734     3743
5735    -8903
5736   114933
5737   -87910
5738   -42677
5739    42781
5740   -29885
5741   105532
5742   -51227
5743   -84685
5744    66164
5745   -27337
5746    76643
5747    -8803
5748  -115991
5749    72046
5750    -6562
5751    37779
5752    30808
5753  -132598
5754    54835
5755    30289
5756    -1356
5757    54184
5758  -124707
5759    20673
5760    70222
5761   -27945
5762    58824
5763   -99876
5764   -23784
5765   104812
5766   -38088
5767    42022
5768   -59484
5769   -65113
5770   121059
5771   -24453
5772     7723
5773   -18670
5774   -92396
5775   116233
5776     6771
5777   -30928
5778    14375
5779  -100404
5780    91824
5781    48616
5782   -67627
5783    28266
5784   -85485
5785    51766
5786    89800
5787   -86108
5788    18779
5789   -52732
5790    10626
5791   118259
5792   -85222
5793    -6261
5794   -14225
5795   -26104
5796   127912
5797   -62655
5798   -47049
5799    24346
5800   -44402
5801   115085
5802   -23819
5803   -87388
5804    46028
5805   -41148
5806    84983
5807    19498
5808  -118324
5809    49087
5810   -19535
5811    45014
5812    59100
5813  -129943
5814    28728
5815    18332
5816     5954
5817    79609
5818  -118883
5819    -6524
5820    57170
5821   -20693
5822    82241
5823   -89778
5824   -50363
5825    89555
5826   -28951
5827    61793
5828   -48077
5829   -89592
5830   102707
5831   -13202
5832    25992
5833    -7788
5834  -112444
5835    95862
5836    17486
5837   -13244
5838    24149
5839  -118506
5840    68271
5841    60393
5842   -48279
5843    35622
5844   -98229
5845    27501
5846    97884
5847   -64155
5848    25442
5849   -66323
5850   -14356
5851   125776
5852   -60586
5853    -2131
5854   -24813
5855   -50630
5856   131523
5857   -34189
5858   -41650
5859    10534
5860   -65213
5861   114931
5862     4052
5863   -78941
5864    30399
5865   -61750
5866    83391
5867    47738
5868  -107482
5869    31921
5870   -36592
5871    41221
5872    84152
5873  -114846
5874     9753
5875      980
5876     3514
5877   102362
5878  -103156
5879   -24499
5880    38734
5881   -22430
5882   102052
5883   -71050
5884   -66877
5885    69145
5886   -27930
5887    78327
5888   -28122
5889  -103631
5890    79960
5891   -12552
5892    43278
5893    11663
5894  -124066
5895    72063
5896    19899
5897     2990
5898    42408
5899  -125826
5900    40097
5901    60779
5902   -28499
5903    51178
5904  -105446
5905     -212
5906    96106
5907   -43342
5908    41681
5909   -71834
5910   -43377
5911   121523
5912   -38104
5913    11326
5914   -28384
5915   -76314
5916   121689
5917    -9698
5918   -26866
5919     4583
5920   -89523
5921   104955
5922    26959
5923   -63547
5924    26138
5925   -83201
5926    69918
5927    70955
5928   -90455
5929    24175
5930   -54302
5931    26351
5932   102784
5933   -93807
5934     2828
5935   -18135
5936    -9777
5937   120197
5938   -80355
5939   -32991
5940    21775
5941   -34801
5942   114904
5943   -46072
5944   -74845
5945    48900
5946   -37193
5947    90227
5948    -3465
5949  -108267
5950    57740
5951   -21231
5952    53493
5953    37471
5954  -128425
5955    45559
5956    12170
5957    12415
5958    65628
5959  -123793
5960    13137
5961    51135
5962   -16945
5963    72387
5964  -102110
5965   -27003
5966    85325
5967   -31770
5968    60679
5969   -64035
5970   -69380
5971   106945
5972   -22823
5973    28494
5974   -21798
5975   -97920
5976   105208
5977     4482
5978    -8588
5979    12333
5980  -109313
5981    86258
5982    41528
5983   -47234
5984    31113
5985   -99100
5986    47419
5987    84034
5988   -69609
5989    25692
5990   -68078
5991     6789
5992   113852
5993   -71034
5994     5070
5995   -32644
5996   -32233
5997   128302
5998   -53598
5999   -32214
6000     8070
6001   -54228
6002   119071
6003   -16797
6004   -71208
6005    30690
6006   -55040
6007    93041
6008    24223
6009  -102812
6010    38461
6011   -38310
6012    53710
6013    65383
6014  -118863
6015    24369
6016    -2405
6017    13447
6018    88410
6019  -111883
6020    -7265
6021    35133
6022   -16084
6023    94063
6024   -87281
6025   -47345
6026    69621
6027   -28693
6028    76952
6029   -46238
6030   -87918
6031    86363
6032   -17938
6033    45593
6034    -7156
6035  -113419
6036    82953
6037     8797
6038     7598
6039    26587
6040  -122222
6041    60033
6042    48073
6043   -28334
6044    43491
6045  -108121
6046    20868
6047    87540
6048   -47325
6049    37515
6050   -78174
6051   -20422
6052   114483
6053   -48016
6054    15505
6055   -38370
6056   -57354
6057   125391
6058   -27175
6059   -22082
6060     -951
6061   -76088
6062   112490
6063     8461
6064   -58530
6065    22244
6066   -76169
6067    84012
6068    48700
6069   -89250
6070    28727
6071   -54153
6072    43272
6073    87351
6074  -101644
6075    11094
6076   -19474
6077     4629
6078   107023
6079   -91635
6080   -19688
6081    17123
6082   -23784
6083   110181
6084   -65611
6085   -59337
6086    50293
6087   -33422
6088    91099
6089   -23724
6090   -96145
6091    63770
6092   -22073
6093    58221
6094    15478
6095  -119801
6096    58223
6097     4640
6098    20254
6099    49526
6100  -124567
6101    33209
6102    43613
6103   -13719
6104    61743
6105  -106409
6106    -5643
6107    79241
6108   -31797
6109    56005
6110   -76517
6111   -46690
6112   104971
6113   -32196
6114    30422
6115   -35314
6116   -80817
6117   110505
6118    -8887
6119    -6573
6120      321
6121   -95882
6122    97759
6123    25433
6124   -42441
6125    23190
6126   -93602
6127    66682
6128    66361
6129   -72111
6130    27533
6131   -70610
6132    24539
6133    99996
6134   -79017
6135     9470
6136   -35505
6137   -12114
6138   118847
6139   -67259
6140   -21562
6141     2157
6142   -40605
6143   119282
6144   -38237
6145   -61814
6146    31091
6147   -48284
6148    96727
6149     3320
6150   -95575
6151    43612
6152   -35422
6153    63725
6154    42149
6155  -116277
6156    36621
6157    -6789
6158    23286
6159    73012
6160  -116514
6161     8418
6162    31928
6163    -8783
6164    82983
6165   -96814
6166   -27371
6167    65456
6168   -25724
6169    75188
6170   -64529
6171   -68437
6172    89391
6173   -22874
6174    45625
6175   -22947
6176   -98833
6177    90984
6178      549
6179    10940
6180    10625
6181  -112415
6182    75228
6183    34378
6184   -25430
6185    33324
6186  -107136
6187    41746
6188    75216
6189   -49794
6190    33786
6191   -80750
6192      869
6193   105745
6194   -54827
6195    16512
6196   -45664
6197   -36266
6198   121171
6199   -42918
6200   -15443
6201    -8640
6202   -62073
6203   116141
6204   -10551
6205   -53024
6206    18644
6207   -66891
6208    92145
6209    28470
6210   -84693
6211    29928
6212   -52627
6213    58007
6214    67045
6215  -102395
6216    21211
6217   -21465
6218    17609
6219    92633
6220  -100287
6221    -7070
6222    15709
6223   -11943
6224   100306
6225   -78798
6226   -42970
6227    48152
6228   -27803
6229    89563
6230   -43519
6231   -82496
6232    67863
6233   -21666
6234    59875
6235    -3365
6236  -108879
6237    66580
6238      407
6239    24745
6240    29725
6241  -119710
6242    48708
6243    34085
6244   -10992
6245    49539
6246  -110098
6247    13979
6248    71868
6249   -31304
6250    48945
6251   -82258
6252   -25560
6253    98219
6254   -35845
6255    30474
6256   -46599
6257   -60302
6258   112973
6259   -21997
6260    -2911
6261    -9927
6262   -83134
6263   104392
6264    10587
6265   -39068
6266    15241
6267   -84769
6268    79859
6269    47340
6270   -68494
6271    25032
6272   -69376
6273    41437
6274    83627
6275   -83220
6276    13126
6277   -37144
6278     3994
6279   106653
6280   -77907
6281   -13725
6282    -2155
6283   -24534
6284   112565
6285   -54606
6286   -49562
6287    29087
6288   -39155
6289    98191
6290   -17728
6291   -85062
6292    45689
6293   -32139
6294    68675
6295    20578
6296  -109011
6297    44357
6298    -9962
6299    31953
6300    53630
6301  -117103
6302    25163
6303    25474
6304    -1163
6305    69597
6306  -103489
6307   -10049
6308    60603
6309   -21142
6310    67006
6311   -74598
6312   -47979
6313    86984
6314   -25414
6315    46563
6316   -38059
6317   -81984
6318    96775
6319    -8327
6320    13055
6321    -2441
6322   -99119
6323    85613
6324    22495
6325   -21319
6326    20990
6327   -99615
6328    58896
6329    59650
6330   -49932
6331    29337
6332   -81226
6333    20410
6334    93690
6335   -60667
6336    16848
6337   -48987
6338   -16794
6339   112588
6340   -53243
6341    -9626
6342   -15010
6343   -44946
6344   114899
6345   -28258
6346   -45901
6347    15815
6348   -56245
6349    98282
6350     9043
6351   -77909
6352    30174
6353   -48543
6354    67221
6355    45428
6356   -99908
6357    28244
6358   -22541
6359    29169
6360    75354
6361  -104445
6362     5939
6363    11562
6364    -2617
6365    88012
6366   -89530
6367   -27996
6368    44387
6369   -20799
6370    84023
6371   -59370
6372   -65125
6373    69253
6374   -22565
6375    60724
6376   -21619
6377   -95307
6378    73813
6379    -3977
6380    27493
6381    12482
6382  -110468
6383    60937
6384    25847
6385    -5716
6386    37303
6387  -107581
6388    32296
6389    61882
6390   -31175
6391    41377
6392   -86563
6393    -5368
6394    92274
6395   -39970
6396    27107
6397   -55347
6398   -40891
6399   108434
6400   -31580
6401      657
6402   -18769
6403   -66172
6404   108088
6405    -5462
6406   -35750
6407     9723
6408   -73963
6409    88476
6410    29359
6411   -65396
6412    23017
6413   -63687
6414    56304
6415    64706
6416   -85273
6417    17294
6418   -37977
6419    19983
6420    91859
6421   -84959
6422    -5145
6423    -3636
6424   -10988
6425   103525
6426   -67331
6427   -37288
6428    27023
6429   -28472
6430    95086
6431   -36189
6432   -72778
6433    47586
6434   -29095
6435    71233
6436     1554
6437   -99145
6438    51058
6439   -10395
6440    38664
6441    33986
6442  -112460
6443    37032
6444    20378
6445     4394
6446    55179
6447  -105935
6448     7237
6449    55007
6450   -19105
6451    57889
6452   -82966
6453   -28582
6454    81918
6455   -26765
6456    42736
6457   -51298
6458   -62974
6459    97410
6460   -15454
6461    13025
6462   -15046
6463   -84554
6464    93274
6465     9637
6466   -18917
6467    12405
6468   -90516
6469    71646
6470    44883
6471   -47514
6472    23552
6473   -78829
6474    38085
6475    79298
6476   -63335
6477    17517
6478   -51535
6479     1518
6480   102578
6481   -61221
6482    -5049
6483   -19142
6484   -28541
6485   111075
6486   -42341
6487   -37418
6488    12300
6489   -43132
6490    99476
6491   -10128
6492   -71059
6493    29770
6494   -41735
6495    73594
6496    25288
6497   -94666
6498    32616
6499   -21599
6500    39802
6501    56184
6502  -104527
6503    16832
6504     8965
6505     7930
6506    73710
6507   -96352
6508   -12005
6509    41393
6510   -14741
6511    75253
6512   -71425
6513   -47161
6514    67444
6515   -20657
6516    58458
6517   -36785
6518   -80080
6519    78146
6520    -8964
6521    29748
6522    -3409
6523   -99799
6524    71505
6525    17225
6526    -2582
6527    22527
6528  -102658
6529    48167
6530    50963
6531   -29054
6532    33321
6533   -86630
6534    14331
6535    82061
6536   -44029
6537    25690
6538   -59488
6539   -20771
6540   103548
6541   -39518
6542     2165
6543   -25948
6544   -49648
6545   107486
6546   -19866
6547   -29484
6548     2391
6549   -61239
6550    95116
6551    11457
6552   -60954
6553    21208
6554   -57735
6555    67427
6556    47670
6557   -83496
6558    20300
6559   -35322
6560    33517
6561    75426
6562   -89420
6563     3752
6564    -6524
6565     2045
6566    91809
6567   -78299
6568   -25984
6569    25095
6570   -19578
6571    90292
6572   -52188
6573   -59023
6574    48413
6575   -23605
6576    71286
6577   -16757
6578   -88574
6579    56889
6580   -11003
6581    41643
6582    17062
6583  -105919
6584    47412
6585    14357
6586     9905
6587    40777
6588  -105009
6589    23116
6590    47441
6591   -16005
6592    47870
6593   -88538
6594    -9753
6595    77292
6596   -28183
6597    39367
6598   -59118
6599   -43746
6600    95990
6601   -22157
6602    14406
6603   -25085
6604   -68704
6605    96121
6606    -1813
6607   -15748
6608     2100
6609   -79675
6610    81926
6611    29847
6612   -46154
6613    17104
6614   -73093
6615    51822
6616    63339
6617   -65470
6618    16713
6619   -51482
6620    18150
6621    89237
6622   -68692
6623      176
6624   -22768
6625   -11656
6626   102775
6627   -55858
6628   -29392
6629     9356
6630   -33002
6631    96730
6632   -27000
6633   -60827
6634    29415
6635   -34156
6636    77012
6637     5829
6638   -87661
6639    37823
6640   -21807
6641    47005
6642    38772
6643  -102430
6644    26811
6645     5999
6646    14838
6647    59170
6648   -99131
6649     2393
6650    36746
6651    -8624
6652    65741
6653   -80971
6654   -30046
6655    65146
6656   -19508
6657    53670
6658   -50526
6659   -63706
6660    80668
6661   -12401
6662    29793
6663   -17771
6664   -85393
6665    78916
6666     7885
6667     -419
6668    10304
6669   -93657
6670    62035
6671    39718
6672   -28294
6673    24794
6674   -85036
6675    31785
6676    70384
6677   -45763
6678    23227
6679   -63435
6680    -2705
6681    95464
6682   -47665
6683     5329
6684   -31579
6685   -32815
6686   104681
6687   -31603
6688   -25302
6689    -2207
6690   -49324
6691    96590
6692    -5287
6693   -54112
6694    17136
6695   -50367
6696    76021
6697    29121
6698   -80221
6699    23828
6700   -35478
6701    44225
6702    58781
6703   -91185
6704    11714
6705    -7479
6706    13473
6707    78342
6708   -85953
6709   -12577
6710    22116
6711   -10174
6712    82369
6713   -64738
6714   -45504
6715    48142
6716   -20404
6717    69497
6718   -33087
6719   -75741
6720    60610
6721   -12621
6722    43791
6723     -462
6724   -96539
6725    56844
6726     8796
6727    12783
6728    26679
6729  -101951
6730    38164
6731    40092
6732   -13708
6733    38683
6734   -89222
6735     7883
6736    69691
6737   -29691
6738    35108
6739   -66256
6740   -25181
6741    92443
6742   -30405
6743    14522
6744   -33755
6745   -52961
6746    97888
6747   -13298
6748   -13661
6749    -5408
6750   -68068
6751    89141
6752    14081
6753   -42730
6754    14484
6755   -67278
6756    64189
6757    48336
6758   -66587
6759    17785
6760   -50508
6761    32579
6762    75955
6763   -73849
6764     5359
6765   -24076
6766     1375
6767    93189
6768   -66170
6769   -19598
6770     6536
6771   -21511
6772    93273
6773   -42039
6774   -51117
6775    30068
6776   -28391
6777    78168
6778   -11835
6779   -78954
6780    41966
6781   -19511
6782    51765
6783    20130
6784   -97482
6785    36145
6786     3346
6787    21093
6788    45486
6789  -100128
6790    15972
6791    32910
6792    -4841
6793    55140
6794   -86917
6795   -13534
6796    60885
6797   -19647
6798    49994
6799   -61574
6800   -46528
6801    80934
6802   -17838
6803    29889
6804   -29933
6805   -71446
6806    84973
6807     -454
6808     1583
6809     -886
6810   -84942
6811    72771
6812    27311
6813   -26851
6814    17938
6815   -81455
6816    46323
6817    58327
6818   -47546
6819    19969
6820   -62907
6821    14689
6822    84478
6823   -53846
6824     8205
6825   -35471
6826   -16753
6827    99131
6828   -44827
6829   -18582
6830    -5177
6831   -37244
6832    97615
6833   -20696
6834   -48843
6835    16786
6836   -43378
6837    80886
6838     9934
6839   -75677
6840    27215
6841   -32596
6842    53324
6843    41943
6844   -91349
6845    20508
6846    -8825
6847    22740
6848    64538
6849   -91036
6850      -25
6851    19228
6852    -3845
6853    73685
6854   -76658
6855   -30318
6856    47365
6857   -16797
6858    66195
6859   -47913
6860   -61883
6861    63992
6862   -15526
6863    44736
6864   -15786
6865   -84743
6866    65235
6867     2853
6868    16322
6869    13193
6870   -95340
6871    51730
6872    30708
6873   -12971
6874    29377
6875   -90914
6876    24685
6877    60667
6878   -31595
6879    31474
6880   -70231
6881    -6652
6882    86185
6883   -37205
6884    15599
6885   -41721
6886   -37794
6887    98218
6888   -25056
6889    -9545
6890   -11696
6891   -55861
6892    93150
6893    -1359
6894   -39037
6895     9973
6896   -60229
6897    75037
6898    30148
6899   -64400
6900    18853
6901   -48950
6902    44696
6903    60967
6904   -77072
6905    11239
6906   -24633
6907    14336
6908    81613
6909   -76204
6910    -9405
6911     4694
6912   -11802
6913    89105
6914   -57755
6915   -39813
6916    30892
6917   -23728
6918    78525
6919   -28022
6920   -69315
6921    45429
6922   -19890
6923    55910
6924     3894
6925   -91217
6926    46920
6927    -1268
6928    25461
6929    31407
6930  -100231
6931    30668
6932    26895
6933    -1798
6934    45866
6935   -91645
6936     3809
6937    56495
6938   -19504
6939    45500
6940   -69554
6941   -28525
6942    80174
6943   -22964
6944    29023
6945   -38856
6946   -57285
6947    88018
6948   -10860
6949     3572
6950    -9514
6951   -74274
6952    81906
6953    13923
6954   -25639
6955    12217
6956   -76690
6957    59877
6958    44544
6959   -48626
6960    19363
6961   -62741
6962    29840
6963    72919
6964   -60433
6965    11163
6966   -37765
6967    -1213
6968    91502
6969   -55873
6970   -10901
6971    -8463
6972   -25441
6973    95730
6974   -36408
6975   -40398
6976    16592
6977   -36430
6978    83996
6979    -7474
6980   -69936
6981    31386
6982   -30448
6983    59557
6984    25219
6985   -89075
6986    29542
6987   -11377
6988    30168
6989    50464
6990   -94935
6991    12587
6992    15839
6993     3231
6994    64366
6995   -83821
6996   -15244
6997    44746
6998   -15442
6999    62798
7000   -60910
7001   -46465
7002    65404
7003   -17684
7004    44407
7005   -30079
7006   -73379
7007    72760
7008    -5221
7009    18641
7010      207
7011   -88060
7012    64338
7013    20670
7014   -10783
7015    21081
7016   -88124
7017    41387
7018    50617
7019   -32929
7020    27950
7021   -72408
7022    11714
7023    77459
7024   -43330
7025    17827
7026   -46905
7027   -21423
7028    95430
7029   -37230
7030    -5447
7031   -16593
7032   -43351
7033    96750
7034   -16808
7035   -34932
7036     7387
7037   -52897
7038    83003
7039    13764
7040   -61705
7041    20591
7042   -46158
7043    56209
7044    44677
7045   -79536
7046    18605
7047   -26069
7048    25564
7049    69670
7050   -82768
7051     1084
7052     1868
7053    -2541
7054    81349
7055   -69203
7056   -26550
7057    29832
7058   -17998
7059    75677
7060   -44364
7061   -57483
7062    50528
7063   -20587
7064    58225
7065   -11812
7066   -82457
7067    54562
7068    -5732
7069    30109
7070    17562
7071   -95895
7072    44260
7073    19618
7074     1305
7075    36125
7076   -93210
7077    20213
7078    49201
7079   -20165
7080    41373
7081   -76184
7082   -11388
7083    76105
7084   -28386
7085    29439
7086   -48462
7087   -41665
7088    89560
7089   -21670
7090     6223
7091   -18023
7092   -62834
7093    89481
7094    -1124
7095   -22271
7096     6193
7097   -70464
7098    72190
7099    29966
7100   -48891
7101    18281
7102   -61704
7103    43869
7104    60370
7105   -64830
7106    15770
7107   -40185
7108    12929
7109    83497
7110   -64960
7111    -2988
7112   -10938
7113   -14636
7114    92254
7115   -50388
7116   -31921
7117    15604
7118   -29617
7119    86298
7120   -24290
7121   -60572
7122    34241
7123   -29556
7124    64425
7125     7960
7126   -85371
7127    37912
7128   -14077
7129    37359
7130    35206
7131   -95638
7132    26157
7133    11864
7134     8238
7135    54067
7136   -91151
7137      927
7138    41087
7139   -13424
7140    57411
7141   -70232
7142   -30289
7143    65235
7144   -20612
7145    44854
7146   -42301
7147   -59448
7148    78104
7149   -12687
7150    20039
7151   -10513
7152   -79451
7153    74588
7154     9488
7155    -7835
7156    13163
7157   -84239
7158    54852
7159    39380
7160   -33635
7161    24243
7162   -74175
7163    26862
7164    68368
7165   -48473
7166    19533
7167   -50868
7168    -5498
7169    89708
7170   -46782
7171     -183
7172   -22191
7173   -30989
7174    96593
7175   -30626
7176   -27468
7177     5026
7178   -45815
7179    87694
7180    -3318
7181   -57350
7182    22459
7183   -43069
7184    64800
7185    28347
7186   -78918
7187    24378
7188   -27430
7189    35507
7190    54931
7191   -87817
7192    12005
7193     -666
7194     5733
7195    72256
7196   -80434
7197   -13463
7198    28437
7199   -13756
7200    73432
7201   -57596
7202   -43404
7203    49898
7204   -21234
7205    59079
7206   -27951
7207   -71081
7208    61364
7209   -11923
7210    33150
7211     3671
7212   -90440
7213    55035
7214    11449
7215     4862
7216    26190
7217   -92889
7218    36029
7219    41736
7220   -20126
7221    36593
7222   -79885
7223     6129
7224    70102
7225   -33576
7226    28970
7227   -55050
7228   -25531
7229    88537
7230   -31286
7231     9568
7232   -25957
7233   -50770
7234    92493
7235   -14196
7236   -18532
7237     1243
7238   -62742
7239    80761
7240    14304
7241   -46719
7242    18034
7243   -58272
7244    56850
7245    45641
7246   -66756
7247    20435
7248   -41786
7249    25646
7250    71357
7251   -72446
7252     5520
7253   -14585
7254    -3976
7255    86315
7256   -63010
7257   -20974
7258    14392
7259   -23212
7260    84284
7261   -40583
7262   -50866
7263    36430
7264   -28365
7265    68634
7266    -9557
7267   -77892
7268    45693
7269   -17605
7270    41955
7271    20478
7272   -93450
7273    37962
7274     6713
7275    12858
7276    43033
7277   -94392
7278    17528
7279    36030
7280   -11747
7281    50703
7282   -78896
7283   -13689
7284    62897
7285   -23302
7286    43544
7287   -52286
7288   -44154
7289    79402
7290   -21058
7291    22958
7292   -20669
7293   -68290
7294    81183
7295    -1753
7296    -5597
7297     6333
7298   -79085
7299    67561
7300    26528
7301   -32458
7302    20907
7303   -73118
7304    41913
7305    56554
7306   -52202
7307    21602
7308   -53210
7309    10751
7310    81876
7311   -55712
7312     4758
7313   -24447
7314   -17835
7315    93730
7316   -45351
7317   -20093
7318     2378
7319   -36561
7320    90243
7321   -19945
7322   -50399
7323    23542
7324   -39619
7325    72115
7326    11395
7327   -74686
7328    30964
7329   -26980
7330    44205
7331    40222
7332   -88819
7333    22316
7334    -3582
7335    13752
7336    62041
7337   -86384
7338      538
7339    24739
7340    -9813
7341    67867
7342   -69869
7343   -29374
7344    50136
7345   -21040
7346    58459
7347   -40891
7348   -59213
7349    65861
7350   -16305
7351    35369
7352   -10843
7353   -80778
7354    64870
7355     3031
7356     6919
7357    15484
7358   -89705
7359    49313
7360    30615
7361   -18952
7362    29980
7363   -82131
7364    23096
7365    61400
7366   -36063
7367    28147
7368   -60780
7369    -8066
7370    83603
7371   -38979
7372    12420
7373   -31636
7374   -36753
7375    94083
7376   -27150
7377   -13712
7378    -3765
7379   -53053
7380    88124
7381    -1203
7382   -42750
7383    16587
7384   -54763
7385    67121
7386    29832
7387   -65876
7388    23826
7389   -41832
7390    38440
7391    58084
7392   -78005
7393    14094
7394   -16764
7395     7095
7396    76748
7397   -72378
7398    -8764
7399    10935
7400   -15309
7401    81268
7402   -54124
7403   -38573
7404    36679
7405   -25000
7406    69645
7407   -25192
7408   -68023
7409    51260
7410   -19469
7411    45738
7412     6168
7413   -87276
7414    48190
7415     1144
7416    18028
7417    31564
7418   -94355
7419    31796
7420    29943
7421    -9521
7422    44190
7423   -83668
7424     3722
7425    57793
7426   -25436
7427    41408
7428   -61358
7429   -27944
7430    78013
7431   -26874
7432    23940
7433   -31482
7434   -54016
7435    86226
7436   -13009
7437    -3039
7438    -2165
7439   -69915
7440    77199
7441    13419
7442   -30413
7443    16689
7444   -69617
7445    55658
7446    43647
7447   -52540
7448    22430
7449   -54788
7450    24589
7451    71281
7452   -61633
7453    11368
7454   -28713
7455    -5264
7456    86856
7457   -55609
7458   -11836
7459       74
7460   -27128
7461    89435
7462   -35510
7463   -41242
7464    23721
7465   -35354
7466    75790
7467    -5599
7468   -70196
7469    35357
7470   -27310
7471    51268
7472    25290
7473   -86803
7474    31822
7475    -6454
7476    21139
7477    49696
7478   -89915
7479    13181
7480    21293
7481    -5373
7482    59731
7483   -76955
7484   -14442
7485    47953
7486   -20352
7487    55688
7488   -53720
7489   -43532
7490    67231
7491   -21473
7492    36802
7493   -22339
7494   -70627
7495    71639
7496    -5012
7497     9895
7498     4803
7499   -81906
7500    62592
7501    20556
7502   -17519
7503    23205
7504   -81366
7505    38436
7506    51150
7507   -38221
7508    27043
7509   -62762
7510     7727
7511    76346
7512   -44095
7513    14343
7514   -37391
7515   -21139
7516    90775
7517   -38413
7518    -8270
7519    -8845
7520   -43395
7521    90112
7522   -16088
7523   -37204
7524    14286
7525   -48522
7526    74256
7527    13740
7528   -62669
7529    24904
7530   -40614
7531    47798
7532    42983
7533   -78791
7534    21258
7535   -18910
7536    16838
7537    64685
7538   -79547
7539     1265
7540     9155
7541    -7476
7542    73634
7543   -64412
7544   -26416
7545    36372
7546   -21265
7547    68964
7548   -39004
7549   -56141
7550    53565
7551   -19461
7552    47882
7553    -8369
7554   -79205
7555    55537
7556    -4188
7557    21842
7558    18333
7559   -90140
7560    43824
7561    21760
7562    -6476
7563    36007
7564   -85722
7565    17962
7566    51083
7567   -25963
7568    37581
7569   -66083
7570   -10975
7571    73982
7572   -31817
7573    23760
7574   -39306
7575   -39934
7576    86294
7577   -23767
7578      489
7579    -9376
7580   -58589
7581    83129
7582     -877
7583   -28070
7584    11837
7585   -63501
7586    65080
7587    28333
7588   -52042
7589    21603
7590   -53280
7591    37752
7592    58428
7593   -65687
7594    15361
7595   -30161
7596     7323
7597    78525
7598   -63832
7599    -4103
7600    -3353
7601   -16196
7602    84795
7603   -48648
7604   -32197
7605    22569
7606   -29656
7607    77660
7608   -20721
7609   -60866
7610    37578
7611   -25719
7612    55208
7613     9210
7614   -81681
7615    39171
7616    -9494
7617    27388
7618    36302
7619   -90448
7620    25336
7621    16514
7622     -795
7623    50502
7624   -82578
7625      153
7626    43775
7627   -18840
7628    50467
7629   -61478
7630   -28664
7631    65714
7632   -23412
7633    37252
7634   -33376
7635   -56703
7636    75749
7637   -13090
7638    11537
7639    -4556
7640   -73415
7641    69686
7642     9789
7643   -15594
7644    15596
7645   -76031
7646    51235
7647    40066
7648   -38141
7649    24153
7650   -63717
7651    22440
7652    66993
7653   -49221
7654    15967
7655   -40216
7656    -7308
7657    84763
7658   -46267
7659    -3328
7660   -13205
7661   -30593
7662    89254
7663   -29694
7664   -31906
7665    12458
7666   -41054
7667    77906
7668    -1815
7669   -57577
7670    25857
7671   -36641
7672    54728
7673    28305
7674   -76133
7675    27286
7676   -19569
7677    25899
7678    53108
7679   -81310
7680    11542
7681     6977
7682     -104
7683    65132
7684   -72248
7685   -12737
7686    32371
7687   -17002
7688    63275
7689   -50349
7690   -42757
7691    53191
7692   -21069
7693    47395
7694   -21650
7695   -68472
7696    60312
7697    -8546
7698    23324
7699     5292
7700   -82485
7701    52913
7702    13934
7703    -3160
7704    25090
7705   -83232
7706    32326
7707    42822
7708   -25701
7709    31791
7710   -68407
7711     3925
7712    67094
7713   -34342
7714    23100
7715   -44884
7716   -25537
7717    83462
7718   -30334
7719     3273
7720   -16684
7721   -46141
7722    85043
7723   -12053
7724   -24310
7725     7467
7726   -55842
7727    71164
7728    14730
7729   -48851
7730    20089
7731   -49882
7732    47855
7733    43598
7734   -65288
7735    19218
7736   -32086
7737    18731
7738    67324
7739   -68581
7740     2966
7741    -5778
7742    -6424
7743    77584
7744   -57569
7745   -21410
7746    20342
7747   -21381
7748    73736
7749   -34251
7750   -50638
7751    39052
7752   -23161
7753    57416
7754    -6536
7755   -73580
7756    43971
7757   -11633
7758    32285
7759    21099
7760   -86739
7761    35369
7762    10333
7763     4734
7764    40357
7765   -83936
7766    13760
7767    38731
7768   -15450
7769    43787
7770   -67459
7771   -14409
7772    61245
7773   -25032
7774    33955
7775   -41573
7776   -40985
7777    75688
7778   -19249
7779    13134
7780   -14579
7781   -60991
7782    74678
7783     -100
7784   -11892
7785     8452
7786   -68156
7787    60125
7788    26730
7789   -37073
7790    19311
7791   -61177
7792    34771
7793    55469
7794   -52211
7795    16415
7796   -42055
7797     6336
7798    75833
7799   -51850
7800      448
7801   -17506
7802   -18662
7803    84613
7804   -40165
7805   -24641
7806     8148
7807   -32458
7808    78484
7809   -16579
7810   -50963
7811    25364
7812   -33562
7813    60340
7814    11402
7815   -72127
7816    31236
7817   -19880
7818    32350
7819    37999
7820   -82109
7821    20247
7822     3780
7823     7098
7824    54263
7825   -77035
7826    -2394
7827    29019
7828   -12782
7829    57524
7830   -59568
7831   -29110
7832    50484
7833   -19548
7834    46082
7835   -33215
7836   -55757
7837    63349
7838   -11776
7839    24452
7840    -5984
7841   -73253
7842    59393
7843     7416
7844    -1018
7845    15762
7846   -78949
7847    43998
7848    33617
7849   -23564
7850    25561
7851   -69042
7852    17926
7853    59782
7854   -37295
7855    21476
7856   -48836
7857    -9875
7858    77546
7859   -36689
7860     4623
7861   -21794
7862   -33939
7863    83902
7864   -22387
7865   -19200
7866     1694
7867   -45773
7868    74726
7869     1960
7870   -44687
7871    17923
7872   -44096
7873    55331
7874    28832
7875   -63553
7876    20720
7877   -30163
7878    28729
7879    53149
7880   -70775
7881     9725
7882    -7431
7883     3548
7884    67311
7885   -64981
7886   -12693
7887    17612
7888   -14792
7889    68886
7890   -45967
7891   -39483
7892    37633
7893   -19764
7894    56271
7895   -19063
7896   -63343
7897    46829
7898   -12962
7899    34180
7900     7848
7901   -79234
7902    42934
7903     7775
7904     9009
7905    28597
7906   -80830
7907    25442
7908    32660
7909   -13024
7910    35750
7911   -70338
7912      209
7913    57128
7914   -25170
7915    30840
7916   -49168
7917   -26249
7918    72306
7919   -23725
7920    13939
7921   -21964
7922   -48151
7923    76960
7924    -8659
7925    -9762
7926     1397
7927   -58891
7928    66382
7929    15400
7930   -34690
7931    16338
7932   -56797
7933    45576
7934    42047
7935   -51380
7936    16205
7937   -40865
7938    18620
7939    65070
7940   -57103
7941     4992
7942   -17568
7943    -5758
7944    77288
7945   -48054
7946   -17452
7947     6019
7948   -23351
7949    76056
7950   -28964
7951   -42485
7952    24089
7953   -27674
7954    61965
7955    -2109
7956   -65980
7957    32653
7958   -18719
7959    38442
7960    23747
7961   -77713
7962    27403
7963      994
7964    12986
7965    42276
7966   -78692
7967     9937
7968    26048
7969    -8115
7970    49483
7971   -65278
7972   -15261
7973    48905
7974   -18053
7975    43071
7976   -42444
7977   -42671
7978    62191
7979   -14914
7980    24602
7981   -15802
7982   -62403
7983    64340
7984      314
7985     1084
7986     6222
7987   -71244
7988    52711
7989    24241
7990   -21839
7991    19045
7992   -66546
7993    30241
7994    49246
7995   -36592
7996    19174
7997   -49673
7998     3896
7999    69781
8000   -41523
8001     7201
8002   -26425
8003   -20619
8004    79296
8005   -31224
8006   -15505
8007    -1820
8008   -34800
8009    75815
8010   -11580
8011   -38732
8012    15994
8013   -38740
8014    60983
8015    15200
8016   -60795
8017    22703
8018   -27798
8019    36194
8020    39630
8021   -71155
8022    15688
8023    -7805
8024    11281
8025    56519
8026   -69100
8027    -3128
8028    15349
8029    -7292
8030    62355
8031   -53744
8032   -28180
8033    37036
8034   -16976
8035    54507
8036   -30981
8037   -52824
8038    48224
8039   -12439
8040    35768
8041    -4669
8042   -70717
8043    48361
8044     2964
8045    11160
8046    16698
8047   -77520
8048    35705
8049    26536
8050   -11962
8051    28638
8052   -70990
8053    13749
8054    50094
8055   -24771
8056    27193
8057   -51049
8058   -12557
8059    69590
8060   -28379
8061    14211
8062   -28244
8063   -35434
8064    76376
8065   -16480
8066    -8042
8067    -4366
8068   -49451
8069    70261
8070     3494
8071   -31558
8072    11194
8073   -50793
8074    53016
8075    29844
8076   -50840
8077    16267
8078   -39027
8079    28909
8080    53072
8081   -58067
8082     8136
8083   -19506
8084     4303
8085    68553
8086   -54707
8087    -9123
8088     4081
8089   -14300
8090    71602
8091   -38229
8092   -33923
8093    24553
8094   -22025
8095    61408
8096   -15561
8097   -56784
8098    34481
8099   -16239
8100    41543
8101    10468
8102   -73390
8103    33845
8104    -1047
8105    17471
8106    30009
8107   -77098
8108    19186
8109    21305
8110    -4276
8111    40711
8112   -68561
8113    -3084
8114    44844
8115   -17137
8116    39073
8117   -50051
8118   -27525
8119    59874
8120   -15063
8121    19526
##END NTUPLES=NMR FID
##END=
